# Supplementary material for: Bias caused by sampling error in meta-analysis with small sample sizes
Source: PLoS One. 2018 Sep 13;13(9):e0204056. doi: 10.1371/journal.pone.0204056 (PMC6136825; doi:10.1371/journal.pone.0204056)
Supplement: S3 File — (ZIP) [file pone.0204056.s003.zip › results N = 10 delta = 1 tau = 0.5 sz = 10-20.txt]

"dl.delta" "dl.cp"
0.595036501755009 1
1.35816656450979 1
0.647486018961715 1
1.27954606510367 1
0.28838101935655 0
1.48655056965308 1
0.384355869707576 1
0.583539687666734 1
0.470722759245674 1
1.25349790062775 1
1.19360175322229 1
-0.0184898846420634 1
1.11183102359398 1
0.699110202276444 1
1.23621547264002 1
1.68809519029768 1
1.89422799588304 0
0.491819463866658 1
0.914826323321358 1
1.50337032958149 1
0.779620086964427 1
1.37484177714738 1
1.01079976430611 1
0.462684472552025 1
0.728231007201095 1
1.68547617707964 0
0.470751713059979 1
0.768435587451398 1
1.39073803161924 1
1.63527173916526 1
1.34324486146736 1
0.619592528873461 1
0.120627262987899 0
1.81303712402588 1
1.48121827203954 1
0.934193649138136 1
0.269204104904087 1
1.16062397396597 1
1.58882789859062 1
0.983270549717934 1
1.25087427013459 1
0.61209618777161 1
1.63067124353649 1
0.576063370539223 1
0.254157220819353 0
1.47847406005663 1
1.64755858972243 1
0.345085828749449 1
0.432016758856856 1
1.37690826670906 1
1.68582897075421 1
1.45870679505933 1
1.48326116575024 1
0.810613350320431 1
1.32646504760691 1
0.780834508433769 1
0.902059264417869 1
1.48403202628878 1
0.638233750324154 1
0.153642932901865 1
0.992788090388777 1
1.06362904518832 1
0.646192156000292 1
0.150849457993999 0
1.56052258765364 1
1.62695345589324 1
2.17631007229072 0
1.09197475297801 1
0.489547454802317 1
0.903269089417437 1
1.4553538464454 1
1.74304570929142 1
1.04200053057356 1
0.867519593484813 1
1.45033488009926 1
1.6320741582036 1
1.20943695616223 1
1.31318700867434 1
0.508869020997109 1
0.842353130394214 1
1.06153277179508 1
0.491727130879206 1
0.589246164277966 1
1.32513423199144 1
0.950929620384058 1
0.822207611448999 1
1.23174813089146 1
0.84944319979588 1
1.25311249497603 1
1.54551408061843 1
1.63243452439841 1
0.914185413005829 1
0.422961331346177 1
2.26450879297274 0
1.45476245669107 1
0.983659559319406 1
0.824346924000495 1
1.05844258010372 1
0.515284741368137 1
1.28088597133313 1
2.38338324177127 0
0.61359527416422 1
1.35573416210307 1
0.783088065786489 1
0.498978797347291 1
1.43565798724332 1
0.727006250313669 1
0.824095850048457 1
0.115347500228345 1
1.17407821522857 1
1.1437991693343 1
1.18468758145231 1
0.820168934078934 1
0.829259159315744 1
0.795467431730745 1
0.780329520920221 1
1.07358070086081 1
1.19346104104802 1
1.32887939389461 1
1.5488044823412 1
1.28081840708513 1
0.727303201956633 1
1.82989936005513 0
0.890986751435289 1
0.516875991656599 1
1.23850565018651 1
0.127873725228107 0
0.10563090364227 1
1.01771168099772 1
1.56548193194464 1
0.792177456209351 1
1.21965351948422 1
1.31680527582132 1
1.30350438235639 1
0.563221002465257 1
0.804983298828623 1
1.53481310097535 1
0.909860388425321 1
0.906900960763583 1
0.867234394025692 1
1.06608645075205 1
1.53054528320263 1
1.27625160423783 1
1.94094984775676 0
1.27435390899431 1
0.636245015590698 1
0.504463420746683 1
0.911920655863607 1
1.97285128025602 0
1.27683128049317 1
0.981302833890294 1
1.91043183727321 0
0.915266826787388 1
1.59572612357894 1
0.495002835724118 1
1.46249612673897 1
0.486521689295486 1
0.185176358991702 1
0.448244749240951 1
1.46575153954621 1
2.10534877955985 1
1.60790844139209 1
1.40712534072965 1
0.133266811267759 1
0.90025091784716 1
0.728968436263918 1
2.02178005937256 1
0.509008517050288 1
0.780569704448612 1
1.4037260840727 1
0.973354502648099 1
0.986330764026855 1
1.55796292229336 1
1.225394572369 1
0.677739978918183 1
0.914184657737006 1
0.917903728218199 1
0.606104665910744 1
1.36351658426757 1
0.534495613158715 1
1.52989109601917 1
0.699055307180511 1
0.919384496847732 1
0.799931444644809 1
0.624973229857987 1
1.19773845588195 1
1.03764499101474 1
0.99441834123185 1
1.22045427982738 1
0.905278466688812 1
0.712455292339831 1
0.66260879761862 1
1.00426421893749 1
1.92425604257252 1
1.04466234927266 1
1.26559837927706 1
0.727466046612393 1
1.05320427450814 1
1.23240710534158 1
1.47869178993662 1
0.716170600854357 1
0.926343504573117 1
0.992555569248324 1
1.07441004689529 1
1.87519590076359 0
0.837690854700986 1
0.364859946764791 1
0.958757003688499 1
0.58950133660506 1
0.956562472060231 1
0.698649072731141 1
1.78239711817912 1
1.02767569614393 1
0.612627346880579 1
1.54069874954787 1
1.53285974295264 1
0.344931362102884 1
1.06714541129789 1
0.779332626608405 1
1.85824719296978 1
0.90757775719631 1
1.13482204115656 1
0.745002628893247 1
1.15816297427462 1
1.54511318258006 1
0.512495301136741 0
0.105338062692922 1
1.31008347214897 1
0.674213688623894 1
0.896451041542731 1
1.63664950977448 1
0.736731795476247 1
0.887295321249166 1
1.23724085356676 1
0.210283612641709 1
1.02343787642603 1
0.981286343873883 1
1.13563682678806 1
2.33402607910508 0
0.989680024678315 1
1.71802395877189 0
1.42118926702227 1
1.41681226962607 1
1.39444624639369 1
0.489281771839455 1
0.894496762709723 1
1.42958280446934 1
0.916032595786361 1
1.09255201236752 1
0.494021047115856 1
0.684028605105503 1
0.978611962861212 1
1.47154922982375 1
1.58467107554134 1
1.21488564196878 1
1.58937935461042 1
1.80104336884154 1
1.45161668038304 1
1.27310352478895 1
1.1197874899624 1
1.02958171628927 1
1.81049046920658 1
0.447673513769305 1
1.87631169097996 1
1.23443283589648 1
1.28734135943619 1
1.25033817487561 1
0.75267157389374 1
0.842138046603073 1
1.07871905229482 1
0.647506407304944 1
0.895180961012791 1
0.927406381986485 1
0.0861718866849698 1
1.2448416264373 1
1.12408534253959 1
2.13048194793734 0
0.226460410441434 1
1.67529734445589 1
0.428233640794697 1
0.98874407328883 1
0.686575833411621 1
1.18214584419713 1
1.18535653331849 1
1.44512118417651 1
0.793796980889338 1
1.20331094436295 1
0.599537730050976 1
0.937295837090179 1
1.35342303221546 1
1.31805199106932 1
0.419594147942218 1
0.359591950015164 1
2.16664450737699 0
-0.0440441679654367 0
0.277339825637508 0
1.23208880056684 1
0.799678967624351 1
0.793679716626351 1
1.08047894809587 1
1.6404511809853 1
0.723492937369084 1
1.32368329666383 1
1.22507039559897 1
0.700809379645611 1
0.867621797010215 1
0.932003887300987 1
0.818736930675918 1
1.25386518833599 1
1.21693263885796 1
1.76427951442228 1
0.45143149117511 1
1.50436653651188 1
1.10328304009437 1
1.58936819380167 1
0.905099011080531 1
0.641112092056133 1
0.948419268005275 1
0.676331561349476 1
0.668626183460455 1
0.825761452464494 1
1.07310443666691 1
1.4324867780874 1
1.79881288496283 0
1.2230226097846 1
1.33227731838068 1
1.11111341240785 1
1.79443726895059 1
1.90960756731686 0
-0.477618773351684 0
0.299228873349438 1
1.5072924285191 1
1.00997076011396 1
1.21232748829366 1
0.748216268029559 1
1.33324393824908 1
1.30922549727093 1
0.887365138056505 1
1.79025598744511 0
1.42913123324255 1
0.940516589411576 1
0.35138316359236 1
0.1288017063097 0
1.58850868346346 0
1.32146038305751 1
1.2955461757992 1
1.48270305627478 1
0.853006179694938 1
0.888548190356453 1
1.82596166164059 1
1.43021818465822 1
0.974580985277296 1
0.802948750886433 1
1.68367991480649 1
1.47973171445574 1
1.26985409638903 1
0.449857036852925 1
0.602359879777265 1
1.00285292700511 1
0.539776464448042 1
0.977293149033223 1
2.08210418228122 0
0.760097163665762 1
0.381433376459428 1
1.52096520857977 1
1.03279845169695 1
1.14121224826485 1
0.767788047204051 1
1.52949062358868 1
0.265721767992825 1
0.190453767740075 1
1.22523074246697 1
1.68222492009542 1
1.44093467019943 1
0.861910833331748 1
1.46902019240097 1
1.21557436598426 1
1.13753181404039 1
1.06327866093201 1
1.05238604805061 1
0.486001440054373 1
0.901233615576008 1
0.322215042629021 1
0.351877139824067 0
0.229471864551698 1
1.82327046956999 1
0.949292150926122 1
1.46072722840392 1
0.271404492406603 0
1.71676662213458 1
0.916754584022898 1
0.538213841802187 1
1.04295493734497 1
0.804840846433593 1
0.689629506704532 1
1.39673581138383 1
1.39871419089151 1
0.80756171615277 1
1.52155429664388 1
0.418411298639157 1
0.67109098350169 1
0.89223442036164 1
1.79188914087892 0
1.53828861802666 1
2.01219361681123 1
1.16176874185849 1
0.736593151238013 1
0.959014347661102 1
1.2088401915103 1
0.760688858344986 1
1.09727420142883 1
1.88843618593462 1
0.779542962128714 1
0.716550188551577 1
1.14313670971669 1
1.67901151775481 1
1.47471608144576 1
0.723298754495623 1
1.26116443172347 1
0.869266474744287 1
0.806267190928283 1
1.08525942004259 1
0.815587826084606 1
0.382972069135213 1
1.71794061769322 1
0.851107524022797 1
0.467157210780547 1
0.948068038241337 1
0.962653580310129 1
1.60565443449014 1
-0.155398617731388 1
0.736077216599583 1
1.86712441713972 1
0.371259316636059 1
1.80145718052898 1
1.5009619343079 1
1.07626305557726 1
0.97563786955217 1
1.09096376120789 1
0.541985897770053 1
0.544556658504338 1
0.89048036422588 1
1.09972288775001 1
1.48007071403192 1
1.58501880399073 1
0.950747853798921 1
1.3911142603413 1
0.312150168674213 1
0.974742513701248 1
1.17615423895583 1
1.45603309776743 1
1.1672094982474 1
1.90925306044856 0
0.533033133764156 1
0.737207657733315 1
1.2909532864108 1
0.733573296117956 1
1.70709951046654 1
1.71777484470244 0
0.962835777832117 1
1.99609849861679 1
0.929130792847519 1
0.379861686805401 1
1.26179004481653 1
0.19284023338117 1
1.86894333872272 0
0.458224539363956 1
1.51509757393017 1
0.586501812918817 1
0.845165130529437 1
1.0106227252417 1
1.23536905842234 1
1.4471615354966 1
0.797025533205726 1
1.01822836638825 1
1.61750420321494 1
1.27663841329413 1
1.30879000914196 1
1.59940587696074 1
0.756464790381425 1
1.1684502274609 1
0.952904286947388 1
0.844579438883587 1
0.173752389531537 1
0.841823561093333 1
0.206348639843541 1
0.846234426095177 1
1.59805651147287 1
1.00775792147003 1
0.337864052982301 1
1.18255210650543 1
1.33522609196517 1
0.559432630236392 1
-0.142517158204141 0
1.52133556624833 1
1.14809105856945 1
0.745370077920408 1
1.31949638233191 1
1.1732232219408 1
0.674450876284271 1
1.22315867659242 1
0.860491515595869 1
0.92508861792997 1
0.45388886020905 1
1.02896924429507 1
0.503846537465666 1
0.821765641813176 1
0.196752354435608 1
1.14330435367832 1
0.256354206472309 0
1.53277217464378 1
1.28602702537336 1
0.219473464613682 0
0.401462219729572 1
1.11280686991089 1
0.636292586303645 1
1.63618275940879 1
0.855611710189481 1
0.328247308270312 1
1.65374405668522 0
1.45831787365813 1
1.29939753161412 1
0.962516345265701 1
1.06845523005901 1
0.740803151343091 1
1.95361723304453 0
0.354354222711506 1
0.598060432501484 1
0.737712542702418 1
1.21572404454475 1
0.846318233169373 1
0.696282770889998 1
1.38563427567081 1
1.03707158313917 1
1.04513724567352 1
0.0902411218694409 1
1.46397113099192 1
0.882566557444985 1
0.918597673128196 1
0.548694689003103 1
0.845297444942555 1
0.466027860775555 1
1.09397231354965 1
0.648176359241326 1
0.841843321408751 1
1.59114539976786 1
1.03888437701893 1
1.41024220088044 1
1.55713268650512 1
1.25998939322349 1
0.760045053659573 1
1.20084077538103 1
1.04991664701884 1
2.17299607722613 0
1.05963502779817 1
0.754097597728527 1
1.02710806758454 1
0.896699227314083 1
0.919002981272375 1
0.750381472323212 1
1.95082281191991 1
1.64512015006921 1
1.57638088203125 0
1.85259154231072 1
0.910398923028997 1
0.891105320730776 1
1.16643762502053 1
1.08475869071762 1
0.156991783709568 1
0.966275779000193 1
1.12195197413422 1
1.19915727699555 1
1.462910724676 1
0.221528886688291 1
1.10036359158081 1
1.01523902386986 1
1.66568989379239 1
1.62112804208993 1
0.812193102914572 1
1.31022441176433 1
0.929875555279287 1
0.58920167779433 1
0.692571490798521 1
1.31200527218082 1
1.25867041928163 1
1.14484540924196 1
0.810243252464017 1
0.522202797760455 1
0.858208714612126 1
1.08335866652819 1
0.845793450346049 1
0.336831678787067 1
-0.0928181150082769 1
1.51676778375588 1
0.873813712677456 1
0.501223768753792 1
1.59739025804606 1
0.754930706305894 1
1.31223275468765 1
0.330945105453775 1
0.880421346350819 1
1.13877884011782 1
1.37517258702087 1
0.876027034069389 1
0.321482580626076 1
1.56439481797378 1
1.46402450619868 1
1.11637541763502 1
1.22985705509822 1
0.761797433331219 1
1.27365226125759 1
1.22030334530109 1
0.617049586752787 1
1.02258884220705 1
0.948129308512148 1
0.765532531357877 1
1.76444017962622 1
0.569862081742496 1
1.06121287930408 1
1.54583223789378 1
0.901970722537587 1
0.809066917394594 1
1.39498463782566 1
0.459433600299687 1
0.814786670162853 1
1.17128018381636 1
0.832423190345249 1
0.692922628629405 1
1.69330580754288 0
0.278219127996483 1
1.16368213087737 1
1.65921339300309 1
1.41472821425239 1
1.35084447976289 1
0.685210050365681 1
1.51796465774209 1
0.957409780223728 1
0.680093647936633 1
1.84247178031884 1
0.435780592714106 1
0.266890513242518 0
1.68901677963696 1
1.42149717223473 1
0.952354989700708 1
0.831707302986 1
0.412590843111252 1
0.420459125747376 1
0.150877116512302 1
0.932351716046624 1
0.066444734790801 1
0.83943984207512 1
1.1835860425092 1
1.79817544906696 1
0.568597219957682 1
1.74068126385134 0
0.468041833501283 1
0.845251445372891 1
1.05272307294317 1
1.57540395107712 1
0.697794585575637 1
0.974541300524874 1
1.28139994112136 1
0.690903783703105 1
0.896997725819712 1
1.25983747369238 1
0.471364629073737 1
1.05711814155268 1
1.23198259881216 1
1.59704310950742 1
1.18472126679296 1
0.0507401407531353 1
0.494079475426947 1
0.532861470632112 1
1.73242684668242 1
0.195861065718304 1
0.616590242541155 1
0.710129646574216 1
1.93391715537056 0
1.26793485192789 1
1.52737321029298 1
0.885631728240971 1
1.86005786991312 1
0.713873547830973 1
0.744019005639333 1
1.28129576328136 1
1.76695759136913 0
0.863595180888563 1
1.46603065361954 1
0.906061088606746 1
1.27228660628388 1
0.925483020746118 1
1.08804529312907 1
1.32868574028968 1
0.736641726955472 1
1.94361763207173 0
0.74693882070704 1
0.736336940594541 1
-0.127078952770083 0
1.2444244919425 1
0.243952952817516 1
1.42578969980253 1
1.16796532721397 1
1.57132728690599 0
0.916213084924959 1
0.876227553179085 1
0.929013452763551 1
1.18914819910004 1
1.92442895704616 1
0.906696291720394 1
0.562419604870272 1
1.27771822542969 1
1.23841744278539 1
0.725372053134617 1
1.21637613945041 1
0.490594746022959 1
1.26107297797284 1
0.537596601958135 1
1.09908962668588 1
-0.443476773378739 0
0.961270474345634 1
1.27041497110473 1
0.450643316276678 1
0.81427573569513 1
1.11668228019216 1
1.09829508359832 1
1.6118644520173 1
0.66474289764392 1
1.07146581627348 1
1.59859699934051 1
0.625129070540089 1
1.28625978396258 1
0.892700922734406 1
1.31691566372364 1
1.40793152628388 1
1.21565738716501 1
1.23632490285956 1
1.06190702059 1
1.41315953975425 1
1.43995594377223 1
1.2604116566906 1
1.12623708374546 1
0.875237141047779 1
1.4253058624632 1
0.221631422130435 0
0.387499597677373 1
0.770579265284971 1
1.39270692890944 1
1.91509425695527 1
0.645475172434844 1
0.941028969088413 1
1.29999233448441 1
1.04644270080534 1
0.579445019250588 1
0.524413873334998 1
1.60878268283152 1
1.3822513948998 1
1.26874614685682 1
0.313033587066935 0
0.585367005659923 1
0.249527764700368 1
1.10024551390254 1
1.0570050775843 1
0.685409633219794 1
1.2831741499806 1
0.797038119780278 1
1.32749541083197 1
0.333046376554619 1
1.15748788750943 1
0.765685154737267 1
0.488470872313651 1
0.358435947984378 1
0.156477677281422 1
0.727078288831676 1
1.37928652384207 1
0.693336618720473 1
0.74199789830364 1
1.27244188445528 1
0.440404544468629 0
0.336824630329399 1
0.64680720376792 1
1.2453400021127 1
1.38045414416553 1
1.80471008969407 0
0.361565677102375 1
0.977377021656974 1
1.53688178697619 1
0.618536167505457 1
1.04911844798415 1
0.799746756725837 1
0.473273822662193 1
1.03257890769643 1
1.75745857114419 1
0.799992458849803 1
0.908182471569155 1
1.77607817334268 1
1.94031597499781 1
0.579275919969197 1
0.991040137026053 1
0.588058270294512 1
1.17543678164687 1
0.265654918893264 1
2.00367902769018 1
0.792759416771845 1
1.05475971542996 1
1.12382773066283 1
1.47471230167462 1
0.759575026712086 1
1.17325077333096 1
0.92908879480447 1
1.08959019790755 1
0.852123380637604 1
0.91434684347416 1
1.10800552905681 1
0.75233338704147 1
0.768409124326009 1
0.370238565965715 1
0.164522632303919 0
0.555924741851268 1
0.434028593540344 1
0.529944655585749 1
0.580518096933954 1
0.876211709114447 1
1.22048594712065 1
1.51487707652826 1
0.746270468985691 1
0.134150232994951 1
1.04987463075725 1
1.55371145740184 1
1.25105490339731 1
0.874759924538562 1
1.06016008851115 1
0.791278349311575 1
0.235822106106827 0
0.66334510280074 1
1.3356858823858 1
1.5600585092103 0
1.80474735483151 1
0.857712450687032 1
0.828072003178304 1
0.575594217120258 1
1.04266477916494 1
0.998091269128852 1
1.43802860941223 1
0.670274055549039 1
1.37656213854313 1
0.573178559568161 1
0.956232948888464 1
1.77739987969473 1
1.08232424801305 1
0.988935715518902 1
0.722467002093433 1
1.44714409020538 1
1.20086085541714 1
0.894064467048336 1
0.732698753834908 1
0.539749753596183 1
0.655523591103629 1
0.758140932205134 1
1.62069674336856 1
1.08549685038489 1
0.799660504249253 1
1.07869681464556 1
0.302165765386527 1
0.701466258873148 1
0.931046768921695 1
0.746498826529142 1
0.659991903715171 1
0.0118130054781973 0
1.39455177472582 1
1.08284850261804 1
0.8131324241814 1
0.86442792103348 1
1.06944989032872 1
1.10063321199582 1
0.871654536733048 1
0.643967003182782 1
-0.496088676090931 0
1.09444527947066 1
1.89681567658309 0
1.38070225817851 1
1.57346094247132 1
1.03599601039338 1
0.874171281876181 1
1.2043751734505 1
0.0834393690568145 0
0.10607946160574 1
0.155057348229899 0
0.7967271256249 1
0.675015710962019 1
0.782887614647688 1
1.09158491903555 1
1.17284318231735 1
0.852654183815953 1
0.555281712716194 1
0.388227443251187 1
1.31182622621812 1
-0.36524810420036 0
0.840361781859333 1
0.17189179726606 1
1.21521961710047 1
0.993815010682824 1
1.33591708043915 1
1.26585575057801 1
0.936314774339612 1
1.39247570130611 1
0.813964334145262 1
0.990215974510048 1
1.31586046855742 1
1.24932632954681 1
0.757664354523031 1
0.45867394614597 1
1.3073185215578 1
1.42787821217843 1
0.821363442288301 1
0.782106526328669 1
1.2044285997739 1
1.03653840774586 1
0.295364209643181 1
1.87808796627052 0
0.318761060576627 1
0.20189509155062 1
0.603971236779472 1
1.38979678140806 1
0.749210211198804 1
0.960758913024488 1
0.97664675383893 1
1.19978050423677 1
0.263806370567596 1
1.39229003049933 1
0.426087254497571 1
1.49190684542857 1
0.92060676339549 1
0.925374513019339 1
0.658024405161579 1
1.74142480170824 1
0.185795749771646 1
0.655195680446307 1
1.90379895146314 0
1.23802374394498 1
2.05934884526599 1
1.52521722529517 1
1.59464737081906 1
0.292350610106946 1
0.513377797283879 1
1.07902977332898 1
1.67702917282521 1
1.4539181232776 1
0.491361118340913 1
0.317165238534733 1
1.30697765864982 1
1.66604571891025 1
0.82779617149292 1
0.853069602143709 1
1.11143795217019 1
0.995244160173328 1
2.05867393514318 1
1.1181217965606 1
0.646096808936923 1
1.28679200155235 1
1.00995692966251 1
0.969675214340396 1
1.34180406190117 1
0.58392001073473 1
0.839176264779386 1
0.69842672046507 1
1.03857789393062 1
1.04494813590525 1
1.07767236386502 1
1.38451278421372 1
1.1723969350181 1
1.31963908822436 1
1.45397572992322 1
0.431012011748392 1
0.845598571976579 1
1.03104963011368 1
0.363042536476454 1
1.2462214251116 1
0.474226025106022 1
3.62627123928957 0
1.18303082685516 1
0.899535579562865 1
1.37933322554257 1
1.3046070489757 1
1.23231112437998 1
0.755415290635655 1
0.533753976814933 1
1.56786003846204 1
1.32799497746645 1
1.00534457701417 1
0.748333618032879 1
1.2512087048686 1
1.50905471050404 1
0.670363541999965 1
0.6527775215306 1
0.626148417425925 1
1.50902701233653 1
0.221946781153522 1
0.683333934405945 1
1.26740892078783 1
1.87287149057771 1
1.11736737562763 1
1.40037967571783 1
0.437630390554931 1
0.894254139716508 1
1.24631265432659 1
1.13800496034716 1
1.07447527614355 1
1.96804338891179 0
1.38364522842291 1
0.771112176616453 1
1.18378133631158 1
1.81976390294593 0
1.45874121008776 1
1.08641327545912 1
1.19423719332719 1
0.976913049998723 1
0.891872652832192 1
1.92477118512663 0
0.694611143256852 1
0.736536070929391 1
1.54652950367848 1
0.812713086702957 1
0.987696894219023 1
1.11716734144953 1
0.547399228018605 1
0.445465652069667 1
0.650627637415358 1
1.5670369273926 1
0.188359042258295 0
1.17709639682289 1
0.342422099198402 1
1.11545118740821 1
1.11299818009561 1
1.09342850416651 1
0.975484662060109 1
1.20935941598809 1
0.798756778345356 1
0.871347885746284 1
0.397791346648403 1
0.800624647938071 1
1.09992995216946 1
1.28647912320746 1
1.01627198937337 1
0.772580110297494 1
1.67389359272359 1
0.615478636428447 1
1.39375100441973 1
1.07946776270558 1
0.717465270354531 1
2.65064221212458 0
0.973625939062978 1
1.88789655286488 1
0.413583554746537 1
0.648072704610023 1
0.547277501406066 1
0.543037869302193 1
0.703845013839629 1
1.01719736755778 1
0.645894691010366 1
1.07581886743563 1
0.800606694799112 1
0.49860545296505 1
1.6849681073854 1
1.48027526761376 1
1.04393720584668 1
1.57489931639847 1
1.14925494161881 1
0.709785366747612 1
0.571173271466036 1
0.850639810140031 1
1.4448130381737 1
0.813726320046214 1
1.59531638322713 1
0.65752653639456 1
0.744843737069739 1
0.212400162685687 1
0.58085414415917 1
1.08628975461845 1
1.36451136621315 1
1.25060645540192 1
0.247544107472096 1
1.30940243404139 1
1.28690536450192 1
1.14567077898787 1
1.08912602139647 1
0.698388452973424 1
0.549747164974718 1
0.537539842015851 1
0.584813734099962 1
0.910820563828314 1
2.20989173718071 0
0.913911633137569 1
1.49865705801667 1
0.775413333150906 1
0.36201455537696 1
1.51053998331469 1
1.59465245900688 1
0.959015740253129 1
0.0841852577190675 1
0.984719396632415 1
1.49606015925408 1
1.15072840389582 1
1.74061918699921 1
1.54629173200531 1
1.44851910541157 1
2.03881279061335 0
1.00279252460774 1
0.818960276146359 1
0.596487380419722 1
0.800249515118108 1
1.24729955917029 1
0.867311978460217 1
1.06754715371037 1
0.644203484961758 1
0.22788964383943 0
1.60109073985116 1
0.470533742235907 1
0.968236708297835 1
0.685500126130457 1
0.826384952184146 1
0.952507768963749 1
1.31057250925077 1
1.21345877820917 1
1.4144231761382 1
0.889811319863617 1
1.53986980230727 1
0.964578931878234 1
1.77172759255846 1
0.271669373531882 1
1.3323093593319 1
0.498738036385336 1
1.025946681902 1
1.19523442875058 1
0.577104534333229 1
0.572004645873589 1
1.05155588640538 1
0.0817869455626215 0
0.832810951990481 1
1.39933160420257 1
0.915330959585783 1
0.86268331093216 1
1.51734930896998 1
1.10377657771361 1
1.33304728111595 1
0.970586751367247 1
0.965665798143101 1
1.40501695880848 1
1.98653711856704 0
0.942835861287562 1
1.07989670807679 1
1.53046105061256 1
1.23360589683255 1
1.44046799070479 1
0.593335351682282 1
0.990090079498155 1
1.08477618327037 1
0.459822573149951 1
0.571561591903286 1
0.44330941953007 0
0.94489276398931 1
1.95945742191422 1
0.708861176103488 1
0.898702415642762 1
0.65186381731319 1
0.602489160075539 1
0.852665257790383 1
0.886223466756549 1
1.47975547591219 1
0.863440187177267 1
0.73128072974556 1
0.808024818296339 1
0.602391079924806 1
1.54695324058953 1
-0.00461780910712475 0
0.760066854918492 1
0.459680549815009 1
1.32611439739049 1
0.551234153436279 1
0.310718440205995 1
1.8196190816806 1
0.291083379756442 1
1.3529751157214 1
1.16600158758886 1
0.853362733625065 1
1.18011200210428 1
0.871446694439348 1
0.416978779470694 1
1.40352709339175 1
1.70156113850384 1
1.25159585050103 1
1.03760954769842 1
0.802299100155233 1
0.546737442473998 1
1.52810553740273 1
0.775953702918891 1
1.03368778367909 1
0.858192105974475 1
1.63435663104623 1
1.19776513569988 1
0.968210778687027 1
0.923642878836087 1
0.597419150108888 1
1.19379232454855 1
0.886696858342495 1
0.61539347344493 1
0.128113395956584 0
1.32850317984268 1
1.05750251193716 1
0.770248462317523 1
1.43668354164451 1
0.423408086570659 1
1.22998243806233 1
1.0940841978564 1
0.421103844711072 0
-0.115162784850889 0
0.927336893532918 1
1.63496954707691 1
0.0680361400426489 0
1.04902616428493 1
1.22475709118875 1
1.40445041474425 1
1.58824040866377 1
1.49799214320411 1
-0.0336759399512288 1
0.78870867219864 1
1.8201203823087 0
1.00603451853584 1
0.812166226408743 1
1.65420412765186 1
1.7054273455288 1
1.2636716412002 1
1.54277377476515 1
0.991006472403708 1
1.59536084417357 1
1.51267772886721 1
0.743406050165288 1
0.542189618836662 1
1.64600921792845 1
1.68432257594058 1
0.619396751505472 1
1.28737018130048 1
1.6208757164306 1
1.44526506794973 1
0.597971584425792 1
1.79831862710068 1
1.40181832390845 1
1.02745313893794 1
1.10173386088978 1
0.40904060849162 1
0.947474396494468 1
1.0216662729662 1
0.423066793331394 1
1.30834649762773 1
1.39814490048738 1
0.171899887788935 1
0.857518606942103 1
1.2974846040278 1
1.89107057800167 1
0.643350698268599 1
0.456419258061957 1
0.896176642639534 1
1.03867489405084 1
0.697803752063717 1
0.228100786811417 1
1.82145657682892 0
1.23058690379243 1
0.531484877305555 1
1.48507165709935 1
0.663287581509922 1
0.532400016906716 1
0.929223473076124 1
1.38266543179744 1
0.819951296334547 1
1.01856804351042 1
0.48266048527737 1
1.33849024882922 1
1.72083584478734 1
1.73708723112626 1
2.16780650597162 0
0.50800618608794 1
0.650438004931342 1
0.488941655552404 1
0.848374306846577 1
1.25722851473038 1
1.54510606705814 1
1.68108025344263 1
0.861734408198157 1
1.70702421882095 1
1.28774527321419 1
0.897097094444365 1
1.13854090925021 1
0.735272625195074 1
0.883687932668923 1
0.752660846963221 1
0.605643900952496 1
1.53232398598972 1
1.10276028508697 1
0.409350305849096 1
1.38766556980277 1
1.37143219070866 1
0.70241618182274 1
1.86006673120086 1
0.863241840548331 1
0.0554199768422681 0
1.23925749118079 1
1.63308451858231 1
1.22977817625024 1
1.65077214353476 0
1.5763607921455 1
1.44740124934203 1
0.618666605774461 1
0.967567124858992 1
0.776322673224763 1
0.261169039825109 1
1.31345968646948 1
0.825359268081721 1
1.33035060523417 1
0.0629025371174064 1
1.37102530851512 1
0.509622390803013 1
1.1427269154578 1
1.85391629936997 1
-0.106916665065057 1
1.09817460229961 1
1.09573516733628 1
1.34331984834806 1
0.503918034806954 1
1.64698973318701 1
0.938889660702677 1
0.777167568199541 1
0.00839168227574387 0
1.84532504210323 1
0.666044334215315 1
1.71137276530733 1
-0.126842489409328 0
0.99038602269261 1
1.13251797683763 1
1.04175648646501 1
1.43714539463379 1
0.737077301496031 1
1.11972368200023 1
1.30175890168031 1
1.69743329842929 0
0.619625369865665 1
0.949593372429259 1
1.7193875562018 1
1.67007586637581 1
1.75015753678758 1
1.4343452052722 1
0.759401544760905 1
1.38476134698002 1
1.55240875584829 1
1.34603733747117 1
0.282279763946713 1
1.73701798847413 1
1.2377853004123 1
0.840739092289871 1
0.00664871566994824 1
0.485578523639471 1
0.620613315660765 1
0.764968977455881 1
1.53504947658532 1
1.87255011337862 0
1.24727720951909 1
0.814103025876488 1
1.20578882081218 1
1.34787768916591 1
1.66782325097193 1
1.5550040556292 1
1.12834315092575 1
0.85701998386337 1
1.69139331911065 1
0.194638142032732 1
0.539227821884086 1
0.918099831590701 1
1.7270719657285 1
1.57487659493288 1
0.908107899708193 1
1.09576774860157 1
1.04843952371723 1
0.752140848162245 1
1.07631544149002 1
2.28025002971319 0
1.28997165920651 1
0.0364557627216987 1
0.794746922585563 1
1.93107361126332 1
1.01858412332503 1
0.811750683761745 1
0.81048198630117 1
1.57119428031389 1
1.30867216735351 1
1.64253555750584 0
0.805636332337077 1
-0.220065191257523 0
0.49621551216035 1
1.27345578890271 1
0.969679599419274 1
1.64696377897892 1
0.967599972897771 1
0.848192804467355 1
1.06805402485766 1
1.50483024866104 1
1.32767260328892 1
0.209860927911979 0
1.11626577554652 1
0.85382722835836 1
1.14829085876676 1
2.18150393529778 1
0.354150556977504 1
1.10941230831024 1
0.91422242299325 1
0.815052105903435 1
1.59076226109556 1
0.921249125053138 1
1.60965935558995 1
1.3016795358713 1
1.06605228538109 1
1.33708647675341 1
0.553133968069809 1
1.01021610509191 1
0.341933538176422 1
1.33030207843755 1
0.616239452640939 1
0.768737300759856 1
1.4081127987086 1
0.99381161614974 1
0.906142287481297 1
1.10328398677978 1
1.29914775006876 1
1.43754668817195 1
0.507037217985753 1
0.497435625646287 1
1.36454934541104 1
1.41159588673956 1
0.717640268750476 1
0.51181798903436 1
1.42261302054622 1
0.679947281167988 1
1.30136099833251 1
0.888833519963332 1
1.80504745936223 1
1.24688675679491 1
0.842589796796123 1
1.69662547561428 1
0.649112072804817 1
1.09100080766999 1
1.09111286265171 1
0.478797723873355 1
0.705970101414739 1
0.899012339021182 1
0.616469979594001 1
1.28349779968942 1
2.10850983125375 0
0.792132174484258 1
0.532870009437576 1
1.2858806286806 1
1.014511629994 1
0.487099720966811 1
0.817961890003293 1
0.831860612942359 1
1.37230077242515 1
1.18799855503575 1
1.11461030702341 1
0.300969216320479 0
0.669165250989972 1
1.838756912272 1
1.2947701559134 1
1.45402364445805 1
0.67529616332949 1
0.382942670293763 1
1.11688772778161 1
1.08978273399776 1
1.61632959561302 1
0.713562125734105 1
0.889393639414093 1
0.548698584453129 1
1.07925675185212 1
0.179828768674669 1
1.12268699739211 1
0.65673047037222 1
0.828058761891449 1
1.44599553849238 1
0.826945093764432 1
1.24773038140535 1
0.980456882090584 1
1.0359492851784 1
1.15197344576534 1
0.378531372542719 1
1.49655421673518 1
1.35385804096712 1
1.49462587870215 1
0.909816222612178 1
0.606197237473749 1
1.615840473407 1
0.586163902184889 1
1.12861850905768 1
1.11617101481866 1
0.902998907490762 1
1.15260998312876 1
1.7068397617843 1
0.878313545005502 1
0.921962307219198 1
0.309405200718773 1
1.63160067020409 1
1.23649312483262 1
0.314293848889155 1
0.689374924831086 1
1.08379910122522 1
1.14656425024637 1
1.06006174188765 1
0.482108418673748 0
0.603218276613814 1
1.74902042865932 1
1.2722854439794 1
1.27383667654031 1
0.728122043913756 1
0.800718185396608 1
0.436505628436942 1
0.661193683252511 1
0.487608584301206 1
0.899765711671564 1
1.03528780065553 1
2.1432508802738 0
1.44319535980422 1
1.42355662084173 1
0.923890132532638 1
0.42438955333633 1
0.603328727833253 1
0.804393912673336 1
1.83546257984739 1
1.33548671310975 1
1.39891372129688 1
1.03527118605859 1
1.97745461510681 1
1.08859983643847 1
0.9524687892674 1
0.523080990728659 1
1.46136135769681 1
0.489263445539335 1
1.39886844773297 1
0.585198835994139 1
1.16908539574824 1
0.710509794409821 1
0.846484958398307 1
1.36509975237777 1
0.638383329493497 1
1.08821476712568 1
0.271040141033152 1
0.981707380234586 1
2.01520780728261 0
0.908039040520271 1
0.515264574852045 1
1.30648282694666 1
1.05847115919521 1
0.983632131812231 1
1.26862354048742 1
1.50647962533942 1
1.14907837813241 1
0.532962401647039 1
1.82221812311916 1
0.897003532465458 1
1.08185696578917 1
1.13498570288948 1
0.648147706054813 1
1.63061300956512 1
0.719179822153377 1
0.254872812438357 1
0.467964038667002 1
0.743087991331652 1
1.20441078460413 1
1.3693903984872 1
1.21088844755525 1
0.705594977714313 1
1.49280049449795 1
1.3036753445138 1
0.998400924773428 1
0.412913435829552 1
1.57620621567968 1
1.02660991955528 1
1.22911536228257 1
0.622304472061232 1
1.05159010767677 1
0.36500375570889 0
0.694643844815555 1
1.15679137309638 1
0.883804322625197 1
0.429856939501994 1
1.55481647982661 1
1.10368346678435 1
0.862074518602252 1
0.891280336135956 1
0.97612883134049 1
0.456394362664319 1
0.408400431138007 1
0.680351259973056 1
1.01940783331078 1
0.894747441675772 1
0.708562711631567 1
0.43170362263147 1
1.98125926073385 1
0.272486149691066 0
1.28227099347845 1
1.68266571339304 1
0.743352280488422 1
0.837614244993575 1
0.944558436876071 1
0.746459733736637 1
0.932607617749549 1
-0.12791979209345 0
1.44088660328447 1
0.782639642212532 1
1.91695597697867 0
0.605435231519176 1
1.50300454552433 1
1.39574553640467 1
0.989708062363922 1
1.26459366898242 1
1.15806502838334 1
0.851798329970142 1
1.17632597057756 1
1.26343180541734 1
1.37819093415049 1
1.26259968185465 1
0.931426683330007 1
1.69281195013108 1
1.17890163061267 1
1.60618130020663 0
1.26726724257379 1
0.805433018101194 1
0.907099105769125 1
1.17704409743852 1
1.11741074803826 1
1.75798631607529 1
1.28536902043142 1
0.786678173920739 1
1.44107155248479 1
1.73461056044314 1
0.197564668619145 1
0.964502670213897 1
0.967748122823521 1
1.87141951053432 1
1.21626689149525 1
2.5471486708245 0
1.35584093958204 1
1.3959190078171 1
0.953562530517146 1
1.04119771536672 1
0.384911195534902 1
1.36318894944103 1
1.27177499194634 1
1.03708172478977 1
1.10239416421605 1
1.10519269022537 1
0.654619696245154 1
1.77358180884555 1
1.05657117404044 1
1.72480306705799 1
0.702500316493405 1
0.97633823099044 1
0.396755471047379 1
0.346982858595158 0
0.909100673758047 1
0.481371120196229 1
1.18209311804783 1
1.06047090395984 1
0.561904599372335 1
1.48391088747781 1
0.822438846993193 1
1.23437501628514 1
0.894171344588886 1
2.02124570250143 1
0.710675749598177 1
1.16412575287397 1
1.24800544048295 1
1.85110888186635 1
0.518945355291949 1
0.649055786798845 1
1.02778732647832 1
0.0767149809616856 0
0.979482056066936 1
0.598719365816153 1
1.88637862419229 0
1.53668830774278 1
1.32689819391805 1
1.74855400388683 1
1.08451292354209 1
-0.0241619995281304 0
1.13541812848683 1
1.03658171813652 1
0.979636322617047 1
1.3308778114946 1
0.204971195882461 1
0.523861346576688 1
1.01793872565149 1
1.53415081889962 1
1.27030741598914 1
0.0483177501721072 0
1.00093466852284 1
1.08738009790289 1
1.80867335825049 1
0.626377055381996 1
1.05825205720608 1
1.72272691172066 0
1.12796743472465 1
0.0734530729192391 1
1.45988725720139 1
0.645957838590388 1
0.335058555028226 0
0.987465620978358 1
0.881229807822188 1
0.667570742394121 1
0.640073736796046 1
-0.127682916323311 1
0.890515381112389 1
1.19776475515183 1
0.634637749136686 1
0.348801785627459 1
1.71055577626633 1
0.864995367509264 1
0.940570674936607 1
0.814033488859456 1
0.921787509115 1
1.32638171814181 1
0.924161616990794 1
0.887315041472752 1
0.832816146206333 1
1.00910459617272 1
1.43721907546112 1
1.02508516986185 1
0.24986950692075 1
0.563107870875828 1
0.874246141912903 1
1.23799821124056 1
0.863236951611413 1
1.04503857225115 1
0.919069897767003 1
1.21984358107696 1
1.08124831083869 1
0.177359931158009 1
1.215921449037 1
-0.0212435893197783 0
1.05617223492625 1
1.52533043880039 1
0.695794918690889 1
1.47034525203631 1
1.14244960852462 1
0.378246571936485 1
1.08721783207533 1
0.848967667726061 1
1.19549637554389 1
0.839714151255969 1
1.52184591309068 1
1.31394961710949 1
0.941151940182713 1
1.18302081429283 1
1.22802460368527 1
0.619725623542491 1
1.8566181675064 0
1.49315519633987 1
0.996421539002255 1
0.970576467898743 1
1.16454485617403 1
0.83981226129445 1
1.40758235375627 1
0.975491315505868 1
-0.224888773892841 0
0.744611312888947 1
1.47500982787551 1
0.938051300785566 1
0.283371440908403 1
1.19771474263072 1
1.15705990733574 1
0.162160039752221 1
0.986392035318137 1
1.05472596818997 1
0.879778465598857 1
1.03552730974919 1
0.790291061779812 1
0.842413291084735 1
1.45800431894598 1
1.20305251544536 1
1.4166771792777 1
0.0860688728409743 1
0.395957728983474 1
0.81662697230289 1
1.08687658856714 1
1.48741376857615 1
1.26224295500374 1
0.238898186772752 1
0.973918824104366 1
1.04308504634934 1
0.907862964744379 1
0.552488675099649 1
1.42454283689642 1
0.565765009444272 1
0.178045183303958 1
1.40113209437534 1
1.20937392584108 1
1.82750550933816 0
1.54496752217018 1
0.794142942714081 1
1.54410796602921 1
1.5652365962081 1
0.65778204284964 1
0.681144183997753 1
0.752324686067524 1
1.04460629769968 1
1.0335746494161 1
1.38080624347751 1
0.955970567211908 1
1.24875046589627 1
0.802850524093396 1
1.28032487021224 1
1.04509284804836 1
-0.374832404873941 0
0.579608795013683 1
1.5819196611082 1
1.34502251347246 1
0.848459172536648 1
0.76737713298043 1
0.552151025226399 1
1.24329335793985 1
1.22135560257788 1
1.27772343738393 1
1.13615469991242 1
-0.226102376485592 1
1.37777467813907 1
1.41292677133045 1
1.46927288546858 1
1.78511341584433 0
0.775706285618506 1
1.05171024818398 1
0.923236532107407 1
1.15468646881009 1
0.725537395248797 1
0.825221796031321 1
1.45837391210987 1
1.27288121733795 1
1.07554897165302 1
0.251759924597351 0
0.547196325639882 1
0.205594252873296 1
1.47859716193222 1
1.08883891891746 1
0.889034561067427 1
1.02015252698129 1
1.10623644253828 1
0.66083743476763 1
0.677964615375243 1
0.976836499347459 1
1.44717976710375 1
1.04543652690424 1
1.23231009603417 1
0.741981165206375 1
1.14199872374416 1
0.554901557537714 1
1.13091836705871 1
1.23336674675489 1
0.924420731633526 1
1.1564962863971 1
1.38658972556142 1
-0.512487105007265 0
1.19653927152903 1
0.72440840212164 1
1.210681199877 1
1.01412587751602 1
0.517257079911709 1
1.10868579911812 1
2.05856944691527 0
1.04875489602605 1
2.06401633490412 0
0.51591015267603 1
1.16648711202125 1
1.61393923846914 1
0.769213864052157 1
1.24535039692412 1
1.13508870124241 1
1.19288501271857 1
1.04717458184502 1
0.880885310361556 1
1.88008384641476 0
0.85818885813251 1
0.991085381819845 1
1.15606877033015 1
1.11092060897262 1
0.871694348582514 1
1.73840442062142 0
1.07805158129502 1
1.57433728694808 1
0.928954036422895 1
0.802088401821762 1
1.61711927276176 1
0.981804981817418 1
0.618598195609727 1
1.29761006385461 1
0.805847607807172 1
0.630626126615226 1
1.71541483363608 1
0.851862495436862 1
0.860023544015895 1
1.43593324681643 1
0.866878555053632 1
1.61498380565661 1
1.26870464277603 1
1.73480879724226 1
0.43401128827316 1
1.42180547230751 1
1.35190581747505 1
0.607478938337859 1
0.765601205385996 1
1.83785325583886 1
1.07207200198193 1
0.223727425225923 0
1.07128108987947 1
0.970313053556805 1
-0.0944532253592638 0
0.678879113228549 1
0.893102960253498 1
0.362167127655467 0
1.05763033615352 1
1.07367723821334 1
0.612161336614088 1
0.789508342024107 1
1.19250750618799 1
0.423176530524567 1
0.861242962034711 1
1.25056583683277 1
0.246409429522689 1
0.671785922268611 1
1.55650413564598 1
0.554207693403047 1
1.32359524510335 1
0.868102306166889 1
1.9550212813872 1
0.245917181500805 1
1.07573993327412 1
0.466847953390574 1
1.00158469010366 1
0.963587220788681 1
1.23580708577022 1
0.87261000780643 1
1.08036300358895 1
0.606311493199422 1
1.75736432228531 0
0.792516101370323 1
0.754681796817855 1
1.07189520423731 1
0.802395479530772 1
0.661546434864481 1
1.09660322530519 1
1.57646433767748 1
1.97567428066039 0
1.71275564493503 0
0.386689987502245 1
1.37565136790438 1
1.4688741010592 1
1.58034416756605 0
0.345477014958274 1
0.585822973999712 1
1.13818782909997 1
1.90705240514077 1
1.33536114355631 1
0.348308607018388 1
0.230473265692413 0
0.914231063852914 1
1.39227781915172 1
0.501034396086815 1
1.08064609727046 1
0.535011659927108 1
0.885897500794524 1
1.75821850396844 1
0.432358698485471 1
0.986798016001172 1
0.919739164886038 1
0.7731105788412 1
0.886012661733055 1
0.68176896452572 1
1.18903079889561 1
1.34352205622045 1
1.37485356115304 1
0.680977602201123 1
1.30113983617536 1
0.612372097090849 1
1.68878417583447 1
1.42460300647202 1
0.690625374782177 1
1.14110703026866 1
1.12431081576477 1
1.48854023206641 1
1.08879940730511 1
0.608484510427262 1
0.937077263983016 1
1.21195233693702 1
2.31443539787609 1
0.792384957904613 1
1.40057291806754 1
1.64364983273522 1
0.838044661721675 1
0.477741467316629 1
1.70605277802076 0
0.17712364030426 1
1.17380574818901 1
1.11601044841903 1
1.57629130305073 1
0.79722595357302 1
0.68550446607965 1
1.70739267805367 1
1.17102157417872 1
0.957455493340465 1
0.73658490809489 1
0.611409065962403 1
0.518040728492221 1
0.663952222079894 1
1.27289560520472 1
0.916309652452179 1
1.59709343382626 0
1.79893147593046 1
0.726449899760632 1
1.01018354903713 1
0.816588300313639 1
1.44571071154464 1
1.51664340182896 1
0.427272668236387 1
1.89960753765254 1
1.72089560377088 1
0.706376864194827 1
0.845398301052304 1
1.30333982760916 1
1.13518824878448 1
1.18253060809187 1
1.50091583938812 1
1.76674412736202 1
1.56259559902443 1
1.00930529830566 1
1.98435616482494 1
1.35263115904284 1
1.2892395519588 1
0.846185174532837 1
0.803080882593058 1
0.969529319802759 1
0.785757475324455 1
1.095068436647 1
1.34646101760753 1
0.666531069181268 1
1.67146196634671 0
1.65458741299415 1
1.03155387284018 1
1.29023760280427 1
0.60684803351399 1
1.4067320219815 1
-0.0282689623736731 0
0.89023817542865 1
0.670563138174161 1
1.00744145941104 1
0.807180450704697 1
0.705505128485387 1
0.186804326118515 1
1.77314946617141 1
1.34586859104691 1
0.217002405081758 1
1.23548510973691 1
0.295621239262347 0
1.28022348275352 1
2.35718403796373 0
0.383858603358455 1
1.09518892369275 1
0.559661280766638 1
1.1076882637969 1
0.463856524190664 1
1.00617334108821 1
1.2927371248626 1
1.59634922978943 1
0.815485261686493 1
0.655673896209851 1
0.988898082007192 1
0.319448901028186 1
0.742035681785866 1
0.768338237261089 1
1.85123918722901 1
0.916814166819019 1
1.28713326414786 1
0.424399668475183 1
1.02151222126602 1
1.09994187686135 1
1.68278646824283 1
0.373925705189511 1
0.966358709713629 1
2.06445635728811 0
1.12655537807298 1
1.48296522083569 1
0.631799238325315 1
0.522368641218405 1
1.50267236787446 1
1.11464684357563 1
2.65130387939435 1
0.490277213906997 1
0.657495839361946 1
0.685738920223244 1
0.858962697482004 1
0.867714701360977 1
1.11361572823034 1
1.14272236965461 1
1.21915535928344 1
1.00729177545934 1
0.563437744855406 1
1.29203371835645 1
1.28601256831057 1
1.28685119139036 1
1.25376899841878 1
0.804767018259744 1
1.05707139308612 1
1.33952525248584 1
1.12159228208509 1
0.578120382476879 1
0.700564819659883 1
0.279763108724849 0
0.856700883637763 1
0.414915415677956 1
0.773028728991539 1
0.750743171809788 1
0.304916990907619 1
1.44015273689697 1
1.45538781549157 1
0.0654781570179225 0
0.976260545297918 1
0.975069765737843 1
0.458303568712445 1
1.95612598981823 1
0.409671890755075 1
0.601687947908933 1
1.70066075001627 1
0.711655724159728 1
1.11436518999754 1
0.824445673921428 1
0.793447317781671 1
0.674277018195857 1
1.76108451086741 0
1.25813443701667 1
0.356131886369352 0
0.384991257606226 1
0.943741755873991 1
1.82476371664042 1
1.55304248731482 1
0.509272116906846 1
0.800774251775203 1
0.992468410484751 1
0.985165068412517 1
1.22020468547291 1
1.00342506975739 1
1.15514942090381 1
0.893700181554909 1
1.52434657629013 1
1.32792515179959 1
1.02377792572513 1
0.733776343642093 1
1.16596577196123 1
0.757755336717494 1
1.36507581825909 1
1.51817879905429 0
1.02921230854546 1
2.60037558395068 0
1.37045506862107 1
1.9034037854949 0
1.09908288501062 1
0.959394981422988 1
1.54309573226667 1
1.14779783605225 1
2.0281005098248 1
2.66581178433497 0
1.19670662342579 1
0.726007917127023 1
1.02697838128063 1
0.126569828679227 1
0.041637781486008 0
0.973418205112534 1
1.34435400226191 1
0.502791343227736 1
0.148721245301136 0
1.2610993743037 1
1.35857654390445 1
0.751858133767151 1
1.37245292096963 1
1.77418506237144 1
0.856787016378691 1
-0.0118560187559105 1
1.24420769960166 1
-0.136337303439227 1
1.43188937795174 1
0.134239728101487 1
0.0604770272189173 1
0.421484001676195 1
0.442615674502742 1
1.04368069082188 1
0.91076212101787 1
1.47066804740975 1
0.459754030103812 1
0.443824168154016 1
0.594276020776436 1
0.901569045718721 1
0.774592891305934 1
1.06669742546365 1
1.23490623857728 1
1.91447026066992 1
1.49742945579436 1
0.709146543299761 1
1.15523092575026 1
0.376725707837785 1
1.23044367086796 1
1.16450974105909 1
1.08412905467911 1
0.686919917100457 1
1.27009819993618 1
0.921421610801306 1
0.967621684616378 1
0.393581259631443 1
1.26822211295052 1
1.09717336644594 1
0.310264880566665 1
0.301022285976846 0
1.16617094700981 1
2.0227201776661 1
1.8774232952262 1
0.393355012316962 1
0.753392542090367 1
0.848207506106034 1
0.990000168371912 1
1.37380051652749 1
0.598545959230905 1
1.22789323000002 1
1.51821071445208 1
1.28060280838022 1
0.0150212818356355 0
0.843804978988181 1
0.233843171620845 1
0.785002984398005 1
0.807473086224111 1
0.878544285311002 1
2.14987448350002 1
0.464785031682813 1
0.216202062208216 1
0.575273953478144 1
0.457484140710482 1
1.90493416685146 0
1.1406598902765 1
1.11895751086896 1
1.57001269805733 1
1.05920129227922 1
0.702515008156661 1
1.15154356747499 1
1.23475589333778 1
0.859532588837338 1
1.11259840066802 1
1.03189278621681 1
0.969902454997163 1
1.62168545822118 0
0.848352264321748 1
1.12962605212965 1
0.898495347804889 1
1.00624638243352 1
0.782087866320422 1
0.861636692162276 1
0.726818644753399 1
1.5547097804229 0
0.537156276542023 1
1.12287878634723 1
1.64978485748472 1
0.83219542727228 1
1.34115595587989 1
1.16438134491933 1
1.78687504324233 0
0.545444009954907 1
0.870445725030101 1
1.42006516978359 1
0.395054796097315 1
0.583752071170302 1
1.40550229726842 1
1.05501307659232 1
0.950201714223434 1
0.0731308556449326 1
1.46360324778685 1
0.283681631531845 0
0.78125089880377 1
0.717836559912092 1
1.32468713968001 1
1.15953440714997 1
1.20126695085211 1
2.01791107457102 1
0.818286988751435 1
1.56126156682423 1
1.54511607043452 1
1.25484379733701 1
1.07243676471424 1
0.769233203362309 1
1.28677401424495 1
1.11556990937699 1
0.737835428381475 1
0.530211633154399 1
0.704512324707426 1
1.04478844555807 1
0.88891319457039 1
0.588791244380754 1
0.778827907248541 1
0.63714758324212 1
0.656804264822118 1
1.03591539320231 1
1.01340253633375 1
1.04016089838533 1
0.684938597883117 1
0.8878240627656 1
0.906190411155497 1
1.03040223195028 1
1.94230904306063 0
1.55915203837743 1
1.5797981964752 1
0.595829053971571 1
0.698732739224372 1
0.882447935514534 1
1.71258223908292 0
1.32754137687373 1
1.04662654311882 1
1.63857334837889 1
1.60443440993521 1
1.00715467742069 1
1.17556830712996 1
1.76132549957463 1
1.25457516400035 1
0.803297158208393 1
0.313063523711749 1
1.04987937507256 1
1.50951899126554 1
1.44940901592575 1
0.607236807878775 1
0.857716719813487 1
1.59239504885928 1
1.27838876090054 1
-0.350110910703837 0
1.51078898527496 1
0.715536983934877 1
0.956776366100844 1
0.295176114845202 0
1.59111925609415 1
1.05569438391906 1
1.30516171650927 1
0.913227057628729 1
0.104934860964281 1
0.836966768145496 1
1.11299849129098 1
0.348098650184106 1
0.726983454681232 1
0.741105226927546 1
1.30273932143575 1
1.07401113457917 1
0.3885465252448 0
1.10299251691384 1
0.763288309412447 1
1.46037003964894 1
0.455209909940036 1
0.206085705582231 1
1.3807300439077 1
1.420626336296 1
1.06767215052172 1
0.893103279346954 1
0.916828004308116 1
0.898639301965447 1
1.05075415747482 1
0.805854238686831 1
1.21685869307331 1
1.21058201033587 1
1.44073818946705 1
0.722052524706581 1
1.84150276997502 0
2.08064256107104 1
0.813175265521979 1
1.27912695510717 1
1.0145172941463 1
2.17701052333172 0
0.942102786713498 1
0.576223087957861 1
1.16037439321364 1
1.81577612281172 0
0.532048489299685 1
1.40125629095732 1
1.40723785144626 1
1.31985828265815 1
1.03394069416983 1
0.965498583435152 1
1.35842785063379 1
1.31232902132291 1
0.75672590096355 1
0.827106267159651 1
1.30532664286881 1
0.981006397628652 1
0.883930950337711 1
1.30753522130789 1
0.762548211548766 1
1.19709218013821 1
0.843430729559698 1
0.898714837775759 1
0.255900339998313 1
1.44425231021037 1
0.943853024262548 1
0.412436886538872 1
0.68278417036434 1
1.46744065547864 1
1.37673351040607 1
1.50142037434031 1
0.82551677436764 1
0.909992245289748 1
0.916698249173134 1
0.197515068012552 1
1.6916448661144 0
1.26489598896127 1
0.0554337021375206 1
1.31355793223278 1
0.838227921545875 1
0.724770048498684 1
0.862638612462747 1
1.1288206433236 1
1.31033111658958 1
-0.262947493268366 0
1.11878444553766 1
0.690513159472601 1
1.34835251607736 1
0.860098105166333 1
0.680967072212446 1
1.01147406237973 1
0.573645452823471 1
0.808195028096101 1
0.330976012972266 0
0.819910100094065 1
1.54674557645259 1
1.78839040144948 1
0.290846828555314 1
0.566586735678081 1
1.72990842522489 1
0.412399649182897 1
1.34410773818349 1
0.898581346485224 1
0.4445287508375 1
0.55922353355305 1
1.22655160294426 1
1.23917640665125 1
0.413767890560486 1
1.72474829353754 1
0.56723359049817 1
0.629700395360937 1
1.41102995995918 1
1.00201884523345 1
1.73367236116311 0
1.14212070168523 1
1.43107626934438 1
0.922667156918586 1
0.423811747446513 1
0.241699608913571 1
0.864959474137348 1
0.230417705146836 1
-0.104653347437723 0
0.512002158016513 1
1.08842724307288 1
1.02542205615142 1
1.15525540986949 1
1.3665155635 1
0.888555451155539 1
0.879196634100726 1
0.713171375764992 1
1.03059539788263 1
0.844142287642963 1
0.840642076810468 1
1.27473643858908 1
0.3359722831389 1
1.64754735221384 1
1.02792229459548 1
2.08920843522337 0
0.951736630837659 1
1.97849082754213 1
0.455303839655369 1
0.976008734879044 1
0.619310548411733 1
1.34150376360962 1
0.109025288278965 0
0.899085133460971 1
1.0556055827977 1
0.94822444267034 1
0.443462180253976 0
1.11253376032982 1
0.995723205290607 1
0.323676467033018 1
1.89496396531535 1
1.28716144851085 1
1.04137312804444 1
0.759174184715019 1
0.745964431831494 1
0.846332752842619 1
0.662129588494349 1
0.357551167675541 1
1.35671499238221 1
1.23371869929105 1
1.31620495371159 1
1.30492522919105 1
0.905413333173653 1
0.813588023793707 1
0.886490536392601 1
1.30051421140755 1
1.05650364936072 1
1.61541479375886 1
1.00421389209245 1
0.619778333029356 1
1.21219292127049 1
0.655303402580197 1
1.30545011128127 1
0.933415490400616 1
0.95747837535045 1
1.19387230829037 1
0.908847029795497 1
-0.405545049940978 0
1.49943744418546 1
1.24942224673007 1
2.31957842098946 0
0.00242833207491974 0
0.653240597566232 1
0.942871998317251 1
0.960724443463274 1
0.665137284327618 1
1.65146792072139 1
1.25093621088506 1
0.591401478470843 1
0.498618925434824 1
1.31220644893304 1
1.71960822756108 1
1.02766148066591 1
0.822489621993389 1
1.11145736886308 1
1.61688891444685 1
1.2325147036882 1
0.72462635158414 1
1.19034773335511 1
0.529910043287867 1
1.19308643927041 1
1.2014733987061 1
1.19458964434464 1
1.9907332983702 1
1.0946542525457 1
1.11348587671755 1
1.21377885150516 1
1.70200680282987 1
1.19757941188745 1
0.767770959738924 1
1.43534021547518 1
1.61184232370925 1
0.957792606713933 1
0.660337872097971 1
1.02691785957313 1
0.964746844361605 1
0.853570917206863 1
0.757063115815062 1
1.42479310687625 1
1.24374433708596 1
1.10801554832859 1
0.176084230788827 0
0.842805313618176 1
0.565978155711814 1
0.674046280314571 1
0.828571758756821 1
1.02257791765964 1
1.29625436219794 1
0.59368950983597 1
0.696328993723918 1
0.810784836191351 1
1.5663290063028 1
0.776190304645957 1
0.917871646796534 1
1.04386025809171 1
1.32811313607286 1
1.02673029733861 1
0.473222303901046 1
0.976393554425361 1
1.29425908050763 1
1.13007823937686 1
0.260634409465836 1
0.864184254680611 1
0.763140469060076 1
1.74721841318531 0
2.22777012496603 0
0.722277072653209 1
0.685883002133934 1
1.57978817284894 1
1.01662350737488 1
2.04158778300653 1
0.762397061437385 1
1.10273303266456 1
0.942773902657532 1
1.66094586983948 1
1.19913515318933 1
1.16387459962392 1
1.44780380785936 1
1.13600493216028 1
0.527290155315832 1
1.2929652578094 1
0.0957240251383995 1
1.15868643869704 1
1.44297137972262 1
1.06380362254537 1
0.789771028690369 1
0.916704813329773 1
0.475156603958977 1
0.783977884135187 1
0.767178125623238 1
1.16325733791718 1
1.01637816380693 1
1.04641006552315 1
1.30011497638174 1
0.366662011480119 1
1.34377246497987 1
1.31814855821984 1
0.329390225211337 0
0.496983776534179 1
1.27863145607308 1
0.466624989690487 1
0.814125811991523 1
0.464066271814752 1
1.24372346743048 1
1.68195329278505 1
1.38937512152202 1
1.19479014395649 1
0.481920298946192 1
0.69493757711597 1
-0.267837884422642 1
1.19137166976917 1
0.417197563516057 1
1.66508277415761 0
0.806173674027414 1
0.720567767238861 1
1.01922983029579 1
1.79496982290225 1
0.754745007921881 1
0.708819894581754 1
0.239187527397504 0
0.823960583009054 1
1.37501319156471 1
1.05357750613613 1
1.1006814099341 1
1.34747932219057 1
0.448607127888728 1
1.72987142468542 1
0.863949855053736 1
1.42166147494342 1
1.59928275736146 1
0.740763128768591 1
0.634298809069588 1
1.46509721446033 1
1.3411080455629 1
0.540278378156131 1
1.66250300114008 1
0.769459893097471 1
0.191511262782169 0
0.62119802132329 1
0.86609298889872 1
1.06567349312691 1
1.45227350339841 1
0.130821125689849 0
0.806093521661144 1
-0.111476751995981 0
0.669439520227621 1
1.64582647725815 1
1.33043923279727 1
0.536016735545504 1
1.18398231121782 1
1.87518927243846 1
1.3684397659194 1
1.02491463202468 1
0.900398814690071 1
0.994822754784945 1
0.70616947967147 1
0.525176156868427 1
0.123235193551866 1
0.545122087684102 1
0.326799439116498 1
1.22585101565238 1
0.29601054574023 1
0.994114421410791 1
0.738649230135067 1
1.22485366594352 1
1.6169816153692 1
0.867378712446492 1
1.18136509500538 1
1.33616013597556 1
1.79897472150979 0
0.387264076936358 1
0.50614213676404 1
0.878826415160575 1
1.531318540176 1
2.04721988177115 0
1.72469002309226 1
0.690040777711042 1
1.84732071104587 0
1.21204698828256 1
1.09236316426913 1
1.78396666280195 0
2.1215149562371 0
1.31769100325981 1
1.82012816304338 1
1.75222297065004 1
1.34273637462142 1
0.278613607832676 1
0.491910864786853 1
1.70035480449206 1
0.96582765069001 1
1.18400066463788 1
0.693082326751016 1
1.43919982136784 1
1.38246331878236 1
1.00974115901418 1
1.63060423523951 1
0.0517029526382244 0
0.88053061604209 1
1.05982301250088 1
1.42325281861695 1
0.81634486143206 1
1.12822306766821 1
0.509917954654432 1
0.515393052285344 1
0.603453763929466 1
0.390072309105678 1
1.39079033156705 1
0.98117171719676 1
2.00006151659588 1
0.517452044437408 1
1.43450593896503 1
1.35320216793362 1
0.961610333593281 1
0.800589260902206 1
0.879479368296737 1
0.825052727791969 1
1.01355879991695 1
1.33224000407925 1
1.37615898251575 1
0.152507157641894 1
0.64772955786553 1
0.438036897174698 1
1.75113096411461 0
1.66560800905179 1
0.8717757122784 1
0.23817790887744 0
2.07330102088506 0
0.412062422690861 1
0.91547065645677 1
0.769858247566729 1
0.625666054371288 1
0.857294733566128 1
0.647187851723971 1
0.668876374619023 1
0.528143479437475 1
1.35212280451202 1
1.15072079213823 1
1.09999500159729 1
0.49866707126217 1
0.20972509857835 1
1.2282924512318 1
1.20240354067145 1
0.282971937824273 0
0.22781781885471 1
0.794436141016964 1
1.14090495118884 1
0.823827348451427 1
0.62026128517439 1
0.857593440313988 1
0.962493011327267 1
1.30099801142072 1
0.826611432882567 1
1.27277049880682 1
1.1400042008541 1
1.78852598241537 1
0.908020723198058 1
1.69938909288193 1
1.00258074729127 1
1.09743001399763 1
1.13388742946935 1
0.939875285648459 1
0.838547752978266 1
0.830724761833443 1
1.05340362946783 1
0.804314624665964 1
1.19953457082503 1
1.82723048080566 1
1.45797943716995 1
0.776285821814758 1
0.646818808247006 1
1.13513134617904 1
1.59414125532703 1
0.899555943054894 1
1.35955748019536 1
1.77503576574944 1
0.605633191919404 1
1.15435191935599 1
0.990792889362518 1
0.42556005580801 1
1.11182671192681 1
0.579537902421947 1
1.3660489360792 1
1.897050522308 1
0.740716677536161 1
0.916685388860525 1
0.732874525283463 1
1.01617614128025 1
0.869106422665781 1
1.20877782601665 1
1.46768917365827 1
1.3227140666734 1
0.395449659700536 1
1.36008793800547 1
0.252779744253154 1
0.251308720471125 1
1.44875115534866 1
1.37481453021176 1
1.19397880336814 1
1.17092719428655 1
0.360287955252321 1
1.58508987725601 1
0.698608518114683 1
0.85355520505515 1
0.939000445667254 1
1.68791614836167 1
0.628002706289107 1
1.65028302152696 1
1.17738874162832 1
1.1375309928634 1
0.639962520005583 1
1.34351519087788 1
0.779140530105449 1
1.27992026824854 1
0.889981307660139 1
1.35216645386488 1
0.473796494596168 1
1.8095202932317 1
0.999626018834791 1
-0.0295786402491813 1
0.794583695774327 1
0.983638382225536 1
1.33408088702065 1
0.018959661075988 0
1.16484609576977 1
1.00648983452513 1
1.24142012759029 1
0.209641050541065 1
0.492824773206556 1
1.38047598792174 1
0.860351043619069 1
1.06697492404824 1
1.26329274033812 1
0.685889411166292 1
0.635933653890391 1
0.908042579444806 1
1.02559681208471 1
1.26881537516098 1
1.10234607000134 1
1.38382532627835 1
1.76125533802458 0
0.82193395492873 1
0.483517638325196 1
0.0672746324942208 1
1.08787567946035 1
0.975322569404543 1
1.34861967193865 1
0.613137835132993 1
1.95395332180261 0
0.480326456346384 1
0.964808909734672 1
1.27994574461616 1
1.04332981427119 1
0.945953133313402 1
1.41543800794359 1
1.42900165851279 1
0.582913871250005 1
1.4728930586218 1
1.44958442528987 1
0.787438460426021 1
1.54175485774221 1
0.760997686141076 1
1.3092907205166 1
1.41938402933411 1
0.794891891309968 1
1.79267953491363 1
1.97083747131348 0
-0.194315194066533 0
0.462454727484962 1
1.10696414490982 1
0.973325718117611 1
1.376195970523 1
0.657884008235406 1
0.606306275302234 1
2.14417803710282 0
1.62363198200165 1
1.2900936733875 1
0.312060152699742 1
0.0921287529598613 0
0.722983896599485 1
0.22214057588346 1
0.723038922557012 1
0.984135435397315 1
1.4520033935393 1
0.575683384230915 1
1.1603230599095 1
1.43058241933013 1
0.275035565434328 1
1.20314014684033 1
1.04563108055248 1
0.503577157772462 1
0.945069999471868 1
0.897565002428051 1
1.8100690087172 1
1.0160932372844 1
0.955826875113981 1
0.234171079512091 1
1.27844942078002 1
1.44137294515855 1
0.856473823638792 1
1.44777767615505 1
1.32021720889 1
1.17732503931171 1
0.559804576375747 1
1.63787222070155 1
0.233967097863971 0
0.103252745546523 0
0.798598785277786 1
0.955144452587369 1
2.00280319926765 0
1.50860202385146 1
1.22956670103889 1
1.56724413911577 1
1.00721338249873 1
1.11508787060556 1
1.15810490217318 1
0.706659216757728 1
1.18218831937101 1
0.983333582417511 1
0.601890961057816 1
1.50412646413861 1
0.643940880167805 1
0.753679139491774 1
0.598890352762713 1
1.68210637342413 1
1.21671759025465 1
0.585172960765573 1
0.425425886180075 1
0.829321938399616 1
0.79931418444185 1
1.02850189686206 1
0.845418501827874 1
1.56534072723867 1
1.52848616683741 1
0.848892915484949 1
1.25488576013986 1
0.757613591830785 1
1.00278482752917 1
2.2939523734122 1
1.27225046620445 1
2.46609690263127 0
1.6493674665693 1
0.819230350590056 1
0.87205488103989 1
2.30428238252247 1
0.659145511276035 1
1.27110327603264 1
0.90825672365609 1
1.16680203851818 1
0.677637131919072 1
0.56478568309536 1
0.855936321609584 1
1.384858017807 1
1.22089355172289 1
1.44573668956665 1
1.1396243803624 1
1.10546372658672 1
0.906293683306991 1
1.39963376148249 1
0.883571550888991 1
1.34496577956671 1
1.87062644195941 1
0.856527125823908 1
0.732990616589258 1
0.636304675275176 1
1.03864671919195 1
0.172355662997059 0
1.0509357445175 1
1.70413656508796 1
1.61368666434515 1
0.944663647454955 1
1.19582101188391 1
0.81764937970594 1
0.904356523192898 1
1.37910798858354 1
0.930355417217931 1
0.875084850492917 1
0.388473592562766 1
0.607137709272826 1
-0.122141777734073 0
1.34242270858213 1
1.42533444981352 1
0.378890039946053 1
0.95486334382795 1
0.249442389560848 0
0.368225828843661 1
1.06321094840529 1
0.767094731011165 1
0.645051565042875 1
0.999921713822486 1
0.790038580419414 1
1.71926004835792 1
0.929180016388089 1
0.940324594130897 1
1.60668007428628 1
1.37416158408609 1
1.47361740188143 1
0.283460256973687 1
1.17465727691142 1
0.534217495093864 1
1.66167052652591 1
1.48236005950534 1
0.955193855671168 1
1.20334697170989 1
0.414339148842709 1
0.371996631226433 1
0.368556249657339 1
1.82570578455504 0
1.34331769762798 1
1.13275161329625 1
1.14483784958761 1
0.131781211430468 1
0.542582993495291 1
1.52770756108154 0
0.890177979965678 1
1.54177540336142 1
1.98756898164491 0
1.31813975593589 1
1.24306659836253 1
1.71542544896311 1
1.68784127524443 1
1.95130672388001 1
0.280560316407189 0
0.863222319056701 1
0.880834208005906 1
1.6029736861094 1
1.09548446299633 1
0.854232134281107 1
1.44151581709055 1
0.873955364623547 1
0.635630858014135 1
0.802429093046639 1
0.419175090416537 1
1.4209812707126 1
1.00352272554428 1
0.857881735262359 1
0.841543123907522 1
1.0903448248112 1
0.768613333359392 1
0.357562102895168 1
0.99208756412646 1
2.82722730647611 0
0.9619365996556 1
1.02328903302262 1
0.606964955726498 1
0.91672032761094 1
0.646452556465426 1
1.62527681937795 1
1.05972957196374 1
0.63958212973807 1
1.13128699171399 1
1.92141523108007 0
1.57175370413223 1
1.00256215536434 1
0.633817458561297 1
0.656820732914348 1
1.069112562137 1
0.664619917814331 1
1.39231013550713 1
1.57718361951817 1
0.221858321217758 0
1.00247601125433 1
1.49306505583792 1
0.328242277843883 1
0.976113270425064 1
1.07964867589836 1
0.728234744325845 1
1.31122539331287 1
1.10944823740896 1
0.572177863220562 1
0.607498374462114 1
1.23268685411991 1
1.14545216490754 1
0.811743588115706 1
0.824759375681805 1
0.366607319912336 1
0.354625650404847 1
0.406996194610437 1
0.595307689144228 1
0.787842355284398 1
1.59055142785255 1
0.404396573266347 0
0.554551393096583 1
0.697971339499913 1
-0.640114332044261 0
0.920540947590007 1
0.748018217744169 1
1.83051083488707 1
1.4267599892796 1
-0.113259128351114 0
1.00015032538151 1
0.597167323306048 1
1.06655417401853 1
1.39106650839132 1
1.12199665877833 1
1.48603602150867 1
0.354201882333426 1
0.988400276127772 1
1.73117679440304 1
1.02182980825136 1
0.513538377817756 1
0.867723993076819 1
0.961745506300657 1
2.111637058501 0
1.67194194154537 1
0.733692250772452 1
-0.108747430960396 0
1.22760188687414 1
0.770457629316236 1
1.06797994527429 1
0.723436037620589 1
0.583247683087762 1
0.889737761566053 1
1.27119782028444 1
1.07657067072622 1
0.943481899317742 1
0.497616666144754 1
1.77060763929204 1
1.30071869636505 1
0.160452682510945 0
1.31250897024403 1
1.41528316054076 1
1.30522672939452 1
0.838965399160839 1
0.203278879761679 0
1.13401559449548 1
0.939452443725625 1
0.840608175594409 1
1.06498951998259 1
0.70833354902415 1
1.02419061877073 1
0.676956160638567 1
0.79928081786383 1
1.35467250611964 1
0.312156713659226 0
0.124182477546995 1
1.21883143177764 1
1.0022281633122 1
0.983315654553381 1
0.218081166678427 0
1.36485250809756 1
0.691229072665736 1
1.11247723217844 1
1.4246522866404 1
1.40146686044697 1
0.492973730614471 1
0.468661403924395 1
0.280820857199646 1
-0.068818182061022 0
1.14659351014693 1
1.40774479560494 1
1.1002399462065 1
0.43419010931202 1
1.08856225535578 1
0.821005349262913 1
1.36729540896627 1
1.13219610502031 1
0.88794494293065 1
0.516618189512277 1
1.22002990984793 1
0.747358066583326 1
1.18013506622811 1
0.871118416383504 1
1.10438714562587 1
0.449698185289064 1
1.37059632415439 1
1.42094280440139 1
1.09246074461813 1
0.176310821252842 0
1.13230095033576 1
1.3361078100348 1
0.741152112620814 1
1.32427952180322 1
-0.0825383651278888 1
1.53720597234235 1
1.01911923190125 1
0.778210521138757 1
0.753506788660495 1
1.06928258850768 1
2.3078197877809 1
0.806992386435712 1
1.50635623002302 1
0.871348084869311 1
1.07083827665588 1
1.04816615092787 1
0.581136670342558 1
0.839671905798834 1
0.918081832782171 1
0.287258541392274 0
1.18432390985877 1
0.103571457164358 0
-0.303678187194193 0
1.25381441554672 1
1.33801855367644 1
0.102735601920959 0
0.820110569272615 1
2.14751301706666 0
1.81657446451228 1
0.846284034445511 1
1.48151545670627 1
1.14072477373986 1
1.23567499979827 1
1.26307012138476 1
0.6152749597891 1
0.897308411077987 1
0.690510815081376 1
1.29831871831332 1
0.72567578010132 1
0.403829447691335 1
1.46549993251962 1
1.1777458712001 1
0.972842971843929 1
0.885327868436006 1
1.14542307170749 1
1.17272492711474 1
1.28482808247133 1
0.533738801263256 1
1.27697818864464 1
0.602401240743874 1
1.00360237109971 1
1.26734935514242 1
0.651752849664774 1
0.543169271795038 1
1.73219660542248 1
0.843946543012448 1
1.452609139628 1
1.69610841096835 1
0.646949579777091 1
1.81155431803945 1
1.02190681550376 1
1.09451084257666 1
1.39988471842054 1
1.72663834486698 1
0.905266575059941 1
1.00609306052375 1
0.313855828944587 1
0.459219163110177 1
0.945476460695584 1
0.713879558732549 1
1.63606360241789 1
1.08870321437891 1
1.4324481828763 1
1.36441872027243 1
1.69409797883835 1
1.85965762742555 1
0.816165440282266 1
1.15527754309354 1
1.40330605796884 1
0.995394754045055 1
1.04439225314634 1
0.870144928763675 1
0.800627070477325 1
0.908002870302953 1
0.78929414471845 1
0.410500597262879 1
0.715421606522484 1
0.725058156347694 1
0.337250473023946 1
1.03421219803707 1
0.757110039947661 1
1.16494525426539 1
1.27762150423401 1
0.380631946094994 1
2.1163148856247 0
0.740255533604427 1
1.17054224693842 1
0.869319322784752 1
0.832855585323127 1
0.818777934999773 1
0.737728158038364 1
0.868056182231748 1
0.608360600490116 1
0.760728251635681 1
0.938970329525261 1
1.68697031949236 1
1.24821125942927 1
1.05654428708931 1
0.797431071995327 1
1.04006080097785 1
1.10197006952475 1
0.87226720640776 1
2.40062812043884 0
1.44872290954547 1
1.14942002265934 1
1.06674320408381 1
1.95456717455638 0
1.52879120177896 1
1.76230667040738 0
1.78032861226124 0
2.19003637147614 0
1.16713137353085 1
1.02168976247893 1
1.34312002588999 1
1.32073379852398 1
1.33240993066207 1
2.13394534321599 0
0.0100933737679855 1
0.634855395820608 1
0.868630769134336 1
0.646350353523707 1
1.00425610536585 1
0.55080339750268 1
0.386362756249138 1
1.53644485221169 1
1.48359762480248 1
0.799278550540115 1
0.44108040517505 1
0.881781172723345 1
1.27513871665539 1
1.39866416045438 1
1.10287245218545 1
0.918119647539311 1
0.528274504233735 1
1.52969434592853 1
0.111012683686341 0
0.993630454303311 1
1.26499179829947 1
0.710239337902019 1
0.807310063881864 1
1.64373914605769 1
1.0085102138985 1
0.672492209845494 1
0.902343601697347 1
1.22580101373869 1
0.91304020538822 1
0.699021112296334 1
1.33917575527101 1
1.18986090512618 1
0.606938946710844 1
1.42565193538053 1
0.983429625053584 1
0.518532296530786 1
0.346055453417511 1
-0.762297195852871 0
0.936587567923605 1
0.779229529005973 1
0.928659834969527 1
1.31553655408872 1
1.3686836217256 1
1.19920737300081 1
1.46809859251882 1
1.26529620735772 1
1.52211772932673 1
0.882781271136854 1
0.964535589540251 1
0.675464872835735 1
0.664657087991345 1
0.34735383523398 1
1.15513849168166 1
1.4152742186758 1
0.889994114778986 1
0.566036042791718 1
1.47077595587384 1
0.947340475628061 1
0.894799419868414 1
0.839260915818583 1
1.38695222658477 1
1.00564285718498 1
1.47643700557287 1
0.802158572017785 1
0.844620312452827 1
1.40931057725606 1
1.11583646194493 1
1.87138736621278 1
1.62882985846113 1
2.24046871614917 0
0.770385040814073 1
1.8974157287142 1
0.877080190017335 1
0.989077958438394 1
0.180162086222755 0
1.30976508403565 1
-0.0162398949204952 0
1.27270901877671 1
0.302464199204027 1
1.26805129484419 1
0.863874053621168 1
0.639103187657322 1
0.917288792901558 1
0.512948537873493 1
1.72245245723961 1
1.38481029129104 1
0.968759330513749 1
0.488387325131851 1
1.1434391363212 1
0.56228432404679 1
0.56221093134688 1
0.82733686987003 1
1.10328241623869 1
1.57430635948267 1
0.317446367399044 0
0.774585201104848 1
1.25394059699077 1
1.27433163110757 1
0.877870480542873 1
0.0528100724937628 0
0.0180757139805819 1
2.03802920600492 0
0.962891882472291 1
0.568871883287174 1
1.09276732093716 1
1.48056799942931 1
0.390950025410892 1
0.97435760069889 1
0.73653286568688 1
1.49235523633263 1
0.314581108304429 1
1.15356991869144 1
1.14951240359778 1
0.889735626075776 1
1.14887489079479 1
1.77251981532539 1
0.307357824851777 1
0.737945283530638 1
0.15921855040197 1
0.855237257246524 1
1.37606987296097 1
0.106731789316189 1
0.437798713110412 1
1.44684734469886 1
1.70658688526061 1
0.110535192204649 1
1.80457985929721 1
0.446334133235351 1
1.79981474248744 0
0.306273487593793 1
1.09102079919701 1
0.929491888081386 1
1.0823817276856 1
1.07895442385959 1
0.789828775161603 1
0.901082470183069 1
0.423814643717136 1
1.57671879562448 1
1.22150907415882 1
2.24084508038837 0
1.5892827955073 1
1.34808227222672 1
0.258866763800595 0
0.566708912004855 1
1.26891600449484 1
0.846484736746545 1
1.02550562828448 1
0.842378708883484 1
1.25741153091873 1
0.351014779987204 1
2.024851287714 1
0.932783247515689 1
1.46884087989491 1
0.956139371020504 1
0.0672630321726122 1
1.67101012180151 0
0.697437931943772 1
0.144703424689664 1
0.43247277434521 1
0.254631719465327 1
1.77793232848689 1
1.15061104374512 1
1.06708647550291 1
-0.366560118947136 0
1.38333937321771 1
1.54225202585421 1
0.34025522240443 1
1.10258842710582 1
0.583985335616068 1
1.13825852024347 1
1.31520494415797 1
0.877481429799207 1
0.556460942667718 1
1.35121111668455 1
1.24917186781834 1
1.76270449320954 0
1.6203493523701 1
1.11641416652365 1
1.2899404623713 1
1.27986417478781 1
1.38435219098177 1
0.124536003433706 1
0.445218393444103 1
1.16128239805565 1
0.765787466440398 1
0.523820984153405 1
1.94338812182797 1
1.79928703971108 1
0.553783539765493 1
1.08193549961817 1
0.98134108552253 1
1.67775983420395 0
0.565020051788539 1
0.98360758898332 1
1.2356137859714 1
0.971880136337799 1
1.24553801566115 1
1.6536369935906 1
0.467088074038867 0
0.340606277925176 1
0.822386740532637 1
0.373069658361555 0
0.56861221554413 1
0.875049181618027 1
1.06116551087064 1
1.2500852386911 1
1.58577229338355 1
1.28349280714905 1
0.849686842756015 1
0.724376845724858 1
0.969264142006606 1
0.322612513543941 1
0.222201441036458 1
1.71215787007438 1
1.35803202050563 1
0.566768008249419 1
0.344494089769936 1
1.06162822097935 1
1.37977003430021 1
1.49823016715742 1
0.896791342387519 1
1.59919819614543 1
1.9305091608879 1
0.703327149665655 1
1.34260243983864 1
1.1893341962047 1
0.368396983035942 1
0.558812623701447 1
0.981813923049858 1
0.48926606858282 1
0.701382483593444 1
0.907074926303997 1
0.478035701440375 1
0.903491551372472 1
1.76081025101848 1
1.40706108174244 1
0.250822497100052 1
1.11940821260438 1
0.919316181345038 1
0.917203871798135 1
1.07432215271551 1
1.44003004812573 1
1.88841382186841 1
0.696103435759301 1
0.626948090668291 1
1.0321964521922 1
1.28698251774097 1
1.31437891970932 1
1.66263020895533 1
-0.129370682780955 0
1.21387891430167 1
2.0014065861848 1
0.580702683940788 1
0.73955516238101 1
1.15961975578476 1
1.01454375270976 1
1.4359106260967 1
0.264777991300596 1
0.864497447457307 1
1.05067707884788 1
1.40051149428553 1
1.54130324149688 1
0.750192919608323 1
1.01708451602014 1
0.314931884399316 0
0.410436157200719 1
0.956744623278317 1
0.720667733626417 1
0.234407239192493 0
1.00127742605918 1
1.51028107764858 1
1.02861178911916 1
0.605083729753675 1
0.741786849577978 1
1.3360114923061 1
0.748580694185732 1
0.929085009375598 1
1.2850740857581 1
1.26631161728647 1
1.61202375586629 1
1.19922245660974 1
1.29407645402526 1
1.04095196339903 1
1.27841124000285 1
1.02709977494649 1
0.649817809950427 1
0.339196124489293 1
1.32098871406696 1
0.329717377926002 1
0.952123232066663 1
0.39291072580399 0
1.57628280830734 0
0.374358500985695 1
1.17300654007078 1
0.904701384001771 1
1.32644085836525 1
1.05703314745651 1
0.725276424388345 1
1.05522232805429 1
1.36828422095243 1
2.3341843290667 0
1.07848454916544 1
1.3587778965005 1
0.856511763602218 1
0.177217809540599 0
1.15250722694964 1
0.761148820428713 1
1.06087225352149 1
1.31168638889901 1
1.39614378009388 1
1.40207863087029 1
0.218154186538192 0
1.26973856387681 1
1.08856602315399 1
1.04818364097101 1
1.0843132646974 1
1.01218984110719 1
0.614561063164844 1
0.563585620493466 1
0.578098017348864 1
0.559895499056561 1
0.742965272867247 1
1.43011947457013 1
0.448765052756589 1
1.01073900408404 1
-0.00884758311617495 0
1.32088883960845 1
0.77240154997861 1
0.830705960357054 1
1.15541942733745 1
2.01974983922535 0
1.53819034030221 1
1.25942757297491 1
1.1206183698458 1
0.889318659322033 1
-0.110859617027842 0
0.855926234900121 1
0.715136745980031 1
1.44800625285848 1
0.801416252754974 1
1.29931118678437 1
1.4726136961177 1
1.05677875052207 1
0.337914489346616 1
1.01384783609533 1
1.87107922547941 0
-0.686581621854759 0
0.621694591485733 1
0.528722577676283 1
0.0840206770326005 0
1.03152256493927 1
1.25072339710278 1
1.89814943655808 1
1.1472214691556 1
0.31286300298713 1
1.04196865359437 1
0.848044764604718 1
1.3318555466421 1
1.30310198617287 1
1.23623583639577 1
0.927519436205739 1
0.436681485718172 1
0.607210334855978 1
0.333706242330334 1
1.18175329979 1
1.24827755216099 1
1.23655277821451 1
0.838135700940042 1
0.66487311808107 1
1.12083511242153 1
0.924429138397021 1
0.994149900083682 1
0.663359957747367 1
1.13347832503473 1
0.41385651374705 1
0.341592843151319 1
1.18087817781292 1
1.69922363516164 1
0.567172185863284 1
1.1538092113218 1
0.72209527354662 1
0.857898899348279 1
1.99916713998931 0
1.03908528718557 1
1.23779768979854 1
0.449899907931235 1
1.90226411525538 1
1.60087971030478 1
1.5799790960328 1
0.872612572684876 1
1.6468695886344 1
0.870767807367979 1
1.43995968810076 1
1.64317060019961 1
0.933641873416333 1
1.20956426767901 1
-0.270754057733328 1
1.72234500297655 1
0.9912350489195 1
0.790357611896263 1
0.903487339642817 1
0.908745476938319 1
0.885308315615925 1
1.26241646726217 1
0.765050734736666 1
0.720383687129228 1
1.41534540490914 1
0.0863106543171006 1
1.29344900314738 1
0.964633865382807 1
1.30775904991897 1
0.880028394033796 1
0.820354337989649 1
0.498404586229879 1
0.849145446600385 1
1.37965394877447 1
0.851517954513797 1
0.815694807495496 1
1.26252965519576 1
1.19628744949825 1
0.142327364260252 0
1.0960447056608 1
0.484591967497121 1
0.645702826258806 1
1.20444024730589 1
1.05051042071727 1
0.760978591050328 1
1.58669480658242 1
0.400573589945103 1
0.891771289172282 1
0.726457731667715 1
1.5907498096765 1
1.00825590044053 1
1.10759590853953 1
1.23190520988772 1
1.82419153694137 0
0.413471678620113 1
0.636418605893124 1
7.43021618198753e-05 0
0.689381394582017 1
1.34701967867846 1
0.990876369276729 1
1.11334414055608 1
1.80532214788906 1
1.47027073128273 1
0.267204889809677 1
0.851076597009694 1
0.340385506721886 1
0.455553067995026 1
1.13120038427807 1
1.58941394066273 1
0.43588133475781 1
0.0748214366361908 0
0.598804158739022 1
1.03888313176798 1
0.76103885827301 1
0.869476233720324 1
0.212167353715606 1
0.97725734326621 1
0.574310172138392 1
1.09857359092164 1
0.912504855159734 1
0.865035664587678 1
1.42114259414193 1
1.30011117052778 1
1.07211630730904 1
0.804294177060865 1
0.902369645982022 1
0.936696878204508 1
0.574676568391443 1
0.827836579917183 1
0.956992368236376 1
1.27770058222296 1
0.614042175294966 1
1.17953646692934 1
0.318101456200455 0
1.56846358424158 0
0.334672602244464 0
0.811919031152213 1
0.922937711438468 1
0.795006997181289 1
1.05222548072585 1
1.03600033618748 1
1.03528877568743 1
0.204255107675056 1
1.40579959344436 1
1.8776072380788 0
1.21010762125704 1
0.993447556283575 1
0.670455114104421 1
1.21836430403921 1
0.772913337536003 1
0.457320685079436 1
0.293148006881894 1
0.302779763989154 0
1.02634605225461 1
0.936948942023276 1
1.00724993705802 1
0.797850417036991 1
1.21200127829278 1
1.13813636671246 1
-0.0528096784044872 1
1.30413859168464 1
1.41220666228141 1
1.39836656717387 1
0.581440133437594 1
1.51763973808351 1
0.923001315875339 1
1.58188454096591 1
0.411452286329473 1
0.964592348279306 1
1.04535527476863 1
0.902737049609402 1
1.21382635796776 1
0.837397624906784 1
1.01950180330224 1
0.727106728460368 1
0.948874886775667 1
1.61745566719945 1
0.809506195730833 1
1.05728655071489 1
1.3817053039754 1
0.856618326301805 1
1.26889804326004 1
0.969494472783764 1
0.894666217611325 1
0.819064157772766 1
1.03057415066584 1
1.89990915537862 0
1.58833664106528 1
0.657896799947272 1
0.663022467864122 1
1.04272963859139 1
0.895995931673751 1
0.574541324457283 1
0.81582164216542 1
-0.0694518797986624 0
1.77494656931574 1
1.24293955277331 1
0.98742103995398 1
1.60013670985152 1
0.65550275565635 1
2.11100422093502 1
0.613222014960059 1
1.17757128431175 1
0.291151650827793 0
2.07587436132256 1
0.578373236715666 1
1.05256447614776 1
0.842565211254998 1
0.962594262572346 1
1.0984749249903 1
0.733191265851256 1
0.205863417431517 0
1.29399308726547 1
1.39671111232703 1
1.0032350782311 1
2.10053209629388 0
1.16666005011271 1
0.999780249789474 1
1.07912963205798 1
0.692214379993888 1
1.40863168791564 1
0.97278261201594 1
1.28387758636913 1
1.18210196520248 1
0.812276897800124 1
2.00096296532702 0
0.940011442085765 1
1.5440826776401 1
2.13188951415933 0
0.92721058519696 1
1.02530140576348 1
1.07461645727135 1
0.598828392155707 1
0.0579340319016847 0
1.94522890856275 0
0.660317287374155 1
1.72176793553215 0
0.773319490020774 1
0.894930862523813 1
0.72356980211824 1
1.12541019635939 1
0.775711002272652 1
2.34802726630819 0
0.795166839062712 1
1.82963094133964 1
1.20948627627654 1
1.26312908421319 1
0.908834503421267 1
0.70003487658909 1
1.12196961131696 1
0.917554073899897 1
1.22002784875817 1
0.0548838735792219 0
1.18627774165177 1
1.31299799123975 1
1.1822188519436 1
0.84401266079275 1
0.967616083516507 1
1.35104630445604 1
0.39764215984592 1
1.2815710598606 1
1.71890775695169 1
0.0582012353949097 0
0.54447821850325 1
0.536936424241698 1
1.47139000133061 1
0.825953621134776 1
0.86054697716291 1
0.886552714375662 1
0.704401578830299 1
1.12953174045349 1
1.25009989515763 1
0.677055337182209 1
1.07475033776985 1
1.10549460711145 1
0.506809049372088 1
1.72390859471706 1
0.774492534512243 1
0.752146661850229 1
0.650424767126482 1
1.14996350087594 1
0.987029854520458 1
1.07396570540183 1
0.882168584237151 1
0.140312553268437 0
0.587075871459224 1
1.12285658296332 1
0.915723945810656 1
1.27887239462315 1
1.52233837438462 1
1.71533174685314 0
1.09579618769749 1
1.7475424026668 1
1.3948904153287 1
0.776614548845663 1
0.951158515549789 1
0.969778500570701 1
1.01036389595713 1
0.897286081200684 1
0.571359472659462 1
0.311074049092054 0
0.590045405333033 1
0.711500731268651 1
1.31794069508971 1
1.87458003008528 1
0.979318382091354 1
0.567402697334644 1
1.33606495003905 1
1.43383586878124 1
0.942880837735315 1
1.22060443647503 1
1.00550236957426 1
0.707498744124463 1
1.40515019102468 1
0.855580593678126 1
0.256304596797113 1
0.716355630208621 1
0.680104461152666 1
1.32365408341655 1
1.20096112056708 1
0.939527439595759 1
1.8994665550073 1
1.103134133286 1
0.711054630985598 1
0.843480635690906 1
0.510853410164788 1
0.75178868086589 1
1.42880106920396 1
0.965707713953959 1
0.380028042001881 1
1.86348079269173 0
0.980329153268804 1
0.694197835988242 1
0.60251174841163 1
0.923868381753534 1
0.387045106078085 1
0.792299567022691 1
0.973223518836899 1
1.60736850615793 1
0.85954876069058 1
1.23698665109204 1
1.3211228623631 1
0.858519282283116 1
1.5219858645338 1
0.931052854381811 1
0.710293385060681 1
1.33196682487473 1
1.26117929670768 1
1.5212898590372 1
1.01697148605635 1
0.56493284760152 1
0.799605710433724 1
1.45167949469943 1
1.1723851169222 1
1.47055977029818 1
1.07376772180441 1
0.056835583768074 0
1.01196054825776 1
0.927995286799035 1
1.65419479112184 1
1.42964714639969 1
1.25177381165214 1
1.13763617609984 1
0.400096352695326 1
0.587490864566154 1
2.02609726043527 1
0.251003292457599 0
0.366180099720077 1
0.963779069630783 1
1.26112748082462 1
0.657248260153343 1
0.915597904338252 1
1.85276138753857 1
0.857672146349713 1
1.15695608877512 1
0.741246175938854 1
1.36046850344925 1
0.800826341101608 1
1.6218003026704 1
0.709284928457491 1
1.50787512272954 1
0.581562686020638 1
0.67526832367497 1
1.53957463623981 1
0.463057925484091 1
1.12698137892535 1
0.941396497577306 1
0.474952422428865 1
0.708362812191056 1
0.333581220689712 1
0.239765895824196 0
1.44026588815474 1
1.14732365815983 1
1.43061500643745 1
0.75544666730088 1
0.861019502575618 1
1.15583218367956 1
0.725349027900773 1
0.426178578479823 1
0.474604041162958 1
0.884854061705341 1
0.959419491028446 1
0.400443067893967 1
1.22021872024049 1
0.0671247022551757 1
1.56750343960204 1
1.44318546923088 1
2.13973826920834 0
0.475961860174184 1
0.721605511627282 1
1.38970964170996 1
0.377745296195758 1
1.38953550245631 1
1.45626790153053 1
0.791530379318258 1
1.14789614936205 1
1.39231772898505 1
1.51519953133391 1
1.50986530751299 1
0.323955553362592 1
0.336002998040249 1
0.917267047421105 1
1.8176165689369 1
0.92832746884182 1
0.843196992555951 1
0.757497169225508 1
0.939214011910895 1
0.816507916142002 1
0.556950447836817 1
1.30631745923264 1
0.113142363517133 1
0.68664459976345 1
0.872032556369531 1
0.717263107280241 1
1.02785286155737 1
1.61538205471508 1
0.243005365797892 1
1.35700880772665 1
0.392766394060356 1
1.46962872768315 1
1.10122179412141 1
1.63112997788554 1
0.778435799939471 1
2.08852340217234 1
1.18191226923906 1
0.465507008734664 1
0.864882826886724 1
0.773122536051694 1
1.62739822825343 1
0.942728714526876 1
0.633787045687073 1
1.44649404837639 1
1.57964039556047 1
0.110582882697279 1
1.8240220763472 1
0.974539033619629 1
0.301870684175923 1
1.92107075702019 0
0.799387735815916 1
0.918014148062829 1
0.583288714158004 1
1.24459424043265 1
1.31301092957121 1
0.837986229689799 1
0.959490928495288 1
1.04951049851669 1
0.628779732416247 1
1.05365952965059 1
1.18112637445183 1
1.38912068220075 1
0.937118117039595 1
1.32844333416528 1
1.1840411376184 1
0.662069529722146 1
1.55192034694257 1
0.718273275650804 1
1.97156950853531 0
0.139146075866439 0
0.953862158499582 1
0.163837012940318 0
0.851402680224118 1
2.03741411001031 1
2.42967281815898 0
1.50314260333466 1
0.609373378167357 1
1.21337144624428 1
1.70868573707105 1
0.524925980183224 1
1.09184484818202 1
0.976231410560448 1
0.092640172368775 0
1.69118431186697 1
0.689003737029985 1
1.24797406962638 1
0.356103184242722 1
2.21552078423992 0
1.11443559111257 1
1.59002903023542 1
1.0962819309928 1
0.396746255771559 1
1.22592441849018 1
0.66334523156551 1
1.81722782996097 0
1.55521185309285 1
1.15042540137284 1
1.82187791448245 0
1.39257740268487 1
0.987091559440341 1
1.08935805384879 1
0.356104863395937 1
0.742048835980002 1
0.423657227190869 1
1.05748595972764 1
1.14365973444936 1
0.764596028229111 1
0.347673636720262 0
0.969755233991303 1
1.95322080040917 1
0.917851230825399 1
0.51177858486938 1
1.86132854027675 0
0.362959250171218 1
1.06106002706503 1
1.4126265612845 1
1.23709262733132 1
0.93562372079301 1
0.839733079524069 1
0.680572400612801 1
1.91900008361917 1
1.80117039219529 1
0.351483241316866 1
1.25588059673754 1
-0.497263268144873 0
0.677416843708659 1
1.12006435481225 1
1.27904279273058 1
1.20287826539716 1
1.10788074809933 1
0.761522493171316 1
1.26735890946147 1
0.187293149946273 0
0.955022172716332 1
1.46140286487378 1
1.42757478510985 1
0.814777613493434 1
0.787969286464747 1
1.0190005321952 1
1.42896375892567 1
0.312336098008713 1
0.960515361396858 1
1.08658920261274 1
1.59318720595158 1
2.08111939657916 0
0.614241914658724 1
0.99204310894695 1
1.08882910612848 1
1.07680397008533 1
1.44220448590429 1
1.30981394174949 1
0.877787482238536 1
1.25943901373129 1
1.10062471731204 1
1.08742762232229 1
1.23831143907213 1
0.632866514106183 1
1.51862425474022 1
0.409514881318091 1
0.427577601118621 1
0.469120454163232 1
0.733931476529714 1
1.17548780605087 1
1.4308445554297 1
1.30792860549003 1
0.568154851113864 1
1.32596572178578 1
1.56895695331507 1
1.00269849713174 1
0.860494026637395 1
1.10463309122391 1
0.639094800664814 1
1.30197841140005 1
0.832616233017831 1
0.77731974231891 1
0.819547314991407 1
1.01929571258815 1
1.19823045425201 1
1.27824401056813 1
0.0870952109142868 0
1.29047587986561 1
0.891252166994023 1
1.26425802350548 1
0.725422486192583 1
0.623904596274905 1
0.950133413672153 1
1.04417329121723 1
0.861884330021817 1
1.02800451970772 1
0.90111296645904 1
0.0878624525333209 1
0.663743408225313 1
1.29073555648644 1
0.764925374848892 1
0.688175177185103 1
1.40923751473584 1
1.03131597866007 1
1.95348523562648 1
1.80096871193532 0
0.386684623146909 1
1.18150728284398 1
1.36927883900303 1
1.58872323206047 1
0.937582354928417 1
2.23012654783392 0
1.52729361175739 1
1.1701086281532 1
0.504490738847724 1
1.12179833938718 1
1.14790599328228 1
0.993141705131501 1
1.02964387757387 1
1.13075380683139 1
1.03887076606992 1
1.23178442713636 1
1.11003446087683 1
1.2284964454175 1
1.44121357060641 1
0.749359457038715 1
1.37409923579183 1
1.07309921262579 1
1.62395896293591 1
1.05347556875965 1
1.86028390645654 1
0.682162607715318 1
0.536730993351361 1
0.421703470258501 1
1.91892544253881 1
1.22710193611884 1
1.19289243811183 1
0.323506475339873 1
0.895210782177528 1
0.952010770338653 1
0.543872942452762 1
1.22596628233681 1
0.831046489808709 1
1.54515571882278 1
1.50753398411429 1
0.74659700936394 1
1.04224762782569 1
0.388790631905024 1
0.491789912774096 1
0.392069704586798 1
1.20745294036979 1
0.679106582003395 1
0.15035183271838 1
1.17852689624749 1
1.3241798402533 1
1.2532304464378 1
0.988289503447381 1
1.06855173612088 1
1.36141705654645 1
1.01841086420696 1
0.784436511372265 1
1.61064393208975 1
0.593444945067174 1
2.11455082054609 0
1.12127441699441 1
1.48330879489719 1
0.724410314607243 1
1.49446561247493 1
0.774729721962379 1
0.378727733672394 1
0.854443153527788 1
-0.0350879388820479 1
1.25855612243307 1
1.24595660210394 1
0.425803738739954 1
1.06881628766302 1
1.20995581818741 1
1.3063962005037 1
0.53271860914106 1
1.41393895601623 1
1.06882747954734 1
-0.0583951915870924 0
-0.00326935156217726 0
1.46160152512059 1
1.2453062050599 1
0.96034879541106 1
0.383880154971833 0
1.33346374501411 1
0.995394327847144 1
2.14246856576375 0
1.80491188646647 0
0.853051922925812 1
0.467141169313841 1
-0.362216118471654 0
2.0419075341749 1
0.743734132727493 1
0.937422110318388 1
0.798810110470989 1
1.16097460678107 1
1.03577229061426 1
0.420063133619802 1
0.84852635222845 1
1.71378440091101 1
0.954047427421839 1
1.75065541362136 1
0.624113473219992 1
1.24733130589796 1
0.5577694647608 1
1.01348288690011 1
0.586160295711271 1
0.28814366199193 1
0.795977172036987 1
1.00432909118639 1
1.17289212308051 1
0.692445196121906 1
0.761183751071435 1
0.386653596331361 1
0.612427244239528 1
1.52165115330507 1
1.86265059146948 0
0.86513952462569 1
1.07613396702791 1
0.99082201222136 1
0.319885624130656 1
1.51804411063996 1
0.226890177518045 0
1.27296761232325 1
1.82980527530292 1
-0.0840132310345119 0
0.638236940058881 1
0.849233674696317 1
-0.31395256633091 1
1.13480345500101 1
1.00030248773777 1
0.502857214980632 1
0.728734128830642 1
-0.224336804739817 1
0.677960705546196 1
0.886444314634563 1
0.576043837770994 1
1.39886656356273 1
0.888849468279022 1
0.940423200296743 1
0.625450424266932 1
0.869436122117877 1
0.339211205032096 1
0.742509400011135 1
0.895687357692308 1
1.61116108600204 1
0.598315843354964 1
0.60141308011915 1
0.782635869673618 1
0.858483454782815 1
1.55289603541705 1
1.51208309380524 1
1.89841240653418 0
1.50451670298143 1
1.32652422210311 1
0.85518229710424 1
0.649269928883361 1
1.49585047090425 1
0.693686470708094 1
0.794903690766357 1
1.84626211275486 0
1.25472415671928 1
0.858172239606269 1
0.633913984485743 1
0.540094789293067 1
0.181527155028986 1
1.26750200217988 1
0.993148442967668 1
1.70105825694861 1
1.07728234662928 1
1.84597861439077 0
0.847788617760742 1
1.26120359659002 1
1.56087156847726 1
0.150733521179151 0
0.558495888285818 1
1.22042120622005 1
1.08278300926064 1
0.38513678256772 1
0.279686592347242 0
0.315423553731899 1
1.85385437814319 0
0.890966490230946 1
0.570090902139713 1
0.697225144216932 1
1.17608037411864 1
0.134403577764431 1
0.584352355205964 1
1.71364694315801 1
0.909231360679229 1
0.0199511104899799 1
0.284163802508023 1
1.26127784985715 1
1.11855057624103 1
1.2544258403245 1
0.768517813001373 1
0.91504131220658 1
1.01435958141052 1
0.937237623255443 1
0.789864755354077 1
0.902243486778163 1
0.677767854957685 1
0.781501188139168 1
1.12399237180486 1
1.17106221706383 1
1.34287422753287 1
1.52235665806593 1
0.951606945759295 1
0.947300745039371 1
1.27828780305224 1
1.02216285659855 1
0.930765435804141 1
0.848463442449659 1
0.653632556741061 1
0.940907112723936 1
1.59908894460971 1
1.25774951175193 1
1.11838552275188 1
1.09297460058269 1
0.8404869467217 1
0.715676613143387 1
0.881048593680844 1
0.835019956411004 1
1.7090823193196 0
0.916014087921211 1
1.01917671557411 1
1.33467294181733 1
2.15684044694065 1
0.0564487688213262 1
0.995870525805415 1
0.799241743272308 1
1.18986253264369 1
1.41795463566551 1
1.08016144186028 1
0.664744451229552 1
0.715356523013438 1
0.885004234805912 1
0.819515917612442 1
1.30397628255212 1
0.77864587531547 1
0.55437461735586 1
1.5995428843906 1
0.945313022956138 1
1.3425723581331 1
1.55698865944083 1
0.543920971743973 1
1.4646039925335 1
1.1641460141757 1
1.37925976861653 1
-0.139932100398491 0
0.879300816008688 1
1.26972750450033 1
1.17683468480676 1
0.828218915669488 1
1.2087765174403 1
1.28277763366862 1
1.16574487555686 1
1.08964315685917 1
1.22922210391935 1
0.852468812784665 1
0.205917825386651 1
1.24936074527078 1
1.10762205700419 1
0.699812455738592 1
0.608549888863248 1
0.538981632048278 1
1.00797069942527 1
0.379210035166586 1
1.34812864414294 1
0.745267147588817 1
0.784770421216677 1
1.54333634368641 1
0.900421497285414 1
0.235391676360905 1
0.212665283894492 1
0.44589615195229 1
0.851771931026142 1
1.10995511708373 1
1.2644007106661 1
0.933625747563769 1
1.10967041245077 1
1.70624351599635 1
0.883788945946548 1
0.892433655495426 1
1.02662848358288 1
1.07750324422121 1
0.999646283306959 1
0.521609227915876 1
1.08728599647458 1
0.886333439726319 1
0.880323224392407 1
0.919248758293141 1
1.16904839542652 1
0.828298685449626 1
1.55675542847003 1
1.16099848207932 1
0.776191764484347 1
0.93214544023626 1
1.50438721373972 1
1.23361019901986 1
1.31398575835005 1
1.23708082846111 1
0.96772994005353 1
0.566507131843139 1
0.821254281159563 1
1.33913778045489 1
1.65891918586204 1
0.984392890199055 1
1.0870191850991 1
0.363356270235698 1
0.300156202936147 0
1.18113724194404 1
0.619895045848347 1
1.15907456990369 1
1.20888279919269 1
1.17030327318541 1
0.897688238634939 1
0.663593211763119 1
0.801034313316112 1
1.06571002164655 1
1.17435111420435 1
1.04631792062696 1
1.11018560263148 1
1.89216568220779 0
-0.366600944501397 0
0.831348351988825 1
1.38435495122786 1
1.72448775961171 1
1.61419727007757 1
0.169059929404646 1
1.74737006100287 1
1.08248785760339 1
1.1626823948506 1
0.675898030177686 1
1.28168662079631 1
1.97538428590545 0
1.27964758182013 1
1.10733625860809 1
1.24558149476473 1
0.357050378495889 1
1.01488903232388 1
1.80863182605137 0
1.57496367056292 1
0.72808571213937 1
2.17096100967567 0
0.513359302887678 1
0.425960145753635 1
0.99295263966689 1
0.995497928433698 1
0.72285026943568 1
1.11446412034433 1
1.2690044062268 1
1.65035760137693 1
1.80195702666979 1
1.25901058356105 1
0.733098928106447 1
1.04075440016114 1
0.393270736415665 1
0.851321861701886 1
0.0702725076916355 0
1.30683427964351 1
1.34485984750133 1
0.437521625494547 1
0.619181187332169 1
0.753825493386482 1
1.73878526311102 0
1.28734085283235 1
0.873931944345265 1
1.26626346778962 1
1.46684080458628 1
1.12747681446355 1
2.08144576128398 0
1.05228197010862 1
1.81995544423033 1
0.936009031204452 1
1.12731794074824 1
0.497935710239693 1
1.10745278408642 1
0.758006744151865 1
1.41001983768731 1
0.317563737705384 1
1.00637275247011 1
1.51675975852854 1
1.15792460982169 1
0.881589594046547 1
1.38845743759835 1
1.13969647224141 1
0.421192046962509 1
0.819786194825544 1
0.717744484140727 1
1.64715671362377 1
0.57909867202182 1
0.258024297669302 0
1.33836001530315 1
0.256298262575976 1
0.704590936191858 1
1.32702759500278 1
1.33351647717917 1
0.778222159427949 1
1.01207637337914 1
1.49522447944268 1
0.716365753190435 1
1.65502737210997 1
1.36197483311075 1
1.35871675576435 1
0.790661420881166 1
0.993632968612299 1
1.11072115967249 1
0.903182569038379 1
1.06261759407673 1
0.814737614795551 1
0.72106544067964 1
1.57231390572502 1
0.666757710940923 1
0.238782539769568 1
0.573076563542114 1
1.24072537283298 1
1.10914287496832 1
1.01431975741691 1
1.6148755787771 1
1.18084414583694 1
0.838868721814025 1
1.24454353631531 1
1.48629297715923 1
0.679143313191798 1
0.365068347277973 1
1.58096696197785 1
0.963488253089161 1
0.747286950126265 1
0.735833130467338 1
0.921923569851605 1
1.01240330656139 1
0.609268199017662 1
1.66070254719087 1
1.44997803241015 1
1.58200125718537 1
1.22574357144808 1
0.984878309737445 1
0.913398508453015 1
1.03600649436526 1
1.32400767848239 1
1.66970711605753 1
0.647704391631472 1
0.63619190477889 1
1.27437656796865 1
-0.101937077890297 0
0.783852138290592 1
0.629288905359681 1
1.01880826510393 1
1.12685581985815 1
1.26487159556397 1
1.86951821479688 0
1.04091569571742 1
1.152390626876 1
1.35166971057725 1
1.14163899185708 1
0.565781947152504 1
0.528411551258442 1
1.13454433056462 1
0.675685273440976 1
1.1085045978029 1
1.06631552725792 1
0.383561115934948 1
0.656302269427052 1
1.00920768070333 1
2.05834354167239 1
1.02659917531627 1
0.669657678295372 1
1.06657129264198 1
0.604211218672267 1
0.942089995952288 1
1.09596224361089 1
1.19145593453888 1
0.556359683083549 1
0.447063121072249 1
0.946227079870485 1
0.217676483054933 1
1.45791542898799 1
1.36419879358093 1
1.75300595065821 1
0.222056065822568 1
1.88606481815551 0
0.680158980597105 1
0.801946470579387 1
1.23779428958575 1
1.64812070368263 1
2.45528632757587 0
1.48247123959281 1
1.01960874100107 1
0.752690718705159 1
0.821657646507893 1
0.7428584593774 1
1.31429516233266 1
1.22892974533444 1
1.11689793408475 1
1.96701804750389 0
1.11386699619972 1
1.47835385475208 1
0.413633012612711 1
1.09887570339492 1
1.07479469428788 1
0.580703426912778 1
0.653952795063313 1
0.824886429966888 1
1.26357074273787 1
0.0211565458986389 0
0.767447106998763 1
0.269426443827091 1
1.48323349138029 1
1.14085219280101 1
0.740092190565215 1
1.03785418471201 1
0.442014180166773 1
0.821801810397979 1
0.0136009829672864 1
1.07216035309427 1
0.922027069426398 1
1.12848417844213 1
0.90975954745556 1
1.17159943618715 1
1.77682904419458 1
0.920503640452662 1
0.731897105522739 1
0.694445903045945 1
0.688719665187082 1
0.10959383073389 0
1.72390842663132 1
1.06978158225383 1
0.0904517048242636 0
1.90148896058196 1
0.153348693138219 0
1.08387810962304 1
0.744350999566444 1
0.743401499778196 1
0.447626537145036 1
0.659257294779339 1
1.02353013839785 1
1.26712168507026 1
-0.069861030667651 0
1.50014815769829 1
1.21156702558807 1
1.80078687310962 1
0.463781231775545 1
-0.152052874827966 0
0.854108101554722 1
1.65812830725487 1
0.720668661770593 1
1.63829762242039 1
1.54084774665412 1
0.134073912669319 1
0.659019725193835 1
0.406899852207284 1
1.27022350303819 1
1.11187147157507 1
0.720333093437869 1
1.35142835153047 1
1.21506800286367 1
2.00197961572377 1
1.1230515569973 1
0.838672235853187 1
1.12288473152891 1
0.811194147398518 1
1.09221790425049 1
1.09444704124244 1
0.963325872738911 1
0.418728088241628 1
0.725388570900713 1
0.858052713358345 1
0.995227491149555 1
0.729013149475924 1
0.51487379362287 1
1.18449332582753 1
1.53457798962157 1
0.275600829577054 1
1.57261197631889 1
1.05240229332116 1
0.673411990815783 1
0.924949760950602 1
0.83724689302882 1
1.77208796398645 1
1.11798930038962 1
0.983034075386502 1
0.486525600748089 1
0.447065325627755 1
0.65155999055155 1
1.41708335500779 1
1.70389766972466 0
0.820036547753558 1
1.66752190191218 1
1.1810414013523 1
1.35041442678573 1
0.444285774539905 1
0.885696239304454 1
1.31746617082928 1
1.09607623766204 1
1.29156385571197 1
0.288921167063785 0
0.435993826009009 1
1.32811846603717 1
1.92974763736822 1
0.937887598272239 1
1.16738139780543 1
0.91219198227852 1
2.13851983884659 0
-0.153125504779661 0
1.63594600959284 0
1.05154472871374 1
1.16678119265172 1
1.88961782188407 1
1.11562710205936 1
0.538747383630167 1
0.600012751382287 1
1.60551490300229 1
1.43368029049913 1
1.03246612434615 1
0.723711178603249 1
1.60306365392017 1
0.680772559894662 1
0.982059721663085 1
1.42984407097169 1
0.910851224814566 1
0.550647487109769 1
1.78052703534839 0
1.03389491924875 1
0.963547577805163 1
1.45129060793527 1
1.11878776755103 1
1.50711768182032 1
0.406730437698896 1
1.53060994199557 1
0.42606799289158 1
1.03606704790225 1
0.826275664042067 1
1.76222675244695 1
1.07271819592282 1
1.71874828917233 1
0.409598802144298 1
1.06631802405057 1
1.6196679176104 1
0.809634305357952 1
0.5859382070966 1
1.70942394156351 0
1.37626791807397 1
1.58907389834352 1
0.741485246653301 1
0.704142446058304 1
1.9898800162874 1
0.765760130145707 1
2.07754568454182 0
0.334769413754036 1
1.2453084187243 1
0.880975709069052 1
0.514755739369194 1
0.877422495057117 1
0.969772765855323 1
1.65716619780056 0
0.498176812078213 1
1.26241512149599 1
1.4184305221058 1
0.341465709338372 1
1.49567685527313 1
1.50167184811042 1
1.00816308981468 1
1.54865265444442 1
1.38003887936257 1
0.950446382336767 1
1.49149370972699 1
0.659563731532558 1
1.07284845880007 1
1.0746256347094 1
0.411702411192813 1
1.20453688884738 1
1.71496384659776 1
0.364369385369065 1
1.7872149088273 1
1.52655144000044 0
1.4634981891582 1
1.61080280823462 1
1.26074084391493 1
1.6738306964938 1
1.32405745379682 1
0.13007743556912 0
0.655178261648354 1
0.938906828539007 1
0.819000554995984 1
1.11621324515211 1
0.642430645269969 1
1.47810520070502 1
0.776801771035455 1
0.466904219148182 1
1.19372072900473 1
1.02351363808731 1
1.42398786844157 1
1.00492249236063 1
1.09184471942191 1
0.112348694437473 0
0.467022825322308 1
1.35508154773718 1
0.530573866011024 1
1.35827919421502 1
1.32163904055167 1
0.825024111046239 1
1.15191524201071 1
1.72651068137055 1
1.25455842285189 1
0.680880446017535 1
1.30843975404113 1
1.23807227027704 1
0.470399187036039 1
1.60731970757178 0
1.66865614521744 1
0.669247582916311 1
0.974194851131207 1
1.28431339259334 1
1.23160307555052 1
1.06452491458705 1
0.843263302334695 1
1.34619622370344 1
0.0995637473734991 0
0.689519959858217 1
0.942842962014405 1
0.864919123505817 1
0.291518122788839 0
1.1276215254288 1
1.20968023594272 1
0.565738353754796 1
0.893331470338384 1
0.425267009987066 1
0.735472722511223 1
1.08937174222148 1
1.52116175436039 1
1.43853799303167 1
1.32529829557383 1
0.87854037078879 1
0.629934869102394 1
1.7289075922039 0
0.990792609252335 1
0.68171567727413 1
0.324464513298871 1
1.19001466364526 1
0.605383014076252 1
0.868283916153661 1
0.859547978622711 1
1.75311823561024 0
0.811697738657522 1
1.13179218531071 1
1.16718003502336 1
0.255421575375777 1
0.915171395020523 1
1.31676575016049 1
0.870019924224715 1
0.956210108575652 1
1.08480691752911 1
1.06639701509583 1
1.34808453214527 1
-0.34544235070226 1
1.10762251875781 1
0.561504918980752 1
1.14692323372416 1
0.873783425847874 1
0.399999037130338 1
1.19103937553629 1
1.12765868555676 1
1.3664854979339 1
1.95699743718856 0
0.899399150956992 1
1.16589527843066 1
0.924586544181223 1
0.524848484755241 1
0.915792093148201 1
1.17050460764564 1
0.260448089243505 1
0.744823062673019 1
0.405213097723835 0
0.766304693543053 1
0.275839876661678 1
0.327464971823863 1
1.53891643936336 1
0.849344993243496 1
1.16472382513395 1
1.07144217261962 1
0.970940005753636 1
1.67119020315328 1
1.09229903974313 1
1.81371127128415 1
0.638927840494824 1
0.82005990059466 1
0.995623662078237 1
1.53600312111775 1
2.03266241914747 0
1.64359486834436 1
0.411459989843808 1
1.53785891382413 1
0.348361444180563 0
0.905068519301953 1
0.853588633583586 1
0.879316759661185 1
1.22422118054549 1
0.781760747114649 1
0.579265321426482 1
1.1423239053936 1
0.210324095360832 1
1.24273070320317 1
0.156555720049808 1
0.69604360275991 1
1.17840358203337 1
0.680175281188317 1
1.25628712430549 1
1.47371152446378 1
1.19950812628863 1
0.902418421357848 1
0.693987625014302 1
0.896672122033592 1
0.549649445310118 1
2.13642884415762 0
0.299212075036057 1
0.735050487874591 1
0.543168188857171 1
1.03861735989574 1
-0.255870176346104 0
1.16672544923529 1
1.36461020739823 1
1.28760001209941 1
0.928547701838505 1
1.53340462103822 1
0.700996556916446 1
1.14362794059929 1
2.05112792920381 1
0.404935057754196 1
1.60846804148942 1
1.34803812653941 1
0.967505220245452 1
0.496589499383257 1
-0.224288253591682 1
1.22258565116912 1
1.04760218683183 1
0.838996614896218 1
1.17679215585253 1
0.749336769664723 1
1.08153955570443 1
0.376670838985028 1
0.908813914563393 1
0.792709350197444 1
1.49021603003773 1
0.766889724992971 1
1.05305313255268 1
1.55723990493755 1
0.0443604581183192 0
1.58885394377826 1
1.29016570962099 1
0.215038808354738 1
1.97721215129376 1
0.791605884724691 1
0.104921600293777 0
0.863777017038359 1
1.86683694431334 1
1.28565593047977 1
0.400522419094169 1
1.37737404401333 1
1.63953044812757 1
0.733779390182808 1
1.10878887132661 1
0.792493299079397 1
0.848414062688101 1
1.51904174493945 1
0.794495320676795 1
0.995218034353769 1
0.177074492272986 1
1.13898872749262 1
1.28043946646329 1
1.48544036938338 1
1.1108440110906 1
0.74270480101309 1
0.957665644259719 1
1.03412976409941 1
1.07380905538232 1
-0.0125389453904333 0
1.45250932464751 1
0.956537102600998 1
0.904626409814489 1
1.70063795937285 1
1.11482356401149 1
1.03596938920302 1
1.31788846609344 1
0.867959183481563 1
0.527616728190455 1
1.99222129648268 1
1.4557548473199 1
1.739529143397 1
1.27417186649739 1
0.679388058658359 1
1.99249411156239 0
0.313502857873496 1
0.652318492599788 1
0.907399332049468 1
0.900712781274877 1
1.58867388601056 1
2.19897589125658 0
0.543294901882504 1
0.928530631058105 1
1.09799455313227 1
1.18954828515186 1
0.779868378827153 1
1.44057924076622 1
1.12395303721484 1
0.790423531531124 1
1.88036945774337 1
0.94946972162236 1
0.674160909456461 1
0.994099954418542 1
1.22322709335897 1
1.51894269418265 1
0.876960445963867 1
1.06740769336839 1
0.450689478084136 1
0.534984875647455 1
-0.0415959740137436 1
1.34170335131583 1
0.382393877115762 1
1.05317219230806 1
0.94653237648895 1
0.66371458053383 1
0.106619688673592 1
1.21981954328752 1
0.997368656135985 1
0.751207923937905 1
0.765926945791328 1
0.943796514228789 1
1.55097349646006 1
0.0612618678755523 1
0.989747800717589 1
1.23887282061704 1
0.0900174736768906 1
1.66146202805651 1
1.44244060773329 1
1.45864171427979 1
1.31289613531905 1
0.252118327555226 0
1.8879867519222 0
0.902672252210683 1
1.02301011980955 1
1.24097059730899 1
1.25874144471641 1
1.37105739860106 1
0.597599070367011 1
0.838854696212052 1
0.139606030973164 0
1.25512280021903 1
0.984383830824404 1
1.06558311190084 1
1.00261728704979 1
1.14132042356686 1
0.858506673432421 1
1.33842699789539 1
1.27512421874409 1
0.733615286576933 1
0.947264989357711 1
-0.216650222510551 0
0.940627572467643 1
1.41235759237706 1
0.372002236853798 1
0.117325853802634 1
0.171764693415085 0
0.544247276049773 1
0.949774822479866 1
0.34814493702087 0
1.77438566496301 1
0.960536210939619 1
1.618363913914 1
0.817809934522275 1
1.0015139238845 1
0.865075000677199 1
2.08048919825075 0
0.557604521104987 1
1.29673573984711 1
1.40788083847467 1
0.957785197520104 1
1.14891385748182 1
1.33811744765527 1
1.43396104893961 1
1.67279349353837 1
1.04837358865705 1
1.14669478367412 1
-0.186928295994959 1
1.36482326269713 1
1.90319186461141 1
0.740887456992344 1
1.03174457936741 1
0.511855626985866 1
1.36525336075195 1
0.676218209513007 1
0.896666567763732 1
1.18053353441303 1
0.38980786207115 1
0.26405260884024 0
2.09315451810435 1
1.13718271932755 1
0.585194249951405 1
1.46337771740341 1
1.91316572056245 1
1.07520837252786 1
1.42982955933752 1
1.09689285784453 1
1.26402618677691 1
1.39944887646105 1
1.4894478547264 1
1.34345835086189 1
0.949918278613057 1
1.08291548032645 1
1.38130099598306 1
0.899787746752051 1
0.965495799607892 1
0.887839943310661 1
0.654093567240025 1
1.0886662086291 1
1.07217581688527 1
0.827626691296425 1
0.910933515781453 1
0.597543983213365 1
1.75568621459932 1
0.719332107198477 1
0.793910993706088 1
1.11692035640133 1
1.18764232708535 1
1.07698805370444 1
1.23865513316499 1
1.40380976506481 1
0.601566667571622 1
1.43236176165651 1
0.524975635701202 1
1.01220347875109 1
0.235047437660486 1
1.26781843111965 1
1.44302237285841 1
0.829718663512862 1
1.32571270012636 1
0.677817153150821 1
1.05819342963863 1
0.717332363900969 1
1.48130425405472 1
1.11937029443582 1
0.96400861545684 1
1.03771040820544 1
0.998324134860094 1
1.23751882157969 1
0.824870505145091 1
0.84047793214689 1
0.771204595158627 1
1.77244005310272 1
1.44897138838261 1
1.23745538184414 1
0.520472421426067 1
0.795167709939816 1
1.3806717443534 1
1.30172930025478 1
0.913505828944099 1
0.81689661945344 1
0.525814607344536 1
1.66538246793405 1
1.42660397067385 1
0.761866227587581 1
1.13779162130025 1
0.833033403065695 1
1.39341352177889 1
1.59639634111818 1
1.26903378368404 1
0.909940415043569 1
0.278757756480657 1
1.25843441567386 1
1.17506840253312 1
0.901441610119553 1
1.24717332064377 1
0.374128418821412 0
0.730283385053851 1
0.729178978471316 1
-0.351530858998985 0
1.24026037107342 1
0.895798807381168 1
0.832895750618768 1
0.687393208764001 1
1.00457634034631 1
0.407526815839478 1
-0.260074649309517 1
0.666325007275809 1
1.67229046878207 0
1.41626796595535 1
1.3479766397166 1
1.71324173049159 1
2.1227012680258 1
0.968413195547186 1
1.23520395890342 1
1.56208725346545 1
1.31359349571184 1
0.679148816818173 1
1.10189086876386 1
0.948299888804499 1
0.717158166179711 1
0.761801947833239 1
0.781940403806335 1
1.29072364536921 1
0.928152594440703 1
1.06598495241894 1
0.908660690059804 1
1.594323583082 1
1.36120564492968 1
0.781377407458037 1
1.88683598959065 1
0.737104240265829 1
1.83589562899469 1
1.1966518753905 1
1.14711538621513 1
0.434733788109925 1
-0.33325499854977 0
0.929382240426783 1
0.790691485480454 1
1.2157504164089 1
1.4255112336349 1
0.988574557489083 1
0.549927637269966 1
0.59015150517365 1
1.2808060916594 1
1.18090243813714 1
1.15443473826821 1
0.444044463451502 1
2.04864443166359 1
1.65515738556792 1
1.08483556386755 1
0.351833249216214 1
0.553541413648614 1
1.15615454177143 1
0.995586026299717 1
0.532227566217487 1
1.27559848216164 1
1.19682028542503 1
0.118465002587156 1
0.479743367931714 1
0.996811723784447 1
1.00623384003823 1
1.08289081668263 1
1.26433266613682 1
1.24632341752534 1
1.06609269559619 1
0.935818077102337 1
0.369052282785274 1
1.02527117559798 1
0.660512882315345 1
0.0433916970287551 0
1.87239756886889 1
0.61674530868321 1
0.0695110860434405 1
1.02271703864381 1
0.757391139449469 1
0.978725483608482 1
1.13935143799664 1
1.53714175931905 1
1.03701939355046 1
1.40593392341267 1
1.2166180603169 1
1.23368672732058 1
1.28795877793746 1
0.863937892341937 1
-0.131976230329431 0
1.10208988255718 1
0.44356570489862 1
1.61854422224582 0
2.42897334339877 0
1.43714480203968 1
1.4840083394994 1
1.49594498125906 1
1.01210144227731 1
0.665407322458939 1
0.897869348164942 1
1.22119751795821 1
0.575287595886748 1
0.908209111623093 1
0.915422602451769 1
0.309975376591372 1
1.35550606691885 1
0.909136422834554 1
1.05161014414302 1
0.861830207185218 1
1.60288559137462 1
0.673516351523287 1
1.36897722835074 1
0.928043860917299 1
0.878465615258555 1
1.17428553712441 1
0.848828743095751 1
0.938388468333846 1
1.15330230348801 1
0.527788527242776 1
0.779529622851006 1
0.50230646252539 1
0.593402723426911 1
1.03961303802192 1
2.22477910038787 0
0.919793964465656 1
0.58237165972144 1
1.5254330100178 1
0.960641409904622 1
1.22234401801145 1
0.576996177010572 1
1.92393036966252 0
0.862703129465425 1
1.69221132772941 1
1.36592386128736 1
1.06381191326658 1
1.38230184065089 1
1.16058764268936 1
0.562804108455641 1
1.39914274817934 1
0.227293890597051 0
1.11124610740199 1
1.06268452214581 1
0.237224041969758 0
0.677547526986592 1
0.901767209795301 1
1.04380920556073 1
0.528091514152133 1
0.711013224845954 1
0.325799718985207 1
0.320230016545009 1
1.96328158843382 0
0.852049525331429 1
1.28370385188637 1
1.29814488749129 1
1.42582451067216 1
1.61917148039664 1
1.27784866242944 1
1.48402048186916 1
1.33499968723529 1
1.11435457955911 1
1.54877635693774 0
1.57938879462605 0
0.680251968462558 1
1.04033985227694 1
0.446408356546568 0
1.61933472394201 0
0.678344150900385 1
0.59466977076886 1
0.570990935173743 1
0.324910103479256 1
1.34421879293084 1
0.386703950963496 1
0.804323971656432 1
0.990186943391725 1
1.45190252038994 1
1.72828399046897 1
1.12848200341576 1
0.619255121111901 1
0.132747747870225 1
0.543723553761015 1
1.30675768748465 1
0.810490380653125 1
0.215844684446236 1
1.31160496424651 1
1.77486297515783 1
1.58985316530202 1
1.94838427057445 1
1.39645280934927 1
0.559233551205783 1
1.75922477156296 0
0.468447883049512 1
2.0130426745097 1
1.48613941127188 1
0.737610074485166 1
1.01951945882274 1
0.948358145674921 1
2.41011340169491 0
1.32076487331117 1
1.44414054319579 1
1.21663679949056 1
0.934280811990692 1
1.3766894614116 1
1.01040171926825 1
1.0107319503696 1
1.36146971150942 1
1.13868490953227 1
1.26385641360691 1
0.324487580268303 1
1.80704189108032 1
0.926572761049196 1
1.26247672793224 1
1.75788071587252 0
0.764360847194247 1
0.988891274168921 1
0.0551776565503388 1
1.07082611368633 1
0.592728442851092 1
0.197359183502322 1
0.249396271716726 1
1.03603649253076 1
0.941963267224025 1
0.200726462389215 1
0.899957244926308 1
1.03796664147087 1
0.728531848117083 1
0.970061181570908 1
-0.0186453272182599 0
1.05214444541166 1
1.37263813386244 1
0.633505328723795 1
0.305558755527415 1
1.137204218148 1
0.980624195070535 1
0.578562720387871 1
1.33703412275498 1
0.791610107222583 1
0.569478415576554 1
0.465027484936325 1
1.26964080312905 1
1.17485275465957 1
1.20263461829503 1
0.934513143248287 1
0.959369381566446 1
1.25237288294259 1
1.63373987316023 1
1.12921929475431 1
0.985635542206343 1
0.623404705139889 1
1.0387392402837 1
1.17296469560369 1
0.992280322484394 1
1.28714458096333 1
0.623055617857359 1
0.742376303173685 1
1.32023892866713 1
1.78543657947529 1
1.36691200960824 1
1.07204442094732 1
1.32480566982 1
-0.115253512647622 0
0.542542231460589 1
0.647297623008682 1
1.18921910834678 1
1.25689721306611 1
1.30767886085865 1
1.66251082775953 1
0.438489659118693 1
1.11235515566744 1
1.23160478081495 1
-0.133815192292667 0
1.17103893681603 1
0.858707738911473 1
0.58087510107068 1
0.655175385135964 1
0.994878181226346 1
0.613328582308671 1
0.654596743633169 1
0.970856855281689 1
0.699502498090528 1
0.795238805125652 1
0.886521750202923 1
0.647429456919127 1
1.66779125895632 1
1.05682544082684 1
0.552366409351421 1
1.34022731218442 1
1.16726573049967 1
1.35955061269295 1
0.825623727851921 1
1.02335686244896 1
1.31505339968426 1
1.50812206657434 1
0.854832163077304 1
0.343348426139136 1
1.46077643021008 1
-0.0107516740176243 1
1.06155358264923 1
1.62921055468705 1
0.668231710318019 1
2.02396436980289 0
0.827712378152173 1
1.63867647101633 1
1.61839888343855 1
0.629664526078534 1
0.860420471099891 1
0.222547032433345 1
1.43330924222594 1
1.4238806215843 1
1.00957655551313 1
0.753603166368449 1
1.26820091974829 1
1.23126479808938 1
0.735803951281185 1
1.14336949787625 1
0.519462453454858 1
0.668928044349538 1
1.6904752948357 1
1.20406472517029 1
1.29574836623936 1
1.14954404376992 1
1.01756733513942 1
1.04287012060172 1
0.559801123894168 1
1.22647892757016 1
1.01899901584594 1
0.564087115857844 1
0.898740315459941 1
0.811913813120048 1
0.905421222731661 1
-0.122653267382204 0
1.07178084321162 1
1.21612687701079 1
1.05948345006751 1
1.49961952230944 1
1.20520122789627 1
1.00623794208582 1
0.956036679434701 1
0.836734915834782 1
1.53005582627279 1
0.529379792794459 1
1.0111886136115 1
1.0517819022231 1
1.12219543658576 1
0.838150680368919 1
1.5366965089204 1
0.748560608097092 1
1.56232006816852 1
1.48408881941149 1
0.929949854677894 1
1.42449310550756 1
1.20204430298779 1
0.755712229387886 1
0.633967676820461 1
1.41081592184553 1
0.970733682508626 1
0.700540034012912 1
1.30850786596325 1
1.40626331637897 1
0.747484480586314 1
0.538282795435298 1
0.616304930245334 1
0.549147579007268 1
0.742748647760617 1
0.209652239006953 0
0.553336357875691 1
0.87628180278179 1
0.783027934969345 1
1.06305691804925 1
0.221585083976578 0
0.992380795838188 1
2.0149327741912 1
1.40354567856387 1
1.11346585622089 1
1.29194712603257 1
1.80058688420582 1
0.895507898057865 1
1.56957458701757 1
0.487837742505717 1
1.14159476250263 1
1.14234742666214 1
0.923679708124747 1
0.979741038885562 1
1.38634501281646 1
1.2755033907354 1
1.06649366582201 1
1.34547712921059 1
0.541984383117851 1
0.719989565070508 1
1.42660198052356 1
-0.16058970043605 0
0.552800901290824 1
1.22625150639882 1
1.35266310823037 1
0.926708199770206 1
0.199764600665624 1
1.16149301261406 1
0.191462680532647 1
1.22163926086626 1
0.653332047526205 1
0.279380602943618 1
0.480363528081986 1
0.887573481482664 1
1.7100706677415 1
1.01294275301507 1
0.939223736048156 1
1.32682671338372 1
1.61472539009684 1
1.25778590542273 1
0.64762551697433 1
0.65048216254638 1
1.5506357659161 1
-0.268739257128458 0
0.955578406624061 1
0.777804374534733 1
0.856192630526162 1
1.55272033841134 1
0.758261066238586 1
1.13142030509656 1
0.746389356223635 1
0.671402278686223 1
0.739402377476466 1
-0.0115826953721028 0
0.8785540986536 1
1.06305920937159 1
0.843135321369951 1
0.987893703249343 1
1.60654853599831 1
1.07216068126974 1
0.451101325482896 1
1.00341541460839 1
1.75714643876445 1
1.89812694268665 0
1.44979215424368 1
1.63380375644976 1
0.747664297819501 1
0.949579143476327 1
1.51512544656308 1
0.791781550223038 1
0.959510567861001 1
1.09056211583878 1
0.999711649161812 1
0.433021739210405 1
0.562443461587023 1
0.341060659733382 0
1.17274911171358 1
0.822934513550973 1
1.26551469129906 1
0.821906398368811 1
0.49294099340742 1
1.02532306144619 1
1.45778311640493 1
1.23451154826253 1
1.39768196816636 1
1.17450887644298 1
0.334434553212126 1
0.770143192695099 1
1.18353857470227 1
0.609132910900519 1
0.932645845301518 1
1.36717855910423 1
0.284033588311834 1
0.972434057798054 1
1.16072058247119 1
0.335781834012536 1
0.846992517850826 1
0.359769735173985 1
2.11298245938021 0
1.21661239779118 1
1.32266067203447 1
1.25619960745471 1
0.779998629986546 1
1.263689110247 1
0.928452243522554 1
0.545078725877674 1
0.953572428219666 1
1.00582543242662 1
1.4241015316449 1
1.38408189071171 1
1.83789324955605 1
0.595896451637883 1
0.881805662353241 1
1.21283822022206 1
-0.10806703705889 0
0.550053722242164 1
1.5437693374765 1
1.44964398019636 1
1.25007156043846 1
1.27243786621053 1
0.533089679461084 1
1.38025975303187 1
-0.00832849294859495 0
1.20075388166047 1
1.28612874316665 1
0.517864156915224 1
-1.04329411868553e-05 0
1.5481745782078 1
2.07055543998346 0
1.03620900461506 1
0.954661129942243 1
1.28532515184933 1
1.29394660197177 1
1.08739200547193 1
1.79367675017802 1
0.689861235880198 1
0.935086616516966 1
0.59952027448818 1
1.38478958370171 1
1.15642890894952 1
0.409372968645183 1
1.61924678113606 1
0.7478099868802 1
1.73330144931663 1
0.541729321883459 1
1.05857159310991 1
0.894807688623038 1
0.754556168404696 1
0.522446627018523 1
0.268134709996247 1
1.16923534145099 1
1.04950208105165 1
0.102359017480908 1
1.73845969187938 1
0.501431544307362 1
0.503022960060307 1
0.502580795732364 1
0.431053261703385 1
0.932242569473613 1
0.655484811355765 1
1.43721500077913 1
1.34215904836929 1
1.40899721018049 1
1.56171209915116 1
0.437363318705955 1
0.459055605401481 0
1.50054943454438 1
1.30933544477617 1
1.08300013701871 1
1.12882208271531 1
0.6531351580969 1
0.898507147445906 1
1.98942930164606 0
0.812575906551823 1
2.05815875849917 1
0.101294699654758 0
0.142454233078608 1
0.947759359981302 1
1.37952964937258 1
0.830124193651192 1
1.20147365202343 1
1.61599988221381 0
0.402404178695993 1
1.19667537542106 1
1.04146576278238 1
1.82459422362036 1
1.34086326842096 1
0.201789145181598 1
0.694108932025411 1
1.10361464564513 1
0.905029103705928 1
0.464529545394585 1
0.421742252013541 0
0.985561986950628 1
1.04746961517989 1
1.28041241101912 1
-0.0307779670368208 1
0.943304907376493 1
1.12313305957265 1
1.87023534116813 1
0.816824718668535 1
1.12071868034595 1
1.26499112840582 1
0.40714121738994 1
1.20694544090555 1
1.68709563505141 1
1.68856140180939 1
0.895763939500299 1
1.03166448462241 1
1.18149263234573 1
1.98577696031402 0
0.176798204235643 1
1.00807156303961 1
1.026059292105 1
1.04739966226007 1
1.14578562644737 1
1.16442747770849 1
1.37314900240571 1
2.12912346945965 1
1.28833712514741 1
1.09142338661071 1
0.687369240409632 1
1.94115952841635 1
1.15390158873319 1
1.643110195486 1
0.671938612839265 1
1.35034697672394 1
1.25221253384937 1
0.698465374514452 1
0.710962327220626 1
0.930681275559113 1
1.13992072979679 1
0.790231473779953 1
0.293639009023219 0
1.03596844090705 1
0.804794535426888 1
0.522222511051397 1
1.37265316271097 1
1.12060090876339 1
1.56619110955397 1
1.69750539240249 1
0.910978340721248 1
1.11205717040097 1
1.33516415443198 1
1.44572287024328 1
0.949758467182322 1
1.33501954732097 1
2.29916981316952 0
0.854875307214173 1
1.219712223781 1
1.02238175709966 1
1.09585013524875 1
0.909271876642655 1
1.67830951913144 1
0.331392098123261 1
1.24265261539913 1
1.43192274041559 1
1.54503991090146 1
1.33430553004583 1
0.886099973761403 1
0.614344911121761 1
0.58625792494196 1
0.922935376298034 1
0.255054205602855 1
0.964561668735106 1
1.04251723095171 1
0.752895486923017 1
1.27622448041462 1
1.74886205391554 0
0.987720724589242 1
1.78286847881207 1
0.521163762659556 1
1.10667852317101 1
0.806711589602919 1
0.585209997247177 1
1.39628811972148 1
1.40204636131586 1
1.80978040684703 1
1.29249701262017 1
1.50724770455996 1
0.938088964138924 1
0.628491412336613 1
0.487685903035818 1
0.94037861341471 1
0.906209633362183 1
0.571026068125122 1
0.58803238746598 1
2.1269658773482 0
2.75604773852959 0
0.820840347543508 1
0.768891485094494 1
0.649480130425245 1
1.62567926035543 0
0.94215053433508 1
0.798290676737962 1
1.35199299514239 1
2.06184316952661 0
0.46521228719073 1
0.811193723323653 1
0.817261052418146 1
1.24966054553632 1
1.38791637088389 1
1.99620127581644 1
1.48467292437312 1
0.601659664423938 1
1.38224935102834 1
1.48655860055689 1
0.547859985989184 1
0.800606429607648 1
0.842962887107895 1
0.504567598778181 1
1.23637007371727 1
0.245800361831038 1
1.20081622857268 1
0.813769884152827 1
0.40324075615213 1
1.21113769821223 1
0.118884302014968 1
1.57395215742028 1
1.07254778661328 1
1.11037664930777 1
1.90636071841476 1
0.482145247593315 1
0.985542500634528 1
1.23477888963501 1
1.3896106179282 1
0.791361884926115 1
1.43049022401762 1
1.490823612266 1
1.9630224676085 0
0.287176675956312 1
0.454583826485751 1
1.30253781925422 1
0.35190920632939 1
0.284617121001015 1
1.51427269147011 1
0.655435056239537 1
0.678098443781539 1
1.03325725314366 1
1.08412317660516 1
2.13575335130482 0
1.06366562367488 1
1.16841485821259 1
2.18300619206979 1
0.909373615722577 1
1.7738892067737 1
1.56101800900474 1
0.484067764433803 1
1.48896717968789 1
2.33991384604762 0
1.24099954396592 1
1.28211096271803 1
1.03415442547076 1
0.95125321470203 1
0.201884922757397 1
-0.100424362522839 0
0.344843076056043 1
1.28678194876915 1
0.685495993537719 1
1.7537268719564 1
1.39462141227171 1
1.32995848113899 1
0.692397539831649 1
0.670410465191123 1
0.964682978543627 1
1.08576512648401 1
0.811960587277071 1
1.62419251795608 1
1.41290632654482 1
0.506134853589803 1
0.932288295461265 1
0.664721016516757 1
0.567824568005027 1
0.890262720626529 1
1.66995529711224 1
0.879534832355884 1
1.34426688982131 1
1.18118746146402 1
1.16417398237394 1
0.993634222999662 1
1.01721210574339 1
0.738067627484719 1
1.04559455903295 1
1.11673381232628 1
-0.0477776301577613 0
1.06445310806587 1
1.18875621462839 1
1.38438304654494 1
1.38531189333241 1
0.536172338546835 1
0.512760932831603 1
0.46830307841198 1
0.943481398023781 1
1.17099051808394 1
0.125131427378745 1
1.05672018368605 1
0.480265247101154 1
1.3375795419059 1
1.28520490948673 1
2.16017246553904 1
0.725147705418007 1
0.707163774704161 1
1.31819337888933 1
0.886532793287935 1
0.931232738341521 1
0.542464777444153 1
0.757754005796542 1
1.1446375750777 1
1.08322215026207 1
1.55108239834369 1
1.16767357420253 1
1.41335121282627 1
1.34025258288084 1
0.839704645892066 1
0.820757787741043 1
0.481175536196585 1
1.19069143281784 1
0.52852557688993 1
1.12974912793034 1
1.29390407760424 1
0.945956323834341 1
0.937199768190271 1
0.423941739833176 1
1.22338843822172 1
0.660921113410193 1
0.833890026908138 1
1.04942241573563 1
1.06091056923621 1
1.82066765280268 0
1.60500440647528 1
1.64080021888079 1
0.745629807138478 1
0.36236013825105 1
1.27315745853453 1
0.728210704652862 1
0.69927632911278 1
1.04934329982626 1
1.6004398140133 1
1.06511308460272 1
1.00393030591315 1
0.480451919955763 1
2.13681081332663 0
0.818457928111206 1
1.13559090944243 1
-0.278241859822459 1
0.784380059080788 1
0.537549842034292 1
1.64732397470354 1
1.13805690163526 1
1.93444533752878 1
1.34673775144938 1
0.215955918054397 0
1.59486949131143 1
0.663118436156406 1
0.652335761244479 1
0.428769552933211 1
1.87055917672615 0
0.34787628904028 0
0.951513525046708 1
0.120980511052674 1
1.26795873849425 1
1.35207765392707 1
0.831532519988082 1
0.216565772384401 0
0.191866897357286 0
0.879915160398979 1
1.27029199780048 1
0.605294713281172 1
0.808329255306071 1
1.30984279010611 1
0.583058376835037 1
0.37988979534219 1
1.32335053500524 1
0.263783550513305 1
1.12935698615839 1
1.10793220202783 1
0.654971114532562 1
0.0256155096392808 0
1.42048928348275 1
1.12690582127986 1
-0.164838038673686 0
1.55520660221729 1
1.46354307496493 1
1.41637200364529 1
1.63059741009998 1
1.52772287381202 1
1.85296618374738 0
0.872153698523172 1
1.8420494246349 1
1.09998044613062 1
0.683391737803399 1
0.37228433753061 0
0.313720301895911 1
1.56979357080666 1
0.435180329346003 1
1.46260666143137 1
1.26162944475562 1
1.18711978848567 1
1.9821779994574 1
0.642111279641246 1
1.03037082948225 1
0.760247537629653 1
0.593206636378999 1
0.856839391841855 1
0.608228743696588 1
1.13988006511154 1
1.57417761891415 0
1.38293317246399 1
1.06982566806948 1
1.07496683057404 1
0.9157960660055 1
0.562390423921634 1
0.663825713411028 1
0.724892975441029 1
1.30503393071393 1
1.074710425253 1
0.800425501483495 1
1.73279590917613 1
0.468497626847708 1
1.27096303886375 1
0.51708199975991 1
1.25589078447286 1
0.845274313465875 1
0.843393874708629 1
0.0380973944511293 1
1.16064738408571 1
1.36354636813509 1
0.819081526995458 1
0.709930466193282 1
1.05227811400821 1
0.815293546626838 1
0.794085198042362 1
1.93013064360302 0
0.821513927127987 1
0.684475251420524 1
1.11511952386566 1
1.46075183450763 1
1.1208671556967 1
1.33144089012743 1
1.2053633575972 1
1.21063862393998 1
1.29709823849442 1
0.937396204092245 1
0.919059276484159 1
1.52249316256138 1
0.899656413976419 1
1.139032935581 1
0.965361146023314 1
1.31143694506942 1
1.19503569527146 1
1.53464659904413 1
0.958271049484438 1
1.53192519845357 1
0.954834434599442 1
0.92039807670681 1
1.11856968179012 1
1.08093724798111 1
1.27429810820844 1
1.32893604875176 1
0.850064366542215 1
0.877251533066298 1
1.65916640809388 1
0.884174428075042 1
1.16424346128529 1
0.85479701284102 1
0.8119569319741 1
0.79069107839531 1
0.796275465721538 1
1.37317583820233 1
1.09301233746773 1
1.66362443127974 1
1.34269488710367 1
1.67310247124123 1
1.4742142682401 1
0.944670282478759 1
0.945468534275666 1
0.0744184412055057 0
0.365203875749508 1
1.2779037993689 1
1.28384030125916 1
0.707921058840623 1
1.07683212561972 1
0.896362988353853 1
1.43133896727761 1
0.973325097875012 1
0.749237289960346 1
1.54547788180835 1
0.397648990362319 0
1.6004871659349 1
0.536801256489723 1
0.545360192533669 1
1.35158593152658 1
1.59316418753324 1
0.670901899643962 1
1.04684351803725 1
1.5824719718538 1
1.0666987988122 1
1.19811472690712 1
0.608139618785833 1
0.507440492349067 1
1.37844621559614 1
0.463484541546552 1
1.19790589092367 1
1.44135583023013 1
0.983288328611743 1
0.382806051074406 1
1.40070652834192 1
1.47058250903211 1
-0.0384534207825168 0
0.769105251462335 1
0.744231875067056 1
0.840986377347989 1
2.73734613999228 0
1.14950916302358 1
0.660101022989523 1
0.861269128438603 1
0.250667017313838 1
1.09724872037792 1
0.541183634734595 1
0.943185810534874 1
1.48818192481699 1
0.43427921116683 1
0.391445782059036 1
0.935760332590889 1
1.1153408823362 1
0.479106756605443 1
1.08420665964685 1
0.286601624757421 1
0.609728829778364 1
1.09170153956464 1
1.07049255171389 1
1.00011142134261 1
1.28058565686399 1
1.45561210709267 1
1.06152277504516 1
1.32938445309202 1
0.392426850194458 1
1.38996192312215 1
0.67148091866995 1
0.88609185352817 1
1.39900275025317 1
1.15046217516503 1
0.633084654767963 1
0.843175848758426 1
1.28289340763233 1
1.64845340142835 1
-0.277796399958711 0
1.78321206414693 1
0.805261248310895 1
1.34846102395954 1
0.772774399182214 1
1.18474070808427 1
0.907818174025631 1
1.47950235321806 1
1.18624710951909 1
1.25370561884175 1
1.03487294648058 1
1.13915128286497 1
0.661405596091889 1
1.65413747012204 1
0.608563757928108 1
-0.0460633523113924 1
1.47268767629444 1
0.858373883188838 1
0.685755491618088 1
0.431713901718867 1
1.49141152941741 1
1.7964014380218 0
1.3841325735819 1
0.351458627369366 1
0.756246357147043 1
0.83469728150039 1
1.03656252637205 1
1.1236529060216 1
1.48290085690064 1
1.11686016423828 1
-0.0672200077301333 1
1.2418499023397 1
0.989152848904455 1
1.6941571254561 1
1.26894287493679 1
1.45012826445233 1
1.21410138466561 1
1.18473225960608 1
1.12928466386373 1
0.261128617265198 0
0.927715005020067 1
0.64844985499732 1
0.604766064273122 1
1.05345210562186 1
0.44449760793777 1
0.817678364635938 1
0.87820999828475 1
0.450766557828097 1
0.879480523229616 1
1.79356751893291 1
1.10120802247722 1
0.711695174460907 1
1.06064337609101 1
0.938339157007419 1
0.757724756942943 1
1.12500799338749 1
0.839273831014905 1
1.1334564900417 1
0.307768980293217 1
1.8034939817179 0
2.09689187608303 1
0.374386394930274 1
1.07012157817426 1
1.28831366384331 1
1.18219874717452 1
0.443300778564066 1
1.39662064039102 1
1.08761574917599 1
0.573617095577934 1
1.39857378749869 1
1.22874428538727 1
1.52937387986589 1
0.390449450998554 1
1.00008378560892 1
1.29114593029104 1
1.02403549039418 1
0.152196888751926 1
1.81854517561103 1
-0.136817539716953 1
0.337147878494688 1
1.43771789450137 1
0.771116250921187 1
1.32883665455242 1
0.550423145283503 1
1.21865750488952 1
1.45881927368057 1
1.53886664743833 1
1.3066010399045 1
1.25386631340071 1
0.586036240992838 1
1.02742121168183 1
1.52019377113467 1
1.17748760686366 1
1.41561044878731 1
2.35905199497903 1
0.151681280865363 0
0.368238558025458 1
1.21691142195657 1
0.873616796064233 1
0.230576616672284 0
1.02458821551377 1
0.172749742869721 0
1.29422710828495 1
1.56693614354714 1
1.55687135662242 1
1.21966335396761 1
0.660757912628379 1
1.20570894531914 1
1.63783882593831 1
1.89411174518538 0
1.12087892328579 1
0.418719043764038 1
1.15047578838681 1
0.387330176363378 1
0.756714909503941 1
0.751027714282132 1
0.456937490500977 1
1.08982246200461 1
1.42591700464958 1
1.34618507330414 1
0.416169131519968 1
0.797291768443802 1
1.43183679240721 1
1.21500044231176 1
0.738705352734879 1
0.911801786823127 1
0.960571267905831 1
1.15031100508197 1
1.29459367544282 1
1.01268288498067 1
0.46673322401861 1
0.977223469465262 1
0.946840629214224 1
0.768678849929807 1
1.07299508968453 1
-0.048644396802791 0
0.816662972444117 1
0.910420769000248 1
0.813493693377975 1
1.27842279461984 1
0.672345685590893 1
1.22630058425538 1
0.438200000194413 1
0.536584958756709 1
1.50841147412212 1
0.373356425862446 0
2.06747547458391 1
0.961067744237327 1
0.144142639076466 0
1.77149689240618 0
0.825210894050426 1
0.634768394920874 1
1.16770808122321 1
1.53659429764558 1
0.752911366499955 1
0.584895398511522 1
0.412540990140995 1
1.22541497239702 1
1.36563528694192 1
0.877064713252756 1
0.458182805697027 1
1.32950469604129 1
0.63224153923996 1
1.30135133276564 1
0.880927872307554 1
-0.0558167997369327 0
0.904486121497588 1
1.27300286674807 1
1.08820235012958 1
1.59072216879621 1
1.29494541590512 1
1.00636206751103 1
1.00089885296678 1
1.04429096556878 1
0.859932640066955 1
0.831637408263059 1
0.597962865990214 1
1.84034368029218 1
1.7558576281605 0
1.45367999886418 1
0.555070569486862 1
0.513040214504319 1
0.786371084034455 1
1.27748841976538 1
1.14866399630455 1
1.47439959946334 1
0.498534852909723 1
0.434562869151064 1
1.41595143410305 1
1.05403086619643 1
1.09685656701399 1
1.45007611237885 1
1.53430328709345 1
1.0855182844296 1
1.67558043027468 1
0.350708820508567 1
0.686585770402673 1
0.910010499172924 1
0.754075157079096 1
0.907752972014308 1
1.32833899868213 1
0.822247577487897 1
1.93344758203025 0
1.01597008281713 1
1.54837280879336 1
1.1760348978168 1
1.07979770226977 1
1.2312030704291 1
0.726107463831971 1
0.733437804886782 1
1.07472679760777 1
0.0455871989418553 1
1.36925061330365 1
0.524755117804699 1
0.646292553692101 1
1.24056697763562 1
1.27823206833536 1
0.392487749156655 1
0.954594879292749 1
0.266826502671823 1
0.99800626963296 1
0.365221549164445 1
1.34585346786268 1
1.0846560563329 1
0.84196362317331 1
1.77263594900953 0
1.14416181317123 1
1.00783679060342 1
1.2926925259518 1
1.01966305509638 1
1.08996928840722 1
1.28166971172235 1
1.07951990710834 1
1.12867435684376 1
0.250008610323908 1
0.971284785232573 1
0.83357633175323 1
1.02450975621071 1
1.88298508031822 1
1.55808044707065 1
-0.238553749208963 0
0.0651126364913487 0
1.04723908307311 1
1.03302566086163 1
1.21079894977764 1
0.237038779934506 1
1.03885033589124 1
0.385981821735103 1
1.26360491681406 1
0.938973013022097 1
1.37662308264908 1
1.58702767800681 1
1.30955722261383 1
0.600880904743315 1
0.895982426191805 1
0.588762644716992 1
1.37694511840963 1
1.31817053321104 1
1.14106453918596 1
0.933865010652301 1
1.1137913382132 1
0.761471002165406 1
1.11915908465836 1
1.46980587478413 1
0.427664235721704 1
1.39975935900443 1
0.416410133091888 1
0.247489747203185 1
1.91347057138004 0
2.06422059293051 0
1.27981712237997 1
0.509923190816615 1
1.60675467331481 1
0.898551358080648 1
1.13664389067395 1
0.83026296686453 1
0.765007782708853 1
1.28403457995538 1
1.15644802247061 1
1.02792810529923 1
1.06600954158631 1
0.516646843589919 1
1.02147695361181 1
1.43500102829666 1
1.36736558849891 1
1.39219626578965 1
1.4201581707602 1
1.51153453942676 1
0.765288995849611 1
1.69000815765972 1
1.50266160045247 1
0.846703214096301 1
0.681633072153254 1
1.55957664557072 1
1.10333259975972 1
0.0334594781561883 1
1.04565911333027 1
1.33125650650239 1
0.730486522039795 1
0.68331715652975 1
0.277719202762539 1
1.40931662699738 1
0.463713395507041 1
0.915504578723373 1
0.969406141491883 1
0.464383460495117 1
0.52589164135797 1
0.940158997734957 1
1.25138893666535 1
0.932459640507392 1
1.2271500442785 1
0.399337767777129 1
1.1129928862637 1
1.33716712244558 1
0.363621907474151 1
0.0461537905376367 0
1.82760481646536 0
1.30307665236013 1
2.07740168125648 1
0.964216174884504 1
1.28775431231762 1
2.16521740079729 0
1.11435436190404 1
1.36834451245702 1
0.395116155623816 1
1.43818395274902 1
1.32393405000798 1
1.45147230427879 1
0.73882200100927 1
1.47717819582124 1
1.45857177755138 1
1.00975813620691 1
1.30935718476686 1
0.327229344398324 1
1.49128812011785 1
0.369092048989911 1
0.627682919986769 1
1.44359481142231 1
2.16159777409348 0
0.754111035687979 1
2.03357121639699 0
1.44922044128714 1
1.63950312286757 1
0.532360773907521 1
1.4061614685019 1
1.15532240394437 1
1.39965019666246 1
1.83067150907818 0
1.25951251629729 1
1.82995283280264 0
1.2813109987763 1
0.808011981142242 1
1.25092435201329 1
0.499703539805616 1
1.2914844729921 1
0.7473978679293 1
0.69419894180761 1
1.03299616257058 1
0.941170073862933 1
1.19865994475522 1
0.416803893825488 1
1.15544986499141 1
0.751081611889423 1
0.808052333206638 1
1.36510876832606 1
1.345932081205 1
0.206709977010594 0
2.08260541519312 0
1.13843404027894 1
0.930716459270153 1
0.614735365980707 1
1.85785237625789 1
0.275562607892299 0
0.726817606857008 1
0.915604427312531 1
0.84483291672012 1
0.952736445204981 1
0.853389903289721 1
0.439524339678181 1
0.456457626298989 1
1.54335108668487 1
1.02159803531158 1
0.751466015242266 1
0.800284247176904 1
0.777355504823419 1
1.01800408181565 1
1.1915972531025 1
1.8804978739512 1
0.284309013757739 1
0.557585292899689 1
0.378203586969858 1
1.07954982100595 1
1.52915967410112 1
1.88363026401129 0
1.45065989915472 1
1.25434038244045 1
1.20669786117095 1
1.19362397299673 1
0.758791718992366 1
1.09195762393931 1
1.53200632410172 1
1.78394316365364 1
0.753186456857533 1
-0.0257609825724555 0
1.19709363572802 1
0.406139321170949 1
1.41930770442989 1
0.818022522081527 1
0.981524511325746 1
2.51943045856331 0
0.718219564412546 1
1.16170873219709 1
1.43943277593487 1
1.31687273560554 1
0.567058000466817 1
1.39652772373306 1
1.3551285635655 1
0.781416508658705 1
1.59979216383667 0
0.590150706388097 1
-0.440058335675648 0
1.45833899405419 1
0.717661626607082 1
1.82660912580968 1
1.80379908632309 1
0.52447774714431 1
1.48476355668573 1
0.936255661470085 1
1.80300302319468 0
1.67741875857804 1
1.53162139439681 1
0.48780163920408 1
0.702695847237579 1
1.4037469747903 1
1.13092605904275 1
0.357330462765592 0
0.997105012524357 1
1.11938423086314 1
1.21617806991033 1
1.26187893386047 1
0.0928155665206255 0
1.14213885726115 1
0.392456983500946 1
1.62429778951098 0
1.07042040770901 1
1.07383163183477 1
1.42446016883867 1
0.697013395881621 1
0.963171579134403 1
1.11082882140714 1
0.647107699271307 1
0.681687802630107 1
1.13071886407285 1
1.27680178276308 1
0.518415806709332 1
1.29881751256195 1
0.864981357448758 1
0.574695485323602 1
1.2904105698946 1
1.09532173645953 1
0.965725791298281 1
-0.275222537412788 0
0.373226840959535 0
1.54890291160358 1
0.113915213929145 0
1.53493811903729 1
0.402808344502556 1
0.904973188991885 1
0.583571203582179 1
0.481124727442247 1
0.833595862615995 1
0.216730606833695 1
0.650278120339846 1
1.35900527268149 1
0.551833333737218 1
0.698511455515364 1
0.490780730832259 1
0.778380947246315 1
1.3846172103085 1
0.452628599777386 1
1.45858581935135 1
1.23723181334505 1
0.970979341196501 1
0.810274040590657 1
-0.00156256179676061 0
0.649411977760113 1
1.23551530696946 1
1.63219067874825 1
0.798803533240316 1
0.90188936499214 1
0.345231142289964 1
1.53103066495648 1
0.726906354752705 1
0.462410680068017 1
0.656834052087577 1
1.51491441841065 1
0.523182636662605 1
0.395502190861319 1
0.713735561689525 1
0.116268010326336 1
0.79472624449486 1
0.941018975679222 1
0.119212157964104 0
0.838921956493359 1
0.926535979697861 1
1.70017757089473 1
1.74877364519142 1
1.41872127828666 1
1.39493096209643 1
0.997800934026792 1
0.939474467060389 1
0.833454123519866 1
1.20234619563663 1
1.43979984825646 1
1.07233371705165 1
1.08304947755798 1
0.0220435263137155 1
0.869693664884101 1
1.35929744968313 1
0.891698937776874 1
1.53415712692718 1
0.480157559743138 1
1.24469263429848 1
0.782230136140621 1
0.0846047301367081 1
1.12849882041519 1
1.26247269244905 1
0.975066217112347 1
0.266352696451608 1
1.35830479222883 1
0.643281472285572 1
0.795643545427348 1
0.806883087743455 1
0.617521433823972 1
1.56682076739646 1
0.916536657839956 1
0.529955918455009 1
1.09200836321888 1
1.36157647510346 1
1.8521924801723 1
1.25311179649901 1
0.993093025750052 1
0.752337143357624 1
0.918949471320623 1
1.09892970429232 1
0.915220044954573 1
0.774001572191103 1
1.2140197726478 1
1.15563611047624 1
0.645452299435851 1
1.7525202088442 1
0.53626386407146 0
0.379041756993585 1
1.42791227540433 1
1.00780219637584 1
0.850303583676561 1
1.23017699556937 1
0.478728600195462 1
1.16339456737936 1
1.40606113002407 1
1.05671183304005 1
0.957264718938034 1
1.1940272499646 1
1.41603072676154 1
0.690891176039505 1
0.558024625325874 1
0.787588329763151 1
0.979958871688393 1
0.818135404538015 1
2.1861911406891 1
0.819397712393053 1
1.05781966503403 1
0.70676764886005 1
1.43624944342008 1
0.596982109728223 1
1.55906231447085 1
1.14488239443954 1
1.22378430927863 1
0.592211932691324 1
1.19534838005117 1
1.45617144928281 1
1.61098616379428 1
0.285440715172309 1
1.02816933981813 1
1.2075856115596 1
1.59737095881392 1
1.02475315327904 1
0.102574983729417 1
0.785238064187533 1
1.08086124935221 1
2.24980151721904 0
0.840889200816615 1
-0.550842849536772 0
0.102294489445506 1
1.41186724497344 1
1.09821361323719 1
1.40318564935906 1
0.885206205610698 1
1.42002464257976 1
1.0469118082532 1
0.909240807719951 1
0.76331405242848 1
2.17403662548803 0
0.981348956246548 1
0.72615705709988 1
0.698066200590697 1
0.96388826286096 1
0.898513787648406 1
1.56516724386083 1
0.323806008272358 1
1.07582066566809 1
0.766051750104773 1
0.46218569308537 1
0.995652931988359 1
0.872520857449234 1
0.670832706512235 1
0.033490519184596 1
0.690082380538833 1
1.31476378124887 1
1.03666348848062 1
1.26944886364096 1
0.834254190545494 1
2.31635428954157 0
0.991114852323676 1
0.678790469291399 1
0.711112055724313 1
0.714170138328373 1
0.487312392967468 1
0.761071692592348 1
0.584457022965233 1
0.82771636181066 1
0.601731796836538 1
1.67330374862598 0
1.24869746204124 1
0.801014663181264 1
1.28027636389156 1
0.804093464227043 1
0.468435966986481 1
0.915040476734795 1
0.0257713718714485 1
0.39176262388357 1
0.94558832923606 1
1.27972659358212 1
1.29244481485673 1
0.675649263780356 1
0.954713653908025 1
1.36848346283974 1
0.771117764861923 1
0.191692260184883 0
1.00535204594025 1
1.17509091982617 1
1.29141515501949 1
1.00223492717765 1
0.845933394247349 1
0.903741170526914 1
0.585147086477135 1
1.14940041876283 1
0.538391591791398 1
0.670573233597957 1
1.14658842261723 1
0.939736567673824 1
0.269626458637524 1
1.26309502520508 1
0.962812044772693 1
0.485744574897843 1
1.18772668907364 1
1.12193030126976 1
1.11478289622845 1
1.19079900288496 1
0.394260556384294 1
0.929326754112006 1
0.672875009210349 1
1.10572145495314 1
1.21791392770391 1
2.08131237244356 1
1.06545714418392 1
0.67776400637696 1
-0.111798626641342 1
1.00621866988878 1
-0.115844721034125 0
0.31126568604793 1
1.27289265824415 1
1.28697261825521 1
0.968610448504328 1
0.973810283613142 1
0.223165372088311 1
1.04226060807438 1
0.355997488070121 1
1.61295455387729 1
0.367461669510979 1
0.630897153844994 1
0.793512854787113 1
0.612939175805494 1
1.21560560556771 1
0.465265890017906 1
1.0644383793511 1
1.59990250798801 1
1.20653397853094 1
1.5477353014444 1
1.21817674778266 1
0.837866809177655 1
1.55719745003844 1
0.480936845033519 1
-0.370518858711726 1
0.84834313274424 1
0.606622255489393 1
2.36340373536777 0
0.824832437482634 1
0.388946815495968 1
0.977932520697458 1
-0.180364402689428 0
1.42666715455967 1
0.239813948874264 1
0.812894429424897 1
0.555057675804553 1
0.782236803558533 1
0.675388786721819 1
1.66176695365434 0
0.480000122110728 1
1.56623112108716 1
0.908429596866593 1
0.628710244196292 1
1.11070213148203 1
1.32363676773251 1
0.81088824955827 1
1.05727511411149 1
1.16098663665364 1
1.36247059848676 1
1.33689173514077 1
0.316369175502161 1
1.34599242838184 1
1.37843734448059 1
0.885916800394409 1
0.693656787143765 1
1.23531173123593 1
0.39595892037337 1
0.464072439021093 1
1.11902136643703 1
1.16259154945399 1
0.322817492531532 1
0.94307561366234 1
0.758511809675382 1
0.978448780142534 1
0.236950314049272 1
1.32436634930693 1
0.586832397277598 1
0.68862888794815 1
0.895954008366229 1
1.53809554744426 1
1.16025071217829 1
1.27274089437701 1
0.937333202530426 1
1.27280023627352 1
0.816231688594418 1
0.625531550605489 1
0.459768697455231 1
0.965712788919123 1
0.748760160298273 1
1.84522506841754 0
1.04741218554666 1
0.796950556224143 1
1.16298391492607 1
0.440402685720212 1
0.359403971249503 0
1.26057815175374 1
1.09676741864538 1
0.695378621553619 1
0.664108674685061 1
1.02399255714753 1
0.543719153581304 1
1.09767783157919 1
1.57457964222202 1
0.679144521891421 1
0.806225350801312 1
1.28518109437978 1
1.72417420051089 1
1.94325230432482 0
1.59369059283477 1
0.914626980485936 1
0.990466428317871 1
1.51396752267785 1
0.901865554256201 1
1.22771267358827 1
1.523765835774 1
1.64482067981194 1
0.794293373754337 1
0.450965939298442 1
1.77120007684909 0
1.04711679250745 1
1.02699863635358 1
0.728545398350722 1
1.72057192189414 1
1.45457972580894 1
1.68424240324292 1
0.994576259451146 1
1.21747695051963 1
1.30191810843259 1
1.44399318596878 1
-0.00378507115549194 1
1.55621700009184 1
0.963092130582811 1
1.11191186753533 1
0.754172389788808 1
0.181318770527873 1
1.62443623965889 1
1.39881877701938 1
1.10579580410984 1
1.46889683504187 1
1.58268245462704 0
1.34287987793873 1
1.29422189099724 1
1.53581376291945 1
1.36236449917948 1
0.630404925552442 1
0.982315099292637 1
1.65159781660514 1
1.77692388285799 1
0.412404823364155 0
1.60464352451519 1
0.890129468103313 1
1.19935798903225 1
1.33253218669746 1
0.391310458815877 1
1.01286759854284 1
0.923059368040818 1
1.49814533465599 1
1.21987001592475 1
0.907626982002859 1
0.662425531253025 1
0.936716146368845 1
1.30278977877432 1
1.43632084665182 1
1.04699173734352 1
1.33533380073247 1
0.855070661643049 1
1.12814274717212 1
1.17269800605082 1
1.07136975249212 1
0.845427476423392 1
0.526213722335905 1
1.50374281738711 1
0.844474496246042 1
0.727671720934856 1
1.30699433586633 1
0.454110813956681 1
1.1376632971887 1
1.23017419728132 1
1.61549030090507 1
1.60863601837603 1
1.11670412480553 1
1.20997119454139 1
1.21290541496881 1
1.24965593536729 1
0.763562752485325 1
0.593916585968051 1
1.20853592701343 1
0.728536829650146 1
1.28970069911531 1
1.2749404078556 1
0.881465316957217 1
0.993881036420799 1
1.0126726608997 1
1.80168610991503 1
0.635303890243987 1
0.963330396967443 1
0.97631789775466 1
0.584928729947282 1
0.288289539005588 0
1.02797463557756 1
0.67579506936736 1
1.5737784362701 1
0.706822246101256 1
1.65119780475993 1
1.20976097673257 1
1.76523634020017 0
1.11781665780633 1
1.62520921021066 1
0.546800496444501 1
1.34153505674099 1
0.872916702876991 1
1.24734326665297 1
0.761634400466784 1
0.85731997062036 1
0.538059472495472 1
1.11525001360124 1
0.474457326346278 1
0.83208580429208 1
0.442446491146344 1
1.14112572618241 1
0.0197483736064326 0
0.559196835524398 1
0.502529905665856 1
0.97937537501469 1
0.774601661593394 1
0.479737936002704 1
1.41314528724314 1
2.01025523838829 1
1.21517639163877 1
1.00885739670464 1
0.647364727838572 1
0.682370761135289 1
0.250496711470954 1
0.525605357996773 1
0.958264346711659 1
1.29197820271301 1
1.46734079233898 1
1.49982690005826 1
0.459348709170842 1
0.242031882269161 1
1.45286755260447 1
0.955272213103785 1
1.10638159050308 1
1.01233487216359 1
1.17832104649385 1
0.535189199615229 1
1.74619674231592 1
0.670854149465384 1
0.586940477000578 1
-0.245620761805535 0
0.680937733385739 1
1.43148886094091 1
0.932675431734674 1
0.891360386390847 1
1.31666461043871 1
0.548636750055305 1
0.697915503865786 1
0.53922907645903 1
1.2555861694789 1
0.792850304757216 1
1.24019829389129 1
0.658426954233435 1
0.792474945774515 1
0.595439721634146 1
0.268708143599519 1
0.574240630806257 1
1.52449116491937 1
1.61221229824193 1
0.704844377983486 1
1.27193974659501 1
0.737759803527648 1
1.00476405963259 1
1.03862934765359 1
1.56069588657416 1
1.44289253690376 1
0.801444993461669 1
0.983730272010338 1
0.643076036728789 1
1.46325357524638 1
1.98228834456099 1
0.5230503752885 1
0.222571644764015 0
1.57562598645369 1
0.78218946963033 1
0.926574946378031 1
1.25367537184039 1
-0.221971382868019 0
1.53699246013429 1
0.857470420024735 1
1.70616704008901 1
0.80336733661707 1
2.02390886890057 1
0.897368253175978 1
1.23056333620837 1
2.31249605131281 0
0.176864119001756 1
1.84719524323277 0
0.707875795211426 1
0.0564447920245092 1
1.05169718961049 1
1.05906862487214 1
0.612333160023326 1
1.00972655566468 1
0.866073315898121 1
1.05182679529254 1
1.63369673551797 1
0.834118215588606 1
0.942382129182726 1
0.487457483112815 1
1.20008690460485 1
1.3578224711963 1
0.859999349811447 1
0.937161872495 1
0.819105696642933 1
1.27637374438796 1
0.413198731319137 1
1.28044519404537 1
1.02247594698175 1
1.25887946493934 1
0.738218743374739 1
1.94003236192052 1
0.847312738234738 1
0.70985887646714 1
1.08531835289604 1
0.720674688035813 1
1.18997454258279 1
1.37930122566133 1
0.591330961143726 1
1.13143631139555 1
0.328836376699359 1
0.952116066401988 1
0.827186551558919 1
0.798756943968185 1
1.24398247954008 1
1.02735705993896 1
0.507830862599241 1
1.00809037378606 1
1.72565107956434 1
0.819916663449931 1
1.2438099382997 1
0.795916307730746 1
1.14459697170113 1
1.63438248562613 1
0.529204747146126 1
0.749744994778544 1
0.975129594039175 1
1.1232817843411 1
0.140678164742828 1
0.277065679759247 1
0.818289493974188 1
1.61579347281229 1
0.882575180147577 1
0.914442935118334 1
0.866233328224307 1
1.14893176368471 1
1.30960216755506 1
0.888456062610975 1
1.49683905531458 1
1.10196992704877 1
1.08603874772579 1
0.234206693065973 1
1.16037234487558 1
0.414083000773313 1
0.40114730346262 1
1.33508959805536 1
0.683050063686323 1
1.6752602171878 1
0.494570619526932 1
0.294893124350943 1
0.831560511861548 1
1.11076739359151 1
0.638882374744765 1
1.46762427054309 1
0.827262978940279 1
0.567160751248558 1
1.91805301235015 0
0.743716104381572 1
0.922753330783512 1
1.20153615647451 1
1.70962604110385 1
1.06048560083401 1
1.90111322806977 1
0.590531480263234 1
0.72749091391036 1
1.26317768849796 1
0.968459441872817 1
1.19021939791544 1
1.45934982750944 1
1.40399739709315 1
0.283627673528828 1
0.232436015264406 1
1.46714413473015 1
0.477470412255836 1
1.04807663653844 1
0.584745531297127 1
0.762980917649811 1
0.245478238947449 0
1.02513068116956 1
0.753696673305245 1
1.19587892846946 1
1.34049463207899 1
1.36608780065685 1
1.02696365313995 1
0.644964784569451 1
1.30836799209543 1
1.72295098294936 0
1.00141034464719 1
0.705443604150568 1
1.16933686715863 1
1.19482973393504 1
0.709355493660479 1
1.2464505332351 1
0.518726287145589 1
0.609976791200093 1
1.01628703989169 1
0.0949778038863673 1
1.38587029013351 1
1.01929908634096 1
0.630813608344432 1
1.19465450533499 1
0.63023179189056 1
1.07626148693376 1
1.12884532768544 1
1.62903457590109 1
0.893980117341967 1
1.31715507244847 1
0.750752864055247 1
1.48857931713805 1
-0.238061750047386 1
1.30525225958833 1
1.17595138030096 1
1.28922139219706 1
0.970093185142281 1
1.09399735784645 1
0.59209131327343 1
1.26341667423697 1
1.60465453417987 1
0.219100202830058 0
0.829421589546732 1
0.932205073219809 1
1.51445996810545 1
0.501474913886673 1
1.59434630682675 1
0.778538198927406 1
0.485310108601509 1
0.907361893603129 1
0.420981984740833 1
1.01908308415538 1
0.823005317316545 1
1.45731448143218 1
1.3362585325773 1
1.04450273341791 1
1.05548610624113 1
1.14556241561218 1
0.457073666614909 1
0.641719443268244 1
0.806470223874798 1
0.08823028947672 0
1.4376376465705 1
1.91843116768191 1
0.969739464583505 1
1.37513239510049 1
-0.0830190791732025 0
0.293437636857949 1
1.02284721810274 1
1.87227551933832 0
1.59006822289888 1
2.17701258983813 0
0.719986365799985 1
1.09330205357684 1
1.45976181358591 1
0.0240244431473611 1
1.00595468663197 1
0.222046610876936 1
1.50159768392255 1
-0.97252724346113 0
0.608532962322821 1
1.01579431915299 1
1.93575235920907 0
0.811434737903646 1
0.911722565551139 1
1.09141076230207 1
0.300370564679935 1
1.35381273237984 1
1.07124410065218 1
0.334826790341081 1
0.861995191336373 1
1.10939551521902 1
0.926565594581125 1
0.856986776746888 1
1.75303180124127 1
0.203301591482506 1
0.808070152201131 1
0.83566588148357 1
1.25614260637137 1
1.19944756955199 1
1.44981875387549 1
0.85213809376694 1
1.01380503515331 1
0.746712450601391 1
0.757806863427978 1
0.731743410516059 1
0.466699521467902 1
0.575850142044023 1
1.38982235235298 1
1.14586549285459 1
1.19386869897658 1
0.686276428366378 1
1.00463200582929 1
0.360123792982177 1
0.830870898042788 1
0.461397018738825 1
0.824445439076168 1
2.02422749817113 1
0.872984044379601 1
0.758403447644766 1
1.53872050101137 1
1.36051227258046 1
1.26848450113171 1
1.2359045038772 1
1.24364386483781 1
1.8012195786376 1
1.45001386470553 1
0.889925895436726 1
0.9150097284195 1
1.45219737138166 1
1.69165368319231 1
0.119976925757875 0
1.08590361773515 1
1.33160846238733 1
2.51479066330855 0
0.711436851190618 1
0.684232680257031 1
0.630735676546368 1
0.253015497844871 1
0.432391732832389 1
0.83064176024467 1
0.851142234946006 1
0.397198259564412 1
1.09337093870753 1
1.28239584636605 1
1.17773971359091 1
0.995044743429368 1
1.37744085542386 1
2.1563706995647 0
0.491121365643052 1
2.17651094275702 0
0.118148481511265 0
0.920150716270791 1
1.16485498150151 1
0.82013999918764 1
1.65654308466396 1
0.716617124591014 1
1.70395596372007 0
0.493775150996472 1
0.47825406365269 1
0.842832082720211 1
0.960603524600029 1
1.32189512221272 1
0.764685395214018 1
0.935392752664062 1
0.157878989438115 0
0.467618344069657 1
1.86807381496975 1
1.25259427340046 1
0.376379729376515 1
1.05430016884105 1
0.831388208826789 1
0.936801857489089 1
1.77137559278245 1
0.792680708503696 1
1.29244059748708 1
0.160468339262158 1
1.20466750460572 1
0.866836827212286 1
0.706726104652182 1
0.32157143790684 1
0.96561674382739 1
1.51568672268675 1
0.960004335894134 1
1.22281434282072 1
0.81471090380012 1
0.611022022553702 1
1.28366725258242 1
1.42779131696159 1
1.10668255077967 1
0.752833197020892 1
1.37252521704574 1
1.00705788271715 1
0.67643400542766 1
1.11482479773023 1
0.84885503672205 1
1.01350892894626 1
0.98054146231408 1
-0.489012035219278 0
0.883792358507448 1
1.75185303499187 0
1.77823046353376 0
1.28765566199439 1
1.25662043717402 1
0.883390862221611 1
1.89866236865268 0
0.531228461031562 1
1.11605617770863 1
0.872813095895329 1
0.754398152877821 1
0.195843130014635 0
2.18931519480286 1
1.03245405126093 1
1.28648498271865 1
0.729136778447675 1
1.10154549001013 1
0.825654642907896 1
0.376205107413513 1
1.16785512581049 1
1.70166379986136 0
0.220058056003723 1
0.474417852395611 1
1.84121471705152 1
1.3955805252217 1
1.25509868888453 1
0.633149885050627 1
1.61249593484661 1
1.60150026528833 1
0.284862840458132 1
0.380465182137129 0
0.415528629251855 1
0.859812600510305 1
0.728918719694952 1
0.821868127395645 1
1.24745172618501 1
1.20327128659563 1
1.17672766434342 1
0.29829355567744 1
0.677757518114571 1
0.4343036176914 1
0.83613810531471 1
1.15963074423436 1
1.10770782108734 1
1.03161522632053 1
1.32226470699095 1
0.441537083119445 1
0.0777043322681992 1
0.998150668428666 1
0.467739459605491 1
0.833593441012632 1
1.08981852056988 1
0.999705309043892 1
0.34463323582528 1
0.993987922684325 1
0.20100751733026 1
1.21706988572692 1
0.627120809383727 1
0.949324554420067 1
0.401511532958966 1
0.809427725392124 1
1.1490926856855 1
0.974583732288001 1
0.865204905547995 1
1.93323247430432 0
0.657060561575341 1
0.966046722889613 1
1.20450129179333 1
1.43464744327905 1
1.2049996115831 1
0.606476743233838 1
1.17613996246184 1
1.65733635574805 1
0.77470580478893 1
1.27721758436697 1
1.25781961967149 1
1.19855832176803 1
1.48557752874506 1
1.09395974130672 1
2.06371325333962 0
0.823711364534192 1
1.60166570414079 1
1.0845587806386 1
0.884921208907472 1
1.01394237918863 1
0.902984819310258 1
1.49080353692375 1
1.54161319169561 1
1.59860966602275 1
1.6550494479769 1
0.699233252563985 1
0.110728475606563 0
0.103412031971649 0
1.09317380577917 1
1.01553562374504 1
0.456523571475695 1
1.21085033599051 1
1.16290917232576 1
0.605574545203883 1
1.73355955899816 1
1.05497269757128 1
0.783247083876061 1
0.488641879366268 1
1.04167304991677 1
1.52426861622574 1
0.501538164430458 1
0.86661276558746 1
1.11880331217849 1
0.765951231835344 1
1.75376367670661 1
0.742887745357116 1
0.505666057658678 1
1.55077612195475 1
1.7147512050327 0
1.16711757279 1
1.22409802481652 1
1.17040836793846 1
1.02713637335325 1
0.561546819477879 1
1.31344343358708 1
0.836730500958564 1
0.190058821569846 0
0.745078421383765 1
0.461711605058475 1
-0.249812434467761 0
2.00281150983446 1
1.81276489000769 1
0.591554684287205 1
0.915689451889738 1
1.43451823098382 1
0.920760978341409 1
1.2601745309363 1
0.286517830847297 0
0.560599451888037 1
1.08636224137076 1
0.996911146072532 1
1.1579811506192 1
0.0448060148569412 0
1.2352856956795 1
0.507148407874766 1
2.20005216723526 1
1.25790700734325 1
1.22358173400106 1
1.9289981999643 0
0.260664506966016 0
0.604583630170879 1
1.52147711733225 1
0.126740150364653 1
1.34627876090049 1
1.03527883301167 1
1.02157500205035 1
1.7376055820731 1
-0.0691572114177315 0
1.02995808605427 1
0.968139235010977 1
0.524593565354095 1
1.34366118344139 1
1.74850056688132 1
0.854276752595609 1
0.766413719700711 1
1.42698976544995 1
0.585670141182757 1
1.51634528260091 1
1.8898632869235 0
1.01740251072188 1
0.323197942541474 1
0.351198839012483 0
0.493450985150342 1
0.984159227730386 1
0.887956681326796 1
1.2789142914254 1
1.42681243205807 1
0.884408398187099 1
0.959131036739641 1
1.31546711491227 1
0.919991250697835 1
0.369108444509465 0
0.575838327011741 1
1.14338170634298 1
0.0436941995038349 0
0.757124638843208 1
1.6267172762071 1
0.801298338337023 1
1.51973469503637 1
1.4642220486178 1
1.36328492120149 1
1.98820953585206 1
1.6622103230005 1
0.646237472286202 1
0.955005493444538 1
1.40218778620572 1
1.72623850462329 1
0.657513434250564 1
1.55196456649188 1
1.21491666916808 1
0.228176830082053 1
0.215957207950521 0
1.48025086700076 1
1.44009668957403 1
1.15842794897216 1
0.773545989698949 1
1.78847718053119 1
0.74172962766906 1
1.70405649074117 1
1.22135387055888 1
0.131895716131614 0
1.2790507546154 1
0.792218286126275 1
1.30537434729144 1
0.501378230451756 1
1.0571534522536 1
0.903360454244575 1
1.22986076123347 1
0.634125432285331 1
1.11358100415494 1
1.38276863046183 1
1.05416125981077 1
1.40006436966227 1
0.593340880172694 1
0.524971994706371 1
1.52672127070671 1
1.24038662760296 1
1.42492974239351 1
1.27554785633415 1
0.666806836055128 1
1.49576581036157 1
1.58929125244041 1
0.207520469211249 0
0.382476815765393 1
0.882657663882324 1
1.33258813711187 1
1.33789446815048 1
0.798897734710661 1
0.484977837943974 1
1.01051018746071 1
0.924439846783962 1
0.929558144295645 1
0.936841968561699 1
1.14385941511372 1
1.03653560706545 1
1.09615214165675 1
0.874282231493217 1
0.810306143280584 1
2.07139692328493 1
0.813671421352785 1
0.732043322563642 1
1.18759406549309 1
1.27604193870164 1
1.27652387129206 1
0.684132514219767 1
1.51565764438966 1
1.44253966256777 1
0.96845238355225 1
0.621595610399255 1
0.564023601790965 1
0.432078186831141 1
1.29590338827207 1
1.20464822376482 1
0.68789122106141 1
1.54818041596703 1
1.62753591947169 1
0.880415615002516 1
1.21249775710154 1
1.08052148429289 1
0.815090056790248 1
0.229511119277062 1
1.42653955644016 1
0.815234293177926 1
1.50479089231977 1
1.81254087023003 1
0.553222156625478 1
0.934798004656785 1
1.68056610230382 1
0.410434414591496 1
1.28215717841219 1
0.0871422893453388 1
1.35516712519551 1
0.881106387218769 1
0.84092267918521 1
1.11297177475139 1
0.689772868931656 1
1.44981519723084 1
1.65961392155481 1
1.39598039265104 1
1.11878712547223 1
1.04992112643089 1
1.20089562749763 1
0.876025924204444 1
1.14162275005658 1
1.85111209986403 1
0.720655796730583 1
1.48303700760452 1
1.74648176357276 1
1.32970593481496 1
1.53809638061723 1
-0.06102419854327 0
0.916570750477718 1
0.634401259393667 1
0.307164058896385 0
0.765759289044577 1
0.67417182789452 1
0.402869812464384 0
0.406529132350635 1
1.38705115855285 1
1.01007372608101 1
0.515207713961597 1
1.0642269091008 1
1.11929091184994 1
2.04910331326344 0
1.18891325478941 1
0.168316733791549 0
1.26512919913922 1
0.678014798630431 1
1.31645975456725 1
1.00552813574024 1
1.39119620542713 1
1.44441702974487 1
1.50718121471219 1
1.22570914244027 1
0.567954731985929 1
1.48394468169913 1
-0.109764832312488 1
1.67858840057861 1
1.99055087519636 0
0.330402732785409 1
1.33669234678554 1
0.856496489356556 1
1.16984685664895 1
0.437629976079771 1
1.13056677119049 1
1.19745734976617 1
1.67994226028191 1
0.108450325940598 1
1.30689085101687 1
-0.0624857983275998 1
0.669509813688429 1
1.2482053913817 1
1.12191952708954 1
1.47306300018408 1
1.2402118543538 1
1.05360931981418 1
1.42523025667387 1
1.02635247855982 1
1.14557240875453 1
1.64192218262221 1
0.160816195752427 0
1.01166573918294 1
1.01112490829842 1
0.428751186523503 1
1.44060856672647 1
1.75714073577759 0
0.976811753366446 1
1.00886446118752 1
0.98957569365761 1
2.13385126895714 1
0.916685848403079 1
1.40908981938584 1
0.732138911403667 1
0.559787010711086 1
1.25538272101698 1
1.82830455945563 1
1.94468431692454 1
1.20078993649481 1
1.36109962510117 1
0.710598488897299 1
1.02508539337194 1
1.84403163091239 1
0.851191091538442 1
0.650624012377441 1
0.706235482316817 1
1.37198041584179 1
1.1365571298083 1
0.711813238040111 1
1.82069569361782 1
1.32972129772255 1
1.5292488034336 1
0.939587084345935 1
0.403646222213053 1
0.431916692861006 1
0.769676589330734 1
1.05649699745354 1
0.725557639902004 1
1.40152827709544 1
0.534197257730304 1
-0.283832370876879 0
0.667190842043356 1
0.610355340477552 1
0.879500292172224 1
1.18905713399802 1
1.20917947867688 1
1.04024106062691 1
0.593561509937294 1
1.04331359074936 1
1.51567138200285 1
1.46449600939092 1
0.745385545609229 1
0.774837001001398 1
0.762136319183586 1
1.61481385684594 1
1.12872650742581 1
0.850861714294705 1
1.43722162591016 1
0.229370005226078 0
1.39563117920911 1
1.20163696065754 1
1.10531641525153 1
0.326621071493733 1
0.48711853247943 1
0.787751838621916 1
0.261747603091312 1
1.30082016762399 1
0.964709185406321 1
0.620881840719415 1
1.60334642952634 0
0.866552985050526 1
0.698422814785571 1
1.05715645106353 1
1.04910076660337 1
1.3748879879933 1
1.00724907754922 1
1.51888511026671 1
1.16154681086126 1
1.33712763395057 1
1.36240227201048 1
1.45825102674897 1
1.79686936672882 1
0.825137253927876 1
1.68884993325325 1
1.13845257595294 1
0.702224999952201 1
1.18255726599921 1
0.922358317518491 1
1.65986977572571 1
-0.405648565318467 0
0.580235530074028 1
1.53833925881735 1
1.12917473600736 1
0.910330035077875 1
1.89996881189106 1
1.01670627446652 1
0.90787701122388 1
1.0971128269135 1
0.371837047889404 1
1.33964507164188 1
0.947889679689355 1
1.43088043551826 1
1.10607702502878 1
1.58565417067502 1
1.76248684853625 1
1.09946063325189 1
0.814444134199425 1
0.40113567581664 1
0.858114162039316 1
0.276730066510632 1
0.872254566805674 1
0.312567116171454 1
1.60482225334108 1
0.171839738087417 1
0.271333298065342 1
1.08189474591397 1
0.682887358667369 1
0.70176606383187 1
1.09884894238116 1
1.37370632203229 1
1.75951663956986 1
0.905249259138888 1
0.772616770385184 1
1.08810705023092 1
0.808420607322748 1
0.00905362301500369 0
0.530494888980779 1
0.775707864820552 1
0.207006881889873 0
0.427173446789491 1
1.20123464982986 1
1.16087094980135 1
0.623412714471609 1
1.46035619570978 1
1.17358348706815 1
1.54665338622504 1
1.33414427128478 1
0.85858009883418 1
0.918673550510457 1
1.0430852182342 1
1.25106717188222 1
0.819209771637827 1
1.36925193952012 1
0.913357520634309 1
0.590791107299379 1
0.687890725630303 1
0.836247719384648 1
0.595309361821207 1
1.61787983863747 1
0.932329061681411 1
0.755343515955292 1
0.886797346624894 1
0.970347689851463 1
1.64282423444032 1
0.835003706328576 1
0.876360648002216 1
0.315002510436673 1
1.24011704026988 1
0.580840214337167 1
0.71778684051229 1
1.95847215232007 1
0.442776378588904 1
1.05358363111654 1
1.0680531828446 1
1.02394081107919 1
0.953296795145397 1
0.0116509007301734 0
0.708924014559632 1
0.776571995379033 1
0.765692365364294 1
1.03077093322391 1
1.99508269532973 1
0.895644777219379 1
0.513429548335718 1
0.700145414863051 1
1.29270017632783 1
0.383538533517175 1
0.981121411111907 1
0.259293391601987 1
0.872878470476998 1
0.992177205539915 1
1.47766548419499 1
1.0700992870525 1
0.920258338526692 1
0.579858298153282 1
0.989488746751269 1
1.00421925474279 1
0.387904081075738 1
0.367822400512206 1
0.198709238217363 1
0.682960183519598 1
0.593637817711167 1
0.470211915683601 1
1.50357831479262 1
1.61303315920502 0
1.22574121596682 1
0.822395559306778 1
2.01663630592638 0
0.36209496010558 0
1.60672226734472 1
1.38698321681231 1
1.07136170919326 1
0.557509399771432 1
1.60205577968022 1
1.34941297708401 1
1.17207060613529 1
1.05905355533956 1
0.154322407644778 1
0.994849537831135 1
0.313183898912639 1
1.02036496884088 1
1.14276244437161 1
1.16722706093984 1
0.710886402379031 1
1.19674632198369 1
0.86169588109549 1
-0.0729609040333747 0
0.726409149336316 1
0.667482168029704 1
0.337031187852336 1
1.15548069244293 1
0.257342103124069 0
1.53036573625294 1
1.02606575099472 1
1.26478075556044 1
1.3429731250998 1
1.51282667689633 1
0.864965052173622 1
0.597404711269319 1
-0.0158649693669165 0
0.830302901370326 1
1.00320295546534 1
1.42330556655095 1
1.30186438199703 1
1.55237295388842 1
0.774582716554729 1
1.05752494703151 1
0.664085514799635 1
1.68123519065103 1
1.39534620455802 1
0.504259675572596 1
1.10953689096674 1
0.956028318051589 1
1.37489231440994 1
1.33029974008907 1
-0.839262690831407 0
0.0638701313762507 0
0.684055417802208 1
0.730097736875885 1
1.32326807774028 1
0.154922310096974 1
0.772646760471214 1
2.00621996552918 0
1.52672216061664 1
0.940895757852415 1
0.984199234301145 1
1.46712424344746 1
0.912567382755697 1
1.0430432220889 1
0.655875383684872 1
1.06774227297324 1
0.202376761854037 0
2.15982216864796 0
0.731013082824422 1
1.27568291511565 1
1.36374827059407 1
0.933943162338282 1
1.23560517595804 1
0.695426734371657 1
0.71168570666537 1
1.11763602371863 1
0.120459788538273 0
1.34451970102353 1
0.438585729920259 1
2.13936415561728 0
1.2139297783833 1
0.890158737199877 1
0.848183038470897 1
0.261080066957163 0
0.897168496396749 1
0.625159274814311 1
0.865398042107547 1
0.591435416519738 1
1.70672022366139 1
1.726248172701 1
0.352370500888946 1
0.468983000407893 1
0.880416141501577 1
1.36767016108966 1
1.00347006870413 1
0.966330179059624 1
1.10830194373547 1
1.39025865033245 1
0.725221611127172 1
0.725438813048221 1
1.18270942107661 1
1.49203299305667 1
1.73358265364184 0
0.852631918392001 1
-0.0741954184292753 0
0.964506509000441 1
1.64006162979636 1
0.928816391119291 1
0.316362179964552 1
0.719286905418974 1
1.51190066844876 1
1.07227224134157 1
0.981823544856414 1
0.343997225812454 1
0.986155954828227 1
1.01715922981552 1
1.23521027306978 1
0.885368222073524 1
0.702130028723401 1
0.742850048330792 1
0.997898391554336 1
0.920809156285427 1
0.372772120286656 0
1.59083437596106 1
2.05856199469253 0
0.983849121889695 1
1.14098865524408 1
0.459088578636243 1
1.98308031439873 1
1.41006241497759 1
0.482130087270538 1
1.05090317222755 1
1.30398873503156 1
0.659681879740861 1
1.20947684180952 1
1.09050947141554 1
1.59893240187764 1
2.00332412536912 0
1.65578240180232 1
0.00787250814406524 1
1.12058604278373 1
-0.187457875154338 0
1.20772956590749 1
1.26990900894883 1
0.60282156471489 1
1.31141932158963 1
0.818177229782704 1
1.25082302752931 1
1.65571790237971 0
1.25499561095996 1
0.887996478946382 1
0.872421644836034 1
0.659148506543926 1
1.52833276951457 1
0.695802566419547 1
0.398383117019873 1
0.784713540050774 1
0.928203206992266 1
1.59666968650637 1
0.0161884137016236 0
1.41823613083883 1
1.35547965318446 1
1.37225396842316 1
1.21383025848756 1
1.24359115979618 1
0.822622043141334 1
1.10647925282969 1
1.28709990845605 1
2.07745655515163 1
1.5825162054806 1
1.10608633869262 1
1.80083628750389 1
0.3314837025745 0
0.589819405747646 1
1.0698123286303 1
0.894116829292316 1
0.71578075913905 1
0.948749677462659 1
1.84057885149457 1
0.697246754761648 1
0.805408785886705 1
1.0838621090152 1
0.442351347590492 1
1.43404293120601 1
1.50530373650356 1
0.351925725774567 1
1.07239844606062 1
1.82496487573105 1
1.21522154477172 1
1.34138774221795 1
0.844535841348297 1
1.27315974649124 1
0.927039472818989 1
0.997835432114132 1
1.27408997196394 1
1.48826195951517 1
0.394080704415515 1
0.132497027133807 0
1.39024318322094 1
1.51287389210476 1
0.526013899577568 1
0.317781769371652 1
1.08357657119378 1
0.730604317791743 1
0.96318059673851 1
0.0276768939799479 0
1.55288645761275 1
0.852154041117841 1
1.14645529850721 1
0.961250635282814 1
1.19536348142946 1
1.54381993205075 1
0.938772837293913 1
1.27887808900145 1
0.544480117697659 1
2.2407555522522 0
0.417100458761145 1
1.04098965547273 1
1.91293742122762 1
0.832587666649664 1
0.965589242747869 1
0.346536809010837 1
1.01269971521833 1
1.53296048332732 1
1.03380406152175 1
0.45875350762129 1
0.208575471032642 1
0.731467090812408 1
1.53785546904035 1
1.0170475312594 1
1.42180352475939 1
1.53923140309789 1
1.31334448718196 1
1.62184070928112 1
0.552434300953265 1
0.90482540686184 1
1.25446038823688 1
-0.684966941818472 0
0.797971101493762 1
1.2710498716593 1
1.54960783828705 1
0.533067924900452 1
1.46520135619801 1
1.42261657258586 1
1.63556703806137 1
0.76828801043763 1
1.49050146127496 1
0.870462049530185 1
1.32952077927102 1
1.85932236364778 0
0.424522237266809 1
1.54719423125247 1
0.655798502754562 1
1.04332682309063 1
1.22011628521442 1
0.755989239854317 1
0.594901050017953 1
0.730303339795707 1
0.841451723029496 1
0.715914588645865 1
1.18173894954116 1
0.573026355373768 1
0.749851568894576 1
0.346090600193283 1
1.14180223478957 1
0.685914275296525 1
1.12758770120392 1
1.16671611161607 1
1.42766675154525 1
0.611709421802062 1
-0.13461356651509 1
0.484772996537137 1
1.00782385350402 1
0.294228825573284 0
1.29494044551078 1
0.926548490711533 1
1.34247376604653 1
1.09831748644232 1
1.18112428094591 1
1.17846108629707 1
0.3497146951243 1
0.968602375928567 1
1.03441854769819 1
1.51064496626662 1
1.42294734369597 1
0.651838800303036 1
0.989974871848676 1
1.2637626344011 1
0.710227617661484 1
0.904425198449737 1
1.16108318912474 1
3.01854191969028 0
1.14932916849642 1
1.56372072262485 1
1.91058219402209 0
1.19897124536684 1
1.48145242538858 1
0.960949091207147 1
0.868760806760346 1
0.869324226572776 1
0.751987468152644 1
1.25790745122204 1
0.934794718078469 1
1.38440063383358 1
0.995754939997248 1
0.104129769634767 1
0.729008397690563 1
0.929595259055087 1
1.24467155696973 1
1.00533800934198 1
0.83916203399267 1
0.0503644018476448 0
0.302593938861085 0
0.63122064172236 1
0.816292520770626 1
0.943377985923192 1
0.925050991759345 1
1.12248235389747 1
1.40771524224863 1
0.50391827780413 1
0.984104271910318 1
1.62417830315773 1
1.34460975040312 1
1.58194864944216 1
1.07467052391174 1
1.55744398308219 1
1.1224372467585 1
1.29560491650081 1
-0.016546849689429 0
1.39487950360689 1
1.15155172184556 1
1.28823117851955 1
0.890057378822566 1
0.547527161596745 1
0.514481922607868 1
0.656672147208494 1
0.5460420044795 1
0.704138165715136 1
0.80502061094193 1
0.0848315842627357 0
0.226162296109808 1
0.54941833481502 1
1.86898488264808 1
1.68420176458149 1
0.992630002956533 1
0.909747998952649 1
0.399131014294226 1
1.8449166344368 1
0.786888858846028 1
0.639551346177412 1
0.370443118659544 0
1.23723220033558 1
0.569692698561337 1
1.03154200030869 1
1.13762403908797 1
1.09373966765835 1
0.812446192528202 1
0.553021157054965 1
1.63971024594505 1
0.555735976954088 1
1.6297934805005 1
0.367985244434567 1
1.43570718960996 1
0.834787295119519 1
0.640882538553562 1
1.0888312080817 1
-0.163260687225572 0
1.10373304969767 1
1.57506798473618 1
0.80959387227684 1
0.729756202057098 1
1.18755430794788 1
0.3564786076456 1
1.5953031185269 1
1.60928525383353 1
0.602707709535727 1
0.278232512129237 1
1.8591448625545 1
1.28721870014134 1
1.31253571118142 1
0.213104650280103 0
1.1564245725607 1
1.54734428265947 1
1.18476390632337 1
1.4007809056401 1
0.67570705176793 1
0.444652011875916 1
1.25900774702909 1
-0.0508828335642407 0
1.77767692252654 0
1.00642351104985 1
0.876071062838817 1
1.6089950330765 1
2.10316372617856 0
1.06660241213074 1
1.13696969875538 1
0.497221449469479 1
0.874640256113237 1
0.280303146266174 1
1.0407294975308 1
0.530386558427777 1
0.850658128293388 1
1.10011890426041 1
0.904562901712688 1
1.28099237784248 1
0.982031309175833 1
0.559384967123409 1
1.09186525437449 1
0.828464194150244 1
1.49664342708256 1
0.604402094789783 1
0.20700360328835 0
0.711596155888541 1
1.30668716903432 1
1.41763265523174 1
0.82225564816887 1
1.04635136643127 1
1.14122794339475 1
1.81079550405955 1
-0.030755310831731 1
1.21768903062526 1
1.44104281541899 1
1.49630360091532 1
1.75724223455209 1
0.200821329173516 1
-0.0739466098174617 0
1.37118718876323 1
1.88632779296815 1
0.765488017321662 1
1.54598922846347 1
1.29402557587593 1
1.29690185229771 1
0.610692122392144 1
-0.0283194673146022 0
1.16745942667956 1
-0.0507451248165853 1
1.48523618796472 1
1.14761249622747 1
0.982981556962881 1
1.63036594877937 1
0.855591937959939 1
1.22921787259724 1
0.824300540380095 1
1.25415566358591 1
1.44495492318195 1
1.29057046189337 1
1.50924426779361 1
0.321345719633635 1
0.620203212522809 1
1.16029048786839 1
1.42636767347329 1
1.42608126874827 1
1.10876589523258 1
0.667181620149567 1
0.617009648287051 1
0.662344083643479 1
0.983585551478441 1
1.07555713866028 1
2.00227248113115 0
1.86762286075823 0
0.249427595058288 1
1.50566973712574 1
0.560570764466239 1
0.847235381402693 1
1.26226419910934 1
1.3644006767913 1
1.11499591321452 1
1.00360633093908 1
1.5500694278084 1
0.424031435162736 1
0.27488424184479 1
1.1536083633173 1
0.224419446447159 1
0.988026206572047 1
1.39414091681335 1
1.24627362687758 1
2.43123904842813 0
1.12258582241476 1
1.43576004364876 1
0.986771406030385 1
1.4374135520776 1
0.614868336927246 1
0.258509367697563 1
1.14553348970693 1
1.04952593289653 1
0.316712419440384 1
0.59531481388539 1
1.21623241996094 1
1.1919918828677 1
0.792439431359851 1
0.91716382648303 1
1.31809245945645 1
1.2486791595535 1
1.02719565599509 1
1.33233096892465 1
0.393376640412237 1
1.54337145499514 1
0.315779522700447 1
1.73467353180775 1
0.76832422902008 1
0.0952880352794838 0
0.781487772461018 1
1.07437627510863 1
1.19805099165832 1
1.53890857396388 1
1.37015417668533 1
0.845949706389277 1
1.64025925050413 1
0.342825431557761 1
1.15716240357972 1
1.21625008605205 1
1.32978445345014 1
1.1360048307045 1
0.11216242116837 0
1.64646618545405 1
0.502258123678281 1
1.36619705196947 1
0.939091932824151 1
1.05717124191569 1
1.33511458100086 1
1.22974429727528 1
0.644514776204565 1
1.19799322021499 1
0.753780503335873 1
1.37434284830231 1
1.22429734501665 1
0.386446594825434 1
0.875533780555386 1
1.46380317421138 1
1.40435721045569 1
1.04704306612807 1
-0.0975660098336432 0
0.539388070254108 1
1.43892541257899 1
0.57873177942523 1
1.1989332706442 1
1.6895381804603 1
1.85398154461985 1
1.66171073709169 1
1.24238722575246 1
0.21533399786232 1
0.85920054170955 1
1.26020188726131 1
1.59788683076627 1
1.11921693093681 1
0.730162653360704 1
1.08532447098161 1
0.96298730490285 1
1.18761688312159 1
0.909225980452939 1
0.873047370483627 1
1.34313014590123 1
1.1334331289637 1
1.88925730720722 1
0.0889328841105353 0
1.06035732896694 1
0.71636044277958 1
0.931284458757584 1
1.02228799854743 1
0.591091158522243 1
0.537637802063858 1
0.386498541983934 1
0.634966865468282 1
1.00528516590924 1
1.55295350482588 1
0.553734201774107 1
1.3818916629107 1
0.994959809560789 1
1.10735968169569 1
1.65253144278013 1
1.22478984446236 1
1.13064087598858 1
1.50344339892933 1
0.557071733496145 1
1.34057063544872 1
0.819592472048529 1
0.469111942131406 1
1.04603453539972 1
0.412580545978103 1
0.436663012670244 1
1.09559183481211 1
0.952637191290735 1
0.993805521173473 1
0.167580872548887 1
0.243988362838163 0
1.65698288478334 1
1.01083153075544 1
0.858669811184321 1
1.47105563884208 1
1.02884597942727 1
1.06023013121124 1
0.865270768418565 1
1.23046705321485 1
1.11274978780831 1
1.03235871741084 1
1.3565040829529 1
1.408732957256 1
0.58268662321158 1
1.56541879989855 1
1.04259257473077 1
1.2878885757784 1
0.689040926990388 1
1.04280017751356 1
-0.167357185233456 0
1.78148432899797 0
0.937608286818936 1
0.828796507024263 1
0.706691207005466 1
1.14417303678237 1
0.553022599900107 1
1.39062982137286 1
1.59179474547882 1
0.850664519190032 1
1.17758030034502 1
0.761547666330841 1
0.784839255397242 1
0.437999478000541 1
1.67723984412502 0
1.3060660650561 1
0.831902417185505 1
0.967501673026335 1
1.01375539290814 1
0.765410732434912 1
0.4315445472421 1
1.20113195688793 1
1.08407642313086 1
0.310792527915049 1
0.3203648211417 1
0.998436170382717 1
0.811696065374752 1
1.99716114579401 0
0.296241935905602 1
0.910936034626109 1
0.145870462427336 0
1.04824375735267 1
2.24879216155179 0
0.894278097302004 1
1.16927699038417 1
1.30082488679818 1
0.819021272501693 1
1.05075939258198 1
1.69194592953559 1
1.56308081415722 1
1.43010307389124 1
1.36282072151099 1
0.237525296279801 1
0.285425537051405 1
1.08841682266874 1
0.747247446460792 1
0.890654931384963 1
0.540582458807336 1
0.868701765100231 1
0.513471047867544 1
0.594014576494235 1
1.31904096862669 1
1.3395817966841 1
1.10949246600167 1
1.3784766878992 1
0.37039113059813 0
0.399996308164618 0
1.80550176689823 0
0.47673130994579 1
1.51695793329428 1
0.926195159406987 1
0.604490003059597 1
0.950808488973494 1
1.58295245954687 1
0.469881874308685 1
0.997499640930374 1
0.403159256689359 0
1.13885122685493 1
1.85664100269337 0
0.449758457487235 1
2.15241379813521 0
1.02007468098136 1
0.752223138103545 1
0.629950584289552 1
1.32233857708624 1
1.00845834467917 1
0.90928041784031 1
0.279349351312077 1
0.816042596666395 1
1.32575147592 1
0.746156894823259 1
0.250730772516079 0
1.15408918895916 1
0.860267910988356 1
0.865062335580912 1
1.29413576774334 1
1.96656961034536 0
0.862271157702567 1
0.801798514851815 1
0.884608879287954 1
1.52817234633868 1
0.0441117994052332 1
0.545002771864386 1
1.08669395562976 1
1.53215002972049 1
0.685214999642765 1
1.60636752465185 0
1.50261439317459 1
1.1398555649338 1
0.76106595846076 1
1.1120808664114 1
0.901899437815337 1
-0.396532777404868 0
0.530713452006548 1
0.412201186633587 1
1.71226358967873 1
0.82837932075452 1
1.53342753813898 1
0.792878684290613 1
0.317145812052193 1
1.15316314959254 1
1.31221858320872 1
2.08072151065049 1
1.42176920006953 1
0.822907938871446 1
1.26870280617639 1
0.343412988154681 1
1.62641841197741 1
0.737592790262344 1
1.49779934819052 1
1.32856584095161 1
0.707194931917325 1
1.14659024629181 1
1.30716231661623 1
1.13734948766781 1
1.32237776964755 1
1.33616599673177 1
1.34901884704539 1
0.0776944610849772 1
0.641957016923485 1
2.21724117808701 1
0.897585462780431 1
1.1108367420139 1
1.37749405174373 1
0.947920041292071 1
-0.244681188286298 0
0.822881162997635 1
1.01402586712133 1
1.08315378727825 1
1.54820980509937 1
0.984817986824833 1
0.865180960756154 1
0.43405084670396 1
0.980073293218009 1
0.373765838160008 1
0.922709548402147 1
0.798612966528318 1
0.968698840225832 1
1.20363900226499 1
0.759752395763267 1
0.713465596618995 1
1.4647100749737 1
0.525113851514035 1
0.195144885224381 1
1.00990086300443 1
0.79340689142382 1
1.43876628974858 1
1.60566160912628 1
0.658433911417405 1
1.09262709496514 1
0.720494943944677 1
1.03277837453493 1
1.12243440882173 1
0.857510770270702 1
1.49414487881019 1
1.63627294194189 1
1.09200128131728 1
0.420831386700177 1
0.924109424085683 1
1.26573383188374 1
1.45961842348001 1
1.25307549108682 1
0.788341129162026 1
0.574881826802293 1
1.24834982608223 1
0.486313900115394 1
1.41000991179255 1
0.599680735289756 1
1.10094035268015 1
0.282279224623751 0
1.66340951170911 1
1.38219728141861 1
1.30434414308202 1
0.669151354314347 1
0.97229352699 1
1.17135450295177 1
0.271546841142415 1
2.07239343244493 1
0.892908208576325 1
0.912686828972466 1
1.4934516536399 1
0.430895826452394 1
0.769845093490854 1
0.492548166388922 1
-0.203129629611962 0
0.399950276944096 1
1.32205775165178 1
1.91408586692575 1
0.00678185930856515 1
0.41703063381119 1
0.688866553148099 1
1.20587064589533 1
0.848406161837156 1
1.22149591807029 1
0.895016369190044 1
0.87538331516301 1
1.71251069220345 1
1.02294105853553 1
2.35160301714193 0
0.100607951828859 0
0.894933001743276 1
0.747345808201591 1
1.23155858301486 1
1.46979200939097 1
-0.281079252251144 1
1.11500517656047 1
1.47752115917659 1
1.64895698619503 1
-0.253080101403689 0
1.35719542249519 1
0.594998573373143 1
0.131660344109462 0
0.396003991261851 1
1.34459657047019 1
0.616540252920584 1
1.12372416585828 1
0.608905228770411 1
1.07977230322232 1
1.08418404271511 1
0.346107120479505 1
0.330590150818693 1
1.91952371488755 0
0.23290567982411 1
1.36373227340461 1
0.0451015430293875 1
0.535912934716814 1
1.25445647560078 1
1.03659724045361 1
0.508113033833557 1
1.54234629763545 1
0.702419507094187 1
1.0378715963926 1
0.253903352955805 1
0.313353832732319 1
1.51727493075737 1
0.764478713735224 1
0.93360421910078 1
1.98574163706426 1
0.622776328857758 1
1.25680304081207 1
1.11274010827728 1
1.01878025932499 1
1.26505568027947 1
1.51987898084347 1
1.29045283055721 1
0.913840147866956 1
0.666948217351318 1
0.562881044940506 1
1.08625600143304 1
1.365471223039 1
2.08290459752955 1
0.775484206924815 1
0.985402826735528 1
0.783650712270464 1
0.291521495689065 1
1.4787488024759 1
1.14910774874445 1
2.3366914235033 0
1.23066540135603 1
1.19828449431639 1
0.91467862833406 1
1.96455879466212 0
1.28156829841905 1
0.903840025691425 1
0.712954908944201 1
-0.517247781239482 0
1.25942977196612 1
1.04745394805183 1
0.886620653456497 1
1.00067213752204 1
1.27325078923746 1
0.340950793071808 1
1.47196926873394 1
-0.507598147213166 0
0.493430331112815 1
1.21801670052636 1
0.82401892457801 1
0.0987528597798297 0
1.09653414353521 1
1.26302170534061 1
1.51055507717845 1
1.08192622119009 1
0.92639745682056 1
0.302206627123985 1
0.720562508454778 1
1.13221811437212 1
0.202940123263423 0
1.82289368732959 1
0.792505449314237 1
1.45149011638989 1
1.44310846550818 1
1.63992595456777 1
0.424435993985355 1
0.855516573344665 1
0.663321470815982 1
1.55511867988012 1
0.816245829324474 1
1.0998935483418 1
1.25546104687246 1
0.757671986332559 1
0.47039083904864 1
1.07734074681211 1
1.49443675972776 1
0.940784780459431 1
0.459522716122058 1
0.625274245907522 1
1.28075571501843 1
-0.00626396746008595 1
2.18794214747556 1
0.342848684872041 0
1.02144329248678 1
0.647787903016342 1
1.31779743947047 1
1.949991342913 1
0.954528674359661 1
1.45363937679343 1
0.602181091992305 1
0.769352137765149 1
1.59370461710852 1
2.46250710921632 0
1.49055420920684 1
0.388359724052476 1
1.00636782333506 1
1.32532807293354 1
0.982902911237716 1
0.986508486430668 1
0.716859044689588 1
0.342538628643891 1
0.857594126541538 1
1.08395683624654 1
1.25524590636962 1
1.58135543636406 1
0.0448877944842416 0
1.13382487244191 1
0.830076487375703 1
0.936963648201459 1
0.392335355632033 1
0.908482647468326 1
1.4607245544264 1
0.653802533660424 1
0.165348573631895 1
0.17471060912813 0
0.417321858530812 1
0.777593228803774 1
0.979845312987534 1
0.937800512253732 1
0.680377044777545 1
0.592720223580117 1
1.09208171852401 1
1.42394175750622 1
1.16198141207196 1
0.362873363482857 1
-0.524502930244092 0
0.378403244205172 1
1.26822892418817 1
1.64979107837776 0
0.221374754192859 1
0.988883189383381 1
0.855824223145975 1
0.812674182253777 1
1.25121354451941 1
1.02216327701578 1
1.0389536253171 1
0.814528488728606 1
0.817861701956334 1
1.50830783670783 1
-0.107988353681904 0
1.68404888197686 1
1.34799680857502 1
0.611601943145199 1
1.35333546267537 1
0.673823375769148 1
1.65191329787361 0
0.924982385414925 1
0.967908094547116 1
0.778264761407809 1
0.989387453070988 1
0.728562275234301 1
1.1905987589455 1
1.64048276231489 1
0.811630492837457 1
1.05889440951552 1
1.41473503101044 1
0.651392847714654 1
0.994823216917684 1
0.899527641245731 1
1.22053917794843 1
1.21351951659937 1
1.37108072682987 1
1.26154152553902 1
0.881408714833301 1
0.147045324177694 1
0.717819922693429 1
1.38510681139725 1
1.89280087002507 1
1.17886008150119 1
1.49182639182746 1
1.02046517260227 1
1.86285962527916 0
2.36174902877435 0
0.999765902259933 1
1.6306098671041 1
1.20618710913143 1
0.44851123676304 1
1.4664371822657 1
0.304555031665266 1
1.01965996377909 1
1.29430296777206 1
0.983366073273106 1
1.37949244615822 1
1.33812256252682 1
1.52417187790381 1
0.732339417121213 1
0.982670309659609 1
1.27656799503794 1
1.76519373859039 1
0.658364700114448 1
1.25507645005466 1
1.07137554516807 1
0.20700019828827 0
0.832468935963885 1
1.10219929098873 1
0.223452616555505 0
0.714869963212641 1
1.23391034726883 1
1.16518782053654 1
1.34067438536341 1
1.1015560934638 1
0.875738261268354 1
0.876387361162057 1
1.19283320100692 1
1.06043743638148 1
0.753141993883435 1
0.730906150353682 1
1.13544451316792 1
1.7238163840947 1
1.09565194738223 1
1.05320471179629 1
0.9005986725864 1
0.510024627231053 1
1.0631352583443 1
0.991504181827015 1
0.701532226167411 1
1.64976686328938 0
0.513486759271634 1
0.381593111022478 1
1.20919356182086 1
0.655700138964441 1
1.10218041450508 1
1.61444259113978 0
1.5322777438507 1
1.24741942151807 1
1.04756478222264 1
0.777408853470914 1
0.74517144798544 1
0.400096118158381 1
1.11345805242977 1
0.288257015448869 1
0.570824216244557 1
1.50160818806801 1
0.865517923870828 1
0.843211795484369 1
0.813723862731378 1
0.266788993266614 1
0.857937913101842 1
1.97594098622998 1
1.00263832941324 1
0.58155750681138 1
1.24561956729988 1
1.10641466581966 1
0.648887677120096 1
1.14642358813712 1
0.867091416703135 1
1.26724302606514 1
1.33067848583411 1
0.825989576278219 1
0.555202454272937 1
1.03940254417685 1
1.52954149004668 1
1.18994303822797 1
0.620986513769018 1
0.403090194942856 1
1.58798869960814 1
1.11723278636029 1
1.45278314698991 1
1.99533070305485 0
0.504705262453485 1
0.246982298212065 1
1.08882645253989 1
1.63541440186022 0
1.38035330872352 1
1.46163468196004 1
0.558280194173891 1
0.852733820889022 1
0.158307972780444 1
1.15500773756842 1
0.551579653770868 1
1.32363565020316 1
0.293649641070995 0
1.03252642613451 1
0.467456435543376 1
0.989978054552595 1
1.08357596429021 1
1.27424968950174 1
1.29312464814219 1
0.557942945535172 1
1.25565461329201 1
1.79811972132946 1
0.869521867011999 1
1.177779091429 1
1.12957325019602 1
1.8621836445473 0
1.144806197321 1
0.424816214253593 1
1.32855585091673 1
1.67678314672798 1
1.73489878452229 0
0.443729352693708 1
1.12352929047055 1
1.21456367412864 1
0.873742599421324 1
0.792246017430182 1
0.412703675558246 1
0.970345556954395 1
-0.0339755611323562 0
1.55929373397864 1
0.888397895004363 1
1.12560230087533 1
1.71213687364722 1
0.470119927855962 1
0.483267111441753 1
1.4704688828396 1
0.762415415578769 1
0.789144277196659 1
0.239396132443508 1
0.674210325927482 1
1.63273571022304 1
1.05575374620148 1
0.966681207940789 1
1.69461724905174 1
0.0498789839587457 1
1.52894496329919 1
1.11857582441909 1
0.884229869734092 1
1.67274967545231 1
0.266873659522134 1
1.38305998262086 1
1.53691796229779 1
1.36882921810701 1
0.947634817694161 1
0.264988799596598 0
0.279082163977894 1
0.954463790484004 1
-0.123051991640037 0
0.957381922785842 1
0.0437036165243206 0
0.349200374636448 1
0.576895212472001 1
0.960685874752438 1
0.157147124464778 1
1.41540922000948 1
1.42091151874324 1
2.14354550502422 0
0.974613518650487 1
0.494128170903558 1
1.32603350939994 1
1.3679495933659 1
1.23040744401 1
1.10648914615665 1
1.15946538375396 1
0.215509590122913 1
1.17551167124614 1
1.03490088717612 1
1.06037465541783 1
0.997047250067894 1
1.76482020376362 1
0.85360944420613 1
1.15438568656473 1
0.890125463866053 1
1.53825169785476 1
0.406422203760531 0
0.881420088478736 1
-0.329590196985144 0
0.674803025544113 1
0.355307680504034 0
0.329538198867209 1
0.590465179013191 1
1.06624445268081 1
0.190358963168871 1
0.457175465598554 1
1.15908024103891 1
0.259337441266587 1
1.76071659469703 1
1.43454841069555 1
1.20029251563257 1
0.767351409544325 1
0.90057730308714 1
0.955080665097728 1
1.85382413233903 0
1.06119951753548 1
0.470033468852502 1
1.10197442219684 1
2.18072258094777 0
0.955281138875997 1
0.910601533258372 1
0.686461804982054 1
0.250786577243613 1
1.51576530240079 1
1.59536926552764 1
1.18080878621101 1
0.810134947271423 1
1.02322469291799 1
1.08729342602391 1
1.3655341655514 1
1.70589796975628 1
1.32591369699254 1
1.80976887115717 1
0.870575064259151 1
1.02583482792744 1
0.443028418560308 1
1.26836726658391 1
0.705133597226697 1
1.97649957458456 1
0.590813298739826 1
1.02291081943456 1
1.26456458782744 1
0.36092040295694 0
0.962535428298139 1
0.832998247091417 1
0.678580751282991 1
1.62026436536555 1
1.29565818133792 1
0.638880708999083 1
1.50110181589145 1
1.2517660485898 1
1.65918078948374 1
0.175839071587358 0
1.27565108249613 1
0.604346718516138 1
1.07162067450288 1
0.563662649600851 1
1.05368230791595 1
0.436361718465805 1
0.785917785109351 1
1.22480520808597 1
0.186320073619267 0
0.963519801301655 1
1.07588919245309 1
0.738505696496302 1
1.37086029429364 1
1.84279963077169 1
1.20267886469613 1
0.920037269646992 1
0.573813650660974 1
0.902016421267527 1
0.508183139875446 1
1.11802924979201 1
1.0085043131763 1
0.858794565909807 1
0.430097786783822 1
1.38306421068448 1
1.66499275609392 1
1.15540695249726 1
0.240798122068415 1
1.41132801932172 1
0.997229509247643 1
2.4494798956761 0
0.764544399702438 1
0.861774270247839 1
0.979000977447372 1
0.39964842880045 1
0.79700344099684 1
0.678427965955122 1
1.82882951511447 1
1.14192847746427 1
1.64334657493067 1
1.16323711439146 1
1.00595574073506 1
1.06710714452442 1
1.54898325179329 1
1.18549361816176 1
1.21168809984788 1
1.87199190916511 1
1.79844882003389 1
-0.153136253577339 0
0.60785559240248 1
0.428592286863109 1
1.198424134904 1
1.75650567783981 1
0.850431457445938 1
1.09092646954506 1
0.338288958082622 1
0.717348615365986 1
0.962808001262548 1
1.01090025654881 1
2.28002051249431 0
1.01730151940002 1
0.216671940904593 0
0.56730950627001 1
1.08029528369892 1
1.38263789382364 1
0.958902027125926 1
1.23609322617636 1
1.37172746778668 1
1.04895951060623 1
0.798899452182139 1
0.308615279528408 1
0.992052565350238 1
-0.0805846879680705 0
0.965219298836105 1
1.07858504670166 1
0.564300178977278 1
1.34144216160443 1
0.763108077435047 1
0.66290081260909 1
1.68416012348684 1
0.925244949013447 1
0.903287325772873 1
0.784802649408101 1
0.336671317823441 1
0.656106316131504 1
1.0196905339581 1
0.637170476824621 1
0.634506408289018 1
0.897810223730478 1
1.18071033976343 1
0.885912053342257 1
0.786641729208916 1
0.948998848155758 1
0.958306016072007 1
1.63033837657943 1
0.881304851336687 1
1.90900046057633 0
0.886035009835127 1
0.481601329659537 1
1.40713152373317 1
1.08363561290341 1
0.829504238455986 1
2.10699750763174 0
0.578825349444515 1
0.559444160081124 1
0.13486720460002 1
1.88424567721705 1
0.248260149328002 1
1.13089316387243 1
0.800251617009846 1
0.822076684089204 1
0.90124864722843 1
1.35531060339591 1
0.427293241130025 1
0.354890102997387 1
1.10285476899648 1
1.1518417873716 1
1.46006679695348 1
0.514584657160699 1
0.621870700571847 1
0.754689305416446 1
1.61694303350557 1
0.822361349320509 1
0.779519540312489 1
0.722289861450444 1
0.453814595413354 1
1.63865097259289 1
0.691135637585619 1
1.32065922316402 1
0.657708436476714 1
-0.208415938280602 0
2.3022520604695 0
1.01356242328085 1
0.943671085901775 1
0.656512451748881 1
0.985460739236218 1
1.08432535637591 1
0.793559526077805 1
0.5254595418527 1
0.714306174922606 1
1.14840395432526 1
1.42662997175626 1
0.833617545849089 1
0.925397677540943 1
0.80077877803432 1
1.20008159020294 1
1.19461107679977 1
0.821642006836204 1
0.724309242134922 1
1.59674075591378 1
0.114578675059368 1
1.47929712835101 1
0.757054534218777 1
0.502375376793597 1
0.541796464365066 1
0.678063344839355 1
0.82904603880819 1
1.39626979159284 1
1.07558856782576 1
1.49615714840388 1
1.31966554764514 1
1.13015255102705 1
1.0114832078455 1
1.79867997835109 0
1.47929557968139 1
1.07358250239665 1
0.981483534637987 1
0.996991069641072 1
1.47956082130981 1
1.71173272756634 1
0.814975229615488 1
1.53011276330231 1
1.05794666114869 1
1.34152471993108 1
0.997646079119839 1
1.2351992029556 1
0.204471403620895 0
1.86134158316938 0
1.07871587271461 1
1.01183098343793 1
0.550322441035599 1
0.896330554516145 1
0.708323274321247 1
1.54609850076193 1
1.7248815654133 0
1.16195287561954 1
1.8131163629307 1
1.37393382757446 1
1.51921271895792 1
0.682677979119348 1
0.572407389979584 1
0.481072160616465 1
1.23682734700178 1
0.858714519794251 1
1.51297205168715 1
1.42431144432133 1
1.00014746164603 1
0.798304022869866 1
1.6854183654277 1
0.538788184443156 1
1.22056637154361 1
-0.0591683114953532 1
0.0708028526621526 0
0.897378050080593 1
1.14683766320624 1
1.10320098706913 1
0.855718102427092 1
0.96787686226666 1
0.779039119589413 1
0.952743007755854 1
1.36959166158984 1
0.803522339619622 1
1.40394821549505 1
1.0352299671865 1
0.778122352241849 1
0.321272670539566 1
1.11540155948629 1
1.1827376983714 1
0.593444835202748 1
0.893038416424512 1
0.937293133958552 1
1.15567563436729 1
1.80001526311849 1
0.773890427602001 1
0.432212107449283 1
1.00185754430456 1
1.18160931569149 1
1.02911306087406 1
0.402436633932604 1
0.77554817261208 1
0.437480363157068 1
0.795972593644586 1
0.768784775728101 1
0.869170260267296 1
1.85383457934971 1
1.16727053952848 1
1.44832894530329 1
1.24398502150628 1
1.11117997423973 1
0.914594407261827 1
0.681315913397621 1
0.716775990661145 1
1.38925017588029 1
0.502516037584332 1
1.58625866131352 1
0.608684129468386 1
1.86103607583227 0
1.41254951880255 1
1.09131270898247 1
1.37003834412281 1
0.892030333034899 1
1.43263065988748 1
0.402570475543239 1
1.17697314546843 1
1.42550552202227 1
0.729555499140532 1
0.624486308508196 1
1.43977006023236 1
1.19531280576059 1
1.19705739548478 1
0.499654712763861 1
0.742546128090879 1
1.01252624801853 1
1.07639601799029 1
0.915457390242126 1
0.702295416849747 1
0.680105271400469 1
1.53881852232278 1
-0.370517304326938 0
-0.329520656249085 0
0.777763499115564 1
0.972957835576928 1
1.50296301731822 1
0.555012012636149 1
0.55230094415143 1
1.06190137136947 1
2.36183658632152 0
1.12345921385801 1
0.129855993886875 0
1.76000274158528 1
0.725372746320805 1
0.632849298448025 1
1.14549016260952 1
1.16167692336223 1
1.22827642581195 1
0.657081588418881 1
0.667713512727358 1
1.31944854962847 1
1.81619179832014 1
0.876122519411197 1
0.739850791197884 1
0.889927184543075 1
0.321686161506306 1
2.17884847855587 0
1.39195565741982 1
1.34057368835926 1
0.156455568354631 0
0.906465086282262 1
1.56200868306526 1
0.533846222214846 1
1.29585540810113 1
1.50978645376829 1
1.03782377703465 1
1.62664694582453 0
1.88582535191324 0
0.419023206520749 1
0.390587993360763 1
0.0524266250821943 1
0.597862472435956 1
1.44288624645131 1
-0.734310232315087 0
0.750301650680339 1
0.92286250054477 1
1.00892826349511 1
0.975763409030658 1
1.11142507109304 1
1.24266196772695 1
0.82482526654103 1
0.94810342883532 1
1.33289271671231 1
1.80269504190728 1
1.40044659289813 1
1.13010633333788 1
0.5135168561302 1
1.68569586978633 1
1.72427707856967 1
1.58545056257409 1
1.0416112835384 1
0.82126429405194 1
0.0409483820516244 1
0.346163301534717 1
0.85972072833301 1
0.735637941723008 1
1.15074979344401 1
0.343202473335153 1
1.4406864022223 1
0.137880387293139 1
1.03006086105945 1
2.06721132637046 0
1.06560195610863 1
0.183400449837232 1
1.75169535297718 1
1.186765558348 1
1.45525525746903 1
1.3837888179139 1
0.613560673295246 1
1.6150640080128 1
1.04997411248505 1
0.405411400016792 1
1.02949791771691 1
1.22953033394452 1
0.663794200474713 1
0.992862182393949 1
0.910876218157422 1
0.986083873201575 1
1.01632395084224 1
0.743659317857337 1
1.18336902253492 1
0.705498099191714 1
0.505971279859517 1
1.29073379804714 1
0.880090204676299 1
0.505657188838026 1
1.40739585909429 1
0.963096518783304 1
0.214357381955594 1
0.993349987951678 1
1.63499074258982 1
1.35128972797904 1
0.108670332222174 1
1.6726262005238 0
0.584205077772702 1
1.08803602025265 1
0.762645685107254 1
1.14706097251471 1
0.516075752012359 1
0.323957424432366 1
1.15545123650298 1
1.17735456014701 1
1.10400189755238 1
0.904552755795112 1
1.1372768923162 1
0.915393829117298 1
0.881001897019413 1
0.935991140124455 1
0.750623052878917 1
1.67224229894903 1
0.900761355361993 1
1.31593550125069 1
1.72165602099495 0
0.0292868328686468 0
1.15439596093093 1
0.44147092777194 1
0.813528149019676 1
1.68079012944921 1
1.21784906366628 1
0.040598853571122 1
1.10629536160374 1
0.732304067652361 1
0.952407801154502 1
1.91403399240543 0
0.209210921261957 1
1.25846830876809 1
0.74091643647728 1
1.09467713746528 1
1.34000499911905 1
1.00825307254541 1
0.930508428843437 1
1.10523200103387 1
0.930747798970299 1
1.12767161088642 1
1.31137660027922 1
1.34865963498063 1
0.915720883925144 1
1.43514490871561 1
1.44042791147442 1
-6.98384867555968e-05 0
1.44982154840834 1
1.75025575632224 1
1.10123694816474 1
1.35322164400522 1
0.424973514889359 1
1.80014373595981 0
0.700533040824961 1
0.52290125523966 1
1.30597762911983 1
0.278573351161563 1
-0.0809656151781939 1
1.54999385933874 1
1.50485253116803 1
1.09456780930015 1
0.812490243776105 1
0.740641281908015 1
0.970152539063851 1
0.724005765142507 1
-0.167539240139304 0
1.19832165943872 1
0.677984814674852 1
0.654270685575599 1
0.871409254937019 1
1.97291367195663 1
0.841550464064941 1
0.678771623226662 1
1.95601337263467 0
1.99819987064685 1
1.04037456078648 1
0.46275622682194 1
1.07830473394688 1
1.91455081042661 1
1.49775687317593 1
1.54302970003474 1
1.11026631651623 1
1.47016556311908 1
1.49988744396242 1
0.687411045760918 1
1.72188602054853 1
1.17655950675666 1
1.56157544794378 1
0.982343484796454 1
0.53753347871981 1
1.03136075624976 1
0.83222259232691 1
0.458540629286632 1
1.28182422866144 1
1.53523566078119 1
1.44035148471546 1
1.03545257551164 1
-0.225375300579003 0
1.32787795599947 1
1.38529901526748 1
1.20502784417143 1
1.36817808090556 1
0.863747518317576 1
1.01304422571279 1
1.46109377413955 1
0.805264774842064 1
1.12604671874282 1
0.788024384464093 1
1.23476506688722 1
1.45774383606586 1
0.0669935233909926 1
0.201863297368548 1
0.601570806459786 1
1.03180166402067 1
0.824062604791235 1
0.579522179888474 1
1.18915650519402 1
0.813105886697998 1
0.474167070773114 1
1.43585344391255 1
0.202698343359355 0
1.15713748350654 1
1.23658300068496 1
-0.0831440473260978 0
1.57850711303637 1
0.213759671262295 1
0.758198831294132 1
1.52953033625807 1
0.325921601844976 1
1.62166964679733 0
0.61308675851345 1
0.289201330493227 1
0.299711811827508 0
1.21006112355052 1
0.563549892200462 1
1.3708136256492 1
0.787218759119536 1
0.792694052820102 1
0.550562741370568 1
1.33197819450206 1
1.70115885980067 1
0.882684138565874 1
1.02405787940717 1
1.1766769993036 1
1.53666648856248 1
1.34980348915015 1
1.70649758496399 1
0.283449538374909 1
-0.235752826454262 0
0.711914758461604 1
0.362975586549569 1
1.25108584655328 1
0.877654521023889 1
1.16119929871099 1
0.482791464581199 1
0.330569947812976 1
0.882020248575256 1
0.905817869683402 1
1.72512655059882 1
0.392189183230074 1
1.02416653370523 1
0.902009087430283 1
1.06588563912391 1
0.773157861530037 1
0.560883742412305 1
0.642071435282551 1
0.915448343423293 1
0.92564449195054 1
0.243323912816925 1
1.07829312480262 1
1.45425992002275 1
0.672098104532241 1
0.65373047824171 1
0.925550872011221 1
0.749286556127327 1
0.193320906329344 1
1.38309591677041 1
-0.12825082896398 0
1.7809036472383 1
0.333312648236132 1
0.868957931606321 1
0.86649164749978 1
1.54195036303562 1
1.7196280065218 0
0.961117758076 1
1.25831193852598 1
1.22551057925206 1
2.0723644838776 1
0.890489634979172 1
0.980623652089524 1
1.27456509196019 1
1.36122764151046 1
0.448418133967611 1
2.07675429379126 1
0.230532052299319 1
1.58454399830031 1
1.04655476757434 1
0.560134721723464 1
1.23083787130704 1
1.80822810775075 1
1.14046614310457 1
1.14435717755771 1
1.70993510930076 1
1.24996178045104 1
1.52918168869661 1
0.970250369163637 1
0.687064379568878 1
1.29502122577974 1
1.0352671064402 1
0.350034479752879 1
0.715623425278748 1
1.19343029604409 1
1.42365793963815 1
1.12108297499224 1
1.8546077070718 1
1.54957135885901 1
1.63498539512524 1
1.31220828616829 1
1.16400329809396 1
0.514301388474646 1
0.571948667287114 1
0.800036690389187 1
1.12606819370904 1
1.47505468400105 1
0.684264138711403 1
1.12217290885281 1
0.598694547648687 1
1.42707081690816 1
0.899122684508895 1
1.43061522131933 1
1.38781971905234 1
0.128958707623307 0
1.5396520373616 1
