# Supplementary material for: Bias caused by sampling error in meta-analysis with small sample sizes
Source: PLoS One. 2018 Sep 13;13(9):e0204056. doi: 10.1371/journal.pone.0204056 (PMC6136825; doi:10.1371/journal.pone.0204056)
Supplement: S3 File — (ZIP) [file pone.0204056.s003.zip › results N = 10 delta = 1 tau = 0.5 sz = 100-500.txt]

"dl.delta" "dl.cp"
0.761331150916537 0
0.764506689369623 1
1.02217284766476 1
0.901581114867097 1
0.872293570446727 1
1.03651947316237 1
0.768781036971641 1
0.944035450263189 1
0.707496889695891 1
1.10690796796398 1
1.09375798468234 1
0.956673601465128 1
1.19187861067506 1
1.0870384743288 1
1.353327145687 1
0.889891057821535 1
1.11720918042278 1
0.788141334675542 0
0.868888863749597 1
0.959184358247721 1
1.20671413905163 1
1.04165554224199 1
1.04409966537981 1
0.740921027452895 1
0.824358076572837 1
1.36594091488631 0
1.40708561997707 0
0.939884761588771 1
0.969466029902328 1
0.839431852315729 1
0.982135396180261 1
0.887190605975259 1
0.891292457945638 1
0.891069396717618 1
1.30900150795589 0
0.871294121646789 1
0.956352445940102 1
0.88129960722981 1
1.34064279955399 1
0.959024124774073 1
0.97807752898195 1
0.691408021482813 1
1.01726015044513 1
0.870800776576087 1
0.725603961963278 1
0.965761871421524 1
1.20002557764412 1
0.826664348633104 1
0.880857782578404 1
1.30346305317059 1
1.30163469372284 1
0.934356514654689 1
0.907021132686643 1
1.3555913538777 0
0.949389423533022 1
1.37606344533073 1
0.900875892726111 1
1.16576028783083 1
0.979076930204383 1
0.877031153669264 1
0.805046638479514 1
0.780909181572694 1
0.85167073262969 1
1.15964358745794 1
0.703963252777729 0
1.24858187079719 1
1.08331362584031 1
0.673728101219139 1
1.14450042185337 1
0.813816949168003 1
1.2503275798123 1
0.994003717969042 1
0.955720044290825 1
0.800436103848821 1
0.745151927638022 1
0.984827492597693 1
1.14196971239877 1
1.22630746201158 1
1.14913311287778 1
0.946596124394879 1
1.03388768786977 1
0.707969364221236 1
1.11395301334058 1
1.00556648954054 1
1.16336064110971 1
0.886825831437766 1
0.977659054544246 1
0.894736770674204 1
1.31685550999153 1
1.12043082887735 1
1.05792693137409 1
1.07706168301199 1
1.01823069668603 1
1.22581328190077 1
0.690921511569649 1
0.963515899170042 1
0.947547830624475 1
1.09028365203945 1
1.20558350558104 1
0.752395137141806 1
1.31346200723982 1
0.957579220979806 1
1.20525726706344 1
0.830587226127394 1
1.12790301781276 1
1.11247191514703 1
0.781472294290023 1
0.894530819050185 1
0.51883290356348 0
0.829962620692428 1
1.28967294292296 1
1.19909242819749 1
0.634327328715906 0
1.22258495944264 1
1.3111664626349 0
1.0634588353239 1
1.17716627199168 1
1.15689470144471 1
1.06627569717122 1
0.926624452354236 1
0.79071986827348 1
1.0355528174496 1
1.08134622107233 1
1.11709287016887 1
0.664477954750313 0
1.149536239945 1
0.968125854548809 1
0.489562690013421 0
0.891260504112181 1
0.938144517521134 1
0.933765235317788 1
1.52760586906543 0
1.21645528364053 1
0.759342844521762 1
0.857150343761027 1
0.642381576281257 1
0.808542584213491 1
0.975870523688539 1
1.14719506626558 1
0.858248996813163 1
1.02406050509296 1
1.52715861855437 0
1.24098733298506 1
1.33954513069392 1
1.29410430470356 1
0.826194210806981 1
1.10459375298044 1
1.06277979475621 1
0.993853114511613 1
0.998500392841653 1
1.11942176044778 1
0.827948104424133 1
1.00456239294586 1
0.907205677980586 1
0.693210784073995 0
0.917376370418425 1
0.970304206940835 1
1.16071435262685 1
1.11742641962348 1
1.12756346514834 1
1.04535671244214 1
0.793750949801218 1
1.01494760040882 1
0.868351618821982 1
0.795565579702146 1
0.961328856777486 1
1.55571609154863 0
0.861600084505656 0
1.00248308850854 1
0.977908085010496 1
0.934079925667799 1
1.04644824954529 1
0.936257398917089 1
1.21869123674638 1
0.927191715838755 1
1.06787315869742 1
0.850823035226466 1
1.04986104933253 1
0.83352632608543 0
0.675956248723076 0
0.891468917825102 1
0.916205183818384 1
1.1332711583096 1
1.00848898702844 1
0.884588775696427 1
1.09268644540241 1
1.19622907611812 1
0.963389122918997 1
1.18251077278042 1
1.1316635767507 1
0.806288349035338 1
0.930770375564182 1
0.968724495984454 1
1.24959324596202 1
1.20044997203619 1
1.26460106392059 1
1.10515754972017 1
0.854335802044319 1
0.975320668354374 1
0.934277054237429 1
0.828966534613907 1
0.729334356446474 1
1.05259475829076 1
1.21067726796368 1
1.0143394511202 1
1.11503440922584 1
0.955028275105471 1
1.03592764654322 1
0.912711195252121 1
0.665325740924646 0
1.3712915116354 1
1.28597229022781 1
0.676144145485178 1
0.875129875840157 1
1.114736345101 1
1.24487004373671 1
1.24310792848474 1
1.09918089813429 1
0.695849589907571 1
1.21106589810645 1
0.898349807632493 1
0.908787518674426 1
0.791493586591305 1
0.588022803298738 1
1.03854261512573 1
1.10471268798308 1
0.972583977896988 1
1.07695685163222 1
1.15070325091877 1
1.01152679329586 1
1.18288211091668 1
1.205926331635 1
0.789370442965215 1
0.895194032555157 1
1.13382578738536 1
1.16090630040625 1
1.12911228915431 1
1.05837630207805 1
1.38301933694744 0
1.02410621801703 1
1.09155482137682 1
1.02543319701657 1
1.0545495790814 1
0.837540435754251 1
1.23099808587904 1
1.03355152261764 1
0.994686820654856 1
1.12606338285947 1
1.26310263872309 1
0.888008024656512 1
1.0579047626829 1
0.965500087835295 1
0.888352363876947 1
1.08562015322449 1
1.08710558580858 1
1.29609831562061 1
1.17049247773606 1
0.783906152747754 1
1.11936779535519 1
0.796673916456379 1
1.15485709973452 1
0.990448630069423 1
0.779524803560355 1
1.25613171152117 1
1.21660719711238 1
1.02209725261469 1
1.04114576220632 1
1.12432151476639 1
0.959735524190292 1
0.882926788217816 1
0.818605599452881 1
1.28541540193677 1
0.92865745496519 1
0.965317474743656 1
1.17778435969094 1
0.966522812807599 1
1.00386673506371 1
0.99295040678695 1
1.35261613335312 0
0.868880448166602 1
0.70368370547954 1
1.08061747337511 1
1.17507116454273 1
1.29491421930666 1
0.88280742267322 1
1.16884357406957 1
0.87601079688735 1
1.0730931740849 1
0.973076040187016 1
1.1346832385501 1
1.04075993733418 1
0.987358013389059 1
0.817087409854937 1
1.2288582342259 1
0.732531967107619 1
0.643424863686454 0
1.03913223644198 1
0.697210039648494 1
1.1374969477924 1
1.10439023983225 1
1.24834764836479 1
0.977142592032211 1
1.2528981637729 1
0.853614402572248 1
1.01567879265375 1
1.09759105060006 1
0.758422366641402 0
1.21453757363844 1
0.867378151512168 1
1.41234234540253 0
1.45310097562081 0
1.04327909296762 1
1.44751455519851 0
1.34947627414848 1
0.766377527803457 1
1.05521405585479 1
1.12614810201527 1
1.01429828042456 1
0.594438849075872 0
0.919035986860173 1
0.828455404944244 1
0.890820251700508 1
1.32779835121909 0
1.5230465639423 0
1.20798014840556 1
1.34066220981577 1
1.14408700553324 1
1.1784214322986 1
1.39638747567031 0
0.957627001484805 1
0.949218090547034 1
1.01661856286923 1
1.27319935255939 1
0.99145354322807 1
1.0132146535481 1
1.32353616467261 0
1.10507118610441 1
0.930642967926868 1
1.0992699395576 1
1.25865255368586 1
0.907263680747438 1
0.929835035749945 1
0.60447659333787 0
1.16934947357029 1
1.07100216984563 1
1.19071002291065 1
0.760520411928861 1
0.606709839483723 0
1.1220359847698 1
1.06796733961122 1
0.870057662557611 1
0.901206284008773 1
0.825143772341194 1
0.677209580856989 0
0.710918756296123 1
1.07981038497914 1
1.00174938541207 1
1.05342732557702 1
1.11462602614574 1
0.810237817905869 1
0.982752324321901 1
1.56276445449413 0
0.928881155589387 1
0.728181101437296 1
0.95069845085816 1
0.804967988499717 1
0.80151684769631 1
0.957870918001261 1
1.24145565094223 1
0.839277497432493 1
0.669068799934204 1
0.945652712248502 1
1.02882747170062 1
0.962797442942456 1
0.762027121413494 1
0.975793348673763 1
1.14668966337951 1
0.851499787467493 1
1.03392418712634 1
0.92020838463827 1
0.903886074534678 1
0.961782113822523 1
1.1463310990722 1
0.800961739806479 1
1.14351021501329 1
0.980601822552754 1
1.22289508179203 1
1.19171735733971 1
0.78530486265855 1
1.10050022429932 1
1.02065828093475 1
0.920880064268078 1
0.951650692415709 1
1.02785519807003 1
1.03319648635757 1
0.891533141744632 1
1.1101361767122 1
0.941711180539607 1
0.958614403606165 1
0.932692994263612 1
1.04632406599627 1
0.961750590503992 1
0.946209048810713 1
1.0649136729556 1
1.12464218540531 1
1.09567380986983 1
0.927798933100232 1
0.957036294225934 1
1.02952365312587 1
1.12171709783002 1
1.11095019778998 1
0.861121764767396 1
0.995876628950245 1
0.676224674718821 1
1.08858049189255 1
1.07292628995226 1
1.08975691401306 1
1.01449053160032 1
0.928367313155463 1
1.09357797699193 1
1.07632800205775 1
1.24607889762401 1
1.10729204986159 1
0.978169730023765 1
1.10510502030693 1
0.82549759520722 1
0.994726922526476 1
0.851171382832957 1
0.888784022697162 1
1.09259342481815 1
0.71386349552426 1
0.594198186505151 0
1.08397487350108 1
0.896256173642218 1
1.16861619938853 1
1.41526044557726 0
0.843750293098817 1
1.06499609274513 1
1.11857781453089 1
0.861128031635813 1
1.24949478645477 0
0.984790655746791 1
0.856361777251191 1
1.34883242935932 0
1.14632718701273 1
1.28733193939949 1
1.2065035671902 1
0.879067840808009 1
1.02133815526756 1
0.893992146521749 1
0.922958109948143 1
0.991856768185883 1
1.13841317607378 1
0.904358281182605 1
0.763903785529999 0
0.832342705062132 1
0.835610496354628 1
1.27951407140673 1
1.21976666057934 1
1.32243265561312 1
0.961875169050467 1
1.06967015170884 1
0.923008697780849 1
0.705786937869976 1
0.663788875122372 0
1.09092605230532 1
0.92259750412231 1
0.933511669154558 1
0.906151734260333 1
1.15294101252659 1
0.971618945976561 1
1.4735321600595 0
1.12607883215803 1
0.925680658296847 1
0.695224463758805 1
0.989074459286323 1
0.620449450962048 0
1.02961044660104 1
0.942792614454492 1
0.99857349931472 1
0.865201953127007 1
1.15019772566583 1
0.670905313445764 1
0.777800290635691 1
0.829719027802346 1
0.916264703413423 1
1.00628104514264 1
0.918749886465036 1
1.12345571711067 1
1.00259175851115 1
1.16815591287334 1
1.39929022415287 1
0.852319167451145 1
0.624776374874266 1
0.848998807258836 1
1.13026819314892 1
0.930343582209298 1
1.16098697106547 1
0.778931084425968 1
1.16661186295408 1
0.78480290605882 1
0.789754529844622 1
0.565881308440231 0
0.837161863641577 1
0.853660946734189 1
0.824330904990347 1
1.21065521712657 1
0.95102707753522 1
1.09827992841174 1
0.823978058509384 1
1.06711813106561 1
0.738643975372375 1
0.884475541703677 1
0.990389184146772 1
1.00632320908516 1
1.29967058155958 1
1.07559040092226 1
0.909674403283422 1
0.788545313481026 1
1.30152236087556 1
1.11788775119091 1
1.10292259725578 1
0.762688029572286 1
1.11310277958884 1
0.78366978568856 1
1.00649393746198 1
0.974823363656845 1
1.22387382658627 1
1.09405174148214 1
1.0568478461337 1
0.926837326750395 1
1.03451467512596 1
0.777475955988715 1
0.874652949059742 1
1.02855676211718 1
0.557208714610296 1
1.25330159359001 1
0.998916914803515 1
0.773922163755467 1
0.844760551952633 1
1.00532674468053 1
1.16050381986086 1
1.18603977814139 1
0.863799104116494 1
1.04583081439473 1
1.00821292285708 1
0.683785052802543 1
0.980151904269709 1
1.05609748513361 1
0.62885492390534 0
0.9818547241073 1
1.18283210469539 1
0.842942334490984 1
1.29173482134751 0
0.772942872664623 1
0.643217878016019 0
1.08864710226528 1
0.675849001574672 0
1.08123687128894 1
0.997900140947843 1
1.34317841984133 0
0.981897517819634 1
1.12854742131596 1
1.00121183931589 1
1.15986139484882 1
1.09126584746676 1
1.10515334043803 1
1.21272823849185 1
0.695847372010522 0
0.724933554971574 1
1.119701785883 1
0.83752611732243 1
0.794068004499844 1
0.700598619750311 0
1.10910790807778 1
1.05174405237035 1
1.16640146447491 1
0.948198739297145 1
0.797126540348106 1
1.25492140578591 1
1.12725224203118 1
0.51018243938297 1
1.04191581360652 1
0.737212809161854 0
0.787491592720637 1
1.16172754903666 1
1.01205246664759 1
0.713962758725146 1
1.21041929914169 1
0.949652684079657 1
0.720611210081 1
1.17501885282521 1
0.60284401070336 1
1.28775428043471 1
0.711596659700936 1
0.79480745300145 1
0.950626564842257 1
0.942875662523902 1
1.03205204289905 1
1.07832256490288 1
1.14651533487673 1
0.773399437119457 1
1.30822474202519 1
1.22893106862835 1
1.08619610837541 1
1.28811759044309 1
0.703134129358663 1
0.978992196987719 1
1.24347140787303 1
1.07482550590445 1
1.34401140456183 1
0.939127373203859 1
1.10340571478511 1
0.898227593347151 1
0.999647595569018 1
0.894724359452555 1
1.22562819136612 1
1.15778821084442 1
0.990590709262366 1
0.946528910752744 1
1.15736671070781 1
1.06778120651432 1
1.13417660376391 1
0.906507715338998 1
0.993418073218248 1
0.930436706986258 1
0.788699837942651 1
1.05361691857729 1
1.21603951613884 1
1.02337371204007 1
1.01553661482256 1
1.26587863938497 1
1.23921667465825 1
1.10616307713812 1
1.19843659650629 1
1.10264922872135 1
1.02974564501109 1
0.888794045659938 1
1.0476454049964 1
0.665454387046136 0
0.919444228077642 1
0.983798819781044 1
1.30859359654956 0
1.01701398084777 1
0.959043565446071 1
1.22792262698075 1
0.778386731563848 1
1.14189425441234 1
0.852262385157772 1
0.575037684739539 1
1.05607595793373 1
1.18437358733533 1
1.18804242138063 1
1.07637653153024 1
1.02031685388172 1
1.14385996863037 1
0.894126632796275 1
0.835898110323456 1
0.990041011341178 1
0.966010764558701 1
1.15711605346602 1
0.553297843473395 1
0.828756993631809 1
1.07982334810607 1
0.981404610681924 1
0.798811163293088 1
0.922459744007522 1
1.21174486568565 1
1.08923438905053 1
1.00886743649727 1
1.09840944821362 1
0.956725026953235 1
0.461005546881454 0
1.17694913060797 1
0.691185205138726 0
1.35009547139961 1
0.78347973595146 1
0.885099855006573 1
0.937787214634264 1
0.943810393755048 1
0.823705292422354 1
0.893325149352041 1
1.05473833664447 1
0.896554522510113 1
0.882071665139302 1
1.02891902165541 1
0.836703532800625 1
0.895573294231807 1
0.909084773590323 1
1.05174179083277 1
0.789040570134216 0
1.08144788130244 1
1.27292414289827 0
0.926049602322534 1
1.22471403973509 1
0.919079721150493 1
0.794851346521287 1
0.941086431533826 1
1.10190889580507 1
0.80074875252877 0
0.941017644513809 1
1.20291870637846 1
1.06068669632711 1
0.977521003058832 1
0.935321832857683 1
1.16990385301894 1
0.995113433688972 1
1.22750644546875 1
0.893413963501667 1
1.04245713319817 1
0.981630704712089 1
1.36352031087108 0
0.488177461936265 0
0.971436732860322 1
1.16712332110961 1
0.708835451652337 1
1.11260346655779 1
1.19173631858388 1
1.09778527293906 1
1.33299431606263 1
1.19359523794914 1
0.723930225784738 1
0.823811757885428 1
0.630289620170313 1
0.892924195600437 1
0.990264589885342 1
0.948259620291625 1
0.829578851787503 1
1.13165489753312 1
0.705252450051837 1
1.19275855966391 1
1.00435380465402 1
0.855101731344398 1
0.800961320855335 1
1.33709963089033 0
0.939882560291704 1
1.0667326059352 1
0.963240081958485 1
0.915774509376243 1
0.982820864943087 1
1.03918790436252 1
0.911046423985827 1
0.799674884174072 1
0.788657497915411 1
1.06420786646279 1
1.12604322663717 1
0.999169392170121 1
1.58816655444192 0
0.844014459001675 1
1.10258455693748 1
1.23219725930148 1
0.988220389381014 1
1.13552283162828 1
1.0144059391704 1
1.181593876717 1
0.900747125333281 1
1.24562253051803 1
0.613716942536389 1
0.783551125112717 1
0.602528802829489 0
0.853471456687934 1
1.03166676753858 1
0.889899449504118 1
0.875247904057659 1
1.18026175178338 1
0.820136802628999 1
0.924692861316336 1
1.06799229083931 1
0.886905726227809 1
0.768329896717232 1
0.800001710073855 1
1.04058050645208 1
1.20796869595902 0
1.19745163114899 0
0.812846281104505 1
0.745756621508325 1
1.2624161760636 0
1.22832478051226 1
0.978076811657515 1
1.10181050444458 1
0.943821522165823 1
1.02148416850528 1
1.0569135482871 1
1.04485419759233 1
0.949079351989313 1
1.07300051230599 1
1.16259629946678 1
0.78661162637419 1
0.956188347698997 1
1.05853176993369 1
1.04222436858344 1
1.23316328141205 1
0.983554585689787 1
1.24507949953706 1
1.09830178318108 1
1.02537821342265 1
1.03576386634753 1
0.945329582973376 1
0.61885445951914 0
0.911164138134017 1
0.714731566254433 1
1.03842852778722 1
0.760947206989873 1
1.08231193678532 1
0.859969866302576 1
1.28615597783808 0
0.775722466810797 1
1.173440187997 1
1.32742364386614 0
0.835290722591738 1
0.679603816026793 1
0.9845205662881 1
1.14744182213823 1
0.97953083614745 1
0.928492932473678 1
0.80141299537473 1
0.731224338189157 1
0.782152850836889 1
1.06566391999526 1
1.19389647122374 1
0.705052228538247 0
0.569940356654378 1
1.28175348113735 1
0.765430085502513 1
1.11282045544648 1
1.18574524986753 1
0.781734429253915 1
0.882856957765207 1
1.02310019254164 1
1.28953305795075 1
1.2269112062618 1
1.10802420544596 1
0.99039587190439 1
0.485417675334731 0
0.975878076844152 1
1.28132448393665 0
1.59126618100854 0
0.905504242949392 1
0.883889867351775 1
0.863332423282859 1
0.73842972417548 1
0.562922595040032 1
1.14421599478374 1
0.646583740764864 0
0.754413988461903 1
0.756823112150763 1
1.0184456217985 1
1.37080866462388 1
1.23403182682155 1
0.837733475113351 1
1.29773229029001 1
0.762520947314546 1
1.22245421082656 1
1.00810755925023 1
1.00546947283602 1
1.02042091882936 1
1.13858454206702 1
0.904250413273348 1
0.90764962410594 1
1.24323581664293 1
0.873834627225636 1
1.45504395991162 0
0.614968424566748 0
0.90405573685435 1
1.0637089693154 1
0.727370959828404 1
0.899552644298491 1
0.701884024658365 0
1.1325804680856 1
0.955600027342961 1
0.782641825253858 1
1.19554360780509 1
1.06816627441015 1
0.586666420216202 0
1.05325934468344 1
1.23122623892705 1
1.34065139206607 1
1.35560384581058 0
0.854028103252108 1
1.08035626339161 1
1.10141412404078 1
0.737778477676406 1
0.890623818348375 1
1.04137694899558 1
0.835327517028737 1
0.756505530494955 1
0.614065812695437 1
1.03654740260638 1
0.886489623259243 1
0.79886176913633 1
1.30098310740455 1
1.10719885257923 1
1.20257349846602 1
0.798841245361685 1
1.00856861988852 1
1.06947993860568 1
0.88523204816937 1
1.06549609158853 1
1.26566020866988 0
1.19778804228919 1
1.00858836448412 1
0.940106869772715 1
1.09188548420201 1
1.03011775735694 1
1.06932786715691 1
1.17070433848872 1
0.773138366103712 1
0.921136100659666 1
1.27715385239278 0
0.907651039243687 1
0.682821893420167 1
0.9828583896124 1
1.11400760079422 1
0.817273731619814 1
0.844465181235368 1
1.03855212420604 1
1.11476273399025 1
0.663675494075445 1
1.21333209148675 1
1.31865785077813 0
0.968691135814779 1
0.932119141447809 1
0.586146446539737 0
0.962073723746164 1
0.819774169237049 1
1.10738943688517 1
0.965459397244684 1
0.984142319505421 1
1.20592253773667 1
0.813401019581621 1
0.774385966283344 1
0.90945602638576 1
1.14723021936466 1
0.698873994607136 1
0.768128344115003 1
0.856695785004764 1
0.989524535609583 1
1.33161974140385 0
1.12727397594249 1
0.394395487400822 0
1.10682941788137 1
0.883515846355693 1
1.20418673571593 1
1.05091452053731 1
1.24164206048415 1
1.38498916134398 0
0.952140572474677 1
0.596819884228694 0
0.854565236899787 1
1.10728288602854 1
0.720709162460787 1
1.01111494674893 1
1.27758344543724 0
1.16855474023772 1
0.988894176334498 1
1.0648139550211 1
1.60183131121917 0
0.871629568033731 1
1.06647461949824 1
1.03296901590148 1
1.06083198844264 1
0.840259714037162 1
1.01850660060307 1
0.845686286230855 1
1.00617991201913 1
1.29873186867664 1
0.896749555565338 1
0.843804757946942 1
1.11351071164755 1
0.993802972721206 1
1.12780254184867 1
1.00431967010785 1
0.856758138516939 1
1.31809868322641 1
0.707706437798111 1
0.93113200091576 1
0.97903007392142 1
0.843895484918333 1
1.34833403709976 1
1.11852525474008 1
1.1085270802123 1
1.30347130146717 1
1.2072250296118 0
1.14856802601608 1
0.66558393083264 1
1.0192571952012 1
1.05637954227093 1
0.668214499735403 1
1.28269396582893 1
0.793982602351733 1
0.823163345969975 1
0.906262974966775 1
0.95131579575326 1
0.905980650001404 1
0.689965719984594 0
1.10998453948862 1
0.997159922552123 1
0.668297005403584 0
1.18474795647769 1
1.31258087910433 1
0.950589563879589 1
1.11262905537918 1
1.09859153644799 1
0.821803167339057 1
1.26475463986808 1
1.37292966358465 1
0.743429835560335 1
1.50477524868307 0
0.907950261029702 1
1.3066551822576 1
0.91731941938572 1
1.40976345348198 0
0.433965140719429 0
0.983741479049169 1
0.922186968108275 1
1.25074006930416 0
1.10645526915511 1
1.33557879378528 1
0.676364534057842 0
0.860798486476731 1
1.18532483907632 1
1.03585981751655 1
0.930811465359707 1
0.821975515093352 1
0.871101575099039 1
1.21162487944885 1
0.856318185132401 1
1.1321087634992 1
0.611087536738095 0
0.874875622977791 1
0.83196477379967 1
1.27417336302009 1
1.05311171423227 1
1.16111311344694 1
1.2133690184366 1
1.16719403500963 1
1.01620877735946 1
0.988570094046569 1
0.790352424205537 1
1.08184102990959 1
1.13520283148989 1
0.803931923073708 1
1.28038510299791 1
0.905293068983028 1
0.982511075482028 1
1.25126895862617 1
0.803622850505357 1
0.792800483917775 1
0.650444693049187 1
1.24129601766887 1
1.0984292240119 1
1.26858491897386 1
0.7411592045086 1
0.913529754983358 1
1.08243820836337 1
1.44282063140437 0
1.20983207644965 1
0.907143602288223 1
1.1561916741175 1
0.985909847697761 1
0.984615163938281 1
1.13285976530098 1
1.11945384003666 1
0.767848289812306 0
0.894555831087066 1
0.996124607259943 1
0.961279048033911 1
0.722257852158787 1
1.03888396291826 1
0.9586159875084 1
1.09473070173001 1
0.917120696388955 1
1.45132326426408 0
0.614499562048755 0
1.46013820683466 0
0.772158664081491 1
1.06099761574332 1
0.811834293468356 0
1.05487283611908 1
0.989270839330798 1
1.13816243798176 1
1.06702772619861 1
1.06086304199032 1
1.06358010071093 1
1.30561372393708 1
0.916719222008211 1
0.949258335271378 1
1.09654574809985 1
0.789705890710495 1
0.865999383285461 1
0.977141411291207 1
0.947276122664045 1
1.09692521490616 1
1.23954005774233 1
0.971765609315268 1
1.15708402729816 1
1.08453021857596 1
0.978382323642498 1
1.09024716997788 1
1.12348549717558 1
0.98446870741808 1
0.785554006304337 1
1.21744032979446 1
1.06669363127165 1
0.769616637298936 1
1.00779305753428 1
0.843015307043346 1
1.01721389669687 1
1.12783924976314 1
1.11160922826713 1
1.24994049307921 1
0.958928667452911 1
0.609088174807028 0
1.19060620398422 1
1.08478375986425 1
1.04308287743292 1
0.880819187244927 1
0.86756280675828 1
0.906471603721563 1
0.954101027579791 1
0.930633921791258 1
0.771876442152003 1
1.25107344699059 0
1.02074262574515 1
0.888694037612266 1
1.3024949127055 1
0.646046992924018 1
1.00907637728493 1
1.00132193891673 1
1.23126439978834 1
0.788853196468402 1
0.990193239704035 1
1.13827351799792 1
0.539335245768601 1
0.986029800096681 1
0.925459093860973 1
0.819400736858765 1
0.933616941901082 1
1.23408365719101 0
0.906792194612346 1
1.08773846078515 1
1.21991283029982 1
1.1101894938488 1
1.10540694973347 1
0.957958768124453 1
0.899214833759411 1
1.20783813397398 1
1.31706179139826 0
0.921091786175466 1
0.928507091153566 1
1.279601080698 1
0.787849264382483 1
1.19246744333638 1
1.07036656139446 1
1.03377556576311 1
0.804714229033453 1
0.819685198723601 1
0.605298682397659 0
1.38044450169207 1
0.982033564764143 1
0.997535157325669 1
0.930252367291111 1
0.79952502580244 0
0.857552759687507 1
0.976426632366978 1
0.786750958782184 1
0.980022622090422 1
0.652307842557101 1
0.970343060581267 1
1.21731036047238 1
1.20440951395673 1
0.923991559688974 1
0.936395284449866 1
1.49230866527963 0
0.854493604150617 1
0.867202003092252 1
0.779944710229584 1
0.961551083873617 1
0.864621542547036 1
1.01637131616121 1
0.973110933188981 1
1.08213429156443 1
0.852665155376749 1
0.884285563471664 1
1.25057573167431 1
0.991626341948426 1
0.659177572952527 0
1.30497193765069 1
1.08050634242914 1
0.720806702798554 1
0.871236384328125 1
0.988875261202006 1
1.06543092204582 1
1.26551925898357 1
0.840405528990201 1
1.27708955406974 1
0.885063985250329 1
1.08914093303187 1
1.08544950319474 1
0.925472486017064 1
0.999564629605962 1
0.506373249485376 0
1.06813769390533 1
1.19377132562682 1
0.779322627132888 1
0.808632487024065 1
0.909443959949804 1
0.876673387710561 1
0.825934331723147 1
1.11308463420172 1
0.838905940744683 1
0.810438736457357 1
1.19361336666673 1
0.781396118641842 1
0.985559254358515 1
0.868450167342407 1
0.718498034853415 1
0.955987392786474 1
1.09317143437066 1
0.850826415390932 1
1.38636178449148 0
1.07142065766987 1
0.878309438582441 1
1.2577216528023 1
0.881705568731015 1
1.07923865885793 1
0.963561999073334 1
1.3402206741361 0
0.945639855279942 1
1.00819159894966 1
1.3105135682699 0
1.36497578930002 1
0.756033278889119 1
0.741284610644159 1
0.64076512645334 0
0.966235325429614 1
0.745830609078545 1
0.951007989931674 1
1.29964637989515 0
0.960421970362559 1
0.846104229420113 1
1.16512468705238 1
0.936600726667231 1
1.14670998405006 1
0.760487501761638 1
0.859789981228203 1
0.881513382581262 1
1.25545997170567 1
0.698407426442467 1
0.852368451670234 1
1.10384720364952 1
0.702441472538811 0
1.09943942043619 1
1.07138386012193 1
1.22128427241344 1
1.20099703454175 1
1.17754652359556 1
0.847643624279867 1
0.94931123433826 1
0.829044853810101 1
0.777119215885658 1
1.05573820333817 1
1.19523947216733 1
0.88394961127105 1
1.05007587373639 1
0.842203555450325 1
1.15578522553232 1
1.22674984913561 1
1.04304671173479 1
1.16331538515992 1
1.25864047427327 0
0.991778217409575 1
0.991248646169286 1
1.25646520909675 1
0.849701438730908 1
1.06938992159706 1
0.896179572835563 1
1.24453353959184 1
0.938104475308366 1
0.609260346675729 1
0.979427061538839 1
0.489369878596238 0
1.37436485243911 0
1.11332802114024 1
1.01069343708679 1
1.326317886363 0
1.12790856436712 1
0.863541030171785 1
0.832132031418514 1
0.987826261209341 1
0.632065543688666 0
1.01368170572498 1
1.12811153452362 1
0.996095402026918 1
1.03334201660452 1
0.93363300752754 1
0.904511429025323 1
0.952883762513487 1
1.10445585972799 1
0.979576077419964 1
0.926801664549545 1
1.2688736981377 1
1.21636148205264 1
0.824322421674015 1
0.97384952765264 1
1.11912020310683 1
0.954416945270658 1
1.01005189759675 1
0.867523188757296 1
0.616315179804961 0
1.07546885639043 1
1.07197379841261 1
1.39120725488545 1
1.1794652921973 1
1.18691759466407 1
1.22632886935357 1
1.31539871920707 1
0.902983331528084 1
1.31611893701108 1
0.943854880842546 1
0.877552625633118 1
1.26117089252502 1
0.688856243541665 1
1.03591487127628 1
1.09581791402771 1
1.04229690660064 1
0.880127399706646 1
1.21238105426643 1
0.881248592990419 1
0.847826497285713 1
0.663052676931608 1
1.11830799511934 1
1.14136418811641 1
1.22758810019791 1
0.287097026303077 0
0.677037926245087 1
0.909456141190233 1
0.662264312026252 0
1.14176738578606 1
0.949422756213978 1
0.799725205137572 1
1.00439937664766 1
1.35596885263761 1
0.54726157833924 1
0.700000427427237 1
1.11011874376491 1
1.24735750248527 0
1.13853640704523 1
1.08370929790151 1
0.958803669941924 1
1.04087614483121 1
1.02247604892809 1
1.09951019578735 1
0.894626161958455 1
1.26336448595558 1
0.905885917665489 1
0.964730473171393 1
0.598966244048498 1
0.9926404959346 1
0.980163865024954 1
1.09673107084854 1
1.15883779374378 1
0.860338813360621 1
1.07278594968402 1
1.22548333188406 1
0.785156628713504 1
1.02628452556364 1
0.824746304248416 1
1.06542117404172 1
0.791118076073553 1
1.4009728772764 1
1.39725875089641 1
0.8361310839956 1
0.955407024148143 1
1.08917555820863 1
0.894162825513316 1
1.14534358794416 1
0.852598637106392 1
1.15388351677746 1
0.959159803402812 1
1.0622047013638 1
1.14697500981048 1
1.36965597948218 1
1.25210330682022 1
0.855365470140048 1
1.13222177204888 1
1.21166152140675 1
0.782055470943171 1
0.846735162537956 1
1.0061612341147 1
1.27238141566692 1
1.36407841662634 0
0.992468868420881 1
0.986659124938278 1
0.7814899410391 1
0.944519371382904 1
0.928899622304302 1
0.898212777991132 1
0.695882343481688 1
1.03867746626554 1
1.2135033189699 1
0.98954016967076 1
1.14058232262728 1
0.946356648658424 1
0.869965592061393 1
1.05886508944418 1
1.24450412613526 1
0.835371583222887 1
1.13416847413914 1
1.34082065466875 0
0.937516754502961 1
0.701802164598158 1
1.13854448110727 1
1.18702794564105 1
0.813264708013847 1
1.17192583632624 1
1.04538936874249 1
1.11750173547607 1
1.03999207260343 1
1.02567248361584 1
0.958897922038746 1
1.29892829868852 1
0.931287683531564 1
1.00650777318506 1
0.73567954651655 0
1.11228079482771 1
0.885746345918293 1
0.713165456323137 1
0.985496549350666 1
1.09484723231507 1
0.896175423568487 1
0.874492481112942 1
0.907995474339929 1
0.86598047016036 1
1.06564500039284 1
0.592760244338738 0
0.889674207199859 1
0.931308331505377 1
1.1706473557557 1
1.15056127495876 1
0.990890736171543 1
0.804353783021573 1
1.16251407726446 1
0.811988064441891 1
1.02235661749803 1
0.783858750640919 1
0.900131055287326 1
1.22303770775869 1
1.24115244536186 1
1.09534913450768 1
1.08424852109547 1
1.20640845082459 1
0.715092260333819 1
1.57560106816644 0
0.69538939594656 1
0.852739106536836 1
1.29548216258421 1
1.31430926999984 0
0.984949237115953 1
0.737470672648727 1
1.09455810546841 1
0.979303436595092 1
1.03535982462021 1
0.962922711823172 1
0.770670521651003 1
1.20165400307864 1
1.12302243473202 1
1.07679284688168 1
1.09563458337453 1
1.27878371835559 1
1.02309240795104 1
1.02382313625264 1
1.02469844113558 1
1.15286395989916 1
0.802604519216822 1
0.643513134774475 1
0.80238627919633 1
1.18581629280177 1
0.998436331806625 1
1.12812758469331 1
1.06116015119429 1
1.29569682781918 1
1.04348988639518 1
1.14590968276704 1
1.19855278025067 1
1.0335774274931 1
0.841855937936063 1
1.1179761714595 1
1.05189354520419 1
1.14450046593272 1
1.09138730821177 1
1.13194747398739 1
0.746587919569191 1
1.01427899342625 1
1.53913615972514 0
0.991725443148602 1
0.863604313183754 1
0.665289157293412 0
0.925524752622334 1
1.20541527368124 1
1.19205173202738 1
1.19359870829611 1
0.961423480932287 1
1.21614077924446 1
0.768975844125275 1
1.13824674838713 1
0.707163613892755 1
1.02713461941659 1
0.660771866920912 0
1.22376957766925 1
0.690531379549528 1
1.03469902909262 1
1.00696351381026 1
0.91553891646106 1
1.23895070647518 1
0.88845521922231 1
1.14088080013657 1
0.813969114246652 1
1.05504759192305 1
0.708288186048592 1
0.836030110105575 1
0.990690769104589 1
1.22366543088404 1
1.24302492491112 1
1.02251432999533 1
0.654315602087966 1
1.19989644446484 1
1.11545548585356 1
0.918650057835008 1
0.833017263122587 1
1.12380231669289 1
0.9722929146353 1
1.01832855135722 1
1.07691534269504 1
1.18215256424137 1
0.904964569027124 1
0.945292549362777 1
1.19654924994967 1
1.0842941671367 1
0.837553382435976 1
0.685912094786832 1
0.35524833724992 0
0.896965433121355 1
1.12978633683369 1
0.946968730972122 1
0.944349357378778 1
0.821631001270326 1
0.905829866049504 1
0.865102558002513 1
1.06489868447488 1
1.62999893347618 0
1.25126976525722 1
0.91025962639121 1
1.07965851202594 1
1.14660657612473 1
1.10439600207124 1
1.22643900057303 1
1.1656089834641 1
1.19956152956381 1
1.10328095925156 1
0.917354495238166 1
1.04939089997441 1
0.934398404403468 1
1.07730898702095 1
0.866612815646384 1
1.08314871222699 1
0.901748823825697 1
0.987001677287792 1
0.982001294139309 1
0.930671885397381 1
1.02061490721006 1
1.05385926179828 1
0.997402668758299 1
0.961324847271777 1
1.30475861676218 0
1.2894793100143 1
0.730442924310915 1
0.863441588723606 1
0.855730115043517 1
0.778576935601643 1
1.08404682917772 1
1.45080873958968 0
0.870725751886655 1
0.706741231398262 1
0.837406570703696 1
1.02117154423698 1
1.02909319636872 1
1.02153973824049 1
1.10328386836071 1
0.915595703819383 1
0.897567420639645 1
1.0306746160636 1
1.03847586307523 1
0.957091636447696 1
0.785327675309782 1
0.799163282864947 1
1.05542077622156 1
0.968478678061726 1
0.640035742904585 0
0.994292721674747 1
1.16849020283941 1
0.717267894057092 1
1.18700307590896 1
1.38839334712996 0
0.862256338664643 1
0.754213132519967 1
0.845624035613835 1
1.38729940275811 0
1.0906593164134 1
0.97472245598413 1
1.14838902756882 1
0.841500226959658 1
0.968304332368809 1
1.12987010991223 1
0.912433637248748 1
1.09891610127191 1
1.04252867218343 1
0.551148693376083 0
0.916522892201341 1
0.654345417743505 0
1.09267118543448 1
1.0340154209824 1
0.862766153332358 1
1.30228288663992 1
1.07374940666153 1
0.927898694506106 1
0.884520027427883 1
1.24858469526233 1
0.699528045388331 1
1.01504167589378 1
0.653527774936331 1
1.26080508697827 1
1.00237308260164 1
1.15842045836734 1
1.43348979438219 0
0.683491754952555 0
1.18937445819527 1
0.740322670125506 1
0.886941192363375 1
0.68905023225453 0
1.192598908996 1
1.00759012750192 1
0.954152884922824 1
1.22254025472352 1
1.10468087800328 1
1.02714317360406 1
1.10346845926926 1
0.984066748575121 1
1.0697898791667 1
1.12964101170344 1
1.06533124859436 1
0.848169821827927 1
1.11412638952925 1
1.12344112950427 1
0.968841475941107 1
1.07436158617187 1
0.985644367255911 1
1.09761251372954 1
0.525404226792959 0
0.899340966864081 1
0.716577983656233 1
0.949889572537764 1
1.02535951530107 1
1.01470144292661 1
1.13988355694291 1
0.870618249883408 1
1.14964587856575 1
1.31530437965507 1
1.04683274536449 1
1.01293413855715 1
0.846891274564872 1
0.961610344480938 1
0.776945194517357 1
1.3107059921925 0
1.14743228529209 1
1.19949620210216 1
0.843324541057768 1
1.17128555666622 1
1.35051231805569 1
1.27666256741281 1
1.01784959377054 1
0.959459970053114 1
1.27075269106222 1
1.06727565405888 1
1.35527152653183 0
1.0261257082108 1
1.41728762875959 0
0.90575892325589 1
0.825242696392034 1
0.762258374783576 1
1.14029711631986 1
1.19987877547265 1
1.04052629131629 1
1.01029773158964 1
1.16426340548545 1
0.860385304831977 1
1.22064120897066 1
1.04231314153959 1
0.860160978101701 1
0.89285501625728 1
1.27267323758358 1
1.04895227992733 1
0.828216416988954 1
0.929925200482151 1
0.73608948241485 1
0.918055030058908 1
1.27193636555112 1
0.588732320163786 0
0.922240950333925 1
1.01778697077598 1
0.690587072541013 1
1.13490283370379 1
0.992730831786874 1
1.05512062063179 1
0.680088371035722 0
1.26210547568575 1
0.941351032245174 1
0.65000555302342 0
0.929306279609086 1
0.954387682485563 1
1.19416479744129 1
0.89593547072912 1
1.32325807081345 0
0.967684898951965 1
1.21334616094079 1
1.20323008955055 1
1.16944800556949 1
0.783879715554728 1
1.22156277226779 1
1.00675680133114 1
1.13384402910395 1
0.933402813691728 1
1.26251921034167 1
1.02388729210762 1
1.0831234222243 1
0.983927440867867 1
0.915716863847029 1
1.07292800461441 1
1.27628459545656 1
1.16478163043078 1
1.24928644482774 1
0.58139710377215 0
0.82104184800294 1
1.16018225888681 1
0.838005991562096 1
1.38374671792317 0
1.17053341160042 1
1.15261824121079 1
0.753113646836493 1
0.908381394400812 1
1.2082437633329 1
1.29725264234355 1
1.07379005870207 1
1.51775958239396 0
0.829387431457568 1
1.05350960356683 1
0.883579807611098 1
0.822144807342978 1
1.17363976392013 1
1.05094270624482 1
1.20590251919357 1
0.84941831502903 1
0.942646685971609 1
0.930480362317929 1
1.16793668097843 0
0.97984648111322 1
0.617473473822886 1
1.20619349060486 1
1.20271204459843 1
0.943025993142718 1
0.735521536360635 1
1.10648833416195 1
1.08556433671253 1
0.784447743595751 1
0.920967850605714 1
1.13047476284979 1
0.639169888990798 1
1.13462982269706 1
0.7900729268899 1
0.935713188288141 1
1.41269082079454 0
1.03974374030338 1
0.937804732599165 1
0.843927584348125 1
0.883718539596443 1
1.1855599875478 1
1.06043732415506 1
1.1270497138633 1
0.762292702296808 1
0.683498426626663 1
0.956257268282896 1
1.32063555902848 0
0.874893837718046 1
0.828228480835578 1
0.71209669879566 1
1.18716525237426 1
0.874624474076283 1
1.18719538059007 1
0.880801198243817 1
1.37517215830446 0
1.13214208420821 1
0.944698122991894 1
1.05869674318099 1
1.31229955697701 1
0.710883380575832 1
0.867897546109364 1
0.66181707991155 0
0.720356542231275 1
0.810444725022244 1
0.684962688211179 1
0.769090302010562 1
1.19231737587295 1
0.824923333351288 1
1.30052984183743 1
1.12831841174167 1
0.880051860286474 1
0.747867465434198 1
1.21411079695384 1
0.6571469027875 0
0.815117978818408 1
1.04502173031973 1
0.843393955929769 1
1.16257451673713 1
1.06162978895528 1
1.18663331680504 1
0.691542153918464 1
0.870236551763728 1
1.16766693040067 1
1.19406970524429 1
0.967717415109589 1
1.08712041963765 1
0.536005760492185 0
0.883189762501393 1
1.17361977311674 1
1.22880198648047 1
0.840043608213265 1
1.03728355176524 1
0.719620367107897 1
0.955546142907695 1
1.20768514800171 1
0.884095591890299 1
1.0173326611237 1
0.982353718693823 1
1.22555307042602 1
0.999935411494266 1
0.864054616256226 1
1.39856089473616 0
1.10430059773578 1
0.964141302016555 1
1.12144873063558 1
1.00210042563244 1
0.91732428252467 1
1.11905042753012 1
1.26389564658424 1
1.02234283568754 1
1.00870517612402 1
1.10820505662716 1
1.24921276549206 1
1.1374813942612 1
0.870180391850701 1
1.20709684456179 1
1.02581096182472 1
0.543320809730844 1
0.80800514202803 1
0.922014154465117 1
0.726932793336139 1
0.838082131639929 1
0.836398483622707 1
1.05163859086927 1
1.10721259775949 1
0.779556952085761 1
1.06123692805626 1
0.777498832841934 1
0.964984707312227 1
1.08624297006747 1
0.880052379673303 1
1.07943141579368 1
0.975497044372801 1
1.1042836313093 1
0.511473080220312 0
1.06157801264028 1
1.23951625595044 1
1.19829281446848 1
0.723369356303161 1
0.889684346577672 1
0.722616718865871 1
0.627869020662318 0
1.11117178325816 1
0.830490637438951 1
1.29743101314655 1
0.844210625936537 1
0.72354964179316 1
0.810217850547936 1
0.964455425945523 1
1.24694822870325 1
1.22658320021738 1
0.97621527709053 1
0.648738768929454 1
0.744755304128005 1
0.942832770298791 1
0.877459142361295 1
1.19002888251362 1
0.80949024466803 1
0.842242393802304 1
1.16281144873433 1
0.988029597195063 1
0.801271883210844 1
1.12000238126037 1
1.12332385066121 1
0.745611327126427 1
0.988739161412005 1
1.05651439004465 1
0.980513383815972 1
0.98283861113227 1
1.02293186583716 1
1.27813590221271 1
0.724798973974139 1
0.973588046261396 1
0.841692846859899 1
1.0735607180712 1
0.761300120879942 1
1.19425768579211 1
0.881826412031378 1
0.900685631010777 1
1.29615610990522 1
1.08127977376894 1
1.27340633153173 1
0.824757280650834 1
0.642961402443566 0
0.950078598270442 1
0.913830867835687 1
1.13440661825214 1
1.01790028685115 1
0.762740485603602 1
1.15415355011091 1
0.78066172189015 1
1.46113028920866 0
0.81736575393097 1
0.813360400067325 1
0.914318141826794 1
0.933611791329946 1
0.827430239842395 1
1.0791672656498 1
0.911230998626682 1
0.89102018542264 1
0.905525764877495 1
0.869830721591519 1
0.942610819018104 1
0.829874233257545 1
0.88979495986914 1
1.13691402474164 1
1.12548512488648 1
0.907528187957488 1
1.51080549378406 0
0.660482999593887 1
1.3358430087505 0
0.936075592339445 1
1.0686226510375 1
0.942076484959605 1
0.863077017970298 1
1.06269817394355 1
0.790137456555383 1
0.920055472101447 1
0.66590253677131 0
0.625459405963795 1
0.851959595399025 1
0.891465627610132 1
0.961543029496559 1
1.28266193283459 1
0.772290469974786 1
0.98112037777415 1
1.35344832298424 1
0.928677538121394 1
1.05748884203501 1
0.866113541911377 1
0.872923044259629 1
1.12089736273327 1
0.999957497018166 1
1.12480304556526 1
0.925701908999312 1
0.937112962770143 1
0.500860406230569 1
0.947617341751023 1
0.961849683307055 1
1.30149083483527 1
0.622157719078567 0
0.810882257394072 1
0.934801935869454 1
1.02293171931514 1
1.18071937382594 1
0.771133974043363 1
0.675908343547874 0
1.08168393229538 1
0.988074826908904 1
1.01235203133529 1
1.00708028566892 1
0.775398609648085 1
1.24331190295873 1
0.921479087621352 1
1.1032366372233 1
1.17782653358766 1
1.11719714202731 1
0.946143764577641 1
0.967242807596983 1
1.01962688663054 1
0.639656705492005 1
0.929733278639279 1
1.11159504395803 1
1.22785475813133 1
0.937957621051644 1
1.04611050181704 1
0.894060254980942 1
1.32124388169515 0
1.03822795134543 1
0.735976633797965 1
0.622667184993873 0
1.46843405407113 0
1.19172374907889 1
1.23253382584349 1
1.44424670060398 1
0.861162177961462 1
0.856404411278003 1
1.6390580743562 0
0.747720534077096 0
0.835668540322979 1
1.27348847428415 0
0.923121877243119 1
1.1019485867071 1
1.01104802729008 1
1.1010447546104 1
1.20949003428218 1
1.04262459601664 1
1.38270333146344 1
1.10009219964472 1
0.96981117702477 1
1.15867935394358 1
1.29530323123522 1
1.08731311440797 1
1.30026682011511 1
0.809083153957791 1
1.22298259498594 1
1.27032168422273 1
0.759569671084822 1
1.16033097535906 1
1.09179687694344 1
0.887793029091698 1
1.01795395628856 1
1.02389612514246 1
1.19103360481886 1
0.577522047123903 0
0.768271101365195 1
0.963941957598667 1
1.1314278146814 1
1.2321322120037 1
0.652221430256802 0
0.712362975792244 0
1.08855016764881 1
0.721271035503328 1
1.34912756602389 1
1.08576102884808 1
0.997881767419546 1
1.13906940770724 1
0.885165236037207 1
0.870099489989463 1
1.31956888769393 0
1.05620309458409 1
0.995643897204426 1
1.08235660544544 1
0.669336831516705 0
0.948178011527331 1
1.1002428170695 1
0.84540018585004 1
0.988724037839698 1
0.942791410051409 1
0.824433062582727 1
1.32483827199442 0
0.861661530333748 1
1.10258934021003 1
0.969712927691392 1
1.25223421020521 1
0.571334766723332 0
0.98148160475545 1
0.816513790139436 1
1.14138180276915 1
1.33201370504888 0
0.574752732443241 0
0.790608761744444 1
1.26401153203375 1
1.04780285217946 1
0.625404912406301 0
1.10939801919257 1
1.04316913597615 1
1.04844313981137 1
0.978401292277652 1
1.19043338770847 1
1.21033487148584 1
0.663899155344774 0
0.927435552071999 1
0.786295370761186 1
1.24912833375997 1
0.963553099124104 1
0.984404353663785 1
0.958190586123209 1
0.885144628627926 1
1.00869063076762 1
0.997210593744879 1
1.24325622947325 1
0.979932103677623 1
1.1433189027217 1
0.898629708548741 1
0.957289556014016 1
0.885146783659735 1
0.942756479186386 1
0.879642498504315 1
1.33698592040783 0
1.09019084014066 1
0.956645095505762 1
1.03703726533841 1
1.04852458411878 1
0.737360298479804 1
1.08334725769057 1
0.432349981833201 0
1.16958251404353 1
0.986606922542228 1
0.623998759406809 0
1.14297213495676 1
1.14794451182934 1
0.908427924168959 1
0.623910489350315 0
0.770657367658657 1
0.892480327481364 1
1.1282276376826 1
0.870929958366275 1
1.21956984309384 1
0.926429080649238 1
1.00738878714476 1
1.10303312424265 1
1.2601898899539 1
1.51698047724781 0
0.756562528295344 1
1.09018266444054 1
1.02012481777987 1
1.12825541671149 1
1.0751184263412 1
1.0007524781263 1
1.01936670152875 1
1.1526570666783 1
1.09918362368212 1
1.27389945830742 1
0.856616171111156 1
0.981628029156177 1
0.960482638158608 1
1.13735013947726 1
0.96383400861043 1
1.10162736223629 1
0.488780194864983 1
1.12981454102658 1
0.992681709508536 1
1.10184956037675 1
1.32782928283003 1
0.913227353099731 1
1.45777269028443 0
1.13182079389526 1
1.3169772544844 1
1.39748708868954 0
1.11498221196868 1
1.10882081415752 1
1.16139703111826 1
1.06423209050338 1
1.41587298000567 0
1.18680986858794 0
0.949696840444548 1
0.574788210215551 1
0.472444992104443 0
1.10222081694566 1
1.18599689964636 1
1.04414821427767 1
0.883583201271426 1
0.896933880524301 1
1.02469925202366 1
0.906010484289583 1
0.952948382265403 1
1.17363137409891 1
0.84047620993631 1
0.728008399594596 1
1.03301345853507 1
0.836714828877737 1
1.16430903588978 1
0.854122317432471 1
0.768984490619654 1
0.864370704006454 1
0.838396239675884 1
0.512981996653461 0
0.977890250620415 1
1.24936254338132 1
1.08094348155892 1
0.862218265996207 1
1.09516442769594 1
1.00813689968286 1
1.06431032860081 1
0.971831132831858 1
0.974771145049025 1
0.900072884891568 1
1.10674345997138 1
1.14211780162587 1
1.09316553965095 1
0.817892965991324 1
1.02086055488626 1
1.26096439506731 1
0.983907266761798 1
0.949105993740207 1
1.20945511679419 1
0.806793880714728 1
0.752470881305756 0
1.31606101653668 1
0.542692460670992 0
0.921625961218249 1
1.00900923692006 1
0.662707206802482 1
1.11664202872775 1
1.06790094612092 1
1.24840245365344 1
0.930298942050784 1
1.00890583935611 1
0.76978262585884 1
1.40434688929753 1
1.12980489451224 1
1.05954929268108 1
1.130447059729 1
1.04422560777823 1
1.05021346817945 1
0.981919156184099 1
0.69228693828684 1
0.981150725231198 1
0.910697418971209 1
1.06700887058015 1
1.15748858089083 1
0.905698677983101 1
0.752295239274578 1
1.02417683487631 1
1.07846303928942 1
1.08302175485548 1
0.918888199926488 1
1.06371163513646 1
0.777751953621786 1
0.841167683787412 1
0.960944964213554 1
1.15860260909233 1
0.962076979064708 1
1.02324674259719 1
1.01341126945337 1
1.03826123200289 1
1.03592984914417 1
1.2465400135455 1
0.979388330357458 1
1.0796549967869 1
0.78940243882755 1
1.04159091351259 1
1.20950851150766 1
1.00110058685987 1
1.07038458913366 1
0.956797038232142 1
1.045461727635 1
1.28217312511348 1
0.647924328919898 1
1.02541753838664 1
0.871763719397627 1
1.10297826507542 1
1.03216459604702 1
1.01537429423163 1
1.13945173145727 1
0.971094785983778 1
1.03246882437674 1
1.04747682787681 1
1.35357177242688 0
0.849579570532614 1
1.24586663541382 1
0.93297587353972 1
1.00340772476965 1
1.1651804362649 1
1.07889694129421 1
0.753640221946055 1
0.896966461499627 1
1.14013100642643 1
1.07371065361653 1
1.10457109104222 1
0.938206486924208 1
0.959215081546051 1
1.0451831534013 1
1.01014333660233 1
0.852648383292664 1
0.698310976229231 1
1.06651942930721 1
0.845290976539533 1
1.25461673217966 1
1.08766277593582 1
1.01673187091824 1
0.953611951774968 1
1.15993853850582 1
0.988901736015565 1
1.24595166314705 1
1.04825371053774 1
1.23498779378367 0
1.37944959905272 1
1.2273517510043 1
0.840798479765677 1
1.04603939122627 1
1.09357791387174 1
0.935510548061057 1
1.19100248766923 1
0.74645305846488 1
1.1399389544756 1
1.11047953885377 1
0.731786211113162 1
1.16666982048167 0
0.947279631113951 1
0.740650499224031 1
0.848104870074683 1
0.748757975325103 1
1.01893788604922 1
1.22507467694508 1
0.895732397783141 1
1.20131137164317 1
0.758284024183628 1
0.964306096251762 1
0.979023678365492 1
0.863841244239266 1
1.15387456693479 1
0.848494472138592 1
0.913164953370214 1
1.19132684102881 1
0.875066582634368 1
0.788058625175492 1
1.15404584426842 1
0.846631788653735 1
0.987606448026171 1
1.05240791974784 1
1.0304144188584 1
1.02384267249435 1
1.19217970145401 1
0.771329601387613 1
0.948116610304919 1
0.69393439492413 1
1.3027205458958 0
1.00073916270428 1
0.578147619533343 0
1.19984642740185 1
1.0966414299452 1
0.813350672169675 1
0.822458077254067 1
0.774680355477882 1
0.95655524276863 1
0.867049496320072 1
1.02512013605117 1
1.15029862311465 1
1.00076604787924 1
0.991701443792505 1
0.798014998091549 1
0.984098401590182 1
1.26575182117849 1
1.01648563616925 1
1.25449174710301 1
1.04485885756833 1
0.867898329439121 1
1.04250623085928 1
1.18994093108141 1
0.992994396954713 1
1.20686897513028 1
1.03700943384211 1
0.967391567497362 1
0.78817170367446 1
1.28246747680862 0
0.813887982931971 1
0.872741849594571 1
0.666176162953782 1
1.05587677759287 1
1.30032666148972 1
1.05852783457794 1
0.984974028911472 1
0.726007502056126 0
1.44194054881634 0
0.815945988252762 1
1.13863521761703 1
1.0177645463755 1
0.983450552310731 1
0.77616582564558 1
1.23501244645471 0
0.742781986000708 1
1.08837681489073 1
0.959446740000349 1
1.09730969313245 1
1.03540821994939 1
0.804341061016109 1
0.938962519793954 1
0.963628949857837 1
0.96709014508971 1
1.15899878188427 1
0.490921648001647 0
1.09995860631529 1
1.03267916043867 1
0.833743566506533 1
1.01154882599786 1
1.1669473662533 1
0.749231352705827 1
0.555679603820966 0
1.28457517321095 1
1.24313977340748 1
1.12418958883132 1
0.965417498865365 1
0.966743075007659 1
1.1022226417867 1
1.16637022773348 1
0.870436656087503 1
1.16987645219632 1
1.24343619348254 1
1.01063936478216 1
0.957952996472952 1
0.944523638785596 1
1.09926269241436 1
1.13183024117788 1
0.843679874623567 1
1.01907366722262 1
0.744639752318665 1
1.21106038291617 1
0.977585780321475 1
1.00903543938115 1
0.781125119998097 1
1.00941965433736 1
0.74611191016175 1
0.964732903087047 1
0.831997202982423 1
1.30933652905599 1
0.57969851100103 0
1.03711444518169 1
0.940435084155419 1
0.98264191035251 1
1.02465098872343 1
1.02256025999867 1
0.986489431898201 1
1.166062084186 1
1.04779164765191 1
1.15227642666107 1
0.95904567524061 1
1.03147761994576 1
1.22075557475174 1
0.753634584065444 1
0.866603063297101 1
1.24820080631722 1
1.10866705013685 1
1.42192794029958 0
1.2777573407334 1
1.08883824010856 1
1.0864383379324 1
0.839804109214256 1
1.06186481855157 1
0.84871921838136 1
0.914300816937716 1
0.372086792542008 0
1.05913718854228 1
1.04830118610717 1
0.852368097571568 0
0.962870475789645 1
1.02338106592057 1
0.734255215514151 1
1.26268125583948 1
1.01153625161852 1
0.957324729643277 1
0.90546719536665 1
1.03704658516964 1
1.16754652258586 1
0.92297784422586 1
1.36266297222762 0
0.942540770983111 1
1.34596728125305 0
0.990922626078255 1
1.35432861331721 0
0.686715172756488 1
1.26788701431269 1
0.841405748396999 1
0.935661867802681 1
0.963588586218026 1
1.05934418055769 1
1.12672679251908 1
1.11433199044076 1
0.695828934568903 1
0.99428492435675 1
1.00852086189473 1
1.13448898772171 1
0.823644346450375 1
1.20800872356628 1
1.32570925431206 0
1.08207485638941 1
0.936033074547058 1
0.990805273928564 1
1.09666864453918 1
1.37135865200983 1
1.07773240636516 1
0.978483720201002 1
0.708009271212062 0
1.00280036263059 1
1.22252300050664 1
1.04007604038283 1
1.19504040700321 1
0.591441362501942 0
0.958569501573605 1
1.18542077361612 1
1.03983052906482 1
1.143144962858 1
0.628113159283087 0
1.05047354898243 1
0.994703822278583 1
1.04101306407262 1
0.955406774532049 1
1.31943646302061 0
0.990884618138336 1
0.686671075874692 1
1.11211571614623 1
0.903623964286866 1
1.23262966182833 1
0.557542975478735 0
0.890527203275224 1
0.781520705842277 1
0.834641581250874 1
1.29176709049232 1
1.13731209044325 1
1.05184409134343 1
0.775942235112612 1
1.05930179027527 1
0.937299111178339 1
1.26360120477362 0
1.1222697434013 1
0.99384668327208 1
0.868800065471121 1
1.2742626637944 1
0.88128879157285 1
0.818625010479778 1
1.1662034645158 1
1.0319802070046 1
1.05733916156956 1
1.11528760484259 1
0.671961932814357 0
0.987604111733089 1
0.941782588680923 1
1.16109364022818 1
0.867456579847378 1
1.01978616841108 1
0.980428543141823 1
0.898381389296022 1
1.06459133887029 1
1.20214397293341 1
0.919116490492039 1
0.831291752752923 1
0.966024313623519 1
0.828302997603935 1
0.88671697327974 1
1.16754529680651 1
1.1309091399138 1
1.47093843897839 0
1.19933577189529 1
0.931971676970276 1
1.17171965400496 1
1.21741979714397 1
0.933900504007997 1
0.866814317892246 1
1.16442619430367 1
1.15542582272522 1
0.823007658777821 1
1.19600217445906 1
1.11228615831637 1
0.595296987700229 0
0.824727903590041 1
1.18596554613171 1
0.929945613298316 1
0.68844312519424 1
1.09707999124294 1
1.15266318650021 1
1.2970215633605 1
1.13383878602926 1
1.01183097235111 1
0.866071693915491 1
0.903491874085483 1
0.766951408300013 1
0.69212313393387 1
1.00349119191192 1
1.03653571586102 1
1.20461944969487 1
0.937510721848795 1
1.0873508917223 1
0.944195496247158 1
1.31705336198966 0
1.13667441280625 1
1.3646282012279 0
1.02790043999026 1
0.981774073590467 1
0.718428555784109 1
1.07088220412529 1
1.14252986353604 1
0.87994105035737 1
0.937986383338832 1
0.750619747985252 1
1.24456372379411 0
1.35688384139976 1
0.976887099124982 1
0.922977498842359 1
1.01580148768385 1
1.08530008528584 1
1.01731535950196 1
0.99350366915488 1
1.00455658145205 1
0.960432984344348 1
0.950612679641304 1
0.774213811609763 1
0.797111710506327 1
1.11247695149205 1
1.15139252165874 1
1.10022237141242 1
1.15271179883944 1
1.12160009889119 1
1.03815407437114 1
1.046551658699 1
1.15362561855594 1
1.16994223006577 1
1.22783059596482 1
1.05905539901846 1
1.41755855289924 1
0.996093674620024 1
0.971375371722516 1
0.724666121293974 1
1.03187562991538 1
0.978468631217775 1
0.905106901079576 1
1.07656489393462 1
0.910023002298555 1
0.621070593382466 0
0.833117646230897 1
1.12153576546644 1
0.793102246374969 1
0.743685589548627 1
1.06368380427509 1
1.22240195037348 1
0.820565488107146 1
0.879451576380949 1
1.26043451391562 0
1.29824007742771 1
1.34742708096043 0
0.613518241420117 0
1.09418438344865 1
0.793758355081855 1
0.914047249839663 1
0.88911724008136 1
0.899092328796358 1
1.06204883435412 1
0.917054180396659 1
1.01792748537199 1
1.01789964635555 1
0.827683300138029 1
1.08617627369854 1
1.23480584341221 1
0.751590089493496 1
1.15090454974546 1
0.929870540703081 1
0.933648545870328 1
0.909117143463913 1
0.963152839003714 1
1.17671897459763 1
0.835232449544462 1
0.809564681857668 0
0.906546502245555 1
1.49800848393432 0
1.11433834527356 1
1.15196674924071 1
0.965968475591042 1
1.01366510240499 1
0.728821393395619 1
0.946094250284209 1
0.740311365422732 1
1.10738842367356 1
0.88106570847918 1
1.17096135754294 1
0.894801233427859 1
1.26086997955969 1
1.07613443563458 1
0.807903361099947 1
1.12018648819074 1
1.10350027273653 1
0.852568030845376 1
0.942677199369894 1
1.33185666899839 1
0.992092024794054 1
0.727345333691685 1
1.34877767523828 1
1.19366881667975 1
1.16451772459781 1
1.42646861881632 1
0.903330373851457 1
1.18288380138267 1
0.811685122425955 1
1.47476278073213 0
0.923311164406284 1
0.998673396356377 1
1.15995176508527 0
0.875818424939562 1
1.28950492675742 0
1.13353061276952 1
1.12898027278759 1
0.676543180332139 0
1.17647602054862 1
0.99800470033958 1
0.91018338274616 1
0.970085532854244 1
1.30033820482251 1
1.31989206472149 1
1.06628196900242 1
1.10757820505381 1
0.793013459107188 1
0.631546021666418 0
1.01184375069587 1
1.16613992051345 1
1.05840882356249 1
0.790354169407601 1
0.724476390286853 1
0.838489074464219 1
0.88838082525566 1
1.15116215808331 1
1.115946307822 1
0.794629604927074 1
1.05001002284344 1
1.37099684553872 0
1.3146596320559 0
1.04741151478554 1
0.709087941543772 1
0.850374403370617 1
1.16270892894612 1
1.27309882764382 1
0.994734806861665 1
0.720141813473516 1
1.2456660541843 1
0.979035065005099 1
1.26469174163378 0
0.589629402117978 0
1.11890511940121 1
1.2213315342984 1
0.631456965596046 0
0.933823348850666 1
1.16225569798853 1
0.736122401865151 1
1.12844411289953 1
1.11714849564244 1
1.12802219836587 1
1.14015271904865 1
0.800660902547876 1
0.905796150594978 1
0.535649567651741 0
0.997854568234925 1
1.24787974137278 1
1.27137052761955 1
0.858407863339952 1
1.01954872848237 1
0.855514698723218 1
0.973532007127974 1
0.866113511853828 1
0.94069618208031 1
0.60946302349007 1
0.760078673308212 1
1.18407380097221 1
1.21248998194457 1
0.865190192761523 1
1.17507781986627 1
0.775482154195957 1
0.990704961774569 1
0.937747971380303 1
1.13867857348389 1
1.16540695705469 1
1.06545662479204 1
1.15025001141657 1
1.28281304885296 1
0.895783949452022 1
1.22982146925586 1
1.18124618480087 1
1.009624116333 1
0.891791451661143 1
1.25008719775196 1
0.748522996492116 1
0.899747763115418 1
1.01434551249205 1
1.3029187645042 1
1.14359522690292 1
0.672854283563429 1
1.09680050435845 1
1.12431387244891 1
1.11963558875503 1
1.01084564394577 1
1.22264183703295 1
0.873986933022847 1
0.762362981613693 1
1.14586270863191 1
0.766483024113067 1
0.892371833087929 1
0.743740720108343 1
0.980457599235865 1
1.17837810674414 1
0.701083876348624 1
0.906344323257309 1
0.965444256359561 1
0.961150947437367 1
1.07119275531444 1
1.28897028414098 1
1.30912901691949 0
1.33497620686354 0
0.834033669698138 1
0.97881680564963 1
0.929842206023002 1
0.979989453130698 1
0.843892814757969 1
1.41522339346164 1
0.972816041343985 1
1.27565070422781 0
1.00218760525871 1
1.35705515285151 0
1.0563844999218 1
1.0765473278043 1
0.697211780839787 1
0.991761690287143 1
0.787758923334008 1
1.21151415163268 1
0.865755889533987 1
1.1525286350759 1
0.600780392076949 1
0.917921229155544 1
0.962926244464894 1
1.25310615896635 1
0.952171888843656 1
0.911426091875906 1
1.10317019377479 1
0.947007303780793 1
1.01649078378728 1
0.642254511863677 1
0.886619587200628 1
1.02567246935454 1
1.14213105387876 1
1.29612126315797 1
1.14889338239713 1
0.815011106030973 1
0.831252634225296 1
1.05559609203276 1
0.984767720440841 1
1.05901004099621 1
0.680936875829632 0
0.938567415878809 1
0.97833710354923 1
1.22127792432065 1
1.00293843499244 1
1.1940164898299 1
0.929179892312836 1
1.1594320676898 1
0.836037997943478 1
1.16661610915237 1
0.822569049864618 1
1.04092626606587 1
0.835700623946186 1
0.79437633417745 1
0.707743059893823 1
0.968447776708277 1
1.39466848225599 1
0.756587250919303 1
1.28708999873849 1
0.829036134419303 1
1.18230708053855 1
0.969533108533389 1
1.29164211851449 1
1.13314044124417 1
1.206132328347 1
0.763259082373485 1
0.879188222569697 1
1.48641193560559 0
0.755836365072597 1
1.05475575190832 1
1.43265621455155 1
0.685080459607427 1
0.778727017865834 1
0.807439115695473 1
1.04371541400899 1
1.03398433166642 1
1.01859471027235 1
1.04662683237862 1
1.19945623104213 1
1.09557840193296 1
1.21267469746703 1
0.965785825148226 1
1.01837523768192 1
0.80562063138235 1
0.958241275338657 1
1.05616717214671 1
1.01042768913444 1
0.903296711359772 1
0.722096739010466 1
1.15735501312847 1
1.04454619900307 1
0.79781473005787 1
1.35424948681955 1
1.09452123713875 1
1.09471274058959 1
1.04739521397273 1
1.24346868741531 1
0.991880800565355 1
1.08460819907956 1
1.02309944441847 1
0.45105256616888 0
0.861059818597341 1
0.862112651125731 1
0.816314794542167 1
1.15874577785441 1
1.0132373201998 1
1.0770174435795 1
0.885286218439442 1
1.16966425728512 1
0.773789759668764 1
1.1993344221615 1
0.809704057962251 1
0.902789697322849 1
0.678141440106534 1
0.920598127102159 1
0.555614832460936 0
0.993218137031423 1
1.00121002090338 1
1.25703424415738 1
0.769661909408386 0
0.961944765550407 1
1.50570011578217 0
1.0295771723578 1
0.997147242883196 1
1.05374723696896 1
0.964344239129169 1
0.938742018313471 1
1.19474996938329 1
0.95132376974401 1
0.89876313576538 1
1.17957582253673 1
1.16850195033069 1
1.02535018568159 1
0.734178396838401 1
1.10318564445724 1
1.08232513361323 1
0.865055837775272 1
0.873313768897253 1
1.02437377915901 1
1.3910889779443 1
0.85140730927382 1
1.30381906452065 1
0.998265653617697 1
0.767807294478561 1
0.886504034024986 1
0.985792187657767 1
0.829964804582852 1
0.97021682728184 1
0.963569433286524 1
1.07055798118956 1
1.01190556717346 1
1.06272964629204 1
1.09732276416843 1
0.896236207915738 1
0.815540425049062 1
0.803951193511141 1
0.81304751391828 1
1.3660906869575 1
0.849280564802043 1
1.01104931586233 1
0.900499722941603 1
0.915110946105048 1
1.01990975819878 1
0.874445502359434 1
1.3108646736006 1
0.986198091442402 1
1.0683142934128 1
1.08729630962777 1
1.17663855809744 1
0.869229899796418 1
1.27552718359071 1
0.911716917578085 1
1.03668365024393 1
0.984468039153722 1
0.874370675419372 1
1.12205073014747 1
0.52552916435023 1
0.817760466406037 1
1.1769991511094 1
1.2860652259899 1
0.867195416794782 1
1.36246476823826 1
1.15839190775342 1
0.906347353382015 1
1.01346428137157 1
1.2245193654285 1
0.866004645525768 1
0.969367522773572 1
1.00640329112273 1
0.813411181692188 1
0.830621956533306 1
1.23085419720707 1
1.00934138371694 1
0.9708201071586 1
0.928083552939497 1
0.897262448837963 1
0.951479733593266 1
0.916772226916141 1
0.759649752877024 1
1.12252574046801 1
0.98808951129479 1
1.1794282861571 1
0.96792515723782 1
0.894144181762521 1
1.21288441831086 1
1.22520155275605 1
1.05979492637408 1
0.576354080552379 0
1.14496037241176 1
0.721314426585346 1
0.989948147050483 1
0.992568973422899 1
0.745238169891978 1
1.03727073861415 1
1.11897345980814 1
1.15384888148986 1
0.576486044108522 0
1.44709174175916 0
1.10685109885099 1
1.12689107987271 1
0.893213944408401 1
0.802423846407909 1
0.972839688887214 1
1.10188084357983 1
1.19525309882348 1
1.06182154942204 1
0.932933008657374 1
0.86183355339951 1
1.08889238824517 1
1.19303594965594 1
0.894832624214063 1
1.32567194670904 1
0.690507803123814 1
0.932044245914427 1
0.890055583032091 1
1.35110596116881 1
1.20598866907034 1
1.09443596096563 1
0.819545312184321 1
0.857867513544089 1
0.991443621025105 1
1.00401198461611 1
0.751585597194353 1
1.21621958225115 1
0.900718049039428 1
0.770925978493022 1
0.74460750995702 1
0.835025933519348 1
0.928509464839369 1
0.739095862426434 1
0.843288700829348 1
1.12788293623263 1
1.17169679169622 1
0.851791144056124 1
0.787719300902219 1
1.25010303908008 1
0.984713695910156 1
1.10046232500996 1
0.946835585491663 1
1.26855926428139 1
1.08600982996322 1
0.830718302647337 1
1.2923048525469 1
1.26248153106656 1
0.904959402735061 1
0.820967544680474 1
0.841416118892837 1
0.957588058587318 1
0.678721732296572 1
1.07661845093449 1
0.499775898393516 0
0.931426887679875 1
0.857412959776026 1
0.72240166962851 1
1.034087061719 1
1.1531241623253 1
1.03928539097823 1
1.20737975421429 1
0.397417871293359 0
1.15677714140768 1
1.04035990075568 1
1.0503085567576 1
1.06566285970587 1
0.89703247628258 1
1.19052391640869 1
1.08618432744854 1
0.858143100177061 1
1.09694227781257 1
0.813810246328067 1
1.0178299876419 1
1.30979541502932 1
0.813194035208327 1
0.644717805095283 0
0.620489661725278 1
0.737300012681872 1
1.1528874311105 1
0.89756558905857 1
1.33083895206245 1
1.29006499609631 1
0.727674394871773 1
0.864979580325824 1
0.713980758550278 1
1.06709529020809 1
1.10786628897558 1
0.988170776924307 1
1.32566235651385 0
0.546145145019779 0
0.800772435151563 1
1.21871236754457 1
0.976163110293819 1
0.756327676833054 1
0.760769297280377 0
1.08789742687159 1
1.38705547122051 0
1.00601546662436 1
1.04139574426378 1
0.620082141129198 1
0.892707091842218 1
0.914163943302128 1
0.593292309173663 0
1.18083432280826 1
1.17973869954345 1
1.17423202436251 1
0.763000094415648 1
1.18397641893873 1
1.04009918274172 1
1.209319142446 1
1.06031848164898 1
1.2844405241047 1
0.562572142447203 0
1.06166985977082 1
1.16664331540669 1
1.23374664729644 1
1.36571249486176 0
0.877314123122389 1
1.09220122333281 1
0.845830167736946 1
1.01094251008025 1
0.566921804771383 1
0.876781237588075 1
1.0412954754085 1
0.921018432800355 1
1.52338011580764 1
1.13273748156936 1
1.01692995492355 1
0.701663449093677 1
0.981961794881169 1
1.15317518536203 1
0.941675432056604 1
0.846618031482174 1
1.06978075649334 1
0.988390941837182 1
1.55526316830226 0
0.812634846446167 1
0.918296294715018 1
0.95943282331451 1
0.993600600025087 1
0.768797727962041 1
1.14630852888132 1
0.997674258066916 1
0.930844780330918 1
1.058871727048 1
0.957411054522239 1
1.17545654183558 1
1.11563748933001 1
1.17935448956584 1
1.00210402458798 1
0.787007321152425 1
0.982024703011756 1
1.12619426221187 1
1.06074044941958 1
1.15434878199151 1
0.987703467808846 1
1.23314009033953 1
0.900406023426521 1
1.08296608134311 1
1.12008215709084 1
1.06016239574531 1
1.06492967533901 1
0.911179267342916 1
0.750827248025413 1
0.935861541529096 1
0.965202033386549 1
0.980839133465669 1
1.18952657338077 1
1.05917361817724 1
0.634490736024332 1
0.843697839735935 1
1.20578831648226 1
1.03896423591829 1
1.08586814967865 1
1.29674227920036 1
1.09034532015097 1
0.986440932032448 1
1.0184905358344 1
0.955149369080255 1
1.02494597871061 1
1.01187124286766 1
0.733431159340553 0
0.981086422200757 1
1.08487917016785 1
1.01102163694699 1
0.832589051934334 1
0.85583212785848 1
0.710467273354836 0
1.13384777726331 1
1.17458226215953 1
1.23120672138395 1
1.23026662875132 1
0.746783177186366 1
0.821713739636976 1
0.721612982089396 1
1.03879108169703 1
0.924482788723957 1
0.246208239222871 0
1.19922194924438 1
0.849637031551385 1
0.956134429319183 1
0.772117077325932 1
1.02527211837333 1
1.02482320593723 1
1.25214963548847 1
0.934436845572845 1
0.837266618853897 1
0.782047902673708 1
1.16300798045599 1
1.03390448177118 1
0.973287369004443 1
1.17895995856412 1
0.933090348171708 1
1.04836735452301 1
0.855679211064832 1
0.927008395743877 1
1.00167164190932 1
0.749229931026259 1
1.22877690803455 1
0.7434874057665 1
0.760130406135294 1
1.21488227499937 1
1.05975234237407 1
1.14962690023572 1
1.01603470900935 1
1.06576417739981 1
0.894776335506004 1
0.604834692584851 0
0.913616646673076 1
0.798302717985156 1
0.748317978553555 1
0.995224366987852 1
1.28759609783543 0
1.05533761154184 1
1.08009950594039 1
1.25623097867293 0
1.08406600343595 1
1.12711365492838 1
1.23378390822976 1
0.944075214635601 1
1.21817034470341 1
1.40914534983119 1
0.916920778493266 1
0.874405620224729 1
0.662048501997956 1
0.951691546302711 1
1.04690391925559 1
0.944645682008019 1
0.968199301389973 1
0.798500671687732 1
1.08665776341871 1
0.869462469486849 1
1.03962015444894 1
0.978863720964937 1
0.800508739533658 1
0.908034525681781 1
1.30029276155006 1
0.967143264051076 1
0.961552705128987 1
1.07487714246511 1
0.798331585882979 1
1.40971785549959 0
0.956710745063755 1
0.790454184956583 1
0.832904847494917 1
1.12354719147132 1
1.22972261604965 0
1.05641203190335 1
1.13903854485251 1
0.884131782623896 1
0.817362680976491 1
0.932259146257601 1
0.786910056400396 1
1.12536824387107 1
1.49060352966048 0
1.18783573059149 1
1.24947381635225 1
0.921892305310961 1
0.979585463285301 1
1.25945348994587 1
1.16758869948667 1
1.31822628766299 0
1.26532975289025 1
1.37380961535249 0
1.44254800252418 0
1.31421018306264 1
0.814879814361305 1
0.886112950253985 1
1.01120477331501 1
1.17149191709282 1
1.15063757114183 1
0.892671230072929 1
0.78072831701568 1
1.0245794045187 1
0.914371512188654 1
0.897074535117374 1
1.16212177420975 1
0.972467866000672 1
0.951613305028623 1
0.664363615438181 0
1.32101946459956 1
1.33194636912623 1
1.27240650376113 1
1.17872123975938 1
1.04828998060369 1
0.880895855979659 1
1.01030758547522 1
0.540972197683205 0
1.06739015805686 1
0.683467723541162 1
0.814015080579577 1
1.37858951626327 0
1.15460366986518 1
0.952561477302652 1
0.889947313576846 1
1.04679460538795 1
1.06743184269335 1
1.28524020864257 0
1.10833709067861 1
0.991850845797683 1
0.952738477271557 1
0.655717320030801 1
1.03239066113404 1
1.10635358032769 1
1.13859852141479 1
0.729269632148119 1
1.35809467581686 1
1.04742436614372 1
0.934286897468105 1
1.03473507765476 1
0.879145086297443 1
0.775400790423489 1
1.41560728384296 0
0.943007531650746 1
1.3327302476607 1
1.1463652916951 1
1.14465362860193 1
1.0341078688109 1
1.15366123594367 1
0.833983600506813 1
0.896991720166972 1
1.05364056705777 1
1.14553059169907 1
0.893513156766665 1
0.820237808661581 1
1.03973608885816 1
1.08436950946831 1
0.97890054664651 1
1.12493633469533 1
1.09363880126282 1
0.787403165031696 1
0.783991289996966 1
1.02004461632568 1
0.669097442859016 1
1.22547531225298 1
1.21622580807097 1
0.988404744596963 1
1.1371560929974 1
0.960531801620344 1
0.670946010092839 1
1.32936795551749 0
0.830556433197865 1
1.22488123604344 1
0.959464140651758 1
1.09017634683663 1
0.869166656312963 1
1.08914592847267 1
0.998640480787388 1
0.768969438223565 1
0.85070418388543 1
1.17526660939541 1
1.1266024052678 1
0.923346995494499 1
1.26419446380904 1
0.932393849086075 1
0.987426191044198 1
0.936858629622407 1
1.29039136933055 1
0.863480124092198 1
0.838258724319257 1
1.05871235976773 1
0.993385991025272 1
1.34416469364117 0
0.703688606692677 1
0.60136099410986 1
0.902648934807209 1
1.39666649766562 1
0.488457633471254 0
0.823133056363689 1
0.544867636855973 0
1.07386970322291 1
1.16891211508986 1
1.07907606673015 1
0.972692015478962 1
1.14295395178692 1
1.12343005553554 1
0.889916642867154 1
0.748431747813058 1
0.877546910686351 1
1.08068840959169 1
1.06154399697726 1
1.00445141126811 1
0.91437395186465 1
0.716676676888051 1
1.09899824623971 1
0.994227019233817 1
1.09159459626504 1
0.984470665113588 1
0.903673030115851 1
1.02325278102904 1
1.02008546099518 1
1.15392751667108 1
0.743742780173971 1
1.21843861337083 1
1.47808202194468 0
1.46435329710693 0
0.925286552113154 1
1.1075435563491 1
0.952295649496928 1
1.05783401854666 1
1.00565497377154 1
0.928577473233455 1
0.941050566699161 1
0.951385444410841 1
0.839664098763521 1
1.01072030910001 1
1.36811320624356 0
0.982102930540909 1
1.17813495740807 1
1.03704569820403 1
0.983476045293366 1
0.510725826177794 0
0.94828831087068 1
1.05070815249942 1
0.804596030672691 1
1.26245363956411 1
1.02868260415885 1
1.30419473294181 1
0.825752330393404 1
1.30163593845291 1
0.816830323804438 1
1.15167756373768 1
1.08708752477609 1
0.749288448679448 1
1.14257015574961 1
0.914709395155468 1
1.11737607101614 1
0.797903278122733 1
0.737041040994272 1
0.977774126671991 1
0.835341022822158 1
0.996446278228038 1
0.511428399880717 0
1.06640791496512 1
1.18983417417782 1
1.1281228990609 1
1.0164087307046 1
1.0836136876929 1
0.716383829911434 1
1.00867686479777 1
1.09930488812489 1
1.10604995062387 1
0.795607785438377 1
1.26346132850822 1
0.714961117949097 0
1.17384819942116 1
1.02270337745858 1
1.05322280125987 1
1.18890804856238 1
0.931384156809747 1
0.697744819030903 1
0.999510630277083 1
1.16010318785121 1
1.0695785265694 1
0.974152143189134 1
1.10217638065601 1
1.0675324356411 1
0.878817671999692 1
0.651969241310627 0
1.01340467376576 1
0.745729156544021 1
1.14062245219118 1
0.803342587085172 1
1.29466100684003 0
0.680498323146218 0
0.890318134672946 1
1.11160598539146 1
0.725503772826699 1
1.2148024287039 1
0.864268004115762 1
0.804839078426871 1
1.08347974949519 1
0.945426810082412 1
1.05587344131647 1
1.11946200297843 1
1.37754799846476 1
0.624534543247153 0
1.1054219619891 1
0.87507524836689 1
1.19044678814221 1
1.12890529506024 1
1.07988886040919 1
1.14301303769391 1
0.959169002228435 1
0.841640579675516 1
0.80270944344485 1
1.03922764990287 1
0.998742234218567 1
1.45910214806118 1
1.13226204287847 1
0.861386192562718 1
1.25933639596126 1
1.13830794064137 1
1.12467493051769 1
0.943765215413425 1
1.25464103851065 1
1.02719692615804 1
1.2578939382945 1
1.23530790169907 1
0.8099802318091 1
1.04213418131049 1
1.09376781675537 1
0.724686784823271 0
1.37782978177491 1
1.48598733698267 0
1.34283929704892 0
0.737951645397732 1
0.751791664346223 1
0.8038182576986 1
1.24411260008036 1
0.677812223324271 0
1.22990463094832 1
0.775986036755111 0
0.812635399264701 1
0.725830579330675 0
0.90432191423046 1
1.02655648513364 1
1.21415792474831 1
0.760860900620215 1
0.887434536820515 1
1.20398582359683 1
0.678089871289533 0
1.03673719225011 1
0.9396665433318 1
0.931955611231175 1
1.07314222215514 1
0.836037832216596 1
1.12654313855258 1
1.46315677226185 0
1.09451963667983 1
1.07043512090985 1
0.87294162894249 1
0.992938533121502 1
1.24245049567762 1
0.886262266346289 1
0.978941862690491 1
0.743571767055509 1
0.805535783440255 1
0.786108542501311 1
1.30560352224362 1
1.11808179160412 1
1.060624300451 1
0.812059699312076 1
0.761948404125431 1
1.12375465727929 1
1.59341039230144 0
1.26202723512023 0
1.3669186469276 1
0.943819065066836 1
0.953565481795926 1
1.15748093800786 1
0.977940630678271 1
1.0931189043816 1
0.834013148017437 1
0.61732708714421 1
0.829454846899599 1
0.978082510713194 1
0.88126962203159 1
0.750451852900533 1
0.868618064441769 1
1.29979616870936 1
0.781632685734113 1
1.452559195495 0
0.898390140661519 1
0.972810077360672 1
1.05405626361858 1
1.12839826188719 1
0.936616532100023 1
0.859207519199255 1
1.30260011672115 1
1.35975767552214 0
1.0285775582011 1
0.909755289878901 1
0.611696886824505 0
1.1397090683274 1
1.00596470445801 1
0.982238076182582 1
0.819008289406876 1
1.24013796641931 1
1.08416565617482 1
0.870519740565064 1
0.796036852544231 0
1.02767733412871 1
0.669923992084644 0
0.95673063677738 1
1.36259799564424 0
0.762005899285651 1
0.851698301289099 1
0.999880156138481 1
0.685190602939875 1
0.947777790849278 1
1.02830207962315 1
0.72297003622395 1
0.797546446543502 1
1.25925300917855 0
1.05165468065065 1
0.720613143395922 1
0.73538035163561 1
1.19922979632328 1
1.2568006275754 1
0.932283468926369 1
1.32956611598108 0
1.06073189993166 1
0.827012855902562 1
0.887840311957211 1
0.78453658134529 1
1.16373048148991 1
1.14192443858743 1
0.678278944749127 1
0.957917270169928 1
0.939296205800983 1
0.590697045501487 0
0.811610590577744 1
1.22489616329099 1
1.28494290479283 1
0.829222968717084 1
1.14777263448087 1
0.903531934350412 1
0.582482199968406 0
0.95405044970983 1
1.09333931143601 1
1.03758877121774 1
0.899436910187808 1
0.475507313028222 0
0.878851718925161 1
1.00024144822011 1
1.11344235273098 1
1.35336555261245 0
0.452576809430314 0
1.32005438527104 1
0.858878023969147 1
1.21930820423832 1
1.1773397374002 1
1.03803281647821 1
1.42399888447126 0
0.744458059638747 1
0.550768854849335 0
1.06200788186969 1
1.29479532342636 0
0.764167495318497 1
1.14415779211231 1
1.15124862196319 1
0.678519738637596 0
0.744741161393804 1
0.944943149944833 1
0.956246040983665 1
0.826951526226521 1
0.831814024780433 0
1.08255967321329 1
0.905264234390915 1
0.973525407989479 1
1.08642027808507 1
0.863115809422882 1
1.23118779052035 1
0.805079111964829 1
1.16987130360271 1
0.888867131204698 1
1.05299361511026 1
0.888387639117379 1
1.28583418260247 1
1.10009809784248 1
1.10182818725561 1
1.33301136508929 0
1.07273272445184 1
0.888079972623919 1
0.889479963348188 1
1.18821079830989 1
0.935477297870448 1
0.733337217408366 1
1.01749681755198 1
1.13972604416078 1
1.11934400555181 1
1.23518362852003 1
0.952941738637626 1
1.10998144183522 1
1.21358940160221 1
0.967552961988801 1
1.0678728123694 1
1.00017096128714 1
1.22158547556797 1
0.974911546803771 1
0.907915441444545 1
1.08551817336758 1
1.14961967779278 1
0.908120476941007 1
1.0405830419302 1
0.844826495966148 1
1.42399131946303 0
0.999187063080408 1
0.81328103574507 1
0.904142132710336 1
1.11749121301817 1
0.968816524983656 1
1.10796289071335 1
0.964217457077179 1
1.07842432806142 1
1.24394626061894 1
1.07727001423086 1
1.22872413234458 1
0.824134320112372 1
1.19436817384622 1
1.0048740831879 1
1.13066194664485 1
0.726632137220687 1
1.27295804364461 1
0.804624973617148 1
0.902453028258742 1
0.827333526987613 1
0.960513319665434 1
0.947616496492732 1
1.03616284359345 1
1.28243384691274 1
0.855404312053681 1
1.27367423008932 0
0.837235982559274 1
0.421643020157982 0
0.416246107520094 0
0.760336015643548 1
1.03912734430516 1
1.36171095258497 1
0.850066325651685 1
1.06880201995451 1
0.892546207720922 1
1.0538824717091 1
1.00813090895216 1
0.836408793275942 1
0.736023490428829 1
0.710994386465083 1
0.633354829528594 1
1.10633580498687 1
0.978011253954915 1
0.999752572651712 1
1.22831132004284 1
1.14975382460425 1
1.07226952414179 1
1.25415059187702 1
0.710958532560603 1
0.835777317765747 1
1.07582181237531 1
0.886252655156329 1
0.962273079937439 1
0.843306795425157 1
0.790024878095391 1
0.953384577248447 1
1.45716477935303 0
0.65302976568824 1
1.11345440427985 1
1.04090676689912 1
0.923319944170718 1
0.900774577746884 1
0.927630795390151 1
1.01375935227345 1
1.31482842585193 0
0.774236178435505 1
0.827883609086872 1
1.07868401534397 1
1.15211246726576 1
0.917737917318922 1
0.880999933067156 1
1.14451301232541 1
1.03105451633659 1
1.19563071797141 1
1.14664342789605 1
1.20522024723896 0
1.32049724084673 1
1.03893451716738 1
1.11091790777131 1
0.986460462728989 1
1.07533460858175 1
1.09055777106186 1
1.22451859731838 1
1.2885907581387 1
0.933083831478114 1
1.25570681219052 1
0.919423637883149 1
1.02230543481405 1
0.796072727287573 1
1.09773755971874 1
0.987614426884971 1
0.972107095529861 1
0.954233641006642 1
0.582165005473035 1
1.24122667474099 1
1.13627249067159 1
1.21665781956242 1
1.05480023131341 1
0.964079932716854 1
0.955361776610564 1
0.96343249546596 1
1.09594311105868 1
1.01292976271575 1
1.16912128733799 1
1.25276994148347 1
1.28594396486522 1
0.832905977649655 1
1.6014611656699 0
1.18234716489351 1
1.1709188397457 1
0.643531166628393 1
1.22178348824557 1
0.927171049394178 1
0.842365004852996 1
0.888227860209214 1
0.648395444787935 0
0.559861414627906 0
0.985449744354604 1
0.792154261584259 1
0.895615287820807 1
1.11745422763422 1
0.991324298285234 1
0.985461499805365 1
0.689856664461176 1
1.45646030587971 0
1.18300195183665 1
0.626239736326415 0
0.935142844669018 1
0.895764598526956 1
1.08639881993598 1
0.977351717033985 1
0.970281508146801 1
0.928882462014975 1
1.08674725884495 1
0.353356238454735 0
0.87906056513968 1
1.54726527130109 0
1.17961794315661 1
1.07533289477904 1
1.02684446672034 1
1.04496540227839 1
0.770851024485267 1
0.810135263093979 1
1.26375273596718 1
1.04282447520303 1
1.20825335712733 1
1.47502036812074 0
1.18381507555953 1
1.11617163316986 1
0.876848256170891 1
1.09726710683848 1
1.32241584713506 1
1.0629121849855 1
1.38481235999717 0
1.21929282987816 1
1.02465644795727 1
0.662208406054105 1
1.16612037769389 1
0.883807265037893 1
1.35130309208849 0
0.560651674969524 0
1.29325607256058 1
0.916804828627735 1
0.998448551902259 1
1.17771102597775 1
0.996434791177944 1
1.1874689288236 1
1.04554800755261 1
1.03514769598219 1
1.04053110777973 1
0.757524116023554 1
0.745965607148854 1
1.28257633250095 1
1.05378293225477 1
0.953859646853761 1
0.718714220845306 1
1.10267201886295 1
1.37501240299974 0
0.987665219789241 1
1.00781951461518 1
1.42807872666841 0
1.09383056748816 1
0.992596063054069 1
0.923416179261905 1
0.676836177070199 1
0.966811654113955 1
0.928925367195498 1
1.22192705664984 1
1.12488199259327 1
0.880288669263746 1
0.642988136424396 1
1.07192549352337 1
0.999998671427451 1
1.06267102216846 1
0.95376792767741 1
0.783940216079683 1
1.15126038772542 1
1.28278796161381 1
0.859887909208824 1
1.25292807471731 1
1.14916068020558 1
1.03943487320945 1
0.872117694975534 1
0.960057938857812 1
0.974338440084918 1
0.808734291224609 1
1.08821370443691 1
0.911510526173545 1
1.3208653221487 1
1.30658912294501 1
1.05169793254282 1
1.05810936783073 1
1.16261775575927 1
1.06767326646091 1
0.593301778773392 0
1.29225499846289 1
1.27542917038674 1
1.17440681898972 1
1.12484289627985 1
1.33295767968536 1
0.980306241857394 1
1.14609071002396 1
0.937991422430729 1
1.17342727609287 1
0.827171987105567 1
0.883363425526012 1
0.816432784588094 1
0.953976000197535 1
1.27595267771587 1
1.2068490476962 1
1.07472155769812 1
0.824399691347377 1
1.03269744190403 1
1.27113758579667 1
0.962223661686276 1
0.973294477010513 1
0.858729637483734 1
0.87863512656526 1
0.758273306655242 1
0.899626242212227 1
0.971347264437021 1
1.22727705816086 1
0.843350679945793 1
0.590276118276656 0
1.21541871621648 1
1.2315133828183 1
0.984756552469937 1
1.14991158882274 1
1.08509843591279 1
0.768096664286095 1
1.16690166448818 1
1.25890865023703 1
1.1037388775418 1
1.07515376870544 1
0.982748542570938 1
1.0055657645021 1
1.03208885936609 1
1.119118272243 1
0.872268294270022 1
1.02872557219489 1
1.22188746816956 1
1.12301980030709 1
0.892437008620189 1
1.06241994707514 1
0.873945603071493 1
0.913495695078955 1
0.796834261904902 1
0.822386063109678 1
0.930761996367659 1
1.06716046732515 1
1.20713138720219 1
1.08975376810969 1
1.21629902575942 1
1.16245733804276 1
0.71839347117531 1
0.827832205936875 1
1.12823436537865 1
1.16547712050954 1
0.931604160750716 1
1.09097551712553 1
1.17171174844511 1
0.961560714005634 1
0.880369281562411 1
1.06771127672675 1
0.850034738391651 1
0.685812687623295 0
0.639990759434258 1
0.852497074193815 1
1.2456818007507 1
0.89678128249874 1
0.866749907319445 1
0.981341665953337 1
1.08472710514783 1
0.786134772653071 1
0.961385508379431 1
1.16660605146208 1
1.25173144861344 1
1.09520658020483 1
1.20863002731329 1
1.07541754897769 1
1.20370668078335 1
1.09922562296478 1
0.941449132431052 1
1.42454746690979 0
1.02553233345098 1
1.36944694366209 0
1.0396904115723 1
0.801593624221408 1
0.982272129679878 1
0.839315444974265 1
0.826517649561235 1
0.937265498045227 1
1.03166229895827 1
0.860893416295841 1
1.13547357771563 1
1.26441248467274 1
1.02492329681339 1
0.960975196886828 1
0.968984104013307 1
1.18894780515668 1
0.838938976274939 1
0.935868170339162 1
0.808257347170461 1
0.493801573020505 0
1.08947846108038 1
1.01048533472833 1
0.95823710638925 1
0.62985358219696 0
1.12175654368981 1
0.947281406107503 1
1.30900362561177 1
1.0513534417085 1
0.629463938032048 1
1.22968666364875 1
1.27589049772771 0
1.20416560679989 1
0.913073457633304 1
0.651109205918024 0
1.07724722670469 1
0.73300002375436 1
0.775399787116378 1
1.21259906876813 1
0.950023977918655 1
1.07585610462351 1
1.18834977800001 1
1.34207831541793 0
1.2636855330668 1
1.18966110906087 1
0.921459148697329 1
1.18299964343153 1
1.2384040211812 1
0.537930477779193 0
1.01636370183255 1
0.553448026237843 0
0.983044664873351 1
0.80194374656274 1
0.843785271047866 1
0.573856155579594 0
1.07164693345519 1
1.00359085790776 1
1.09065241766714 1
0.79633728106251 1
0.995633701648696 1
0.881704436177898 1
1.28983379609854 1
1.02853294607417 1
1.13810343013232 1
1.04686803843807 1
0.883709215905501 1
1.33968900629358 0
0.861510595824953 1
0.892993009962074 1
1.49495966126983 0
1.0647751828141 1
1.06259795482113 1
1.12123796542653 1
0.843614515741678 1
0.984432903621104 1
1.37820209673435 0
1.25850641297493 1
1.13316347941822 1
1.71459249725203 0
1.22784971607748 1
0.99316835490974 1
0.940344442433977 1
0.916298459665779 1
0.944702146663918 1
1.17265473289028 1
0.957127370670941 1
0.974306586752192 1
0.800923890345793 1
0.883061656184815 1
1.19149373920114 1
0.826001909654931 1
0.878082505726805 1
1.10661131760841 1
0.886919666647013 1
0.882051002900447 1
1.10361375619157 1
0.664081713851409 1
0.603291612852466 0
1.0226737991105 1
0.833559857925258 1
1.0360685223322 1
0.79609520653103 1
1.0576243718423 1
1.14978116889623 1
0.846779786103219 1
0.863385283209222 1
0.906929227322734 1
0.840005942682424 1
0.827959829034503 1
1.0749648258684 1
0.899294642408479 1
1.24143549155668 1
1.23522288600964 1
1.05223862047753 1
0.870576896609067 1
0.924572063267397 1
0.734129815102926 1
0.962482736102716 1
1.1657562923603 1
0.499980728700037 0
1.15758231924406 1
0.897860144188208 1
1.18225062188095 1
1.1573232161059 1
1.07645802702444 1
1.25822685709842 1
1.26827843697173 1
0.980953204779663 1
0.982105850896923 1
0.558509174005972 0
1.13639078676929 1
0.799936390488107 1
0.747025802328553 0
0.831944571631423 1
0.645382844297096 1
1.16907760921283 1
1.15995442404546 1
1.31103198185039 0
1.06529465452798 1
0.693809097327787 1
0.870727798804901 1
0.932532684248616 1
0.873313612358888 1
1.09628116016212 1
1.0559011279861 1
0.789328248220154 1
1.02911557469647 1
0.949483127743939 1
1.2353386583415 1
0.89797295323942 1
0.889034532918276 1
1.03534709628909 1
1.13129768944931 1
0.893710327427002 1
0.916234826010341 1
0.954194378288483 1
0.797251826711007 1
0.912961965941829 1
0.885130768935447 1
1.23091809485648 1
1.1799258731526 1
0.786779542855494 1
0.812110854072461 1
1.3608549070111 0
1.27456118224053 1
0.889723353560963 1
1.1046838674022 1
1.14358022481321 1
0.81026820759263 1
0.808271277026975 1
0.777570819894754 1
0.933096030866091 1
1.27061419429086 1
1.119653832343 1
1.06700905052142 1
1.22982276303693 1
1.11772388041715 1
1.00489116767479 1
1.07669953311751 1
1.00047799644951 1
1.32367424245649 0
1.13413167537954 1
1.44066276528992 0
1.16504970307476 1
0.922795423752593 1
1.24795814280885 1
1.12463416937231 1
1.01658692188954 1
1.09349323172009 1
1.19881898876403 1
1.46817109790526 1
1.09758296121479 1
0.846231078676318 1
0.454875471635109 0
0.796570379666283 0
1.30110029978935 1
0.995621649660196 1
0.791596743304654 0
0.820297871153202 1
1.15611955158944 1
0.813980707935799 1
0.893334927068742 1
0.885319352577832 1
1.23574340953112 1
1.05463311135924 1
0.921296242051402 1
1.2103691624529 1
0.703580957686462 1
1.16836791126956 1
1.24238456965786 1
1.1748290913975 1
0.458761064989255 1
1.27031811807151 1
0.840338492434306 1
1.211426008903 1
1.10425167941525 1
1.1370371734625 1
0.940370968085936 1
0.521786475651687 0
0.763374236337632 1
1.21582268412777 1
1.08943034332026 1
1.1243725765604 1
1.52651997203721 0
1.04770600493935 1
1.08137661444008 1
1.07297133802212 1
0.968408978532823 1
1.19899445693097 1
0.951777538087161 1
1.02050201786936 1
0.971991422060788 1
1.02992912808662 1
1.28978490963746 1
1.10294304397028 1
0.526928779715335 0
1.2179710793601 1
0.986330352627403 1
0.595753364376555 1
0.651982476391227 0
0.983533625384201 1
0.735854531866053 1
0.958756684822335 1
0.842215967033274 1
0.884487959809483 1
1.1078203941031 1
1.13885576100182 1
1.01897771729396 1
1.33900266820775 0
0.992872840434536 1
1.12945361479043 1
1.42294658684585 1
1.18447148922981 1
0.988262335116839 1
1.10707795439587 1
0.538313088226779 0
0.999633326481284 1
1.12008694233484 1
0.89056251971395 1
1.20777228388983 1
1.07156096835616 1
1.13882211542129 1
1.11212669889965 1
0.985554086312627 1
1.07084891195066 1
0.871283098321115 1
0.804863337012567 1
1.10947707559071 1
0.755559413488291 1
0.465407503870403 0
0.853108159369065 1
0.902188628167177 1
0.79027480300329 1
0.867327405658962 1
0.879729185615254 1
0.892881879133497 1
0.825404891507966 1
0.7807391828845 1
0.998822078422935 1
1.28549557250508 1
1.02325800683378 1
0.733581879442701 1
1.16043488366425 1
1.09319980158246 1
1.38829003938757 1
0.765363018851115 1
1.12851834799811 1
1.06963258327054 1
1.15836791670271 1
0.421942245515426 0
0.847124268369947 1
0.801921071747435 1
1.12047982696175 1
1.00656719360035 1
1.00107308331653 1
1.35854940720873 1
1.14913975629679 1
0.950129141849665 1
0.960941701229951 1
0.86139418613673 1
0.57778798807709 0
0.779648246921918 1
1.00001616475588 1
0.735399370767867 1
1.08082650144792 1
1.12952379909296 1
1.10542757871391 1
0.820994865820692 1
0.947978610178696 1
1.10354945188588 1
1.41348040916703 0
1.05672925513251 1
0.702860311276586 1
1.09496698608502 1
0.842976802095618 1
1.18626082628816 1
1.05815986208018 1
1.16550783003456 1
1.06218997811984 1
0.784110616371754 1
0.80796663750079 1
1.05412876580683 1
1.31621484912942 1
1.30033689728503 0
1.0187579412021 1
1.09106843052695 1
0.738765586520559 0
1.13515143983001 1
1.05813989507501 1
1.28422730296406 1
0.960195870234655 1
1.18257288349376 1
1.0313240908744 1
0.92033184258895 1
0.915540854792383 1
0.919328019370838 1
0.96037330694692 1
0.656523707005498 1
1.1068437134763 1
1.01293738490076 1
1.12550162688082 1
1.10939640042827 1
1.08421783371634 1
0.586018107141789 0
0.848187631007043 1
1.24261819526666 1
1.1896907448478 1
1.38990239242806 0
1.22442582481829 1
0.856463964025439 1
0.629930762177676 1
0.620716899172346 1
0.898203075197202 1
1.22005445376796 1
0.84011421218529 1
1.22897116785229 0
0.979952472177507 1
1.04604504095956 1
0.852019446676928 1
0.67122953765546 1
0.864091427815013 1
0.922475261175681 1
0.876166672018091 1
0.963655146363151 1
1.17299442922189 1
1.25965286831158 1
0.806785449043176 1
1.13759947445657 1
1.35910119526673 0
1.3789737506991 1
1.27567529911063 1
0.982901728643698 1
1.03265824458496 1
0.82141520566994 1
0.990332320551173 1
1.26071642788623 0
1.39242374818101 1
1.14939853308927 1
1.07038864708089 1
1.32703467329934 0
0.539754219555299 0
0.682433859252372 1
0.889245148263051 1
1.00969824888348 1
0.761166877957446 1
1.38373920339195 1
1.36394207244081 1
1.09676713179458 1
0.757766318118026 1
0.978085722163402 1
1.32718760572101 1
0.818641174898146 1
1.10038315095468 1
1.099139546525 1
0.982953553771043 1
0.855293507048138 1
1.12739845093936 1
0.928885466875591 1
0.464731815837444 0
0.593148870669203 0
1.10215952090249 1
1.07372688306016 1
0.926857127718082 1
0.599649855900336 0
1.20461368948772 1
1.41058173296484 0
0.597457936861116 1
1.10352470869963 1
0.744307906094702 0
0.995028692406412 1
0.593980312451316 1
1.18692692363525 1
1.02628657954298 1
0.864635534499135 1
0.781437525524078 1
0.797767743655167 1
1.19445269735993 1
0.588108596969907 0
1.1653642421628 1
0.833077111242594 1
0.89382731468822 1
1.13043922669557 1
0.842436937978 1
0.790948548661504 1
1.06577060280343 1
1.09884548225948 1
1.05306942223015 1
1.0255412379294 1
0.469996423655403 0
0.856883472839099 1
0.904744817352478 1
0.776563263095983 1
1.17595892190225 1
0.945746797415117 1
1.01164241779632 1
0.967556996779307 1
1.03225848206841 1
1.03061882190713 1
0.777782619778599 1
0.939810177624436 1
1.10086544477713 1
1.34600050883879 0
0.816406211028904 1
0.915171029246276 1
0.656467490589451 0
1.06057444161335 1
1.01374554403502 1
1.25744884928005 0
0.990328914360533 1
0.761880115710889 1
1.1779676011013 0
1.27306522754244 0
0.984930292198245 1
1.06564908954045 1
0.630466590331434 0
0.713208234385589 0
0.896317037039488 1
0.725811104869209 1
0.674010197540651 1
0.773111844773157 1
1.0884638222141 1
1.19785599103758 1
0.783675998147216 1
1.1346598966472 1
1.38543649895681 1
1.04218919716559 1
0.745113400834441 0
0.906537169450024 1
0.820463730149906 1
0.929625690271793 1
0.876666941517294 1
1.05238177738426 1
1.20966891188411 1
1.01406480842953 1
0.637413740972959 0
0.656157754816327 1
1.20031118119515 1
1.20430091420808 1
1.0546926169193 1
1.42767358478675 0
0.893112959643854 1
1.38655675179079 0
0.579093590630914 1
1.16591983931282 1
0.660270825140338 0
0.975758271912421 1
1.18955002353599 1
0.616523339440875 1
0.704052117673239 1
1.05082657795274 1
1.0871477155588 1
0.900877790097608 1
1.25376430676897 1
0.848935373732055 1
1.19293965065216 1
1.13663863940694 1
0.635193211306364 1
0.767142246708051 1
0.96976158862389 1
0.930309766943572 1
0.883950235277101 1
0.993740432797736 1
1.08116348168692 1
1.05730736248034 1
1.1354537888524 1
1.06806859412211 1
0.616679975373157 0
0.776868357254561 1
1.36946795361314 0
0.941307669509921 1
1.06746726969273 1
0.611136270589077 1
1.06118937387205 1
0.863185237343353 1
0.756474096391354 1
0.906182931276717 1
1.02856582671174 1
0.680204026884394 1
1.29797525453602 0
0.885307890894062 1
0.921019357816602 1
0.838086763771458 1
0.66007785602194 0
1.46466574815355 0
1.11485055910586 1
0.605789607485288 0
1.12711459693513 1
0.789301366971686 1
1.07505729226677 1
1.09455143105932 1
0.8747803938453 1
0.771089546069406 1
0.948963373826062 1
0.967860924535881 1
1.09402738301153 1
1.12014038427797 1
1.00751938914241 1
0.818313590182006 1
1.22760385543103 1
1.0444879698227 1
0.897487328762646 1
0.914291772109583 1
1.09972330031947 1
1.04227113399305 1
1.23747808098711 1
0.945516169146508 1
1.11624311522087 1
1.19271285651741 1
0.745235700143649 1
1.50896490232418 0
1.49971000730939 0
1.09205021624129 1
1.23614093738685 1
0.957184191142931 1
1.04746417208979 1
0.802420936046296 0
1.18070104559912 1
1.1274521061996 1
0.674754531349764 1
1.23459846273427 1
0.966535889841379 1
1.01146520254328 1
1.04248846778542 1
0.942692373645361 1
0.8660995161241 1
1.19117631814624 1
0.834191607418794 1
1.08289226665806 1
1.10677110269512 1
0.956768794198009 1
1.09616426898977 1
1.06603705991483 1
1.04057442945239 1
0.890702268887048 1
1.04714963939113 1
1.03174674774794 1
0.916482666436168 1
1.17231783569091 1
1.29222657294237 0
0.838824879790228 1
0.665456553823331 0
0.726713250049481 0
0.831781980711427 1
1.13229657719918 1
0.996459133313914 1
1.18654887956249 1
1.02266441030592 1
1.04180478829948 1
1.02138212461677 1
1.01354613617814 1
1.24228420237937 1
0.874921211880835 1
1.2220792438613 1
1.39869842361256 1
1.04792220881216 1
0.768566543307135 1
0.980906643680059 1
1.10380309476003 1
1.25732639543064 1
0.866280662990701 1
0.568491137051673 0
1.0689020108468 1
0.884825384015285 1
1.00818811012359 1
0.947842471327464 1
0.961844735555245 1
1.03051221949477 1
0.990147158767443 1
0.81909622660865 1
0.928159671365416 1
1.02028457518106 1
0.654973569449544 1
1.24842698065346 1
1.00706943763819 1
1.03648863986587 1
1.12175055844997 1
0.580018314509424 0
1.0116842084691 1
0.930694720182061 1
1.11873824007775 1
0.970872253616326 1
1.1131746745706 1
0.913625069780819 1
0.905846386721981 1
1.07863528462169 1
0.717524398109763 1
1.11265234707247 1
0.853603999904099 1
0.861145517633436 1
1.06531440932919 1
1.2095125186691 1
0.677029214672242 1
0.909089897273759 1
1.03193605671228 1
0.788747034978777 1
1.11103388369726 1
1.16643222776647 1
0.87612857041097 1
0.777968027637791 1
0.973073445637165 1
1.25962531407041 1
0.967901460009941 1
0.981956809541222 1
1.34175439937941 1
0.948193566083925 1
0.805391361221238 1
0.835829997941829 1
1.12260432897166 1
1.01529904665047 1
0.968822192522051 1
1.33487918815269 1
0.887223143343314 1
1.06287515870598 1
0.821792439512449 1
1.05464006422178 1
1.08242550199746 1
0.866329038298534 1
1.10306344687917 1
1.14079481013216 1
0.992025708587912 1
0.976341830373715 1
1.02825775150369 1
0.643041835315217 0
0.926106850945327 1
1.41287969161179 0
1.2318158111208 1
0.877566104797719 1
0.921922312381311 1
1.09673765313241 1
0.861014441711373 1
1.17107398295 1
0.982291431581862 1
0.876393011092567 1
1.10157925480234 1
0.70299384149589 1
1.0207526362291 1
1.06709712642113 1
1.14295779526125 1
1.2633158385885 1
0.770327105902512 1
0.917727255723569 1
0.982654414822916 1
1.42651019287401 0
0.960993980390432 1
1.01497597490047 1
1.00884869958843 1
0.828387759596493 1
0.990971705833858 1
0.630581043794736 1
1.24849559669125 1
1.10650494795168 1
0.80255528724346 1
1.37153716623989 0
0.650667734653824 0
0.889575598861863 1
0.978790187400206 1
1.02623781985624 1
0.674223007212545 0
0.836970222270651 1
0.99585960026154 1
0.769745616393559 1
1.29598445671638 1
1.14871734900068 1
1.23699283567149 1
0.853194522462356 1
1.31793191645223 1
0.681605614627962 1
0.719201635094412 1
0.885235707673322 1
1.39878793705521 0
1.41824827175457 0
1.14835067579835 1
0.987363824154244 1
1.15097102518117 1
1.00383211528308 1
0.923956790624992 1
1.34748553797375 0
1.00088207331284 1
0.858097079375616 1
1.30419413415996 1
0.712212669417122 1
0.914989175779001 1
1.00288016710156 1
1.21771574182228 1
1.08240632424401 1
0.86869838243108 1
1.11683324633222 1
1.0909017554442 1
0.854642188054617 1
0.969835529130023 1
1.09648858271056 1
1.26568830788167 1
1.22486115656477 1
0.921776893487926 1
0.697585257363011 1
1.27625693787993 0
0.970257978498812 1
1.00265129680947 1
1.27640978440541 0
0.956330040208112 1
1.14277450667924 1
0.902490865534098 1
1.18944373027483 1
0.888969555279431 1
1.04246884387929 1
0.984966956404112 1
0.698018935729542 1
1.17490427994406 1
0.693577092484922 1
0.871545277228949 1
1.16089245030502 1
0.861050246256153 1
0.824956941019521 1
0.851381560991222 1
0.879747952549531 1
0.628760812760059 1
0.826751214428139 1
1.29002793948142 0
0.92120566902359 1
0.876420688150316 1
0.977205061841963 1
0.989999733212162 1
0.610879013657693 0
0.782033083160619 1
0.754072398046071 1
1.38175199041961 1
0.638851094802206 0
0.539520521741466 0
0.902194247226311 1
0.964669937486188 1
0.882168589815759 1
0.945348574110721 1
0.852218836961419 1
0.840060490674771 1
0.774431231005333 1
0.918647665612329 1
0.923851045255371 1
1.0163287986151 1
0.831025596412497 1
0.904354784943381 1
0.624512188823705 0
1.04122040721246 1
1.23392454855649 1
0.702262966891893 1
0.995826862292898 1
0.889761962558235 1
0.936826862505242 1
0.903168961642235 1
1.08486786395261 1
0.840624363175429 1
0.95392573906817 1
1.37629352197309 1
0.948557291205066 1
0.828087294604753 0
0.813181009708787 1
0.855054189282458 1
1.49515657660178 0
0.922879052893178 1
1.1059573189632 1
0.917037773169982 1
0.977889833358808 1
1.11232498610069 1
0.826165582430688 1
0.996179429559524 1
0.939160069396374 1
0.60411482139435 1
1.01749640438603 1
0.692933328229446 0
1.43827828832597 0
1.00773623743922 1
1.28385718111107 1
1.0055799894219 1
1.29285462443528 1
0.876849766186046 1
1.02070690667383 1
0.918196382175683 1
0.945984805434768 1
0.759595231327405 1
1.15570973704476 1
1.18477055350658 1
1.07108312602735 1
1.16571678487028 1
0.876450153099526 1
1.09171701195209 1
0.754832785792051 1
0.779833630625978 1
0.803566447775265 1
0.612406359887694 1
1.0555327553808 1
1.05525182615454 1
1.12207940543423 1
1.04168145355966 1
1.10833685885225 1
0.974277350388404 1
0.750350294230838 1
0.816251273068629 1
1.08509017012499 1
1.09482858703766 1
1.15751315909109 1
0.639142531926813 0
1.15628251095148 1
0.745184254500143 1
0.94581495713232 1
0.928858791623668 1
1.09041865714395 1
0.866225095547282 1
1.16559422995463 1
0.775954969307327 1
0.776402663087661 1
1.0872409913931 1
1.02117420179274 1
0.882665951135127 1
0.850284683221189 1
1.2162444834969 1
1.18761562986351 1
1.22580141572881 1
0.850349650020734 1
0.998636680409197 1
0.587272491866058 0
1.08611336606177 1
1.01881909820714 1
1.18916340204335 1
1.15930786495833 1
1.12595802226483 1
1.13100052901565 1
1.22391479875172 1
1.34336305952951 1
1.05690592722085 1
0.964850435103002 1
1.46391327133921 0
1.27253649094289 1
0.841930338469764 1
1.27800165931863 1
1.24770735279981 1
1.286042792831 1
0.580376566786272 0
0.812098724704313 1
0.9831371337551 1
1.14902654167894 1
1.07650672971665 1
1.00720365320339 1
1.35143950469416 1
1.03360951988091 1
0.929150915425178 1
1.38356949230241 1
1.14604967415891 1
1.01521156007457 1
0.738059745235864 1
1.02389274192259 1
1.09371254995807 1
1.10557446344917 1
0.890922079707493 1
1.03419504430054 1
1.07935571257952 1
0.809202599595844 1
1.06028173028645 1
1.15316154300603 1
1.00716167948325 1
0.918177011970428 1
1.40840677800441 0
1.26469770600175 1
0.905017050742663 1
0.992274066118892 1
0.71005366940144 1
0.946533035106958 1
0.593090546297869 1
0.79527333998323 1
1.03023900928149 1
1.07379444599086 1
1.28759014711719 1
0.727336728434583 1
1.34345618848153 1
0.990929512961715 1
0.899201854043881 1
0.993173822873973 1
1.02195513761396 1
1.16616405306725 1
0.803414618341893 1
1.09845441877911 1
0.608669330431099 0
0.815806011742541 1
0.759111197853577 1
0.80137482964439 1
0.958787789795338 1
0.797969378358899 1
0.79359978892399 1
1.30315907348354 1
1.18905103093879 1
0.981819814803026 1
1.08140035942842 1
1.39646513490576 1
1.20402775914232 1
0.783420298753636 1
0.903971443234198 1
1.07296068107243 1
0.983907896682311 1
0.908999416826948 1
1.15990115881032 1
1.20605851466616 1
1.23657611978891 1
0.815808845156589 1
0.851355385500618 1
0.880259800033425 1
0.991128772753901 1
1.18064980062405 1
0.691621984929255 1
1.04563448334445 1
1.21301180470812 1
1.16258606442271 1
0.97506852154741 1
1.21872593317963 1
1.00406544682809 1
1.1667215857322 1
1.00559378630633 1
0.908357421202676 1
0.791325182415014 1
1.20024785051475 1
0.802103307337312 1
1.03912593926189 1
0.998155768286686 1
1.17753772481179 1
1.07448653190651 1
0.806608737249559 1
0.950616681182281 1
0.79592420307276 1
0.582975046757411 1
1.21933685514029 1
1.4276624873107 1
0.971266270062278 1
1.16767304621303 1
0.616888497094274 0
0.970124869428165 1
1.1484969654367 1
0.845990273736701 1
0.616008490424762 0
1.23137777022203 1
0.896428490826473 1
1.23190876135171 1
1.27106551324492 0
1.12488685118546 1
0.841684917128389 1
0.799189879697416 1
1.03633592403061 1
0.609911435691078 0
1.05315975992524 1
0.892964838574614 1
1.25571957544017 1
0.926137375905434 1
1.06619217486283 1
1.25272342876957 1
1.00274635976776 1
0.879430224721059 1
0.861173884570434 1
1.14485205379258 1
0.968808205179108 1
0.879256644974557 1
1.13346665270045 1
0.701971352510342 0
1.26029211156704 1
0.97797069817645 1
0.737539332600909 1
1.04856412151754 1
0.898317290072494 1
1.1142522138315 1
0.843760449039558 1
1.00066852990353 1
1.18585287756247 1
1.09570351362476 1
1.17855846954295 1
0.972528111512703 1
0.58161920293584 0
0.804602419837681 1
0.950274964091129 1
1.19577803244662 1
1.42503048585546 0
0.764253685319236 1
0.877658569826019 1
0.884310259381807 1
1.06021517432862 1
1.0723944968759 1
0.449785211557267 0
1.23885374671948 1
0.938461755415709 1
1.07665557313807 1
0.833503911801628 1
1.01959101225006 1
1.01013726012825 1
1.08081496275247 1
1.13803792042471 1
1.34647750688798 0
0.806598112218524 1
0.912818637461804 1
0.795838486109289 1
0.987487189507809 1
0.779629595722609 1
0.938667232915657 1
0.979807363858776 1
0.842049385927219 1
0.953087184384794 1
0.74721782314394 1
1.10495110197839 1
1.14675845576656 1
0.923591496309106 1
0.948372301017838 1
0.994919297111204 1
0.957483329013719 1
1.14379419731486 1
0.850265033889687 1
1.31990877267425 0
0.789059723948303 1
0.914863196111636 1
1.43746962331909 0
0.711833111183345 1
1.11190278946449 1
1.22822757780336 0
0.874161579954928 1
0.849120957296255 1
0.85586345322257 1
1.25570496293031 1
1.07888873439588 1
1.244304462217 1
1.10503351501207 1
1.30363430750917 1
1.40158811209867 1
0.779040612067772 1
1.25679179916998 1
1.24321508366741 1
1.19927881659283 1
0.916988483184004 1
1.27906859717257 1
1.01782787698963 1
0.776053790123501 1
0.758033697990054 1
1.35373579746736 1
0.732264802500641 0
0.804861693877054 1
0.581634768476771 1
0.869473552579228 1
0.95768159829383 1
0.984712148625234 1
1.40429616754658 0
1.02509458612069 1
0.91758396424689 1
0.932051741169958 1
0.964743839581916 1
0.955852663043732 1
0.719869061409577 1
0.863440169821325 1
1.1281435605454 1
1.13542892595943 1
1.02826037751679 1
0.921034547441288 1
0.789167502333801 1
1.00115599420604 1
1.03371482034889 1
1.02020238517443 1
0.797339702906105 1
1.03738370589271 1
0.793563373032606 1
0.709290093620134 1
0.607189479543197 0
1.18407284742413 1
1.00872596025509 1
1.048941996688 1
1.02527725681446 1
1.00354883539465 1
0.843093458148529 1
0.779602454081488 1
1.16899169882853 1
1.05037534441591 1
1.07576687426896 1
1.10772035360657 1
1.14074251328674 1
1.22499007508013 1
1.07661783852 1
1.29769059711279 1
1.0218639694546 1
1.0288885968043 1
0.827052011428525 1
0.907019138750384 1
1.22219785740055 1
1.07756606728747 1
1.06759267430371 1
1.32871969786211 1
1.20905580057659 1
1.04116339237275 1
0.974277724308806 1
0.992828687890121 1
0.910503612232326 1
1.16391398833342 1
1.21803293602045 1
1.04509407933001 1
0.77201290632313 1
1.12836409724427 1
1.0813439357404 1
1.0155594222154 1
0.994724956340664 1
0.99311074377919 1
1.06118082940658 1
0.774339746742516 1
1.05633257519845 1
0.840341317066744 1
0.871051408922222 1
1.07358683706143 1
0.936930387568778 1
0.76703341246153 1
0.803248918373284 1
0.930409540503161 1
0.878144378246714 1
0.997267413614667 1
1.27957921774364 1
1.10140049191413 1
0.798839061335659 1
0.61539608144206 1
0.882901069975105 1
1.03591868338058 1
0.814277308737575 1
1.02385464935077 1
0.909612385994103 1
1.07614321583414 1
0.988994360052734 1
1.06565537770543 1
1.07305109707932 1
0.930279310114232 1
1.28162759916182 1
1.16830047378238 1
1.01874214777881 1
1.05856783391309 1
0.617455067728891 0
0.864883840959668 1
0.656275285502782 1
1.03753183436391 1
1.24587967129018 1
1.16886050509196 1
1.16611310176896 1
0.996621944960369 1
0.925455780444257 1
1.24290942308056 1
1.07432985474023 1
1.12026566943239 1
0.987518845392712 1
1.0175604047711 1
1.03394327375123 1
1.23661621443554 1
0.820277175639166 1
1.05461459626792 1
0.878217798574385 1
0.990865947540456 1
0.871079099548255 1
0.979889401925191 1
0.917603209009387 1
1.19586476412422 1
1.16067010142639 1
1.25622981844511 1
0.956323986824828 1
0.547700877940606 0
1.34812658295679 1
0.791962181794956 1
1.08965368654823 1
0.864654381026657 1
0.795157972888967 1
0.979334605341607 1
1.157599440634 1
1.54036324608036 0
0.924557164563826 1
1.18369872698127 1
0.86126391121141 1
0.861535693373654 1
1.05088115421344 1
1.2055081214997 1
1.17651276296469 1
1.05448623669496 1
0.851625719158197 1
1.50536880695586 0
1.33257165230001 1
1.09750194430908 1
1.28616111470098 1
0.983528081437742 1
1.0978855623727 1
1.07871568515832 1
1.12969676002213 1
0.595519971111412 0
1.0131169457586 1
0.977875191450058 1
1.14164215968558 1
1.23421229095025 1
1.12664716843979 1
0.836554484148925 1
1.03108715837766 1
1.23944899573826 1
1.1213034817771 1
0.857720791168523 1
0.917553197184844 1
1.34062877985388 1
0.872092689786562 1
1.00784238562372 1
1.01238505002854 1
0.931672992045614 1
0.871192958454811 1
0.850627998113223 1
1.11497452128675 1
0.812008705019135 1
1.05271672073458 1
1.3151336791103 1
0.993066828686352 1
0.94580714597003 1
0.899441587297454 1
0.87132509846491 1
1.27058200722012 1
0.885754760806567 1
1.16658098141359 1
0.680085306494329 0
0.900679457382995 1
0.940702443580338 1
0.858984317785546 1
1.11085264611464 1
1.01695427002408 1
1.09869723072442 1
0.855943555569824 1
0.769565044918954 1
0.867719358856031 1
1.02274560358346 1
1.05479693483417 1
1.28312210292509 1
0.539015736736185 0
1.15047049918911 1
0.693020973093019 0
0.936600886901678 1
1.10970033083392 1
0.77983750623436 0
1.179421611076 1
1.08864006653149 1
1.07665021715418 1
1.37425770856419 1
1.05209301258799 1
1.07937349736128 1
1.2605045036566 0
0.944890701736901 1
0.914989359596254 1
1.18051124244571 1
1.12610835145916 1
0.982826975320239 1
0.909373546783202 1
1.37224723793255 1
0.97461193066173 1
1.01237107516467 1
0.909215306285606 1
0.916211364448517 1
0.949073657524081 1
0.780504638809967 1
0.706708195674151 1
1.11341284590205 1
0.717753840511461 1
0.954399035307342 1
1.16972254120135 1
0.658914699103271 0
1.01056682598191 1
1.05920657333577 1
0.795584004384078 1
1.22030101063429 1
0.872900031264242 1
1.07937293984491 1
0.871854689644396 1
1.10205341341778 1
0.968955927625521 1
1.0837699960606 1
0.852005330873316 1
1.07394330176856 1
1.06082055341777 1
1.13838882060861 1
0.884215483958928 1
1.19328626804494 1
1.25627399895548 1
0.933205548395081 1
1.13835948563153 1
0.75547942734661 1
1.24840074141759 0
0.813674764464717 1
1.10341090674388 1
0.988773826668761 1
1.03324861618061 1
0.917400255390317 1
0.998180038239075 1
1.09064964325893 1
1.01137406627644 1
1.43723617393278 1
1.09178997563458 1
0.568908904167728 0
0.842279767116374 1
1.06148282243823 1
1.06051054930458 1
0.859025518161975 1
0.805127962562592 1
1.09451937270709 1
1.30491192864531 1
0.920238953072629 1
0.71693836730053 1
0.916286911628613 1
0.757427784831233 1
1.12873366380233 1
1.0173078547974 1
0.917611125408678 1
0.877285420547269 1
1.01064712425217 1
0.857957166870437 1
0.982361894357149 1
0.866003825554527 1
0.629312891423889 0
1.2361232182593 1
1.04546733828072 1
0.962146946206068 1
0.964630821473122 1
0.843053177993852 1
0.986708607852984 1
1.17005523765224 1
1.1356628657221 1
1.12890478869883 1
0.791991148307085 1
1.02040423940883 1
1.0139330681906 1
1.00637150398764 1
0.870144310778763 1
0.947144868771222 1
0.958095863115273 1
0.947136676400169 1
0.869437326941241 1
1.00745992154577 1
0.825042574649388 1
1.00212565631301 1
0.814723198282311 1
0.795716631594667 1
0.97280093408498 1
1.04642531980196 1
0.94755078731933 1
1.02885498224988 1
0.767115442619992 1
0.901803745365266 1
1.11282340263465 1
1.19290133429471 1
1.35012669524858 0
1.01015175923029 1
1.47021199475341 0
1.16987826596195 1
0.966067680558536 1
1.00550941409029 1
0.62452666626162 0
1.12677113811445 1
1.27746918701516 1
1.00589702399155 1
1.35427819409654 0
0.702372183130447 0
1.03938282172148 1
1.24377863659842 1
1.00364653912716 1
0.972546801646527 1
0.827826174963036 1
1.31583453363402 1
0.651699732365032 1
1.0688525600786 1
1.05293735001652 1
0.795705226211274 1
0.811388615753505 1
1.00512393994527 1
0.970274402121956 1
1.33034410223432 1
1.18081469053324 1
1.03424102866183 1
1.19670090738176 1
1.19269775819116 1
0.487455782332787 0
1.05289453053686 1
0.899168407680214 1
1.21586854638565 1
1.09457712322129 1
1.12835062912783 1
1.45885604561383 0
0.449024188543759 0
0.498075538139244 0
0.744082447217254 1
1.07076846061088 1
0.917159658657251 1
0.934023550723597 1
1.07905100371376 1
0.864351555964142 1
1.05918049056317 1
1.01320017019127 1
1.13334932170266 1
1.03607907785637 1
1.11729676864122 1
1.00704963338614 1
0.709803281353305 0
0.954884093710971 1
0.851099548300263 1
0.929162882162684 1
1.07898680766528 1
1.06602442619851 1
0.977325403400833 1
0.998310399646933 1
0.894316367387913 1
0.819577411307895 1
1.22122831104286 1
1.26614951469003 0
1.15040501378306 1
0.921002828938527 1
0.826031675651184 1
1.20392522840874 1
1.19193889253607 1
0.944837790097999 1
1.14967663361593 1
0.972955424148284 1
1.17898024991965 1
0.787767277655314 1
0.947113954718946 1
1.15406926233646 1
1.26026480883725 1
0.680925150925831 1
0.920849785729359 1
1.32156057572186 1
1.04002957584644 1
0.905352906489473 1
0.817230841780459 1
1.14722324937967 1
0.836581622225856 1
1.14645380713075 1
0.751844717314668 1
0.886899216077036 1
0.937920806335259 1
1.08601123250841 1
0.954315247627701 1
0.997349089578782 1
1.1714344197056 1
0.936062321930881 1
1.00188439103945 1
0.799727335290426 1
1.2248819585623 1
0.744084353230001 1
1.32170895937258 1
0.825938746845139 1
1.0027050706621 1
1.13195116766617 1
1.04787963058478 1
1.22047329769462 1
1.05574703711431 1
1.11167336068457 1
0.922398059324191 1
1.32046843339065 0
0.821889470986867 1
1.28710136687693 0
1.16432955832834 1
1.28617063720399 1
0.864509131613915 1
0.981938680647097 1
1.06944141572814 1
0.823841182625326 1
1.28834964824232 1
0.885326637810973 1
0.979664446640397 1
0.973136800360454 1
1.21540561369187 0
0.981492779055561 1
1.06224549320537 1
0.782148332740996 1
0.859428169145091 1
1.00782602042579 1
1.10639831249641 1
0.99800601484366 1
0.886765134762742 1
1.43439492719107 0
1.03022520427592 1
1.45235742269877 1
0.912691865988797 1
0.831187700932669 1
1.12061144041315 1
0.724975680786658 0
0.760408590181187 1
1.19596007103429 1
1.02558973857786 1
1.47623275200019 1
1.2276554395666 1
0.940999164364689 1
0.96148256468765 1
1.25245074935863 1
0.867209817782508 1
0.891983499088645 1
0.871990618799066 1
1.12024952158335 1
0.833497131195553 1
1.33124098796418 1
1.1155299384499 1
0.676692313714572 0
1.06932318017259 1
1.03771136373379 1
0.955499098960624 1
0.984347932586527 1
1.12767675579862 1
0.769156503045686 1
1.03358568783961 1
1.14676600754422 1
0.430522755885527 0
1.35919916662013 1
1.22417466070126 1
0.849374352580067 1
0.905444917617627 1
0.831896684414563 1
1.0026676015557 1
0.70853594835029 1
0.937490574536258 1
1.15564152217847 1
0.940269116852604 1
0.945036178891441 1
0.847594571526615 1
1.54184024999012 0
0.847003388453088 1
1.06530473835278 1
1.0706922890833 1
0.795722003489361 1
0.802049068130636 1
0.620024059783957 1
1.04185057993874 1
1.04618461472421 1
1.48186168283014 0
1.37537516205736 0
1.28443147067917 1
1.03097465050185 1
0.968573840804671 1
0.48438051440321 0
1.28651525991171 1
1.25635454729212 1
0.870621466936126 1
0.799219463014048 1
0.94539585021396 1
0.960494333291651 1
1.11347282042267 1
1.28900378006388 0
1.18974021966921 1
0.895771647662384 1
0.97897635676895 1
0.967643819039505 1
1.04501652150578 1
1.09569318856127 1
0.887799160382875 1
0.84429265772423 1
1.07480992624631 1
0.903261868892965 1
1.02791383952113 1
0.665050159077827 1
1.18923336307498 1
0.931171247610352 1
0.904564460232407 1
1.14513618301406 1
0.889756465198729 1
1.01117637251994 1
0.95075460994681 1
1.14726678294687 1
0.826031085489601 1
0.903291509065386 1
1.05476340633563 1
0.955681081713534 1
0.880382137678538 1
0.957596166952482 1
0.910206520364757 1
0.820085796494163 1
1.03325310310199 1
1.02381731189917 1
0.936148393123095 1
1.03135152372889 1
0.981175595738616 1
0.946553807930522 1
0.734347350942256 1
0.836877623473606 1
1.17056326842989 1
0.842600466792649 1
1.25320646872414 1
0.863342812976059 1
1.05530590048827 1
0.943600871423043 1
0.789636232366192 1
1.10583338900933 1
0.678790134062274 0
1.04204625350008 1
0.92483927800271 1
0.952051857949928 1
0.852235984872622 1
1.07606728571247 1
0.940415665955408 1
1.03102493185349 1
0.770116043331692 1
1.06574567568678 1
0.976002110105004 1
1.00331066429283 1
0.919564785913384 1
0.796084945438172 1
0.764814366431999 1
0.785248582559789 1
1.28443241841943 1
0.912036492004506 1
1.30495592959494 0
1.23282271073505 1
1.02813880658746 1
1.08346085546675 1
0.889664398494695 1
0.912272396013922 1
1.01099006875265 1
0.920381368211937 1
1.055053253393 1
1.11333006865613 1
0.820138285695654 1
0.936128530872538 1
1.02047403829743 1
0.870600148320941 1
1.25549810386861 1
1.00661385467161 1
1.33405711571576 1
1.27979495382636 1
0.856240234149071 1
0.742936878121556 1
0.824761920059552 1
1.18276979058168 1
1.05857076002401 1
0.87448486397117 1
0.935535524021574 1
1.39632227213475 0
0.765307901154746 1
0.721991302998379 1
1.05957342669592 1
0.7989496079761 1
0.932374559504909 1
0.846985701105773 1
1.27530390653646 1
0.849109433027828 1
0.816360134676329 1
1.15983200186871 1
1.38703110897237 1
0.610384960804067 0
1.10758923897226 1
0.996102574216394 1
1.04866791333992 1
0.67263633430408 0
1.18648356767038 1
1.17139234278649 1
1.05481859798968 1
0.67137450746103 1
0.840483262307324 1
0.966885240096471 1
1.29710948714024 0
1.47571598850051 0
1.25624008855077 1
1.20146167586364 1
0.929006527267835 1
1.063913822734 1
0.982254627007166 1
1.22283767575768 1
0.980723412955447 1
1.05155183720578 1
1.11590459793266 1
0.773355549400521 1
1.2690762589707 1
1.28205350560509 1
1.21644002775069 1
1.02464695469192 1
1.1557576958537 1
0.804132871114354 1
1.06093578124504 1
1.14238525426176 1
0.983908842228054 1
0.77850986581664 1
1.29078025194007 1
0.976961603973918 1
1.23648523965442 1
0.962726154119534 1
1.05661176782161 1
1.00118344767482 1
0.957783625912966 1
1.35461421245001 1
0.95488557065547 1
0.93575798918118 1
0.777628817243559 1
0.910821590440207 1
1.1967778034806 1
0.846492347858626 1
0.861745086848254 1
1.40182886681411 0
0.936564840114901 1
0.812924969263726 1
0.742952936338854 0
0.842685723251976 1
1.142464594673 1
1.06538736695337 1
1.10715756263104 1
1.0344402010581 1
1.22467790783948 1
1.15470683679971 1
1.23404326956621 0
1.15773172308669 1
1.26467682402529 1
0.9860820523032 1
1.05107183088761 1
0.70655641589776 1
1.08128555903293 1
0.684772050676496 0
1.07578582151785 1
0.875866820311281 1
0.804490133654797 0
1.03741318146544 1
0.949422274671446 1
0.831628402702482 1
1.0260213949504 1
0.834410111967457 1
0.987887093671123 1
1.00208618143895 1
1.52505537442764 0
0.679059778293658 1
1.27474808586184 1
0.858857979359133 1
0.98583058918907 1
1.02143571586587 1
0.603488557653016 0
0.824396434017323 1
1.08987911514239 1
0.772442724391013 1
0.920205493890486 1
0.891668196096363 1
0.982288388363604 1
0.8045725582803 1
0.770200661563119 1
0.955030279058803 1
0.667731202718307 1
1.0642066829876 1
1.08107026903888 1
0.951796443791842 1
0.883655988474794 1
1.10564615023884 1
0.951543672577686 1
0.894248669238958 1
0.970252898377101 1
1.02096144401298 1
0.969235803190255 1
0.936891943410903 1
1.20074296547249 1
0.972132992236947 1
0.98492080555428 1
0.918462163766553 1
0.95140352931766 1
0.98539597554442 1
1.02210659903656 1
0.567210354843844 1
0.694472431225934 0
0.956396326816996 1
1.04459946512452 1
0.977123235602831 1
1.12511987405989 1
1.02593549111593 1
1.20022996612902 1
0.723457276486761 1
1.29276375774601 0
0.923991859441441 1
1.12407454375729 1
0.930447129536553 1
1.11527103243455 1
0.745156458955825 1
1.03468592882013 1
0.755028969431683 1
1.33006988268924 1
1.2378126008766 1
1.08001644621647 1
1.0791981726285 1
0.898329386121887 1
1.36788850418336 0
0.893752587305617 1
0.831081349878923 1
0.752669352166071 1
0.689575573238463 1
0.952457457223289 1
1.42163644456456 0
1.1146429590317 1
1.35174863146954 1
0.978693031224666 1
0.88286426413818 1
0.972150734806041 1
0.953584694638896 1
0.842933145283155 1
1.11224016119054 1
1.14289384008714 1
1.09359458709999 1
1.05156654489015 1
1.1753603281149 1
0.904124040632756 1
0.736918439748578 1
0.887757314173836 1
0.820199749800392 1
0.956210878643843 1
1.07455799818598 1
0.721662701008718 1
1.17338341261949 1
0.721147745360035 1
0.63107138850724 0
1.08332599542556 1
0.77701936237435 1
1.0824868638259 1
0.849611223606426 1
0.963270010387295 1
1.24472539822008 1
0.898642777493709 1
0.837969979261262 1
1.05777896619007 1
1.22478075448823 1
1.30272729023403 0
0.948554512852608 1
1.03907114345549 1
1.33964654714436 1
1.01760562299838 1
1.19429291590615 1
0.965422591714558 1
0.914802699729658 1
0.781866514187696 1
0.861774906168811 1
0.707671340656311 1
1.01303340168252 1
0.768976581393771 1
1.20265555530056 1
1.00518535162754 1
0.892038183047892 1
0.846239830504451 1
1.11771839281 1
0.856662665523159 1
0.699201235925339 1
0.841119535985909 1
0.739708216840963 0
1.05075106931872 1
1.16619773900429 1
1.21804951629095 1
0.878865755740863 1
0.877325996594567 1
1.49963240758449 0
1.13181708975957 1
0.987916021936064 1
1.00465057293833 1
0.875811798653307 1
0.902751390331242 1
1.40820880511207 0
1.10773001568245 1
0.968216666171113 1
1.09639284630107 1
0.984063493782749 1
1.09490628528416 1
0.850440261209388 1
1.09231498744314 1
1.18317381286617 1
1.38831489405887 0
0.678021842024304 0
1.16834336891948 1
1.03632526863915 1
0.798648045665828 1
0.856956231867555 1
0.714776072524112 1
0.722164454898432 1
1.37546436554154 1
0.983460390105606 1
0.914432733618406 1
0.953424096018061 1
0.538069043660627 0
0.874996318928695 1
1.09913889042362 1
1.1707735891783 1
0.822785558526054 1
0.762043506824357 1
0.949693896980703 1
1.30662412380067 1
0.905048105676268 1
1.18649531277194 1
1.14056899809892 1
0.970100647909893 1
0.967381201165568 1
0.88905329889294 1
0.892856349374543 1
0.990590164334745 1
0.717393683681774 1
1.22412584542521 1
1.14880755024284 1
0.922943994805587 1
1.07581572273778 1
1.20524885886551 1
0.87755890464043 1
1.05810187158778 1
0.800827463406063 1
0.97922989889888 1
1.05490200541107 1
0.93298435657385 1
1.03769860619798 1
0.853808036613533 1
0.89147719946347 1
1.05136947604007 1
1.05542817529409 1
0.968261915960845 1
1.20742263801591 1
0.961793624515722 1
1.07602159871721 1
0.853504598083191 1
0.946623739848195 1
0.78109571220042 1
1.22502009555126 1
1.09720949969655 1
1.20279673481097 1
0.987872857421363 1
1.05899869150543 1
0.924933104552455 1
0.326009427996807 0
0.883412658627085 1
1.12110620626633 1
1.06942541216871 1
1.19572897688097 1
1.28569635974414 1
1.1437661087934 1
1.04375516953934 1
0.919082521367821 1
0.92515049318116 1
1.33154368149076 1
1.22697630361872 1
0.820108562912909 1
0.867503142765119 1
0.99097415164982 1
1.17931833200159 1
1.33956751046413 1
1.23695799165501 1
0.615391426683811 0
0.855595300063906 1
0.913157969767134 1
1.00989402223679 1
0.783245828674902 1
0.869827440694111 1
1.16558032737498 1
1.06034739463398 1
1.07401003792408 1
0.970217826746096 1
1.19719038853022 1
1.07312894826785 1
1.05018349398355 1
1.09223951069746 1
0.681337304059492 1
0.692667299593988 1
1.14806228718524 1
1.10207060782509 1
1.41371291048723 1
0.840421968883472 1
1.21049078998232 1
1.0926573518276 1
0.941033152716556 1
1.0850190616569 1
1.1373688259007 1
1.20144946440326 1
0.885672836437147 1
0.929348217366208 1
1.17583068809216 1
1.00182850732922 1
1.08991364508407 1
1.13391787680501 1
0.638471624758281 0
0.77595335458235 1
0.92163588183735 1
1.23805472021645 1
1.08782276171883 1
0.836696432823659 1
1.25367374145234 0
0.91833496748792 1
1.30365458675675 0
0.871178763422929 1
0.925943450476791 1
1.20959748598916 1
0.988895452482778 1
1.11226920191187 1
1.04353333502735 1
0.55079824135572 0
1.38021035752578 0
0.946347910463295 1
0.949223131941237 1
0.985032308348018 1
0.949600011058894 1
0.672008934506666 1
0.721781186230255 0
0.705961644810679 1
0.756767970522216 1
1.21781966454235 0
0.693576617670221 1
1.17077685105505 1
1.13204260709173 1
1.05017114127078 1
1.23102548433535 1
1.20471995785845 1
1.23245778100906 1
0.767633153902861 1
0.816126083108827 1
1.20861167640226 1
1.36681346089961 1
0.961555246202687 1
1.14839753824369 1
1.23434185232896 1
0.670423420521933 1
1.07859177739644 1
1.29133941228359 0
0.97658284382075 1
0.890047433810107 1
1.24696222018615 1
1.30092136085774 0
1.39355024424943 1
1.26376142344411 1
1.16376479413669 1
1.14965086657902 1
0.971002925714185 1
1.12820485494232 1
1.00299611769251 1
1.08641442563025 1
0.936418128571405 1
1.04057065975947 1
1.01245176699363 1
1.1474740629655 1
1.12661510753731 1
0.874952640934024 1
1.34249010511418 1
0.881004032100832 1
0.941903765738875 1
0.737857520647787 1
1.21671958726043 1
0.976418384804574 1
1.32429179872243 0
1.11010965163839 1
1.13806456246504 1
0.867279232947275 1
1.08969016320436 1
1.18639968881987 1
0.868093781042764 1
0.735898996945988 1
1.1411025200661 1
1.28260141102273 0
1.47239776045578 0
1.27968185473621 1
0.982378689286294 1
1.13959899945474 1
1.19222030519009 1
1.05862993485647 1
0.917100440345756 1
0.718235326963801 1
0.950887154914575 1
0.945943336924394 1
0.968847571831162 1
1.01511533948735 1
1.13757169663358 1
0.602961704001429 0
1.27794420201572 0
0.947034491806584 1
1.0026493053805 1
0.995338173993556 1
0.914307203131309 1
1.2174278690875 1
1.17928373230949 1
0.997591896734404 1
1.01654261253479 1
0.923942462989432 1
1.04625587844638 1
0.895291717030573 1
0.831979633869638 1
1.03626694684748 1
1.28454399497067 0
1.01917129632758 1
0.885040532964947 1
0.662075761038961 1
1.43862970054863 0
1.11578609052594 1
0.98093341267462 1
0.76223519911475 1
0.857317236482914 1
0.969054906261116 1
0.962720572568093 1
0.776859577509433 1
1.37686719082842 1
1.2784727741239 1
1.09764749345084 1
0.88633753200926 1
1.3562113012516 1
0.571632431485224 0
0.835909315767262 1
0.843566960551091 1
0.809450139138538 1
1.1011314430209 1
1.08466128727742 1
1.05798034832096 1
1.1610758222437 1
0.963661143020724 1
0.618995160970655 1
0.964049959983539 1
1.16742599618962 1
1.08770363061729 1
0.885076092037304 1
0.938739562604262 1
1.17607874773857 1
0.966431449107585 1
1.07398163769904 1
1.0165573022365 1
0.715627443625604 1
1.12475563559476 1
0.887853455932999 1
0.992333624451301 1
0.942380205275646 1
1.35727015955847 1
0.948983666310801 1
0.817106971749158 1
0.727421425715014 1
1.3053635841205 0
1.16782484658707 1
1.10448076843121 1
0.969236750663939 1
1.08031198215933 1
1.03276271870759 1
1.0129341300953 1
0.991947010749342 1
1.14230696473332 1
0.77456726542039 0
1.07734694809756 1
1.18691394476325 1
0.693197466436477 1
0.986166699739271 1
1.06529040301742 1
1.31971634284538 1
0.924917438038027 1
1.107139099326 1
0.893699682006217 1
1.19014227562296 1
0.39811349878961 0
0.983420310757863 1
0.905547130601047 1
0.986654793533776 1
1.01144640759839 1
1.01949760074588 1
1.00208398122866 1
0.956243321731502 1
1.00342086393984 1
0.895445281623117 1
0.852078701167579 1
1.12394613547306 1
1.12728620334664 1
1.28225821757006 1
1.0174164812001 1
1.07887466159787 1
0.626759600807633 1
1.46611416305855 0
0.996639822682624 1
1.26122514351701 1
1.08635878493738 1
0.930378026179679 1
0.790777726048412 1
0.931570299681603 1
0.869924170915804 1
0.798103565712816 1
1.06226184374509 1
1.19113689530414 1
0.78486840896957 1
0.948326210924745 1
1.02939290206679 1
1.30705700509256 1
1.09296630927686 1
0.763401060807089 1
1.13366889172444 1
1.13759742347576 1
1.09830191346897 1
1.05729300322704 1
1.06698571634129 1
0.963461770435533 1
0.924364172808527 1
0.854574058567099 1
1.3269736072543 1
1.25669076835674 0
0.905695412916641 1
0.90782757246962 1
1.11861787441172 1
1.06289526181129 1
0.949911857513619 1
0.425624426463398 0
1.0219099618549 1
0.943165548940307 1
0.960519100134147 1
0.622989264463586 1
0.571079146766725 0
0.990658072323548 1
1.30729222482917 1
0.977793828323559 1
1.16408222360328 1
0.793154231204106 1
0.860591737567273 1
0.920659767762019 1
1.04419531708931 1
0.592982142439944 0
0.960734394455806 1
0.913240099595163 1
0.874595727466264 1
1.02649443386396 1
0.850633729909661 1
1.10934851759609 1
1.31455756087032 1
1.09818550897202 1
0.963682870062705 1
1.02019934848809 1
0.921830870747187 1
1.02166022103508 1
0.933953001844549 1
1.21210702858581 1
0.819113993051064 1
1.0655887342753 1
1.0354596379897 1
0.724913473500066 1
1.18479691415362 1
1.12092616436826 1
0.812777691872713 1
0.920073074318736 1
0.720540280247522 1
0.795943882946468 1
1.22731541245648 1
1.08761464914806 1
0.985561827429181 1
1.21438525109235 1
1.28425630710235 1
1.43824520838639 0
1.25559475626206 1
1.14300902319368 1
0.712119168023221 1
0.886151507994343 1
1.32137857792891 0
0.84826057543454 1
1.2081809515582 1
0.974235277401453 1
0.901324723197105 1
0.944254532081697 1
0.920581326388079 1
1.02277298627913 1
0.886613578567278 1
1.04954530566914 1
0.834472859999375 1
0.88844971287917 1
1.14584373290966 1
1.14758348658824 1
1.01243057431378 1
1.22293505620739 1
1.15826088894322 1
0.860290214624216 1
0.754826221082419 0
0.943364242355704 1
1.14062679820703 1
0.625181760108502 1
0.830995745550668 1
1.3266558269762 0
0.948896305653722 1
0.836278063203115 1
1.00989300316502 1
1.14040157040984 1
1.0807404672132 1
1.02700380019507 1
0.916915517102441 1
1.00765490237716 1
1.45731286780469 1
1.21991162743867 1
1.02928814434327 1
1.42508566508658 0
0.824058859448119 1
0.786862329469587 1
1.04469614893522 1
1.15136005429911 1
1.38049989375441 1
0.893390322282602 1
0.877719235994881 1
0.980207120380421 1
0.854731012203147 1
0.734596948120495 1
0.609273151266762 0
0.843932749798958 1
0.565539279423723 0
1.1459938728046 1
1.21006728804624 1
1.17929427245137 1
0.65986769837746 0
1.2003639072071 1
1.06305339398816 1
1.05766322975341 1
0.960536624291388 1
1.09768387626507 1
0.951854956260657 1
1.15832946672947 1
1.1914308917628 1
1.51295950191732 0
0.991927047754592 1
0.868859941474629 1
0.874862014459107 1
0.873728297736389 1
0.791284522707064 0
1.41789010786953 0
0.964987511324833 1
0.45042113064797 0
0.907284449787561 1
1.2439518725764 1
0.708681829236459 1
1.11703431741096 1
0.967247051045077 1
1.02778602039986 1
0.826286566318208 1
0.974015220887102 1
1.08952629798438 1
1.24955027876176 1
1.0493949433404 1
0.848103440673071 1
0.926553420817022 1
1.1169055025025 1
0.803217597205513 1
0.762763805051547 0
1.05889988904197 1
0.906258735004807 1
0.799371800103007 1
0.994825531890995 1
0.766713981993284 1
1.04395469202553 1
0.511191854891878 0
0.525432440033547 1
0.934072880854415 1
0.61293360745665 0
1.01399421007606 1
0.67299086098805 1
1.08388489799205 1
1.12343013889616 1
0.751739996619651 1
1.03932934437808 1
0.888649633316883 1
1.09486098420121 1
1.16087819724289 1
1.01716117066274 1
0.751906429187856 1
0.76079062200607 1
0.901489671722905 1
1.19202576651439 1
0.788352659994969 1
0.963768308715139 1
0.868536716729068 1
1.19120516826221 1
0.749310909039143 1
0.844816558027711 1
0.849734817015799 1
1.08176779778932 1
0.925653057427859 1
0.894237653199552 1
0.883929587967371 1
1.21636863410514 1
0.950887656928585 1
1.12916171686381 1
0.572210593885826 0
0.82107893137677 1
0.885717035742682 1
1.1345109227489 1
0.873823698746304 1
0.895351117641103 1
0.85640605655275 1
0.959010009675959 1
1.25413056876546 1
1.11798361021603 1
0.859390418079292 1
0.676484164469988 1
1.19318945174254 1
1.0838979015878 1
1.15887120004747 1
1.08982069250893 1
1.12898761285053 1
0.97487282751898 1
0.922993464019151 1
1.05359119377496 1
1.12491715708852 1
0.771412423058249 1
0.91986125858844 1
0.762196965312627 1
1.27175148054362 1
1.20687861488607 1
1.4545051789005 0
1.40212457699364 0
1.06250825058983 1
1.06740395549793 1
1.07220153937865 1
1.21636260523832 1
0.69824412630263 0
1.17882591359316 1
0.950710095624467 1
0.842500343849318 1
0.619912538755035 0
0.83815343471693 1
0.669613673631994 0
1.29108173790163 1
0.896493374942337 1
1.22241517617241 1
0.968844330644736 1
1.07011849795002 1
1.06180943411826 1
1.11991360062718 1
0.878643761955208 1
1.22574625023973 1
0.612284791538682 1
0.846429862495744 1
0.872395044941405 1
1.06239908279299 1
0.901535436484132 1
0.94054703037949 1
0.898127493598024 1
1.00315058435879 1
0.87992180108747 1
0.906048611614898 1
0.872327082549589 1
1.0315384914877 1
0.962091434279311 1
1.24393782876005 1
0.946938602459252 1
1.07519997893787 1
0.849371692102225 1
0.970561923348441 1
0.624218134247698 1
1.128091400171 1
1.43173548901545 0
0.840324920465735 1
0.843613667957596 1
0.855357094855756 1
1.14973611232195 1
1.01908734010541 1
0.976780998569949 1
1.07136005382708 1
0.978533034635758 1
0.945600670070412 1
0.72249723623095 1
1.29037658323829 1
0.948768260177755 1
1.00171093865985 1
0.96186593580705 1
1.1792759657582 1
1.07210954383572 1
1.66651974012622 0
1.24659697790107 1
0.789134960007548 1
0.83202004437948 1
0.826908750849216 1
1.11999693548886 1
0.985495008578682 1
0.986721304393988 1
0.700542409188928 1
1.06970077215247 1
1.17029056239073 1
1.1445222769007 1
0.76234600561816 1
1.13551855824571 1
0.948725715621314 1
1.08986344154532 1
1.09649926106113 1
1.05489594058618 1
0.980256412631577 1
0.876574731433737 1
1.12993835618815 1
0.702374338879399 0
1.07481843406065 1
1.02477381567573 1
0.905150680098145 1
1.18631202370119 0
1.16942632791711 1
1.23073452780645 1
1.38974462385801 0
0.719616097271735 1
1.08729820703084 1
1.23100026088279 1
1.12652718924799 1
0.51745622927042 0
1.22916098276518 0
1.14981315031475 1
0.998888961724603 1
0.887279905465273 1
1.06491499255262 1
1.06321829944054 1
1.08323143233889 1
1.18298479594348 1
1.31466726117101 1
0.852214636499642 1
1.1094060637733 1
0.748809384240143 1
0.906991968440645 1
0.761157110525123 1
1.12238265140807 1
1.28053615543508 1
0.737006757252511 1
1.10939099182285 1
1.15567191483815 1
1.14792072681172 1
0.548426194375973 0
0.988195868910377 1
0.924902046924807 1
1.09169133359649 1
0.853356135826856 1
1.02720319780988 1
0.786561185881651 1
0.97915320455396 1
1.06121858934856 1
1.18772592388883 1
0.929917952026208 1
0.998607221319137 1
1.16291112682002 0
1.11619685432014 1
0.72331321782533 1
1.08353500460703 1
0.97352514366588 1
0.89383828745158 1
0.926459512311994 1
0.890700205880832 1
1.02705702361611 1
1.25297367945046 0
0.884060248639608 1
0.719487703683164 1
0.508254159111274 0
0.819142297952199 1
1.14958438303337 1
1.30792881310683 1
0.828542827648254 1
0.847960339995086 1
0.683548451876107 1
0.872000447681117 1
1.00085421224049 1
1.26779934292698 0
1.12923692380885 1
1.12850693576063 1
0.681673595576974 0
1.10894054271893 1
1.10087646662404 1
1.13239292273611 1
1.29124359131444 1
0.523008355069437 0
1.26581999135654 1
1.10527050608823 1
0.972302252234368 1
1.20423445297613 1
1.35561150504409 0
0.748372939886102 1
0.950261936011864 1
1.30630232527533 1
0.847421609710372 1
1.15359668915267 1
0.856828024980878 1
1.32520192073247 0
0.795942299637589 1
0.950671411733162 1
0.659003197947682 0
1.19522957698364 1
0.822740946826881 1
1.01545195346154 1
0.989837587265784 1
0.928254186739862 1
1.37721912642522 1
0.892123391814754 1
0.838273639435258 1
1.09068874305056 1
1.10170693246554 1
1.06459932809429 1
1.00434527117374 1
0.876388662131974 1
1.40228925446607 0
0.954930632683591 1
0.868762779839105 1
0.805083502069494 1
0.856583339418255 1
1.07650425883516 1
0.8332871008961 1
1.17062719268351 1
0.760674144709858 1
0.964680453359901 1
0.838179403234827 1
1.03223926145736 1
0.915412712762598 1
0.966276564489701 1
0.929304462829643 1
1.0303207825396 1
0.909935398511836 1
1.30701392393446 1
0.687093521248025 1
0.836027926002382 1
1.12360388080698 1
1.19424541047868 1
0.78648291991056 1
1.26476726073577 1
0.645549838975107 0
0.753724360634069 1
1.12760518647599 1
0.907632010556286 1
0.971677884563664 1
0.941267138127798 1
0.956599122892234 1
1.11382258472503 1
0.923251936692925 1
1.27807755590054 0
1.34376469305455 0
1.11656840800322 1
0.85222129348619 1
0.932263356591437 1
1.28636889200683 1
0.885144423616216 1
0.752529757700735 1
0.800087158266944 1
0.975262166532614 1
1.34839083757903 0
0.94537268819845 1
1.04739479730944 1
0.77951921803569 1
1.27939869135858 1
0.600653626423323 0
0.8643978571965 1
0.754228837020383 0
0.860919036133535 1
0.752042610106582 1
1.27836819162063 1
1.05743413832554 1
1.33081287601865 0
0.952158352382947 1
1.23407612530867 1
0.993143901063553 1
0.954054710101561 1
1.27671035965696 1
0.939924318411567 1
0.781780223638717 1
0.906226800901478 1
1.15671227646869 1
1.21664262663477 1
1.09001541521176 1
1.06853594349584 1
1.06413018166821 1
0.855763363130516 1
1.22434827035349 1
0.816584267876039 1
0.939268663514657 1
0.886893049958733 1
1.2521562067844 1
1.01040771880779 1
0.757000070707038 1
1.22867927690487 1
1.25356453250629 1
0.790567666469264 1
1.37229228824269 0
0.974838707908511 1
0.861743579917806 1
0.870610969981893 1
0.964290627292584 1
0.879206356241844 1
0.863281455000436 1
1.1975607105853 1
0.798353031267324 1
0.953464457574227 1
0.950417423384052 1
0.805978500894324 1
0.632668394990417 0
1.25271319651487 1
0.935715155334238 1
0.642072334187553 0
0.75194211618377 0
1.06909214899148 1
1.06122146690191 1
0.53217968396775 0
0.701586314031813 1
0.933562584034462 1
1.13480616910927 1
0.912143216253303 1
1.03987776351939 1
0.796529151148393 1
1.31002219759704 1
1.25461781710734 1
0.839093922307458 1
1.07084094201793 1
1.27338971033907 1
0.725357104659799 1
1.01405666809011 1
0.998968910276266 1
1.38616851157924 0
1.20634631126017 1
1.10113706502518 1
1.06038740159101 1
1.12237139822169 1
0.950043749888464 1
0.750712168726347 1
0.796121111833565 1
1.25498929892863 1
1.11024432670531 1
0.976040677621021 1
1.13087772697615 1
1.12503738221522 1
1.09766210457838 1
0.778151438719069 1
0.75330862213718 1
1.12685144865358 1
1.18289090011137 1
1.06288974608793 1
1.08562529125807 1
0.942797354268643 1
0.928738823337638 1
1.05102780236787 1
0.735593889346736 1
0.790654353762758 1
1.25370409809154 1
0.668839078219425 1
0.879511160492739 1
1.10079502427781 1
0.982620265072041 1
0.843681034070708 1
1.24446908019034 0
1.37448364612325 0
0.926977778027998 1
0.959657635043222 1
0.984029330886705 1
1.31179602697571 1
1.21452332572708 1
1.02175962151133 1
0.928293818233015 1
0.999033188645533 1
0.84877570595857 1
0.444936959354615 0
0.925144853658336 1
0.957641333904163 1
1.48186701901072 0
0.873894197097468 1
0.929537766919576 1
1.11650899740279 1
1.13357627800361 1
0.832588077443759 1
0.851729742080647 1
1.05543215451194 1
0.626521093636786 0
0.750673504227868 1
1.10796818995258 1
0.959368454319854 1
0.913149298811917 1
0.819934170999299 1
1.0165728057391 1
0.736367919601976 1
1.05709578675258 1
1.18760601819774 1
0.596034042762095 0
1.30291011815457 0
0.884192781740384 1
1.00339189811279 1
0.757159537508206 1
0.740797876017056 0
1.29007558174291 0
0.868381278735213 1
0.921765764092687 1
1.09075486088886 1
0.958413956033808 1
0.722020032789584 1
1.10014066547756 1
0.459636206310795 0
0.977017340656382 1
0.764917182419215 1
1.07345316827132 1
0.976651203800655 1
0.953331539392595 1
0.449895824251005 0
0.959516889684839 1
1.20957776078028 1
0.950401169911027 1
0.934147289656246 1
0.756748704638953 1
1.10314633395528 1
1.1499506612694 1
1.00402031923952 1
1.02417781623199 1
0.679310160541809 0
1.09497192693899 1
0.991798050790272 1
0.998883028525358 1
0.952922031765693 1
1.12962098740038 1
0.985998221302461 1
1.09982493141481 1
1.33704789385008 1
0.861944996674046 1
0.762822120699873 1
0.985394359924781 1
0.891436377688514 1
0.928513067531513 1
1.20095800781774 1
1.13012211678578 1
0.770844831977414 1
0.571950620528232 1
1.27174421227621 1
1.21522791379763 1
1.31542216936485 1
0.919388464781345 1
1.2041726393232 1
0.72694677213972 1
1.0384757252229 1
1.31275036391306 1
1.08341137944432 1
1.16616594327836 1
1.41895127559417 0
1.0733584556566 1
1.21399721882195 1
0.885701940376448 1
0.816446507693486 1
1.26841989640209 0
0.902909621473274 1
0.718296408254287 1
1.1599179893295 1
0.683895541235339 1
1.2753856101817 1
0.976353796232411 1
1.10673704258909 1
1.28013131143243 1
1.29487935500059 0
0.86472839838812 1
0.932174913338546 1
0.622811505764424 0
1.48996206548398 0
1.14177862772022 1
1.28953609151097 0
0.916314796072745 1
1.07246831469934 1
0.986380891849934 1
1.19711920914943 1
0.8347855099499 1
0.939146529032096 1
1.0748071042196 1
0.955962559838632 1
0.896084273567789 1
0.59694755794752 0
1.28399111738179 1
0.975065809677637 1
0.978035192802609 1
1.15802480226778 1
1.45452532900544 0
1.08893368623028 1
1.22100529197507 1
1.25312080554631 0
0.982975154115738 1
0.884424868547747 1
1.02813977726229 1
0.867708508155283 1
0.876104814342129 1
0.936316763943731 1
1.28371084385067 0
1.23285625033814 1
0.869310698079504 1
1.01156164606788 1
0.942431096258739 1
1.0121947084022 1
1.01216699854295 1
1.23532112947052 1
1.05445158808839 1
0.995919292832059 1
0.925887394529526 1
1.24428315936114 1
1.01312423525406 1
1.0771873121934 1
1.22277783563799 1
1.03142719073296 1
0.960170077928363 1
0.830347144449866 1
0.974767309356997 1
1.01181785413196 1
0.985135857448766 1
0.976598155723422 1
0.687072613020958 0
1.00621323820392 1
1.17831141208439 1
1.11655493178916 1
0.585185760004054 1
0.855648664104359 1
1.0848356461018 1
0.962825441663347 1
1.15271665943819 1
1.15645436292249 1
1.2230125178445 1
1.21542876283597 1
1.00357023581553 1
1.37327003677907 0
0.838943500541426 1
0.99423419118513 1
0.812878665019435 1
0.967276551469348 1
1.03587911120356 1
0.664796646214646 1
0.963408108357429 1
1.06352846246669 1
1.07897990836667 1
0.762032868083427 1
0.783819523749287 1
0.911146787535947 1
1.09708973243583 1
0.808535131700108 1
0.952786193576751 1
0.889862734896754 1
1.2525591678827 1
1.25806225900289 1
0.927575828175028 1
1.18557808725978 0
0.982691426414771 1
1.29084259821595 1
1.01386380235534 1
0.781689168714879 1
0.929087278058047 1
0.78725032363796 1
0.782013891804785 1
0.970847767661679 1
0.846544557769762 1
1.03232139578466 1
1.12655198298563 1
0.936167565350572 1
1.08876054449912 1
1.04876981233961 1
0.995463995308733 1
0.866707919706363 1
0.956436718889605 1
0.881658571763063 1
0.728980715783073 1
0.915743382951843 1
0.895419519256921 1
0.955000037062073 1
0.972646567374763 1
1.19567736317806 1
1.04029424424744 1
0.790356411247513 1
0.829221015922268 1
0.842348002231188 1
0.810213971437079 1
1.00478254162411 1
0.905159699370379 1
0.695228338227647 1
0.816428989197646 1
1.17734776508907 1
0.874797740780789 1
0.681575018732464 1
0.98797794431116 1
0.893346156770437 1
0.962402881328845 1
0.863972164104093 1
1.21719391218945 0
1.2007874742464 1
0.681433881114051 1
0.883722850946227 1
0.749790834290581 1
1.07227688825468 1
1.04129201661525 1
0.807697559381069 1
1.32210443999318 1
0.691631123290409 0
0.892874468924217 1
1.1078721250183 1
1.40008360954291 0
1.04986100861637 1
0.911651493726163 1
0.998392764581762 1
1.17344934050826 1
1.14399011020512 1
0.765224056368089 0
0.91877013831499 1
0.675678792235881 1
0.688067095435776 0
1.07298581370824 1
1.10434564029845 1
0.905053158822547 1
1.23453650095835 1
1.00801441511988 1
1.00729443158654 1
1.00249810988456 1
1.04895428946364 1
1.35703527986408 1
0.980130902995626 1
0.721363014171608 1
0.754712382650589 1
0.863675972869794 1
0.991999041191315 1
1.01212916746754 1
1.0796421183928 1
0.642319793031886 0
1.13515062499576 1
0.955944484885305 1
1.02582312917693 1
1.26242189574781 1
1.25471215849545 1
0.895542244105507 1
0.792885335329294 1
0.890747940776129 1
1.1016807601302 1
0.901628504023571 1
0.773292152379559 1
0.632086608523234 1
1.02572302939853 1
1.18594321321991 1
1.05495770637953 1
0.960438195674312 1
1.4376464284431 0
1.138848007321 1
0.953364538798261 1
0.87687722341284 1
1.14088152873466 1
1.09641256274767 1
1.24101695469559 1
1.01397788984458 1
0.856488868419639 1
0.725603311290419 1
1.02884833878513 1
0.982050123247737 1
0.873842278136317 1
1.29715848595413 1
0.873610994282912 1
0.922914997837522 1
0.828604193298453 1
1.1243802038751 1
0.501904942944566 0
0.922740962395666 1
0.885341815336905 1
0.916141168183687 1
0.890692787985122 1
1.05748202248023 1
0.76928449235654 1
1.25715036531274 0
0.611003724662773 0
1.28149698111834 1
0.905061808258592 1
1.09769450681441 1
0.775387886535375 1
0.935833614308915 1
1.14294092335975 1
1.0058645572324 1
1.16428158671984 1
0.781200739931099 1
1.00983063147965 1
0.911560472891654 1
0.831383832051577 1
0.902629590700908 1
1.07725316298513 1
1.18320757621916 1
0.85220945884484 1
0.994349496345381 1
0.88653624506289 1
0.889314325683267 1
0.728056247917667 1
1.08387367496379 1
0.960698293565055 1
0.97946735681034 1
0.772996232566962 1
0.878131950616889 1
1.04227288855905 1
0.840077805928855 1
1.19142944166136 1
0.770584706726525 1
0.993790096572679 1
0.768048878579461 1
1.32158854830742 0
1.21850964179033 0
1.14061385495533 1
1.15428209252429 1
1.00929023807718 1
0.850266460524059 1
0.978557006966872 1
1.33528405523869 1
1.32080315714239 1
1.12048612765229 1
0.930446670603187 1
0.889299919611353 1
1.22839722823602 1
1.28314648463825 1
1.04020584939395 1
1.21238262782899 1
1.29876463256343 1
1.00164833334831 1
0.892348905580181 1
1.07451828079106 1
1.0558907813686 1
1.02730660909076 1
0.878890883133713 1
1.16198318706996 1
1.09101571555552 1
1.00108824567823 1
0.554068410445368 0
0.797873734997136 1
1.13283385711681 1
1.15588003831447 1
0.840382752967459 1
0.917042735506537 1
1.10572741233653 1
1.09871043621236 1
1.08915093977748 1
1.07017758483477 1
0.894256925597257 1
0.849864773439218 1
0.652196622588088 1
1.35669043953336 0
1.23760586551554 1
0.847265976899639 1
0.772834380776281 1
1.21465141591707 1
0.963361616054656 1
1.04093020980205 1
1.58261897428894 0
0.86792571372909 1
1.07426399304191 1
0.828058856140621 1
1.12561389049415 1
0.925470549282494 1
0.964235067052103 1
1.17694649522115 1
0.992146468753269 1
1.03416246724104 1
0.955517443043766 1
1.07656186759183 1
1.12477245574111 1
0.887877520425247 1
1.10315096508717 1
1.05544028899112 1
0.913070002167472 1
0.993833312520618 1
1.02780163616632 1
0.986038036196439 1
0.7906764623347 1
1.13523750039904 1
1.0740266752187 1
1.23114754849382 1
1.01101935364725 1
1.33665399958569 0
0.960354879961761 1
1.16285786316523 1
1.09671225870792 1
0.949543440690374 1
1.33795253579464 0
0.972389405904006 1
1.32619413246698 1
1.01046726459694 1
1.03436389125451 1
1.34743212933741 0
1.16523090038477 1
0.894983224981412 1
1.00540054388486 1
1.00997425753078 1
1.02471726115128 1
0.640014794215711 0
1.12703469482749 1
0.831937358618175 1
1.20422958083415 1
0.849889913772658 1
0.862509431153495 1
0.942188180126991 1
0.986257720600593 1
1.26420084013196 1
1.05799640520386 1
1.15803107964062 1
1.47385968144734 0
1.00300464310787 1
1.04389062257142 1
0.74608176132708 1
0.999503762217563 1
0.729896080525869 1
0.925181008081454 1
1.19554309841765 1
0.56542067540467 0
0.986778342171161 1
0.901145956562245 1
1.14777360210352 1
0.92345125404061 1
0.780047205649537 1
0.738358664044442 1
0.898898522056542 1
0.997201259896931 1
0.682359805760543 1
1.05817322597716 1
0.712448161002199 1
0.590516725613581 0
1.17281214810481 1
1.01103323044198 1
0.937463527426104 1
0.985320500878599 1
0.837276160142245 0
0.945435770516094 1
1.32009014901994 1
1.17661897092779 1
0.846338177067631 1
1.02134696156432 1
0.998576016742267 1
1.16814234451168 1
1.22519394341977 1
0.636977580306014 1
0.909010067832138 1
1.0559935491251 1
1.16328855046223 1
0.997575295387962 1
1.21969094933905 1
0.78087599037925 1
0.530371972329337 0
1.05820288410407 1
1.09577743778165 1
1.01757346524648 1
0.863964075932806 1
1.27397257898521 0
0.927161582763885 1
0.864701188880208 1
0.814843722222577 1
1.2029702286318 1
0.745210904141432 1
0.721191095517425 1
0.91159555432099 1
1.00106390411645 1
0.814788846006001 1
1.14598900984445 1
1.05001377411728 1
0.997808045109214 1
0.567268641380718 0
0.781317075904722 1
0.774951798472389 1
0.954408180454457 1
1.0038665238 1
0.98613456227589 1
0.965033198139482 1
0.822039117170364 1
1.09465061630559 1
1.36563237894735 1
1.10914723917872 1
0.920433138876132 1
0.56274899124599 0
0.959749297304573 1
1.11793589263469 1
0.986339489345756 1
1.12527957006043 1
1.32127402829818 1
0.753145977343645 0
0.674951839775701 0
1.01745966424998 1
1.0075744027443 1
0.961201915465149 1
0.662232068928656 1
1.04467329317188 1
1.03068736637046 1
1.19364502120817 1
1.03570240424014 1
1.10469762780078 1
1.05222848699107 1
1.08944947407205 1
1.02565543036357 1
0.84333326583494 1
1.36274240911303 0
0.923909324190626 1
0.761044632151562 1
1.01663307999132 1
0.973217606668011 1
1.13326583662774 1
1.06574914691458 1
1.09082536097021 1
1.17544715725224 1
0.973080533068893 1
0.738568012990561 1
1.00905889618381 1
0.644797437399224 1
0.952291585235929 1
0.881841134373239 1
0.861226739449288 1
1.0814261042916 1
0.821904769972453 1
0.739517714490667 1
0.970003010868059 1
0.860201319860551 1
0.909799615133649 1
0.750630436554596 1
0.919944146957549 1
1.47898024352953 1
0.880722973772529 1
1.12281733483489 1
0.960051498443336 1
0.942806279859746 1
0.968045627954477 1
0.970999494854329 1
1.03593695476664 1
1.222917243364 1
0.905896441356297 1
1.49463825270102 0
1.07597729182976 1
0.732983018716065 0
0.970383359594467 1
1.06351125781673 1
0.779601383819819 1
0.988014784822063 1
1.02967939165954 1
0.800563557870801 1
1.09460269256512 1
0.787938471192393 1
0.998815326651611 1
1.34730805000968 1
1.06301665233888 1
1.15920145182007 1
1.1154657951703 1
0.998409920193009 1
1.06328997938771 1
1.02621825881001 1
0.967593307060877 1
1.08146281448921 1
0.984581104374752 1
0.95708500865906 1
0.951898757972653 1
0.823858779040293 1
0.913556936353648 1
1.31826504332742 1
1.15002496880247 1
1.12903119856445 1
1.21679366908308 1
0.855772901831665 1
1.19871636186858 1
0.866335145059788 1
1.18665090036748 1
1.13504299345761 1
1.03830555987003 1
1.36304876549116 1
0.921610846294441 1
0.98630783663661 1
0.956704435660194 1
1.12010929819001 1
0.848929158333637 1
1.32175326754348 1
0.825422679196104 1
0.870825955951661 1
1.00073430674186 1
1.01223086671969 1
1.17590024554177 1
1.01240767675278 1
1.13429801744381 0
0.992872793587258 1
0.587689500181923 0
1.18548794260667 1
1.12743404091461 1
1.42447074177529 0
0.686191982825487 1
0.629696961063602 0
0.927479673217264 1
1.23351535785184 1
0.45563442666074 0
1.14320220159245 1
1.13351312225468 1
0.972357419310626 1
0.778687285403041 1
0.982294320169462 1
1.20462275008376 1
0.893685158570073 1
0.853253877816039 1
0.841299577551576 1
0.995380558884692 1
0.925187348648252 1
0.940203657622826 1
0.746046198043625 1
0.595118370621037 1
1.06141806677177 1
1.21140185804513 1
1.02919279357746 1
0.702353980436529 1
1.1543514631084 1
1.10044800915802 1
0.843104667804752 1
1.10110150736846 1
1.27035412395984 1
0.669873161411947 1
1.06379832666906 1
1.54916236637081 0
1.2458906831137 1
1.28225164892409 1
0.977626254902831 1
1.06058932713746 1
0.905003831283746 1
1.13133786659074 1
1.06827234103196 1
0.880938628979585 1
1.0158715154813 1
1.02276080138046 1
1.08536693991152 1
1.23570297017445 1
0.775935795752413 1
1.30322276723845 0
1.25030634793879 1
1.00461431250457 1
0.922742978547254 1
0.872491727892504 1
0.999938723634119 1
0.891332519252509 1
0.441422864733504 0
0.85888421980565 1
1.02960886324001 1
1.17865489545907 1
0.532995723169926 1
0.920061887119063 1
0.98743833482389 1
0.972826181166987 1
0.745114482827958 1
1.10780673931541 1
0.971807595483406 1
1.2357247130024 1
0.793024864405523 1
0.794730378478513 1
0.804419694452271 1
1.11032122699199 1
1.04543859127823 1
1.01566023792562 1
0.969685124016967 1
0.766631808057488 1
0.961185121961337 1
1.03839467605654 1
1.07095716681485 1
1.10464412000946 1
1.04835303341539 1
1.04134395032847 1
0.742199360356831 1
1.20849672216361 1
1.02371873144353 1
1.06211679014973 1
1.09310283534194 1
1.2643255489314 1
0.950181514216167 1
1.01270442584008 1
0.801937478745136 1
0.950063890755893 1
1.3035111059882 0
1.11256451148087 1
1.33000629739285 1
0.484851946467877 0
1.07645384663673 1
1.32976026160932 1
0.922651912269329 1
1.05413718488744 1
0.934433546780578 1
0.845454678058381 1
1.19152583529392 1
1.04799897017327 1
0.941623629559474 1
0.69042914197728 0
0.669545124456384 1
1.13162078612651 1
0.986418651271586 1
0.528677953992122 0
1.11763452202885 1
1.11700607733853 1
0.77883719026302 1
0.734182272705999 1
0.968782544375182 1
0.823636568329743 1
1.10387452028783 1
1.2725174857948 1
1.08672137591792 1
1.16505914668497 1
0.806917499964189 1
0.932299075471489 1
0.972504839408473 1
0.892866964755299 1
1.19443174596326 1
0.916377120356612 1
1.09522026254013 1
1.21283740051148 1
1.16319403753261 1
0.951452719519143 1
0.762527678679607 1
1.20972244401226 1
0.981632260178718 1
1.31833202460655 1
1.10853024697981 1
1.34103358574551 0
1.11271616771867 1
1.04059695061592 1
0.85190632180288 1
0.940381296618106 1
0.866919533872589 1
1.17459002908073 1
0.808850066571011 1
1.01435914022429 1
1.16837385978455 1
0.946967996021399 1
0.77733102854741 1
0.681757819422586 0
1.53896616355209 0
1.086381872309 1
1.1539420806858 1
1.01137483986419 1
1.03853171475983 1
0.968577623465255 1
0.922673566472836 1
1.14872978154052 1
0.610216587905561 0
0.92132176757226 1
1.38803558620382 0
1.10638476928933 1
1.18078428819966 1
0.859589549806389 1
1.06772598251497 1
1.07272795153003 1
1.28111300577291 1
1.06036216208084 1
1.17560384321303 1
0.523904872980167 0
0.883128090401294 1
1.13631995179727 1
0.933545392377475 1
0.878448473147185 1
0.679194102971342 0
1.10636461950563 1
0.936805489622903 1
0.794341837604344 1
1.06836826097961 1
1.12037534757253 1
0.889577807751272 1
0.838131705810331 1
0.961897184763421 1
0.700909976264768 1
1.1889613154907 1
1.25482072703649 1
0.779611016071349 1
1.03900656321126 1
1.05776037126622 1
0.862545184234861 1
0.949947963205142 1
1.03587423118293 1
1.14064039857752 1
0.882781921200484 1
0.815600455607063 1
1.27913232408736 1
0.881931580819918 1
0.953603352509391 1
0.895509597115615 1
0.983828298885308 1
1.29525662613429 1
0.824534166350276 1
1.04704119010643 1
1.24612273024771 1
0.459450623778162 0
1.09397843805826 1
0.890228980440951 1
1.20334842427107 1
1.01241231108269 1
1.26303349253605 1
0.639518028831433 1
0.688006039613982 1
1.26041655137913 1
1.36399296386016 1
0.812550691474181 1
1.13836168519173 1
0.890087928758314 1
1.14200540439299 1
1.1731347714418 1
1.06510626438469 1
0.882219490141459 1
0.747877864356541 1
0.90305038661253 1
1.51325595132569 0
0.676928600738087 1
0.88487675035503 1
1.26500970168532 1
0.837372276467493 1
1.3818006215517 0
1.09442104679675 1
0.803285061201591 1
0.974458349784792 1
0.778357032120623 1
1.11309203189507 1
1.18390162047716 1
0.947361834080523 1
0.998512572828136 1
0.848421478402557 1
0.809757553213134 1
1.06294172476489 1
1.45246496966731 0
0.84082337663151 1
1.2757917809036 1
0.951211837044851 1
0.780129767179471 1
1.24538814568099 1
0.736924002485876 1
0.687457178854117 1
0.844533678240385 1
0.687950088709968 0
0.984109453152919 1
1.25552950711102 1
1.04469068362686 1
1.05481075306803 1
0.780412403519452 1
0.708869411257704 0
1.08623716636988 1
0.799578828243845 1
0.883718215926954 1
1.12849037424997 1
1.25706710668225 0
1.10194870734306 1
1.1388463880473 1
1.04162348723177 1
0.812510253724392 1
0.645566044318516 1
1.12485872322638 1
1.040009686596 1
0.948979286024727 1
0.9943458724772 1
1.02146900383093 1
1.2883442268867 0
0.86847948381757 1
0.825431671253374 1
0.958922197056853 1
0.853470338068749 1
1.0318554072603 1
1.33396694592137 1
1.01839806748477 1
1.35470613389075 0
1.06464961752443 1
1.39026056035055 0
1.05868279903052 1
0.709708220035572 1
0.764567329810699 1
1.14851222742827 1
0.96602372805987 1
0.790130274681556 1
0.931981787263529 1
0.799601818295056 1
1.00717674905387 1
1.0023432118425 1
1.16158845035453 1
0.996687779662327 1
1.2726163945825 1
0.974484679706141 1
1.4904067315772 0
0.657838692993074 0
1.09026279150893 1
0.931829044097579 1
0.758357204947736 1
0.872522745342373 1
1.15158909661865 1
0.972049859985509 1
1.05754560124412 1
0.650926451935283 0
1.51387644625708 0
1.18784916176433 1
0.955804772015868 1
1.08495927416147 1
0.984022874485983 1
1.1114331388644 1
1.16142542645818 1
0.979119221643145 1
0.839790670595756 1
1.10144478434049 1
1.29009510875428 1
0.993680870291032 1
0.770543045005851 1
0.823163267706763 1
0.980762873345573 1
0.83193218796064 1
0.745207990123119 1
0.933046655357603 1
1.03256987994102 1
1.05317955184693 1
1.45919819923999 0
0.82550685939883 1
0.668724751514519 1
1.2563127112148 1
0.904512760792513 1
1.14556583888887 1
0.917875014171691 1
0.729854872427538 1
1.02317934824691 1
0.957596416303839 1
0.92991810163546 1
0.969305894515808 1
1.02282072335511 1
0.92737162829424 1
1.19363854626095 1
1.17119938796801 1
1.27407737397522 0
1.02800341818783 1
1.06045897069809 1
1.09608004666902 1
0.829995071903601 1
1.01817143235095 1
1.31577222575022 1
0.919181196656222 1
0.805564600198584 1
1.07177075576994 1
0.986451984197328 1
1.35961681802027 1
0.589486864115486 0
0.891665605527717 1
1.03592198520914 1
0.799127337714469 1
1.27861850153163 1
1.34421724290397 1
1.02608007022268 1
0.761380088606497 1
0.666498461605744 0
1.04904892627352 1
1.03249302513918 1
1.16532824507849 1
1.19403249784006 1
1.15522343917631 1
1.19503782373182 1
0.698347993339319 1
1.1823296159732 1
0.794538170068654 1
0.687932962765722 1
1.32700298276556 0
1.03774911022098 1
0.775314273101816 1
1.12314934069113 1
0.666886571861353 1
0.90059545339407 1
1.19224116203227 1
1.32557921299566 0
0.982301649873735 1
0.962338153914835 1
0.993043841367018 1
1.29361586819367 1
0.785694831719965 1
1.01757455174607 1
0.758855791198033 1
0.797456027990721 1
1.08296575693402 1
1.2387982380263 1
1.16449858644658 1
1.01267543126928 1
0.755336959545599 1
1.09594930817162 1
0.789824797756557 1
1.02436826449718 1
0.963840109859301 1
0.957439073023391 1
0.984951126116087 1
1.27734240527988 1
1.22178139857781 1
0.945377685728114 1
1.00280877001428 1
1.15049305483473 1
0.89390931577696 1
0.896820592368495 1
1.21236501962904 0
1.17771538959321 1
0.916136314405141 1
0.967114740103183 1
1.32594909206507 1
0.842800419032546 1
0.648908381683263 0
1.34178637205751 0
1.334032564574 1
1.12875343093105 1
0.763173032439542 1
1.26235038562258 1
0.749736899197347 1
1.33263651431695 1
0.992923585255996 1
0.705836438925686 0
1.19022387704993 1
0.873805474696989 1
1.10383061706165 1
0.856301649613537 1
0.944144231346656 1
1.08641955296145 1
1.00951226484768 1
1.10063039331727 1
0.835804682967781 1
0.846332741791662 1
1.18071766544966 1
1.06580609093222 1
1.30803263113362 1
0.91080003444425 1
1.08330908417997 1
1.09251379382903 1
1.14416095525516 1
0.915678393447983 1
1.19271714977901 1
1.09598504938301 1
1.34457120362947 0
0.976366823835068 1
1.0885591066089 1
1.09495279138998 1
1.17711931390313 1
1.11607225627303 1
1.29032997589803 0
1.02889537866275 1
0.861608112667298 1
0.891697158923532 1
0.983728710961531 1
1.10669875342232 1
0.920148549362752 1
0.911188177084536 1
1.07923737953163 1
0.824918665800512 1
1.1129454013746 1
1.19516818193603 1
0.571788519279952 0
0.951428168862868 1
1.04615020300999 1
1.24761090056893 1
1.06497944191149 1
0.890054119886637 1
1.26925865501671 1
1.32215365895227 0
0.648347510752124 1
0.846534607007189 1
0.812163952487402 1
0.683543378274934 0
0.95360365655493 1
1.18191252082948 1
1.52765995476086 0
1.02123463615904 1
1.23563782993116 1
1.01511141218665 1
1.04968263921147 1
1.02962642336649 1
0.841955847474218 1
1.0813002198451 1
1.06838145726884 1
1.03061085441693 1
0.664979555501725 1
1.04602077008457 1
0.816513181694015 1
0.763928422848948 1
1.04616903674769 1
0.86683300237446 1
1.08936666350127 1
0.586611068524758 0
1.11528310889391 1
0.654858043972125 0
1.1910347725854 1
1.12817140593506 1
1.01097144122855 1
0.940786861321469 1
0.947413175481494 1
1.03501648090229 1
0.997011457555416 1
0.826417259454221 1
1.28193756072854 1
0.868274173009228 1
1.19248616407424 1
1.09401648798489 1
1.08852563222904 1
1.21756967364114 1
1.36802290021068 1
0.984647613337394 1
1.02584360937678 1
1.07202845941478 1
1.16386157536002 1
0.78742660034874 1
0.80170391923504 1
0.994824381604646 1
0.862963657750719 1
1.07059725631685 1
1.02272577476222 1
0.912967466044906 1
1.02280660123135 1
0.717843383854606 0
1.17405194289468 1
1.3641684095612 1
1.19452345095887 1
1.18597378855099 1
1.1147775738557 1
1.02760461557464 1
1.24564857739284 1
1.16248567490751 1
1.1440115174511 1
0.474648334030848 0
0.980550775289736 1
1.30091655228524 0
1.13570800966918 1
0.703749158120836 1
1.04677469366059 1
0.937869446711724 1
0.949178340441524 1
1.20803773595414 1
0.625272227042689 0
0.796148414108881 1
0.747415456109286 1
0.82765423649423 1
0.868085519817697 1
0.916087494125676 1
0.754195948639663 0
1.32049581018542 1
0.996626805341909 1
1.11963611850757 1
0.419189962115773 0
1.03759596491382 1
1.22388577088755 1
0.826062769745046 1
1.02249948031238 1
0.922521452808148 1
0.921516613055102 1
0.958896094332943 1
1.03447023526962 1
1.35211097779257 1
1.26821282210097 1
1.22147590247561 1
0.995012277773813 1
1.1290362715983 1
0.786053192316039 1
1.09780220370756 1
1.22854076298996 1
1.0082895037525 1
1.32362092107589 1
0.689860672531187 1
1.33048946439289 0
1.02065797041452 1
0.624997623906427 0
1.15778558345338 1
1.01127701821389 1
0.869743208963966 1
0.853490496243259 1
1.17274779636978 1
0.789873226841393 1
1.22380314733792 1
0.963744833198012 1
0.914297791857491 1
1.36289317567481 1
0.861946532645974 1
1.02967830316188 1
1.17571352115957 1
1.20984471319217 1
0.933423927059756 1
1.10403099922879 1
0.553498160690414 0
1.32892522188061 0
0.720785310232577 1
0.760934931398336 1
0.936313749782658 1
0.712808311476938 1
1.04408789086209 1
0.938045531142428 1
1.07689537540234 1
1.02424919274343 1
0.925718615239598 1
0.461593521586357 0
0.996171409867891 1
0.983750988736792 1
0.796262392020304 1
0.638860525875804 1
0.984022683485849 1
1.22664173322314 1
1.18744035085273 1
0.833079361954543 1
1.89020255115313 0
0.93657176560497 1
1.39212411901101 0
0.852083452677627 1
1.18506132173927 1
0.910232013675755 1
1.02631614416247 1
0.793743604784545 1
1.11863519967568 1
0.963895747017524 1
1.03458268793907 1
1.13580332621044 1
1.00965225069539 1
0.872030816767562 1
1.13776289751918 1
0.829345444987153 1
0.473523412495872 0
1.1211454921885 1
0.396697086963105 0
1.11747299475839 1
1.13657886973827 1
0.859946987055995 1
0.944535205480857 1
1.02858071699949 1
1.07865302739775 1
1.15313955283776 1
0.706291427588351 1
1.31525816777107 1
1.00848692479424 1
0.880261156706041 1
1.1624748397093 1
0.869477270538423 1
0.659906761401927 0
1.50232223790901 0
1.0236564395214 1
1.18410880657966 1
0.896340120613207 1
0.934981743007492 1
1.37096263711045 1
1.24661713213434 1
1.01583841503277 1
1.2390693063628 0
0.928656142798449 1
1.28105986478336 1
0.540045240412622 0
1.25446122467486 0
0.624747300822308 0
0.994527941420708 1
0.8921259421806 1
1.24546866400512 0
1.16997707050509 1
0.865248289163811 1
1.41033075036421 1
1.15442040894873 1
1.14001630727424 1
1.03622866737055 1
0.989275163080104 1
1.00170608295955 1
0.722992216724542 1
1.04942779460957 1
1.16515789288521 1
1.13066263229142 1
0.769433681451953 1
1.16978293445649 1
0.651962046663638 0
0.777579453005386 1
0.947940205733097 1
1.03087002853037 1
0.948447068873586 1
0.903206276570509 1
1.16948668774583 1
1.39837882216447 1
1.19199828072863 1
0.995124953938207 1
1.11569045083666 1
1.2610298803852 1
1.10467889114655 1
0.933618292062364 1
0.540100505948547 1
0.47658891541496 1
1.12919738463137 1
1.09348464422786 1
0.940975173811393 1
0.990656283304395 1
1.12432626925575 1
0.953310010583433 1
1.06398275761333 1
0.80049084106534 1
0.777349435424073 1
1.17583454016225 1
1.43047391955364 0
0.889301688513865 1
1.0418098085913 1
1.14916984421613 1
1.08020183659134 1
0.893340497491086 1
1.11137029482281 1
1.03254446054142 1
0.720959659814896 1
0.855526404066813 1
1.10457003117814 1
0.982703521466193 1
0.807292049450255 1
0.822735094631129 1
1.51688311499108 0
0.78634542600611 1
1.12415691399653 1
0.9208451446913 1
1.09634686791222 1
0.888380952065064 1
0.948847984780838 1
1.11985074897879 1
0.914557768136914 1
1.0240008683115 1
1.24184963149839 1
1.38153448850633 1
1.00898954673432 1
1.16094145821913 1
0.852932300817527 1
0.635215397490195 1
1.03054173563683 1
1.01024330447748 1
1.22572880377354 1
0.997153797475829 1
1.29694658357897 1
1.16526817046954 1
0.606885559492701 0
0.865786441122928 1
0.966464794265521 1
0.929379846888779 1
0.940049820283601 1
0.555921196888216 1
0.967341393822535 1
1.07998188697332 1
0.82287759455967 1
0.704371062416538 1
1.12098265944899 1
0.833488661059977 1
0.913691813186583 1
0.852927816435965 1
1.03218019636167 1
0.536346546622919 0
1.03596132679542 1
0.684404622782601 0
1.08681774334529 1
1.19587849790306 1
1.2416031401209 1
0.754610933220981 0
1.20891071437697 1
0.538448468289538 0
1.13296185574045 1
0.891381772297521 1
0.488631491559977 0
0.885127151528141 1
0.993636592639456 1
1.21529806818542 1
0.998472974494604 1
0.815553694886383 1
0.860411625101449 1
1.04528257929613 1
0.853910816399786 1
1.11475708156573 1
0.704490496616449 1
1.37644249804607 0
0.787593776500771 0
0.63316283482784 1
1.41830844114454 1
0.803528449998248 1
1.17103765107969 1
0.641154724764142 1
0.764218510660262 1
0.902488913559602 1
0.94310687544114 1
1.15532688560874 1
1.25360986810665 1
1.09045913624888 1
1.10780764691823 1
1.12182256948048 1
0.788462482840141 0
1.48916568757498 0
0.65767827694844 1
0.885570007667636 1
0.820145517290258 1
1.18586891680234 1
1.1761811233423 1
1.25326746790035 1
0.931571985443111 1
0.841070879523401 1
0.374051511407761 0
1.00054563979648 1
1.09709087147183 1
0.947127820644114 1
1.07483407496135 1
1.07979253874639 1
0.788974499441549 0
1.45116259398459 1
0.803750329755865 1
0.934062728905468 1
0.99606053097012 1
1.08768075556285 1
1.23325311174499 1
0.977473464103691 1
0.912417191085338 1
1.14982900488232 1
0.976288353503314 1
0.895028664840665 1
0.955728070444569 1
1.22207713568011 1
1.40003762255004 0
1.19564464612951 1
1.22962075334245 1
0.893984148948662 1
0.67453077622746 1
1.32220084834021 1
1.10623578847659 1
1.0015366715891 1
1.05930832912735 1
1.44504650036815 1
0.743286619821242 1
0.88278758956773 1
1.06871218211873 1
1.2693482535263 1
0.946885445348689 1
1.16614622709875 1
0.923410696431182 1
1.43346340580837 0
1.10105702654874 1
1.18791991581232 1
0.949683098979757 1
0.660943249874709 0
0.928070126649219 1
0.983138082038725 1
1.25997504459838 1
0.882440184893929 1
1.19513663142403 1
1.02791881426031 1
0.734701209769888 1
0.874296043442897 1
0.806890247597564 1
1.04440844560409 1
0.704273213101619 1
0.77664134794928 1
0.963620642644169 1
1.25786292480315 1
0.762588076064911 1
0.845234877354815 1
1.18399910715429 1
1.07198704232224 1
1.10976898845417 1
1.18315007115586 1
0.673416338001852 1
1.11270238661351 1
1.01214255108335 1
0.757984501745925 0
0.777825895052754 1
1.04978467338189 1
1.12067771522208 1
0.980641947840814 1
1.09270657201319 1
1.10335960455915 1
1.35141824549516 0
1.05497353626859 1
0.871423958858586 1
0.699207519732464 1
0.924394413515792 1
1.04302009431529 1
0.883176928789159 1
1.03237139937588 1
1.000565852029 1
1.08170871383828 1
1.19669893605611 1
1.11333285247656 1
1.06779718210375 1
0.87191533013521 1
1.12272853434123 1
0.694986424492923 1
0.838935756882235 1
1.26641025003251 1
1.05992407230202 1
0.827875182028724 1
0.74360898542732 1
0.887653386253861 1
1.18305207201807 1
1.15494903929637 1
1.16519845389617 1
0.722175165408922 0
0.607867813341573 0
0.875553977994282 1
0.87471008719634 1
0.974781328811314 1
1.12368603194274 1
1.33146509245902 1
1.04952850859053 1
0.820967586954402 1
1.22493595657919 1
0.953436159548339 1
0.838859416024147 1
0.658378322060361 0
1.13697650182779 1
1.23729694598641 1
0.990952056320436 1
1.1332600687887 1
0.922488424131792 1
1.09117918518381 1
1.11160544327224 1
0.909371884928664 1
1.18670738582599 1
0.842663487163812 1
1.62195066118748 0
1.27613735948379 0
0.816263355861467 1
1.29227830903516 1
1.15047682048853 1
1.12748515257015 1
0.775248799544542 1
0.844757614403726 1
1.02273809111597 1
1.06738626914378 1
0.863525722695074 1
0.958266061576545 1
1.08706757591504 1
0.92642194400608 1
0.951707984944884 1
0.955922471972447 1
0.879876558411963 1
1.43784833954949 0
0.643481774200663 1
1.33193475516144 1
0.910173062418322 1
1.07801918521876 1
1.27682137612576 0
1.14454506904576 1
1.20731034105939 1
1.29123364669542 0
1.18078781075641 1
1.1885260930836 1
1.05745750090592 1
0.936002205359354 1
0.926175491653195 1
1.07119295272374 1
0.909697939899319 1
0.992241694560513 1
0.869903760348347 1
0.726996797402728 0
1.00144137645012 1
1.08834518510244 1
1.13438168282175 1
1.16492045539889 1
0.971010055325322 1
0.816200320331906 1
1.1069292760575 1
0.649492520012533 1
1.46584158438835 0
0.761242703612993 1
1.16133666140147 1
1.39959979920044 0
1.27750853774449 0
1.05878778342287 1
1.06950523790508 1
1.36015473444404 0
0.91004520636954 1
1.05259595312378 1
1.01788521020918 1
0.804574052750837 1
0.840147373289032 1
1.39915236594978 0
0.902893936475946 1
0.821741342242068 1
1.08170705122258 1
0.882931720035118 1
0.969882374886988 1
1.08486779457061 1
0.645532088665342 0
1.17237232426479 1
1.39085334569677 0
0.702956876849383 1
0.887508430360976 1
1.06969339697517 1
0.987466525662665 1
1.24371362545751 1
0.763933225683994 1
0.847236427447472 1
0.902253159701434 1
0.704296257319431 1
1.21173788253915 1
1.00768031815343 1
1.02814589087892 1
0.992548691265555 1
0.984479423377616 1
0.93724373281549 1
1.02243656534596 1
1.05013860938574 1
1.2296613099186 1
0.963055167479557 1
0.822014611363603 1
1.1949570792239 1
0.810519377509509 1
1.23158811727932 1
0.740107707939437 1
1.15283970727383 1
1.03089700985171 1
1.04181982601306 1
1.17080138889138 1
0.910524623847239 1
1.10382506828097 1
1.00355440744143 1
1.05253348283016 1
0.834386721498847 1
0.690833510149469 1
0.572838658518502 1
1.2698122000026 1
0.970112427086821 1
1.08587795568447 1
0.943000024573703 1
0.970654149120137 1
1.01806703631218 1
1.01631775729987 1
0.833125678633337 1
1.1108654651775 1
0.541794250319862 0
1.34474626180644 1
1.15152644303362 1
1.1009864575704 1
1.13160303962289 1
1.22183474657916 1
0.841330755309918 1
1.25497047688399 1
0.711267362016812 1
1.13266366860031 1
1.17555131250158 1
1.23014886305345 1
0.873324635450037 1
1.10424985652464 1
1.00547854213757 1
1.01071789529773 1
1.17744383694664 1
1.18987381664206 1
0.933374850573293 1
1.32379780034555 0
0.904867531789884 1
1.07931627744989 1
0.832403903038846 1
1.10605360458411 1
0.910652254825972 1
0.794969741150775 1
0.923624490703117 1
1.04387592096259 1
1.27830451272471 1
0.950050660561154 1
1.01869828937021 1
1.09432409146479 1
0.700570888340445 1
0.937730049157964 1
1.18761284968888 1
1.12001319034897 1
0.732293699859396 1
1.17581673271524 1
1.23455495400668 1
0.903999270068135 1
1.15650903309292 1
0.933576880945216 1
1.14568076045536 1
1.32657353822805 1
1.31455126150038 1
0.982280499486421 1
1.31922230233476 1
0.955274250177937 1
1.28232943340015 1
1.18636557161366 1
0.874926800974733 1
1.03634417084748 1
1.00526530106825 1
1.05899052370158 1
1.1385843879913 1
0.884817318935985 1
0.985626504636845 1
1.16503484704686 1
0.941321941565218 1
1.34462351638361 0
1.0868104156763 1
0.661788905152659 1
0.888641437879142 1
1.11096043191405 1
0.904813283423701 1
0.597332154444214 1
0.735378578277017 1
0.855812331885564 1
0.74820182857026 0
0.925289399727028 1
1.21201701284212 1
0.701095270758574 0
0.64364920195376 1
0.91675091431203 1
1.02843719304167 1
1.08706822412099 1
1.13113439215403 1
1.02153746434964 1
1.09692187301995 1
0.859904653006577 1
1.05236550397813 1
0.916445603936334 1
1.32226513688078 0
1.01924327075776 1
1.03287015084575 1
0.939956868237623 1
0.482911083020938 0
1.06098211860842 1
0.843905553904681 1
0.971233710158294 1
1.10404286590761 1
0.802352321515415 1
1.0786854847867 1
0.829807456409637 1
0.790262406801952 1
0.836785642089453 1
1.10308127814383 1
1.20599068350725 1
0.872088722701733 1
0.706590453088182 0
1.21308643720477 1
1.28468928271164 1
0.951101843102299 1
0.778843591901595 1
1.0067748072825 1
1.24763451103337 1
1.29472531996134 1
0.736164690154946 1
0.932375529286543 1
1.28739614402597 1
1.19710771260669 1
0.913977808170382 1
0.603080256443145 0
0.709181234744883 1
1.1259272210486 1
0.966280792272979 1
1.00736905207697 1
1.30207046240145 1
1.12081510329266 1
1.12467444146986 1
1.12211050494453 1
0.544176784379769 0
1.02918939396702 1
0.682377187356767 1
1.21290861960355 1
1.16942114355944 1
0.906484490051047 1
1.15464933416731 1
0.8779737662397 1
0.839718712845582 1
0.733276312140246 1
1.26303649601318 1
1.1095668439493 1
1.00507229710076 1
0.879607463816521 1
0.758366077295557 1
1.33502778428328 1
0.865825440270591 1
0.649392874954246 0
0.870168836467349 1
0.996506905327243 1
0.987339245774129 1
1.25917104801058 1
1.12732552898972 1
1.190576472059 1
1.16925787606559 1
1.05635637668697 1
1.24251200851851 1
0.856378665502291 1
1.10541508466117 1
0.883252876051445 1
0.582467671882367 1
0.879200822819728 1
0.854751834351188 1
1.12767068120395 1
0.847953487966037 1
1.09257917297214 1
0.756542663212014 1
1.00196793473982 1
1.07774459506168 1
1.02953864913163 1
0.951845327740903 1
0.976279900332957 1
0.696541535814313 1
1.07291718636689 1
0.909090213311487 1
1.13973489291194 1
0.861364549638184 1
0.959802245393591 1
0.982659233749873 1
0.857343828435152 1
1.0891608008962 1
1.21398159898834 0
0.818582322329478 1
0.725473120243468 0
1.09492885882857 1
1.33666823575049 1
1.38175751431943 1
1.13127894044278 1
0.853983007437976 1
0.638869565313428 1
1.0000740529915 1
0.973492245798625 1
1.23814586534149 1
0.730143646791289 1
0.841416562076 1
0.932596697858834 1
1.05332412936297 1
1.10686671610376 1
1.05591410509156 1
1.16022929096581 1
1.0153050558857 1
1.10176705704398 1
1.1883322195212 1
1.17033349463466 1
1.09549636189227 1
1.06884822915833 1
0.68412868679894 1
1.16561131168928 1
1.20182221463489 1
1.02413769013682 1
1.26917697085712 1
1.21786386741954 1
1.3694792021269 1
1.30421335148083 0
1.15015099318387 1
0.988816178855792 1
1.20866230090504 1
1.03871573864928 1
0.960631566323808 1
1.07140841607712 1
1.44719094990601 0
1.01818835081686 1
1.00760828329399 1
1.12849444184155 1
0.701055058779878 0
1.04767954821388 1
1.36265570154717 1
1.3770981449134 1
1.00954615877274 1
1.03586010107277 1
0.960408052186824 1
1.07226237375317 1
0.98284304785421 1
0.974127530295468 1
0.579830894048739 1
0.922274920074798 1
1.22004371924371 1
0.698326569603011 1
1.27503562972929 0
1.16026542554432 1
0.984233122926443 1
1.08323560174486 1
1.06384918668792 1
0.9923394722537 1
0.976258575779126 1
1.35598420523068 0
0.927067771444467 1
1.01930767217975 1
1.21526688835598 1
0.926176918002931 1
1.2886916692337 1
1.03176760656373 1
1.49043913269671 0
0.977631476287657 1
0.912602644423943 1
1.27546046833233 1
0.957407311420116 1
0.698871806385861 0
1.14107502945945 1
1.18654907564344 1
0.889359249451591 1
0.851557811539289 1
0.99251663271198 1
0.91784031113292 1
1.09755463956145 1
0.845289492061683 1
0.785763958746783 1
1.12473889374211 1
1.1220829672111 1
0.967187040630399 1
0.942018314356635 1
0.723613722296644 1
1.29264867183133 1
0.859286020578457 1
1.23254467762136 1
1.37849860873746 1
1.1920538149563 1
0.771505993466803 1
1.06173472086484 1
1.16038844660121 1
1.17462379627073 1
0.801673805760369 1
1.06848937020706 1
0.560145380795338 0
0.785233574063294 1
1.27482239103989 1
1.07588509767091 1
0.976293854967121 1
1.00729236323127 1
1.80388143009891 0
0.830312269870686 1
1.15207905976525 1
1.01436105045366 1
1.07004942307635 1
0.876652064126453 1
0.497830038519989 0
1.14798908870808 1
0.941433477063051 1
1.24748924723795 1
0.938022321955015 1
0.966749462493664 1
0.824947445643244 1
0.943857911389302 1
0.882330570479388 1
0.986053224457178 1
0.814779128707963 1
1.1764866697252 1
1.209432312662 1
0.943806286851592 1
0.974300938181984 1
1.1397137401229 1
0.688580900292123 1
0.970781532972371 1
1.21566129102427 1
1.14804214007364 1
0.754399257248024 1
0.867197791739486 1
0.91153507154222 1
0.677446336374554 1
0.768460210733482 1
0.69876510531176 1
1.03296744310013 1
0.801291491535199 1
0.773631635683975 1
1.5375026296063 0
1.1443311485079 1
1.0387138276055 1
0.970141802574528 1
1.17008846224282 1
1.14316925254121 1
1.05541248160722 1
0.820330634706299 1
1.0853646903616 1
0.79557105436913 1
1.18178544203318 1
0.618167154215114 1
0.926106524037222 1
0.995648446439237 1
1.17045742817775 1
0.758400905468443 1
1.23446735578658 1
0.907717699327338 1
0.9314239944664 1
1.35127616339132 1
0.860855310338304 1
0.779363308405196 1
1.08647357510185 1
1.11140219783806 1
0.954661488972661 1
1.25335393790365 1
0.984857213141271 1
1.02433448690311 1
0.910658051237843 1
1.06131548799323 1
1.10951674767832 1
1.06514996801438 1
0.854453720425125 1
1.0785308478838 1
0.779558224208294 1
0.756679323386948 1
1.00922517122626 1
1.0533942994057 1
0.580376635757245 0
0.822648570375196 1
0.800099595454784 1
0.844050469191264 1
1.26870093969389 1
0.638535626715294 1
0.855572101748306 1
0.865556197707933 1
1.17071537677105 1
1.03607262801533 1
0.666842244341492 0
0.991491425883866 1
1.01270405937808 1
1.05379349695957 1
0.627647795099398 1
1.12834575654856 1
0.854562704495497 1
0.981473050650679 1
1.2548932612717 1
0.888032366580232 1
0.867909281049269 1
1.06261096182279 1
0.843186126412906 1
1.00372058724253 1
0.971308743188288 1
0.906914304598248 1
1.03722307265229 1
0.99407985109419 1
1.07433342168278 1
0.984064996497108 1
0.476327179896908 0
0.832919748522428 1
0.799093417616091 1
0.674271610110056 1
1.02857247489676 1
0.492706501739835 0
0.960216690473542 1
0.973063433358689 1
0.720591014785876 1
1.56067207697289 0
0.941023308945617 1
0.880509359061727 1
0.976185449576758 1
0.647108360704112 0
1.39565428046528 0
1.05685638878339 1
1.14453411731769 1
1.50194242718751 0
1.14192780576236 1
1.11760059606474 1
1.00705011335159 1
1.36498390240059 0
0.943253416979434 1
0.679362748955265 0
0.980508964065656 1
1.00605051160904 1
0.969741030368483 1
0.868790528604767 1
1.076431051117 1
1.22294730403524 1
0.952061302704577 1
0.980579204805306 1
0.972230135798026 1
1.02122660655442 1
0.962266749192939 1
1.06550394324985 1
0.846055547845542 1
1.17230514957329 1
0.790744591818757 1
0.564703692434588 1
1.04829245624428 1
1.4268323245499 1
0.915144927365677 1
1.17959700063239 1
0.770948990276497 1
0.990796490793919 1
1.3141815186557 1
0.657918517864134 0
0.8825742017105 1
0.634276271395857 0
0.659781549252637 1
0.791379728104845 1
1.00133873991608 1
0.952267362063918 1
0.915286628910908 1
1.43300853505193 0
1.19859009126884 1
1.23291623698427 1
0.991302434828369 1
1.07796980923648 1
1.13458390466513 1
1.04194477617984 1
1.28358260646756 1
0.749613998357115 1
1.32765584300862 1
1.38090472332038 0
0.976558284300661 1
0.83670962845042 1
1.05747634790405 1
1.1187905674504 1
1.06748888728569 1
0.849769510291522 1
0.937047248624259 1
0.958775064367144 1
1.0202578195649 1
0.890869810182288 1
1.13723721290643 1
0.668970600796699 0
0.880738722534604 1
1.12512893936118 1
0.890710905017668 1
0.989142588760009 1
1.05254158476009 1
1.29174686971733 1
1.03214976966745 1
1.19113286431198 1
1.23409330416618 1
1.16239318290583 0
1.07774352899403 1
1.03986745432681 1
0.983189330757766 1
0.954468361975483 1
0.804562677595897 1
0.717751943821285 1
0.780745008256882 1
0.997149662734719 1
1.18505396295224 1
0.67143798491726 0
1.09694834471179 1
1.01201466977983 1
0.842043379868308 1
0.968794693345035 1
1.03702636807865 1
1.20650188223172 1
1.05984437357741 1
1.48638741747595 1
0.962392991647161 1
0.942618946428684 1
1.15183464885083 1
0.655296048581235 0
0.866149623212886 1
1.4585464086444 1
0.878380751656273 1
1.24054575275094 1
0.947043162254452 1
1.08257932483645 1
1.04190786186057 1
0.957647240745322 1
1.00453558379149 1
1.0177006558405 1
1.12175953766883 1
0.825630309358746 1
0.757398295591392 1
1.06925299738169 1
0.827462297653257 1
0.90087983869103 1
1.08833625634643 1
1.05787887873689 1
0.785803674395701 1
0.906654989882118 1
1.16779713361507 1
1.08756451498785 1
1.04912797639785 1
1.02255223279654 1
1.17858101421948 1
0.902825286921247 1
0.927720746161726 1
0.863600288198751 1
0.965643014271179 1
1.15027301102954 1
0.46341545321462 0
1.01979813520996 1
0.767111106251609 1
1.23699342012269 1
1.25920490192954 1
1.06853328401816 1
0.504016704429872 0
0.878674441958793 1
1.01634106382603 1
0.957570709785347 1
0.897747353789732 1
0.924258691895499 1
0.986342592705095 1
1.33384800155375 1
1.1587681330291 1
1.21734655352901 1
0.625039464522929 0
0.921856234856031 1
1.22397945940601 1
1.20776265741051 1
1.0066773316145 1
0.883080019003153 1
1.32068444722073 1
0.976136490538389 1
1.14614550098188 1
0.807598697860754 1
1.01866241929071 1
1.08073632888622 1
0.958345682506316 1
1.04602675527053 1
0.936384188034396 1
0.973269643682327 1
1.08620898690059 1
1.01645904915221 1
0.967042630067316 1
0.857383732361945 1
0.763593806698487 1
0.742506204969452 1
1.56462193542873 0
1.06753781487826 1
1.19283843951848 1
1.14123748377046 1
1.03500117401428 1
0.462409989780287 0
1.24921773499162 0
1.00632722192169 1
1.2711594732306 1
0.799925651903431 1
1.05736758329822 1
0.814825938057225 1
0.797068802317615 1
1.03453442495452 1
1.17928595546325 1
0.689095717741809 1
1.21571124565137 1
1.04208535974681 1
1.22935808187218 1
1.1841074594838 1
1.23752572404901 1
1.12835530840925 1
0.891009646795468 1
1.54683787819948 0
0.994783279974567 1
0.843855116910005 1
1.17767861860163 1
1.23158122592838 1
0.95289050310117 1
0.771802241793577 1
0.917930367881868 1
0.610426531233926 1
0.962332625770604 1
1.15870384775927 1
0.974127879605938 1
1.18070002900191 1
1.20330901486638 1
0.999997359646319 1
0.88409161795567 1
0.92115891093586 1
1.25157574993939 1
1.19233004215995 1
1.13533908600701 1
0.729809398833682 1
0.714182411700948 0
1.06098519643272 1
1.06620613482282 1
0.820041084636631 1
0.943387437371665 1
0.903793225155129 1
0.65487967390839 1
0.989578294909208 1
0.666774712398739 1
0.837188520227287 1
1.17500652117106 1
0.784152074158727 0
0.820809251410235 1
0.940378395335744 1
1.28180903238906 1
1.07073153143991 1
0.779653504599158 1
1.08325545046534 1
0.708743775586219 1
0.913359039040604 1
0.824285369296308 1
0.508680176240047 0
1.27949353624377 0
1.15548618323099 1
0.957901703384847 1
0.850428198376029 1
1.1248847510851 1
1.2621182115799 0
1.05319947862941 1
1.06460147296584 1
0.943695278289589 1
1.02976632432124 1
1.10790460562887 1
0.985019044793351 1
0.769072999365958 1
0.712271314889846 1
1.15987040959927 1
1.10469301454033 1
0.735058383502106 1
1.08977810987332 1
0.985672512232013 1
0.809988149321212 1
1.12341924384612 1
1.32330438762325 1
0.716976913285174 1
1.08333939036896 1
1.01854422275435 1
0.915011441811668 1
1.18272496817298 1
1.03318957829985 1
0.918189949656528 1
1.08501193917505 1
0.999192831032777 1
1.55024330467355 0
1.29751105555428 1
0.751249782315712 1
0.973988311728502 1
0.660948629415791 1
1.12970828529148 1
0.927778849389227 1
1.19664280935316 1
0.415773587407014 0
0.943865573122466 1
1.09391089647917 1
1.12272039047949 1
1.05369189512994 1
0.828203248545341 1
1.04676142445036 1
0.84590200343663 1
0.895838242700314 1
1.02929875037106 1
1.00967725159366 1
1.02332701673822 1
1.4054688433566 1
0.971706744809749 1
1.04047982756728 1
1.23855610352424 1
1.02553850753662 1
1.20360944722324 1
1.222838816197 1
0.730751908314182 1
1.16083210147499 1
0.528850055676862 0
0.768938521696651 1
1.24928153704535 1
1.04754982442766 1
1.13168623602801 1
0.813617671596209 1
0.935516148261884 1
0.938242069043441 1
0.966765094416302 1
1.11317616572245 1
1.07196197867909 1
0.97096261755143 1
1.00496105416111 1
1.3341195686291 0
0.847642101369942 1
1.20312994469274 1
0.977891797815092 1
0.760591293734979 1
1.01677833498968 1
0.390228432435809 0
1.16986439080375 1
1.39194848992093 0
1.05107727660928 1
0.898000034409507 1
1.17872180066812 1
1.24060236025385 1
0.942992117987159 1
1.01244639942898 1
0.941480865407744 1
1.28355963786672 1
1.3267366543352 1
0.906645617386561 1
0.976344596634202 1
0.758573600043664 1
1.02879273778121 1
1.09796459747725 1
0.710760777480404 0
1.32429559280747 1
1.24667604891476 1
0.95017373225546 1
0.938869942161136 1
0.971625174355393 1
1.13348366528326 1
1.04453134028203 1
0.877200363517994 1
1.0518751564502 1
0.956512268457308 1
1.30235764483046 0
0.862327930332017 1
1.30211677411592 0
0.912074460836536 1
1.0842165117387 1
0.835576712489501 1
1.38206768959271 0
0.939159472182895 1
1.06790489401562 1
0.76997594579157 1
1.16189885458776 1
1.07956450671659 1
1.00016822838646 1
0.884625801042961 1
1.26811272426182 1
1.11359734577781 1
0.684369010756966 1
1.11571133033763 1
0.959103465046776 1
1.10575508027037 1
0.745654840787474 1
1.01804618237655 1
0.917655650405745 1
1.08707608063345 1
1.01311406270283 1
1.15691898953283 1
0.796561605535177 1
1.21357874367852 1
0.732344829064343 1
0.813656096654014 1
1.2588651337773 1
0.962156527213807 1
0.940867607113567 1
1.04055511683349 1
0.935989104539251 1
1.28574256260841 0
1.1846722280581 1
1.17032985051176 1
0.945700481153979 1
0.8892268006838 1
0.736948910151426 1
1.26861427641284 1
0.96612985117591 1
0.826921750775029 1
1.03027258095676 1
0.895072171133458 1
0.891867217052804 1
0.784098269814424 1
0.845035293187585 1
1.20590695725406 1
0.844756770629963 1
0.859398311017973 1
1.3197180773098 0
0.819516979228937 1
0.631687818740277 1
1.14977105837025 1
1.17340513917106 1
1.16067458840008 1
0.90440141962462 1
0.791059501079344 1
0.911429922754403 1
1.09304433522737 1
0.787886899116654 1
0.884572946627753 1
1.18197548867447 1
0.892399248437731 1
1.198276516074 1
1.04554302985274 1
0.992806874820493 1
0.860287586044141 1
0.948127795221495 1
0.953123030204901 1
1.11485578894794 1
1.3808719037278 1
1.14956169410423 1
0.912623078510863 1
1.03906463455675 1
1.25686039750539 1
0.85685899212285 1
0.775238694058516 1
1.07280338591774 1
1.06613686938545 1
1.02777926067758 1
0.908390432444464 1
1.28898224840767 1
0.978467604992398 1
1.42252693960223 0
1.28679841983708 1
0.935276823990936 1
0.895686551248495 1
0.809353996629081 1
1.37526949411353 1
1.04232753121351 1
1.07935141161286 1
0.961379164459922 1
1.16522361493955 1
0.809920259730388 1
1.00850277243339 1
1.07054537707122 1
0.927065336467866 1
1.2169818313445 1
1.05921989632466 1
1.02949499701308 1
1.32003473144862 1
1.13818901460066 1
0.94724179480876 1
0.826878121075083 1
0.965767714572294 1
0.597926572802826 1
1.43168022740652 1
1.0014168289103 1
0.732773406899755 1
1.02055806571002 1
1.22828841983412 1
0.792895634353213 1
0.810412718194101 1
0.930765302148592 1
1.21933280816284 0
0.991303220238938 1
0.906431143658367 1
1.16747182041304 1
1.27378068783586 1
0.928779362933682 1
1.21704471172215 1
1.39803437808574 0
0.910977700596275 1
1.24151647908002 1
1.27062447577546 1
0.915900452469191 1
1.21918283753571 1
0.743000566614142 1
1.11606606099572 1
1.04160138084335 1
1.02424779062817 1
1.16355491689186 1
0.617928530717078 0
0.862298266760054 1
0.683622927969183 0
1.12650540545433 1
0.964518982637533 1
0.644828863686366 1
1.20599092969931 1
1.49551788612689 1
1.09625239115084 1
1.14265414630348 1
1.38863239118624 0
1.13158316635584 1
0.72404171006521 1
1.08720418541709 1
0.570388461066997 0
0.899976684818382 1
1.04053492436096 1
1.27878235098519 1
1.28532230838753 1
0.800266656112681 1
1.08969237307896 1
0.866474831296858 1
1.14519591106163 1
0.848699729386417 1
0.945642544009483 1
0.667736328054427 1
0.97643867682228 1
0.961048800268284 1
0.977093539149395 1
1.36369089138126 0
0.506191330123909 0
1.0576843418217 1
1.41013343824193 0
1.17993249542795 1
1.15565620662624 1
0.777617271325208 1
1.10126215202707 1
0.873235463619341 1
0.759707975671989 1
1.12410897623333 1
1.01936113003114 1
1.16707162925546 1
0.963964100826701 1
1.09571420362047 1
0.83580703800487 1
0.994383293679863 1
0.989385001751263 1
1.18754811375995 1
1.09628883460399 1
0.934401089594445 1
0.931273161335558 1
1.06241086566745 1
1.35642231134554 0
0.765703311606811 1
0.787279845721487 1
1.09256568352832 1
0.810263883617401 1
0.978646957465357 1
1.15040785352389 1
0.822849571559786 1
0.83843826175207 1
1.11455437632647 1
1.19262550099941 1
1.27723201688307 1
1.21231736073411 1
0.676454888991543 0
0.754706564911961 1
0.846995029302697 1
0.793561273982772 1
1.03712100213169 1
1.11072384228234 1
0.578914555154353 0
1.02258125598877 1
1.28076890410449 1
0.926490867742634 1
1.00889882866036 1
1.12954999883396 1
0.734895057534926 1
0.941855968913359 1
1.0087238678267 1
0.963843187000969 1
1.15784917231485 1
1.27611240131669 1
1.30675866287276 1
1.37904567624076 0
0.806561635233199 1
1.26845194178223 1
0.818442517272957 1
0.930100529104733 1
0.844410304789426 1
0.996687975542035 1
1.37564819479429 0
0.853444639624154 1
0.927143227891988 1
0.988222918611519 1
1.11469930247603 1
1.21354442477841 1
0.926755938999362 1
0.962647768735997 1
0.955712723972307 1
0.9713971339491 1
1.16494274079147 1
1.12432506111801 1
0.656744603619515 1
0.804865132115844 1
1.14937071133158 1
1.02777215042342 1
0.87385415313668 1
1.23886123307201 0
0.86166969103957 1
0.945110773140764 1
0.861206557221067 1
1.22989137845208 1
0.795220190629761 1
0.824369349277083 1
1.05492875967278 1
0.764984053113761 1
1.17794055455861 1
1.1463781055437 1
1.16597419340985 1
0.908511585694365 1
0.879082522443863 1
1.25152217949345 0
1.10495244830141 1
0.857610681783028 1
0.864659193596286 1
0.9078558067961 1
0.90593366227192 1
0.917608873432522 1
0.556572688754047 0
0.922469298104216 1
1.0363729241712 1
1.01570043636099 1
1.06951251929068 1
0.946431701982994 1
1.12879176404925 1
0.879227186112194 1
1.19334868842738 1
0.780689888853465 1
1.0069593389496 1
1.37223858368129 0
0.897526021775849 1
1.26108107604479 0
0.844707406594978 1
1.40804624023136 0
0.983027791346812 1
1.25825360978296 0
1.1452569270698 1
0.733309120035829 1
1.17024735369497 1
0.815884344256897 1
0.968243567408284 1
1.09934472991566 1
1.02255768281117 1
1.10387361296695 1
0.66420173981323 1
1.20471068198079 1
0.789514897008007 1
1.15820530828743 1
1.18260708753614 0
0.78027999149301 1
1.00965302459676 1
1.09571462416764 1
0.576721110038082 1
0.924946341861202 1
0.931743332357392 1
1.27803319115443 0
0.883899971806324 1
0.652650776977229 1
0.827272890183041 1
0.744752626235263 1
1.07821345980357 1
1.07556526023285 1
1.1929107913695 1
0.874922985988906 1
1.09840954567065 1
0.682068753438391 0
0.583855967051146 1
0.922203547660868 1
0.798183108447663 1
1.15262896932659 1
1.233257526206 1
1.31873102911809 1
1.09575684254161 1
0.90010164410652 1
0.755256921702166 1
1.1290671030729 1
0.968849390995662 1
0.977798662881776 1
0.931136348279182 1
0.717246692990882 1
1.18374152266543 1
1.06842392698132 1
0.666076595987918 0
1.20720255350256 1
0.566561289180745 0
1.06679939998777 1
0.711085876604323 1
0.831031034293697 1
0.848273236804879 1
0.76815801572403 1
1.19215061603339 1
0.850722051360717 1
1.17862252289538 1
0.950589120633734 1
0.869751855126399 1
0.967030657304267 1
0.966868237513916 1
1.04615975744502 1
0.968230050621259 1
0.675546636849236 1
0.5990140663637 1
0.84249496732538 1
1.10678198780207 1
0.622007414449682 0
0.823468143071299 1
0.824279880686602 1
1.10787076894103 1
0.994161525384636 1
1.09439085407409 1
0.997310075649897 1
0.74866570307401 1
0.845756038896694 1
1.25365329793407 1
1.01782165707365 1
0.720026089960478 1
1.05524605474617 1
0.993817324844723 1
0.953324641647292 1
0.94629820840364 1
0.903727925987097 1
0.855336745205063 1
0.892130348726693 1
0.915679795485196 1
1.15385815663508 1
1.24658132725222 1
1.04251687340768 1
0.750750087260564 0
1.39171792259605 0
0.785379665705328 1
1.08870113577129 1
0.750558614515016 1
1.04472098687669 1
0.862544057652687 1
0.935353208736826 1
1.05739314363679 1
1.09167653609575 1
0.877870091182829 1
1.07280171962769 1
1.17036365968601 1
1.50646563651494 0
1.10556851380721 1
1.14234797513628 1
0.949759503357331 1
1.30661660180443 1
1.1873308782876 1
0.964737062922538 1
0.724790481085937 0
1.16504113616241 1
0.788569711692674 1
0.979602860865334 1
0.761634317759118 1
1.11137332255863 1
0.980916666634899 1
1.50413789628827 0
0.9938814730268 1
0.983186956848341 1
0.74649097217399 1
0.979126741258986 1
0.944122770607907 1
0.93970102031712 1
1.06892269243289 1
1.17738135092871 1
1.16439660446184 1
0.85098972517929 1
0.903781234908147 1
1.04040977576755 1
1.06246614506946 1
1.08725098570413 1
1.12327782202467 1
1.00788204854026 1
1.16976552126572 1
1.11053160339292 1
0.837961329264297 1
0.980493626940355 1
1.47669329421092 0
0.936581965009205 1
1.38579474307766 0
1.01327929869682 1
1.01309152036905 1
1.16879061166459 1
1.02745710521079 1
0.764977218605254 1
1.3722494494883 0
0.950276392233776 1
1.07673587584191 1
1.290438612582 0
1.01805339224633 1
1.22376760078933 1
1.06350975883287 1
1.12068847322358 1
1.06643787768401 1
1.49705819243632 1
0.921732830059625 1
0.928586812186414 1
1.22623050722506 1
0.618535457770951 0
1.01008398085422 1
1.11250010300307 1
0.938033438827956 1
1.11629434221379 1
1.21670687810263 1
0.732410081871901 1
1.01997754475962 1
0.98728622821038 1
0.935398295206875 1
0.778210157822898 1
1.13007727895806 1
0.811682101900827 1
1.11066196298677 1
0.655116857522229 1
1.04938249375017 1
1.03565620646516 1
1.12188459498284 1
0.946945836992638 1
0.772613620455273 1
1.1427527655939 1
1.41498679721979 0
1.05458693112487 1
1.25489352319876 1
0.715037503263572 1
1.24254103580113 1
1.29805985521354 1
0.808405252258645 1
1.01550764895866 1
1.15286781823846 1
0.968684332065007 1
0.520657765712447 0
1.06270056375843 1
0.999343068046822 1
1.28629845134588 1
1.42897653676399 1
1.14996927201075 1
1.20191241374038 1
0.902061092952934 1
0.865753287217131 1
0.822191014368903 1
0.957678909345848 1
0.922433452831566 1
1.27072363834076 1
0.699552608599498 1
1.22022523146526 1
1.24254444504991 0
1.38288960758298 0
0.967484679199041 1
0.871097897559166 1
0.934105830145651 1
1.44465454758406 0
1.22387677973304 1
0.992215949734703 1
0.776019126463938 1
1.00729652913639 1
1.40303202539931 0
0.886206097292796 1
0.904941068644625 1
0.610919165207565 1
0.951920734385642 1
0.68520062220731 1
1.10603130443061 1
0.797978571934152 1
0.850788922670496 1
0.822258553654571 1
0.994457548012372 1
1.10356839794301 1
0.900848892131082 1
1.11334937854564 1
0.828284573626834 1
0.859657929443771 1
1.04032849835332 1
0.992573907353782 1
1.05430233459251 1
1.04912398604233 1
0.998837536041904 1
1.47110686575575 0
0.711962143444103 1
1.01714085770805 1
1.20488301079823 1
1.15394752929328 1
0.822455261477242 1
0.865057781276464 1
0.854442562924603 1
1.21139490743261 1
1.06137638113342 1
1.04132026811942 1
1.04065901255506 1
1.08498372064419 1
0.891033730946749 1
0.890582506023461 1
1.10724083664711 1
0.974016445296808 1
0.761848880952166 1
1.07497062973239 1
0.944436207993057 1
0.879349994844014 1
0.998709587983046 1
0.98753867119238 1
0.987186391166385 1
1.1448703242993 1
1.03764947478228 1
1.02788067792083 1
0.976060133341111 1
0.711891224360814 1
0.764856029251578 1
0.844162241874845 1
1.36766246780355 0
0.994467380677202 1
1.19398736196058 1
0.67840009571131 1
0.884056042097671 1
1.13451400795674 1
1.04494418016125 1
1.19371446900185 1
1.08083168822815 1
1.10528233595042 1
1.00599688130132 1
1.05952924401894 1
0.742069224497097 1
1.28818432972135 1
1.07494348662527 1
0.935195416300558 1
0.852204133947713 1
1.467169934323 0
0.967933345210708 1
0.646689903518408 1
1.02380612921051 1
0.547935468338763 0
1.01185405914391 1
0.937789512705932 1
1.13904534173956 1
1.08352336782843 1
0.908620194053728 1
0.711246809269486 1
1.25668075774046 1
0.922787718809455 1
1.22506068791272 0
1.08572445612512 1
0.911500031704451 1
0.832574792160336 1
1.14044409529289 1
1.13657199720149 1
0.943616095004859 1
1.485576837007 0
0.934350521735187 1
1.01502315350951 1
1.08418271650392 1
0.969305665391722 1
0.963385916561497 1
0.604734316528299 1
0.94789097942401 1
1.20410539959778 1
1.09089286915149 1
0.756288900731236 1
1.11629031254015 1
0.824214943751042 1
0.917967328263891 1
0.80526688732706 1
1.17531912692181 1
1.07057806555361 1
0.954042069476813 1
1.03844304881545 1
1.26184598466456 1
0.434585324049328 0
1.11121415857667 1
0.948119635082527 1
1.53146801920014 1
1.12901655013328 1
0.756082835611936 1
1.00331246958903 1
0.557235542996602 0
0.892782657586012 1
1.08609608939623 1
1.00334037691057 1
0.995160244789008 1
1.12227996997573 1
1.2278443923924 1
0.977609813380363 1
0.740122594837409 1
0.979919346551518 1
0.830376278107301 1
0.809916093521096 1
1.07733687073481 1
0.945681469211133 1
0.901214106021698 1
1.41868959809982 0
1.02697828038294 1
1.11039432074922 1
0.864043931409866 1
0.758713730679416 1
0.976842778873814 1
0.857467340951736 1
0.795303951981023 1
1.25636545684674 1
1.12394162614868 1
0.997125678331683 1
1.06930633997945 1
0.736879156477987 0
1.00050337370804 1
1.29491410944735 1
0.665851053258008 1
0.803849100214844 1
1.09577885142482 1
0.915500752480348 1
1.25146311342576 1
0.946177253951438 1
0.72039222893178 0
1.06154573259202 1
0.879683301569382 1
1.14261986999411 1
0.989198928500282 1
1.18818963911354 1
1.07791770690014 1
0.756047422849709 1
1.18621548387175 1
0.991762751187467 1
0.656924628018183 1
1.45025591951887 0
0.923890584822447 1
1.20042513103054 1
0.932383173381345 1
0.938893425236355 1
0.894802266011833 1
0.779652845215469 1
1.06924757153637 1
0.99074285663735 1
1.05524224035701 1
0.846086487902742 1
1.13220864776787 1
1.21804274810228 1
0.7323808981041 1
0.898481412624412 1
0.662521566770592 0
0.837918811754347 1
0.818638543509965 1
1.10460919031328 1
1.01186519836206 1
1.00613564294546 1
0.880581106800686 1
1.08541152376947 1
0.923671602003667 1
0.731273041801704 1
0.863820894519716 1
0.887656223003028 1
1.11295583345626 1
0.783466315224114 1
0.783373917436227 1
1.10203529330201 1
1.10724877853468 1
0.804164448242694 1
1.13991220176405 1
1.54934537372405 0
1.21190118607331 0
0.698779038223012 0
1.22206165693984 1
0.94822545308514 1
1.14249282411628 1
0.988539938276595 1
0.980504152476991 1
1.10337474888828 1
0.709590964740694 1
0.875674905439654 1
1.31822182711257 1
0.994637243043906 1
0.959138511772808 1
0.941895921100583 1
0.684253522314267 1
1.11768410538904 1
1.56959454976456 0
1.03321841448267 1
0.687903995067069 1
1.06793990399915 1
1.2335835729725 0
1.20437835535513 1
1.0398287374694 1
0.818726833580931 1
1.04685420188604 1
1.1115983210732 1
0.97393529689267 1
0.810571459906785 1
0.630399847993111 1
0.947110657393245 1
1.01609426432491 1
0.894445499136734 1
0.640062092455569 0
1.12293598698274 1
0.6285942441977 1
0.812800396295413 1
1.19546618083191 1
1.07562895705148 1
1.03656439126764 1
0.882354350181476 1
0.728409232484756 1
1.03156579563384 1
1.42006037220123 0
0.707729738523218 1
1.08694294661675 1
1.18422796906204 1
1.2116950705968 1
1.06052689165032 1
0.720663512341268 1
0.943241245758895 1
1.12735479037458 1
0.827800330287742 1
1.37551751885884 0
0.970225104903567 1
1.21099426883391 1
0.596043466971101 1
0.956737149227765 1
1.1269972759468 1
0.863417823098924 1
1.24926067851195 0
1.17287415179625 1
1.04061916086448 1
1.11110018373589 1
1.12317403646988 1
1.09626737655114 1
1.10099191692016 1
0.896040417431395 1
0.9845007721165 1
0.99801242907681 1
1.23212756175491 1
0.802163169655682 1
0.634112179266926 1
1.00036608992502 1
0.928029483583032 1
0.869602673881343 1
1.04008469337067 1
1.10925645040904 1
1.11147641272777 1
1.088692379646 1
1.01976518819161 1
0.834785035140098 1
1.07827792153952 1
0.863786092643011 1
1.14374449660809 1
1.16524504266498 1
0.958713987148856 1
1.08395900495446 1
0.73770789106178 1
1.02086294810998 1
1.18596160754707 1
1.06247979556144 1
0.907162856997402 1
0.966618438450105 1
0.900687696762445 1
0.597944485993744 0
0.794934999794871 1
0.872653277371073 1
0.660461119037026 1
0.851748992549445 1
0.810421819290922 1
1.34038001927626 0
1.12145631286584 1
0.814719609756428 1
0.591828762819803 1
1.44872232684552 0
0.824943061696528 1
0.866233795656455 1
1.0025610847252 1
0.749773787514329 1
0.794869619812701 1
1.2171531297891 1
0.942543897144557 1
1.08360181058378 1
0.963437083288466 1
0.659177619641807 1
0.834413481061062 1
0.91668521261991 1
0.829709243676991 1
0.848962102730498 1
1.20216987382026 1
1.16258072256497 1
0.985008503287264 1
0.645529058570372 1
0.853448453935427 1
1.24307645729891 0
0.957216206078148 1
0.934251427620307 1
0.887337488385288 1
1.2351118895566 1
0.961287381406074 1
1.18090606350643 1
1.41951312035282 0
1.25980675849473 0
1.28209688248949 1
1.02230919177739 1
0.89370808504245 1
0.664557667028218 1
0.912308423224611 1
1.05497125989859 1
0.841150013773721 1
1.287541844233 1
1.18003752796002 1
1.05812120972713 1
0.941787404981051 1
1.2305898188657 1
1.16838694478769 1
0.958673489274432 1
1.21979661763027 1
0.776339530250161 1
1.28588398769412 1
