# Supplementary material for: Bias caused by sampling error in meta-analysis with small sample sizes
Source: PLoS One. 2018 Sep 13;13(9):e0204056. doi: 10.1371/journal.pone.0204056 (PMC6136825; doi:10.1371/journal.pone.0204056)
Supplement: S3 File — (ZIP) [file pone.0204056.s003.zip › results N = 10 delta = 1 tau = 0.5 sz = 20-30.txt]

"dl.delta" "dl.cp"
1.09519980993148 1
0.613937722791426 1
0.383240310442402 0
1.84826419202399 1
0.605400063010719 1
1.43267904560644 1
0.664985285791484 1
0.689021740464087 1
0.697064421360477 1
1.22999100587363 1
0.836690978216676 1
1.66835277558327 1
1.13554298530232 1
0.683418856239675 1
1.02832834443586 1
0.621115566411872 1
1.13032313772048 1
0.874205762129584 1
0.685930723221311 1
1.14600951597546 1
0.882688379781188 1
1.17707524462367 1
1.28419273949137 1
0.855132338413462 1
0.290329843183773 1
1.36380936564913 1
1.35878051993698 1
0.838770656601554 1
1.46451542296921 1
1.09889398523971 1
1.55314382726471 1
0.925989696350924 1
1.05135856120102 1
0.970211227083807 1
1.78083812184367 0
1.01621138629925 1
0.871875938743095 1
0.660177333168718 1
1.32137350349466 1
1.44012738965543 1
0.805961012508016 1
0.325994341143924 0
0.637590713368862 1
1.14834572709147 1
0.272729627177184 0
1.08914743742343 1
1.41421446186751 1
0.323256466178418 1
1.09850206472053 1
1.27238718728273 1
1.13910853493643 1
1.28848324354733 1
0.509587046014521 1
0.91732195381679 1
0.726268273756302 1
1.05848528400306 1
1.24118005599549 1
1.60202239346548 0
1.08261842327678 1
0.945658476700994 1
0.734740223426392 1
0.756948752699917 1
0.0489560525405972 0
0.948011454388029 1
0.251680680634024 0
0.745184225263931 1
1.65132924502017 1
0.940608373023616 1
1.1986810575232 1
0.379442327670422 1
1.14083741276107 1
1.27707786072797 1
1.57848601878408 1
0.636450960634251 1
1.06932749242066 1
0.443889751563569 1
1.1647631593838 1
1.32177304067184 1
1.29502580403585 1
0.380532398124882 1
1.53359006512275 1
0.70605528045802 1
0.930209613166754 1
0.33097324865224 1
1.19680096556034 1
0.819170180845418 1
0.93177904824871 1
1.28195031797958 1
0.940725644483864 1
1.07730429395421 1
0.743207149253677 1
0.646873593072097 1
1.10755099950204 1
0.878948183821732 1
0.28558166872848 1
0.747815299763625 1
0.244795876785815 1
1.08005917048225 1
0.460325664335547 1
0.956595060574549 1
1.12202205845924 1
1.48992204546869 1
1.16673470565982 1
0.715940696385348 1
1.31126057806986 1
0.706210685333533 1
0.692223411900452 1
0.920172373830249 1
0.852073613580219 1
0.632054281113818 1
1.28739121245666 1
1.17866003508877 1
0.468567383237595 1
1.05505709930455 1
1.18851861966031 1
1.29197275504935 1
1.35401012520678 1
1.22699205286263 1
1.16460479913577 1
0.632125510514115 1
1.16708953335577 1
0.637843242530678 1
0.938564924059415 1
0.666453260775103 1
0.754779209935226 1
1.46294054025522 1
1.03250830345418 1
0.257675268511763 0
1.21762634045264 1
1.22743364743608 1
0.885874572141227 1
1.84154140361601 0
1.49117024100564 1
0.760710207603608 1
0.813874694756935 1
1.00843502341 1
0.773136407768371 1
1.44147270017878 1
0.617444383199798 1
1.28563742391574 1
0.682649468263626 1
1.59553034372487 1
1.11717524771641 1
1.54112661890088 1
0.78982754706896 1
1.28018342432222 1
1.13252413926126 1
1.15919526128457 1
0.812427890956611 1
0.809484938386313 1
0.942426571551069 1
0.568665770286423 1
1.0846839158933 1
1.03336356162545 1
0.584867731019761 1
1.50941480713374 1
0.706276868943884 1
0.76345130547617 1
0.944600177782944 1
0.959569357190944 1
0.127056051963264 1
0.793990703644172 1
1.16704930658668 1
0.48695602513694 1
1.15170721953391 1
0.420690282148012 0
1.5239408955966 1
1.31212039793334 1
1.01985290526254 1
1.00914078645338 1
1.1041235475709 1
0.874117152322046 1
0.7872535498285 1
1.553046490329 0
2.05551901505352 0
1.33755412332053 1
0.657615833667995 1
1.27010741915787 1
0.883957621775284 1
0.0771257460991694 0
0.689776530977294 1
0.984029304546539 1
0.868866250593425 1
0.833486831253603 1
0.996989183703871 1
1.41850805597273 1
1.14864775784826 1
1.26220233269359 1
1.8247019908497 0
1.12292880040689 1
0.659635388375558 1
0.772465855895067 1
1.01261599979973 1
1.54191473082626 0
0.942139218056986 1
1.55219627745867 0
0.519573858804857 1
1.02662562945793 1
1.1840706702777 1
1.66986518028988 1
0.698333018932262 1
0.698603024287294 1
1.24595289481795 1
1.43097732234621 1
1.42272472841089 1
1.61935511867634 1
0.747705620777004 1
1.22703671285294 1
0.575630478825852 1
0.849344755366842 1
1.23487525790256 1
1.00845501389973 1
1.22697350755051 1
0.638850354166294 1
1.69176834023163 1
1.13860266005578 1
1.64092919389558 1
0.729715492631782 1
0.94662198845881 1
0.933174040944393 1
1.43465535685801 1
0.737579563015347 1
0.622027661876264 1
0.847629305582201 1
0.641210071582963 1
1.29678434844512 1
1.45443833928089 1
1.27581567552784 1
1.40395992341105 1
1.08807689858032 1
1.22841969597131 1
1.4300366263929 1
0.473478250028678 1
1.25963687707878 1
1.04128994196559 1
2.25646729254607 0
1.06466393030667 1
1.36874243779838 1
1.71977730558169 0
0.372197959737634 1
1.2328554120035 1
1.85745976867872 0
0.782515853902253 1
0.039366152427965 0
1.72954831389778 0
0.762918567274904 1
1.28812076113443 1
1.16696747782092 1
1.52084446009388 1
0.9368817907913 1
1.34467506752228 1
0.455929873130477 1
0.831525964631103 1
0.945585312179841 1
0.933378861277225 1
0.649097109980614 1
0.954888832428857 1
0.604669756954366 1
0.992630948309685 1
0.282464078493924 0
1.00973715314845 1
1.75921483459902 0
0.318663273080239 1
1.64380542219771 0
1.5636372638635 0
0.830440309577452 1
1.75562514931782 0
0.412320942174875 1
0.751341055565935 1
1.36955082029176 1
1.02470709981065 1
1.2262539202338 1
1.08418174451235 1
0.738694513962628 1
0.854362368712994 1
1.39412610606609 1
1.27761789572708 1
1.1142574306836 1
1.24045160320183 1
1.14106290127874 1
0.703052600782547 1
1.0374422921509 1
0.91443681056549 1
1.27771781294421 1
0.270374759527541 1
1.25462736869545 1
1.16394503213243 1
0.89286311488967 1
1.50195344028777 1
0.916691344213217 1
1.03749479406987 1
0.991651412874474 1
0.878524118610913 1
1.35309627830517 1
0.187716603254718 1
1.21319748208076 1
1.06289319156058 1
1.15345807645699 1
1.39989753279629 1
0.722900183563492 1
0.286449159903987 1
0.791191225402349 1
1.33864426110018 1
0.67879551273757 1
0.849749597741123 1
0.79900711814713 1
0.172747209098545 0
0.46470343857455 1
0.753988584723052 1
1.66149162105808 0
1.82234753131639 0
1.21541628033761 1
1.05458934616913 1
1.67184305865622 0
0.837816246050844 1
1.61490526924379 1
1.27208224360955 1
1.10460458042781 1
0.598088250538715 1
0.995262058513902 1
0.864423015496608 1
0.934392614810628 1
1.22703550855963 1
1.4312252793526 1
0.727172864006631 1
1.19568583383271 1
1.04271692309912 1
0.975433031181911 1
1.1272810418774 1
1.33691525103839 1
0.929904996012298 1
0.854137489497924 1
1.12821563622269 1
1.45484256456107 1
0.995029583938856 1
1.10390974253856 1
0.233952643141985 1
1.06010319418075 1
1.07254486442579 1
1.01846893908405 1
1.23378007671196 1
0.907490768590531 1
0.506916906058544 1
1.16767927473995 1
0.595344407046243 1
1.52824006397831 1
0.966330841028554 1
0.931215518589799 1
1.38511737268098 1
0.893957364136998 1
1.12383295153909 1
0.891285315833393 1
0.887565818626766 1
0.876192475074532 1
1.13379566763793 1
1.38887541486507 1
1.55466558088653 1
0.733566685986514 1
1.11538481093393 1
0.760279235236392 1
0.756892676116836 1
1.47153877497495 1
0.738157865251236 1
1.35885200068204 1
0.507922471471985 1
0.393896145642816 1
0.880434213931691 1
1.03561255565798 1
0.80922586985479 1
0.724766320466848 1
0.347633829074863 1
0.901749066605415 1
0.930341034907982 1
0.366018239407089 1
1.00945429427352 1
1.42599377778829 1
1.04485221732001 1
1.14594829335302 1
1.0186027315229 1
0.871249681323108 1
1.43047379820782 1
0.400938096755597 0
0.499749617027904 1
0.774465196284119 1
1.17258836938224 1
1.38051836809415 1
0.996198108108925 1
0.926861241177107 1
0.332531843033947 0
0.939411917409581 1
0.994232239571645 1
1.02481337905589 1
1.05526549116793 1
1.5434877321803 1
1.07379994139901 1
1.34526429164667 1
0.563915756461796 1
0.875758078293028 1
0.787460528108897 1
1.48821399537704 1
0.615918929424058 1
0.98986541185234 1
1.4287382549437 1
0.756902398374677 1
1.09771564808666 1
0.735287625504961 1
0.75768486997336 1
0.621951066590323 1
1.32978109945849 1
1.01417868840911 1
1.01522973761326 1
0.85129544334793 1
0.852184588556947 1
0.786885295063595 1
1.19517295291418 1
1.36731138581464 1
0.968521251197366 1
0.968162377782677 1
0.585272180442864 1
1.19888319966684 1
1.29502075722334 1
1.77994855339033 0
0.347893922795402 1
1.18621585530072 1
0.71143248589234 1
0.55058873072785 1
0.309489251124284 1
0.327666138611507 0
1.27861599047533 1
1.0965596517855 1
1.08196227547936 1
0.659377720743122 1
1.39171817953125 1
0.949316374978453 1
0.763046922256224 1
1.31539070666736 1
0.644992262259612 1
0.686230345938725 1
1.22904039353834 1
0.35239644827327 1
0.971007244172285 1
1.05560763035171 1
0.296916526203054 1
1.15743223575119 1
0.752665607606119 1
0.929632772257041 1
0.762862144806434 1
0.929272611309231 1
0.71888638773825 1
1.07816944090628 1
0.86743605146943 1
0.821270156723599 1
1.5338612224818 1
0.867861267433662 1
0.729911857420703 1
1.45125991282956 1
1.13979239578711 1
1.33140084732663 1
1.59287743899686 1
0.563441113124562 1
0.995793733764365 1
1.21688889262001 1
0.99694217115454 1
1.19498496707603 1
0.477238024236682 1
1.16670560508966 1
0.77719306148221 1
0.98452089088714 1
0.91808209659334 1
0.820258365555397 1
0.939874545136857 1
1.55336258118764 0
1.38728891113648 1
0.809558328522006 1
1.22739810703757 1
0.489605862944491 1
1.12165311268217 1
1.42832080056835 1
1.50622871030637 1
1.00011953619935 1
1.04342104450256 1
1.3382966351632 1
1.16551097168495 1
0.647313939331185 1
1.14611287194449 1
0.518206388890221 1
0.986227973047297 1
0.980064235947254 1
0.47180013258345 1
0.989980821950374 1
0.724633651654026 1
0.775930170130642 1
1.5233761453542 1
0.496995250868459 1
0.797415438970247 1
0.381940884292636 0
0.593871938736006 1
0.870526997337706 1
0.928946951734346 1
0.574604777010514 1
0.173243518984212 0
0.969792169236047 1
1.35343332016772 1
0.566152690159806 1
0.879928740645358 1
1.27441945948025 1
1.2237983645948 1
1.14525542274908 1
1.13758415899052 1
1.35387566612465 1
0.792045580941609 1
0.85448494625485 1
0.861686001641343 1
0.895529137694333 1
1.38160874621232 1
0.394948091838411 1
0.685214888707021 1
1.19190409873343 1
0.207240007583702 1
1.78261914256664 0
0.95743306314907 1
1.27301795631568 1
1.85603505684436 1
0.914313880854079 1
0.82564393172193 1
0.831141148527076 1
0.684877644144307 1
1.6341063484675 1
0.701124711316952 1
0.803340639591759 1
1.17082483317157 1
1.19225319091463 1
0.915783602495953 1
1.04873542360161 1
0.871514915725984 1
0.454274527286906 1
1.6924277098801 1
0.512841441642211 1
1.01831242218988 1
0.445680370200996 1
1.47008680513524 1
1.32211749468081 1
0.937530004007101 1
1.15746774054083 1
0.827061240533496 1
1.28593923463849 1
0.67444058274546 1
1.09372105160327 1
1.26223922225179 1
0.452422795246983 1
0.35537561060628 1
1.43045651423823 1
0.971106201158238 1
1.37247461960838 1
0.485403432855817 1
0.492289682450514 1
0.918426458407824 1
0.719965247586126 1
1.00911998830922 1
0.619106530272638 1
0.76010927254321 1
1.74286224769347 0
1.11080511344971 1
0.339975829095589 1
1.24496545471847 1
0.831870056414544 1
1.49310310621547 0
0.801208973199736 1
0.979285379180788 1
1.00966624156869 1
0.85254783092326 1
1.13057309136187 1
0.0982727681377859 0
0.500445690207581 1
1.77899794816213 1
1.0182680880013 1
0.679663844466213 1
0.937227349951808 1
1.05122588287032 1
1.13776792392285 1
0.935713913086807 1
-0.0143424681688051 0
0.784383677879713 1
0.967674627775591 1
0.734018974808667 1
1.23473847338131 1
1.29710260288857 1
1.19348525819039 1
1.74196029776059 0
0.96278034257057 1
0.793030581553083 1
1.32841680281916 1
0.0667169692074736 1
1.20917591975556 1
1.02299937959005 1
0.683564423641599 1
1.01082850189596 1
1.30194750828042 1
0.714560685685664 1
1.34278929342626 1
0.414161814790591 0
1.02021693855869 1
1.54395248395697 1
1.21281425483116 1
1.10452391598167 1
0.895146359595276 1
0.35779931693139 1
0.769246904894593 1
0.686317449345223 1
1.04930385080155 1
0.693591400021564 1
0.515755659903102 0
0.942969404791722 1
1.31094906016123 1
0.992805590210908 1
1.6872282402403 1
0.869667298184528 1
1.40775182284154 1
1.27476941389229 1
1.20553359514885 1
1.02634541203441 1
1.44114229197356 1
1.04847936202684 1
1.77442830174184 1
1.03035874449099 1
1.67706891763652 1
0.733386477865702 1
1.4200775442632 1
1.38564733973657 1
0.790993016368991 1
1.23158955239872 1
1.536361817429 1
1.36521090181018 1
1.60819586167179 0
1.55053839881856 0
1.23416862944965 1
1.3148750492974 1
0.565516934653816 1
0.787488449952785 1
1.26833714668673 1
0.90793774781968 1
1.35195185334205 1
1.25687221202077 1
0.93738265501821 1
1.06165673308516 1
1.4915470657443 1
0.0614946964594666 0
1.85186546867276 0
1.04857357977885 1
0.878632613695675 1
1.52364044062769 1
0.935679356050982 1
1.17322960275489 1
1.34865741076343 1
1.16696655925638 1
1.28397738732317 1
0.663540966582873 1
0.72522176594163 1
0.918440344946656 1
0.695540873041872 1
1.42910096191826 1
0.665552515547659 1
1.27214066829962 1
1.00696749902379 1
0.352307629000694 1
1.90515227543099 0
1.29761590300405 1
1.20426001289586 1
0.955096979174527 1
1.57828916906867 1
0.887745100314761 1
0.505046827878079 1
0.398689412066648 1
0.950929970707275 1
0.558668537045384 1
0.868799473039281 1
1.08279943225468 1
0.81173324508773 1
1.53060216898704 1
0.955182352726392 1
1.10692641437476 1
0.390365556867772 0
-0.100715831352111 0
0.661716828537999 1
1.33733114538957 1
1.04976090300804 1
0.747184057646472 1
0.947608380667091 1
0.847705808047219 1
0.998867463662245 1
0.538972241383255 1
1.0678714915741 1
1.61709715479152 1
1.02198825132618 1
1.75943180556516 0
1.36443787923567 1
0.552778049140535 1
0.819344568367191 1
1.04819118862985 1
0.512654678391554 1
0.943214482182965 1
0.678555691090714 1
1.01706201411536 1
0.638905996775891 1
0.914402777737312 1
1.15960592573332 1
1.05830709571079 1
0.807843065747631 1
0.942971107425082 1
0.423465298760991 1
1.44721970526362 1
0.553503125126248 1
0.784219270229326 1
0.259197033305585 0
1.05911145321333 1
0.212435065638178 0
0.567618800983008 1
1.46904784463768 1
0.943795502612344 1
0.899125225392988 1
1.16424912827862 1
0.435053656294278 1
1.14188945900768 1
1.50072386938312 1
0.893697963447418 1
1.12037056460099 1
1.14958362067486 1
1.1677132703164 1
1.10229362657543 1
0.943844821701924 1
1.61142523181289 0
1.44323906988595 1
0.96484008275214 1
1.2327200594784 1
1.0801254421596 1
1.24517355319621 1
1.1407982589264 1
0.915806734934493 1
0.728387319649596 1
0.98850456235645 1
0.884412865528597 1
0.712324739218064 1
1.10489078772204 1
0.357528226129265 1
0.814823294988122 1
0.894734795331089 1
0.562069692317123 1
1.11378787639695 1
0.912364595615059 1
0.870779537402249 1
0.808659764581837 1
0.727193433594429 1
1.40224643455809 1
1.16575877378225 1
1.0829895411161 1
1.30322030995823 1
0.957998571840281 1
0.733555274624339 1
0.821082416029112 1
0.927050224405825 1
0.847954415888768 1
0.989164028540722 1
0.80391044732567 1
1.00673647498786 1
1.33751798068043 1
0.643317866864008 1
0.802941295725378 1
0.921859658442009 1
1.22587628975107 1
0.861860489722248 1
0.905023146001262 1
1.20022761902403 1
0.81446250339561 1
1.31209528933582 1
1.27373835210129 1
0.998773757366841 1
1.22535274625849 1
1.4570857834211 1
1.53298749084372 1
0.987982138600407 1
0.724967914120756 1
1.37703977302906 1
1.36606694782382 1
0.818455200451477 1
1.1435925315343 1
0.608302671625635 1
1.27775105337074 1
1.32754468228893 1
0.862761402197692 1
1.57312198323606 1
0.735232140920002 1
0.882086000647734 1
1.23023680951572 1
1.51105658784859 1
0.212390330053919 1
0.959616009198542 1
1.48102396822319 1
1.02005202178656 1
0.469052036982418 1
1.50507635233921 1
0.921610503205321 1
0.751259473348978 1
1.60635950747106 0
1.27545682343132 1
0.608590520316563 1
1.12393449944763 1
0.202193272629324 0
1.37211545599756 1
1.0159707590778 1
1.61836673637406 1
-0.0431530447616736 1
0.966516889731102 1
1.6933615047586 0
0.896474459859664 1
1.18912887603429 1
0.806729671908977 1
1.1407776433335 1
0.743674389208852 1
1.00574898877804 1
0.519710098422675 1
0.448570970466417 1
1.25386690461947 1
1.266721969611 1
0.736788674741895 1
0.458577427069672 0
0.679941023691228 1
0.654650785193282 1
0.546144408882457 1
1.4463036515463 1
1.27331718556683 1
1.36193972507247 1
0.854305157438363 1
1.09722718272676 1
-0.113834728103936 0
1.24624818271758 1
1.21240897351952 1
2.06668281460738 0
1.12282118865251 1
1.66381964527392 0
0.614358455084207 1
1.0971225417073 1
-0.139746324679375 0
1.01670989770497 1
0.538691231443279 1
0.683206049814785 1
0.722066135637206 1
1.33448882738926 1
1.92942238590819 0
1.2709516329112 1
0.777162713437617 1
0.940892804065414 1
1.02567793470613 1
1.10230325859877 1
0.831151636426587 1
0.623924768106118 1
1.34269838808306 1
1.05367537216404 1
1.0772759935811 1
0.871931727249609 1
0.811667596652871 1
0.668898695578174 1
1.11608425450258 1
1.21505485997338 1
0.678862821161474 1
1.05622832541029 1
0.17386246286871 1
0.980615434502744 1
0.329169597343639 0
1.8350321755535 0
1.30223906725607 1
0.489685046656355 1
0.791479479120533 1
1.03766908647355 1
0.711954632134657 1
1.80222565851002 0
0.566384946643 1
1.55293401753905 1
1.4134960298226 1
0.922005738182189 1
0.236854158242573 0
1.05069265883387 1
0.611765854954526 1
0.985738814820449 1
1.39811830354728 1
0.777483717267293 1
0.903632593663781 1
1.12724389984548 1
1.39754413238826 1
1.19482637754602 1
0.563551972220119 1
0.751917095447876 1
1.34391142156457 1
1.358220695655 1
1.01174198472961 1
0.671401956811261 1
1.23950207271866 1
0.538579981060688 1
1.22420257639501 1
0.748761979014278 1
0.962827050050948 1
0.80403276875836 1
0.807717863521277 1
1.09332708436616 1
1.11344868026043 1
1.71945493001224 0
1.28109440421622 1
0.110057011737478 0
1.37223405970926 1
1.04176004450335 1
0.493243597716688 1
0.63250781244892 1
1.13931964386749 1
1.58164832599189 1
0.575775976816871 1
1.23622120914653 1
0.735980692658831 1
1.39067328837926 0
0.568054480839412 1
1.53760950257707 0
2.40811818297323 0
0.572122105081161 1
1.0566693583491 1
0.491108908955648 1
0.550544933432053 1
1.26795758985146 1
0.475591853805282 1
0.716746665763653 1
1.04571156870056 1
1.38409943636922 1
1.01504735228592 1
1.18570061326071 1
0.932323621195657 1
0.881435390344945 1
0.548333827539825 1
1.16908792959339 1
0.86768527841715 1
0.87988354766241 1
0.947507611436275 1
1.4043987252738 1
0.232802523297119 0
1.16325735804681 1
0.882387648135947 1
1.27174729280503 1
0.884385434019143 1
1.3524450466708 1
1.4063694065805 1
0.70862298576419 1
1.05677808099713 1
1.30555687445281 1
0.702577953902275 1
0.983363956824552 1
1.26853153166867 1
1.44905629812421 1
1.01040774994027 1
1.43449610345307 1
1.22608882864836 1
1.79073097190096 0
0.847487796506766 1
1.21682683886897 1
1.14487355949395 1
1.08154272226859 1
0.713207694489097 1
0.836030046256641 1
0.753941418546173 1
0.994549649705365 1
1.30054710610081 1
0.645002573494632 1
0.994953491799837 1
0.743802319976366 1
0.714769564128743 1
0.799794547347283 1
0.878710403091091 1
0.595711032825807 1
1.27650820705069 1
0.574949691321107 1
0.916190723044307 1
0.2325453151935 1
0.937030934044735 1
2.22865726513804 0
0.952851320581321 1
1.17660427649105 1
0.512377049090847 1
1.33316745727523 1
1.27612266066936 1
0.33312569638131 1
0.957608986893678 1
1.62688918505783 1
0.223984556257633 1
0.847945050253475 1
0.803827631022045 1
0.992470754495837 1
1.29817492134011 1
0.876087640939162 1
0.474055208176769 1
1.16529081413615 1
0.959180169700674 1
0.803985700224793 1
0.564208931661644 1
1.12547030179966 1
0.929296966004631 1
0.898634788623351 1
1.22725803210289 1
0.657749525524751 1
0.966594960590551 1
0.822630047688205 1
1.35414224989595 1
0.245001848054364 0
1.50494596567198 1
0.41518693774415 0
1.78893639906385 0
1.17907087536449 1
1.15527642429729 1
1.40329385121754 1
1.12421940067035 1
1.25308647765863 1
1.33067912374443 1
1.04993955078356 1
1.52593009450889 1
0.655280029407458 1
1.29208199219957 1
1.85687627176167 0
0.66022031575653 1
1.70166320824094 0
1.14576888451708 1
0.228446667056682 0
0.859987340787725 1
0.734116056007078 1
0.395164607619875 1
0.651009836756348 1
0.369816935728539 0
0.354831438090819 1
0.704088830152416 1
0.645224564084783 1
1.21639913598193 1
1.08218585276396 1
1.37792415547182 1
1.03359245954251 1
0.800807463541855 1
1.25738172805903 1
0.537539868044655 1
1.40857369942809 1
1.5278616153861 1
0.836913652795247 1
0.619195459790226 1
0.996259427120442 1
2.17434976032495 0
0.737004931980099 1
1.17792153241664 1
0.667193986463203 1
1.44494754807654 1
1.25428595651296 1
1.20519908437439 1
0.450796170080858 1
0.916801031013983 1
0.658735166265815 1
1.35892893706724 1
0.133441168705172 0
0.968868590692676 1
2.12035143803305 0
1.49307397452324 1
1.33993391246774 1
0.744873675525522 1
1.1173229861714 1
0.350618412893057 1
1.78768798147235 1
1.05098570711034 1
1.36765119780988 1
1.05702497362901 1
0.95294142266462 1
1.36306751234706 1
1.35477865733239 1
0.78024617549957 1
1.60014285769373 0
1.49374065299608 1
1.33400409236578 1
0.932515352794174 1
0.60195957860461 1
1.09970921861942 1
1.15156334482266 1
1.74404292082906 1
2.08159812366587 1
0.8468145150714 1
1.15951485389235 1
1.23837416015714 1
0.795654082166101 1
0.586731726296414 1
0.600584805113871 1
1.10209893427881 1
1.06351190308095 1
0.77994890899534 1
1.22901918532266 1
1.41193950039706 1
1.04293647643154 1
1.25114403828185 1
1.07074418532472 1
1.24852401335634 1
1.45662107817861 1
1.1840701961236 1
0.938600305809998 1
1.43221766262393 1
1.00748835209572 1
0.52752084118059 1
1.03166278767062 1
0.839250618375183 1
0.8074829371232 1
0.676282303980478 1
0.660628001849397 1
1.32741834221594 1
0.786088827992912 1
0.94367492121768 1
1.12876127832706 1
0.443990082833102 1
0.312422957665053 1
0.98536488528302 1
0.649478900675396 1
1.12673580793193 1
0.870752212920206 1
0.86595643982997 1
1.38779908863298 1
0.50095818330576 1
1.00865778903997 1
0.769809731571185 1
0.953590091125664 1
1.2884268864992 1
0.905917921782687 1
1.09273090798566 1
0.953722637202088 1
1.87288309908349 0
0.568562512609933 1
1.4576982423106 0
1.38358477441317 1
0.493387821968467 1
0.902989123752159 1
1.35639794022303 1
0.708819103509836 1
1.06888737886784 1
0.83343954931601 1
1.56260377647406 1
1.24031341413904 1
1.1528554861741 1
1.13667708167774 1
1.19978933986309 1
0.560811700953613 1
1.82661455562413 0
1.23289569612078 1
0.948668390990265 1
1.19982684444736 1
1.9704911369333 0
0.892491404142551 1
1.22683763458187 1
1.0882654379112 1
1.24660431979757 1
1.21288648237245 1
0.858247175490798 1
1.19968367007489 1
0.184541279320671 0
1.43845819616079 1
1.27454443453887 1
0.942264750424829 1
0.692232329006827 1
0.546394615805733 1
1.37044833453918 1
0.758897781382917 1
0.512505373618701 1
1.0422067275628 1
1.20589381115043 1
1.07717997538226 1
0.588937295513592 1
1.06356577746494 1
0.772518183451484 1
0.820511599488634 1
1.08801763836864 1
0.376358767203382 1
0.709914757724291 1
0.886790110390075 1
0.638414215447977 1
0.248133114880309 1
0.690513184209277 1
1.05610221560811 1
0.246027050570814 1
1.54016672846142 1
1.1356866845938 1
0.926669518144861 1
1.33440431034539 1
1.16649380685323 1
0.694122877355063 1
0.804949018550611 1
1.34294071585091 1
1.1663327942001 1
0.274997002072753 1
0.928808691128622 1
1.13071580457634 1
0.728271942935655 1
1.01095708192877 1
1.27484916487292 1
1.31531614313505 1
1.26014783132532 1
0.977851393007794 1
0.61202030184142 1
1.09008202017009 1
0.453365151412828 1
0.57537586526074 1
1.03013348280799 1
0.7531101738535 1
0.219672142116104 0
0.373964518307962 0
0.459219223812841 1
0.763808815118181 1
0.442619145658896 0
0.935170127389432 1
0.462583865551739 1
1.4091975499554 1
0.887782987093741 1
1.30259765044808 1
0.922361803128783 1
0.618863602005132 1
1.11391221164822 1
0.633460143918942 1
1.11532355005917 1
0.342852950243377 0
1.78756057818678 0
1.11905732463961 1
0.491447434138717 1
1.25103930727749 1
1.0441836110533 1
1.8019484896672 1
0.833818008408581 1
1.00969365506865 1
0.801722403397692 1
1.47912091033098 1
1.15407254032709 1
1.98595060169552 0
0.6110045886795 1
0.633228159645566 1
1.00835324675099 1
1.25096896849117 1
1.09623388497359 1
0.995178991066338 1
1.26412696579732 1
1.16852664276339 1
1.36080601953599 1
1.12139290553441 1
1.10882846775977 1
0.931204056474922 1
0.883780972384761 1
0.148668463500468 1
1.35082094399113 1
1.45725244705573 1
0.563137334916858 1
0.454963035236291 0
1.03623699305632 1
0.354637765534492 0
1.45637136835963 1
0.154918348423507 0
1.13631212971646 1
1.20360235128925 1
0.982554023858069 1
1.1799663353209 1
1.02017346410283 1
0.521531895783938 1
0.253786243517945 0
0.750771891799194 1
1.42919382113398 1
1.04097771984511 1
1.25513742155849 1
1.43803960860247 1
0.872276122468383 1
1.75124924830382 1
1.61174130980459 0
0.524975788527161 1
1.31694748348779 1
0.831649186163618 1
1.00826809459777 1
1.06002044850263 1
0.977479833578639 1
1.05271429654405 1
0.425942997207889 1
1.12814254608033 1
0.577029395897392 1
0.136611066210688 0
0.949535636247319 1
0.171798047487619 0
1.21100111223489 1
0.796670622268348 1
0.738282064470928 1
1.49145010538079 0
1.14432055225661 1
0.959347165673222 1
0.626209749001391 1
1.14022442706531 1
0.152634784132159 0
1.63823293419514 0
0.991782672043443 1
0.804879599537198 1
1.61810739220668 0
0.462703745710641 1
1.02598724220612 1
0.950750599506965 1
0.840426276297988 1
1.00655559820821 1
0.907972900790188 1
0.998885825973316 1
1.5294170939663 1
0.788946746274015 1
0.906288690356199 1
2.25899465259614 0
1.05036703778394 1
0.856939999382582 1
1.49989283741983 1
1.43148695278709 1
0.577135454937342 1
1.35908964892483 1
1.04431261589595 1
1.70680695189551 1
0.963739399661732 1
0.869221213662691 1
1.40035138010756 1
0.611611424765591 1
1.02212391437814 1
0.750362946950443 1
0.924147602450693 1
2.00567785909114 0
-0.0176585423505278 1
0.70035747149645 1
1.54560582253784 1
1.28003441245317 1
1.02860006711018 1
1.34282754331164 1
0.940845199135958 1
1.13613721957704 1
0.740938566019636 1
1.2811553990773 1
0.734333453246506 1
1.59243193799937 1
0.534250489133277 1
0.57192115305935 1
1.11389669999964 1
0.880275517074847 1
1.70233005802955 0
0.978406200821062 1
0.984643076885455 1
0.798930014465098 1
1.22612853967236 1
0.680356809907727 1
0.835757118507939 1
1.53659360890462 1
0.866044979302277 1
0.666273922894632 1
0.236681477252736 0
1.23642487984186 1
1.34027675448382 1
1.14372196056724 1
1.11618471968822 1
1.59708228986184 1
1.1060469881963 1
1.28701413448433 1
1.07286734795132 1
0.919727343027939 1
1.28767734424816 1
1.15299986047776 1
1.03022477257402 1
0.778672743487158 1
0.921133089653859 1
1.05316780265398 1
1.21448595569503 1
0.989907704625239 1
0.799548595925491 1
1.18735852823433 1
1.09133030513238 1
0.478056940694494 0
1.17234369451765 1
0.66581088131535 1
0.460945160262977 1
0.827746368490503 1
0.585209663672014 1
1.03564788816438 1
1.39428106371353 1
0.747864926238193 1
0.884775899983013 1
0.872880586873045 1
1.37697709110258 1
0.675848170037762 1
1.66762182903247 0
1.32914329425561 1
0.755582438717028 1
1.25765256958715 1
1.55334277511123 1
1.67227614192781 1
0.980376786056514 1
1.1975126977533 1
1.19813309061258 1
1.39627289547937 1
1.24651280037687 1
1.29553694447021 1
0.260467226556087 1
1.04192886417963 1
0.710269400771281 1
0.775856085113239 1
0.154962273707903 1
1.00578857975799 1
1.40230572538851 1
1.22197848074155 1
1.02381612529714 1
1.08806332319945 1
0.623766398433704 1
1.10714760439707 1
1.31351898975284 1
0.622012289919903 1
0.696243024787526 1
1.01358516866103 1
1.60492635046713 1
0.710229104365977 1
0.478540715938223 0
1.76387446833107 0
0.924074080724761 1
1.38410872346723 1
0.687691070456407 1
0.848061208689601 1
1.20284741932244 1
0.645824434847794 1
2.57774548695042 0
1.29505258229051 1
1.19732206356801 1
1.0816918974744 1
0.992568967272047 1
1.29478669883294 1
0.991256090681943 1
0.428956966115241 0
0.704342022730443 1
1.19165351701228 1
1.07628581907753 1
1.32201565819496 1
1.19091184406313 1
0.904805681872607 1
1.15118002497052 1
0.197663956319773 0
0.571772585813166 1
1.5450258710496 1
2.09448911770546 1
0.444033431493391 1
0.837471247820376 1
1.21225229010668 1
1.06792213765055 1
1.32352229099238 1
1.34971595539118 1
0.772567407615929 1
0.779756372217972 1
0.86372194625202 1
0.63061112479733 1
0.555590538000237 1
0.691678864046318 1
0.967315178354577 1
0.921585757084699 1
1.89363485605601 0
0.487062209849124 1
1.34116021348845 1
1.37529299544692 1
1.34699133576242 1
1.1181331950974 1
0.532623307222856 1
1.01391290723261 1
1.02936409467092 1
1.43292321083223 1
0.202903723952377 0
0.471699302001513 0
0.912560657392878 1
0.90486836427349 1
0.619908260963794 1
1.45885407126165 1
0.844233334653562 1
0.637807421491495 1
1.51962831196576 1
1.34926645910032 1
0.865250956010652 1
0.552370383433523 1
0.953750688143779 1
0.657918043732142 1
0.979247879365831 1
1.2749061648131 1
1.35049818528148 1
0.677913157780159 1
1.4544957718006 1
1.25934770009778 1
1.25498389234591 1
0.838226057586819 1
1.24325384185725 1
0.940712770509508 1
1.12106530191875 1
0.892460181496742 1
1.52275785311498 1
1.33098509034874 1
1.00573457422074 1
1.0147225657631 1
1.22447592652063 1
2.2879669521994 0
1.01364261747546 1
1.24400359779239 1
0.696769220781395 1
0.732172693984651 1
0.99442077548785 1
0.440689901810151 1
1.2413926037771 1
1.07429865762037 1
0.66780281510326 1
1.40845958713528 1
1.01671954925197 1
1.36458741156888 1
0.327454433246866 1
0.0918414456371649 1
1.23409361175533 1
0.689983487334224 1
0.783468214161135 1
0.634395208903097 1
1.55383104450597 1
0.670669796155694 1
1.06040237954392 1
0.532978469428537 1
0.643141856487111 1
0.961410359213157 1
0.966961088658296 1
0.741288216105552 1
0.646103057692778 1
1.5501737829332 1
0.891825348722229 1
1.01388636795526 1
0.741521953241982 1
0.747678309391782 1
0.92346465131657 1
0.336909235578546 1
0.374993191557251 0
1.00203043570317 1
1.10255911479453 1
0.846259138382007 1
1.11863748569434 1
1.61610172645577 0
0.565594575729556 1
0.629906477549733 1
1.20896966397094 1
1.17898865490529 1
1.11436477537257 1
1.11396069999812 1
0.962102993022899 1
1.19012685351664 1
1.23671874159549 1
1.33185799932592 1
2.1661252337295 0
1.12878302320107 1
0.836747127445443 1
1.21841017427206 1
1.84583363285233 1
1.37535313555669 1
1.13170136642659 1
1.26020778322088 1
0.956294222058852 1
0.782210862029473 1
0.524306587277091 1
0.989424844176637 1
0.50796044588984 1
1.43665600403924 1
0.888674812027299 1
0.922263580360219 1
0.935673007072333 1
1.15308851535512 1
0.840938342467194 1
1.2150427702377 1
0.966039802376358 1
0.466719912780331 1
1.01155122328959 1
0.650513616864319 1
0.87351314796389 1
1.51270489558772 1
1.02342880362723 1
0.986239470416253 1
1.71793812595488 1
1.5481898801942 1
0.499150223295151 1
1.15615566424196 1
0.339384548114836 1
0.609716835733691 1
0.840716680556035 1
1.05463761213026 1
2.06035013932614 0
0.850420466116294 1
1.24073020716576 1
0.665090571542855 1
1.23405263623982 1
0.689583139963951 1
0.61844998048697 1
0.617164111472599 1
0.597229322761154 1
1.06181547912347 1
1.2813826904104 1
1.34992597206811 1
1.08679551777054 1
1.2053666582232 1
0.745521460466906 1
0.841527822345703 1
1.18507985297138 1
0.900346578251883 1
0.626542104477212 1
1.00754543925134 1
0.481899618971608 1
1.3886042158818 1
0.995326814134099 1
0.395995874037639 1
1.0902436175012 1
1.15837151199749 1
1.46807774826448 1
1.54140408155544 0
1.08429879357984 1
1.74737741418883 0
1.11085310098848 1
0.736766873969493 1
1.68709365596035 0
1.57021101929022 1
0.883356138702397 1
1.25379230038864 1
1.20525135864303 1
0.623361427622172 1
0.43577136370711 1
0.99484663493663 1
0.891111838740634 1
0.865969142650313 1
1.40805655629558 1
1.13219518779484 1
1.72449991623705 1
0.397956826793232 1
1.85249357271096 0
0.861340447451196 1
0.920092000997405 1
0.761694684417199 1
0.687230610815249 1
0.880040994330841 1
1.24193927758399 1
1.06070184594612 1
0.398631670695771 1
0.933369744704696 1
0.868422398339148 1
0.384059287511041 1
1.0984122194116 1
0.662476327720893 1
1.65485086578644 1
0.715665411807167 1
0.964574599727875 1
1.26256752459411 1
0.397818566696977 1
1.49743782977199 0
0.857711524511518 1
1.45204781466795 1
1.52757147484929 1
0.711486996574098 1
0.47900432459691 1
0.510029836681405 1
1.38200710859159 1
0.916530047778169 1
1.29858313053672 1
0.770839414065321 1
0.888341334398639 1
1.32981102581933 1
0.959241297569771 1
0.644663771322105 1
1.43218074074292 1
1.02739074607024 1
1.20124905353345 1
1.552383321373 0
1.00280492322271 1
1.25437678767315 1
1.19017384280358 1
1.58393453061714 1
1.54732800515657 0
0.238982467760315 1
0.942609265717989 1
0.850732128432941 1
1.24991272794381 1
1.44242714007186 1
1.05698246836195 1
0.570033197498247 1
1.36393849910922 1
0.905521827048412 1
1.61983476660877 1
1.01447735070209 1
1.07397163507171 1
1.63236801657071 0
0.507182560779847 1
1.41777621757671 1
1.61123065823127 1
1.02143036986209 1
0.870141651513859 1
0.382269553953513 1
0.831614401596475 1
1.33855205229767 1
0.814538940748334 1
1.51360107659975 1
0.386707044610175 1
0.754595361596248 1
0.767710203438671 1
1.27836469985227 1
0.280069996331187 0
1.64657751938902 1
0.803627230001732 1
1.53875631491012 1
0.804362881523781 1
1.30643848638652 1
0.759053338793619 1
1.15531861541296 1
0.98676605285382 1
1.15011747568869 1
1.1219490685903 1
0.977705592029815 1
1.36820003503664 1
0.700831646022667 1
0.913938801723351 1
1.23993757193639 1
1.09459292685231 1
0.314250719198639 1
1.4498786906985 1
0.589970217154915 1
0.151310939616413 0
1.00958798287607 1
0.825612906176639 1
0.119296850898474 0
0.735999350830686 1
1.1430491314828 1
0.7498345822069 1
0.607507534779456 1
0.894669795680401 1
1.4816398371956 1
0.608959863268437 0
1.31325944987171 1
1.18697054944542 1
0.965835727776579 1
1.14496846978249 1
0.99438541652354 1
1.01154620146389 1
1.14636063395587 1
0.791689438357078 1
1.75237857766762 0
1.30704609304373 1
1.16020620963448 1
0.63935900607292 1
1.61843705652086 1
0.771278096911978 1
1.05065858695516 1
0.945107065315093 1
0.829703683477009 1
0.997279533999149 1
1.15691438224081 1
0.953881817691339 1
1.57360002141688 0
1.21112883840099 1
1.59714751211197 0
1.3156996261194 1
1.38871269237248 1
1.46425880911408 1
1.51638712991293 1
0.908244413441549 1
1.03908126403678 1
0.868901149974867 1
1.32224794635387 1
0.821317359428264 1
0.728885223141051 1
1.41871697911273 1
0.882359151976455 1
0.730739335693422 1
1.28384998899796 1
0.490147301868311 1
0.140499895437507 1
0.512402263595085 1
1.9304772171884 0
1.24390698908347 1
0.915161138462025 1
0.784927985720587 1
1.38895662569243 1
0.518629569914079 1
0.693901114688004 1
1.32569742959136 1
1.24682038873482 1
1.2977039109169 1
0.888997484233649 1
0.626889099423558 1
1.91834513757469 0
0.610136134412759 1
1.32317056461908 1
0.773989886777735 1
1.00816745996369 1
1.23998648872387 1
1.24470830689014 1
1.19269534848812 1
0.670895826052901 1
0.616338733577796 1
1.14972115445857 1
1.28236752271224 1
1.37822352226728 1
1.1907205851447 1
0.924884985479475 1
1.77266309746016 1
0.762285424531275 1
0.941067424021408 1
0.617154506073029 1
1.45265684880365 1
1.62762977931825 0
1.0535564929698 1
1.1216072846695 1
1.24431813230366 1
0.801358521557323 1
0.798132479528149 1
0.727377049907933 1
1.22238519637937 1
0.397954620108637 1
1.05123434045669 1
1.15515314301957 1
0.977334076307251 1
1.3308172832591 1
1.19643897266078 1
1.10765519843515 1
0.786930325924159 1
0.0978985932309773 0
1.07040968505015 1
0.986708053820856 1
0.374648455714593 0
1.14949526911887 1
1.03328758137472 1
0.684639709768031 1
1.08131713749998 1
1.50723735642939 1
1.42645188977548 1
0.807261531331544 1
0.715288691240875 1
1.91611362562419 1
1.15859981899203 1
1.18699011738636 1
1.40703568243098 1
1.07219184108942 1
1.09066074128539 1
0.650053859435968 1
1.24520997156314 1
0.929356950488734 1
1.01044422538326 1
0.712339906985222 1
0.589334754319693 1
1.03425739427901 1
0.771098079206801 1
1.28049603913656 1
1.34407829085924 1
0.601056514971082 1
1.43391635793526 1
1.04152602736302 1
1.24000869632187 1
1.45911979214 1
1.41898734180696 1
0.924748807430756 1
0.92376292114305 1
1.4144903709493 1
1.26660432432409 1
0.946383672548786 1
0.983765805171371 1
0.890451682622019 1
1.11698740369101 1
1.12241754715388 1
0.74194503525261 1
1.28491431644001 1
0.849803390180437 1
1.06643340128305 1
0.904115290057021 1
0.986021474665952 1
0.297856791126252 0
1.40077865690171 1
0.28851485773059 1
0.905002746312862 1
1.34438671261865 1
1.27022954739121 1
1.62266515776762 1
0.847862690175903 1
0.765231057749785 1
0.963983419250464 1
1.04951079545535 1
0.873496511995412 1
1.48026751393971 1
1.30200243976737 1
0.0268448394943703 0
0.650790069349183 1
1.50614207982873 1
1.41412520469456 1
1.11226008925351 1
0.636789759840312 1
1.19554820312425 1
0.762635885101192 1
1.09837705947357 1
0.99553269124181 1
0.804401128134593 1
1.18285128609306 1
0.914003445408949 1
0.3335682395573 1
0.703244954450579 1
0.854575512907508 1
1.46240651304137 1
0.928841720820346 1
0.600186468033187 1
0.472544371109171 1
1.03807572313099 1
0.310257595958045 0
0.680536577752468 1
1.12253219515963 1
0.610193076580095 1
1.39846592181849 1
1.07902017440075 1
0.558122088133082 1
0.788969877090757 1
1.02608650209774 1
1.06256919233932 1
0.0488457246635544 0
0.716117070953953 1
1.29614549426211 1
0.741458009199652 1
0.975489658297039 1
1.09216021473014 1
1.17843485015233 1
0.673057316467121 1
1.02935976921182 1
0.880050181983709 1
0.972484193423632 1
1.0368661090667 1
1.59550985452579 1
1.16824145640597 1
0.807739966974289 1
1.12073145967602 1
0.951871159199513 1
0.992657502948171 1
0.691195289327133 1
1.04828942585734 1
0.444407013160395 1
1.30667155644193 1
0.828022445637118 1
0.950694754141507 1
1.37608903998372 1
1.0176702365876 1
1.40837725123726 1
0.54811338328535 1
0.990958320207931 1
1.23508626888423 1
0.533249720307625 1
0.747796695374761 1
1.01317012383546 1
1.29633495386386 1
1.37582240914347 1
0.389201068329228 1
0.716486668345746 1
1.38220857809548 1
0.398758328195228 1
0.382586233794958 0
1.06608606228531 1
1.10165087762237 1
1.2091489420023 1
1.27629019135097 1
0.657082922981822 1
1.50968620487922 1
0.467790899621591 0
1.34081484423786 1
1.45676000615448 1
0.969309301319733 1
0.932871798000902 1
1.47227997689798 1
0.962616720690094 1
0.867101525454571 1
0.834694140942395 1
1.36195461742476 1
1.08305336374748 1
1.02276889329567 1
0.928185002831095 1
1.13120920590941 1
1.0255435258425 1
1.24401145882301 1
1.09675704515213 1
1.0261463242443 1
1.10025345640196 1
0.974140996056544 1
1.15186955780749 1
0.978807294842698 1
1.23501546142118 1
0.6041094941707 1
0.997468805254447 1
0.475605333216726 1
1.1882249084265 1
0.478628983273606 1
1.41335303870534 1
0.335849085964943 1
0.680774274740161 1
0.444387066235532 1
1.42259303176026 1
0.748993171213693 1
1.18176460647054 1
0.847397907712933 1
0.635363187650739 1
0.89402297433796 1
0.517589558850085 1
1.07554706260081 1
0.586161126505043 1
0.00840363051945417 0
1.63566934341076 0
1.41880203147318 1
1.55700215557375 1
1.6206807287577 1
0.246774170265031 1
0.534133437639631 0
0.793850855093383 1
0.509845816545344 1
1.67012587069125 1
0.599925226256829 1
0.759257388479196 1
0.487444014814149 1
0.659812465881856 1
0.548694054937561 1
1.47729221678891 0
0.857223723321664 1
1.16238951082885 1
0.864974266725515 1
1.47103609526062 0
0.726202992054668 1
0.936886925456209 1
0.989965379285887 1
0.632382147759115 1
1.6012844910485 1
1.54707738351739 1
1.18358067760662 1
1.28431246244618 1
1.09159198039706 1
0.243669639870437 0
0.955169632319432 1
0.79157797387804 1
1.04228280699765 1
1.53106139978011 1
0.873003928992114 1
1.49006432313639 1
1.22045019836117 1
0.470860400817325 1
1.42927440035289 1
1.45916711541316 1
0.943660240996992 1
1.17244469525513 1
0.423030307366963 1
1.4995816909033 1
1.00445991515685 1
0.671205078879699 1
1.4963343710471 1
1.39840836526398 1
1.06244069382762 1
0.940780357709647 1
0.604084845812855 1
1.22015220609525 1
0.717185983081598 1
0.802810680381801 1
0.941652293891298 1
1.23744303837434 1
1.00819828728462 1
0.86819324137601 1
0.985677784527854 1
0.32721046196403 1
0.720569402973024 1
1.75915161887618 1
1.08167479419755 1
0.848951666192304 1
0.781277338903472 1
0.497633674464729 1
1.23130884830176 1
1.70033845676217 0
0.735216656015532 1
0.704018133674392 1
0.948667985526224 1
0.807171026814439 1
1.48778621375092 1
0.755299534569063 1
0.872981541447275 1
1.26412824255088 1
1.00321332971314 1
0.714554363707689 1
1.56126197605943 1
1.43117281106486 1
1.38405137853542 1
1.19872849975284 1
1.63365797234314 1
0.370827703377739 1
1.27326813156943 1
0.990427096443357 1
0.982455670455327 1
1.67264842059274 1
0.318861397167799 0
0.983832706067772 1
1.04098171227593 1
0.91211535951146 1
0.707034446631434 1
1.44507417166951 1
1.09175498442654 1
1.15136694355539 1
1.30060906684414 1
1.15399269704831 1
1.53055618332927 1
0.531482648015502 1
0.987207715583497 1
1.3313958029966 1
1.36806027780794 1
0.853350358664145 1
1.21643108671366 1
1.29758500968294 1
0.844256798909173 1
0.477604320582386 1
0.922535234037098 1
1.15327447349613 1
0.997040870176153 1
1.50982132792417 1
1.28184037847328 1
1.25598749819326 1
0.356757653736426 0
0.797109991709733 1
1.07373627189659 1
1.16102342265938 1
0.664890123964714 1
1.20680380623529 1
1.6355521727914 1
1.32794922263499 1
1.18478479397788 1
1.18619708272166 1
0.516820471751904 1
0.720156225530801 1
1.09911364265147 1
1.04394076104692 1
1.22762119960113 1
1.15761429071971 1
0.483640108136693 1
0.981950676531552 1
0.703397884713736 1
0.808660431719609 1
0.993708597082913 1
0.714671094419063 1
1.02185420069582 1
1.11817778121016 1
1.09149718262122 1
1.32335344534503 1
1.20778337491687 1
1.00391157704697 1
0.355510783572821 0
1.28920440018091 1
0.781793285145538 1
1.21270663226886 1
0.860776238169954 1
0.964303933215084 1
1.04166651190908 1
1.19452944981078 1
1.25515567376399 1
0.886255684501828 1
0.944459229983792 1
1.70085058674643 0
1.00791338131027 1
1.06807772852728 1
0.300575050291299 1
1.26224644734412 1
0.848264892134858 1
0.51518394810294 1
0.838666529215703 1
1.09867887090675 1
1.07896242666542 1
0.9460347263651 1
1.30990128147947 1
1.13296620046252 1
0.802353219318571 1
1.45650411469676 1
1.00511238151735 1
0.851531291861584 1
0.916257732212222 1
1.28705851451502 1
1.04313062919384 1
1.00391850308336 1
0.981011054914595 1
1.26628901069735 1
0.889966615929575 1
0.977273419325198 1
0.761143123710588 1
1.12914400572326 1
0.891474720021426 1
0.78697085524327 1
1.49672720675672 1
1.24234120352755 1
0.386877224004351 1
0.974208347821574 1
1.56193020573205 1
0.609463108626837 1
1.03387471355422 1
0.952998164770903 1
0.382510487980415 1
0.967736802892566 1
0.770006504298125 1
0.764662141731584 1
1.10024392691934 1
0.386753050914536 1
0.978667481056134 1
0.775674797396958 1
0.921280066478174 1
0.753836974321969 1
1.08704655423412 1
0.730752508892374 1
1.08602207816099 1
0.289642072492385 0
0.980530210712728 1
0.649795015949258 1
1.19672547800163 1
0.7146141233638 1
0.858076314641001 1
1.04551750570298 1
1.18095941609318 1
1.70424767546712 0
1.6566349244779 1
0.989478139786821 1
1.25823491724823 1
0.928121817935894 1
1.02870377761444 1
0.758861232644284 1
1.21373229318101 1
0.373704011661386 1
1.50753101494159 1
0.87475577660622 1
0.868924143820118 1
1.44881569242664 1
1.42879203860147 1
1.11418391508686 1
0.479526620535712 1
1.43575568721388 1
1.70319890591249 1
1.13940866443129 1
1.93158779447029 1
1.17044378958497 1
1.11888911422851 1
1.25908661958939 1
1.33008335309025 1
1.11495240452841 1
0.795743294653276 1
0.825906450476779 1
1.27209508002619 1
1.02008828711169 1
0.764057629367687 1
0.251713533468638 0
1.12760241463828 1
0.741464760099756 1
0.433940355184933 1
1.66383413044153 1
1.17720720426039 1
0.905752335889753 1
1.2117958027783 1
1.19057170726717 1
0.826165209395146 1
1.16550198083448 1
1.1126736508558 1
1.43735538422423 1
0.948924332810561 1
1.70107579354876 0
0.800804419642341 1
1.40626016346165 1
1.2675192206549 1
1.09720374412783 1
0.781905734684506 1
1.16676689635094 1
1.17847346258471 1
1.38090721860704 1
1.01335351830087 1
1.54159470172806 1
1.18105589263994 1
0.805048875352288 1
1.17483488770025 1
0.639205919781101 1
0.752862918793718 1
1.32941696202523 1
1.24636044395518 1
0.989969248731017 1
1.0890989943637 1
0.621093101899252 1
1.23996613961255 1
1.35327148316027 1
0.942914530693187 1
0.588563685374508 1
1.09765550900436 1
0.0520392034769531 0
1.6449512652228 0
1.17969493618195 1
0.575238865416895 1
0.602221215961466 1
0.901157102340234 1
0.974403923355918 1
1.18886579133143 1
0.940173438382214 1
1.63197643560102 0
0.939385691210313 1
1.06171907863245 1
1.07856345856617 1
1.03548789146796 1
0.705424019150559 1
1.37513836664273 1
1.16106554746658 1
1.19719249575037 1
0.864115780187736 1
0.734105387917815 1
1.18634817733971 1
1.40373206718619 1
1.00563742694455 1
0.487926920554039 0
1.1072292519391 1
1.43690916042192 1
1.3871997155183 1
0.723889295821987 1
1.16255320401237 1
0.756153996835055 1
1.18711293787318 1
1.2678082874644 1
0.663399092091223 1
1.08667281879816 1
0.772699477140707 1
1.00547934748845 1
0.988702151897576 1
0.395232640775413 0
1.38221403984672 1
0.216819854948657 0
0.676608044687474 1
1.16065428253364 1
0.713240848333164 1
1.02570994548041 1
0.825535571572231 1
0.838657254378369 1
1.57789103067724 1
0.803120856215242 1
1.06170774240375 1
1.07427982643208 1
0.878693736797715 1
0.998245714184985 1
0.949394674987907 1
0.820732984529933 1
1.08238022028466 1
0.639381938241697 1
0.692748424554126 1
0.811695341394043 1
1.32242000808214 1
1.44211083817902 1
0.866818893267034 1
1.17455627418729 1
0.80218637048235 1
0.882454639537964 1
0.391172725721067 1
1.17951466660712 1
1.2648783420999 1
1.21949728038412 1
0.599072082834052 1
1.12861541997846 1
-0.103005636185554 0
0.605695578392891 1
0.52749637893467 1
0.993151589342927 1
0.739421597335514 1
1.2657602755538 1
0.597786703161681 1
0.488879290454878 1
1.09043942653273 1
0.44560448606034 1
0.893696238806311 1
1.35595539134427 1
1.63931993744253 1
1.56597794960453 0
1.10498323783382 1
1.70251266724371 1
1.23460046382281 1
0.940882462627433 1
1.13942427360192 1
1.89013133019459 0
1.23102303725501 1
1.02651255231195 1
1.00108822942482 1
1.30109873229421 1
1.64279102680582 1
1.0075670477581 1
1.07043451961347 1
1.21934814963137 1
1.21690475205226 1
1.03006893724039 1
0.993393438444411 1
1.018560817317 1
1.15171001258465 1
1.14004976377979 1
1.16002892282245 1
1.39065073652696 1
1.26139753502502 1
0.879354620354716 1
1.33444087124921 1
0.542232484044479 1
1.03622486256418 1
0.132991952385451 0
0.827805469979955 1
0.776546527658171 1
1.03364716923522 1
0.769421934628157 1
1.54424882602091 1
1.11131959992485 1
1.43956700676965 1
0.081972931087636 0
1.15693090774657 1
1.2099879773693 1
1.05913691032429 1
0.855447750760975 1
1.14285823628158 1
0.999130718933813 1
1.07737670954468 1
1.22289624340614 1
0.824588537795719 1
1.39987040337099 1
0.981980695936483 1
1.34888362342861 1
0.854231196768177 1
1.27702563536233 1
1.51623377876523 1
1.13211029433476 1
1.31080528314222 1
0.995398811588627 1
1.13594808031001 1
1.07889208763143 1
1.66563722468405 0
1.14327903638138 1
0.420186308641909 1
1.46640151978477 1
0.261309170356708 0
1.10158866149109 1
0.595719098760882 1
0.653157644707777 1
0.359509261189398 0
1.42626718504229 1
0.450410913584789 0
0.889705601085635 1
0.75144886145791 1
1.50371740910235 1
1.09009930836145 1
1.28745630032945 1
1.17984361654318 1
0.714081088002485 1
1.04179275270355 1
0.721970779856135 1
0.597960150325967 1
1.271453953767 1
0.590265745926254 1
1.2859129497125 1
0.892396060441 1
0.655271660911798 1
0.616173993045991 1
1.44850362603201 1
1.00428908066383 1
1.52371918725005 0
0.770039488576103 1
1.09850265668277 1
1.59759435937851 1
1.63564200567176 0
1.18056303666882 1
0.9046272140766 1
1.14917145292468 1
1.7184377890399 0
0.756006538943578 1
0.261447365868183 1
1.32772119392157 1
0.42560728735522 1
0.653624407499656 1
1.14248813695355 1
0.390292314788438 1
0.796262904938686 1
0.680754274174567 1
0.725774673174325 1
0.579330257243128 1
1.13999815162887 1
1.08183594477849 1
1.74262912175167 0
0.906300451236374 1
0.952121570391152 1
0.899540665397544 1
1.24107866203 1
0.828509964298714 1
1.52726431729942 1
0.169073293482175 0
1.22621329169033 1
0.750739310825101 1
1.53032529699417 1
0.576027168979105 1
1.21129745660174 1
1.35586944893675 1
1.02321399959111 1
0.453046450151123 0
0.537774451595648 1
1.25043881068621 1
1.57286174525602 1
1.50377290876954 1
1.33654367032918 1
1.21546556727417 1
0.941339988869987 1
0.670184084756563 1
0.98158427815908 1
0.952678055774337 1
0.792281155112241 1
1.15986955530523 1
1.21757085505956 1
0.80880655503207 1
1.29997351744655 1
0.959382201178992 1
1.41341758910411 1
1.06891490552534 1
1.12266167178728 1
0.79558892769256 1
1.33882764424604 1
1.05829434247096 1
1.06461727857181 1
0.691741612146146 1
1.35360178685006 1
1.04189854492263 1
1.17076894923508 1
0.699453643553455 1
1.56165862314873 1
1.13208669159754 1
0.0676866163201854 0
0.856744626400711 1
1.07518141993718 1
1.27387971668299 1
0.647414714737056 1
0.452683176516851 1
0.632262881474447 1
1.04115565463808 1
1.33615060228268 1
1.73883674547368 0
0.744484705105306 1
0.731933960981997 1
1.07838670988325 1
1.10951923096042 1
1.08580069153148 1
0.591269010288294 1
1.71791491803692 0
0.783528060923364 1
1.45059206777727 1
1.00226466672717 1
1.08329967670007 1
1.86161224656403 1
0.751551244772656 1
0.654516469171659 1
0.587249225621011 1
0.891006651116272 1
1.15462679754005 1
0.778344124230245 1
1.41458643547616 1
0.490748663620116 0
1.60174831969545 1
1.6391162075999 0
1.04318905404542 1
0.832123809886912 1
1.0610136539162 1
1.18689935395556 1
0.382578065822999 0
0.837409216700946 1
0.979935556821884 1
0.778751671781783 1
0.550424765699504 1
0.803568241790272 1
1.75228612357797 0
1.18401482311804 1
1.55542464480216 0
0.873016235690624 1
1.66281290504006 0
0.987658750004538 1
1.29305659844774 1
0.661539781644276 1
0.486374618298747 1
0.767881801790837 1
0.660776625862754 1
1.57465190155519 1
0.421669291564505 0
0.812200219802956 1
1.75331219170733 1
1.09531920748835 1
0.920451295706302 1
1.08568482661421 1
1.30211526288372 1
1.2644565877633 1
1.26661607203406 1
0.0422275824052751 0
0.772480169390002 1
0.193446846771368 1
1.04028747142677 1
1.66889616800412 0
1.2125944372995 1
1.07929799324315 1
0.908433942953581 1
0.829337976607248 1
1.13447457427113 1
1.20201960561082 1
1.64380989331857 1
1.54800424141471 1
1.18355566678081 1
0.997014247495937 1
1.25291239837111 1
1.06125155260397 1
1.62498988950597 1
0.86618272525151 1
1.14877126888342 1
0.814497614242345 1
0.90684297625841 1
0.793629445057954 1
1.49583799919078 1
0.962008312680926 1
1.12831992269494 1
0.271848484831475 0
0.428359303890705 1
0.730773380595584 1
1.35572240631921 1
0.626339132511661 1
0.722323720444723 1
1.06786259074391 1
0.718107776951112 1
0.934486678686898 1
0.466067221730053 1
1.52751361291725 1
1.42010626654622 1
0.660472133502463 1
1.18675041923169 1
1.55887578692139 1
1.18586292617976 1
1.0605976000792 1
1.93283209728799 1
1.24890088155588 1
0.797536151842041 1
1.51782547744406 1
0.797111325206062 1
0.859860594367284 1
1.0366704299978 1
1.1202989849274 1
0.985070271849524 1
1.11413651924846 1
0.610610772947412 1
1.2788594034613 1
0.196493375316396 0
1.29474157553593 1
1.17342822537208 1
0.824149499323225 1
0.536015730243106 1
1.49894848606081 1
1.26767656234875 1
-0.0629161600185931 1
1.04321752745196 1
1.66952162339663 1
0.648372555272603 1
0.802724817323026 1
1.35115165063441 1
0.949989913581299 1
0.487257496430946 1
0.847493508406666 1
0.77924375314733 1
0.884899929894635 1
1.07354322649868 1
0.462746887754696 1
1.64011613893492 0
0.834645959840443 1
0.594536128404699 1
1.12667644370884 1
1.22177012334054 1
0.265633600389458 1
1.27314479641194 1
1.68265079692573 0
1.05628969243127 1
1.03805445846896 1
0.777216989957172 1
1.27951236989921 1
0.627085874633113 1
1.0770403406975 1
0.845120808214857 1
2.25420624477343 0
1.38053689210719 1
1.25647714209305 1
0.784348726080965 1
0.755807423739319 1
1.18834614483636 1
0.859741446619534 1
0.24545103568473 0
1.46160159570342 1
1.20495248584924 1
1.08502235928397 1
1.18859581679281 1
1.20107004579503 1
0.544472831531737 1
1.7817298266784 1
0.963220516091629 1
1.45983052748459 1
1.26235797934697 1
1.48876281512007 1
1.53711363565566 1
0.516648398258236 1
1.03688878778423 1
1.45852028759511 1
1.23295819679209 1
0.845060626861208 1
1.11283845083226 1
0.578445889452869 1
1.00794724678962 1
0.847187521733215 1
1.32089380331448 1
1.65228246599575 1
1.03387485716766 1
0.922789636682824 1
0.800274333969929 1
1.12408740096667 1
0.857267955627094 1
0.811261092051452 1
1.17424256760128 1
0.82882329520698 1
0.92807229347602 1
1.10688117707574 1
0.880528755173388 1
1.86716882505154 0
1.49681529109649 1
1.19031814054954 1
0.7861339375054 1
1.10964404914399 1
0.712929796863361 1
1.53473411176291 1
1.24183783155184 1
1.16798440560066 1
0.96861417806625 1
0.933895591498453 1
1.27219197746139 1
1.04627851662749 1
1.60704329997071 1
1.38002165531383 1
0.753028340234021 1
1.24764849107394 1
1.41801765626219 1
1.62139514490236 0
1.03096032112846 1
0.772988438121359 1
0.975656790324763 1
0.833508456101352 1
1.27360681982964 1
1.01811046928521 1
0.793741872487875 1
0.934370856231246 1
1.15840275803421 1
1.23989558663227 1
0.549657157048703 1
1.07462696446608 1
1.15208208355618 1
0.917364967053063 1
0.794737766632107 1
1.00496059973041 1
1.12943137438104 1
1.53383728946026 1
0.138895844176587 1
1.941828459601 0
1.37701231462941 1
1.13087146208921 1
1.45623562518655 1
0.635979495239919 1
0.750323084022093 1
0.85042613850681 1
0.659145365773992 1
1.30742589556615 1
1.22053241052418 1
0.539200738495915 1
1.24993465181175 1
0.981145649016161 1
0.464236075389358 1
0.235397761858356 0
0.797824787779358 1
1.24748040686066 1
1.46431430267383 1
0.844642897373494 1
1.56093041837618 0
0.759085759430573 1
0.876333387531263 1
0.850346203632473 1
1.13130054502114 1
1.03888535882312 1
1.31994417220212 1
0.908196181520411 1
0.997247624490566 1
0.403239444112806 1
1.15069675396355 1
1.38313677669763 1
0.860161733745372 1
0.942053328414307 1
1.38627486510579 1
0.511563608965297 1
0.439882733682256 0
0.253223379868709 0
1.27039778683352 1
1.36979019554966 1
0.659292752838206 1
1.05346224208104 1
1.19016604391312 1
1.32392632577124 1
0.81630044653245 1
1.80616366579196 0
1.36051729562149 1
1.00681283382651 1
1.32463712095048 1
0.962341791754002 1
1.11967994983861 1
1.05355592542595 1
1.02275469009014 1
0.47653984867649 1
1.17082264366343 1
2.41779801449298 0
1.18435725721958 1
0.92852924142543 1
1.22840836597385 1
1.37083705060229 1
1.16354944336619 1
1.51882064996314 1
1.47415565012727 0
0.732788064958477 1
0.40403573635116 1
1.19444219822378 1
1.27091254243171 1
1.4568348023001 1
1.0862976414618 1
1.0187862393085 1
0.237427437760777 1
0.796009280780346 1
0.923393086258018 1
0.318075948730195 0
0.86886867008359 1
0.617771212951531 1
1.292286706337 1
0.166387568765471 0
0.485312192766692 1
0.335126210372697 1
0.413485075020487 1
0.713255624222164 1
1.48768215271521 1
0.980348623984589 1
0.953652382871128 1
0.976700947767874 1
1.3634768152063 1
1.56779493852993 1
1.6296903603461 1
0.398736285461105 1
0.702382165437638 1
1.03529684605448 1
1.41426129982999 1
1.45872830030645 1
0.961260429885493 1
1.06297047336408 1
0.966279941055731 1
1.59481001590112 1
1.64064960836249 1
1.35582847770493 1
0.951765974577207 1
1.10719103569682 1
0.947335818810494 1
1.18432948676885 1
0.569582409335559 1
1.19373388880463 1
1.00135702696766 1
1.22538792321695 1
0.654852068145812 1
1.72574074528369 1
0.750856617855764 1
0.837593713532328 1
0.161422910884065 1
0.681328647875964 1
0.62449741933379 1
0.922938794026473 1
0.919167284264239 1
0.73317873715066 1
0.724213742198347 1
0.790222413864122 1
1.18992989402865 1
1.35440510401472 1
1.04127247024876 1
0.936774196393834 1
1.53540410278557 1
0.910495948981985 1
0.738053471440815 1
1.63037206709671 0
1.22655218185424 1
1.25392929254301 1
1.1188743265634 1
1.34285993709658 1
1.14331440055883 1
0.953278755297763 1
0.839243491392868 1
0.964965857391903 1
1.08779196256863 1
0.692429126613827 1
1.05691328612831 1
1.21927256284573 1
1.45259733801599 1
1.04421297619147 1
0.6419137782749 1
1.34220605770069 1
1.00063034639387 1
1.12279959153682 1
1.70107379543268 1
0.839031369495346 1
0.377399812896919 0
1.82591753525396 0
1.27859113853024 1
0.29341145069646 1
1.1926942920353 1
1.02681870584202 1
1.03330707913903 1
0.981892726085483 1
1.45257648185354 1
1.34805673815442 1
0.766851176194103 1
0.463575923571031 1
1.51102169940182 1
0.591219072775768 1
0.717009541738014 1
0.990903987419518 1
1.22185627342194 1
0.859590878228985 1
0.948078941700538 1
0.601325791783187 1
1.11595109599358 1
0.992275689429971 1
1.1448037087987 1
1.20014144055898 1
0.858646771815699 1
0.905364357802592 1
1.32264335393646 1
0.420478495882761 1
0.385358868524242 1
0.641004851417819 1
0.673575334258803 1
0.271814742504117 1
0.541253853877384 1
1.6166818366396 1
0.865020434316366 1
0.588683204660963 1
1.244629031598 1
0.882971705285336 1
1.03248791673986 1
1.13924370472081 1
0.779642607039144 1
0.975593292569722 1
1.12822678497433 1
1.65595105207305 1
0.717231508935527 1
0.688011540395554 1
0.998025929572955 1
1.04732358041879 1
1.22500147984919 1
0.430288247754318 1
1.05279655355624 1
1.32727106800842 1
0.699913307186727 1
1.58956251013572 1
1.45152556401536 1
0.969942741507244 1
0.29245015443431 1
1.60847717360879 0
0.974207808595809 1
0.302084295329049 0
0.845499449653743 1
1.2514594888731 1
1.07238552489118 1
1.16705795047627 1
0.993203864714839 1
1.07361428678094 1
1.38002542963195 1
0.434697482680394 1
0.906014476778856 1
0.887680396016982 1
1.07609278081474 1
1.56222227212199 0
1.01742404978531 1
1.03998518085118 1
1.54743988855376 1
0.861396857956648 1
1.17934425278986 1
1.4302305848803 1
1.44226347280858 1
0.629551287818706 1
1.02062580287936 1
0.761532054496756 1
0.614391912756234 1
1.5980917456154 1
0.707664423523501 1
1.02438247184648 1
0.639233446482597 1
0.7889515425761 1
0.339498751768131 1
1.20780719653792 1
1.39639629098877 1
1.04574547663247 1
0.737078052061245 1
1.51336959002652 1
0.920118290727449 1
1.39735964001443 1
0.353325326747871 0
1.38118016276371 1
0.521792171865385 1
0.522009819305502 1
0.810486851441866 1
0.542220911384575 1
0.350242938379313 1
0.648490873063356 1
1.41721522914998 1
0.633287034760713 1
1.31088542601098 1
1.20681136010063 1
0.763558146863605 1
1.40485796163179 1
1.03507470240971 1
1.14894429051163 1
0.554657238824599 1
1.51561894918021 1
1.42950341244051 1
1.14106149821618 1
1.12979631664499 1
1.39861833441456 1
0.513348525539835 1
0.86657478951666 1
1.07251507946315 1
0.562795918876976 1
1.20757185083616 1
0.779255042126399 1
1.00039567558038 1
0.716272151813734 1
1.37763721171659 1
0.614835445020465 1
0.708655494440909 1
1.91717703076224 0
0.940476246919214 1
1.20442327785325 1
0.862251422205545 1
0.181116300277105 0
0.468124540637321 1
0.947065580426935 1
1.26402534498984 1
1.07524967673881 1
0.762120976480124 1
0.644893907486402 1
0.735765665490326 1
1.18668495475937 1
1.02361649558889 1
0.588414612956279 1
0.582424149369428 1
0.837303359395839 1
1.55844214965271 1
1.17270319476913 1
1.15622026956171 1
1.31074318429377 1
1.08305733998182 1
0.740469828897289 1
0.848516778089362 1
0.854374491171839 1
0.473982389807168 1
1.42994766299147 1
0.955694537432178 1
0.888213868477199 1
0.968005934917004 1
0.642964819621496 1
0.930218307057785 1
-0.0304530044448021 0
1.13168057226297 1
1.6003845815029 1
1.36541480107374 1
1.0481403036475 1
0.61410497969559 1
1.50640405832399 0
1.30984554836466 1
0.829978338061771 1
0.233261684579215 1
1.51735624127584 1
0.641956475759083 1
0.787015215853848 1
1.38530939431769 1
1.0856794716051 1
1.13131075717492 1
1.32632081701114 1
1.24295293280937 1
0.994002185061644 1
0.6363265819479 1
1.46652506094453 1
0.48962730991152 1
0.534897135216241 1
1.03249372108736 1
0.851075246187898 1
0.713641504762459 1
0.787863507130269 1
0.34026310839237 1
0.703778954841997 1
0.889345915373077 1
1.14542665985722 1
1.00368974328103 1
0.658925939693766 1
1.16283096455674 1
0.473650089024867 1
0.765754047040952 1
0.61448513900755 1
0.659672222867052 1
2.16610146838692 0
0.069809396574163 0
1.24989317318714 1
1.86499113132677 0
0.818756453294335 1
0.57753500385368 1
0.508318259637271 1
0.597256144881924 1
1.35951192076594 1
0.683330222639795 1
1.05464747236861 1
1.81900039587962 1
1.1442488926373 1
1.00795946753922 1
1.07600354665074 1
0.766831998779067 1
1.71346635132802 1
0.880509334394908 1
1.13432769659334 1
0.563610606680586 1
0.660369546880696 1
1.00993329554244 1
0.874813995436377 1
0.796660416871791 1
1.28401314544034 1
1.20069622770186 1
1.74316765570433 1
0.591773455480906 1
0.584020507523628 1
0.0923983473005392 0
0.917651531335247 1
1.19891997692012 1
1.15254223379707 1
1.1147498779224 1
0.982224516778236 1
1.2022967264349 1
0.583540379119527 1
1.09653747801834 1
0.714339302646614 1
0.730072402965536 1
2.13931103327853 0
0.768493544797325 1
0.504413870096058 1
0.965857233209911 1
0.945350283203156 1
1.75683318500061 1
0.954029629193222 1
0.935960513013189 1
0.578125260924286 1
0.896220261177683 1
1.35373078069394 1
0.660263599722128 1
0.717649471885609 1
1.18816729069721 1
1.30296807454579 1
1.07424128496172 1
0.779561086160071 1
0.954170078993627 1
0.836568682550049 1
1.08104656005362 1
1.13538423063929 1
1.85621621146287 1
1.26501477936232 1
1.17351685566389 1
1.34442443200035 1
1.45922374834916 1
1.5814828376682 1
0.915426643543386 1
0.897575129335798 1
1.03663363557374 1
0.370546403142745 0
1.29931578042456 1
0.327348095212479 1
0.797877683493358 1
1.54585657534361 1
0.72379199223455 1
0.96053044083919 1
0.369691174344591 1
1.3553045234916 1
0.860721455468522 1
0.626335110948152 1
0.759928224038647 1
1.28557338442853 1
1.54606412267915 1
0.902753680043988 1
1.0296942969271 1
0.770046833069699 1
0.570966508696266 1
1.07495085407218 1
1.79325409987597 1
0.804241435281561 1
0.495735018977493 1
0.658927681421217 1
0.878804452858814 1
1.06444928877534 1
0.763346688242159 1
0.804494576896757 1
1.18797184576596 1
1.69173193164259 0
0.531473922113744 1
0.79177011252327 1
1.34952900624849 1
1.23655937681784 1
1.01396621473674 1
0.738802930023263 1
1.29660938071976 1
1.52769885069296 1
0.958281925853883 1
0.868369528324757 1
1.30320236181033 1
1.42900030956572 1
0.660627305480351 1
1.22491806535346 1
0.887283946023079 1
0.606506021992621 1
0.942514239317723 1
0.618792807117497 1
0.685153041786075 1
0.96652140734347 1
1.08272796063052 1
0.701641989092716 1
1.53206891350666 1
0.961582903439005 1
0.869147650991649 1
0.564102262975454 1
1.52218489974143 0
0.886726647561295 1
0.596504515878721 1
0.936426357631388 1
1.07434060398805 1
1.05614779097146 1
1.53732424735101 1
0.776938697649509 1
0.934003370300512 1
1.97556876648632 0
0.909485733860091 1
1.04973478449207 1
0.37725259733881 1
1.07673038778175 1
1.05501762063839 1
1.27018751316409 1
0.889344809550951 1
0.917620540527105 1
0.942613658660655 1
0.821007125216406 1
0.994418600437262 1
0.972068468226243 1
0.637547362665894 1
0.793753725923968 1
-0.0289728328365109 0
0.929115529919333 1
1.32908474149768 1
1.17954054178945 1
0.877950243528323 1
1.85598387487048 0
1.42001174106442 1
1.68399793560836 1
-0.0639089158573875 0
1.43581889747378 1
0.73895716956123 1
0.62525191960911 1
1.40081062847548 1
1.00455296999923 1
1.40137927774793 1
1.07466024569009 1
1.62662325940108 0
1.12392551892781 1
1.44595039262355 1
0.414497935971277 1
0.62675718911245 1
1.22707783023983 1
0.815869207612297 1
0.291859523311612 0
0.0738280654758282 0
1.26016711859489 1
1.55438794556258 1
1.06737825720736 1
0.852006559414937 1
1.30697766062436 1
0.552703731053199 0
1.21199406557447 1
0.673640418134746 1
1.03827857708226 1
0.781115865195096 1
1.3096269308164 1
0.884839776906588 1
1.13381228100644 1
1.00337137550432 1
0.934008747181267 1
1.08467685309959 1
1.95974748068325 1
0.781599507329039 1
0.819166095122351 1
0.209536475680708 0
0.961054756576176 1
0.94581975740937 1
1.51105052181876 1
1.54735502526048 1
0.879898319523788 1
0.943813485062579 1
0.332657827418994 0
1.09672160074636 1
0.976566243376666 1
0.655294189638068 1
2.1924601943347 0
1.12069002514117 1
1.1744600617326 1
1.03800740818953 1
1.37438469774596 1
1.441785513659 1
0.548313468543745 1
0.919755671004622 1
0.965955207159589 1
0.658894230030836 1
1.26693960718349 1
1.20750901610094 1
0.796220786908837 1
0.9077083370737 1
1.74635550062849 0
1.42682009619944 1
0.968806927109045 1
1.0887769276581 1
0.705701689873136 1
0.692316335883742 1
0.558065203451598 1
1.12356403500675 1
0.841599986568319 1
1.32968209268118 1
1.00299173023037 1
1.90316718928395 0
1.67095306428506 0
1.11828761975959 1
1.02589199229779 1
0.562574609216331 1
0.945296728638147 1
0.888633478516767 1
1.16544097785484 1
0.832349485966925 1
0.866819645462976 1
0.343758256628805 1
1.02567920174092 1
1.38705215283968 1
1.59708430928121 1
1.39407644833571 1
0.826191824000341 1
1.46163482560685 1
1.10645482350734 1
1.50060549713303 1
1.08537928503369 1
0.655904922083185 1
1.15134828201182 1
0.998748308131587 1
0.549251783198843 1
1.3964909371001 1
1.56386592409432 1
1.04886360219404 1
0.821191518404267 1
0.879469708287573 1
1.01104158936001 1
0.205964483382303 1
0.759305183257932 1
0.931766452699561 1
1.32115246868422 1
1.30573988097793 1
1.15152138499801 1
1.00200892532094 1
0.599305569682738 1
1.3467924801543 1
1.74593702516902 1
0.334192165593214 0
1.07805990233306 1
1.18319929614363 1
1.0070164330263 1
0.920852585008528 1
0.75057349290922 1
1.2222077955563 1
1.09972078972085 1
0.945858538672993 1
1.24010276683135 1
1.10080156507959 1
1.00314538553571 1
0.83314922611369 1
0.865181430549618 1
0.71852218655685 1
1.41161401730945 1
1.18023455837602 1
1.0263640371281 1
1.06417254083618 1
1.38604903771486 1
0.650835307115483 1
1.59399984900023 1
0.754274154544765 1
1.50895568642646 1
0.81586920655321 1
1.32020662060922 1
1.08213740226967 1
1.10176229946898 1
1.22919225841773 1
0.72107709619334 1
1.09541179097794 1
1.44230300636358 1
0.916018731708937 1
0.702341058747909 1
1.37441512786148 1
0.471331805007423 1
0.549365306512096 1
0.869357398767666 1
1.36601927706103 1
0.734448471839254 1
0.457113048841259 1
0.441033519288033 1
0.731037571824442 1
1.98678525063915 0
0.696337061412234 1
0.562587752148369 1
1.33263864847635 1
1.00763894092639 1
0.153660873342432 1
0.919143646616293 1
0.887306442447632 1
1.41471213732197 1
1.29033844553656 1
1.14759533561873 1
0.471181430875528 1
1.03650403582776 1
1.13822790911563 1
0.972354299861903 1
1.568510726851 1
0.273383551210571 1
0.871571319963082 1
0.709455874557325 1
0.906524725368869 1
0.768775985942584 1
1.08092653835689 1
1.22541694366597 1
1.11272156164803 1
0.791249641755869 1
1.09393297467495 1
0.973479467419849 1
0.804161496748357 1
1.36826832358775 1
0.985354515980096 1
0.856884234191837 1
1.5485400517623 1
1.15143016816574 1
0.965773785233122 1
1.18716725398427 1
1.36189925197967 1
1.34488752278948 1
0.8361295838603 1
0.757160806448718 1
0.746229750502232 1
1.19774311853205 1
0.730848670221042 1
1.08342429129583 1
0.821399450543684 1
1.0695949432353 1
1.37219091970472 1
0.556305568636389 1
1.1113568741251 1
0.499469603629397 1
0.375971965361548 0
1.09297177683296 1
0.771040361563954 1
0.77457621955981 1
1.48658326908783 1
0.887380559265346 1
0.603105673632199 1
0.596917493378591 1
1.56334858715769 1
0.607679555767057 1
0.998364174390784 1
1.01452917227695 1
1.5211021061406 1
1.50040264520008 0
0.871125660088053 1
1.37766194902513 1
0.612666673824335 0
0.897054078135713 1
0.423121916675658 1
1.46050741575756 1
1.0700851874136 1
0.745957799854985 1
1.03103982696643 1
0.680522900691839 1
0.772473578637028 1
1.71340289775475 1
1.31240661304468 1
0.780048046683723 1
0.784535668053426 1
1.08756971276477 1
1.20767001743687 1
1.23005544539259 1
1.4862699694325 1
1.42255261382339 1
1.43868235548447 1
1.30623829942022 1
1.81225632775045 0
1.21626815284825 1
0.903116904895884 1
0.664539706781419 1
1.62550826300953 1
1.30364120683023 1
1.34054754820822 1
1.0820818858003 1
1.25487725416961 1
1.1766771714866 1
1.14404816849119 1
1.46652558249639 1
0.490646594625574 1
1.13998945030441 1
0.908781517804061 1
0.70749807798117 1
0.959192964880164 1
1.02171536366733 1
0.577818732775211 1
0.565484697592214 1
0.87365129519966 1
1.30021966589488 1
0.846126684866912 1
0.758195856072624 1
0.944177164030505 1
0.959059604254783 1
1.21121768915986 1
0.915491649749537 1
0.741192269481859 1
0.776270389611113 1
0.41750547962653 1
1.07597590667376 1
1.02142469828116 1
0.586949380919009 1
1.02012592802288 1
1.33224055522388 1
0.743370348306135 1
1.32972866045091 1
0.767890966518043 1
0.503074246588412 1
1.20207247678384 1
0.692233327652269 1
0.888030044668416 1
0.440578740247286 1
0.824491061227485 1
0.597477411581013 1
0.977887223262563 1
0.477106650916079 1
0.152919005385711 1
1.10540344782445 1
1.29151965695485 1
1.55907234908493 1
1.11050947738917 1
1.33028692408481 1
1.22501852579955 1
0.64675719525071 1
1.46751740250581 1
1.30846251485734 1
1.93146771613948 0
0.767419726454615 1
0.599127397214681 1
0.615194349668127 1
1.55063665695344 0
0.451071162806543 0
1.38203686727688 1
0.943418453228095 1
0.992824818139344 1
0.549013564847939 0
0.86289307242877 1
1.31857233377912 1
1.13312045435701 1
0.733008040188851 1
0.610417702832675 1
1.0161590476491 1
0.946269468538538 1
1.07674472889439 1
0.963617297157571 1
1.62407122934258 1
1.12230349525105 1
0.977368772200612 1
1.69728370493043 0
1.69207069526398 0
0.943179705732144 1
0.915756070010719 1
0.819014769437528 1
1.63794716641851 0
0.941690575858009 1
1.25679897049808 1
1.31077239953522 1
0.77268841924691 1
1.30619422808183 1
0.406855793653981 1
1.22343591529439 1
0.753583072907839 1
1.39084776591797 1
1.04693063530089 1
0.986233915169484 1
1.69438739241231 1
1.35164659837316 1
1.63316388379086 0
0.794021012973376 1
1.28622808191147 1
0.909367367049234 1
1.0513284822238 1
0.939652857403355 1
1.38109900685887 1
0.806423950071315 1
0.737425763668525 1
1.03335674162777 1
1.13190650487855 1
1.06935577584502 1
1.11990343145326 1
0.586693632060422 1
1.37822116238885 0
0.706241777071087 1
1.53784207710056 1
0.891066201508608 1
0.781273489827291 1
0.907872690457978 1
1.06111708630244 1
1.24282762281609 1
0.853974711190368 1
0.970321290646279 1
2.37873030125567 0
1.00447919121003 1
1.11484367562925 1
1.10483631846241 1
1.06205414242075 1
1.33946817197119 1
1.35093734163468 1
1.42294413594218 1
1.27466273356309 1
1.28830803566615 1
1.20848660096238 1
0.663280568763199 1
0.997323722218783 1
0.710870645021625 1
0.933796792135183 1
1.50585890951929 1
0.509546026303828 1
0.923091899907015 1
0.190410424234309 1
0.567425113100975 1
1.17933943157957 1
1.37464460666052 1
1.21876244969759 1
0.956876232805286 1
0.0835223399491076 0
0.9987956300541 1
0.013088377950266 0
0.876652364081793 1
0.978918322757016 1
0.823774281756872 1
1.43763136866161 1
1.35354146601141 1
1.23275467416878 1
0.567352939390564 1
0.315375180372515 0
0.339463187919576 1
0.137531388388907 0
1.26986462097806 1
1.05137929910919 1
0.870533021530692 1
1.25034194923556 1
0.825540893563433 1
0.412259602517321 1
1.10463205070773 1
1.3319627968332 1
0.781161705876885 1
1.33715469939703 1
0.841879575019923 1
0.897540151394905 1
0.875307530636207 1
1.08568953215353 1
0.831575384992951 1
1.01237652520096 1
0.379782013006939 1
0.784278372387533 1
1.05787501851017 1
1.02737942506713 1
1.30728274651955 1
0.432816973224487 1
1.26104671849383 1
0.959353908569702 1
1.23981052963182 1
1.02862958085 1
0.826720121114145 1
1.2701928296227 1
1.13136374787057 1
0.687697176345912 1
1.23585720950963 1
0.976056866807225 1
0.926428589618381 1
1.28367098325753 1
0.616979558692246 1
0.89245219463678 1
0.897187413434656 1
0.491330009791192 1
0.724329577233505 1
1.1221527501236 1
1.41208659170757 1
1.26030239637543 1
0.890879992062321 1
0.344890016393352 1
0.98531319979701 1
0.984854711893699 1
1.50843447218735 0
1.16645265187936 1
0.951537231384958 1
0.576278808601997 1
0.579747843695682 1
1.41256440891918 1
1.33578062996664 1
0.515254960969622 1
1.14898046675198 1
1.00580348449036 1
1.32761611025313 1
0.899101920835655 1
0.606515697796775 1
0.541233055283539 1
0.862237820616843 1
-0.137219608815549 0
0.63055081687026 1
1.31527055059237 1
1.42087039693895 1
0.836769190009654 1
0.392862755558524 0
1.39193434155003 1
0.673534020418434 1
0.534598416769841 1
0.623733989131511 1
0.851185805259992 1
1.53795375833681 0
1.27769491031738 1
0.515700335160012 0
1.30078533840827 1
0.776870048220823 1
0.256119764838224 1
1.5054665278994 1
0.874502648612859 1
1.13202513950913 1
0.688213191683537 1
0.850223167304077 1
0.859357797397995 1
0.974717829456521 1
0.522074659295974 1
1.40902735575457 1
0.764979829984997 1
1.41824122797713 1
1.10508648366328 1
0.44159856397986 1
1.35408393345777 1
0.716022844122099 1
1.12213935934321 1
1.35017033429342 1
1.52536078104207 1
0.756970073434709 1
1.15546875140287 1
0.750525094567287 1
1.23103334195306 1
0.712799044549906 1
0.807078180808596 1
0.850504133187248 1
0.64204421776002 1
0.811942911864652 1
1.14955205556128 1
0.502589059148402 1
0.771315490435973 1
0.391450804360575 0
0.0370875469076656 0
0.491606125544502 1
1.30129076372075 1
1.3149512151409 1
1.16311171613962 1
0.627232910125021 1
0.752064799084311 1
0.331341779755438 1
1.06408601867557 1
0.831639706366345 1
0.847966544080595 1
0.766841319675332 1
1.21261918481299 1
1.07224626323063 1
0.929364741379417 1
0.803632522653257 1
1.27264234887096 1
1.12408445694838 1
1.15068255614362 1
1.23544501327822 1
0.0928082041334924 0
1.73654772190889 0
1.78815223330533 1
0.779791221785156 1
0.962259581173111 1
1.09463737911386 1
1.09737015873978 1
0.511023365326285 1
1.56950224375596 1
0.976664265351529 1
1.03753387199542 1
1.44388716906859 1
1.39247402785084 1
0.795088335291376 1
0.732817844124556 1
1.05974948974146 1
0.630850865424536 1
0.83109539015425 1
0.314524732641085 1
0.948663010392221 1
0.59102486282085 1
1.45298949358745 1
1.36784086827922 1
1.12873625382797 1
1.44034874262998 1
0.64116554229587 1
0.201498652879107 1
0.986555872405156 1
1.38630301448983 1
0.908200231858955 1
0.114760290394446 0
1.35398094112769 1
1.31471354083115 1
1.65508136511249 1
1.43659762345201 1
1.11819397972346 1
0.891153087724323 1
0.555510422555556 1
1.00174725001999 1
1.13274768550653 1
0.764181637382412 1
0.405293128777986 1
0.450832157761803 1
0.935702591817738 1
1.14181555409961 1
0.596704599987009 1
0.723079373654096 1
1.00100264634577 1
1.1493898910599 1
0.658456452930724 1
1.15868965391745 1
0.410155462065764 1
0.81421005444847 1
1.00918030237566 1
0.964428868045589 1
1.16503633218636 1
1.57403298679577 0
1.13700918586293 1
0.421373890300682 0
1.77003762318055 0
1.32439887486403 1
1.92654872028725 0
0.852420077569725 1
1.17343571246737 1
1.36825809705569 1
0.935507913469087 1
0.544871653884361 1
0.560898251809593 1
1.02278086639502 1
1.2175056249859 1
0.810464985899656 1
0.865455440438009 1
1.31950161554848 1
1.73097913074377 0
0.990341353763141 1
1.08788513549584 1
1.16131567225038 1
1.52191208519245 1
0.574221252542684 1
1.09885276366957 1
1.07797761202298 1
1.35785504700555 1
0.309514822619839 1
0.446630144901858 1
0.7597385895582 1
1.10407234736675 1
0.58183589948476 1
0.841832639278011 1
1.45225297070884 1
0.569107979614482 1
0.323287052261962 1
1.46464547171396 1
1.73867627747959 1
0.677720525013939 1
0.338931049410774 1
1.68059690232632 1
0.78146437566078 1
1.12444201345444 1
1.29722017329301 1
1.03552849616246 1
1.64687240919332 1
1.69956838283602 0
1.01925390401012 1
1.2708350730526 1
0.755892294115508 1
1.53551307723401 1
0.695475249041184 1
0.915407617867918 1
1.12967155728583 1
1.11379162086498 1
1.16986621562391 1
1.18559080619614 1
0.688081854749694 1
1.00450749514834 1
0.847193956272729 1
0.943602249650785 1
1.45604838512985 1
0.667418022100164 1
1.20364100400257 1
1.20852926122471 1
0.987128017736436 1
1.49476292763026 1
1.14963717327425 1
0.704344745175374 1
1.08109046983048 1
0.845881722172274 1
1.01853609036438 1
0.299413783693419 1
1.61808153228183 1
1.42692994838382 1
1.29191212919249 1
1.06587272772476 1
1.14962898661702 1
0.96453038049467 1
0.922477364646941 1
1.25052657871589 1
-0.0828343879237044 0
0.684326855016014 1
0.78028848621534 1
1.40865046264702 1
1.12701756341766 1
0.694131912197968 1
0.532272066023742 1
1.13753311701561 1
0.750988739365501 1
0.864008730593504 1
1.38522639014687 1
0.88157682443171 1
1.09710492964467 1
1.11416212833408 1
1.36436405581725 1
0.867504817844351 1
1.22336101401155 1
0.305892133745683 0
1.08400981915674 1
0.751651573210391 1
0.990243751287034 1
1.26575230355652 1
0.96902579689004 1
1.00300390671947 1
1.29949111874945 1
0.99898655605955 1
0.838905488887529 1
1.33562025912251 1
1.03828037270583 1
0.963789377328978 1
1.15925976568115 1
1.01025630404357 1
1.08092400247267 1
0.994739600122241 1
0.920112300877246 1
1.14916354020292 1
0.810180297694061 1
1.54807576956509 1
1.04032805315743 1
1.27204062849482 1
1.055748527299 1
0.78754806660686 1
-0.120342755686624 0
1.47663651376863 1
0.712007481185473 1
0.760309840822584 1
1.235706593577 1
0.673108671800624 1
1.00131548437161 1
1.10533282478839 1
1.21139053927346 1
0.976093348883428 1
0.39849960779499 1
0.687468452877378 1
0.984835930233927 1
0.642251300135049 1
1.04897932945268 1
2.35783728075508 0
0.566610769953001 1
0.922985364258555 1
1.13776923888771 1
1.55842277890458 1
1.08499265847984 1
1.12845606570166 1
0.728548731509197 1
0.815729619264724 1
1.36760661007045 1
1.52421227468561 1
0.390175708417873 1
0.149737750763474 0
0.467901460821856 0
0.535743186004585 1
0.768226555827433 1
0.835472186930899 1
1.09720433564935 1
0.763713129196482 1
1.36368384816205 1
0.817075678411099 1
1.12871996979188 1
0.6905143868603 1
0.794520254324101 1
1.23067296788458 1
0.414879106933246 0
0.811467837631403 1
1.36184997330227 1
0.802348986245048 1
0.877906209246014 1
0.750985771159966 1
1.03366649750713 1
1.86759128010984 0
1.14654388840747 1
1.2954170350984 1
1.40268798397891 1
0.97403283308721 1
1.02627057927395 1
0.843037237337673 1
1.02350195120452 1
1.80279484613599 0
0.816286568090592 1
0.804178983173882 1
1.09664435616292 1
1.3636550540884 1
1.51274240637725 1
1.39915011735107 1
1.75758017867319 1
1.20022741976561 1
0.633108425112583 1
1.0752770450224 1
0.810456753372042 1
1.01390872437191 1
1.12216104217018 1
1.18209874778237 1
1.21642659404944 1
1.30104678839658 1
0.784994027689798 1
0.895561041408304 1
1.11834437323477 1
0.482488588664421 1
0.743389185582742 1
1.59195088359534 0
0.853680008164592 1
1.18022467945416 1
0.985741622046475 1
0.494194581008857 1
0.854334650134061 1
1.07874153625279 1
0.594908086791655 1
0.638311409037602 1
0.8265241137532 1
0.704488142656688 1
1.69462373014687 0
0.83766628762656 1
1.20997365281472 1
1.19869619652198 1
0.975966232792872 1
1.09985739842924 1
0.122398318125274 0
0.663306864840878 1
0.868668104710357 1
0.410344670949349 1
1.40566910301382 1
0.931608085484594 1
1.095385974133 1
0.193692781499486 1
1.75902940465918 1
1.20477007734051 1
1.38822331341483 1
1.56938657306477 1
0.840929081467947 1
0.703441225651558 1
1.43038347976871 1
1.18614351789066 1
0.995616228949851 1
1.01736456920614 1
1.6092769658009 0
1.34815632810727 1
1.06737513643802 1
0.98287959584111 1
1.04082296489758 1
0.78289363195646 1
1.40822841997291 1
1.17101602429379 1
1.28914529011123 1
1.44132462221435 1
1.27339551459713 1
1.46170037314998 1
1.00769119476645 1
0.592399170363597 1
1.17956320552702 1
1.30421565187703 1
0.961840777492947 1
0.530206495913379 1
0.762084980836449 1
0.772201172977004 1
0.709828660173044 1
0.976839836795044 1
0.622723095066284 1
0.669876335595723 1
1.05221682595233 1
0.618639790622677 1
1.54782543540902 0
0.869151929105865 1
0.857180554240481 1
0.800792396145425 1
0.935761720717754 1
1.07825127687122 1
1.25674627028662 1
0.936508414224225 1
1.10102070241851 1
1.00099252788188 1
0.657607720382619 1
0.755930716921265 1
0.446136945263369 1
1.47301056009472 1
1.2522798354354 1
1.40142849916099 1
1.583658956863 0
1.79589488746545 0
1.78887341762855 1
0.648484412367613 1
0.67121362485213 1
1.15830663376592 1
0.422483220605095 0
0.963401435319062 1
0.947849584728123 1
1.30100755862808 1
0.95211632029094 1
0.61017898545673 1
1.32842119837505 1
1.28251235575694 1
0.661154404824011 1
1.3114201090084 1
0.31226901521756 1
0.91064499397583 1
0.756285761210334 1
0.671194720765829 1
1.26411605529974 1
1.02919633329435 1
0.90193046505111 1
1.32132898356824 1
0.917620298644411 1
1.53714972261065 1
0.858348186762122 1
0.602424267427974 1
0.796518110802836 1
0.758819040868044 1
1.10067233116925 1
1.11134299209208 1
0.799467945636127 1
1.09588396601688 1
1.3284461797909 1
0.997996437257246 1
0.875367962766082 1
1.06049193080238 1
1.32176931649039 1
0.73292087056418 1
1.10180327960848 1
1.18380871651474 1
0.494837785880379 1
1.77187949223244 0
1.15647283352449 1
1.2551373680913 1
0.706539124629552 1
0.982402681035705 1
1.26877660398011 1
0.774501505793685 1
1.45092592451315 1
1.06320577387304 1
0.815357039725813 1
1.1919649578486 1
0.793446212375803 1
0.71191801822418 1
0.989754079712459 1
0.598754031498382 1
1.51409946603709 0
0.70312165274191 1
0.773314462698713 1
0.68919822495705 1
1.05522278923318 1
0.938104069581855 1
0.718698368942425 1
0.983107805534832 1
1.05803478580413 1
1.09331569923929 1
0.590206232618111 1
0.895994966835086 1
0.69531379258513 1
1.41823083636139 1
0.663356697977862 1
0.230723356974054 1
1.25871395789973 1
1.25762276819147 1
0.84268090591524 1
1.01933368521522 1
1.46669187640865 1
0.839004633483477 1
0.610078223990726 1
1.07342227844514 1
1.58768777321655 1
0.930992324236551 1
0.868522032777399 1
1.07518444168309 1
1.22280344115799 1
1.58911398921349 1
0.80586266332254 1
1.23138147118933 1
0.521753660215202 1
0.551489172175149 1
1.27622436292666 1
0.853173978237261 1
1.47363383818333 1
1.55869131001867 1
1.7459613171408 0
0.678315967125288 1
1.46320147916577 1
1.23816146915478 1
1.14930291257395 1
0.915688143414295 1
0.823178739470436 1
1.50977872754276 1
1.20797306705395 1
1.00393286157485 1
0.934169378234688 1
0.887898684939921 1
1.59879687034255 0
1.31091005302003 1
0.534632206123345 1
0.823865482064121 1
1.32365247703999 1
1.32200850766694 1
0.95365381524605 1
0.930297059377646 1
0.761750019297567 1
1.23010055652202 1
1.43128285344735 1
0.707348728462885 1
1.0447597367645 1
1.55141340363982 1
0.895186646277286 1
0.713087659650581 1
1.2269321847365 1
1.19368708353724 1
1.3144549687031 1
0.88572458923346 1
0.534988702728702 1
0.722539016632253 1
0.75054175122912 1
0.756026378375747 1
1.33366736581445 1
1.19899292781007 1
0.329374262243547 1
1.04416300184156 1
0.726423017761273 1
0.830047344585415 1
1.43054355180456 1
1.26970570490399 1
1.30128864570159 1
0.674850242244578 1
0.32011621323314 0
1.3438721863756 1
0.548725444392583 1
1.00805441890178 1
2.19871059858528 0
1.41520451989256 1
1.06093553818457 1
0.700758067790592 1
1.30211218073367 1
1.49608509964436 0
1.21716671750939 1
1.37935976334435 1
0.207781430119705 1
0.910397812671485 1
0.850325456873475 1
0.411630249122181 1
1.48833091766898 1
1.36078106528042 1
0.216669717320307 0
1.1028782705586 1
1.10078005218565 1
0.858826172609767 1
0.831409605114706 1
1.39325219991059 1
0.855178255459051 1
0.820527195528601 1
1.2011458696396 1
1.02785247652269 1
1.48000335078905 1
0.999558826977424 1
1.48570473610349 1
1.41785628635711 1
1.69473225094842 1
1.19226484620761 1
0.714371374782859 1
1.47262305687941 1
0.750023134894203 1
0.859090252189151 1
1.40899215664149 1
1.02272075404471 1
1.09315767921961 1
1.22784861311677 1
1.2690700715042 1
1.10916598794134 1
0.882347209898334 1
0.90732558046717 1
1.52084436862142 0
0.704158029648495 1
1.01634889363646 1
0.437472291761138 1
0.775114519362607 1
0.987190986463643 1
0.656713509292209 1
1.00116957802991 1
0.817357323418106 1
0.716711560958357 1
1.14109785532719 1
1.41578335693413 1
0.847108793445224 1
1.17666796744217 1
0.881358892109 1
1.18970971091537 1
0.775968801478066 1
1.36701116447009 1
1.68398099211281 0
0.658421662588706 1
0.386679489180104 0
1.00552376115026 1
1.14053626491982 1
1.99623152384111 0
0.548710203324005 0
0.788161726902689 1
0.643296115194238 1
1.10600720553579 1
0.720006825713169 1
1.08944694548431 1
1.55869131351473 1
0.46748106317172 1
1.28077898210518 1
0.808651591617331 1
0.862991840622822 1
0.879540948928464 1
0.204896551241135 0
0.710132947298773 1
0.609995891902775 1
0.940192692248917 1
1.367106420789 1
1.09743153079616 1
0.823920487550876 1
0.974259910821499 1
0.739934236988652 1
0.828030887685512 1
1.08939429272122 1
0.658316313949076 1
1.18544112405983 1
0.460756745673929 1
1.2520244582044 1
1.03824155297384 1
1.18290680669159 1
-0.0490544312239372 1
0.986491758501187 1
0.787785119497822 1
0.777611951924224 1
0.804908150023271 1
0.842394066685823 1
0.329522546712695 1
1.1466880505198 1
0.194358865409045 0
1.20020638058364 1
0.450912893357167 1
1.13568405601674 1
0.975295229527061 1
0.980809180427619 1
1.36060807138309 1
0.988632228423267 1
1.32913872351766 1
0.537232934977882 1
0.764300042504071 1
0.66013660659024 1
0.729304608838027 1
1.60262550904207 0
1.47286390009995 1
0.8511592229477 1
1.10824003299655 1
0.207608432695157 0
0.861726575921539 1
1.77976361012398 0
0.978853313910112 1
0.5503476733763 1
1.1893826287541 1
0.439524882802097 1
0.858465345384511 1
1.22580355337521 1
0.358152580989318 1
1.25228552692985 1
1.15886541040046 1
1.32969114311968 1
1.37479748064648 1
-0.0161788072507253 0
1.50314011528349 1
1.10238729906512 1
2.02050283311201 1
0.87002677796868 1
0.512571290756328 1
0.641666388346151 1
1.15664179841598 1
1.66599236598985 0
1.10293912261903 1
0.672293557000255 1
0.286040284299496 0
1.46796221310959 1
1.07937684284333 1
0.907447018842729 1
0.844804938288699 1
0.926055142592482 1
0.651565735108577 1
0.902214885401265 1
0.840328154707698 1
1.00855775361352 1
1.02714446199027 1
1.39233670397539 1
0.957261657075557 1
0.749870146292724 1
0.429063676554585 0
0.433642354807557 1
0.604675908777664 1
1.52078979706449 1
1.24306625854869 1
1.10935447174593 1
1.06150470418531 1
1.98011409822713 0
1.12200626938341 1
0.535286693839147 1
1.25283161534646 1
0.909455730407881 1
1.19033982741917 1
0.620678152417191 1
1.07334139202532 1
1.40787623821992 1
0.4537825007736 1
-0.163874303916703 0
1.17041828123739 1
1.16237199568307 1
0.840946919394309 1
0.284228174917845 0
0.65449617284297 1
1.46191905466238 1
0.806661747674802 1
1.0523414537505 1
0.492262285099073 0
0.941625526958035 1
0.918570957598252 1
1.34323574657395 1
1.26606860321506 1
0.732888736036046 1
0.871946262409031 1
0.674145528200094 1
1.34200189989254 1
0.376732819337476 1
1.6756672749107 0
1.31374147128264 1
1.15743762167622 1
1.08225762655425 1
-0.518939917187415 0
0.847231335565582 1
0.833438406624616 1
1.11808001521887 1
1.16162386084595 1
1.08136095595211 1
0.579930290547286 1
0.389161560556755 1
0.968800138360662 1
1.38934366653147 1
1.57520095147599 0
1.13904746113594 1
1.30316637137783 1
0.382669522360816 0
0.973911401112936 1
0.819828094038456 1
0.896348372126913 1
1.04292029137045 1
1.31790118603646 1
0.742181495264346 1
0.958221347741867 1
1.21088056351212 1
0.831666375438107 1
1.23525147368293 1
1.84976985865828 0
1.3801199523734 1
0.709397051082046 1
0.898017723591318 1
1.20617297876549 1
0.40952711650649 1
1.08814880215679 1
0.41672360000729 1
0.452436824294088 1
1.15791557626151 1
0.866045232124714 1
0.344780051699888 1
0.147134403062641 0
0.549928255166015 1
1.20000374124541 1
0.799202224505975 1
1.23923319255617 1
1.48358726827549 1
1.51458973487677 1
1.28415246750359 1
1.34405471032144 1
0.866025323464745 1
0.798299016188734 1
1.3743856609729 1
1.3018190151431 1
1.40124437090367 1
1.49487010779482 1
0.749924992517519 1
1.07761511836482 1
0.567400881925913 1
1.19986411324478 1
1.17265149118867 1
1.52407891255038 1
1.14884681387977 1
0.829398704613758 1
1.61409745683504 1
1.20418917406828 1
1.31755795630001 1
0.349718965593259 1
0.398236917987561 1
1.41958529151511 1
0.68105174528841 1
1.18934606226537 1
0.953178137513035 1
1.22623305050464 1
0.473259315452168 1
1.89087510624141 0
0.920979854950091 1
1.67795801930691 1
0.971639885843511 1
0.172091504186362 0
0.203090173468014 0
1.69402849005831 0
0.974061512841192 1
1.02963799736696 1
0.565567942215439 1
0.548309037910604 1
0.292464736817806 1
1.24812490643157 1
1.56514322777822 1
1.14862211890682 1
0.503174916961552 1
1.77509852362138 0
0.954717450070378 1
1.39501562283816 1
0.952558529370956 1
0.673595680370775 1
1.29214224578586 1
1.07572012527113 1
0.950904986663145 1
1.50051349975212 0
0.770838215745218 1
0.915556002219826 1
1.29945455065635 1
1.28965885296616 1
1.19836567724189 1
1.25254571443863 1
0.839983758487218 1
0.774622840447344 1
0.629416488250836 1
1.15769568372834 1
0.506099354054459 1
0.797834175752698 1
1.67952992216584 1
0.846485527272872 1
1.03793020767956 1
1.69946461477527 0
0.953764503110503 1
0.998707799339016 1
1.14755537753227 1
1.75440347538204 1
0.621210224249854 1
1.52250609617997 1
1.06094905152595 1
0.342215108565425 1
1.06737885981531 1
1.33842808996454 1
0.797705616865796 1
0.933798021880653 1
1.10658282377956 1
0.52138767220713 1
1.65003354752963 0
1.49817219144149 1
1.50430454095223 1
0.789476938917997 1
0.570842132662852 1
1.23613250614024 1
1.0783132658005 1
1.34310536359787 1
0.594804329740755 1
1.24612226742211 1
1.46894156339615 1
1.14838306181207 1
0.872478409330829 1
0.413495035568622 1
1.41559359720815 1
0.83481204002055 1
0.996968851633088 1
0.627079294695382 1
1.60726363693031 0
1.08389731065282 1
1.18100503082303 1
1.32363479381423 1
1.37495289488694 1
0.476944685499193 1
0.807595613348829 1
0.795843877242499 1
1.1431987089743 1
0.644615969542984 1
0.907247395692524 1
0.575163439119839 1
1.53669245933603 1
1.60730585150575 1
0.96643308657981 1
1.0512880428918 1
1.23395035018666 1
0.614908855861116 1
0.409370473070292 0
0.60771927395231 1
1.3494367098066 1
0.41927455161988 1
1.45379479428715 1
0.988279328743313 1
1.00120426010147 1
1.83147210648447 0
0.916766490264159 1
0.995078200573034 1
1.43211586421084 1
1.12700518199771 1
0.794657701926313 1
0.642185747292727 1
0.922620079040687 1
0.760206485838996 1
1.65940537092628 0
0.665062552571017 1
1.41778927750739 1
0.741979250485184 1
1.15650013448138 1
1.58472308151886 1
1.4916341500323 1
1.01287753604279 1
0.511122259438779 1
0.790994009808613 1
1.10574526825809 1
1.10383894087179 1
0.275931887593329 0
1.20743751293343 1
0.891109437648197 1
0.627025950146347 1
0.698500630133903 1
0.401526556967966 0
0.886325671302751 1
1.24933680179976 1
1.43621071069772 1
0.528013404151083 1
1.2443078971472 1
1.12957131672229 1
1.19711745429146 1
1.45963473028347 1
0.738514558153406 1
0.883069086691112 1
0.595871557649152 1
0.662270786353968 1
0.314629357030619 1
1.44205446926768 1
0.924216264329851 1
0.726801923383981 1
0.602877513059457 1
1.50803481394278 1
0.289765736408848 0
1.56802465397406 1
1.22271323394323 1
0.634087254765202 1
0.270076561218236 1
0.989751934856923 1
0.525701495558819 1
0.795244452821514 1
1.40701876397221 1
1.32657133490996 1
0.71501832291639 1
0.327064515939236 0
0.786559186566009 1
0.638062204303953 1
1.43672318483311 1
1.67391751387822 0
1.13136415045574 1
0.884675184902893 1
1.28119955510719 1
1.008642315074 1
1.49788008691916 1
0.575532966210408 1
0.992498286877766 1
0.857390879791643 1
1.5226445935658 1
0.666342695767927 1
0.85339675698171 1
0.583591068033175 1
0.718361825045439 1
0.739653598635862 1
1.32138867063394 1
0.784238351976622 1
0.443852646656793 1
1.06105638290024 1
0.666767000151699 1
0.789950640088121 1
0.737924612428627 1
0.557840375582325 1
1.32806638894568 1
0.052997507201658 0
1.05409203929815 1
1.14679990542861 1
1.02473614082642 1
1.01018756250904 1
0.998259321657236 1
0.316022644801749 1
1.47963390087885 1
1.43913726172747 1
0.695625633727383 1
0.758642555559724 1
1.55324667306135 1
0.907600854255706 1
0.259691734841777 0
0.910821914453299 1
0.977551074787434 1
1.38025535921638 1
0.765407058956946 1
1.04529095870484 1
1.68787352809048 0
0.933605501781354 1
0.333060090132071 0
0.693467670643831 1
1.16484852656818 1
1.25536936532698 1
0.906732629727488 1
0.825231462041332 1
0.790607967325372 1
1.0038756713215 1
1.38344764103331 1
0.930432338119018 1
1.425242293092 1
0.868545963002882 1
1.12842654255457 1
1.09019527679222 1
1.2994087151943 1
1.69497142151218 1
1.16413568415446 1
1.13051857100008 1
0.165426846272136 0
0.811383821847094 1
0.32202466832808 0
1.11075067844977 1
1.0782091136542 1
0.571081671276407 1
1.28152117490526 1
1.30818277641109 1
0.932445423957164 1
1.13039517693297 1
1.01677267531508 1
1.00062725641485 1
0.993555053052215 1
1.25220578288092 1
0.407202351666236 0
1.00685347275575 1
1.03217534174674 1
0.952436462750686 1
1.42862208896278 1
1.57813144130954 0
1.0902879139926 1
0.793129002206588 1
0.41090131268539 1
1.27484900418164 1
0.891711293574714 1
0.615115951914701 1
0.503599584497615 1
1.04932838999172 1
0.687746439233813 1
1.49067432831607 1
0.865727333202045 1
1.83980238642855 0
0.873027337302179 1
0.409451708192494 1
1.32617047304736 1
0.769805194299341 1
0.986131553239783 1
1.12723944287857 1
0.714039367013863 1
1.07101713694466 1
0.551758415706203 1
0.986892746806444 1
0.456986893630182 1
0.766007755570004 1
1.41839908935553 1
0.915112378234058 1
0.679881425254893 1
0.403119924733557 0
1.20245724933665 1
0.955788163684601 1
0.947558889934015 1
0.676691612445791 1
1.48877759613078 1
0.315290853998596 1
0.852218636938771 1
0.755590719518494 1
1.65082452026552 1
1.0752708101824 1
1.13921167027708 1
0.877996365309124 1
0.517880686111479 1
1.02844694838199 1
0.55876183168822 1
1.02769387032129 1
0.459771499529949 1
0.894744508029597 1
0.467071918194916 0
0.740472331370972 1
0.873752825150765 1
0.998557397663073 1
0.473902755692522 1
1.76316298558546 0
0.909387399720098 1
0.979302525422176 1
1.19205468215343 1
0.91658352303012 1
0.74687692971149 1
0.991320356857337 1
1.05319229340137 1
0.590973889164554 1
0.86470851734998 1
0.793159087469299 1
1.72397684310509 0
1.64114833746858 0
0.30470598215057 1
1.22138948428195 1
0.991611614034567 1
0.865616108529582 1
0.95997379898488 1
0.966034346954702 1
0.576352877204498 1
0.695722830054746 1
0.594905000179766 1
0.498385632399448 1
0.441206079007068 0
1.46167237697787 1
0.774363811989983 1
0.996774087565821 1
1.34943940481246 1
1.12664777927142 1
0.722087760171952 1
1.19807012676586 1
1.80832917493664 0
0.606406949922146 1
0.987619755111561 1
0.866362444831221 1
1.13083928709137 1
0.547442800589401 1
0.846437754337054 1
1.17837879840267 1
1.62871875300379 1
0.914980614168019 1
1.45341494126744 1
0.994804410738951 1
1.23927215164103 1
0.719739193390818 1
1.23654258278843 1
1.81656924631925 1
0.427225775477198 0
1.39652901709025 1
1.14120182156828 1
0.449507822522856 1
0.785198891247235 1
1.47869357757859 1
1.49720054513207 1
1.05488662090767 1
0.944820052391678 1
0.834423187076494 1
0.309152166039337 0
1.05937458752609 1
1.30043275837708 1
0.507027559845288 1
0.759054638402334 1
1.4046536635208 1
0.487695290701324 1
0.736548997772549 1
0.495025507103408 0
0.44141765164959 0
1.37731071693629 1
0.681199010777189 1
1.82950139503483 1
1.08884427547673 1
1.33898757816456 1
0.989936413716373 1
0.934001945200358 1
0.726895971643696 1
0.841005317051227 1
1.60364356145963 1
1.02461958221037 1
1.25390466125584 1
1.00672085627321 1
0.981113287941978 1
1.0901529916094 1
1.47318523742294 1
1.07999270941888 1
0.575489287098616 1
0.731179128541952 1
1.42335492556131 1
1.05296851850384 1
0.867139563984095 1
0.790547854532926 1
1.31552764593426 1
1.47653753829562 1
0.221708506068109 1
1.27423760217581 1
0.619376149378496 1
1.13599489677286 1
0.256721434988775 1
0.624933733532543 1
1.50491367748036 1
1.08961582766177 1
1.19005488432103 1
0.964244902036481 1
1.1383894970319 1
1.04787316964488 1
1.64577859467703 0
1.18319715819926 1
0.496913061975641 1
1.21285313118089 1
0.70390025661213 1
1.45033596660324 1
1.15446490806104 1
0.70200270980974 1
1.16961779729996 1
0.960547428717003 1
0.684775499280762 1
1.42385217975117 0
1.50207430938803 1
1.02882902552731 1
0.643830406156469 1
1.15878962678666 1
1.32121599187197 1
0.38607577894606 1
0.542583191696887 1
1.3085462784112 1
1.12189470066309 1
0.789864227689875 1
0.674314818435809 1
0.744324596585985 1
1.05235417996025 1
1.13198177287415 1
0.388061606124311 1
1.09700468017901 1
0.876606302562132 1
0.876799014225909 1
1.00235842835906 1
1.43174426952586 1
1.09506642246749 1
0.464806700015735 1
0.551497790700833 1
0.975045262788619 1
0.421606817532381 1
1.00345073329674 1
0.941000060883337 1
0.865267310404641 1
0.893660895594463 1
1.03456129916356 1
1.3668061822767 1
0.503938151291172 1
0.699699550415236 1
1.13235325170848 1
0.801095653319415 1
1.14995096737661 1
0.538588364979256 1
1.47397552503806 1
1.14798222295876 1
1.20072525019931 1
0.722362631268686 1
1.05910866245069 1
0.171754031054688 0
0.960130210032675 1
0.814115429473233 1
0.933945187942319 1
1.00343211072998 1
1.31784599147807 1
1.36941532871575 1
1.14967472305894 1
1.36817709101519 1
0.787361950526402 1
1.2082288994377 1
0.797123992357929 1
0.765444897383216 1
0.675110391094979 1
0.810510989068969 1
1.04332740592898 1
1.12968303334929 1
1.33148677042781 1
1.36903958794748 1
0.535587753302295 1
0.242644592525973 0
1.57812368187207 1
0.911517487565823 1
0.673455101976587 1
1.40338490615881 1
1.75528359077739 0
1.17871036647459 1
1.20387301016636 1
0.474548411378596 1
0.94272872817325 1
1.46748701028657 1
1.81844493828314 0
0.691058683981437 1
1.62855542610174 1
0.806814499331819 1
1.30769664260522 1
0.485027938566539 1
1.71383280713814 1
0.243357698354836 1
0.202609694781442 0
0.779627815218209 1
0.899894550900365 1
1.03446737250027 1
0.904764076420425 1
0.67967850438033 1
0.731336527483827 1
1.3276486472855 1
1.08383416805002 1
0.627211240064561 1
1.16153341963313 1
1.32671655405954 1
1.63462150866202 1
0.982626730132811 1
1.43535513790334 1
1.38699601562898 1
0.712683111495816 1
0.756969611695173 1
0.953144327659481 1
0.360304887313108 1
1.459188311374 1
0.752803768249537 1
1.12648865904604 1
1.24305387139905 1
0.709683002246628 1
0.71638440415644 1
1.10875913202765 1
1.57381298756136 1
0.904686860900052 1
0.586997295908092 1
0.107816400018688 1
0.804579369214492 1
0.732226151514883 1
1.46995169205059 1
0.878553982137964 1
1.0834653457569 1
0.870148937753343 1
1.01414536245324 1
0.912638523823172 1
0.264799701016378 0
0.712661200802876 1
0.68971794010827 1
0.637877115487299 1
1.18882182487393 1
1.26210348464349 1
1.00405256155419 1
0.711042815369653 1
0.396635931218574 0
0.555382266010291 1
0.896319944564228 1
1.35979407176454 1
0.990386788396932 1
0.554765016754959 1
0.799473878580826 1
1.24540008806395 1
0.0767406679339981 0
0.455588861924028 0
1.78280850379101 1
0.607306941869662 1
0.69134174667424 1
0.994373242134511 1
0.992195171218717 1
1.29084119902669 1
0.87156800311322 1
1.02134828406913 1
0.766250626812019 1
1.03603623835645 1
1.15863197753257 1
0.651467634353343 1
1.18166422412261 1
0.79134459354289 1
0.566255425065557 1
1.09290059874236 1
1.26737149612944 1
0.793042250631918 1
0.927512339864217 1
1.05876593890653 1
1.41465972941275 1
0.946911375411361 1
1.34860262554273 1
1.21239821875742 1
1.08432939132225 1
1.19095086099006 1
0.508059394304586 0
0.71407359653983 1
0.997979598067365 1
1.55740975258213 1
0.870418518807798 1
0.965472769039878 1
1.08543840732498 1
0.612389677168466 1
0.889324836686641 1
1.30492908196665 1
0.107892747016081 0
0.346215216350088 1
1.43158891133992 1
0.551356260573377 1
1.11227339766971 1
0.964064235288587 1
1.56417391258395 1
1.14078383540603 1
0.98207730053815 1
0.819234513196403 1
1.52721470305893 1
1.01301028282928 1
0.702569224856882 1
0.980153384718297 1
0.484686441524458 1
0.677143107217506 1
1.00708326799546 1
0.751736861814547 1
0.762505685898656 1
1.26731648656861 1
0.67297976090993 1
0.822216296552093 1
0.709982409724545 1
0.937105749715316 1
0.907127298669219 1
0.482921746369432 1
0.626811474563777 1
0.9150589698434 1
1.14949863197622 1
1.18803585051143 1
1.70741824199825 1
0.386668876627851 1
0.631626001124245 1
1.03465938267297 1
1.15408866182814 1
1.28427978950451 1
1.15819605523004 1
0.838879495259675 1
1.77894251904226 0
0.951661852050524 1
1.26384904003174 1
1.56948318689936 1
0.555799916348785 1
0.778829289337971 1
0.851586650200677 1
1.04782941830668 1
0.483662277410234 1
1.47142108135495 1
1.38753074138611 1
0.842176620170896 1
1.49606251318468 1
1.06490371654282 1
0.900594567517953 1
1.11303366332017 1
1.68165751574274 1
1.18371244785814 1
0.878944071158353 1
0.992563329952571 1
1.13974584569961 1
0.715809716038381 1
1.58210829241416 1
1.05253569174508 1
0.823051786011087 1
0.944966148845705 1
0.158143275411264 1
0.325336953894104 0
0.615363511066747 1
1.02057792205605 1
0.511887544772664 1
1.19077914920946 1
1.5668170828954 1
0.599513816479239 1
1.29839507092758 1
0.49238159577202 1
0.323395404443407 1
0.78021697447328 1
1.91740353885745 1
1.65476704217282 0
1.22491436711053 1
0.717344405038143 1
0.871448593457965 1
0.871488630201676 1
1.13302973985557 1
0.711545586639553 1
1.48211920649566 1
0.9256668212296 1
0.563994653627942 1
0.172619230816792 1
0.869707545657291 1
0.994778985851989 1
1.3058325729206 1
0.720444767425596 1
1.16233589801563 1
1.11538870417504 1
0.600677989254922 1
1.09537905770842 1
0.205484357922005 0
1.43828297533213 1
1.49533418775455 1
1.20330409148978 1
1.05698978872699 1
0.855562122305793 1
1.36299056506125 1
1.16701207748325 1
0.966677770223164 1
1.0286164489713 1
0.871670950620212 1
1.27700427591902 1
0.955578989868452 1
0.765838067813521 1
1.29977263767965 1
0.421663709782506 1
0.977177956662636 1
0.817896088895348 1
0.677192188255416 1
0.984031464670007 1
0.899363939523327 1
1.16982204297205 1
1.30102827673222 1
1.78314949475317 0
1.12960557477642 1
0.324808595277789 1
0.976276613934244 1
0.942096819316567 1
0.726255706483309 1
0.710514504512987 1
0.661861042009855 1
1.03680375411206 1
1.35083253399452 1
1.41916706427288 1
0.833123871171289 1
0.936249972335611 1
1.07261950289009 1
0.566316656912495 1
1.53112661054771 1
1.35335315180183 1
1.26527367136546 1
1.37987412557308 1
0.830071149914863 1
1.15924916364932 1
1.29658398576429 1
1.2523446511202 1
1.35667806894092 1
0.854841720851094 1
1.67638390664493 1
1.06565068132776 1
1.44019850515132 1
0.321034112154297 1
0.681650417895311 1
1.00959253981179 1
0.70944791188358 1
1.00586853770555 1
0.654701819710458 1
0.798346910567444 1
0.512728883504739 0
1.0722433872837 1
1.12329216022638 1
1.14830954566326 1
0.94725535089552 1
1.29273737477622 1
0.780013490124776 1
0.608611691380156 1
0.776296825919298 1
1.38942916301655 1
1.390028913209 1
1.08232979763448 1
1.25078958555723 1
0.800089427977138 1
0.597490402849998 1
1.62584790922078 1
0.71296379393787 1
1.26529194076373 1
0.960467994741943 1
1.2555898679412 1
1.20207147995242 1
0.936213160933026 1
1.28508236859642 1
0.920450163308429 1
1.09342495291926 1
1.06164452787268 1
0.523173839845599 1
0.97367481335793 1
1.03441426998667 1
1.52022033984512 1
1.40785076831403 1
1.47860077983342 1
0.227551021871621 0
0.726733211315546 1
0.956448980704551 1
1.42632554711434 1
1.10013680411749 1
1.08182745022788 1
0.444220998490258 1
1.13394246397533 1
1.14109192639584 1
0.837170831907191 1
1.20540041254687 1
0.916431448177243 1
1.60866915202499 1
1.3204293966284 1
1.21259447811296 1
1.38141428026337 1
0.802513445353464 1
1.02707693680479 1
0.428000214896885 1
1.5150195774368 1
1.05929297895808 1
0.123291734621129 0
0.371457726560836 1
1.28933166345427 1
0.554618437424085 1
0.795028729398383 1
0.63640528334372 1
1.09805580706768 1
1.63100470383953 0
0.638764467311533 1
1.03877019389206 1
0.692441002814688 1
1.19275124735876 1
1.06843079880263 1
1.11233623000903 1
1.20862429923331 1
0.651392514124767 1
0.807592035096711 1
1.3390441267626 1
1.250905277432 1
1.1006513458672 1
0.943471098116084 1
0.182121132878424 1
1.76894806898429 0
1.20811656540233 1
1.01260783582006 1
0.660899449913812 1
1.0854065970326 1
1.20289767313563 1
1.50168743713552 1
1.102237177099 1
1.84160266943988 0
1.04628751034218 1
0.829887664608969 1
1.12332321658063 1
1.055647017038 1
0.864250120808232 1
0.855294625954216 1
1.26214122450417 1
0.891854853356016 1
1.13785435324312 1
1.01205230088952 1
0.312052128103706 1
1.59315054978674 0
0.635575919307878 1
1.29770397787404 1
1.41815606761102 1
0.529588548252088 1
1.08883545942955 1
0.94534451172798 1
1.11245401976141 1
0.813524380468583 1
0.991708502359321 1
0.716113593790815 1
0.732109554932999 1
0.354095456226334 0
0.224719921304004 0
1.03162993313673 1
0.0923950445157768 0
0.791793715045546 1
0.921875299633289 1
1.07783955469668 1
0.911173605426605 1
0.172045842821527 1
0.502879586810933 1
1.06339341432394 1
1.15671986833368 1
0.646947039810949 1
1.09005983679849 1
0.950987451078686 1
1.74027555790487 1
1.45505475111504 1
1.04637297236102 1
1.11394775235612 1
0.964676612778298 1
1.02709967711513 1
1.16553323770355 1
1.34229655961336 1
0.613178829898365 1
0.953841020118662 1
0.966708625962186 1
1.10535759711236 1
1.30451078276163 1
1.68543474293346 1
0.587333193030719 1
0.644702111623781 1
1.22072208294103 1
0.627608959826764 1
0.506297475640482 1
1.36216981601877 1
0.881139247590053 1
0.588655408294653 1
0.723457364565225 1
0.816779575726463 1
0.996830267027952 1
0.675825935402551 1
1.29061888422283 1
0.795093436289029 1
2.07566646711021 0
1.0384326704421 1
1.18333290647603 1
1.67252376632607 0
1.45843999028746 1
1.52316392212805 1
1.04331072248256 1
0.385098581391936 1
1.21621802319056 1
1.44594909902128 1
0.830239872371604 1
1.11495906605997 1
1.40293949928401 1
1.23126810122719 1
1.11049074059883 1
1.56676109818742 1
1.42992929064442 1
0.841528914430664 1
0.920642712952134 1
0.960675975102304 1
1.31530081044727 1
1.45028232065011 1
0.682052668924796 1
0.801041889504859 1
1.47229588284534 1
0.823465592861948 1
1.31652453942316 1
1.79613922549156 1
1.13056209366366 1
0.821034439484935 1
1.24062029786392 1
0.460440212363624 1
1.42250352654189 1
0.730794598964013 1
1.21693423444273 1
0.807960559508127 1
1.7417073881047 0
0.870667937779493 1
0.903401232304543 1
0.998548047864435 1
1.36056649592511 1
1.1387950316119 1
0.984740954267866 1
0.479318376848433 1
0.906728581456699 1
1.08156392317443 1
0.741363315612313 1
0.932565724467752 1
1.1396970609304 1
1.6072941097575 1
0.848736059598845 1
0.623925851136725 1
0.416361649290479 0
1.76764311024963 0
1.32676943102427 1
0.871273593992446 1
1.36186234928017 1
0.424339771381246 1
0.890667611853041 1
0.730748179637592 1
1.03746745809525 1
0.679847239512579 1
1.76754228294025 0
1.37197946212181 1
0.987266524601178 1
1.39840829186184 1
1.0982601068052 1
1.43912457153747 1
1.38019997055423 1
0.835527303505673 1
1.32221311703271 1
1.30629035012171 1
1.26450945572091 1
0.783312371138491 1
1.5574771669957 1
1.14669434289841 1
1.12869759106048 1
0.886151842979275 1
0.684570115868831 1
1.6847191673758 0
0.139169948279945 0
1.39027870790307 1
0.804931560868395 1
0.796716753791125 1
0.813431753596222 1
0.931840620532147 1
0.984803497596206 1
0.495673368065017 1
1.18146780476865 1
1.17413409553067 1
1.22321186959523 1
1.40038115909548 1
1.14897531504041 1
1.43571600810861 1
0.891486581837362 1
0.955850837011828 1
1.17243388475201 1
0.21744527800112 1
1.6073939718612 1
1.12884693678904 1
1.17190345661142 1
0.851220687677795 1
0.988016010609935 1
1.5093536754447 1
1.47237362341416 1
0.958506476330755 1
1.20111451402184 1
1.60993076544979 0
0.682754325289711 1
1.05470630378032 1
1.27577819775002 1
1.1968066878068 1
0.870993334727227 1
0.427700431513923 1
1.17439946408092 1
0.9197525752483 1
1.16443559784693 1
0.424866571533238 1
1.4808052646223 1
0.417982390686277 1
1.16706175642721 1
1.01268223385936 1
0.878222735292448 1
0.855586320489552 1
1.26498134913003 1
1.07986890621782 1
1.32230780667968 1
0.874676652266124 1
0.661627052785466 1
1.41720895420728 1
1.18057107974231 1
1.60654755962433 1
1.72364843477946 1
0.0823621501876262 1
1.33515940976111 1
0.638276108724824 1
0.735704757517124 1
1.47804225692965 1
1.31527649788885 1
1.29357635641647 1
1.13555205844641 1
0.935562003309021 1
0.719055248533939 1
0.994842563800381 1
1.23940606449612 1
0.37247755700761 1
0.70814050581896 1
1.09434905091316 1
1.50631919019607 1
1.05736811131927 1
1.09907168349277 1
0.720603793200222 1
1.47967142703797 1
0.901933110126671 1
0.954157991080688 1
1.20305129377364 1
1.2811975224417 1
0.731584003214877 1
0.993348619573219 1
1.38166406911517 1
0.161917438290048 0
0.985486526343743 1
1.34685384061568 1
1.03499960061435 1
1.62447966742843 1
1.42079293742078 1
0.832840629242237 1
0.848409220104857 1
1.73267548563387 0
0.524406709078668 1
0.849179940325655 1
0.942109223339824 1
0.640286219241081 1
1.26136441043127 1
1.16572493331409 1
1.22121491314025 1
1.11372851962833 1
0.515928691564167 1
0.758540745617052 1
0.70402685271045 1
1.21799489442992 1
0.602972859827474 1
1.29508458534701 1
0.864708799620009 1
1.3000199693491 1
1.30707930567566 1
0.761968809465601 1
0.291499584219275 0
1.57145168185352 0
1.3542547774471 1
0.529923109913321 1
0.706850791183177 1
1.07829109034039 1
0.761524600448623 1
1.15096681072137 1
1.04435450423974 1
1.28074127419593 1
0.81792804650624 1
0.778317076451132 1
1.01659053514997 1
0.950196611420578 1
0.696590339792702 1
1.21255446366085 1
0.892023035763021 1
0.644935640616501 1
1.26333499939736 1
0.650941981135624 1
0.496360286048121 1
1.45464892588152 0
0.90291860707421 1
0.599828385244368 1
1.08261799548357 1
0.597518842266649 1
0.960804213735572 1
1.19226256553856 1
1.17569134870654 1
1.17886687654454 1
1.26660608252997 1
0.990389877380113 1
0.997006651134636 1
0.86999438545013 1
1.37470362873287 1
1.35823749904882 1
1.21730543286751 1
1.31522861108251 1
1.4543877347266 1
0.356839818657161 1
1.48126739967448 1
0.969441015051125 1
1.48061072531659 0
0.261619045758649 0
0.634510762821088 1
1.17673407751725 1
0.948655569729112 1
0.727379356191345 1
1.02529598561186 1
1.57206334124194 1
1.83831607256439 0
0.79823295895126 1
1.11624516559523 1
0.765059241570789 1
1.31487748800482 1
1.36792619611728 1
1.00320051391182 1
0.23308680179599 1
0.584001954374321 1
0.598193438516034 1
1.11524404241574 1
1.59556076927238 1
1.39402815640373 1
0.705784970537419 1
0.944958939852282 1
0.560553535323546 1
0.112402250862644 0
1.24923656198009 1
0.725093463196221 1
1.66566577817037 0
1.18743810241662 1
0.764565127114328 1
1.09258616994504 1
0.81550801502143 1
0.762422143427363 1
1.12228939252179 1
0.787499780193423 1
1.03432582279322 1
1.18591891683074 1
0.975684869671108 1
0.776229611402494 1
0.649177361068112 1
1.07305121881254 1
0.754504882160883 1
0.947038443226319 1
1.21271237684146 1
1.17860118380254 1
0.893336944333023 1
1.60516270310647 0
0.783260983038392 1
0.613582620791054 1
0.555578798413457 1
0.929841070429407 1
0.977770368767263 1
0.712613151908818 1
1.23999401344542 1
1.53728176245327 1
0.275687347144576 0
0.277812073756351 0
0.926074541333829 1
0.893107970694077 1
1.21693266078874 1
0.270843460553265 0
0.766186003831351 1
1.13887798778099 1
0.611674585692921 1
0.805919019718401 1
0.797535982687316 1
1.03867304554004 1
0.977193011673673 1
1.200219511688 1
0.462120801140707 1
0.436340958530972 1
1.17952027442048 1
1.34456762269022 1
1.32788860778207 1
1.0145530390987 1
0.740512705365572 1
0.801133183548443 1
1.53221249725742 1
0.230618265751604 0
1.64398919893289 1
1.00739861085101 1
1.35049894494017 1
0.760706206944023 1
1.12381161246632 1
0.62753780977082 1
0.568261444446764 1
1.35303417733868 1
1.01722589780013 1
0.926072875640774 1
0.897388902867307 1
1.31573667924875 1
1.50937847091193 1
1.00557446319338 1
1.1361848983249 1
0.852288298892383 1
1.51966845012508 1
1.23254558244019 1
0.803848280105241 1
0.491898024747819 0
1.58904672210875 1
1.42567144038894 1
1.35569147737944 1
1.35987909297051 1
1.27037075406246 1
0.928821555228203 1
1.2453872734926 1
1.48181260824427 1
0.870322996116165 1
1.04352270725569 1
0.515637080488198 1
0.984987359994854 1
0.788101238623283 1
0.785623301996934 1
1.05424442442987 1
1.02538962887909 1
0.786194484944718 1
0.749292290417155 1
1.61405942889883 1
0.851991462569039 1
1.35644109121037 1
0.576701147676087 1
1.34741943129895 1
1.53151579525602 1
0.583667330040055 1
0.733201551893901 1
2.33340191714747 0
2.06389236709244 0
1.02253975431039 1
0.857306760192184 1
1.11287669999609 1
0.897294409621617 1
1.40800722071673 1
0.594476554881009 1
1.36601139905444 1
0.600251352995689 1
1.30884083082902 1
0.667217031976695 1
1.12137789643424 1
1.31741854473079 1
0.427606705853309 1
0.650449837037243 1
0.685928016285941 1
1.19727560555191 1
1.55047531606653 1
1.26533804518476 1
1.5696420387568 0
0.620986149347373 1
1.37186823595348 1
1.18163011545286 1
0.597297695931672 1
0.81110051391999 1
0.494358925907499 1
1.05192697667408 1
1.2292618008589 1
0.489956212918091 0
1.70243880494923 0
0.706630226810979 1
0.83473285964828 1
0.655704350715388 1
1.35857701445654 1
1.10697993202974 1
0.84645649378696 1
1.32722721258102 1
0.852406717627657 1
1.0334084113839 1
1.04223352667541 1
1.46827546771265 1
1.20342196771942 1
0.977493141824815 1
0.917722959912065 1
0.658461675578929 1
0.723884004500712 1
0.788193456560008 1
0.734801311583284 1
0.644079049437938 1
0.772684584631805 1
1.28567935003943 1
0.840009561659196 1
0.95253339528836 1
0.315798120842506 0
0.95749108284312 1
0.403113267917151 1
0.917627927222264 1
1.07889405660664 1
0.796353673578963 1
0.995208062500176 1
0.517999152062709 0
1.6568428029973 0
1.30556263480243 1
1.35373958419168 1
1.38888005448637 1
1.4931381396907 1
0.709616839057824 1
1.73407368373642 0
0.684942995966778 1
2.07075049931942 0
0.973834835522269 1
1.62095632181709 1
1.01754178328037 1
1.24831896041137 1
1.50965305451776 1
0.622569284666543 1
0.553780390626189 1
0.530005146671629 1
0.590742217479584 1
0.951918769911877 1
1.53106773131458 1
0.803443845564703 1
1.61881731126046 1
0.954841860381216 1
1.22934715788238 1
1.23601881579027 1
1.05942136938016 1
1.51772559679035 1
1.13320838437992 1
1.17395511860219 1
1.12370609520706 1
1.38961447889501 1
1.2825215990087 1
0.671653570633751 1
0.424528873088566 0
1.25271558755613 1
0.612872194695535 1
0.400511876000314 1
1.62975011115402 1
0.413290144459986 1
0.41875455250709 0
0.351964447646548 0
0.708495329727409 1
1.54138341286533 1
0.448319744301025 1
1.24055221625633 1
0.471418675608095 1
1.27535432113234 1
0.897791699095922 1
1.11234248096317 1
0.629262898355823 1
1.09926268914542 1
1.35333153574356 1
1.50170137684462 1
1.66297645738439 1
1.43344919077007 1
0.573447065553119 1
1.17438225066923 1
0.431302757490098 1
1.0254250896082 1
0.902727854669286 1
0.482687125350371 1
0.623862004159602 1
0.665706434270948 1
0.506432157498375 1
1.20483313424509 1
0.74508144536415 1
-0.424027205418538 0
0.0518812545766946 1
1.12611702723441 1
0.868616874349477 1
0.850750052565629 1
1.12637635419211 1
1.02465853605194 1
0.60679559668128 1
1.13400219657686 1
0.591388399821041 1
1.4872903780142 1
0.758048912968448 1
0.892040977365187 1
1.4655636831456 1
1.11836331282658 1
0.966665882855349 1
0.625173224122787 1
1.02866725724888 1
0.861565395975381 1
1.40840315769702 1
1.23756441819482 1
1.29725167618106 1
1.65543202758487 0
1.09989554550415 1
1.12981510822941 1
0.980089576345339 1
0.386042703757844 1
1.21736016709765 1
1.80176196644505 0
0.290230016461696 0
1.02289852926845 1
0.512618656272505 1
1.17840931282232 1
0.65724938745481 1
0.844274446167456 1
0.360536611584654 1
1.56319464988756 1
0.584009870415591 1
0.841673722836765 1
0.896343739345716 1
0.625946885161577 1
0.652491935661132 1
1.19570053688025 1
1.30334065115443 1
1.0991160568477 1
1.08821726485821 1
1.29842843383518 1
0.853248787464538 1
1.31471587063419 1
0.743152142560033 1
1.55186987749866 1
0.568733221088353 1
0.816476341610507 1
0.740971003306405 1
0.676602733787971 1
1.07836375433703 1
1.16533548336242 1
1.00471891383102 1
0.639898844290195 1
1.03940557557396 1
1.49188079214128 1
1.56922053767656 1
0.329627652659946 1
0.603103182838647 1
1.08065292320474 1
0.68132910922605 1
1.32269244301985 1
0.349849971308168 1
0.915412500115313 1
0.672074793809196 1
1.16941789515579 1
0.868099320172736 1
1.41998827542174 1
1.10333896804705 1
2.03689922107674 0
1.09750005449916 1
1.08561170334751 1
0.254883529319888 1
0.881954179699001 1
1.3293809561606 1
1.0365358309594 1
1.49153289545603 1
1.00330089023415 1
0.811990882460887 1
1.36223747940109 1
1.24951441808114 1
1.07876310424818 1
0.662508175428462 1
0.493485159235767 1
0.76522887956013 1
1.26742135136351 1
1.01576215555023 1
1.29549265516339 1
0.730314922583994 1
1.48701166395166 1
0.169909276161612 1
1.68353501909493 0
0.732056646347064 1
0.7368769837035 1
0.480773427222127 1
1.08683546584347 1
1.3396858690319 1
0.88969760961778 1
1.41799796825205 1
0.887261047301192 1
0.497785270325525 1
1.02812807257007 1
0.930801797995516 1
0.492881319858901 1
0.966845080729669 1
0.75735917114947 1
1.23848458469864 1
0.914729378101331 1
1.4744970149984 1
0.749170741720271 1
0.661769840809509 1
1.26322598567436 1
0.835823137125956 1
1.10760463790576 1
0.587016203119656 1
1.23050824050317 1
0.642998285604979 1
1.32897107753556 1
1.02986265711022 1
1.39014648746756 1
1.3673283989946 1
0.404573446189318 1
1.05367431699632 1
1.5119976733454 1
0.944351641584984 1
0.674782291349276 1
1.0675968871058 1
1.32935045337301 1
1.24986970127323 1
1.67036831740923 1
0.689364007987563 1
1.433420475575 1
0.732565421260865 1
1.69334612639353 0
1.00174348774493 1
0.709251513449764 1
0.916126947534331 1
0.989471992533877 1
0.497185740605465 1
1.18371626873801 1
0.459180756624652 1
0.734551288286224 1
1.70522660819396 1
0.896234181858924 1
1.18818215694219 1
1.23528291665003 1
0.716312071659258 1
1.38541991709593 1
0.746728982941545 1
1.56624605726187 1
1.03923315719308 1
2.08041338977539 0
1.31390319591749 1
0.715497108206011 1
0.638209725893988 1
0.234661472294158 1
1.11264118674921 1
0.693953756856365 1
1.58527741117051 1
1.10327010827134 1
1.18523437252348 1
1.4970238170264 1
1.45729915279319 1
0.905433403735375 1
1.3168134747544 1
0.470461536009848 1
0.883659927562819 1
1.29096782313397 1
0.960998661186555 1
0.839720696109635 1
1.73185992265049 0
0.81737041093001 1
1.25497594529721 1
0.947456432591959 1
1.10063665318871 1
0.88687765522781 1
1.23083895751924 1
2.08138776884483 0
1.20654954949795 1
1.18730746127168 1
0.668487087442471 1
1.41960931056484 1
0.969059060289404 1
1.04228180593771 1
1.11630390144379 1
0.927042092787011 1
0.847292700438888 1
1.42675584676747 1
1.19968085921392 1
0.598934235899836 1
1.19541391316658 1
0.28883621358548 1
1.19758045649558 1
0.775852887307177 1
1.17421376512126 1
0.923385135975597 1
1.1655335293856 1
1.37469188728965 1
1.31827992031303 1
1.20132550649518 1
1.11335054377252 1
0.803882701084379 1
1.38835425334416 1
0.832672416444644 1
1.38709847200628 1
0.820411650651705 1
0.781844914092467 1
1.13266929090082 1
0.578929916694176 1
1.46727404777062 1
1.10153362952507 1
1.08999976513955 1
1.11415619921375 1
0.928451656891416 1
0.211633152915883 1
0.645945808523194 1
1.39312797164514 1
0.4835185206973 1
1.02074193417428 1
0.359347485934013 1
0.86008235651429 1
0.619265232720847 1
0.867045463580041 1
0.482395632529444 1
0.965006309962176 1
0.974709874147778 1
1.09403232057953 1
1.33401144420171 1
1.18152104231228 1
0.566325806605422 1
0.773918228683725 1
0.720393066092303 1
0.655619030164071 1
0.555329483314103 1
0.383211554238955 1
1.37314547324979 1
1.00698778991064 1
0.841616421276357 1
0.576202665152256 1
1.80215709411022 0
1.38785653297054 1
0.775809519573972 1
1.40226238405919 1
0.130525811249417 0
1.29164959096061 1
0.647001945850861 1
0.590243793777034 1
1.31449961237167 1
0.961945044862463 1
0.838332418231881 1
0.73032346415144 1
0.616580383763245 1
0.762313596926831 1
0.454386559417763 1
0.954896453577076 1
0.958157890576375 1
0.800927553292639 1
1.72437470786796 1
1.41589944594402 1
1.12805410776727 1
0.953678012715806 1
0.961549502542303 1
0.923508476616181 1
1.04191627659311 1
0.667782068621018 1
1.00414500601282 1
0.754538104234099 1
0.831845321622587 1
0.95556674377714 1
0.72423522548423 1
1.78665723279848 0
1.02000222740011 1
0.515416755685352 1
0.886247609975608 1
0.692153682036361 1
1.38144303545327 1
0.981932140345259 1
1.1897637010132 1
0.562706411915074 1
1.07113902419453 1
0.776390959727608 1
1.45684629184528 1
1.65538301588009 1
1.12041105121377 1
1.27349152166071 1
1.36941912124047 1
0.998451451339114 1
1.17649046787863 1
0.902355658447274 1
1.48520208911688 1
0.887966696777982 1
0.964534365242405 1
1.46091076879591 1
1.09723294439814 1
0.456709242716672 1
1.02891931723331 1
1.02420243578249 1
1.00225431382616 1
1.65161282636919 1
1.05758833173989 1
1.41261505987601 1
-0.172716642575388 0
1.32070450130486 1
1.53965466431137 1
0.630271495197685 1
1.3899692882817 1
0.837261402471594 1
1.38425392656657 1
0.793582436602826 1
1.35995595883924 1
1.52862100964962 1
0.653909043113299 1
1.07808850476564 1
0.936478251463692 1
1.52680071417626 1
1.37328781984992 1
1.3071197657845 1
-0.0208753967145644 0
1.36803638333616 1
0.951569561419966 1
0.574514943169248 1
1.7266576788435 1
0.0612585425940071 0
1.25281207932146 1
0.14851869968715 0
0.905548712269746 1
0.690482186330202 1
1.36777328541136 1
0.803295493477484 1
1.22116600344653 1
1.46710290411896 1
0.968389171471374 1
1.56549328222794 1
0.864718748504528 1
0.371687415474608 1
0.92281109041012 1
0.824509110248321 1
0.753519295707433 1
1.13776950679875 1
0.627197958326902 1
0.751320595377144 1
1.65278052646025 1
0.688295595931708 1
1.72688500600823 1
1.06653411010343 1
2.37391294597913 0
0.509669053123423 1
1.68086038541871 1
1.40952879127401 1
0.655011985648624 1
0.592769109373906 1
0.360399035953805 1
1.24160377903355 1
0.826950582200617 1
0.2975510785807 0
0.839275377101137 1
1.12429697337062 1
1.04234516499952 1
0.698797722743593 1
1.05258294567744 1
-0.0902516365605487 0
1.06097514323518 1
0.721819774673698 1
1.02049813825231 1
0.776797056611852 1
0.675722975085776 1
0.196313860039471 0
0.870831215183217 1
0.814600357666477 1
0.687612031680617 1
0.856712718724751 1
1.76969101441252 0
0.891802556425725 1
0.932176216366248 1
1.25408847590589 1
0.724743206085558 1
0.959208745150717 1
1.1420961525692 1
1.25426697998938 1
0.719197622694668 1
0.725098341300582 1
0.866489315498814 1
1.26375986674449 1
1.4332756019561 1
0.983058242613368 1
1.18501072266359 1
0.882475042301062 1
1.04787592982081 1
0.974895486052195 1
1.15608421815263 1
1.14647905916714 1
1.42174217981384 1
1.48788923859432 1
1.6453172847238 1
1.50467322876722 1
1.21967442577649 1
1.65108679314677 0
0.77351032079763 1
0.652642112198118 1
0.974972171714314 1
0.960307656158067 1
1.17321370246367 1
1.10326156966955 1
0.255181168580288 1
1.39890273904167 1
0.679653671139108 1
1.17024193620083 1
0.724567121309652 1
1.02516437893542 1
1.15843456241418 1
1.03027704698721 1
1.39430019230619 1
1.20086928707606 1
0.944159351494817 1
1.43687359076171 1
0.850768513585839 1
0.277783520826277 0
0.825665665975048 1
1.2409364412127 1
0.848670771174067 1
0.949469377289927 1
1.12762778407117 1
1.10262363860498 1
0.775291771425492 1
0.987074088936675 1
0.995999394151978 1
0.29646018861727 1
0.650799596957499 1
0.852253030629705 1
1.22300737979918 1
1.36371311315324 1
1.30853221149665 1
1.35460146225927 1
0.558194668099142 1
1.59199293453195 1
1.2383391573061 1
1.85779788514942 1
1.33155127040038 1
1.46818527681605 1
1.34921347999399 1
2.20242747822986 0
1.35679300633106 1
0.803822398272864 1
0.261028124958297 1
0.704276624486223 1
0.859210797022292 1
0.742059184589969 1
0.969020596846754 1
1.19854330026548 1
0.863706632169275 1
0.99418396445852 1
0.548546646495918 1
0.768824615502334 1
0.685314183396556 1
0.545955014228903 1
0.605523592931099 1
1.38645954153609 1
0.956315681496634 1
1.30911919029217 1
0.756403153494254 1
1.25200222065449 1
1.1460753865588 1
1.6857279666568 1
0.520931040477367 1
1.30956800952509 1
0.707898287690536 1
0.974923844176345 1
0.46721274797777 1
0.637434711399562 1
0.834719038949314 1
0.464560223195254 1
0.571785599333775 1
0.878198340709 1
1.13405291109223 1
1.0046313771871 1
1.17961031961188 1
0.739188579380253 1
1.06856236561718 1
0.591833537487017 1
1.29053841254296 1
0.828387033789645 1
1.16402878462775 1
0.955919054985187 1
0.495919978997682 1
0.178034628008104 0
1.03876454471982 1
1.22389366337853 1
0.881480540524909 1
1.7328126190843 0
0.208163861467047 0
0.763112747350786 1
0.229817238356403 0
0.867632799701168 1
0.951425490224447 1
0.6535150303372 1
1.1685473101435 1
0.803461235925264 1
1.31297032588131 1
1.38998534836055 1
1.17571380360421 1
1.21554269807792 1
1.27382938629388 1
1.05928088426696 1
1.36353353097019 1
1.26244577385803 1
0.761291196770127 1
0.481421928430506 0
0.903100011694257 1
0.813498481275298 1
0.686118470564556 1
0.706905240773741 1
0.724021651127675 1
1.54654954504654 1
0.745001688881006 1
0.742734780828897 1
0.887958001694885 1
1.25009356586651 1
1.35461863325661 1
1.32065833660222 1
0.475960732665475 1
1.0639982750013 1
0.884950862648992 1
1.0076850672295 1
0.439065964166853 1
0.546691034821942 1
0.968934509365588 1
0.566566638016654 1
0.885468717552102 1
1.01566145918034 1
0.334301284442909 0
1.69384504629344 1
0.872799952865355 1
1.01072678793303 1
1.10685287614444 1
1.05641966643766 1
0.970955400740503 1
1.68468909902311 1
1.70402110004468 1
1.34982070067679 1
0.948025128539278 1
0.34530825791384 0
1.10853982664628 1
0.762429345598892 1
1.08275774224615 1
0.675827040277517 1
0.993659354868049 1
0.547709844478765 1
1.10338471471258 1
1.23141663127383 1
1.26531589458323 1
1.3747122462353 1
0.591523427291748 1
1.24046643351661 1
1.275983724996 1
1.40565098418647 1
0.724254450463394 1
0.630319061371596 1
0.994832427455558 1
1.46301073771344 1
0.245391068497752 0
0.786179396360648 1
0.780101886374424 1
1.04338995232094 1
1.3332452495189 1
1.23467257317142 1
0.864377136488088 1
1.14504277158637 1
0.730298069635321 1
0.750370307004891 1
1.18396486884223 1
0.984741646461432 1
0.856528064911871 1
0.744214184711184 1
1.26130292047903 1
1.22378556559414 1
0.486228983791091 1
0.988983147044063 1
1.52250354224747 1
0.841824904811652 1
0.549805125374502 1
1.27850206819816 1
0.758513198230788 1
1.30213902248428 1
1.51554463737316 0
1.35866323314772 1
0.585054629165606 1
1.23225610527386 1
0.88329931181435 1
1.15174442887511 1
0.0009223148603974 0
0.888599253665983 1
0.401697863316936 1
1.39052641394603 1
1.0795410958934 1
0.63337697517732 1
0.928908187930778 1
1.3836550125132 1
1.11097304852258 1
0.939000362917578 1
1.13930218211672 1
0.714890529193578 1
0.997006133729804 1
1.5866361547568 1
0.810946309500162 1
1.34506681484577 1
0.519633496261163 1
1.46604285840382 1
1.94257851774401 1
1.51856120048211 0
1.64870406538249 0
0.411527780259143 1
0.826236502960296 1
0.993409938135422 1
0.563125517219049 1
0.866331789015374 1
1.04874088073992 1
1.29877400153826 1
1.41147790143051 1
1.63379648838161 0
1.17449388752369 1
0.653667607784054 1
1.18166649638443 1
1.54689461579489 1
0.934500025771516 1
0.823292881287338 1
1.73909499708191 1
1.22257813773679 1
1.02099441263089 1
0.776816361150638 1
0.778701138053925 1
1.38823377993085 1
0.74366840836902 1
1.03487893543352 1
2.05444870229426 0
0.847513556083491 1
1.30394824501825 1
1.22510551120403 1
0.909187657993204 1
1.01730776580011 1
1.1203544521444 1
1.15626243984339 1
1.03639417947127 1
1.13616622913124 1
0.987189962445439 1
0.923658634249794 1
0.975618367974246 1
1.21252700064499 1
0.889099253791804 1
1.50981345363396 1
0.513498328317432 1
1.49562889274018 1
0.638126800600393 1
1.41736116380832 1
0.734425647601021 1
0.793573115791331 1
0.629332718764945 1
0.6674676304436 1
1.47689597875764 1
1.23607640087393 1
1.16764450081357 1
0.969012695670549 1
1.25118989341448 1
0.85958912438828 1
1.02709512973565 1
0.950773212806218 1
0.734046526883342 1
0.43339572071029 1
0.922167460165779 1
0.800915348485639 1
0.509792766337915 1
1.00659793189297 1
0.656221678724834 1
1.21314297426772 1
1.28135247393424 1
1.33223608396666 1
1.3900359836417 1
1.07735107712727 1
1.04676821518269 1
1.27626053272038 1
1.14332008521471 1
1.24045372088024 1
1.04235102747932 1
1.47613356390563 1
0.89713785239349 1
1.0289507507716 1
0.429603266457166 1
0.935905279024895 1
0.838018757260612 1
1.62419738247811 1
1.06065672852859 1
0.701869042745766 1
0.812624852435882 1
1.2445673582263 1
0.929967531882746 1
1.15889855016299 1
0.426695615207988 0
1.44596297293848 1
0.906100372357424 1
0.260042551954583 0
1.15822435225425 1
1.12793189224783 1
0.820027657031462 1
1.3197522195182 1
0.627781034339203 1
1.12396901469154 1
1.13466418956904 1
0.462917043409246 1
1.12642561506878 1
0.962777660746085 1
1.38637051435687 1
0.76598449916229 1
1.29335799359527 1
1.22893830513073 1
1.24816978615934 1
1.16808054168826 1
1.05930900031417 1
0.466581332157215 1
0.760478305985828 1
0.850546550160166 1
0.844295362416753 1
1.04871565781867 1
0.457245283154658 1
0.260156181118548 0
0.758648430512208 1
0.799553766165635 1
0.745657973175831 1
1.00498114744163 1
1.27457290809766 1
0.469569966748866 1
0.765324494170384 1
1.1353136321412 1
0.530756454794735 1
0.407236668302858 1
1.24088358417064 1
0.736062361477646 1
1.11702203939155 1
0.999212668515734 1
1.26586370467612 1
0.863038851330733 1
1.16145398160119 1
1.03978693466877 1
0.601048285157456 1
0.543266915220445 1
0.836843798514317 1
1.08203136449715 1
0.918437401995616 1
1.27437746909844 1
1.46154080463897 1
1.17349661307783 1
0.80358746508178 1
0.541766571030538 1
0.245877600036753 0
1.72865344616814 0
0.927328364001417 1
0.627856590218247 1
1.59146638021833 1
0.515509555275176 1
0.200514731334982 0
1.64053308313021 1
1.14604288492323 1
0.868263268812916 1
0.815682719492751 1
1.59776102032326 0
1.49116956044703 1
1.18230452866364 1
1.17963508955359 1
1.20151289292749 1
0.708127150139759 1
0.64941839452562 1
0.708027386815686 1
0.91827224154858 1
1.11109999641541 1
1.2375181232165 1
0.608581300503949 1
1.41542823134403 1
1.29701999322375 1
0.704528233340809 1
1.27624264320439 1
0.700782758002006 1
1.37555905132631 1
0.304591450936658 1
1.06689262670029 1
1.55997395017053 1
0.298310843794964 1
0.7378650966348 1
1.24149154184681 1
1.34834555621364 1
1.54739000914183 1
0.879969057397164 1
1.24647894409098 1
1.19985519601094 1
1.29338133358214 1
1.58047577496654 1
0.894103252671338 1
0.972985613226384 1
1.18987824319367 1
1.53869806887515 1
1.91782900473019 0
1.5368726555958 0
1.25998439516803 1
1.26583298717664 1
0.737080294153284 1
1.0640026538022 1
0.926739666079347 1
1.27517335117078 1
0.581578579837987 1
1.61985423104229 1
1.17146637026667 1
1.29444829909057 1
1.18135406834615 1
0.444607636684458 1
0.685112232110332 1
1.47900028275128 1
1.58160466426349 1
0.821428429862507 1
1.04916890654522 1
0.679221832305719 1
1.16020876073572 1
1.26354662981345 1
0.707659201288029 1
1.00279574767299 1
1.31506338973851 1
0.630356853438528 1
0.976810750963985 1
0.757425520903363 1
0.729417634784647 1
0.782609878756424 1
1.34399745149168 1
0.342250064980045 1
1.22115696318983 1
1.4867873324137 1
1.44691954925352 1
0.389330517757272 0
0.430545508375148 1
0.653901860394724 1
1.15927266291247 1
1.11942120346968 1
1.00083259669307 1
2.10125586577124 0
1.2842405937214 1
0.787071473172326 1
1.17392469681578 1
0.93421490312356 1
1.07355205573382 1
1.03345659795439 1
0.621831191309998 1
1.87964311016235 1
1.4876371715983 1
1.18442825429146 1
1.31977157172705 1
0.933505975382976 1
1.07814114856086 1
0.378504383286589 0
1.00994840375526 1
1.12934743633329 1
1.15772524862113 1
1.13624297762486 1
1.15606755894669 1
0.915093124293764 1
1.12907528767705 1
0.963713698404185 1
1.04914244092628 1
1.70710455169061 1
1.15113513290581 1
1.41131441995748 1
1.33616347099053 1
0.962221485381259 1
0.667937183382757 1
1.31712470828487 1
0.66898769580324 1
0.255800683397523 1
1.80586805289606 0
0.868872040106258 1
1.19888372683436 1
1.51928115489933 1
0.496786459080824 1
0.928828005368212 1
1.02892133000556 1
1.86861103992003 0
1.10102542665758 1
0.812684414854122 1
0.848992137387673 1
1.52409896169028 0
1.25776930199409 1
1.50937723979059 1
0.396985103409963 0
0.320350369560342 1
0.974765101973655 1
0.718890292027036 1
1.17678871333452 1
1.35636972462452 1
1.54930251365373 1
0.775748410705987 1
1.07101199830507 1
0.823395977013408 1
1.11185339909095 1
0.791906726555595 1
0.848735119672508 1
1.28125568335083 1
0.649142797086035 1
0.878513009671122 1
0.66457983922357 1
1.03172942249339 1
1.14799736341444 1
0.868699424925619 1
1.3341652122411 1
0.212766946076122 0
0.968978690495226 1
1.09583536807573 1
0.677282396670559 1
1.7960891715493 1
1.28421821987561 1
0.574424607989092 1
0.29618658053847 0
0.621505578282585 1
1.65625960557972 0
0.445022738806122 1
0.618728123947736 1
0.84384178934649 1
1.33972891332918 1
0.794805858786108 1
1.16056901836496 1
1.06208090944466 1
0.415373631494803 0
0.519176398602963 1
1.02901363195017 1
0.464831171841248 0
0.960155828798761 1
-0.125375608582451 1
0.762057828304389 1
1.03977245396927 1
1.09493168916492 1
1.24454126323984 1
1.256008857021 1
1.04408786939303 1
0.922259589696115 1
0.721406299440341 1
0.938066696074433 1
0.273985911408579 0
0.872212384227492 1
0.612175502144521 1
1.49906219855381 1
1.01257282710003 1
1.81461624789601 0
0.914389031971961 1
1.15555950823088 1
1.71007675073523 1
0.331129150510544 0
0.746677998728796 1
0.929184632566047 1
0.772997420334514 1
0.88188616105538 1
1.68830736955567 0
1.13776136519729 1
0.793703557385617 1
0.471859139344959 1
1.21994720289353 1
1.390035586428 1
1.5486720258668 1
1.31902689618205 1
0.838936277791542 1
0.826417497733063 1
1.24165529083035 1
2.12736663741185 0
1.16459637964159 1
0.790076375230157 1
0.935414419121098 1
0.929194540608908 1
1.42864025336959 1
0.513583674551546 1
0.685181207132821 1
0.676070247257261 1
0.96934046052837 1
0.648201878955526 1
1.75127669154261 0
0.780124168638845 1
1.30197532318494 1
0.922405025125117 1
1.27960739331769 1
1.01851413544783 1
1.49795514339923 1
0.741642463120965 1
0.967856925380111 1
0.829503311073991 1
1.56781687452751 1
0.644397208686416 1
0.894212407927468 1
0.928071957253367 1
0.977441049690802 1
1.18286368545118 1
1.1562327875567 1
0.894847710840067 1
0.619748491893252 1
1.41776645567856 1
1.1373083507532 1
1.18849697802315 1
0.723365521657005 1
0.941780426420438 1
0.901947900585972 1
1.24928064965394 1
1.09314274221489 1
1.02617445261605 1
1.24192357073734 1
1.48478666005868 1
1.36606855617666 1
1.15335833191763 1
0.917976835424008 1
1.02207823993368 1
1.38715566041236 1
1.25442577913053 1
0.521448862392652 0
1.26378364164362 1
1.06591911395428 1
0.475413489773505 1
1.88216531530473 1
1.04469261195864 1
1.23687873514726 1
1.64166640736494 1
0.984966484813877 1
0.202845894709576 1
1.28629989593107 1
1.59557754548022 1
1.29291125145142 1
0.37820279627379 1
0.0480656001075225 0
1.3921300209467 1
0.883737217871969 1
1.08566831236577 1
1.05971661781089 1
1.20801500714156 1
1.0061456106243 1
0.837833684586309 1
1.2261373744643 1
0.686388487260814 1
1.6208938883784 1
1.35866925426542 1
0.940934605271161 1
0.417166699288594 0
0.603833479956986 1
0.745532501233666 1
1.06988009966238 1
0.755735236032917 1
1.18420587110409 1
0.418926958624996 1
1.10571741253234 1
1.70581948008604 1
1.5624067241616 1
0.949780727226732 1
1.08448238964645 1
0.944248265630537 1
0.441081224802991 1
1.78389172463136 0
1.10137626113599 1
-0.598409731168565 0
0.98475278592487 1
1.00343622847305 1
0.886094315693019 1
0.98344355361948 1
0.497314319068821 1
0.783728722260938 1
0.733373473096235 1
0.63514333421001 1
1.26397154195774 1
1.21011263039458 1
1.12659792861337 1
0.553426093727108 1
1.33084201952516 1
1.31226382227923 1
0.882571641515382 1
1.61171709386201 1
0.884922535403216 1
1.33041120746559 1
0.657696201061192 1
0.496759715026453 0
1.19749851571422 1
1.32538472709728 1
1.23617783067047 1
1.09539155997929 1
0.594518565247799 1
0.883065375954388 1
1.25987181644064 1
1.04692250527383 1
0.449975915592365 0
0.551935980003174 1
1.34550173334465 1
0.918717599395456 1
0.0765524850123544 0
1.26337162581577 1
0.532232322229565 1
1.01846468394795 1
1.12909503554493 1
0.481975828974449 1
0.548562736310842 1
0.917302947489886 1
0.278856585280924 0
1.0511584722168 1
1.16241953023472 1
1.3101419526816 1
0.340836014346572 1
0.904373620416057 1
1.31935442762849 1
1.18072586273068 1
0.84197437772838 1
0.106173798141769 1
0.659248456953567 1
1.12121500751736 1
0.736959639389414 1
1.2438393796586 1
1.12040853213325 1
0.452398231937839 0
0.892074063413616 1
0.782708263235791 1
0.748094223368423 1
1.25821199637506 1
1.04713597884327 1
1.16230669426287 1
0.854794066521715 1
0.963540635320367 1
1.41116654001328 1
0.90210089810266 1
0.348050585199534 1
1.21028104440483 1
1.00450116350578 1
0.661627303548221 1
1.24010854087949 1
0.652001378120498 1
1.14282569147416 1
0.914778969385996 1
0.914821448116136 1
0.352267599758554 1
0.896634746379984 1
0.64605981520201 1
1.22427336094094 1
1.26595546382697 1
1.11664825100272 1
1.20020553743375 1
1.23705005218721 1
0.977890978953215 1
0.654754921579398 1
1.173556680342 1
1.21501355157766 1
0.374755798061226 1
0.871790829370167 1
1.02521080559722 1
1.3080492041416 1
0.978581075628282 1
0.802475717750752 1
0.487842194747371 1
0.833876164024118 1
0.757645041353875 1
1.43993472944327 1
0.738458365296532 1
0.569855461256086 1
1.24070289345321 1
0.934877349253746 1
1.49222099592353 1
0.96993165888788 1
0.240461422379684 1
0.674035235174801 1
1.13448853725322 1
1.48842343294438 1
0.227183719120417 1
0.84488776302177 1
0.894559108360428 1
1.20038476441511 1
0.455675304632724 1
1.38570008021909 1
0.794051647833363 1
1.07115914442165 1
1.30583349362209 1
0.795153964151169 1
0.340921625673458 0
0.934874254473994 1
0.983815062789162 1
0.495130879031143 1
1.64510565891387 0
0.986370347713337 1
1.19020528697669 1
0.467624508722641 1
1.05897836841293 1
0.749213288046787 1
1.28801660792265 1
0.621303867765935 1
0.489323968774168 1
1.00718417340949 1
1.60140939964171 1
1.04001686130885 1
1.1175902965596 1
0.835497444316684 1
1.42541440558253 1
1.14221280031002 1
0.61535888105419 1
0.988579534844043 1
0.880605112902201 1
1.05748559898263 1
1.18171314059384 1
0.762572412652329 1
0.649626487141053 1
1.20483785328866 1
1.01667723211379 1
0.991041497387829 1
1.10997845262023 1
0.827487515957817 1
1.42092539503039 1
1.05969477517802 1
0.310359406255404 0
0.668809546782589 1
1.31985140500285 1
1.04335212282375 1
0.215635288241735 0
0.877254725632029 1
1.02567558559596 1
1.16567824682566 1
0.643844626366231 1
0.803895014040607 1
0.217345029286974 1
1.48085698330599 1
1.10558513512795 1
0.701712843632642 1
1.18810324349484 1
1.24081374499435 1
1.25602554060177 1
1.27731630077334 1
0.792835304752333 1
1.55085390853562 0
1.11438869891315 1
1.03167271152647 1
1.5089641194811 1
1.14595195145245 1
1.15651272293687 1
0.431809165937786 1
0.635776029677922 1
1.0849129479368 1
1.40660548560343 1
1.20522007742987 1
0.548899039631206 1
1.00402439911094 1
0.964302474113631 1
0.675209767595443 1
1.50265797431572 1
0.96225857057358 1
0.77669805682152 1
1.44457994026494 1
0.177548257759887 0
0.886176217158647 1
0.53063622194814 1
0.835290424959734 1
0.546747534618014 1
2.00745428934925 0
0.738646923106078 1
1.15420870241828 1
1.04061916311569 1
1.38923241192161 1
0.813516936867476 1
0.978492652579755 1
1.05005179871288 1
0.936734154707459 1
1.49985577481315 1
0.302191078652724 0
1.23728991444909 1
1.23725886131986 1
1.8203790214401 1
0.511048678181499 1
0.491101269372498 1
1.03157033631976 1
1.19628241746019 1
1.318715056561 1
0.669244105159704 1
0.474995281288445 1
0.648036891604352 1
1.08951843654008 1
1.29658866267195 1
1.68896770345969 1
0.175330670826475 0
0.65088016820503 1
0.877562290893859 1
1.37389013257505 1
1.32250371525981 1
1.51474860373371 1
0.762285661122445 1
1.24923122296808 1
0.959764724716298 1
1.13754426843517 1
1.16355602930134 1
1.20031351514526 1
1.21331385649653 1
1.02955180749269 1
0.942390745211439 1
0.844310844120309 1
0.903905537092718 1
1.12864800757069 1
1.32638655080111 1
0.852460910217365 1
1.09063182536944 1
1.40541698023501 1
1.37789062659571 1
1.43725871885801 1
1.05758787354312 1
0.986465991174328 1
0.931845947283506 1
1.3549528224707 1
1.37278820810828 1
0.559661001088431 1
0.91023042446624 1
1.15126154200294 1
0.675547641913916 1
0.761035654789603 1
-0.0330910514656274 0
0.460315418225472 1
0.649076897774124 1
1.26561038179661 1
0.237830484228035 0
0.83443288424997 1
1.27818945721186 1
1.13301189561887 1
0.999526311689118 1
1.34702599378444 1
1.17350094391793 1
1.37111171598348 1
1.20439031647449 1
0.681500666277787 1
1.44256858380063 1
0.427916386611392 1
1.04717555623311 1
1.57949772154404 0
1.23289477505841 1
0.955969626538978 1
0.410528368554515 1
0.977771235618174 1
1.06388168676954 1
0.56384050064949 1
1.2010566447562 1
0.444146573700739 1
1.14722092873189 1
0.696869601046908 1
0.417816990039423 1
0.879979917798331 1
1.38469832335306 1
0.681060570633431 1
1.15515165484496 1
1.15787417062038 1
1.73516672667375 1
1.25124639930572 1
0.990848955860866 1
1.16656562509075 1
1.26244505685364 1
1.62819369780374 1
0.856187289831821 1
0.680720576623286 1
1.00030614648355 1
1.29449940771254 1
1.17160295096476 1
0.421034571070557 1
1.75402604336287 1
1.68284124651745 0
1.2164825278243 1
1.38762288920604 1
1.09682938147506 1
1.00688771759824 1
1.15099989991245 1
1.66182678996203 1
1.42783183231807 1
0.814274089409122 1
1.35905081288004 1
0.573874559056999 1
0.859136439180867 1
0.761444554301434 1
0.250019308117494 1
1.93379819820398 0
1.70254212722972 1
0.558526872214492 0
0.480775432813969 1
0.64963495319974 1
1.0224086692851 1
0.964908567017133 1
0.769309908104379 1
0.7764912337723 1
0.653208714382209 1
0.487875327767042 1
0.449716261944757 1
1.47125509684084 1
0.802822004301235 1
0.625928236393218 1
1.22706191873208 1
0.711366635922151 1
0.837379993366038 1
1.00155194525454 1
1.17672203804415 1
1.44477972258348 1
1.20504439374235 1
0.690625764590288 1
0.525755816872995 1
1.01391539373716 1
1.8543075298154 0
1.07341748398284 1
0.751211524418063 1
0.911367933142209 1
1.33528183481316 1
1.1377719161485 1
1.16431821223368 1
0.573469990379809 1
0.689873993970931 1
1.24185746967633 1
1.71872501907553 1
0.480484956400463 0
0.92361641056392 1
0.655708681887765 1
0.755442599625274 1
1.13143282262289 1
0.969752311398182 1
0.726413307128721 1
0.502079936231555 1
1.26808937160265 1
0.703749272677633 1
0.782518873044214 1
0.921713976675559 1
0.306844624669396 0
0.899460557080604 1
1.64275037452714 0
0.790830799743331 1
1.00779100305847 1
0.723956945025549 1
0.550653456739661 1
0.713277714675846 1
1.31593771311375 1
0.183028788226655 1
1.00414413352916 1
1.03144099190806 1
1.13799794608417 1
0.649266724442555 1
1.23879043318732 1
1.06567661570184 1
0.874364294585844 1
1.18804197676567 1
1.57705427889563 1
1.11198845903712 1
1.11336852137325 1
1.36535366864215 1
1.02682155867574 1
1.18372269103447 1
1.66255966552109 1
1.04127313148682 1
1.2183793728816 1
1.3839609959507 1
1.43043659875636 1
0.983001475320532 1
0.838052824423684 1
1.21391303362227 1
0.89012467599608 1
0.919677876872962 1
1.29259752003057 1
1.38928351609009 1
0.587478985804062 1
1.30495797778288 1
1.1399862098216 1
1.51338065198726 1
0.791308475261246 1
1.13409549945321 1
1.44788490431614 1
0.914755388699624 1
0.899906888811356 1
1.31810485310743 1
1.21429433129731 1
0.681692082032466 1
1.3051221980558 1
1.03162123715805 1
0.378751840160083 1
0.536000944766063 1
1.0161657358886 1
1.24419470857416 1
1.11972665201342 1
0.948934287710809 1
1.33774653169965 1
1.15931061432956 1
0.307509383519069 0
1.45277874482093 1
0.620159669061142 1
0.986113379362586 1
1.2792674285735 1
0.879781603283131 1
1.83757554841503 1
1.15257519296982 1
0.965639551802255 1
1.05973389067884 1
1.60532783171269 1
0.825080671406463 1
1.3659707593577 1
0.923137377502957 1
0.952106498625037 1
1.02201687463044 1
0.75916203308892 1
0.693674519935826 1
1.491475163 1
1.66020904426927 1
1.26876621573072 1
0.336135484793373 0
1.03104696836386 1
1.53500653562601 1
1.03268309379046 1
0.0912705382412718 0
0.677759662225749 1
0.768675160347642 1
1.56680081744711 1
0.560770781855283 1
0.995527887545202 1
1.02683735946902 1
0.935135548262913 1
1.03277676806357 1
1.03563548185906 1
0.863319423113753 1
0.814773611160622 1
0.87314936208547 1
0.812013692343095 1
1.30614040855411 1
1.08866209145295 1
0.478615674428253 1
0.715641154779533 1
0.189293443504803 0
1.01317972498615 1
1.16559254434328 1
1.02403555188266 1
0.730462072197718 1
1.44759463368029 1
1.42600112891763 1
0.880250878345792 1
0.873223376261781 1
0.980026827452087 1
0.709720722137619 1
1.36197443913262 1
1.8596419635075 0
1.71682168928672 1
1.55240337708462 1
0.121758487546878 1
0.678437841922058 1
0.809197275203939 1
1.14528272255991 1
1.47501163493044 1
0.100020047618323 1
1.11100886153981 1
1.67463389009456 1
0.758749023877658 1
1.01241093767202 1
1.39515858286808 1
1.51384502922272 1
1.36236689227638 1
0.897844930736841 1
1.11196420855437 1
0.637960041784234 1
0.789554797674393 1
1.04144568286029 1
1.04102478279605 1
0.911187866157743 1
0.277254146075135 0
1.14955618798639 1
0.366477009809404 1
1.02290160038027 1
1.65967981294851 1
0.684959160632099 1
0.780968971242042 1
0.941774401235239 1
0.965983555437868 1
0.406717087702652 1
0.395323099816333 1
0.897584904248449 1
0.7252083990108 1
0.900588302259636 1
0.85806430695086 1
1.31693577887119 1
1.20390900143987 1
0.728741136441924 1
0.722296397089126 1
0.958453376797066 1
0.978481960732776 1
1.28468440627546 1
0.274795195314785 0
0.809245836217527 1
0.802035080500678 1
0.617974178001409 1
1.22062854469075 1
1.04880467617652 1
1.57871858731109 1
1.16721775777523 1
0.887692995486257 1
1.74410690960697 1
0.741693993567317 1
0.989264583643338 1
0.977357961808126 1
0.821637469710197 1
1.71020571796294 1
0.595734026519041 1
1.6974206853436 0
1.23382194004128 1
0.301242884156975 1
0.970519420228278 1
0.411170973518684 1
1.20198002178929 1
1.30366356995631 1
0.504188530107386 1
0.809442641511128 1
0.470940790610238 1
0.757495350901002 1
1.04989861975577 1
1.26910767928565 1
1.30361735530169 1
1.67493333918214 1
1.52544485297387 1
1.23251375325527 1
1.03294597283437 1
0.741436873860418 1
1.33105485596491 1
1.5522914781834 1
1.0970317747998 1
1.0566380521228 1
1.0225096476609 1
1.20292962743488 1
0.828288680429236 1
0.861897809776486 1
0.730257229006834 1
1.37621310815736 1
0.442964061050277 1
0.835646573677265 1
0.345803360957847 0
0.839209066384335 1
0.772334628257859 1
0.870712844349296 1
0.986458985869625 1
0.859197475653058 1
1.5094579344648 0
1.1654206306345 1
1.26344493393777 1
1.27105728390639 1
0.740114498204091 1
1.14004532656527 1
1.08228952743001 1
0.666353440374143 1
0.569658535570414 1
0.0580697178054141 1
0.915832263545329 1
1.50727665921714 1
0.0406544752110103 0
0.631058553757779 1
0.704105284401165 1
1.53440199324336 1
1.25997040957547 1
0.511304752757374 1
1.46588858751451 1
1.5434575235426 1
0.735107461612259 1
0.690292363907305 1
1.19165418482689 1
0.416862085913058 1
0.425290416630734 1
1.37317829248312 1
1.35506201873435 1
1.14940622093651 1
0.753504975419994 1
1.17858489435879 1
0.816292962769808 1
1.74020851278901 0
1.76531896124655 1
1.03578494303039 1
0.41608674792136 0
0.95330844440609 1
1.3647395970058 1
1.54562446670428 1
1.03240997215266 1
0.609610972246983 1
1.19652370498679 1
0.925962670884763 1
0.413072779169573 0
0.39667164929367 1
0.996670684126874 1
0.323539799554981 0
0.728413608526095 1
1.17650342836894 1
1.34744591020636 1
1.20525531715598 1
2.07252572714528 0
0.656725243527586 1
0.970058396954174 1
0.626520335930309 1
0.640995775192219 1
1.1216237199818 1
0.917624672798436 1
0.543790710452741 1
1.05137238981159 1
1.98877144812314 0
0.485578881516234 1
0.767164802223832 1
0.815455517326001 1
0.612489960596669 1
1.00905126548198 1
1.18052041107851 1
0.932676603502568 1
1.01403948383303 1
1.12094834899905 1
0.463643997190036 1
0.768481858650577 1
1.14227079944435 1
1.44468277889966 1
1.41245027256882 1
0.992214866048552 1
1.25033466989669 1
0.810394020337191 1
1.51744534885162 1
1.6102414816001 1
0.370838833047656 1
1.24079998496808 1
0.640820320605031 1
0.822052932481534 1
1.44055007106441 1
1.58129638511855 0
0.415018975627421 1
1.03867283861763 1
0.577147915118194 1
1.61359926140962 1
0.544792704460856 1
1.74536364655706 1
1.09511231987917 1
1.03123348414175 1
1.80911030556679 0
1.20036887236482 1
0.650589938462302 1
0.469218349069797 1
1.10134884475337 1
0.93160318858816 1
1.29691724148183 1
0.657319725306587 1
0.82050591397792 1
1.14476946725118 1
1.40432670867152 1
1.15203606852652 1
0.812327248820089 1
1.25831642375794 1
1.40158849345036 1
0.475511133686257 0
1.00229097285049 1
1.46915006470756 1
0.531603433820197 1
1.01943306181885 1
0.963956535554052 1
0.898913725372582 1
0.947812210345465 1
1.11604308412889 1
1.05370049982743 1
0.646057246169793 1
0.783481652918891 1
0.334073257469857 0
1.31367755272507 1
1.19575070502667 1
0.373812278996444 1
1.47894563451348 1
0.73987545788822 1
0.806192040282473 1
1.18636997755321 1
1.77809002856316 0
0.587328465572684 1
0.737668402922509 1
0.646770081821639 1
1.01139790092558 1
1.0668293855284 1
1.10155511537409 1
0.920801915549575 1
0.742373714131688 1
1.09399279508321 1
0.466732489531119 1
0.94536991344433 1
0.7327370662316 1
0.895715414673454 1
1.03619486919751 1
1.19631903282674 1
0.634806267260257 1
0.823524520801312 1
1.71015373566455 0
1.11250502033462 1
1.03466019356065 1
1.17603884340108 1
1.66031091563648 1
1.14707376403294 1
0.550527505696766 1
1.52099872027589 1
1.13187187399819 1
1.39407045112917 1
1.05973312580129 1
1.31830869032431 1
0.429869344149015 1
1.71254354146762 0
1.0759053569189 1
1.56155079238058 1
0.674508572906302 1
0.604647064450648 1
1.06239316797138 1
0.628386071548965 1
1.06679067046433 1
0.819677767088908 1
1.14398671422373 1
1.04584398568454 1
0.305501005140945 0
1.57432624196185 1
0.385696487497128 1
1.59402945913095 1
0.85473798756833 1
1.29442282745224 1
0.932776162074336 1
0.731911110400893 1
1.07089374211416 1
0.664764569713791 1
1.30107552279834 1
2.07732415309165 0
1.08327095107415 1
0.811595684372712 1
0.486878232931432 1
1.29711230607482 1
0.844060515144323 1
0.669922042606532 1
0.749028203455885 1
1.1485262154341 1
1.67827153517032 0
0.915125261843209 1
0.651948577910353 1
0.963997047827939 1
1.24851711745084 1
1.11558914068885 1
0.645615281980559 1
0.965452043227322 1
0.804506381200919 1
0.484223462641995 1
1.01886144673342 1
1.08255028919889 1
0.892218263410192 1
0.627547625166621 1
1.15003216616023 1
1.02503592405102 1
1.38409400233636 1
0.870264615500509 1
1.60201376246089 1
0.987316281539904 1
0.423623766112043 0
1.35944064617135 1
0.714109528168105 1
1.4802741607497 0
1.22974253775548 1
0.722799767060064 1
1.17396857468767 1
1.60018410035618 1
1.15441788362146 1
0.178633033597585 1
0.989215897355806 1
0.568192353848062 1
0.953285493180636 1
1.16447127387773 1
1.20569523514937 1
1.20847843723969 1
1.30469977707797 1
1.51526007857301 1
1.568655161825 1
1.61180994988732 0
0.831646213873006 1
1.03796280309721 1
1.66159962832509 0
1.49141250744293 1
0.168610142547372 0
1.18682025663187 1
0.615901259481163 1
0.442944428105722 0
1.29307820040449 1
0.969438635152188 1
0.754286271506715 1
0.870622651498683 1
1.30446830455726 1
0.610169554964263 1
0.972321231070613 1
0.936216833926623 1
1.24918666699212 1
1.59492757986463 0
1.32271129176247 1
1.36177883009512 1
0.984825977154056 1
0.990001688797181 1
0.525482386984375 1
0.900220304117478 1
0.698690476290605 1
1.11141273341377 1
1.37899112603253 1
0.87972390274513 1
0.998814767784629 1
1.06637388733318 1
0.651150354972757 1
1.52198723331478 1
1.05858007989317 1
1.03692722226706 1
0.919734425507894 1
1.21526277033179 1
1.17729405779815 1
1.01994061265568 1
1.83825495306916 1
1.36555814425729 1
1.11316247228956 1
1.41077931045701 1
1.74043786307272 0
1.48574292661505 1
0.854404097458732 1
0.567354850445763 1
1.08603919811163 1
0.561944128076131 1
0.754437544659114 1
1.09136315260748 1
1.3114224125075 1
1.28768061936271 1
1.53656771629662 0
1.0455276234157 1
1.02834767665118 1
1.39172575946856 1
0.767234586725309 1
0.147250129580492 1
1.23500208376132 1
0.96046283319983 1
1.42375636206532 1
0.508673023412356 0
1.63954523291891 1
0.918664601724608 1
1.22085314583816 1
0.815941983404939 1
0.623701449634181 1
0.719980129437699 1
0.882836720439916 1
1.11584260321976 1
1.68314281747488 1
1.1348910358864 1
1.71911039082518 0
1.44538693864305 1
1.28228650533111 1
1.18669675986885 1
1.07862900592865 1
0.733614863357743 1
1.97548159546928 0
0.871952337707232 1
1.17655140884898 1
0.673521579932511 1
1.18374642492814 1
1.05710687022594 1
1.39905733524971 1
1.16411025495973 1
0.906003033635965 1
0.720574557518403 1
0.680878775090528 1
1.19864190193616 1
0.860903346342223 1
1.16964195604643 1
1.38299777213244 1
0.49173343104728 1
1.36472858691746 1
0.564570571008969 1
0.297809615770764 1
0.974478931087959 1
0.935645762073248 1
1.60446725503036 1
1.49732435839014 1
0.481482015710165 0
0.923322128330765 1
0.9928048647993 1
0.989898378824315 1
0.59967911281096 1
1.08927411625625 1
0.302178246387877 0
0.698563084971319 1
1.02848738668362 1
2.11286066912453 0
0.851105655188682 1
0.390382447308442 1
1.67146548616883 1
0.941827198481303 1
0.929360241414502 1
0.68580511813456 1
0.591898467021715 1
1.05218957716855 1
1.02794593542685 1
1.19917684724786 1
0.949795660976528 1
0.626470538005036 1
1.34943356392826 1
1.49898607339671 1
0.135308643303182 0
0.813117609450573 1
0.541182572254379 1
0.86791307250904 1
0.563739395935704 1
1.30336635649285 1
1.02954930867142 1
1.12239412052486 1
1.17737184782735 1
0.776275446079181 1
1.31429215492955 1
0.845617124781336 1
0.592893121478192 1
1.22932870316879 1
0.842769171154153 1
1.32518342072234 1
0.689450173584319 1
0.372995875480034 1
0.67070328104459 1
1.6134190857974 1
1.40938506903671 1
1.21693801454823 1
0.531652110898334 1
1.04574166692556 1
0.631958338836376 1
0.906574509573177 1
0.61380126505747 1
1.18466909200872 1
0.978943444288389 1
0.736652941934046 1
0.817108238899129 1
0.693605649011434 1
0.638618371659382 1
0.678487792543946 1
1.47086069406261 1
0.802152240214803 1
0.569802507930414 1
1.10572962495629 1
1.6748407441399 1
1.04192582298974 1
1.99513138827165 0
1.01611338315198 1
0.906863638995842 1
1.26066861862376 1
1.48659568615953 1
0.969771998211809 1
0.563744080469265 1
1.07742934180266 1
0.545138325939204 1
1.01459136468451 1
1.0292811256403 1
0.285167670742821 1
1.48920820321358 1
1.08385423828859 1
1.19430886967811 1
0.608919191190642 1
0.96155352383649 1
0.972246828288216 1
1.08510756385329 1
0.764524869292775 1
1.72313691828199 1
0.500419496811916 1
1.10401199667812 1
1.41929260925121 1
1.4285273507394 1
0.508045005060863 1
1.73883980395324 1
0.877939550025793 1
1.03753595791197 1
0.697262998377495 1
1.35220679301682 1
0.989573676431619 1
0.667120172250298 1
0.537119983905056 1
0.573675087785864 1
0.942002704985891 1
1.68009448874385 1
1.33666434160454 1
1.3937047819438 1
0.991904867465458 1
0.644562820663146 1
1.49734984623293 1
0.682456198173025 1
1.33575868595618 1
1.04924803510152 1
0.934471165032174 1
1.47558762433716 1
0.585774857660725 1
1.02611021624916 1
1.40935647779869 1
1.57895204321971 1
0.519345636104157 1
1.13709767641167 1
1.21984339556756 1
0.814835813371717 1
1.11830557973998 1
1.11014936075892 1
0.789567120778528 1
0.799101008160016 1
0.781856501491889 1
0.677115994946101 1
1.31165719475266 1
1.72508052204623 0
0.831326129651209 1
0.411303251955515 1
0.999687527774576 1
0.370259441578037 0
1.33216267168444 1
1.19257060862304 1
0.935065359657321 1
0.4499800239363 1
0.430746598021904 1
0.751896755429933 1
1.27351209222635 1
1.02215666143998 1
0.707105352135283 1
1.2442706231501 1
1.9282667051415 1
1.29969844002008 1
1.25576022912539 1
1.25766762644908 1
0.42578350478958 1
1.94341619120126 1
0.922606207428883 1
1.10259354925525 1
1.8567600241845 1
0.818277734522658 1
0.923211477123981 1
1.34097273944533 1
0.634885180277334 1
0.990540906972328 1
0.611658372059338 1
1.55641976451396 1
0.904696610448682 1
1.02211107613876 1
0.949190453118132 1
0.604581147248873 1
1.20272437014429 1
0.743223102019533 1
1.35046696914791 1
1.13425093161222 1
1.11447057996554 1
0.578385515707414 1
1.01872425183031 1
0.570484258734862 1
1.25331228768099 1
0.593195094318796 1
0.695928475105131 1
1.10736955266929 1
0.906869650857423 1
1.25799284919933 1
1.14416962813661 1
0.788770362693219 1
1.43945907249809 1
1.21639203656616 1
1.27076296322066 1
0.77286797805631 1
0.682315062972871 1
1.40337959867148 1
0.667175037825609 1
0.741385147297482 1
1.4336390144014 1
0.939589521254995 1
1.29308099529285 1
0.422269477160622 1
1.36974645032472 1
0.385574327726695 0
1.1920665259111 1
0.705567788030777 1
1.15638609106871 1
1.05577957152229 1
0.890403834117972 1
0.999012664015345 1
0.476898917407875 1
0.615466408546156 1
1.18824219907344 1
1.71412743658516 0
1.76673986297809 0
0.766829968477273 1
1.26421402394404 1
1.21853224496136 1
1.83672284837739 0
0.555021787214753 1
1.29088613889751 1
0.510876889015393 0
0.371783530051044 0
0.913588670902648 1
1.2954822967551 1
1.09993228230892 1
0.371940934461202 0
1.19063688329141 1
1.86528265404162 1
0.519277643531121 1
1.09788716824962 1
2.03981509686588 1
0.853623433202859 1
1.39945404910522 1
0.571308217132402 1
1.81841811227374 1
0.593804817038958 1
1.29490199226373 1
0.882564493811806 1
0.885112033283833 1
1.24223087668744 1
0.810354848850634 1
1.47366040799908 0
0.753414896177201 1
0.577009827444136 1
1.11445094198376 1
1.48466590814042 1
1.38742864264008 1
0.710393953523182 1
0.669263870591104 1
0.932102234473408 1
1.17993512335251 1
1.0452324843084 1
1.34676263610921 1
1.42256099777228 1
1.09191939929725 1
1.22844771145748 1
0.863394844175 1
1.81876808981111 1
0.610920215187557 1
0.779128753620854 1
1.49187128583203 0
0.54432402538641 1
0.879878164402981 1
0.563688454688284 1
0.914839954073263 1
0.410938785886358 1
1.70108795945747 1
1.00557332238035 1
0.594679766365663 1
1.17882222519271 1
0.677370449110289 1
1.98475881521277 0
0.696333263986645 1
1.66795208320961 1
1.19358166081811 1
1.12187563865714 1
0.975636656758442 1
0.670672946950139 1
1.52419947763946 1
1.1812692631003 1
0.844964083412624 1
0.492073407618531 1
0.773373231035081 1
1.05858982303447 1
0.871935758424199 1
1.74283879010692 1
0.849513100204258 1
0.419195748150637 1
1.31494465226482 1
1.18308687639681 1
0.76585386951789 1
1.00056180581708 1
0.990182409195263 1
0.703910785996994 1
0.636163060651461 1
0.573398972265417 1
0.823978357220906 1
0.290447071883029 0
1.52618520392751 1
0.601022390831203 1
0.610263412111586 1
0.989670402196696 1
1.22011150467877 1
0.82727208494795 1
0.921386095773691 1
0.946752075488581 1
1.11045552696351 1
0.395293051374541 1
0.444637431836718 0
0.176166708053366 1
1.10848180614484 1
0.787301331726209 1
1.00873252490212 1
0.89523532752889 1
1.14668247704271 1
0.995479374117927 1
0.999388517451898 1
1.1180364660133 1
1.0734508655435 1
0.985245111590866 1
0.548319368088977 1
0.713318800177256 1
1.91659247015625 1
0.986743961857737 1
0.987499981570231 1
1.33969885062823 1
0.79033574122313 1
0.808575161886079 1
0.286588062300479 0
0.941715883063828 1
0.981636866218623 1
1.2515551165318 1
1.49797244606306 1
1.95693721096958 1
0.769266322669489 1
0.906393298633583 1
0.230340225887775 1
1.69467481950298 1
1.17188716209924 1
0.943106414023859 1
1.38930749021212 1
0.487970058416153 1
1.3023737434733 1
1.19538461836712 1
0.694065886127857 1
1.43014494676449 1
1.13279196707865 1
0.208674375576292 0
1.51832157815262 1
1.12332061099778 1
0.859389291414408 1
1.02083990659058 1
0.65978422182103 1
0.952501308663717 1
1.2333963996429 1
1.24224352454639 1
0.44459631373853 1
0.910417952729252 1
1.04527773113411 1
1.050771065079 1
1.41496897231015 1
0.824674955913813 1
1.12096052549991 1
1.19637921755365 1
1.46675202759925 1
0.438028710805026 0
1.01284930338258 1
1.23070324870745 1
0.654512948433027 1
1.04639413666309 1
1.05176618486533 1
0.926347611397828 1
0.911546770869311 1
1.30532798345229 1
0.407282491131711 1
0.898954514321367 1
1.38517862539184 1
1.13209768547823 1
0.963120549197449 1
1.16073806163758 1
0.956567162687637 1
1.00454723852584 1
0.87472235836746 1
0.878193885633316 1
0.663897582780163 1
0.623850797115759 1
1.05242623379737 1
1.04031674664653 1
1.07090635801092 1
0.876042473087683 1
1.39609455155761 1
0.266038780455147 0
0.370327618477113 1
0.851900259694262 1
1.19348409094505 1
0.928662065847872 1
0.872062323986867 1
0.174075958001322 1
0.881042980521103 1
1.2580356561779 1
1.13021383946521 1
0.824035047985272 1
1.07081852699629 1
1.26210839543008 1
1.32068456631509 1
1.18730701594115 1
0.503443635575449 1
1.29350052324192 1
0.587573555487226 1
0.631795263039611 1
0.957213498080123 1
1.29556112019446 1
1.25034497218811 1
1.39243789575999 1
1.11266226516389 1
0.976555814044201 1
1.04204608777337 1
0.780848851415727 1
1.05871733143501 1
0.940068765936894 1
0.902808100658978 1
0.925783080929923 1
0.825899846624072 1
1.0378712657394 1
0.343066911741822 0
0.844338253581724 1
1.29750335496419 1
0.868210370371477 1
1.19738189108243 1
1.26012748057123 1
1.20632708624328 1
0.681080002372708 1
1.12676907421202 1
1.39993353934784 1
1.52922664670404 1
0.130529449673391 1
0.694341356792996 1
0.96151901168422 1
1.49159096498851 1
1.02327165666254 1
0.583757494972404 1
0.368355302500463 1
1.69916983872574 1
0.892378150597371 1
0.609034933905758 1
0.971035427704011 1
1.01952032565222 1
1.69362572874635 1
1.32099462025119 1
1.00339586063905 1
1.21150626390992 1
0.477540757817753 1
0.919903741781712 1
0.470570444063823 1
1.60324019735139 0
1.05788484125329 1
1.61115243439847 0
1.80227469277048 1
0.185998129280183 0
1.10229224273238 1
0.560215477702823 1
0.800877571972903 1
1.74187370212912 0
1.36968542115414 1
1.69157248341238 0
1.37038889166885 1
0.917632558289986 1
0.566181886666357 1
1.10312616412368 1
1.27239922118875 1
1.33519496077971 1
1.01442254417812 1
1.32662755073478 1
1.0860024707009 1
1.25811477374572 1
0.957554353351324 1
1.13052133582245 1
0.863482822848394 1
1.17761391751389 1
0.451419957246182 1
1.38796952196958 1
1.40321027785728 1
1.17302645638692 1
1.5981586085129 1
0.67566657667885 1
1.36786009708824 1
1.09531345947933 1
1.07321315758779 1
0.806990929029553 1
1.14361913172977 1
0.600177822206025 1
1.32219641635249 1
0.351219076490851 1
1.02587038725805 1
1.14904989092321 1
0.667715156168112 1
1.09160909213711 1
0.958308885675447 1
1.18884677600502 1
0.97602941982825 1
0.829900544411829 1
1.40273351185805 1
0.932358091048192 1
-0.0172748808297518 0
1.0586918232778 1
0.590582600183499 1
0.491327483844064 1
0.574576835389973 1
1.83659060636736 1
1.15312948640841 1
0.559762580118905 1
1.59391484851573 1
1.36711827008918 1
1.21234632046498 1
1.25364549753177 1
0.98180781240401 1
0.741832879407783 1
0.84714259297538 1
0.778368610636435 1
0.92643448745207 1
0.526746979195424 1
1.62531431431971 0
0.49856504662529 1
0.590753619857435 1
1.28585787695483 1
1.47900191143917 1
1.02279409621567 1
0.716361253479321 1
0.472507490129119 1
1.01318245168599 1
1.30748394396416 1
0.989947532770644 1
0.778708101266884 1
0.864994144808548 1
0.428410107376198 1
1.13303418351411 1
0.713510725871358 1
0.655826242156151 1
0.908248418554605 1
1.02942942054473 1
1.8374048217969 1
0.245293300617331 0
1.38112720964477 1
0.863899695289734 1
0.486384044589155 1
0.844088957333055 1
1.40597615108747 1
1.62842665594348 1
0.646635017013118 1
1.01408192666458 1
1.06014361324317 1
1.1711886971124 1
0.297397219840919 1
1.26312818621429 1
0.297871760707347 1
0.616606609309588 1
1.41673558648544 1
0.768474631615168 1
0.926789906387477 1
1.24377610589247 1
1.28420559645665 1
1.26633572916473 1
1.13242262985653 1
1.09260132279927 1
0.727233780818587 1
0.645384482763827 1
0.975171797883042 1
0.946638028256379 1
1.14069966507712 1
0.505370544058266 1
0.667205767729626 1
0.809603250487855 1
1.06803231495422 1
1.12168477559631 1
1.22635932457987 1
0.814154269512262 1
0.889623763278973 1
1.33976130654167 1
1.4623567246249 1
1.17685931446668 1
1.17323739417008 1
0.623991332431914 1
1.54873792712769 1
0.653552567161022 1
1.46425904788508 1
1.51854720697407 1
1.23688853343998 1
0.71339284056163 1
0.874240479103387 1
1.10087420854538 1
0.874483563740554 1
1.0187491110589 1
1.33205032356198 1
0.503859401978456 1
0.881089931800422 1
0.120877309152204 0
1.32203848376936 1
0.989343630425122 1
1.01736976832523 1
1.29530806169876 1
1.13734546538249 1
0.322123003898092 0
1.27709332887843 1
1.2063506003928 1
0.859930482915741 1
0.300543985587302 1
0.860541761633022 1
0.940626856526753 1
1.27974242644095 1
0.55717518779685 1
0.528125060732043 1
0.68504207405295 1
1.38862149394336 1
0.947755664152956 1
0.927995835133298 1
1.00791259137979 1
0.950996287478867 1
0.837358989724287 1
1.59572456953569 1
1.56663557818488 0
1.16350996979735 1
1.21643449723876 1
1.62783177140355 0
1.03981981629133 1
0.838479832894251 1
1.08803959271277 1
0.661467784234166 1
1.2767622018365 1
0.876664239776025 1
1.33505324355184 1
0.990396999929334 1
1.2506453287276 1
2.1281776788574 0
0.713221707589271 1
1.22945338503611 1
0.824122535637562 1
0.953960688075244 1
1.20078249955043 1
1.18895609315579 1
0.694738130279253 1
0.926239439985234 1
0.393353061692847 1
0.798241350248734 1
0.796405326385734 1
0.99570092742305 1
0.564563153216169 1
0.764017632730226 1
0.690806153299558 1
0.606808577798828 1
0.330927002662852 1
1.02864622496157 1
1.68872937786259 0
0.731271140614148 1
1.4619178327699 1
0.362765397238489 0
0.818276113872379 1
0.603902801871505 1
1.23703421445949 1
0.68451311254313 1
0.219738958633657 0
1.05260116921316 1
0.842472125115883 1
1.40253860324632 1
0.915626997641059 1
1.24289520229921 1
1.11340021624446 1
0.678578081314059 1
1.12955446174975 1
1.1543501444913 1
0.852422881068366 1
0.7842732604161 1
0.968690540250067 1
0.659815933529754 1
0.662656591297565 1
0.505123341016038 1
1.16338462498248 1
1.03866488002484 1
0.453316900696123 1
0.983022393109587 1
1.62765755621133 1
0.9170761370058 1
0.89515102067455 1
0.993378536585643 1
2.01982792723671 0
1.2866791480503 1
0.846368896404533 1
0.8797405531639 1
0.214219338959126 1
1.00522364968636 1
1.257964921257 1
0.57648398326679 1
1.23579993226916 1
1.78550868087808 0
2.02265802107535 0
1.5387494719947 1
0.0536709061014351 0
0.715045887708557 1
1.07640375587163 1
1.11778615085104 1
1.29661662805188 1
1.57805944155669 0
0.832139094119255 1
0.860618718388777 1
1.13889860500197 1
0.510223365988099 1
1.09156452643874 1
1.34962650288077 1
1.09779869976429 1
1.06144652984642 1
0.40104692124932 1
1.08631285947087 1
1.34289847831488 1
0.378193940484425 1
0.945483714139021 1
0.853633508003644 1
1.0286481668399 1
1.03862539903883 1
1.17172605398235 1
0.880987140882327 1
0.77946006213552 1
1.31796281406518 1
0.870129108425399 1
1.29260230358864 1
0.929072615924808 1
1.22470966638281 1
1.1034775851663 1
0.399160606635975 1
1.15963795448511 1
1.20370351450774 1
1.37783526453154 1
1.29926100113028 1
0.782630644940628 1
0.886678073891421 1
0.853398779401248 1
0.661211825265557 1
0.783205193041782 1
0.833510594800358 1
0.215524148206698 1
0.525353533917051 1
0.683907140031709 1
0.944797976252717 1
0.765583014612923 1
0.794250581687289 1
2.06708569005712 0
1.14795134002381 1
0.606750002626991 1
0.650409983864768 1
0.406950167680613 1
1.14721123161955 1
0.968388419990429 1
0.675533195450209 1
1.43586951751982 1
1.18735329934514 1
0.918725521528104 1
0.486921046699246 0
0.367306898495726 1
0.525203652363449 1
0.739284280959895 1
1.36165012043067 1
0.481252663183925 0
0.814831300086909 1
0.479830167597073 1
0.935639489832753 1
1.14762935075794 1
0.91455400476119 1
0.968065797066418 1
1.11739082518333 1
0.937733095787571 1
1.91780575234811 0
0.818570395422122 1
0.844739141918148 1
1.17356975911705 1
0.265319061422702 0
1.24034318041072 1
0.99545097975795 1
1.05729000254907 1
1.39052416490351 1
1.27200150771739 1
2.02192061854435 0
1.02137683193798 1
1.61262022742525 1
0.448287261560733 1
1.63898663127331 0
0.630649109185246 1
0.677957245028658 1
1.67447984655962 1
1.28071750777622 1
0.88422038401947 1
1.17584623632271 1
0.227308119335905 0
0.604927132309933 1
0.653026414019373 1
1.25227442361552 1
1.43261428884088 1
1.54511141714512 0
1.138001707076 1
1.16378294799486 1
0.698358330703987 1
1.40791072988528 1
0.645149907490789 1
0.449306894786756 1
0.988066163718299 1
1.06208181469151 1
1.01761967611515 1
1.05787409597192 1
1.12293474946842 1
1.19299354196141 1
0.954765596788139 1
1.06766418075039 1
1.31051127189204 1
1.12941996587748 1
0.967618128915144 1
0.968317657902916 1
1.17403974291397 1
1.42572657457274 1
0.563073715429531 1
1.1854546360216 1
1.06748390062345 1
1.93403108711775 0
0.302740935258925 0
0.561072500698761 1
1.31663336919977 1
1.11579987944891 1
0.701756875368608 1
0.92039005071382 1
1.31100203722504 1
1.75487699342248 1
1.25620123086506 1
1.03224361361756 1
0.938404648121491 1
1.62061583020534 1
0.274463831276586 1
0.778399680207193 1
0.531453417176773 1
1.24926052165779 1
1.06677820512154 1
1.18167841996986 1
0.790257367942535 1
1.42985718540419 1
0.904066098591137 1
1.55898699495032 1
1.54502177258155 1
1.13693102226922 1
0.882720306488289 1
1.22913756480178 1
1.10421303774082 1
0.964112359848312 1
0.734586271507644 1
0.435353567776755 0
0.812001213101411 1
0.920907831848351 1
1.02853399873403 1
0.769304445152258 1
1.20120551965954 1
0.338914901764703 0
1.79838849940245 1
0.922255688236966 1
1.43236717852661 1
1.36767109960256 1
1.0441451902127 1
0.372892043352423 1
0.499182845839067 1
0.655829228081074 1
1.38588052097625 1
1.06710723025716 1
1.05399571446867 1
0.793992906311864 1
0.726843862111562 1
0.577102875974336 1
0.763115181245155 1
1.16378632199658 1
1.04836636553045 1
0.933232786915001 1
1.32274094241418 1
1.02267064338488 1
0.448939442137187 0
0.878842214362594 1
0.896409218806314 1
0.390395688764295 1
-0.0212391520159282 1
0.736553719399568 1
0.646475973319804 1
0.781514593052302 1
1.14084518074327 1
0.534385677731434 1
0.555842665539405 1
0.693013579006076 1
0.774675973575555 1
1.39771603919452 1
0.915301821967504 1
1.49073294080776 1
0.867265585106161 1
1.3000750346002 1
0.701003901896151 1
0.690641494196346 1
0.213370438384584 0
0.0961825783864555 0
0.893923524073522 1
1.19251746263433 1
0.541114988891225 1
1.41902300941901 1
1.01812809429251 1
1.10607582593444 1
0.85734277730781 1
1.10489764617417 1
0.855784347719772 1
1.07866950411106 1
1.24510215427446 1
0.877230859630464 1
0.335011608092612 1
1.03979564623433 1
0.757198067621664 1
1.18578156099241 1
1.12317495753622 1
1.14421991205211 1
1.51463985485887 1
0.623287789362304 1
1.59219750340717 1
1.73911979276554 1
0.528579494885677 1
1.08487805209138 1
0.996122623139186 1
0.975460151831978 1
0.656325196416966 1
0.827835314397182 1
0.469611906877185 0
0.153870904748418 0
0.981648639253742 1
0.948652412026827 1
1.28165349408649 1
1.25713057860115 1
0.804562499609587 1
1.25946547550835 1
0.527731505993039 1
0.819506874752812 1
0.276568487356646 0
1.24693393599264 1
1.25041817222499 1
0.298793701791962 0
1.0394359632342 1
0.702556777714259 1
0.765744224098089 1
0.6672288252729 1
1.08935078980472 1
1.5863754204155 1
1.26528640481001 1
1.13116110670488 1
0.610587146355409 1
0.797520512919422 1
0.138829765848742 0
1.16194767570577 1
0.874711868162346 1
1.19953482575072 1
0.758095291721072 1
1.19757380249899 1
1.01890408168146 1
1.29733115759224 1
1.46359723159884 1
0.578804864512994 1
0.679841774232008 1
0.697866598752607 1
1.0307726073551 1
0.688219783213426 1
0.633710043169816 1
0.313514178052285 1
1.18591040895254 1
1.0657912205334 1
1.63333557220917 0
0.753658133011228 1
0.884708445330583 1
0.841868739796128 1
0.468136095129445 0
1.55369066913934 1
2.05650463073668 0
1.06217156200322 1
1.21542475730069 1
1.01916277515137 1
1.485979122958 1
1.60931348128694 1
0.996034603332208 1
1.12961498179379 1
0.671859761617415 1
0.714825056563757 1
0.832411277567147 1
0.686082454458151 1
1.13625551809925 1
1.01065638517711 1
0.857870353473493 1
0.500650565199285 0
0.909217277030811 1
1.45777329316712 1
0.56035007830799 1
0.95814308877517 1
1.47757334032455 1
0.735026255037544 1
0.935187067577291 1
1.23329904402966 1
0.520410158618477 1
0.688604606244518 1
1.73441208314023 0
0.561968073713965 1
1.19970923298333 1
0.653720430177145 1
1.22230867559655 1
1.06454795701415 1
0.621716952753996 1
0.18249319792375 0
0.50664802898671 1
0.643485487593933 1
1.19357085568486 1
0.895107751116481 1
0.924656605066821 1
1.11310995332231 1
0.380973388730521 1
1.54683601204536 1
1.31420426248549 1
1.76285336030929 0
0.933020605018604 1
0.998386528963905 1
0.443085461767798 1
1.19320274850542 1
0.619188725507733 1
1.54022044452727 1
1.24725076430092 1
0.884254204591472 1
1.04263595549492 1
1.04775557953959 1
0.573058639811077 1
1.15158337250137 1
0.963124965385257 1
0.903149016938018 1
0.926535345483685 1
1.46362790347867 1
1.00095013743175 1
0.931626430562825 1
1.29657946679215 1
0.872554061382809 1
1.22095878623613 1
0.429024320263293 1
1.057894277077 1
1.32414702654269 1
1.0380804310347 1
1.01589136544646 1
0.898532491199959 1
0.937512239407476 1
1.26596952399886 1
1.0181762323069 1
0.569293352186623 1
0.979719937041551 1
0.713822879616413 1
1.24970652380948 1
0.847816580353746 1
1.09855422529355 1
1.84801765384499 1
0.891245359155983 1
0.881780792715576 1
1.75825120185264 0
0.953833744614486 1
1.71567251103637 1
1.29733332632158 1
0.792682986065315 1
0.665422176063998 1
0.841401809155289 1
1.32517420231668 1
0.608247907377388 1
1.03966331993617 1
1.02043574796456 1
0.532352217552175 1
0.70683747141842 1
1.33280054256572 1
1.17361300818993 1
1.10037738672902 1
1.08519281371029 1
1.27741823401502 1
1.16696836319793 1
1.30381583776132 1
1.3909486402664 1
1.31439496503231 1
1.19358588425731 1
1.33415206814297 1
1.41425468858293 1
0.596167318051065 1
0.941084122250898 1
1.16328053425577 1
1.15103168231029 1
1.27970357009239 1
0.592396957913719 1
1.0356085029165 1
1.1694144313191 1
1.47734511974685 1
1.0477485496563 1
1.06602461019073 1
0.0524712030182426 0
1.41297168035021 1
-0.015575410752583 0
1.12443347621273 1
0.278066636421915 1
0.686145378493722 1
0.494384258721714 1
0.359924354887666 1
0.569115025572922 1
1.141111359849 1
1.40793690675215 1
1.11987540068714 1
0.759470062230392 1
1.05728032985735 1
1.13687619910456 1
1.3645193908611 1
1.07661232166859 1
1.50056332246201 1
0.966767453675391 1
1.45539612709985 1
1.26506724947888 1
1.6462463637233 0
0.625294058245145 1
0.319533955142629 1
1.02707900172257 1
0.955858002633182 1
1.07079658392755 1
0.119447856319317 0
0.800177167741362 1
0.844219202114621 1
1.40972755889365 1
0.984142674727131 1
1.03027083281236 1
1.389543119413 1
0.152594433929375 0
1.08456339387077 1
1.28203016158488 1
1.29029709778761 1
0.86166711373911 1
1.62093154405696 1
1.32276348425371 1
0.867633850721788 1
1.131396660181 1
0.598196385103796 1
1.56659484591528 1
0.909168067215176 1
1.3348376550173 1
1.00574834845053 1
0.983598071260581 1
0.915781765898396 1
0.129856958905236 0
0.585591873244323 1
1.76715920326235 0
0.778233359918804 1
0.351111326136837 1
0.903913476457306 1
0.832031456058404 1
1.54418343450043 1
1.20678641631075 1
-0.00293684366040549 0
1.08606484099749 1
1.00403725692591 1
1.52837578057444 0
0.778329589124244 1
0.932095245205382 1
1.290882428977 1
1.40784554323718 1
1.43919233422654 1
1.0868929526216 1
0.480211371365478 1
0.806084707228002 1
1.86761577140352 0
0.561121253250754 1
0.72960251569384 1
0.796243626705886 1
0.543891274823639 1
1.08756015004104 1
1.46439019198161 1
0.777838170609913 1
0.879022238639208 1
1.20863334946358 1
0.693760885610103 1
0.283172818773928 0
1.24445941601186 1
0.959221149585262 1
1.66389229020333 1
1.45047272786325 1
0.236181972235331 0
1.10865600314649 1
1.32346328635827 1
1.07762045230164 1
1.12987953416872 1
0.637235899281912 1
0.800965454888918 1
0.153225804521834 1
1.48228015482197 1
0.294839118847504 1
0.498095062647594 0
0.901231734630547 1
1.09549486439348 1
0.841019876294682 1
1.04209594728385 1
1.91530855736129 1
1.67838262368021 1
0.550313499127114 1
0.743099309595548 1
0.8611079675334 1
0.80695482747978 1
0.629836488728616 1
0.690866773539165 1
1.38456190933861 1
1.25175702749666 1
0.943092783662003 1
0.911886651596268 1
1.42474960759485 1
1.30780131396825 1
1.436289915339 1
1.43401758886139 1
1.43063027514884 1
0.814515590914321 1
1.32063427036858 1
0.597636231487397 1
0.741292089953618 1
0.558332123847879 1
1.28680986880679 1
0.578247579588578 1
1.06488282247473 1
1.33699036242418 1
0.493850496873738 1
0.89281818729995 1
0.7102357579344 1
1.41627152959337 1
0.619245518439905 1
0.913396055619597 1
1.49054551642006 1
0.872464505829228 1
0.850633814905354 1
1.23432604059511 1
0.885837053865873 1
1.61591387301884 1
1.14315311298393 1
1.19623020124663 1
1.45385139979924 1
1.08608343869422 1
0.879740652182008 1
0.296572776632592 1
1.56429971327797 1
0.549225856998974 1
1.35809723268709 1
0.289020163645901 0
0.577285165109486 1
1.11107494244069 1
1.02607576783675 1
1.55300655629802 1
1.30901568046164 1
1.02489314666017 1
1.03998140473876 1
1.03869862275151 1
1.25135703961474 1
1.37404074219876 1
1.45294536671556 1
1.28271168703784 1
1.91232357298935 0
0.441573241168549 1
1.24348103751913 1
0.615081057093346 1
1.75834894749808 0
0.945612224023736 1
1.2205623424255 1
0.648711685356476 1
0.190939523299057 0
0.944818688453269 1
0.434012640333428 1
0.309270863634954 1
1.0797834069301 1
0.225698403596677 0
1.12656772970087 1
1.17708050450652 1
1.12996526776864 1
0.510359265151723 1
1.30112376973217 1
0.400072999440092 1
1.58727535640156 1
1.45234531126191 1
0.611191069939678 1
1.42677319840905 1
0.748711212943822 1
1.24901239215592 1
1.11608487976005 1
0.177842405157977 0
1.18071861848956 1
0.978039034458517 1
0.834236276452301 1
1.15010763297339 1
1.05242046653338 1
1.23754290996505 1
0.991961464364794 1
0.775256820522525 1
0.596880853432431 1
0.940925943235087 1
1.52058689180029 1
1.62856184751153 1
0.895080556481772 1
1.05994252981598 1
0.935816279991954 1
1.44575022547525 1
0.460634535836918 1
1.4858342489798 1
0.974643437588354 1
1.21758866593804 1
1.2566852804153 1
1.33417118388286 1
1.13037061101613 1
1.23465588178327 1
0.735923564721775 1
1.41261820726893 1
1.55411836625061 1
1.29922977773406 1
1.16581999465306 1
1.26250047358516 1
1.31260363028198 1
1.23719939282448 1
0.827724162306973 1
1.45830051734012 1
0.973306429690964 1
0.666833690342385 1
1.01859098057416 1
1.25455966266923 1
1.04631064753623 1
1.47915103958606 1
2.43863584015048 0
1.21215164737139 1
1.21767872721456 1
0.914895418187531 1
1.22946530689914 1
0.729621838707058 1
1.1984574891156 1
0.791637063700412 1
1.34188093406813 1
0.814843550140355 1
0.675750554979603 1
0.716737750960498 1
0.904894370438652 1
0.513391837683178 1
0.852752677644737 1
0.56510863756279 1
1.03927949227189 1
1.67492584126933 1
1.14842829779954 1
0.611500880824044 1
0.392303393862518 1
1.34564911719762 1
0.929736497554308 1
1.39273848023707 1
1.51684446424555 0
0.735590203942598 1
0.598020685551842 1
0.975019990050087 1
0.424248743339178 1
1.59466325719427 0
1.19769458471026 1
1.38562965696221 1
1.11120852954681 1
1.03068305945133 1
1.1159771637126 1
0.420137979863366 1
1.14604877517705 1
0.757272250703337 1
0.566837456169867 1
1.30304723854025 1
0.868187761163157 1
0.861680394497899 1
1.49128407708888 0
1.19995388694106 1
1.3650752034262 1
1.07670723009093 1
0.551963527352641 1
1.01532834633494 1
1.52656824628712 1
0.915968619824724 1
0.258637744142393 0
0.8945141632088 1
1.1588480369497 1
0.901034321028124 1
0.438799718282694 1
0.765674997766568 1
0.238257015203007 0
0.453505696493441 1
1.31445402117413 1
1.16533357725809 1
1.89796375182376 0
0.208922047669429 1
1.18504080083562 1
1.18471880087792 1
1.04272019745419 1
0.618959461434979 1
0.855526899148216 1
1.16361337243164 1
1.14724110203009 1
0.862575803945233 1
1.39647240221256 1
0.646827836013153 1
0.850757510438979 1
1.49586810485433 1
0.696924020449396 1
1.25508834744123 1
0.988308366559727 1
1.22273369047943 1
1.24647417894773 1
0.929790895770172 1
1.60555326046577 1
0.753069843266776 1
1.75032602780799 0
0.777906254034389 1
0.89712785471601 1
1.02709025113923 1
1.12881613058117 1
1.65376331492859 1
0.71492349877154 1
0.671318291481407 1
1.21191065357129 1
1.181063997373 1
0.341642850889403 1
0.654499047468123 1
1.5163830792011 1
0.22449736809288 0
1.19690841449789 1
1.2395205875873 1
0.88052924968669 1
1.42995902679021 1
1.16345934645282 1
0.903534581784958 1
0.802729176581106 1
0.880789168633699 1
1.24884059554137 1
1.34368489868201 1
1.06887800971523 1
0.496635276122057 1
0.770044607113746 1
0.499807466532435 1
1.44083788355317 1
0.490373424250007 0
0.33166646015903 0
1.28181241985803 1
1.17738045654724 1
0.4657754745003 1
1.13774887788565 1
0.486565760659167 0
0.917091377213349 1
0.368690137633599 0
1.1997839752165 1
1.62653465760061 1
0.705629470438378 1
1.16686426064012 1
0.789736421193171 1
1.06776827659548 1
1.10882826498566 1
0.811029702396413 1
1.28492666007148 1
1.23182253903848 1
1.02918078282193 1
1.49055368884369 1
1.12846245517892 1
1.13132986944194 1
1.23464806211774 1
1.11842410605852 1
1.03449542390612 1
0.919166347364477 1
0.53183621555697 1
1.40945036977921 1
1.45144739491346 1
1.09623476306676 1
1.10664231344839 1
0.853613580636935 1
1.844008995398 1
1.08252201645598 1
0.752063544327742 1
0.621459263692933 1
0.817656185039348 1
1.51315118094025 1
1.03304482479487 1
1.09604464776689 1
0.938013043497439 1
1.55146914260171 1
2.23624877088661 0
1.35861648946178 1
1.16519386489188 1
1.09125139942496 1
0.815368671997588 1
0.553433140693649 1
1.3264584907962 1
1.1382490628407 1
0.824560744144805 1
0.732175920386848 1
1.94499291249139 0
0.894058637919092 1
0.959637243785717 1
1.04294685991459 1
1.18607745186814 1
1.34831763587724 1
0.982773661661109 1
1.07840758115063 1
0.630062613556029 1
0.732365967950681 1
1.34029383769669 1
0.814720318704239 1
1.12144079651894 1
0.922540428020008 1
1.11870699051176 1
0.545510575987802 1
0.964700807344471 1
0.696451690557299 1
0.373277613327252 1
0.964965977810295 1
1.04582761292315 1
1.16072661541646 1
1.46696009059979 1
0.330377445468501 1
0.0781663920230284 0
0.869996851123702 1
1.02775103291439 1
1.38546999545028 1
1.23748143352631 1
0.607014723865472 1
1.30505065380123 1
0.919533784834766 1
0.445297979386975 1
1.03881793077598 1
0.983420694428232 1
0.918628281723996 1
0.451774773949354 1
0.985344426608098 1
0.939226385418669 1
1.06575991477846 1
1.41875613549041 1
0.965994130110255 1
1.31439462440412 1
1.30322708833642 1
1.34857034743948 1
1.85776908326096 0
1.52953765830623 1
0.569751808597567 1
0.455543994322294 1
1.53448377964033 1
0.128173793123762 0
1.42512096527391 1
0.887772590760883 1
1.0628267803387 1
1.35533175710706 1
0.817243838721962 1
0.754652121858677 1
1.10048622098481 1
0.909837637172761 1
1.54701571655221 1
1.34606217838588 1
1.31182815878363 1
0.539158602816383 1
1.17899672202016 1
1.06336460081605 1
0.910388979604477 1
0.462928268392826 1
0.748152272237428 1
1.13695854107636 1
0.880730414114247 1
0.640779171088789 1
0.93999119737771 1
0.550527396296795 1
0.905073672403228 1
1.00484898403636 1
1.12634568014415 1
1.11918901328598 1
1.59460662955278 1
0.987513166237046 1
0.632348326701199 1
1.17430609376248 1
1.06193703775209 1
0.9478455694139 1
0.683811673853431 1
1.48103819207456 1
1.371306713876 1
0.451523734161377 0
1.02234241290681 1
1.0076424133726 1
0.865091152822036 1
0.843009577734617 1
1.71485571967459 1
1.49329304087617 1
0.709543954262504 1
0.717137351317966 1
1.92099740724276 0
0.896848618610392 1
0.988057464564333 1
1.64750330532257 1
0.472023217192638 1
1.3637587248379 1
0.376689974154998 0
0.926257205457256 1
1.25778467830288 1
1.63335985095812 0
1.76592075483684 1
0.704808921584382 1
0.967645346375772 1
0.763685424979079 1
1.32184652698387 1
0.864214259146418 1
1.22874262490726 1
1.17804718080642 1
0.183509181452232 0
1.0954828715013 1
0.660754368842377 1
1.02442426154243 1
1.16245826402715 1
1.14381506472265 1
1.00843170056179 1
0.941028282689675 1
0.504116610662493 1
1.22337155619292 1
0.662755165442139 1
0.900530416902776 1
1.19437034184715 1
0.435978472048353 1
0.612211020811699 1
0.863545877557452 1
1.01763457242854 1
1.18709044771659 1
1.29500154448292 1
0.747729502449107 1
0.919569047127464 1
0.519286348254405 1
0.518788101052798 1
0.443413306094413 0
0.74891104433877 1
1.41811149692056 1
1.02488533714596 1
1.00899823838811 1
1.05624266973238 1
1.0282637752784 1
0.548748526395902 1
1.53164678471215 0
1.55033341202983 1
1.04848180134065 1
0.234907557529176 1
0.747161653489408 1
1.00122655387611 1
0.675300034688436 1
0.165859744913989 1
0.744136789703699 1
1.01619120281733 1
0.630134232694321 1
0.578759548706497 1
0.741202117949783 1
1.37007177009639 1
1.09992659836501 1
1.35115266428289 1
0.213868548489796 0
1.03996995120566 1
1.22533199498163 1
0.305586946988178 0
0.626969711208254 1
0.731047281112417 1
1.25340976235214 1
0.417275106113028 0
1.08400201695537 1
0.840522815995597 1
1.2162046592934 1
1.46498828583399 1
1.04247861882678 1
0.778619497600689 1
1.1892802047339 1
0.709864110960882 1
1.18050110104604 1
0.884263054714533 1
0.978391498962366 1
0.394484586723539 1
1.089374826642 1
1.22982875214916 1
1.14564507609894 1
1.15194428804212 1
0.695410453942584 1
1.19164986888022 1
0.994192396602255 1
1.28565124036524 1
0.476119383924991 1
0.738168734545563 1
0.881812734769986 1
0.593149650581341 1
0.967735884411523 1
1.19861821845325 1
0.337640060085365 0
0.971224054104757 1
1.09228586579318 1
0.762817516442714 1
0.972511006007578 1
0.922403018659893 1
1.20376037342416 1
1.49507954807061 1
1.12607380460519 1
0.770673824791273 1
0.924534635457897 1
0.304013420666785 1
0.842773974670244 1
1.41866284785489 1
1.80973585388073 0
1.41393610353058 1
1.75151758111385 0
1.23390151680075 1
1.76672611511472 0
1.15214388613272 1
1.43060266193266 1
0.979489152540324 1
0.709464872106237 1
1.19313960748736 1
0.387839851971259 0
0.663186685763682 1
0.667197491898949 1
1.16982155355973 1
1.54300444745439 1
0.866069543697819 1
1.77963974311671 1
0.481494496190656 1
1.47321606015711 0
0.563637345978622 1
1.19973371642932 1
1.35879736120789 1
0.4838513604095 1
0.773738616990541 1
1.24477472332773 1
0.681840032826626 1
1.19058577698033 1
1.24528628113072 1
1.02011227980248 1
1.29837475127713 1
1.51790745374289 1
1.14343385822838 1
0.770291053111946 1
1.12325987892029 1
0.814511272997526 1
1.13420298853574 1
0.563141945540945 1
1.22381108739708 1
0.0988873583590369 1
0.575029415243969 1
1.60115967402798 0
0.510018797581196 1
1.01870399239403 1
1.86048087622613 0
0.690587272799806 1
0.979519454555938 1
1.22314270540341 1
0.976512547543889 1
1.41703685755869 1
0.926361716259486 1
0.9278669402634 1
1.41151818569512 1
2.15912485079305 0
0.489724418894409 1
0.69436732453055 1
1.4035670466903 1
0.172062881322914 0
0.825554491496878 1
0.352628060399891 1
0.833777448150232 1
1.43225990007607 1
1.40237839440079 1
0.658433964527832 1
1.65984479273302 1
1.52086311251034 1
1.72837380594818 1
1.15405256040779 1
1.10558895859113 1
0.598666505712317 1
0.98289307898351 1
0.875276946435287 1
1.02674365867258 1
0.592157859470208 1
0.564997785170222 1
0.482534645895326 1
0.631332884433124 1
0.666883098294487 1
1.22449589953681 1
1.9064043269233 0
0.729005989211695 1
0.593148266657742 1
1.52087408624821 1
1.0348013636091 1
0.732962687971477 1
1.36242767458323 1
0.973975597141818 1
1.06837706245595 1
0.886228551863003 1
1.2006880855815 1
1.32157042532739 1
1.12302205204171 1
1.37456708934611 1
1.36285599357969 1
1.0615287485179 1
1.06614729347878 1
1.08872428085628 1
0.399304954241002 1
0.593103760857139 1
0.888966024843318 1
0.410762987278509 1
0.655594194955306 1
1.34361352319579 1
1.46239991929816 1
1.43431838526647 1
1.09078382765721 1
1.03939168495941 1
1.28186905061024 1
1.98041021389304 0
1.37547730177703 1
1.06022052645997 1
1.03684620535713 1
1.55404672698794 1
1.03457989244073 1
0.887193499255901 1
0.580983002875335 1
1.32233471668978 1
0.801174408410642 1
0.0661870524504871 0
0.86506919498055 1
0.0640077390397478 0
0.731769812505101 1
0.702941371337505 1
1.35558100533259 1
1.01394235908382 1
0.863451791851207 1
1.18217403478454 1
0.457894799310107 1
1.22359597713346 1
1.24268252683746 1
1.05381926610184 1
1.3416558126867 1
0.632501720108682 1
0.1836920749286 1
0.831761769716169 1
1.01595714400089 1
1.09551442419903 1
1.38278380528672 1
1.53104666870278 1
0.586219919834768 1
0.822490082792891 1
1.50152029164465 1
0.502662354438319 1
0.686177612459123 1
0.709854816811871 1
0.183729923480136 0
1.51425826218306 1
0.982177039280143 1
1.21262014079466 1
1.63423285782439 0
1.11846760151143 1
1.04665962008787 1
0.741815311356922 1
0.97297141084183 1
0.852926271088238 1
0.485932404612746 1
0.629329926001716 1
1.03236117344944 1
1.08056719959091 1
0.984786846081343 1
1.33262417801016 1
1.00356021776717 1
0.624999563631158 1
0.95883526945993 1
1.31134437437703 1
1.43607363128157 1
0.606825785401534 1
0.662992327078904 1
1.26057232364366 1
1.3104467736347 1
0.829973738379959 1
1.10372000026679 1
0.868628708447254 1
0.635606426549766 1
1.74552748504489 1
0.0902423207073892 1
1.28069006233589 1
1.04083347600698 1
0.795759810857347 1
1.35634193322867 1
0.694064259294982 1
0.618379571010263 1
1.58023268609646 1
0.570603494260895 1
-0.12174799832401 0
1.0044178709565 1
0.735035565671355 1
1.03001400916359 1
0.682346156858252 1
0.944092077287925 1
0.692146566409241 1
0.507407534592543 0
0.889222059198941 1
0.917308517717796 1
0.858746620670595 1
1.27163959301525 1
1.35827575530275 1
0.97656992997373 1
-0.127830654184872 0
1.1997202739036 1
1.12232906634314 1
1.55537307033094 1
1.63507937662327 1
1.06753296974002 1
0.953985392759598 1
0.892218675703228 1
1.14134005272227 1
0.533590095382313 1
0.470520639327429 1
0.70114657814574 1
0.702687932293419 1
0.439305468980438 1
0.940992644832161 1
0.968351558639146 1
0.900672603394719 1
0.914261521547379 1
0.416010004727656 1
1.05436943395405 1
1.41741836590466 1
1.53239012931557 1
1.29592011943119 1
0.938971580054452 1
0.389324928318275 0
0.604009982928781 1
1.33442575697993 1
1.14544848980636 1
0.946646096255413 1
0.44886645326369 1
0.903658494789713 1
0.87791527219504 1
0.622469402469261 1
1.19397058068275 1
0.914934257325495 1
0.643578999167062 1
1.26395533578753 1
1.34087389743292 1
0.704778239969083 1
2.07185534140778 0
0.760748417931741 1
0.60446735865582 1
1.33245455321805 1
1.25998910147154 1
0.902958659840528 1
1.06328435673352 1
1.54547288137604 1
0.820948639960369 1
1.1332186588935 1
0.805702855708031 1
0.86380731482453 1
1.09464871373234 1
1.3460355761105 1
0.632991686694502 1
0.941957162454559 1
0.756593225977537 1
0.982142005064214 1
0.846278799457294 1
0.976603956097685 1
0.848063994351058 1
1.15326599566534 1
1.35624808064173 1
1.54862084111737 1
1.25658135499217 1
0.665301308133592 1
0.810758175701751 1
0.791991764549649 1
-0.0875960454413383 0
1.17070129230892 1
0.933885794415288 1
0.679073985104073 1
0.794532609675106 1
1.03559524052903 1
1.33262883487382 1
0.769806514762867 1
1.20306988154497 1
1.10969171845892 1
1.24637291680188 1
1.44486533185214 1
1.27140631001372 1
1.22479507237973 1
0.83211009738992 1
0.831161694406436 1
-0.0335573068749349 0
0.480577039677609 1
1.10400497350012 1
0.924523588167752 1
1.10483844992891 1
0.909538168328877 1
0.61093801811319 1
0.535013524300043 1
1.02929550103076 1
0.969106341206313 1
0.768698862160766 1
0.414582353019558 1
0.550046835409356 1
1.66746071904164 0
1.02357390423207 1
1.76850262033817 1
0.654484125782724 1
0.922206626526099 1
0.674741677881833 1
0.779162300876159 1
0.690937948310822 1
0.475790574707952 0
0.664339608786707 1
0.948449656005087 1
0.838401293631234 1
1.19261991025429 1
1.32089039844766 1
0.710590904444468 1
0.629621075611104 1
1.02627035227319 1
0.668703082605338 1
0.572284924487823 1
1.22220369554759 1
0.799556316861858 1
1.26861711796182 1
0.603545399068456 1
1.28679747980457 1
1.96170136378785 1
0.657005844544206 1
0.789265298828586 1
1.7010931425674 0
1.38104499612724 1
1.15724705188836 1
1.42269469937873 1
0.694583356535182 1
1.00740929605685 1
0.985107875632731 1
0.93451322278067 1
0.540811186722314 1
0.882001049009576 1
1.16743069516267 1
0.893164946517961 1
1.21428750366346 1
0.834253641221167 1
1.45163302460817 1
1.48250428870946 1
0.931499135694355 1
0.241695457613563 1
0.551686978436816 1
0.968847544826761 1
0.777402481504102 1
0.5160601447637 1
0.723396289977611 1
1.24175080993486 1
1.17473928480094 1
0.489106080197811 1
1.78520111118233 1
0.326491580257171 1
0.416859582485912 1
0.734765861157396 1
0.652153392032391 1
1.27835073425079 1
0.624406707931413 1
1.36315181305804 1
1.12213805276993 1
1.20637321551771 1
1.12086540120028 1
1.05426208899559 1
0.688533125137623 1
0.661267690651058 1
1.35225359596801 1
0.736623905589745 1
1.29807034886534 1
0.727810639755921 1
1.11529231573201 1
0.64639913003023 1
1.05162579755769 1
1.67085238571078 1
1.10410539916176 1
0.866275233109334 1
0.804174938166282 1
1.00632697064407 1
1.22451900609354 1
1.31783376876674 1
1.22630841314845 1
0.408786997105951 1
1.08743591415788 1
0.775661783864349 1
1.15836658054486 1
1.16312037334396 1
0.918450113796549 1
0.736989025720092 1
1.13647151118104 1
0.657227145489214 1
0.56441931032249 1
0.695126589618658 1
1.05937054123044 1
1.39918645909031 1
0.794192508543367 1
1.36160130732898 1
1.23084494494218 1
1.00066484037786 1
0.354440128524684 1
1.1574621038289 1
0.783495177427533 1
0.616805466746859 1
1.27898997707928 1
0.912326351526943 1
1.06103570246853 1
0.457327200279417 1
1.0109525334596 1
0.603853807466405 1
0.752726406217632 1
0.914448679982756 1
0.300391120111869 1
1.02849778441119 1
0.67968336713286 1
0.847359505176256 1
0.963024142150162 1
1.11077590252759 1
1.63251676882165 0
1.09864994169911 1
0.506613369161895 1
0.927941031259474 1
1.23938650498297 1
0.641765379972177 1
0.964318297960321 1
0.818840483190839 1
0.230424030419445 1
0.577600209245952 1
0.876242046686276 1
0.843749524622973 1
1.0513426360793 1
0.536900580217134 1
0.773786579298847 1
0.75019498296636 1
1.03101559383668 1
1.27598993742403 1
1.09515377926071 1
1.15799131857802 1
0.882911630359371 1
0.83138515944001 1
0.925991296025384 1
0.948121849603074 1
1.36637778373061 1
0.929360242057626 1
0.8738135586236 1
0.710144810205313 1
1.14088785295159 1
1.84282776429992 1
1.6139775204756 0
0.804520794675272 1
1.99834617969928 0
0.992867356584313 1
1.31306461542247 1
1.3598967698638 1
0.139760474717537 1
0.713944642761267 1
1.09961714767827 1
1.09190533530121 1
1.79453525182388 1
1.11119187414085 1
1.11721748564768 1
0.844713765266037 1
1.14833679382137 1
0.933783157123209 1
0.712684985328033 1
1.46547857417229 1
0.317369252000966 1
0.849404414701257 1
