# Supplementary material for: Bias caused by sampling error in meta-analysis with small sample sizes
Source: PLoS One. 2018 Sep 13;13(9):e0204056. doi: 10.1371/journal.pone.0204056 (PMC6136825; doi:10.1371/journal.pone.0204056)
Supplement: S3 File — (ZIP) [file pone.0204056.s003.zip › results N = 10 delta = 1 tau = 0.5 sz = 30-50.txt]

"dl.delta" "dl.cp"
1.00428130611215 1
0.681786332441988 1
0.916490473608216 1
0.470965127443606 1
1.09630282838243 1
1.28982050125089 1
0.909280840591582 1
0.926495085428961 1
0.519764729464467 1
1.34066015473771 1
1.09048764911941 1
0.836233023589447 1
1.2247739213317 1
1.13252456068646 1
0.920081959671452 1
0.743078175968551 1
0.67126543213209 1
0.991485931644516 1
0.963381888089483 1
1.13370073479157 1
1.26350350263388 1
1.24650033553412 1
0.948628869730633 1
0.298583774092176 0
1.22218585510345 1
1.49742715081242 0
1.17579519579599 1
0.897954148256317 1
1.0180240126805 1
1.2588820282089 1
1.06147867206026 1
1.03661750143362 1
1.07207144117465 1
0.583802218736429 1
1.29382017970032 1
0.542834880579816 1
1.1535931165231 1
0.807746962141672 1
1.16721195454913 1
1.26288817147297 1
1.13960678585519 1
0.27281912042271 0
0.763360405691415 1
0.890360490376999 1
0.739687017250127 1
1.18266182239867 1
1.24564815577954 1
0.429897580207248 1
0.738465226898603 1
1.24009110682365 1
1.18455638928944 1
1.39619678213193 1
0.762466469461482 1
1.15148039865897 1
1.02026709483924 1
1.24933241370171 1
0.910515577440433 1
1.00589754811706 1
1.11900305684378 1
1.08769524807056 1
1.24658905183883 1
0.745056374234434 1
0.528364221203285 0
0.825315778017579 1
0.51038374880031 1
1.23958617792876 1
1.85874217586325 0
0.929264865100729 1
1.26480368345502 1
0.921053152478841 1
1.12258806841714 1
1.12246130094234 1
1.48724598671259 1
0.968975506860329 1
0.556188831996137 1
0.817084929155089 1
1.36528147097328 1
1.16061011998962 1
0.742630361083601 1
1.15983445138388 1
0.889299274079885 1
1.02772252293095 1
0.776373730094719 1
1.04791183362641 1
1.09379282980698 1
0.920160330554559 1
1.3488532862562 1
1.31765067986447 1
0.7712407473272 1
1.00401102920539 1
1.13706028305775 1
0.892498722386463 1
0.33713861196333 1
0.936898240757649 1
0.315507305471684 0
0.846709337155747 1
0.0422757314383203 0
0.998598519062942 1
0.278392940386651 1
0.858432017028717 1
1.07591893239878 1
1.07389806438524 1
1.54506757969921 0
0.974105570250243 1
1.39641607038596 0
1.08845681336803 1
0.859387905268102 1
1.02775831294901 1
0.348597389616831 1
0.744393641036409 1
1.39780744264387 1
1.72180844388054 0
0.839944086198901 1
1.29837757284077 1
1.35649186246955 1
0.886433730049306 1
1.10937659081079 1
1.16829900830076 1
0.506561723359995 1
0.745673999340835 1
0.841502124576154 1
0.592846842509918 1
1.31700826733499 1
1.19739793799438 1
0.873544097485162 1
1.30601173020967 1
1.18565199835614 1
0.482181435699841 0
0.974666682633042 1
1.19731668206692 1
0.388769544454307 1
1.41647422356673 1
0.762942314712062 1
1.01140504010681 1
1.13327847002731 1
0.705850365110623 1
0.996654555833784 1
1.01464375646531 1
1.04220994027763 1
1.22166637639633 1
0.806416499267797 1
1.44859559485316 1
1.36117451791865 1
1.31863467578756 1
1.47722562724795 0
1.11156875931745 1
1.15417879000154 1
1.32353344872145 1
0.941426599334 1
1.11217803479764 1
1.2071184470737 1
1.15728017467027 1
0.723358103358739 1
0.469561957391633 1
1.29125617335993 1
1.06912379331459 1
0.847915481092853 1
1.10432881191121 1
1.22660480826725 1
1.25571386914361 1
0.980327131675533 1
1.15853200600517 1
1.31605041444948 1
0.624327424723252 1
1.02372666289866 1
0.574471532811628 1
1.88095378008768 0
0.940117919603718 1
1.39323901677308 1
1.12443160379971 1
0.813932119488371 1
1.17947177191072 1
0.877011564500321 1
1.1078503271778 1
1.29378678916948 1
0.743593504751119 1
0.898025980704794 1
0.897149506327718 1
0.769556200917737 1
0.530644885127225 0
1.0108916216582 1
0.83124351458352 1
1.30801352566218 1
1.01044525443394 1
0.665998289766451 1
0.633831487690189 1
1.46959483832351 1
0.324234680527671 0
1.58144836630002 0
0.745837206184195 1
0.788945294203725 1
0.729921387597348 1
1.08484210139865 1
1.09266297239579 1
1.80971086313834 0
1.0833278775647 1
0.376777115208778 1
0.619218488767057 1
0.728691669896029 1
1.57419436116037 1
0.762119007182731 1
0.667580845818099 1
0.900499876267375 1
1.19079146241183 1
0.859931702064986 1
1.1811609535757 1
0.862384972968614 1
0.862420513366343 1
1.03163755634102 1
1.04995305692802 1
1.11573906823374 1
1.375981397366 1
1.04241457231565 1
0.549975586684565 0
1.12395930887145 1
1.23703087806318 1
0.819212162503644 1
1.02569775939313 1
0.566370167961261 1
0.757636160194926 1
0.972223283388248 1
1.32654922176414 1
0.879010556693448 1
1.26379709244999 1
1.4187612274733 1
1.06334043296563 1
0.513752980129641 1
0.768043811962661 1
1.21197032123686 1
1.14565600392434 1
1.49908317932598 1
0.644579518847078 1
0.554202580245024 1
0.849568992006484 1
1.00613626331593 1
1.20767686476981 1
1.4549820524715 1
0.796973255549514 1
1.55434699543493 0
1.0202597635418 1
1.70421964260978 0
1.14347793974481 1
1.21410591194701 1
1.42222418053416 1
1.35465959219716 1
0.998528239804245 1
1.51787087291527 1
0.491046505322855 1
0.80777352857882 1
1.48389484391354 1
1.18049511520652 1
0.710003358367504 1
0.755590721793138 1
1.22812817808829 1
1.05428752994704 1
1.2279571801054 1
1.66509838473762 0
1.27791948858936 1
0.969449762918815 1
0.839760728053439 1
0.617946130851181 1
1.0745187112999 1
1.32674154570792 1
1.27047360991517 1
1.33404828456838 1
1.03909684127852 1
0.746792288966777 1
0.933766750154513 1
1.58509505980161 0
0.724365938053977 1
1.00738537468647 1
1.26464528626371 1
1.30133253760879 1
1.06547688557306 1
1.01174676878895 1
1.06242762518633 1
1.53944655087555 0
1.07149423039726 1
1.27001492805821 1
0.809081272289477 1
0.76084682967436 1
1.25177612128143 1
0.718200801409787 1
1.30322787414723 1
0.962340392420213 1
0.965618054468502 1
1.05958813817495 1
1.56632798982749 0
0.714269936018089 1
1.10124948820556 1
1.33003338602187 1
0.349547467751698 1
0.502152675312604 1
0.363076046379918 0
1.15740898130236 1
0.501505765554349 0
0.900463346306848 1
0.840374582609218 1
1.36540066515047 1
0.996945914931499 1
1.13195206495445 1
0.901695412589599 1
0.93416033711319 1
0.614129531719212 1
0.703319068402332 1
1.23193568092775 1
1.23786832863318 1
1.03826722589004 1
0.70923048273688 1
1.00567292388718 1
0.793665568796863 1
0.835369608017451 1
1.53266655894294 0
1.73327556532388 0
0.707413454327804 1
1.26458489477772 1
1.12365650903441 1
0.551981133052697 1
0.720867623233153 1
0.602378576021643 1
0.962352908394017 1
1.23192520939759 1
1.44223682752508 1
1.35235352110958 1
1.4581442612927 1
1.11914228039601 1
1.01119813722661 1
1.33784064567215 1
0.726189606556915 1
1.07945289583035 1
0.879800437560068 1
1.20160929549159 1
0.856231951683353 1
1.33113071752294 1
0.936645526619801 1
1.43476001185035 1
1.13399837632958 1
0.422643401102362 0
1.05812513805112 1
0.669127442501803 1
1.21269021364747 1
1.20129587321631 1
0.491448516019492 1
1.65947494918052 0
0.805690090071388 1
1.20782344152141 1
0.532199558127012 1
0.611252353363604 1
0.867638730017843 1
1.18933077155981 1
1.48093023791936 1
1.09262949500735 1
0.683694229107648 1
1.16763896654691 1
0.850166832754642 1
0.995484700241361 1
1.36477160259789 1
1.05270138164702 1
0.834920362116867 1
0.634387057395686 1
0.857010585772473 1
1.84587115011589 0
1.46761501076756 1
1.02066065373019 1
1.73207301816514 1
1.10274842517953 1
1.28253465093202 1
0.965902786849569 1
1.2279165250014 1
1.2599761605973 1
0.732091463368294 1
1.49874823938571 1
0.944543905469318 1
0.779114680430807 1
0.700926363753814 1
0.665189862194229 1
1.45343663846598 1
1.15784543283664 1
0.855734901422651 1
0.92550626254132 1
1.23148392039435 1
0.925005509267411 1
0.768786645906134 1
0.881681909703647 1
1.28186331648528 1
0.599868651244622 1
0.718982338637236 1
1.06546409381344 1
0.461737838613451 0
0.692421940410577 1
0.991843787017705 1
0.698803613970301 1
1.14446237001512 1
0.923767348567639 1
1.59357398102284 1
0.795140007864452 1
1.20979632977186 1
0.81291685233709 1
0.921915833455054 1
0.974858208883102 1
1.07431804065482 1
1.29723057821289 1
0.862479216145884 1
1.05021599358285 1
0.613707471354231 1
0.678252275890298 1
0.714843693965755 1
1.31292118814734 1
0.973976763864101 1
1.1678689332175 1
1.2133983756069 1
0.518977880104724 1
0.695225135031898 1
0.807659752535406 1
1.052867808096 1
1.11507881551935 1
1.10946538625865 1
1.41186490420497 1
0.85207470158102 1
1.07629389967085 1
0.97852369865667 1
1.37699362457006 1
0.578489719652974 1
1.00159851720907 1
0.891854201044546 1
0.964499842344867 1
1.01405961465474 1
0.996992437759921 1
0.87824527865408 1
1.4571727494169 1
1.05534279434191 1
0.598767860178553 1
0.903946866055051 1
0.588132486549317 1
1.00956663009319 1
1.33224876151945 1
0.736124611836538 1
1.02967079303002 1
0.794059212713667 1
1.16034922800145 1
0.920913301984856 1
1.04015225435409 1
1.44993655618033 1
1.4886905689967 0
1.03193387564157 1
0.756440670227831 1
1.05025450614286 1
1.37644074051829 1
1.01124974843165 1
1.01979807964633 1
1.37745506050333 1
1.27572503527805 1
0.968312633862667 1
1.01044642171048 1
0.499576503149705 0
0.888195172516657 1
1.05845329773149 1
1.19964338922163 1
1.29442951709465 1
1.16345489544787 1
0.969089688838994 1
1.24575013145376 1
1.09447923715906 1
1.12813070180647 1
0.371828979776314 0
0.978179480452548 1
1.0071392408228 1
0.889615708991219 1
0.653777108029572 1
1.25402981481027 1
1.12531967307138 1
0.898175999028905 1
1.32212860375576 1
0.940805635382192 1
0.897576002998664 1
0.766944560840548 1
0.671560885690093 1
0.976149623820763 1
1.24307816263858 1
0.893191984915443 1
0.980812693107771 1
1.16961477330082 1
0.066443842996179 1
0.797264533020391 1
0.943035736249005 1
0.828599873671377 1
1.10209501263838 1
1.04052291293607 1
1.16789113171251 1
0.360057645759062 0
0.346915596476994 1
1.3758566641878 1
1.33046067181929 1
0.817262650693151 1
1.26895201752274 1
0.720806169484507 1
0.596791862819654 1
1.01095166345196 1
1.21101966184248 1
0.926718770197709 1
0.800380539489544 1
0.897161419242938 1
0.827060380660679 1
0.503343522788672 1
0.855575880648673 1
0.977756053055776 1
1.38217171023884 1
1.3273457834829 1
1.10819850740141 1
0.121842319807024 0
1.19863173880459 1
1.07857722252207 1
0.69014935385067 1
0.617516578477712 1
1.31408708895915 1
1.47694856764899 0
1.55751476200614 1
1.1846955159958 1
1.13605102149603 1
1.66999141175312 0
0.0810308897236786 0
1.32005796733107 1
1.25659584805834 1
0.769055810231672 1
0.649333927435362 0
0.201228862997035 0
1.29641421400862 1
1.34398361265536 1
1.23105167191559 1
1.08611316397808 1
1.13780009571618 1
0.873146522310889 1
1.1691427382951 1
1.25297500930448 1
0.648309486914372 1
0.713084253969999 1
1.27529361570855 1
0.924836752016504 1
0.723512656912032 1
0.379906226702653 0
1.51364006730328 0
1.03906799077916 1
1.37240420577593 1
0.938989581187224 1
0.831970499179624 1
0.941970196351645 1
0.936657093308513 1
1.2805597060382 1
1.21145550771043 1
0.713087410361602 1
0.314339063398071 1
1.6629200406675 0
1.18407922764379 1
1.76092764958056 0
0.834634267775361 1
0.989860765834269 1
1.02288822161668 1
1.13232820057399 1
1.27245070578374 1
0.70966833726944 1
1.17052571626235 1
1.11392186552007 1
1.32437058943354 1
1.31328999868845 1
1.23634712384212 1
1.17228506930827 1
0.826359750546207 1
1.33308357987702 1
0.659603078236983 1
0.806578876045922 1
0.985076878672563 1
1.70567155160111 0
1.11270929590595 1
1.10838566660492 1
0.757218327464342 1
0.97495196399098 1
1.02569025314694 1
0.602208883875204 1
0.780303582900032 1
0.908845352014447 1
0.774483679788889 1
0.0886443376646985 0
0.675100887376742 1
1.51256492636402 1
0.82658947018147 1
0.606014291008968 1
0.684581093193834 1
0.975870138086385 1
1.00181425808544 1
0.893988408398756 1
0.525962460574407 1
1.655009598236 1
0.780496804289623 1
1.62178221484816 0
0.635025495850294 1
0.574855635872294 1
1.415255487083 1
1.4612327030666 1
1.43395603462201 1
1.0586506537445 1
1.04397937067215 1
0.530333717889332 1
0.777873358079717 1
1.30051611947012 1
1.08650768596038 1
1.26678615166439 1
0.471277546292648 1
0.64543213004116 1
0.989953763083242 1
1.16974484641847 1
1.40975604041303 1
0.947913735302802 1
1.01849782907333 1
1.12628471183891 1
1.22885119847644 1
0.403396418436339 1
1.04102635315452 1
1.0306644710096 1
0.85603274548025 1
0.837028593136379 1
1.06840507752807 1
0.941389294267956 1
1.13719838143493 1
1.23929463564954 1
1.5069296983983 0
0.551330855527158 1
1.01903807543607 1
1.04786583381774 1
1.54170059478589 0
0.943253832872818 1
0.861603528709787 1
1.26961413676948 1
1.28697550577967 1
1.20015133910082 1
1.13083313898824 1
0.642454335264416 1
0.88973224020751 1
1.00171908431741 1
0.840785679708571 1
0.739364249990981 1
0.906859535149763 1
0.939282326182924 1
1.52627275079312 0
0.951887349125858 1
0.676106059702232 1
0.953244764486509 1
0.375441554572031 1
0.734647451925388 1
0.84170686086222 1
0.448150098919362 0
1.38604281005341 1
1.24152184773928 1
1.17036136971762 1
0.907520112695277 1
0.706307245340124 1
0.645418250368818 1
0.548841410751039 0
0.536877200205712 1
0.888521233117844 1
0.846405364793926 1
1.22550232647889 1
0.732051603690566 1
1.13841150324911 1
1.41545819978264 1
1.09900899717186 1
0.465481865833354 1
0.480834439587022 1
1.22699545868355 1
1.11760747386448 1
1.12110527229106 1
0.800003695616771 1
0.580909879441234 1
0.445050023151826 0
0.643864803255572 1
1.00944379317374 1
0.880502797291817 1
1.00180955375848 1
0.843787371246181 1
1.12182895565828 1
0.922697088421265 1
0.952006443775111 1
1.11911016819628 1
0.927030512381831 1
1.21710477588087 1
0.823478292693616 1
1.10214793322934 1
0.949949882665319 1
0.631754936423406 1
0.635082245690492 1
0.648678270586078 1
0.935082627278619 1
1.02226881114395 1
1.32339067842824 1
0.847456653709283 1
1.5209418929949 0
0.602143144266688 1
0.651263061131863 1
1.24573630875457 1
1.38304460798864 1
0.600480575823801 1
1.01572182482921 1
0.814268694325603 1
0.892855915903799 1
1.01792077648891 1
0.687147667644897 1
0.952760865121219 1
0.844423162923103 1
0.950441746485763 1
0.260447693803468 1
1.22212288912212 1
1.48467892904618 0
1.28185600826127 1
0.105376901540827 0
0.917166539089806 1
1.49649999133321 0
0.702743797798322 1
1.04056608332618 1
1.78505363772951 0
1.24142680539714 1
0.967658856380243 1
1.16785541177536 1
0.844379401084629 1
1.1877455070848 1
1.24678007645658 1
1.0937385767496 1
1.2318614088952 1
1.27323532840074 1
1.08072593625049 1
1.01413217784998 1
1.24518272059295 1
1.05880521178694 1
1.18979090641636 1
0.92789858653805 1
0.730415868616727 1
0.824002534219241 1
0.777565931029585 1
1.52611125281207 1
1.04905119555651 1
0.469934505466387 1
1.10657840532392 1
0.842282401024737 1
0.292668185598878 0
0.840262245507841 1
0.0640842243219191 0
0.928630143463306 1
1.02846709720152 1
0.848982105041933 1
2.15297131587076 0
0.545785369987522 1
0.999393224132456 1
1.23366854208339 1
1.2831949032988 1
1.10628262730579 1
0.763314898162014 1
1.29610439340292 1
1.25734654322859 1
1.27572552316274 1
0.775382901284628 1
0.658236924477033 1
0.892049258605783 1
1.1457960829168 1
1.4172954497891 1
0.648597730917585 1
0.375833586810336 0
1.41696031879624 1
0.524492648694119 1
1.13716081490894 1
1.35689059092328 1
0.52990921952343 0
0.67686831186185 1
0.528026357820578 0
1.50982553099943 1
1.41164536421344 1
1.4454223370754 1
0.670753556602034 1
1.155828151929 1
1.21276214762759 1
0.963306022213125 1
1.21627575379961 1
1.05773005025992 1
0.752217460623535 1
1.32514573422015 1
1.36292367259836 1
1.24290885304472 1
0.888505000264077 1
0.728729965927457 1
1.65405436958918 0
1.14630279560596 1
0.792509676034157 1
1.24169793292076 1
0.764004535517163 1
1.04281951004936 1
0.768005403624559 1
0.758330503740841 1
1.27888355338932 1
0.308042080543936 1
0.740298202289575 1
0.938730688314727 1
0.653084243921086 1
1.06136482538782 1
1.46159118845767 1
1.16064805273584 1
0.285785370380664 0
1.06186331900102 1
0.880620792636845 1
1.41954672408341 1
0.597944210079588 1
0.948219941553793 1
1.34285773576527 1
0.858363690580502 1
0.633097250179145 1
1.14686782522425 1
1.34827311791816 1
1.24191492387284 1
0.876971223624304 1
0.761810572173701 1
0.553070396778417 1
1.27772845407918 1
0.677822118523809 1
0.739059458908182 1
0.752749694807825 1
0.700172791194101 1
1.01135372035512 1
0.832999431164787 1
1.29434932340704 1
0.89205894609931 1
0.85656928029004 1
0.802584364168301 1
0.941234066880928 1
1.25571295665649 1
0.792943876871778 1
0.912981834192054 1
0.628034579341629 1
0.51308905900238 0
1.31093068353818 1
1.36676924119105 0
1.44596304470798 1
1.05027344623419 1
0.686287179802169 1
0.837519496777884 1
0.984728722807587 1
0.637408823187087 1
1.4096237013238 1
0.718137067779025 1
0.610936248217266 1
0.561998095960425 1
0.854150117519811 1
1.17014500176511 1
0.969389961161968 1
1.1412877284658 1
1.52398324415475 1
0.690871914629876 1
1.36893609580516 1
0.791273843221454 1
1.69398855045496 0
1.3051115833444 1
0.846132670257975 1
1.00111023812366 1
1.04860410709582 1
1.24706220042669 1
0.286844858992697 1
1.33631566690861 1
1.07987435078864 1
0.884738885072007 1
0.527722709890833 0
1.07290734183801 1
1.13617610729898 1
0.122378296425486 0
1.63167265623909 1
1.08443147499009 1
0.975641233848668 1
1.04885820154088 1
1.26122121768246 1
0.535331682379559 1
1.1164318731264 1
0.700205404333167 1
0.959086131179991 1
1.15279459344913 1
1.18658107239555 1
0.880714850671919 1
0.747946147922188 1
0.852640829619891 1
0.638923000690142 1
0.825934017721274 1
0.705964596669509 1
0.515831836112887 1
0.289333413342037 0
1.2525785238891 1
0.648088870783229 1
1.12804235747991 1
1.17838760774821 1
0.966154029967674 1
1.3309952883787 1
0.906303939975329 1
0.95371463712201 1
1.17063400441019 1
1.08183663378141 1
1.23841013784526 1
1.05047875925153 1
1.08167555993921 1
1.52523956297471 1
0.92526669424353 1
1.21281211773918 1
0.774274390835475 1
1.5220249635855 0
1.60042453926955 0
0.77644724453605 1
0.895920877308561 1
1.18631583617673 1
0.710960256068535 1
1.05839126842142 1
0.726257955217529 1
0.849434264538966 1
1.34432818341329 1
0.971081585792939 1
1.35322445780883 1
0.945615116308662 1
0.632328754622755 1
1.48616288114672 1
0.782673217338886 1
1.13018184555857 1
0.645635669163339 1
0.209886822895999 0
0.880227523396295 1
0.636808988706514 1
1.07907089977363 1
0.720363499294897 1
0.897470869012021 1
1.41679784292712 1
1.36327814249347 1
0.55754750313928 1
0.315271618105655 0
0.737038446528282 1
0.297373480397725 0
0.936106499234674 1
1.35225874122763 1
0.836586743241325 1
0.945139322083918 1
1.30005594076657 1
0.610086050620115 1
1.05245568422264 1
0.739144613438426 1
1.50414619095803 0
1.16246336163267 1
1.16792645776945 1
1.22394306845264 1
0.949932972947014 1
0.8120147235373 1
1.18085637827808 1
0.95785461737005 1
1.25975007406105 1
0.97627326019575 1
1.28565222632412 1
1.06304240865638 1
1.14184188057964 1
0.944972416004045 1
1.91247771862708 0
1.24157935151455 1
1.28785874326859 1
0.939449714435769 1
0.883788060051002 1
1.27694725949288 1
1.18600850870702 1
0.699795889499927 1
0.912927145008345 1
1.29306554467373 1
0.811590759680414 1
1.30149697821208 1
1.36046982335477 1
1.15299543091895 1
1.38260081127454 1
1.24623893326119 1
0.535712781832266 1
1.34218279129319 1
0.821970228837284 1
1.16752849456202 1
1.64730762621993 1
1.16831761699276 1
0.78001201455239 1
1.09502954384982 1
0.994103748439667 1
0.845581049176057 1
1.28774873707192 1
1.02768004658839 1
0.636872205393292 1
0.993076885773132 1
0.701896057371003 1
0.538673340894683 1
1.05503805259829 1
0.916776445046618 1
0.876108564358918 1
1.51980181908386 0
1.19807208166764 1
1.0781752082478 1
0.334083292634397 0
0.552198870555506 1
1.05477479259263 1
0.411226671016989 1
1.33909725777146 1
1.41897297247155 1
1.09220903929684 1
1.08604882167228 1
1.43602140792717 0
1.16922916197012 1
0.903575972405113 1
1.27881620331746 1
0.836399727707741 1
1.75251377269688 1
0.689212514844025 1
1.31892112076765 1
0.564339216634667 1
1.43308457323587 1
0.815425119083894 1
1.16048386761599 1
1.27984230234289 1
1.16762374764833 1
0.959965192645327 1
1.51210093997733 1
0.728634383084063 1
1.20449230013196 1
0.938565778356051 1
0.58538284776253 1
0.838068920331637 1
1.92506024272758 0
0.818808320030099 1
0.74070257176806 1
0.378661242648925 1
0.831482726457919 1
0.996649042462428 1
0.589606935384816 1
0.909331107664241 1
1.32202295390661 1
1.51605503209176 1
1.35937216946042 1
1.05645779546014 1
1.1212885016051 1
0.760166691659454 1
0.848673063509301 1
0.447140336686603 1
0.962234091593776 1
1.05525970220705 1
1.40418042643092 1
0.679612695726781 1
0.937162709903897 1
0.884440862859372 1
1.80977728908369 0
0.946978174401438 1
0.708519069305228 1
1.24671390012344 1
1.48509190396264 1
1.00844921741188 1
1.79054467291761 0
0.615083113964582 1
1.47621639416613 1
0.679855010243589 1
1.48733575956397 1
0.934869372112631 1
0.972886538679808 1
1.2209098621909 1
1.01288973077625 1
0.720281219195023 1
1.23400814459513 1
0.589341830663363 1
0.656076714075651 1
1.62216931289538 1
1.33386367309191 1
1.10203742505787 1
1.16651528049094 1
0.772318917341328 1
1.44220765048902 0
1.13074095195812 1
0.938447011445724 1
1.17770252183949 1
0.38177750371934 1
1.01395215774604 1
1.01053428149403 1
0.762379748714984 1
0.837706426879647 1
1.05451433362895 1
1.52248438290654 1
0.759649000271968 1
1.27166746455364 1
1.01537076514524 1
0.869820157648638 1
1.09184248118594 1
1.55127450582328 1
1.0870989230005 1
0.777943099519432 1
1.66830620427283 0
0.659027284557062 1
0.85863627289998 1
1.33544002737209 1
0.654272304654315 1
0.936530571699402 1
0.94751790975958 1
1.2148781361631 1
0.755381487418402 1
1.08828199382193 1
0.963650716597986 1
1.67632301970663 0
1.23892422741107 1
1.17617035429553 1
1.56171621344472 1
1.24397860143184 1
0.756853352083249 1
1.42840635930491 1
0.8871453025607 1
0.950076318164824 1
0.753693051755595 1
1.49397338620117 0
0.752374967225426 1
0.900904568448786 1
1.33388039091441 1
1.18952080861511 1
0.888108487157441 1
0.799888070271984 1
1.10391903571886 1
0.883861742848739 1
1.12990803202655 1
0.970591841239468 1
1.01206371220988 1
0.582728735342665 1
0.66370753927841 1
1.43772961818636 1
0.942858966955467 1
1.23057632925135 1
0.765290307093892 1
1.16168938729075 1
1.45758647067089 1
1.20856259191234 1
1.06232820800548 1
0.892287731140157 1
1.05266593445245 1
0.918869387366564 1
1.23445834133729 1
1.03666600786059 1
0.557927209014094 1
0.833720438300219 1
0.800137568534952 1
1.03772798178517 1
1.54277134374211 0
1.56892255417178 1
0.799147568810828 1
1.28647762334402 1
1.10060417075644 1
0.693600767992678 1
1.04102928429204 1
1.45382043454081 1
0.903181252369294 1
1.21260064541751 1
1.53260988792267 1
1.31192954246603 1
0.502227811998098 0
0.850290676660985 1
1.67445603439065 1
1.10520149310641 1
1.1470362567216 1
1.12627145713621 1
1.17014422033641 1
0.573484443355219 1
1.14904959393943 1
1.09334986985402 1
0.753751286585577 1
0.701842721152689 1
0.950336007564477 1
0.603945135418351 1
1.29665391760463 1
0.415466863486078 0
1.60787504380993 0
1.31189487864188 1
1.55798527220496 1
0.884014752296156 1
1.00042315013658 1
0.99597668772908 1
0.759165989844459 1
0.546271722633877 1
0.839547923798399 1
0.541865373362715 1
0.22140970510877 0
1.14325804650128 1
1.08967436205978 1
1.59052178260638 1
0.404222594990611 0
1.15368584737787 1
0.899065129983972 1
0.792430336682517 1
0.856737792363027 1
0.95430807431061 1
1.64402040570188 1
0.718570442687715 1
1.09175634195579 1
0.718480671109513 1
0.802159465972953 1
1.34901410879193 1
1.4128883438926 1
1.04354392138282 1
0.796699394319544 1
0.953388910592237 1
0.785445600043541 1
0.863367081037592 1
1.27343969605492 1
0.669249304422469 0
1.27546316379285 1
0.738889180756537 1
1.07293689439912 1
1.34679967034996 1
1.14491571515073 1
0.721195361891353 1
1.17183807428498 1
1.00659080829344 1
0.848112601996392 1
0.393184961655994 0
1.80105871274146 0
0.258889195279979 0
0.913062515015729 1
0.746378099196179 1
1.10648020051023 1
0.84138171012941 1
1.20865407383023 1
0.86788289205687 1
1.38996440471651 1
0.847494347867986 1
0.581974500723206 1
1.38453772056727 1
1.64467626446554 1
0.99331996804204 1
1.06057093474867 1
0.861726113198792 1
0.57359815752296 1
1.08915984847533 1
1.50822595659285 0
0.823191216698644 1
0.51981647927659 1
1.09536840812204 1
0.62344363103094 1
1.06941721756358 1
0.702449730689187 1
0.844070980809403 1
1.06589338972296 1
0.524947166870336 1
0.981299081791293 1
1.45576259376684 1
1.70672429526285 1
1.21717824638584 1
0.159252325455725 0
0.669351403731658 1
0.794869193412842 1
0.929848651878363 1
1.21975191805268 1
1.05496206603619 1
1.23798997365274 1
0.277642369148346 0
1.28619319430923 1
1.24840834656359 1
1.28773731927559 1
1.22278176930762 1
1.11154702653369 1
0.930797869072237 1
1.09728523203511 1
0.919699870964578 1
0.51476486332532 1
0.879223376395924 1
1.17282308901451 1
0.951337371270723 1
1.31708068765767 1
0.792116357282253 1
1.55143336099592 1
2.05314522244425 0
1.07794976613085 1
0.908730098212868 1
1.37303686258622 1
1.01232092330962 1
0.642297088826161 1
0.795353857161321 1
1.01656116059834 1
0.996890383728266 1
0.718061933748743 1
1.4722432097948 1
0.514924066746426 1
0.719478123448682 1
0.643088193963822 1
0.597940918112574 1
1.44466454927048 1
0.82642073234032 1
0.380758510114801 1
1.25967982376975 1
1.43480162115797 1
0.99611681469271 1
0.660335917064552 1
1.39870632157561 1
0.421770871846926 1
0.5072651789576 1
1.03832328424365 1
1.29241376572545 1
1.14298532002155 1
1.0728769668153 1
1.10042062652155 1
0.640649936055783 0
1.09042089478459 1
0.943564901672322 1
0.828096314536337 1
1.06594509654155 1
0.923297164810283 1
0.237333959251704 0
0.548562224553824 1
1.17782864305822 1
0.805098791262418 1
1.10862200985961 1
1.01100441266196 1
1.00244714059767 1
0.719833140602274 1
1.16036666298719 1
1.07391101878315 1
1.40095390923836 1
1.35202064938351 1
1.15285548756611 1
1.81898857263033 0
0.685452327180817 1
1.18870912387768 1
0.905106766217694 1
0.851710796059094 1
1.32040837342033 1
0.671848907828851 1
0.777077318265774 1
0.912678810781425 1
0.742796539651362 1
0.749996933966122 1
1.01228895210466 1
0.937619698215609 1
1.05324526643164 1
0.755583548908294 1
0.991275514221904 1
1.17273131349723 1
1.25336356196249 1
0.778292372276907 1
0.830389481684151 1
0.926882642247494 1
0.198999321831321 0
1.24460963120195 1
1.00044614896546 1
1.05974051341831 1
1.10907573270477 1
1.58603229972726 0
0.624786006136399 1
1.07443346801549 1
0.813251954867238 1
1.43585439008321 1
1.58389719200639 1
0.713500163648354 1
1.54603703092937 0
1.09013815325471 1
0.899676182945923 1
1.34955344968812 1
0.528144564409951 0
1.09024597024283 1
1.10782395864396 1
1.59524257125453 1
1.19264325396978 1
0.851786254184014 1
0.747940812542601 1
1.13046136906658 1
1.11266034709712 1
0.650070661329739 1
1.14527514236815 1
0.78968667014532 1
1.34077244363786 1
0.962219829126854 1
1.35843179547961 1
0.655870897373253 1
1.12941713757396 1
1.31126855058602 1
1.18158607819263 1
0.365229984631961 0
1.02772198452087 1
0.972421325414529 1
1.3058733480632 1
1.3122246237742 1
1.36266829272795 1
1.0741411697498 1
0.931080909007169 1
1.02584009620212 1
1.30627807186759 1
1.9404330939371 0
1.25591482783409 1
0.855479542587758 1
1.47426818886654 0
1.4958517820529 1
0.885439206054189 1
0.723708089389823 1
1.43632313205752 1
1.44341134510067 1
1.13160194275952 1
1.16707036830189 1
1.3430920195742 1
1.20709546569005 1
1.32258187069788 1
1.09228872666359 1
0.818577074057005 1
0.654915095984688 1
1.26063045743855 1
1.34496558385878 1
1.50532633685973 1
0.978200999451666 1
0.989982559149096 1
0.552328326719277 0
0.801410263526318 1
1.94452990617815 0
1.24433228658755 1
1.419859255044 1
1.27979146406143 1
0.619841813926734 1
0.991768347733399 1
1.05823450355883 1
1.46764076034315 1
0.715778929874338 1
1.24333204771452 1
0.826730011232502 1
0.780338350790264 1
0.825317862762264 1
1.03577884658978 1
1.13452183726042 1
1.12556015104425 1
0.792530774648212 1
1.19117407405204 1
0.594524438099551 1
0.916304590299501 1
1.37439202911072 1
0.860180423911345 1
0.758898475458565 1
0.962740629123331 1
1.15764403288519 1
1.06018331670843 1
1.37423441635637 1
1.52207674690991 0
0.71161750254201 1
0.743348239203012 1
0.861267055346638 1
1.23517274345332 1
1.56281696402968 1
0.66960496962986 1
1.01475089492788 1
1.16373019062471 1
1.69632308754691 0
0.957626875818207 1
0.895637284372612 1
0.695100071283798 1
1.12427538088488 1
0.927650127756966 1
0.630011663694499 1
1.27963038433525 1
0.655762197399974 1
1.29099521842609 1
0.610545168727796 1
1.46211490806231 1
0.733851198243872 1
0.80879334593992 1
1.65488779854003 0
1.30724479357142 1
1.29691345463894 1
0.678793648281876 1
0.703490305002355 1
1.04378574736468 1
0.966018308187494 1
1.186046785135 1
0.746185666483252 1
1.09348246724308 1
1.21021226842424 1
0.994965818736895 1
1.37674356223885 1
1.19099132870226 1
0.806762622628837 1
0.976434375125296 1
0.750279941089768 1
1.02186191820707 1
1.12777260227915 1
0.580086125315659 1
1.22443707027867 1
0.730580943291837 1
1.02678512721704 1
1.20312843186435 1
1.29998915615732 1
0.65080800540857 1
1.57269651583617 0
1.01867805022127 1
1.04859110883074 1
1.15567393541537 1
0.897851638581496 1
1.2362970974706 1
0.634955326567068 1
1.23575169962577 1
0.913557523858175 1
1.1249188891511 1
0.996066674682753 1
1.10824895827339 1
1.34900570105866 1
1.35603924467188 1
0.933121926583917 1
0.936208427914235 1
1.20505630754006 1
1.19332447254233 1
1.23198011904478 1
1.23848640273064 1
1.00754257527693 1
1.49820158699373 1
1.12936230750101 1
1.27159753701581 1
1.39546255775431 1
0.810355837707584 1
0.780371097395711 1
1.5004070244085 1
0.707480590542681 1
1.08087422354626 1
1.20769796469521 1
1.33747190782226 1
1.05466352021278 1
1.23310976049895 1
0.910469372886727 1
1.20076298940004 1
1.25235983270283 1
0.849714007847049 1
0.684894663635054 1
0.323708129154109 1
1.19397580836285 1
1.12759210977675 1
0.956399735107244 1
0.760312946947922 1
0.758571393408368 1
1.32452820718494 1
0.543724968604437 0
0.499935721462705 0
1.50827356975547 1
0.638885734759091 1
0.975962623290333 1
1.04020335718826 1
1.36079821106353 1
0.924115072293396 1
0.752023867557339 1
1.43594141351958 1
0.81501779749681 1
0.454533767083761 0
0.766292656151179 1
0.375714727797948 1
0.2983481019127 1
1.17167239910877 1
1.1114869725402 1
0.995545578849968 1
0.91300902653803 1
1.20482576072037 1
0.620115282953408 1
1.76933715765831 0
1.5857278696825 0
0.968168170572269 1
0.722263210432307 1
1.39939032015428 1
1.16407660766606 1
1.10482227652934 1
0.676307809825117 1
1.29023102325347 1
1.06532210157195 1
0.846277922645174 1
1.55504555810319 0
1.56901054513378 1
1.1064691132029 1
1.0946205727379 1
1.05555204645549 1
1.13390355826543 1
1.05818801329862 1
0.753183471232597 1
0.897667903000085 1
0.557555593072886 1
1.27246406581738 1
1.23743789588867 1
1.22611035706257 1
0.667431647363246 1
1.50714826672606 0
1.22577312298868 1
0.458953285496882 1
0.984443359927872 1
0.832917895365196 1
0.390999331096988 0
1.31499055821315 1
1.64232935696385 1
0.987041014963233 1
0.934989696472853 1
1.11987346983253 1
1.29197822542838 1
0.404803707799189 0
0.760027558625778 1
1.14327660721005 1
1.09958722805129 1
0.667175128740893 1
1.18424604541544 1
0.453132712315833 0
1.41974145789502 1
1.43323490847587 1
1.05146934706658 1
1.17265640211895 1
1.26356693303446 1
1.22820033542406 1
0.937051177758875 1
1.57972184816592 1
0.817239019544755 1
1.01653924019867 1
1.28539819986074 1
1.36816978538401 1
0.994760863157282 1
0.949564912881172 1
1.51649884601306 1
1.3036231177025 1
0.738322824273933 1
0.878947090696276 1
0.887640156148436 1
0.925138888435601 1
1.15378109545324 1
0.396191360342439 0
1.02811628013315 1
1.28660286088864 1
0.430984857596177 1
0.785496835645222 1
0.860547075815259 1
1.14762058053511 1
0.392470013402903 0
0.856710301802573 1
1.67583319885496 0
0.848063656322514 1
0.427075916162149 0
0.823735818574506 1
0.912554982177133 1
0.721476163549514 1
1.00335867683927 1
0.809695114609634 1
1.69642768951843 0
0.854639374288927 1
1.13985004179833 1
1.75552175538927 0
0.994051591402503 1
1.39697165514957 1
1.0972769664052 1
0.867172887674044 1
0.637580832890625 1
1.40146018955777 1
1.50212097296798 1
0.561848741626921 1
1.42757950812021 1
0.756272755740284 1
1.02013037819416 1
1.01743848882851 1
1.46411658162099 0
1.38797860454343 1
1.45582878501174 0
1.3775676273041 1
0.324294844296639 0
1.44264788088245 1
1.66682153997254 0
0.129234028264105 0
0.802331356626571 1
0.908859391446636 1
0.525075806512442 1
0.491133634381829 0
1.03502415666542 1
0.690356269725636 1
0.980889671154437 1
1.35958798943849 1
1.2767194174434 1
1.11035306963014 1
0.318937136722027 1
1.00241045888385 1
1.09830362993742 1
1.40746545369175 1
1.10858367194333 1
1.07939611006019 1
1.138339997374 1
1.14071215484457 1
1.49665448254696 1
0.774579874433782 1
0.466424830046392 1
0.670558174181738 1
1.18113495399095 1
0.867529895206567 1
1.0105809495328 1
1.21742948944135 1
1.16992489935736 1
1.21220379400795 1
1.17920552322845 1
1.36906240088359 1
0.846971562565712 1
1.51313255688272 1
1.10270456093974 1
0.567449840133443 1
0.701901494668298 1
1.06364282283082 1
1.04870683872749 1
0.624765444936609 1
0.808200986651181 1
1.09456080529229 1
1.17653428958993 1
1.30292878898205 1
1.08344078274902 1
1.12987621852842 1
0.999602580168948 1
1.12804510705712 1
0.845632488207926 1
0.999514267637347 1
0.984086226034732 1
0.418768253099274 1
0.776779444082428 1
1.38082540430654 1
0.971031987502183 1
1.04879833750712 1
1.23613034693331 1
1.21604723637777 1
1.21479917458332 1
0.906023644153696 1
1.05438475695202 1
0.828458497092225 1
1.07982313959431 1
0.913896062575331 1
0.3905249535124 0
0.875659158603885 1
1.02372897720818 1
0.555455511452039 1
0.911823031042156 1
1.64936850752275 1
1.18984030606001 1
1.11037262100851 1
1.14023146353626 1
0.881564194541087 1
0.727922358547285 1
1.34520700458669 1
1.2228085585768 1
1.28136834746371 1
0.763572360328617 1
1.7837842423081 1
0.877538705728632 1
1.09728345761082 1
0.448624852763586 0
1.11328602276962 1
0.878643324657869 1
1.10492815413431 1
1.65021520981228 1
0.974051729568227 1
0.771245298018386 1
0.868575616392797 1
0.572002800946683 1
1.01114368778867 1
1.31315718223279 1
1.07123710670783 1
1.51953203983247 1
0.802961649452323 1
0.503953728477432 0
1.53599146159179 0
0.997844012438709 1
1.01937013745617 1
1.2817222062159 1
1.87848147393692 0
1.35858200755391 1
0.739844451689858 1
1.04282302980124 1
1.05715949413954 1
1.18109193230471 1
1.3163295072598 1
0.749355171085206 1
0.718833144804117 1
1.06067466987877 1
1.08605948697131 1
0.685184738750844 1
0.555854222313844 0
0.795935332540917 1
1.03932444223509 1
0.974782793850903 1
0.83637946246108 1
1.15803346404666 1
1.33723249675491 1
1.0251312253594 1
0.571174054218146 1
0.844836115062054 1
1.1061397048587 1
0.965193063562194 1
0.707851120542226 1
0.783573683275076 1
0.870655741291119 1
0.462649284961749 1
0.76541086746351 1
0.902760151318831 1
0.542648062052981 0
1.20561517936987 1
0.94715237516176 1
1.11880680552723 1
1.1211949357953 1
0.443473073984807 1
0.848032308032596 1
1.44616245293963 0
1.31389579691808 1
1.29189100396451 1
0.42563285154869 0
1.11667327871279 1
0.862125143293813 1
1.22830141027666 1
0.845721931290409 1
1.4418735371549 1
1.10181223472891 1
0.866722671710066 1
0.924200152024024 1
1.22431486488272 1
0.53879494755196 1
0.872086014374041 1
0.713752270742088 1
0.905798295816927 1
0.836476379662594 1
0.207204251573968 0
0.686390289999335 1
0.950044536634116 1
1.26062548982893 1
1.09773812677452 1
1.21596561391283 1
0.854963183048022 1
0.637902168437789 1
1.12951595925618 1
0.891769972681138 1
0.834919485657779 1
1.38836122839684 1
0.496182549249155 0
0.981365970635448 1
0.823999391065155 1
0.971755680669557 1
0.856879063283295 1
1.14602434408499 1
0.937465906435944 1
1.15812338436072 1
1.16922030262753 1
1.31974460640412 1
1.37737347504385 1
0.85397392550106 1
1.23373442423405 1
1.21556666882166 1
0.626199005635623 1
1.08873346684162 1
0.449227331198181 0
0.985415586459037 1
1.09894518429257 1
1.08532033579322 1
0.810226548839095 1
0.763063572256976 1
0.978579474105231 1
1.48418103703526 1
0.973977024289288 1
1.74269680813237 0
1.1279737523503 1
0.775881436350897 1
1.36536439977256 1
0.874021951006765 1
1.04197454627675 1
0.770755426452232 1
1.29201277004629 1
1.02764643355517 1
0.707151857417328 1
1.25320931790118 1
1.6989238216612 0
1.20524021890183 1
1.08153313113744 1
1.70928347062711 0
1.33717737270118 1
0.677582188127189 1
0.587533703011034 0
0.799996585151221 1
0.771886126624435 1
0.586685234733892 1
0.798430557114933 1
0.909229924470999 1
1.57403741339092 1
0.3551099881694 1
1.33944035766655 1
0.818027725191106 1
1.20043520569008 1
1.38293093091002 1
0.944083493034789 1
0.899479229819532 1
0.908469118373605 1
0.935470295863305 1
0.797330284353464 1
0.716679580179078 1
0.57313561148077 1
0.84028374789591 1
0.370274751377843 0
1.22189430255832 1
0.659242173690697 1
0.967229856831252 1
0.739751047745453 1
1.22173744431157 1
1.51419816855472 1
0.939457408418443 1
0.71505359978193 1
1.60377491747283 0
1.15935505881652 1
1.3626218381514 1
1.16161823049125 1
1.51972376078698 1
0.79011208764139 1
0.862381869126326 1
0.863107857895697 1
0.887866496927817 1
1.08867219713497 1
0.835529132897578 1
0.374643752927794 1
1.20999426009631 1
0.45322261979985 1
1.37612390498511 1
1.40057297865703 1
0.788647659070021 1
1.05190833021537 1
0.726652290516522 1
0.29081170798799 1
1.20948602932399 1
0.784926359171271 1
0.84291527401049 1
0.594299514315509 1
0.555759305459974 0
0.658338481917247 1
0.0819230738293962 0
0.897452083583187 1
1.03860966321386 1
1.45182521630701 1
0.938904998554071 1
1.19771806184033 1
1.19705475709548 1
0.923138295184461 1
1.6722056857279 0
0.988635161594469 1
0.469016263072201 1
0.552254728871821 1
1.46873709761547 0
0.954853350174575 1
0.874891920243085 1
0.685526334451612 1
1.07279957185566 1
0.858949100569625 1
1.2253623896136 1
0.431570437140781 0
1.21636864326007 1
0.850047679540113 1
0.906227605832329 1
0.942672944788303 1
0.873772605195919 1
0.898764899900821 1
0.840004657223054 1
1.56225535879262 1
0.629710780383894 1
0.780331462801078 1
0.648865026625758 1
0.949733501510431 1
1.02161652690963 1
1.18786710223623 1
0.940437745157889 1
1.23152723109988 1
0.381720470598533 0
1.35498002374327 1
0.879612213637549 1
1.05189142938255 1
1.28229402876759 1
0.721724668365941 1
1.22047973868759 1
0.508981979563646 1
1.0648863171988 1
0.86995718097313 1
0.430508387102141 1
0.728248810244028 1
1.39403392982178 1
0.841109349183643 1
1.06890432023714 1
0.750933635879192 1
0.60626411298954 1
1.19056937998951 1
0.974190791169457 1
1.30816301115872 1
0.639469715268361 1
0.723474106555016 1
0.565865860632557 1
1.31292918150048 1
1.35447812993913 1
0.193470729179482 0
1.06815040798792 1
0.470447366346418 1
0.827173634883397 1
0.346035774426608 1
1.37455447302645 1
0.647494922758733 1
0.597224580469044 0
1.17257174512218 1
0.708576208054966 1
1.04466984535214 1
1.26053437585883 1
0.891971827160522 1
1.54190803293357 0
1.04847351695082 1
0.653444880921459 1
0.958581904297388 1
0.386053616025551 1
0.774529146389262 1
0.632976204743669 1
1.53119451070415 0
0.814164697749826 1
1.36636857474081 1
0.488746627302564 1
0.535745819031018 1
0.930662962750261 1
0.855485407134149 1
1.25469092291864 1
1.18871244683172 1
0.672555597390504 1
1.3744613756458 1
1.41407315050814 1
0.652168131493001 1
1.45411707077015 0
0.845373651710342 1
0.489747196537222 0
1.1878129495301 1
1.21590323819171 1
1.35027361535594 1
0.973686719605465 1
1.32113665242381 1
0.563237412674963 0
0.669299048243789 1
1.98169488810165 0
0.800530117179405 1
1.17049815472881 1
1.00659558049202 1
0.942215686060768 1
0.848679663633983 1
0.813668552359613 1
0.808848292150892 1
1.19157984039675 1
0.93442193921928 1
1.34618378210027 1
1.11410645792371 1
1.03436840936934 1
1.13649357780179 1
1.23490204041754 1
0.97637472581295 1
1.26777334715699 1
1.03172292540253 1
0.931090708091197 1
1.39403774309031 0
1.17803183521014 1
1.16751082543373 1
0.793435362854227 1
1.39215534274777 1
1.63063474752543 1
1.28770012153068 1
1.00269022561788 1
0.793983763458965 1
1.28017661382935 1
0.997922572828256 1
1.59574031298661 0
1.32488373163575 1
0.744259246411897 1
0.467645734855051 0
1.16405001759576 1
0.91218420537129 1
1.30611425541831 1
0.817971341230723 1
1.25182913132328 1
1.2112415642401 1
0.983906472211646 1
0.708308935539746 1
1.50456889002473 1
0.684426267908519 1
1.02898927572124 1
0.949933586727143 1
0.806699563216954 1
0.811140840728707 1
1.30346016398224 1
0.801329284505454 1
0.990933893617617 1
0.976601616976985 1
0.792026421773564 1
1.71717359338284 1
0.50043619735442 1
1.60178355275739 0
1.34066276370561 1
1.18608954214937 1
0.867726925678597 1
0.742208355159258 1
0.972794964296448 1
1.50833843196097 1
0.970991785524266 1
0.665837186445535 1
0.521298331626237 1
0.635927785003773 1
1.29522847990654 1
0.960092092615676 1
1.10046667375847 1
1.43145573156144 1
0.698082476511876 1
1.33041704600544 1
0.62691014638491 1
1.26079487426165 1
0.669461068765457 1
1.08645985287269 1
1.08190265459384 1
1.17597306007639 1
0.730392995314379 1
1.01830997403876 1
0.948679233321419 1
0.804609549960472 1
1.04672994595234 1
0.785654225694424 1
1.31167192329548 1
0.584748540857221 1
1.19436905596996 1
0.892108514032758 1
0.493158354804719 1
0.784891178084846 1
1.16816426458389 1
0.57666909608075 1
1.48182257494934 1
0.911918992534279 1
0.912558171390565 1
0.29846951557617 0
0.857111038364068 1
0.82841455086878 1
1.38387324480632 1
0.857567288975518 1
0.744816729220349 1
1.19054532452164 1
0.777096330165648 1
1.13499726495287 1
1.17773903721876 1
0.965528363110384 1
0.849722428071894 1
0.593868809836842 1
0.752282778009213 1
1.10314210384684 1
0.773365251366801 1
0.750960130850239 1
0.840656141505497 1
0.981465985803209 1
1.50497815145736 0
1.48595031260459 0
1.13349163454197 1
0.784242733110991 1
1.39317093651603 1
1.15163844375504 1
0.920469831201671 1
1.22657568950721 1
0.638683293278448 1
0.8599611138414 1
1.2941076368982 1
1.11669279466707 1
1.32061544031079 1
0.743450092873898 1
1.00979960096723 1
0.974993752949152 1
0.823678088328892 1
1.14663724729111 1
1.17570354860672 1
1.15574801144269 1
0.844207727880766 1
1.1704407193758 1
1.07854712359544 1
1.66346333375853 0
0.950868185277055 1
1.59046406977412 1
1.14522806754314 1
1.73634101066176 0
1.16523357647193 1
0.911410348002173 1
1.00800926151541 1
1.11052193472123 1
1.24023217003957 1
1.82758366045043 0
1.06348288677149 1
1.0834266320264 1
0.362812645334704 0
0.488341064278178 1
0.901715068548242 1
1.55643382327908 0
1.32263927250698 1
0.52206858894156 0
0.851962392821113 1
1.48877952265085 1
0.746051205102532 1
1.82474253427236 1
0.842005129141506 1
1.26759577276945 1
0.767993465804096 1
1.69525299530437 1
0.790838512849685 1
0.394429561676145 1
0.601501718364637 1
1.34926932552188 1
1.28545269114998 1
1.05784997422059 1
0.13754825007294 0
0.794739610883818 1
1.22752284355328 1
0.93651764068231 1
0.6638728206966 1
0.53676175640642 1
1.40720143023228 0
1.38863717025513 1
0.919969586407387 1
1.45606557613612 1
1.45738497201787 1
0.405310280987587 1
0.855846551205155 1
1.06012088398168 1
0.591978662314586 1
1.264451229064 1
1.23086816365776 1
1.19875282705238 1
0.940950154886782 1
0.844769015232736 1
0.893474967872392 1
0.63985866368899 1
1.09368192528415 1
0.202808015140011 0
0.689502755626679 1
1.33944942354955 1
-0.0362333895950209 0
0.496011036035359 0
1.00517928197057 1
1.23782667348323 1
1.2584545952046 1
0.784757642630853 1
0.61668006017918 1
0.610325297413333 1
0.910078307256873 1
1.36382719393091 1
1.04795224918555 1
1.03296940145287 1
1.34302212067005 1
0.819836707857385 1
0.89152680137339 1
1.35430364610544 1
1.3086680806831 1
0.914560614396998 1
1.25517531732663 1
1.02271089430688 1
1.1147827068685 1
0.865418084262485 1
0.971063097962266 1
1.25764780990852 1
1.08670006416203 1
0.938271893654917 1
0.964696918442815 1
0.852338995329547 1
0.812379120094838 1
1.05208143149033 1
0.970968941314726 1
1.01853398240827 1
1.04483901392155 1
1.35473815747163 1
0.824772002276034 1
0.892569977840064 1
0.619201454384989 1
1.11805929495498 1
0.679055593904315 1
0.974423416723308 1
0.885908825738684 1
1.14030575285055 1
0.790767529262691 1
0.931034697769713 1
0.688547455145237 1
1.28813882802176 1
0.399149370034243 0
1.27139855097224 1
1.16505739740933 1
1.10835108259104 1
1.36298254004661 1
1.05967417523499 1
1.03219505624588 1
0.858631339935318 1
1.18654173594641 1
1.38997910779179 1
0.775438697592952 1
0.875318572476478 1
0.78012823766864 1
0.832850883305594 1
1.2342435311776 1
1.25577117145482 1
1.00608128714483 1
0.914319976537814 1
1.23185556445185 1
0.788862704231468 1
1.26187205158106 1
1.35511026739949 1
1.05997779121251 1
1.11700532474052 1
0.762762752308903 1
1.2051518072649 1
0.817976950891643 1
1.17894307230317 1
1.28853175832655 1
0.77637060829786 1
1.0609383773674 1
0.657648251684158 1
0.566753053703976 1
0.994837853451784 1
1.34555184996797 1
1.83200470073859 1
1.09516113984033 1
0.986715311115578 1
0.959167478347071 1
1.18313465173231 1
1.41330197080596 1
0.188058178779629 0
1.11020122006674 1
1.13468728995122 1
1.29267675745405 1
1.03119124057662 1
1.07079598001307 1
0.727570203750422 1
0.780313799245481 1
0.869082662320902 1
1.3361531597615 1
0.814041922360687 1
1.17602657294396 1
0.894810847346943 1
0.816056749350075 1
1.12008616147327 1
1.25795207068284 1
0.405102856110303 1
1.12692100280027 1
0.67276841242013 1
0.884441738256758 1
1.20119542516453 1
1.45802472810371 1
1.73793395429634 1
0.966306310240986 1
1.44501266494366 1
1.33525523601564 1
0.991818154971745 1
0.992957947121177 1
0.678023195951857 1
0.937008859486403 1
1.3578759897691 1
0.598251553714082 1
1.14491054441747 1
1.43063466670854 1
1.05197509259566 1
0.869267178708472 1
1.0617156819332 1
0.344532489808144 1
1.02976723574199 1
1.16832003879302 1
0.677017984352517 1
1.22774007785552 1
0.745482375008732 1
0.630982074382336 1
0.69100952449711 1
0.794490515502351 1
0.943561998319237 1
0.894275935025088 1
0.871199239011933 1
0.589403850012684 1
0.448483381068105 1
0.931287681355324 1
1.11642014941206 1
0.83008508235846 1
1.27859497715432 1
0.961284304433868 1
1.47553792515763 1
0.744233765092194 1
0.708053059340091 1
0.871810643058018 1
0.953890904502528 1
1.12765537784231 1
1.33473848411679 1
0.631446050353477 1
1.21941682490274 1
0.809373143278338 1
0.979257737947088 1
1.53008557071997 1
1.1727147606441 1
0.97101364826256 1
0.839572878106249 1
1.10228960166905 1
0.854252121681672 1
0.879120877029325 1
0.815004735668393 1
1.49551624565002 0
0.927658156227646 1
1.40165748534501 1
1.49700674861084 0
1.08189817829545 1
0.756020810902767 1
1.33789378980444 1
0.76618871401151 1
0.915111877723295 1
0.830671665585624 1
0.697159579313487 1
0.912838392747021 1
1.09467812036189 1
0.778485139070388 1
0.897919056724952 1
0.961723595135703 1
1.17642235897037 1
0.346255295999325 0
1.04734087350436 1
0.850397548335324 1
0.93962120326526 1
1.42219086782915 1
1.14012799562177 1
0.873785662638166 1
0.802806492029039 1
1.53307646155233 0
0.792637932392798 1
1.14371336889439 1
0.740073758555972 1
0.734430314490593 1
1.27729723548971 1
1.08459330311703 1
0.954562722395803 1
1.1646381123674 1
1.28386882380061 1
0.986202668441713 1
0.902328983356616 1
1.16614144060359 1
1.35306532221826 1
1.35188154878678 1
0.391865840622534 1
1.32164574703144 1
0.253399207834794 0
1.35925038554861 1
1.17129233762058 1
1.43218207970405 1
0.975404426542395 1
1.23134002704243 1
0.22332161176752 0
0.939037144546272 1
1.10946066147949 1
1.23594352961093 1
1.44922963481003 1
1.53440787995204 1
1.24554191635451 1
0.924205949629904 1
0.939819517326672 1
0.878451298672519 1
1.20349962080185 1
1.3756919580421 1
1.35000776223581 1
0.712010547097224 1
0.982574089097797 1
1.11923079142187 1
1.24645391659755 1
1.04764468798872 1
0.751441485546476 1
1.04963195122073 1
1.318261888356 1
1.59027457014879 0
1.38267148267118 1
1.19356721216032 1
0.790231376672399 1
0.868255461267924 1
1.29101998220816 1
1.13775442378887 1
1.05018649009964 1
0.242957848913227 0
0.978058688799547 1
0.632604445176359 1
1.17306585558737 1
1.01985945633127 1
1.84309291254201 0
0.858102681273858 1
1.84582473553667 0
1.09113631589495 1
1.13041113097184 1
0.382622401914633 1
1.03489204792176 1
0.827685527487284 1
0.178542024783689 0
1.18406535748191 1
0.943698123408842 1
1.0013261548458 1
1.28669727355543 1
1.72593199429611 0
0.59809185965364 1
1.83180493103273 0
0.952460348273227 1
0.709898625322169 1
0.814928324001481 1
1.42539012364981 0
-0.191920986724409 0
1.40254192457011 1
0.300792919565408 0
0.957517612228381 1
0.809272065408468 1
1.55734147566601 0
1.16755262809144 1
0.735931072126462 1
1.34912601251305 1
1.03755227750247 1
1.18339352934687 1
0.974102762040471 1
1.01268116648038 1
1.58680165625621 1
1.05228561334903 1
1.04408233321516 1
1.25242553147993 1
0.864679709842442 1
1.3050211454797 1
0.573051516954946 0
1.04743873406791 1
0.875950275329983 1
1.40015352676787 1
0.823503506702875 1
0.936114804678441 1
1.04364395898924 1
0.996035219549168 1
0.747835733245553 1
0.767726512652567 1
1.14010168854298 1
1.10942463496663 1
1.66732385855083 0
1.24129156348399 1
0.368621941242848 0
1.11571776917154 1
0.675991179866619 1
1.12051926530278 1
0.557598734980834 0
0.539791172928128 1
0.891657846486335 1
0.833642968426692 1
0.954283031915412 1
0.886606299687578 1
0.853198650288136 1
0.737279596762251 1
1.09058653072506 1
0.949350571454427 1
1.23837508381572 1
1.30356283818545 1
0.68024267896807 1
1.16855128654356 1
1.28346701170933 1
0.802593376263853 1
1.18675329923825 1
1.37351103838556 1
1.22520278938978 1
0.915073138780406 1
1.23116563890242 1
1.00428239718681 1
1.07072709373304 1
0.887333617276487 1
1.11400038400106 1
0.478795604594434 0
1.33825754984415 1
0.39006334362532 1
1.10106536471513 1
1.43658801499631 0
1.40305853543617 1
1.11753968434913 1
0.777826537125479 1
1.19718998805495 1
0.91269297011041 1
0.851283463267766 1
1.39180382946088 1
0.69419889888934 1
0.989158265527334 1
1.34947375681236 1
0.798683292509211 1
0.711074750510392 1
1.43392265090422 1
0.851865222950218 1
0.995160406874067 1
1.22076456404645 1
1.11859866376954 1
0.796215820608606 1
0.98431848774231 1
1.218061116781 1
0.760360811919307 1
1.34209140650144 1
1.11624490741563 1
0.896622247397092 1
0.635326928481282 1
1.16974509135137 1
1.11188493104346 1
1.02408778898063 1
1.56399958725236 0
0.670955695108785 1
0.916840654298029 1
0.937855388600045 1
1.01786918812715 1
1.26501362568822 1
0.859005990117893 1
1.22605753069547 1
0.93114379386164 1
1.37001801368541 1
0.756596736766047 1
1.17988162557695 1
1.32393790309752 1
1.04887447962272 1
0.225992678608154 0
0.541944282245829 1
0.750791503369196 1
1.03956188535316 1
1.27595550631284 1
1.10842713823656 1
0.982163734603716 1
0.776441940270635 1
1.05847451195424 1
1.3839627252569 1
1.06266719567105 1
1.44638442148737 1
0.980911901742555 1
1.21639644265521 1
0.630086888156421 1
0.836418143534277 1
1.32786838566211 1
1.20565703242264 1
0.954982284407543 1
1.26372788780386 1
0.901943578132354 1
1.03401588225658 1
0.265229255396536 0
0.872032961863755 1
1.45666474291377 1
0.909028498735044 1
1.56020795772387 0
1.02361095743144 1
0.88015609047201 1
1.06062350849008 1
1.68049321919126 1
0.654511051250505 1
1.32119521174457 1
1.20901184773892 1
1.241694645305 1
0.253498857344032 1
0.35289193900915 1
1.09924102364476 1
1.32437044780075 1
1.42090477789424 1
0.930582188746432 1
1.18980612546764 1
1.03346386657106 1
0.566685918229597 1
0.811542836597696 1
1.25257598916888 1
0.313922503616508 0
0.982362756250498 1
0.992197167504342 1
0.64337046968964 1
0.684237734101481 1
1.10793270961323 1
1.090118853676 1
1.35299128048374 1
0.35105235121849 1
1.35726602958543 1
0.734948476032891 1
0.638583216861655 1
0.971302973732497 1
1.11645017134091 1
1.45219499185382 1
0.692054369962015 1
0.90617254790585 1
0.877924472318884 1
0.593824221671081 0
1.18511524768531 1
1.31881218257818 1
1.15930801766315 1
0.943333912836849 1
0.816249219907486 1
1.08506755052642 1
1.22410753148153 1
1.19706526263445 1
0.782907937447817 1
1.00552243975635 1
1.41513979092466 1
0.866267107507082 1
1.8861030556148 0
0.715728281687824 1
1.28602306738687 1
1.0284758764692 1
0.918234510711606 1
0.810830253972482 1
0.608855925663697 1
0.934224560900631 1
1.20396053050327 1
0.547086153738707 1
1.49571841537068 0
0.773971214473729 1
1.18242554884753 1
0.426790550122418 1
1.04433791764683 1
1.39500847534928 1
0.575574628340054 1
1.05141180764137 1
0.843219775377153 1
1.44250771863536 1
0.969676424189503 1
0.333293544804668 0
0.780091960597332 1
1.37047948454816 1
0.91556232663423 1
1.3157920328288 1
1.12346412217678 1
0.889787508494866 1
1.24785610838188 1
0.842052264190438 1
1.70074699685309 0
1.08382564320786 1
1.05686325241098 1
1.23616501054042 1
0.966309889910667 1
1.5281173061875 1
0.937994175288689 1
0.820067881248206 1
0.845243895776166 1
0.939504261026857 1
0.474494968767106 1
1.08023264923998 1
1.31166544227836 1
1.15950995381152 1
0.981737010866777 1
1.36652329829106 1
0.694542776100817 1
1.01141292597469 1
1.21080053373549 1
1.2659397577754 1
1.1552981200784 1
1.24926378445369 1
0.665258292605723 1
1.23922855735366 1
1.11147481324364 1
1.58056570782223 1
1.36347468912946 1
1.07789774029165 1
1.00247511744311 1
1.24463059278711 1
1.51864129755888 0
1.22901197213999 1
1.0279524973253 1
0.69161799392418 1
1.35687527132655 1
1.3621735384822 1
0.887663952015084 1
0.67499349570173 1
1.29841558203379 1
1.0111141213291 1
1.24982282603727 1
0.632765607848662 1
1.6717732491777 0
1.24756749811184 1
1.1228632920404 1
0.669998739856348 1
1.11895796777226 1
0.989058508598498 1
0.875947633586076 1
1.06090481149537 1
1.00220003845017 1
0.995553826344383 1
0.821070236629763 1
1.13809464077118 1
0.525391066191689 1
1.55250470025227 1
1.77571088650602 0
0.993763038609073 1
1.42542338592148 1
0.36892014322332 1
1.02289614298086 1
1.27551913424473 1
0.451947119920536 0
1.01540067359882 1
0.780869519962479 1
0.893195807599102 1
0.780280303287792 1
0.78142030811705 1
0.686055546172466 1
1.47996778076577 0
0.789692231508173 1
1.03502615779521 1
0.802192076589433 1
1.16521323694799 1
1.34549179796502 1
1.28694547090443 1
1.20710283848391 1
0.885489623417995 1
0.774707578850047 1
0.887532004316959 1
1.29326239908402 1
0.549853525615417 1
0.514248636865472 1
1.24355969700274 1
0.787877043786598 1
0.622780347861964 1
0.902483689534593 1
1.29242168868837 1
1.18028728780489 1
0.846721246837394 1
0.984950640824273 1
0.91716904320292 1
0.579162425376038 1
1.19578113545382 1
1.13104204218285 1
0.583007647003601 1
0.977076963840135 1
0.933673105708919 1
0.514627878191596 1
1.28125028624617 1
0.956819626823382 1
1.54449462420613 0
0.419219928571339 1
0.828361729487723 1
0.893407383384323 1
0.96970390906295 1
1.0352882312713 1
0.718659994640095 1
1.47979443118482 1
1.10386165833803 1
1.50608079267729 1
0.74646887270005 1
0.768379952341828 1
0.697577537258635 1
1.68661025434441 0
1.04424474047916 1
1.57780659946851 1
1.11377692370057 1
1.17926071609924 1
0.944585469343484 1
0.953977229132777 1
1.1148038551934 1
0.80055329212847 1
0.764528206404278 1
0.804342918093339 1
0.886406469572874 1
1.04370084908726 1
1.30220730314688 1
0.91302820831952 1
0.170524640738883 1
1.47075404436562 1
1.32104589976106 1
0.828497993545999 1
1.03487136963994 1
0.858700639655038 1
1.02377588024131 1
1.2777859566677 1
1.22459155822229 1
0.839484238875543 1
0.93084004831783 1
0.548855762929593 1
0.806968517658667 1
0.920152686206874 1
1.15488220068026 1
0.768259246829798 1
1.1694163815886 1
1.87502474907986 0
1.40288394940657 1
1.13522205664913 1
0.717724634660582 1
0.949900030881629 1
1.01989989709433 1
0.778304941819 1
1.42317482463202 1
1.14609799088755 1
1.14828659485653 1
0.716921107981968 1
0.428108932940554 0
0.804344447507849 1
0.713275290115846 1
1.09649678102192 1
0.978525636212257 1
0.570080809967276 1
0.639587017193553 1
0.86431030128217 1
0.918706484607886 1
0.859421248197923 1
1.37786986784747 1
0.885715155397292 1
1.24035068827867 1
1.09361116951117 1
0.803065449320195 1
1.58173023353905 0
1.71685305401956 0
1.14255994220358 1
1.10822165540305 1
1.62158278123941 0
0.625903282654834 1
0.65687778060691 1
0.845167822130746 1
0.860942201507465 1
0.513947433577271 1
0.598195869306362 1
0.684247588251575 1
1.0365718909011 1
0.978081675885441 1
1.49814111951297 1
1.23938773837367 1
0.68152707018386 1
1.11675220217366 1
1.11284152193923 1
0.559406196177339 1
0.538010390399809 0
0.876413236068183 1
1.19455751842187 1
0.686848563016946 1
0.74030081493892 1
0.592084640397248 0
1.28238213170339 1
0.909973713434105 1
0.510155100664563 0
1.04421135396981 1
0.737039222470643 1
1.16825865873479 1
1.51219292917234 0
1.24943556780051 1
1.33578625388832 1
1.22806326036446 1
0.95598259555797 1
0.471414915794984 1
1.03005471469384 1
0.97852406338364 1
0.792006535014571 1
1.34294594901174 1
1.03774804536276 1
1.23052682688918 1
0.863642036638828 1
1.24908459193049 1
1.21865631845964 1
1.13122255074892 1
0.759580031092566 1
1.12426877753029 1
0.751168482041957 1
1.31059866998501 1
0.389155699332916 1
0.511211591143477 1
-0.201096014719944 0
1.51490250216988 1
0.575464412931777 1
1.153360275372 1
1.48182078879515 1
0.955849831085936 1
0.991141890588584 1
1.21876865119379 1
1.11917902322019 1
0.817269001247999 1
1.4767341005863 1
0.821323626242061 1
0.861294622420806 1
0.917312550585457 1
1.64751105503769 1
1.25208906981168 1
0.930374187751638 1
1.52015257342402 0
0.821478128593041 1
0.863137530572429 1
1.05241068573506 1
0.804431820865719 1
0.921895132097963 1
0.939379380686185 1
1.3250474880696 1
0.368947803938736 0
1.35864786607442 1
1.22447959059072 1
1.31434271901413 1
1.00642383252872 1
0.659148546523277 1
1.4945657845359 1
1.07869450048057 1
1.37841034761383 1
1.10231983818678 1
1.28141617265221 1
1.30517098006119 1
0.886909496315521 1
0.939834704895996 1
0.919982750643972 1
1.27300295312606 1
0.715348782647629 1
1.45138105801113 0
0.667142293631054 1
0.742850495489465 1
1.1302194629649 1
1.04855130786958 1
1.83190140466491 0
1.17965499996236 1
1.48204308333643 1
1.14893398717735 1
0.96402707461589 1
0.746765617965771 1
1.48125593591161 1
1.11144370038172 1
1.51945349067369 0
1.34395641457045 1
1.13043729738625 1
1.05213145230128 1
0.0199405253675536 0
0.88884421500828 1
1.47675265073658 1
1.35832827381538 1
0.856430332236733 1
1.29405336368705 1
1.08006259533086 1
1.32801133805942 1
0.862721618622076 1
1.21608988898875 1
0.871649115864669 1
0.377992548781904 0
0.764942607187912 1
1.80874580490248 0
0.736608284851514 1
1.40107782073047 1
0.875567975237628 1
0.864376411018702 1
0.537834867170137 1
0.909056216309078 1
1.51443879512432 1
0.727896335973317 1
1.00027870134604 1
1.13349520624129 1
0.486734867527094 1
1.81705959894875 1
0.955823266832853 1
0.883739734951028 1
1.63224177563397 0
1.53741864182349 0
1.06455576473812 1
0.810417699501811 1
1.31008266977448 1
0.724677000247473 1
1.19175305437557 1
1.25952380789965 1
1.10573792290665 1
0.906462819410805 1
0.762605224939385 1
1.08222082855092 1
1.14609199103584 1
1.37745996260105 1
1.46143193011677 1
1.27397258962636 1
0.914338226804861 1
0.358265193451234 0
0.781539851970489 1
1.05516225831024 1
1.4529545329201 1
0.907939041668755 1
0.918816665002444 1
0.729038133383959 1
1.26305763436407 1
1.37999715234228 1
1.50151324975359 0
1.11583460735106 1
0.346220488459108 0
0.863044465438293 1
1.31595874731222 1
1.51379929727016 1
0.975757060543508 1
1.22472776590264 1
0.793871088062304 1
0.897983042596683 1
0.902284828362363 1
1.16314867182244 1
0.98335533498412 1
1.03058707247384 1
0.928645150758294 1
0.807191090540205 1
0.791321834865564 1
1.01594771466467 1
1.00918517587513 1
0.60386086331294 1
0.914427620263174 1
1.33271329438189 1
0.949784307302525 1
0.922487752957063 1
1.05425759320872 1
1.77740650500934 0
1.33288333729146 1
1.130031199737 1
1.22894645422686 1
1.76666813676197 0
1.05962261967201 1
1.11970602518586 1
1.85494218372854 0
1.63265164224113 1
1.17622753341619 1
0.636053857305534 1
0.859455620734963 1
0.404882847770297 0
0.847380754196376 1
1.49592272487072 1
0.575430746393506 1
0.88588889106518 1
0.871123472369079 1
0.507004188630508 1
1.5267088654857 1
0.844401131592978 1
0.67881535107865 1
0.856635615078725 1
0.226134449537515 0
0.923283870120476 1
1.04484755029116 1
1.34420115491612 1
1.12726563481646 1
0.921434458591174 1
1.0736332895118 1
0.669978759760793 1
0.67837076633591 1
1.20842865900142 1
0.691234806662592 1
1.28250299907296 1
1.03983497755008 1
0.603648661753134 1
0.327825699510911 1
0.816640532252974 1
0.904797573969614 1
1.17380898524331 1
0.9214413977724 1
1.43578737623629 1
1.11306388461289 1
0.391952930527336 0
0.798259605738252 1
0.884175825602558 1
0.85175596490807 1
1.37341636403666 1
1.01163359859865 1
1.51219081385923 1
0.637611729030527 1
0.735343442980605 1
1.36253196630729 1
0.657552356921307 1
0.918920416284973 1
1.04766465500591 1
1.04273850137183 1
1.40222947335277 1
1.48903022305734 1
1.56387156636869 1
0.684720412549556 1
1.15866637778828 1
1.56950572015208 0
0.819272142489889 1
1.06071360542394 1
0.378604519732545 0
1.364705234672 1
0.796054933834734 1
1.30633628502958 1
1.17491540273711 1
0.325574367224115 1
1.35487055509522 1
1.00351897087804 1
1.18650166285389 1
0.952244034166808 1
1.33236073017754 1
0.973644109275801 1
1.43862278231684 0
0.237840551068296 0
1.0076518123055 1
1.47407554404401 0
1.41525811314482 1
0.586031230545155 1
0.938796121235945 1
1.08898604350127 1
1.27639180199653 1
1.23138493565289 1
0.981235217477311 1
0.895231195428835 1
0.676578862585706 1
1.14074953630435 1
0.940411435192096 1
1.17855547869811 1
1.21925373113627 1
0.929536027657891 1
0.541045854626064 1
1.27458740058062 1
1.03187276651285 1
0.790238100467486 1
0.784919339599447 1
1.08336298938201 1
0.728026227592142 1
1.18993201666272 1
1.3038976778072 1
0.906127262552761 1
0.90390250710052 1
0.393098778472211 1
0.872444014763743 1
1.41996803862161 1
1.08379300731306 1
1.60813042050716 0
0.842997539264206 1
0.865927415365316 1
1.01541183327236 1
0.943443134087528 1
1.20034232817236 1
1.14809107288763 1
1.1276077802105 1
1.2685793570929 1
0.788190212552163 1
0.912364297440263 1
0.572182520338636 1
0.871281844066945 1
0.997029303913632 1
1.01227489072428 1
0.922833271651818 1
0.754073150362805 1
1.14827428361099 1
1.34106414416342 1
1.1599713295377 1
0.837769479334405 1
0.480138817466788 1
1.02082424029532 1
1.3962208866259 1
1.12117373409361 1
1.49270448201359 1
0.985556321420215 1
0.890540623981955 1
1.26898164332766 1
0.818609487837624 1
1.08418663879655 1
1.04554009248901 1
0.854735802864223 1
0.994277909009604 1
1.02758482987769 1
0.59994424836081 1
0.969125795898082 1
0.959445261681531 1
1.15058051367558 1
1.19262882535876 1
1.40105236888577 1
1.02889965963284 1
1.52981052029416 0
0.980108884108729 1
0.818001775943003 1
1.02988619548501 1
0.921832777677419 1
1.08830167580922 1
0.846446211556141 1
1.41284043286228 1
1.22006773551422 1
0.80780251689747 1
0.79669567828804 1
1.18026524697946 1
0.723609863142156 1
1.08518895990359 1
0.764509309319209 1
0.467360081380568 0
1.46046832271896 1
1.1280290842823 1
1.10649788705928 1
1.16896032020165 1
0.729604761297655 1
0.483227038695075 0
1.07497131758173 1
1.26152855834194 1
0.70250651122075 1
1.6085953435187 1
1.28508479944321 1
1.17511021534402 1
0.949513365732288 1
0.907578662325431 1
1.42430652528821 1
0.928821022499005 1
1.24180730112695 1
1.30801163997768 1
0.728464218837993 1
1.10433607720993 1
0.827673398102472 1
0.701472208264897 1
0.687929097428442 1
0.701162467908549 1
1.02980664890799 1
0.514883799705934 0
0.781778145387118 1
1.00398108083249 1
0.868810850225393 1
0.758113685237415 1
1.10459178963397 1
1.47354921995818 1
0.697541569437387 1
0.961145257610268 1
1.12016640307172 1
0.914106095945658 1
0.680501521510924 1
1.03699547644602 1
0.284136893731183 1
0.935467583449495 1
0.698445513568895 1
1.61095322658644 0
0.969047348867482 1
0.950046626704424 1
1.31298935428865 1
1.4069245723938 1
1.19687978778088 1
0.932844972485211 1
1.05105033949878 1
1.2764830155299 1
0.806969515769008 1
0.78056325176356 1
0.881183966074877 1
0.0503496400220542 0
1.53401245200422 1
1.04353717452209 1
0.921865746564017 1
1.2414908356282 1
1.28998678367594 1
0.946262301663116 1
1.65736244789912 1
1.08978518693883 1
1.09991345330854 1
1.27739779305895 1
0.948059569381647 1
0.546498878963624 1
1.06592396086081 1
1.2712848759588 1
1.26229821608189 1
1.27337097740802 1
1.17925441557159 1
0.921649222203796 1
1.26263054808707 1
0.947381556747877 1
0.902392409125636 1
1.59043091866872 1
1.25860679958191 1
1.33668372418942 1
1.15805408790748 1
0.634767964133716 1
0.598419257177883 0
1.18304263413482 1
1.64393654372845 1
1.11182141120798 1
0.777901033109659 1
1.06178655150436 1
1.01406280640859 1
0.792261376190109 1
0.947628847769211 1
1.15502117618191 1
1.45187575599115 1
1.04456576236909 1
1.01363988214899 1
1.35262401926572 1
1.31881294844117 1
0.524520254001313 1
0.912620803304634 1
1.46088374056868 0
1.0977073458949 1
0.975262245412552 1
0.174933321715138 0
1.06357325322566 1
0.145083518524124 0
0.489830102435822 1
1.53124902685348 0
1.04083867736968 1
0.831308498751834 1
1.18245049113908 1
1.38665387830557 1
0.890576156517155 1
1.11793725258744 1
1.05232918848277 1
0.920675036872965 1
0.697929452080813 1
0.917032725434874 1
0.94283674312588 1
1.39291587268311 1
0.936317071314886 1
0.88198253912388 1
1.30445673040004 1
0.859038503040861 1
0.914058677929775 1
0.821671930018174 1
0.90156124614804 1
1.21493077820329 1
1.50919348272429 0
1.01260883706821 1
1.60979834580553 1
0.637014878269239 1
0.961689075913766 1
1.0768340197625 1
1.26072084285741 1
0.432327203258998 1
0.629915915299937 1
1.68941600785422 0
1.16424045185201 1
0.77155606539859 1
0.477313612174361 1
1.16670736746563 1
0.435616215683727 1
1.05501654590232 1
1.14813943355629 1
1.1376916126805 1
1.02365408799338 1
0.987094229258293 1
1.13502119900252 1
0.997826577901939 1
1.04070232408962 1
0.984097727971605 1
1.0815850993642 1
1.38025486751378 1
0.863461173264198 1
0.873076230202509 1
0.995740452657587 1
1.3767081705467 1
1.33515115435057 1
1.3330553020287 1
1.25345078123294 1
1.49752461590609 1
0.868266364681211 1
1.0108775106 1
0.728858860444174 1
0.828273293070483 1
1.22394651467612 1
0.749863951749062 1
0.854242012983848 1
1.15809167112162 1
0.98499216579509 1
1.28919187038452 1
0.902509540988693 1
1.17847255941271 1
0.638226841454066 1
0.987912560738491 1
0.993610696511953 1
1.81253088462068 0
1.33835517656333 1
0.297403079510202 0
0.672655182085953 1
0.84660520511496 1
1.25021980230087 1
1.15788367800694 1
0.0894315296583907 0
0.53249146868946 1
1.33932073384352 1
1.7426645843623 0
0.995119368548284 1
0.960244768454277 1
1.17523302517112 1
0.525728449668379 1
1.31594518003524 1
1.47819427654319 1
0.749810101871199 1
1.13018814381092 1
0.67424529162356 1
0.698876759491907 1
1.24009618995853 1
1.19700343663573 1
1.36457492862448 1
1.30810294996168 1
1.23999272328716 1
0.546267295595742 0
0.89178197581221 1
0.636853781832491 1
0.696819123612151 1
0.539650626370894 1
1.15069741549603 1
1.04591678392738 1
1.50511346160097 1
1.28243289468859 1
1.48755762186447 1
1.19452391686092 1
0.862199775900404 1
0.900850087507929 1
0.9827134903643 1
1.01035869410789 1
1.29408287549801 1
0.828109854554896 1
0.895370468300504 1
0.608919172326329 1
1.29838793509062 1
1.04695486726791 1
1.08635605698552 1
1.07660470077958 1
0.795516107612527 1
0.663723726409035 1
1.155591948061 1
0.972352070943858 1
0.319809087821285 0
1.54154349566341 0
1.19220033706502 1
1.12338663125113 1
1.03687857770436 1
0.0384094703649498 0
0.659090020970596 1
1.21792981880826 1
0.656506226709081 1
0.819575987504547 1
1.01549481642252 1
1.04090110315295 1
0.789824626488005 1
0.550037407831636 0
0.521189153717613 1
1.56406536041467 1
1.20284889102548 1
1.17857652627859 1
0.311638681503972 0
0.614080849248551 1
1.04506910974166 1
1.11045482422418 1
1.93067694875706 0
1.08155027769125 1
0.65831662523511 1
1.08030906640118 1
0.562042891424574 1
1.05530873800327 1
0.620248727078398 1
1.09558239800211 1
0.87220649702614 1
1.27188915416787 1
1.23275198502438 1
1.11048927995731 1
0.992333302686786 1
1.11064006703537 1
0.710141532568345 1
1.19122164783498 1
1.40724074216118 1
1.31298665162024 1
0.658546687539249 1
1.55147956740465 1
0.903629521797463 1
0.860463488489827 1
0.913174310259543 1
1.14084127129185 1
1.11953841077356 1
1.22649244133117 1
0.58492220252552 1
1.07869982953119 1
0.48130711874785 1
0.619409764378276 1
1.35893067266134 1
0.754529395921665 1
1.13052234196292 1
0.646163770034885 1
0.733787532170872 1
1.11691265616577 1
0.69066805258603 1
0.89464983326772 1
1.22357835158432 1
1.09856452708837 1
0.332622974037232 0
1.21070411491805 1
1.05588172768756 1
1.1579289875014 1
1.0582073260418 1
1.25957901508777 1
1.32217900933128 1
1.19810521966367 1
1.02157919944859 1
0.497653228516311 0
1.28589402608135 1
1.20414340274081 1
1.37061694448263 1
1.13953301493183 1
1.18919943688667 1
1.02207765117784 1
0.790404072503081 1
1.25888844376324 1
1.2486948848713 1
0.580997402691704 1
0.825134980219947 1
0.882104295684357 1
1.83014026655121 0
0.734257376416138 1
1.02534080294432 1
1.3473530137382 1
0.455797680800729 0
1.79583771656281 0
1.45969613754788 1
0.902221999519504 1
0.729989494110617 1
1.00911694162666 1
1.08151814945867 1
1.46230201587573 1
0.983719978166036 1
1.2187989911249 1
0.643112814100064 1
0.701872979205449 1
1.14465382598102 1
1.05070814802014 1
0.750222143760652 1
0.917765098215504 1
0.871269571286416 1
0.955995112431175 1
1.30180467642794 1
0.246167438622218 0
0.839027963319049 1
0.925885342681053 1
0.673814355776745 1
0.798690814050264 1
0.13738966762395 0
1.08104877064088 1
0.867035227749954 1
1.01617463274245 1
1.31328748511465 1
1.18429571440606 1
1.30080835219983 1
1.22064290039439 1
1.27098994819557 1
0.87487826296466 1
0.870055284522272 1
0.97727365242719 1
0.736456568456782 1
1.23863652033146 1
1.24860249604415 1
1.23170909855935 1
0.821212173995792 1
0.81489319047633 1
0.816747450849688 1
1.85734198523049 1
1.02914229236665 1
0.972704620108136 1
1.26511709641942 1
1.43545464764755 1
1.55198348148956 0
0.604749228790763 1
0.899548836273603 1
1.07932721481941 1
0.585104864906966 1
1.15169289554304 1
0.768486184481123 1
1.16081968242943 1
0.612128852988042 1
0.953282568782302 1
1.46425766336793 0
0.636450225814654 1
1.07988420526228 1
1.01852893212822 1
0.846399890987787 1
1.47002499364683 1
1.19766531523261 1
1.24343167993892 1
0.468407782108012 1
1.84785223260734 0
1.55512700344864 1
0.928416629926382 1
1.22466589562253 1
0.641123566745066 0
1.28970441121088 1
0.674497270660153 1
1.18806760523278 1
1.36269318150002 1
1.36299423425147 1
1.49850334269566 1
0.900192944185289 1
0.910101562461552 1
0.763635405547816 1
0.900657449444439 1
0.512156005785102 1
1.29893337774669 1
0.771463683678818 1
1.12546137412452 1
0.648555926990393 1
1.12029251541158 1
0.833448453903059 1
0.958771457362393 1
1.08302752883777 1
1.10446265130621 1
1.31187676418573 1
0.904868058503122 1
0.724267027485452 1
0.78911106065309 1
1.37323684689753 1
1.1250323353477 1
1.0280529788397 1
1.57462519583278 0
1.25482754439201 1
0.760734753628031 1
0.967509687310836 1
1.00202889252331 1
1.38345544794319 1
1.70286746179747 0
0.858517879691606 1
1.29605959504542 1
1.03942757340584 1
1.23200336162439 1
0.74484252907007 1
0.913557066688039 1
1.60106037691657 1
-0.0790816733940903 0
1.33798804492134 1
1.0091051538231 1
0.590576921889913 0
1.09167549365324 1
1.30367083765673 1
0.990168683601358 1
1.00435478394582 1
0.551640661604903 1
1.26955726038087 1
0.836205852576601 1
0.864755738464356 1
1.40918221177615 1
0.467945618694691 1
1.06297840753597 1
0.716972936379542 1
1.23931063320128 1
1.45433441348471 1
1.18337786223176 1
1.11523973116468 1
0.465400410127017 1
0.461471086826062 0
0.964709864671652 1
1.38123519212851 1
0.788845208074758 1
0.894467085549437 1
0.767471744737157 1
1.08296263850557 1
0.275258371815737 0
0.747148210996158 1
0.745356859160519 1
0.751987797255533 1
0.815574369117628 1
0.857532099119923 1
1.12899676905617 1
1.05343066695544 1
0.886665716024892 1
0.885865415741986 1
1.22324005599694 1
0.779671843561517 1
1.16820742545643 1
0.890817405969698 1
0.912308117738415 1
1.06603528030498 1
0.893911807579502 1
0.833661288240888 1
1.25385667522453 1
1.24079095844275 1
1.05839330338186 1
0.930684291786806 1
0.518884026164121 1
0.928153822006112 1
0.711541515326668 1
0.715522435107315 1
1.31646296049138 1
1.08161647050792 1
1.29780005169378 1
1.28735219899198 1
0.751804384054615 1
1.41096924766485 1
1.69682019434888 1
0.80534927360512 1
1.10566006166019 1
0.69888519814914 1
1.18001643423988 1
0.979750544973564 1
0.694437710528598 1
1.24210367018152 1
0.828672556027919 1
0.654306750695214 1
1.22971275192938 1
1.16060223339812 1
1.60466852915014 0
1.04002388148196 1
0.905487455151301 1
0.921201536872756 1
1.40727932959214 1
0.940428758058672 1
1.15208554629909 1
1.29267131535538 1
0.912252798221388 1
1.07571635338902 1
1.00702248173511 1
1.46599037546695 0
0.0326655251086085 0
1.77016368516805 0
0.93123942881036 1
1.1699070018053 1
0.2671127714646 0
1.73860920878187 0
0.578412482502456 1
1.00596637334402 1
0.627513724904132 1
1.16706183883017 1
0.772409657290104 1
1.12913594096683 1
0.928854702149809 1
1.1855635998172 1
1.19716103987012 1
0.623974887857934 1
0.257685156966853 0
-0.197771133944479 0
0.842443208664469 1
1.15083335953192 1
1.96650805616517 0
1.06365571371772 1
0.874993970663464 1
1.18166728152111 1
0.731713869978912 1
1.33730582423889 1
0.933004778517279 1
0.678655741308912 1
0.934114730415348 1
0.589570173138334 1
0.660396605089539 1
1.25835516019671 1
0.836296179685258 1
1.38834852309321 1
0.82041759849888 1
0.871158927408413 1
0.607540782828954 1
0.997134408000902 1
0.712026653472983 1
0.786173456689838 1
0.920863338997163 1
1.08403242082834 1
0.846413526675875 1
1.03860090732488 1
0.361101031366118 0
1.3180688798241 1
1.19798367186728 1
0.382747190082046 0
0.855535849888786 1
0.721366493109373 1
0.991369925648147 1
0.791863916985231 1
0.743384244259993 1
1.33996965079369 1
0.766860780749588 1
1.15136970071266 1
1.39274182312521 1
1.46069269057063 1
0.725098734433074 1
0.708605504231075 1
0.959102920514858 1
1.16689344594702 1
0.883770919985576 1
0.604116649043615 1
1.10609614751062 1
1.55268976124675 1
1.1117999358898 1
0.485198516704328 1
1.06918078140762 1
1.01234415209659 1
1.39643018926503 1
0.873373997975029 1
1.05205989635267 1
0.937949685269231 1
1.27084387134055 1
1.04272837915375 1
1.42111048122286 1
1.1423801201019 1
1.31257226466959 1
1.20807491343139 1
0.764458333173996 1
0.91307103907195 1
0.840993986277572 1
1.14555263321943 1
1.33922126909653 1
1.20363531563941 1
0.543170545934534 1
0.979241142504135 1
1.69776827017324 1
1.20314402154034 1
0.898620190447331 1
1.16995553119509 1
0.968082574633674 1
1.21276655212031 1
1.28635954433295 1
1.05206894784574 1
1.05689183413798 1
1.66387765467908 0
1.42095132030307 1
0.884219679397506 1
1.08906458861028 1
1.12691065321431 1
1.35347941904378 1
1.27986074312487 1
0.72146053862992 1
0.602626712349568 1
0.667924559414706 1
0.770023041612323 1
1.20199139265371 1
1.42056970855285 1
0.762267345950117 1
1.11153250706124 1
0.63992333329326 1
1.67624832165306 0
1.23335002427869 1
0.43063237513169 1
1.32239726772967 1
0.679289993692807 1
0.943513115334638 1
1.36168686911049 1
0.629155670107709 1
0.879211291109061 1
0.930693174898421 1
0.488044499526557 0
1.19352436520438 1
1.27683577887046 1
0.925572329125198 1
0.957466725822778 1
0.891563706922592 1
0.842027788038407 1
0.856898464778681 1
0.981502437474168 1
0.888898567554369 1
0.912337268504069 1
0.605115839470535 1
1.3211810590764 1
1.81169546747173 0
1.29944396863817 1
0.735949457947329 1
0.739468367823793 1
1.61625710029259 1
1.10342716852871 1
1.52344039841941 0
0.460621783570829 0
1.23309787561508 1
0.823037690786237 1
1.04137047966185 1
0.815324485940469 1
1.21805585273953 1
0.47262046029249 1
1.38614220413472 1
1.02685143370654 1
1.26083378733539 1
1.28525431049964 1
0.390152350570409 0
1.1706287125063 1
1.11525421672422 1
0.766688244589411 1
1.33355776106595 1
0.637706243437486 1
0.575547184749028 1
1.49906380905509 0
0.843843927957094 1
0.864407873293122 1
0.368518614778174 0
0.612939909796809 1
0.708404313571245 1
1.35668707676664 1
0.773871343450649 1
1.27018024216593 1
1.01005631197641 1
0.952171601410522 1
1.31462517600345 1
0.62794321613782 1
0.627103356279452 1
1.12370329596274 1
0.872876944687783 1
1.2026463200582 1
0.380940942704231 0
0.404118582191237 1
1.33807436346157 1
0.85303607931614 1
1.21609576012337 1
0.552843728394868 1
0.326464170947488 0
1.34403877841972 1
1.26667949747105 1
0.685253552111785 1
1.11981070042845 1
1.29786907395636 1
1.17621515154106 1
0.749339725322086 1
1.03934591017339 1
0.924117460970872 1
0.828326655743435 1
1.40408967960414 1
1.09681661870678 1
1.13255610142091 1
1.38462665164713 1
1.08636215962184 1
0.977424713123221 1
0.86980591269277 1
0.829405783511848 1
0.200869606320654 0
0.631378331613439 1
1.44687496251706 0
0.778941987664256 1
1.49973426471643 1
0.726523353132495 1
1.13799297811235 1
0.562888181155902 1
1.37697162138142 1
0.937796747203803 1
0.809124776562554 1
0.789329821355153 1
0.535411067679289 1
0.855835082855976 1
1.22380796334253 1
1.59527141056538 1
1.2977816967022 1
1.34797932166607 1
1.03826022585205 1
1.09060122980191 1
1.26668412850733 1
1.34949954385801 1
0.663981118622958 1
0.96878783014533 1
0.976035422003409 1
1.12488495250122 1
1.09343456479784 1
0.986805916161221 1
1.18168782734816 1
0.447991703083044 1
0.845497990220807 1
0.943409661688288 1
0.784435269012668 1
0.586787179238665 1
1.16100318776216 1
0.590967382018132 1
0.867726839592398 1
1.04396784434259 1
1.01716872983302 1
1.48467964328088 0
0.944963325013227 1
1.8002311259898 1
0.966973210452218 1
1.18302467050842 1
1.15387328739443 1
1.26576314309273 1
1.29492583279245 1
1.07845762623555 1
1.14052977176415 1
0.943097804258539 1
0.390334691829245 0
0.417265621853245 1
0.459465185145409 0
1.08979287463782 1
0.747824124709658 1
1.16079354644243 1
1.19611711843271 1
0.776497931489245 1
1.27954925150123 1
1.18764812448317 1
0.687316970005894 1
1.00414929197785 1
1.07033738931281 1
1.34896844587314 1
0.900839144630081 1
0.663944832886859 1
1.04119614645899 1
0.993530219047866 1
0.672784303134942 1
0.73416464406653 1
0.85613895553022 1
0.853396650113831 1
0.571824136952539 1
1.36446700412183 1
1.47091872900524 1
0.861895728296343 1
0.641341785592213 1
0.792508929387228 1
1.32514862147338 1
0.788895568188473 1
1.22834483440483 1
1.11904279406701 1
1.78498104595622 0
0.924787334989791 1
1.15556917735727 1
0.915919521386396 1
0.578810890362436 1
1.24299674515086 1
0.981708179258455 1
1.42060459713273 1
1.25362242668767 1
1.22597506491375 1
0.891403877144199 1
0.728874964983006 1
0.505605625100222 1
1.09216687451245 1
0.926372193341635 1
1.30398974339115 1
1.46977529890462 1
1.04018461959302 1
1.57010223860978 0
1.48058058349129 1
0.559170131149779 1
1.22057346555422 1
1.25569878494797 1
1.38214644324352 1
0.580230359669937 1
0.980510252067587 1
0.716274415631435 1
0.989038654889135 1
0.618770011449514 0
0.580153158766783 1
0.792874149512131 1
0.927655233245679 1
1.61633640107299 0
1.45678652730372 1
1.20218738204993 1
1.13623524528006 1
0.318042392810454 0
1.58822302048383 0
1.27829883484596 1
1.00862289054787 1
1.03309611379457 1
0.704397178540463 1
0.525108611364636 1
0.946733497308026 1
0.986976895973466 1
1.3235328933621 1
0.639501789360152 1
0.699690027772896 1
1.54537611469336 0
1.30886550679575 1
1.10609031449739 1
1.10364470210529 1
0.780382750933736 1
1.26929007039301 1
1.01883802087218 1
0.492282336177445 1
0.787181202292568 1
0.937388230889107 1
1.09110666256141 1
1.28337331105272 1
1.00486279256689 1
0.51917118163458 1
0.552189457931495 1
0.472768789977975 1
1.22732255542919 1
0.396477549313737 1
1.43054012044611 1
1.05265169172233 1
1.2717247439695 1
0.805697153829176 1
1.30023475389908 1
0.693974356646382 1
0.672714161405119 1
1.1713129129304 1
0.768782458280448 1
0.943319077192629 1
1.14162082777557 1
0.868265829609823 1
1.2442554988207 1
0.981393064115383 1
0.878375269368921 1
1.1554295654931 1
0.89829644352093 1
1.14988769877025 1
1.19063787735812 1
1.85313050417424 0
1.33642474110903 1
1.20769304988826 1
1.31438614300286 1
0.710755075444402 1
0.685281241444467 1
1.10850728087874 1
1.06435162580463 1
0.669802359434429 1
1.01154333215707 1
0.856763271150862 1
0.957354027560322 1
0.995336200865882 1
1.22491471252908 1
1.55626227225691 0
1.19647027345306 1
0.760284097238713 1
1.04123703599854 1
1.01276338915015 1
0.651384947230809 1
0.919804857559177 1
0.935029115297388 1
1.1989846370828 1
0.407746567057044 1
1.23010862107874 1
1.03229213203335 1
0.99477179080475 1
1.44101380469311 1
1.07113169957594 1
1.06595659343174 1
0.993227343994145 1
1.61318139049488 1
1.57489442780989 0
0.943341185736491 1
1.41934955674276 1
0.84876162896744 1
1.11319411758545 1
0.57806932617605 1
0.952984886112253 1
0.836035552850841 1
1.49099930925347 1
0.0410919960514874 0
0.809923951145092 1
0.945916140570141 1
1.10438393864455 1
0.784334229069341 1
1.35318156039086 1
0.904528652783242 1
1.06041503391708 1
1.1408149270725 1
0.814997462178953 1
0.404621919337228 0
1.41530382361295 1
0.639054981221769 1
0.873413057714346 1
1.45480168412497 1
0.410727114759142 1
1.02227446731474 1
1.25179263700683 1
0.972417427767236 1
1.16230027702462 1
1.3964431936695 1
1.14382437163236 1
0.806990247079178 1
1.37923091763681 1
0.806767800747767 1
0.871653457344251 1
1.10499769472712 1
1.37572038980678 1
0.686711822321112 1
1.20364740079407 1
0.946804655996861 1
1.68153281181587 1
1.04530562854477 1
1.04218923771497 1
0.836601291105285 1
0.913280179897954 1
1.26298489579378 1
0.64450153813648 1
0.620408617798453 1
0.923236717911069 1
1.42821016005787 1
1.02775056452486 1
1.21157997151232 1
1.03322585437289 1
1.42251477774215 1
1.31962864648487 1
1.41349384610407 1
0.895869263874875 1
1.6193272614623 0
0.666540612222782 1
0.932401766259705 1
0.602082697997196 0
1.02890570613521 1
0.977111329052248 1
1.43539906058072 1
0.709138758960835 1
1.05721183698019 1
0.830672511801635 1
1.14821788513475 1
1.11531368313463 1
1.00339224310986 1
1.25016974890294 1
0.824935221480683 1
1.43004767967263 1
0.756064617793719 1
1.00061263175607 1
1.36564800764998 1
1.10598165717777 1
0.858483909478348 1
1.42000853363791 1
1.04990629113369 1
1.47419783265099 1
1.64483260510379 0
0.701489828367417 1
0.764554895496814 1
0.766271399732642 1
1.08058618086039 1
1.00693135954177 1
0.808064805458051 1
1.00699654544691 1
1.05810009171218 1
0.882460041677597 1
1.19186059066458 1
0.807865016278648 1
1.28988198265976 1
0.679966675863792 1
1.00448830854563 1
1.57108775599575 0
0.881599952227078 1
1.12131774219661 1
1.55885975879063 1
1.07243990861416 1
0.526046079427763 1
1.27111311577649 1
0.496911413882562 0
1.0657372784404 1
1.30529393397885 1
1.35712494439579 1
0.778425996545979 1
1.04192626628228 1
0.612012356369707 0
1.13684593489342 1
1.29602551913228 1
0.901197127700424 1
1.49080953034848 1
0.700903268152899 1
0.79802427041718 1
1.39781934353292 1
0.672277609688787 1
1.11571345837202 1
0.714858378345492 1
1.03877751919635 1
1.65627812849442 1
1.7230823295223 0
1.63744187922277 0
0.619094467770965 1
0.994781088894462 1
1.45156601766278 1
0.87634589920675 1
1.07635863379664 1
0.634736254774958 1
0.843193996635026 1
0.699392123691434 1
0.579420368987309 1
1.33621149322665 1
0.651865506581154 1
1.02413671049631 1
1.37495640531562 1
0.971722235686188 1
1.27750952628822 1
0.970482077791398 1
0.932046830557651 1
1.91944281753251 0
1.30226450926712 1
0.704420176899575 1
1.24119120727144 1
0.930265365224224 1
0.959961146695895 1
1.20180483008611 1
0.982293621580885 1
1.51682187512333 0
1.17424229796818 1
0.968496065470631 1
1.04131314013228 1
0.986195194747818 1
1.33964255329606 1
1.37620350564997 1
0.76387279442595 1
0.693537598834291 1
0.6638156031249 1
0.81057077340606 1
1.02446273546353 1
1.15668897783769 1
0.853445621574739 1
0.71009395845693 1
0.891986303208732 1
0.556245975523314 1
1.0627437702844 1
1.25420032057859 1
0.955106791109236 1
0.807860024200867 1
1.1000039468823 1
0.502056062772213 1
1.47427689026775 1
1.6258803834058 0
1.27830515612621 1
0.951460982596736 1
1.09450144138822 1
1.26823469960108 1
1.04489940551832 1
0.736615543177916 1
1.05274131008238 1
0.963437776056604 1
1.1073681874601 1
1.15832316346552 1
0.695065721722578 1
1.07103043501894 1
1.05809032928286 1
0.926260546780915 1
0.706897492115103 1
0.599064407079502 1
0.298404136286806 0
0.672499998080646 1
0.89260037189356 1
0.367280730040119 0
1.22564992063171 1
1.40156563671694 1
0.581850794899794 1
0.818413411257389 1
0.603896638169045 1
1.25579294401873 1
1.42446359335739 1
0.968782304819268 1
0.585361415069425 1
1.19224150783981 1
0.703203915741489 1
1.28416681295333 1
0.906375865423965 1
1.09111625880609 1
0.663913507256379 1
0.495249399410343 1
1.0759690548228 1
0.789486723494477 1
0.787105865270526 1
1.24128269253798 1
0.649612840871761 1
1.0887670967447 1
0.507466711207647 0
0.953518467738321 1
0.449669227722492 1
1.17084197375446 1
1.20451036181833 1
1.24229299654127 1
1.28315937229571 1
0.619302052980536 1
0.998726841809946 1
1.38889519382622 1
1.29762708777158 1
0.2687774352689 1
1.44264684105307 1
0.95584469147869 1
1.3804405430136 1
0.979304466873159 1
1.19842878443878 1
0.767654657675706 1
0.520555904709956 0
0.838351791104803 1
0.909772739025889 1
1.79000674209628 0
1.09998434909146 1
0.522685978449992 1
1.09895669033861 1
0.682720152214963 1
0.276803001215688 1
1.46562950211319 1
0.80591859956242 1
1.22222001805583 1
0.862890061540697 1
0.359250986870921 1
0.825233548417443 1
0.996307762296075 1
0.198977497980528 1
1.02009929340729 1
0.69843329401134 1
0.851393292637409 1
1.23926216905377 1
1.17938360468515 1
1.23257039034818 1
1.2511814951572 1
1.44957579352223 1
0.999586417942391 1
0.915297467596828 1
0.728953670086287 1
1.17746924537454 1
0.919864062841304 1
1.04071172665451 1
1.33328309259447 1
1.37845222841556 1
0.6090105671778 0
1.21109082356736 1
1.55605636923144 1
0.671769534854203 1
1.36235508237488 1
0.628726734736772 1
1.02450238363797 1
1.13025183587851 1
1.09498284387295 1
0.554158428983242 1
0.868185535247578 1
1.41657188554487 1
0.406474418071072 1
2.18744293192933 0
0.429059763130782 1
0.854639575539757 1
1.3077815816285 1
1.01810627736665 1
0.703392134869733 1
1.11651799513305 1
1.30154481170627 1
0.373794461811146 0
0.650065140739219 1
0.98375423959826 1
0.476215768045853 0
0.489302644883891 0
0.476949571212904 1
1.22884593612077 1
1.18321779019168 1
0.711443618359547 1
1.21539201678108 1
0.720877943531279 1
1.01980799146601 1
1.02202326397117 1
1.46695673535088 0
1.12073687453454 1
1.09413948191531 1
0.96342772141813 1
0.610057953273669 1
1.52927243236719 0
0.533054153536579 1
0.888880189960237 1
0.554797671188398 1
0.816289891112102 1
1.17882271772087 1
0.854142121061929 1
0.948039855963981 1
1.05335512639274 1
0.905269549967002 1
0.444419330117159 0
1.41846712828003 1
1.20941713730518 1
1.34645163719485 1
1.60528698997152 0
1.0308927643412 1
1.04809338021765 1
0.758540271781214 1
1.0381692985863 1
1.04104661540157 1
0.928842511266518 1
1.3201124049263 1
0.788771464856376 1
0.961238096074631 1
1.65234524125944 1
1.16699596246771 1
0.535945726636887 1
0.717825275804541 1
0.693297120179363 1
0.970634995542171 1
0.893755801015308 1
1.16902958710511 1
0.622079033073984 1
0.891709961312843 1
0.953204138962019 1
1.42167832828912 1
1.0299968674578 1
1.19555432045896 1
0.400429226133073 0
0.600905722909804 1
0.855236169495425 1
0.573431316467151 0
0.36945228002446 0
0.353566495434966 0
1.24274486643873 1
0.586655512957919 1
0.153593460176612 0
0.866147239310419 1
1.49367798399402 1
1.2430962591482 1
0.864138052568808 1
1.0987658694073 1
1.18003963258277 1
1.35226012570558 1
0.560927930602134 1
1.30524438593168 1
1.13350653636875 1
0.392230234292971 1
0.749049575100492 1
0.53982235516533 1
0.807547052498386 1
0.909254539514978 1
0.236113000096096 0
1.70110076539423 0
0.875305383711998 1
1.35974062838707 1
1.22973396821227 1
1.34644782903702 1
0.314448362894873 0
0.872064588289474 1
1.49055197637275 1
-0.00791203324500804 0
0.687033173460051 1
1.37933918496677 1
0.771458266185398 1
0.718840940141933 1
1.01161882237058 1
0.818262831483619 1
0.686291517656304 1
0.801960111901231 1
0.924122328143565 1
1.0468983573928 1
1.41033082357649 1
0.813756842566394 1
1.09170351735392 1
0.759552884915462 1
0.878741668580315 1
0.982955332196496 1
0.930810224774119 1
1.12243463900393 1
1.2135574630518 1
0.536497086728744 1
1.2657055702657 1
1.06846778938784 1
1.28879315980847 1
1.39748795635187 1
0.900292565876532 1
0.817718685215371 1
0.664345495714864 0
0.698145176042821 1
1.03188954531531 1
0.99175432722533 1
0.962246424493941 1
0.935924980156131 1
1.38518383222862 1
0.983194804990592 1
0.817325710379506 1
1.30233763277934 1
1.05284441664745 1
1.10599653512838 1
1.1378684290554 1
0.405512155738815 1
0.828222251700473 1
1.11777206092011 1
0.605845896359901 1
0.525286404455192 0
1.1167048881126 1
1.22956056824688 1
1.25564848475894 1
0.466903989115154 1
1.00302713032997 1
0.96012696900474 1
1.02943760534898 1
1.45799120142245 1
1.05644940730182 1
1.02216072317086 1
1.40230568764183 1
1.0245886926114 1
1.08537592885151 1
0.892398318123724 1
1.2104418451609 1
1.53082394940231 1
0.600314551834824 1
1.86120374178064 0
1.25786492290281 1
1.23632513035649 1
1.53542361842774 1
0.374653698884175 1
1.49788838532974 1
0.906775393241569 1
1.26080613399928 1
0.961074169082271 1
0.842478433485615 1
1.42734148937852 1
1.1316012318184 1
1.3855788966581 1
0.796529622845445 1
0.973875324692259 1
0.882541604951127 1
1.19076181838221 1
0.952478633549607 1
0.753191917817021 1
1.60787611050818 0
1.03206647743016 1
1.63092286644395 0
0.855863995261375 1
0.945058658906488 1
1.17858755251714 1
1.14932097569993 1
1.21004438173457 1
0.692002031702237 1
1.17979771441726 1
1.30649349621371 1
0.727641502961981 1
1.13233698457948 1
0.926026574190318 1
0.75736363110473 1
0.955509011333408 1
0.932374704420746 1
1.08620567773727 1
0.625312563500518 1
1.29433710234638 1
0.695086318670398 1
1.11648808089289 1
1.43556155486327 0
0.972693017330411 1
1.35192887488117 1
1.60180745510736 1
1.36662533618718 1
1.01074149818333 1
0.556993015855552 1
1.02285149384473 1
1.01578272486992 1
0.587333304893555 0
0.810766148341302 1
1.0009556385882 1
1.00449163507691 1
1.378962246598 1
1.35008433095797 1
0.96223872231786 1
1.77126115627305 0
1.13457835648335 1
0.764568213943005 1
0.656101360294199 1
0.824389584415493 1
0.823899073176782 1
1.03615899483424 1
1.05034572072312 1
0.969787232092334 1
1.36635155535569 1
0.485450660440273 0
0.771778524832593 1
0.31302569037387 0
1.15726893885684 1
1.00402866174764 1
1.1504981093145 1
0.869986612115644 1
0.895295075150222 1
1.53124512212553 1
0.84943677365349 1
1.02065794194569 1
1.17801123470346 1
0.709768330241154 1
1.37077698481702 1
1.04221571538048 1
1.18071447118664 1
0.771601943958278 1
1.09701490339145 1
0.511509912909417 1
0.882269015099312 1
1.23979776967798 1
1.01194112666129 1
0.86290839765005 1
0.497648597823222 1
1.54929679682696 0
0.873254047041068 1
1.23182533371504 1
1.55750163633933 0
1.27705005790077 1
1.06461904063636 1
0.923407370294209 1
0.674042598827465 1
1.2953839889704 1
0.399988182283047 1
1.45826942061198 1
0.855486157279818 1
0.817119803835531 1
0.614517554361301 1
1.41329759082928 1
1.23469854684364 1
0.969985840719187 1
1.0565265887601 1
1.20810235365153 1
1.09432168241442 1
0.833476536090097 1
1.26324187461454 1
0.735316012254279 1
0.815096436530195 1
0.745045950902752 1
1.30575444772734 1
0.875648326897122 1
1.11856131600447 1
0.595536589601372 1
0.726234933047344 1
1.14109614387266 1
1.14579867809786 1
1.00187177243523 1
0.980668758947515 1
0.0757560951062138 0
0.693082448189697 1
1.33897840568259 1
1.05825624317692 1
1.28665573794712 1
0.683279796599335 1
1.24437609519851 1
1.5453436867694 1
1.11567059861584 1
1.07139065709377 1
1.51093381158108 0
0.9455787834921 1
1.34070840728015 1
0.965921418919793 1
0.458554726090775 0
1.56347178108503 1
0.523685932740165 1
0.662351418655192 1
1.06953904801162 1
0.858646007952423 1
0.662519093186545 1
0.687393069068982 1
0.751413557295367 1
0.792668336984004 1
0.567046569686045 1
0.906305067772856 1
0.970728442665982 1
1.08343583012564 1
0.960037917333679 1
0.80852686590729 1
0.552952310023517 1
1.24775582884507 1
1.28451352728209 1
0.669362453559678 1
0.751644768206632 1
1.16416366855503 1
0.91989395414007 1
1.03997875724208 1
1.00874669973162 1
0.702838558545108 1
1.06305249317249 1
0.785075533486758 1
1.01216039729969 1
1.13216740839062 1
0.579563319581638 1
1.77824270396879 0
0.676446652961972 1
0.811732337013516 1
0.733253173284271 1
1.38553426106108 1
0.908455171866445 1
1.21220894051751 1
1.30091343139886 1
1.26703018448149 1
1.35810867379795 1
0.713113651702887 1
0.933355315864131 1
0.998325299181683 1
1.17700528503112 1
1.07901001465955 1
0.577617572617943 1
1.02225542177649 1
0.947780449428409 1
0.747242457883104 1
1.63607557132388 1
0.679679706494894 1
0.405743497293763 1
0.9919514439751 1
0.772302035739742 1
0.941665205528458 1
1.24623530792329 1
0.912468036783258 1
0.994583345801929 1
0.961599375316447 1
1.21506607804158 1
0.48498850900185 1
1.56752576540211 1
1.14037273654132 1
0.740023320320377 1
0.527758163767929 0
0.58171930589257 1
0.628285863884677 1
0.56729594915827 1
0.818710406685131 1
1.10174360230961 1
1.13035024678146 1
0.576592517609584 1
0.787803034787956 1
0.932892966121829 1
0.817800098789345 1
0.913994583358627 1
1.45539817923735 1
0.430898125783953 1
0.51107637696907 1
1.21563453613876 1
1.02512435686006 1
0.960963851818287 1
1.15137509424535 1
0.461936896645096 0
0.74164574534469 1
1.10534832865567 1
1.20680999135822 1
1.07052129422882 1
1.08065257344786 1
0.768370344948422 1
0.857972668829087 1
0.92776615535268 1
1.24934937710565 1
1.26071662759944 1
0.598000380353965 1
1.20884976297011 1
1.64804341507362 1
0.928889419483396 1
0.928235116398928 1
0.722260107255554 1
0.926957679755652 1
0.895154918825556 1
1.14353630296701 1
0.841353629139988 1
0.924114344401347 1
0.585586217743819 1
0.96219875634948 1
1.7203879466933 0
0.820424187261424 1
1.52229826262838 1
0.80126491414485 1
0.983983619045587 1
1.2706048371223 1
0.616304108821943 1
0.914100830455496 1
0.706811306141559 1
0.840500258246022 1
0.91064121378636 1
0.72292346736064 1
1.25860208086708 1
0.878589620793909 1
1.29405056533537 1
0.931206884118928 1
1.5986125990879 0
0.331911178142365 0
1.02858783413622 1
1.20033642720991 1
0.455248986112944 0
0.785553588998117 1
1.3841555443353 1
1.56405486438166 1
0.468820482288065 1
0.779910760895812 1
1.04650489481228 1
1.68277414728083 1
0.878747424906783 1
0.709014780124709 1
1.17189769467032 1
0.79369543652046 1
0.74754583602053 1
1.21097935455829 1
0.991677406013729 1
0.687273515749296 1
1.048238782026 1
1.45108960126979 0
0.615901202720004 1
1.01163132465294 1
1.90814184857813 0
1.36511564252219 1
1.02672080773914 1
0.644473893801311 0
1.36194078025544 1
1.21438783561862 1
1.1409363943703 1
0.603041096804168 1
0.926291964156749 1
0.955306026816514 1
1.10075235902071 1
0.597704032530458 0
0.732738853587141 1
1.16265875726585 1
1.15290538091182 1
1.01927141522542 1
0.773990263527073 1
1.32859623755072 1
1.10714561206242 1
0.956853390633558 1
0.339605538509921 0
1.01850180736202 1
0.924527924862907 1
1.04706540696794 1
1.26208983025693 1
1.29751321922409 1
1.18460407669771 1
0.529827161245331 1
1.1389435742447 1
1.66046594975571 1
1.33273846603143 1
1.33251775325254 1
0.804777763080883 1
1.05910894396187 1
1.4197470189086 1
0.850033675069379 1
1.49076822398292 0
0.852556767896266 1
1.43398478480846 1
0.226843239021205 1
0.850076986660782 1
0.774426179973873 1
1.33152621125439 1
0.992801974789107 1
0.874152875992132 1
0.662608150195653 1
0.943985985967208 1
0.929341417280905 1
1.22740675066777 1
0.87853334223776 1
0.973481637648024 1
0.890612813716714 1
1.32162476759642 1
1.31222095019263 1
1.10356388179846 1
1.17661508346325 1
1.39701480100123 1
1.29201578809494 1
1.15136157708284 1
0.947741827324361 1
1.43409192136927 1
0.981762710773424 1
0.900162498913668 1
1.23795006365083 1
1.18520529430126 1
0.469172957293296 1
1.16807207859039 1
0.844152557395319 1
0.849874192991961 1
0.416486878844763 1
0.725000591748655 1
1.06559136041489 1
1.14887558079556 1
1.09012754431491 1
0.746791819334354 1
1.57808867469663 1
1.27706375817976 1
1.26970286050317 1
1.09090736813677 1
1.11901645424465 1
1.01653261995845 1
1.35101697461054 1
1.11826068186097 1
0.623751410425841 1
0.962689062758682 1
1.11110918447775 1
0.796885648362386 1
1.02950796067076 1
0.606256971320499 1
0.643586408235886 1
1.0194356670058 1
0.607032815440958 1
0.966479564583879 1
0.903554371953631 1
1.51788014365418 1
1.05884836964896 1
1.35502576348492 1
1.00689297163178 1
1.46245625542262 0
1.32099048739981 1
1.0955451555267 1
1.06534227159395 1
1.07596682573 1
1.32502824185101 1
1.10631729125564 1
1.25675074866972 1
0.697899917931695 1
1.22377341511454 1
0.931840167571253 1
1.00709216095827 1
1.21194415346062 1
0.800640156214587 1
1.20164290475774 1
0.92974605901149 1
1.35433593214065 1
1.11321023525325 1
0.9838569937792 1
1.08700940581448 1
1.08276549619433 1
0.838938951785787 1
1.65377733221014 1
0.978617825590303 1
1.25280180076326 1
1.45330422578982 0
1.46430515961032 1
0.925102929664294 1
0.771943085395824 1
1.52564096160393 1
0.625624864100909 1
0.92948012629404 1
1.11691696498616 1
1.14163464513978 1
0.581764916688343 0
1.28304420058842 1
0.832235297086875 1
0.424733256461802 1
1.18909805069195 1
0.98149756416482 1
0.990683457485679 1
1.24340930411942 1
1.05580817650626 1
0.963522488706064 1
1.0254774612128 1
1.61000761794494 1
1.21106593768097 1
0.691842038068701 1
1.21434484717344 1
0.348183365267667 0
1.19933599724428 1
1.57352738779069 0
1.24382386171438 1
1.04248345290258 1
1.71321566353817 0
0.945943505829943 1
1.08521630918953 1
0.905483049746032 1
1.11085572834115 1
0.646412397041164 1
1.28626919241887 1
0.955391260943302 1
1.22215254356369 1
0.472552621879736 0
0.88596051572183 1
0.937013768386655 1
0.753059113796077 1
0.768702661760032 1
0.562487203394019 1
0.779128595847664 1
0.622110756376835 1
0.712415823643937 1
1.25101269959983 1
1.16465168321567 1
0.806479378544465 1
1.0786095455177 1
0.327127860543714 0
1.21876563123204 1
0.861946898673207 1
0.832239388480324 1
1.77579480811172 0
0.397656403757381 0
0.901242325630961 1
0.764554986928309 1
1.31690749986936 1
1.18444850404465 1
0.598863998560792 1
1.48129835141648 1
1.18646847359482 1
0.78576975268672 1
0.850746951648204 1
1.3437985890892 1
0.780497855849076 1
1.7625302070694 0
1.34787245067574 1
0.964386396903628 1
0.838508003110366 1
0.547055464185656 1
1.02490886601429 1
0.794019922183489 1
0.678348923317566 1
0.732994347083381 1
0.829982547422304 1
1.12257079620686 1
1.75402677902976 1
0.827703332746828 1
1.196557190964 1
1.33009216843296 1
1.23389996091709 1
1.41080559298067 0
0.922000366938493 1
1.41400213280151 1
1.15754341822182 1
1.12959792177784 1
1.56717363124063 0
0.496206388952727 0
1.21451028098386 1
1.02357252221768 1
0.908698519514647 1
1.42524520436008 1
1.16051520463282 1
0.93727470583143 1
0.784459920388304 1
0.796471949698856 1
0.78755031335252 1
1.0455122003055 1
1.36392339728026 1
0.863837067448434 1
1.06118376985964 1
1.39907992365229 1
0.611887908092579 1
0.67563948703246 1
1.10100277723385 1
1.13213030694094 1
0.690341637186007 1
0.744175820590728 1
1.1641117277005 1
0.741150842362843 1
0.312065319713483 1
1.11736807166986 1
0.636779059885316 1
0.599051338455113 1
0.913834043191388 1
0.450630668035841 0
0.774949363588634 1
1.63751783956338 1
1.49439604708296 0
0.728187502237956 1
1.24427968243708 1
0.880858683864055 1
1.25480013924612 1
0.415691488141353 1
0.996343529818613 1
0.779329896839558 1
1.48827625746719 0
1.16315543641012 1
0.843455117291314 1
1.16231867636614 1
1.22544995662812 1
0.961395713355501 1
1.18859168497888 1
0.765747521582676 1
0.846947454810009 1
0.779295218773998 1
0.655904053019343 1
1.14705088924845 1
0.558332123488684 0
0.91658351486833 1
1.4526448228927 0
1.09490790781541 1
1.25295811318627 1
1.1225408064772 1
0.989054057892867 1
0.957072135958957 1
0.913719493024035 1
1.04410918800313 1
1.25513423561351 1
1.05602716237928 1
1.33879770864238 1
1.10302679263001 1
1.43741099245846 1
1.43859604244227 1
0.918370324183651 1
0.951270377265458 1
0.745361536562376 1
1.31890437057589 1
0.678825903682285 1
1.11800724836814 1
1.91897017994974 0
1.05795166064833 1
0.994694099610294 1
0.841236682539549 1
0.817617939274021 1
1.36634637997234 1
0.765550555835198 1
1.41254429187799 0
1.42423499074902 1
0.970785379679564 1
0.674136889038443 1
0.612670670736448 1
0.825779781163991 1
1.06322943828073 1
0.849043822198188 1
0.981740610507166 1
0.508565702681309 1
0.52676212912789 1
1.0950981716829 1
0.831154911181997 1
1.00254996465332 1
1.42389473923278 1
1.10251103520258 1
0.84032554844981 1
0.648022874740271 1
0.589738707889368 1
0.775872317682226 1
1.30541238087484 1
1.07895022665548 1
1.31688813113445 1
1.00760199813316 1
0.297851406034679 1
1.05209689808148 1
1.24057311354078 1
1.29814942486097 1
0.913585130677815 1
1.28858257921461 1
0.739685400024256 1
0.70618746416092 1
1.18525030866957 1
1.26947812492741 1
0.990823561664062 1
1.07391595231817 1
1.5389118198776 1
1.1678694927233 1
0.693469855737631 1
0.192690371341708 0
1.33897971847043 1
0.630694665299999 1
1.16016686540248 1
1.07021850594776 1
1.2454137292009 1
1.10139301831677 1
0.87665773696771 1
0.465840497313924 0
1.10774435485558 1
1.22740124550685 1
1.51787378841371 1
0.448634701540274 1
1.01647484740967 1
1.15383940142245 1
1.39456496829686 1
1.03322580015202 1
0.707491060769475 1
1.506599013279 1
0.924017926280827 1
1.15447000818133 1
0.792500565487752 1
1.35977904303751 1
1.04504273347994 1
1.286578982628 1
1.09052988413162 1
1.24412410193907 1
0.400609780188755 0
1.38890908206404 0
0.995630440951735 1
0.831490633841855 1
1.16401973134046 1
0.560298339909059 0
0.897289505015646 1
0.850822217175788 1
1.40592599728976 1
1.02272715770933 1
1.04731849692622 1
1.00838844049458 1
1.03242642959729 1
0.896772552911359 1
1.91265647373654 0
1.69979379628973 1
0.581143655435831 1
1.11365568443155 1
1.5597044554652 0
0.568957642690123 1
1.09721710920255 1
1.56483453220157 0
1.05161761514378 1
0.691087133800137 1
1.4209453768388 1
1.24163219313717 1
1.67069115803032 1
0.939763274877465 1
1.3649580869748 1
1.14531075294997 1
1.4555236286169 1
1.30450241405684 1
0.863416986850448 1
1.61232083438191 0
1.19328694745646 1
1.29375739082114 1
1.27596524113115 1
1.11826016411239 1
1.07454321966054 1
1.59821768548119 0
0.802220798093273 1
1.01759056879548 1
1.06087089027793 1
1.16611798227698 1
0.617949123720974 1
1.03753180662185 1
0.877065556087757 1
1.3686209430714 1
1.49062296551351 1
1.26703400532468 1
1.0166157246219 1
1.1025934958458 1
1.01454645861012 1
0.733492995301258 1
0.603589306568993 1
1.31377075030106 1
0.677110857680782 1
0.549611428031389 0
0.441259740495031 0
0.620385659125534 1
0.999294366964817 1
0.594994834544924 1
1.44955362177248 1
1.21362793348211 1
0.809283062574359 1
0.63279467094744 1
1.24266015364888 1
0.933412730301063 1
1.19568239419975 1
0.88333433891767 1
1.10081173673061 1
0.711939375477874 1
0.874599150217185 1
1.27472125569068 1
1.14054674504954 1
1.07920462727142 1
0.996610846816099 1
0.555721462648033 1
0.771118770949466 1
1.07777869562349 1
0.70122085056356 1
1.02810282849068 1
1.15841949408028 1
0.933032323723801 1
1.46871954436985 1
1.39517604581832 1
0.931341646241413 1
0.682472970625208 1
1.14443666078181 1
1.01365511052809 1
1.38360612861275 1
0.910287603498166 1
0.659611334769725 1
0.984608538377112 1
1.34610807366289 1
0.369962447672666 0
0.78412887864977 1
0.643154523862908 1
1.35113218981566 1
1.12373852324146 1
0.381148264868572 1
1.07226242134965 1
1.04388571255856 1
0.865353776900193 1
1.43832675933341 1
0.291267306957437 0
1.01329115051419 1
1.00811499827233 1
0.560908463057617 1
0.729498094294814 1
0.846297404014087 1
0.23666220186962 0
1.36959866008187 1
1.12233041753309 1
1.08907662728038 1
0.936603995094129 1
1.51107246639068 1
1.06398072613512 1
0.848781038989744 1
1.1278253111999 1
0.710110832259121 1
1.23861879886391 1
0.719408601591954 1
0.820236444642344 1
1.12400826144833 1
1.59186997997667 1
1.26963857724103 1
0.837981653814155 1
1.2216917410238 1
1.05335250543217 1
1.22264504615408 1
1.45696811127646 1
0.713086078911734 1
0.719053274000925 1
0.888732330363282 1
0.830592291082737 1
0.881628149581758 1
0.903552773992507 1
1.21306184744798 1
1.31881370953621 1
0.441282974406059 0
0.614421627726375 1
1.61420928845375 0
0.806208493644189 1
1.23411875835956 1
1.14161402910447 1
0.93324750566158 1
0.899830262176312 1
0.196892278270763 0
1.08574187306747 1
1.13850152733052 1
0.879609527791812 1
0.793987285611411 1
1.09626134830773 1
0.8940123221427 1
1.30811163395649 1
1.06419739924768 1
0.816544649959016 1
0.185228017537289 0
1.04779422928945 1
1.11764826566593 1
0.822370664765361 1
0.517009001337889 1
0.971316993462617 1
0.589113339009849 1
0.748367807041466 1
0.848872027805351 1
1.33043376915621 1
0.86858255853469 1
0.68175256992068 1
0.550961135634256 1
0.821055178120826 1
0.661660960680623 1
0.632282948185756 1
0.8101217186741 1
0.759845393645985 1
1.53574649227143 1
1.18318276011706 1
1.10471019643629 1
0.996845929173017 1
0.82902024159119 1
0.966568568458721 1
0.618995821853122 0
0.822940321542784 1
0.958949588593517 1
1.72645876837496 0
0.807879968819335 1
1.6871032647992 1
0.804155040002386 1
1.12322918112814 1
0.430143270570834 1
1.34958002457829 1
1.29735847010001 1
0.677473878509606 1
1.81063610132402 0
0.586845783884952 1
0.330671922196513 0
1.54760027286842 1
1.3042549277777 1
1.14840291200025 1
0.84015645338942 1
1.4190110313231 1
0.933311037541942 1
1.25791419543444 1
1.19897906285884 1
0.917459662975039 1
0.819766139409071 1
1.16455688409528 1
0.778771553081565 1
1.59628473326915 1
1.07237399842375 1
1.07003296740863 1
1.55716159572246 1
0.910628779887616 1
0.407362233428439 0
1.34575315044587 1
0.843780654761435 1
0.881923802511931 1
1.1831569759973 1
1.4884243846373 0
1.59180882625733 0
0.184527346803599 0
0.958463127003563 1
0.754110360251059 1
0.811652176837909 1
0.531913834394059 1
1.4565724175616 1
1.22551622463925 1
0.831275495975235 1
1.00558336687624 1
1.12382875738684 1
1.46073067028673 1
0.842447705948684 1
1.23193032161785 1
1.2025492763929 1
0.948066004372077 1
0.906639089330774 1
1.21061765858535 1
0.916125499233331 1
1.416252253329 1
1.08127856359338 1
0.770397833488408 1
0.989308141568107 1
1.00910429545416 1
1.23043416785158 1
1.22237523950835 1
1.56000364189198 1
1.46993832934217 0
0.455301976608649 0
0.64895598490361 1
0.943269301366834 1
1.61023554282146 0
0.427516873014435 1
1.06890336390265 1
0.907951684890243 1
1.15379809910165 1
1.674697418781 1
1.10600766658158 1
0.963793232445244 1
0.98418291735058 1
0.690682873267592 1
0.738684303388856 1
0.943042070231334 1
1.21137402947392 1
1.39960832453357 1
0.589073890984626 0
0.820941216623564 1
1.27060446032365 1
1.40542434185066 1
0.656998853250264 1
0.656695983260293 1
0.728726705522828 1
1.10168516419437 1
0.578882696489968 1
0.843682029598796 1
0.990309661665479 1
1.11710598123064 1
0.996896344039123 1
0.656806205965395 1
1.37050104878701 1
0.931169369591459 1
1.32115539277052 1
0.435958665431557 0
0.890484784869667 1
1.10485064035312 1
0.973985570592602 1
1.02918849959791 1
0.495227535329447 1
0.779144111869055 1
0.557932545928647 1
1.47925671583685 1
0.931578721641513 1
1.01527568270284 1
1.09274529810913 1
1.5788773769368 1
0.966153418978023 1
0.906569955587651 1
1.11787587459302 1
0.632256721892502 0
1.49548074578227 1
0.728277346109202 1
1.33654606189458 1
0.664747555599818 1
1.07917948954797 1
0.853837084806871 1
1.13615999930687 1
0.94461222130844 1
1.25928505614814 1
1.20721213196325 1
1.24983851037203 1
0.664100578278159 1
0.651734958536642 0
1.59007855300034 1
1.30563434654869 1
0.812630313213296 1
0.50637625535207 1
0.249711238199532 1
1.21584722621789 1
0.713774918559958 1
0.793775913866728 1
0.975809906055625 1
0.790539481671156 1
0.966163537220489 1
1.25296858801003 1
0.945121149247517 1
0.871797390451744 1
0.880155296900539 1
0.542440801887312 0
0.259311794271393 0
1.07192180827969 1
0.680056005739365 1
0.894178402323077 1
1.48437340767722 0
0.821328663629006 1
1.40059650134973 1
1.25797924663373 1
1.4462326170867 1
1.20438321054313 1
0.880313927154817 1
1.36753732942391 1
1.10369089748377 1
0.724582971808525 1
0.658735200657432 1
0.641186818725624 1
1.41900343155864 1
1.51162236666434 0
1.47632737908199 1
0.834649512949121 1
1.10291015707637 1
0.870717014269915 1
0.871433201253208 1
1.3804643012225 1
0.794437803340462 1
0.727463651017643 1
0.942529658815289 1
0.991997647091622 1
1.51378564697192 1
1.42817473274312 1
1.05044788433377 1
1.09993441319241 1
0.385781688359647 0
0.71290601960036 1
0.526715998268082 1
0.786193744964739 1
0.996490278034818 1
1.06361805200959 1
0.452720206854949 1
1.07646408842571 1
1.23985749234163 1
1.04873234689481 1
0.715924724274498 1
1.14310933386287 1
1.513697158911 1
0.543389835993431 1
0.714930175261297 1
1.2147333089764 1
0.77674106074436 1
0.993961002089914 1
1.17366033118035 1
0.994719248232046 1
1.06789701050874 1
1.39896516726181 1
1.13880394578836 1
0.732277817783164 1
1.15278894081572 1
0.941199514029154 1
0.993220207641015 1
1.53305295446069 1
1.25694190702397 1
0.837980489996309 1
0.855755064480027 1
1.34230582821968 1
0.478240125214483 1
0.808450632060927 1
1.65012691801517 0
0.739528903559607 1
1.27993829234509 1
1.73091362329832 0
1.35836323966189 1
1.09735540111363 1
0.63089068984777 1
0.978806281421672 1
0.884219236651655 1
1.22981061874574 1
0.529564395685309 1
1.28353533705294 1
1.35651263429802 1
1.37827345833274 1
1.07920955480496 1
1.19969368053207 1
1.20118671074718 1
1.42475580507269 1
0.846606417821196 1
0.820816637071385 1
0.89475088047608 1
1.24868904817201 1
1.174102498683 1
1.2903288535857 1
1.08726971997568 1
1.19773581056976 1
1.19151635723488 1
0.714353504099111 1
0.923880481182355 1
0.928552046693502 1
1.15064298043321 1
1.02944884677978 1
1.15669589970228 1
1.32254197148871 1
0.877519136842538 1
0.646671170836399 1
1.14208432826298 1
1.15555275504604 1
1.30029946877959 1
0.808766286873566 1
0.875349161982645 1
1.18143551362898 1
1.15332517780214 1
0.515049370319023 1
0.669054649990452 1
1.42840307404365 1
1.14672848216594 1
1.1496732678579 1
1.67839276918258 0
1.0284820828171 1
0.937036763488568 1
1.05462072756646 1
0.348719171137213 0
0.811603268304118 1
1.17440420890442 1
0.572140606025761 0
1.02648532326805 1
0.769742327628176 1
0.98855168286682 1
1.01435996918612 1
0.717212604100379 1
1.63984856577681 0
0.831255861764407 1
1.22693591306347 1
1.07731079419272 1
0.753344499707956 1
0.442676986609347 1
0.891898020346606 1
1.33813029660673 1
1.14060517544483 1
1.01334279428696 1
0.784340885632253 1
1.39192471343254 1
0.652576686954539 1
0.430814865409849 1
0.854455012061053 1
0.779766152047256 1
0.987068990808876 1
0.992692062327954 1
1.64458166344123 1
1.46595109223864 1
0.820012664313317 1
0.966141551367055 1
1.49027665368485 1
0.190757880845379 0
1.44885029040417 0
0.778110893401798 1
1.46256760401396 1
0.329399805569865 0
0.801178731066735 1
1.5615166920768 0
1.16761346951185 1
0.556539424924523 1
1.13935281473312 1
0.752707683269514 1
1.12425930475718 1
1.09203914904075 1
1.48150641367369 1
1.17909422347334 1
0.535682738817748 0
1.00049564246076 1
1.1178799336534 1
1.41879268393007 1
0.817029479994212 1
1.17654208733321 1
1.14825510300566 1
1.02613630246165 1
1.51607398047136 1
1.49244305371559 1
1.25456068297746 1
1.03193498746609 1
1.36411546000725 1
0.780746006752337 1
1.54744155102381 0
0.987557018920289 1
0.37115926097128 1
0.484197531925756 0
0.832639730664548 1
0.506865948183083 1
1.42412657444179 1
0.590673892312027 1
1.22854150817985 1
1.12292872801538 1
1.18524774613626 1
1.9383856431387 0
0.879662508378697 1
0.955319245615157 1
0.815376192886245 1
1.14642392539435 1
1.09149238254442 1
0.862724643559693 1
0.670321438359056 1
1.14681529237825 1
0.682579947716106 1
0.69552236033542 1
0.531489146052416 1
0.847212948774006 1
1.203370636963 1
0.993952592995319 1
1.39499656815778 1
1.26596211605602 1
0.562527298998604 1
1.46641963073946 1
0.695577951224602 1
0.534059007979771 1
1.23868639943959 1
1.2085932912733 1
0.736685455094344 1
0.41441621440709 0
1.40418021406049 0
0.569514083910777 1
1.05041470331027 1
0.960332208677584 1
0.440577228679286 1
0.920114046122861 1
0.591713053265263 1
0.825364345637116 1
0.85181485582373 1
0.867947377970527 1
0.945922409804771 1
0.533117692039886 0
1.19394154795884 1
1.24914213258728 1
1.30070970617709 1
1.02969391319222 1
0.900672575269163 1
1.42127748960509 1
0.607674975882097 1
0.610451228795338 1
0.466524829701968 1
0.505358155018506 1
1.05395104179289 1
0.760564193475529 1
1.24227044024811 1
0.681537494911139 1
0.760308766483326 1
1.14930278254323 1
0.910806321256314 1
1.20581599891795 1
0.499164606917983 1
0.769779105780586 1
1.27033892576698 1
0.879909703148944 1
1.17019662143959 1
0.915123641383114 1
0.559676179962408 1
1.10354937686028 1
0.646003407834423 1
1.11799583633746 1
0.986000312632484 1
1.16493640911265 1
0.867427035705751 1
0.652080444668744 1
0.757110431501475 1
0.485392139200917 1
1.17677670088872 1
0.622063207432097 1
0.765986568868696 1
0.982056359228022 1
0.957641008831501 1
0.730586942507706 1
1.06271775328177 1
1.40272902705798 1
1.2952697864542 1
0.857055089279656 1
1.02360671144487 1
1.20679796307404 1
0.952640932696229 1
1.13871960464467 1
0.787263653246478 1
0.90395489833141 1
1.38416053117396 1
0.910945209995808 1
1.51626104656315 1
1.21677173063182 1
1.02251616074261 1
1.07780085448392 1
1.26139919873398 1
1.24570827375191 1
0.674505461464152 1
1.29137725346372 1
0.722656544152411 1
1.24502387947994 1
1.15695650448564 1
1.15492451790581 1
1.67989398493864 0
1.72835579427657 0
1.80764489328146 0
1.21879741734658 1
0.871139863289879 1
1.03015832333619 1
1.21228095873309 1
0.763248630658198 1
1.07872630478703 1
1.20816397352826 1
0.627175906465886 1
0.842176667209934 1
1.11548191897345 1
0.66000355700685 1
0.731184093414806 1
0.864909674590186 1
1.05540580189226 1
0.898506101713973 1
0.694740893854539 1
0.495460765314323 1
0.476544023649894 0
0.738604316006543 1
1.02337806466746 1
0.920174260996413 1
0.918479792123405 1
0.779636938915422 1
0.577290125125879 1
1.09424689794318 1
0.823519277206553 1
0.874187186310282 1
1.09728276352783 1
1.23875329921881 1
1.53118775866985 1
0.899747523719984 1
1.3831822581156 1
1.37917280842043 1
0.915834960755931 1
1.56403340899456 1
1.20365300377433 1
1.0749233071692 1
1.09601234624016 1
0.840697341210095 1
0.577219849971388 1
0.965884211559105 1
0.476276491594865 1
0.625378625580622 1
1.2629640441824 1
0.676916559793383 1
1.02055976619553 1
1.03085894494433 1
0.496704534934071 0
0.784377840862535 1
1.23864157190441 1
0.92636201199509 1
0.865897048260483 1
1.47371989953454 0
0.925558274456997 1
0.714936251380054 1
1.15413279394624 1
1.23844983492052 1
0.949743915546806 1
0.93570770393165 1
0.897012127337044 1
1.66565828577525 0
1.07637640691243 1
1.47966801385428 1
0.934320074104342 1
0.970673679383495 1
0.991095581493877 1
0.388339395356261 1
0.813908669471338 1
1.15147315044569 1
1.01465013615714 1
1.30005496556629 1
1.54854351733122 1
0.457230186122525 0
1.081012379979 1
0.760951193782272 1
0.584555739845497 1
0.65225198069315 1
0.717214532928897 1
1.40917259567757 1
1.49678379705295 1
0.760320308627151 1
0.761017022466545 1
1.00020872882014 1
0.291988417904452 0
0.99498846559478 1
1.06128772036635 1
1.14134994464085 1
0.857893395792171 1
0.570101485344077 1
0.434513661254238 1
1.11423107499288 1
1.20536502540462 1
1.05181135642176 1
1.06688479280142 1
1.24768300898987 1
0.703058914073854 1
0.74241617440123 1
1.01655120296742 1
0.938719903549721 1
0.778895107922638 1
1.45940432323289 1
1.51010099686036 1
0.81869298943486 1
1.36491090377335 1
1.03252385238055 1
1.14553952923612 1
1.26907029966402 1
0.664099378176291 1
0.60748436354468 1
1.54562574209304 1
0.617353109235934 1
1.08795045803679 1
1.47243935446918 1
0.569708332657386 0
0.783430999302944 1
1.15635094985085 1
0.885273655265733 1
1.52728346861287 1
1.28363877393994 1
0.708204307768783 1
0.659796665673719 1
0.646890424105303 1
0.548192955670467 1
1.40898328600268 1
1.07661465548783 1
1.33959143252142 1
1.51761035715758 1
1.00608001109474 1
0.793928367971259 1
0.675162636010168 1
0.742252837420719 1
0.849863403994975 1
1.00948730689021 1
0.982042217429956 1
1.00447502987814 1
0.112098975371973 0
1.18664930541989 1
0.990365291266916 1
1.09149069425173 1
1.09110788766498 1
1.05557894036097 1
1.01435209929877 1
0.654032473772701 1
1.01341697973793 1
0.548772666482357 1
1.25605349047015 1
1.09012320910132 1
0.620983695412577 1
1.10734272728254 1
1.03442628247093 1
1.6086272730311 0
0.711785090129264 1
1.13175315023099 1
1.33587602942537 1
1.70211933228779 0
0.534544488904283 1
1.46967011070289 1
1.32893111477712 1
0.721950769753927 1
0.50851991753352 1
1.12706119127196 1
1.29181069639723 1
0.724081820906407 1
1.22005120708357 1
1.32491734159729 1
1.23796838535123 1
0.872523338044345 1
1.28839010995264 1
1.63185237792359 1
0.835414181207629 1
1.09273747141494 1
1.40753274123651 0
1.24851988144677 1
0.762511923017785 1
0.937709301905614 1
1.12459059872028 1
1.0902051910105 1
0.727499400523962 1
1.17395575942715 1
1.04639680839606 1
0.467280046091295 1
0.990860055837292 1
1.74108061746841 0
0.910651151960996 1
0.714342308678295 1
0.916531875920036 1
1.13032687373422 1
0.947497332181436 1
0.689446367097125 1
0.989465337885938 1
0.591373146106068 1
0.730203482973895 1
1.00191694394601 1
1.0504757016017 1
0.430191438817922 0
1.40222002305093 1
0.675480280817755 1
1.07147749146402 1
0.939317832731608 1
1.09818254199934 1
0.705583753908854 1
0.547234000695195 0
0.664357514208537 1
0.258650698316785 0
1.14172451421172 1
0.684108569152764 1
1.48328200178606 1
1.25950285804394 1
0.799170298969474 1
1.08121087385391 1
0.863812003548361 1
1.2405736529017 1
1.03243519411509 1
0.789585158933117 1
0.828528665463863 1
1.34230006079948 1
1.30101993220694 1
1.35496339888777 1
0.933018431694072 1
0.720062561410238 1
1.58809641451393 1
1.62082019923857 0
1.13225170391997 1
0.392958818216992 1
1.35447124514718 1
1.23843322175513 1
1.3780674701398 1
1.2468832874347 1
0.524797208619027 0
1.12063592990744 1
0.844420194806583 1
0.958439249004801 1
0.910449409912129 1
0.88913371154143 1
1.25103796245358 1
0.872492182278162 1
1.25274818372647 1
1.11782931639304 1
1.23485221886399 1
0.7768523435928 1
1.23913428539908 1
0.777448196134828 1
1.22502126995035 1
0.182290432506708 0
0.672241778860049 1
0.574094171409965 0
1.53937304621106 0
1.02653015293074 1
1.02162726586553 1
1.48525428639611 1
0.639932172334764 1
0.682434760039239 1
0.978974260497766 1
0.961647511386408 1
1.09613482314955 1
1.42264045497328 1
1.18614071981274 1
0.951905125266415 1
1.4480324576736 1
1.13761215225583 1
0.963767690567685 1
1.27513335381504 1
0.644282684314201 1
1.27322995549648 1
1.23934815472764 1
0.62203561220115 1
1.10304596547256 1
0.756342141463833 1
0.92500154014904 1
0.770050471919328 1
1.43333133397121 0
0.993700577851275 1
1.06953181668937 1
0.819451731141077 1
0.898261973971087 1
1.15528543529816 1
0.7685204452707 1
0.882841322997323 1
1.17970508575371 1
0.894192850160061 1
0.898664241970926 1
1.51944075300268 1
0.853229132458973 1
1.13532205019801 1
1.59986087839538 0
1.01906077185472 1
0.628314292770257 1
0.857026725585832 1
1.45004493448512 1
1.02721548373127 1
0.848606583642992 1
1.17850144209411 1
1.26961138474319 1
0.764616960652785 1
0.680604049239779 1
0.420588935632527 1
1.32881636800519 1
1.50257054454082 0
0.677177282780207 1
1.01745016473406 1
1.01794612656013 1
0.58595065167232 1
0.554932292035993 1
0.931201260049549 1
0.747571708436533 1
0.922075382585567 1
0.987198772102262 1
1.10955446872844 1
1.2203099296767 1
0.864167631363247 1
1.25190200953796 1
0.701401617019166 1
1.16554426727647 1
0.774677251371243 1
1.16387204340333 1
0.590347917958929 1
1.26858072601361 1
1.08912638360298 1
1.01964976445649 1
0.55509830048082 1
0.751558810839502 1
0.869858172716659 1
1.12747257963285 1
0.85311408928844 1
1.03486283748799 1
1.09828936433746 1
1.06054401313169 1
0.477488548437474 1
0.49501982272859 1
1.31901472914233 1
1.10090641599287 1
1.0543058932502 1
0.665095853014626 1
0.684038382209366 1
0.748254779857109 1
0.992283956742361 1
1.30229495924819 1
0.962162673330901 1
0.811556598227544 1
0.68466590549161 1
1.20197265468814 1
0.92725114912036 1
1.12513662347646 1
0.538708279569774 1
1.27273881149669 1
1.05404060029558 1
1.48598295774592 1
0.742678484895984 1
1.07287516844313 1
0.389876235569442 0
0.707269060261602 1
0.605115750779848 1
0.686434046533068 1
1.77261539860986 0
0.821328154950032 1
0.65076279994968 1
0.767997357698181 1
0.916145993014919 1
0.789314982195635 1
0.30621668098828 0
0.815161522959402 1
1.24926699214507 1
1.39423167687875 1
1.14773534427023 1
1.17080160317882 1
0.678211742239358 1
1.60600674551745 1
1.17959443523896 1
0.991191575636418 1
1.30023462579252 1
0.995339907338978 1
0.847273829509682 1
0.725327846091332 1
0.646469886985521 1
0.834468681410892 1
0.991530639382759 1
1.09416778703043 1
0.902617594915638 1
0.416068217371846 1
1.20647563990735 1
1.30779360128555 1
0.501001906023844 1
1.17404178532699 1
1.28508265113526 1
1.01819594126369 1
1.11123275764324 1
1.15441516806429 1
1.50196214067319 0
1.04254517542146 1
0.966944355027624 1
0.894499311955717 1
1.40315217292683 1
1.32594435287092 1
0.473470763170842 0
0.914602971463354 1
1.1212340685972 1
0.40658589288858 0
0.980206243324872 1
0.715350469093953 1
1.04711858848274 1
1.11779390678011 1
0.826881181857126 1
0.526765970926835 1
0.75216299940559 1
1.21485285529744 1
1.11553151699519 1
0.902516067576303 1
1.41961340967194 1
0.779166385113847 1
1.12873631757336 1
1.22295563800298 1
1.41887842799538 1
0.846174358012908 1
0.87938427552188 1
1.54185050353435 1
0.656659357470488 1
0.795925051760397 1
1.22873776260782 1
1.24753780452756 1
1.19570542192955 1
0.536837447950935 1
0.850109130979493 1
0.487628383951187 0
0.442607673089202 0
1.26347333514434 1
0.955256649061257 1
1.23604576536983 1
1.08192954893371 1
0.804486240562246 1
0.811949341197842 1
0.569735757638624 1
0.706977455338259 1
0.979663864072734 1
0.481496207616454 1
0.524464797421251 0
0.547922750371995 1
1.37578409553828 1
1.15711053394287 1
0.802297434073357 1
1.13091192937065 1
1.32700981700699 1
1.2433589705601 1
1.54455466870251 0
1.11727523886443 1
1.0562807125712 1
0.872564730472719 1
1.26689989429454 1
1.34995010071688 1
0.712386924934086 1
1.35240519217721 1
1.02006853656411 1
0.659821417934438 1
1.43776532686561 1
0.660792949562486 1
0.715896482575894 1
0.632519935223076 1
1.37876361032982 1
0.846325350187517 1
0.858207382235391 1
1.20133398689546 1
1.16384617597276 1
0.97149536527884 1
1.22404761207604 1
1.07618717720183 1
0.286958818220966 0
0.472037566929995 0
0.423123425257083 1
0.797941698736916 1
0.986519322445642 1
0.637973353266282 1
1.33502557711432 1
0.815003833069738 1
0.881467785499332 1
1.37037503779199 1
0.936017273575828 1
0.837314709404989 1
1.03454751739381 1
1.39281917658569 1
0.933285091361974 1
1.21844101145333 1
1.35198385076123 1
0.929185119040466 1
2.028334158832 0
1.26899289020707 1
0.642631550764862 1
1.16788298788619 1
0.95562978416599 1
1.89422562142869 0
0.751650019789045 1
1.20048144658782 1
0.947697937043808 1
0.491863524877225 1
1.05493169221085 1
0.848842898668943 1
0.864242451174638 1
0.915887266980404 1
1.10781743369394 1
1.37981198174086 1
1.74884561708724 0
0.407083000774155 0
1.08046904123488 1
1.39630274144158 1
1.1225200243624 1
1.34331768767132 1
1.28731115474041 1
0.916547437132321 1
1.40798512138274 1
0.966092674859022 1
1.07627026872502 1
0.87899397531723 1
0.589178174489812 1
1.14079666774452 1
0.924146199605619 1
0.856000639500204 1
1.49464993071696 1
0.813869108145896 1
0.326182602390564 0
0.587738070742733 1
1.2210665666471 1
0.571603675775238 0
1.20429076144556 1
1.02769061734997 1
1.28577324474379 1
0.592549417725667 1
0.694533968633398 1
1.21138450222776 1
0.933085274679125 1
1.12349812420295 1
1.0897382019649 1
1.09674117357477 1
1.12832973003294 1
1.09665283745919 1
0.56181217167232 0
0.873551737570408 1
0.626064680192596 1
0.770603317937817 1
0.975247939973606 1
0.649627889031413 1
0.642217267548392 1
0.864869545648888 1
0.72664337755653 1
1.07877498534245 1
0.294616602129054 0
1.06129808034348 1
0.434351878763669 0
1.37059236360524 0
1.31875037462423 1
0.750706015914414 1
0.870530546991914 1
0.94361475070369 1
1.08878540051968 1
1.02933311960738 1
0.941581027247461 1
0.607255745831726 1
0.535722241622221 0
0.774562264266311 1
1.12614601844964 1
0.976131021747673 1
1.31843842282261 1
0.805707766585841 1
1.58713336936986 1
1.0334581363713 1
0.870222163906743 1
0.792453865081978 1
1.25877312873744 1
1.08731679237484 1
1.21086919532928 1
0.387373905894693 1
0.966752972031007 1
1.34953476560492 1
1.16884530817636 1
0.49240201071623 1
0.810178096332828 1
0.833621761004124 1
1.30854784355058 1
0.757641212387165 1
0.764984647541228 1
0.520906147157689 0
0.904802998001808 1
0.955401810341413 1
1.0343209309789 1
0.819449798560077 1
0.865661351529173 1
1.54339112541192 1
1.15295424184524 1
1.83883351853628 0
1.51033339345391 0
1.40098685383761 1
0.534488777104097 0
0.71165300220009 1
1.22225292350959 1
0.906625499448324 1
1.15766063946742 1
0.892177347086985 1
0.546390924704935 1
1.11966666437399 1
0.848563935849177 1
0.937670702617179 1
1.3031413516265 1
0.697988453967934 1
0.904402522887524 1
1.05277388890399 1
1.17645171707692 1
0.947200977848236 1
1.18777729159997 1
0.996355772651782 1
0.941857735679486 1
0.437848624784059 0
0.45917305072842 0
0.969758672098714 1
1.41097078145634 1
0.598618080033684 1
1.09178931702116 1
0.897360531595307 1
1.2818748909537 1
0.709842314235491 1
1.20770566169198 1
0.739998356073083 1
0.888472308274367 1
1.02641655266063 1
0.42964130658761 1
0.745739885142739 1
1.047026693202 1
1.00982940749116 1
0.705155155245969 1
1.13410182216093 1
1.07698377599707 1
1.30803762595035 1
1.14484664394275 1
0.409902144109367 1
1.1756302751436 1
1.09994777685837 1
1.49935081753895 1
0.790469109809778 1
1.06602751851009 1
0.824234706029402 1
1.25372408756964 1
0.607481374737766 1
0.770133455040099 1
1.55684415402546 1
1.42728022473476 1
1.01496675316735 1
1.31489308366444 1
1.24055237287846 1
0.700146893889173 1
0.858026629682993 1
0.665621193704681 1
1.27176840360931 1
0.986320098440083 1
1.07894790728153 1
1.50472910069567 1
0.86530220483253 1
0.847832649598093 1
0.72046672135591 1
0.937096520101687 1
0.41675446343118 1
1.37292490640032 1
1.52104883778875 0
1.11276287944905 1
1.09078211117198 1
1.03283302660904 1
0.874491881229479 1
1.01934809003443 1
0.842100670034534 1
0.774257741196817 1
0.851055020513838 1
1.06599834910071 1
1.16867355068819 1
0.753351152680141 1
0.910676645855992 1
1.57771883663341 0
0.945045027608345 1
1.07971624489504 1
1.13796378606424 1
0.519554915086229 1
1.67117173793983 0
1.00671093909763 1
1.26389032035534 1
1.35148513355429 1
1.11391426381573 1
0.601513561258892 1
0.854803577940495 1
0.967638026040825 1
1.18580677577704 1
1.24577389191807 1
1.04318891267221 1
1.1088384115806 1
0.553462101414882 1
1.35446148427529 1
0.770549629188083 1
1.12176359025324 1
1.07237053662821 1
0.843163836835483 1
0.90116183205077 1
0.981940904035159 1
1.08345450587811 1
1.07104285366949 1
1.05722225175479 1
1.38622360886833 1
0.576357862459419 1
0.956530892706742 1
0.984821723024063 1
1.02553269714191 1
1.27091053472874 1
1.08778912865635 1
1.22821093227621 1
0.969002424783158 1
0.869081478286416 1
0.737935685867042 1
1.1659673402828 1
0.760598337062076 1
0.845386428991265 1
0.469465780320908 1
0.347996821442972 0
0.136281224509624 0
0.779258056794288 1
0.977660054182755 1
0.873006533945841 1
1.41895856364584 1
1.02559265883467 1
1.14947678376058 1
0.741779609824404 1
1.04314880262484 1
1.2943128489338 1
1.1405780778304 1
1.46862370255978 1
0.761826760920502 1
1.12435450496849 1
0.713601657334574 1
1.05382103411509 1
1.06129427576751 1
0.691446424032633 1
1.37654366811138 1
0.459138452180268 1
0.521434225728917 1
0.854721441631128 1
0.882746227797573 1
1.22802721736395 1
1.11256563661573 1
0.756159888060786 1
1.34857500510709 1
1.18273970067823 1
1.42321331031778 0
1.41403974148382 0
1.46979794068223 1
0.88916104067464 1
0.874070124906193 1
0.832448640554335 1
0.554296548378943 1
1.18943156093294 1
1.67741588603525 0
1.28723078352363 1
0.996172916708026 1
1.0671812432772 1
1.07953348456033 1
1.15197571082874 1
1.31377770808715 1
0.915650163034201 1
1.43027474640491 1
1.02269183449338 1
0.785463123446524 1
1.08708940370363 1
0.481168383821833 1
1.21600427577167 1
1.34105189853851 1
0.88413165367955 1
0.490422264397613 1
0.851842270092313 1
0.676178448495494 1
0.651843870224659 1
1.17898322651305 1
0.45751206438759 1
1.09773006360747 1
0.574744100496177 1
0.710380120059318 1
1.16847213431037 1
0.791631510864765 1
1.08498234307624 1
1.60215117820362 0
1.78232651259055 0
0.996815878554582 1
0.84450430231927 1
0.675463294288164 1
0.937379594102518 1
1.22147552774111 1
1.39336236964525 1
0.665407200893982 1
1.73663169903999 0
1.34446839217157 1
1.00076190439126 1
0.649271875758947 1
1.28163052377791 1
1.12904306160131 1
0.926549428837137 1
0.832700426395084 1
1.40122330848985 1
0.674944123463939 1
1.43864038642751 1
0.732399577834079 1
1.00322163703489 1
1.35900985697683 1
1.31108116933629 1
0.905617112780213 1
1.61061909832309 0
0.871997289177765 1
0.702185203486144 1
1.2910757731935 1
0.372690580422954 0
0.974999995355514 1
0.983216730278182 1
1.49524266299667 1
1.18660228414673 1
1.20572361716084 1
1.64518468706214 0
1.41219269707992 0
0.781583956583047 1
0.897747767687443 1
1.0715110968626 1
1.15710598289274 1
0.878626758034174 1
1.31937330788481 1
0.744088810988896 1
0.882843259893584 1
1.20089479427677 1
0.854660457505773 1
0.8670088587453 1
0.871178470490743 1
1.44428391456453 1
0.0628499293415815 0
0.662750335843051 1
0.794035227196672 1
0.62687984346778 1
0.625244640247975 1
1.13040233945145 1
1.24917028392324 1
1.27324967823455 1
0.760814154352256 1
0.993218003130527 1
0.866422915168924 1
1.06288925505177 1
1.47817332873424 0
0.880818892058192 1
0.986591723942411 1
1.01590972336301 1
0.468002629616517 1
1.10014540088311 1
1.06673418399167 1
0.548587440458804 1
0.906958843659142 1
0.349748686936058 1
0.996935270974402 1
0.461527315962697 0
0.995315793127751 1
1.19424127941431 1
0.576670923346369 1
1.19076233322339 1
0.735252476944046 1
1.05021624627553 1
1.32127742706017 1
0.41432055823737 0
1.0358630985673 1
1.05768174190686 1
0.745226794952236 1
1.19252007482667 1
0.917592763204816 1
0.724944694070073 1
0.696780328024996 1
1.2574066200766 1
0.83254746777809 1
1.08046131555916 1
1.29276595370103 1
0.962664113110473 1
1.13731655813003 1
1.01420474349415 1
0.798770375737352 1
0.89306609598988 1
0.578060089733127 1
0.999283563671215 1
0.540745370348881 1
0.615244994192331 1
0.953921615083335 1
0.72456687386735 1
0.506948297123803 1
0.978262170422751 1
1.10392000038993 1
1.19369804278281 1
1.63176655591481 0
1.34960463567793 1
0.887490803802425 1
1.3588222212703 1
1.04962103271278 1
0.997255098978231 1
1.27285849072825 1
0.52401572260256 1
1.01703587352385 1
1.43340309413972 1
0.788815727730355 1
1.31923355133039 1
1.28368051739852 1
1.05209172930832 1
0.639484247086745 1
0.989736874306772 1
1.38355551040389 1
1.18086807027243 1
0.843528873429911 1
1.85456267963448 0
1.42241919543812 1
1.23624956274973 1
0.782724929124755 1
1.24012203369216 1
1.35039660409196 1
1.00424743950988 1
1.3106593200501 1
0.851678737237473 1
1.39794671137207 0
1.21609869475774 1
1.13425642195266 1
0.796799108221896 1
1.06322701452157 1
1.33373358576772 1
1.07524556246034 1
0.920500379647327 1
0.686587674647553 1
1.2111859682183 1
1.28379673041048 1
1.00400430563262 1
1.6292567461638 0
0.797422876302327 1
1.06235860868818 1
0.71529639148748 1
1.65290203576422 0
1.17718188418507 1
1.22198502975541 1
0.931081781739888 1
0.517441084797596 1
0.882666175355916 1
0.930886071296909 1
0.630221122124517 0
1.3089312250944 1
1.00184639819643 1
0.473579707199089 0
1.02186287370261 1
1.16670181468411 1
0.758155642075228 1
0.811498895245431 1
0.499778982053263 0
1.91612130498702 0
0.576179432607484 1
0.948122183880002 1
0.804749373663466 1
1.16777516629989 1
0.513793246205286 0
1.02089151725402 1
1.31282052837719 1
0.612971114679414 1
1.07826069845907 1
1.16225992899534 1
0.558211058277579 1
1.23866647669833 1
0.765075816135281 1
0.792907008955012 1
0.720395878434008 1
0.727906825761084 1
1.59310527476004 0
0.843948722735392 1
1.25788494055603 1
0.680747141783123 1
1.19163817008755 1
0.913500349530155 1
1.26279270753282 1
0.343310921105268 1
0.982092226703925 1
-0.0788573950093098 0
0.764518219221211 1
0.864736393546596 1
0.627345659170155 1
0.747656006983939 1
0.99369007122377 1
0.919021263156724 1
0.734314341680189 1
1.32543669833084 1
1.00850540060807 1
1.04362964499822 1
1.61524276568823 0
1.23720130498764 1
1.01527297414683 1
0.742149425695532 1
1.51210616083983 1
1.1625515819264 1
1.30611398081486 1
1.3337773311999 1
1.32902278457738 1
0.740594998975724 1
1.23924399103334 1
0.932686199908145 1
0.890577981881756 1
1.11139263836512 1
1.15936280511994 1
0.634582041588307 1
1.09977674630716 1
1.49529488824734 0
1.47696279949997 1
1.58166227207227 1
0.667775573871904 1
1.38287797665664 1
1.20662573298462 1
1.37713277773485 1
0.872609626365043 1
1.21343831691006 1
1.01020543903436 1
1.01017810376639 1
1.21353734572763 1
1.45567721109083 1
1.34780010233895 1
1.4545700217194 0
1.27781329884084 1
1.30877140926004 1
0.534450757024785 1
0.916026361139937 1
1.42772038563663 1
0.990600385375721 1
0.642629397232016 1
1.29210061622103 1
1.16661995095471 1
1.24386328764779 1
0.966157273581843 1
1.30030772740227 1
1.581283130887 0
1.08881634381551 1
0.681290805273417 1
0.886009968552277 1
0.772287944840758 1
1.24423690391434 1
1.37296265198513 0
1.36325087773312 1
0.60269196382324 1
0.569063005640648 1
1.70210716239374 0
1.39561348274687 1
0.464565841085537 1
0.727626655074922 1
0.951007372232969 1
1.04662557828088 1
0.881840462246324 1
0.767596100628459 1
0.842320484180557 1
1.44024126317633 1
1.03010501744135 1
0.927443849022218 1
1.23627722922452 1
1.82053340382877 0
1.16840050548514 1
1.3428976645468 1
0.494246600302538 0
0.562468719354094 0
1.10849914304092 1
1.24862075480496 1
0.921458092528593 1
0.823209762473298 1
0.971106582589565 1
0.394070291405795 1
1.11761117199266 1
0.222543528757656 1
1.33859732768042 1
1.16593443751113 1
1.16721607199875 1
1.05210958132797 1
0.881656945158451 1
0.698964378750305 1
1.31832257992991 1
0.837256881506117 1
1.00016275832558 1
0.934956469817186 1
1.13207241445807 1
1.02024591715061 1
0.891011357536121 1
0.721996219493595 1
0.691671312295976 1
1.03097524818138 1
1.0414296658146 1
0.967161502541764 1
1.1212965593358 1
1.07984961390886 1
1.50337733124365 0
1.56268534347139 1
0.628851572165713 1
0.875510079386575 1
1.43243973255252 1
1.12229213012533 1
1.17150397056941 1
1.2961689256991 1
1.26422073453291 1
0.972086590466826 1
1.31269888676208 1
1.14298189626845 1
1.24062170097091 1
0.970127702636151 1
1.14247831653753 1
1.09936431341211 1
1.42262541818 1
1.12072848001574 1
1.25058675002629 1
0.942547718330208 1
1.19406206828164 1
0.967068268885878 1
1.05450167905172 1
0.313001723926579 0
1.09074801320004 1
0.761770745209595 1
0.702635533658824 1
0.917855358176318 1
1.2225813168176 1
1.54810375134339 0
1.02296343277599 1
1.26670580348107 1
1.61344757127714 1
1.20986667594916 1
0.936828230482521 1
0.553530799434919 1
0.618631626984594 1
0.530043980463316 0
0.646336927166385 1
0.883652943794666 1
0.674448268476438 1
0.764976440332641 1
1.45548518542648 1
0.700898296137554 1
1.03200857145729 1
1.45179229362895 1
0.939105761338871 1
0.73318103274717 1
1.09873976561583 1
0.830073496886519 1
1.04294393402746 1
0.812868668313331 1
1.15389880532444 1
0.938112936875092 1
1.32488242391409 1
1.29385482640334 1
1.23545438078851 1
0.947221739569357 1
1.01947409756738 1
0.589873850572262 1
0.857356570477975 1
1.14998509358761 1
0.830424130180762 1
-0.114511557119242 0
0.581784869730613 1
0.741384938756267 1
1.01393792041232 1
0.630655927279326 1
0.37459651046226 0
1.00882606219847 1
1.27119837133091 1
1.01265813927588 1
1.11256608067003 1
1.00615092270248 1
0.55921362340799 0
0.775717437571902 1
0.751167836166374 1
1.20289801891054 1
0.92139731903109 1
0.807989424699331 1
1.00890807444461 1
0.923518510119183 1
1.03937719843234 1
0.99463553827222 1
1.67792266097951 1
0.59569385088268 1
0.760639444215991 1
1.13164089206719 1
0.748779247589756 1
1.38435991978356 1
0.545952480632816 0
0.939216057472458 1
0.811914855658693 1
0.909802641079378 1
0.702495873082175 1
1.40959789746176 1
0.855875839014612 1
1.15541757502914 1
0.869966322966951 1
0.402937890867642 0
1.10511083847396 1
0.597075018268047 1
0.816197117866467 1
1.31779584645536 1
1.17807161642391 1
0.972636535940277 1
0.973630647377295 1
1.27651402012575 1
1.00103981080537 1
1.05594386725687 1
0.537169904542244 1
0.987162766508909 1
1.0319842324469 1
1.73553765292204 1
1.33664036808764 1
1.21516381852606 1
0.280994955022155 0
0.98747385767179 1
0.961705762268043 1
0.636591465639772 1
1.23827052123372 1
0.961320845811139 1
0.757726748877946 1
1.31314440947107 1
1.08066038363256 1
1.45166256088912 1
0.430238645874509 0
1.36968701466359 1
1.02452181516151 1
0.684332790218251 1
0.893527801250246 1
1.25762690110161 1
1.03488343892999 1
1.11567341522493 1
0.982256836026933 1
0.720682321993926 1
0.879206216447666 1
1.14753954571557 1
1.19681845379667 1
1.22813723831265 1
1.39753975771524 1
1.10430936798039 1
0.787535004951428 1
0.777297264195 1
1.13005956147968 1
0.620493215912872 1
0.689495303461717 1
1.24121819785708 1
0.421301740267727 1
1.14473734524299 1
0.560178180782591 1
0.596596793634661 1
1.16331140587284 1
0.358298197196454 0
1.41773543608434 1
0.478885907036506 0
0.732299519819696 1
1.04119133812078 1
0.871871844473953 1
1.13871617632404 1
1.0559386496701 1
1.31392584612403 1
0.730156342081933 1
0.793470861480158 1
0.995736941244711 1
0.658850622411836 1
0.897208862957511 1
1.01094982481231 1
0.945304754461951 1
0.781320183047354 1
1.14067520029365 1
1.00704255444247 1
1.0590751980678 1
1.1707383690884 1
1.39236445938469 1
1.70336458767971 1
1.00551326572449 1
1.22902380006099 1
0.578326260248693 1
1.87191253602167 1
1.10032097449464 1
0.952632444261923 1
0.722768523755805 1
0.742850699424335 1
0.705376960932947 1
1.53928183199426 0
1.64470479947654 0
1.42132257598205 0
0.718821327274146 1
1.04414326793035 1
0.807229411351485 1
1.32136675389027 1
1.11911578720725 1
1.36634824698704 1
1.16554738350926 1
1.10009259661824 1
0.206698933376619 0
1.67596362439241 0
1.27077542060787 1
0.752216723689493 1
1.07907568075026 1
1.41780109311792 0
0.921689844320038 1
0.7391631266415 1
1.71960724438178 0
1.25062046402198 1
1.16304219169541 1
1.49826453278055 1
0.884394319291989 1
1.0111064030151 1
1.25276398352201 1
0.944126418441538 1
0.347126624693557 0
1.91089266555707 0
0.554904916762682 1
0.692404393304352 1
0.970931708458223 1
1.50018702362038 1
1.313348017233 1
0.858766244623516 1
0.879756301400895 1
0.556969355652694 1
1.2118617748267 1
0.387900356721444 1
1.45695162119813 1
1.06691847739683 1
0.591655242227972 1
1.13536569676727 1
1.15507979239906 1
0.61040140785113 1
1.01388082006782 1
1.61550568039182 0
1.1700677970952 1
1.01777946249261 1
0.844723372963265 1
1.65578107769668 1
0.858699463400554 1
0.947372789934808 1
1.02327651688051 1
1.1413775063724 1
0.987484553419406 1
0.903551389011315 1
1.41869007010756 1
0.945823538003838 1
0.674888360758923 1
0.99235155885029 1
0.703299669669291 1
0.795265739558613 1
0.738272559088298 1
0.781943210248174 1
1.15635719916169 1
0.260751250603833 0
0.94849949652092 1
0.911038102920743 1
1.3412143412398 1
1.09264238762364 1
1.03950948468424 1
0.982072006392198 1
1.28347129526778 1
1.06239139345796 1
1.14341183315674 1
1.13301534524129 1
0.822448795850332 1
1.51061819605973 0
1.28956843195028 1
1.24041845009774 1
1.01516673398632 1
0.891627899593277 1
0.581563018743788 1
1.28367000775639 1
0.95905634241315 1
0.664210931351995 1
0.534589734775387 0
1.20006370547945 1
1.35661772270293 1
1.02037975753571 1
1.07279010660693 1
1.05379336664841 1
0.984354989862567 1
0.361640603092878 1
1.27738990065387 1
0.950257921725012 1
0.900213023113589 1
1.63468245577423 0
1.2130909831617 1
1.05166623414737 1
0.704425394193149 1
1.28731973637973 1
0.687166645623708 1
1.24082621014839 1
1.30465967828982 1
0.552866802630327 1
0.460090126069114 1
0.543709203664385 1
1.40782719300253 1
0.521997979613574 1
0.773825077070902 1
0.990889257650609 1
1.45014265390392 1
1.20754634772045 1
0.657144530464113 1
1.14251384530383 1
1.16152394686047 1
0.517597230761339 0
1.29240551129684 1
1.39342917603011 1
1.63315587559405 0
0.760836269215021 1
0.851004011497662 1
0.818380492939208 1
1.38719222258202 1
1.10553431017708 1
0.693100131265754 1
1.38363708843845 1
0.481089192958401 1
1.09037631842747 1
1.19553314213802 1
0.587969718273114 1
1.31986595251109 1
1.40246393036997 1
0.946255697487754 1
0.983305013630876 1
0.796984044462469 1
1.05904849623391 1
1.30775452677643 1
1.07261247808848 1
1.58908639547838 1
0.952715898337421 1
0.497238291018394 1
0.98223633152806 1
0.853470076879296 1
1.2860869544378 1
0.343517875463481 0
1.39028328522006 1
1.34737514256477 1
0.446459526917839 0
1.2384285735554 1
1.2343969050392 1
0.673709760341352 1
1.2122622611978 1
0.841400659085674 1
0.866331598592576 1
0.319039851711774 1
1.18519131978529 1
1.08954137839825 1
0.910107533017288 1
1.28264795356454 1
1.391943911117 1
1.10898434637729 1
0.770847603750108 1
1.00168723778279 1
0.882712662340498 1
1.27801521613566 1
0.480596290241294 1
1.21105984382915 1
0.710946741148588 1
0.478598425711919 1
1.51356250839848 1
1.36489823923614 1
0.585014267538405 1
0.484150550821701 0
0.595576717428553 1
1.18068949743997 1
1.13618464763587 1
1.69423748800923 1
0.960235724982705 1
0.92398598168032 1
0.856369006899312 1
1.09225322371904 1
0.517141825522005 1
1.6265608884362 0
0.894975818232201 1
1.32926780895518 1
1.30120855840558 1
0.657625731667136 1
1.2080184198927 1
0.64901052340457 1
1.17241198140718 1
1.028369558809 1
1.04506966765553 1
1.26387531694525 1
1.04381055283179 1
1.33675602980688 1
1.28672352413188 1
0.957267775129524 1
0.686734870013532 1
0.6978234709617 1
0.927900276744585 1
1.70125749791823 0
0.698007456209854 1
1.5796608855238 1
0.857224829300699 1
0.646713146654724 1
1.11049169070112 1
0.80592805756753 1
0.768637323395588 1
0.674262941366597 1
0.785948674460361 1
1.15097210105404 1
1.74044735511032 1
0.692404793080267 1
1.21769070207645 1
0.922790536199149 1
1.10909462415736 1
0.516187176345382 0
1.04472641347422 1
1.14852538510847 1
1.60869556833919 1
0.502503140559284 1
1.40361473815138 1
1.42561560069407 1
0.672435046779667 1
0.936524142063059 1
0.994966672046244 1
0.793382076130372 1
0.890631803938262 1
1.15248977927309 1
0.656126864276255 1
1.06005524047601 1
0.592597263196447 0
1.04569295044724 1
2.0491156723781 0
1.18075445758432 1
1.80392522182457 1
1.40472292983275 1
1.08043018909268 1
0.699375987649437 1
0.781492654683176 1
0.580975401910164 1
1.2746099540169 1
0.787180092431032 1
1.14705725359178 1
0.929136349991978 1
0.755519767468207 1
0.856209727410154 1
1.31291639079288 1
1.54414193122384 1
1.72973527165853 0
1.140866058877 1
1.14604310743205 1
1.45638287955444 0
0.763813142859729 1
0.75834060757985 1
1.51675296361701 1
0.764780341852245 1
1.4248851232508 1
0.990272015974951 1
1.29375849700761 1
1.04714872823504 1
0.616827928899426 1
0.773364619279524 1
1.35420436908189 1
0.868254759451804 1
0.833585419849127 1
1.11161196983189 1
1.11652964081598 1
0.57602187753721 1
1.36950562228989 1
1.29745720932685 1
1.60742128159912 1
0.735190342999622 1
1.05791435025525 1
0.980251388558671 1
1.02727103310141 1
0.551475256735334 1
0.997142718814449 1
0.67861038127551 1
1.11351671358323 1
0.419489096565446 0
0.792380615678089 1
1.32167314747548 1
1.27231776051183 1
1.1208351614597 1
1.37396384599407 1
0.781775134311168 1
0.479148532379246 1
1.38310503643164 1
0.793219299954932 1
0.981023515445341 1
0.353077837795054 0
1.0542569849459 1
0.484719288538742 0
0.804760798952421 1
1.51194969139652 1
1.40769178963191 0
1.06984630334003 1
0.263456118223158 0
1.07164725606711 1
1.34977854432238 1
0.806854010421634 1
0.92814767855283 1
0.647159948004234 1
0.469033199058387 1
1.16513133274989 1
0.861428375401667 1
0.6175643566311 1
0.96945271638778 1
0.699394797634722 1
1.33649695169723 1
0.723503412231681 1
1.26871395706825 1
1.21148345956094 1
0.438029490257239 1
0.820457075575567 1
0.872445546738445 1
0.801673706300309 1
0.819366717568487 1
0.527994893812538 1
1.11056739468423 1
1.22922189337819 1
0.938176113767132 1
1.15296354255068 1
0.973321630769102 1
0.894538745046931 1
1.21332705848715 1
1.02789840366836 1
0.652419820682973 1
1.22008622155138 1
1.04469907501282 1
0.406575669464868 0
0.988954527181459 1
0.959703593274418 1
1.53270843035061 1
0.908493192946975 1
1.14082821835854 1
0.901848898309763 1
1.52547250524617 1
0.865979497132776 1
1.13200414360082 1
0.823782782643836 1
1.2931074079076 1
0.945190358900049 1
1.17706410975386 1
1.01093520553844 1
0.784759457371971 1
1.0413970694813 1
0.842972462822571 1
0.59881398052848 1
0.681917961244607 1
0.448580896341351 1
0.988059009260382 1
1.16507627372788 1
0.770717198424007 1
1.14722439865847 1
1.0692711129998 1
1.33475023737937 1
1.40155570742357 1
1.19045175434571 1
1.05921596366053 1
1.30202714529029 1
0.676803655646854 1
1.19986388387876 1
0.95397560438022 1
0.911528453043156 1
1.19715226178826 1
1.033980764657 1
1.82221233199774 1
0.727373523882012 1
1.45262131042378 1
0.901719762084341 1
0.967407340131863 1
1.53154603402803 1
0.843565549060623 1
0.264035280553752 0
0.402326874934277 0
0.396127246502466 1
1.20560112100598 1
0.472762835438947 1
1.08977692498458 1
0.670855059453412 1
0.756446020113266 1
1.07203273556765 1
0.657247910244398 1
0.96799227695461 1
0.643067807480742 1
1.10589707538452 1
1.4958213539014 1
1.4221300269002 0
0.670597890154539 1
1.25972314535841 1
0.945393522290594 1
1.25942943948794 1
0.792111179257318 1
1.18173239626675 1
1.20819908522118 1
1.14041341925314 1
1.17444463878679 1
0.788678723533433 1
0.86996927186189 1
0.924232747597549 1
0.748867182151042 1
0.972791944953699 1
1.17051145029867 1
0.796090024082043 1
1.1892818111752 1
1.43901202719467 0
1.14712043557409 1
1.01030182467226 1
0.734752180615625 1
1.24403136425163 1
1.49960069421916 1
1.73607257583588 0
1.06843134231094 1
1.2476285757934 1
1.33314336068744 1
1.04469969726852 1
1.05385226466645 1
1.60184807559143 0
0.947987768055969 1
1.4379759147282 1
0.89395460089884 1
1.12288184519216 1
1.28996112488811 1
0.312777432060477 0
0.356730940831689 1
0.412410400918969 0
0.827893049032126 1
1.29916935022945 1
1.20740844129834 1
0.826173159199223 1
0.726008562041455 1
0.953557769808874 1
1.49752797310871 1
1.3690530989019 1
1.16853356368722 1
1.0553331151317 1
0.990006969280194 1
0.724978289486906 1
1.47205098840498 0
1.20324238920359 1
0.536736645169125 1
0.881871318533186 1
1.21476998078793 1
0.669325521380705 1
0.984895551337353 1
1.09452185658506 1
1.54824532478204 1
0.404854581921124 1
0.540271606403288 0
0.999196018229228 1
0.818018208415406 1
0.604618829051953 1
1.39179181772511 1
0.903500931082404 1
1.54084188143093 0
1.29642468897062 1
0.798770264383146 1
1.17397934891495 1
1.65288799650014 1
1.128863355971 1
0.573049201331772 1
1.38803654607265 1
1.68968582947756 1
0.571553365248427 1
1.10262470784149 1
0.805871576919149 1
0.358388581663194 1
0.584985646801152 1
1.65765264338682 1
1.17001778605931 1
1.18219319864006 1
0.429506673227036 1
1.36848820982591 1
1.1991558766145 1
0.908736915088254 1
0.623843128946621 1
1.03256964616745 1
0.728581192426579 1
0.182999572417529 0
1.21173309572975 1
1.779741291704 1
0.443206235379217 1
1.18161249539415 1
1.04043355462312 1
1.52288515277898 1
1.24997451837716 1
0.879695311017011 1
0.587767493365904 1
0.717888050049029 1
1.24049187260131 1
1.70595856665523 0
0.976152187255105 1
1.25536797805737 1
1.27594546721424 1
1.0746967392188 1
1.17585920872665 1
1.02631798378448 1
0.533201052281788 1
1.11099275233514 1
0.587574150303283 1
0.613177635934006 1
1.34897017724556 1
0.929861336057814 1
0.922161335020432 1
1.11394034928696 1
1.35734299950208 1
1.23080356351716 1
1.55189622727161 0
0.711808657324468 1
1.34954096057728 1
0.912120401732936 1
0.482003690028101 1
1.03770542089379 1
1.2846264582212 1
0.582749028818926 1
0.769811762000709 1
0.81328105660308 1
0.661891593860335 1
1.41787209172494 1
1.20226799790599 1
1.14927672035925 1
0.389249658718333 1
0.537112814886583 1
1.17280342808418 1
0.67135156437987 0
1.42405488703614 1
1.11819232320409 1
1.00898330835089 1
1.15769476407285 1
1.03462252391388 1
1.54527892937826 1
0.606773147251432 1
1.08904407239895 1
1.71790865377973 0
1.14985107468125 1
1.04122398422572 1
1.52228559378267 1
0.887999277945858 1
0.966172665940266 1
0.768997430028999 1
0.645979656538184 1
1.14024178124582 1
0.452891280480252 0
0.964131612541836 1
0.39119550813732 1
1.03155021092365 1
1.04797637492969 1
0.69720823490439 1
1.5932496682021 0
0.763274872609851 1
0.565162179072119 1
0.440461127866787 0
1.42203796701844 1
1.11342988368358 1
0.54911215249138 1
1.15262947063186 1
0.255927789584021 1
1.18468399249965 1
1.15794744037254 1
0.737824062256021 1
1.07360457807608 1
0.952622601035712 1
0.823889022172967 1
1.49039170175063 1
0.886582693262758 1
1.27488685966322 1
1.03440273713606 1
0.451191536380554 0
0.54556452524197 1
1.00077110140623 1
0.941700470544867 1
0.360638789577171 0
0.82117797524353 1
1.64612040206914 1
0.499039793583075 1
1.09177629306428 1
1.02534454878272 1
0.758816212498499 1
1.01270981625557 1
1.37824450883831 1
0.894779426120102 1
1.17831174470953 1
0.881869808186226 1
1.28283891048053 1
1.13800582534669 1
0.732861586749063 1
0.974921704820922 1
0.839042132282218 1
0.71633871259444 1
1.01136048354667 1
0.680335946890401 1
1.34795402378168 1
1.29658583890425 1
1.25464097206414 1
0.989405564514864 1
0.701923629223047 1
1.21728250327176 1
1.23712751909848 1
0.546528717834704 0
0.613315498544651 1
0.609773755037251 0
1.4677761067192 1
1.11082488193082 1
0.760705711027432 1
0.673660942173213 1
1.26863410454297 1
0.969351088462383 1
0.633524899440446 1
0.779296116417845 1
1.40852207419482 1
0.555175493020504 1
0.852773825316181 1
0.978559209584442 1
0.841332082231006 1
1.22140594334186 1
1.2417669112532 1
1.18995931344946 1
0.702350033191807 1
1.20896036644704 1
0.738312073553474 1
1.43219068414658 1
1.14148669708652 1
0.853932917927818 1
0.502247304307981 0
0.942707063328934 1
1.11443455679624 1
1.08151123541403 1
0.951860037675846 1
0.546058807323823 0
0.555044144833071 1
1.32365857419684 1
1.26252507958379 1
1.64836444510068 0
1.10362169549758 1
0.899744123230904 1
0.594298459409474 1
0.265990585758818 0
0.787976964158486 1
0.907616029006288 1
0.411532666635353 0
1.197292395328 1
1.04414524917178 1
1.21872032670699 1
1.34152286911105 1
0.889552214995286 1
0.876889784479337 1
1.27441031664671 1
1.4001175547029 1
1.62258843773374 1
0.420836039577483 0
0.880043359575745 1
1.24508529254553 1
0.824916125705206 1
1.12503129073558 1
0.650148709656333 1
1.16178832411314 1
1.17008793103956 1
0.896750929649865 1
1.08505532136442 1
1.05526057194338 1
0.76239891077787 1
0.851843286257384 1
1.17960194109478 1
0.463795655634929 1
0.793512003830334 1
1.44466704067026 0
0.967959119686075 1
0.721567640658421 1
0.709556516787424 1
0.607122434938702 1
0.858601144194436 1
0.858259102897251 1
0.86039686198914 1
1.01349645907419 1
1.37297823933355 1
1.38656817371909 1
0.989981157970542 1
1.13241586052998 1
0.861476087748106 1
1.09032648067737 1
0.633033654312808 1
1.15509970089319 1
1.00297476213687 1
1.24121813057002 1
0.499368311364513 1
1.27736969899359 1
0.486014019149141 1
1.37447018509386 1
1.02220465293935 1
0.498231005924852 1
1.10828390337336 1
1.5180676608405 1
1.14547480491055 1
0.850209634508796 1
1.12248263455531 1
0.714640671809471 1
1.42220750331763 0
1.36764774832103 1
0.683196868841516 1
1.37520816948218 1
1.63736685349242 0
0.839533431608466 1
1.24800246347841 1
1.00366384218619 1
1.43599583749808 1
1.47195349776779 1
1.48745632634246 1
1.08178370371661 1
0.84855953266611 1
1.08208052178421 1
1.08966677718101 1
0.537942870760829 1
1.43715885165195 1
0.829772736325282 1
1.07281957981967 1
1.33174370388619 1
1.2226009664303 1
1.18659499370585 1
0.995189264820762 1
0.622169216372775 1
0.796591571601778 1
0.776817078086987 1
0.855756131624751 1
1.03558241776781 1
1.09323932246356 1
1.25566995671157 1
1.33470593632544 1
0.625300597628667 1
1.0365808288266 1
1.22755912325136 1
0.869563139023767 1
1.03324735717531 1
1.02826842394674 1
0.877350212194175 1
1.58999530385602 1
1.40354207819342 1
0.674400999441338 1
0.766682900447871 1
0.615327098789594 1
0.620307775784296 1
0.710053314703099 1
1.10515452427033 1
1.18579722849925 1
1.01347149849952 1
1.38095725811197 1
0.80481075937175 1
1.33685768080969 1
0.873257365453263 1
0.94643165992467 1
0.768267510587106 1
0.66528377543413 1
1.01680522583599 1
1.13590448429471 1
0.883136291524185 1
1.4282210549146 1
0.444822452206002 0
1.19919956612333 1
1.21230012333617 1
1.41391584130418 1
0.435494080190919 0
0.99405801536877 1
0.488272529973347 0
0.979191963265203 1
1.37570861076115 1
1.24510123152384 1
1.24756430037168 1
0.833221817379253 1
1.23201046123666 1
1.39970984597714 1
0.796815992971535 1
1.43117517622337 1
0.733377623944552 1
0.956854798712082 1
1.08954422090254 1
0.450696213275195 1
1.09682911934294 1
1.15794039646087 1
1.29169205511113 1
1.43949338124333 1
1.06185745364925 1
1.15219107536446 1
0.485406289622004 1
0.650051674618858 1
1.06937780652385 1
0.30297721657189 1
0.95394886471584 1
1.34677291204379 1
1.40895987987059 1
0.667147023060583 1
0.914481642022281 1
1.26323720933132 1
1.48585361632399 1
1.00715938402656 1
1.42552261818561 1
1.01478502230695 1
0.985399154836789 1
0.794094085993933 1
1.10352152438967 1
0.610282793165155 1
0.656560322796138 1
0.818253136585744 1
1.26870021355137 1
1.20180822233855 1
0.833339669714845 1
1.0367413882318 1
1.14257466264872 1
0.826724135679703 1
1.26631526401791 1
0.829480939101122 1
1.29873562566848 1
0.849225479029758 1
1.41227766579208 1
0.985796139296392 1
0.979728570074601 1
0.690595610599375 1
0.823447926263393 1
0.712911764091692 1
1.41570859013137 1
0.265429454420458 0
0.52490939667205 1
1.40586054586581 1
0.907383497706496 1
1.17569098307432 1
1.46574799687639 1
0.954465161355395 1
0.939783715819892 1
0.911411484384056 1
1.31269393590332 1
1.2822158564454 1
0.932674923355423 1
0.938848156775756 1
0.836448851267699 1
0.945604360724004 1
1.07529971317009 1
1.7839095979258 0
1.13571953093422 1
1.12078644829034 1
0.63263975176213 1
1.83506603181042 0
0.798671383496523 1
1.18100186968158 1
1.45230553571397 1
1.07131644106047 1
1.09323536508057 1
0.804525541400314 1
0.774315539768002 1
0.666153702147167 1
0.981535803068359 1
1.38350423636211 1
0.759733529484025 1
1.55379454292169 1
0.777467495868077 1
0.118062387751814 1
1.10535433084264 1
0.805018180031274 1
0.984136522339025 1
1.31485459270141 1
1.07882578414798 1
1.38212149029745 0
0.852114083502842 1
0.729028802277093 1
0.421149999502316 1
1.03795516957696 1
0.632353172737301 1
0.82709384949491 1
1.1810958682351 1
1.0332631461588 1
0.86390357359027 1
0.451363241594779 0
1.08627457217719 1
0.741648227893103 1
1.27840825562468 1
0.930955058748696 1
0.959590387042825 1
0.887138895701104 1
1.3952255966725 1
0.397664600888251 0
1.44927523539105 1
1.02735271116612 1
1.48860311222198 1
0.856638165160795 1
0.669531957622813 1
1.11245851025755 1
0.926552291830615 1
1.05110379696558 1
1.05721545746348 1
0.471769070973177 0
1.27746111816426 1
1.52579203751436 1
1.05522190479677 1
1.12564558508483 1
1.18003395494414 1
0.750458765301442 1
0.130506040508951 0
1.10443837229647 1
0.245763987061061 0
1.32555133706694 1
1.60315103534126 0
1.1326999887534 1
0.860433354204921 1
0.945662711677463 1
0.955301315421486 1
1.0617480317384 1
0.591605696302788 1
1.27004912820714 1
1.17596998593788 1
1.22512874926317 1
1.23935894664718 1
1.21533751432961 1
0.956765646805077 1
1.73018016259847 0
0.951295126257011 1
1.63738870935947 0
1.29543949914532 1
0.809650597775417 1
0.958413696204455 1
0.539657147843484 1
1.36291166321244 1
1.59912465266213 0
1.07684927079001 1
1.42318049392079 1
0.452756283671824 1
1.67420387835244 0
0.905255555645592 1
0.68510566262256 1
0.976920399548201 1
0.785443881714242 1
1.08368056601251 1
0.930933990843252 1
1.34345932975561 1
1.41027936044611 1
1.29162109204603 1
1.30851504642122 1
0.76275850044048 1
0.664619361887308 1
0.695724906250141 1
1.10878130748718 1
1.19411091508498 1
1.11426325684292 1
0.4363667980841 1
1.04552023802681 1
0.590445814446513 1
0.795883436979773 1
0.795645716502639 1
1.0601602848015 1
0.768969539639441 1
1.00369398725962 1
1.09197412044958 1
1.83903450081004 0
1.83604051714642 0
0.882567800421926 1
1.02350512660046 1
0.717867211768515 1
0.331843373138296 1
1.21077433985587 1
0.945992550110135 1
0.245433903793389 0
1.13399406976863 1
0.897801710599775 1
1.15459227363305 1
0.500569523739237 0
1.26180695958223 1
1.22425419709798 1
1.25503778813413 1
1.37071019226414 1
1.22142039694275 1
0.977345698250547 1
1.53561569322824 0
0.782383317066153 1
0.809693082354627 1
1.20221344140817 1
0.539421273072101 0
0.845023083572474 1
1.45540909452361 1
0.974048573577493 1
0.611829981408905 1
0.822975040683282 1
0.996759122772155 1
0.8222526333622 1
0.610725013445074 1
1.35992787787571 1
1.18419051240436 1
0.835954863009808 1
1.18455244861326 1
0.832026589518776 1
0.994146376834359 1
0.518871970788899 1
1.02745885432883 1
1.42621562659822 1
0.808349158383628 1
0.852358272954343 1
1.50038503324881 1
0.865203642927421 1
1.15493955649814 1
1.53260656873358 0
1.06665356490062 1
1.48793954136095 1
0.697949568244966 1
1.02135258848646 1
1.50485753512904 1
0.794395604547938 1
0.897624021854547 1
1.20760162930006 1
0.409067780755158 1
0.805406975394378 1
1.36178279735986 1
1.31681615319313 1
0.761578801603168 1
0.897743064956176 1
0.643056809876518 1
1.34054426910839 1
0.665286864763519 1
1.39331569955754 1
0.964603773362602 1
0.942664296954649 1
1.272725376357 1
1.06689004552735 1
0.549320922263092 1
0.489896841150528 0
1.08905424654223 1
0.723311062843985 1
0.877041699265077 1
1.179870405589 1
1.18223015304752 1
0.979897090662778 1
1.06534807464667 1
0.917955261641629 1
1.03571586489599 1
1.05368384229678 1
0.590003357995532 1
0.409878121898541 0
0.537469065646248 0
0.784632761829502 1
1.41034394487979 1
0.806392805068469 1
0.541344723149079 1
0.640186288883184 1
1.01922538986908 1
1.05392325482195 1
0.473071445082032 1
0.993250188791873 1
0.491709955728337 1
0.666877800833312 1
1.27796717919232 1
0.996264944134673 1
0.683805108886897 1
1.1764930396292 1
0.890507571897355 1
0.773798141244638 1
1.16184892400619 1
0.683326387710845 1
1.03869102083437 1
0.731853189371638 1
1.46692264445861 1
0.952758048681983 1
0.840700730974583 1
1.38174670606403 1
0.381952665121889 0
0.945473223879938 1
1.10016287330247 1
1.10313885729892 1
0.867593239325462 1
1.36049606815546 1
0.955265730955154 1
1.08386907984441 1
0.241694513127615 0
0.659826563086415 1
1.2089956168093 1
1.31668379168858 1
1.09341269222775 1
1.22706559321983 1
1.19983702571423 1
1.09833933819421 1
0.349012272603213 1
0.847326503000501 1
0.950120205058087 1
0.910409488729784 1
1.33776969489166 1
0.517066253119008 0
0.847145986928075 1
1.10024278648506 1
0.775722007135523 1
1.00252034024886 1
0.704564710898533 1
0.838584083551939 1
1.20472307167853 1
0.931442896936575 1
1.26917315661692 1
0.518195716693689 0
0.674364444915595 1
1.51749530761179 1
1.29257924725622 1
1.31121502912764 1
1.75247514705264 0
1.26372835805543 1
1.06613048444335 1
0.914535340203418 1
1.36505096081667 1
1.30652486415605 1
1.18290443385965 1
0.951852180390277 1
0.943155238408566 1
1.47810224278193 1
1.34025092615731 1
1.11650868030832 1
0.764671353070673 1
0.774093840086153 1
0.945218385667883 1
0.784750800584648 1
0.648774024255829 1
0.976048036425752 1
1.78533969237096 0
1.07880004323276 1
0.746603142595136 1
0.778996266283176 1
0.674961739595575 1
1.39717083507518 1
0.755655138157458 1
0.248340272713897 0
1.27303873509736 1
1.25240582885109 1
0.422860470564506 1
1.12293991908554 1
1.04488966500703 1
1.2132450687532 1
1.09766003276179 1
1.07104645723169 1
0.840669219961565 1
1.38173233822044 1
0.828073300838627 1
0.853144243062588 1
1.01394091399788 1
0.982275583573966 1
1.57133094107498 1
0.924229638644779 1
0.827447549360268 1
0.732572453928831 1
1.30009143177308 1
0.443435019883485 0
0.680692743544155 1
0.702723261198853 1
0.903827612963647 1
0.668454203473495 1
0.827585044422898 1
0.998441742023976 1
1.01258516623743 1
1.49161664832994 0
1.12038651358502 1
1.19991481770344 1
1.09682942717545 1
0.6897024355412 1
0.974438815861477 1
1.21143725220313 1
0.954779058219201 1
0.839989086226504 1
1.8117663266422 0
0.830892069548255 1
0.699928708187582 1
0.889410132129366 1
1.3909723662588 1
1.2009275870148 1
1.32497252335386 1
0.674692017615596 1
0.749023499187326 1
0.667913673367775 1
1.1235757524662 1
1.27742080955674 1
1.56379316351149 1
0.944877559429847 1
1.50286156427058 1
0.598537714720513 1
1.5605548930801 0
1.17027055000786 1
0.983829192981195 1
1.16135879687002 1
1.46877224082568 1
1.14363661127295 1
1.08711460174995 1
1.44453484384546 1
0.805694571063019 1
0.865893661999744 1
0.827789322964648 1
1.03212552264438 1
1.21383282509579 1
1.08444572373192 1
1.39201549743135 1
1.19560351771558 1
0.55245828530552 1
1.02760276223471 1
1.04418374459601 1
1.24617176195329 1
0.483579885246281 1
0.744634042910172 1
1.23947375321596 1
0.726707995127131 1
1.09964062798528 1
0.497419136445297 1
1.03145719415324 1
1.33467831846428 0
0.720397571118099 1
1.09480004452479 1
0.737867579382497 1
1.18112041211887 1
0.894556328165579 1
1.12218803314586 1
0.716492402791067 1
0.504486587130062 1
1.50647362709301 1
0.757939553671964 1
1.26909392911142 1
1.0599002102488 1
1.14500344123605 1
1.25555243925122 1
0.726435094135841 1
0.859124962392001 1
1.49852659959989 1
0.945278124993376 1
1.04081076644564 1
0.865655889261758 1
1.32245512646345 1
0.604663914005035 0
1.17831846141022 1
1.01254049163216 1
1.17955004637445 1
1.10140676455427 1
0.735014123623743 1
1.28419224619669 1
1.3273801195102 1
0.323056433375603 0
1.64971134501006 0
0.557886226311469 1
1.10843930095791 1
1.28924185724781 1
1.22751563314512 1
0.734305898852971 1
1.12133961187037 1
1.48290011903465 0
0.881201316858826 1
1.40902124299876 1
1.85590724706385 0
0.717023764845575 1
0.930184985946225 1
1.67478340295863 0
1.17610103006934 1
0.590771591625816 1
1.33736363197827 1
1.32459125589646 1
1.09840914751097 1
1.16915837640062 1
0.956696035050074 1
1.25269631836909 1
1.46148783981757 1
1.06448810278022 1
0.849501066254843 1
0.990177275796876 1
0.767561001670665 1
1.43171408783712 1
0.418292934974835 1
0.930508687935717 1
0.889044914034382 1
0.965606329685369 1
1.09478876735466 1
0.894222195224353 1
1.17065125445066 1
0.835459080857771 1
1.38039110643338 1
0.963515821456793 1
0.937765116536994 1
1.226226171425 1
1.07394069913694 1
1.15954218224002 1
0.877073531060325 1
1.23609517327786 1
0.338452349387407 0
0.936657814472222 1
0.691456419852989 1
1.08775912446076 1
1.34583959922983 1
0.814742467450379 1
1.6883291287717 0
0.928021963620998 1
0.958973603568519 1
1.5523917352485 1
1.16860241784956 1
0.740670069874601 1
0.771854324278001 1
0.943738137018915 1
1.0191370578989 1
0.390618808950228 0
0.478618680309731 1
0.860387596706598 1
0.811901202580423 1
0.565824995978222 1
1.18096818191528 1
1.49269312570554 0
1.395084574652 1
0.437174222645354 1
1.38611590567332 1
1.32216010876931 1
1.21621729368799 1
0.570800868712261 1
1.03459286796389 1
1.18955539880729 1
1.04203127122273 1
0.607255549426944 1
1.38740994893176 1
1.04982887086541 1
1.31806932210774 1
1.07310306384077 1
1.38588853542779 1
1.4353238441001 1
1.00657512107279 1
1.41745800996349 1
1.10187705520752 1
0.397553449488839 1
1.62226598739573 0
1.01477793292855 1
1.05380246643359 1
1.27143910472341 1
1.0487750435554 1
0.853658942930611 1
0.996686176885109 1
0.52651553608925 0
1.27639337520182 1
0.719648941569328 1
1.19389398220793 1
1.32686754706403 1
1.17823538829255 1
0.505984358163048 0
0.969227525588688 1
0.726490184189613 1
0.960267722740204 1
0.554895588863632 1
1.06412607556797 1
1.04564760630349 1
1.08152481482263 1
0.81055461268282 1
0.897440341820659 1
1.21996874708883 1
1.23858183451074 1
1.17110429255535 1
1.09591171262216 1
0.762021654366503 1
0.915100219051275 1
1.08433717484462 1
1.39824411509353 1
0.942711471262764 1
0.233354941061574 0
1.29964473937762 1
1.04410279150627 1
0.637263183743886 1
1.15309414773374 1
1.0921063049317 1
1.12210531061596 1
0.946429719549588 1
1.33437454171519 1
1.2647969623785 1
0.36507085188174 1
0.935994093792207 1
0.792547852701737 1
1.02196741174544 1
0.231510802223348 0
0.3283702068483 1
0.841027374829343 1
0.726955301379489 1
1.34419547303643 1
1.2260921653617 1
0.356052125912256 0
0.53729620629112 1
0.611382929637822 1
0.69687209950082 1
1.2137829632937 1
1.62332538122687 0
0.804292430618314 1
0.277465583962147 1
1.23472365464947 1
0.898156829069508 1
0.766161955242064 1
1.49382831433192 1
0.800621409110499 1
0.934824308941381 1
1.21366755132763 1
0.769599583415001 1
1.37035121142582 1
1.04548006569676 1
0.949794330499313 1
0.952601476637111 1
0.936094077996541 1
1.24714170483822 1
1.2251245515906 1
1.06104782258355 1
1.17943243808654 1
0.720371697914153 1
0.822743282230404 1
1.26584819113004 1
0.636780528632945 1
0.934309614751439 1
1.26126289206217 1
0.69199960247147 1
0.956817455102994 1
0.978367877039337 1
1.12085026054546 1
1.38829344306717 1
0.903859551845899 1
0.287625575319239 1
1.45232100963865 1
0.884933402919473 1
0.838842498742042 1
1.05308129894563 1
0.814323718863056 1
0.792308671435649 1
0.639921660025121 1
1.04429063338608 1
1.50136754983385 1
1.10176506862493 1
1.46051040040389 1
0.675300588293358 1
0.702714244500899 1
1.24508942652598 1
0.863667701922007 1
1.14783969797718 1
0.942594112172738 1
0.848410811112036 1
1.23003010626275 1
0.852228844253567 1
0.559651280407224 1
1.1503481688516 1
1.02270213348382 1
1.10337314741383 1
0.939995058597071 1
0.405469656918057 0
0.897155147498687 1
1.12787333328825 1
1.03747383519623 1
0.819511214253236 1
1.01292979812501 1
1.26963207768606 1
0.997014157878076 1
1.2097886687194 1
1.59417397782896 1
1.46847935963126 0
1.13310387334258 1
0.867991335982256 1
1.13040121250301 1
0.994500794050009 1
0.975247195128748 1
0.937335823809221 1
0.995078933544746 1
0.80585215972461 1
1.19079107491129 1
1.16235663001714 1
1.07776192363966 1
1.32176220741137 1
1.11240638656578 1
0.874109291034049 1
0.479999899975838 1
1.19063561809866 1
0.855301986104825 1
0.997122185768229 1
1.4138031235712 1
1.47185560721229 0
1.22027957791695 1
1.50327804541003 1
0.24046454488299 0
1.56771862545993 0
1.16348046273325 1
0.548503309858117 1
1.25358172433681 1
1.50185104165925 1
1.18632693860743 1
0.6133611497383 1
1.14484615169401 1
1.60152995876984 1
1.61250334632272 1
1.09646486032737 1
0.620332477382983 1
0.949182886142564 1
1.64768663822659 1
0.703756633493261 1
1.36294047511406 1
0.525595794996 0
1.16128873130226 1
1.09215126696185 1
0.730360592188597 1
1.05580029682172 1
1.47609872520345 0
0.976122111520505 1
1.14964399156696 1
0.862115401557711 1
1.19077108161595 1
0.749521077813777 1
0.775960699684304 1
0.855437784260808 1
0.791311136670449 1
1.13686910246071 1
1.29905650569665 1
0.869307207754259 1
0.639684480178406 1
1.74031138016077 0
1.33015095533345 1
1.34634673433557 1
1.39838697898403 1
0.920054717821711 1
1.46329523137621 0
1.42696242611527 1
0.476393164084578 1
0.742773367713752 1
1.23138012670368 1
0.948966183883717 1
1.01577374411689 1
1.22611916565219 1
0.874278243181223 1
1.08599740000294 1
1.77441814482356 0
1.19350892828182 1
0.704257305434321 1
1.32873620937573 1
0.577634560530534 1
0.968970258319899 1
1.49811544745942 1
0.823107670212705 1
1.08100001315487 1
0.990995458713215 1
1.18435628917625 1
0.781204463083408 1
1.22670336898359 1
0.965236635736343 1
1.08638889073198 1
1.34864319085604 1
0.775874123482347 1
1.09752270508684 1
0.702261773137867 1
1.15175474160872 1
0.879678531017641 1
1.07409654485085 1
1.33199114622919 1
0.696007347420856 1
1.15159113492694 1
0.844605403816913 1
2.05414637312836 0
1.29497497969627 1
0.930540669796674 1
1.92772508439512 0
1.24181157300597 1
0.361880572108732 0
1.08480074883981 1
1.28458594305494 1
0.708214209335997 1
0.976556403535922 1
1.04910820165163 1
0.927261045256676 1
1.26707477320972 1
0.417602130870117 1
0.946335869172687 1
1.06226836023528 1
1.15811199647956 1
1.84465735569598 0
0.773166405807694 1
1.01133776019706 1
0.759577269713364 1
1.57201733018974 1
1.18134215413277 1
1.25677702491289 1
1.61387544267643 0
1.03688178067921 1
1.22695941200902 1
1.12826989442414 1
1.07820743400893 1
1.03216708307531 1
1.24133404991377 1
0.276275024582846 0
1.10805914957411 1
1.5787204845183 0
1.26223040217458 1
0.878388169225185 1
1.23436146312499 1
2.06880211890321 0
1.10568173594556 1
1.16362825474653 1
0.733279531421776 1
0.91232759460752 1
0.586338482785721 1
0.993449209000442 1
1.05526763466533 1
1.19611249697532 1
1.09731249427519 1
0.583881583959429 1
1.03076536045513 1
0.785912557395785 1
0.817084717802317 1
0.807325866566551 1
1.06071836727765 1
1.11134804941002 1
0.427401026428592 0
1.33673826003856 1
1.10843870794599 1
0.657863979172529 1
1.4440939467571 0
0.434080202759783 1
1.70902482141621 1
1.14813054962408 1
0.787292589524565 1
0.122082854092207 0
1.04013268938841 1
0.697075325466044 1
0.98578441440506 1
0.307852009805755 0
0.666231561281222 1
0.905717979958351 1
0.591247360804086 1
1.16474908085602 1
1.53713748715039 0
1.11201290394825 1
0.67771838070426 1
0.958374785911194 1
1.14882211835711 1
1.02957266442051 1
0.990135406945712 1
0.111129184370225 0
1.33039219525635 1
0.994996675027117 1
1.28391809903292 1
0.696976006285507 1
0.937164873795508 1
0.770044714903086 1
1.67666443819093 1
0.424452286291837 1
1.00543718060186 1
1.00046370111179 1
0.973361279982377 1
0.453663271886584 0
1.09246998936737 1
1.07508344081972 1
0.836117321215634 1
0.814700153832141 1
0.95785020059786 1
0.922030360765337 1
0.949030628718399 1
0.93697916107073 1
0.974447962373264 1
0.718354225962542 1
1.22175683869867 1
0.62672741404403 1
0.732035580438593 1
0.99638691250836 1
0.23972856093378 1
0.784247925918928 1
0.6881161467844 1
0.564727356367091 0
0.485200353893977 1
1.02114327642605 1
0.435964369714226 1
0.642537951022982 1
1.24372089903542 1
0.479036111889749 0
1.02853357162603 1
0.939570969287458 1
1.08134944613194 1
0.9961841876106 1
0.985110182708518 1
1.30452682214376 1
0.986723459808462 1
0.868607941995921 1
0.679341615357249 1
0.989804576905968 1
0.885773359460923 1
1.31239184103601 1
1.00045405321506 1
0.844275123661258 1
0.90099427389693 1
0.476330057445315 1
0.952904798798392 1
1.0823325449205 1
1.00993295314237 1
0.797452792987532 1
1.07030379576201 1
1.17218680749578 1
1.37097795691064 0
1.58013009986062 0
0.701168775993864 1
0.989885839251222 1
0.78081734706713 1
0.756300619579411 1
1.49643165275957 0
0.649079426830578 1
0.746229962831304 1
0.654318628374652 1
0.114049159176971 0
1.44233277817206 0
1.28968598283797 1
0.787826668110882 1
0.840041378630536 1
0.483567187787258 1
0.978127802522181 1
1.41177570235443 1
0.860302625481943 1
1.35246412298935 1
0.662748184524814 1
1.39555854231341 1
0.674317604103637 1
1.23312021991423 1
1.12777114681148 1
0.882272095799777 1
1.51601577290521 1
1.13756431846472 1
1.11933947906644 1
0.489828930931578 1
0.994170001928754 1
0.997221341430189 1
0.535180592726374 0
1.07255344085113 1
0.997559272318122 1
0.483533653366516 0
1.12886294491316 1
1.23610026908523 1
0.837598785602814 1
0.895656808323837 1
0.515683182710135 1
0.467370434981594 0
1.3592464685473 1
1.40041499999203 0
0.761408043280652 1
1.32615431298697 1
1.12742092480321 1
0.705388037207623 1
1.50363519451858 1
0.434246777957009 0
0.511422653951366 0
0.537601895219159 1
0.568820534184175 1
1.06372260307042 1
1.22790938501503 1
1.14325536135801 1
0.921370192318429 1
0.63685812560657 1
0.521484561954194 1
1.42969959694599 1
0.781311522766378 1
0.799917449331086 1
0.834197167765401 1
1.34531761518025 1
1.07452451597281 1
1.19157865073096 1
1.66162046119153 1
1.27350658600968 1
0.989708530373922 1
1.31148079329291 1
1.15706711259628 1
0.786937500596723 1
0.478409127848292 1
1.00448533384375 1
0.871118983537831 1
1.01133588184203 1
1.33698376016692 1
0.777801849210127 1
1.12986816606639 1
0.757566998136455 1
0.933842796372491 1
0.546494579763003 1
1.03948538529108 1
1.04983672085405 1
0.268140183582064 0
1.11108492248803 1
1.24353141661141 1
1.38779644125498 1
1.18877773179867 1
0.691837236559048 1
1.08928693340411 1
0.948020053301571 1
1.35523371108056 1
0.816619392192074 1
0.97032441393244 1
1.03214374941951 1
1.37359248240389 1
0.591569044589721 1
0.819600163294753 1
0.738399469869782 1
1.10316263980411 1
1.06207679580848 1
1.05547260128941 1
1.15987720152968 1
0.402458042658024 0
1.16334248396685 1
1.25199634881513 1
1.26483817603821 1
1.24337300580098 1
0.476681828676595 1
0.914550693759616 1
0.651628756945126 1
0.936892058968772 1
1.19526036058218 1
1.44912524297046 1
1.64941959610578 1
0.899208565910794 1
1.08878897672412 1
0.890887057665596 1
1.06179176494416 1
1.19192779787173 1
1.06171755337965 1
0.669887124833312 1
0.785624045618357 1
0.303191401538166 0
1.55157531731722 1
0.510948831543155 0
1.27916486410856 1
1.05462510762754 1
1.20711245313613 1
0.712501359056741 1
0.808779020459049 1
0.889878024051181 1
1.26389689797038 1
1.05402861877055 1
0.599990759536765 1
1.04184804689654 1
0.920076290529168 1
0.854351124289317 1
1.12241915616287 1
0.786995059384563 1
0.866949107476054 1
0.969508140618921 1
1.01030876710705 1
0.735827734768204 1
0.966190862004233 1
1.20961333968108 1
1.14962334196117 1
0.118670430280023 0
0.904228929479589 1
0.52692276358524 0
0.468878899977669 1
1.08088605574789 1
1.04719944356632 1
1.0281954907233 1
1.05469097634446 1
1.58746133563404 1
1.21790234465083 1
1.13395996971519 1
0.722177515669393 1
0.939924234321565 1
0.678513713675775 1
0.879360320247141 1
1.30243973014278 1
1.59488542685228 1
1.04629216473419 1
1.11896604436892 1
1.02371794973048 1
1.11655898783446 1
1.01497098016516 1
0.494713662577405 0
0.541047600154747 1
1.67628105418274 0
1.18908816886337 1
0.856234642413627 1
1.12693749116042 1
0.86687464955866 1
1.00953773724397 1
1.48324431516189 1
0.357958172956426 1
1.44927187533822 1
1.0282530602249 1
0.329764903309296 1
0.757641192228844 1
1.31483876165614 1
0.483208772425884 1
0.933512961335854 1
1.01430478394452 1
1.27462503183442 1
0.554501762806108 1
0.966481458739981 1
1.32072549315928 1
0.923467951861611 1
1.04445220882741 1
1.05163186218334 1
0.677050945922167 1
1.05013860677821 1
1.01739852989086 1
1.34596129066834 1
1.30639176489713 1
1.08541957582531 1
1.34843378690909 0
1.38291930959652 1
1.71536964525874 0
1.00966331075621 1
1.08024893141785 1
1.25025211088249 1
1.21488060640429 1
0.576034265655869 1
0.744061364754455 1
1.33079740203949 1
0.670895368842375 1
0.95246072399305 1
1.39592097187654 1
0.848116099701368 1
1.19683636203534 1
1.38649404388572 1
1.05060015678868 1
1.4842345699062 1
0.751282471084061 1
1.3835104628143 0
1.53000661021407 1
1.43320199158061 0
0.0534791629527879 0
0.356623784009929 0
1.18800017543021 1
0.921111023078373 1
0.991388436458338 1
0.86057977941801 1
0.860790456143593 1
0.600235921455649 1
0.997301841436743 1
0.674896099637093 1
1.07445819109284 1
1.32850433871251 1
0.43834986012828 0
0.744304824351111 1
0.84592557717816 1
1.02650369872521 1
1.19126040009238 1
0.680313064774711 1
1.08489048011966 1
1.05464883556093 1
1.52916942244511 1
0.77864866293332 1
0.496114791530752 1
1.60883035529598 0
0.906662466021625 1
0.991514401049024 1
0.682063418269805 1
0.884047412788161 1
1.3653082853872 1
1.01498486184577 1
0.855148882298764 1
1.35576384485149 1
1.20304496628121 1
1.26622135368515 1
0.940219936089306 1
1.02045106330823 1
0.669101433439968 1
1.31766204580959 0
1.01240296101661 1
0.568462103391879 1
0.844430255664609 1
0.72243690230029 1
1.01550509408722 1
1.4548907528246 1
1.06410713192677 1
0.744319323137808 1
1.09609235890253 1
0.595931504916462 1
0.768068424904593 1
1.00824954873311 1
1.06319941738861 1
0.906085979242192 1
1.47629898337619 1
1.32011650903961 1
1.2363781709148 1
1.50819770221798 1
1.18280275476876 1
1.22154667857889 1
1.15172948440945 1
1.20142827563536 1
1.03040549837366 1
1.18979688427578 1
0.656846811624547 1
1.33956007308779 1
0.904962963685954 1
0.885871301992824 1
1.38015586233182 1
1.22556909146522 1
0.912215254257046 1
1.01283700191219 1
1.15677289951951 1
1.18077307841726 1
0.864299121387514 1
0.950150686227469 1
1.31999598161026 1
1.04286246553108 1
0.323884713631082 0
0.867192529420046 1
1.0463514561351 1
1.65493707071548 0
1.08371224367275 1
0.493950394560659 0
1.18578009536211 1
0.930800358768339 1
0.623203357063245 1
1.38216746757863 1
0.886991854722082 1
1.07740925593565 1
1.14683353489581 1
0.688750755363082 1
1.03599660430598 1
1.30550382282009 1
0.722969019236137 1
1.54980837356738 1
1.03925589661783 1
0.795610072227323 1
1.47639821852003 1
0.542956869750532 1
1.47264842722516 1
0.985219082736457 1
0.598208817800202 1
0.953789852706396 1
0.56880318710681 1
0.98671073026604 1
1.51333416838163 0
0.988958541145996 1
1.21046438051413 1
1.00344316630742 1
1.22347997821422 1
1.29893161343922 1
0.696018186091248 1
1.07363441746087 1
0.928173044009894 1
0.867566239200014 1
0.850777736601328 1
0.911493903324244 1
0.908554243623424 1
0.92999086100689 1
0.655679576119921 1
0.687660218255917 1
1.19066022605686 1
0.688928162330643 1
1.09399583071127 1
1.11844100178423 1
0.774546236509191 1
1.43884170381785 1
1.06796775117657 1
0.715710168391025 1
0.691572286554818 1
0.764739001660081 1
1.29396326720588 1
1.45246187558407 0
1.80493472891467 0
0.78601375871227 1
1.09861349109876 1
1.35789612542765 1
1.26225664473267 1
0.847418769067085 1
0.890576571308095 1
0.467164691053509 1
1.16935948036707 1
1.48107140327865 1
1.19302350561145 1
1.00811199610104 1
1.23324283491137 1
0.962379359083138 1
0.927067592819207 1
1.43026102648571 1
0.418845011844283 1
1.15677132953786 1
1.09131993678818 1
1.20023101228365 1
0.932716817575909 1
1.27654232236478 1
0.619884494549624 1
0.993724966948848 1
0.490002455366212 0
1.25514759219753 1
0.350790410993217 0
0.593259020764989 1
1.37316613161315 1
0.75492502074767 1
0.378141400527605 0
1.22432837416576 1
1.17200674493807 1
1.21591205361669 1
0.876603482830544 1
1.10173089477905 1
1.34692013442885 1
0.958976505355354 1
1.08661496761914 1
1.13258949825099 1
1.57361191886153 0
0.935114974995508 1
0.856955882025899 1
0.77639761849028 1
1.00020587822504 1
0.919111424585866 1
0.99893917224711 1
1.28295604030887 1
0.652827414772319 1
0.555395331144747 0
0.866060604646808 1
0.728264308351249 1
0.878328481562158 1
1.51603774168432 0
1.29507843395944 1
1.02709017888432 1
0.850435864596064 1
0.699986574093529 1
1.12997813216556 1
0.974641933225664 1
1.18916457496535 1
0.723629244998748 1
1.35578171535947 1
0.770287878588965 1
0.429454358508197 1
0.241315215612413 1
1.26473509590529 1
0.882525180638379 1
1.15239781405413 1
0.850084891730188 1
1.0674209795172 1
1.00892298366751 1
0.693867027546789 1
1.18887231747584 1
1.227933483469 1
1.40682819924525 1
0.97829457097352 1
0.433572332320191 0
0.957648848281173 1
0.960473595796912 1
1.06300635370731 1
1.27295554952828 1
0.858946110196216 1
1.20560764298674 1
1.28911015415821 1
0.824482199522341 1
0.850441948303036 1
1.20259636438805 1
1.15890547860176 1
1.30515173818297 1
0.887845768831158 1
0.811995352381227 1
0.968961601457605 1
1.2087200872271 1
0.541193391924807 1
0.911625747629641 1
0.793176272056572 1
1.28034958548924 1
1.14520195841145 1
0.851872294969143 1
0.755075380638918 1
1.2855171144534 1
1.41203520021833 1
1.22630416745783 1
0.320212920833333 0
0.703998306732273 1
1.12271379486573 1
1.00966357730376 1
1.07102084361865 1
0.39135144917075 0
0.196784252483796 0
0.846061609755981 1
0.953398240472684 1
0.587427765912062 0
1.19465224276058 1
1.16048869384654 1
1.28299845353491 1
0.718471789383332 1
0.693866922511693 1
1.43633158008612 1
1.27595040803092 1
0.657932662254425 1
1.38242062042806 1
1.09810320302527 1
1.16369975005687 1
1.28167628033436 1
1.46915599879796 1
1.27569676562358 1
0.616386213152503 1
0.911753708323718 1
0.872035288283606 1
0.618629160941557 1
1.2278414926121 1
0.954582026869917 1
1.26829998095787 1
0.834580180683881 1
1.05328626659468 1
0.754463887368373 1
1.24156733077107 1
0.911504116869064 1
0.867271663868559 1
0.82689912242904 1
0.733073814672527 1
1.34029622012177 1
0.498915454715266 1
0.638244309632547 1
1.00205792316558 1
0.83453417053957 1
0.964296102217757 1
0.98616307519455 1
1.52746701409648 0
2.15366369615499 0
1.16686292962076 1
1.06204073275275 1
0.615438383374593 1
1.58172313667447 1
0.778630838841254 1
1.06949590491684 1
0.99403379189633 1
1.14916811177974 1
0.90521669014263 1
1.07076029507692 1
1.7371659416136 0
0.189908650699009 0
1.50253064162194 0
1.16854109118438 1
1.08441591278584 1
1.08169592214557 1
0.643263992606568 1
1.00860292070016 1
0.666385719683776 1
0.738798850921647 1
0.999054161012216 1
0.627039763354322 1
0.911233651606589 1
0.235539006312165 0
1.3414456915051 1
0.685732810252764 1
0.90417274547797 1
1.05801736251274 1
0.683511123802112 1
1.26823956080958 1
1.13804967720118 1
0.835542612581863 1
0.781345306376177 1
1.61756635667721 0
0.66422280899674 1
0.80328061061376 1
0.859224229668723 1
1.12661619166843 1
0.866519485364134 1
1.34147924757674 1
0.659660723296959 1
1.03781630266221 1
0.857557493624481 1
1.08492582046488 1
1.22880971119436 1
0.988940834390848 1
0.568426513371615 1
0.4119971397489 1
0.859968461565593 1
0.503775960192531 0
0.769333377839966 1
1.00783476671756 1
0.52070637433399 1
1.44111709715181 1
1.18577608953725 1
0.648677924391497 1
0.95382547836538 1
0.839856221574609 1
0.325333760591718 0
0.735964591974683 1
0.798870208763705 1
0.96935633710287 1
1.37689155617265 1
1.15656803973319 1
1.37839541213682 1
1.57006475257581 0
0.885469697823007 1
1.3705565789289 1
1.18148151468081 1
1.18428646870237 1
0.679749680290792 1
0.655826734557946 1
1.38088698497937 1
0.705376082948463 1
1.42190224497161 1
1.04292889257042 1
0.900505396470535 1
1.0926041321275 1
0.668070215350489 1
1.24803888437242 1
0.972079542653295 1
0.63773537196206 1
0.708108582444203 1
0.702787096567236 1
1.24574150528515 1
0.666612173826126 1
1.56703181632021 0
1.21118113699282 1
0.316587915552838 0
0.748681771556343 1
0.532234377578231 1
1.44762685488386 1
1.11215762980305 1
1.10689998859975 1
0.857742856629184 1
0.512197416275722 0
0.724124973792791 1
0.982526734683955 1
1.36599382406909 0
1.53625015507169 1
1.08928661828251 1
0.944202685662212 1
1.03092402823094 1
1.34180506265419 1
1.65828962407116 0
0.804437204869325 1
1.09076141718646 1
0.413756474791322 1
0.777130175422308 1
0.82365076988713 1
0.836893092786235 1
0.905293760653281 1
1.31822987909064 1
1.27967773486539 1
1.06013434083383 1
1.15130317253388 1
1.15969544920344 1
1.08294831584426 1
1.37510777500903 1
0.783003685914231 1
0.734968464458567 1
1.17398781318333 1
0.710085596070335 1
1.34386399579525 1
0.701940779278148 1
1.29617361343727 1
0.855222745920929 1
1.26664417754933 1
1.50844656341848 1
1.00246503383792 1
1.14322036434436 1
1.06470827787115 1
1.12537071696522 1
1.04378808494028 1
1.19903517338097 1
0.651372441151789 1
0.650675498599202 1
1.19993391650015 1
0.414028111899606 0
1.09578959407753 1
1.31774345137577 1
0.744346940337849 1
1.32040212986368 1
0.704628767729594 1
0.111220329077663 0
0.955852755303871 1
0.791370404602157 1
1.32968379584636 1
0.741046249351994 1
0.901342789113952 1
1.3570471099485 1
0.908299700780502 1
1.18744075059309 1
1.01833471791626 1
1.07882923921278 1
1.08593687587852 1
1.15309324927482 1
0.381946961816926 0
0.578910706139839 1
0.685696044224442 1
0.809086947451464 1
0.379445716018801 1
1.16342392418823 1
1.14572920372637 1
0.972780640356341 1
1.07716345371487 1
0.922426932044268 1
1.09806955118023 1
1.01522863666825 1
0.96230317974437 1
0.682201214586889 1
0.604904664247717 1
1.30463890406531 1
0.902743030217622 1
0.589941507948148 1
0.713677944736799 1
1.39274246346267 0
1.13512387117537 1
0.731039533840083 1
1.27135012681605 1
1.59703941172566 1
1.37294631781802 1
1.25654866770642 1
1.11033694214598 1
0.737534489925428 1
1.30266741709111 1
0.945140359689998 1
0.949127521061883 1
0.514412153684594 0
1.21486601840961 1
1.02255685874453 1
1.01827143205373 1
1.11161133718438 1
0.84625085920957 1
0.960958882039637 1
0.389428178214322 0
0.71555671503018 1
0.734744610532992 1
0.963419873284023 1
1.39751581617208 1
0.567315623691832 1
1.25062724681346 1
0.719280074072845 1
0.442390632804432 0
1.33844096848573 1
0.966074799282368 1
0.589248830605697 1
0.762877097315253 1
1.22412437003102 1
1.27641491581414 1
0.91361435662335 1
0.450526990611388 1
0.977307332695842 1
0.71960098899436 1
0.823358768721796 1
0.913735848894743 1
1.81684786578238 0
0.874288374128725 1
0.769726816279864 1
1.40234670389431 1
1.04018085224614 1
0.915566921609639 1
0.715002345866567 1
0.819331956557906 1
1.39659698903771 1
1.16156564836484 1
1.09292833455687 1
0.851281330583674 1
0.40878869455023 0
0.726039349327243 1
1.27736334794805 1
1.71129728365301 0
0.959569516796411 1
1.70770536833523 1
1.23245449598001 1
1.56081226861523 0
0.735443300352682 1
0.950224404696388 1
0.799016881698186 1
1.11128424705461 1
0.195060497912874 1
1.01145474549618 1
0.667043665981956 1
0.625308250316283 1
1.33112981985535 1
1.50938119581385 0
0.908002753588688 1
0.990144030981814 1
1.29273486870837 1
0.855960726587834 1
1.47098011604434 1
1.25511768198739 1
1.05531985660061 1
1.29022594425976 1
1.40476238291077 1
1.24836197156314 1
0.992912279254903 1
1.09329028713742 1
0.691513802246264 1
1.86651886464832 0
0.839879532775008 1
1.30581354152204 1
1.1442693028528 1
0.804341789476019 1
0.41563339130386 1
0.975269951834088 1
1.35311579211816 1
1.33976102438252 1
0.976604287457938 1
1.35846466229737 1
0.769900365769089 1
1.25862233811111 1
0.882812039048605 1
0.922117863852452 1
1.67795883910066 0
1.50890978325805 1
0.864113911733418 1
1.52259326879685 0
0.947417898208203 1
1.72545739259612 1
1.15129730102707 1
0.794813881141912 1
0.972147061470526 1
1.34872530072683 1
1.21798853994877 1
0.237245663014099 0
1.21466567952249 1
0.827259221277914 1
1.05069739038207 1
0.604155522817949 1
1.11244148983996 1
0.976302375286051 1
1.16064399210907 1
0.851523750954759 1
1.11932406421033 1
1.12785219867149 1
0.894946515351522 1
0.799018070047501 1
1.33006548449729 1
1.1355668088019 1
1.25387415353012 1
0.790388600447222 1
0.730498962877241 1
1.24845273643548 1
1.00025179406117 1
1.48750757249892 1
0.189056328101325 1
1.03575919194115 1
1.65830838926518 0
1.32354882547509 1
1.32029507439925 1
0.257981050786472 0
0.979579625585664 1
1.39161757659463 1
0.493800544699528 1
0.822051141173853 1
0.710865026162721 1
0.981978038227782 1
0.807310330302698 1
1.27626630131598 1
0.699964494520988 1
1.03388785880875 1
1.66074734049908 1
0.921353793096314 1
0.510596396484073 1
0.824936761778555 1
0.904438684442606 1
0.876626240560839 1
0.974010235967446 1
0.368193499884766 0
0.953623523255776 1
0.460073515436521 1
1.19152998716489 1
1.2529651839104 1
1.12310997753109 1
1.05631906351207 1
0.926068192049106 1
1.2406536086498 1
1.57572179985855 1
1.0161986141375 1
0.765600126982996 1
0.804857673081327 1
0.986158847055721 1
1.42091574540293 1
0.773956272048867 1
0.821378653477421 1
0.610178163364424 1
0.902940134616768 1
1.0642622548452 1
0.914071394249975 1
0.3237776542966 0
0.747699620440429 1
1.03533195558793 1
1.11841259827914 1
0.99122652100062 1
0.704181326097151 1
0.519462423646674 1
0.396576085508441 0
0.804502680444415 1
0.852387924856163 1
1.13557230195647 1
0.933236482222779 1
1.11367780831885 1
0.516561372302274 1
1.67173336804577 0
0.697062544898521 1
0.850550834398639 1
0.98060467432363 1
1.41711486303036 1
0.790874373990302 1
0.850253951187951 1
0.97114017391523 1
0.92157257156915 1
1.10547277454365 1
0.740439450305959 1
0.677338623098762 1
1.09563356364353 1
0.82963742556663 1
0.573753840548243 1
0.738213549303671 1
0.79736696797125 1
0.732215693812346 1
1.40515085650073 0
1.36772703817864 1
0.75951933549712 1
1.12793950682347 1
0.770583021699545 1
0.626860914262906 1
0.672756173290626 1
0.985394664813469 1
0.734095553953965 1
1.1107060286505 1
1.11466869439466 1
0.726315369871679 1
0.81783249447176 1
1.3784048458595 1
0.863286635832229 1
1.1036188284892 1
0.846883024503205 1
1.02172381657648 1
1.48665251386156 0
1.20612763496276 1
1.36138439054215 1
1.68455367199425 1
0.949887451055517 1
0.989317602056858 1
1.03151851392577 1
0.801198341154637 1
0.69016016321035 1
0.87289269874739 1
0.738220223442972 1
1.10567025965032 1
1.12338117291929 1
1.23277602507981 1
0.903879900182136 1
0.873031306379796 1
0.954767758628674 1
0.962622302729962 1
0.64138154296915 1
1.07912169782931 1
0.928631513237906 1
0.807467830297734 1
0.964489754788641 1
1.25965674158331 1
1.00377434648181 1
1.55561194245385 0
0.700359900583771 1
1.4416255444194 1
0.440875971613276 1
1.48774061920761 1
0.957530602026696 1
0.907660937449927 1
1.41734859782196 1
0.764231035600441 1
0.983139143887012 1
0.416030383590854 1
1.06596259214743 1
0.98270725970326 1
1.07322954808071 1
0.515693309808958 1
0.960579378634325 1
1.10487306532959 1
0.854474120633401 1
1.0530391121264 1
0.962981148317068 1
1.10467648868611 1
0.68956025979583 1
1.27576595628011 1
1.14009271060429 1
1.85939545533462 1
1.21284234972824 1
1.52193594494316 0
0.282873376366333 0
0.65334165025243 1
0.730927075902596 1
1.65492506446996 1
1.4010535667971 1
1.00503560191219 1
1.04180094119864 1
0.538336745814242 1
0.869074122180238 1
1.14934503830136 1
1.056220331774 1
0.948500618264945 1
0.8184120545773 1
1.17197353860833 1
1.04704326055727 1
0.73489776352436 1
1.35241148835652 1
0.346953294971274 0
0.661367732328149 1
1.03149612911413 1
0.991730512266796 1
0.893783020615681 1
1.46331862509682 1
1.62082657427536 0
0.699921354412854 1
1.35228739484025 1
0.315622111199258 1
0.647690561031364 1
0.925736899635292 1
1.04706549422376 1
1.20643826495694 1
1.37441262320876 1
0.881940197333461 1
1.33976726428389 1
0.768968346905082 1
0.851783947156239 1
1.37915609059564 1
0.749332295270045 1
1.5591322382294 1
1.31702681388783 1
0.583841082572013 1
1.50578137526338 0
0.957319337404276 1
0.547898094589894 1
0.875308897707345 1
0.892685303729172 1
1.32137462206126 1
1.0687734472691 1
1.25679201005184 1
1.29213222156105 1
0.940170504772854 1
0.907962012939975 1
0.942019227146626 1
0.671525952177104 1
1.92319965172334 0
0.953168355587574 1
1.52885666365786 1
0.854045346087583 1
0.544930161589524 1
0.773548160649024 1
1.10350363181694 1
1.13525849127744 1
0.434030127654937 1
1.94650486772135 0
1.14925507707945 1
0.847948271460357 1
1.51750758492159 0
0.857182771645286 1
0.823232501321567 1
0.765395623442466 1
0.743336882091117 1
0.726603815912445 1
1.18378312603451 1
0.858887879214988 1
0.657272866937662 1
0.86859409006229 1
1.37437066231911 1
0.273802559043219 0
0.645617595122982 1
0.299409154791807 0
1.03411982580114 1
1.21214756309518 1
0.642755843767642 1
0.767752659947678 1
1.19314018950249 1
1.05209150847804 1
0.517039595722212 1
1.08919645396731 1
1.18241392676712 1
1.12567052619394 1
1.00090830497411 1
0.974312802054648 1
0.866581805373225 1
0.98897651801353 1
0.816662594561777 1
0.559260950309697 1
1.27745432492452 1
1.35481207504774 1
0.73021211315195 1
1.07906484945096 1
1.05338155200481 1
0.954008637874915 1
1.09225197716147 1
1.12383935834075 1
1.68317066867836 1
1.23999989101247 1
1.42278420078191 1
0.417921604800865 0
0.626346247045095 1
1.35237598244957 1
1.29542222236458 1
1.13398881524467 1
0.838265065351738 1
1.17306272786402 1
1.08025307772398 1
1.17879962576026 1
0.994183759081039 1
1.27256782366638 1
0.777654739075951 1
0.550894000178386 1
0.797696198919388 1
0.743353347771199 1
1.40624962803755 1
1.24585697771599 1
1.13898957773006 1
0.929651651548438 1
1.07128048400538 1
1.21158865845384 1
0.863420385285061 1
0.365150009819407 0
0.877571738747431 1
1.03322880023088 1
0.883209830404985 1
1.09152199373648 1
1.03716353114552 1
0.878998175230133 1
1.07470895070731 1
0.872047881666316 1
1.14836762101873 1
1.17664220588458 1
0.69639575051519 1
1.29007371864806 1
0.940891364199595 1
1.83846943481739 0
0.709275862591755 1
1.24068625835532 1
1.54261116679809 1
0.657434998352538 1
1.08145918890403 1
0.921168030781352 1
1.27862529296798 1
0.518857656858028 1
1.16384164729384 1
0.162986787331709 0
1.31973153792808 1
1.11941866209498 1
0.630159929669233 1
0.784379271774217 1
0.727384198179191 1
0.862503933593346 1
0.660045434285026 1
0.871936782791655 1
1.4939944618167 1
1.15705386238256 1
1.39251267407144 1
0.70258162478648 1
1.29925930356743 1
1.06207497446711 1
0.809826543365307 1
0.490976453811711 1
1.33302102470967 1
0.687881054276035 1
0.669676410767034 1
0.992328769807509 1
1.1065948018408 1
1.39696881433184 1
0.724473592089207 1
1.31401551643851 1
0.382999991008706 0
1.01549055651422 1
0.782333433237228 1
0.610460265307131 1
0.725490344255673 1
0.373819661630601 0
0.600778543331682 1
0.901146836369526 1
0.758800794176488 1
1.27140894285202 1
1.17753202250617 1
1.62288869328287 1
0.792831915295216 1
0.760746978899796 1
0.581063494604454 1
1.56478328333927 0
1.26465333927383 1
1.09508963325641 1
0.609003169606922 1
0.823859986144153 1
1.00506854207961 1
1.29773893976206 1
1.14689530926177 1
0.844092656697569 1
0.788234311925802 1
0.708905331323802 1
0.891070231527773 1
1.35921153615659 1
1.33014550425324 1
0.661518836238758 1
1.13259634163243 1
1.18599955410056 1
0.764070239356034 1
0.479577434606264 0
1.56879779380549 0
1.61667429158568 0
0.632822907683604 1
0.827715845031349 1
0.996080360454473 1
0.999596008386795 1
0.597069312564461 1
1.0403617950762 1
1.46925899330589 1
1.16376225873584 1
1.48672486831391 1
0.761985942171826 1
1.28159456243034 1
0.364581712599307 0
0.930085384500011 1
0.852988618921329 1
0.706727232115404 1
1.40722672860734 1
1.26434073972684 1
0.922576227276996 1
0.757337785001922 1
1.78799938382765 0
1.29763740904567 1
1.17864044320179 1
1.39770040672514 1
0.460833173174748 1
1.20457360675082 1
