# Supplementary material for: Bias caused by sampling error in meta-analysis with small sample sizes
Source: PLoS One. 2018 Sep 13;13(9):e0204056. doi: 10.1371/journal.pone.0204056 (PMC6136825; doi:10.1371/journal.pone.0204056)
Supplement: S3 File — (ZIP) [file pone.0204056.s003.zip › results N = 10 delta = 1 tau = 0.5 sz = 5-10.txt]

"dl.delta" "dl.cp"
0.575756835939699 1
1.79672979737871 1
0.964920242166954 1
0.974358497665125 1
0.935600769115358 1
1.27394166891167 1
0.68814470222582 1
0.905052665583763 1
1.18092536469238 1
1.21046424936366 1
1.77512726951329 1
2.46503604904457 1
1.75714283154681 0
-0.306149019564889 1
0.686684431740494 1
0.387039117762848 1
1.45430610472161 1
2.24968734348518 0
0.698812888902763 1
1.38313542553931 1
1.24473020029745 1
0.944718992532952 1
0.868597096331362 1
0.618526813944421 1
0.504300119574346 1
0.614464215356397 1
1.1983011243052 1
1.56203166931327 1
1.45614187529822 1
0.574955136486521 1
1.40211865007385 1
1.37793549852344 1
0.994087582702879 1
0.474442441285462 1
0.573460508445399 1
0.266989286204281 1
1.15258395708087 1
-0.109988384304829 1
1.25796543506033 1
1.30397818314175 1
0.92917832738988 1
0.693677862545487 1
-0.222897152544712 0
0.818175256254335 1
-0.0705803814164396 0
0.988725462408 1
1.44396573002993 1
-0.622562670665846 0
0.801950554313932 1
0.991348612068101 1
1.05747158423236 1
0.256239759264414 1
0.457759098396467 1
1.6505811784758 1
0.579016530697172 1
1.96496421982382 1
0.78439515108792 1
0.966307174396421 1
1.81010690420707 1
0.950105869631475 1
-0.546992154066668 1
1.58659506733754 1
0.840885664273965 1
1.52097951601935 1
2.28987365282623 1
1.04968460058618 1
1.11810041530854 1
2.17176956240898 0
1.29052125373367 1
1.37739227295593 1
1.42487764786025 1
1.02141360555315 1
0.304297220769289 1
0.967646205971309 1
2.07389576542958 1
0.757429350705597 1
0.544669799089057 1
0.407099930768846 1
2.25411948839481 1
0.845662841667985 1
-0.794362943838398 0
1.98285151798518 1
0.796303516875217 1
0.673635162985776 1
1.59534923720296 1
1.52804593925116 1
0.880990870190656 1
0.045322802824292 1
0.526443610503889 1
1.50246956029783 1
1.07058499232055 1
0.786989877189241 1
0.386001244513376 1
1.62047391212767 1
0.78806912819428 1
0.638688568069863 1
1.62616544564227 1
2.03667904691372 1
0.502189339585555 1
0.950750329267675 1
-0.160755996982736 1
1.16160864953954 1
1.58612145198107 1
0.600569679533284 1
0.838777520967163 1
1.1760999844266 1
1.7662182307675 1
0.418223609632594 1
0.112926846859136 1
1.13264438659604 1
1.22174995512003 1
-0.503150674782205 1
0.95842765988577 1
0.81194478068924 1
1.41840435841805 1
0.769589324016453 1
1.96203898218202 1
1.21998670058447 1
-0.1516195284454 1
0.257486637557124 1
0.945203812239318 1
1.74484268462578 1
1.50387186620561 1
1.17236128563653 1
0.422172263199564 1
1.32330331097164 1
1.94952007417214 1
1.03108846316726 1
1.2979594312486 1
1.35711523841807 1
0.391296127622877 1
2.33806294895926 0
0.805695325870993 1
0.475266431793774 0
-0.225412191542585 1
0.146322810385764 1
1.68954574367868 1
1.18196980701511 1
-0.468569911994779 1
0.393421215180992 1
1.40364137779376 1
1.19402103568872 1
-0.0753428216437975 1
1.31913298511177 1
2.09674165998428 1
1.21456004558087 1
1.19214724552076 1
1.19272871000743 1
1.41061042968721 1
0.249197862516587 1
0.811111461540855 1
1.78704288628344 1
1.11457345294594 1
0.264669678051698 1
0.822497453590728 1
1.06409774713351 1
0.913336994805151 1
3.11210288022897 1
0.175851864304857 1
1.33963949787216 1
-0.304347246351089 1
0.860586916835656 1
1.25089343162515 1
1.39470495932635 1
0.469123687909857 1
1.46244122775098 1
0.611504539868583 1
0.795430901007708 1
1.26459148215983 1
1.51728388634221 1
0.591468033999181 1
1.55553461339851 1
1.2280749985087 1
1.93375434686155 1
1.30643023254962 1
0.990018996407227 1
1.56519726690811 1
-0.283149939215174 0
0.454676664055772 1
1.21587416134992 1
1.33436114941476 1
0.729198757055312 1
0.69696829387971 1
1.01187085327359 1
1.32109806110838 1
1.35732346208716 1
0.80548072938167 1
0.206884035639068 1
1.23866906322362 1
1.77227184363515 1
1.36907942762135 1
1.40594891575009 1
0.630260243685708 1
0.909007138365468 1
0.946075587274724 1
0.900324616188588 1
0.351383564586583 1
-0.547092517233739 0
1.76107625782133 1
0.140415312672158 1
1.08928068564298 1
0.605477932279448 1
0.980781617744863 1
1.17971959861195 1
0.543874959569931 1
1.56372300893772 1
0.734244836110654 1
0.583866860376908 1
0.940765060280389 1
1.13587210516014 1
0.382317685014279 1
0.38428008476485 1
0.41965371243416 1
-0.499825419102471 0
-0.33498523202542 1
0.732280245126212 1
1.6574568703561 1
1.43919201438407 1
0.97085956613762 1
1.06026279598228 1
0.436837442133977 1
0.830621632354915 1
-0.147519706177139 0
1.453968445841 1
0.346991706549181 1
1.54083340907745 1
2.37103840524328 0
-0.582187780204498 0
0.380225727201844 1
0.111238079039229 0
2.42922767059819 0
1.51055080924405 1
0.631844557535028 1
-0.540671165479713 1
1.56362234409282 1
0.62700653435759 1
1.0307989383634 1
-1.22155570930447 0
1.67560532241573 1
0.572634014329117 1
1.65983879952284 1
2.03214070725056 0
0.600765143769969 1
0.336779509657583 1
1.08503763266411 1
0.5854678720448 1
1.35810786619523 1
0.934944391376516 1
0.87862819274075 1
0.675580130361464 1
1.76360328415075 1
1.97218531357065 1
2.11604232411356 1
1.47694289393732 1
0.636707553200673 1
1.03961054997656 1
1.15509394262702 1
1.35453888529159 1
0.948057627526008 1
0.047090354065539 0
0.7745880719902 1
-0.133607469680822 1
1.58304766648388 1
1.77398825069832 1
2.49801010966637 0
-0.425538777814322 1
1.75127367567726 1
0.888799717542767 1
0.302076943747672 1
1.11928576720675 1
1.51261122947748 1
1.98657070776067 1
1.20307384379661 1
2.53554531140714 0
1.37407026949728 1
1.0869654605757 1
0.937104453888583 1
2.11690493633199 0
1.5400189749268 1
0.856774801288368 1
0.143922474870074 1
0.715623047353575 1
1.6616390679592 1
1.68853691098847 1
0.983284261853026 1
1.36623745458923 1
0.679820865077841 1
1.03644070873887 1
0.933709506090192 1
1.98550030121496 0
0.326576821939253 0
1.17140399502072 1
1.68120311445385 1
1.9348536627889 1
1.72356697655394 1
0.0283149272429387 0
1.491158973747 1
1.89554992243831 1
1.83545495720627 1
1.45563083787719 1
1.65033370371349 1
0.449400152186567 1
0.817268493255787 1
0.838390883014116 1
0.318125535958121 1
2.04998645068302 1
0.755198596297829 1
1.08226992004647 1
0.81101207000999 1
2.08097891751523 1
0.616302701091052 1
1.80313612597712 1
1.2329475014168 1
0.21620476121573 1
1.1262120379594 1
1.6136356195537 1
0.0238498812251787 0
-0.275827705500937 1
1.07770850584655 1
0.896269027383238 1
0.624981098816794 1
1.55012145783529 1
0.707858136880347 1
1.61710278004387 1
1.02680671525796 1
1.50509334605228 1
2.57111148600054 1
1.18026119703473 1
1.31286229166628 1
-0.00751895658097145 1
1.85033513211421 1
1.54522179459226 1
0.496391494387543 1
2.17842796315729 1
1.2961985457378 1
0.234301357577085 1
2.13861411943616 1
0.983451653688026 1
1.68350656492971 1
2.57578812139266 0
0.733634870162956 1
0.373219390870696 1
-0.834923754422791 0
0.475234405140534 1
1.3626979166621 1
1.71868533600983 1
0.562302060026497 1
1.12027817415996 1
0.807820600135863 1
1.34557943010651 1
0.594474240317647 1
0.166669461285545 1
0.148201936609068 1
0.782443217913875 1
1.66737378334736 1
-0.00728510790238108 0
1.77934093565974 1
1.02263106563676 1
1.11784032401602 1
1.1400182502466 1
0.542817034402813 1
0.839233166148821 1
1.52363650432499 1
0.761669322124945 1
0.749179998892072 1
1.255197014291 1
1.39741349601374 1
1.04519385946812 1
1.35457584969568 1
0.790387950765278 1
2.26970500495599 0
0.113010822512144 1
2.15505599217094 0
-0.150976246198798 1
-0.35413607739342 0
2.1238658151266 1
1.45468508259801 1
1.5355894447532 1
1.69012410564465 1
0.702715788269623 1
1.22491043243458 1
0.124019683274942 1
-0.274912278641065 1
0.294309047883213 1
1.84556679043798 1
2.70453959994873 0
-0.198577273177598 1
0.50086196226338 1
0.542428924854874 1
1.12141857919999 1
1.0670826912363 1
0.61188256590417 1
1.12197540887387 1
1.31809763503944 1
0.738223837509762 1
1.19331945579734 1
1.749418229681 1
0.706145799344676 1
-0.305790113932443 0
0.408593509285566 1
0.770842458276166 1
0.618444971455989 1
1.62651433875258 1
0.677287701620859 1
-0.107229048877694 1
0.164992735888988 1
-0.347694366887923 0
0.707521546579289 1
1.65302399107904 1
1.76599343607742 1
1.25741152633648 1
0.441206889437781 1
0.750508647530953 1
1.0466202490078 1
1.15691371457242 1
1.39710453286354 1
0.441919679172172 1
1.372813579346 1
-0.0417585953146394 0
1.21476114242469 1
0.460437658603829 1
0.868579638257787 1
1.68831520411053 1
1.39502152096487 1
0.444849709422238 1
0.44402951249146 1
0.368223003907163 1
0.303588567626186 1
0.812686412288531 1
0.38846466378752 1
0.954759526275025 1
1.02695323372917 1
1.14648209363167 1
1.00374294968267 1
1.44100429310228 1
1.20975660189756 1
0.78063234353642 1
0.278431634930411 0
0.859986864272343 1
-0.299811577414454 1
1.1926307116053 1
1.356021583006 1
0.0826357631623044 0
2.2706230639814 0
1.00077766481803 1
1.42808412659282 1
0.36113029603865 1
2.52197344159838 0
0.0365099857387778 1
0.24557433016021 1
2.07113017391047 0
0.973819444134584 1
0.490229621797682 1
0.859826435340757 1
0.816760873863243 1
0.958582907796631 1
0.281246552813241 1
1.49914205260627 1
0.2162032866566 1
1.08331578856427 1
1.35569174133802 1
0.979623717141366 1
0.84858873062921 1
1.29600716616379 1
1.50194177025385 1
1.19177675887905 1
1.35093719629872 1
0.417085257014214 1
1.1171090280924 1
1.84771575006315 1
1.73334181754406 1
1.91632313472228 1
1.85553426725216 0
0.9099290583348 1
0.529967643136059 1
1.44871261569835 1
1.68525161559423 1
0.683936121452278 1
1.74177913839299 0
0.258962633965465 1
1.56663331588499 1
0.481759187043474 1
-0.400676459539981 1
0.491819012254 1
1.15909454141833 1
1.41950741641474 1
0.126616300452967 0
1.12679202408426 1
1.52522236149911 1
1.05773406695806 1
1.93097209822251 1
0.52048595710224 1
0.015507720707306 1
0.168448022625252 1
0.559593791292942 1
0.74324910166312 1
0.784416888248324 1
0.18092380541096 1
1.00792014150904 1
2.08468213777332 1
1.47286763148427 1
0.678093435181548 1
1.7192867531657 1
0.265690097837553 1
0.212312275309325 0
0.773317613721135 1
2.50420575473106 1
2.30895728113349 0
0.929389576698591 1
0.58890197430067 1
0.411127942112951 1
0.393260613822946 1
0.693009606642205 1
-0.284664071712382 0
1.45581579448204 1
0.58213682192492 1
1.90227186265541 1
0.321527415230149 1
1.47353868229052 1
1.05654668653808 1
1.31534286238016 1
2.52526192658939 0
1.04973448387489 1
1.24761411024539 1
0.933471081942172 1
1.09556342329659 1
0.55189970876128 1
1.47955173126092 1
0.544962146805846 1
1.73067250484606 1
1.6823230137042 0
-0.598824392901088 0
0.815537958518299 1
1.68689766795435 1
0.227556828955392 1
0.294860052524824 1
0.955836063428482 1
-0.290188821787156 0
0.895865841862905 1
-0.445554698377798 0
2.0204330422171 0
1.66286821284302 1
1.86377508937222 1
1.36120412425802 1
1.17989644300544 1
1.20135580907779 1
-0.410095145509048 0
1.59918659116326 1
1.46328358421702 1
0.224247684077684 1
0.925859116574577 1
1.34580736938878 1
0.754181722347208 1
1.06771910843154 1
0.623850678731021 1
1.23091399558624 1
0.932444083387844 1
1.18955856043147 1
0.773303054009368 1
-0.384168488340165 1
0.739944859852953 1
1.87871015444089 1
1.46463510847561 1
2.67666303946625 0
2.18641782800154 0
1.33511579888882 1
1.04361246488884 1
1.13827138370202 1
1.40241336843238 1
1.51292747552853 1
2.07266185375951 0
0.126861671068442 1
0.989734870911244 1
0.884387035211696 1
0.750625439973702 1
1.05181480845514 1
0.795929776858489 1
1.97531389174677 1
0.167461265201417 0
1.35661580174292 1
0.696466854520104 1
0.0990953920986498 1
0.572407628755402 1
0.865837893156107 1
0.58275702228339 1
1.01447580075489 1
0.743180542346323 1
1.0076988492665 1
1.18673460559903 1
0.120733787477201 1
-0.0456125365582769 1
0.137950353892223 1
2.35275549995117 1
1.51097933552766 1
1.33218735375444 1
1.26109462813424 1
-0.429824187077305 0
2.47357766521565 0
1.42648635714482 1
0.252501838741839 1
0.978537430385567 1
2.0098965104233 1
0.811955300395682 1
0.632442733834299 1
1.61020494917371 1
-0.323022407098872 1
-2.12097841557767 0
1.4540516249879 1
0.140591304796088 1
0.911300927539679 1
0.581994916840232 1
0.0223286477705429 1
1.24657780440697 1
1.82754211295771 0
0.986423602335838 1
0.860888036881539 1
1.53654402588448 1
0.910739656202535 1
0.338145124735368 1
1.00267540179116 1
1.57664339778466 1
1.00866752955193 1
0.572410493916278 1
0.551408329275532 1
0.500058910030449 1
1.8891381772198 1
1.33912941849697 1
1.3960966928703 1
2.214020650858 0
0.0209255383121388 0
2.37838540188325 0
1.47975031259379 1
0.907218614148459 1
1.75078434007702 1
0.421117531524177 1
1.68216877005037 1
1.29231817250865 1
1.10284786207845 1
1.24718969185064 1
1.67152077774425 1
1.24588585468433 1
0.817440449736319 1
1.14881101541635 1
1.54777985845442 1
1.93195528982261 1
0.340443391553277 1
1.61976552155569 1
0.561261628350381 1
-0.09841006599815 1
1.16090260800137 1
0.87325989628582 1
1.40110427405929 1
1.24449841943415 1
1.22727335593303 1
0.545978657073139 1
-0.541653814428715 1
0.350502066787459 1
0.481029897152427 1
0.46382065636488 1
0.619806614918858 1
0.0763256697827418 0
0.870863510536681 1
1.62412547683028 1
0.330683787287256 1
1.0530676896001 1
1.47820757805731 1
1.87907129783595 1
1.16404173515045 1
1.57852682477307 1
1.10925537605088 1
2.13883419353016 1
1.19041283786541 1
0.856527255798877 1
1.97137079597109 1
0.329383219200677 1
1.56623076488552 1
1.2498409311526 1
1.21363455916286 1
1.48091175634187 1
1.84818122999929 1
0.494222149468167 1
0.536544925215514 1
1.88675070685228 1
0.835324381759021 1
0.778445882061547 1
2.17933591114455 1
2.51160916948997 1
1.09333371477818 1
1.40941875719177 1
1.13525660690732 1
1.22888532219757 1
1.01797731390353 1
1.6572904988416 1
0.00636583510346653 0
2.22473875368081 0
0.150605722531066 0
0.546322547175885 1
0.664677198799883 1
0.0737217185161391 1
1.23214588244155 1
0.574226749970441 1
0.376333047426845 1
1.54774939014651 1
0.735020504467791 1
1.75160371846052 1
-0.504069879820607 1
0.268886933058618 0
1.60466183671974 1
1.91741265502423 1
1.35792918030082 1
1.37716794793631 1
1.95190574317053 0
1.1127064655438 1
1.03152125817955 1
1.78953451782922 0
1.39780543095917 1
0.908232904641614 1
2.15673541637882 1
1.11026744585025 1
0.740211367116764 1
2.72545586023148 1
0.249523245122091 1
1.29040311013983 1
1.65066117760659 1
1.96938275639875 0
-0.0443028399270051 0
0.880840502932733 1
1.00792791883163 1
0.964090958027389 1
0.251625207629152 1
1.31726747862553 1
1.42555368039561 1
1.23860248201928 1
1.48513849214216 1
0.228593600118956 1
1.13807902289808 1
0.533085560941688 1
1.99639671057015 1
1.34180526703416 1
1.24767324619874 1
0.28097470184088 1
0.522305303437346 1
0.253469680481588 1
0.0634995393550827 1
1.96133546163072 0
0.54795253953621 1
0.229871420746709 1
0.482727989675888 1
0.403670288128763 1
1.19255012224376 1
0.826604046930021 1
1.78650885701909 1
1.35957973216647 1
1.08027743341615 1
1.40850468943365 1
-0.688171372522103 1
0.312419197646596 1
1.87829165808363 1
0.506812490268749 1
-0.458794927458913 0
0.36828620431185 1
1.26486078778105 1
1.243646884254 1
2.15939528490795 1
1.2909843098728 1
0.558305087505998 1
1.5375158777941 1
0.197369822697266 0
0.21168511075402 1
0.523520328208164 1
0.25035355867706 1
1.40017889301047 1
0.805654968435221 1
1.98701090292487 1
-0.0414499342987343 0
0.122852973626283 1
2.174620514834 1
1.806629804526 1
1.48768766837251 1
0.758796790822925 1
0.816095815926903 1
1.12653833370812 1
1.4839645921494 1
1.9825524122203 1
0.811848044039145 1
0.667241579331359 1
0.548492236788962 1
-0.0529612934297087 1
0.982365321741552 1
0.200440317050655 1
-0.0725546483884087 0
0.934017538492375 1
0.224521529626093 1
1.37993929499728 1
1.08274034640178 1
0.764061012368857 1
0.907468020013484 1
0.740489811070878 1
0.336054001652199 1
1.63865241348876 1
0.116789291055896 1
-0.474226714442519 0
0.442904672784482 1
1.15882325440995 1
0.013271737941274 0
1.37854918883128 1
0.021912020878298 0
0.76274522006428 1
0.603789833551834 1
-0.0594889064414963 1
0.370421209830618 1
0.749546348391399 1
1.95367451887595 1
1.85201139947369 1
1.34851854418162 1
1.1702845280723 1
1.52042485939285 1
0.458414999559348 1
1.26323012554548 1
0.505663015903011 1
0.584050782457515 1
1.30846062998187 1
1.62175206221048 1
1.71621787153923 1
1.53341847211219 1
1.2722697274254 1
0.220937748932296 1
0.809861917924794 1
1.04055098176442 1
1.48151595593865 1
1.44074429421159 1
1.46449671599272 1
1.12122078745729 1
1.01989452155931 1
0.3952611704743 1
1.86553764934085 1
-0.0770013842050429 1
1.45866186406581 1
0.317317946641552 1
0.327125622945737 0
0.187805444984148 1
-0.2603016122292 1
0.696136873391202 1
0.137261392979423 1
0.762337643091795 1
1.02890121751524 1
2.13362981307927 1
0.574791456427479 1
1.43633284208489 1
0.933068024176782 1
1.55737903235529 1
0.466486498664444 1
1.03443579255208 1
1.26317583441562 1
-0.313317302174281 0
0.423612032975584 1
1.26203613170399 1
1.18425454301735 1
1.72380249600026 1
0.30716003062395 1
1.7373901276541 1
1.91364203656002 1
0.699996184708535 1
0.764176368152716 1
0.0403983620637927 0
1.56462156773756 1
0.6446063012379 1
0.603727420022406 1
0.370298119360285 1
0.515683888857657 0
-0.0498791051447925 0
1.35173816735247 1
0.664766377126848 1
0.383756748827049 1
1.73117052748868 1
1.28703216722374 1
2.49465117401649 1
2.13018970601616 0
0.593544189470481 1
0.199465506810902 1
1.9990843820635 1
1.04680749104966 1
2.59158773222163 0
0.704722447379207 1
1.20101268347124 1
1.39219633509827 1
-0.101085057709954 0
0.989925665433252 1
0.935743271649187 1
-0.0777652469330348 1
1.37912139873584 1
0.327778056076051 1
0.661920378307727 1
1.07846720500982 1
1.43835670727397 1
0.131897155780564 1
0.552133239775741 1
1.33935070773489 1
1.41053627555425 1
0.84737914068845 1
0.210433224698195 1
1.36266078341028 1
2.46725591425887 0
-0.428780497889575 1
1.50152867452096 1
2.01672588503077 0
0.109633604479841 1
0.687438539923028 1
2.20887573975606 0
0.567615384156538 1
0.520629666930436 1
1.02688908894185 1
1.45220512880065 1
0.576920215548313 1
0.481667822498945 1
0.887322373623977 1
1.13432019139687 1
0.25664446178277 1
1.69512565610883 1
2.58848969691685 0
0.376089271571774 1
1.78732912708165 1
-0.299119477644938 1
0.707260862462893 1
0.909380365112767 1
0.0544936732348275 1
1.33264623045556 1
-0.137350171776101 1
1.35782705182422 1
0.24234263681682 1
1.07385123002622 1
0.608504793553761 1
0.3770083288657 1
-0.118109387872585 0
-0.384217703011958 0
1.17308585562301 1
0.063628421413364 0
1.60330893002335 1
0.615788185453647 1
-0.365992589515785 0
0.692801552726039 1
1.8712259711683 1
0.842090914291221 1
0.987447712731658 1
2.40290228478469 1
0.759015304432368 1
1.28213040888478 1
0.984730358807234 1
0.112798531578908 1
0.704199341673279 1
0.708119891312841 1
1.00704949630991 1
1.56361258769924 1
1.2861892278391 1
1.17307183743973 1
1.95597655547529 1
1.43731378519604 1
1.02370913643803 1
1.98296907398751 1
0.761799670871486 1
1.75680777228344 1
1.53784019961586 1
0.331124297835989 0
-0.358468180369178 0
1.16423458839995 1
0.954173695881541 1
1.31238311914783 1
1.61637834374396 1
1.44607781998947 1
0.503433283182349 1
-0.0418710115717283 1
0.289510263471218 1
0.0878689953067286 1
2.65351857564947 0
1.72782653576501 1
-0.202044630955157 1
0.218494303832601 1
0.873720778395417 1
0.980388956790521 1
0.262155381611525 1
0.580626940927563 1
0.498224483485404 1
1.30542160869235 1
0.181332991122861 1
0.37723183511657 1
1.57712440243447 1
1.78263957088707 0
2.30893702437003 0
0.43991604231393 1
0.577748660795333 1
1.10597053515797 1
1.47242950073138 1
1.14469536302709 1
0.747888545248487 1
0.768884766644952 1
1.68129014773947 1
0.0343830930673178 1
-0.492659903155836 1
1.26549015301552 1
0.54255697956767 1
0.859066825592382 1
0.650499673536959 1
1.18883714332243 1
0.286756295614742 1
0.401560665561829 1
2.19406289797159 0
0.123560457636015 1
1.55537894429644 1
1.07498358797453 1
1.30481984525945 1
1.30452828805699 1
1.72625575764077 1
-0.0656954772995012 1
0.438111677858514 1
0.865537406318448 1
1.64380196439809 1
2.14492210475662 0
1.93542761211576 1
2.25430462633355 1
0.42942980454044 1
1.67745601433689 1
1.26614277684448 1
1.32671784165812 1
2.46348303889736 0
1.30483313071978 1
3.16468546078829 0
0.199859131295797 1
2.15292434455971 1
1.25463008977291 1
-0.0989183656508493 1
-0.259319434441041 1
1.33209158601077 1
1.36178615083136 1
0.342055568469212 1
-0.418244043384672 0
1.29976386124373 1
0.698394195513086 1
0.332877365946552 1
0.480029101319991 1
0.663300092047126 1
1.22657116305724 1
0.150246828021323 1
1.55871949894415 1
0.514076784760355 1
0.580603295253853 1
0.98176259314092 1
1.66275070705901 1
0.929073997093807 1
0.372660497554612 1
1.38867508148819 1
0.568393264053786 1
2.69082038310163 0
1.02540129774869 1
0.989730714427754 1
2.10788795711479 1
-0.713245878140159 0
1.46462669171981 1
1.9854339014864 1
1.80313783472655 1
1.55627915895263 1
0.578097662777743 1
2.65665434578834 1
0.839187418596429 1
-0.442415917619244 1
-0.0546861504326715 1
0.611794684503418 1
0.323862626413043 1
1.73834692475855 1
1.163466955827 1
0.302722336819046 1
-0.226666018640894 0
-0.221272192196579 0
1.77053608411888 1
0.18810026767419 1
2.02860632103805 0
0.597548634920383 1
1.5935510964109 1
0.693788297413571 1
1.18293283503373 1
0.610116274049184 1
1.40367463502796 1
1.23081882728637 1
1.30068232441994 1
0.187145377835157 1
1.69513079725133 1
1.09372544738331 1
1.52767570048091 1
0.369397376103993 1
1.28945894164195 1
0.643177449061989 1
-0.217875609630961 0
0.209706559941745 1
0.905321178650382 1
1.05342919963559 1
1.59238624011592 1
0.195516053076244 1
1.61626599719214 1
0.358027477792249 1
0.582428036206821 1
2.12456906532316 0
2.74630668438376 0
1.0019913992417 1
1.00989743638153 1
0.579730148838112 1
1.83935778583035 1
0.190975796550714 1
0.763497444058732 1
1.16656406665398 1
0.775148318216151 1
1.83944089328835 1
0.403090619245146 1
0.832348823474014 1
1.64808713919934 1
1.07537315555133 1
1.59763268164074 1
0.804168503675652 1
1.13110577528514 1
0.825154623975431 1
1.17977608273043 1
0.620294999724357 1
1.18108039381056 1
1.27003759237181 1
1.64935341317509 1
0.983483616505124 1
1.18091706237277 1
1.63837908713149 1
0.71399311391463 1
1.40994102155464 1
1.03081156608437 1
1.27055033315403 1
0.175450724024045 1
1.32838068867424 1
2.06268424930644 1
0.34754890663043 1
0.409950334500206 1
1.4146413979325 1
1.38260355255976 1
0.307521095006101 1
1.58187602679468 1
1.71795870087244 1
-0.0397168316087073 1
0.830562621040086 1
0.903373358294593 1
0.787912947900045 1
2.40800365638229 0
1.15115364628096 1
2.28231763189797 1
1.35415581943876 1
1.47601067174939 1
1.06381928600685 1
0.702572809461989 1
1.80892192107986 1
1.57537359011202 1
1.11388128102186 1
0.740254902465345 1
0.763420236263593 1
-0.312152921827692 1
0.142493906632964 1
-0.13427439340215 0
-0.149210542565783 0
1.35715885205124 1
0.524521371302862 1
0.357032055931191 1
1.74035012899659 1
1.22999446377569 1
0.535640091249153 1
0.860568067877844 1
1.97326141359917 1
1.56550650844968 1
1.90938932410078 0
1.6325275471164 1
1.21990226977804 1
1.5442605486802 1
0.743220582289973 1
2.37608335513501 0
1.63940796209233 1
1.69848631686409 1
1.94529179026489 1
1.26243671926454 1
0.296366070107222 1
0.719721832956035 1
1.18858281267357 1
0.925864219254876 1
0.528515003458426 1
1.02204077898956 1
1.86634541481234 1
0.347852967650398 1
0.470678952368321 1
0.580213321243719 1
1.39135198988142 1
0.699135298518964 1
1.44175811830311 1
1.49175063697029 1
0.630716140193421 1
-0.17210216494051 0
0.906766126142842 1
1.55333099132766 1
1.22363010325235 1
0.99256221328049 1
1.5027946846323 1
0.311113549316407 1
0.810731220670681 1
0.371067051772463 1
0.429289139241565 1
-0.00236499403404694 1
-0.677097744809499 0
1.15871288304818 1
0.533195518766516 1
0.673593191631732 1
0.932348207490939 1
0.632182647581568 1
0.184955661062801 1
0.840025419463301 1
0.869654121765765 1
0.211126295045931 1
1.88240430948836 1
1.32341782801314 1
2.57704662828302 0
0.595867073564393 1
0.376122297563144 1
-0.0224067019471164 1
1.43226268699937 1
1.16801468836259 1
1.2197108806678 1
1.17086768400865 1
-0.0644012897066644 1
1.01373416993795 1
2.24894076112938 0
1.26759758558421 1
1.31533256211621 1
1.24798417706003 1
0.494805501282285 1
-0.67154059547961 1
1.40871162357914 1
0.860415240496654 1
2.24312053238731 1
2.00580370552131 0
0.339461051203542 1
0.648376027512819 1
0.965165639507965 1
1.0844802036798 1
0.60264203085646 1
0.291472308979522 1
0.558183649498781 1
0.13848950449923 1
1.20369380547848 1
0.278356383657103 1
1.50934147692758 1
0.489588498680426 1
1.09703832410161 1
0.414253561347698 1
-0.546497248512567 0
0.800509830575492 1
1.81684988701501 1
2.04688526154647 1
1.33966259852227 1
0.218673881149136 1
0.979147765567066 1
1.38550072258281 1
1.26520852035964 1
1.04387224834712 1
1.22284602092721 1
1.4263873996869 1
-0.569995207487846 1
1.23727655691952 1
1.46835560234554 1
0.224110400279118 1
2.08432041745106 0
1.26994670799756 1
1.68726175681439 1
1.43451165184119 1
0.43780805428318 1
1.77448223992239 1
0.355061863664256 1
-0.641716591530709 0
0.968840574823257 1
1.60983020020468 1
-0.144281378005762 1
2.09608404290582 1
0.907428410677368 1
1.44248969741776 1
0.36780787177412 1
1.07927014033272 1
0.617114568573562 1
-0.715939387770833 0
1.20554909407361 1
1.42538422720268 1
-1.81685746911275 1
1.23401716355756 1
0.187582696848472 1
1.23573108814411 1
1.88699393577591 1
2.30758138994932 0
0.513391133486179 1
1.48614605751628 1
1.93914145649861 1
0.884811658330059 1
0.855521664987726 1
0.714314831261729 1
0.900205836826745 1
0.622559710805961 1
0.0448314805533989 1
0.607882353112831 1
0.697853017033197 1
1.47506601344634 1
1.28651843180808 1
0.380109946389359 1
0.82535381790861 1
0.891189409288739 1
0.973047461474723 1
0.351122281338019 1
1.38032879929838 1
1.02240838785052 1
0.863496560916022 1
1.55541330169021 1
1.41051067880896 1
0.401295182869084 1
0.205253782053459 1
1.18774915554548 1
0.0547629945452753 0
0.833136721070722 1
0.983114062786848 1
1.05637675414379 1
0.726676621792182 1
2.14936530178825 0
0.823419253293933 1
0.259373787820947 1
0.386735349451066 1
-0.161345636444089 1
0.992931243558795 1
2.24506681581895 1
-0.223194887182185 1
-0.664723198382403 0
0.0046165870335579 1
0.994395281293689 1
0.631599082924409 1
0.461770152624344 1
0.459389311093037 1
-0.55265493982423 0
1.72877789735146 1
0.860041930703036 1
1.49773820536414 1
1.00363545225954 1
0.797793410286469 1
2.1696579942888 0
0.820905770287721 1
1.42112575147498 1
1.09639665320042 1
0.682989724777499 1
1.33104920403741 1
1.71334277780474 1
0.536810877506797 1
0.969989973854426 1
1.07038702643184 1
1.69767813247742 0
-0.106932425816912 0
0.898883532706555 1
0.895746246227113 1
0.775221981565177 1
0.322409926229423 1
-0.0553560188865316 1
1.69214024278714 1
1.19848330568145 1
1.24858824020296 1
1.55598925394218 1
1.32738491302498 1
1.33011346553051 1
0.300789599731836 1
1.28845502932419 1
0.38703397117167 1
0.127051390353269 1
0.401686887858636 1
-0.69317036465544 1
0.49355650320595 1
0.858498557322876 1
1.06543580236793 1
1.22029000945273 1
0.459461365468908 1
1.52362711377757 1
0.45122250566497 1
1.94728641405008 1
0.723935707038919 1
1.72611729080608 1
0.613305849401579 1
0.950955929774309 1
0.555451091326239 1
0.345688932425553 1
0.115517623865642 1
1.32862132154011 1
1.26277338537858 1
0.924316750684067 1
1.3267477690168 1
0.676892718162676 1
1.68311006336152 1
1.06715274651278 1
1.90933361709061 1
0.779440668886905 1
0.419008253043882 1
1.56694225624865 1
0.641060287969216 1
1.12662607329272 1
1.61003705539825 1
1.6336769186683 1
0.571854462469495 1
1.95575759311627 1
0.132797892069278 0
1.40099507775473 1
1.25058562413856 1
1.52286374666764 1
1.49107145979577 1
0.464359056411778 1
1.11340375602645 1
0.523026490958454 1
0.669350064684288 1
0.401926536326207 1
1.17189180601611 1
-0.123969451409541 1
-0.207462022097281 1
1.32391977437705 1
2.05874949710236 1
2.46043468131363 0
1.97618857022843 0
0.342212930835407 1
0.791135930927212 1
2.09378181327934 1
1.40181358378135 1
0.742448369319773 1
-0.411530259769959 0
0.284905538915226 1
1.35451913728259 1
0.685891104324272 1
0.410358215899704 1
0.599103197148953 1
2.15675484536291 1
2.21092548665598 0
0.0441075919871588 1
1.02115735387612 1
0.772737093221279 1
1.37598221214808 1
0.949286143045873 1
1.33983186758631 1
0.967223812776239 1
1.23575217387859 1
-0.175021721367472 0
0.140407279538739 1
0.859047753157168 1
0.878158084762122 1
0.835601811591389 1
1.28960322309656 1
0.776458791232609 1
1.59143162560072 1
0.859155150862787 1
1.38914887936531 1
1.45713187232466 1
0.767629173477481 1
2.07923114391922 1
1.83438858732615 1
1.7284145539456 1
0.863533116753703 1
0.411740848609299 1
0.889692016710382 1
1.25188643970276 1
1.57435007123216 1
0.317559944539458 1
1.57935133248034 1
1.57587231924231 1
0.280690367332073 1
1.3568952701059 1
1.68457155839867 1
0.942825939491465 1
1.4485394594621 1
1.20760619726177 1
0.933085108416062 1
-0.470892647219487 1
0.986122306057717 1
-0.28240614333874 1
1.29921507177973 1
1.04472533114602 1
-0.132625554140949 1
1.08873110891973 1
1.45373687069234 1
0.6942598264424 1
0.683032721034494 1
0.730553821609418 1
1.50354756497184 1
0.991690931513477 1
0.492916536874806 1
0.774547267818193 1
1.0562566290244 1
1.22250876700475 1
1.25127453367397 1
0.512236970076221 1
1.70310511802693 1
1.04544571501831 1
2.4382966037254 1
2.29216350550341 0
0.587607480096269 1
-0.278460877083812 0
0.480517375425725 1
2.24698917103102 1
1.6586891703619 1
1.6302679196427 1
0.338000388616646 1
0.661535392995395 1
0.51020157218133 1
0.774878834874776 1
0.610853339623384 1
0.319985811049956 1
-0.254010467245207 1
0.788270711492821 1
0.702438430115731 1
0.808027196510021 1
-0.607878512976786 1
1.02368179609065 1
0.701043023986381 1
1.79491368676711 1
1.66509919727527 1
0.907287015448282 1
0.97090606945732 1
0.448904920522229 1
0.332460893884355 1
0.541994106862836 1
0.653346014778079 1
0.655796515970567 1
0.992596542947216 1
0.543572545412251 1
1.13667153379042 1
0.92674407425063 1
1.31892420191302 1
0.831290210920345 1
1.32215035427889 1
0.721741821415433 1
1.84961892326536 1
1.7624620963129 1
2.00622286057554 1
1.07337887124748 1
0.79486944449157 1
0.213028065649293 1
0.937695023317354 1
0.671413820949897 1
0.398049970842118 1
0.680174465407442 1
0.408592468908793 1
1.13256646650818 1
0.794854407026205 1
1.51792604063893 1
1.41671379599646 1
0.625255290798866 1
2.43946232674943 0
0.538777161373778 1
1.05154548363929 1
1.71488609360331 1
1.61330942417061 1
0.105921741972794 0
1.59113250220674 1
0.707215620254286 1
0.376034609486753 1
1.53271366452633 1
1.24621036413982 1
2.15946968852822 0
0.642952201521274 1
0.935095042065285 1
2.02800852582731 1
1.15319182266284 1
0.563712623894741 1
0.996281175961774 1
0.366552504339386 1
1.22451597250476 1
1.17851651207242 1
1.34259937676802 1
1.10702202305964 1
-0.780767969874086 1
0.931652149140883 1
0.00991471722159118 1
0.873232684268347 1
1.29399054795619 1
0.763104188076894 1
1.83889991408285 1
0.660969174697585 1
0.18146823956793 0
0.768472755144177 1
2.18545958205474 1
1.03067494492099 1
1.40521821891342 1
0.465928954587325 1
0.129464367811181 1
0.58882997923566 1
0.898277557538218 1
0.418878676467945 1
2.84699113146724 0
1.75421412899561 1
1.11963686988687 1
-0.588632201303462 1
1.08429678136879 1
-0.820435247196585 0
0.151714824079927 1
1.47467753936301 1
1.01348676028926 1
0.720789390827366 1
0.609722921159671 1
1.16092367357176 1
-0.0547757896163154 1
1.06191241585755 1
0.546318295422681 1
-0.852780347911696 0
0.379935513739549 1
1.05194982803981 1
1.72514987724933 0
1.66676649120188 1
1.10813392079646 1
1.03218048553087 1
1.25649328500199 1
0.520948064139744 1
0.771484823637821 1
0.187170211452585 1
0.750484471338369 1
1.60824882143487 1
0.752105045561291 1
1.02345229019505 1
2.22752804591222 1
1.39914453603862 1
0.332563868308172 1
0.207657863598958 0
1.51553648991466 1
1.03572364349794 1
0.0741326982141236 1
0.682199917709715 1
1.7669920552225 1
0.413675483834919 1
1.00035121544326 1
1.07464634112023 1
1.51466325050496 1
1.28892864366881 1
0.773034482031159 1
0.318919100117279 1
0.621410781084726 1
0.617481648647959 1
0.573985524972178 1
0.462800500182637 1
1.37520207587325 1
-0.400483589917339 1
1.13224638091018 1
1.67031915552253 1
2.10402566099248 0
0.979143987707359 1
1.28564258031945 1
1.09123632006707 1
0.401985081576661 1
0.228852469220904 1
1.76070130548961 1
1.49044300666933 1
0.524343813208085 1
1.35981942299502 1
2.49212720184647 0
0.899224675562958 1
-0.126170826755882 1
0.758790553150145 1
2.12283574442377 1
-0.44124295821542 1
1.30849118362569 1
0.850552624064862 1
1.16865055319595 1
0.82670902467447 1
0.348646655819879 1
0.442521510842476 1
0.249703996020072 1
1.20572236935295 1
0.734447270681349 1
1.04714194874865 1
1.37212500943474 1
1.40015793728725 1
1.23829355462408 1
1.50503403637057 1
0.561764215657759 1
0.863476114068627 1
1.25878205182346 1
0.686650656254718 1
1.46653941193951 1
0.924788964966299 1
1.27259431622639 1
1.27460314597508 1
0.449185624165814 1
0.892290616656745 1
0.802080593737684 1
1.66851128492749 1
0.744721344047287 1
1.67985238129017 1
0.490537219376847 1
1.21357153971939 1
0.124248757172704 1
1.96879388332246 1
0.484030930598906 1
1.42701955658427 1
1.47898186734501 1
2.08588647791346 0
0.913256838213138 1
2.28930161447853 0
1.3476605011664 1
1.93217234537991 0
0.704382540011549 1
1.79895895205124 1
0.209059288407077 1
1.0802657679383 1
1.62968214460872 1
0.425092348572374 1
-0.66015725566544 0
2.05239777194126 1
1.18261082078359 1
0.223547267895341 1
1.36637280541741 1
0.617849703537857 1
1.43266559797939 1
0.0310454585030552 1
1.68546478470029 1
0.563570701729601 1
0.090447706646315 1
0.473999421789117 1
1.53339040447659 1
0.660782870448011 1
0.856797952846779 1
1.03618179537875 1
0.932911727011105 1
0.85240733274869 1
0.875364324646943 1
0.967420535348763 1
0.86344080397673 1
0.0656491952961521 1
0.766687035064227 1
1.3202102377599 1
1.45620737979528 1
0.223825674176423 1
0.943318158430761 1
0.387906945356209 1
1.85445764445573 1
0.789334298556736 1
1.30614433124537 1
1.67435622579017 1
1.46177535212362 1
1.28694118332269 1
0.511925813466896 1
1.4969260355252 1
0.317463483665788 1
0.949239613734877 1
0.590942120660117 1
1.53250259871259 1
0.0965528549812494 1
1.65815471654316 1
0.749385622045864 1
1.36134455695145 1
0.690586575528799 1
1.64249921846168 1
0.689234275925788 1
1.2791766117917 1
0.400895555511516 1
1.20771319149634 1
1.8889537907662 1
0.705593648784825 1
0.618598190024935 1
0.894561614492931 1
0.579126870734386 1
0.423558889757678 1
0.837095373342241 1
0.73215123959197 1
1.6837982689141 1
1.8398015441105 0
0.936404296262314 1
0.425170437940314 1
0.687826165958893 1
0.421287603564234 1
0.474538866118665 1
1.22676285877844 1
2.02758016955525 1
0.979293385950148 1
2.02188058376013 1
-0.334452440914595 1
1.98554016238189 0
-0.962531801179094 1
1.04910879904552 1
0.210188527255348 1
0.756300820675457 1
0.587942771210145 1
0.412000552162958 1
0.750153624120034 1
0.606298565602203 1
2.85647509318 0
1.83840179684868 1
0.199324521585742 1
0.0935061144892741 1
0.671123699881969 1
0.521740344605903 1
1.0305593722931 1
2.25643657793653 0
1.7162775310072 1
0.812450249885823 1
1.74086256510737 1
2.5083812783397 0
1.07830881153221 1
1.8670890339862 1
1.76553650895185 0
1.68170201722514 1
1.9795195451252 1
0.406077990936416 1
0.821024113519898 1
0.736800683656699 1
-1.41022069663483 0
1.28222566376465 1
-0.241596792208418 1
0.147748829897751 1
0.739082222915752 1
0.706708637194696 1
1.15392443665648 1
1.94005631784959 1
0.492028806483053 1
1.56750753218097 1
1.13368251741221 1
0.814266142680993 1
0.0572662758262354 1
1.72131517359982 1
0.814120525552883 1
0.275702222892316 1
2.49967632065193 0
0.343168650702468 1
1.14863519447157 1
1.5854748562422 1
1.33891020787126 1
1.84441495182496 1
0.990641396493405 1
0.512293899138723 1
0.925837368165844 1
1.86090036702012 1
1.36510604767578 1
0.559100984233905 1
1.4716822803705 1
0.435081645432179 1
0.795870502009992 1
0.849783657919095 1
1.14350711055541 1
0.165938784336272 1
0.673491778006557 1
1.12958849425243 1
-0.0875056784319424 1
0.50072003966105 1
2.3113871043095 0
1.53632180860403 1
1.22764455612761 1
0.492576249648666 1
0.744040472074227 1
0.409730402657607 1
1.27790712944047 1
0.693068024565635 1
1.36113711805834 1
1.50344341634408 1
0.717468291975256 1
1.31811955373009 1
1.04677670990849 1
0.533430566037409 1
1.2763115391429 1
0.911322711508057 1
1.79284459904157 1
-0.194400911387267 0
0.548160829663333 1
0.3749916445074 1
0.139216368115859 1
1.71518952180121 1
-0.114110124799269 1
1.07334182407945 1
1.62830461610426 1
1.5078575115067 1
0.617739310452254 1
1.5808763982765 1
0.26280012606223 1
1.85459562600758 1
0.677820421542632 1
1.92738705618877 1
0.338404622481201 1
1.80449383118063 1
1.45626955333066 1
0.900259579850262 1
1.45480509738049 1
0.546233762191466 1
0.303369877237332 1
1.77369659093074 1
1.14338027677489 1
1.61657234592415 0
1.57597756034634 1
0.953472829511731 1
-0.330444725180883 1
0.851900587483072 1
1.06540478660222 1
0.735444952710757 1
1.71851454438107 1
1.30388464025511 1
1.33315092008406 1
1.78777575645357 1
1.19665443188007 1
0.936568896565022 1
1.32379880089307 1
1.63070302707224 1
1.40922586331132 1
1.75315151823008 1
0.618391893119591 1
0.889242393537591 1
-0.0776515817145154 1
-0.248491958855742 1
1.07788007624883 1
1.51871571367585 1
1.04100903970397 1
-0.0209919891057373 1
0.261829948386546 0
0.69691797075401 1
-0.0417115784657927 1
-0.377364887371654 1
0.410159255433916 1
0.820568685702596 1
1.80020907470762 1
1.48253938759935 1
0.807248301824516 1
1.62084512241482 1
1.41087128662832 1
0.62367913026591 1
1.04651843962739 1
0.263222568363783 1
0.892871940685979 1
1.75623002076073 1
1.26028202386584 1
0.324106133246907 1
2.02482946295716 1
1.24615104426132 1
0.540063113765352 1
0.701201817373914 1
0.354796224660176 1
1.31268474568838 1
0.246652220671137 1
0.911904336673904 1
0.761158911458077 1
1.24769934267763 1
1.15125443502818 1
0.204838047823259 1
1.69423532565995 1
0.419493994668196 1
1.1773594194049 1
0.772796763571469 1
1.08741185477864 1
0.556796298431749 1
0.881104743122557 1
1.13623231709819 1
1.49842971872061 1
1.02759836384711 1
0.85871269619614 1
0.663941734858182 1
1.69785272085238 1
1.63833272535283 1
1.99361852030148 1
2.06091895997968 0
0.447430032725982 1
1.02161990293681 1
0.272223654104388 1
1.40867139038134 1
1.34579848199907 1
1.0968760389157 1
0.77839074139954 1
1.27456574842266 1
1.79568261300166 1
0.707170831398649 1
0.44300092372486 1
3.47383929126657 0
1.97587620114406 0
0.836681453135321 1
1.5489375906591 1
0.475771709778715 1
-0.519233204253545 1
1.43142082475394 1
1.21389715386047 1
1.54103969702905 1
0.215221538762056 0
0.115669448434956 1
0.893270445988538 1
1.30218915552928 1
2.35139530632664 0
1.80439775691003 1
1.41956110458602 1
1.1990366475593 1
1.39585183745853 1
-0.370696878400851 1
2.00342676113302 1
-0.233114413319783 0
0.973116862022773 1
-0.573980979513476 0
0.210411794333899 0
1.1504620024121 1
0.852656484979137 1
-0.00188671023816445 1
1.07452351664781 1
1.59569888867723 1
0.140578075793722 1
1.13482467298022 1
1.35292288159264 1
2.49181614283157 1
1.6545376679467 1
1.45416070796132 1
0.991685440891873 1
1.24315564694779 1
1.224126310471 1
1.68399995041481 1
1.66329183109451 1
0.265330290913992 1
0.855340116316577 1
0.503062289073413 1
1.22534679684559 1
1.36860889049449 1
1.27762029397893 1
1.21055401138412 1
1.29856641424453 1
-0.337739906199193 0
0.366432407297436 1
-0.493098120020175 0
1.7002243453585 1
0.38392828246322 1
1.63950506372901 1
1.4108023451024 1
0.695694888373105 1
0.911518182688384 1
1.29962573376722 1
-1.05428325712246 0
0.899343009847793 1
1.80285853829324 1
0.328046179740838 1
1.59940053228453 1
-0.804080608314561 0
1.21771640469362 1
0.182411422519009 1
0.371561494756356 1
1.91069998019422 1
2.6654353577337 0
1.49333681776799 1
0.775336298651166 1
1.74873771685628 1
1.18093301947341 1
0.1522549964329 1
0.852566708137127 1
1.5513209586237 1
0.705006736721899 1
0.377946387543634 1
1.61921408738681 1
1.06926720633379 1
0.598734726755685 1
2.24843601256399 0
0.0951820098634966 1
0.403756365213774 1
0.970512254482047 1
0.172952148524255 1
0.64764486614906 1
1.3809881076122 1
1.87687206717445 0
-0.581614119409672 0
0.448963357372903 1
0.629783936126574 1
1.06782305231082 1
1.27946533905254 1
2.64381372723726 0
1.57482913943401 1
1.68105987390975 1
0.959169433833973 1
1.54813828890962 1
1.93258281130118 1
1.22938183720667 1
1.17055687221758 1
0.187904936445222 1
0.399297809864875 1
1.61642714108368 1
1.08395798213495 1
1.08841588302205 1
0.785608706301758 1
2.30071142159091 0
0.796512578072402 1
0.782063922326891 1
0.558125653928984 1
0.294650988487818 1
0.810542034365504 1
1.41010053792977 1
1.30933949481782 1
1.10042076495253 1
1.11015905073202 1
0.67727603856154 1
1.16134220650114 1
2.09449886922255 1
0.633049545731097 1
0.0441540127161171 1
0.569122966685907 1
1.60878370630109 1
0.211078872460698 1
0.609396565794352 1
-0.157664194357665 0
1.34313106602541 1
0.738849718174001 1
1.50661133982097 1
1.35100577907851 1
0.205143000982897 1
0.841141585425063 1
0.0720780014878098 1
0.994821454954686 1
1.53454701457583 1
1.74339505370502 1
1.45174418149046 1
0.438333655444674 1
1.3151033009118 1
0.364417255010608 1
1.09258065413216 1
1.42872074571865 1
1.81922997645258 1
0.739642662482419 1
0.500265116630351 1
0.380508844952707 1
1.78982449938071 1
2.23080559236577 1
-0.113596586438943 0
0.553319976725961 1
-0.470623334088029 0
1.08419453195834 1
2.48656600145503 1
0.255226797231689 1
0.667671429976254 1
2.3284717655905 0
0.667969876029493 1
1.04060789001602 1
1.00497603116466 1
0.646573714375934 1
0.957234791585525 1
1.9431199945127 1
0.293785222760957 1
1.18591102261516 1
1.09645138944541 1
0.764327877915806 1
1.59931381293581 1
0.403234264376479 1
1.00356710197992 1
1.65372879924816 1
1.19847717292826 1
1.15573305970533 1
0.390098831941768 1
1.83215590572788 1
0.345550930192817 1
-0.672942342436471 1
1.18982086716815 1
1.95083338359815 1
0.805303341408776 1
0.943635062239036 1
1.06282283078618 1
1.32443861210741 1
1.1397213124039 1
1.82414388097 0
0.372671292100992 1
1.06873273926247 1
-1.11240712605475 1
1.77724006054871 1
1.25360722723667 1
1.05680483630302 1
1.78740910638746 1
1.74859347534347 1
1.08370648795307 1
0.796793613452745 1
1.181682143897 1
0.462727381748944 1
1.42945249875982 1
1.18103209633803 1
1.62449191908066 1
0.807653165584258 1
1.37383541849388 1
1.03821279119175 1
1.42904481293846 1
1.18760102519763 1
1.26350216417844 1
0.675844171179977 1
1.27018816842788 1
0.070674103691318 1
0.547216491074212 1
1.06846236159042 1
0.684152053750885 1
0.746704242805235 1
-0.221588904283762 1
0.597506239446278 1
1.60180080765725 1
0.753705045500112 1
1.51230209735856 1
-0.296132816346956 1
0.678477887023108 1
0.948019832801336 1
1.18852187149588 1
1.28095159619995 1
1.09857728207108 1
0.447648685610002 1
1.57020769723129 1
-0.982500516257691 0
1.0202477853902 1
1.37753802945128 1
1.84713071110487 1
0.459319971340568 1
0.0536094758101359 1
2.19903168632465 0
1.11259234173453 1
1.57838875960939 1
0.980256395436892 1
0.314007796214386 1
0.3841745442855 1
0.986086093202692 1
1.00125151539844 1
1.2428755105645 1
0.570505975507007 1
0.688672827196368 1
1.58346490701975 1
1.06417774370787 1
1.99194265063183 1
1.65586009360306 1
0.736461198854137 1
0.0758420792000003 0
0.29291584003935 1
1.06642205761213 1
1.31770938932113 1
0.530322755398759 1
1.35694129237906 1
1.51160856721266 1
1.29532340208095 1
2.94408349469298 0
0.310801148364892 1
1.26367992146298 1
-0.0758929918027047 1
1.31391118337689 1
1.75201703102766 1
1.15713976173692 1
1.00326734034653 1
0.130034435584072 1
0.975275234106187 1
0.891170304907453 1
1.08178213991205 1
0.85622627568654 1
0.78158513171459 1
3.07600838232011 0
1.51715130568177 1
0.781807335332833 1
0.783366953058705 1
1.33334969620882 1
0.522215687548371 1
0.557487917115434 1
0.668370548891859 1
1.16211570565221 1
0.92929325933648 1
0.612045981239883 1
0.620420840884284 1
0.569318017468083 1
0.460492744878483 1
1.66243111269824 1
2.54132460077497 1
1.52033114939579 1
0.907260554799933 1
1.48961814737175 1
1.07689874233669 1
-0.0317865878980433 1
0.358082597017872 1
1.81951992377511 1
0.262343088391374 1
1.58069400479167 1
2.04416837152231 1
2.02366083381267 1
0.972639146845555 1
1.91716109900048 0
1.59814356586358 1
1.13118934150984 1
1.77118260492153 1
-0.872117930654059 0
1.01829906651164 1
1.18148995083816 1
0.226496781443434 0
2.17868963011898 0
2.0165639248561 0
1.74951566411431 1
1.91764968134803 1
0.588089633062817 1
1.53717569485982 1
1.13475690518677 1
1.26485970320744 1
1.42257706122913 1
0.695459611845846 1
0.594969376334476 1
0.985070821870837 1
0.302897388340447 1
1.9924584466438 1
1.66032515644314 1
-0.319150848964389 0
1.32619694405495 1
0.837187528223024 1
0.794474818608951 1
-0.251210139226574 1
0.565097966135015 1
1.01912607068618 1
1.70827046740371 1
0.912610541909235 1
0.743708713244408 1
0.446977870283752 1
1.68856234975063 0
1.3920714705263 1
1.77013524600402 1
1.32825442901762 1
1.60450899684045 1
2.48529222606534 0
2.19709420524037 1
0.42057991020338 1
1.74730810841308 1
0.982515611273252 1
1.44695103442097 1
1.02613988290798 1
1.50115484072495 1
1.52960298472523 1
2.25381939811738 1
1.27746724077381 1
1.23717828666834 1
-0.540296997915485 0
0.300060843944829 1
1.37225211025076 1
1.15692986176562 1
1.11976969695541 1
1.1508339541169 1
1.02522771457709 1
0.872697966418847 1
0.273006290111819 1
-0.554677409192802 0
0.1229827378994 1
0.325198127942799 1
-0.474208436802088 1
0.772239433706281 1
0.659049674789478 1
1.77870042947259 1
0.538797348465037 1
-0.00994230040893599 0
0.760605866701694 1
1.41733799236574 1
1.5284154770798 1
0.49330528961987 1
1.21989282030433 1
0.44013477944114 1
0.47988292879451 1
0.370516632673663 1
1.08277157208343 1
0.96809155633557 1
0.178837078302346 1
0.436417597123072 1
-0.405092888157234 0
1.60965043476743 1
0.897978409468085 1
-0.0589955291365546 1
0.833438447111581 1
-0.105078160029905 0
-0.160222411632795 0
1.61946446662203 1
0.351139994193955 1
1.57584161021006 1
0.308341041445117 0
0.698166199596312 1
1.36003480483397 1
1.07293075317535 1
1.87415508048045 1
0.933162139144079 1
1.81914272604631 1
1.4879199916354 1
0.633306671686913 1
1.66737697717322 1
0.848564611614402 1
1.26965426215328 1
1.52763128240994 1
1.02097386546931 1
0.0259762044402911 1
1.33890299168872 1
0.27192953117453 1
2.41403062293362 1
1.17763232081439 1
0.36939845282604 1
0.232173819729522 1
0.367009825194851 1
1.25759529545401 1
-0.267274830600286 1
0.932909064568839 1
0.856596788623165 1
0.899301137173121 1
1.39841127896261 1
1.25783179881227 1
0.735811749553632 1
0.821606167121436 1
1.43370583427017 1
1.20394587572662 1
0.427236452506381 1
-0.169590186497406 1
1.29542944726487 1
1.6701544950752 1
0.346825318043487 1
2.43071385123664 0
0.398294470468499 1
1.19310749050194 1
1.75310145573143 1
1.73990271169863 1
1.05248452249869 1
0.127606041360493 1
1.30165113871019 1
0.511160824551271 1
0.603568326050906 1
2.01371015171091 0
0.138677489373327 1
0.678800262351834 1
1.91442692200747 1
1.46289077334155 1
1.19295081553693 1
0.2653522681199 1
2.6786591943912 1
1.68643901034874 1
-1.03586185252413 1
1.41034523523845 1
1.48802080236975 1
2.11844220825893 1
0.376823007819948 1
1.81865810761911 1
0.921630567813378 1
1.04802623836375 1
0.82874924261475 1
1.60998786157118 1
-0.384721129613344 0
0.873470125035469 1
0.654508241213393 1
0.671628057319112 1
0.44564435560587 1
1.06165519962009 1
-0.0560489292124076 0
1.11544576690401 1
1.06727260213474 1
0.685865936667142 1
1.73438673797273 1
0.892799509492783 1
0.642288048140885 1
1.15502299822699 1
0.582829119911603 1
0.255874869290435 1
0.942250712407404 1
0.486974630086232 1
0.320179978098379 1
1.65425689813033 1
1.107280329172 1
0.772149200873463 1
1.34771079260344 1
0.771193590194986 1
0.790324047618449 1
0.928452372416371 1
0.925623723398159 1
2.13061654715726 1
1.42778342131361 1
0.574214328018665 1
1.11778739260547 1
1.41296560307091 1
0.862600978140369 1
1.21830471517418 1
0.855733560089471 1
1.1984832526686 1
0.780212154471492 1
1.83485646225528 1
0.675828211281875 1
0.613614359176025 1
0.526514464088135 1
1.39618126236296 1
1.4170716852158 1
-0.364734592341074 0
0.869348534425682 1
0.557232854201158 1
1.37950895341952 1
1.21698508418335 1
0.933909878002498 1
0.636603712363252 1
1.71574112894094 0
0.575061465116688 1
0.729225433676704 1
2.22445285991356 1
0.652674918809878 1
0.949524645867132 1
0.991121098261123 1
0.371450249782471 1
0.558031060367925 1
1.98969518909934 0
0.625704621727429 1
1.18654741255253 1
1.37878421941972 1
-0.207643580952133 0
2.29316076084391 1
1.57617524271781 1
1.28169595187893 1
1.20247110768612 1
-0.609123785611843 0
2.06465984348061 1
2.29772768885267 0
0.328313168545426 1
1.97074034689979 1
1.0294376027938 1
1.35096704547534 1
0.303369902895247 1
1.10364119005481 1
1.40425980524858 1
1.20060381885466 1
0.72207974171041 1
1.25407891617994 1
0.533578634879319 1
0.515390825640671 1
1.03318300686199 1
1.14512696270711 1
0.401140277402941 1
0.454997148430194 1
0.404864920288391 1
1.37710086845244 1
1.70345872309789 1
0.825427770671525 1
1.48712162180309 1
1.07385504625471 1
-0.343338850645339 0
0.943317981295478 1
1.21186747628854 1
0.978281639724742 1
0.000830712073495776 0
1.25656497153115 1
1.75638986901376 1
0.0664224638811669 1
1.32111726503481 1
1.89084006326174 1
0.174135785435421 1
-0.943238805178227 0
1.51855798096346 1
0.543980842253018 1
0.983551718029247 1
2.42512269983691 1
0.147125883868053 1
0.860090159774367 1
1.46104036440534 1
0.739211332151061 1
0.208540252594606 1
-0.478359767405136 1
1.00922681259889 1
0.370207282083056 1
0.444323467559253 1
0.762380601814596 1
1.85474821210363 1
0.606707712031168 1
-0.0639430516121309 1
0.440713676982298 1
1.02299095632516 1
0.764948106534112 1
0.873122442357497 1
2.05885687023985 1
1.10834787108995 1
0.527725067497392 1
0.696495262670563 1
0.901189036263604 1
1.30982458532578 1
0.234561699587275 1
0.990951742160916 1
-0.250199626007907 1
0.945052068423202 1
1.54339875754892 1
0.0685252490273753 1
1.76609580122873 1
1.34763438158166 1
0.879989193653962 1
0.431806149971842 1
3.45151313279597 0
0.324871493199288 1
-0.205104048374711 0
1.02432435072548 1
1.46949296865854 1
0.754393256165562 1
0.462696019141736 1
0.849618363053474 1
1.22368562736782 1
0.584122345231817 1
1.31795585235248 1
0.934095531227205 1
1.14170596676668 1
1.4630806871279 1
0.701870697542142 1
1.77829752459191 0
0.138531696726157 1
0.988236906249937 1
0.707816749658829 1
1.00352922646089 1
1.48951843464109 1
1.33149342318289 1
2.62832865974951 0
0.579617801585924 1
1.40457659456281 1
1.4556593475859 1
0.560955756631486 1
-0.174398822292562 1
0.913663442702084 1
1.14095833176561 1
0.724694965850884 1
1.45063018082365 1
1.32982247392879 1
0.794930248259449 1
1.82959536376533 0
1.29934081044667 1
1.73157435915532 1
0.695979349684757 1
0.849843512718097 1
0.353459055853385 1
0.202744751200945 1
0.728791207649578 1
0.304150077050459 1
1.52251609924972 1
1.17112635266722 1
1.37503654106711 1
1.39852680343582 1
-0.726843111989867 1
0.283115445761874 1
-0.990674020653662 0
0.789622193661584 1
0.625273573330129 1
1.17766060797171 1
0.35303923273749 1
2.65413764936279 0
0.449356895653196 1
0.762086898639563 1
0.672577718004464 1
1.41634302256145 1
0.476949569593403 1
0.436693779717617 1
1.43032872471956 1
-0.193814575158066 1
-0.558349767529411 0
1.45459069412722 1
1.00258527599484 1
0.0347470099217211 1
1.50048463395043 1
0.393667251700876 1
0.122679920292365 0
0.579790925019494 1
1.03578663029343 1
1.22024035657788 1
0.558083447010999 1
1.48611359032404 1
1.73606077458163 0
-0.647919406602648 1
0.899557118312012 1
0.370393314777967 1
0.576253781754672 1
-0.0977875162361469 1
1.80163035378738 1
1.81291243978309 1
1.41036014105465 1
0.921927933892988 1
0.598795459572244 1
2.21728336739997 0
1.57420935254076 1
0.0434796111217309 0
1.48181352461598 1
1.45239202476616 1
0.747426562188048 1
0.738128173045352 1
1.38923611260996 1
1.63995163639644 1
1.95190485854439 1
0.732312670930381 1
1.1115893260758 1
-1.10988972723486 0
0.615567107008416 1
0.892337573829362 1
0.216032340004806 1
0.831636180054726 1
1.23937394092945 1
2.15189839895524 1
1.46707470143869 1
0.379707322711066 1
0.649135578596389 1
1.63970656217096 1
0.170264785678563 1
1.73860601401009 1
2.00847924751024 0
2.06485829643258 0
1.51775841270176 1
1.247271011478 1
1.57258466016737 1
0.375147698118174 1
0.531142789127687 1
0.616850292235836 1
1.49961002021358 1
1.36284906322676 1
0.959205314247391 1
0.120430318880768 1
1.12384400899135 1
0.8012741111099 1
0.980252408910004 1
1.26388839189845 1
1.86551355356668 1
0.801884187464569 1
0.856455043352565 1
0.984709191312151 1
1.7995533435121 1
1.46612736385365 1
-0.165576071992399 1
1.87757194917377 0
1.00993388704245 1
1.6250141442306 1
-0.106497454581039 1
0.869719449027619 1
2.85201819874845 0
0.0967733241517142 1
-0.565237915680322 0
0.092282550825802 1
0.894637035956641 1
-0.0485067375997777 1
1.53791407307229 1
0.829081017624232 1
0.879223417134508 1
2.20218653329032 1
1.52874986841096 1
-0.0837410191057476 0
0.98635155949071 1
0.385971785211248 1
-0.0162289192571967 1
0.509831428995963 1
1.73163625270644 1
0.511056864565923 1
0.877356250266182 1
1.22078479222395 1
1.65914898056139 0
1.86386765140051 1
0.00417569188517419 1
1.57979730840537 1
1.8093274722845 1
1.90987806559182 0
0.614978680343549 1
-0.022407703603115 0
1.30879208649637 1
1.18365299504761 1
0.781537587588677 1
0.552576541207335 1
0.0918261239357422 1
0.899780701885316 1
-0.172972394582528 0
1.722726943012 1
1.50205075808302 1
0.901627385541492 1
1.23776240176367 1
1.02003857076683 1
0.149391499050673 0
0.0294343936165412 1
-0.551928979319733 0
0.760472415978668 1
1.98235069070385 1
1.29746839096628 1
0.193077005446709 1
1.27086299101939 1
0.224297728603568 1
0.444421141636024 1
-0.103681884915456 1
0.844612299513581 1
1.21625727879718 1
1.19666953270688 1
1.61537233461435 1
1.31344811785977 1
0.855214134955856 1
2.50569153780898 0
0.860296179155693 1
0.69347367409555 1
0.707053835368765 1
0.413781760795388 1
0.0905998526095007 1
0.110894952705458 1
2.56392201801509 0
0.515444423591681 1
1.27249166014931 1
1.335401920525 1
0.549285471836371 1
0.980738993791221 1
1.3351593296816 1
0.301991251847948 1
0.872246512294041 1
1.20484270449432 1
1.04377712072467 1
1.60960765137888 1
0.995967796605127 1
0.232575186607279 1
1.20801744281313 1
0.603697035548611 1
2.08943837999963 1
1.45833343379118 1
0.595106612619576 1
0.754854754734134 1
1.23752556197258 1
1.47340289384373 1
0.209402360469446 1
1.43152102769008 1
-0.542782156493327 1
1.79703251781822 1
1.68818366276102 1
1.49566851884405 1
1.89876051719915 1
0.47563579948108 1
2.6668732764045 0
0.0140986342257997 1
0.513574063058274 1
-0.541577678732038 0
1.521893074937 1
-6.55724814157543e-05 1
0.855413477109376 1
1.15022266339549 1
1.32495220146827 1
1.21333280466118 1
1.31802584187482 1
1.3102457010855 1
0.268320943337038 1
-0.0411241577765184 1
1.00508515372872 1
2.51324258609324 1
0.757689038697982 1
2.79804713313382 0
1.11891868362704 1
1.50749334462704 1
1.41048375707837 1
1.48189217261658 1
1.39239596501621 1
1.32458123126901 1
1.76437586080969 1
1.02351768736429 1
2.48799445048438 1
-0.157289469801181 1
0.562162949424379 1
0.0528726258152857 1
0.114486384194039 1
1.58103265021072 1
0.897162945162152 1
0.699792547850051 1
1.26069717865749 1
1.013934236209 1
0.192987902100646 1
2.34969047017929 1
0.59660562160856 1
1.41642007011289 1
0.519775247758998 1
0.273467565442819 0
1.19767437852767 1
1.52469032804981 1
1.72333027858144 1
1.01299533797278 1
0.36887664682027 1
2.08794607452329 1
1.79370245221483 1
1.71485017129596 1
1.69647965891328 1
-0.0914808879313189 1
1.13472308198159 1
1.48299834607035 1
1.29094945048925 1
2.03125410993141 0
0.932398179546784 1
1.12725790228269 1
0.668881710854636 1
0.176888086362244 1
0.961837995139861 1
1.85892984757179 1
0.451730251957141 1
1.53447239522849 1
1.04920393177187 1
1.72405920404697 1
1.6450549111142 1
0.17728472217796 1
1.41994152964626 1
0.650811398709182 1
1.95266912910035 1
0.595985024994114 1
1.00653017938263 1
2.09894498415194 1
1.79549947112588 1
-0.32355723113905 0
0.663446305483846 1
0.8653351207572 1
0.849096065471792 1
1.3523286203441 1
1.49957759998685 1
0.0445018752252207 1
1.71659924199795 1
1.0753002356851 1
0.8532150617303 1
1.01532760269274 1
1.05447630423867 1
0.967083093375522 1
1.25224687680698 1
2.90313944299259 0
1.81177622700326 0
1.08581949657822 1
-0.167680160938073 1
0.908542912616844 1
0.854603981027568 1
2.77154004943266 0
0.740688908453403 1
1.14449877428942 1
1.09990602558103 1
1.1237568587668 1
0.549264002992363 1
1.15853213417164 1
1.00183736009453 1
1.00082243678841 1
0.0791689301088225 0
1.80325013103398 0
0.930045440906571 1
2.32134897807381 1
1.1030106279591 1
2.73886150866397 0
0.860115668246838 1
0.5334440402934 1
0.0503002829597731 0
1.53653891349421 1
1.64538923189546 1
0.487395575066515 1
0.436421873327266 1
1.06293226258868 1
1.44569671272777 1
1.53633220436428 1
2.09797550166694 1
1.23056445178337 1
0.386335445712481 1
0.522554503675298 1
1.36179326996859 1
0.634312888145611 1
1.5885414167492 1
1.42751307579751 1
0.960628549187644 1
1.31387900776072 1
0.559485053520528 1
1.09634718193266 1
0.912752534154589 1
1.83859708537492 1
1.75571222032952 1
0.610652448352335 1
1.48219368609533 1
0.99701155516191 1
1.1116705549904 1
0.112500216683879 1
1.80516850217541 1
0.498844140298597 1
0.719903769803253 1
1.00659380558832 1
2.75065700640953 1
0.769099374191794 1
1.3358108099 1
-0.263673668077152 0
0.0867040772878439 0
1.46835989518629 1
-0.331927489575485 0
0.853943368503649 1
2.18054776324175 1
-0.139462935840895 1
1.08580813788102 1
1.58827937105261 1
0.615894356146881 1
0.746040952041346 1
0.443281709578071 1
1.75106995121656 1
0.969844762609328 1
1.43003661242559 1
1.13801724375678 1
1.02849472508808 1
-0.435502027708253 0
0.654831861849745 1
1.12665044265615 1
1.07256221147546 1
1.35454764527852 1
0.531429513597172 1
0.823787993898763 1
1.59102876263515 1
1.40358038435501 1
-0.677041579479548 1
2.0662759404653 0
1.28244043869269 1
1.56334961266363 1
1.5228505323849 1
2.38681409301789 0
0.956805635381723 1
0.408242802005338 1
1.48766365380684 1
1.50152455571081 1
1.43135108238575 1
1.30471158731776 1
1.33259090369415 1
0.00797242088147604 1
0.735176766375116 1
1.36106497446599 1
0.887511252605058 1
0.738548001345636 1
1.64162058283294 1
1.49636532508975 1
-0.339969129340071 1
0.839114075745017 1
1.4349448892844 1
1.08062083908441 1
1.32977004777951 1
1.75033866753868 1
0.123309463887387 1
-0.132725979655725 0
2.45227027837918 0
1.0102432927373 1
0.367058205991168 1
-0.0947442250517698 1
-0.4557246468693 1
1.39761042718301 1
1.41676433645304 1
1.80081486146843 1
1.18633077724602 1
0.228348086358232 1
0.934569460627488 1
1.05987738213776 1
0.486496480297859 1
1.97983378040283 0
2.68155735964738 0
1.30031407064718 1
0.51013247823533 1
0.650822538239951 1
0.41496682972194 1
1.70469382778972 1
1.52489333750366 1
1.72035644708958 1
1.10041128801925 1
0.847390625845191 1
1.18549142212244 1
0.744835692959991 1
1.14256868973718 1
2.59425288375805 1
1.0664700633453 1
1.06017714750633 1
1.52531665737105 1
0.380320524721293 1
0.588750140377138 1
0.50242726735846 1
0.515724631523408 1
2.10782808126035 1
-0.025606278959526 0
0.998869148139547 1
1.18641381609019 1
1.19557031174982 1
1.04561279093939 1
-0.305219213824313 0
0.167354919075694 1
0.451145972253751 1
1.78448464955747 1
1.13152230477058 1
0.94491483611659 1
0.84175399537577 1
-0.0700088697817864 0
0.600043701237515 1
1.10667740515598 1
1.2247095232017 1
1.40527319883651 1
1.29023673581293 1
0.749046736640518 1
0.662892755398651 1
0.700347733182044 1
2.26172795617716 1
1.01881689507273 1
1.04899679643373 1
-0.257235460460489 1
0.567015750503684 1
0.216964724273124 1
0.735841126628967 1
2.64709749576029 0
1.15579414419246 1
1.66194202909958 0
0.458979289969622 1
1.5710702117869 1
0.852870043326395 1
1.24284990698635 1
1.26265470056403 1
1.49000380213559 1
1.19081669147509 1
0.670410994347524 1
1.42076556172412 1
1.39425922911193 1
0.933156422096784 1
1.25509024337614 1
0.711269119543938 1
1.62702800169317 1
1.26808377763656 1
1.57912690111769 1
1.05490014671698 1
0.250820296653635 1
0.355549334658437 1
0.512106540387268 1
1.4181021837031 1
2.05664202037274 1
2.09726017197946 1
0.395528005438149 1
0.72612862642883 1
0.170156988167252 1
1.42178841425397 1
1.03729345550204 1
1.72313533510703 1
0.977216706127222 1
1.13673239198876 1
0.717986548064082 1
1.55756938861143 1
0.600283716568418 1
-0.56040195972973 1
0.621752599806202 1
0.597473320378551 1
1.31685458885397 1
0.808421256389189 1
-1.59505277707883 0
1.17832642228038 1
1.65767106102946 1
0.82697513260763 1
0.918407850667354 1
1.2945203625521 1
1.47666055863714 1
0.564401389308007 1
0.110045494669759 0
0.270446797709097 1
1.50542751460259 1
0.952132984948452 1
-0.0481990931266081 1
1.8843726655379 1
1.19811177586482 1
1.34324645295056 1
0.659564926149303 1
0.264041721435056 1
0.93112434026276 1
0.32246090054372 1
1.43782145286199 1
0.825652995092305 1
0.580194246679433 1
2.18802084059095 0
0.0358826319177668 1
2.24677618562587 1
-0.25456668513049 1
0.858130887384089 1
1.08294993057302 1
0.34627687181794 1
2.53233635642933 0
0.455689206506027 1
1.18630956437378 1
0.95281373421482 1
1.68968585060481 1
0.616696619991392 1
1.21875110917617 1
1.1889908087185 1
1.26973456483753 1
1.36347041579002 1
1.17246694188657 1
0.837521396276594 1
0.428462300917011 1
1.26400724478376 1
1.2837458200623 1
1.94544906588269 0
1.20446794809376 1
0.901633527280948 1
0.613984389457 1
0.182032319122825 0
1.23949267047089 1
0.351383332480847 1
1.86667547897453 1
0.554120246926305 1
0.0829623635772598 0
0.861545456189058 1
1.09989734522287 1
0.610129941587022 1
0.426299143431145 1
2.53671235292249 0
1.60759220009562 1
0.817167568124493 1
-0.418394978163896 0
0.983288958323261 1
1.70532885272792 1
0.629705149614965 1
0.713836286756129 1
3.4334378307962 0
0.853974657121992 1
0.559041842197212 1
0.503429732354489 1
1.26283728947974 1
0.921249193500726 1
0.712986146583632 1
0.735929340298764 1
1.38594473069139 1
0.0315781419927449 1
-0.97897600042209 0
0.370109321157145 1
0.559028166432818 1
0.739409683968624 1
1.44487344276723 1
1.31276370405539 1
1.8299449731435 1
1.57634272169014 1
-0.467820740656101 0
0.73175161179409 1
1.5453040066651 1
1.83780048012162 1
0.281901347874488 1
0.283316887947262 1
0.618401157010273 1
-0.54976344593909 1
0.792889320588865 1
1.87950926337873 0
1.18473872248891 1
-1.03105234483652 0
2.45289433150661 1
0.319121138369471 1
0.433691638288818 1
0.177716706505501 1
0.886006468916501 1
1.55333878568841 1
1.25860772050193 1
0.687870145580748 1
2.263322850921 1
0.199386076193853 1
0.527316093401377 1
2.14734992931493 1
1.64612766023359 1
0.59691335475631 1
2.54238729132472 1
-0.476605326610899 1
0.89311470273399 1
0.268626081452413 1
0.85702434652383 1
-0.00317114096783413 0
-0.190361482707902 0
1.31766658734386 1
0.658981983993763 1
0.686196190684023 1
1.19319479357655 1
1.22289172346128 1
1.07884629606408 1
1.8709272993935 1
1.14182958353104 1
0.73019155787845 1
1.64470024418301 1
2.02700522576709 1
1.16553259079005 1
1.253153361484 1
0.0971132916418243 1
0.341022987092482 1
-0.42204779971805 0
1.042878586746 1
1.01847884681779 1
1.50322147642667 1
1.37914592450056 1
0.676980624507898 1
-0.159826036332702 0
0.531333087483436 1
2.03709371450886 1
1.470626054341 1
1.09514793395489 1
0.907948693131734 1
0.325149858481619 1
-0.00397978318203613 0
1.52668520506114 1
-0.519614548791742 0
1.42551531290876 1
0.813468765177862 1
0.197984109265526 1
1.31812699178 1
0.163328067440141 1
0.900077091279323 1
1.3035708216148 1
1.99000977020391 1
1.1893423073594 1
0.680524132580235 1
0.337100237859103 1
1.03519653893319 1
0.289848026140296 1
1.73363301203149 0
0.776820977328394 1
1.93306353637754 1
1.20740494468678 1
0.92282678242094 1
0.220111737885551 1
1.97947008336129 1
1.60513211692736 1
0.177386172641193 1
2.07547333090357 0
1.62667550666957 1
1.0500211557889 1
0.74982378152732 1
-0.37227221815522 1
0.933330687454481 1
0.878181615222058 1
-0.160376844257766 0
1.96434733424183 1
-0.316704728580302 1
1.85085898334866 1
1.40128869170323 1
1.39055254459292 1
0.747340275324005 1
2.01802323521635 1
1.41485844977979 1
0.0601780013409675 1
0.366356198271327 1
0.850026639527938 1
0.648267422338173 1
1.45862672822274 1
1.32410246383798 1
1.85196532913144 1
1.22597163508815 1
1.51558737174679 1
1.61342188604801 1
1.50684479861283 1
2.19111080357557 1
1.60745449134173 1
1.22769335853568 1
1.71772746599098 1
1.31426547460838 1
0.227724813352395 1
0.579123477077563 1
1.2522439174519 1
1.64859566013068 1
-0.22291891443909 0
-0.901435222014181 0
-0.210665531087672 1
-0.222349269871899 0
0.0910656470110337 1
0.881081554084006 1
1.37306132091714 1
1.90732146777294 1
0.286165658939069 1
0.564873777719429 1
1.88788456017813 1
1.10923641793704 1
0.353930782165893 1
2.26903919242613 1
1.13334455474785 1
0.420025110634664 1
1.25552560105308 1
1.66979528507912 1
1.4771843060981 1
0.570286777460533 1
-0.33544154457468 1
0.523138694480769 1
1.08068325149912 1
0.402306135131233 1
1.06367120701779 1
0.928258209301067 1
1.29026405564693 1
0.165912507798037 1
1.8664051463168 0
0.941863777096282 1
0.739441450383181 1
1.28933641046865 1
1.29918779253346 1
0.689236341272736 1
0.155948847964831 1
-0.212437324040182 1
0.623400445984439 1
0.761027723675751 1
1.61960918725624 1
2.90299587959179 0
1.44901175847727 1
0.431650994024387 1
1.00688847146192 1
1.22486809152575 1
1.49130872486354 1
1.73586932427856 1
1.90390890511594 1
0.52949836507272 1
0.870381431169889 1
0.18355333235157 1
0.459175641317095 1
1.76259991482631 1
0.193486414903446 1
1.59784560875288 1
2.09859823536799 1
1.2536191925397 1
1.21299191927265 1
1.19686765797616 1
2.38501587764712 1
-0.25466536493047 1
0.887021815014787 1
2.65458794934564 1
0.954625631198239 1
0.436550494273067 1
0.435375659440072 1
1.61105612928285 0
1.35124089927004 1
0.521829155041339 1
1.46460519565071 1
1.3809979287254 1
0.229941111915631 1
0.594235166320255 1
1.14215235195855 1
1.54892604748898 1
1.5825477979918 1
1.79036003168546 1
0.816844700056116 1
0.981173316827344 1
2.00405729845458 1
0.955563180997665 1
0.958209180539707 1
-0.0762466243399437 1
0.617205538871041 1
1.21824256792249 1
0.483266941144825 1
0.367177489663846 1
1.84151488443951 1
0.932102603640461 1
-0.247331286806474 1
0.128380087026337 1
0.786519037024974 1
1.22749081285059 1
1.03908175219421 1
0.946725523500675 1
1.09518615287561 1
1.67174804227434 1
0.18799841092487 1
0.433780886746825 1
-0.0516725002118269 1
0.0618054791889482 1
1.1547988704315 1
0.581771995281897 1
0.7335940029261 1
1.18043491869949 1
0.946463916334591 1
1.31666801200641 1
0.600536360027136 1
1.01930295259716 1
1.26020517595674 1
0.54899125643573 1
0.692141335319848 1
0.558725208630377 1
0.31187524846067 1
0.993495233993031 1
0.641716762789358 1
1.0577280177801 1
0.718237595285338 1
0.855931990841878 1
0.439925137354953 1
1.47777457492062 1
0.735828023039949 1
0.834491282482538 1
0.364348837353834 1
2.21735445514745 1
0.114827369450609 1
0.470373767761489 1
1.89665701384416 1
1.85113322480727 1
1.01937097366329 1
-0.0557724070714577 1
1.7380542971971 1
0.903555286939959 1
0.959781642152523 1
-0.327087289918227 0
-0.255267170814488 0
0.75204094880172 1
1.84871475593622 1
1.69463441885524 1
1.37059126937402 1
1.80793851139152 1
1.45960990717933 1
0.845428912236758 1
0.998915303648748 1
0.503227562623297 1
1.72701079139443 1
3.29178560325525 0
0.161709015610068 1
1.12805211082122 1
1.12737082917867 1
1.19356598595225 1
1.26009713691873 1
0.107887146181856 1
2.42906226282676 1
0.995769350516687 1
1.40800703348907 1
0.690824561683199 1
0.29270105879036 1
1.06147025500169 1
1.46888769889456 1
1.44903961245702 1
0.8244367068873 1
1.56751339378992 1
1.67610359321717 1
-0.448536328775566 0
1.5558742376276 1
0.280818419042098 1
0.452378625454074 1
1.65173468895964 1
0.664174211609925 1
-0.334702167702003 1
-0.103060879476974 1
0.937545877202965 1
0.661660102009199 1
0.317308649563647 1
2.01815451895678 1
0.958062878177686 1
1.4906144885039 1
1.6487344677006 1
1.69700324630089 1
1.91191070602873 0
2.25650871266347 0
0.607579297720884 1
1.80090014609632 0
-0.304675830754756 0
-0.22408773474801 1
-0.320202906220735 1
0.338837119443045 1
2.2037834202072 1
-0.0976492312888754 1
0.89210449807386 1
0.888745453410077 1
1.05573710536774 1
0.445381895601702 1
1.39453463059785 1
1.65231450816932 1
1.34223720392375 1
-0.151916461361108 0
0.252716531290951 1
0.0297311709206932 0
0.932864889088276 1
0.0605548328139148 1
1.49392844918068 1
0.6691246178091 1
0.337678271211104 1
1.03412705930252 1
0.194480741636188 1
0.529304590716517 1
1.45317068707668 1
-0.536041694888411 1
1.16662764572179 1
1.17513974174287 1
0.409216563032448 1
0.830655417699963 1
0.486317367501431 1
1.60189610525921 1
0.963304112631942 1
0.829671193053213 1
1.67376225063192 0
1.16258514405193 1
1.66733444487925 1
-0.308401613301835 0
2.27522963040573 0
1.58254519025828 1
2.21823738732636 1
1.8939113100242 1
1.24480377243801 1
2.00792227847273 0
1.54662695564621 1
0.11014617660582 1
2.13051446310638 0
0.873355303983677 1
1.55273643250181 1
1.3729376439384 1
0.70079489316987 1
0.184918239996103 1
0.761942440945751 1
0.906217190573741 1
1.32832005763052 1
1.66871332465463 1
0.316723115935582 1
0.366117619103471 1
0.299390105908579 1
1.14961616284627 1
0.299857960463499 1
1.20679276845105 1
0.613403265363011 1
0.772273409358305 1
0.885750793321972 1
0.970311664003727 1
0.718410384856725 1
0.672616602762821 1
0.730083489530128 1
0.296206236819786 0
1.20740538356921 1
0.640130160767814 1
0.688687269835304 1
1.09178144249569 1
0.490127205396864 1
0.571172989010491 1
1.85423731572672 1
0.569475251724957 1
0.944862038142176 1
1.0355544759855 1
1.92779560680107 1
1.21653541561591 1
0.815867787617188 1
1.17638535109946 1
0.497034324392194 1
0.357167121629031 1
1.08501419955117 1
-0.797294342925138 0
0.43149997807336 1
1.73477555297854 1
0.459564203312089 1
2.12717574377041 1
1.11279057855272 1
-1.05264389290263 0
1.19695922699119 1
2.1458923485326 1
1.3706677331281 1
0.876144953625198 1
0.527140657034516 1
0.930058297850109 1
1.07421906614692 1
0.559269576715168 1
1.12103759199039 1
0.711112325221282 1
0.350994846474191 1
1.17072118869219 1
0.92079039321644 1
0.906677337982028 1
0.853572740191879 1
0.710635057074458 1
0.883169704953233 1
0.991488374489113 1
2.18111889491652 0
0.886278681611854 1
0.61292623439849 1
1.66223251091006 1
1.07006556120261 1
0.039289938221743 1
1.19888294345429 1
1.59621002960126 1
2.25500665783699 1
1.68900844550334 1
0.626164591251947 1
0.762867241787532 1
1.06754643877429 1
0.681356493278754 1
0.83477839519366 1
0.884782902060086 1
0.484692697005439 1
2.57996547010931 0
1.39482058884348 1
-0.201308912901605 0
0.576472102886371 1
0.436584772942814 1
0.860598249156323 1
0.0946998716266548 1
-0.108308480572325 0
1.88596539293176 1
0.33756698053691 1
0.646189352884184 1
0.751404129127172 1
1.31261055089194 1
0.00848027806551287 1
1.03640833401775 1
0.0136233202528277 1
1.78584743859714 0
1.33124144546144 1
0.777865544579966 1
1.36775850568304 1
1.00348689680062 1
2.08977384953491 0
1.52878855935958 1
0.977487333022336 1
0.554832291705359 1
0.853902657506239 1
0.0349265934152016 0
1.27536392041809 1
0.293060711709051 1
-0.281708182800494 1
0.468965104139167 1
0.94265745673825 1
1.8734034484469 1
0.683367149923272 1
1.42950935691431 1
1.8408426957435 1
-0.098465867931506 1
1.14414319053705 1
-0.494956232493376 1
0.424529719646137 1
1.1967962453428 1
1.81964303155931 1
1.18293206878869 1
0.890596416732603 1
-0.415461165338013 0
1.17241444353002 1
1.68314813890189 1
0.977663453127013 1
1.70212321942485 1
2.30284670375173 0
1.57076054610524 1
2.03313932747437 0
1.50885527955197 1
1.11615889732935 1
1.79213352462675 1
1.42305350443298 1
-0.421521145255256 1
0.196537020727654 1
1.03751671755729 1
1.60608449693787 1
1.4855969927841 1
1.34072340680253 1
0.143597847642521 1
1.19935217927726 1
0.137048472207302 1
0.67334362702264 1
1.80645980924287 1
0.667915079848157 1
0.691392031884409 1
0.45410997606958 1
1.65469082694182 1
1.12204971244176 1
0.346514292058563 1
0.766730835519651 1
0.316191389125621 0
0.536224297838972 1
0.343584757323471 1
1.65061878597043 1
1.90720625292373 1
1.16271660067736 1
0.753850877223371 1
1.08752915071081 1
1.58347144245643 0
0.873649675037363 1
0.360605575675266 1
0.59211087473898 1
1.73113194260572 1
1.8265313486218 1
0.323548181386216 1
0.489762950467818 1
2.65939418488956 0
1.28171738115133 1
1.06734659021626 1
0.608618829159002 1
1.46323448492818 1
2.16930700436658 1
2.23344020390112 1
1.00447908958927 1
1.42476543985146 1
0.686614069819724 1
1.57033524523533 1
0.73807164916482 1
1.06825926339606 1
0.470573829806437 1
2.47830881842819 0
-0.441786803513204 0
1.32153090316811 1
-0.028158595544753 1
2.59147609838278 0
2.45747551859621 1
-0.20127014034164 1
0.333233960658671 1
0.629567703215665 1
1.20407572432702 1
1.32367321938859 1
1.26396189056253 1
0.120524336207552 1
1.75362214920289 1
2.29738017796533 1
0.0157901097198948 1
0.126670449606108 1
1.51933820071059 1
0.99948615239846 1
1.66058211985375 1
0.54933647203305 1
0.63682642703589 1
1.20204916794615 1
0.333297719543216 1
1.10709420964746 1
0.942529994006209 1
0.196859234241082 1
1.36954069163939 1
0.552813776179502 1
0.941505034306493 1
0.406544407985478 1
2.6894863622159 0
0.17375204522594 1
0.801925366911987 1
0.859794666294329 1
1.05899879817187 1
1.41312557462085 1
0.791069460756395 1
0.348528803695669 1
-0.0596570294393728 1
0.836536898852365 1
1.6934634459494 1
0.876942793262391 1
1.02847401577163 1
0.801213477111168 1
0.981891180219309 1
1.43067950245816 1
0.146558933594701 0
0.8797237853696 1
1.33799170407713 1
2.5093584041336 1
1.84360645693248 0
0.848565688958831 1
1.62221898055906 1
0.752902574830417 1
1.06878609359161 1
2.73367506703637 1
0.806456913340751 1
1.59323280975719 1
0.707876420714095 1
1.90885270021476 1
1.52200067562701 1
0.351623741401851 1
0.361470809400731 1
1.53402021964497 1
0.443715642166959 1
0.525530716608295 1
0.144156028390676 0
1.06232663821052 1
1.76749058545376 1
0.136516091043713 1
-0.161015400044669 0
1.16690609652708 1
-0.00868062882497639 1
-0.329313848439957 0
1.96890284985912 1
1.52339789110953 1
0.915668591449996 1
-0.156617285444246 1
0.428512769528946 1
1.14665112009419 1
2.02708919360124 1
0.105907571255604 0
0.603277519835971 1
1.93633087572994 1
1.49366602910224 1
1.85779010235602 1
2.90992360525177 1
1.73567533224542 1
1.05837532573411 1
0.851161636027812 1
0.839524785061774 1
1.53269214095064 1
0.0390544773924025 0
1.24850115660348 1
0.955815767934414 1
1.260744529596 1
0.746003087719266 1
1.01810914437057 1
1.23228496153459 1
0.747587705374344 1
0.64649429706535 1
1.53928717860423 1
2.05845609169489 1
0.987390699336013 1
1.23354838811329 1
0.383294209732304 1
1.590018627716 1
1.27817497807094 1
0.843552882247191 1
2.73953879414393 0
-0.3055946985806 0
3.01472260405107 0
0.56306608304795 1
1.96298983414216 1
0.752677890643149 1
1.77439115527348 1
0.672789115389723 1
0.798218689520441 1
0.586959770287464 1
0.759308872366893 1
0.712771624148137 1
1.65869994003055 1
1.33605987159536 1
1.30516308310739 1
0.924842505425228 1
1.10753221735683 1
1.46651636835397 1
1.74895107417609 1
0.756832163539696 1
0.655151950117894 1
0.138260113384105 1
1.03375429982299 1
0.0351934242829219 1
1.91625484226659 1
1.00233105490034 1
1.54393628678889 1
0.989890937973237 1
-0.6222941951948 0
2.22275288952095 1
2.16815058412459 0
1.37131825662176 1
1.81052168533836 1
0.693415375085227 1
1.73906171589659 1
-0.182181732220415 1
0.299148085980509 1
0.920321477743066 1
1.61566797554108 1
-0.397954473701922 0
1.16961285408255 1
0.991427212409883 1
1.5752923239875 1
2.09586805035798 1
0.560341668644303 1
0.412774923469983 1
2.06442528821864 1
0.706541095701772 1
1.24976484934216 1
1.24118872926784 1
0.864419414650527 1
2.00131204154349 1
0.883082403958334 1
0.0433817722141441 1
1.37979990155158 1
0.648798515209955 1
1.27239296930739 1
1.36565466959979 1
0.680805556806699 1
0.722589881231077 1
0.421584240579999 1
0.435561079082847 1
1.30542669688329 1
1.23540725066877 1
1.54763126113873 1
1.40042002718538 1
1.18061409076121 1
1.3925445430424 1
0.542670929053577 1
0.998441544235292 1
1.19631539539686 1
1.53717689531136 1
1.22295029415815 1
0.333966801389933 1
0.936445798424683 1
1.75461757248019 0
1.42967491562744 1
-0.107898936248158 1
1.18640771852477 1
1.90386876931088 1
1.57926051903974 1
1.41983499753103 1
1.31368988371644 1
2.1796109152138 0
1.43784339321053 1
0.275174798817684 1
0.286755875134095 1
1.14019758161843 1
1.01308499630414 1
0.988149699948863 1
2.51323020440736 1
2.1088718201489 1
0.968915310475205 1
1.1477781202944 1
1.76361948205951 1
1.09031798418694 1
0.560579674239601 1
0.12075111077771 0
2.01826919337173 0
1.15510256837417 1
-0.237940951457911 0
1.15968337929133 1
0.926219358831454 1
1.84659520376849 1
1.33036745498054 1
1.38722326353124 1
1.01530962258108 1
0.873548067341985 1
1.03518522474419 1
0.895593164824769 1
1.10477017029326 1
2.64990700868437 0
2.07948805193181 1
-0.0755444341752847 1
1.76713148676823 1
1.50030481200593 1
2.37093409462922 1
1.8747127875947 1
2.63916293940992 1
0.689166328284956 1
1.32424160335314 1
0.496559810283849 1
1.73463721332702 1
1.19495702076525 1
1.39897064985536 1
0.986025256205909 1
-0.15545766161165 1
1.60541221506724 1
-0.373007339227695 0
0.967060815716037 1
1.10737327169969 1
0.674054693535 1
0.0103166401110385 1
1.75600547671075 1
1.71015653940314 1
1.04790713614619 1
0.846935468198441 1
1.84672625471751 1
-0.47041850297808 1
1.11075040334088 1
1.38873442053211 1
0.228855099449172 1
0.356418392816576 1
1.12498259513018 1
0.522085805547769 1
1.49712495045356 1
1.24685634974458 1
0.956150370377566 1
1.9950573838244 1
-0.0248519742835764 0
1.17379988889736 1
0.336006226627627 1
0.138647852334633 1
1.81606936570142 1
1.37890800073986 1
0.762018223539029 1
1.18983685628074 1
1.19621566328584 1
1.33479516727341 1
0.32425198323304 1
0.245229989073703 1
1.03978922757376 1
1.49525852881396 1
0.849004712357249 1
1.49726270554571 1
1.29304132417783 1
-0.171824245982374 0
1.90526924028215 1
1.13621483496156 1
2.76652944598884 0
0.997731356398422 1
1.83313057943994 1
1.15073370874673 1
-0.563896691381142 1
0.866906700618979 1
1.72194411050337 1
1.15479229444462 1
1.07858676482698 1
0.861865839537122 1
0.753826038517386 1
1.42827001042491 1
0.305605226989606 0
0.305899710495367 1
-0.4264487920892 1
1.21951737154693 1
-0.806127464922315 0
2.07231403398543 0
1.04006726490387 1
0.137278020356967 0
-0.307097715540535 1
2.21730397252433 0
2.41239123079806 0
-0.352575286281295 1
0.783817405930046 1
0.573650568701495 1
2.17303770836031 0
0.739507805281501 1
1.15604506885575 1
0.19075860374635 0
0.128014759165976 1
1.48253629791867 1
1.32762663033784 1
1.17154293239855 1
0.952839907823812 1
0.339391684991623 1
2.21962860733091 1
1.12253715269819 1
0.544610478211529 1
-0.0246053019335793 0
1.68204933970994 1
2.33746142475991 0
2.38558029310106 0
1.42917592718694 1
0.615332639482634 1
1.46672445736955 1
0.998605940256522 1
1.60138069649906 1
0.80975836856716 1
-0.465831345163473 1
0.177689458043184 1
0.948691410656459 1
1.47288252270044 1
-0.444361321319954 0
0.947587968911837 1
1.09846112580286 1
1.31423007288126 1
0.398825639924762 1
0.753073790665608 1
1.31654750425936 1
2.30260730421895 0
0.40772483429338 1
0.275861709466488 1
0.177362366381406 1
-0.19531595326082 1
2.1003352612456 1
0.415261496060658 1
1.73785857638165 1
1.09484729547634 1
-0.604289167386047 1
-0.0921761422615535 1
1.91133964685151 1
1.40056236162865 1
1.04175670808569 1
1.05579698677382 1
1.10571691902011 1
1.95463905305122 1
0.765560181046859 1
1.90044471455984 1
1.27549370897867 1
0.86694231332167 1
0.459153543212888 1
-0.109348199796501 0
0.0409732425218889 1
0.157558827235491 1
3.07028018392637 0
1.18698302716769 1
1.71565766488604 1
0.620792074918895 1
0.407142004427534 1
1.42404482999849 1
1.28169632589491 1
1.12720646599598 1
0.269428156439194 1
1.47930215446987 1
0.368822901536028 1
1.41309006528657 1
-0.112770089447851 1
0.802246108251599 1
1.44043884897581 1
1.14896511328179 1
2.46920763405648 0
2.22724632507769 0
1.26068418271951 1
0.294770729013468 1
1.20394851715785 1
0.71293727190992 1
1.44070729469898 1
1.23683860206077 1
0.209629712474987 1
0.309389973173932 1
-0.494371660611227 0
0.771055498770047 1
1.15698106891811 1
2.86446284205076 0
0.817127744381532 1
0.456122832430565 1
1.57372005894634 1
1.46741471419228 1
0.687864980283082 1
0.757779823928864 1
1.62104540854409 1
0.357310743447315 1
1.57020264334723 1
0.309499373518376 1
0.953961096734566 1
-0.706186688182887 1
1.12511360857991 1
0.563608680381675 1
1.58939895390707 1
1.09562878520963 1
2.456354999267 1
1.81823972595713 1
0.0321789083100124 0
1.39566242137764 1
0.860183628311372 1
0.469882022211165 1
1.57155592573835 1
0.783185850779477 1
0.818019728727151 1
0.873917186003411 1
2.16002962148532 1
1.8880104348911 1
1.38493626891443 1
2.70210150503093 1
1.24262660313879 1
1.701843399841 1
1.66735623203164 1
-0.284296772158894 0
0.551922564985462 1
2.10186937261984 1
1.34362170500823 1
1.66086133915187 1
0.421617700479769 1
1.74104722006143 1
0.207586042031873 0
2.74816160768719 0
0.969643030398001 1
0.150429397857921 0
2.21300104724254 0
0.616576888504997 1
-0.0725996424513412 1
0.19330384538161 1
0.8409375795233 1
0.81751941730328 1
0.374997198644436 1
1.57185429448618 1
2.03735113280777 1
1.52030452496304 1
0.41978250313912 1
1.62052630412578 1
1.68216692318563 1
0.390713217026988 1
1.55202717621492 1
1.50462600577812 1
2.18682591119609 0
1.48775742309938 1
1.48465626034153 1
0.775225516613424 1
0.0175131431233449 1
0.39189162085355 1
1.08167724931384 1
1.31215156838302 1
0.69781764744675 1
0.83277336834447 1
0.460814639344661 1
1.12387879881987 1
1.39533591869897 1
1.71656220181979 1
1.33173493709181 1
2.01198363345852 1
0.497401917569645 1
0.430551727282608 1
2.54829936610919 0
1.72408995718456 1
1.23027784491811 1
1.15338597568092 1
-0.372017781245283 0
-0.480603968868753 0
0.153410746498244 0
1.63070064212245 1
1.2014174595179 1
0.773006298468811 1
1.41783184539575 1
0.844016627419897 1
1.3748838441387 1
0.257443107206235 1
0.886523760004796 1
0.845938503808915 1
-0.0450852737818167 0
1.75066188545128 1
0.734051388409794 1
0.778819033528322 1
0.896368474759555 1
0.821105878056692 1
1.706861227549 0
0.86150683121261 1
1.42014574841227 1
2.59337879075793 0
0.400092411872756 1
2.27065670163521 0
1.07819526247826 1
-0.0738202002795618 1
0.635445602491191 1
2.00324991920215 1
0.619192491276925 1
2.34942341376847 1
0.966809798908158 1
0.823437868375872 1
1.59605237809022 1
1.68896014831627 1
-0.366729123293 1
-0.0596234673369005 1
0.435293622843397 1
0.837136246275288 1
0.392919195545141 1
1.03830527429829 1
0.90321216487185 1
0.663062327592767 1
0.659489779319228 1
0.751331841483124 1
1.170340581363 1
0.609653354071575 1
0.559044246070803 1
1.42456881219927 1
1.08355902720667 1
1.58171989798363 1
0.390293678228344 1
1.32303822557407 1
1.53591227192672 1
0.757406599896852 1
0.735855275152462 1
1.91396024916395 0
0.700199526790385 1
-0.0366342511787321 0
1.53177765515016 1
0.507809968807608 1
-0.0230060630588772 1
0.0507996706094263 1
0.981604252996004 1
1.64669199603672 0
0.95042426737653 1
0.523696579732607 1
1.39380587587643 1
0.556264310644904 1
0.589683488585286 1
1.64672639581822 1
0.626721571025413 1
1.07714780856179 1
1.53314525832815 1
0.372569706217124 1
0.959316417845303 1
0.594727253547574 1
0.816288303814896 1
1.39891694942469 1
1.18806345227444 1
0.736021423456483 1
1.48871830389531 1
1.01472371352693 1
2.00667506722895 0
2.26382831241754 1
0.724149628626545 1
0.521790194055112 1
-0.289407323925864 0
1.8251135388642 1
0.411816830737271 1
1.06941097782946 1
1.12591804733215 1
1.86586155855633 1
0.644743890045328 1
1.20363078030782 1
1.88266018340353 1
0.110519882059779 1
1.26104713235605 1
1.57311193423067 1
0.940177854873424 1
1.2880259127861 1
0.374233052267002 1
0.958121639747972 1
0.343235804046356 1
0.161055430300806 1
0.598990456551052 1
1.57376214051302 1
0.915614086550299 1
0.602398166105653 1
1.33462712890636 1
0.75655567847038 1
0.735794076757533 1
1.94245716483469 1
0.906798995230596 1
-0.690506883725058 0
0.335814538377534 1
0.800700839200782 1
1.3871228198662 1
1.13448998289247 1
1.48577922586829 1
0.277203579848666 1
0.855293297438345 1
-0.378987688260549 1
2.07278692115444 1
0.164906406610141 1
0.689988716862071 1
-0.15173584119023 1
-0.786749379053588 1
1.62769812185117 1
1.97109713182455 1
1.01215703600039 1
1.24556853363962 1
0.939397369630364 1
0.729255712572698 1
0.527930548301631 1
1.49619027777652 1
1.0697191016136 1
1.17328190353429 1
2.09326447984399 0
0.231570170326773 1
0.62592074209869 1
1.63930677453218 1
1.50366778249548 1
1.54752680066633 1
0.541727594565669 1
0.372951967670221 1
-0.163167885719697 0
0.845256318701318 1
2.19667071470789 1
1.35442158272545 1
2.53515622272896 0
0.050284063744802 1
1.84630542776212 1
0.758058272049936 1
2.0549748290092 0
0.481622986272203 1
-0.426389670367358 1
1.90372936548222 1
1.10852762620284 1
0.0179794775733066 1
0.832824189831434 1
0.634799888319475 1
1.40210975400455 1
0.572558028326463 1
1.29177629051946 1
1.64491427361896 1
1.18870272755715 1
0.415850866460413 1
1.33556032178018 1
0.044918120836508 0
0.467904825180914 1
1.36523393390225 1
1.3269680205967 1
1.21315696695908 1
1.78707155807109 1
1.46928482405768 1
0.936274147967737 1
1.0411030404663 1
1.14357863641966 1
0.187021572207661 1
0.658283204810554 1
0.890102695350148 1
0.491607874239697 1
1.71509214129346 1
-0.734706462131614 1
1.64091085072234 1
1.15989540621139 1
0.998990506100755 1
1.75760847261761 1
0.083192676826789 1
1.37553519034091 1
0.303896925413005 1
1.05321900852704 1
1.62819767086571 1
1.73649390787616 1
0.799423419235106 1
0.994818138217653 1
0.604202137065221 1
1.41167988507934 1
1.25656325506201 1
0.297623112477038 1
2.27951222674166 0
2.08210281213855 1
1.35665060765744 1
1.87489678257695 0
2.21305517111402 1
0.99313777016334 1
1.31927940436653 1
1.03464469506745 1
2.10370030731072 1
1.68666236792995 1
2.29299820659716 1
1.63820982681444 1
0.699118153843921 1
0.504260160786051 1
0.388164691866044 1
0.864101476531631 1
1.78621984984234 1
2.38229858583305 0
-0.511837837154508 0
1.10381090677377 1
2.00239035372764 1
-0.0790353338739919 1
-0.532962237184949 0
0.326793969489225 1
1.76207078565392 1
1.69825662899057 1
1.84108465471625 1
-0.319987047442473 0
1.81143533633895 1
0.760327688413172 1
0.91154657652384 1
1.12396852768996 1
0.879840414535476 1
1.57851840509013 1
1.06178688398802 1
1.27451130999194 1
1.37993540176376 1
1.61170223103005 1
0.311623684159507 1
2.07602610719026 1
0.345098548891164 1
1.31311931619644 1
1.8111306088914 1
2.06167758173498 0
2.07723276218238 1
0.219709233650154 0
0.699672830223737 1
0.961741731530064 1
0.22216151375852 1
0.0528563089356667 0
1.34057783525229 1
0.144731472912151 1
1.09395673741587 1
1.01003401394731 1
-0.577480479421891 0
-0.382845221465217 0
1.41632161211387 1
1.46533530713388 1
0.997416649980526 1
1.36253043119535 1
1.04608637960249 1
0.72651524109482 1
1.75768224531381 1
1.87760660418452 1
0.953635433140058 1
0.189196644088656 0
0.675414598684793 1
0.317885973671541 1
1.57723357303007 1
1.7933733411536 1
0.748433260139151 1
-0.913048290196764 0
1.38580956099992 1
1.28250733980503 1
1.77962744101495 1
1.03368667806369 1
0.96042305455608 1
1.29591366427371 1
0.628158536677291 1
0.507703111406254 1
0.0926668058477021 1
0.843324704253522 1
2.06842110817894 0
1.03881673523513 1
1.33105328864035 1
0.438388202449885 1
0.351318849501959 1
1.51128080190631 1
0.0306046499761355 1
1.12449450947999 1
-0.34401194035725 0
1.12584564780309 1
0.907954398667252 1
0.896038333578555 1
2.05316904759854 1
2.15490551184223 0
1.03445445125784 1
0.587935733685615 1
0.505362962077331 1
0.340472947195868 1
0.668132448898293 1
0.132968161084358 1
1.14832069686371 1
-0.482227076142292 1
1.87887765007165 1
0.608693310394428 1
1.30500334368131 1
0.470535677052423 1
0.000667450532610747 1
-0.281258728009313 1
0.599250889612002 1
1.23043002341418 1
0.795979100583827 1
2.01421998906424 1
1.94104172276616 1
1.53290427821145 1
0.577160636361351 1
0.543922095251437 1
0.0540894839327985 1
1.60781034930338 1
1.7172111927051 1
1.58574569226978 1
1.13155761227224 1
1.87656131027125 1
0.281514444743461 1
0.2436642293114 1
0.797354938138646 1
0.672474244426658 1
1.86655308474726 1
1.54959046909316 1
2.45057922886434 1
0.604428522853614 1
1.6993999696058 1
1.02453031534216 1
1.39017275974191 1
1.45080247483234 1
-0.0672032673025204 1
3.5449030796209 0
-0.968421663237794 0
1.21508691872039 1
2.39727196583964 1
0.29816939752655 1
2.17685113732915 1
1.31952240102518 1
0.0583688356257516 1
0.150651034561363 0
0.689517939144842 1
1.12727204912942 1
0.591021543842264 1
1.75365262487954 1
1.006482831895 1
0.776583560970878 1
2.08119900537245 1
2.05761708025057 1
1.0373290154902 1
1.26387305383086 1
0.687847546606712 1
0.476817074306225 1
0.891128298932592 1
1.42160481010796 1
1.55774776710719 1
0.901661562236442 1
0.465426062991799 1
-0.167002325155186 0
1.1536439102574 1
1.53951263075429 1
0.748201309542002 1
0.531362283684881 1
0.0404074340353208 0
1.57623552732164 1
1.33773232025798 1
0.000234107455988198 1
0.39866273680346 1
0.522213432101047 1
1.95286637437293 0
0.141681146587347 1
1.41054566079331 1
1.75837904051158 1
1.39990114534799 1
1.60837332583386 1
0.447611259799288 1
1.81018973882314 1
0.580215487459222 1
1.17357464220226 1
0.693968152822272 1
0.756222264010919 1
0.21784724005293 1
1.06707705609416 1
1.1777139671188 1
0.750397883237809 1
0.859831115202327 1
1.14745456882397 1
2.34374903105902 1
1.60346689124482 1
1.07605491863939 1
0.478888584813002 1
2.14208103520447 1
1.56315575330072 1
2.53852796128247 0
0.913843844155425 1
1.25631714525306 1
0.921909461915142 1
2.01790054260595 1
0.590089398569292 1
1.18952625062464 1
1.47878280422489 1
0.907069283842627 1
2.19060831540354 0
1.21475890886481 1
0.475996309450302 1
0.96653261452861 1
0.864426208774291 1
1.30238525547763 1
0.831088009209655 1
0.123412929114648 1
1.38342418285804 1
0.697585785641884 1
0.0998779650337087 1
0.618426362786397 1
1.52334633863773 1
1.97594013270187 1
1.83172005683879 1
1.01904968191769 1
1.65337982990258 1
0.890393088629206 1
1.78726870511414 1
1.34791555973362 1
1.24172933440678 1
0.401507005723956 1
0.990765367719147 1
1.26586464731009 1
0.0354543148892055 1
0.535643022216046 1
0.695574174996357 1
0.244882705606955 1
1.65308686708947 1
0.740953111707133 1
0.965343545794811 1
1.01528533362893 1
1.99583287899947 1
0.698303452124258 1
-0.579376768429624 1
0.735067733660545 1
0.345353258051929 1
1.08996831834574 1
0.751894264750307 1
0.520530545935083 1
2.44917907145812 0
0.420822217437118 1
1.02960395381729 1
0.553175885218151 1
1.73873698106446 1
1.30090648955158 1
0.934913081906914 1
1.45618247347327 1
0.644272222659686 1
0.718069910545826 1
1.25195119248849 1
2.2508617238818 1
1.49083308216905 1
0.704683558550607 1
1.12725358703346 1
0.996645628843466 1
1.34676296802422 1
0.520283953991678 1
2.92956574310265 1
-1.21838616146866 0
1.42931229119899 1
2.1797427299149 1
1.16689126284205 1
0.824698590550277 1
2.66808381173184 1
0.396724892024893 1
1.07892118777292 1
-0.00969942522242145 1
1.50987939033828 1
1.27330106625301 1
1.00592444174842 1
1.14152639457716 1
0.790551974409537 1
1.68785106911045 1
0.562718759776059 1
2.65343178086603 0
0.399596136620739 1
0.776679237802444 1
0.516400330601952 1
0.934956389662481 1
1.77486512480695 1
1.89064012682903 0
-0.174565679240114 1
2.11495497492792 1
0.732015456144021 1
0.689794065110026 1
1.27176298757863 1
0.515593032782683 1
1.37409109305409 1
0.715420746146721 1
0.949318402426551 1
1.09629619129587 1
0.021962249160816 1
2.69060241041353 1
0.865031641982687 1
1.24072602057968 1
0.632385036978635 1
1.09197768855896 1
0.970813825716609 1
0.475728584630182 1
0.417515945578085 1
0.602012813544139 1
0.196610128014112 1
1.51809690259825 1
0.912042175870466 1
0.402089892271488 1
1.0471577374948 1
1.017183368114 1
0.873037034874255 1
0.58868210177334 1
2.43131936879558 1
-0.408503364588862 0
0.691292127684725 1
1.54838567015374 1
1.64835667980085 1
0.771830943334032 1
-0.0921315462725683 1
2.41861375245555 0
1.1650534095121 1
1.04128639366485 1
1.06508526928679 1
2.41892493104271 1
1.31026549138368 1
0.760041043423499 1
0.960908918734984 1
0.470597878550918 1
0.306684703200102 1
1.76757505679631 1
1.07387922832862 1
1.68460108989505 1
0.821162470401737 1
1.54851200634653 1
1.69373659514007 1
1.06630159837214 1
1.22299341650527 1
0.7452149702354 1
0.325956897331276 1
0.679889058409785 1
0.360179507379307 1
1.35327061579011 1
0.86350998998034 1
1.95570869652708 0
-0.540166403324759 1
1.56790700853502 1
1.57620649018526 1
1.66877331233088 1
1.70562238494621 1
1.61704158756049 1
1.93422328523221 1
0.442853703396559 1
0.413779807485266 1
0.374251283474762 1
1.09032409797852 1
1.42241519150928 1
1.59630834373634 1
1.36417497401302 1
0.262147466643208 1
2.08780861093666 1
0.512574085813841 1
0.294227985222282 1
1.35789868671216 1
1.71756727711117 1
-0.276522891255138 1
1.05034898933964 1
-0.794465695006533 0
1.23019676227717 1
0.410806311755284 1
2.13382352630989 0
-0.666860830569773 0
1.82946569200834 0
0.712357345724765 1
1.17269799971591 1
0.713157993938109 1
1.22063113601976 1
1.15238359017078 1
0.796967235933488 1
0.883627863329971 1
1.61579979497407 1
1.29939456669534 1
-0.171812979300798 0
0.310414122713095 1
0.0938497598923176 1
0.4901832773325 1
1.59991704160403 1
0.629499889930497 1
0.403998541867903 0
0.130596482479217 0
0.741067544998635 1
0.519030522617544 1
0.877482275407764 1
0.288268940088788 1
-0.166240375518494 1
1.63406588122364 1
0.967533535912888 1
0.495195856459271 1
-0.166959579869152 1
1.56396328142816 1
1.00839608909273 1
0.540598056971793 1
0.331401490968059 1
0.564120064409903 1
0.901285045620251 1
1.6090889048366 1
0.436417865797447 1
0.112997904811421 1
0.262240273589028 1
2.23419933264388 0
1.49756255119681 1
1.3338014985745 1
1.17926953640878 1
0.893714096846747 1
1.62054970000883 1
0.972865523316993 1
1.35824113956376 1
0.56682033749154 1
0.669582268995803 1
0.932990442714855 1
1.1144752392643 1
0.595838135516464 1
-0.0794396619231955 1
0.198007586067654 1
1.510522612872 1
-0.411780791288214 1
1.11919045451821 1
0.669293203452922 1
-0.0503089435680947 0
-0.0150268219952216 0
0.8875888668691 1
-0.865901434549054 1
0.997526726307023 1
0.522664136146306 1
1.26692469555469 1
0.637039835416275 1
1.24871546519408 1
0.247537712786357 1
1.85455398176683 0
1.13889253428978 1
1.57682687474055 1
0.749122853135494 1
1.33300262757974 1
1.3649969678917 1
1.00877658037327 1
1.18042097884436 1
0.837126097726203 1
1.89233284400034 1
0.31388116400768 1
1.68849070442307 1
1.20232402988243 1
0.771577546679871 1
0.251139354267143 1
0.577001055271189 1
0.33293280121428 1
1.82583889514022 1
0.23833937347907 1
1.15090543886189 1
1.3660823210998 1
0.67916474674033 1
-0.194334268048154 0
1.30379087247237 1
0.182150016179943 1
1.24577619401792 1
1.41457796650869 1
0.468982826752999 1
2.18182001701705 1
0.911203480774839 1
0.312345630622465 1
1.09140123714657 1
-0.662458747686569 0
0.462050007885761 1
1.41968157777805 1
1.34167237767516 1
1.27967752932063 1
1.04335374072774 1
0.430833853863069 1
0.907467514975843 1
0.243487257450261 1
1.03017558634267 1
0.712134875563267 1
1.11660674268507 1
-0.779812174674153 1
1.06764728861171 1
0.894399655620278 1
0.503174099152687 1
0.600579098423409 1
0.581333651224558 1
1.79779689551524 1
0.849590583267816 1
0.588462802803931 1
1.85126072796833 1
0.631305853356578 1
1.88887593377764 1
1.21730187195301 1
1.15273858013838 1
1.36169845676604 1
1.12516825446391 1
1.04078658094481 1
0.605723294023444 1
2.03488969289065 0
0.460167835207055 1
0.624825720679145 1
1.07116455735747 1
1.13181885121047 1
1.09309918155941 1
1.81912458837091 1
1.00960489963473 1
0.814972768963962 1
0.926764442377942 1
1.03177176610672 1
0.0534964778602916 1
1.56932231055016 1
0.991675004444319 1
3.00236427559404 0
-0.16827228971673 1
1.34661222671423 1
1.27763831516383 1
1.9977546043257 1
1.27042865366099 1
1.32372328845826 1
1.26895795526038 1
0.735202782494424 1
0.302964803866676 1
1.29251505779413 1
-0.173029476950016 1
0.703402430010096 1
1.32059635917357 1
1.9065607241016 1
2.54344416611692 0
1.09468519134504 1
1.18800561600846 1
1.45640960181257 1
0.923956673808809 1
2.26186586747788 1
1.56796240798213 1
0.831227124108932 1
1.55286212414216 1
0.553407247766219 1
0.682925652093039 1
1.03998161838812 1
0.634438547207667 1
1.06878617508405 1
0.367815077692435 1
3.00294153128392 0
0.0442413906371459 1
1.35252966278377 1
2.5585197876156 1
0.783016767723512 1
1.01644680515169 1
1.05810402738878 1
0.227819987683312 0
0.228777608942123 1
1.21032603546453 1
1.54071195289405 1
2.31421202579706 0
1.09067944139584 1
-0.680470806966551 1
0.684766113579265 1
0.0740237430507249 1
1.355145819656 1
0.481358923562919 1
1.74057563371693 1
1.32223688442541 1
2.8299753965772 0
1.63655130358974 1
1.29841526433309 1
1.08489385476788 1
0.866845403343028 1
0.975143284234753 1
1.21484134208474 1
1.43595426966273 1
0.438982500643848 1
1.32746429537964 1
0.301692164677617 1
1.52234702654809 1
0.747776894401657 1
0.176885541681742 1
0.977731263498168 1
-0.323343184192797 1
1.09951102142391 1
1.36490613445616 1
-0.220359139333725 0
0.768039137020864 1
0.906104881689522 1
-1.16487757908046 0
1.46108188530698 1
1.0200304616865 1
0.712665363952979 1
0.235219428583548 1
1.6282940604349 1
1.45212454959424 1
0.622668603446631 1
0.905855872890349 1
2.17064274769112 0
0.0837950816689689 0
1.41068026012122 1
0.990923140474675 1
0.697127746175884 1
1.78917120721029 1
2.01261571359647 1
1.43580948501303 1
0.251512694559582 1
1.00332113957807 1
0.853618017293712 1
1.15688735147318 1
0.0674083896236398 0
0.642018253441317 1
0.997991075387327 1
0.976131074015986 1
0.05842954616312 1
0.491961493938924 1
0.0424600067570056 1
1.54922749592227 1
1.70412949778354 1
0.29696351338883 1
1.3689580695413 1
0.934530135049247 1
1.2545840515248 1
-0.0391160323001279 1
-0.0927455739315518 1
1.88063153815839 1
1.23410624283199 1
0.25945643039754 1
0.325881468126992 1
0.364389458294658 1
0.98558185166839 1
0.809963408774997 1
1.06091290339728 1
0.962018849564191 1
-0.18350244471948 1
1.34854455032295 1
1.00757932069841 1
1.14454553751017 1
0.45440065073256 1
0.858360334714035 1
0.49970458899154 1
-0.229174121985833 0
0.330188028542983 1
1.85932065403322 0
0.424015567454443 1
1.1775782525367 1
0.199085045944775 1
0.442365749669464 1
1.09339328413766 1
0.688606306188967 1
1.51661438798123 1
0.551815765965 1
2.14656028506083 0
0.591274421499389 1
-0.100666292028949 1
1.12327326805015 1
1.12466519030324 1
1.07486431099569 1
0.691043665936125 1
0.73339135611698 1
0.0132806183661821 1
1.63374570361536 1
0.541556614373778 1
1.08190070652753 1
1.59758950237898 1
0.922363614985908 1
0.213675599558315 1
1.14234939282626 1
0.749767648468762 1
1.20218680372191 1
-0.709837952814725 0
0.574129474467519 1
1.17780396122536 1
1.07217108434949 1
0.818135843095351 1
0.99918280294977 1
1.38311399154708 1
-0.122895600996513 1
2.08706490967083 0
1.76589220182918 1
1.41779070322378 1
-0.0424503421020351 1
1.09334888692188 1
2.04742989909745 1
0.473626449836807 1
0.62955133260643 1
0.669381920897125 1
0.258693413005645 0
1.67388061132368 1
0.105928269511253 1
0.416966677286425 1
-0.0856972991846051 0
0.453118524112646 1
1.03662616907776 1
2.47337423427509 0
0.56657953236752 1
-0.472402624607224 0
1.23030722608888 1
1.45926942594162 1
0.4174110781121 1
0.576211429502444 1
0.634201375870696 1
0.833162633484544 1
1.04682279819609 1
0.51367720851193 1
1.36330706446012 1
2.11043566159212 0
0.934519799346193 1
1.23824695078002 1
1.16292968856444 1
0.642473220749928 1
2.88081552047656 0
1.2851245567792 1
1.47696426847268 1
0.413429669653461 1
2.26171707500549 0
1.1429583791153 1
0.780084175474355 1
0.871866221722661 1
1.0037792514545 1
1.9404207828041 1
0.302141018723176 1
0.817279685501363 1
1.75784937977637 1
1.65212722249986 0
0.902988206411469 1
1.70375031738522 1
0.587703757668889 1
0.391868926120833 1
1.77217949890419 1
1.65019808021978 1
0.658444351160765 1
1.07715127023114 1
1.12145598713974 1
0.864285874185059 1
1.44885449590037 1
0.690041182652874 1
0.025125068935998 0
0.221059741453335 1
0.0691058870055189 1
1.4995811349902 1
0.136093214353769 0
1.81483885525124 1
1.700920451774 1
0.988619800402555 1
2.15716627052963 0
0.983210062083849 1
1.75863377632008 1
0.489842074433528 1
-0.189218029563096 0
1.67840907562421 1
1.40297395713311 1
2.09466534764834 1
2.51048833527906 0
0.634269257535408 1
0.0262000795154309 1
1.50022728869076 1
0.795462005897919 1
0.425436111457409 1
1.28338713243616 1
0.643411124369442 1
0.960822042098116 1
1.48348686174012 1
1.60356831299332 1
0.981233765623039 1
0.59102542914267 1
0.484221973404475 1
1.56114188482136 1
0.557092814202428 1
1.3356345487324 1
0.657712339654468 1
1.06206377486405 1
0.276459841071972 1
0.559111562919913 1
0.941116946866139 1
0.489298841942343 1
0.343383546487464 1
0.705756832559455 1
0.319164767439265 1
1.13868242735408 1
1.21936058474048 1
0.68914928991817 1
0.34655816186973 1
1.71911945047971 1
0.142777653325802 0
0.92322987891524 1
0.645177626040676 1
1.19874225575632 1
2.60286418552895 1
0.900313682889943 1
1.84580837558129 1
0.320194863186415 1
1.04639405963717 1
1.39672581563052 1
1.68166548275086 1
-0.054216585460485 0
1.78855110415171 1
1.15855933359423 1
0.563069184464103 1
1.55670791583382 1
0.311598030782408 1
0.858237839560825 1
2.18460746110366 1
1.19938059394894 1
1.15056439338335 1
1.90790590042644 1
1.51399664446798 1
0.702206379230524 1
1.65723658805845 1
2.19430388503444 0
0.481987150007467 1
2.99227512934733 0
1.00742764243043 1
0.922559878795705 1
0.521009349269679 1
1.6253197334657 1
0.598485243545704 1
1.72445743051733 1
1.04264639222483 1
1.01985558570522 1
1.45600561327659 1
0.703130480093904 1
1.31754161270739 1
0.40956541966287 1
1.94773824692673 1
1.98046488629577 0
-0.141498095086062 1
0.379135347357839 1
1.13572397123262 1
-0.0280674946958441 0
1.11109872832425 1
1.26548021985593 1
0.55082904260951 1
1.23592313732897 1
1.42272119774693 1
2.30381299825063 0
0.453723875905707 1
0.793472970984441 1
1.53710002696216 1
1.21622497525866 1
0.342459249524692 1
1.98374922914625 0
2.1793366586551 0
1.04233034390172 1
1.1830965070631 1
2.06899015624973 1
0.30324077481811 1
-0.267448415630111 0
1.09298858186849 1
0.140111621865463 1
0.632120928537405 1
0.456326127778263 1
0.790723052543661 1
1.51236512304292 1
0.550039734643801 1
2.1354640541686 1
1.45617674314166 1
1.03893324620368 1
1.15357739766112 1
1.20535800858081 1
0.639641453003829 1
1.05697819365501 1
1.35969274255128 1
0.0152328354235104 1
1.16874168828221 1
-0.27546435040301 0
2.44851722989108 1
1.46998201032086 1
1.64679110144989 1
1.94141190907459 1
1.12654650350117 1
3.12526791612011 1
0.993776151681308 1
1.14301029935533 1
0.518200852631995 1
1.57581636496328 1
0.000435662883029875 1
1.76661645440714 1
0.337844817072141 1
0.50439593755359 1
0.328659776543894 1
1.43165350169376 1
0.925882283937422 1
0.456300704910227 1
1.99823267711212 0
0.897034822337268 1
0.371456310730282 1
1.32086905580957 1
1.10102256795968 1
3.30390250190589 0
0.933270090676682 1
1.54044358266451 1
0.0198888646898775 1
1.38099261244666 1
0.77919082837486 1
2.41437891330516 0
1.20459332991828 1
0.903932663094243 1
0.83201604067603 1
0.958420497852133 1
1.75640701866737 1
1.12657845446964 1
0.788680174731029 1
0.571259896053687 1
0.99989056287564 1
1.31818415496159 1
1.05910482010529 1
1.20023812177598 1
0.0485659350856579 1
0.353657597983636 1
1.49208346795989 1
1.66757381799666 1
2.18107502830311 1
-0.503541927818455 1
-0.35733091089203 1
0.629066350738573 1
0.845631025386012 1
1.18109128478627 1
2.01277617127946 1
0.412065590375131 1
1.08837990712557 1
0.734270118210543 1
0.425167467734931 1
0.781482848088458 1
1.24685395357889 1
2.02590317455804 1
1.15929593893592 1
1.85492069118214 1
0.541654463437934 1
0.615778663479021 1
1.71405959719807 1
1.43690489793671 1
0.755823074691942 1
1.20546796398218 1
1.22396597843514 1
1.03709159963904 1
0.105821482548656 1
0.971845796400928 1
0.814171464227553 1
0.676598093494922 1
0.99346557432952 1
0.581214538383148 1
0.557794759860967 1
1.1847240321702 1
1.44806444303075 1
1.09361934693669 1
1.29465249743313 1
1.61699732797728 1
1.47276790645036 1
0.126325481369211 1
2.58219841258399 1
1.10146834791111 1
0.371700029330738 0
-0.00930905920938431 0
2.64076372484607 0
1.07438979332352 1
1.47979855504416 1
0.759791536666671 1
1.66261141303864 1
0.849129975449839 1
0.942670379459436 1
0.60063471973863 1
0.333465808161561 1
1.20914623861992 1
-0.532022399254528 0
0.32775813225491 1
2.05695792589144 1
1.09438302111729 1
1.55622321515318 1
1.56142978557918 1
0.602933192629842 1
0.972884531268534 1
-0.966038231913714 0
0.779234403322125 1
0.43263114973297 1
-0.2444089211614 0
0.682712375294828 1
0.770152129118033 1
0.0471159669320141 0
0.824078591012066 1
0.633795450810139 1
1.0377980444123 1
0.931637563463485 1
0.892770612452268 1
0.17484211034881 1
0.26826452423272 0
0.289930962781335 1
1.74250603751561 1
0.636514188144722 1
1.32882064045526 1
-0.36399969844089 1
1.13365967704634 1
1.03259766586544 1
0.0462681450116555 1
-0.0291291121419122 1
1.52124421237482 1
0.262500911814743 1
1.41663666975941 1
-0.178174250713624 0
0.903327640637123 1
0.494765723591514 1
1.54299616280347 1
-1.73242093198039 0
0.0872037078569935 1
0.294543172070943 1
-0.233426920670982 1
0.93618369434244 1
0.645688965907073 1
1.94357605947997 1
0.894659790219969 1
0.792904095383034 1
0.988969498462993 1
1.53739235480076 1
1.29200690339943 1
1.92707924240224 1
1.41872721217373 1
0.434318951481753 1
1.43220755861915 1
2.05283656395563 0
1.41259351435134 1
0.452986297586488 1
0.711661805513164 1
0.269537440265522 1
-0.600362560035667 1
0.870641477544706 1
1.04199110365382 1
0.485780906710606 1
0.429474473942739 1
1.84060537091579 1
0.911266237890608 1
0.396146569233845 1
1.69307971122875 1
2.33716926917986 1
1.54177090495649 1
0.417646639575203 1
0.719374038713874 1
0.153193174558192 1
0.879675688656725 1
1.38698361424638 1
2.09419583171528 1
2.08779008102406 1
0.749440536582634 1
0.965630228367641 1
0.719623931619063 1
0.921585939942973 1
1.17986857147796 1
1.20391133453637 1
1.43675505734953 1
0.565651280750727 1
1.97339680156281 1
0.560918576519148 1
1.89530323354027 1
1.6438027144511 1
1.12513918518429 1
0.724677215312168 1
0.751709353283193 1
2.31929775576161 0
0.331305987446601 1
1.68344700001267 1
1.37882174355784 1
0.590561926343447 1
1.0175872097906 1
0.833405520283937 1
1.48020090277091 1
1.03559870582761 1
1.30790295027394 1
1.23577798059011 1
0.696852078529688 1
2.02991407778183 1
0.246746476540286 1
-0.203144089559045 0
1.18279816286968 1
2.54911129799083 1
0.487122915744091 1
2.08927059508536 0
1.50742484953654 1
1.63699131088845 1
0.0712067343719688 1
1.06895374919873 1
1.88000316421783 1
0.928167581621445 1
2.057221599196 1
0.999722615761775 1
-0.730297448899376 0
0.41997785954194 1
2.75190614982707 0
0.630849144932379 1
0.540088717031914 1
0.134516961646743 0
2.15572936229701 0
0.605240265542931 1
-0.0761511154189518 0
0.223682542192948 0
0.680165490080832 1
-0.0341166253984339 0
1.36713820734135 1
0.811444068121412 1
1.60167614408217 1
1.7618447166375 1
1.84554247992476 1
1.26483918166142 1
0.322459241012703 1
1.24380172710845 1
1.45309972202173 1
0.507866758241475 1
0.486807571892741 1
-0.0954072269632243 0
1.09389888618964 1
0.706195565761878 1
0.736015961933094 1
0.884900827410971 1
1.42266125273216 1
-0.447041207619497 0
1.56056229793573 1
0.33195827616828 1
-0.262715104819695 1
1.76999524894303 1
0.637858885297014 1
0.514428381378274 1
1.02569085592902 1
0.79567481166309 1
-0.204509730289842 1
1.06918360069931 1
2.08037648326127 0
-0.436979387160667 1
0.90249541604673 1
2.37488028363507 1
0.816074901099132 1
1.7386607910027 1
0.100537755219618 1
1.51902583632429 1
0.651689215338639 1
0.620181727705151 1
0.520556595677361 1
1.97716605564444 0
1.41064549896194 1
1.08282981797603 1
0.734249129670404 1
1.44817594909974 1
1.12024518479867 1
1.31070369266295 1
1.78959942448569 1
1.78394373630783 1
2.19540715690821 1
1.07927888082807 1
0.97199277958518 1
0.696989874375013 1
2.17163848207821 1
1.87289568681407 1
1.12567272822364 1
1.55758100078654 1
0.398541787246512 1
0.580474746973743 1
0.831971617099013 1
1.04585967820165 1
0.88882293330712 1
-0.727149709139981 0
1.36376064182049 1
0.722578164798985 1
1.4471309600489 1
0.468656051040374 1
1.36126131065085 1
0.842530265437394 1
1.23785635602656 1
0.39765829434909 1
1.82844323433 1
2.03841037690285 1
0.794964543654144 1
0.212788784462979 1
0.953614709305631 1
1.52344982370179 1
0.882160219381501 1
0.907589306091575 1
2.68684839402467 0
0.646396829781113 1
0.174619141770775 1
-0.556530977660338 0
0.522287534657726 1
0.429990588136498 1
-0.597549291295183 0
0.0475782430210925 0
1.17723171801969 1
1.18260699330867 1
1.18785805257431 1
0.951558247525949 1
1.99935460927187 1
0.513392651850725 1
-0.317910639014853 0
1.34782017124522 1
0.673416008877748 1
0.912528516498883 1
0.217728406787967 1
1.08986577608213 1
1.59244215373637 1
1.52990687841204 1
0.010378773611677 0
0.551376578198777 1
0.314285667849673 1
0.812602558485066 1
1.59418817673439 1
0.399730526777932 1
0.851207542545538 1
0.787702790050419 1
0.273178335404457 1
0.649992988711392 1
1.8952991888278 0
0.817319683799942 1
0.671025357217092 1
1.37851907034205 1
-0.2059046741532 1
-0.268377856875025 1
0.497342815154386 1
2.52483759935048 0
0.372174847616747 1
0.865722570611499 1
1.49765862849919 1
1.96945739578719 1
0.320616157027802 1
1.11092587648091 1
0.73951509453921 1
1.14702851003931 1
1.26797914880848 1
-0.572087594223202 0
1.57067521212182 1
1.14839149302966 1
1.71749938553388 1
1.9412945706086 1
-0.0147550622926834 1
0.37608084629454 1
1.47187417417414 1
0.200879164664939 1
0.956438012440132 1
-0.165025856802162 0
0.30077152725344 1
1.44030246686168 1
0.752615991373855 1
0.327053774177471 1
1.57158457713262 1
1.07506934296269 1
1.00901851366215 1
-0.752415701803244 0
1.56199228684836 1
0.818885136999736 1
0.718612557780847 1
1.41695729142982 1
2.09486994219879 0
-0.149640038033101 1
0.310224637072727 1
1.09232870246726 1
1.37088790003046 1
1.57271413624469 1
2.02510079465504 1
0.0651452508023237 1
0.891776598692997 1
-0.0934434233845571 1
0.482176056721946 1
1.49771768647684 1
0.693548249487168 1
1.03063621046097 1
0.533380785254827 1
0.0894662665524206 1
0.816924842765329 1
0.943172549592113 1
1.30586233209055 1
0.976248578099662 1
0.996409166361215 1
1.06657269247853 1
1.1647528028224 1
1.20538765639311 1
1.21677233246985 1
0.597913524191947 1
0.472283986303018 1
-0.372717935120415 0
-0.388491107947323 1
0.533732869866786 1
1.42531875759928 1
0.52373853377873 1
1.00765237169863 1
0.660759137337921 1
1.82550299676728 1
0.267302636806193 1
-0.903992749715521 0
0.893287912626487 1
0.765111479817515 1
1.29660473512486 1
1.22035564951948 1
1.68451753528832 1
0.638758073674612 1
0.767215790949319 1
2.96316649821105 0
0.325777880183703 1
0.640743069226184 1
1.05502278572536 1
1.45182674595878 1
-0.129215364149166 1
0.44118119958218 1
1.00724464653809 1
1.1320429267689 1
1.96872777989751 1
1.15895585252822 1
1.2935710907989 1
-0.511164972987442 1
-0.376680918336805 1
0.609803856495096 1
1.1945134704657 1
1.51997844221413 1
1.27753404936129 1
1.28978300433135 1
0.198268506262237 1
0.14316784785636 1
1.15782069504077 1
1.30494201310337 1
1.1062090209176 1
0.36919580381562 1
0.999510570813875 1
0.836680724661346 1
1.38981408596536 1
0.0912588115636344 1
0.650019251315924 1
0.641817741612849 1
0.370845122505765 1
1.0134798533429 1
0.456680478944098 1
0.880437736333248 1
0.0304519762837225 0
1.81077172594103 0
-0.506162098748432 0
0.844389997481167 1
2.00341198855809 0
1.92937567001368 1
1.42494825783229 1
1.40395358547879 1
0.842428344440435 1
-0.199287220776482 1
1.38720160500755 1
1.16644860236764 1
1.81545307819612 1
1.29856976226506 1
0.0986133844581586 1
1.49998315726586 1
0.736811662107664 1
0.891752105771257 1
1.87933499582741 1
0.796244625512075 1
0.143200499380566 0
0.486993452970429 1
0.881598863319228 1
1.15704877624583 1
0.420385076250933 1
0.701676102554214 1
1.03626930385346 1
1.20096871978451 1
1.21644773624152 1
1.09064864579344 1
0.120781363571435 0
0.698435139454341 1
1.01693487213794 1
0.965709562367188 1
1.09278176881998 1
0.551800021200806 1
-0.343232010373061 0
-0.956221074225336 1
-0.171824115511791 0
1.74106216151568 1
1.09341956763332 1
-0.63258606948167 0
0.680098100796457 1
1.10550661415723 1
1.32283163178401 1
-0.201070866004556 0
2.12412259261461 0
0.664288646988196 1
0.647694060133164 1
2.45013836580814 0
0.662273647244073 1
1.76396368185101 1
0.955472341601145 1
1.36728191629842 1
1.83440319892579 1
0.877648900403302 1
1.75826673146823 1
0.702006952568083 1
0.3393088289069 1
1.77930312786523 1
2.19314235209112 0
0.500441692618485 1
1.23501807129003 1
0.808691499839869 1
1.3229743959172 1
0.483097719043114 1
0.826122754830793 1
1.58566646700843 1
-0.405740686271965 0
0.679698385339669 1
2.68318306849583 0
0.356532236492437 1
0.365903237970409 1
0.97973090133532 1
0.522414907586814 1
1.43330136918624 1
-0.0496402913946213 0
-0.801641372304113 0
0.502321674558448 1
1.32642708054752 1
1.50421424504322 1
1.52165576223449 1
0.514231614890362 1
1.26107525138521 1
0.764687018663159 1
1.88988282234618 1
1.51233894921584 1
0.717244096008412 1
-0.21195587365425 0
2.12268369263841 1
-0.378275209297693 0
1.52718698812193 1
2.38574107060906 1
0.0523197162855324 1
1.24799372063222 1
2.27099358007527 1
1.30147731134423 1
0.742727258120242 1
1.42167056194822 1
0.232009286698361 1
0.694929236089754 1
1.46272010359544 1
2.20571002615605 1
0.554404333436723 1
1.12035932195346 1
0.730931420309813 1
0.416703982648764 1
1.08134014262328 1
1.26770117775026 1
0.520656561684703 1
1.46130973282124 1
1.68378074505339 1
0.410926736283345 1
1.18313358218861 1
0.845973077980572 1
1.12839313188643 1
1.62914125305404 1
0.296226698535686 1
1.22265816572583 1
-0.202725776052772 0
1.68692538660569 1
2.47276086584682 0
2.35828078019099 1
2.57299778679698 0
0.53111776065391 1
1.94706896508919 1
1.60051218616874 1
1.1842909358566 1
0.293252776622041 1
1.74623167696 1
1.15542410216494 1
0.953160859139084 1
1.40674539311464 1
2.02996055552902 1
0.886220788604094 1
0.898757910333616 1
-0.239488530481749 1
0.258324185069871 1
0.826538474873176 1
-0.481082055731743 1
-0.0730337680818296 1
0.713193393060297 1
1.01946973628287 1
1.09957656646113 1
0.894906984881437 1
-0.446919844790725 1
2.07980914663877 1
1.76036545112464 1
1.46109627168727 1
0.913889905829794 1
1.91258595179873 1
1.23885447594898 1
0.951566758180962 1
0.845983825210229 1
1.52117725430302 1
1.29897545620064 1
1.54506324095216 1
0.528831107987766 1
1.23717961872079 1
1.58273328472675 1
0.956458681213086 1
0.201491224253541 1
0.57251986173448 1
1.44994637870864 1
1.06914580533899 1
0.942044872985228 1
0.736280490436973 1
1.74320054605432 1
0.0439095710813402 1
0.370537741736592 1
0.695116876391249 1
0.837749725072778 1
0.670495146569029 1
0.447873226487622 1
0.530563107842357 1
0.322924075504379 1
0.742598632930777 1
0.825721202927372 1
0.935931911090765 1
0.345620510244102 1
-0.387400060252848 0
1.94209143709929 0
1.66262435071621 1
0.0889649905803479 0
0.543445397232279 1
1.59378219286916 1
1.34992045778272 1
2.33609009538879 0
0.04161304639112 1
1.79389174748441 1
3.31639723595769 1
0.184359281881125 1
1.02905377299528 1
0.587213934846843 1
1.46387344289753 1
0.759678050499999 1
0.921981762405656 1
0.00546665265367428 1
0.86924085149066 1
1.30554212191436 1
0.803193292342606 1
1.61519219661126 1
0.432564922036449 1
0.961741089877043 1
0.963205985603911 1
0.360953543792979 1
0.272014164602574 1
0.898915754958402 1
0.0264348491450851 0
1.10305783638349 1
0.37820308789214 1
1.59559546189019 1
1.73391290112246 1
0.957619663324104 1
1.24286042958107 1
1.28096299042182 1
2.3795788499356 0
0.602815257685323 1
2.43784006981911 1
0.317489854473942 1
1.15821286903802 1
1.75508873639676 1
1.34206775731886 1
1.5632608408022 1
1.82253906557795 1
1.63724722870713 1
1.22637264375751 1
-0.110388218447603 1
1.03495057213832 1
0.811834880180248 1
1.25844835752765 1
1.53891598284371 1
0.603900911968915 1
0.883578683104321 1
0.758203813408841 1
0.509232233934034 1
1.87572558338093 1
0.590384882680958 1
0.0313669964187553 0
1.04366231253661 1
1.68397751598665 1
1.39743072548386 1
2.65081561094943 1
1.28010813033991 1
0.8663039111436 1
1.18286315509111 1
0.198244601427501 1
0.3151661611105 1
1.10922064217503 1
1.31159582969352 1
1.59564833873835 1
1.46548217276982 1
0.981380055547549 1
0.486190334894589 1
0.733473930115695 1
1.0024003585529 1
1.201559491634 1
2.06452686090265 1
1.35722481205178 1
1.0668266320679 1
1.00946594158151 1
1.31673592870797 1
1.25413544349148 1
2.49901887336573 0
1.6615961486299 1
2.5972916733066 1
1.58849022143772 1
0.443662438455653 1
0.453331702095381 1
1.43187179082295 1
1.2539582520609 1
0.521472816233168 1
0.71786323974906 1
1.31493204874024 1
0.334271084431344 1
1.15333247939835 1
1.00370883790437 1
1.06478453220756 1
1.46019255451327 1
0.290705674832575 1
1.83090212504904 1
0.643491401094634 1
0.370975247177007 1
2.12385404044973 0
1.62342864005386 1
2.051826929242 0
2.51940429153361 1
2.24991096449114 1
2.16585155504484 0
1.16856889588022 1
1.28710571729071 1
0.647749508473367 1
2.52316395131859 0
-0.353574944865272 0
1.19237948643529 1
1.41788251268376 1
0.443981000376634 1
0.488534963868864 1
0.627168036209704 1
0.697296345040078 1
1.00858697185267 1
1.33102964108297 1
0.945981168543399 1
1.47655453715644 1
-1.05407107250134 0
0.577292684426107 1
1.48923691295915 1
1.79607624832149 1
0.193427131651759 1
1.23518295207373 1
1.36100957964146 1
1.02220847877683 1
1.51593010962844 1
0.844134362175716 1
0.871409729326395 1
1.78007034929359 1
1.45604983942777 1
1.26115662869885 1
1.54690772019557 1
1.74774899275527 1
0.798260468299091 1
1.86980358630033 1
1.2821065912197 1
1.1054076146331 1
0.0175841150979921 1
-0.941167975387368 0
0.68846255456013 1
0.649067131266244 1
1.92916132484465 1
1.45205557600706 1
1.01114587120484 1
1.38604823463466 1
1.86192830030334 0
0.908835792748049 1
0.319992918537083 1
0.989105470517556 1
1.48339210625588 1
1.34224822053332 1
-0.487124176110981 1
1.50253652483239 1
0.24289946073882 1
0.916113647326866 1
-1.51873417564224 1
1.45049174444844 1
1.03595547211292 1
2.69287028368256 0
0.518100146169088 1
1.78019440826746 1
0.313821022909492 1
0.503884029377738 1
-0.356795528359342 0
1.52490749988651 1
1.51037679335591 1
1.65614654216477 1
1.0842775798295 1
0.808758978363599 1
1.23877139253314 1
0.542447709272084 1
1.27826439952495 1
-0.458125915100395 1
0.561502987958946 1
0.780311512266003 1
0.195026010066368 1
1.22984705924643 1
3.37088948238775 1
2.43194908803519 0
1.29075722597398 1
0.520191682740537 1
1.53068427446162 1
1.10817141854784 1
0.684705298196275 1
1.35047547661615 1
1.44013659561186 1
0.639356816098225 1
0.937946966895926 1
0.522584048675899 1
1.82017980287143 1
1.71648548186213 1
2.05267574083408 1
1.84147175540763 1
1.43365075623872 1
1.5707109065714 1
1.21074841724716 1
0.532314798596566 1
1.00347426483325 1
0.268818389882744 1
1.09557904269115 1
0.971351991245681 1
1.15485764589816 1
1.35327292969118 1
0.814295796904276 1
0.601280927002498 1
1.12286260937324 1
1.32353308955676 1
-0.469727870755847 0
-0.151285351073024 0
1.54932053690969 1
0.592985675285497 1
0.0489707833523343 0
1.33614795705868 1
1.7622837989236 1
0.412435466119008 1
1.3826081993143 1
0.825608621260548 1
0.471700162631189 1
1.14938228544709 1
-0.26478692707835 1
0.648510604072789 1
1.57702798288316 1
1.14000628491557 1
1.18511688005656 1
-0.272182128351452 1
-0.113794432072528 1
1.17406006101054 1
0.575004338303445 1
0.810704096407508 1
-0.328124684765615 1
-0.676894874372479 1
0.593178182761821 1
0.700882868963037 1
1.22906169401615 1
2.58462902642082 0
1.25264861330554 1
1.46108731978705 1
1.28151217854381 1
2.28685649940396 0
0.548516354307015 1
0.751252652135798 1
0.914713728801173 1
0.51548972595817 1
0.320820454107017 1
0.965370841506205 1
1.02366532864501 1
1.75257358917637 1
1.33079425257797 1
0.449352078581672 1
0.855187030654517 1
1.13028859013993 1
0.873206088897451 1
-0.293460216364147 0
0.380105369063424 1
0.855558627025152 1
1.9060503425421 1
0.10951831492297 1
1.70996743188373 0
1.1476783658924 1
1.99609042482237 1
1.33393891943711 1
0.605682471476122 1
1.40685001587781 1
1.52846485659172 1
0.271500714872325 1
-0.309182603996303 1
0.593830252894991 1
2.39862594870038 1
2.26081255710399 1
1.5066525868306 1
1.07489211435497 1
1.55830340477727 1
1.79125017637267 1
0.253493148872957 1
0.454932047665777 1
1.7952160805282 1
1.09118836974396 1
-0.435016189282012 0
1.8245232475147 1
0.0374547695968329 1
0.116393453601852 1
1.66024825676905 1
2.4128198938479 1
0.879346473618524 1
0.600650135191958 1
0.973914357494995 1
1.06465020419542 1
0.387245753956386 1
2.04511312958108 1
0.255769371035217 1
1.04831831231011 1
1.03281238106889 1
2.54979796820165 0
1.15378784019369 1
0.736552982970381 1
1.2956076149169 1
0.552185067947239 1
1.4983499135326 1
1.66722940026326 1
1.59768144537099 1
0.913861801024216 1
1.55039454930935 1
1.63624821840871 1
1.34452164013957 1
1.49382740522332 1
1.62114654867625 1
1.03736616326285 1
0.0101405167833564 1
1.46739714498556 1
1.03475600186062 1
1.07967443402255 1
0.344621837221405 0
1.33091477438964 1
1.198060849747 1
1.22905236911736 1
1.56225372219858 1
1.7346028779988 1
1.93025369317575 1
-0.277188555096337 1
0.754636979378444 1
1.04755991537061 1
0.799489589329915 1
1.08066826911465 1
0.349685916863742 1
1.23859513095769 1
0.588313790600558 1
2.17347455014073 1
1.09493264847451 1
0.805145899745566 1
0.992783113653589 1
0.969415430602783 1
0.642717879869868 1
2.31329689358771 1
1.2642661999049 1
0.343811379141697 1
2.10165815180214 1
1.24229600001593 1
2.09098683177334 1
0.461500737118211 1
1.10561243740312 1
0.37704126202524 1
0.39130145300259 1
1.95154685612201 1
0.849890078299102 1
1.57166442855812 1
3.0334102883319 0
1.19308133053225 1
1.20821766019809 1
1.15329844881435 1
0.464980776282946 1
0.73251485783206 1
1.59733129167442 1
1.37255481422254 1
0.638037196573592 1
1.01273675010382 1
2.3434066205108 1
1.00593153798026 1
2.0638957676311 1
1.22652336957658 1
1.01875488807527 1
1.15305503309959 1
0.992154492260843 1
1.63267502367323 1
1.06613868903151 1
0.866325248030026 1
0.522627651193179 1
1.07865977100908 1
1.13590514194562 1
0.0909931117250422 1
1.45671989562608 1
0.358704929740387 1
2.01698063953121 1
0.805438739815406 1
1.46853139243745 1
0.739393934534612 1
0.885356737853773 1
0.10012442435034 0
1.48623681757509 1
1.27858494402698 1
0.440084420232888 1
0.865003992149374 1
0.574079604621098 1
1.13869073758296 1
0.413518887689212 1
2.34318904036593 1
1.05647307189232 1
0.611956423678709 1
0.748605889827525 1
0.51848518303791 1
1.13135951456729 1
0.500167146254625 1
0.471059194910199 1
0.76605273299349 1
0.862413741853543 1
1.94458734469814 0
0.296780581929117 1
0.741804492761839 1
0.742817040734342 1
1.36824270164638 1
1.28484982421146 1
-0.0840905286255406 1
0.0880224978607311 1
0.483149534474238 1
0.799036019071813 1
1.12413019036944 1
0.765707473930374 1
2.08994561810592 1
-0.0715188958670508 1
1.49958850602747 1
1.21658720643852 1
0.819571647605454 1
1.40227319372949 1
0.171978720671632 1
0.410562216193109 1
0.834453367706456 1
-0.940036429425832 0
1.31450271079465 1
0.448030250063695 1
0.364630903197267 1
0.579759125524929 1
1.93603225634154 1
2.49993570993533 0
1.00981906312515 1
2.01975137231858 0
1.53512811792536 1
0.789451011899157 1
1.47360481572085 1
0.624660411326026 1
1.6268551121566 1
0.209942924942992 1
-0.0680329311800695 1
1.61321676984636 1
0.70004325436993 1
0.649362303270987 1
0.749261096353543 1
1.82080966321877 0
0.996147512453704 1
0.549259425253428 1
2.53757224812892 0
0.652151767798193 1
1.36090747816607 1
0.426217781950415 1
0.806804920542082 1
1.73575435804894 1
0.0286212520822371 1
1.73868424811164 1
1.18844611872844 1
0.483460487157144 1
0.645192974172324 1
1.44435899591605 1
0.661187642985972 1
0.825666883496136 1
0.881331663067845 1
0.71735983913026 1
0.265637944684425 1
1.78892046950702 1
1.37421453290467 1
0.0246587213845851 1
1.50743591757193 1
1.3543361828601 1
2.00516739360433 0
1.04334354861435 1
0.845719303997681 1
0.460630132487759 1
2.17237675800145 1
1.26301410156561 1
0.727045529929061 1
0.997978921533228 1
1.52104591807271 1
0.55367214129482 1
0.480019013223517 1
0.225969139348655 1
2.30530980338387 1
0.984937935944035 1
0.418539717232339 1
0.729578297483225 1
0.311557388281026 1
0.938534520415538 1
0.56225516817896 1
0.129155289413914 1
0.747442823126864 1
2.29306135210161 1
-0.116906177125944 1
0.5916815397757 1
-0.678329571876334 1
2.48573307579667 1
0.272285130233002 1
0.88756988039616 1
1.57488166941678 0
1.33771812746625 1
0.474275823144542 1
1.23987183652407 1
-0.246355468072368 0
0.607913721371205 1
1.12277214541572 1
1.54313188327748 1
1.04444574869642 1
1.51350687605772 1
-0.803650709356535 0
1.02697363816965 1
1.16077093425491 1
-0.30866007704481 0
0.885424816851035 1
1.51294427867327 1
0.429992648992311 1
0.780631192100457 1
1.40849223967414 1
2.03766604985706 1
1.6600684709252 1
-0.307889255516595 0
0.0411585197053009 1
1.41433411124687 1
0.936509801558546 1
1.05417026800006 1
0.866040070738574 1
0.508137081365866 1
2.29305120124619 1
1.52263773497096 1
2.14860654751406 1
0.698110418181772 1
1.04790177597772 1
2.26467928692101 0
2.08834894559367 1
0.914264681906294 1
1.0857030551792 1
0.982493730391666 1
0.576183201405911 1
1.06599671554252 1
1.56303424479509 1
0.468300171896476 1
0.543728674030556 1
2.1049525822473 1
0.842714371991733 1
1.04600787101559 1
-0.629947537550542 1
0.670943393074607 1
1.29796309331062 1
0.951854763094722 1
1.0127133781666 1
1.4968025894115 1
-0.296084511232411 1
1.76654079308953 1
1.24354603422595 1
0.477651631166027 1
0.567748906835219 1
-0.0943579591459932 0
0.629081687097486 1
0.971769837559753 1
1.31935541723183 1
1.84489393621963 1
2.14352145105506 0
0.800021055982346 1
0.642992578627899 1
1.89087069081017 1
0.992022485145061 1
1.55347785547561 1
1.4929218429412 1
1.92107702009099 1
0.960078241330531 1
2.16632324760348 1
0.930305791330625 1
1.04115397996394 1
0.716390083134127 1
2.54762518580748 1
0.264664502674838 0
1.59715430482493 1
0.776784057757218 1
1.63609954183148 1
2.17683820763512 1
0.0504738964138064 1
1.09758646095845 1
0.751194644305803 1
0.948041441587554 1
0.0188587618493809 1
1.26377858687431 1
0.265994393211702 1
1.00058982423808 1
2.0957614523991 1
1.37326859696717 1
2.00493094055722 1
1.09064882685251 1
1.40263561456775 1
0.256080689133923 1
2.19292409586313 1
1.03624792231122 1
1.63312241701002 1
0.618257743735282 1
1.31929843872104 1
0.244254802264548 1
1.4502614450598 1
0.0421143891299841 1
0.463342713510109 1
1.88932197794612 1
0.237090649775837 1
1.8170178444087 0
1.07406864587424 1
2.157433626732 0
1.53558203079539 1
0.461556887359673 1
1.6278199252296 1
0.777123678213602 1
1.22839062489497 1
1.71052650679493 1
0.906695055165199 1
1.18103343385578 1
0.609160685270711 1
-0.0015716178831687 0
2.30157754647119 1
1.82332135080784 0
-0.32834419709321 1
0.0270603384394268 1
0.703227985981637 1
0.214777643970867 1
-0.00959713070487963 0
1.00165825483504 1
0.87621466222638 1
1.14419120562183 1
0.904718629218222 1
0.771043845395407 1
0.387590851807118 1
0.260496995101057 1
0.839389783050863 1
1.1959317839417 1
0.311897662482304 1
0.855462714991513 1
1.60970591156571 1
3.034050412464 0
1.06389510430972 1
1.11374901725967 1
1.4200362836062 1
0.604993934350631 1
0.756408374895181 1
1.23129801308434 1
0.525503108356771 1
1.18404065176932 1
0.419583667727263 1
1.09760378011731 1
-0.0687699941280301 1
1.06603196773919 1
0.319791370260074 1
1.01148976432649 1
-0.0456667111843284 1
-2.10033713498198 0
0.967257658249115 1
-0.0472886379852666 1
0.630310693322728 1
0.716819866833922 1
0.37360679653462 1
0.68102870966917 1
1.00946748594991 1
-0.516315154574334 1
-0.00852233336232644 1
1.08794045264891 1
0.0607836568835304 1
-0.539352530562955 0
1.61552608464006 1
2.09418751403567 0
0.850912738009475 1
0.0671917873023155 1
1.57921012847074 1
1.63877902663101 1
0.783504532231504 1
-0.0933498131836716 1
-0.233474004308325 1
1.01847762564719 1
1.37704212331782 1
1.10641540786976 1
1.34714807836878 1
1.61677735414213 1
0.656494989895765 1
1.4751433604202 1
1.49372430268055 1
1.45255417852726 1
0.650123185055633 1
1.13835588708349 1
1.65090542729069 1
0.294468786073285 1
0.906782967269869 1
0.632433728487867 1
0.337160004971417 1
0.785592633315043 1
1.15298579838801 1
1.72842020232718 1
2.1420356210945 0
0.585310512297684 1
1.31397192926098 1
0.946537544954135 1
1.69078625479449 1
0.980938076012709 1
1.13301636667107 1
1.01280280548473 1
1.51636056476868 1
1.20644065174155 1
0.984348627251266 1
0.496760086589094 1
1.50067068937361 1
0.372832231413317 1
1.11253980283335 1
0.397412311412818 1
0.793616157955401 1
1.17856761742625 1
0.734633238382177 1
0.0848893060104749 1
1.56287258691569 1
1.26810108980373 1
1.72743995028694 0
0.408422302621773 1
1.14138193101206 1
0.020493760079124 1
1.51625047690344 1
0.808256383350927 1
0.885599055244869 1
-0.0860029509968978 1
0.682503609867967 1
0.841700507649199 1
1.20387497651229 1
1.14943705778227 1
0.024208419809323 1
0.313957821222489 1
0.983563245854855 1
0.702228179721945 1
1.21728979752924 1
1.17352828854935 1
1.02161890075009 1
0.905713397119271 1
2.25507830646238 0
2.17841802321338 1
0.293494551451391 1
0.767687144494201 1
0.993568596637976 1
0.710099712097392 1
1.81818875477234 1
1.54070958764985 1
0.436305402327455 1
1.38559590233963 1
-0.0566557671893703 1
1.03999674768488 1
0.450455227740255 1
0.632584850396722 1
1.46242039784911 1
1.21950659255451 1
1.64564756714915 1
0.732725231469195 1
0.550414841209713 1
1.62794317141973 1
1.01441611918464 1
1.90047068748659 1
1.27419137993073 1
0.967782279304103 1
1.09399199502037 1
1.36019901074218 1
1.16694695255901 1
2.91697349452534 0
0.355305325060158 1
0.970450471246955 1
1.25140768440096 1
1.95005050476455 1
0.702087131678133 1
2.88435660025961 0
1.15103915825597 1
1.2725650002521 1
0.35859172746035 1
1.31205570614152 1
3.03908833347608 0
2.8332403138638 1
1.59233803948036 1
1.05748676393309 1
1.14911183242053 1
2.46779169347946 1
0.829507150992268 1
0.210419527090591 1
1.22766217693178 1
0.528104440016221 1
-0.248315549757121 1
0.621326099401591 1
0.641316682108223 1
1.24914394153641 1
0.669739194545859 1
-0.298650287090409 1
-0.0425343311072302 1
-0.783019407060989 0
1.40143918801365 1
1.11188377564166 1
1.66390778972748 1
2.22515470230153 0
1.39082486228825 1
0.577968338625175 1
1.7615809939266 1
1.39784725254678 1
-0.275955388347741 1
0.519670007128997 1
1.8465845034005 1
0.488126787003105 1
0.780826263083341 1
0.709823994371243 1
1.86589837049075 0
1.3450661767686 1
0.633158554767334 1
1.04647459590569 1
1.67658722792169 1
0.488264208763306 1
1.33864089490755 1
0.3671766940039 1
1.06002061202462 1
0.63001196253544 1
0.62316474908109 1
0.584368505770097 1
0.218846781521581 1
1.18322363647004 1
0.806224970888822 1
0.111459089741124 1
0.902378804519174 1
0.841820791236359 1
0.7540635184501 1
0.522761104560671 1
0.499204321524107 1
2.75559294925661 0
0.3229237302687 1
1.11327388150607 1
1.16488481780235 1
1.34256014507218 1
0.607039572660131 1
0.203648511127635 1
1.3374534434269 1
0.869153766134971 1
2.77194723976893 0
0.550715748390589 1
1.70101425843768 1
1.27906687592017 1
0.82703536590998 1
0.927354190743338 1
0.0470251523596312 1
2.77448552229273 0
0.816459136120155 1
1.02986425820278 1
0.0706241639537126 1
1.81097363794754 1
0.654370345676736 1
0.930106192629742 1
1.43115197265376 1
1.40821197736445 1
0.420309259133547 1
0.614310982813313 1
1.03317377278935 1
0.837201788919993 1
1.35783850288537 1
1.80046073170984 1
0.24874133006273 1
2.23069212458698 1
1.15326106159257 1
1.43381556042506 1
-0.116888949432036 1
0.551661274503551 1
-0.0509336675319786 1
1.63773373017678 1
1.90242807932931 1
2.39880908042755 1
2.60371739039032 0
0.689681249868877 1
0.452047807928226 1
2.55750085438569 0
1.78940882023865 1
0.354732286357023 1
0.963523170574933 1
0.802775020667183 1
0.851201371844266 1
0.790523178513161 1
0.639455237995069 1
1.59595681660555 1
2.53331974971498 0
0.546134014248259 1
0.544032558780568 1
1.52328106638073 1
0.714517557416638 1
0.847930290198435 1
1.3590045836386 1
1.19368940563583 1
1.81632433817017 1
-0.0773978140531965 0
0.817513168043783 1
0.661442722013173 1
1.0952262399188 1
1.18483229999027 1
1.38573804723716 1
0.299724815241301 1
0.656138834137148 1
1.40389011917495 1
-0.316893893318949 0
1.89036851835136 0
0.625031786853806 1
1.2118014994398 1
0.0270015528501906 1
0.638078275037762 1
1.502337547087 1
1.99402047377561 0
0.563637421546229 1
-0.33130844311062 1
0.597941478885097 1
0.962253230664937 1
1.29615007870499 1
1.72222873605068 1
0.776660284873937 1
1.56081381274615 1
0.986282702530014 1
0.739169048066845 1
0.948531412260908 1
1.12348816432344 1
2.25228627325724 1
0.807819637548912 1
2.75531078747675 0
1.903186244433 1
0.659612054312919 1
1.62206627701998 1
1.33097555559609 1
1.06442112118394 1
0.345246612074984 1
2.09760206694383 1
1.08771387402501 1
2.09099551052446 0
0.203483496061429 1
1.34663995315127 1
0.57797158641089 1
0.668864922426923 1
1.12022692278806 1
-0.370862003390276 0
0.972106139438158 1
1.30836695748495 1
1.64635887314486 1
2.68130205962478 0
0.909048939275153 1
0.189409195454884 1
1.30590062189005 1
0.600029916194932 1
-0.182740505923975 0
1.3361100228702 1
1.90669668949335 1
1.20155750080601 1
1.44272351516275 1
0.987778579713807 1
1.36637489299479 1
0.946990563412202 1
0.45609044528849 1
1.45541005164099 0
1.57607364785499 1
0.698401189850778 1
-0.470833433181747 0
1.13358259279731 1
-0.335362331274258 0
0.744331819737531 1
1.69893368021312 0
1.4759722469762 1
0.879578251392569 1
1.31052738896146 1
1.23254423482176 1
1.66906024335067 1
0.23751060660727 1
1.78591231966483 1
1.6140250293199 1
0.878575173888636 1
0.918231332751819 1
1.91414890719431 1
0.606904282327603 1
1.58282857648475 1
0.886623447371118 1
0.922514374981919 1
1.60214074849474 1
1.83623393975422 1
0.7438300065831 1
0.353927889821307 1
1.13222059273015 1
1.02567171944851 1
1.74333080148739 1
0.992560393565919 1
0.428651785348695 1
0.724140049605503 1
0.0917813951387484 1
-0.240386571974363 0
0.996105457419396 1
1.01597298180222 1
0.465261523491694 1
0.653990226621742 1
1.86093491920637 1
0.61160146664979 1
1.14360945832056 1
1.51468325925268 1
0.89049818340974 1
1.31661181251928 1
0.667186959603104 1
1.79138043378082 1
1.67411465691298 1
1.89138589727199 0
0.430833502719843 1
1.18801695744549 1
0.0347906598042733 0
2.2154091047477 1
0.451022189891007 1
0.779471169388175 1
1.68281636600407 1
1.61479709712579 1
0.657222298435772 1
0.490106947208049 1
2.48870967515241 0
0.0829335843582735 1
0.938319197630182 1
1.81753230647 0
0.729590076263382 1
0.447746061378466 1
0.462627517780983 1
2.45196490211008 1
0.529862669580973 1
1.08614885880949 1
1.44814122183515 1
1.21479628844295 1
0.842309258327751 1
1.07898802834253 1
1.17287701645004 1
0.866943913970606 1
1.23226628698875 1
1.83465060135552 1
1.27066400609568 1
1.18544497754608 1
0.805419982816108 1
1.06549563299059 1
0.231456875933841 1
0.442126218331465 1
1.77493195259373 1
1.43423884631121 1
1.00224082559842 1
0.592189329352542 1
0.807138429490527 1
1.63026035663373 1
2.18833413443278 0
1.12995058937826 1
0.704985516345651 1
0.46343422464387 1
0.358621435115879 1
0.0822508922852432 1
0.769782969275038 1
-0.456457073397864 1
1.88201895915867 1
1.98251432197898 1
1.62874932100714 1
-0.37773570566238 1
1.07873908693043 1
-0.557577673131129 0
0.907328520768272 1
1.45744584653672 1
2.23679411623905 1
2.40612550753081 0
1.81461489946766 1
0.367943046087642 1
2.39154033553638 0
1.09514819252893 1
1.12737873662436 1
0.858409176049663 1
2.07396219635675 0
0.44817811992465 1
2.94416518561473 0
0.379454677256639 1
1.09900643037105 1
0.586076405667215 1
0.171926012457696 1
1.69307160520672 1
0.364618472614818 1
1.14066375610224 1
0.370134845087462 1
2.53451929654147 0
1.26602798775455 1
1.07418098288151 1
1.57998483138681 1
-0.501962129516223 1
0.739044233088477 1
1.28034689872063 1
0.80202200061568 1
0.344956155138606 1
-0.590269158039679 1
1.86177091536128 1
2.08684843706098 0
1.15733039860534 1
1.0001299430586 1
0.533798896021787 1
0.58957566891452 1
1.17122933444805 1
3.32563791537209 0
1.62535787426443 1
1.40281674959593 1
2.07059326651556 0
0.529434113392866 1
0.126333016750444 1
1.29805230896106 1
0.21416973881955 1
0.807373690424878 1
0.810699639314739 1
2.93693938118464 0
1.11821021341806 1
0.962284597383082 1
0.474043452245758 1
1.01089647069392 1
1.37730215148741 1
1.82614404446141 1
-0.0925053617207829 0
1.58461950677906 1
0.840830336693256 1
0.715742434080963 1
0.674622179029375 1
1.96180225778247 1
0.0513012111938852 1
0.339234512003063 1
0.359125182093487 1
2.80264594756069 0
1.27043020398078 1
0.507698828379348 1
0.993492909652485 1
0.685983668262807 1
1.95512666094609 1
-0.607471744526493 0
0.000173074776649046 1
0.742051604318504 1
2.46044399692605 0
1.77133938139786 1
2.08541996391482 1
-0.0435432693341642 0
0.9794668058417 1
0.226229330432674 1
1.15770703515563 1
1.02183290081938 1
1.50509290352274 1
2.17437435671461 1
0.973620678701709 1
1.90918368555882 1
0.187216775452951 1
0.640775663267657 1
0.585142245068097 1
1.05018964372969 1
1.40744425350609 1
0.769613579740453 1
0.878770240144286 1
0.610458557808556 1
0.619539546323628 1
1.06404392972054 1
0.712345758968353 1
1.44287331309803 1
0.364573408169897 1
-1.10100814077797 0
0.844053032154108 1
-0.0205656138249777 1
1.81113943834913 1
0.330485686640704 1
1.0602101700467 1
1.43216335850153 1
1.2378247533519 1
0.725371473237082 1
1.1753043454667 1
1.02509158649671 1
0.282554365172477 1
0.426230563652112 1
0.448022252424402 1
0.288028357331258 1
0.302139331990214 1
0.969397852669487 1
0.61693390372557 1
2.64556245371004 0
2.67972742123502 1
0.828933189100175 1
1.19851542973684 1
1.06668329619829 1
-0.155128674149479 1
1.38433850830695 1
1.12700135482648 1
1.62651016180634 1
-0.0527766396390716 1
0.731365938700493 1
-0.418000208607092 1
1.28624629592148 1
1.3758389372471 1
1.2984494965369 1
1.02211399981833 1
1.0783662113158 1
0.400016440194845 1
1.57155045923693 1
0.829866049006024 1
2.05018181080169 1
2.27280011084393 1
1.27342426614784 1
0.937224823878215 1
0.592989169276548 1
0.864839303957073 1
0.520922319892365 1
1.14123047512269 1
1.2066768590831 1
1.05622112240253 1
0.209270737909979 1
0.576676035780349 1
1.19924658440146 1
0.989890079626737 1
1.69240187579638 1
0.38977178285293 1
0.65360633662067 1
1.21589436192064 1
1.17188583372812 1
1.7719651156564 1
-0.118171848132964 1
0.989133161211712 1
0.610272923712168 1
0.738138799158841 1
1.27880264468509 1
1.20695537391107 1
2.53255550093975 0
0.575241922330324 1
-0.273959570265742 0
1.30202373273033 1
1.09384837116649 1
2.07438109749632 1
1.48759584537649 1
0.334775318844728 1
1.27000504586493 1
0.311149259097053 1
1.19714297025304 1
1.04498159602563 1
0.985458350436873 1
0.980245106391429 1
2.03732614195804 1
1.56041995941781 1
0.429022718117502 1
1.02406857894506 1
0.602426692468987 1
0.726449030650862 1
1.45932605390826 1
1.18410877403663 1
1.61764786713132 1
0.290398040622172 1
1.01714172312286 1
0.285018989474628 1
0.640525552760242 1
3.14723456661184 1
0.833822191571413 1
0.527171769592455 1
1.26082777985867 1
0.110402849045611 1
1.30639544404582 1
1.16111714189335 1
1.65511643683069 1
0.825556001680882 1
1.19957771516258 1
2.1393825907799 1
1.59860533449571 1
1.23906938612364 1
0.12717179498277 1
-0.495094111222162 0
2.28759831014488 0
0.328512922883253 1
1.01421711912722 1
1.56708477295292 1
0.618628988911752 1
1.9794480221182 1
0.561131322860402 1
0.667854497086153 1
1.18319574671196 1
1.18477701714115 1
0.110691078302665 1
1.38481376647942 1
1.4539368743187 1
0.975436866377742 1
1.65554581061299 1
0.647359999803297 1
0.86981638206253 1
2.02394827905299 0
1.35573874554486 1
0.413289344676643 1
0.611351700888017 1
-0.158184091282528 0
1.52372878666131 1
0.485976442306027 1
0.755433854314994 1
0.709851733192848 1
1.41061419152768 1
2.52247802537715 0
0.714532850490084 1
1.3144908378943 1
0.753087106851531 1
1.30419023879968 1
0.583258067309988 1
0.718718624916362 1
0.7979957549854 1
0.906685101795378 1
2.10514076368807 1
1.60370566934984 1
0.255001968655856 1
0.60122992076614 1
0.888750913244859 1
1.67294955102493 0
0.224713130671426 1
0.988099817532713 1
0.817344316100696 1
1.32646326786844 1
1.17959034817323 1
0.689728325465129 1
0.247190709477374 1
0.342326241935101 1
0.936029410652725 1
2.71316738090846 0
1.97865194281507 0
1.14472357298151 1
1.42541713684261 1
1.05737377041002 1
0.252349832571609 1
1.331320718537 1
1.04868546650021 1
0.211683206919785 1
0.698865687845942 1
1.06608371539637 1
0.87124421667321 1
1.79065238976464 1
0.952770296171033 1
0.616948007015671 1
1.67934830347834 1
0.394325907427624 1
-0.0122496730519581 1
0.94947579552397 1
1.0770364292338 1
0.425978921665437 1
0.247995229981936 1
0.504845628320544 1
0.958249604413822 1
0.979094470260552 1
1.61016799500122 1
0.948964873079542 1
1.87436836081497 1
0.615423892055355 1
1.43882157200181 1
-0.0489554103409198 1
0.204780273119007 1
0.801343522944499 1
0.458730940443394 1
1.96051508940126 1
0.922319384860853 1
0.995599559496321 1
1.15342219974538 1
0.933561836918673 1
0.034434854668374 1
0.931827796238365 1
1.17301940931178 1
-0.47182707079415 1
1.22878364651038 1
0.688359182831815 1
0.542527627512658 1
1.39632908824094 1
0.161399085985421 1
1.76023002502729 1
1.70748820864714 1
1.1357681582228 1
0.679972026422445 1
1.607673364604 1
1.07475757214827 1
1.04189625450978 1
0.00788429982987277 1
1.06660261136491 1
1.19588465780765 1
1.46459902440449 1
0.954332509629493 1
1.1097040182324 1
1.28639498611215 1
1.52067548000303 1
0.701334368005656 1
1.32347467048082 1
0.536199555159484 1
0.633583522146385 1
1.97593990736854 0
0.960503690850849 1
1.15985323702332 1
0.463349557899868 1
0.724672206724883 1
0.180088282740274 1
1.8177723069662 1
1.77758229761212 1
1.00643578209809 1
0.713168622760938 1
0.797197015498653 1
0.597969689909501 1
0.595111034968396 1
-0.419226380061686 1
1.21583324343754 1
0.0403345883557169 1
-0.0168550635674165 1
1.38019688888579 1
1.83936004601465 1
0.236192209208895 1
0.310196535311657 1
1.26820325550554 1
0.34420700140957 1
1.39877002028944 1
3.0296597441399 0
0.762762175348754 1
-0.421650953355305 1
1.54949786248805 1
0.914178464341825 1
1.69117822539714 1
-0.0795007493577574 1
2.09750523646792 1
-0.369550158757735 0
0.781680180153698 1
2.36695002328729 1
0.531346859544495 1
1.21572676106184 1
0.252213166103478 1
0.875570586679998 1
0.151078179536704 1
0.716775673735117 1
1.19636174487717 1
1.16453806291697 1
0.0909057873327854 1
1.68329331114138 1
1.22435956211166 1
0.845735285320192 1
0.649507068898878 1
0.424089287693116 1
1.82070919078952 1
0.96162099348918 1
1.58326062510316 1
1.3451457257542 1
1.6797788471971 1
1.24679476715846 1
1.58504162666732 1
0.938879979938075 1
1.53554015159045 1
0.131871269102803 1
1.57416748478068 1
0.334016258996676 1
1.19999513195805 1
0.0516859268869296 1
0.770537708269261 1
1.61697063135894 1
1.40737077388578 1
-0.12828586419593 1
1.42460484274396 1
0.433315644304851 1
0.907685585970946 1
1.48490375211648 1
-0.577435462514602 1
1.16291773677076 1
1.28237909378324 1
1.24001144270208 1
1.65605799482293 1
1.22884222464348 1
2.62680945560965 1
1.10930256003515 1
0.381738546602474 1
1.02550615863232 1
1.4621856054488 1
0.618795658452831 1
0.726850933671872 1
1.34114288281258 1
1.62144186751513 1
0.515879591987103 1
1.27891325137577 1
2.24839377586548 0
1.44517775264892 1
2.01742388243585 1
1.52188806911267 1
1.68143007907767 1
1.39372208608105 1
1.46026137958158 1
1.33234340016016 1
0.554599302105689 1
-0.350013526532122 1
-0.0415730486377821 1
0.686079186563185 1
1.47782581207289 1
0.274612086228479 1
2.30350663613882 1
0.765082902528661 1
1.3414442856366 1
0.661468843618828 1
1.3749238519427 1
0.309984026739881 1
0.936957824398992 1
0.184763207821432 1
1.50328972695851 1
1.34055621748123 1
1.13380318363899 1
1.66906295962639 1
0.718672025166338 1
0.646985593854387 1
0.880317707644864 1
1.82701444744009 1
-0.528762358015362 0
0.633639797280149 1
1.89312090920316 1
1.05727859221239 1
1.36674339616912 1
1.00623160523339 1
1.31438866303786 1
0.215729169913686 1
0.043316479047238 1
0.211918599588792 1
0.910613217990946 1
0.386153533716899 1
1.63035392536017 1
0.351557692473587 1
1.58815264955294 1
0.201202257349576 1
0.876810315997053 1
0.940065648181458 1
0.832647484886401 1
1.54130519690043 1
1.44322640559483 1
0.45225363522182 1
0.442959798404518 1
0.562903934523362 1
1.95931762550686 1
1.20438318436485 1
1.80401655743651 0
0.748002091171429 1
0.495396492905536 1
0.2552548777914 1
0.86003536670021 1
2.28614219708265 0
1.66484756589572 1
1.18470714032698 1
0.23081177954965 1
0.985724892748073 1
1.09606671970462 1
1.52038060278424 1
1.17849360906024 1
1.09712941522921 1
0.724580516713333 1
1.05068241026231 1
0.960712545636246 1
1.31889626993086 1
1.09536947793666 1
0.997652713135957 1
-0.612354818485691 0
0.847425880688357 1
-0.106670491248333 1
1.32748924602703 1
1.12889958535934 1
-0.362960428886746 0
0.701860566013257 1
-0.177119113599493 0
0.544985281718888 1
-0.146393627499275 1
1.61807599450029 1
0.785783446969532 1
0.783188485918779 1
0.746706730980882 1
1.41294201604309 1
0.163356492403269 1
0.485853941959065 1
0.910660974481757 1
1.78010880288455 1
0.521770390312045 1
1.20569195008724 1
0.459464728012358 1
1.91029210752386 1
-0.0044424954940383 1
0.615234501017047 1
0.646532220436108 1
1.788898497043 1
1.02702389451103 1
0.282898250577119 1
0.676921712352266 1
0.876784758984037 1
0.670637580400169 1
2.85894674263922 1
1.58301409706869 1
0.50533347562985 1
-0.259194937865171 0
1.46011810348172 1
2.03675765095439 1
1.10342553759164 1
1.21868171860342 1
0.584700897803347 1
0.629069449115697 1
1.82080096453156 1
0.730881492419273 1
1.52581084462566 1
1.26538533701996 1
-0.0280870047232152 0
1.286098733225 1
1.31458432817399 1
1.22521704512113 1
1.07802009035271 1
-0.404101253468428 1
1.03889024218348 1
1.40793149427017 1
0.773968809856434 1
0.593442550051235 1
0.774952381674428 1
0.794827769559764 1
2.10384414511062 1
0.938759237560489 1
0.843266355492667 1
0.461012994161232 1
0.450876461919575 1
-0.145708317820067 1
0.915391521139397 1
0.346032710026435 1
0.895841313016593 1
1.66390028625545 1
1.58777874436308 1
0.604925359849597 1
0.257684239968561 1
2.24010094384109 1
0.987336641597749 1
1.37616091695077 1
0.721626472012485 1
1.03520993996015 1
0.421202517004951 1
1.4960592313177 1
1.63016972451864 1
1.40994471035609 1
0.842579053090168 1
0.972610152159054 1
0.360352921195494 1
1.66266827309707 1
2.54865992874323 0
1.08197900312339 1
1.11663143931246 1
-0.0040088587815281 0
1.38161857574431 1
0.315177880030983 1
1.89910458811572 1
0.781892457924196 1
2.07710530237887 1
0.516017636110326 1
0.756236900642147 1
0.688307412097761 1
0.573212336894878 1
2.06490634464617 1
1.89516273133973 1
1.2748673843708 1
2.16477563759699 0
1.10180290268273 1
0.884491673301959 1
0.203975017402171 1
2.28262321669683 0
1.17720059152997 1
0.954826754090822 1
1.29254876767325 1
0.654027789311602 1
0.569213075579571 1
0.711536586343524 1
0.155410882082692 1
1.22905966650047 1
0.830214703970147 1
1.26094080294907 1
0.280209662097718 1
0.935517898412131 1
1.18608122724425 1
1.64599626555214 1
-0.0899647421416034 0
2.25208167249602 1
0.487503520311661 1
0.93783204186741 1
1.53719356416086 1
0.852777917085844 1
0.811429488671028 1
0.729677917852058 1
1.03213568280159 1
1.37069524007305 1
1.07850335280367 1
0.0314971838250431 1
0.454696104072587 1
2.20499697794645 1
1.20609536656753 1
-0.7298126949606 0
0.784347923607356 1
-0.479864195758771 0
0.498238437559033 1
1.6353959639562 1
1.50801520615654 1
0.715040509399902 1
1.09623938957804 1
2.24723736278936 1
0.722955363772372 1
1.19132742895613 1
1.020521296005 1
0.841102864143422 1
1.369881603373 1
0.984498185367731 1
1.94495240504945 0
0.184359963905964 1
0.320269515538813 1
1.00478380523208 1
1.07743423625275 1
0.535982783327722 1
1.30053938154281 1
0.753321062127999 1
1.13325457951783 1
1.03253306844601 1
0.300965111941049 1
1.8086972541298 1
1.14777430460644 1
1.02778698919042 1
1.71703230754772 1
-1.24315672636198 0
1.66457078255672 1
0.330483029197239 1
-0.182448122158489 1
1.7469605218537 1
0.747852146263362 1
1.45580827032608 1
-0.0578270997115678 1
0.561618810909947 1
1.56577734969279 1
0.247042672970453 0
2.67588697054933 0
0.814253670470291 1
0.534621713149477 1
0.382997365512368 1
1.50846989928981 1
1.39884745390705 1
2.12951358618967 0
1.60108751187441 1
1.26889964708421 1
0.928356934592111 1
0.745497505162128 1
0.766236132425933 1
0.577503639981599 1
0.487435148316016 1
1.87795191862395 1
0.531841310362582 1
1.69629137186453 1
1.64809943234822 1
1.3346721910861 1
-0.0309078788643093 0
0.865768314587848 1
1.10746917115824 1
1.30415305332754 1
1.00410870997931 1
1.18488884624131 1
0.285940336159376 1
1.14838021019053 1
0.210643143148873 1
-0.306552022646508 1
0.777175315033563 1
1.42905490460842 1
0.00920927074517796 1
0.498618425579061 1
0.617666468273935 1
1.1160709730482 1
2.16553592932844 1
-0.0785667996522015 1
1.05574442600604 1
0.504835337272918 1
2.03584473829694 1
0.481293948617931 1
1.03789911038985 1
0.451834652032252 1
2.37383052064072 1
1.16403697186306 1
0.71494684065013 1
0.60666767839686 1
1.51110363947989 1
0.287683763796597 1
1.66521563558963 1
1.20243446783175 1
1.25309292929148 1
0.657904368777695 1
1.75243001021212 1
1.22892124390571 1
0.507199252144264 1
0.936120869832509 1
1.1684771222827 1
0.543879400531526 1
0.415346825883042 1
0.0512862497188018 1
0.683422524930083 1
0.840078787897076 1
0.778263936153828 1
1.27600966783052 1
1.84968041934381 1
0.345012926944259 1
0.94948964727203 1
1.50989302506264 1
0.372113946656483 1
1.59474663543123 1
-0.398714844022149 0
1.46876893099219 1
1.27027180991509 1
1.07400309065852 1
0.231773650113206 1
1.09340577115378 1
3.07498759733557 0
0.834708841985328 1
2.13461969965043 1
1.02662862752167 1
0.664029586354006 1
2.40954627206708 1
2.91010622392497 0
0.914890469468699 1
1.60787905411705 1
0.966377255595652 1
-0.30219257842662 0
1.72654556219699 1
0.996286339266939 1
0.643620794041067 1
-0.0767316211634734 1
0.646512713294391 1
-0.00242410032830052 1
0.116132921471098 0
0.0898060887821149 1
0.734155451568186 1
1.75799341452966 1
0.927544303889899 1
0.662180827582034 1
0.261535614519879 1
1.39571106619458 1
2.64965699194321 0
2.10361890555663 0
0.38485679877267 1
0.987618107375225 1
1.47268272015182 1
1.0427115867767 1
0.896085551225734 1
0.97614261519495 1
0.179301514846568 1
1.47461518403234 1
1.01267595497772 1
1.45873533071973 1
1.11525254425166 1
-0.466527900683375 1
1.50836765071919 1
1.24520973360039 1
1.86138845400186 1
1.88225941390347 1
1.31725405807566 1
0.143455274139834 0
0.491682081174194 1
1.48771893161283 1
1.19860735905069 1
2.01048072836356 1
-0.0559040996115335 1
0.710426194109033 1
0.551675002852296 1
1.44152598817257 1
1.58034282118859 1
0.670455360676059 1
0.470781477554256 1
0.98377911341732 1
1.07448330272184 1
0.493193849236136 1
1.61702936326029 0
-0.0971079965844643 1
1.60862721484581 1
2.64453866391718 0
1.45884463798832 1
-0.175605667433895 0
0.43667939786086 1
0.768153488886933 1
0.375790144573941 1
1.76343669939265 1
1.05767127084995 1
1.27195987775187 1
1.1887577183161 1
2.45297054976584 1
0.947238726334242 1
1.66302056277782 1
2.07755952593914 1
1.08520067110861 1
0.907719683008825 1
0.308548907404454 1
1.54642538895543 1
1.87033208995189 1
0.883369344399213 1
1.80273821784163 1
-0.271513930412702 0
0.596174438113866 1
0.47816377928839 1
1.14264369778821 1
0.54787779988863 1
-0.22761041192079 0
1.52515352135685 1
-0.269537151358428 0
0.29089732930171 1
1.31972419851131 1
1.74851312295721 1
0.985185694042331 1
1.16834530515987 1
1.63471113399446 1
1.36610169397726 1
0.721325717084006 1
0.58542836940878 1
0.712469058714677 1
1.67296613117488 1
0.481763805987228 1
0.810870631378448 1
1.03700842556929 1
0.771855760222578 1
0.856589937258378 1
0.622696673555341 1
1.17132911868106 1
2.02132057869297 0
3.10926650556683 0
1.44811598536874 1
0.396441364675206 1
2.38231321283107 0
1.1633256091544 1
1.35772001503359 1
0.196391070824076 1
2.32798552079955 0
0.963021118269469 1
1.51873558018489 1
0.288700618058192 1
0.163266467267155 1
1.0094484958123 1
1.04926015480259 1
0.635241933132817 1
0.675239882335337 1
0.773584604739542 1
-0.391882289007215 0
-0.0920870877759992 1
1.93212170958714 1
1.59352110053517 1
1.40699624420318 1
1.63173993102152 1
1.40731965575387 1
0.701453301814124 1
0.843714635251953 1
0.157972980699029 1
1.40322624491933 1
0.666269684815909 1
0.671151063040931 1
1.42866934508343 1
-0.573926509814376 1
2.27264923143349 0
0.469795758110766 1
1.75924825792557 1
2.16371248790987 0
0.560643959207272 1
1.08741145306775 1
1.48498971628188 1
1.10337508168125 1
0.345647174765123 1
0.040408469764885 1
0.873138680613758 1
0.918413856919995 1
2.14922554331134 1
-0.018119035646694 1
0.983997156755432 1
-0.0456238696701719 1
0.396005913575209 1
0.821087292674694 1
2.3109041527148 1
-0.236553881133875 1
1.84014490891483 1
1.1069929274079 1
-0.196012024269877 0
1.14603506621114 1
1.16631126563995 1
0.385221925668968 1
0.867213665138054 1
1.52390144027207 1
0.187073785383941 1
0.223374565884101 1
0.658310329774919 1
0.628464517266737 1
0.114307918331676 0
0.710726087610928 1
-0.414628125951261 0
1.09456455774877 1
1.34458612001972 1
0.904381069577681 1
0.522689090332078 1
1.17157159831449 1
1.58879929598793 1
0.750944282926408 1
1.16500540025514 1
1.18901884929537 1
0.540114247632211 1
0.621403117221845 1
1.9931234998425 1
-0.093567606834194 0
0.991990802225883 1
0.606377470194932 1
1.87023109960247 1
1.23662912989525 1
1.75562942031723 1
1.06551043215894 1
1.70020907805871 1
0.382122042116292 1
1.49919923697506 1
1.93622191546675 0
1.67360251100709 1
0.505212506571126 1
0.824835699876173 1
1.5437398981444 1
0.824663055313714 1
1.77911754394424 1
1.59192452078259 1
1.9190295843259 1
1.72526136766107 1
0.981997397168637 1
1.19072615786145 1
1.53582827624614 1
0.315675439251254 1
0.789666327929579 1
0.869144515089243 1
0.701297555595042 1
0.676779793876185 1
0.490675010813362 1
2.88447640622186 1
1.59473972617831 1
0.641567331092557 1
1.01195126909523 1
1.59930550307776 1
2.3593386576466 0
1.19459317285168 1
1.35481966763586 1
0.420955593983749 1
0.556384139612777 1
2.01661530089992 0
1.39928375287164 1
1.1792823734268 1
0.153964839827335 1
0.59594261001422 1
0.854318908221502 1
2.21368829840242 1
0.86344689032504 1
0.0648387912945342 1
1.1367948098994 1
1.54035821315555 1
1.16069741188834 1
-0.292760719687688 1
0.489889276525318 1
-0.290349786578722 0
1.98708380382404 1
2.99396494550879 0
1.32687352308887 1
0.526851037972373 1
0.536229903050448 1
1.21277042719529 1
1.9932747939867 1
0.59832733054685 1
1.65944665853156 1
0.826413943652952 1
0.48967097078619 1
1.55410395835606 1
1.76162657588026 0
0.410533288290823 1
0.428138817494171 1
1.62043328908849 1
-0.190996338997112 1
1.06534862996908 1
1.98927452262784 1
1.44873741255208 1
0.879032601724092 1
0.599157797424454 1
-0.0363096255956495 0
1.67573264617333 1
1.59714532993031 1
0.867920668548571 1
1.71976302015066 1
0.172219465009871 0
1.72803814305467 1
0.369853504992482 1
1.01602098989776 1
0.823220003172908 1
0.568299126138567 1
0.440322197246344 1
0.434710212148906 1
0.974481118817974 1
1.28755910304933 1
-0.210732577234845 1
1.11310018760195 1
0.85141743409503 1
1.64830277370708 1
0.675082729060498 1
1.32493620215533 1
1.31893288679609 1
1.69494071319568 1
1.05811104791779 1
0.735172522439994 1
1.89094768832422 1
1.64198961202404 1
2.00362985464273 1
3.13274782033846 0
0.523809082353352 1
1.35857585978492 1
-0.527661944794556 0
0.569402409463994 1
1.6457581005579 1
-0.552787860194585 0
-0.0675982796605484 1
1.04205539854813 1
1.56915542739583 1
0.614399713861273 1
-0.583534501505078 0
1.28920421086827 1
0.295439055330396 1
0.877440037590373 1
1.06239643181139 1
0.961410071393147 1
0.336966119255929 1
0.817635048834622 1
0.850367534311047 1
0.584334194557999 1
0.550992536297146 1
-0.938915384379742 1
0.83025372359699 1
1.09332446831704 1
0.778569372111316 1
2.1914987996946 0
1.41990056663193 1
1.08131871691931 1
1.41842706236229 1
-0.263534630822475 0
1.43672349069299 1
1.14443190480541 1
1.41958565680403 1
1.26112763581162 1
-0.422430817533136 0
-0.447504053541609 0
0.285118483202809 1
1.46001418721881 1
1.05649886157144 1
0.603003831291643 1
1.32498078845067 1
0.974217823807059 1
1.01479864977918 1
2.01636686129883 1
1.09102113794054 1
1.54987390935954 1
0.92906731139029 1
1.39699707349282 1
-0.573945386662512 0
2.35106803089889 1
1.72557734301472 1
0.427615588826777 1
1.40784039524337 1
1.15665938699175 1
1.45403031620267 1
1.29991331814787 1
1.70256403982141 1
2.78614719795145 0
1.51824787716744 1
0.37918817260576 1
0.310107087681142 1
1.67894186478082 1
0.3685257570584 1
1.87361451648099 1
1.57886640555512 1
1.73731433622667 1
1.58166027278437 1
1.65757022411551 1
1.49038025081561 1
0.507822501842321 1
1.51270403635802 1
0.663542780778814 1
1.64718565314007 1
0.489420155919128 1
1.95493682886945 1
0.489642201177078 1
0.60242715655181 1
1.19809119934081 1
1.22913955472677 1
0.597144241681932 1
0.862614076800894 1
1.49225437031096 1
1.68529855417781 1
1.71349892761385 1
3.52130626387919 0
0.992261055384522 1
1.03343699551946 1
1.56196611560627 1
0.303113099251956 1
1.28901064860635 1
0.722048155018033 1
1.70222410393923 1
0.824798686772195 1
0.894401166693129 1
0.285377761646907 1
1.18808806967422 1
0.457464052482982 1
-0.382429618139252 0
0.119878128144068 1
2.53522367860039 0
1.16582059285847 1
1.80528485120667 1
0.988144228586057 1
1.34373457263032 1
0.128094621469363 0
0.954688684848983 1
0.535281482267915 1
1.30672375687921 1
2.14838291855683 1
0.538896663709137 1
0.789387500636673 1
0.642864726597702 1
-0.449839427972092 1
-0.457367239979397 0
0.587597878744071 1
0.724257447916681 1
1.4393036206412 1
0.916725983770207 1
-0.429804379069694 0
0.52126458812146 1
0.72339881825066 1
0.271114868843727 1
1.06194299170517 1
0.108290738845343 1
1.53007678317561 1
0.769923399641264 1
0.749176958752458 1
1.36254230680042 1
0.560195144708506 1
1.25657624011182 1
0.346748544130392 1
2.01200299193165 1
0.571602307474176 1
0.921844158269136 1
0.915315745749504 1
1.04987140901881 1
1.02471927210453 1
2.69940711980916 0
1.3942724776404 1
1.13432304522682 1
1.77417186610683 1
1.57801267767393 1
-0.0643713435398443 1
0.804076514310246 1
1.00136455030403 1
-0.885745377467781 0
0.995934823665726 1
2.23200334007401 0
2.18819010717222 0
0.820491705604333 1
0.287947359117484 1
0.695029487614393 1
0.331950872286166 1
0.591561067454254 1
0.942062820989992 1
1.87075131716726 0
1.36927074039878 1
0.810201665519689 1
0.882111634217387 1
0.971191095000352 1
0.694455418370285 1
1.95200122609952 1
0.919373037479426 1
0.39348021156108 1
1.2915742075309 1
1.42833081737002 1
1.56294814149455 1
0.811362509084448 1
1.23224304104733 1
0.0876954223434705 1
1.25968872839487 1
2.59429932676543 0
0.848012223565733 1
-0.491558847790508 1
1.44786097033938 1
0.820808265450459 1
0.851440255985974 1
1.60728931921761 1
0.849983931242574 1
1.38403870953005 1
2.60138659113664 1
1.06521696713214 1
1.32026652203168 1
1.1797881498187 1
2.59127777638688 0
1.46696596089992 1
2.05937177630641 1
1.74303995417727 1
0.985985983516206 1
0.466831665321054 1
1.27131832511093 1
0.408303982770934 1
1.60241340604371 1
1.59392806173954 1
-0.0935631340462572 1
1.77161745863905 1
1.70697096644367 1
0.717135615383961 1
0.824488543487356 1
0.845021992987999 1
2.22955448306709 0
1.97689866400423 1
1.54176777390042 1
1.87164235295476 0
0.637666916975119 1
-0.156085444853501 1
0.792972978340974 1
0.95073075786801 1
0.505742881548566 1
0.473195714189381 1
0.0713542510084986 1
1.68767904564765 1
0.449173216305531 1
1.19894531198361 1
0.933096889843013 1
1.30758971896632 1
1.13518700109152 1
1.43380161536838 1
1.36343366556033 1
0.928678055448784 1
1.40455328191171 1
2.2852607951407 1
0.218383349810754 1
1.05588799074232 1
1.40433428672775 1
1.95543114214926 1
0.872340615523146 1
1.54613808860068 1
0.624263550571652 1
0.889636356731535 1
2.79204925601406 1
0.83137201929926 1
0.818959051248323 1
1.37216497174274 1
1.36394877885164 1
0.885092492376702 1
1.99407165368437 1
2.12718644996499 1
0.543985234026331 1
0.533098578060925 1
0.971312628344362 1
1.41459146007576 1
1.5493913821979 1
-0.0192045400367894 1
0.339210108331691 1
1.94508579036096 1
1.43537058162527 1
1.56050612345987 1
1.45365084767608 1
1.06763391908243 1
0.827672133018441 1
0.974969711565432 1
0.930310236126203 1
1.78352819558173 1
1.26184320910668 1
-0.119526980058366 1
1.7701804984516 1
1.24925475092347 1
2.37765977548351 1
1.30807154195824 1
1.21687432223796 1
0.242496743144273 1
2.39316855290182 0
1.34254262162897 1
1.4122747362065 1
1.12950475202632 1
0.398875967864994 1
1.70025683238299 1
1.70127062954674 1
1.11103632621489 1
1.42866280863352 1
2.35435158274472 1
1.73401609681603 1
0.820714613117286 1
0.238089940635309 1
2.4858280193177 1
0.35606723174069 1
0.987361402905868 1
1.11659537459298 1
1.0171325754524 1
1.9293204415368 1
0.918978641171596 1
0.842279368456142 1
1.2768223577372 1
0.155127350128325 1
3.14623684686747 1
0.0526756856816654 1
1.5465876508919 1
1.41883243732903 1
1.813511267771 1
1.68189658768024 1
0.0479765110571076 1
0.739455220144591 1
0.866712862104282 1
1.58984221732518 1
0.154169117757122 1
2.3960064969733 1
0.327344599644252 1
0.984946192312993 1
0.940201782196322 1
1.42037925125288 1
-0.0312542121609597 1
1.34812344035273 1
1.23595282947965 1
0.384135697606611 1
2.01020034924896 0
1.06459193424385 1
0.442031380163572 1
-0.662047202404061 0
1.75358562352937 1
2.05452330003943 1
1.24872846158094 1
2.14358454655537 1
0.675482614694446 1
1.27441090540088 1
1.5584079684127 1
0.294063173953856 1
0.95259958539299 1
0.85820438350592 1
2.20131547302764 1
1.07781225211337 1
-0.106162304991294 0
0.533464386343691 1
1.62040923391259 1
1.30259139813752 1
2.14926613464612 1
0.302281066182156 1
1.10574944128897 1
0.337199420385226 1
2.05088968130316 1
-0.408394478661983 0
1.03580534973355 1
0.533280504653389 1
0.667147097387134 1
1.41578191836205 1
0.167099243821247 1
1.012154447587 1
0.0854289758022961 1
1.72529594130597 1
1.47659814141126 1
0.581808037871979 1
1.40871493012972 1
2.05727960077628 1
0.613833182755179 1
1.32357528546435 1
1.53568458576107 1
0.750329855405831 1
1.13654270373904 1
1.89570076010777 1
2.39485748347272 1
0.53158542194556 1
2.24889726306632 0
0.795511847348435 1
1.98403712904901 1
0.570294711255994 1
-0.207454747958902 1
1.04352449753962 1
1.16532409071027 1
2.03915036529496 1
0.843668342647936 1
1.15538330517958 1
2.05126484172767 1
0.572736850162436 1
1.95552434089532 1
1.05329759184467 1
0.870636711515708 1
1.54166747639788 1
0.574514719594359 1
1.29261370710851 1
1.95995579977599 1
0.745671412694623 1
-0.269234683332668 0
0.311376245211051 1
1.0239866914792 1
0.927503941797811 1
0.0610194914914507 1
1.24794182991561 1
0.242635105032659 1
-0.519476456011186 0
1.21198751850649 1
0.7072791078035 1
0.905330296872413 1
0.229205690367006 1
1.56763126047814 1
0.857521759433915 1
0.925871747726834 1
1.05497739290317 1
1.20057349593554 1
1.1082031266556 1
0.257723258133194 1
0.49448988091734 1
1.13390637850931 1
1.70103383069318 1
0.736143969933118 1
1.81145845075029 1
0.868167198588645 1
0.956589834672383 1
1.39330945549558 1
0.867188641116658 1
0.867026217080392 1
0.830478687237422 1
0.679156204878987 1
2.50363545110539 0
1.24292468213436 1
0.679482482533934 1
-0.0631478717829643 1
1.34963358147598 1
0.329915990665726 1
1.80327270850685 1
-0.24644840725109 1
0.505559489184123 1
0.318222947853659 1
1.18365995396429 1
1.46407717192572 1
1.96879698545089 1
1.29596695513916 1
0.425742084583101 1
0.438440754066419 1
0.41758158771787 1
1.12899230822053 1
0.957157423781127 1
1.00208843839299 1
2.35259057186281 0
1.1351436920643 1
0.868792030790223 1
0.624788683966789 1
1.68212171699834 1
-0.0381187186888076 1
0.357361350909378 1
0.0892258806390774 1
1.28153573598981 1
1.28258350147989 1
1.05465258376941 1
-0.412294667770971 0
1.25238162998698 1
0.956530656348739 1
-0.188104860575236 1
1.41191085705476 1
0.122471505056451 1
0.707139606112315 1
1.60551505067003 1
0.39749381734612 1
0.587395303005324 1
1.01099056038599 1
1.43216013971718 1
1.24778444786696 1
1.99315044897818 0
0.325640178153455 1
1.9236119687565 1
1.05972599798605 1
1.40801782951249 1
1.27748953768567 1
1.67543108003025 1
1.14646895805782 1
0.587338026731576 1
1.34413935894876 1
0.695967669637157 1
0.714534733936196 1
0.898045414961061 1
1.24565240535289 1
1.93490726313477 1
0.364388722287079 1
0.903268708015248 1
1.51310240143334 1
0.906878532787064 1
0.621826068009737 1
0.450805065010119 1
1.12306894305539 1
1.11953226828826 1
0.00749844560266011 1
1.34147056084417 1
0.428886965110115 1
0.800649542178963 1
1.88139414702449 1
1.84060843145677 1
-0.0249189257639629 1
1.63455108968389 1
1.23787596608959 1
0.808063402749783 1
0.80485925919588 1
2.15720801822219 1
1.79758694285712 1
1.441888812716 1
-0.0621715965187795 0
0.496843281462134 1
2.39208718639031 0
1.5261905979448 1
2.25704672475871 1
0.806303048166621 1
0.745271865359769 1
-0.129982328410111 1
1.49539521290021 1
1.28924061897805 1
0.889323786769186 1
1.09948557211634 1
-0.220048347567999 1
-0.154734659144703 1
1.55054986893291 1
1.05332513711242 1
2.1770089946835 0
0.257112549040713 1
1.67860007911665 1
1.45197577816876 1
1.74222080070088 1
0.350357355518709 1
2.2384754349136 1
2.48769785796425 0
1.04400304595678 1
1.47939368198873 1
1.20950133723908 1
-0.501285367426062 0
1.65831098809695 1
1.45512463757141 1
1.60872244119048 1
-0.304824262434407 1
1.20089293276339 1
0.611366448469463 1
0.802043481169629 1
1.08738411817744 1
1.36155242803991 1
1.42386706605298 1
0.0951653374053902 0
0.664235190501229 1
0.952701088470179 1
0.297760941008358 1
1.63127595769645 1
1.12831721807319 1
1.34585106062013 1
1.20214342369363 1
1.21147922392938 1
0.149626698684599 1
1.02108817009522 1
0.435275269508817 1
1.4387240060259 1
1.29743299813405 1
1.23392788487084 1
1.25078834380694 1
1.48891335181903 1
1.02589726542255 1
0.666961016358996 1
1.76915597136145 1
1.75658732538497 1
1.12134175079614 1
1.13345228094866 1
1.57857529134557 1
0.795163710826918 1
0.467042753131229 1
1.13677208205392 1
-0.247326128712145 0
0.635896055087443 1
1.25104363211226 1
2.31509197354683 0
1.10896855077771 1
1.84970696999264 1
0.714389225171618 1
1.63140282328348 1
0.318805425229474 1
1.43216993583183 1
1.97303408362275 1
0.344765177942073 1
0.780731575335014 1
0.506273423808218 1
2.00800663246138 1
-0.0285649904075699 1
0.60207613372789 1
1.47740151539755 1
1.44140643587556 1
-0.0347971616082018 1
0.0124531834228766 1
0.078796553033936 1
0.672645568272377 1
0.281805975324066 1
1.40229845428386 1
1.52186579773283 1
1.04573415653802 1
1.63842261902354 1
0.723457452446899 1
0.964575288971346 1
0.142872894198364 1
1.36437983864501 1
1.17466160599056 1
1.08583146858407 1
0.796036071411362 1
0.901785740753 1
0.296546172183278 1
0.957375495461994 1
1.42607963289698 1
0.729309884344699 1
-0.163393711151083 0
-0.0235643521958073 1
-0.516927230298459 0
1.2560375273375 1
1.15965326895233 1
1.37248222777214 1
1.05305158790627 1
0.783082570236936 1
1.23628812386691 1
0.569897777210896 1
2.04461034289739 1
0.850108614181562 1
2.31149788363551 1
1.28680489410659 1
1.67787787887078 1
-0.403749563386234 1
0.594995528275624 1
0.95973903136235 1
1.92540802988106 1
1.2706616605929 1
1.32875488810381 1
1.17816721171023 1
0.694411316670102 1
1.95081811475349 1
0.561847703576133 1
1.74272015338978 1
1.51815282612727 1
1.66328246088619 1
0.481378692921056 1
-0.0172247118888838 1
1.58920350549569 1
2.12172477676187 1
1.20602466982667 1
0.763357643394898 1
1.21957823239468 1
0.70618916608168 1
0.339258699359457 0
0.810337722950859 1
0.778784656652467 1
0.478623107856579 1
1.2446965159872 1
0.874751279374269 1
0.469911464186332 1
0.172437738269426 1
0.444560039285792 1
1.05844826916519 1
0.90417182222932 1
0.460571352868068 1
0.892900275429676 1
2.48727907012647 1
1.16597633418517 1
0.73741526637478 1
1.3783812633076 1
1.71638471798294 1
1.18531917135284 1
-0.811389696818989 0
1.00630078544047 1
0.549770322385971 1
1.81787412206917 1
1.58797064590634 1
0.406866281397956 1
0.877798201219141 1
0.503828338274642 1
0.423976369821827 1
0.96059871579898 1
1.6258240910168 1
1.46176566788685 1
0.628192505913574 1
1.23775641847229 1
1.42373557841104 1
0.080950425386671 1
-0.00975734313979358 1
1.00051784745914 1
1.66822661475565 1
1.46218174774155 1
1.38223078728185 1
-0.0828052749962027 1
0.660977022141394 1
0.40009445760318 1
1.36936846207435 1
1.19089239393982 1
1.71488508823122 0
2.20785615607379 0
1.88031182558317 1
1.27445061249671 1
0.765809971302335 1
1.60306283980808 1
1.30219469966818 1
0.426650302123711 1
0.227380458736179 1
-0.302416919296822 1
1.33678445778023 1
1.76011136553326 1
2.08196540264541 1
0.518127727057762 1
0.607689761601841 1
1.80928691106494 1
0.99064971125219 1
0.96710315124178 1
1.54623144494627 1
1.63651058901044 1
0.507049219554154 1
0.40583458762088 1
1.34117078739379 1
1.43584158790069 1
1.46537716748314 1
0.674731052633027 1
2.24248579812382 0
0.681914083609714 1
1.82470200933142 1
1.15484477922075 1
1.70682265040936 1
2.97581454009868 0
1.50457975100211 1
0.231083030440717 1
1.01640487089389 1
-0.553434542221022 1
1.01661590716877 1
0.404508651329632 1
1.39772535196351 1
0.892939733702794 1
0.302208037073335 1
2.52206526262431 0
-0.918753739345346 0
1.38680051266908 1
-0.00351460134191825 1
2.78847116399996 1
0.799570557233037 1
1.78512911233068 1
0.92900335107809 1
2.01952086329308 1
0.385197775564389 1
1.16615868307193 1
1.00631040727602 1
0.365600398282778 1
1.46872380276783 1
0.567402826531923 1
2.13078740740733 0
0.61506635896181 1
0.36208247231866 1
1.3036834880597 1
3.27609029993729 1
1.42657055621098 1
1.4786459642675 1
0.664087188965073 1
2.17284583193477 1
3.21387166929557 0
0.726765700672893 1
0.0212135629445278 1
0.803839627345134 1
1.86743484855391 1
1.5624034671009 1
0.785336693912569 1
0.443273172131331 1
-0.284702896613822 1
0.579420267921924 1
1.30604515647113 1
2.30729366342215 0
1.29182170414539 1
1.21927623764455 1
0.772161624483799 1
1.27853641458038 1
1.47618191910709 1
0.972737762465059 1
0.849978757778649 1
-0.0388428780155134 1
0.408683464674433 1
1.39925110188791 1
0.599537147887709 1
0.759099737651746 1
0.205061707773384 1
0.978975856126289 1
0.657592789604669 1
0.685417406300437 1
0.967042842981495 1
1.63994805921324 1
0.129786241770748 1
1.76462647039389 1
1.1159652955168 1
0.613098516821304 1
1.8250092065535 1
0.721839606385504 1
1.52297183200672 1
1.50948557243297 1
0.837382776928234 1
0.286024724507748 1
1.03178821226967 1
1.75063494089894 1
0.974510956764945 1
1.33664035917539 1
-0.00566169889741492 0
2.01884933701352 1
1.40964988590567 1
0.531846194391528 1
1.27893170169005 1
2.19068339261962 1
0.754848837591335 1
0.0388360741431575 1
1.64813326227063 1
0.957613858335606 1
1.92759638832968 0
0.855329345593442 1
1.23678727642363 1
0.757077039454015 1
0.656450760175669 1
1.52763988978642 1
1.17399496540856 1
1.4776274788255 1
0.771176866384345 1
0.650283668454169 1
1.79154511160971 1
0.290951868112699 1
2.19096762086647 0
0.264483137465386 1
0.218003629960386 1
0.282120293273427 1
0.529819223562943 1
0.40680293351456 1
1.49656503411499 1
0.672485201089779 1
0.785020657309326 1
1.00448733005665 1
0.863828415726852 1
0.956401053530565 1
1.19463145886242 1
0.511894024198767 1
0.994271713283846 1
1.43574466915085 1
0.993322688954385 1
0.0905264094601257 1
0.833007395254371 1
1.27271676475823 1
1.15520015846153 1
0.80006236398903 1
1.61378892231917 1
1.3283471531246 1
0.0283432788957768 1
0.0686625622593846 1
0.915206392724794 1
0.820194630644156 1
1.19561435073875 1
1.02189165102081 1
1.19842762833315 1
1.07926426294246 1
0.987711651793747 1
0.375054762908511 1
1.82205985137888 1
1.38978649448417 1
0.573371891941635 1
0.809775669682796 1
1.05155566701929 1
-0.0979853735569089 1
-0.0188562306165256 1
1.6212410326213 1
2.01442146350266 0
-0.0359382557446249 0
1.22702230063721 1
0.819193323837069 1
1.42083274910609 1
0.897757740365554 1
1.72380348699909 1
1.10774839785936 1
0.278105467159499 1
2.01430528970082 1
-0.401370243901861 1
1.71754181838697 0
1.25477813384205 1
1.53062477932205 1
0.405070368486797 1
0.709432967779427 1
0.922542255915101 1
1.76330278753315 1
0.749329017865283 1
0.146836738490889 1
0.682233180670708 1
0.316931205324738 1
0.228152321328091 1
0.846107811509225 1
0.437351889950965 1
1.84894792262423 0
0.725175819970934 1
1.37017151668452 1
1.94941640801654 0
1.29565353049322 1
2.16110235969522 0
0.7577690607317 1
1.19234608934303 1
0.142162506876421 0
1.26946388405355 1
1.5288677144016 1
0.923163193665459 1
0.406194909892621 1
0.655606125577168 1
0.963089950242406 1
0.0962302894641018 1
-0.186253384270998 1
0.932628425536941 1
0.829909630964625 1
0.367563194730712 1
0.35395570884841 1
1.18737645211647 1
0.316553550071867 1
2.07865270503811 1
0.130123511485575 1
1.30862907805395 1
1.33661844440174 1
1.76039879248477 1
1.02658740161142 1
0.347962511060624 1
0.748097005002388 1
0.996914005517228 1
-0.00742788376954384 1
2.20171389866742 0
0.396591062856023 1
2.63378580202268 0
1.73713001099353 1
1.46179020669107 1
-0.131439530071171 1
0.525952562206591 1
0.788679915592846 1
0.859560257635401 1
0.756064399671073 1
-0.598761697051068 0
1.30864888467992 1
-0.0472940093643645 0
0.84766534706329 1
2.13329465249456 1
0.745702832734026 1
1.30251179551667 1
1.41889115564267 1
0.0743307455580646 1
-0.0172554801171241 1
0.846624203385365 1
1.07802495660704 1
0.226167631376019 1
0.752804357679093 1
1.15698246529166 1
-0.269434139970176 1
1.17634434191288 1
1.16068039725063 1
0.967046024559541 1
1.31683153391019 1
0.124456728149239 1
2.07181312446709 0
1.1858024076621 1
0.571733342907606 1
-0.771051244932639 0
0.915289984894355 1
0.447679921836519 1
0.513682887383034 1
0.0674355064646092 0
1.38803991921636 1
-0.0455934322508323 0
0.996663301247346 1
0.549550763465008 1
2.11987689282003 0
1.60958262510785 1
0.424881653746399 1
0.996768915594555 1
0.832736042413977 1
1.2316705041437 1
1.4978498593399 1
1.05126027976589 1
0.795948206742071 1
0.522346416558295 1
0.193440211287506 1
0.82781430336101 1
-0.107075276812704 1
0.201136640630833 1
0.378948993935005 1
0.502482690606336 1
1.82829215985871 0
1.55683019282642 1
0.326365480251978 1
1.02362018748534 1
0.15255057597611 1
1.11555058909298 1
0.758857531485425 1
1.16273597701856 1
-0.224820265973604 1
1.70501863597088 1
1.03673622672243 1
0.510272688165938 1
0.840314576722297 1
0.129269581750387 1
1.58451500301459 1
0.972916585283482 1
-0.012072176973183 1
2.05113018512814 0
2.24986232375915 1
1.36397785535688 1
0.716544399918621 1
1.32417082928791 1
0.407492984398102 1
0.331711080498871 1
2.21224617366308 0
1.04738668435338 1
0.271080770856315 1
1.23608650767562 1
1.59459125833091 1
2.29356780084138 1
0.925492858184446 1
1.49154328506535 1
0.826505659355014 1
0.652925883022286 1
1.21928024178277 1
0.479385194833578 0
0.468430821626616 1
1.30001172429359 1
0.777607517802105 1
1.47745564202995 1
1.57593324346078 1
0.298101363329192 1
0.884722908418332 1
0.78546507522244 1
0.837851179518504 1
1.34615933762386 1
0.930917669397827 1
1.0015875991057 1
0.923300754981361 1
-1.48340025178073 0
1.21533459920083 1
-0.141288724473853 1
2.02713709739826 1
0.312223107889425 1
1.83617990302284 1
1.49805375684897 1
1.4313514984947 1
1.59495792057104 1
0.694077103646588 1
1.79111298701853 1
1.04178923506335 1
0.361486515482445 1
1.28381734657935 1
1.16876281677376 1
1.46118311783617 1
1.54326239306128 1
1.80199960049264 1
2.06682874537562 0
1.75930896222787 1
0.815669199320703 1
0.360355846833821 1
1.1142203558837 1
2.19174413469234 0
0.551642407646794 1
1.74482880406643 1
1.25702170351512 1
-1.944504289411 0
1.70075236946735 1
1.32965892126311 1
1.44355342896607 1
0.665330646553882 1
0.70496529228958 1
0.633712965669478 1
0.42874316342414 1
1.37889736346618 1
0.356680500377093 1
1.66225131410276 1
-0.300485994191421 0
0.991462118235502 1
0.550050869177294 1
1.09528246250502 1
0.797145768913063 1
0.828538323868688 1
1.54839255515289 1
0.32553543742417 1
1.09986503438728 1
0.853265336218784 1
0.00266644375502464 0
1.63783244145914 1
1.5956400057544 1
0.872727500089463 1
0.797619488615497 1
0.810588982185046 1
0.946676767345002 1
0.799200674831315 1
1.29077721212936 1
2.295347565908 1
0.716982444595103 1
0.574805313934534 1
1.04135173993424 1
-0.0599759437866452 1
2.61664199694158 0
1.72071732594769 0
1.47141482129537 1
0.507735360033978 1
1.68952905285253 1
1.15701520744555 1
0.651621358414443 1
1.8984073743889 1
1.78999240119705 1
1.33900458189994 1
0.868356464089391 1
0.863790065158558 1
1.6213480768662 1
0.990807229866651 1
0.242879420263435 1
0.932334766352293 1
1.62337532986349 1
1.30748025763137 1
0.0430145566385154 1
-0.0675958828984379 1
1.41039140661828 1
0.399298308188136 1
-0.380277371677537 0
0.771221983230532 1
-0.247770512376011 1
1.89109069277419 1
-0.405468244062718 0
1.54617351889493 1
-0.0403759615076382 0
1.93198722473866 0
1.57391160526274 1
1.66750145875301 1
1.86804200230119 1
1.77408287582838 1
0.194053879346589 1
1.02495082964774 1
2.06386335289369 1
1.34914659385021 1
2.89585789614911 1
1.14406070305236 1
0.802583103444867 1
1.5740763946977 1
2.1726723116726 1
-0.0735181132876669 1
2.01527657853355 1
1.66593291448438 1
0.257736167189077 1
-0.313389677328359 0
1.03082752346177 1
1.26167268739171 1
-0.146909501432066 1
1.35719183598258 1
0.267116771921372 1
1.90389745665841 1
1.10392838800807 1
2.16461089402047 0
1.41521344622728 1
1.09347931484162 1
0.326223394642452 1
1.41320887282115 1
1.49820157421921 1
1.33417678444928 1
2.35206007906128 0
0.549790652956186 1
2.8994298263391 0
0.959158751072653 1
-0.699227332856504 0
1.06739313067875 1
0.475008963128532 1
-0.324227680844913 0
2.46479902467223 1
1.26313212822379 1
2.72061975850906 0
2.46677770581857 1
-0.813579268443302 0
0.0823911045802624 0
1.70612221812069 1
0.798785706165063 1
1.22361453684127 1
0.865553554485786 1
0.196378471589396 1
1.11282356692902 1
0.00345911577609295 1
0.302105260485239 1
0.636435329042553 1
0.0216574144392098 1
1.64982780649993 1
1.80143093697182 1
0.925798826622204 1
1.66385127045761 1
1.8434660632067 1
0.855302450947014 1
0.19856629400777 1
0.639453726398221 1
0.587725757325818 1
1.45510402819127 1
1.56763424462278 1
2.69469691270902 1
1.34232904503371 1
0.434019651915375 1
1.35542976310652 1
1.8479176370215 1
0.981743344235911 1
1.24361875783137 1
1.00672353671946 1
1.02102023557814 1
1.01645439905264 1
0.616560708823165 1
1.25742168098708 1
1.96438006987586 0
2.10716247933343 0
1.09387329285858 1
0.752616608978465 1
1.67883134324269 1
1.08364446417794 1
1.5180278810272 1
-0.243695734490924 0
1.2363585357156 1
1.3560681199198 1
0.834993396326856 1
0.437973902297734 1
0.681049472823195 1
0.074613215454649 0
2.43157246006862 0
0.969188822528703 1
0.257503062003124 1
1.20042581349913 1
1.05417649154178 1
1.89592162598246 1
2.56090599977699 1
0.162354064694111 1
0.848975544562962 1
0.540161433217642 1
0.0815690100512137 1
0.884877952018237 1
1.50481485950338 1
0.816728383067957 1
0.504643307382898 1
1.80765661305319 1
0.526999820746819 1
0.855945136734959 1
1.45926513836619 1
1.07090710054717 1
1.65178205949509 1
0.82168810540205 1
0.841562050131984 1
1.10254113173333 1
1.92507519923852 1
0.361629733183964 1
1.43460119611171 1
0.903792326577941 1
0.961649914674381 1
1.27456697229346 1
0.413078505846073 1
0.785854315741469 1
1.15673302269331 1
1.75804770793155 1
0.657357012988053 1
0.384316736633969 1
0.428574308323752 1
1.40166479609948 1
1.72937057760334 1
3.00149257263072 1
0.751655134476997 1
0.869751197413085 1
1.6430211920697 1
1.36259396126053 1
0.515194090969538 1
0.503717908575332 1
1.47480820155823 1
0.503148108600864 1
-0.542490897854343 1
1.10055323129984 1
1.1113799773862 1
0.898044446934558 1
1.68517987049722 1
0.582467668730674 1
1.04767493445567 1
0.79398179431178 1
0.532836231787177 1
1.89621312817142 1
0.158965221788623 0
0.428529129374138 1
1.34160120157897 1
0.559438529432561 1
1.31153019544416 1
1.22593222250346 1
1.09387143332087 1
-0.122822091758753 0
0.917740585803621 1
1.56053908738432 1
1.18102306865011 1
2.16449827797393 0
0.999039882240729 1
0.692343096654801 1
1.46738387130247 1
1.08228822335313 1
1.30066625101963 1
0.619820487486346 1
0.257914430344968 1
0.0770508029758422 0
1.40750240749309 1
0.551377818706029 1
2.20844216211744 0
0.99396949467211 1
0.533993361098333 1
1.24218825029377 1
1.73656248424236 1
0.382809865196807 1
1.98209845870143 1
0.927467272281904 1
0.814413611584234 1
1.7941720635582 1
0.462483334266741 1
0.755212777454141 1
0.764784720893059 1
0.686290600116445 1
1.19558281105506 1
1.11214571519036 1
-0.349144704276233 1
0.97737463501091 1
0.600078268837529 1
1.46481163630267 1
1.20018980972588 1
0.544814347122597 1
1.49377383454302 1
1.54441492240506 1
0.944994982912044 1
0.671019690993904 1
0.364597697837464 1
0.881746011062547 1
1.83229149738563 1
0.0695484178807922 1
0.950759436729292 1
1.55955001592713 1
1.29208726900304 1
1.125441012062 1
1.17429198063872 1
1.08046760777321 1
1.32781986785323 1
0.89919715812246 1
1.30172502905794 1
1.71262044514864 1
0.0776264542638634 1
0.250078410943456 0
0.682848696248867 1
1.9771370465518 0
0.906009824237583 1
2.15327506635111 0
1.33964099258181 1
1.7375552327791 1
0.741870012760896 1
-0.514780280268986 1
-0.39847110256057 1
1.5152195644639 1
1.36887687964213 1
1.88077537369016 1
0.896829243936806 1
1.54355249934325 1
-0.422895373384842 1
0.875807795875631 1
0.490748388428815 1
-0.338859225166958 0
0.929733357174028 1
1.41909069611693 1
1.72565442666956 1
0.02246607568222 1
2.59557487691182 0
0.0389254243928354 1
1.34464875551226 1
0.582529866879252 1
0.811967872908623 1
0.352350621937455 1
0.759489079408386 1
0.809580986884764 1
0.873594731161074 1
0.980983868049737 1
1.43532163605813 1
1.17790569024573 1
1.37416006179758 1
0.474458043190996 1
1.36109754369889 1
1.231663304544 1
1.56845790475919 1
1.60162096961113 1
1.97320466887524 1
1.28688049342018 1
2.07844595041144 1
1.63202786760058 1
0.654298707951402 1
0.25218945114692 1
0.93650024770414 1
0.417815162532982 1
0.687958822766843 1
-0.1620929500999 1
1.34775830878837 1
-0.158796750243109 1
1.29718533057032 1
0.311770512471787 1
2.35189609253468 0
0.445338701130677 1
1.26744787423687 1
0.698230354551417 1
0.427490497819157 1
0.916717372931147 1
0.850701827471192 1
1.57286354197296 1
0.858544197064041 1
-0.0033236648078676 1
0.608714182796037 1
1.15051797780929 1
0.863107589030215 1
1.69724828079196 1
1.70148399446008 0
0.30703891837956 1
2.21993069535466 1
1.68230066646719 1
-0.301748859271017 1
0.176636500768469 1
-0.481143385312052 0
1.13544720418855 1
0.869403148663334 1
2.49038164578793 1
0.260111417378318 1
0.834735168386287 1
1.3476393915522 1
0.71757974058493 1
0.707549145288184 1
0.47421586763036 1
1.2785477369778 1
1.33800738419515 1
0.87221028330956 1
1.89611102614856 1
1.17237606806273 1
1.87198308005699 1
1.44030548924051 1
-0.154188676232469 0
1.79022322052041 1
-0.00616453112887723 0
0.88418542751938 1
1.54800534908783 1
1.05315369854854 1
1.07275727990962 1
0.404538791392467 1
1.06149480854732 1
0.615711302507391 1
1.35605678756775 1
0.58536820557337 1
1.33871496957984 1
0.867140892866101 1
0.586366714866997 1
0.664723935265809 1
0.835072638359826 1
1.48312160647632 1
1.13785119955981 1
0.45440707003201 1
-0.32925605750453 0
0.33488670706919 0
0.387210049846092 1
1.42550865929262 1
0.932082296640907 1
0.562464995888112 1
0.899056529256114 1
1.90455751874204 1
0.972657003261163 1
0.910978525323622 1
2.23982292864636 1
0.0893346972638686 1
1.63762658042099 1
2.47559623933753 1
0.430647543629857 1
-0.179562899769043 1
1.84131469234702 1
0.590015747456184 1
1.43831506360547 1
1.78062967498979 1
1.46041742926361 1
1.38741877693974 1
1.59188814855876 1
1.07019716862857 1
1.20045379845604 1
1.05646432776625 1
1.02310334962869 1
1.58228343180308 1
0.751740586696476 1
1.16903309628602 1
1.05484510950179 1
1.4481726511606 1
1.43284340324117 1
0.58815340945613 1
1.04351725200459 1
2.04427363227786 1
0.934898736831827 1
0.874631269182267 1
0.871596253280068 1
0.440360165738783 1
0.48785316131389 1
0.424364092824924 1
0.466869417274691 1
1.38279000745092 1
2.48399329836784 0
0.558886008523033 1
1.62375485359068 1
1.22719517728345 1
0.606876564798485 1
0.73412015794276 1
0.610048137426698 1
-0.155088124662851 1
0.306149309967865 1
0.717985836840192 1
0.880363606370648 1
1.35276629544395 1
0.475788475139321 1
0.837018343093892 1
1.09525333172094 1
1.55631043812307 1
0.932486161320054 1
0.565234469658343 1
1.18906284997648 1
2.05834280912332 1
1.25221234565546 1
-0.783542761094165 0
0.437147382616629 1
1.31864764863325 1
0.814653803177998 1
0.918616425221609 1
0.503960165963467 1
0.209288533313033 0
1.23113079208431 1
0.733550517217791 1
0.576363549732666 1
0.670788591347693 1
1.0674481162778 1
2.50603855792713 0
0.378883632863395 1
-0.617775767261865 0
-0.0542010770493209 1
0.90833982651497 1
1.17022674288438 1
-0.0451201305094314 1
0.766527501729016 1
1.51921493181053 1
0.713292703239985 1
1.23328454201432 1
2.0759924955789 1
0.285504690044363 1
1.42387916292226 1
-0.195794328785941 0
0.186787162170773 1
0.387968090199653 1
0.971878943443267 1
1.51098561601866 1
1.3940984505008 1
0.759498060099037 1
0.807260734838762 1
1.25428551275965 1
1.00929785281967 1
1.98412130287152 0
1.91001607043108 1
0.250278737920104 1
1.16776745497661 1
-1.22442124033912 0
0.828239245216734 1
0.332595354472069 1
1.69541651791919 1
1.70775641082312 1
0.0465274318509746 1
0.667165637709642 1
1.3090601308828 1
2.71180313483227 0
-0.258953189868268 1
1.9022418282801 1
1.68853514467996 1
1.20494684446033 1
1.36887003227461 1
0.823403382717764 1
1.35654321746848 1
1.77541876020654 1
1.77180753690494 1
-0.0917787285636373 1
1.37805425257317 1
0.880856286028206 1
0.547734582974654 1
1.69274155671257 1
1.54768716345252 1
1.51547278859633 1
1.49079479272211 1
0.772443124491475 1
2.08342223775068 0
0.660150863586616 1
0.711145198534978 1
1.14918557781952 1
0.756300645449894 1
0.390615988695913 1
1.61988501424969 1
-0.207261315693238 1
0.594511244502439 1
0.818282759581371 1
1.65792126477378 1
0.319508210704456 1
0.878659828767374 1
0.322152947525475 1
1.89380111136907 1
0.818895366414942 1
0.736463586114935 1
1.39735017719673 1
0.850457585781902 1
1.16146371019918 1
0.771148384321332 1
0.987044364060579 1
1.00002038324445 1
1.02441552891975 1
0.666048943787871 1
0.995733096493293 1
-0.10912616519764 1
0.667427776129637 1
1.00776098823902 1
1.10452629028259 1
1.07290056762052 1
1.14586890067491 1
1.52481387935655 1
0.774290347928 1
0.815520110333334 1
1.13577930642183 1
0.800885824356611 1
2.21132013606981 1
0.867822403406838 1
3.15247310737974 0
1.43539046237979 1
1.20224413172278 1
0.628837746910886 1
-0.189792278239517 0
1.55058150508643 1
0.616592677243539 1
0.710016728285991 1
1.03990127609383 1
1.63189656061969 1
-0.341725498723693 1
1.69675172551741 1
1.46061527263568 1
1.04418797954002 1
0.422307054003443 1
1.3008796970656 1
1.07053865029145 1
0.57600105300567 1
2.57986733404519 0
0.688649842694758 1
1.37507988062224 1
0.784073370954823 1
1.24535134572955 1
0.687276046029337 1
1.79069528993804 1
1.32515016296743 1
0.519647388481716 1
-0.271770975588633 1
1.81941821764739 1
1.84720794459249 1
1.12625417064379 1
1.65517184280001 1
0.442166939970131 1
1.64198701976779 1
-0.582562255334441 0
0.344165006633173 1
1.32636648822921 1
1.63611477016362 1
2.02629177706718 1
0.25273348582177 1
1.45434233169172 1
0.499832971399324 1
0.461844670557196 1
2.85345613276768 0
1.26388750288399 1
0.89118614437634 1
0.702852440776471 1
1.21433606836039 1
0.337478424628091 1
1.59341033243731 1
-0.387040937859757 0
1.98564514263901 1
0.968045546959328 1
1.17087968558887 1
0.846402605827755 1
1.46180285354969 1
2.10036931542275 1
0.592926718708349 1
0.0739536067466407 0
1.93056246163384 1
1.59471594560452 1
0.182271123996553 1
-0.34160975613857 0
0.463709875945452 1
1.65612712419113 1
0.102046348052489 1
-0.28436660811443 1
2.7322031494018 0
0.591457103449423 1
0.566916934418772 1
0.821475856608771 1
1.1783428269141 1
0.507546809206338 1
0.324772780732299 1
-0.75252837813264 0
1.24498738379048 1
-0.193302993857052 1
0.875741482717568 1
0.825197005510713 1
0.26736307757076 1
1.91352608831567 1
0.896000231167532 1
1.47769879276241 1
0.667745435468792 1
0.906732028069728 1
0.874079844213156 1
0.696644895241083 1
1.70437167396634 1
1.53469379787985 1
0.968757987221754 1
-0.255948527270719 0
0.687371559408809 1
0.936356897977073 1
-0.183376103041096 1
0.574025114139838 1
1.35833584713766 1
1.59598794290543 1
1.52878372507883 1
1.21069227878307 1
0.410384575721676 1
0.799788066041781 1
0.953979176087961 1
0.199117977397573 0
-0.280603768463239 1
1.1309979212351 1
1.38545844316266 1
1.48713773247753 1
1.58247849972666 1
1.96411375297959 1
0.122462001881747 1
1.2960641777191 1
0.313593144016064 1
0.805233032527477 1
1.54853670999074 1
1.09068320361342 1
1.67203485225255 1
2.17438887519308 1
0.828864721772381 1
1.35526868728643 1
-0.0332755058276437 1
0.646344269830664 1
0.209952364694827 0
1.91325577980453 1
1.34889994315175 1
1.03799918213254 1
2.59257715542119 1
1.149838489188 1
0.627535030464803 1
0.0338620027439725 1
1.40678594697344 1
0.652688818218592 1
0.769861819202573 1
0.337177965446412 1
2.08075817678993 1
1.61665351493208 1
-0.209477117101272 1
1.64539493252341 1
0.976544009970733 1
1.23077475942241 1
1.75596012563982 1
0.495427962801184 1
0.276465042271277 1
0.114852416714399 1
1.96443034808641 1
1.22491857314415 1
1.3562462797228 1
0.92252517090773 1
1.20981847660866 1
1.40411992065068 1
-0.0263454850107716 1
0.797644474488703 1
1.53144133206925 1
1.37762410240619 1
0.75948012524237 1
0.239393059599619 1
-0.0132394371687385 1
0.746932504705998 1
1.62819824844282 1
1.51513698475746 1
0.645229318552843 1
1.20036599376489 1
0.623551599557964 1
0.383290713971693 1
1.24146701867465 1
1.09821200246619 1
1.98856108738344 1
0.666778945856853 1
0.711095356460967 1
-0.589524466847338 0
1.52024925868853 1
1.54707383574405 1
0.619529873272644 1
2.06922201324625 0
1.97860405811909 1
0.370831682314265 1
1.77237359664411 1
1.78571243186577 1
1.78988764098367 1
0.499288020642116 1
2.18419933880056 1
0.47266172269782 1
1.30064854144203 1
0.0454159914119673 1
2.33928481054929 1
0.626289586862833 1
2.12992822998898 0
2.08852971050015 1
1.45496543905664 1
0.747990616573124 1
1.65821328903602 1
0.902433785488145 1
1.0970586837584 1
1.49263636425245 1
0.92035841556068 1
1.08582202596108 1
2.04077191239546 1
1.65722157685271 1
1.42162747287388 1
1.16411501899387 1
1.15394511103927 1
1.11659447050934 1
1.75529349538333 1
1.39195682618962 1
0.781865740998236 1
0.787341445323315 1
1.27585124709989 1
2.78310174063818 0
-0.0763263868203639 0
0.974505624930698 1
1.4985988819006 1
1.10351427970863 1
2.05264589198832 1
0.200708277904993 0
-0.0944287347786449 0
1.18818972078974 1
1.90599106750573 1
1.87510388626018 1
1.58100911458066 1
2.00089359346272 1
0.57224422408099 1
-0.0783175918590172 1
-0.187878062008744 0
0.577663519035859 1
0.137138076235552 1
-0.10187529693903 1
0.674590279166937 1
0.989418631789836 1
1.2965537260136 1
0.805404036114396 1
1.32823453021942 1
0.494021195921375 1
1.1564198806742 1
0.426464674647085 1
0.356291579708904 1
0.345580852687385 1
0.700175636582586 1
1.24601818169045 1
1.00666388009783 1
1.84728387716672 1
2.08021017978221 1
1.98776981048552 1
0.45474145807888 1
0.416733560648674 1
-0.493496114342307 0
0.901984860121405 1
1.55687124693789 1
1.53748723093685 1
-1.04398020186047 0
1.28885102907909 1
1.14559951890411 1
0.156719871996306 1
1.43847182370393 1
1.18743113330642 1
0.71692544813589 1
0.34481440808276 1
1.00250351277303 1
0.489364060699273 1
0.57486286877479 1
2.26446011474475 1
1.84487219232875 1
0.713489165547997 1
1.0059222162451 1
0.630190834164543 1
0.194393574144419 1
1.17612282101446 1
1.03960131765121 1
1.54493406997999 1
0.359283460642204 1
0.827266720260082 1
0.910774257806131 1
2.31032332775122 1
0.676908430784699 1
-0.505532992202107 0
0.945679454231056 1
0.776760833585257 1
1.52815434741961 1
2.30576599796838 1
1.07966584162558 1
0.819760954390276 1
1.99494907500796 1
0.638558769225754 1
1.36098578353761 1
0.717193168718511 1
1.188297997032 1
1.91992773514096 1
2.28214189877743 1
0.881360981959519 1
1.56160684996866 1
1.01019663078106 1
0.143565468520616 1
1.22847232425881 1
0.0210998270302113 1
0.561523377896054 1
0.409749363387982 1
0.919221531833595 1
2.00410893448294 1
0.235367057702926 1
-0.113403894859783 0
0.945270921986415 1
0.445430263326477 1
0.38578153217659 1
1.19283379484958 1
0.196338509575844 1
1.70665729934087 1
0.976509629965665 1
0.555854777806367 1
2.02409440545043 1
1.08638217265161 1
1.19133557874725 1
0.232930738230151 1
1.67220666101497 1
1.03791806563241 1
1.4764913746057 1
1.61553414223975 1
0.891919070882264 1
0.427083038432071 1
1.29687864640063 1
0.633306831043034 1
1.5037980972884 1
0.95334880037039 1
0.243110880424794 1
1.14586486159872 1
0.386105190309882 1
0.720081986001982 1
1.45063383693718 1
0.702587736110393 1
0.899472883924581 1
1.9359947844582 1
0.558370415143834 1
1.0555251647368 1
-0.134037642901625 1
0.635750639606866 1
0.769452756703743 1
1.32011235255259 1
0.0431441637935057 1
1.05996030380879 1
1.15380866807689 1
1.47475073399836 1
1.67813902294339 1
0.208244746851983 1
2.21400223377872 0
0.654203864804328 1
0.218673052566304 1
0.992386692153756 1
1.02012587830683 1
0.0473559935228105 0
1.12217719285102 1
-0.399492053638368 1
1.12496807300712 1
0.418995469762869 1
2.38298072051141 1
1.05316825874931 1
1.34337696116256 1
1.03531059923402 1
1.16910340905116 1
0.398241272817864 1
1.14894329175086 1
1.09759433645615 1
1.40519175269541 1
0.783561801818538 1
1.34984621132641 1
0.116594415311296 1
1.41719187598753 1
1.80635353632166 1
0.388199209690114 0
2.35518390526161 0
1.34232463555696 1
1.06113056250165 1
0.700874045780938 1
0.485089509042621 1
0.0336628846133357 1
0.704711510492711 1
0.204586057635386 1
2.27564695743411 1
1.67940509105975 1
1.04101426115474 1
0.830722690276142 1
0.182111737578642 1
0.754575442819688 1
0.423669600262744 1
-0.569100654316894 0
1.67908989744794 1
1.47004269144397 1
1.86877576546299 1
0.851007044644032 1
0.714558829681162 1
1.2557122912161 1
1.30086641005192 1
0.514673422460207 1
1.45271194649073 1
0.409760098042007 1
1.13664330882246 1
0.963185060229965 1
1.24304697137963 1
1.00112081183946 1
1.25763761185304 1
1.33848230678574 1
1.40648934557281 1
1.42298317769791 1
1.09782663675494 1
0.135831355387213 1
-0.139131443781629 1
2.33711541120674 1
1.62909021436469 1
0.37316785585334 1
1.53700270634929 1
0.968195170853363 1
0.382613882135901 1
0.747176425664289 1
2.20122267649474 1
1.11725305221047 1
1.58143957366625 1
