# Supplementary material for: Bias caused by sampling error in meta-analysis with small sample sizes
Source: PLoS One. 2018 Sep 13;13(9):e0204056. doi: 10.1371/journal.pone.0204056 (PMC6136825; doi:10.1371/journal.pone.0204056)
Supplement: S3 File — (ZIP) [file pone.0204056.s003.zip › results N = 10 delta = 1 tau = 0.5 sz = 50-100.txt]

"dl.delta" "dl.cp"
1.24983941354601 1
0.454072859733886 1
0.776042091335759 1
1.1428175095366 1
1.02663017428175 1
1.45190001444757 1
0.578531069275401 1
0.364880900026225 0
0.805870660458297 1
0.985944046088889 1
0.911270649028123 1
0.999681657189016 1
1.39303587415394 1
0.783707692190941 1
1.31804403009843 1
0.542864463215009 1
1.13253418061467 1
0.770476056550494 1
1.14260539689039 1
1.13949747248068 1
0.922192510465756 1
1.18682853564712 1
0.735881771049419 1
0.865859809647517 1
0.845283513638835 1
1.28325270461649 0
1.18864644227229 1
1.03900820032967 1
1.22589043793185 1
1.31209587672332 1
1.01083657590496 1
0.876657282469062 1
1.00454304282059 1
1.10862323014773 1
1.2746061954031 1
1.06115195267692 1
1.28190700898859 1
1.08850582953927 1
1.22082240927488 1
1.22522271727186 1
0.928193659447699 1
0.685103025767947 1
1.40220646373365 1
0.748133805454559 1
0.894856012588952 1
0.730225847951201 1
1.10771398342865 1
0.511843664731002 1
1.31076010255289 1
1.17697174197659 1
1.22926473234062 1
1.14888499674311 1
1.25558685647566 1
0.921023383630165 1
1.05311475296892 1
1.14937551645372 1
0.723238425075807 1
1.5021430520651 0
1.03668592860129 1
1.15648121926579 1
1.18220845098695 1
0.611215599405902 0
0.787633309918581 1
1.42843643824629 1
0.638779962457195 1
1.41865641082439 1
1.19328053415978 1
1.44516030433765 1
1.02461431737959 1
1.09228840265215 1
1.00932196707317 1
0.881772994645734 1
0.858072429392026 1
1.2222556379043 1
0.747029010174219 1
0.95828718573619 1
1.33474682246393 1
1.18546326581803 1
0.734281824207458 1
0.633021146739964 1
0.966292711591047 1
0.688330499556087 1
1.07166797075947 1
0.549103181888057 0
1.29845332244498 0
0.974539733690842 1
0.958167182816312 1
1.19090519754624 1
1.51051130742669 0
1.13754128312803 1
1.01896399447426 1
0.808332071873148 1
0.973843229962299 1
1.08345179564556 1
0.632388091323721 1
0.805155739594499 1
0.412877023547579 0
1.40521125011171 1
0.995912849261943 1
1.05267780432428 1
1.43983001948133 0
0.893595760951481 1
1.31231281092009 1
0.62206850177324 0
1.35946382196741 1
0.964892467697987 1
0.515681992222571 0
0.970213895255985 1
0.703720199147727 1
0.577476937972058 1
1.15148346220448 1
1.07361093665466 1
0.498203482279982 0
0.976606110911658 1
1.31484130345906 1
1.15861815812222 1
1.32666724976479 1
1.43930145037101 1
0.698429821123427 1
0.847164082268736 1
0.930593224548883 1
1.06962914235499 1
1.07769404364535 1
0.726203708081419 1
0.944968323014244 1
0.908712708800562 1
1.61847973698182 0
0.571603483371645 1
0.99658489112485 1
1.06976531039937 1
0.754200017545165 1
1.46043067006291 1
0.872378314771602 1
0.947025910056825 1
1.05126583487128 1
0.692693491110859 1
1.01774765180708 1
1.10743444449952 1
1.19179284662148 1
0.658586580013836 1
1.16562792776373 1
0.995425936466228 1
1.32407908084717 1
1.83984516199196 0
1.12025860185728 1
0.728630167352562 1
0.981630323950804 1
1.43423701020238 0
0.770601159478154 1
1.30251907314153 1
0.8940084272273 1
1.45460888160605 0
0.732516459121526 1
0.907068213801799 1
0.872820333917046 1
0.745582711493203 1
1.08231564954898 1
0.903780257244178 1
1.40743476164506 1
0.954539803024001 1
1.26575795857933 1
0.867637134149341 1
1.13664210062822 1
0.922897092817801 1
1.05344662945349 1
0.989848902936301 1
1.77319392181194 0
0.732366150625298 1
0.928201444121574 1
1.01448092553387 1
0.875756122820645 1
1.12535131252372 1
1.05756804130517 1
1.17428583526665 1
1.14942976592293 1
1.15983668754032 1
1.01577129187736 1
0.778734174453931 1
0.910258086663537 1
0.783805683356651 1
0.938549232147514 1
0.888625911351106 1
1.39115058440748 1
0.753684068517674 1
0.724922549899889 1
1.18569883918323 1
1.56626094655601 0
1.03733505100047 1
0.995957941153814 1
1.20317651222647 1
0.850595640290826 1
1.02319265790152 1
1.06658999638845 1
1.31444739888519 1
0.918073541544595 1
1.40311194739365 0
1.10510737128487 1
1.22030708180898 1
0.789802017216115 1
1.10861530400865 1
0.770302453332311 1
0.73578116999417 1
0.857389912614375 1
1.06640855274786 1
1.27935339339651 1
1.18968327461553 1
0.691760887182946 1
0.766857721609284 1
0.928801611437255 1
0.834218729030304 1
0.964112029931676 1
1.12675148499572 1
0.985420541020208 1
0.678611552549279 1
1.01514017589232 1
1.07917553541609 1
0.960917342417479 1
1.20267372900671 1
0.868863922310823 1
1.15398606393623 1
0.888477069687821 1
1.04557608552786 1
0.776802067212674 1
0.769516349326883 1
1.20714027047586 1
1.25244221851387 1
1.11121784523201 1
1.0547375097716 1
1.06800816059697 1
0.728206053998185 1
1.49728477561415 1
1.23008969348676 1
1.05952124695739 1
1.38735538542677 1
1.1656231351649 1
1.20345500948355 1
1.0374565035345 1
1.34469724652969 1
1.22545819751521 1
0.972416569374556 1
1.38687557814177 1
1.24439085453741 1
1.2491829058989 1
0.730974598638131 1
1.29104741302259 1
0.890934927193104 1
0.795193968652427 1
0.882808072302358 1
1.20711786423755 1
1.10495846840078 1
1.24759764579779 1
1.11555873063751 1
0.688615600573868 0
1.18076155520093 1
1.54162377911708 1
1.31595050759294 1
1.16691217644819 1
0.986098070212016 1
1.04750432354942 1
1.03168235724303 1
0.943664385116423 1
1.25791203322902 1
0.835265405706223 1
1.27135194081201 1
1.26949279874847 1
1.19606951672322 1
1.25790952843347 1
0.941412904359509 1
0.688793310514935 1
0.762653934357122 1
1.03219375630991 1
1.41272611339085 1
1.11463735744783 1
0.552543874513319 1
1.03536519928695 1
1.35024238524913 1
1.3295776355717 1
1.17052545069852 1
1.51234268822031 0
1.01691829447775 1
1.16735192311698 1
1.10441301081965 1
0.986193042898487 1
1.43105691687588 1
1.0501044580871 1
1.159098211747 1
1.12059792622257 1
0.855034246031594 1
1.19818263416153 1
1.0086835643067 1
0.911592741774111 1
1.06917297468608 1
0.718326510190477 1
1.61269849042169 0
0.475434989282263 0
0.620433733852255 0
1.05020183529563 1
0.910128549344851 1
1.06599773463628 1
1.28060863889826 1
0.93420253156275 1
0.343132182130425 0
0.966148096482333 1
0.951570642399289 1
0.701439880055192 1
1.36434442015323 1
0.935630688926721 1
0.963759446327239 1
1.17896926948881 1
1.62590942639922 0
1.19793194498652 1
1.29047625161455 1
1.40031288890411 1
1.1281481232029 1
0.770354871159711 1
1.31709022566322 1
0.967124384299251 1
0.864565328789359 1
0.925990154352527 1
0.921447076862085 1
1.2484347396619 1
1.03586974264588 1
1.35647117084888 0
1.58055309853537 0
0.897208821099704 1
1.12156961158133 1
1.05433489536108 1
0.874120206635095 1
1.07947671732134 1
0.732606767294841 1
1.00469388015238 1
1.23758259000541 1
1.33553483428736 1
1.25025188163349 1
1.15631121694149 1
1.58314984894607 0
1.01054156928248 1
0.930923169495915 1
0.972584440256187 1
1.10393934577034 1
0.747183805226742 1
0.911156444945697 1
0.977876160938007 1
1.24006338641308 1
0.768442837210446 1
1.25747190195284 1
0.664524931804773 0
0.877889624300364 1
1.15793242803965 1
1.09749550805796 1
1.3469006021019 1
0.685862161274282 1
1.02696542870535 1
0.75228736616756 1
0.895123773451337 1
1.02703288426218 1
0.849529662465925 1
0.790637734613787 1
1.31948880452173 0
0.985720405765471 1
0.734489738121597 1
1.12265748620099 1
0.748892594260821 1
0.702769253891568 1
0.927230674877593 1
0.949762042349875 1
0.853669722683753 1
1.09953005703585 1
0.877539051752084 1
0.617046502941016 0
0.630151080033829 1
1.31886177048808 1
1.07120917165329 1
1.00706703753453 1
0.810354974144725 1
1.06584778156333 1
0.797544041457554 1
0.814900523565806 1
1.00011011230716 1
0.938064871518598 1
1.02914150751883 1
0.894172997728166 1
1.18258729787097 1
1.17440380201928 1
1.12519249909688 1
1.35627790014349 1
1.04218459596255 1
1.63408702670866 0
0.602555889905025 1
1.20832181627041 1
1.2326304510727 1
0.450852908597114 0
0.941302383282869 1
0.706023442149279 1
0.886750309529451 1
0.96343723571719 1
0.983485166967865 1
1.29702494433693 0
1.14299844028646 1
0.885185576406723 1
0.952418398053915 1
1.12354573147875 1
1.64435031665025 0
0.938577050502136 1
1.56275309734831 1
1.20911633031493 1
0.852903326618222 1
1.21742379141108 1
0.949293125932983 1
0.992536890963931 1
0.961362897612426 1
0.943766095712851 1
1.22028845416108 1
0.754284729549791 1
0.99577815454465 1
1.11379521889946 1
1.15456244188774 1
0.781321523473398 1
0.74854987272508 1
1.11351939170084 1
1.10663679684507 1
1.05824598041603 1
0.807596568903537 1
0.940152779417633 1
1.03343759734579 1
0.703586837040215 1
1.1525944400749 1
0.984345703947679 1
0.835855598560887 1
0.995761762595291 1
0.75820862880351 1
0.589695704754651 0
0.845760123296048 1
1.00788240745099 1
1.24992161225727 1
1.29647501198423 0
0.831703928283814 1
1.15477802986801 1
0.6913492060729 1
1.03223905613493 1
1.25753957358119 1
1.05417432416487 1
1.44108616232299 1
1.35736354496669 0
0.891232629574085 1
1.08736227032597 1
1.21919456878804 1
0.743907184509971 1
1.07170180685451 1
0.984710156964386 1
1.00255863917885 1
1.0885051161026 1
1.11192955798872 1
0.797119567288796 1
1.00759930939063 1
0.885705256666932 1
0.767780362729985 1
1.42645483318704 1
1.20231669190407 1
1.22666242699917 1
1.03261460976437 1
1.27726613800301 1
0.753078007236728 1
1.19263029992429 1
0.867384579421562 1
0.864649818822628 1
1.07349862418174 1
1.12409668040184 1
0.67804567294111 1
1.08703108155926 1
0.956620693842971 1
1.73664400478399 0
1.16271882349391 1
0.903587158645125 1
0.510710519462883 1
1.01153760713396 1
0.592593064609273 1
0.779531788830278 1
1.00676533763003 1
0.996085985373544 1
1.07679106423664 1
0.801939653460993 1
0.838974158051611 1
0.925808348191967 1
0.937092754701281 1
0.813976215583565 1
0.928229913354584 1
0.949302312591018 1
0.963126655181687 1
0.548372909379798 1
0.679885797377296 1
1.31981549131818 1
0.956822543347599 1
0.62394282860507 1
1.34314497893859 1
1.16711741592426 1
0.658169111470118 1
1.22773642047084 1
0.89586118325857 1
1.45350147293292 1
0.675423554838623 1
0.592402923724313 1
1.05998498092475 1
0.681272842070717 1
0.767870933523648 1
0.983244777530038 1
1.00060180706521 1
1.06280908686571 1
1.09777596459753 1
1.03695282640489 1
1.39203560410814 1
1.11958366200734 1
0.963946075126757 1
0.942197564412429 1
1.22389973398768 1
0.827332287806468 1
0.892666244709922 1
1.15025426526705 1
0.726841287906053 1
1.6000422679702 0
0.886085647970496 1
1.16221847163702 1
0.910930862654357 1
1.10554442477834 1
0.74664733876786 1
1.20212021449839 1
0.920169016286012 1
0.893934749228397 1
0.943958573661242 1
0.788844686107521 1
1.07556083494088 1
1.10853672986433 1
0.738917050056069 1
0.886534323500992 1
1.23042696487755 1
0.874116191524008 1
1.64940195127687 1
0.614517220952285 1
0.788959120769629 1
0.973789548533675 1
0.916728176797404 1
1.54188989888446 0
1.2549856433546 1
1.03104033582848 1
0.789959541996864 1
1.28475114969966 1
0.502501991655907 1
1.11755922486048 1
0.943938864678008 1
0.887466671013692 1
1.05205895149035 1
1.228749365604 1
1.10818906934725 1
1.27463074429025 1
0.956109017712396 1
0.687734861565645 1
1.11159465530661 1
0.892037078642743 1
0.922567515502547 1
0.550908396885096 0
1.1891161678381 1
0.943239492616898 1
1.00406999880995 1
1.34603165269284 1
1.20500863832936 1
0.871692926500364 1
1.49777136838477 0
1.1216847832081 1
0.896197711190669 1
0.824877544750125 1
1.11251343668079 1
0.686315562572339 1
0.96811821136504 1
0.747940487870582 1
0.973940827992029 1
1.23671546238734 1
0.950902769520805 1
0.369178937674563 0
0.858802042815245 1
1.09388672423906 1
0.812150427407639 1
0.704639221862774 1
0.775303172958933 1
0.85730236271689 1
0.778240902185815 1
0.960806060176256 1
1.15203945709524 1
0.52783075034289 1
1.18372320112857 1
1.03204786157531 1
0.638970404651193 1
1.23449836811306 1
1.0048871892486 1
1.16196616124294 1
0.827782231246807 1
0.97953324442277 1
0.8964125082253 1
1.35738765765207 1
0.849383890681098 1
0.950334742943009 1
0.971587626096028 1
1.14433965695048 1
1.0917212931597 1
1.10732384591818 1
1.14702879700428 1
1.29745768347641 1
0.312019162004259 0
0.97654808586829 1
1.59658761744244 0
0.766625492696193 1
1.24190391682033 1
1.18481802980887 1
0.949744082962489 1
1.24663413187149 1
1.09235693140974 1
0.924506453313851 1
0.740783027519998 1
1.02621257578583 1
1.04642823097395 1
1.161898153721 1
1.21758401501782 1
1.26579504965164 1
1.12018931718102 1
1.13688906237787 1
0.944285015063291 1
1.24452114099658 1
1.19426541239507 1
1.21912291425433 1
1.56797640650893 0
0.678407013891739 0
1.01805925998265 1
1.40395620113157 0
1.2988428931584 1
1.02992568766606 1
1.17569288849946 1
0.880993298101014 1
1.01899453292163 1
0.672072612841183 1
1.2770824231937 1
0.853265983153182 1
0.761057879095148 1
1.27454883761662 1
1.19372547876403 1
0.708203510140192 1
0.891681333244624 1
1.19477376200859 1
0.674246322276883 1
1.10748926336735 1
0.871397081083914 1
0.984232524153992 1
1.17885908975996 1
1.480575536581 0
1.2840546785714 1
0.771383879374487 1
0.960642749134374 1
0.545891416275101 0
0.945969777104259 1
0.999460622070735 1
0.855826648721571 1
1.01264436211383 1
1.19208971002288 1
0.83813762932069 1
1.19890133616697 1
0.962717165612754 1
0.63159809818997 1
1.0915222374503 1
0.629978341896077 0
1.19051532309835 1
1.31876518373062 1
1.05076833621513 1
1.29631198558908 1
1.05993760307985 1
0.328520172552787 0
1.35422480931551 1
0.3142938148724 0
1.22993449707606 1
0.930502494413046 1
1.25605699845599 1
1.36842932905863 1
0.912188869466972 1
1.04123503757538 1
0.904537603102592 1
0.430522215576064 0
0.90316274700391 1
0.820094590549832 1
1.34267478332646 1
1.00950733059365 1
0.696827948365778 1
0.857120926400973 1
0.661689523391833 1
0.662233097206336 0
1.33051131004518 1
1.26960223668866 1
0.9254914376024 1
1.58973823970211 0
0.922758278606245 1
0.998716447297443 1
0.944918239038701 1
1.31219223596728 0
0.590185259423284 1
1.22189701374568 1
0.896367834413691 1
1.03295670616089 1
1.19298882685518 1
1.1986383693369 1
1.17310102060509 1
0.966736735377059 1
1.42020563223454 1
0.729313776741996 1
0.864557669253216 1
1.11087290767474 1
1.13484889669991 1
0.756184872310033 1
0.73564433460583 1
1.20450231146461 1
0.695753391121906 1
0.950755557247158 1
1.22108351263861 1
1.18360858628657 1
1.06209650974166 1
1.12449053612245 1
0.446714520151846 0
1.03547837458481 1
0.632353486478085 1
1.19667710771841 1
1.32624572235215 1
1.01327682976332 1
0.851449752465928 1
0.948927737605544 1
0.329367350582687 0
1.09422225203113 1
0.923190907067149 1
0.692171205850522 1
0.799336913580266 1
0.950104490040192 1
0.817667645716742 1
1.15747730423466 1
0.989407812130352 1
0.651224318406299 1
0.90574333142228 1
0.997262664785976 1
0.806462196007968 1
0.958081564147348 1
0.257946385760395 0
0.835633933834169 1
1.12240368697559 1
0.92749004727074 1
2.20933666734981 0
0.804597249968349 1
0.854196228400679 1
1.42359491284287 1
0.807154801214493 1
1.04255256182738 1
0.989012984699601 1
1.43441792882117 1
1.30503737745745 1
1.50099972453167 0
0.486025742969017 0
0.808236013248289 1
0.74018182682067 1
1.0018683790344 1
0.972252390717383 1
0.79114107148805 1
0.730496514657481 1
1.25277215921511 1
1.01284810787472 1
0.965144564751965 1
0.976156438484003 1
0.706531604686251 1
0.887541254908684 1
0.768655632540551 1
0.673156652771247 1
1.16512834468252 1
1.34162068648629 1
0.588233023742337 1
0.394265875660146 1
1.05708927812874 1
0.740115897990517 1
1.19848452756201 1
0.903814014786296 1
0.862313138521388 1
0.764832520497198 1
1.05682004905301 1
1.23057652330425 1
0.547054502781803 1
0.83146107780204 1
1.06869192549527 1
0.797484389625498 1
1.12345625846558 1
1.68542189832848 0
0.649889425934856 0
1.20722155209517 1
1.22205172210421 1
1.51821781081629 1
1.21231392966622 1
0.900729557717044 1
0.990574205540825 1
0.9755986264173 1
1.02038882932601 1
1.30838947026504 1
0.991978364313726 1
1.14031065181711 1
0.933865170879798 1
1.06298268869776 1
0.839844753547272 1
1.09344721671253 1
0.939072106891199 1
1.07520239014672 1
0.951811286727775 1
0.838747515136339 1
0.0290800033457926 0
1.07532162152087 1
1.25208880665265 1
1.23649247817431 1
0.713291801308542 1
0.753116513063256 1
1.07260030964862 1
0.918522963641604 1
1.04891635958918 1
0.910608774799814 1
1.06639692903008 1
0.388134787930777 1
1.1570615419733 1
0.742623051450814 1
1.1613615472211 1
0.980284970916358 1
0.804390841050497 1
0.622479849263599 1
1.02545044957717 1
1.06633414591576 1
0.995728053652712 1
1.41890691255108 0
0.788742407218822 1
0.645299422131737 1
1.07236749059195 1
1.40018170174752 0
1.72076358281295 0
0.789239036274539 1
0.789561911551219 1
1.01972377984899 1
1.13661531864613 1
0.950562645477152 1
1.20877577806617 1
0.761948363014125 1
0.554351620274622 0
0.794954515844511 1
0.861542590473241 1
0.88658468384586 1
1.33101430279176 0
0.637533254708022 1
1.22472958654799 1
0.84193853215257 1
0.895331259930635 1
0.724572133530484 1
1.05047312794477 1
0.825512421655784 1
0.967158190879998 1
0.92242097227549 1
1.10744900995475 1
1.21416995409084 1
1.11491245313871 1
1.59060012660218 1
0.697427105586145 1
1.09937136490663 1
0.825642679381463 1
0.615020676600319 1
0.833062718289673 1
0.395115277788098 0
0.653627962562275 1
0.965604678096188 1
0.655856422035463 1
0.917146907944354 1
1.25674921742263 1
0.497877401545508 1
0.993320383663378 1
0.457511084619716 1
0.982040904955692 1
1.38666731598666 1
0.514121506712364 0
0.986767043450134 1
1.07160109745009 1
0.748804477614393 1
1.25028809804192 1
1.07691920934731 1
0.402978924585993 0
0.90348230963162 1
0.493191628608782 0
0.860671954875692 1
0.946752055356302 1
1.08381301136236 1
1.61895058106323 1
1.12811883912609 1
0.707733267259179 1
1.16450693220443 1
1.29999678105899 1
1.47913889661646 1
0.78000922842891 1
0.81988702953014 1
1.39967848439294 1
1.1116328998399 1
0.772781832265716 1
0.755485579712789 1
1.10091319437536 1
0.585709451267698 1
1.09483290440606 1
1.20378860810559 1
0.931797247763271 1
0.955872062231217 1
1.25684407491056 1
1.23599309103616 1
0.942937570773648 1
1.23922769172234 1
1.0493145365743 1
0.769691909789335 1
0.835993302292204 1
0.65801537334289 1
1.24338283389016 0
0.500518519323242 1
0.921996383292924 1
1.69576543234411 0
0.844383208968373 1
0.998290587720832 1
1.00470506285329 1
1.04907882696336 1
0.815120632311071 1
1.45126610120545 1
1.33656404655165 1
1.23518459126928 1
1.48282758017294 0
0.870363527740129 1
0.70695695875222 1
0.871254067711039 1
0.942689917723176 1
1.29402890144285 1
1.29202564039628 1
0.790604151506723 1
1.11142506710498 1
1.26856080669734 1
1.19127072494915 1
0.444905875210931 0
1.22285639433811 1
0.735964237466261 1
1.31493431353779 0
0.839751376483141 1
1.06972934833473 1
1.01116028299043 1
0.842442739945022 1
0.640495858893564 1
1.01745526137088 1
0.985449789434524 1
0.966450232941859 1
0.916237597479359 1
1.14411335760405 1
1.07402413515409 1
1.07555908194521 1
1.0391844360803 1
1.46733864534803 0
1.00626164309656 1
1.34027952545625 1
0.930425483589041 1
1.23758181289089 1
1.14419037190828 1
1.00896332807885 1
0.967381286522574 1
0.956536643746399 1
1.30802710118425 1
0.697959149345144 1
0.980792407031375 1
1.0016275077801 1
0.789861772018204 1
1.08459545362346 1
0.947288825429599 1
0.793074467251704 1
1.40503198750606 1
0.302868790814493 0
0.906177974205339 1
0.939764710221429 1
0.861548211970922 1
1.47648650653659 1
0.676462787137449 1
1.01655246372931 1
1.24214962927358 1
0.880423495205317 1
1.02146807932498 1
0.976046721319647 1
1.11448589798211 1
1.20934615926986 1
1.08348064631164 1
1.09459982220072 1
0.855184554611667 1
0.70529594272154 0
1.00266915548136 1
0.905678944640003 1
0.870586388504986 1
0.918866061533353 1
0.774067918623785 1
0.766260653607782 1
0.510442792275449 0
1.2632540862404 1
1.0127336843548 1
0.776910978522326 1
0.714851434113203 1
0.907707266794458 1
0.973082202250547 1
1.02872231076812 1
1.33803158277369 1
0.761285136687087 1
1.14564201521554 1
0.841590906003622 1
1.82446472145057 0
0.79476874311257 1
1.20918319003049 1
0.7022755241222 1
0.812929305294087 1
0.919293899571552 1
1.36750126768486 1
0.900790350718402 1
1.26436723917064 1
0.742685306043299 1
0.903737063604734 1
0.696956197482814 1
1.16419065227815 1
0.91511224234411 1
1.16452349024476 1
0.583354065178474 1
1.00201731639808 1
0.910248473267838 1
1.02451231082891 1
0.517198502822834 0
0.41234324774938 0
0.70065234893967 1
0.731202904025271 1
0.612378941859442 1
0.803316179235519 1
0.832843950960726 1
1.31086242507888 1
0.892373927356582 1
0.606697202145937 0
0.75609294409644 1
1.11847653150761 1
1.67623130021054 0
0.933224396788206 1
1.02195619615506 1
0.828993627936496 1
1.1317908181619 1
1.20073530179836 1
1.1046989069405 1
0.783639453259798 1
1.1832773171721 1
1.28538711314159 1
0.939152570291349 1
1.76007951788482 0
0.833350105233374 1
0.724984345969419 1
1.15242400427658 1
0.57366274221163 1
0.81331459125743 1
0.749392757945481 1
1.40161866424145 1
0.76336104872767 1
1.11900094924876 1
1.0265484975088 1
0.649765696699524 1
0.823145379429616 1
1.43942950345143 1
1.02422695471037 1
0.83752606204413 1
0.82815953506733 1
0.928211044524638 1
1.25618594954654 1
1.16156162095873 1
0.793513266838067 1
1.19193960658783 1
0.578237431675311 1
1.2568257387851 1
0.987246976352489 1
0.884792468725323 1
0.926101237849944 1
1.00844118808541 1
1.2806876343681 1
0.767063554684009 1
0.96027448343794 1
0.82606005222295 1
0.885143328681784 1
1.31344509054907 0
1.31089181324106 1
1.23394581611538 1
1.07055761473403 1
1.06635979723727 1
0.973110153233073 1
0.998210416111368 1
1.14676265791111 1
1.16890942128113 1
0.845643723146336 1
1.04653028671124 1
1.15431655650276 1
1.27643737540961 1
0.662385154146316 1
0.541874929153617 1
1.45498964324142 0
0.691151314296216 1
0.931728125085951 1
1.20416317627844 1
0.774268806042293 1
0.737159302836982 1
0.539123820164192 1
0.636574254379641 1
0.831842839503394 1
1.31886232219909 1
1.22076399784253 1
1.2157929756382 1
0.689788468260614 1
0.945343484260236 1
1.00027092117792 1
0.788342085896913 1
0.815123137339643 1
0.750526339622668 1
0.875963459556897 1
0.715249865171504 1
0.88464385929338 1
0.968811227624338 1
0.865876512284175 1
1.29175181302907 1
0.883456885456191 1
0.578599908727183 0
1.51469061894783 0
0.792661776714123 1
0.920254596858633 1
0.683773014247333 1
1.30942083962846 1
0.559284744269972 1
1.11119441567001 1
1.03176604968757 1
0.753522366750407 1
0.821964490005203 1
0.93912683185231 1
0.736021239610863 1
0.610031532478927 1
1.19577013522431 1
0.852994318739465 1
0.96433376384252 1
1.08086045348952 1
0.991234788994427 1
0.802010837909873 1
0.865645424478962 1
1.01114811540768 1
1.15850822746097 1
1.52467445237711 0
0.718396890343528 1
1.00696705206551 1
1.17825085888175 1
0.693900803093454 1
1.12525623740347 1
0.696520182620734 1
1.1086910166445 1
0.784888887276349 1
1.25378544415825 1
0.89170488033256 1
1.31792589402873 1
0.915927029906327 1
1.10657594548866 1
0.90139345247228 1
0.655656598817492 0
0.606060188289999 0
1.01429269388644 1
1.06789818546941 1
0.832754151649472 1
0.891507076914399 1
1.17133056820199 1
1.08930948373683 1
0.695693727795872 1
1.12972059393958 1
0.867254833721607 1
0.970238658347798 1
0.847937085945334 1
0.569584560051394 1
0.725207444488908 1
0.465705247260768 1
1.0159241431331 1
1.14843635824274 1
1.04642060213376 1
1.1833687200539 1
0.649523443418034 1
0.860154441561479 1
1.06962496378051 1
1.22873832134448 1
0.709275451575872 1
1.21249823401997 1
1.46637307461031 1
0.855866727341848 1
0.626308238574678 0
1.07022442301589 1
1.19439065434251 1
1.1568378196774 1
0.869720149066804 1
1.07356198917541 1
1.06005578166742 1
1.09520259487551 1
0.959157528356547 1
1.12390158112537 1
1.21779888134877 1
0.76801410712746 1
1.27427611853197 1
1.00770779218622 1
1.08316156210641 1
0.915745710754623 1
1.2185568102027 1
0.914755005062009 1
0.760763457152639 1
0.77377797566718 1
0.839445548414201 1
1.0587853696719 1
0.990477609220991 1
0.482845589020428 1
1.17144693996148 1
1.01120261014155 1
1.00277066845795 1
1.16507496142523 1
1.18232759861012 1
0.405006470969826 1
1.05553469216733 1
0.884362906028336 1
0.811813736030405 1
1.29753593204758 1
1.38381024504706 1
1.02585099703447 1
1.09959516205123 1
1.49269282925717 0
0.749838389285727 1
1.13031239243374 1
1.213177246705 1
1.65056204728332 0
1.3195875472012 1
1.07929158810701 1
1.06801920550879 1
1.12653151679818 1
0.622762366598735 1
0.501310639288527 0
1.09434117316701 1
1.08663022772763 1
0.917479217843661 1
1.15908215781899 1
1.11556057550852 1
0.929679233399708 1
0.828720743343826 1
0.614384627149036 1
1.27613771351792 1
1.44363192550001 1
0.743712559738844 1
0.845246524565566 1
1.16721470228589 1
1.24009458237106 1
1.40371140891577 0
0.919047798184368 1
0.96185271917345 1
1.11599253933441 1
1.10473040020016 1
0.900723151479628 1
0.666726395309331 1
0.896597838755981 1
1.08334800007668 1
0.915574888064155 1
1.1256428208142 1
1.07819023979819 1
0.947462480632949 1
0.870045166450856 1
0.552320152543898 1
1.29631596596753 1
1.06927725103415 1
0.988411489792657 1
1.21974174499948 1
1.0020902204506 1
0.789941378080891 1
1.0535485035696 1
1.04993051224361 1
0.82304730979648 1
1.12023671872786 1
0.969824322587839 1
0.982198032392473 1
0.487222847329071 1
1.01121711826532 1
0.705003954284253 1
1.41477754554785 0
1.09187743400902 1
1.1658957548149 1
1.33632683302087 0
1.03722946485355 1
0.970582683208818 1
0.532262081976291 1
1.22294879591022 1
0.81356623068556 1
1.1606013605865 1
1.19972166433629 1
0.778702843213897 1
0.99837184194038 1
0.730058492057579 1
0.939820563796581 1
0.872228297544035 1
1.26213450822053 1
1.0528219308267 1
1.13903296348783 1
1.54763147057199 1
0.901432131860687 1
0.6788254013312 1
0.954812845407427 1
1.3199289292622 1
1.26356426932142 1
1.02433029852202 1
0.952451419794899 1
1.32361607075972 1
0.894059601171578 1
1.02242389252806 1
1.48600643531837 1
1.26401268290352 1
1.0939061319835 1
0.673768648065929 1
1.00057247579067 1
1.07723978429832 1
1.2754412584184 1
0.960474368041157 1
0.97057397744971 1
1.32489815327274 1
0.633265602881039 0
1.14236380315831 1
1.20360640937535 1
0.719913221555305 1
1.04193225703999 1
1.28694031694975 1
0.826334554999742 1
1.21323179350633 1
0.885111226076209 1
0.945434144914049 1
1.12508004785029 1
1.34156979111166 1
0.190390828410229 0
0.676254260731549 1
0.88710826735515 1
0.401250511199259 0
1.12463810858815 1
0.938009884740396 1
1.10629482453666 1
0.66623400763401 0
1.5127903343613 0
1.13961593275613 1
1.05307446873773 1
1.04128570233925 1
1.398389230787 0
1.14252742233831 1
0.974685346968115 1
0.750090814475507 1
1.2432055009788 1
1.09902779593688 1
1.32150066702932 1
1.08025510753482 1
1.30579788529874 0
1.17455551030748 1
0.831202088807747 1
1.10962061353997 1
0.624483820426539 1
1.34356427271387 0
1.02850699312813 1
1.24837911910649 1
0.68359387284288 1
1.07388225479739 1
1.2483630353355 1
0.997632511473781 1
0.978024298223193 1
0.995928788818922 1
0.67819145218167 1
1.02489099759695 1
1.59734063579237 0
1.46883932380652 1
1.10187951857288 1
0.743121928576976 1
0.659829893793307 1
0.695446580052343 1
1.36809885885233 1
0.991682360916853 1
1.43304461349099 0
1.31933565478196 1
1.43665800090272 1
1.19694354493993 1
1.27975700458487 1
1.4702468277473 1
0.929759057009287 1
1.20554252359105 1
1.19054792722764 1
1.38986660018109 1
1.17342450087817 1
1.23488895382355 1
1.08534209420667 1
1.55194973829777 0
1.0304289132701 1
1.4138392550901 1
1.19129614596423 1
0.874279142144056 1
0.654810630783386 1
0.844440408888994 1
0.776432209312762 1
1.22293966641652 1
1.26048886896972 1
0.965670804604062 1
0.701998008299386 1
1.05326562183617 1
1.01331374671466 1
0.876885753088933 1
1.15067923826888 1
0.497400720273735 1
1.34617525023302 1
1.19421405593998 1
0.288246986401887 1
0.823174173171451 1
0.745094959132462 1
1.2431131373523 1
0.940589693286602 1
1.56522705341327 0
1.21247804439339 1
1.05971068447039 1
1.22187829758831 1
1.47138983553282 0
0.879092577517786 1
1.40902058759703 0
0.781782536336342 1
1.02126340250394 1
0.832334781742596 1
1.27504375744879 0
0.63663402361654 1
0.657612829047719 0
0.627579192640963 1
0.763556445496097 1
1.20422842581182 1
0.903272009748782 1
1.0053123058603 1
1.00529883786824 1
1.55735513142908 0
0.350278481543783 0
0.637863545708243 0
0.974386008800781 1
1.83726779095944 0
1.54906126655068 0
1.07605671181069 1
1.25334038507882 1
0.846302673013786 1
0.890291558688312 1
0.61502384916158 1
0.732637694838145 1
0.91944504925182 1
1.27799513518413 1
1.33956848847754 1
0.830452629784346 1
1.07200032608448 1
0.96347123397014 1
0.953945476695749 1
1.26682517875645 1
0.79171228602871 1
1.30476318673256 1
1.24348423014078 1
1.20335152347482 1
1.02945246586857 1
0.930200383228592 1
1.09887057237519 1
1.03799965332011 1
1.14834258267456 1
1.26526188966325 1
0.990126499433715 1
1.01053859847914 1
1.19566746534369 1
0.876260584379395 1
1.19877498218434 1
0.885270568720178 1
1.03958053663583 1
0.879074923588123 1
1.1961344812647 1
1.03009185563216 1
0.875480923225674 1
0.594729295408298 1
1.15196437303022 1
1.04844612679474 1
0.805919534548718 1
1.28776553122181 1
1.10371863078959 1
1.07945188656567 1
1.48337356650297 0
1.10928295400388 1
0.969225524412382 1
1.3480833568508 0
0.897621845832726 1
1.18457194611002 1
0.306392242679367 1
1.15520293947123 1
0.59182883945886 0
0.917683323923097 1
0.757185367457477 1
0.939051836712927 1
1.25952269395457 1
1.22846309145238 1
0.901068946972572 1
0.562040095231829 0
0.992632657869771 1
0.914278537351311 1
0.962975694825959 1
0.877445592728377 1
1.24673082356179 1
1.48915093770683 1
0.828024732870236 1
1.3110412798469 0
1.40229278193692 1
0.576310458989709 1
1.31805487148439 1
1.12988059718421 1
0.500152375929088 1
1.00486010280816 1
1.12735297733953 1
0.983087991281112 1
0.71867983205308 1
1.37814863231234 0
0.889970338486589 1
0.823401337300999 1
1.37364174454146 1
0.755407895683554 1
0.692397203101479 1
0.947819777113524 1
1.20746506471294 1
1.04093121549902 1
1.06831583602908 1
0.683154227508618 1
1.35019475439085 1
1.2962316796332 1
0.815101131348904 1
0.863082942754103 1
0.904020824474925 1
0.919268334689288 1
1.26385280199791 1
0.908999294133346 1
1.55167122936236 0
1.32698124109001 1
0.813276463399927 1
0.865837892291386 1
1.15006827763279 1
1.06065771916106 1
0.389779889188552 0
0.678914347238919 1
0.813131855758145 1
1.61058332347936 0
1.36888154830436 0
1.07802275805626 1
1.11352489993608 1
0.96023882075254 1
0.846442513058096 1
0.823277190349429 1
1.43973108738615 1
1.19919149878379 1
0.877208547977209 1
0.553811209535562 1
1.12614069622707 1
1.05394608929277 1
1.36648024444313 0
0.892920152074957 1
1.43076689452351 1
0.799016358657858 1
0.98728946937538 1
1.5240947879756 0
1.21477032245756 1
1.04770111898107 1
1.15284636816734 1
1.07998928402136 1
1.02676207225615 1
0.820394664762386 1
0.953377180702623 1
1.10993497168142 1
0.858602062388041 1
0.795054191497679 1
1.04941514594483 1
1.00156292489431 1
0.866593821924051 1
1.26702226517609 1
0.75444262095228 1
1.08340100585167 1
0.910655804694573 1
0.787136668768451 1
1.0348803436592 1
1.13550144827307 1
0.960492136573334 1
0.748343682838259 1
1.46824918651266 1
1.10970557321625 1
0.852343721657547 1
0.960455611219426 1
1.22131901434644 1
0.697754039498645 1
1.18277085894633 1
1.05520178364252 1
0.709829931927151 1
0.854350918049009 1
0.735275453899073 1
0.752121411886207 1
1.11848216661039 1
1.06306834806899 1
0.582283211220746 1
0.783844712336271 1
1.13095718975014 1
0.632597066908951 1
1.3038883439175 1
1.31438498647759 1
0.84202167541965 1
0.685650565958294 1
0.86399289389992 1
1.37302769150459 1
1.46723778757671 1
0.862165016770783 1
1.17186441148497 1
1.11613914506717 1
1.13535460551253 1
0.965831879946905 1
0.712846293454468 1
1.19769797412712 1
1.09026669579882 1
0.691637863697625 1
0.820490116912814 1
0.80478003552301 1
1.01587269604484 1
1.12155686207712 1
0.824830472447745 1
0.686366276884076 1
1.14160120858494 1
0.816272896163277 1
0.942834557608222 1
1.47717558014015 0
0.713562150839672 1
1.15091752999331 1
0.698043947195116 1
1.13865216601325 1
0.869189629165541 1
0.967834609006406 1
1.65935637372966 0
0.506491515919348 0
1.29556607281371 1
0.736900540222879 1
0.706363929985775 1
0.651056509313925 1
1.30925658653606 1
1.57244735039583 0
0.723485827046567 1
1.21043927040719 1
0.923558428335955 1
0.711359822798223 1
1.06037001041284 1
1.26722805617904 1
0.983472437228567 1
1.20184067297678 1
1.14461055855704 1
0.765413855696299 1
1.28959634557986 1
1.19112565693964 1
0.804501362921626 1
0.894598775407488 1
0.894989285135876 1
1.12073230588755 1
0.625002015856928 0
0.790355676880205 1
0.949616792884742 1
0.558901393395932 1
1.14932848135291 1
1.11387513358295 1
1.06476112042774 1
1.07808935160463 1
0.986746732179855 1
1.34664997665227 1
1.25199483762772 1
1.076259566732 1
0.872721913455414 1
1.31500415260043 1
1.50644273726505 0
0.961374860879985 1
0.927814112708074 1
0.95489586454944 1
0.775825646604838 1
0.979039333458621 1
1.30122618578977 1
1.08002734389379 1
1.09818320524393 1
0.852239017194252 1
0.901635227882337 1
1.16013596084763 1
1.33819710080807 1
0.704178465551754 1
1.05613744310437 1
1.29035211608463 1
0.616248050397419 1
1.00544482073144 1
0.921765667735679 1
1.13059892026478 1
0.960939089045622 1
0.555692962211225 1
1.65105439257353 0
0.683593412310526 0
0.860487074197755 1
0.728318413877359 1
0.985063968314907 1
1.10222558651611 1
1.18873710892295 1
0.980249845938513 1
0.904797436047567 1
0.96705510728796 1
0.708209495382486 1
0.676018009832064 1
0.994183513239112 1
0.498276704505064 1
0.918755505061052 1
1.1851059250413 1
1.16750115467071 1
1.24102574296403 1
1.21883873359902 1
1.14254982547762 1
0.7683158934247 1
1.33028291532091 1
1.31685631659467 1
0.775137140479703 1
0.606284745304456 1
0.987952621121282 1
0.90419074789074 1
1.23833539132147 1
1.06145937771521 1
0.930066937762681 1
1.00578368816018 1
1.34166647900132 0
0.873166322151699 1
0.921835720511319 1
1.09664804695621 1
1.02797150270585 1
1.26672228273737 1
1.02817885103519 1
1.24504256593462 1
1.09941735553019 1
1.07831770292614 1
0.685580099143346 1
0.997448361461021 1
1.24676715303585 1
1.27615016762733 1
1.25040280963031 1
1.22083960210176 1
1.06145928904588 1
1.08884456002371 1
1.16202947933857 1
0.779180198264323 1
1.66854493712047 0
1.31532750063816 1
0.986569128794787 1
0.775215261337893 1
1.24764703224937 1
1.35652238915609 1
1.46200866021648 0
1.1978352168453 1
1.27273196291578 1
1.05207199653532 1
1.20603299998467 1
0.97728862015993 1
0.936348128669147 1
1.41074802267841 0
1.33930117583637 1
0.992515316771826 1
0.946652976009043 1
1.03078709380727 1
0.990958292631991 1
0.983672267730966 1
1.11556616194811 1
0.632614200680302 1
0.826581623519482 1
0.950804116582631 1
0.767544355332402 1
0.920876447545581 1
1.19423799221976 1
0.716177849581944 1
0.954622621105254 1
0.596781831824799 1
1.07094261515971 1
0.77481697802825 1
1.22139746427714 1
0.926565999935412 1
1.01289444141736 1
1.0343438714209 1
0.816022491039884 1
0.725472281392153 1
0.806257025692929 1
0.808537377743686 1
1.00040109050159 1
1.11863488339904 1
1.27617897473943 1
0.738230493122768 1
0.917527032444089 1
1.06079694479938 1
1.1208925654443 1
1.18941119273923 1
1.15004610694961 1
0.627880055415164 1
1.36470697291515 1
1.35948672352144 1
1.34682959315144 1
1.5143374562608 1
1.48617533204444 0
0.902816221461992 1
0.573202052425571 1
0.684619512145455 1
1.32794843991379 1
0.6246807975566 1
1.12540067788408 1
0.901896720845123 1
0.377975822203981 1
0.646774084256044 1
0.689297259688019 1
0.801938876586599 1
1.00230271245396 1
0.719634701491066 1
1.27446180487353 1
1.08670375008344 1
0.878075179253242 1
1.11708300092443 1
1.38411000006068 1
1.0695958334002 1
0.814735693045635 1
1.23242999787238 1
0.805650030032828 1
0.935909248543975 1
1.23644014823748 1
1.23496689742251 1
0.836035702123317 1
0.661755031438186 1
1.29451848478071 1
1.02745720978504 1
0.784831817340985 1
1.09529762488846 1
0.902888050552388 1
1.17217600691448 1
0.789746146410277 1
1.35486250594917 1
0.820905789789235 1
1.19695672886496 1
0.842628139963786 1
0.68199199791377 1
1.17535818411135 1
0.926780286981095 1
0.843790937848907 1
0.93957427584415 1
1.73676614693275 0
0.778539287456754 1
0.858117045072247 1
1.12764479028633 1
1.13156661246554 1
1.06025269402454 1
1.10269864071352 1
0.709624494163973 1
0.882313484056523 1
1.42217188784233 1
1.30453289614335 1
0.634779383657303 0
0.906706062213752 1
1.18027715902124 1
1.168095168614 1
1.21738564505912 1
0.707051980767232 1
1.23715118843198 1
1.16674521674762 1
0.604011851595205 1
0.728343336525866 1
0.903975962934318 1
0.602654548268905 0
1.17759106696818 1
0.659913903818661 1
0.829869285905633 1
1.60378880243765 0
0.66071532981029 1
1.1834655439661 1
0.753598863138604 1
0.954392907050051 1
1.18628074795984 1
1.04387193788233 1
1.06141833674311 1
1.05898448223775 1
0.834690665796844 1
0.447120009501872 1
0.97229015416144 1
1.22710983322 1
1.11175658822167 1
0.367217886676087 1
0.713015547742123 1
0.961564386299325 1
0.748978207590912 1
1.49024130229126 0
0.817304098101189 1
1.2628103307785 1
0.908098428444051 1
0.785954957046051 1
1.17322192303206 1
1.2055051555684 1
0.624763868633026 1
1.46508363889805 1
1.03442277328189 1
0.948632336081735 1
1.12039194990918 1
1.0209875878368 1
1.14010978531144 1
1.00427039483053 1
0.747268390477096 1
0.786897557495957 1
0.924228617356643 1
0.978186370658267 1
1.04596156030056 1
1.34444826764328 1
1.08064789701647 1
0.876693183523508 1
1.10501837637637 1
0.738876779296104 1
1.27252951713594 1
1.04754259358524 1
0.980258051437652 1
0.981307458668405 1
0.632061441260961 1
1.03269575498646 1
0.847568042874073 1
0.983425485618579 1
0.8638337996363 1
1.58870411980794 0
1.08053599989494 1
0.910303620220931 1
1.19340776151235 1
0.745076470157796 1
1.15014062123701 1
0.892847836118875 1
0.795941272614208 1
1.20758142239082 1
0.375643245998437 0
1.27380175322822 1
1.21667257551528 1
0.936403810716561 1
1.21670256284007 1
0.982965379749675 1
0.851785945078778 1
0.917029389479302 1
0.6925465133001 1
1.14325264211709 1
0.896924133608553 1
0.739035551073456 1
0.838433664850252 1
0.821281349449269 1
0.952687768291426 1
0.823909534703114 1
0.879151505556466 1
0.924834078167386 1
1.11154049460496 1
0.485229572572564 0
1.10367756663972 1
1.41560204862694 0
0.98052987987639 1
1.38106185718373 1
0.754118312582759 1
1.31455210407708 0
0.298842573785967 0
1.00996301763766 1
1.24587986868448 1
0.678425109050687 1
1.00378057615811 1
0.805263973319802 1
1.12493309123616 1
0.804870532642527 1
0.567501884352714 1
1.14702821647626 1
0.889568146837604 1
0.777355464257582 1
1.39589465059216 1
0.974945941738665 1
0.777947634126507 1
1.27981853519875 1
0.983419554515601 1
0.868072650438768 1
0.536484151066992 1
0.810619492405455 1
1.19737561478233 1
0.923950872287974 1
0.696853316492312 1
0.660746347356564 1
1.06897989649479 1
0.506524507228 1
0.862096023784124 1
0.863968838325787 1
0.919988192291272 1
0.679955570747998 1
0.699966331973099 0
1.24677427446934 1
0.863403246577965 1
0.901556954264271 1
1.0728318723617 1
0.815816294211576 1
1.20986985550057 1
1.03449430640677 1
0.710083052635559 1
0.888848956158219 1
0.828615793021209 1
0.909890475426838 1
1.23416771962541 1
1.29704226408786 1
1.35881912640235 1
1.13602325143322 1
1.22400781067674 1
1.11141843066148 1
0.772879034620157 1
0.758109830540797 1
1.15760194384066 1
0.756054060038646 1
1.28076330747047 1
1.30343872292431 1
1.25264735157883 1
0.851826508652295 1
1.64443030879003 0
1.02557734713952 1
0.757541400656666 1
0.424928989813011 0
1.43300803160224 0
0.808855863171526 1
0.776571009603723 1
1.34053364110821 1
0.951017375241683 1
1.14649917992151 1
1.85219855324058 0
1.27635940837812 1
1.20719180247047 1
0.919525027904254 1
0.687416462160767 1
0.860357740727548 1
1.12388448022125 1
0.738841768495802 1
1.37534184277468 1
1.01823687568371 1
1.428603553995 1
1.37094181500315 0
0.905362193900043 1
1.20194266274922 1
1.42596129979339 1
0.916860725128285 1
1.75100579101624 0
0.735106577002462 1
1.30834437690993 1
1.25674058409078 1
0.511386722172219 0
1.13636250154739 1
1.15391410273594 1
1.27471378742501 0
1.0017576977616 1
0.718526207137671 1
1.08064042751786 1
0.771901392674206 1
0.865906504751392 1
1.18466291115687 1
1.06315371744199 1
1.03267070696091 1
0.848086069505597 1
0.784240498079854 1
1.06293675042469 1
0.656565187309103 1
1.56325274693916 0
1.19534225070151 1
0.237423259478501 0
0.877300076384385 1
0.797746046902861 1
0.982398501488742 1
1.31530768771834 1
1.08612516033468 1
1.03934488694781 1
1.2604773121839 1
0.84480694874751 1
1.11510624888106 1
1.44182995717413 0
0.55242160924953 1
0.539628867066416 1
1.17558947744992 1
0.948410292103768 1
1.68273020162393 0
0.974512332448304 1
1.09391197951123 1
0.908963220653946 1
0.819286576540794 1
0.561033934453673 1
0.952298076134278 1
0.91287997370588 1
0.719578295840771 1
1.56234879526278 0
0.902600662302944 1
0.580073568704 1
1.09775232081773 1
0.835107728025088 1
0.634012653331621 0
0.959752781197734 1
1.12875524816333 1
0.868281618840867 1
0.873122902647958 1
0.692119952426472 1
0.922390816522851 1
0.43835916362032 0
1.03450768419941 1
1.31651876303825 1
1.1707420966411 1
0.874784409772253 1
0.749465264218228 1
0.811723065339943 1
0.545702384990421 0
1.00145323914826 1
0.974708524637465 1
1.10030818333233 1
0.750187788632321 1
0.994623860175433 1
1.01118408734421 1
0.850072345971727 1
0.955104408951091 1
0.613185433586426 0
0.423292642888864 1
1.10592110257646 1
1.04405410152643 1
1.02565849484034 1
1.00053251449635 1
0.92253370768402 1
1.08927705618272 1
1.14187473786979 1
0.390060647299026 1
0.870623221261694 1
0.748339423889997 1
0.516086470745943 0
1.09801279196499 1
1.04372560268723 1
0.685989903239207 1
0.589794497130291 0
0.495653020273408 0
0.912556792146045 1
1.36387325791092 1
0.779530419583912 1
1.2203674189914 1
1.16749146712988 1
0.848211480597033 1
1.11754516493927 1
1.16608609697036 1
1.25699832133902 1
1.05353243437333 1
0.764905559162705 1
0.796305430074683 1
0.925927680583449 1
1.01397063156381 1
1.09199838510318 1
0.929425898520352 1
1.14197830820534 1
1.04408188899946 1
1.07504123768258 1
0.903977230578356 1
1.03041870755715 1
0.887961972500297 1
1.5445339764493 1
0.646044866653438 1
0.778100172356035 1
0.819161676200303 1
1.3150827759298 1
1.03263855415415 1
1.2485267280616 1
1.55232192762975 0
0.972485039949811 1
1.3945243821661 1
0.920553117044707 1
1.14360868519085 1
1.15704117687205 1
1.00126071331817 1
1.27857886130562 1
1.479493796644 1
1.07585446848783 1
1.23883895052932 1
0.972151701029175 1
0.899219489171079 1
0.807473355982081 1
0.681576586532026 1
0.649605417310114 1
1.03603438831233 1
1.01559818115517 1
0.970667743846791 1
0.559086963629692 1
0.823535677667065 1
0.800874926385372 1
0.98917355408703 1
1.44489449994518 0
1.51176708255779 0
0.53191044366398 1
1.07077269885364 1
0.586057798567264 0
0.7086987777792 1
0.58218307346291 1
1.21539272561016 1
0.608973189808201 1
1.37246641625037 1
0.376771103742202 0
1.070002416248 1
1.24710284106456 1
1.05534315329144 1
0.756381350593715 1
0.949385068052935 1
1.14128937729711 1
0.981776077653901 1
0.576981562872647 0
0.932052303023609 1
0.997614730630427 1
1.30019991159494 1
1.10647771253378 1
1.08166246628584 1
0.907490444185666 1
0.93868343710331 1
1.49582292160792 0
1.00507139734989 1
1.11836645223503 1
1.21313318423472 1
0.928379384285241 1
0.733766691358769 1
0.828930630616966 1
0.455758947712184 0
0.665782201850909 0
0.961005042074727 1
0.466016642726414 0
0.905750909513908 1
1.42167429135986 1
1.19204084171532 1
0.934263104382399 1
0.852975235723481 1
0.866610135214118 1
1.6183031731722 0
0.826531589413382 1
1.23116426933173 1
0.969727799918558 1
1.00492451304272 1
1.03831260354804 1
0.916364860683798 1
0.904427490052431 1
1.47834200920526 0
0.930136493198752 1
1.02189190895887 1
1.1575029679887 1
1.32214258186449 1
0.159584275808058 0
0.869851798644852 1
1.07961857819831 1
0.639672919133089 1
0.888758760444554 1
0.865570646000362 1
1.33511815344494 1
0.811009854905011 1
1.04160799534087 1
0.947178439504162 1
0.86549365033768 1
1.29628753370242 1
1.6573292254662 0
1.05953410509883 1
1.25023754132753 1
1.11462782560573 1
1.21811418394655 1
0.830776630275514 1
0.859907324794151 1
1.254149982925 1
1.33472175301003 1
1.48289082320357 0
1.07331587729306 1
0.991760020416497 1
0.876948337693311 1
1.48633614158839 0
0.814492763661791 1
1.27352697846754 1
0.972524440392993 1
1.2292698334676 1
1.40222682519762 1
1.00737018993553 1
1.01925007679373 1
0.917478561197699 1
0.748393359999085 1
1.27284163792088 1
1.48528441280035 0
0.916017053924584 1
1.03162445138474 1
1.0822713934497 1
1.0925785309052 1
1.22392906800191 1
0.711129606452429 1
0.645387581153437 1
0.90914230198252 1
0.839197026566246 1
1.20427469726928 1
0.999334191507072 1
1.0756981641006 1
1.21489149245598 1
1.07894043844654 1
1.15069597555946 1
0.372646817612455 0
0.788087240721135 1
1.54500841689976 0
1.01454238711076 1
0.955556380077778 1
0.989117535088551 1
0.646622971577853 1
0.979333389602566 1
1.11752613969056 1
1.14686128683888 1
0.998918561814863 1
0.720776529010761 1
1.00747533317774 1
1.42297178681763 1
1.32742474531884 1
0.540694072416001 0
1.29859703886261 1
0.86822095238032 1
1.1304005294 1
1.02124953296512 1
1.16971523321258 1
1.16217157669909 1
1.16095647155911 1
0.617209183430021 1
1.22307298280442 1
1.0140538865003 1
1.09768131117728 1
0.431557877369332 0
1.20167885531398 1
1.25586429532737 0
1.41840276762903 1
1.16287616105825 1
1.02774129016978 1
0.636806608964726 1
0.96783982637485 1
1.03973190144491 1
1.39621491283446 1
0.480330895735501 1
0.85817139584654 1
1.18741083859949 1
1.10938208782895 1
0.804400600376917 1
1.26319762576587 1
0.888990555408752 1
0.898722183710381 1
0.844221164017389 1
1.19030276265055 1
1.18148932779095 1
1.05030231203565 1
0.926334872938738 1
0.882180125666564 1
0.649150277437405 1
0.863818155009278 1
1.13198376794309 1
1.22044606719415 1
0.662307661744288 1
1.05723464507196 1
0.929838045545677 1
0.708377719094346 1
0.865673621746157 1
0.605990904065638 1
1.20073725070722 1
1.10482416483921 1
0.768668948317401 1
1.25337241820323 1
0.622710270430648 1
1.13177236781816 1
0.588956302252473 0
0.591349936491928 1
1.10473467390826 1
1.32243369566494 1
1.52977534010637 1
1.2509975671532 1
0.735164302765578 1
1.20574753199116 1
1.28912840380156 1
0.703095960702078 1
1.33413162990157 1
1.19473700784768 1
1.02818202175545 1
0.533442328111703 0
0.987564058754139 1
0.967557895251641 1
0.98438194534137 1
0.284860356728912 0
1.17873511693505 1
0.899131176586934 1
0.885214704369575 1
0.948678626817854 1
0.563122725649297 1
1.26811383220394 1
0.830936993911252 1
1.14777215727669 1
1.22617056092081 1
0.665341387536436 1
0.886245591672665 1
1.28463180887923 1
0.781304926354513 1
0.901202731604871 1
0.928842632636628 1
1.0879814011187 1
1.1786919326394 1
0.852490469688601 1
0.94095342182333 1
1.11561413379432 1
1.01276426797502 1
0.961673016287017 1
0.705735843309517 1
1.3857312004979 0
0.781925786245277 1
0.694228039242663 1
1.21157361608854 1
0.8880637783718 1
1.00053132128175 1
0.940731694590487 1
1.30599028918136 1
1.31494926615905 1
1.18951746106316 1
1.12517160920062 1
1.02181168328471 1
0.756396049329286 1
0.997932326187752 1
1.54654970046012 0
1.3875572735011 0
1.03267961590047 1
1.14321801228464 1
1.09819495373607 1
0.59225861863793 1
1.0006105036488 1
1.35290795663732 1
0.58509445318351 1
0.970710624308067 1
0.701561930816465 1
1.41454377538283 0
0.997321313384157 1
0.921541217729221 1
0.529751887179751 1
0.715360214025665 1
1.08052565366678 1
1.12436629525297 1
0.759410292292601 1
0.896663408069343 1
0.617045360344685 1
1.24756901230937 1
0.946178347368999 1
1.03468866171269 1
0.933939860604455 1
0.837401965698524 1
1.02113640277412 1
1.23352057078571 1
1.17190311099987 1
1.0828663835564 1
1.31057438346415 1
1.07708852762017 1
1.01141589945514 1
0.73292568577154 1
0.917209113675595 1
1.0713950380477 1
1.47248170929604 1
1.38654935223112 0
1.26435962275979 1
0.934582935986791 1
1.10319045629542 1
0.99064925316328 1
1.29647568807661 1
1.16459678685006 1
0.579319651903731 1
0.505010077829737 1
0.997736243296741 1
1.23166153495781 1
0.89902976971655 1
0.773317803608306 1
1.20060081825811 1
1.03746450422021 1
1.19186855953116 1
1.15203260954127 1
1.18864021025707 1
0.41759448056552 1
1.33552837027032 1
1.41012094272348 1
1.11147339586311 1
1.08788136310837 1
0.885312734281693 1
1.70243694258928 0
1.37604598820789 1
1.48906931935765 0
0.622477667245428 1
1.2359617333697 1
0.520423555455767 1
1.04093976573769 1
1.17027919158048 1
1.25222858305437 1
1.03443535613328 1
1.04288581563478 1
0.724271238826464 1
0.828810380301573 1
1.45199726613426 0
1.38762572325393 1
0.964660088798523 1
1.34072346441804 0
1.38850228754282 1
0.957143681758434 1
1.03480347120517 1
0.544704912785415 0
0.89292704593183 1
1.18871882725757 1
0.938604920316563 1
0.899584294366184 1
0.722723159154545 1
1.09189564525617 1
1.34741446416398 1
0.751996788738303 1
0.977904012570918 1
0.788203171446556 1
1.00712565263522 1
1.41057361200844 1
0.980128854674222 1
1.0915769112524 1
0.272759746292541 0
0.933762991283598 1
0.879976724088655 1
1.03202376683941 1
1.1646855107714 1
1.17743664050479 1
0.968158899339509 1
0.316700282316984 0
1.17177625539034 1
0.705355496779308 1
1.17084966967608 1
0.563666468774394 1
1.09638045267941 1
0.85196479936171 1
1.28150959537963 1
1.35865284542939 1
0.92533827836377 1
0.766342245238765 1
0.868577460626741 1
1.33081969799989 1
0.865621616688113 1
1.05286201456835 1
1.06723483149485 1
0.836894266528969 1
0.646931911022923 1
1.24740887990416 1
0.959283065498078 1
0.646512341618706 1
0.796970327669845 1
1.06406186490099 1
1.01224994730827 1
1.21933329983879 1
0.603600106037883 0
0.909824496609534 1
0.899461496767324 1
1.14374948271867 1
0.768303954282752 1
1.38710611078205 1
1.04906571640272 1
0.719761676842093 1
1.50075437612849 0
1.67557187278446 0
0.792327873120674 1
0.909738066767312 1
1.34090063111066 1
0.955035091358677 1
0.666567609894288 1
0.939550664922531 1
0.982753812579594 1
1.32182534619119 1
1.27171173271073 1
0.711943413255971 1
1.55782098104502 1
1.05502548660852 1
0.892204295267385 1
0.688924045279547 1
0.714000827459233 1
0.902990098628225 1
0.544393182768434 0
1.03277422479614 1
1.09568314401216 1
0.455354827139537 0
1.21173897441705 1
0.808980193838399 1
0.878313909230502 1
1.04610258204543 1
1.23618483286176 1
1.41452829139613 1
0.832379904447053 1
1.18521929395295 1
0.818247663448196 1
0.856690304978985 1
0.881439354115302 1
0.997503305270393 1
1.10843324766948 1
0.972030532113613 1
1.3464429324347 0
1.01549650517717 1
1.33919152581859 1
0.974345906020333 1
1.05161663366586 1
1.28594814490513 1
0.754618370713693 1
1.49525313600028 1
0.818962287436704 1
0.861636649346166 1
0.779907670763569 1
0.809590364329784 1
1.3845789543513 1
1.0785080820236 1
0.880929202328277 1
1.26026310354297 1
1.00910756695535 1
1.09441303775308 1
0.709015734352781 1
1.01772937141959 1
0.94416933591548 1
0.660069216476731 1
0.394565856684787 1
1.03669794376365 1
1.14312039880883 1
0.906577578005045 1
1.11658354922466 1
1.24419580788996 1
0.632883817004638 0
0.532967588044212 1
1.29463972832453 1
1.25319210294189 1
1.02427998959789 1
1.58789134169949 0
1.03344585174394 1
1.22392663542745 1
0.916742385238031 1
1.63545168694766 0
1.29727062286134 1
1.19847708535208 1
0.836374838022612 1
0.854049064509659 1
1.31533478611208 1
0.542512231779028 1
0.864642411720834 1
1.21830756524522 1
0.923614544134531 1
1.20148232722605 1
0.630623043813631 0
0.731342623818423 1
0.650876810584941 1
0.937391991159927 1
0.867483655099139 1
0.431368067206399 0
1.03330369256526 1
0.863413815466792 1
1.29496147290327 1
0.961301983781105 1
1.39822213304987 1
1.13152886284452 1
1.34931475149956 0
1.21408177578079 1
0.991375072842019 1
1.06715005265891 1
1.07831569952854 1
0.879553039349612 1
1.05535907722663 1
0.937389585330659 1
0.988088642249407 1
1.07356052862656 1
0.608743240656856 1
0.751075709597575 1
1.04762031803034 1
1.09085423141759 1
0.826359730197651 1
0.856304635366533 1
0.726742930197297 1
1.38315666731164 1
0.375650941164374 0
0.730701631298394 1
1.53484524023964 0
0.918430099453324 1
0.918330305886243 1
0.922511104855105 1
1.27102653726712 1
0.838851612199701 1
1.14115058486806 1
1.28497645843062 1
0.995882114336356 1
0.754113835723929 1
0.911866864482876 1
0.768625979795971 1
1.31300772917333 1
1.03032545013534 1
1.37492025929941 1
1.04582581295606 1
1.03477147618236 1
0.704335306893812 1
1.24372296516848 1
1.28876359260807 1
1.16054314482193 1
0.595982909631145 0
0.844368272203449 1
1.08043512594441 1
1.25565554550852 1
0.694257808849347 1
0.91666286909086 1
1.10438889632345 1
1.2704661592462 1
0.946607868538905 1
0.626764128007064 1
1.51479861333476 0
1.06502809974372 1
0.913568569241694 1
1.27498689769507 1
1.12024257170754 1
1.07558828146157 1
1.11799481138232 1
1.53167334637155 0
1.09450892665003 1
1.00958505642414 1
1.00043572254409 1
1.12115791079338 1
1.00964923938851 1
0.542734450139536 1
0.933170967385925 1
0.920094589440082 1
1.25942491906402 1
0.837559053215755 1
1.08296976454771 1
0.540697942824531 0
0.613884039127686 1
1.13062864916831 1
1.48317522485827 1
0.907433745907153 1
0.848860308695157 1
0.799175743304655 1
0.956967138570786 1
0.67656649265477 1
1.02301479176565 1
0.83789963752324 1
0.916390542547665 1
1.10667489723035 1
1.11347359283715 1
1.33264944252222 0
0.904792743424977 1
0.987107420763454 1
0.590426039372433 0
0.608004003628948 1
1.16351735224564 1
0.947370752321712 1
0.335714124929079 0
1.04763002430436 1
0.615209546674851 1
0.936325411836168 1
0.919349354305835 1
1.20161272598144 1
1.27150436679545 1
1.13296227621001 1
1.33523894940416 1
1.15199709242519 1
0.909889507000297 1
0.98503101503678 1
0.793762365622453 1
0.95392733761259 1
1.16566501630041 1
1.01413262964713 1
0.717218508871063 1
0.389454502596932 1
0.922415557301795 1
1.41979371912173 1
1.09433726295527 1
0.77767773868057 1
1.14985980394135 1
0.458490637633075 1
1.03784293805666 1
0.744071716050718 1
0.92913686036491 1
0.847215092321222 1
0.782533343939155 1
1.04992641178986 1
1.3059455425728 1
1.22299827545018 1
1.46248177803921 0
1.06879549247705 1
0.90118383690241 1
0.669797573520632 1
0.900280225938733 1
1.12716257075464 1
0.983097676283616 1
1.22658024002922 1
1.11687036989764 1
0.749122918356244 1
0.901492906575154 1
1.07527300879797 1
0.616658800471428 0
0.998838672058071 1
1.31258688891857 1
0.898936836763482 1
0.869520113662045 1
1.06523302802233 1
1.25377587148824 1
1.01611614914148 1
0.333287715355528 0
1.30328676735235 1
1.35879595988373 1
0.714054860364983 1
0.837040999628739 1
1.34554687295089 1
1.08186305268748 1
1.17395425982287 1
1.0486205557255 1
0.457790954750305 1
1.0585574328862 1
0.632913972669163 1
0.844348087993137 1
0.968170906163045 1
1.03811642386643 1
1.05784368493314 1
1.14104486315386 1
0.951004780803815 1
1.32073060435388 1
1.15134387339223 1
1.28210832091631 1
1.25317853285046 1
0.889162785275722 1
0.94699627860668 1
0.956961049508896 1
0.691792281646302 1
1.20295872496806 1
1.09495883431285 1
0.743266692547315 1
1.06180233504107 1
0.872482818747639 1
1.37738561853273 1
1.02737294823669 1
0.820522742023777 1
0.727724260755766 1
0.876106019156971 1
1.25641668535337 1
0.699582330294994 1
1.25105323584043 1
0.969979587244551 1
0.705809759358714 1
1.30366851326669 1
1.34004107645107 1
1.19281591144022 1
1.1113273026467 1
1.08196520846451 1
1.0577204070744 1
0.851187028837097 1
1.3517282975351 1
0.210723678286221 0
0.536725562032908 0
1.0616906906606 1
1.09653829715049 1
1.35851672890377 1
1.11533976124629 1
0.809984607606233 1
1.00843352787456 1
1.13747596032869 1
0.92844636851749 1
0.998107967117247 1
1.0102585714908 1
0.873861614718369 1
0.973230064558507 1
0.764414575672054 1
0.963058527848348 1
1.10953130076243 1
1.11824324252513 1
1.17288593254999 1
0.735016100077938 1
1.32383601542269 1
0.771214615508596 1
1.444239218458 0
0.819188233349279 1
0.723179648257798 1
0.768524487779352 1
0.800126656790079 1
1.68710374262827 0
0.875367382209645 1
1.15269846483757 1
0.515593876353441 1
1.06614841648741 1
0.517777660009083 1
1.40493787813722 0
0.993715845079953 1
1.2691064492908 1
0.835522098946017 1
0.953624495202527 1
1.67585645578952 0
1.10370887724358 1
1.03078774292756 1
1.42219233400323 1
0.569555003579911 1
0.730899780588913 1
0.896634612956426 1
0.940148836413227 1
0.636886010629451 1
0.951815763531146 1
1.05215783554257 1
1.14058148817267 1
1.34551841124366 1
1.06595225416346 1
1.10746330838649 1
1.22454364946 1
0.491045690654437 0
0.993646035117777 1
1.58584844047295 0
0.873619905145767 1
0.649745779840655 1
0.913348454921805 1
1.19791100968893 1
1.08114956815809 1
0.703012059637767 1
1.33596590435521 1
1.04212681645093 1
1.40485586876653 0
1.11610901901784 1
1.35079713537005 0
1.27803248844594 1
1.1733186473843 1
1.10326258373793 1
0.752900119581152 1
0.596635287537262 0
0.727539562628782 1
0.697141748963307 1
1.03139305930116 1
0.694690650956922 1
1.05696748009028 1
0.376226659157021 1
1.30985235632594 1
0.809227042876262 1
1.23527712734396 1
0.640505925316559 1
1.10659979147074 1
0.980438575010187 1
0.871336533779173 1
0.627560174874828 1
0.811979403311593 1
0.80377987962167 1
1.46689545475111 1
1.01570132645215 1
0.841091959367925 1
1.42559425386867 0
1.52256914996798 1
0.726515176269527 1
1.22668413366326 1
0.837756674146807 1
0.685136643185345 1
1.07067778697215 1
1.04456823318577 1
1.1136024146481 1
1.48019328551995 0
1.0617210781734 1
1.24531060325992 1
0.50954089355442 1
1.37216337909387 1
1.1072562086493 1
0.731559960442035 1
0.522904600763214 0
0.857918114932199 1
1.43320014768604 1
0.819979927680306 1
1.18471124354158 1
0.795057627274594 1
0.737153162087188 1
0.991859647889261 1
1.19999220457211 1
0.685522043118222 1
1.3206495778249 1
0.736132726891878 1
1.00411685779932 1
1.18312218224261 1
0.933593622952891 1
1.35196534972617 1
1.05504363504567 1
0.747082439492068 1
0.964297802971503 1
0.907048026177557 1
0.944086401105617 1
0.680897242592683 1
0.939252867407421 1
0.645503902605761 1
0.834653575584551 1
1.3709353119183 1
1.14691636392896 1
1.06342466329117 1
0.816791054498412 1
1.2178865692348 1
0.866904197687174 1
1.25112528334979 1
0.58746679737643 1
1.20911311756969 1
0.965055048896196 1
1.03079084138031 1
1.24046194722182 1
1.4331173292503 1
1.01496045479583 1
0.204066754597387 0
0.918110439619862 1
1.20400165030914 1
1.14191091613054 1
0.788464881872792 1
1.38522443834104 1
1.29800381986477 1
0.851687507445363 1
1.067249026481 1
1.06000968799455 1
0.929663431827612 1
1.00410889978156 1
1.16822345950407 1
1.02835363097326 1
0.82537414891673 1
1.17930356380816 1
0.940083107194521 1
1.15147898532357 1
0.771528620631085 1
0.738393054997375 1
1.06693565673824 1
1.1037061080106 1
0.679960586519573 1
1.01472973954653 1
1.08921863797306 1
0.970626485211231 1
0.812080028654899 1
1.0219477211546 1
1.03148206317053 1
1.51150315870177 1
0.529232492141278 0
0.746619893738976 1
0.716893427778843 1
0.719431839248225 1
1.16176279677575 1
0.80641924319729 1
0.782475281785262 1
0.890368146121593 1
0.776560260980449 1
0.970798097660022 1
0.32781511576309 0
1.57286067476351 0
1.2846824676775 1
1.15882357302179 1
0.623762242101936 1
0.735414707075304 1
0.814272455359455 1
1.03126452317561 1
1.135799636258 1
0.654003277667026 1
0.769930168977102 1
0.84443253216376 1
1.22887459141194 1
1.18453697805341 1
1.03085724036241 1
1.13363128251834 1
0.38127354038887 0
0.836258944317907 1
1.02520458312386 1
1.38566746012445 1
0.947535604888471 1
1.39429398504784 0
0.917478483530243 1
0.812291966399042 1
1.17108478254733 1
1.17938551327739 1
0.441009907542167 0
1.46157399982601 1
0.849352790164518 1
0.833876201671868 1
0.879698266519826 1
0.791972432576319 1
1.20926481031285 1
1.04115744979872 1
0.986823167446733 1
1.1965341385054 1
1.16645590909453 1
0.938576276994124 1
0.966005396128294 1
1.13977135664178 1
1.05249526643122 1
1.09141212329363 1
0.961120580603092 1
1.19016711234352 1
0.947333002510542 1
0.968273037382992 1
1.35857152426057 1
1.61891747506723 0
0.686656613190415 1
0.750013902279114 1
0.557452965828307 0
0.96102247580296 1
0.816099129822759 1
1.20980749142675 1
0.718300544676027 1
1.06086962650429 1
0.686980435730337 1
0.819354109505268 1
0.752642993319947 1
1.00698304944246 1
0.991302271552953 1
0.947225910105418 1
0.551436179114535 0
0.825657751464548 1
1.16033336852029 1
0.764431177082288 1
1.38851903677697 1
0.318144302896257 0
1.26442593516196 1
0.988746725914069 1
1.18711865311743 1
1.29122471688092 1
0.85739986053249 1
1.18322213542352 1
1.22049860027884 1
0.739862285933977 1
0.784537580956514 1
0.472015322560951 1
1.29236508441518 1
1.16111710237179 1
0.896840157127893 1
0.870511391184928 1
1.14454919432602 1
1.07500877111187 1
0.909519312904462 1
0.931119513953153 1
1.38524330870806 0
1.35097320088549 1
0.989313967104033 1
0.508887770662706 1
0.47134714731079 0
0.859713964570796 1
1.2231145227589 1
1.32525896837572 1
0.599949057144165 1
0.196579452883359 0
1.33747326095309 0
1.44792948297611 0
1.41505543343476 1
1.20220180212897 1
0.60809729278152 0
0.66622780321388 1
0.871553149286013 1
0.941879038268685 1
0.852312628180074 1
1.28471330752641 1
1.19529219669884 1
0.808269111098916 1
1.28601681827832 1
0.968364297229514 1
1.13905051805533 1
1.12623969351064 1
1.02940513045341 1
0.581919117540073 1
1.04005055362472 1
1.12928013011623 1
1.377127397264 1
1.29712099262674 0
0.473576551958058 0
0.988066807316458 1
1.42726572784662 0
1.16674294955793 1
0.72049168058301 1
0.595910044043231 1
0.748548493573517 1
1.01582594123879 1
1.00756007739013 1
0.974813982083427 1
0.814636574238942 1
0.84985633214742 1
0.935658315667839 1
1.25686569633144 1
0.716854974222326 1
0.917984466015979 1
0.874888947181184 1
1.29566989936983 1
1.24674751316047 1
1.15803988534524 1
1.09174132973643 1
0.615909198083863 0
1.07559670234575 1
0.869027841665433 1
0.598202001571364 1
1.36173466434385 1
0.850453884610909 1
1.02832225029922 1
0.765372904674813 1
1.13604665687991 1
0.709247956432107 1
1.02656928234914 1
1.44901168351344 0
1.07140008976849 1
0.521448510973466 0
1.33809456459781 1
1.04275913159138 1
1.23256804919452 1
1.17696856579205 1
1.21326955601284 1
0.909231792834829 1
0.753776269577339 1
1.26490121602491 1
1.29276017813654 1
1.0770509487056 1
1.31723015345279 1
0.625571854862787 1
0.770609464861536 1
1.07336665114908 1
0.999409760381935 1
0.931248684189437 1
1.03296782567064 1
0.792026083421859 1
0.87070501990261 1
0.91449404581069 1
1.31959913662648 1
1.04801204266309 1
1.29951000211151 1
0.818748728383555 1
1.14337713955042 1
1.11080336883421 1
0.998902818090867 1
0.957471888709747 1
1.40664005763224 0
0.71061762502686 1
0.859867868598506 1
1.02014602984042 1
0.856026048543401 1
0.998577607783822 1
1.24545485749873 1
0.760973575585743 1
0.934385030355928 1
1.30729849515655 1
1.10682521328699 1
1.14213888526864 1
0.534262078167677 1
0.833574815387952 1
1.11467091209344 1
0.982151797262801 1
0.968598634615382 1
0.955719313289094 1
1.2011690900004 1
1.16817487790965 1
1.10664212592966 1
0.705745694279104 0
1.12498885103305 1
0.789430923813203 1
1.21585793359666 1
0.689341845194603 1
0.933767672976919 1
0.760466387907387 1
1.28393593950946 1
0.697860036126122 1
1.07720201175621 1
0.943966443314513 1
1.03787539514774 1
1.16140531463358 1
0.960209766202218 1
0.940724330184896 1
0.881349521974378 1
1.1983523127672 1
0.970681017680461 1
0.72548758862559 1
0.723895999230689 1
1.61708411113434 1
0.920930953079153 1
0.935582220765848 1
0.978357603012291 1
1.1452892606293 1
0.743394970631641 1
0.585589559620543 1
0.632451401995508 1
0.718765032312928 1
0.724872936135169 1
0.950161270485296 1
1.14144948088882 1
0.957914574889897 1
1.1023212361564 1
1.09411318597537 1
1.18137886885591 1
0.964144897013156 1
1.20269907617995 1
0.743730445505478 1
1.01132349204436 1
1.09167104792607 1
0.776890558992307 1
0.927043873963145 1
1.33285664573914 1
0.961657417402455 1
1.05065579040013 1
0.776355348953085 1
1.3867062310244 0
0.866845004776266 1
0.993979158740827 1
0.86158928673771 1
1.00819424969341 1
1.19487492420908 1
0.747683860230985 1
1.20794218189965 1
1.11974640554245 1
0.781498916689402 1
0.817362282691275 1
1.03764645052284 1
1.03871525076549 1
1.20839185761878 1
0.93153887110446 1
1.06171704663519 1
0.961758252336149 1
0.919331524046025 1
1.19254771032964 1
1.28225140028394 1
1.08660917367363 1
1.12182616837805 1
0.624126575498628 1
0.93384939716858 1
1.1336612776445 1
1.34213069572847 1
1.34338148826778 1
1.26563258750468 1
1.45765873729603 0
1.07872303391641 1
0.749997467908916 1
1.2259587378168 1
1.07802461512398 1
1.15742862256456 1
1.59858786567612 0
0.843220469778455 1
1.14348037980863 1
1.54658388393277 0
0.819258434144263 1
0.740178625297187 1
1.30462041895061 1
0.760552888160774 1
1.1231463341529 1
0.929386567420038 1
0.516307940482398 1
0.965685481179654 1
0.597116005450882 0
0.696574714024999 1
1.6820005834681 0
1.03556560751389 1
0.943991186564495 1
0.937329672687513 1
1.20469535447163 1
1.40180376427419 0
1.01792018379892 1
0.784926374730552 1
1.17775922476317 1
0.936725218876557 1
1.10371642435002 1
0.757324818007701 1
0.910891658291022 1
0.593121691150511 1
0.591939770636472 0
1.18416995239069 1
0.991497256729203 1
0.935320650609562 1
0.962269401292783 1
1.2093220351464 1
1.097976647422 1
1.14961129595607 1
1.18025668102872 1
0.576065267436917 1
1.09138798066504 1
0.90529138123141 1
0.752234697864798 1
1.20413354234874 1
1.36497925269609 1
0.86554125649184 1
1.32617190157928 1
1.09351619095896 1
0.9625589104018 1
1.31862572059787 1
0.537946976764041 0
0.928007634195455 1
1.14703127895735 1
0.970393910052195 1
1.06486625439946 1
1.12277667909761 1
0.747069143143909 1
0.942710407134619 1
1.51508761412596 1
0.477514608588767 0
1.15784592160714 1
0.869493231273914 1
1.24136157093122 1
0.724003109101036 1
0.913488612224278 1
1.02549942754039 1
1.2538509810844 1
0.901673749979324 1
1.10476667542338 1
1.01833638906654 1
0.820543196051441 1
0.858654397241277 1
0.856430029142191 1
1.09864489490287 1
1.1016965592396 1
1.03237722543052 1
1.04783443151562 1
1.1192845401774 1
1.2695966112501 1
0.844159467772745 1
1.67605450673905 0
0.905144161826721 1
1.17890885895058 1
1.26184564982578 1
0.912259005984322 1
0.988973775032063 1
1.05710259041609 1
1.15194558842917 1
0.6737025522984 1
0.612572457226472 1
1.386227969414 1
1.40301591707322 1
0.693632372244305 1
0.861245762541304 1
1.40585744257724 1
0.733386922262782 1
1.163164416819 1
1.09355075848512 1
0.695450337582921 1
1.21927147708493 1
1.29759189933419 1
1.2268861193693 1
1.34051364710245 1
0.82917100446971 1
0.875249294548794 1
0.826259848424643 1
1.66143529646255 1
0.801344808160772 1
0.82766955299831 1
0.977673006773536 1
1.30546499158973 1
1.36537704849881 1
1.20544621746361 1
1.21226943588179 1
1.19114965436956 1
0.948929759915667 1
1.08529138710258 1
0.991246996484082 1
1.15939429450936 1
1.44666171237167 0
0.988448053975347 1
1.03484388441114 1
1.05837383843209 1
1.0438887268423 1
1.07576429271545 1
1.07979180207516 1
0.999496628062772 1
0.77995947829381 1
0.683981692818162 0
1.0271886069239 1
0.765585408597402 1
0.903289466675102 1
0.928866773177224 1
0.877812661583804 1
0.921867374107263 1
0.965724389565817 1
0.881276225565884 1
1.23033470702463 1
1.18064728095654 1
1.08913342977627 1
1.12836286340303 1
0.824540840004938 1
0.861094125918316 1
1.23112375448874 1
0.948402602879238 1
1.08320048554932 1
1.27939490893927 1
0.749989101673129 1
1.19868636075487 1
1.11478390924092 1
0.747506378563272 1
0.497379356304492 0
1.10389685378211 1
0.994549237452642 1
0.629783365648469 0
0.872031083247513 1
0.913197959864757 1
1.22199590145877 1
0.788305858899873 1
1.35271334644627 1
0.945532452535353 1
1.23905879083248 1
0.884127629044689 1
0.643647611945065 1
0.989602114822273 1
1.21801352216449 1
1.23654104797478 1
0.888125941340476 1
0.653056235635917 1
1.13645713548681 1
0.805062807506943 1
0.706819215688986 1
0.826298384889901 1
0.772504935128065 1
1.20876844445075 1
0.835818956322993 1
1.09527385526778 1
0.995060422293066 1
0.816172133055605 1
1.11486938492467 1
1.01327908615944 1
1.17296755184925 1
1.0178274084097 1
1.32487356869576 1
0.708492790131891 1
1.56727432620726 1
1.1856189672329 1
1.25035897643198 1
1.29107880275759 1
0.952998696997583 1
0.592037213210999 1
0.814528741331865 1
1.13094477821211 1
1.26470221345136 1
0.890149521579949 1
1.13874225179052 1
0.882784998694052 1
0.964198393328581 1
0.76263913366188 1
0.574338510675899 1
0.774254232298591 1
0.763883781475586 1
0.968939181992588 1
1.02508837576492 1
0.835799928722617 1
0.696150742844152 1
0.993081757050421 1
0.413197532812174 0
1.49218715540961 1
0.632555398382226 1
1.165829566477 1
0.917101071872717 1
1.10322206030476 1
1.23416290319354 1
1.02605340774726 1
1.26254582948294 1
0.870518552081439 1
1.2729599200782 1
1.10641184946255 1
1.10484970968985 1
0.915499790160087 1
1.14340664843476 1
1.17129070622618 1
1.0787634997598 1
0.522222304744317 0
1.1868791072191 1
1.48429160483475 1
1.19548696894647 1
1.13309751613024 1
1.11099869971041 1
0.418020756724566 0
0.917053926755069 1
0.868359835911067 1
1.25660230632298 1
1.01415555768396 1
0.878223355308161 1
1.29634131755878 1
1.41131153969307 1
1.00772419840399 1
0.940970131436298 1
1.01777641258905 1
0.88731931675815 1
0.711638533583386 1
1.26374797416967 1
1.54399334642372 0
1.36369981957528 1
0.747975532918251 1
0.779726048967349 1
0.807474366558685 1
1.24242813884731 1
0.557518721589101 0
1.26388290978468 1
0.68019574517953 0
0.878234482441489 1
0.711518479385258 1
0.73494020927878 1
1.1032613294664 1
1.44417408183768 1
0.688415424152618 1
1.2148162250586 1
1.16480582958869 1
0.631211316924028 0
1.06663391505055 1
1.08514663049449 1
0.781438320487092 1
1.06170732058423 1
0.50923630844433 1
0.604772702696896 1
1.3411371883422 0
1.09789956430018 1
1.15995389775138 1
0.94135518043264 1
1.41855673596093 1
1.0779777855766 1
0.843381049509365 1
0.914561451759762 1
0.810719680895212 1
1.01494763931259 1
0.513146479259371 0
1.21478899274505 1
0.953568059664627 1
1.03915804884027 1
0.784970468667249 1
0.699611010761985 1
0.944237298602428 1
1.62077540779509 0
1.12354006332044 1
0.833422537177272 1
0.577419212451646 1
1.15180232558534 1
1.71008116774509 0
1.00765720933281 1
1.02112017430626 1
1.01303648259735 1
0.662345565847396 1
0.914026844423601 1
1.17731467374905 1
0.787570934858676 1
0.712601554551965 1
0.982035618400497 1
1.09499427638672 1
1.05552576733198 1
1.56311948579124 0
0.806651294358948 1
0.933906276075998 1
1.36882124283828 1
0.943172191142739 1
0.711446818271679 1
0.620111316580705 1
1.2580487541708 1
1.40800948384156 1
1.10489020362883 1
1.23130120516263 1
0.743062726300778 1
0.92085298980734 1
1.32275577154859 1
1.03699653545709 1
0.902012119596485 1
1.19546904317896 1
1.11766378228721 1
0.770643988143802 1
0.783144509364928 1
1.18805764077063 1
0.529670427275316 1
0.941457966340551 1
1.43317527560081 0
0.76418234182882 1
1.32555307261944 1
0.834059021254041 1
1.1134625807241 1
1.47459833674283 0
1.35681248136455 1
0.988011565768267 1
1.01352598620445 1
1.2924699699711 1
1.10498047446368 1
0.686361298920265 1
0.27194933793577 0
0.955887884466792 1
0.956022019075437 1
1.41395085911644 1
1.2220290927731 1
1.38501387622953 0
0.894212502284216 1
0.938677402891123 1
1.03945794406592 1
1.16376619334423 1
1.33149390239592 1
0.976554241665472 1
1.18991833446398 1
0.976070093300162 1
0.448156247523611 0
0.632110126387002 1
1.19723485838395 1
0.710087116111127 1
1.12355834570165 1
1.42963461511019 0
1.06356055005934 1
0.684698266419886 1
1.00733527687954 1
0.80613212202636 1
1.0936653396922 1
0.950175342705869 1
0.737146090588955 1
0.755600030697289 1
1.08591785760611 1
0.916678152881352 1
1.09544253734536 1
0.797266952080067 1
1.29883016343823 1
0.924218107415405 1
1.37369661875259 1
0.923086569945254 1
1.02586183976001 1
1.37389314473606 1
0.860777683171983 1
0.549247433570947 1
0.990470198288324 1
1.22647648097409 1
0.70612368025757 1
1.22713055144819 1
0.80304985180275 1
1.10502409527783 1
0.760529971111053 1
1.4218963435182 1
1.0872840529109 1
1.24884759329215 1
0.806405167582081 1
0.916009503543056 1
0.92869155877737 1
0.77279224581834 1
1.07783451526141 1
0.830185612246493 1
1.13205716767681 1
1.1221224823271 1
0.778804732467236 1
0.892265707443591 1
1.28988629835912 1
1.21167097208381 1
1.09153084527534 1
1.15989403571515 1
0.921075688722206 1
1.34411674775082 1
1.47409234938145 1
0.717697440671938 1
0.994592015374432 1
1.2006717886935 1
0.619105394222541 1
1.0481385107287 1
0.993364800755437 1
1.03087848696653 1
1.34675429308232 1
1.23887387400086 1
1.06675856516635 1
0.828274425478763 1
1.55733230800082 1
1.17075197402968 1
0.689839592870007 1
0.934906002484431 1
1.0080847657048 1
0.815356929792233 1
0.709374549805883 1
1.00999048466201 1
1.43826236552661 1
1.26210848251096 1
0.839945701555583 1
0.713213785237974 1
1.18947788972309 1
0.210489047290452 1
0.929533169745119 1
0.673156444230278 0
1.15481073048495 1
1.03089342799438 1
1.16276496078137 1
1.27541874771598 1
1.20373064174424 1
1.15791077492631 1
0.917305865002719 1
0.894004638310068 1
1.06927861151325 1
1.22425019163878 1
1.08098475290043 1
1.20838732891508 1
0.445594158670374 1
1.43968650719287 1
0.818921205731139 1
1.2794122876263 1
1.13612070723294 1
0.590273800144932 0
0.967602480476251 1
1.08987656387741 1
1.16230230778758 1
1.00517715307867 1
1.61453374080648 1
0.855919349270804 1
0.447446941414857 1
0.586580674270532 0
1.06245201536445 1
0.845099909327199 1
1.48851192227192 1
0.288496012289368 1
0.790628277037486 1
0.907795615105979 1
0.756714776255471 1
1.18040984308851 1
0.709783311288766 1
0.478664108648744 0
1.05360472144684 1
0.673725782570135 1
1.38317345017384 1
0.954840207591159 1
0.977217563304651 1
1.28641182164397 1
1.20536706703264 1
1.08559016450817 1
1.06385095438507 1
0.537335389230527 0
0.776539516890362 1
0.971268542005474 1
0.972855262506326 1
0.892543084605341 1
1.07774626542777 1
0.733429971028256 1
0.791951862221031 1
1.21307812917801 1
1.05565645839638 1
1.08619684880618 1
1.01367313199463 1
0.665080708660442 1
0.661681708431282 1
0.91578475362964 1
1.11320708012863 1
0.879932290758772 1
0.777745874818512 1
1.10697350350967 1
1.14404095199053 1
1.42643379223184 1
0.641644116216913 1
0.79831153383188 1
1.18381672374343 1
0.975431806285775 1
1.06112225419751 1
1.09581316294549 1
1.14024958780363 1
1.70785606696858 0
1.22460611176555 1
0.714425751092327 1
1.20639272364259 1
0.914193126559757 1
0.978167398335599 1
0.957803805426809 1
0.960104445502286 1
1.13560391317476 1
1.3314813905409 1
0.728094042331537 1
1.12496591887399 1
0.813932440028494 1
1.09669199132813 1
0.947897263629441 1
1.46640165001056 0
0.990550014561972 1
0.778135807539026 1
1.2446683106277 1
0.824359420916617 1
1.25120202576089 1
1.09695093998533 1
1.17333158694181 1
0.908393122075789 1
1.12089426616427 1
1.04876494975095 1
1.18324073051552 1
1.09359945113551 1
1.23067857099918 1
1.27907715757696 1
0.810891840901152 1
1.51626913212641 1
0.808451189238046 1
1.5311470982294 0
0.804246442020801 1
0.939980705168242 1
0.787787104510595 1
1.06195741274481 1
0.659358374145709 1
0.844681194206364 1
0.798062716837865 1
0.949719563734935 1
0.661114788914948 1
1.09688766619284 1
1.22228695578566 1
0.82862912721928 1
1.13810677772133 1
0.633457210250706 1
1.17765164707466 1
1.40479563528798 1
0.506407473300317 0
0.720814817382794 1
1.13080115537068 1
1.16619185734588 1
0.57503131655483 1
0.683259974029842 1
1.07374210206637 1
1.05392348197856 1
0.827109890550261 1
1.03909023821274 1
1.58206448934795 0
1.0725818405665 1
0.717000122117746 1
0.838781029533971 1
0.894836266249426 1
0.383410487047274 1
0.961890012659278 1
1.55502776982998 0
0.310650865054159 0
0.936303980433958 1
1.47675710865447 1
1.0396218666634 1
1.57882341969707 0
0.86446576778096 1
0.651739899345539 1
1.11484480828011 1
1.12572310778883 1
1.19402314000824 1
1.1130691394807 1
0.747553298206809 1
0.60370668522197 1
1.08584369927841 1
0.679841365498631 0
1.29990427426544 0
0.766782206071269 1
0.935887302699804 1
1.31990785637312 1
1.2002137600759 1
1.40857076654835 1
0.892152265826105 1
1.32136408470889 1
1.09725317583235 1
1.20791421646334 1
1.15946382773322 1
0.997763798166065 1
1.16621838445598 1
1.18457257077485 1
0.957504891139157 1
1.09757827236048 1
0.875987245098646 1
1.30786460588165 1
1.2431545633068 1
1.01360882684029 1
1.09494000130704 1
0.966032754557772 1
0.99703882438759 1
0.945547688532804 1
0.63293399440736 1
0.667545860729776 1
1.11452253027343 1
0.649481618305484 1
1.25709326703647 1
1.22709078422043 1
0.786653467902185 1
0.588929685686057 1
0.98135251555134 1
0.658310977097213 1
0.995124519464414 1
0.65598627750521 1
0.691488906828573 1
1.46605113482167 0
0.975271152308549 1
0.662814877865736 1
1.03707346650942 1
1.19183102310686 1
0.67591261419575 0
0.460735355382989 0
0.844842247262517 1
0.780791763826163 1
1.22905527525687 1
0.861984724211897 1
0.757573659557417 1
1.01457848704216 1
1.45884410245642 1
1.03610934822741 1
0.84283742613569 1
0.935307892170533 1
1.18090116096207 1
0.992941647853165 1
1.03127013144225 1
1.67825902162727 1
1.64361780914939 0
0.730711373055406 1
1.04033600689487 1
0.866842730113892 1
1.58860169469456 1
1.58082048365167 0
0.916968658245574 1
0.877026599762404 1
0.886981613254067 1
0.865875628107263 1
1.30529687198075 1
1.02801182683631 1
1.27241711981996 1
1.03830052335875 1
0.9419877430735 1
1.09979794206216 1
1.15340966273933 1
0.930990833483562 1
1.06354150009946 1
0.444949568471318 1
0.839026508251046 1
1.32099787042416 1
0.687609171535432 0
1.05499931619421 1
0.881696456661796 1
0.84091160969074 1
1.00799182082284 1
1.11000081927097 1
1.07146870577534 1
1.10337831913005 1
1.16012900985715 1
1.29252337875568 1
0.64292791879605 1
0.939279859942201 1
1.20139187876481 1
1.14945236759327 1
0.999081167903204 1
0.701160093265661 0
0.790661344496988 1
0.997940125646295 1
0.926187246024569 1
0.448119254670984 1
0.88679647174976 1
1.16979294336792 1
1.23279032862079 1
1.28939480308016 1
1.17090269485809 1
0.828500751638266 1
0.880803258381103 1
0.900762915329458 1
0.79662049810492 1
0.924297447993099 1
0.817059887736367 1
1.21858614053841 1
0.938997488933992 1
1.12808756027974 1
1.24151212251582 1
0.923518102139483 1
1.07619510344457 1
0.847031426389475 1
1.29176093610351 1
1.0892032554034 1
0.726100686584846 1
1.07874465481203 1
0.682315904415033 1
1.14043524895054 1
1.08305295654246 1
0.95328542325201 1
0.680121719564787 1
0.567485321122937 0
1.09937575888552 1
1.35236212139082 1
0.649228582935497 0
0.837471816210458 1
1.07030494936926 1
0.979883827464031 1
0.505941224490737 0
1.1559365624109 1
1.12463817869053 1
0.793497353705574 1
0.676112977115734 1
1.00063748095827 1
0.818489988438623 1
1.48377819010154 1
1.01008041992156 1
1.19391190393055 1
1.43607666056086 0
1.08795790480605 1
1.27558977903991 1
0.905181690717392 1
1.23638432637773 1
0.795631215901702 1
1.31105498827492 1
1.06568449042914 1
1.24065296444152 1
0.945179511100439 1
0.731392836009665 1
1.27732860544292 1
0.845007405391455 1
0.735734976654485 1
0.893734279421403 1
1.04612497244862 1
1.08728948236907 1
0.874115499282382 1
0.791922220288484 1
0.928036029285347 1
0.382745323345776 0
1.10285606616109 1
0.98954695686066 1
0.944829388644723 1
0.677408964313714 1
0.810871508035352 1
0.966720011805424 1
1.18243328919333 1
1.36703695480529 1
0.652341579809536 1
1.21596181186628 1
1.70224084785959 0
0.523937292946985 1
0.871570833162697 1
0.496545497565557 0
1.01859304531276 1
1.10451557786902 1
0.725937001051273 1
1.05109016413574 1
0.964285075259835 1
1.27520155686626 1
1.19031923875056 1
1.38875022615247 1
1.28962587014976 1
1.27556671332689 1
0.878237237186081 1
1.0219661498215 1
1.11165064116228 1
0.490561183950184 0
1.5659175433494 0
1.17883462946924 1
1.25501297122016 1
0.696100839125349 1
0.805162058318434 1
0.318163554795806 0
0.998354430782907 1
0.636054453812836 1
0.693468809122898 1
0.85799326653442 1
1.05975457545346 1
1.16764501584432 1
1.17924603684535 1
1.0124153137603 1
1.225728501659 1
1.18695614649172 1
0.519243825646928 0
1.00166303253945 1
0.914529165272451 1
1.00804506128902 1
1.49715844363875 1
1.11134459276018 1
0.638817309561892 1
1.43835007712719 1
0.718431518972955 1
1.18726307140784 1
1.39851069768936 1
0.947884210126982 1
1.20385431030331 1
1.37221252790792 0
1.33980769528162 1
1.07830475598788 1
1.16174281075321 1
0.803953889778209 1
1.1267191356622 1
0.986464686972856 1
1.16547800860825 1
1.09580644922279 1
1.08306710938114 1
0.628427016253071 1
1.10155131712378 1
0.850559489259224 1
0.925423267177877 1
0.787182925106919 1
0.79860636623522 1
0.728082124761107 1
0.854992374021661 1
0.913603109341431 1
0.997303253779339 1
0.735213875892512 1
0.711047744128415 1
0.657951792730639 1
1.10591642776251 1
1.35868995466304 1
1.13772945301848 1
0.882604716443042 1
0.935908572825496 1
1.0645159170792 1
1.01147192061644 1
1.04418088424912 1
1.17533916433912 1
0.64443083024059 1
1.29628117743695 1
1.49978296676052 1
0.973417822001903 1
0.90326048600712 1
0.924433524869544 1
0.708678785424421 1
1.03654519273265 1
1.21538861341545 1
0.488224106237351 0
1.12537236749861 1
0.782869415965786 1
1.17849754263419 1
0.759966568776938 1
0.790570973982949 1
1.17016568277963 1
1.04251520557329 1
1.11949821092368 1
1.03114316366014 1
0.743787634661687 1
1.03675056083941 1
0.644304694982234 1
0.81116406079153 1
0.790039655889105 1
0.250054039480409 0
1.13472811663567 1
1.49749069747624 1
0.928295806570911 1
1.57116527322657 1
0.926658254154265 1
1.02965651330244 1
0.680346423212296 1
0.782165761184907 1
1.3198409889364 1
1.06897282453489 1
0.8376986830674 1
1.09622505292181 1
0.628298853023835 1
1.01111118277214 1
0.686958154643129 0
0.937151148142852 1
0.775298955995935 1
1.08059574677535 1
1.08757479408651 1
1.16224224056057 1
1.04093144324249 1
1.29638635468643 1
1.26301742644011 1
0.575168456773351 1
1.28100075219146 1
1.29976596020961 1
0.838850731754543 1
1.01417466754328 1
1.0595366156994 1
1.01535355095831 1
0.675088886434198 1
1.09463963698921 1
1.32214863328885 1
0.497281822174965 0
0.588737029568943 1
1.08946363733642 1
1.08553425115389 1
1.7564669747146 0
0.957217389465274 1
1.51578329116261 1
1.07200238754925 1
1.15143276352809 1
0.927149285072818 1
1.36389475516367 1
0.828870307905356 1
1.30527541325202 1
1.21378694282118 1
1.40191990529351 1
0.996549975958274 1
0.923133934078349 1
1.21365399518 1
1.26165144955257 1
0.970090112378917 1
0.807155103477097 1
1.22213076687092 1
1.47459299997738 1
1.48079149060797 1
0.752473976871684 1
0.748306480779513 1
0.658471800072865 1
1.30986655746023 1
0.930270968996034 1
0.93182316518269 1
1.00654824021922 1
1.1436400314953 1
1.0042424644098 1
1.06001214250435 1
0.613121288142996 1
0.968615699183233 1
0.705078036525943 0
1.08825909549743 1
1.41177785037 1
0.989669471123309 1
0.89715515752503 1
0.920075498603784 1
1.42015857554699 1
0.747117444027193 1
1.2615287558525 1
0.507530283836148 0
1.4406199753598 1
0.661547887376518 1
1.32044503196548 0
0.956024133980765 1
0.403350715376212 0
0.546812052668736 0
1.22456298506711 1
0.927812407501151 1
1.02821746639773 1
1.62389858246267 0
1.16840031986275 1
1.13021652936847 1
1.1865649447999 1
0.794153090754662 1
1.15491582370602 1
0.91315030500026 1
1.05726995963835 1
1.07255493506904 1
0.868156287251254 1
1.6414038220749 0
0.938146272894374 1
0.460791115430776 0
0.998690569395252 1
0.864701951852929 1
0.787658512767663 1
0.687695706546858 1
0.893814796388876 1
0.754520644594315 1
0.875523427419851 1
0.488055672141164 0
0.84506277615123 1
1.09932792687507 1
0.923453701054542 1
1.24378624773674 1
1.36811745744799 1
0.947953674565658 1
0.860966384540309 1
1.7365330230445 0
1.03639391367661 1
0.398366979205029 0
0.818228355450316 1
0.783687059420731 1
1.1190916735865 1
0.862198078054852 1
0.996949259445316 1
1.51204022770114 0
1.14001607161066 1
1.09611004819217 1
1.11429596984041 1
0.725165269118107 1
0.949021265132587 1
0.891312053824115 1
0.959372236606843 1
0.81062047277602 1
0.893773947657724 1
0.283508510013518 0
0.974065738195866 1
1.38283578661856 1
0.759543671710201 1
0.877325744634288 1
0.933598177675444 1
1.0676945279304 1
0.923337002268771 1
0.644308942773 1
1.23321692383213 1
0.897356022050214 1
0.596365981974832 1
0.728693990452975 1
1.10982617443157 1
1.00072473446164 1
1.41988375331648 0
0.664191632733247 0
1.446294661573 0
1.35128846447519 1
1.42962431433185 1
0.788954526723886 1
0.83887147609907 1
0.884987470565446 1
0.791199489338414 1
0.717199089385262 1
1.23777803447436 1
0.810987654040643 1
0.978832194345806 1
1.00471321855643 1
1.05741556906004 1
0.455391115415002 0
0.465658155384419 1
0.48739803418949 0
0.805369436165915 1
0.755148522432787 1
0.990088808453952 1
1.46015460347044 1
0.870048343082418 1
0.85579562618352 1
0.643638544660146 0
0.939512480080989 1
1.6800767851706 0
1.12853875183971 1
0.944677162394504 1
1.25885062300231 1
0.70093223621044 1
1.424884234981 1
1.06804734647328 1
0.881934423420099 1
1.20107839646789 1
1.19743403213285 1
0.917139508752025 1
0.774261941100552 1
1.1618327742854 1
1.42769309916626 0
0.786873448560113 1
0.969255706311496 1
0.721342848997949 1
1.17634795246748 1
1.07991144762033 1
1.11555684930678 1
1.15501159592782 1
0.643051468994394 1
0.854129135419646 1
1.04646796227034 1
0.80619405765186 1
0.649734651974237 1
0.901713170344746 1
0.651286653427271 1
1.61755791482088 0
1.15860205757257 1
1.12404226102835 1
0.865186970088416 1
1.16238730412679 1
0.54874815242765 0
0.852174469145175 1
1.17392532937973 1
1.0793039281833 1
1.19498444209982 1
1.26184851931172 1
1.09306167578938 1
0.991487954477335 1
0.393565186455996 0
0.478990303129326 0
1.13673673684707 1
0.84567097736062 1
1.17188325718967 1
0.83081131187143 1
0.747289795704244 1
0.971815039318548 1
0.23807116097493 0
0.684760717153534 1
1.13282003812481 1
0.843686226988139 1
0.858731782139237 1
0.948771700825216 1
1.06622061538313 1
0.876925310852714 1
0.618483189694304 0
1.52935021883019 0
1.30362980299319 1
0.82492129647524 1
0.908773736721039 1
1.0178842605171 1
0.943536625758874 1
1.20853264823852 1
0.989151025347213 1
0.9217459526936 1
1.23484962039207 1
0.929143888571337 1
1.24429332143826 1
1.03074198495775 1
0.62588890238068 1
0.749316927249832 1
0.767056144825808 1
0.720922361427522 1
1.13103970479756 1
1.03512064455105 1
1.16326384905003 1
0.91059339073768 1
1.25967000555923 1
1.71615682817889 0
0.572259491344521 1
1.12628885115371 1
1.23310957138028 1
0.660374759005446 1
0.821536254906638 1
1.65401749620691 0
1.57204492077924 0
0.418256003046073 0
1.00252979958337 1
1.06265253887735 1
0.71548908244783 1
0.760320924026079 1
0.379628469476095 0
1.40796022910492 0
1.37643104785638 1
0.621708539862119 1
1.20828524623856 1
0.70496336074083 1
1.06756359940361 1
0.338373037089066 1
0.969895348349495 1
1.15139035246861 1
1.01104357203126 1
0.770265272804921 1
0.632235623109383 1
1.11494364102094 1
0.645385020888392 1
1.18731986821403 1
1.17924241974269 1
0.732998676551072 1
1.27399407498563 1
0.249267332681942 0
0.769748439663441 1
0.814677533079631 1
1.06239557115465 1
0.931285743278523 1
0.866033907329629 1
0.542834655152117 1
0.554477993214656 0
1.0863633663907 1
1.11363669775368 1
1.36197428109159 0
1.18411228643593 1
0.949311541858604 1
0.980071991109298 1
1.22602988305374 1
0.963975761028511 1
0.84672393305061 1
1.10395320461705 1
1.35050616268985 1
1.12218575790027 1
0.719326806364818 1
1.01174648146286 1
0.716377260413661 1
1.0190907630622 1
0.979909887222337 1
1.4231862742315 0
1.07827615829034 1
0.745617972603212 1
0.97194000616373 1
1.39765029195263 1
1.1134300367881 1
1.2830253822501 1
0.780758264946243 1
0.82800419788728 1
1.04780449132209 1
0.583624378235909 1
0.421972382694451 0
0.508411552636462 0
1.01491633150101 1
0.749944879029437 1
0.861845379453865 1
1.16469156961768 1
1.49596866861949 1
1.10160640352899 1
0.965077796964842 1
1.15803235522748 1
1.07800192566658 1
0.672167626193669 1
0.763168287790053 1
0.467315132902219 0
1.26241777554657 1
0.786848762352328 1
0.73442992187798 1
0.690154559576413 1
1.21862370471624 1
1.30586089203395 1
0.984640820402688 1
1.29203976621334 1
0.954968428006976 1
1.16141267953096 1
1.33322068431338 1
0.947171512689507 1
0.869440466799246 1
0.920322307315596 1
1.50143571545964 0
1.05428360520844 1
0.69817103004151 1
1.06373383287004 1
1.07873799704068 1
0.948024925873023 1
1.53950723324773 1
0.847841988406132 1
1.28434348716242 1
0.982243770039566 1
0.804594510191731 1
0.773121236508391 1
1.19707928972571 1
0.923485245859482 1
0.814100508511208 1
1.33549357445057 1
0.973541218935502 1
1.06869042123101 1
0.915678102381161 1
0.93817439872987 1
0.784746603757156 1
1.00462981078508 1
1.8466580492973 0
0.893016807360661 1
1.38351198368188 1
0.968170703798676 1
0.347552627652704 1
1.05420996200765 1
0.48530338956805 0
1.05980302593427 1
1.06672897242134 1
0.815079309515624 1
1.09701661608869 1
0.928254295995082 1
0.684253644156031 1
1.0060239954261 1
0.795298968616051 1
1.07407251840805 1
1.15542505485114 1
0.767859941683191 1
1.27815273519216 1
0.531927031732532 1
1.17859818646478 1
1.02864387573869 1
0.714637603840241 1
0.56222926214402 1
0.988511341529674 1
0.583521118796171 0
1.29819459449623 1
0.881687716368284 1
0.839869705651727 1
0.752333249262264 1
1.48325529454138 0
1.19131361607236 1
0.76601370169586 1
1.26017944774473 1
0.771444514615788 1
1.02844204224043 1
1.36756177456699 1
0.802608493373537 1
1.11263944961136 1
1.31612159906423 1
0.986428612700189 1
1.28947590651708 1
1.26984663700103 1
1.29442590727567 1
1.11519505968228 1
0.802911851511732 1
0.408114253573834 1
0.947430454917896 1
1.0986191516621 1
1.19052310123059 1
0.906851709719027 1
0.993899678914396 1
0.939724904629632 1
1.15600898616823 1
1.53590974434676 0
0.881978380393508 1
1.12459388448916 1
0.962332896138435 1
1.23272532067145 1
0.816334380356206 1
1.00095358621051 1
0.760263841914326 1
1.57839532234659 1
0.825572201776124 1
1.18855981012075 1
1.11976975733741 1
1.07582053776964 1
1.17050829802161 1
1.05048364679238 1
0.809910048014341 1
1.26614518266803 1
0.740397198501279 1
0.856874404237131 1
0.864379926891756 1
0.0955744788511499 0
1.20468497393576 1
0.960094586475906 1
0.542375622978856 1
1.07059870477548 1
1.17614093134419 1
1.13567038151869 1
1.0038983262897 1
1.371514427522 1
0.876446377408412 1
1.23311108252584 1
1.23031547985267 1
1.04732846496908 1
1.00742327037945 1
1.01436327865035 1
0.971181297790068 1
1.34604359177345 1
1.18411160116934 1
0.565147442411911 1
1.07573265919068 1
0.935064984183807 1
0.712382036546563 1
0.619271328158921 1
1.04033949680996 1
1.4908638060465 1
1.43230616190292 1
1.02075460558151 1
0.677359326155864 1
0.961868589560777 1
0.643067053918181 1
1.47791926813155 1
0.875890049939735 1
1.4210802770498 1
1.28787445363605 1
0.584040786265843 1
0.737016576241341 1
0.719906329550364 1
0.831699746612441 1
1.09977389076104 1
1.22643135539495 1
0.628328021490423 1
1.01206484060398 1
0.90523792001571 1
1.14126255867196 1
0.927018984162657 1
1.0336680929392 1
0.589684895731983 1
0.313372863289073 0
0.963215079910486 1
1.04996427876652 1
0.614483093340483 1
0.94134213148 1
0.734032377985853 1
0.750357141530694 1
1.47482270756784 1
1.1648705157154 1
0.714137135763598 1
1.09012402620378 1
1.35463132114656 1
0.322008105334432 1
0.902314270592855 1
1.58646086541278 0
1.08781185043222 1
0.734318243245098 1
0.588086245965272 1
0.875587288345282 1
1.2269068044919 1
1.05654300283188 1
1.20513658343127 1
1.09704200542046 1
0.869372248324803 1
0.990868113292086 1
1.38073574374645 0
1.18967597506489 1
1.12574210533069 1
0.77713187052684 1
1.58433424570671 0
1.30272769940166 1
1.05880036646421 1
1.02034981052161 1
0.444161578501447 0
0.600815594332964 1
1.19476123000357 1
1.24036408425098 1
0.879824815499014 1
0.925439588337887 1
0.725721466709052 1
0.861909298378831 1
0.972006390373193 1
1.0630190097721 1
0.968319728656075 1
1.09710283655275 1
0.808811217010492 1
0.791999310359075 1
0.952436417802772 1
1.26288319767327 1
1.34358778418255 1
0.973297580448849 1
1.06815274174886 1
1.09773903341772 1
1.4769938830505 0
0.730238982157522 1
0.727075545972648 1
0.681232206130666 1
1.04273056256326 1
0.659599712585004 1
0.707042819587155 1
0.839189644729596 1
0.853377816858875 1
0.731083330624933 1
1.25005052350849 1
0.8352549056241 1
0.880692132769927 1
0.921797884395827 1
1.31293799637234 1
0.464761642878392 0
0.989483924458541 1
0.70399978140689 1
1.05568312601712 1
0.98309818231118 1
1.42368137340912 1
1.20837529462234 1
0.726213049018036 1
1.18586789513653 1
0.979110833254797 1
1.11921102114139 1
0.908396709632049 1
1.44548276134774 1
1.20232661983529 1
1.16119105438223 1
0.790245711822566 1
1.08999414309946 1
0.921482301106848 1
0.906307119076373 1
1.44033547919454 0
1.01485207541055 1
1.05387711049893 1
1.53229429112601 0
0.951254960062327 1
1.03239726634199 1
0.969606906390484 1
1.23142688589281 1
1.21023208304524 1
0.968504717403356 1
1.34195975052686 1
0.860435132831256 1
1.21437430776449 1
0.925526414181384 1
1.26051600234721 1
1.08671627187025 1
1.22166627804412 1
1.37384285060268 0
0.813763375844369 1
0.949005407168992 1
1.01754331452972 1
0.819986271188173 1
1.23341621618448 1
1.03354344006267 1
0.733628077525585 1
0.944584898263508 1
1.14091955896813 1
1.10139988971443 1
1.10326743618698 1
1.11256803461558 1
1.34050460710705 1
0.977191896672214 1
0.632245790199251 1
1.14368319676051 1
1.03401945390348 1
0.833206037664183 1
0.947483535809923 1
0.713597525249993 1
0.763722766749277 1
1.10368440956903 1
0.573433482459304 1
1.31467275771402 1
0.950664767199831 1
0.610031141452302 0
0.918238638482886 1
0.881464722289195 1
0.784052149289854 1
1.28762708532335 1
0.930450444797225 1
1.32430549502408 1
0.161606999906132 0
0.369579491825147 0
1.23679257104648 1
1.38439066116953 1
0.627594234686751 1
1.08140822226614 1
0.758350652332126 1
0.950537841676003 1
0.950290589954176 1
0.975888837947264 1
1.13566773982938 1
1.06442190027529 1
0.827194646973596 1
0.669155294855636 1
0.516881396961252 0
0.912901098584387 1
1.13400744195407 1
0.667962103128069 1
1.06874736071589 1
0.57350601147716 0
0.845589377515886 1
0.929843994475025 1
1.32384517998341 1
0.553328690573455 1
1.15298864034185 1
0.534966663335044 1
0.928619739373445 1
0.713611627371813 0
0.997020585549546 1
0.959879175689735 1
1.72949568559235 0
1.13970076665606 1
1.0043161723885 1
0.899733054617841 1
0.945293809827854 1
0.853164428834131 1
0.871112159416195 1
1.0634064721708 1
0.763408077932625 1
0.466749194701086 1
1.01371305039667 1
0.759525535803269 1
1.5278932304113 0
0.710036765928621 1
1.26827477916638 1
0.954427648294083 1
1.04341637849466 1
0.287433485041167 0
1.03118651126097 1
1.2320362659001 1
0.772622180063909 1
0.849303606776009 1
0.879549682608783 1
0.72229934196599 1
0.494181620328938 1
0.607023151541251 1
0.347270380869171 1
1.17248506404049 1
0.854291316316266 1
0.969169769150109 1
0.581362396494491 1
0.738318887473051 1
0.991095951624712 1
0.697725791012699 1
1.19318646946766 1
1.18248855661077 1
1.0987832687097 1
1.25401105205131 1
0.657377998713466 1
0.992910324512088 1
1.03655926851035 1
1.56467774787266 1
1.25105297895904 1
0.603441384617373 1
0.825048480227297 1
1.26371026709447 1
1.10736174765286 1
0.862161607227585 1
1.33819821139656 1
1.06090032720691 1
1.27618424678162 1
0.683560924429261 1
0.735564001656597 1
1.18674276577527 1
1.0414843558173 1
0.888815259696258 1
1.03989963559391 1
1.52223550533719 0
1.10299335604189 1
0.916649797928379 1
0.737631511953373 1
1.16750941841581 1
0.699701763949389 1
0.978593492848397 1
0.995487003074184 1
1.23830887741162 1
1.43689320096063 1
0.987697968804851 1
1.28859657935555 1
1.21330372555272 1
1.1390980526635 1
0.911544918143315 1
0.928009548938377 1
1.52535418219027 1
1.26394092349384 1
0.715480641311568 1
1.39792960158963 0
1.47295090040854 1
1.2875008746868 1
0.440418760931809 1
0.754045638482792 1
1.05286611114659 1
0.733235955204829 1
1.22022417407775 1
1.00844106263661 1
1.34471583720363 1
1.01263541685799 1
1.25888547211266 1
1.25411163142521 1
0.76084914533337 1
1.106881779102 1
0.543201548658998 1
1.24916126376028 1
1.07849973963873 1
0.971676555357344 1
1.06017896182899 1
1.05958456128296 1
0.752198397257694 1
0.692272955220903 1
0.828493618687803 1
1.0674224915728 1
1.38924454665922 1
0.829659582292312 1
1.21524727582207 1
1.57524551036787 0
1.61072543393149 1
0.88252695928536 1
0.658111427634986 1
1.01087050922517 1
0.816214238433432 1
0.650150459290272 1
1.1397975212712 1
0.842570416473958 1
1.07413596149197 1
0.900509373494295 1
1.08028346790365 1
1.26423523877271 1
0.849376866957213 1
1.07060294740009 1
1.10553412334357 1
1.31981761098243 1
0.926004816509115 1
0.965168354489131 1
0.61849696160411 1
0.904145009472983 1
1.35223050505966 1
0.931949719038002 1
1.28015475273741 1
0.84185746396958 1
0.820573356942516 1
1.17112204759653 1
0.678000637901405 1
1.11544978528607 1
0.595937727693067 1
1.50740184997046 1
0.872002225963274 1
0.985443715716596 1
1.21870716448625 1
0.827929529827605 1
1.39346882954116 0
0.985046956552959 1
1.34255788505107 1
1.2686618912093 1
0.812946271710293 1
0.820027231945876 1
0.948374427904584 1
1.01658059646936 1
0.655443579398246 1
1.15351926176623 1
0.850288418942372 1
1.1323130401406 1
1.1205184263658 1
1.00413505912721 1
0.853729591382871 1
1.19670228119567 1
1.15807012451539 1
0.887506072288687 1
0.97346143630188 1
0.431026452573153 0
0.863913334749504 1
0.979774237391194 1
0.979485642289898 1
1.31290650067904 1
1.02769602482916 1
0.936261401640162 1
1.2109220723844 1
0.836325446397453 1
1.05527273431596 1
0.975291450900987 1
0.593171937389699 1
1.16471004861937 1
1.62709317323539 0
0.699739423562701 1
1.15839319230688 1
0.595354841430742 1
1.32115944870514 1
0.999058475003329 1
0.645244177551768 1
0.557926937551659 0
1.25945249574368 1
0.990330107435884 1
1.38666612475458 1
1.0574802755564 1
1.20153733058381 1
0.683388097848131 1
0.939792884966403 1
1.0092537980195 1
0.594552476891131 0
1.26544976358064 1
0.571981050656538 1
1.09938533989386 1
1.21461977573796 1
0.698766008675279 1
1.0883340971359 1
1.24857339129635 1
0.809764664329825 1
1.02825786928767 1
0.921176638866425 1
1.33214886794389 1
1.32184705564724 1
1.207673970637 1
0.751228903627346 1
1.35428215522789 1
0.912458794468613 1
0.870824723437458 1
1.31454373114282 1
0.798441344126473 1
0.992194222639768 1
0.980165595482686 1
1.08104850252307 1
1.09255486301339 1
1.32558078346219 1
0.833385675386757 1
1.02513795144196 1
0.835892974734497 1
0.979214043682081 1
1.11083281905692 1
1.2377875668216 1
1.35705643250608 1
1.05875095595069 1
0.862625187566532 1
0.90323039722815 1
1.096780714838 1
1.11423092340473 1
0.35433873347399 0
1.25472484125731 1
1.17500724884707 1
1.1886058324691 1
1.02520267969388 1
0.511712815941778 1
0.5997208157472 0
0.946006996391695 1
0.636372233085373 1
1.35549889511297 0
0.878928157702769 1
0.783044766171843 1
0.886632714364116 1
0.685523009482005 1
0.634424056966213 1
0.770545370575041 1
0.83912083902281 1
0.545062402561338 0
0.481708876850369 1
0.689178917768423 1
1.40247192160089 1
1.37253942376622 1
1.05515872075889 1
0.801001159924878 1
0.820693541926477 1
0.85483117217097 1
0.959808776233161 1
1.0739821177097 1
1.42546879448429 0
0.812433942937189 1
1.15387304526579 1
0.923885709453529 1
0.828529725180901 1
0.572111689934355 1
1.35844777963911 0
1.22865779342891 1
1.21781473114317 1
0.947873622720488 1
0.978760132333459 1
0.918865111335238 1
1.16469655697206 1
1.11098484098417 1
1.25846352195695 1
1.05369493925895 1
0.489823533202855 0
0.819384036963109 1
1.34690003283435 1
1.11822046885549 1
0.946220087797939 1
0.971938675622387 1
0.661256216888812 1
0.825418466367062 1
0.909156667355966 1
1.38260305366043 1
0.448297006256458 0
1.00078824609433 1
0.654582797148358 1
1.01428797719993 1
1.11401118476151 1
1.14297729468537 1
1.15317976191937 1
1.12067358309394 1
0.898957165527071 1
0.592733255850217 1
1.02915705853259 1
0.911904815868262 1
1.25159791454545 1
0.930631024108933 1
1.10147967892083 1
1.00386121926198 1
1.09107905827062 1
0.847097191258895 1
0.818194645331449 1
1.13389242521461 1
1.24094675989935 1
0.732121364495562 1
0.948307955200464 1
0.97387943862544 1
0.491042445511928 0
0.920449619386959 1
0.961751151343275 1
1.23074347512254 1
0.885386900172182 1
1.14516495665959 1
1.14618361566333 1
0.704864291773917 1
0.559754085045585 0
1.12912044350461 1
1.09612278209401 1
1.00901007716872 1
0.751839122231887 1
1.23747728511642 1
1.13425111925723 1
1.23586747278023 1
1.17688462956016 1
1.35207760747486 1
0.855949417453095 1
1.1130818424465 1
0.978058587724949 1
1.1438975143195 1
1.06992610109154 1
1.28464958770321 1
1.68534187699374 0
1.04774850827194 1
1.11915505973717 1
0.778382346011697 1
0.600355044602303 1
0.900263324393781 1
0.901175898520989 1
1.32812177638908 0
1.33781627380347 1
1.29707067501575 1
0.242400103599792 0
0.761405453774611 1
1.17529930932044 1
1.11707069681335 1
0.822879436401222 1
0.952954228580545 1
1.53417397116325 0
0.883352302917528 1
0.924888147402739 1
0.587122543985672 1
1.06080135028143 1
1.52184564995918 1
0.7612282176621 1
0.76461429130298 1
1.42629246513015 1
0.961048147080118 1
1.10575254847034 1
1.17647543734168 1
1.10827146304252 1
1.17111232401612 1
0.678828844339797 1
0.629861999969776 1
0.942461776360839 1
0.983885040239064 1
0.906118537928184 1
1.28374532964975 1
1.04275952873283 1
0.812992675683189 1
0.855052653232768 1
0.761703973037512 1
1.06743371937584 1
0.94470079890512 1
1.35646640483203 1
1.38409545757983 1
0.978359453407961 1
0.960462911696313 1
0.473427814563609 0
0.929881223304912 1
0.610153537031541 1
1.13557830931236 1
1.03236403434542 1
1.00542895259927 1
1.19726292200615 1
0.817450932150021 1
0.786918787035894 1
1.35671488934584 1
0.81220792733311 1
0.953318951283149 1
0.663411657755908 1
0.951095282095396 1
0.88440792498415 1
1.3736440485978 1
0.659194460309291 0
0.971996533687621 1
1.10949381687754 1
0.912111298196458 1
0.983778698444653 1
0.876428289894598 1
1.08159358010544 1
1.15506547334721 1
1.64545048724476 0
1.23771851205866 1
1.17818894225423 1
0.511914467723098 0
1.15376279377304 1
0.936616105713389 1
1.10128103126131 1
0.813568281594578 1
0.790505096721174 1
0.933203880778956 1
1.01971407491748 1
1.78643775091744 0
0.771735459275644 1
0.980483780403 1
0.305107053840768 0
0.900306796970558 1
0.917912953640766 1
1.07730585730245 1
1.43579545629309 1
0.936865973189718 1
0.675448556782065 1
1.84687486471211 0
1.29140800734148 1
1.08016721447921 1
1.36209596456775 1
1.12190591674477 1
0.975172908324321 1
1.29246469578904 1
1.00859904814941 1
0.180365911288223 0
0.694874248064112 1
0.913756847079424 1
1.07249140953097 1
1.10063697594999 1
0.917623918481857 1
0.775817845332932 1
1.26778032608364 1
1.21102899769668 1
0.758899047695515 1
0.907380440274543 1
1.13180601796464 1
1.13194703208033 1
0.599417528091139 1
1.04945736403318 1
1.23391300277805 1
0.868916678586257 1
0.979156945923863 1
0.980870782785108 1
1.22687562584563 1
0.924377788259615 1
1.53856039042366 0
1.45278759161675 1
1.01069648092924 1
1.1726178888528 1
1.15902382650812 1
1.13336695550679 1
0.995472530977794 1
1.16807709043212 1
1.13178785396304 1
0.817018977931439 1
0.983812566781074 1
0.241245823869768 0
0.718029961949054 1
0.718197054569886 1
0.913914942693614 1
0.820623665486037 1
0.920607827681578 1
0.810571344439714 1
0.718195720305485 1
1.02921154036347 1
0.907789696347611 1
1.21673512041927 1
0.388678996473332 0
0.959611265454492 1
0.743887441030876 1
0.833008248444414 1
1.48388366502742 1
0.624663412595847 0
1.07458065879673 1
1.05180428794786 1
1.32289680053739 1
1.58505672000152 1
1.22254846479816 1
1.10553170196988 1
1.25309347313429 1
1.01478298641698 1
0.781175235216635 1
1.57082314065324 0
0.990355954746674 1
0.831564941053697 1
0.639103160647701 0
1.02306301546241 1
0.775987269097159 1
0.990405322939624 1
0.957681877313127 1
1.05779578612441 1
1.16194315767863 1
0.755605623249245 1
0.457347012908118 0
1.26540796295805 1
1.08724334245292 1
0.981748716678164 1
0.993304052329088 1
1.02113100074746 1
1.07168340042216 1
1.13432667344737 1
1.08215233223509 1
1.29111421791014 1
0.981213628519317 1
0.85970152546133 1
1.17716068700246 1
0.726632741675573 1
0.827321441459001 1
0.751224002120948 1
1.31427346565091 1
0.998786589302012 1
1.00908149030222 1
1.09749571884864 1
0.801285404729924 1
1.45091067206368 0
0.566378060226797 1
0.850520642974693 1
1.31588293412418 1
0.824115212002248 1
1.39678947114917 0
0.637670641407434 1
1.29375136858779 1
0.868111058607899 1
0.91743727727389 1
1.08538915209878 1
1.26071124234818 1
1.16545473233514 1
0.717311675711325 1
1.36543403902092 1
1.30293710233647 0
0.45093127629491 0
0.790836759054427 1
1.02605015984157 1
1.02163690210817 1
0.632335942620205 1
0.725712154977923 1
1.11270242240327 1
1.27968433270245 1
0.887833109024225 1
0.164515348550409 0
0.589588573403765 0
0.663242810194654 0
1.09784976344242 1
1.17912051352226 1
0.776499848085269 1
0.856211029138879 1
1.01586645905754 1
0.829890265610327 1
0.834494066833415 1
1.00973178080136 1
0.802314023288096 1
1.32563988608312 1
1.19348774629289 1
1.26396411352564 1
0.919391868524269 1
0.834988275744503 1
0.679108798228912 1
1.11889638886835 1
1.0445278611432 1
0.502125696465225 0
0.999301704285142 1
1.02085139339369 1
1.2443161915797 1
0.908210129131302 1
1.07806001069843 1
0.84474450721647 1
0.988148704223084 1
0.999051106402393 1
0.959813292045074 1
1.15365857486057 1
0.747984403606528 1
0.860928194906617 1
0.97538252909999 1
0.698718651998589 1
0.873382068474546 1
0.83867843908498 1
1.24994512596868 1
0.785590750030235 1
1.08763923867126 1
1.01041350014293 1
1.22830139518224 1
1.32464040240415 1
1.4156079977535 0
0.969393140090053 1
1.37143544529254 1
0.931531634410531 1
1.14681269334189 1
0.559146905186422 1
0.929568733936317 1
1.07978525057994 1
1.27631021418322 1
1.08618969225266 1
1.58655837874171 0
0.284019630033973 0
0.762191150040645 1
1.01774517316819 1
1.14201768958049 1
1.19394937577883 1
1.0111418525698 1
1.16215596003981 1
0.537492913211357 0
1.24336316601138 1
1.01654065501022 1
0.831429157862818 1
1.03809847447038 1
1.31562180387588 1
0.702077725626481 1
1.23481567605453 1
0.647198727595784 1
1.26046126710847 1
1.28562304853052 1
0.988920594004557 1
0.537352935186493 0
1.09754494281842 1
1.23767418213266 1
1.08489097778594 1
1.1146515674566 1
1.24469837544653 1
1.20960164897824 1
0.740267377448069 1
0.815152503284095 1
0.701311259532658 1
0.937493772796134 1
0.934687988286072 1
0.951861985740119 1
1.49177144045071 0
0.925494152706486 1
1.21691724249716 1
1.08590779406804 1
1.0280536718368 1
0.877447656642903 1
1.13135874737822 1
0.951979980094128 1
1.02375807184238 1
0.798282993022357 1
0.836240311709207 1
1.43728172625488 1
1.22698740463385 1
0.958922575974202 1
0.896069999341148 1
0.561764425936117 0
1.02805437253513 1
0.589762155683718 1
1.31873291896961 1
1.44283193358095 0
1.21744502311492 1
0.993614915601655 1
1.25931408548722 1
0.915300969328215 1
1.37220366398514 1
0.882190506012394 1
1.4060641347293 0
1.21492407923631 1
1.38663124171744 0
0.801713503276358 1
0.762024771758528 1
0.642560157024072 1
0.733702946454752 1
0.868158311152613 1
1.22163018500398 1
1.46202852871858 1
0.786411591256521 1
1.36063681638215 1
0.834874465217142 1
0.746545785490511 1
1.09498204704587 1
1.31523613858544 1
0.962000360897119 1
0.862153155082389 1
1.17102887155673 1
1.54748125090774 0
0.484924912166702 1
0.815193610833596 1
1.00377863413664 1
1.32455967133554 1
1.18226850531633 1
0.855927703850079 1
1.44125197590536 1
0.891065836170569 1
1.40777910313409 1
1.05872846251025 1
0.999287116160085 1
1.16834550501709 1
1.24562326191434 1
1.3860936608592 1
1.01034610222982 1
0.865712623583856 1
1.00197822187337 1
1.25160113083117 1
0.817492790717457 1
0.901532177441322 1
1.08385393954721 1
1.093764503545 1
0.515398382438455 1
1.11909237066656 1
0.774367020248898 1
0.903739418967322 1
1.22462385443116 1
1.03118539549898 1
0.883799946115173 1
0.673653604603723 1
1.06415462010242 1
0.550670071928634 1
0.957847605791875 1
1.04696667632449 1
0.896610080443671 1
1.22215321576904 1
1.90584017383695 0
1.09087548357041 1
0.706716345234028 1
1.30214015258949 1
0.863076322420464 1
1.31212224821984 1
1.15748505814275 1
0.603088160020048 1
1.31586190238979 1
0.83342927293335 1
0.775693027910489 1
1.29478794734908 1
1.34161850553348 1
1.2343144128034 1
1.14316617918691 1
0.905141401604443 1
0.840867791971795 1
1.24262329378779 1
1.15390975368606 1
1.18386593193992 1
0.768144438424765 1
1.1150792769934 1
1.23509261403551 1
1.623494492201 1
0.906984050713006 1
0.872645377380631 1
1.08711661415552 1
0.934048189797057 1
1.12112151662702 1
1.39548256389031 1
1.15725351712582 1
0.81115879990425 1
0.941662171728627 1
1.11081828759101 1
0.645093969799034 1
1.32884731195248 1
1.3948947296514 1
0.712881336256665 1
0.843781919259895 1
0.693428864171063 1
0.751689941399874 1
0.629677772576144 0
1.15134704675725 1
1.2984633639418 1
0.761813574309393 1
0.899851089835369 1
0.95916442649184 1
0.881341499011648 1
0.870674588087765 1
1.4301755258177 1
1.20290634919597 1
0.443381405664563 1
0.77882200464215 1
0.333330018483789 0
1.06361943361096 1
1.14162296363609 1
1.40838848254179 0
1.64060746625334 0
1.10581438509867 1
1.10118433749347 1
1.18165765608335 1
0.42362796531306 1
1.53270375909599 0
1.02291599239603 1
0.476483139144159 1
0.571373541628033 1
1.190767719593 1
0.859771044222096 1
1.33081424637837 1
1.36230392058891 0
1.45043558149321 0
0.99122744696296 1
0.856029841506291 1
0.88384232124711 1
1.02995006706919 1
0.875916697312961 1
0.87375079593789 1
1.00607174594626 1
1.02113245693964 1
1.31292329413078 1
1.07162746305542 1
0.555763492100944 1
1.16145617680995 1
1.33271315727578 1
1.12052856800848 1
1.2916551059215 1
0.926937359023265 1
0.931275668516958 1
1.22499475056478 1
1.14581902589488 1
0.556962630330894 0
0.583890805138223 1
0.940845193528466 1
1.14289780748603 1
1.281485687423 1
1.03865968179119 1
0.782531274969416 1
1.19203770218403 1
1.17558488807206 1
1.11448575972719 1
0.896422050164946 1
0.85501338505422 1
0.936654758044777 1
1.10126207968902 1
0.773262189655171 1
0.841842318390101 1
1.2353749546569 1
1.22369864333392 1
1.07612294472506 1
0.860669372626574 1
1.19040174998821 1
1.26952888490547 1
1.06614688586588 1
1.08026760951928 1
0.585092576151783 1
1.17702598925201 1
1.1732949056312 1
1.02511658050896 1
0.797403025639673 1
1.0118193540955 1
1.12048548228336 1
0.977538227887409 1
1.06492239605033 1
1.10832752461143 1
1.28327928290734 1
1.10534359634352 1
1.14341612174605 1
0.825487418979167 1
0.49811277463086 1
0.55681073900726 1
1.22123016968543 1
0.558135941255943 0
1.15022021869573 1
1.18484767836777 1
0.615820738770833 1
0.880732949644718 1
0.916481541453717 1
0.386958874973843 0
1.06779875340317 1
0.811798065623445 1
0.805450833083513 1
0.750226180612118 1
0.890695556491115 1
1.2253434917869 1
0.953991382361625 1
0.912546123459268 1
1.27190330635186 1
1.08485819178136 1
1.36494009001547 1
1.42915007193848 1
1.14817559032599 1
0.451061090423182 0
0.997864985646956 1
0.97167809562214 1
0.963805398037798 1
1.0394028386801 1
0.934001319544025 1
0.968491851311289 1
0.648681508631667 1
0.814735596514723 1
0.753769306979734 1
0.798770219574975 1
0.653839088482835 1
0.481501671929196 0
1.0770026365524 1
0.459095180653513 1
1.19703777196504 1
1.18330368356916 1
1.36284328501171 1
0.306838013135752 0
1.26485366977755 1
1.39515890609882 1
0.919259781570688 1
0.565078535664149 0
1.14126874397211 1
1.3106016554926 1
1.13650099811913 1
1.04150695932033 1
1.03239385590372 1
0.896576484447083 1
1.70939892841631 0
1.14015354349977 1
1.42320607978439 0
1.40575233813523 1
0.874796848831723 1
1.03075893908639 1
1.19235243670126 1
0.855340915346636 1
0.814405018461889 1
1.14340508644447 1
1.04660311354799 1
1.02753200865121 1
1.33417703392794 1
0.989335975548663 1
1.13117061671474 1
0.900857241401877 1
1.06457995326693 1
0.823564714829232 1
1.6237667424085 0
1.18057242408456 1
0.831719156026961 1
0.436245061551707 0
0.989356650926091 1
0.717236703905544 1
1.09300201344483 1
0.754543730354253 1
0.995004812175987 1
1.20357267191341 1
1.25452149282457 1
1.28040102404802 1
1.01020696503087 1
0.947007241315135 1
0.690246527320513 1
0.871692077251162 1
0.996293819404249 1
0.969772969346369 1
0.827717378312359 1
1.24499378198394 1
0.754220251253454 1
1.15551115141093 1
0.826126275956092 1
0.781991669937425 1
0.872114652580491 1
0.837207002252562 1
1.1422641792691 1
1.54560686830504 0
0.91505293024144 1
1.01027810349076 1
1.26234085135676 1
1.36378243263141 1
1.06554141402497 1
1.29485862975373 1
1.41288555777015 1
0.860380046227196 1
1.07113469546064 1
0.639149473517327 1
0.991937643486001 1
1.00806486448115 1
0.972536495954367 1
0.661937574677494 1
0.738924297507722 1
0.826019761751329 1
0.781867600207662 1
0.825996333881987 1
1.23246297882419 1
1.03424392649843 1
1.22001254793615 1
0.454319832700633 1
1.54593685367033 0
1.01885634248573 1
0.794117503666123 1
1.0212929864079 1
0.34073952361192 0
1.03666372860129 1
0.930525471892149 1
0.941727051833574 1
0.780051240225326 1
0.742666194533781 1
0.867391436871773 1
0.804510761267825 1
0.763719082418367 1
0.949486966108124 1
0.863991183192507 1
1.08139532140293 1
0.746005432747141 1
0.784894609010198 1
0.519339707919224 1
1.1159747369711 1
1.01080994386234 1
0.622686000653585 1
0.932756879157907 1
0.942173859968898 1
0.386934532163099 0
0.957917872074846 1
1.31504936887506 1
1.13238389898232 1
1.12906517251868 1
0.97150056555731 1
1.05601917216606 1
0.804880164850702 1
1.252040161477 1
0.628286393833742 1
0.694332637022228 1
1.12863256936323 1
1.28654115489389 1
0.639124416881225 0
1.09031015671918 1
1.14898252821675 1
1.3297254396744 1
0.736779822940181 1
1.38339155326425 0
1.09886734097016 1
0.938906963336183 1
0.915351934986478 1
1.06755096364697 1
0.941946445920454 1
1.31984988721568 1
0.933462991191762 1
1.60616702626581 1
1.17202340911657 1
1.07702750057335 1
1.12245182526166 1
1.09281770616934 1
1.47306674167108 0
0.615874833860331 1
0.806584362731125 1
0.833271041312179 1
1.07794841563079 1
0.594762862528961 1
1.19049558205854 1
1.14159622856976 1
1.64426257917155 0
0.648889202049766 1
1.45709971349395 1
0.660246098036591 1
0.903110670654699 1
0.646332986612638 1
0.995577180807095 1
1.20977786428547 1
1.02688932523634 1
0.774747641552505 1
1.04831588837895 1
0.860870540471581 1
1.03376619748119 1
0.880771714252633 1
0.51633076831173 0
1.09266432068115 1
1.03601940160117 1
0.808815865611378 1
1.22988274864065 1
0.862091094763288 1
0.245849244987925 0
0.928418855731851 1
0.793320753663969 1
1.12500394527982 1
0.585637812416221 1
0.806981929050906 1
1.22506061167367 1
0.99214971442213 1
1.03209108735119 1
1.18140309014689 1
1.04338842067262 1
0.898637225737854 1
0.843603924747294 1
1.26199145370395 1
1.45067819485683 1
0.816627766911171 1
0.698205273106064 1
0.865218442546778 1
0.802151885583525 1
0.895661023506593 1
0.740276231732332 1
0.793152001605684 1
1.00031701322334 1
0.874128203148624 1
1.30982040845381 1
1.17474046366666 1
1.26512642069097 1
0.809063764518871 1
1.19215725290674 1
0.943251495335257 1
1.06555996391408 1
1.39715664522993 1
1.03983679800541 1
1.22065801207492 1
1.23249150529869 1
1.43117740676657 0
1.21009167701784 1
1.01846136931131 1
1.136036776131 1
1.00860991954852 1
0.853496632562247 1
1.17219711418811 1
1.17831038288654 1
0.95166039450539 1
1.64153363392214 0
0.644228606301659 1
1.12824535642817 1
1.33324639854827 1
0.844265273348824 1
1.38855953395295 1
0.79930850879794 1
0.615565983040968 1
0.985643445231037 1
0.87848529358643 1
0.565944189270413 0
1.15319186157616 1
1.10416293610107 1
0.737972132771121 1
1.17067860594204 1
0.770422018572457 1
0.885048120050668 1
1.19107475553724 1
0.687420642828105 1
0.621166207897279 0
0.961848216451579 1
0.764152123455584 1
1.14626031305413 1
1.17074183800458 1
1.16751389841216 1
0.721167359886571 1
0.624036290501483 1
1.08493149710131 1
1.19433361151397 1
0.814201121121567 1
1.5325971700041 0
1.20676872045979 1
0.62859767751446 1
0.601480443012537 1
0.903693367586172 1
0.832373127036453 1
1.28317731928259 1
1.12939355823345 1
0.970912284407609 1
0.790375197966735 1
0.997053907799453 1
1.31331972739407 0
1.13352151226517 1
1.22471638959555 1
0.999775874243894 1
0.745821535995985 1
1.12581957580067 1
1.04164088872074 1
0.893520290454995 1
1.08425216979258 1
0.86886605936141 1
0.682007938416134 1
0.996524548955019 1
0.927628599942702 1
0.854478239727945 1
1.3728259096021 1
0.870758442056886 1
0.777211453512682 1
0.828962109564886 1
0.739196735512948 1
0.957507505538774 1
1.14592607460766 1
1.30417865681072 1
1.45788102574349 1
0.903933086521996 1
1.13410386482427 1
1.0372796487105 1
0.102964719659283 0
0.906634828055011 1
0.922372477996631 1
0.892204761677555 1
0.926169610425608 1
0.899616580276918 1
0.267478124937915 0
1.03723069098636 1
0.848831904728974 1
0.680895442204575 1
1.23327577234468 1
1.57894662265298 1
1.10853453856938 1
0.424521343857289 0
1.54410956527502 0
1.1574649178191 1
1.01587925612603 1
1.01355852590371 1
0.852428043579033 1
0.847627341755594 1
1.0861806414162 1
1.12696971276051 1
0.72953837470995 1
1.13164439569119 1
0.957194378861244 1
0.970673433053923 1
1.07744775751483 1
1.17070805757079 1
1.17337500531684 1
1.72309506924188 0
0.507669754616159 0
0.945837329633207 1
0.972657441539684 1
0.577856194792943 1
1.41294137145117 0
0.844233639706116 1
1.56259813721656 0
0.876462069629031 1
1.32740506462118 1
1.14000669871277 1
1.32477233872278 1
0.874557317281195 1
1.08436900119535 1
1.3773562363083 1
0.918552411669085 1
0.785929407057613 1
1.0326411496855 1
1.37651087057646 1
1.42063823097184 1
1.2127977808926 1
0.38371698521935 0
0.580594678799141 0
1.11879438984454 1
1.13337770079449 1
1.13439299235055 1
1.14903980829115 1
1.03362453690464 1
0.557126424360897 1
1.419441675519 1
0.99661607950011 1
1.01199651836724 1
0.960949265350697 1
0.847137816467255 1
1.12871499158456 1
1.42890112662272 1
0.894773017819017 1
1.49422592608091 0
1.277313911091 1
1.09529111469485 1
0.912619645314287 1
1.10279468749984 1
0.627693573761298 1
0.344844368568525 0
0.745826724511173 1
0.483059828087412 0
0.955366664225673 1
0.748373550793744 1
1.02702093751547 1
1.13594568150028 1
0.99858963293536 1
0.949134722579802 1
0.91087031592949 1
0.854038401299469 1
0.725749525130134 1
0.857180733415958 1
1.04206248987507 1
0.945647512508894 1
1.06250164668424 1
0.669334042139891 1
1.18923629078708 1
0.681494225962851 1
1.1403787511088 1
1.29084686349468 1
1.27094843604255 1
0.822442448623371 1
1.30044275685195 1
1.04289238515495 1
1.24971735416861 1
1.10050569288869 1
0.936394068589304 1
1.45883716280553 1
0.857967350307318 1
1.18758968194695 1
0.809355857120594 1
0.761133141148312 1
0.712563783672325 1
1.1020959414145 1
1.13446231230654 1
0.635653822929535 1
0.962652353136255 1
0.677501596688399 1
1.22736288675443 1
0.6792358653952 1
1.21374943761942 1
0.842442874764088 1
1.02742714936217 1
1.02630435756986 1
0.912630296513384 1
1.04469491289823 1
0.994812492053516 1
1.08500985089114 1
1.17420932257615 1
0.736910673049252 1
1.09839672790564 1
1.01177127016936 1
1.18906633252294 1
1.2497486607979 1
0.961569362549593 1
1.22912245512575 1
1.19219290431329 1
1.27727238892845 1
0.96282842564329 1
1.03755882673071 1
1.36801608668639 0
0.766108901683574 1
1.29752784744492 1
0.50327835457149 0
0.649449074657041 1
0.974127551427254 1
1.03664761729289 1
0.69558090571974 1
1.24756419905784 1
0.972569448686157 1
0.919387902597174 1
1.02624576463539 1
0.702469175068295 1
0.944723298256976 1
0.948631546350844 1
0.966436674352905 1
0.812375638682503 1
0.811005744008882 1
1.07274819125607 1
1.31512921911815 1
0.453528397201643 0
1.41105268715641 1
1.15704690277799 1
1.11990010164255 1
0.771993049950602 1
0.492080094973453 0
1.52387516485334 0
1.19526797944052 1
1.10422035212566 1
0.77453789842661 1
1.33180415341039 1
0.945030819889039 1
0.792841297048549 1
0.788066795806942 1
1.35210986598491 1
1.37986219949814 0
0.757825559327338 1
0.852822412352607 1
1.21241077925638 1
0.695282871731217 1
1.06265010953239 1
1.3011998924046 1
0.921568754486887 1
1.14904518142955 1
1.41617666483336 1
1.25776229440584 1
1.28832723166762 1
0.721836436309822 1
0.786106679680106 1
0.846643952172929 1
1.07453404728786 1
0.903507876610253 1
0.851251435687597 1
1.01261883319175 1
1.16833766232893 1
1.03743226193701 1
1.0297319695868 1
1.14082748412446 1
0.794033185027206 1
0.989525426941783 1
1.07673089827895 1
1.32767022137956 1
0.827295536317251 1
1.07262560009061 1
1.20975057828113 1
0.866635598179695 1
0.885921637456769 1
1.29616220669131 1
1.57143444727773 1
0.95335591938129 1
0.803971985339686 1
1.28243128176655 1
0.81350809351253 1
1.08960181255256 1
1.01007428096593 1
1.35238124928304 1
0.306339686178062 0
0.468903385665035 0
1.10568290927121 1
0.745550773385575 1
0.944145923476974 1
0.711606104040263 1
1.21578172457178 1
0.73561316373037 1
0.937573098022757 1
1.15150258759809 1
1.25930160796356 1
0.332590936956451 0
0.988930511113209 1
0.895239816068659 1
0.990210239100902 1
1.26932553416248 1
1.00850019369565 1
1.00006300144882 1
0.722204031709488 1
1.31924986604665 1
0.843109688941245 1
0.929611368888029 1
1.16479237293213 1
1.04376437895627 1
1.07599840152273 1
0.980660622373265 1
1.14922360012796 1
0.691459225667985 1
1.53590994763099 0
0.969360514133621 1
1.17839001288899 1
1.28729823029124 1
1.34137071596644 1
0.990867656758898 1
0.98241744944554 1
0.942538566156645 1
0.568986481165601 0
1.37419747393348 0
1.28504230628673 0
0.72236588868048 1
1.20171569917456 1
1.24872700202341 1
1.23956506182313 1
0.803793459134395 1
0.829674774047601 1
1.43498975173615 1
1.37721809048368 1
1.06868092490324 1
0.771450188604424 1
0.865044239255754 1
0.670734789874471 1
1.016178354617 1
0.984731704757332 1
1.56925531370955 1
1.2153160576778 1
0.986307999085055 1
0.957482065451587 1
1.18799575405446 1
0.867002801502273 1
0.688177720016705 1
0.954777333890036 1
0.749835148697787 1
1.16791032771862 1
0.871328168878503 1
0.584677431823109 1
0.928037301171575 1
1.02675003666425 1
0.995455629444255 1
0.773647135059439 1
0.90331398706374 1
0.400591797033623 0
0.756786939661325 1
0.970101032844582 1
1.11374492366096 1
0.679822097051304 1
0.792197149656485 1
1.49832198896859 1
0.892087490047103 1
0.886235781521308 1
1.04525833209187 1
1.06843061211171 1
1.36074161906343 0
1.02314127117984 1
1.07567309848853 1
0.780045114497798 1
1.21989446816279 1
1.21357321178894 1
1.2378264587479 1
0.953569405701707 1
0.679180626825374 1
0.648001977348078 1
0.841166746508614 1
0.944225320501211 1
0.995935027016885 1
1.2800497259602 1
0.925135822844336 1
1.05699637741273 1
0.502056326545017 0
0.749556790206865 1
0.979572345061682 1
0.956776553370633 1
1.25933759263872 1
1.0799254742964 1
1.37948188981736 1
1.66720356030577 0
1.1712501705474 1
1.26740549351502 1
0.762524661753587 1
0.785495680382653 1
1.26800514603528 1
0.682402269265953 1
1.48523265096812 1
0.747285760416016 1
0.949367212797845 1
0.630964048163342 1
0.893421161508817 1
1.22257570155919 1
0.925398839817356 1
1.25304865404589 1
0.795261914183184 1
1.00005832362152 1
0.804453528398699 1
1.44095069282319 1
1.42350998377226 1
1.24004314680109 1
0.992965721913061 1
0.695787781559742 1
0.759853465122701 1
0.822256048007294 1
0.922429198964408 1
0.502248297335934 1
0.967481133453339 1
1.20945850725169 1
0.72206639850247 1
1.06319672132323 1
1.05799799618214 1
0.976989805332775 1
1.25413448813809 1
0.622320304937876 1
1.36166296841732 1
1.17367959591424 1
1.31070522612267 1
1.1386224017012 1
0.613351646493074 0
1.33869583132084 1
1.08188637123734 1
0.879040430954188 1
1.17327978131616 1
1.04238139681732 1
1.81384137270412 0
0.948862000053071 1
0.767184811905342 1
1.13113670232704 1
0.61838808032539 0
0.639805505105837 1
0.899941272899136 1
1.12431571423896 1
1.07505417379025 1
0.785871701620654 1
1.31093650278433 0
1.25364059552234 1
0.572893042616162 1
1.40090665011592 1
1.27889474333511 1
0.944890528106016 1
0.849585057461434 1
0.962135971117838 1
0.852940035680504 1
1.27532582414618 1
0.948176606113636 1
1.01023530886236 1
0.598579583947017 1
1.09000670472365 1
1.32744792825903 1
1.1415316839762 1
1.1702229940801 1
1.25187274463507 1
0.84227644520694 1
0.559352216117711 0
1.30932561540629 1
1.13751156183501 1
0.731264939973928 1
1.03324511713258 1
0.93886606323488 1
1.09178977638584 1
0.781125357373368 1
0.703707785211366 1
0.998541862437449 1
0.853890534604306 1
1.45653171698554 0
0.785520080891292 1
1.05939110586804 1
1.11183031211797 1
1.06232093857595 1
0.632230597055084 0
0.983073613353941 1
0.89729862807359 1
0.755187396769431 1
0.879813757171203 1
0.399993217978861 0
1.05559464603254 1
0.714703556083283 1
0.562583537624448 1
1.16277425416524 1
0.628549002219764 1
0.985407531489233 1
1.10200470904872 1
1.46475645589478 1
0.708275525732257 1
1.01201096582621 1
1.12060992051078 1
0.725007643451082 1
1.18733153358346 1
1.1440416771525 1
1.13300462745859 1
1.47064268580369 0
0.458337483495529 0
0.805636922074922 1
0.881616963110589 1
1.15657491816152 1
1.30891390261348 1
1.15245227838284 1
0.847154763030353 1
0.891182423074139 1
0.814630638766314 1
1.01825461915486 1
0.898444104060678 1
0.906875761408964 1
0.641497670975955 1
0.773674223933931 1
1.18058176481643 1
0.874745373749839 1
1.20424987956841 1
1.04669609025611 1
0.38999835298247 1
1.40827544632652 1
1.1853342726332 1
0.642033832735864 1
0.313547037977381 0
0.676894809310854 1
0.989516310932566 1
1.12705124288264 1
1.14274250705173 1
1.12229682283092 1
0.672477382130046 1
1.31414234415525 1
0.699603554375123 1
0.754890389565311 1
1.2081773171178 1
0.991900740690957 1
0.6478855821106 1
0.948305746562764 1
1.26189112118892 1
0.898607702651923 1
0.53964659650887 1
0.498903012675139 0
0.934872421144815 1
1.19896047311359 1
0.690402850851005 1
1.57329429534667 0
1.48200863075481 1
0.771594136919938 1
1.31737752904645 1
1.19938311476274 1
1.26446915122167 1
0.92117190977192 1
0.919362801487767 1
1.01695399830068 1
1.07278533582013 1
0.538234882096729 0
1.16845549786267 1
0.786452300933584 1
0.976027997538578 1
0.926165051899906 1
1.13038863455864 1
1.01912926311556 1
1.18446491451549 1
0.413163287721249 0
1.35244516763505 1
0.74985451434491 1
1.18535085621977 1
0.911075927171326 1
1.06637964017224 1
0.710504678169916 1
1.07210198553405 1
0.909173796257308 1
0.99034343382921 1
1.07928429443426 1
1.10315155341504 1
0.988497310616036 1
1.05111836169919 1
1.01198174250352 1
1.06290180614969 1
1.11961814543067 1
0.923018199533555 1
0.654582563279491 0
0.985857831724333 1
0.855322004499509 1
1.07623632264515 1
1.09313673651758 1
0.863096931508289 1
1.40834537197228 1
0.879463533946948 1
0.894091705624186 1
0.589914244942153 1
0.853938782535287 1
0.86141380926489 1
0.568327885470837 1
1.07353399496253 1
1.30113958703287 1
1.02696451872693 1
0.675345961527276 1
0.987796143011599 1
1.27454846047058 1
1.09141593872585 1
0.990342555414955 1
1.2548695654253 1
1.25793473370624 1
1.59956227068057 0
1.49387647962474 1
0.919402021841124 1
0.822678423571021 1
0.975056486985594 1
0.908688868457658 1
1.18378652467114 1
1.07727841862275 1
1.34601626174693 1
0.952402344527525 1
1.22084995030247 1
1.20639050066937 1
0.687265273910388 1
1.27666199082153 1
0.536495323348772 0
1.0608542532668 1
1.28639698338892 1
0.886911018465842 1
0.950082380281724 1
0.917985994969689 1
1.36498194247019 1
0.927326253719264 1
1.10354462683852 1
1.26557096818242 1
0.561889765084425 1
1.28123026290376 1
1.33865136592256 1
1.42099863161773 0
1.31263612878716 1
0.625378909217809 1
1.08385167684501 1
1.00833579417228 1
1.08088940142249 1
0.736822835012783 1
1.09595685311314 1
0.713907168441671 1
1.18834212514952 1
1.15354984914419 1
0.647906336531615 1
1.10298128447746 1
1.2169874189009 1
0.704770049763413 1
1.11760205034475 1
0.86588908313527 1
0.473437790260054 1
0.834697154866707 1
0.815762132701476 1
0.951164544736764 1
0.631086863538792 1
1.20870231938881 1
0.798055843043418 1
0.960181260457551 1
1.28159197265172 1
1.12638269861781 1
0.991144905322674 1
1.33345114124884 1
0.798051065475943 1
0.700343929863751 1
0.112873348261318 0
0.760545551433064 1
0.68320369107584 1
0.827299667044501 1
1.12080798016662 1
1.47503694240986 0
0.976834711658564 1
0.739462057534969 1
1.01911864618397 1
0.997594115527054 1
0.607917859195587 1
0.622947840923762 1
1.27275402963342 1
0.967357708196191 1
0.932741282024801 1
0.869908592862813 1
1.08810503423435 1
1.20445919861577 1
1.02479914641944 1
0.589759909891773 1
0.835730785190042 1
0.992378515525329 1
1.0739555179554 1
1.43947352475083 1
0.955105905161992 1
0.713030596660259 1
0.837774485265234 1
0.76032996833808 1
1.10178148371696 1
0.490842456738363 1
1.055234589821 1
0.836749192774782 1
0.746974012554818 1
1.54734456182198 1
1.20311036699396 1
0.979499820250123 1
1.35039101252073 1
0.564139436276826 1
1.23771731713405 1
1.11114810591377 1
0.957217008342781 1
1.02799022688044 1
1.27137282962359 1
0.807922796684911 1
0.843783063269057 1
1.24783469385326 1
1.39124412029246 1
1.14807197230188 1
1.36160141932213 1
1.34718018395861 1
0.905869370183672 1
1.07198422243055 1
1.12556253364117 1
1.14515355028633 1
1.02793463279769 1
1.50002726503309 1
1.00142247260803 1
0.911806890707636 1
0.837494567334485 1
0.795875242969219 1
0.410408592575043 1
1.10195367649825 1
0.958087093996169 1
0.894692393902679 1
1.15460696130493 1
0.983313544976837 1
0.960889388466742 1
0.988203382763748 1
1.0326987165017 1
0.850061360661807 1
1.132878610979 1
1.08081883685803 1
0.799476091645652 1
1.37452503797533 1
0.74955117710116 1
0.999256626822266 1
0.705249685076785 1
0.54883955921413 1
0.735248787913697 1
0.862147385818556 1
1.01312164329854 1
0.864754313727132 1
1.29697751281854 1
1.3062123983136 1
0.994472816670247 1
1.18358580186578 1
1.31837983570294 1
1.24959443567054 1
1.05459965219707 1
1.1077932085633 1
0.64926274832946 1
0.938636531657265 1
1.25537574943605 1
1.10697900150889 1
0.970191268572906 1
0.787721811076523 1
1.21695417979266 1
1.4169726790654 0
1.08043212018086 1
1.08275534074911 1
1.23207181343066 1
0.796315719724957 1
1.03018632673423 1
0.911204765948182 1
1.42127501122053 1
1.10229508342744 1
1.04229396588217 1
0.638131266249134 1
0.821977806549426 1
1.1227800607368 1
0.74888680696483 1
0.737602206758009 1
0.969683749466461 1
1.64895048292246 0
0.861542823327212 1
0.665077342709334 1
0.336463723114547 0
0.930780184827061 1
1.03928165171867 1
1.25765272438138 1
1.11941137432112 1
1.21286843611272 1
1.21569271972363 1
1.11005314435572 1
0.880093585718553 1
0.97809554673137 1
1.45534850169198 0
1.21966220795812 1
0.643472269177345 0
0.967631265851499 1
1.2425480686029 1
1.09546398796831 1
1.19471202721434 1
0.881048908585304 1
1.1336219359759 1
0.526097165069721 0
1.01527426032208 1
0.499045267007667 1
0.934719081853362 1
0.83323574251318 1
1.04143991595311 1
0.88118586425973 1
0.755444889449853 1
1.17030269587697 1
1.03770920622471 1
0.670964728772555 0
1.54270307123919 0
0.991704470186377 1
0.725373817522576 1
0.98408883190277 1
0.96281121382966 1
1.01246937331917 1
0.815680202748051 1
1.35281232970255 1
1.20676136063098 1
1.02827883123848 1
1.06071334509182 1
0.971725216792234 1
0.464618580173467 1
1.2807487118415 1
0.88879848754405 1
0.52732492300704 0
0.478152227501323 0
1.04988381492527 1
0.963917955477509 1
0.957540441517827 1
0.713886968638298 1
0.38878628751856 0
0.466572101420944 0
0.809249050339025 1
0.68801191405809 1
0.961848510059564 1
1.62783295511101 1
0.989003698701961 1
1.0844122010393 1
1.63011906467944 0
0.902982168077958 1
0.766697802069674 1
0.999266561487972 1
0.734504586612225 1
1.57444182907321 0
1.38582678467752 1
1.35943099657042 1
0.985675694268531 1
1.20846853796071 1
0.603867243042129 1
0.921829305137973 1
1.00833829863108 1
1.27021795875101 1
1.01292735183375 1
1.06983455658808 1
0.99418503761036 1
1.03781035310169 1
0.882049226025628 1
1.14527016023886 1
0.977058241882574 1
0.782373876564945 1
1.14372260133868 1
1.28327903620654 1
0.815519702668149 1
1.20075038443021 1
0.880458755780734 1
0.78566455116598 1
0.850689923176104 1
0.540129456974646 1
1.23994425817259 1
0.811294870345051 1
0.721013094894016 1
1.19888359350786 1
1.30578790072038 1
0.536797161073 1
1.20560655013688 1
1.33511004719417 0
0.63712862623146 1
1.0169515378967 1
1.33788206989748 1
1.32270786582164 1
1.20335608636671 1
1.06789841236555 1
0.673587062272926 1
0.754377259972991 1
1.21899358337093 1
0.629144683779239 1
0.537312967751024 0
0.947803294607685 1
1.44097532227853 1
0.704823840660693 1
0.697171097429636 1
1.3588619104374 1
0.871163780785496 1
0.857676622982316 1
0.701889534611121 1
0.892783098179678 1
0.807531350911353 1
1.01084548215779 1
0.912942284732604 1
0.730312596106094 1
1.06396463702988 1
0.991839355679346 1
0.994238780975133 1
0.719284371561224 1
0.776090248451508 1
1.47191861141373 1
0.584360870110291 1
1.23594012239336 1
1.08121851146712 1
0.639814004194061 1
0.76403992144448 1
0.666979043422773 1
1.55646321946951 0
0.8637364557459 1
1.29915690903952 1
0.88339142522643 1
0.982461520947401 1
1.00185978078005 1
0.725793097771417 1
0.567436961402333 0
0.725341873927209 1
0.943701340869306 1
1.09592449457374 1
0.576179569012125 1
0.662352475693011 1
0.878524216163631 1
0.677698133875993 1
0.627296269213963 1
1.02277277093384 1
0.9555194937662 1
0.889242769330404 1
1.18996267869956 1
1.25008939752958 1
1.04736926366598 1
0.980363399591472 1
0.841214835394265 1
1.17560954349769 1
0.778946670152393 1
1.28165612008395 1
1.04160351737592 1
1.2443079028956 1
1.11180365161463 1
0.810054996404096 1
1.16049208850748 1
1.10924058598797 1
1.00483501797562 1
1.0882034404606 1
0.517693711353029 0
0.901733524500041 1
1.47106115529243 0
1.16844655084209 1
1.29045744240095 1
0.471009259948381 0
1.43442223963409 0
0.995929599622525 1
1.03584784574332 1
1.05898614631271 1
1.13844694425363 1
0.868355032276353 1
0.812291475515874 1
1.20553707111778 1
0.984619223237283 1
1.12239035239922 1
1.1540575474878 1
0.899418048822054 1
1.67008740769375 0
0.764642462863144 1
0.566809393066086 1
1.26549762532182 1
1.03305974347276 1
0.620347547660614 1
1.24231032098322 1
0.977699507348973 1
1.14070004231133 1
0.686762289997708 1
1.37516530942713 1
1.21356192756071 1
1.50748698989319 0
0.705655274473685 1
0.681349866979289 1
1.18831350197314 1
1.93493412023003 0
1.13592840891983 1
1.38200864796999 0
0.578728273587493 0
0.785240638926821 1
1.43674547815312 1
1.4153341147806 0
1.19937638670411 1
0.993526201012377 1
1.1447297608436 1
1.01836518086531 1
0.696191368241657 1
0.472269727498931 0
0.997349065748893 1
0.904426880199768 1
0.74837205263887 1
1.12832669046915 1
1.2525982669237 1
1.25277955608185 1
1.28522743034815 0
1.02744574090637 1
1.08173711516267 1
0.756597652615452 1
0.844478412642942 1
0.790734441717527 1
0.60140625021184 0
0.906607574067303 1
1.04716833031125 1
1.12800552497738 1
0.753943959738266 1
1.34590650072057 1
0.759605986231754 1
0.927233854322655 1
1.34483458541425 1
1.14635998087217 1
1.08463319588867 1
0.862537829867376 1
0.953415773182066 1
1.11297048222944 1
0.935330637821384 1
0.509811461295655 0
0.935750871104527 1
0.955597106548116 1
0.852310888945099 1
0.792635794462696 1
1.0305448100894 1
1.06751905372192 1
0.52941676319161 1
0.898696205914264 1
0.564389835635951 0
0.897403613952498 1
1.44571036387734 0
1.2813297623655 1
0.883702654310096 1
0.538987527103452 1
0.976486578100084 1
1.08354672020717 1
0.986223189025908 1
1.18367726720346 1
1.01794549456917 1
0.845745839974824 1
1.21838898732788 1
1.0537226735098 1
0.950445524229197 1
1.0079324173447 1
1.03818074167017 1
0.959656590865018 1
1.29017467300173 1
0.853132629599112 1
1.57529908089822 0
1.14224909187238 1
1.53966025640869 0
1.11391960979526 1
0.729992372783813 1
0.614278175377739 1
0.839917232464964 1
0.650767268430532 0
0.481371499646738 0
0.885951190518812 1
1.1874552849442 1
1.12038387657609 1
0.95247479448073 1
0.873424246485934 1
1.18611083732656 1
1.25388447056884 1
1.19595516235224 1
1.08642396031836 1
0.681048467177567 1
1.03014955199304 1
0.501155260438036 1
1.2109383587845 1
0.506356919790472 0
1.41715659179842 1
1.21469017606884 1
0.458441457430971 1
0.985552717560015 1
0.91376336209075 1
1.23226788356557 1
0.558249584465797 0
1.11991053633598 1
1.05932584200498 1
1.142570863709 1
1.17600936688169 1
0.862879501568116 1
0.954412669644694 1
0.722008595123225 1
1.03612204807855 1
1.03080795267267 1
0.930078519865594 1
0.880382715363517 1
0.361035736137321 0
0.639491849967017 1
0.976939336635728 1
1.00179663466715 1
0.490749716169351 0
1.12040919210834 1
0.845032943089247 1
1.02118049237041 1
0.809315015053629 1
1.31139549357732 1
0.962018212559786 1
1.31356985375179 1
0.98512878200437 1
1.27550286658971 1
1.01970792772935 1
1.26758901036486 1
0.729750603818452 1
0.71095609677908 1
0.916464900052831 1
1.09368750131645 1
0.910844193080812 1
1.35469722513558 1
0.752887547152103 1
0.986560608109721 1
0.986195973374881 1
1.19775477061951 1
0.867807388372379 1
0.943584831059333 1
0.759863617582136 1
1.07017279273203 1
0.765692010631154 1
0.775210903241724 1
1.12407639686146 1
0.831547303718737 1
0.582469527787747 0
0.695531014105408 1
0.86446924454476 1
1.23816743146672 1
1.37202597056784 1
1.40385536214041 1
0.878045788488476 1
0.492710957647344 1
0.753047936022655 1
1.14202913142094 1
1.06987048235293 1
1.09667448706167 1
0.998478971304789 1
0.575856397503623 1
0.862573901719367 1
0.947437332005286 1
1.09177825461223 1
1.0476397936773 1
0.919650857543422 1
1.0855526719101 1
0.880757280831731 1
0.979545687095137 1
1.21710843869136 1
1.26718670545646 1
0.875664310845664 1
0.759323751506705 1
0.932764151637937 1
1.02687683019745 1
1.09336435026773 1
0.317723485467193 0
1.22243080677096 1
1.42695243386149 1
1.11867850655234 1
0.719079206973307 1
1.45008077102611 0
1.06066417697732 1
1.14943161018603 1
0.890265544817276 1
1.05070343656741 1
0.927944100549962 1
1.1769494112895 1
1.30454276259802 1
0.699024831379 1
0.997088407996813 1
1.18513597185759 1
0.975105000303146 1
1.32409613661584 1
1.36313178587975 1
0.564874550984633 1
0.954850623382426 1
0.801099966143114 1
1.09913248042628 1
0.789807493431857 1
0.895720503067794 1
1.00396451367121 1
0.890981776435555 1
0.442462742959231 0
1.28722049021997 1
0.973831583536954 1
1.23017567422212 1
0.614702162456146 0
1.39433516207949 1
0.996123615181633 1
0.953917595316609 1
0.741160373899488 1
0.875524756585324 1
1.23401802285849 1
1.05670069404194 1
1.1531797385418 1
0.851790852514812 1
0.852613734649902 1
0.958473088892184 1
0.515560038652959 0
0.709565897451571 1
1.2480429032094 1
1.21339146307284 1
0.933003126368509 1
0.837440267807156 1
0.947687668972474 1
0.995663541374261 1
0.843489943094354 1
1.29911445786111 1
0.938160570279778 1
1.28756547039657 1
0.821571500012082 1
0.691193803766424 1
1.09409548011105 1
0.683170123241953 1
1.47045292818895 1
0.851602325043764 1
1.00837198398958 1
1.03278915684516 1
1.41232120443746 0
0.843415140980736 1
0.818228797551412 1
1.11100380195033 1
1.10764668039124 1
1.17482893659303 1
0.667791091066712 1
1.2873507561494 1
1.43859824470206 1
1.21453969194718 1
0.96155556825757 1
0.759993407838433 1
1.19391328430245 1
1.64241131225744 0
0.954479520072535 1
0.909354464084996 1
1.37313958254802 1
0.822409456767972 1
1.12037872080468 1
1.21598828564809 1
1.13452948996087 1
0.942190237576832 1
0.957121198770911 1
0.457066379890714 1
0.801451999625558 1
1.17417285133805 1
0.81287272550106 1
0.779771981228081 1
1.22326297535813 1
1.32201797412063 1
0.997790186394015 1
0.971664919901822 1
0.969443418949505 1
1.18745914614605 1
1.25235569588541 1
1.02323254925605 1
1.2309475382264 1
0.921705454795925 1
0.350822073400712 0
1.00690415235787 1
0.854140344653036 1
1.30242152081645 1
0.678760178411775 1
1.10615594341194 1
1.1120218144221 1
1.20607770339283 1
1.26494851144147 1
0.395913167935655 1
1.33190168369849 1
1.07300109658626 1
1.01791869360374 1
0.714482763223125 1
0.901402010193034 1
1.06869396060142 1
1.15904736670284 1
1.12420895087371 1
1.10441841587427 1
1.25581431159254 1
1.07215320922082 1
0.661427873941596 0
0.718442553200023 1
1.72352293803398 0
0.751956190207318 1
0.812616332938692 1
1.10082237381018 1
1.17792688416208 1
0.881554855580329 1
0.738283205916254 1
0.812439227840135 1
1.36512656960099 1
1.18308626180517 1
1.60845008093991 0
1.21852972621251 1
1.13106330485678 1
1.15690845838158 1
0.784500255102772 1
1.05502368820457 1
1.16389801292024 1
1.34707731446571 1
1.12449959017979 1
1.18034569771287 1
1.27614898067703 1
1.09307465432476 1
0.829992950628239 1
1.03824263826037 1
1.060966728278 1
1.0686348492137 1
0.769030211886906 1
1.01837525821505 1
0.964292136435348 1
1.33753877378238 1
0.553595013306077 1
1.0107764462154 1
0.924607184455421 1
1.54890745507464 1
1.03254696225365 1
1.12941918683595 1
0.589669823940171 0
1.46596741057786 0
0.828363545711888 1
1.03277130218618 1
0.945126162232971 1
0.780452670467796 1
0.885826122330964 1
1.13991179781977 1
1.15408555875921 1
0.536122427880513 0
0.74991898059133 1
1.124447746924 1
1.01394201989518 1
0.980958556846191 1
0.967654827959395 1
0.62527754694675 1
0.992125638122026 1
0.939670855861226 1
0.598862294550503 1
0.687517005183081 1
0.827080208493575 1
0.408125612096194 0
1.06119702374027 1
0.836918877914422 1
1.14514292062645 1
1.09291109745872 1
0.754135660554498 1
1.04490437762403 1
1.24151381571664 1
1.31020173601788 1
0.522853753304147 0
1.07990494627528 1
1.0904359006693 1
1.177520232309 1
1.17912832439065 1
0.85887137606308 1
0.92897263328187 1
1.30566396284384 1
1.17333962979095 1
1.13873271184383 1
1.14480086471737 1
1.05504211389154 1
0.830717140106708 1
0.924056820587894 1
1.16791506084755 1
0.789626604058962 1
0.611500554919655 1
0.568071076136683 1
1.36462529284913 1
0.708655270813349 1
0.171209085567042 0
0.895761422619309 1
1.25538563873239 1
0.829116088574733 1
0.636769055383739 1
0.726896029551881 1
0.733406437494945 1
1.17762833585977 1
1.12236518505216 1
1.10892273222152 1
0.551032182092289 1
0.80095683047223 1
1.08567605396587 1
1.1099326181322 1
1.15683469252738 1
1.23993087361476 1
1.02789709438567 1
0.8774198375695 1
0.892830099916737 1
1.06144954440178 1
1.33463861996083 0
1.16879737453881 1
0.928045256802259 1
0.821619908277958 1
0.861810004239088 1
1.02852361851212 1
1.48893546963424 0
1.08746754537174 1
0.79515198354716 1
0.353752732096886 0
1.05939819428613 1
0.993504542531612 1
0.977761369204419 1
0.83921178371778 1
0.778599616548769 1
1.10991554676736 1
1.08390030418459 1
0.480644405216995 0
1.53270980627792 1
1.03530724609555 1
1.0356414335021 1
0.868297790124258 1
0.628601258113083 1
1.40626083340983 1
0.599172762580084 1
1.06648039367857 1
0.736518105859467 1
0.974207988260928 1
0.992119827519454 1
0.878117656934355 1
0.941926051256617 1
1.22009583064434 1
0.886883428532947 1
1.01772560176923 1
1.11173616748233 1
0.540172372798751 1
1.16619476317681 1
0.755720238438154 1
1.24657869582737 1
0.755141366824099 1
0.615659513458507 0
1.0874550877809 1
0.959038062223833 1
1.21915978680874 1
0.892903259537201 1
0.936969722748527 1
0.78844842368134 1
1.30730841809842 1
1.18840379698053 1
0.962776876936229 1
1.27669053543275 1
1.30606573614797 1
0.929234757702237 1
1.54913286915575 0
0.957247006308526 1
1.12849700772693 1
0.976938050279946 1
1.27257983144007 1
1.04577293785515 1
0.776289311703968 1
1.15693452488295 1
0.786169439844584 1
0.487549963062596 1
0.915288257302671 1
0.979150297820428 1
1.21744677300532 1
1.26643626386733 1
0.793401897159455 1
1.20786741945073 1
1.47589426059186 1
1.07808955702903 1
1.07196122328735 1
1.27618811196901 1
0.755015542493579 1
1.00688823209326 1
0.841924624951818 1
0.520775173001795 1
1.00957931595277 1
1.48150908287461 0
1.18575039305277 1
1.18667927628609 1
1.08308758216804 1
1.35580467134968 0
1.16999521995308 1
1.1747901839819 1
0.799463694599718 1
1.26799138918108 1
0.899188182603592 1
1.14921161017363 1
0.75969423681979 1
1.31452008698412 1
1.01789312943953 1
0.596020387867275 1
1.53128207386643 0
1.19216469888565 1
0.719807081240687 1
1.01382910631292 1
1.15549903369817 1
0.899929755489946 1
0.879900541672737 1
0.984638137122548 1
1.14922242560684 1
0.929333545414518 1
1.14674241890635 1
0.659393923072842 1
1.03762433350804 1
1.19875024749748 1
1.16354125494037 1
0.646333418857401 1
0.957772517924197 1
1.01800377040043 1
1.16613722150199 1
0.653610033033118 1
0.778098696514664 1
0.913291009287033 1
1.0683696700448 1
0.574833261730914 1
0.734002559128821 1
1.17005962751179 1
0.859295236182265 1
1.13971574441325 1
1.31480902193496 1
0.864590498030937 1
0.995776208456291 1
0.905949436447316 1
0.976449948789702 1
0.658567492048722 1
0.967885429909489 1
0.752718668213313 1
0.776388249211866 1
0.51768547214284 0
1.2084296504277 1
1.21077576273904 1
0.90261049549897 1
0.905093971743021 1
0.808656323179362 1
1.01523367524542 1
0.278271082383813 0
1.04446288199446 1
0.847931845470463 1
0.201011991381187 0
1.31784915084168 1
1.67079179667526 1
0.981709302095533 1
1.36109666095449 1
0.823645283992019 1
0.817820074843712 1
0.357339129128777 0
0.836092495481128 1
1.40698503012027 0
0.695508897168233 1
1.05391993117653 1
1.06811080916127 1
0.732957863149599 1
0.842592976192464 1
0.727756386516695 1
0.992935343924625 1
1.26099681759857 1
0.84687340833494 1
1.3567007570629 0
0.965920354252184 1
0.973054544491396 1
1.25439587480288 1
0.805783518473651 1
0.962716029750907 1
0.935009531501799 1
1.28116716162539 1
0.860617485171109 1
0.806391348126251 1
1.45078374128294 1
1.10856345527796 1
1.00731036160803 1
1.27931653179404 1
1.03295610436127 1
1.12284285814527 1
0.47854259427997 0
0.65835667994091 1
1.12167745356638 1
1.24829925329287 1
1.15987102495917 1
1.18075582987602 1
1.09272821692129 1
0.909099496222789 1
1.14152789077917 1
0.892605323458406 1
0.682545115119307 1
1.16477919878169 1
1.04382752560915 1
0.907015793603693 1
0.73000597439094 1
0.947818597834781 1
1.02801499436405 1
0.886888186394407 1
1.08872453783859 1
1.08752389946366 1
1.27423347169738 1
1.33410494894981 1
0.885047705039243 1
0.993501093251021 1
1.48373375597383 0
1.09427507779939 1
1.31884963449601 1
0.649064193337386 1
1.14775873526931 1
1.26838230470038 1
0.392786463190353 0
1.00676763012214 1
0.859619387596331 1
1.07726685246984 1
0.883400261623527 1
1.15073066909703 1
0.7155660357538 0
0.711305548217013 1
0.974872487750049 1
1.03848496016926 1
0.879893418237818 1
1.05304810250155 1
1.4757638704023 1
1.23303240515786 1
1.07504310580189 1
0.657030830220333 0
0.524401679635951 1
0.667171072374042 0
1.2204157455977 1
1.41250111869841 1
1.24199627132528 1
1.20739782030434 1
1.14383355027409 1
1.00879208478557 1
1.24190096190602 1
0.967032508850087 1
1.29768440262686 1
0.444440620356978 1
0.810540178671959 1
1.15136159121417 1
0.910873780736272 1
0.83166354332345 1
0.597647733434956 0
0.591279251972 1
1.29794160193937 1
1.32098421989822 1
0.955840611082182 1
1.55752203772047 0
0.981033036084203 1
0.95385895153022 1
1.00104357271369 1
0.91231784885107 1
1.26616458881795 1
1.72335703259105 0
0.711246914749211 1
0.748605992833947 1
1.0828033566762 1
1.07670253380548 1
1.20345949926324 1
0.564316468040202 0
1.53031251696287 0
1.13218510814412 1
1.26955081611122 1
1.05592017905725 1
1.08702989411468 1
1.34000306668672 0
0.827916061869895 1
1.13125505007412 1
0.628651847331774 0
1.15367015763964 1
1.48873480553342 1
1.09732901746631 1
0.598776374733995 1
0.999997931011967 1
1.1423531363279 1
1.19940044753428 1
1.42367151685064 1
1.00824655248374 1
1.02977480197529 1
0.51669523957197 1
0.939221241068999 1
1.27419202764309 1
0.983055494961119 1
0.698799968924282 1
0.81537923856777 1
1.4024828020788 0
1.14594041525296 1
0.695604442491851 1
1.24396324809748 1
0.763447843057613 1
0.523926666225604 0
0.749236734376276 1
1.12668995231451 1
0.619930538692403 1
1.11986274501865 1
1.20592753274226 1
0.685155596348298 1
1.01175788675089 1
1.26544053574145 1
1.17855306985018 1
1.13353886522393 1
1.34303194410286 1
1.02883781005237 1
1.50456473631505 0
0.495376553923428 1
1.27255873825632 1
0.467623137702663 0
0.948284760328445 1
1.20141655740102 1
1.18671186994886 1
1.02308459814 1
0.861750149801231 1
1.39739058082663 1
1.16546472569767 1
0.544131024973443 1
0.93706599050647 1
0.899745793146734 1
0.96365791593544 1
1.33729492996451 1
0.908731429621621 1
0.384264582202564 0
0.763808915766453 1
1.21585398290567 1
1.10815514246748 1
0.469938819660894 0
0.919825173699777 1
0.844844703531658 1
0.825498376381774 1
1.61241136398777 0
1.18408939789096 1
0.679195112338023 1
1.30958935640734 1
0.526632642285625 0
1.58977775836095 0
0.855866208439335 1
1.02687056674548 1
1.33981405743932 1
0.909075122292164 1
1.2960082043719 1
0.923950332811323 1
0.629306534620758 0
0.873203388933855 1
1.23227516730943 1
0.983202779329066 1
1.20827648223445 1
0.989676638398471 1
0.902233579349506 1
1.0143101048688 1
0.889716508533703 1
1.33872257780323 1
1.2728836375521 1
0.792342648943078 1
1.05318113466408 1
0.758741219713618 1
1.00814532278048 1
1.33580863357492 1
0.854918826048687 1
0.284726577972511 0
0.475924304683166 0
0.657367378612559 1
0.823465891536269 1
1.18831432386165 1
1.06015636182504 1
1.14949399800667 1
0.903681285216368 1
0.764310193259454 1
0.829331659908958 1
1.01908959013171 1
1.12498780207916 1
1.05750753918804 1
0.844800403682755 1
0.953094811472141 1
1.23073384720507 1
1.03757542692685 1
1.56436120451765 0
0.736459118914412 1
1.10431761392344 1
0.410030796651634 0
1.10699077252892 1
0.815567893384555 1
0.905098176581021 1
1.06542364021574 1
0.810224086287957 1
0.636335893852917 0
0.919878548164458 1
0.641952921858816 0
0.894016652977233 1
1.27330043147838 1
0.989174471723636 1
0.659252084300642 1
1.12863767919438 1
1.16952697163269 1
0.9284234415546 1
0.641655875035819 1
0.728807194839812 1
1.08416958732617 1
1.33498590802502 1
0.469568866199764 0
0.983131457616492 1
0.902978421677071 1
1.13386041872685 1
1.12491433334704 1
0.784504787475918 1
1.35875224786924 1
1.04799437392069 1
1.1320028216689 1
1.37056733421544 1
0.714547647717708 1
0.921912328349835 1
0.807365833190332 1
0.959585899543959 1
0.65391399442612 0
1.60242093341295 0
1.34690805618959 1
0.920146219320465 1
0.893619646815944 1
1.22521207783905 1
1.13779736027625 1
1.02017948685249 1
1.02756412538184 1
0.898499500878774 1
1.26931258147856 1
1.0616466039225 1
1.46597863495769 0
1.38083267585643 0
0.817619569498248 1
1.52252374617871 1
1.14773848092285 1
0.773540997956319 1
0.940308511533961 1
1.14312402295604 1
0.848838732860893 1
0.816549706276872 1
0.948692211015877 1
0.867133309624254 1
1.15769294721528 1
0.660401706478046 1
0.834366708246573 1
0.703412206116301 1
1.05213964483054 1
1.04478163095708 1
0.934286898882962 1
0.784076174383865 1
0.521861438216731 0
1.03053501294457 1
0.657825042010761 1
0.954467883551757 1
0.495464031909137 0
0.937270623858473 1
1.36315558685443 1
0.845585269999836 1
1.23057021710828 1
1.53533945198447 0
0.941913979563128 1
0.926847240418551 1
0.919200208492743 1
0.965748382187006 1
0.882363269759579 1
1.33406720954153 1
1.28524488215557 1
0.743950734197853 1
1.09659716084653 1
1.14690626438135 1
1.15259082531844 1
0.235132042537365 0
0.779903174372473 1
0.848352678710949 1
0.750108709810053 1
1.1724147831863 1
1.29158607516522 1
1.32719521739233 1
0.449917030094266 0
0.822136895335037 1
0.845101546899979 1
1.38981963879697 0
1.20635379179827 1
1.07804479848055 1
1.13401954840874 1
0.784405455612875 1
1.02853619179334 1
1.17965045719884 1
0.816269559113233 1
0.677950143296031 1
1.31128489063969 1
1.16161617521655 1
1.12969120256765 1
1.21388058404397 1
1.35503749233845 1
0.892436397367688 1
1.25638953064415 1
1.04425766794555 1
1.02241573697746 1
0.941588295441659 1
0.977221487922414 1
1.2009370785574 1
0.883610912004394 1
1.0843675993207 1
0.875983782610217 1
0.661801349845733 1
1.08844684233936 1
0.909510063740725 1
0.640284645087326 1
1.2351989693775 1
0.694424463025916 1
1.10344039601328 1
1.05160474485307 1
1.00589108970788 1
0.997054462796573 1
1.32208855064173 0
0.778054489694048 1
0.900774245622002 1
0.775072796764474 1
0.894129712359172 1
1.36673547889837 1
0.925394986707376 1
0.885627649512034 1
1.10864604449679 1
1.20727154044343 1
1.30575518012753 1
1.56172524294141 0
0.938475187399366 1
1.45636950646833 0
0.999141039233813 1
0.778294352171093 1
1.13166352698031 1
1.15730163246523 1
0.941572626290607 1
1.15408033465304 1
1.32204029617289 1
0.756773238898324 1
1.27982809754522 1
1.08418311761446 1
0.657947997735298 1
1.05086191641941 1
0.612040963762326 1
0.764927054709948 1
0.774105992834051 1
0.975404060777431 1
0.884805327203959 1
1.44283152948024 0
1.22802269836129 1
0.87654094495261 1
1.05545421252569 1
0.86423797438871 1
1.03335234438407 1
1.49162011254746 1
1.00428517748935 1
1.06705209383008 1
1.12364556130612 1
1.2363252311591 1
1.22418891084634 1
1.28618772820062 1
1.13410487413207 1
1.10806103765453 1
0.657388440398288 1
1.14495298850862 1
0.936396563958426 1
0.744950928940507 1
0.585414822734738 1
1.06553617155574 1
1.08658827504675 1
0.67364178948968 1
1.22586849472727 1
0.944954830473154 1
0.956951492592989 1
0.973313293901634 1
0.595262490737136 0
0.804063885864605 1
1.02667133728029 1
1.29757739830418 1
0.775890398868797 1
0.697711027404938 1
1.23538782409975 1
0.939532259307378 1
0.989911605765744 1
1.20915791728046 1
0.931253339444228 1
1.04859145657008 1
1.17402461960806 1
0.606562544467445 1
0.810963568394163 1
0.782065118498976 1
0.712968512458809 1
1.0322932543254 1
0.954193339354447 1
0.961843592529044 1
1.04136601430866 1
1.16458618896103 1
0.897026615998499 1
1.46709743753719 0
1.06876816841896 1
0.980870856100795 1
0.646142340030811 1
1.17948252523075 1
1.09596911976202 1
1.09156693182128 1
0.756795230685935 1
1.04760251299651 1
0.756694619472452 1
0.758024026210154 1
1.07776381578301 1
1.06397579423928 1
0.905364343364277 1
0.743665273491188 1
0.593921763937291 0
1.47186364173339 0
1.09500589243466 1
0.859381348034684 1
0.702393194194206 1
1.22267898995182 1
0.827145884361219 1
1.2336135826868 1
0.84136953402377 1
1.24374756015399 1
1.11591349586843 1
0.920230582072413 1
1.20009514131858 1
1.58976253800248 0
1.34810486715045 1
1.04270308522954 1
1.27973939049692 1
1.29056742223149 1
0.717699287677226 1
0.880521288967654 1
0.62273698433135 1
0.862170344787712 1
0.999316861167529 1
0.709935052436797 1
0.909260744475757 1
0.948161950708953 1
1.21467569311343 1
1.00838858853965 1
1.00273696777595 1
1.4243376723674 0
1.36181098973252 1
1.41830246692333 1
1.06382485964334 1
1.31790253624532 1
1.11513335987931 1
1.19730373822755 1
0.9706168739697 1
1.04565568307438 1
0.777274797755329 1
1.42624345927592 0
1.17029860652328 1
1.16204543153281 1
0.824444517884102 1
1.41149848306486 1
1.10877414135397 1
0.953758140737049 1
1.23102655956845 1
0.997806600584003 1
0.851554582386629 1
0.95108633715367 1
1.17221179357577 1
1.16980004535958 1
0.920748531167259 1
1.41024918654653 1
1.02485304357212 1
0.914672050313666 1
1.50503440569623 1
0.50737969622855 0
1.30532494098377 1
1.09564995298019 1
0.686722991322952 1
0.75502844769258 1
0.993946145115307 1
0.935858196035057 1
1.11969802147526 1
0.866086821756989 1
1.37375253464226 1
1.2506913061444 1
0.909966611050899 1
0.639797453615781 1
1.29942719213086 1
0.957444858908995 1
1.42561599947376 1
1.08565006401584 1
1.0570700376533 1
1.23061616733291 1
0.611081931044379 0
1.63607013471026 0
0.72887982832352 1
0.550805235476903 0
1.3294847599762 1
0.943345131364928 1
0.871328118835222 1
1.07764186493902 1
1.28739812975529 1
1.1273619963704 1
1.33333378097282 0
1.27618850947046 1
1.25892239353716 1
1.36380042273811 1
0.810537817377153 1
1.59615997877018 1
1.1755895876848 1
1.15699079320591 1
1.24633207407264 1
1.10852848951533 1
0.879269975022829 1
1.32429941437016 0
0.616931860997658 0
0.799495437520646 1
0.870555683408654 1
0.937308224729923 1
0.831431027230569 1
1.11523903244323 1
0.946322808646831 1
0.759862181319835 1
0.593667648239819 0
0.413301260000735 1
0.899530216354531 1
1.12900942894811 1
0.6915298205506 1
1.04840980888097 1
0.894642496809414 1
0.474316529114532 1
1.40364118037429 1
0.559356571153557 1
1.79894867046871 0
0.814281807052969 1
1.61782079769945 1
0.488843682448489 0
1.30912351763738 1
1.3244143674299 1
1.02891922738032 1
1.39734867606449 0
1.1098238761625 1
0.680995268424961 1
0.976734204720364 1
1.31350377983275 1
1.06883498257928 1
0.975277941617938 1
1.02962187940366 1
0.871556548881004 1
0.977779897581085 1
1.30421639021781 1
0.666980266046581 0
0.642792081185519 1
1.16706446532441 1
1.10580012884344 1
1.12011042685689 1
1.08883064709286 1
1.15013940369674 1
1.14348432586083 1
0.607637865681163 1
1.2426268547301 1
0.89979785115504 1
0.836196255990595 1
1.89790879585467 0
0.553195674353625 0
1.02451903586733 1
1.28608006523429 1
1.02291769580454 1
1.20912019258016 1
0.406775153355671 0
0.696949687200348 1
1.44361139754083 1
1.23159091712233 1
0.77004985031423 1
1.10782197120029 1
1.3516730029544 1
1.16421007304026 1
0.541181491362522 0
1.24107360865741 1
1.03557318232558 1
1.15439267008525 1
0.414538539834864 1
1.01491592960457 1
1.41091546516936 1
0.661862650575591 1
0.989384645209889 1
1.35932475072816 1
1.36546671259152 1
1.34057132754235 1
1.21997051285875 1
1.07617222194998 1
0.908408306267336 1
0.733479791261646 1
1.31242990498907 1
1.07211063631916 1
1.01698771119575 1
0.820416535206909 1
0.860379756987919 1
0.783782982472922 1
1.02177138477812 1
0.947375879407792 1
0.750353618567058 1
0.899554427956447 1
1.24707570867314 1
1.54207017682592 1
0.962821623795318 1
1.32786766622486 1
1.40713294481377 1
1.42300978637863 1
0.785751826040266 1
0.896351493158592 1
0.913697539210974 1
0.741234335882463 1
0.917335217926144 1
1.37826015243529 1
0.876114981798375 1
0.641069811672497 0
0.870908735817928 1
0.985362402696708 1
1.05770679389421 1
1.34634107284746 1
0.391130594785317 0
1.19484282897779 1
1.2820668462645 1
0.91640716496132 1
1.07308976087696 1
0.599217385196964 1
0.765062054939701 1
1.10537512154427 1
1.28982918537791 1
1.02356907870553 1
0.924135139418884 1
0.794161267108295 1
1.0051726448946 1
0.895520867132346 1
1.00163838954899 1
1.3356118907602 1
1.22860650192457 1
0.900362714870266 1
1.02911975094519 1
0.778323570524317 1
0.750323414231436 1
0.928433789744606 1
1.49598831582106 1
1.14857222866369 1
0.950136272025173 1
1.19417950947446 1
1.11657272623997 1
1.15067952041652 1
1.10236694589175 1
1.06773169829124 1
0.452499383342021 0
0.690659581378606 1
0.97314586481572 1
0.871773010418561 1
1.53382222004734 1
0.944088989053986 1
1.11402284561078 1
1.04550938511766 1
0.866281650793885 1
0.523188432205683 1
1.13833550806622 1
1.66688732177811 1
0.847491420168886 1
0.446805051748378 1
1.00657667271853 1
0.984214798525186 1
0.968046026726225 1
0.741592117905825 1
1.38102822546189 1
0.88799116204032 1
0.581352901909949 1
0.601487729203155 0
0.830930363743216 1
0.445891069966954 0
0.755678667156682 1
0.736958423926741 1
1.25227215242694 1
1.18625622363352 1
1.20535556585949 1
0.729901676557555 1
1.33879989024418 1
0.941173871807932 1
1.09893154692052 1
1.03062892768655 1
0.703186407798039 1
1.04497571203667 1
0.805339192142188 1
1.4244644943323 1
0.937254128590002 1
0.887618866589645 1
0.904393193870715 1
0.92686140830873 1
1.15618870852703 1
0.854892977757683 1
0.709051250864698 1
1.15229350144438 1
0.898698344837221 1
0.752228853893892 1
1.01484817427409 1
0.964539177286765 1
1.10004382444157 1
0.862850771941317 1
0.989619266573757 1
1.14125754398024 1
0.974455711074021 1
1.15622582410134 1
1.06885781658437 1
0.532928647028579 1
1.05959765981554 1
0.960616350385448 1
0.975142149258529 1
1.22018216821335 1
0.570358385770638 1
0.996930264487561 1
1.19758304382 1
1.05787014411474 1
1.23240179500168 1
0.959540782437386 1
0.783006823340614 1
0.820939197913728 1
0.469225592692643 1
0.721415219907981 1
0.884526428607381 1
0.831843402813445 1
0.937825939082029 1
0.948201315142481 1
1.18273731891818 1
0.777868521749872 1
0.77486161137409 1
0.66884445837877 1
1.10539403264065 1
1.26797272250291 1
0.727456533146957 1
1.12988798523765 1
0.849695415534442 1
1.02101158813538 1
1.16853425260075 1
0.605829441391116 1
0.95079162095322 1
1.12745860125394 1
1.39661885646441 0
0.920431693367819 1
1.52616122349607 0
0.469245200414091 1
0.729211468907385 1
1.01615190342525 1
0.962954064537663 1
1.0479506342048 1
1.20003971404345 1
1.24980557596994 1
0.750204819832975 1
0.62807878829095 1
0.721371486926115 1
1.03754115761559 1
1.3907109098469 1
1.08403137950865 1
0.702188067294512 1
1.20430830296065 1
1.0818051545561 1
0.907279988840484 1
1.21845366800664 1
0.686450617185932 0
1.0932502411696 1
1.04171442356552 1
1.4715607685573 0
0.7585755448641 1
1.8536853741646 0
0.997584813283029 1
0.851563274917297 1
1.44379499729183 1
0.953099574173261 1
1.26621245882735 1
0.841074523971019 1
0.483108339237306 1
1.13880611020754 1
1.33791640404452 1
0.925295616406684 1
0.99712416924606 1
0.941101912442981 1
0.882606890105707 1
1.26210868865623 1
1.41880191380109 0
0.819207912052845 1
1.37217131824815 1
0.957174321564439 1
0.736697669984827 1
0.614757925452389 1
1.16052038589527 1
1.22327939167254 1
1.37910380621695 0
0.999576283403028 1
0.817176773294361 1
1.31096356444205 1
0.941812505300573 1
0.36110810406956 0
0.735779602325751 1
0.851548704105951 1
0.876402267255072 1
0.866595323496183 1
0.863952223083325 1
0.960913254653733 1
1.18597886666958 1
0.930214757408837 1
0.843489059778112 1
0.776099104355414 1
1.09943910958562 1
0.904133225004362 1
0.834693074576039 1
0.894698801377993 1
1.30240571213966 1
1.135430257948 1
1.05673585936645 1
0.0942454438536738 0
0.474509071960742 0
1.15918424296432 1
1.17929322035821 1
1.18477283620792 1
0.907157310607712 1
0.712173277982473 1
0.790380864126916 1
0.868567630733482 1
1.66021395753542 1
1.20119252426333 1
1.24644861858499 1
1.08275635835565 1
0.738743257308476 1
0.863608348792198 1
0.885455668822056 1
0.935933656747938 1
1.12716817012419 1
0.755381200135769 1
1.41604346434809 0
1.31219816632892 1
1.2584975723552 1
1.3004278008121 1
0.968031461657836 1
0.949068006250843 1
0.955979865615182 1
1.08303124467907 1
0.801028372838137 1
1.28226403166837 0
1.08544074508099 1
0.621554479842198 1
1.16791375501464 1
1.42370412612675 0
1.12628465564391 1
1.25380529920515 1
0.62353524658428 1
1.34732293928281 1
1.25843402691419 1
1.00111542700505 1
0.899805991099449 1
1.00343962737643 1
1.21496834368326 1
1.3180881958451 1
1.16368785568924 1
1.29961062824556 1
1.39589007428001 1
1.19700020448186 1
1.48303155849267 0
1.17301081802592 1
0.60127349628897 1
1.55524782975862 0
0.746234274883063 1
1.44462264665755 1
1.05764104953735 1
1.21546311416277 1
1.18064954247658 1
0.831576797509136 1
0.795494101342223 1
0.957835914719198 1
1.02731675673699 1
0.858597453639474 1
1.19172806371295 1
1.30225393367527 1
0.883143551752712 1
0.80547869461692 1
0.700157569208392 1
1.27716154795473 0
0.870586641204647 1
1.17040208440773 1
1.089601426635 1
0.97121445288173 1
0.831715053943001 1
1.36547988376993 0
1.18217234844122 1
1.22954138390109 1
1.24261791114299 1
1.20130867110369 1
1.11757953572753 1
0.756144340103545 1
1.08606605521344 1
0.756069142655549 1
1.21874729698995 1
1.03177583464876 1
1.19884042989926 1
0.676388143525725 1
1.28926348951072 1
0.63428701093158 1
1.14181894332669 1
1.05922457545206 1
0.811153870000872 1
1.25019291996885 1
0.743613868666074 1
0.89296313716379 1
0.986899582782286 1
1.28224459226185 1
1.16688445720583 1
0.764155841683198 1
1.473240536793 1
0.737699988149545 1
0.919642060437113 1
0.660949845098568 1
0.721786820871803 1
0.88342006475197 1
0.657967282715937 1
1.45244037271385 1
1.07229512887566 1
1.19391634864978 1
1.02041346904222 1
1.05886696920555 1
1.27500144145971 1
0.97453961312818 1
1.05436298448349 1
1.08821577818183 1
1.33033478792355 1
0.596132999115755 1
1.18824675568307 1
0.944135814953244 1
0.787702919205169 1
0.768688531516153 1
1.45312519580165 0
1.31904110954966 1
0.897920615598883 1
0.677179791956289 1
0.913346564287724 1
1.3262763459503 1
0.869694913273331 1
0.816155997592298 1
0.67769351904318 1
0.737735963652929 1
0.882796525716804 1
1.09910392884251 1
0.969502782938736 1
1.03930910522923 1
0.560569656750886 0
0.935097111353763 1
0.916672542432289 1
1.29235440343005 1
1.03462017306814 1
1.43389021323843 0
0.964423112004609 1
1.29776879509621 1
1.12147746672913 1
1.06103718211983 1
0.758934666919727 1
0.94102718628176 1
1.03700228243363 1
1.41302326329637 1
0.715077469513388 1
1.17701897368885 1
1.24830743245031 1
1.0423120758944 1
0.95822477469851 1
1.27010164376668 1
0.99340010408344 1
1.03110187511368 1
1.47075021593032 0
1.32486444911246 1
0.930846319011688 1
1.46606056563805 0
0.431336648371164 0
1.30078909481844 1
0.708130934638958 1
1.37296163927083 1
1.12408274401049 1
0.67601252040547 1
0.753082370475088 1
0.909749937925198 1
1.13797834927349 1
1.24157262293956 1
1.14228049227905 1
0.83480176402247 1
0.791799750994582 1
1.12758553335791 1
1.00403629664434 1
1.01046928989105 1
1.03705931525355 1
0.792107880044432 1
1.25557152062635 1
0.979565519243622 1
0.988030961504913 1
1.05761465698112 1
0.759948271121423 1
1.33118150918249 1
1.03632044876246 1
1.35227627046959 1
1.42045508460805 0
0.934666305168885 1
1.04128138825985 1
1.05807725115221 1
0.568731925550164 0
0.814311415982541 1
0.736197738299563 1
0.823309149774436 1
1.10700694478912 1
0.817002164120629 1
1.25950214178881 1
1.33895922331886 1
0.791684476431169 1
1.05406795412252 1
1.22961220979204 1
0.859043537185336 1
1.24083371222337 1
1.09354120649637 1
0.97410883650025 1
1.02484506837 1
0.330283680654604 0
0.819860894053691 1
0.891257003656613 1
1.01469420928018 1
1.46116007644757 1
0.841302911604634 1
0.491851539477279 0
1.52204910172862 1
1.26865880712719 1
0.411651903964459 1
1.02314959640938 1
0.923604340872169 1
1.80657887077069 0
0.959220300107474 1
1.38284956045552 1
1.01619056072574 1
1.43842043460018 0
0.732562378087256 1
0.846773445847597 1
0.661341866961963 1
0.796288691748046 1
0.78861063956195 1
0.902658357629068 1
1.28279262175815 1
0.987275304490071 1
0.702371416544539 1
1.09005519796087 1
0.561535276021897 0
1.12898428781389 1
0.751354665342635 1
0.847387491207453 1
1.46030865646227 1
0.490716171134948 0
0.744529846146147 1
0.500267831963243 1
1.0788142272141 1
0.941281177494657 1
1.01992483729237 1
0.845436464634274 1
1.15420933988346 1
1.8860353382139 0
0.854248993636009 1
1.30068316330105 1
1.36150135102494 0
1.76698607629148 0
0.876601835644283 1
0.849628553284927 1
0.877277659635699 1
1.23397688575379 1
1.13452834583529 1
1.05766674082599 1
0.865004365746977 1
1.01198622305622 1
1.08668749062222 1
1.05726050663421 1
0.493392659683206 1
1.11728337155572 1
0.641134384106074 1
0.941117917409941 1
1.07232266003355 1
0.99610303189714 1
0.79311243319181 1
1.08290679792791 1
0.683584654636684 1
0.572348667753567 1
1.30730147872477 1
1.15823602484269 1
0.67445120706362 1
0.77263182649987 1
0.548014218948313 0
1.03339130934672 1
1.1079528194789 1
0.24391181741762 0
0.884397757087303 1
0.947872818979233 1
0.996617228781183 1
1.29692861154947 1
1.48372801076216 1
1.30751122166492 1
0.741834766254166 1
1.09346152282861 1
1.38731572242244 1
0.793359295630227 1
1.28169324801832 1
0.940584038165445 1
0.680740607902794 1
0.944536559945965 1
1.01117462578549 1
1.07619760354268 1
0.980850851231294 1
0.994642675724838 1
0.760890597540497 1
1.06924819444896 1
0.658944504306535 1
1.14805170763277 1
0.887640753998665 1
1.13702858421264 1
1.00064521849705 1
0.999109205973629 1
1.24335413191227 1
1.40882115274505 1
1.03628527158149 1
1.07835317322671 1
1.15032406127909 1
0.633182070277549 1
1.29841974090936 1
1.31626194489736 1
0.83896451662235 1
0.687759450740922 1
1.37884190097925 1
1.70114728169916 0
1.1023542000033 1
1.23395289416834 1
0.83482909346138 1
1.04039058368325 1
0.733080967917522 1
0.768366450070224 1
1.09905479464272 1
0.607931856389497 0
1.39523385104522 1
1.13678919294883 1
1.10585998994633 1
1.25195710267022 1
1.0691022212743 1
1.07746118314559 1
1.17087130725938 1
1.12418256030739 1
1.20777268071849 1
0.980995417124616 1
0.66537642567404 1
1.09919075027094 1
0.570583856159978 1
0.983482832138788 1
0.892131335820504 1
0.924562735144116 1
0.900304076592095 1
1.39155049508718 1
1.5982285790071 0
1.26645303044974 1
1.37506946447636 1
1.01408883327035 1
1.17968235494951 1
1.20967526395275 1
0.949089390445509 1
1.02475164273623 1
1.39058966334049 1
1.09016276356482 1
0.798875371640515 1
1.18115806878917 1
0.699863080860279 0
1.01746964434516 1
1.22144953134049 1
1.21343685214894 1
1.11968995793413 1
1.23828631122492 1
0.638397872333742 1
0.978810574056798 1
1.19137084744151 1
1.07522203842509 1
0.808201150748284 1
0.945591787795693 1
1.23378267371654 1
0.355384725280103 0
1.34424534868955 1
0.698143925683517 1
1.13492881591918 1
1.14176575399711 1
0.895582521616959 1
1.16222446261532 1
1.06462273883627 1
1.25281404421677 1
1.2275355046589 1
1.0918720052916 1
1.22045256316918 1
0.934850561529886 1
1.0183998947713 1
0.852100614421211 1
1.58829806763939 0
1.26214506941149 1
0.590996421375431 1
1.58676883791067 0
1.07415683419959 1
0.810568330642422 1
0.567415215983438 1
1.36108728105299 1
0.569795762094757 1
0.652632421412074 1
0.767354417668327 1
0.96368045974587 1
1.20923363225938 1
0.900800031890749 1
0.551569453024611 0
0.949494747121295 1
1.32767671838894 1
0.999209447223479 1
1.0232411858741 1
0.908554811771331 1
1.3216216530451 1
0.740073218009567 1
1.22192780407231 1
1.11194498808731 1
1.24915186319468 1
0.7128619213802 0
1.21888313133713 1
1.28389940929918 1
0.902133720170698 1
0.873588112990585 1
0.968239985459115 1
0.429225185998525 0
0.767464886623476 1
1.05511171373845 1
0.989266478932811 1
0.97141015411966 1
0.804474791007803 1
1.74972145474083 1
0.634406929424129 1
1.38396886355352 1
0.868842788812811 1
0.662775610550919 1
0.565644446303716 1
0.561181023450656 0
0.948357827382074 1
1.28443699885884 1
0.970396880322562 1
0.900370690399453 1
1.00411527921178 1
0.805668514050028 1
1.15836699944489 1
0.986689195223646 1
0.797435208689561 1
1.26944440860757 1
1.04288051885226 1
1.20722349367121 1
1.00490011673625 1
0.725322840551358 1
1.19099872064997 1
1.29852227476414 1
1.16672446764102 1
0.935601249101762 1
0.654210121870184 1
0.492967137813527 1
0.947790966968827 1
1.00628854964325 1
1.39900504142184 1
0.74965771263011 1
0.628874272425665 0
0.653975375663253 1
0.586708043620866 1
1.10719848657905 1
1.20023310022767 1
1.35899011447692 1
0.709523175652704 1
1.13509621162706 1
1.03694528972142 1
1.03164359978264 1
1.12683738337533 1
1.11645677350162 1
0.933173565126658 1
0.679639917912682 1
1.26920050818158 1
1.2713101511007 1
0.848505055210872 1
0.979828379307871 1
1.15123206581293 1
0.628588507074325 1
1.19930191564221 1
0.884987503775002 1
0.755214672556381 1
1.24681298060571 1
0.843625529094973 1
0.816225718060881 1
1.19012741332528 1
0.808067471818439 1
1.13572300246991 1
1.32713830353425 1
0.894463151687099 1
1.03709343960529 1
1.05745333956668 1
0.829546483604269 1
0.881100614608407 1
1.10736160032293 1
0.885281573484953 1
0.998808212933531 1
0.602126620662361 1
0.94354618302548 1
0.593876116376379 1
0.905894725876647 1
0.805524303706291 1
0.975907357056306 1
0.796421600535851 1
0.760000379991031 1
0.805436507377972 1
0.780691964583712 1
1.01463250930608 1
0.964501974318577 1
1.32784131206839 1
1.27736602859194 1
0.624910866565938 1
1.21311613487538 1
0.855362935673469 1
1.27465592796471 1
0.317202727490786 0
1.31012991505547 1
0.9434546482957 1
1.26598755916323 1
1.17601503950698 1
0.870367957738275 1
0.947055831469873 1
0.148554687922724 0
0.799503420003936 1
1.11536196828286 1
1.11743204140065 1
0.82034912889313 1
1.12649936534421 1
0.768272127047212 1
1.16000203977302 1
1.28306390258357 1
0.549398222922533 1
0.751774259161135 1
0.971991439423391 1
0.937917395607544 1
1.12348045072216 1
0.742349532612148 1
0.975262967554239 1
1.07704048708738 1
0.323402148054934 1
1.55873351946079 0
1.11472884587387 1
0.692057774039247 1
0.46327511024808 0
0.930291368689453 1
1.12457251312286 1
1.29822956056085 1
1.20702770302099 1
1.75591557033931 0
0.570502281600479 0
1.13713355675903 1
1.24316796822874 1
1.62180329787569 0
0.83854189437342 1
0.984454539477509 1
0.715082227752338 1
1.35928070816198 0
0.953708589889463 1
0.967541499250882 1
1.13053077784949 1
1.13856042343715 1
0.783294724284777 1
1.17009006813706 1
0.889374963357558 1
0.967270125144283 1
0.994628774627934 1
1.2214121611573 1
1.02250176840155 1
1.17280608810258 1
0.651133507135887 1
0.452842823923166 1
1.14603707704807 1
1.4435668184836 1
0.883106058174786 1
1.09263732124884 1
0.580847326392113 1
0.967140628133051 1
1.2144976140088 1
0.478498690915677 1
1.08387620893943 1
0.723400753352406 1
0.835792335688424 1
0.795378211005069 1
0.978527795668896 1
0.534155214982326 0
1.11363426935354 1
0.907501548535637 1
0.943747312211377 1
1.57179693812494 0
0.9867711195969 1
1.25108084622826 1
1.35946179798764 1
0.756624513078457 1
1.01235554276015 1
0.908337141514898 1
1.22486734530159 1
1.49590161998033 0
1.1118212200827 1
0.904732904871023 1
1.05475060933807 1
1.0596961554949 1
1.49483337643152 0
1.22004457142681 1
0.666910899254586 0
0.698682153847875 1
0.91098318170017 1
0.924305355159665 1
1.39024900734845 1
0.981166695055065 1
0.706026998848851 1
1.04014880600343 1
1.27877300905652 1
0.885813600906946 1
0.937011806587844 1
0.966020964632279 1
1.10004416638952 1
0.656492853811065 1
1.20610754508799 1
1.06208211855527 1
1.06124046782064 1
0.60512480734317 1
0.834510804017506 1
1.08770900346444 1
0.887902662377927 1
0.891532164186687 1
0.527689868069594 0
1.25055393268848 1
0.980406553072289 1
0.897659243206468 1
1.05016736582077 1
0.573607252083576 1
1.10617207578562 1
1.30958617861586 1
1.06398904401058 1
1.26018142086318 1
1.12068996239109 1
1.29100293845224 1
0.879651698934222 1
0.738395462415777 1
0.876875960392366 1
1.15390863851965 1
0.864931682771952 1
1.15896433219634 1
1.06082161153431 1
1.31908732585112 1
1.07561206435856 1
1.17554134652297 1
1.28347185631418 1
1.27121000822648 1
1.2499606335342 1
1.37341846790089 1
1.1420507234289 1
0.943662522283337 1
0.902466917206609 1
1.10508843107274 1
0.526243510282309 0
0.927671463429701 1
1.09861138762789 1
0.949118908518768 1
1.04692097587551 1
0.601376669775385 1
0.840332842487947 1
1.09731160652995 1
1.19411403945511 1
0.775272518943839 1
1.13970442853448 1
0.788769540547565 1
1.09248728736822 1
0.832183655191901 1
0.911398937701865 1
1.10079307445325 1
0.646649787858894 1
0.705007556096409 1
0.667573798821228 1
0.889636552169352 1
1.13812416186433 1
0.929613365531837 1
0.824705320831298 1
1.16572950731537 1
1.30929743366669 1
0.519805346401081 1
0.899500726021873 1
0.485563623507159 1
0.708843686488667 1
0.962287324174964 1
1.21147652094185 1
1.25140028984769 1
0.823399132135529 1
0.524419321267964 1
1.12410203871544 1
0.977679614071578 1
1.43505151514633 0
1.1199886427232 1
1.01760212577101 1
1.04547374914121 1
1.14228022617581 1
0.782322124709031 1
1.03038435038469 1
1.29097990125801 0
0.632467193771949 0
0.747148964326425 1
1.01699039777229 1
0.815593472908933 1
0.901248308533109 1
0.966871875902386 1
1.14113612316059 1
0.782004333070591 1
0.855156213829762 1
0.619815719924188 0
1.28133497629103 1
0.898794676065616 1
1.1643023105856 1
1.20589313023397 1
0.670250662230116 1
0.367340490598063 0
1.38280210279971 1
0.651360496589925 1
1.17002011204662 1
0.824392697123539 1
1.00967320190674 1
1.01220238659531 1
1.10122463784889 1
1.61334397848821 0
1.20071808356398 1
0.696391955142355 1
0.813800571255852 1
0.568924290936037 1
1.30505864641215 1
1.07053853313495 1
0.649650582755624 0
1.27967023444752 1
0.839984333783133 1
1.22492392610752 1
0.692899063066203 1
0.650763500458994 1
1.3716291123532 1
1.07129494726104 1
1.01206900574489 1
1.74276917777253 0
1.12659372032799 1
0.76959200398716 1
1.08600319262338 1
1.05097261445133 1
1.10578062945602 1
1.28853369081946 0
1.26602249570312 1
0.895773423286967 1
0.777176651335988 1
0.744303670506053 1
1.34160768857035 1
1.26113371996284 1
1.41685408739241 1
0.600749539801727 1
1.20316598073906 1
1.22442934387458 1
0.851299605533668 1
0.854552895153886 1
0.763445225455406 1
0.91964572126262 1
0.559936119506732 1
0.883442519512494 1
0.608063333376109 0
0.679486893796804 1
0.982406314454354 1
0.866342674200333 1
1.09103508240437 1
1.05737500659798 1
1.51911422732431 1
1.14424788598111 1
0.79878389816307 1
1.34451292177218 1
0.262595199663547 0
0.572504936037353 1
0.942588462717542 1
0.396511213812064 0
1.55104607069072 0
0.975604598789108 1
1.03697351486556 1
0.77072545192165 1
1.23817721591697 1
1.24924787990907 1
1.26361558096146 1
1.12878942769278 1
1.27843453904392 1
0.889643795890521 1
0.648478596023488 1
1.03082140783453 1
0.924762758771255 1
0.54933303658649 1
1.05989869581213 1
1.19193186356799 1
1.04635465298543 1
1.22584693330044 1
0.766895294100273 1
0.750331527771837 1
1.1775786134203 1
1.11576556281696 1
0.875798900461535 1
1.32218113826479 1
0.877487285316095 1
1.07565297129815 1
0.929991685094243 1
1.37569566672474 1
1.12257101002055 1
1.08777555165145 1
1.07769010098578 1
1.15817427236028 1
1.50382227803829 0
0.910181824696029 1
0.864305928622663 1
0.589171807087498 1
0.4691235392005 0
0.832913141047779 1
1.32104518284117 1
0.464670502249166 1
0.910109913135578 1
0.856937621496875 1
1.09930973740736 1
0.754953377383638 1
1.20359095410692 1
0.790911753672548 1
1.06164467404461 1
0.815447871147678 1
1.18402889095543 1
0.895233438397447 1
1.02057945083568 1
0.997180073267869 1
0.784802171188544 1
0.762378525596515 1
1.06003392789006 1
1.44962949618837 1
1.41134627842939 1
0.990724080013689 1
1.32543587919238 1
1.44589414450315 1
0.996633047214638 1
1.07542713819139 1
1.01133657058442 1
1.32389785272077 1
1.16915469604938 1
0.26457466576965 0
1.15756497921119 1
0.93860721790961 1
1.29557700561808 1
1.20796691929649 1
1.09044004597971 1
0.977890663795772 1
0.925736589450587 1
1.49133541711716 0
0.837484184387442 1
1.27873528802163 1
1.07193917969144 1
0.755447610385778 1
1.29917665281094 0
0.781062055348925 1
0.992682089885532 1
1.20374831654637 1
0.87291709195767 1
1.05987571402099 1
0.97934905330351 1
1.08765848703832 1
0.833535538792616 1
0.81890674094371 1
0.74837891452294 1
1.19684743655799 1
0.941612703078181 1
0.861378382604824 1
0.906647663891907 1
0.878988187801354 1
1.26447346562258 1
0.811702644196147 1
0.292439041543161 0
0.977979600120284 1
1.25801178784401 1
1.08867710999142 1
0.743628087090051 1
0.938966960028556 1
1.23771412769966 1
0.988444225477543 1
1.11622573884434 1
0.864920694822548 1
1.48707131970461 0
1.35812950926208 1
1.04163567831246 1
1.37720387750288 1
1.01827984098219 1
1.1824060141916 1
1.2408057944992 1
1.32690825549946 1
1.13677294091116 1
0.64342008232838 1
0.628481995367089 0
1.04562871684677 1
0.970536597848261 1
1.3572163928482 1
0.903190602186983 1
1.30770249735117 1
1.02614488551783 1
0.97743081822067 1
1.0818988469913 1
1.05916387098817 1
1.21290281578764 1
0.771366223259956 1
0.933259709304652 1
0.749556976906787 1
0.818779497805617 1
0.980970721448392 1
1.23801768387487 1
0.653056747188622 1
1.32071893914704 1
0.861862748253871 1
1.03665650870526 1
0.959544164265632 1
0.881126039394688 1
0.967452661523976 1
0.990077142887455 1
0.987962620916155 1
1.17375981677099 1
1.05551855535198 1
1.01554201790926 1
1.3222065877447 1
1.06263288918836 1
0.63955911703986 1
1.2209870564009 1
1.32656389403163 1
1.03481088972072 1
1.05177224546855 1
1.01340715108127 1
0.859992153890196 1
1.39307923137523 1
0.683294624772165 0
1.19332032774747 1
0.449062858136491 0
1.05296703717809 1
1.10734746230103 1
0.797071802858321 1
1.00036828455878 1
1.17445923110287 1
1.15123933484773 1
1.13503515246746 1
1.03668787555916 1
0.688077657566962 1
1.01216068534575 1
0.658838427708266 1
0.986724602433698 1
0.6453643452865 0
1.3931078169183 1
0.933331023174203 1
1.38533890046231 1
1.18116914036338 1
0.977971659350398 1
0.759866873917236 1
0.827029541337032 1
1.0983554922466 1
1.49324407671881 0
1.16747248583201 1
0.950194549362023 1
0.912804308773359 1
0.972888170746393 1
1.33220175638323 1
1.04841704148156 1
0.527926217627721 0
1.29846992688027 0
1.27048922348505 1
0.917786529583857 1
1.56114390785823 0
1.08414794020866 1
0.887561494671247 1
1.25170180197842 1
1.33208241219973 0
1.02452516725539 1
0.804088082673775 1
0.891357901597742 1
1.20536232009678 1
1.05700434603988 1
1.5079555354299 1
1.24119606174685 1
1.44019681856727 0
1.12254913865248 1
1.01616894600791 1
1.17810641732653 1
0.961473910251888 1
1.26908299998529 1
1.0221619194355 1
0.81139994948459 1
1.6433625866667 0
0.826712931240148 1
0.691507882782624 1
0.46488067708554 0
1.08395763215028 1
0.8153391791027 1
0.927302245144449 1
0.958471381022079 1
0.775005080959292 1
0.658150149472508 1
1.25426979235841 1
1.09236118217387 1
0.866900144029075 1
1.03130172299932 1
0.842885104925063 1
1.0937099162703 1
1.09681002381307 1
1.13345381644208 1
0.876305733596647 1
1.16548728458486 1
1.18122329857523 1
1.15339138121612 1
0.89217873203177 1
0.904153151164781 1
1.20010401202212 1
1.14909465365212 1
0.927804966989518 1
0.813670698976242 1
0.963887722217354 1
0.974739994145843 1
0.939311492247602 1
1.20002181054842 1
0.901645963605856 1
0.823953227828773 1
0.568872110742449 0
0.871327317737041 1
1.36947375400213 1
1.32635793261392 1
0.773383415319473 1
0.870941831197111 1
1.27113754907014 1
1.07977544426412 1
1.68284520249996 1
0.879419739520992 1
0.973255942560264 1
1.04589988879534 1
0.482522933824389 0
0.817780637114267 1
1.33275547948588 1
1.3148464039193 0
1.20418750017189 1
0.920032211916383 1
1.23338198004155 1
1.02397985305637 1
1.25129656417626 1
0.816618130747197 1
1.54081181539675 0
1.01608483813326 1
0.994026242760267 1
0.666991609121687 1
1.02941785358412 1
1.32966549722174 1
0.750232864392764 1
1.35548419182996 0
1.20743124518094 1
0.666097873573775 1
1.38786145136307 1
0.700881561970894 1
0.746120370270497 1
0.826502254330766 1
0.600613974594757 1
0.896575632578055 1
0.923017031623738 1
1.36100838301079 1
1.28724738484578 1
0.893419079147316 1
1.20745914766457 1
0.9109896064495 1
1.14583714969002 1
0.981388037482122 1
1.34954872916516 1
0.776677096533264 1
0.849915416438891 1
0.932860549373053 1
1.39111004892373 1
0.48911776078994 0
1.00485766135297 1
1.2861748376463 1
0.835180270292231 1
0.989580817593868 1
1.04749411730788 1
0.812280407359061 1
0.798489027923315 1
1.14111863017469 1
0.776081296328808 1
0.974385826367537 1
1.08441399496512 1
1.03971615932483 1
0.694933932647711 1
0.801334926427592 1
0.544370871785966 0
1.36618485943775 1
1.26186168935783 1
0.529580532653003 1
1.52800303840558 0
1.50704756170596 0
0.82051930832435 1
1.05008326329956 1
0.971711586461727 1
0.843648244261502 1
0.931164076203068 1
1.19046114564648 1
0.974149244871156 1
0.955970530381938 1
1.00333287965561 1
1.04135675289626 1
1.30930344015289 0
1.31785659921341 1
1.31990331655075 1
1.25490134825186 1
0.673446273216576 1
0.976669156960814 1
0.989306957027144 1
1.3800269773541 0
0.662689630236557 1
0.496718351282851 1
0.987406481382558 1
0.709067259835789 1
1.31089541404969 1
0.898780026379616 1
1.46831276267587 0
1.48336771793295 1
0.886763269516045 1
1.45114292523399 0
1.11839101768906 1
1.09591158913011 1
0.510195814063347 1
1.26011571020303 1
1.2298612705859 1
0.458017391482777 0
1.29905132906238 1
0.673928839554508 1
1.19120962520583 1
1.03453096735781 1
1.03026139995983 1
0.935782267232584 1
0.971554457490417 1
1.10693354399355 1
0.63471085133906 1
1.37397359321148 0
1.29651876570806 1
1.55462437832493 0
1.08593302713649 1
0.962570518898312 1
1.0699128637151 1
1.22749527053509 1
0.947629233070994 1
0.830862075123432 1
1.0937283409886 1
0.8279446846036 1
1.0480452874278 1
0.704354263779935 1
0.628115165195585 1
1.20760381170106 1
1.19813529435017 1
1.50508701580449 0
1.17596975286251 1
0.960010247266925 1
0.975684897260909 1
1.71789188993036 0
0.88921854788215 1
0.7965749726389 1
1.95836778915171 0
0.929522939943651 1
1.01100285936945 1
0.449462362662786 1
0.992304842653916 1
1.09398548769491 1
0.826104433499004 1
1.44360667154332 1
1.32960546017087 1
1.10933084993409 1
0.842396630171043 1
0.972384774725344 1
1.07810430799139 1
0.876580613747159 1
1.04622008400688 1
0.84416648406344 1
1.29421969680437 1
0.800050306590317 1
1.37188772258155 1
1.11321556623906 1
0.75986910474152 1
1.11843958601357 1
0.970049021435684 1
0.510306631784729 1
1.33995459570819 1
0.798393165785157 1
1.50374423446379 0
0.766272552289755 1
0.71175835410325 1
1.09716100338564 1
0.917430637032564 1
1.27992655964558 1
1.3001449629672 1
1.58231797130616 0
0.855699123524232 1
0.823365551356534 1
0.461243414583146 0
0.519399132877697 0
0.794862733413365 1
0.502244965824778 0
1.19826762924564 1
0.820107034794369 1
1.24341632598807 1
1.02275666178217 1
1.09126748180678 1
0.777048815788694 1
1.26748897961892 1
0.984917213585769 1
1.12237619841148 1
0.683450736481217 1
0.828477790009703 1
0.904834555526339 1
1.21284332191568 1
0.549717650681835 0
0.561902824809476 1
0.50512529641633 1
1.11023076777911 1
1.03377452453138 1
0.866127626520521 1
0.963886861494403 1
0.991333374187795 1
1.06197135464532 1
0.835179435458011 1
1.36956797926546 1
0.974286998107275 1
0.888918864159843 1
0.672338812570194 1
1.05643822714332 1
0.987321357665058 1
1.04377490862507 1
0.44862924421864 0
0.830484194559139 1
1.03040919547268 1
0.910173838502492 1
0.744512812645689 1
0.899236093162319 1
0.631361858671385 1
1.16150768125173 1
1.06566917863482 1
1.12243563032337 1
0.840101554252562 1
0.658104611902021 1
0.833596149755704 1
1.15682977568614 1
0.853739608443915 1
1.0500062026966 1
1.2718135775665 1
1.23984239347898 1
0.92149357513625 1
0.958387939819777 1
0.896357477884048 1
0.875589448027109 1
0.813092008902093 1
0.598317497433958 0
0.582035132192535 1
1.19595589007979 1
0.551427718319814 1
0.707886928707407 1
1.40072378223516 1
0.803794991518798 1
1.20132840460614 1
0.746305596552102 1
1.02366935592657 1
0.505587330557264 1
1.29894925939266 1
1.04028051972288 1
0.978092810056008 1
1.34238931855286 1
0.961724434555842 1
1.31564652042005 1
1.1579749128535 1
1.04912538272918 1
1.20249473759752 1
1.30207583643059 1
1.13314439222775 1
0.864464704722733 1
1.18112344638156 1
1.11291090407669 1
1.08618007841355 1
0.965255810642409 1
0.75638338773659 1
0.792793149251836 1
1.19901078911275 1
0.918777052784717 1
1.33813294364514 1
0.786339393658307 1
1.25489244395988 1
0.911720219568425 1
1.30124505882736 1
1.08361669217083 1
1.35433322309751 1
0.915015843872404 1
1.37076169659288 0
1.10590654380132 1
0.985698314252131 1
0.728129161334889 1
1.11105789523634 1
0.814818354805504 1
1.07295748742897 1
1.08340239367301 1
1.30936255374335 1
1.13369548800744 1
1.12824879464538 1
1.06084776877464 1
1.44513169515942 1
1.25572865400844 1
0.905159273757203 1
0.898549142253339 1
0.893831332229153 1
1.06903763796824 1
1.04407429074168 1
1.12174789839999 1
0.867327804992635 1
1.38218429032067 1
1.16346665119795 1
1.08056211965376 1
1.59252901332658 0
1.19292349775815 1
1.25159800148197 1
1.01533161153758 1
1.44823739566689 1
0.728226013136842 0
1.15393248115955 1
1.22452958059086 1
0.933837316117821 1
1.26183038080078 1
0.454444610981712 0
1.37630749476253 0
1.12368269692007 1
0.694533836719538 0
1.04939371112522 1
0.825900559529708 1
0.759565440184397 1
1.47275417189625 1
0.789793002422699 1
0.804132688222051 1
0.905721300821205 1
1.29659402700811 1
0.936379890822012 1
0.931786345727617 1
0.570364327707334 1
0.7695786975923 1
0.714217858363083 1
1.1172911097408 1
1.21160403850845 1
0.515156487171641 1
0.851251074886806 1
1.16996449919953 1
1.13777305686776 1
1.27085543258012 1
0.540750768436649 0
1.19040725239909 1
0.892993253852568 1
1.02515095415317 1
0.805167306744909 1
1.45734355217986 1
0.852444866416103 1
0.830447488307183 1
1.27988568563948 1
1.20143605778829 1
0.918258349808097 1
1.49021201257563 1
0.934821647174286 1
0.967412089346804 1
0.717439049900377 1
1.18589164942279 1
0.41918117462285 0
0.772931174457723 1
0.700706870457794 1
1.39939680207518 1
0.951450246913644 1
1.03924794963154 1
1.24208785674501 1
1.56292121091507 0
0.904920912458003 1
0.935831014384767 1
0.973827705178629 1
1.27830944174351 1
1.0975776021255 1
0.906453079264008 1
1.26470191147189 1
1.22628934255198 1
1.45905654740447 0
0.780556350995533 1
0.30972302361656 0
0.545180457540334 1
1.19770297063742 1
0.889693471188301 1
1.03187107936954 1
0.842007528603383 1
1.14421147243896 1
0.853142763181782 1
1.30047568315202 1
1.06331724861453 1
0.988941373376643 1
0.912821936287739 1
0.582081170895657 1
0.893359990271231 1
1.11989528956537 1
0.966930108569186 1
1.6083853588846 0
0.724764806885935 1
1.28164356680422 1
1.41948880285878 1
0.707242100748375 1
0.870296128693399 1
1.28613426631622 1
0.789122390601851 1
0.579291169980565 1
1.07641026486593 1
1.0279164791916 1
1.23740649597531 1
1.19278172124911 1
0.964625907713717 1
0.790629769097707 1
1.35382267772794 1
0.893645423474228 1
0.843967884464457 1
1.04469089360203 1
0.520013869206281 1
0.827052203887431 1
1.27618058794 1
1.16242305178988 1
0.720771422369899 1
0.612077875510501 0
0.932865322838225 1
1.04914470705594 1
0.830965483925901 1
1.05023082874956 1
1.17970323367543 1
0.922039207638934 1
0.745661063094828 1
0.799578491416426 1
1.03511859633349 1
1.33947816970828 1
0.48825584969708 1
1.05381233553117 1
0.925550470762139 1
0.721875490581869 1
0.909723096614815 1
0.893048106566027 1
1.4659014145239 1
1.19844271721894 1
1.25586938394701 1
0.806563117428783 1
0.989092548188821 1
0.825785839857754 1
1.00106751976691 1
0.778629677256076 1
0.889930285112405 1
1.00763009990168 1
1.43597719082003 0
0.541926697948766 0
0.872303028628883 1
1.16080178721877 1
0.823181581450596 1
1.31312488668618 1
1.05232811244604 1
0.78386123216836 1
0.814532477602728 1
1.13383763451028 1
0.843013049213691 1
1.44735863019608 1
0.858439700446861 1
0.978811835243753 1
1.31116403993499 1
0.881139755774089 1
1.01732617935826 1
1.16350302289833 1
0.709478460599794 1
0.802034014180052 1
1.34529908642906 1
1.01527656328682 1
1.14209019057054 1
0.848909158747468 1
1.07049712440645 1
0.953020556586823 1
0.976410905372907 1
1.08536470249277 1
0.982263372290919 1
1.22169482795653 1
0.678737332202835 1
0.916232201441631 1
0.834076072433981 1
0.728953071530301 1
0.793897251602692 1
1.43693715178991 0
1.52338101441031 0
0.647506691111572 1
1.16212539687514 1
1.34577018959927 0
0.643158172928533 1
0.908918390947375 1
0.981622536589242 1
1.53463679046679 1
1.1279458682914 1
0.875501433701175 1
1.38282648596313 0
0.699224668999995 1
0.882627995071916 1
0.829380051497439 1
1.20977613162918 1
1.20167080653946 1
0.804581344009909 1
0.939213700830625 1
0.861804828321781 1
1.06874093686433 1
0.808049825091181 1
0.971316579677286 1
0.750878265710512 1
1.35398378513582 0
0.977078434468393 1
1.08654817224739 1
0.83456773466803 1
1.22110248476515 1
0.908767807617061 1
0.78147483116859 1
1.04930876061072 1
0.939413301680617 1
1.22047020175648 1
0.937855051312872 1
1.1384380283316 1
1.29183915833193 1
1.01708545108201 1
0.933901315275036 1
0.697100595230833 1
0.848139128421111 1
1.88332043688751 0
0.901311962256041 1
0.869807148380535 1
1.3881556832705 0
0.742725637312033 1
1.15651275711535 1
0.997342354730172 1
0.765241058577681 1
1.14310934330612 1
0.673920605512871 1
1.26283107423322 1
1.05831530303832 1
1.19657433029118 1
0.963218485669896 1
1.15388416050708 1
0.847994676939646 1
0.871560290042066 1
0.970660430613246 1
0.81572711044721 1
0.90418552873573 1
1.24541984156945 1
1.11123927061942 1
0.962618037424992 1
0.860910445115872 1
1.16510635960173 1
0.969128731888346 1
0.86790365215432 1
0.980350457161224 1
0.903145306711043 1
1.32387241036194 1
1.1547965585 1
0.729907642991326 1
0.895872965647087 1
0.681046412952296 0
0.699567984105562 1
0.72246130682329 1
1.15373308774126 1
0.989142624469923 1
0.884890416244315 1
1.128808862919 1
0.866464866976531 1
0.357799530889711 0
0.751674404354633 1
1.25523913528533 1
0.672395038016986 1
1.33308708525543 0
0.921648016678739 1
0.796308915968716 1
0.655895247316188 1
0.915796476192015 1
0.746512365866695 1
1.04054066079898 1
1.52465204657104 1
0.840084358255781 1
0.909314970390211 1
1.20918110976056 1
0.820028718210106 1
0.919826237663727 1
0.768607099031882 1
0.842759813969152 1
1.27760070227442 1
0.803586781808123 1
0.819882549513029 1
1.62812635927106 0
1.20265525570384 1
1.25890435650171 1
1.39112585954722 1
0.807102436371669 1
1.25923429676239 1
1.47118575662447 1
0.865835723295089 1
0.570318178029725 0
1.08531489940146 1
0.978196373671867 1
1.0397398173169 1
0.91954998095874 1
0.978351437402751 1
1.02428913462078 1
1.02959362575327 1
1.04910031743403 1
1.07109442937282 1
0.816328843230069 1
0.849525411385018 1
1.05149209906049 1
0.672253057087043 1
1.18119380756753 1
1.01407198092593 1
0.480198510668118 1
0.924028492246776 1
1.71771892743184 0
0.827256041621362 1
0.793916533230618 1
1.04268215351509 1
0.834365371727612 1
0.840222050489179 1
0.928185098559535 1
0.564506623493154 1
1.17673048490199 1
1.31538874651831 1
1.281960432328 1
1.22276964066144 1
0.656587582195279 1
0.699327042103535 1
1.40338662626942 1
0.654905438753116 1
1.28946358807345 1
0.59578151393126 1
1.16148180056563 1
0.319559765358116 1
1.12516279108195 1
1.42790327697201 1
0.71971121620433 1
1.10758960148897 1
0.664566693484472 1
0.751033437073127 1
1.01693043126833 1
0.888845188355204 1
0.980770896875053 1
0.574326595289544 0
0.875956842965733 1
0.93407028929142 1
0.782579662149352 1
1.06350398949289 1
0.807095234003066 1
0.605190023711849 1
1.09426328329879 1
0.912791277396758 1
0.512662177857736 0
1.00703964349526 1
0.961936141122132 1
1.46218251155606 0
1.11362734183545 1
0.874208017935686 1
0.880409162183404 1
0.789218485987445 1
1.2343128937711 1
0.98054321880537 1
1.11728069985718 1
0.611978855660236 1
1.0381954562592 1
0.974015684100906 1
0.854892150636263 1
1.32593855376421 1
1.24635955092154 1
0.781741326860316 1
0.993186602411553 1
0.834147131294922 1
0.798070499339544 1
0.641047874299085 1
0.80782360656191 1
0.72990788464174 1
0.891411533145014 1
0.815148819797684 1
1.35191520583364 0
0.957386005987791 1
0.751131390373479 1
0.629146799431957 1
1.25876191860276 1
0.951506603889595 1
1.02960785758827 1
0.705748571166794 1
1.03794822041628 1
0.404064669000338 0
1.28005887853608 1
1.03843001192766 1
0.728315035440321 1
1.09647393720021 1
0.687337008525355 1
0.912154625529464 1
1.33963792173244 1
1.2485176048275 1
0.757168249437344 1
1.14102801541347 1
1.62260149541574 0
1.35563554849982 1
1.12622912204838 1
1.29728695121803 1
1.08706949631746 1
1.05311649016809 1
0.695401250784064 0
1.06075342174093 1
1.11164871266353 1
0.934657315799923 1
1.34936159711789 1
1.27784548256613 1
1.07880704011063 1
1.41169427334058 1
1.25786235863427 1
0.947073782475509 1
0.976606978803579 1
0.992371787151786 1
1.35257281301499 0
0.709535699611678 1
1.29895243768084 1
1.33009350311972 0
0.902258646374208 1
0.660851076281556 1
1.75851310385141 0
0.939510737018075 1
0.740768264760815 1
1.19291398335229 1
0.661448325177133 0
1.0102753176142 1
