# Supplementary material for: Bias caused by sampling error in meta-analysis with small sample sizes
Source: PLoS One. 2018 Sep 13;13(9):e0204056. doi: 10.1371/journal.pone.0204056 (PMC6136825; doi:10.1371/journal.pone.0204056)
Supplement: S3 File — (ZIP) [file pone.0204056.s003.zip › results N = 10 delta = 1 tau = 0.5 sz = 500-1000.txt]

"dl.delta" "dl.cp"
1.00014712507776 1
0.597260836988278 1
0.96080011499687 1
0.946035204471508 1
1.00035403584324 1
1.26424805746459 1
0.878751600546657 1
0.945431921140397 1
0.721905569367154 1
1.12189052815723 1
1.02084467412093 1
1.07245119081536 1
1.25579119663345 1
1.02941680911942 1
1.21228800853288 1
0.772920892293456 0
1.14909843578387 1
1.05480655514829 1
1.07441519838943 1
0.917595255269366 1
1.12090945302481 1
1.13421361502071 1
1.09265753980179 1
0.929961449215746 1
0.678635548806738 0
1.22980536209477 1
1.45653657325579 0
0.944732451724984 1
1.11664183785062 1
0.919924169575103 1
0.830416760276405 1
0.649533258301972 0
0.955410266810024 1
0.855601590167415 1
1.22849801248738 1
1.05209735724117 1
0.880846550778561 1
1.23887700311069 1
1.21834386428399 1
1.05201339387659 1
1.06360647602938 1
0.732721090029045 1
1.05677501278634 1
0.853821937198803 1
0.73600799409014 0
1.06039274793585 1
1.29183824069244 0
0.890035533845925 1
0.905188320309887 1
1.16754303458516 1
1.1550782018539 1
0.966368297014605 1
0.955560366234495 1
1.0590275662665 1
1.07871066685952 1
1.35611826581583 1
0.929940135540511 1
1.1808586153429 1
1.11207025247253 1
0.993518554492309 1
1.11310704312251 1
0.825564402155107 1
0.957275242009505 1
1.22954648068179 1
0.820167393229032 1
1.13841915661472 1
1.33810921222255 0
0.89876976521041 1
1.10984061552641 1
0.796691215703972 1
1.1596541343851 1
0.910664469296856 1
0.931679356193113 1
0.772721625783196 0
0.61906211936694 0
0.813428197520719 1
1.06698105095012 1
1.16021615535022 1
1.11049042077329 1
0.744133126724156 1
0.956013802189928 1
0.808104829604453 1
1.12471921715102 1
0.994757440922556 1
1.19843901967696 0
1.02089821613121 1
1.05064582622926 1
1.20595524940499 1
1.10258858099538 1
1.09657197544566 1
0.997020877692294 1
1.0709227594023 1
0.910449700917499 1
1.30934852853662 1
0.723291174802496 1
0.897195179181006 1
0.901624666041879 1
0.96278120262565 1
0.818859124293355 1
0.792078716531498 1
1.26265199409578 0
1.10427596575351 1
1.16102631396933 1
0.906189851730318 1
1.11130536147779 1
1.20973365105334 1
0.800180223498909 1
0.874221383216693 1
0.537416974312011 0
0.757166563222787 1
1.0429950812298 1
1.13055629445936 1
0.811191636882848 0
1.20636691490892 1
1.40226402109385 0
1.0616781968876 1
1.2233213001661 1
1.15896951081322 1
1.08112236284808 1
0.973072575107676 1
1.01843965985145 1
0.747668841084782 1
1.14358444230713 1
0.943642154191237 1
0.623184452494196 0
1.07230659647805 1
1.23097496940141 1
0.785302069143265 1
0.947944843847379 1
0.974599033092827 1
0.886480450526251 1
1.21702215652925 1
1.12761102540363 1
0.812325248836824 1
0.998939841257104 1
0.673968286260185 0
0.867028577866815 1
1.07467186456779 1
1.1363833130053 1
0.899379543697623 1
1.1886104869212 1
1.37417897035645 0
1.28815473639439 0
1.29352651734824 1
1.15265819090004 1
0.77342887855756 0
1.11799743701028 1
1.14006959654361 1
0.865545497358023 1
0.940530484158027 1
1.02793195364605 1
1.24925656249739 1
1.07835146055645 1
0.998006301825085 1
0.842415360268897 1
0.979453576612557 1
0.895661017613659 1
0.929828561659817 1
1.17072883365427 1
0.927384404596675 1
0.741489885321594 1
0.950631080344112 1
1.113731904763 1
0.881794189530598 1
1.06199899247997 1
0.997927358973235 1
1.5597352519318 0
1.02560597603879 1
0.952107784648454 1
1.13930125427029 1
1.03585653120538 1
1.11271415347575 1
0.971335081349517 1
1.1496186487534 1
1.18852650023828 0
1.0760401724022 1
0.904460202141472 1
1.00131749884402 1
0.877293471841328 1
0.578052268937957 0
0.757739846128192 1
0.887397180563857 1
1.42274440364044 1
1.00096641085218 1
0.931779310269173 1
1.05280931328989 1
1.18554562587958 1
1.0241800406895 1
1.11394895654502 1
1.09533913251604 1
0.934843483186887 1
1.08927823729934 1
0.968484282737956 1
1.31084272124787 1
1.23476888876924 1
1.17374485765981 1
0.781468317416912 1
0.84963524251655 1
0.844147437527701 1
1.18417039700769 1
0.919593286248207 1
0.62889742603946 0
1.15849840561772 1
1.04688809687053 1
1.03624793320457 1
1.04853237440568 1
0.950318492149612 1
1.01129373272641 1
0.966497688462961 1
0.79095608728382 0
1.21667898364771 1
1.36204182935722 0
0.793407944934515 1
0.901209206578133 1
1.10449151653794 1
1.28449256514991 0
1.14578393933005 1
1.04914758859284 1
0.896040125395187 1
1.21596846114846 1
0.909782353089235 1
0.829274761546141 1
1.00607173206092 1
0.852198666022183 1
1.04921335272499 1
1.13582120370858 1
0.889393389087203 1
0.995195955803978 1
1.33434882625918 1
1.1733226351438 1
1.23718663450682 1
1.15738868952404 1
0.864447495875146 1
0.890426090901412 1
1.1132680509118 1
1.2113513715275 1
1.08421273034531 1
0.968893550818657 1
1.28460117322334 0
1.10020142977708 1
1.04834152109976 1
1.10888230614132 1
1.14441009726401 1
0.810981123963517 1
1.17995231863606 1
1.06804634396677 1
0.95010668949482 1
1.0450938148844 1
1.18219932676301 1
0.889649417102951 1
0.996425926960824 1
0.779281763808539 1
0.910786085409099 1
1.3235894695533 1
1.32312528455637 1
1.30894067087345 1
1.24120705039672 1
1.22085396051941 1
1.08987482777792 1
0.922343995231964 1
1.11441537993041 1
1.03378632036133 1
0.857555452913503 1
1.29996374269718 1
1.07711288954673 1
1.09217376063826 1
0.938641479151934 1
1.16055739752865 1
0.899314795854065 1
0.960262333482802 1
0.936909891000076 1
1.4191287091089 0
0.913469159398914 1
1.06923631103295 1
1.04221032316438 1
1.0110139831225 1
1.18092066308121 1
1.05953375128083 1
1.33469577000833 0
0.931721193746657 1
0.796023893513608 1
0.991234845341781 1
0.991462003619835 1
1.39478057809953 0
0.694703813209541 0
1.19918785887928 0
1.26999743917467 1
1.06838331106598 1
0.964060648446317 1
1.05613659956998 1
0.916211544394907 1
0.974076295442919 1
0.708162918936747 1
1.12034462198612 1
0.907788366289947 1
0.608866106365617 0
1.10903652082171 1
1.02442271598607 1
1.06323814725366 1
0.890056724382666 1
1.26686550116759 1
0.868055413714742 1
1.33494304311819 0
0.866170580150829 1
0.832061110858178 1
1.09637280709087 1
0.88603220350868 1
0.94293643789574 1
0.759695808714795 1
1.34724764028508 0
1.17405626207433 1
0.982952276409199 1
1.22431938229732 1
1.21518421783713 1
0.829637280504931 1
1.21290382283865 1
1.09649834304464 1
1.15924178017149 1
0.744131008303696 0
0.802987577193996 1
0.840512672907603 1
1.01583003680627 1
1.1779903083857 1
1.5329574340489 0
1.06496321482781 1
1.20990977449704 1
1.08174717499144 1
1.01954837052526 1
1.17111002981416 1
0.871553001496686 1
1.03344441154672 1
0.997393786160887 1
1.15037772605131 1
1.16751802171981 1
0.924055110600945 1
1.18660453190836 1
0.938008202844117 1
0.962239681192804 1
1.10388971739064 1
1.16163410374031 1
0.947287209937517 1
0.908031335380581 1
0.66818972771372 0
1.12524836377181 1
0.926517000855585 1
1.14163386755993 1
0.914489738877021 1
0.804931818622529 1
1.02538564317898 1
1.29541302315146 1
1.19512928286159 1
0.814459918062987 1
0.979904061435703 1
0.650140929874259 0
0.662891374979006 1
1.02574881985353 1
1.13651970536029 1
0.884658766097997 1
1.18671372971441 1
0.813448855185529 1
0.861919124246514 1
1.32112590973195 1
0.916330250407098 1
0.681071862327688 1
1.00879711941332 1
0.887549456254815 1
0.686663800905103 1
0.830919762253131 1
1.09141533715389 1
0.77057748834253 1
0.890173770261868 1
1.06258091565604 1
0.803294426356285 1
1.25817884727509 1
0.751189708285481 1
1.16566943790304 1
1.14629247980671 1
0.968157631086541 1
1.0556792374799 1
0.907767118891855 1
0.985594041851476 1
1.11270870397955 1
0.989270235483681 1
0.798951591339417 1
1.12530471835832 1
1.1909180924368 1
1.16201069869716 1
1.13708635625289 1
0.741814795711355 0
0.949831482238127 1
1.10140025389107 1
1.08078772933326 1
1.03264450189659 1
1.07192886505935 1
1.00582413043094 1
0.8790767195384 1
0.953160588838539 1
0.969868118250702 1
1.15918460646107 1
0.897895536846014 1
1.0327694553695 1
1.13154237138794 1
1.04049545777722 1
1.11418844216939 1
0.927350107859577 1
1.09561502498147 1
0.80187221612687 1
1.24854764787377 1
0.968628961200985 1
1.14075920392809 1
0.998361644946642 1
0.944919881965284 1
1.02867645570303 1
0.824689401716915 1
1.00855149886578 1
1.05071383566453 1
1.16409728970822 1
0.867772812184404 1
0.944257443917436 1
1.10550254737351 1
1.04719866416676 1
1.04838039052265 1
0.882858364757789 1
1.10826409060057 1
1.02639482879121 1
0.813272817325377 1
0.966508632907505 1
0.974927344648992 1
0.889139383170874 1
0.865004014102154 1
1.14988179326674 1
0.578378063507051 0
0.97497232807288 1
1.03311461522711 1
1.13710396110407 1
1.26958200698887 1
0.879508060349798 1
1.1339755366708 1
1.01909007422721 1
0.822966599499827 1
1.11245026026385 1
1.02070961888369 1
1.06609948901325 1
1.33176655875382 0
1.00558585371584 1
1.12291195289637 1
1.16629034406084 1
1.02405024183621 1
1.02830057970014 1
0.927857813981624 1
1.10308642116009 1
0.948040486651589 1
1.26310377442414 1
0.90651525765385 1
0.901120173062097 1
0.813879829222125 1
0.949528969581354 1
1.23582238261271 1
1.178961880606 1
1.15703903165943 1
0.965652667237261 1
1.14554584842061 1
0.91432250091067 1
1.07362039974227 1
0.697898211245517 0
1.00250344552932 1
1.0919890343784 1
0.848115270463792 1
0.794345725746831 1
0.949298006511412 1
0.877833860872545 1
1.38298278485865 1
1.27891851535085 1
1.07221960375236 1
0.646366463568381 0
1.01299666452298 1
0.827098196910139 1
1.03660395683585 1
1.06166589209425 1
1.10080909332083 1
0.858509266514942 1
1.19075666952718 1
0.618023273678941 1
0.782588008036235 1
0.611615401926186 0
0.972885091789789 1
1.0133541914486 1
0.924628151182759 1
1.00452757107359 1
0.927430131518026 1
0.89580696541786 1
1.38208313814699 0
1.05749447929888 1
0.81928217893508 1
1.16470247381718 1
1.11414182745857 1
0.86574690097565 1
1.09243968330495 1
0.772024002950174 1
1.22551468449025 1
0.749027768977188 1
0.922311319875643 1
0.868377626162212 1
0.788262076957597 1
0.840295985499803 1
1.16795479144916 1
1.06947098947777 1
1.14925422084468 1
1.0907259725015 1
0.958434451134705 1
1.01283308402432 1
0.657094698032932 1
0.982780107552746 1
0.898096572310944 1
0.984799101746581 1
0.986155717126209 1
1.12582557166996 1
0.849574116657356 1
0.795845149957122 1
1.56768900297303 0
1.06007166590184 1
1.21904908023298 1
0.947416903049159 1
0.921393383299092 1
0.816787295807055 1
0.954900066203981 1
0.919378603749978 1
1.02985477439311 1
1.05697474984353 1
1.16937897329308 1
0.969159157878659 1
0.992553697099328 1
0.936963263828048 1
1.2299782998081 1
1.04172690725557 1
0.796424276712324 1
1.1850304883216 1
0.682336472367642 0
1.00434186646555 1
0.641751763023219 1
0.865701220524028 1
1.11235840333208 1
1.12423760897433 1
0.876353740737804 1
1.03176314370615 1
1.1006567689764 1
0.717824453857091 1
1.12972922291838 1
1.13339856208316 1
0.789307012304827 1
0.862143444715983 1
1.19243247480337 1
0.885132308821572 1
1.41857057794361 0
0.822816203072554 1
0.683538273008378 1
0.992188267668896 1
0.697919622600172 0
1.26340500109235 1
0.819141651780952 1
1.01702675096322 1
1.01081038245022 1
1.00258233888168 1
1.05678104490722 1
1.13849527991438 1
1.12810164094833 1
1.17020257012745 1
1.29626132528997 0
0.875103620850337 1
0.777599807203287 1
1.12974726411691 1
0.952652838972402 1
0.844549088581278 1
0.770068028503988 1
0.985990985511229 1
1.03738046465371 1
0.940344477949877 1
0.802321104227114 1
0.826281022603069 1
1.24148752366061 1
0.856470631661408 1
0.727483147991375 1
0.937812718349839 1
1.1639445150818 1
0.763910357838721 1
1.02520010039754 1
0.935662868775112 1
0.899747217729878 1
1.28082824721451 1
0.878469797909499 1
0.754536834645198 1
1.06150690298722 1
0.784406023858928 1
1.20166464676883 1
0.693806974999037 1
0.735478115356402 1
0.967497307901637 1
1.06408675074765 1
1.03078647862681 1
0.903775988581195 1
1.02930592149297 1
0.668011194983462 1
1.161092153758 1
1.19966743594637 0
0.988367721764189 1
1.25930127182316 0
0.762738017145411 1
0.882032652720245 1
1.11603529870458 1
1.05840193668122 1
1.07718217577447 1
0.959832276901398 1
1.09399749788091 1
0.958958122592241 1
1.1453843728958 1
1.17179819428567 1
0.810439540382855 1
1.10129072187269 1
1.12408731073506 1
0.923289779441645 1
1.11696314536219 1
0.887067765436275 1
1.1219194078714 1
0.995575018976221 1
0.962597229080765 1
0.953726160947725 1
1.09660900860863 1
1.16337884186922 1
1.40074782471692 0
0.934192690081968 1
1.07082524876842 1
1.14554504795779 1
1.1686158282864 1
0.907701223926168 1
1.20384399048585 1
0.993810565170797 1
0.940842866024817 1
0.929890439328465 1
1.10111729120837 1
0.610592303423082 0
0.888785064656183 1
1.01420052846262 1
1.35093784329189 0
1.02490218881279 1
0.941451572397588 1
0.884673554054268 1
0.709203599128472 1
0.922571534431241 1
0.997318828116076 1
0.664991904810192 1
1.12784691435202 1
1.37133861241117 0
1.14035760863164 1
1.10695295210397 1
0.999741940446806 1
0.777376810730912 1
0.866215968776243 1
0.759553945682811 1
0.971595492761496 1
0.996163131895479 1
1.21981118335399 1
0.583601235413998 1
1.04657609025845 1
1.15761781010318 1
0.978624385635941 1
0.948180131488186 1
0.917934920901102 1
1.05084325797573 1
1.03210727463615 1
1.25249251332763 1
1.25378427944615 0
0.792157700380882 1
0.479626395883831 0
1.16180041382513 1
0.636239649377239 0
1.26586907987265 1
0.697612971045745 1
1.1026450423065 1
0.908200882742978 1
1.03511541449623 1
0.722575174900245 1
1.16570751105455 1
0.975548556180396 1
0.987051347935466 1
1.0311670008748 1
1.29149647816206 1
0.856292218417718 1
0.810894495475928 1
0.866064417243988 1
0.7274706885631 1
0.853917204774767 1
1.1154975362826 1
1.15896746214379 1
0.927267780307726 1
1.17647297693912 1
0.88156543867728 1
0.894182378609406 1
1.16801990355596 1
1.12537756924971 1
0.720332745075378 0
1.12093060535264 1
1.03889115085724 1
1.02345895804701 1
1.09687115010009 1
0.9430075990782 1
1.02117531948361 1
0.960872420614903 1
1.07205227656882 1
1.08453338594326 1
0.856827409680407 1
1.06494649786388 1
1.02180792172289 1
0.484418029126654 0
0.98991078287188 1
1.18564401804808 1
0.715363854986372 0
1.02052038860792 1
1.07141767498778 1
1.14550196712943 1
1.12472472246659 1
1.16673158661353 1
0.835357435728208 1
1.08029079967161 1
0.917506983600108 1
1.04843991522919 1
1.26042494602856 1
1.12422534680429 1
0.95162432175336 1
0.896923144288824 1
0.739890564226184 1
1.23473344612127 1
1.01287965461203 1
0.900565015914645 1
0.787292344369654 1
1.17263386672089 1
1.21251513571734 1
0.96627342071333 1
1.12979358331537 1
0.917119594154745 1
0.885595673470279 1
0.830026271285433 1
0.837031744335025 1
0.798811849583509 1
0.766671245412925 1
1.05325444353951 1
1.10435244668931 1
0.979335185694471 1
1.51158089612564 0
0.896552672480532 1
1.03296576757108 1
1.17893084159745 1
0.951562971864521 1
1.10836536881395 1
1.13777722911321 1
1.05485450281766 1
1.08893304345658 1
1.25195503038148 1
0.756849433062478 1
0.889094608092248 1
0.821141243445258 1
1.13565483138445 1
1.03847192152724 1
1.03291201332195 1
0.94415478191999 1
1.34366650835393 1
0.856143867191664 1
0.894799079616757 1
1.08257651528645 1
0.782978038920385 1
0.737722762356355 1
0.793783391789217 1
0.972208007808884 1
1.1457632827107 0
1.32517946008183 0
0.825714675507114 1
0.747789096902048 1
1.28126683148945 1
0.979574573577441 1
1.09162705799689 1
1.08638704664296 1
0.976426468700137 1
0.997779119120024 1
1.15395767716533 1
1.24739671467708 1
0.860590365122295 1
0.971502855386961 1
1.16286438535848 1
0.756623166076334 1
0.895028864292047 1
1.11543208508074 1
0.838685747423866 1
1.24722736374733 1
0.894687429311233 1
1.18010308815791 1
1.09816152228738 1
1.02170242381571 1
1.00289337976763 1
0.881839359835551 1
0.643855493282574 0
0.926090483462975 1
1.06638375823487 1
1.2417824769208 1
0.902393816582539 1
1.08531977484093 1
0.905025873211843 1
1.23815805892398 0
0.734409151770797 1
1.09984455122346 1
1.35943139459148 0
1.06646966166208 1
0.764302481325452 1
1.10563811615998 1
1.15617442911365 1
1.02456774203006 1
0.94328629413087 1
0.845682427738872 1
1.04802663916554 1
0.944886173957325 1
0.985354130352944 1
1.1741922243085 1
0.848566509137626 1
0.563134621840555 0
1.29739017419859 1
0.83773551805045 1
1.1079804228713 1
1.01475356328218 1
0.780100277000578 1
1.11438310054452 1
1.12848977156197 1
1.26851989218331 0
1.27926831292626 1
1.20747750415413 1
0.931247668044674 1
0.628437262962995 1
0.996877956894701 1
1.30128209068864 0
1.48742090295865 0
0.908288055972368 1
0.718615032279155 1
0.721596794184326 1
0.732637186492246 1
0.630098368590688 0
1.21394545455441 1
0.78461834049339 1
0.834937162997666 1
0.841927130258185 1
0.981664525838407 1
1.40824534946978 0
1.15714649294978 1
0.904892508448133 1
1.08320237349131 1
0.811727901887551 1
1.22955997538027 1
1.10417183968934 1
1.12542249822851 1
1.15385524974436 1
0.970047761894136 1
0.798759631070415 1
0.973628830348364 1
1.25054596551805 1
0.991350458483414 1
1.22261050245166 1
0.816037278760406 1
0.896835956835464 1
0.801746414252864 1
0.740406273385794 1
0.680100545591936 0
0.688976548105355 0
1.18328796214633 1
1.12289876818237 1
0.923507481528955 1
1.00461846616742 1
0.998382251753179 1
0.717145103617084 1
1.03818726693009 1
0.990845778718192 1
1.13831058875596 1
1.28988333086774 0
0.996441249764265 1
1.04321928681467 1
1.01761059527551 1
0.880028862457946 1
1.13131826426934 1
1.16525474796207 1
0.72526548645528 1
0.701203482258499 1
0.570184292926644 0
1.03271431747082 1
0.948874728556183 1
0.760767603983397 1
1.27373759626331 1
1.05187207137725 1
1.16858707268669 1
0.83599252182342 1
0.994883751625212 1
1.07445303396295 1
0.877586699790288 1
1.14919054548333 1
1.26346061597684 0
1.17998324039052 1
1.2073263903686 1
0.91558809839389 1
1.01442272286246 1
0.90176931391271 1
1.3327444678939 0
1.00019523041432 1
0.851337283629486 1
1.00164998838141 1
1.22107331860339 1
0.971873279188254 1
0.717570844728981 0
1.02244815469637 1
1.18820333308998 1
0.870217269822999 1
0.898280721634163 1
1.01413461409538 1
1.21553830722668 1
0.751250026613322 1
1.217308109334 1
1.26998137779466 1
0.835938865542643 1
0.933656970497003 1
0.662184709898211 1
0.869620084643993 1
0.883442088149123 1
0.980996935835184 1
1.31222910904916 1
0.988448552211995 1
1.12828560343348 1
0.967463990866951 1
0.759718280942723 1
0.771114496405652 1
1.14633486416494 1
0.85569688058347 1
0.801426442180554 1
0.891951483530998 1
1.15421357235816 1
1.19938905295892 1
1.24052372296938 0
0.807592959995266 1
1.005076780232 1
0.929023158501306 1
1.14418933551678 1
1.11506620542018 1
1.14236022971555 1
1.28036083067111 1
0.875196216195575 1
0.837998979986964 1
0.958894611514719 1
1.06930730203993 1
0.945143663336432 1
1.07056159234768 1
1.28266532696688 0
1.28180014386573 0
1.07122829052692 1
1.08820636621151 1
1.45914070668591 0
0.891116838021924 1
1.31111781737723 0
0.943682190313462 1
1.27821186692361 1
1.03500812025721 1
0.94937468435637 1
0.783598504339348 1
1.07381427545651 1
1.34471945457986 1
1.06462472489545 1
0.757048728336615 1
0.964606569596129 1
1.09523850337959 1
1.04336977784704 1
1.11143613163571 1
0.760583487546944 1
1.08245983017193 1
0.821613370000989 1
0.832656057909544 1
0.904863224134332 1
0.852424336845913 1
1.28455203589026 1
1.03764873090058 1
1.09072775568364 1
1.233385426796 1
1.11531859120462 1
1.05500570778553 1
0.82700285472575 1
1.05907653847716 1
1.05166737249103 1
0.767719129397395 1
1.02717890560955 1
0.93971794408708 1
1.03772584434612 1
1.08029249702032 1
0.973374777457542 1
0.937994180999876 1
0.748489484034394 1
1.17334623990561 1
1.1355657606378 1
0.697817923018459 1
1.12447882408407 1
1.14668167318816 1
0.818830186428073 1
1.08517693911994 1
0.97017473179981 1
0.830429958631386 1
1.21701223886056 1
1.30488262514601 1
0.880641166167344 1
1.39390715213134 1
0.904515414666862 1
1.20399800145034 1
0.960134659622516 1
1.34175836386467 0
0.654723915138846 1
0.954766270612775 1
0.853833205556416 1
1.07360906668283 1
1.14983277925139 1
1.51701548189086 0
0.732173443562937 1
0.881115724339826 1
1.18704016094182 1
0.852091188611114 1
0.781638817034107 1
1.07637859849127 1
0.881454074796213 1
1.09831390157345 1
0.772470497235011 1
1.00800632336368 1
0.642965554285436 0
0.956427828742588 1
0.725639369915462 1
1.28859649655237 1
0.971183418797703 1
1.03521558166246 1
1.14661864795201 1
1.18370855345287 1
0.951231816369845 1
0.803000670462952 1
0.846628938721789 1
1.23567669397894 1
1.25620481178693 1
1.02232929261896 1
1.02476539074553 1
0.943585939110338 1
0.9157814074729 1
1.18234931920292 1
0.89878962577287 1
0.882505496749419 1
0.994889328995221 1
1.37048417799548 1
1.08491499800019 1
1.44139412888329 0
0.864526006367628 1
0.88388750258273 1
1.19539946716892 1
1.16326859549239 1
1.28907831980161 1
0.767125760259458 1
1.07882353176998 1
1.06354202704071 1
1.09421341391901 1
0.947827400031505 1
0.831447564664141 1
0.732114082098802 0
0.9024709281272 1
1.20251684274741 1
0.962793376621405 1
0.948010423687799 1
1.01478654812817 1
1.13235889737985 1
1.16666605149041 1
1.00288698980787 1
1.31688376841553 0
0.687950452363608 0
1.0176519843688 1
0.760238556398423 0
0.935459987353795 1
0.910178370762264 1
1.03530352181757 1
1.16095213540202 1
1.01867659372666 1
1.13561385976504 1
0.983010105479806 1
0.930642395230995 1
1.15741645288612 1
0.866262740834695 1
1.05294431331416 1
0.969549914214664 1
0.87100607074743 1
0.962106024649148 1
0.995067284381579 1
1.0951400938296 1
1.07127227097958 1
0.966174136469667 1
0.89406319416981 1
0.982739902892006 1
0.938585440608038 1
0.818654610687455 1
1.00152952498016 1
1.01160898713666 1
1.04834390105011 1
0.911690654621316 1
1.19285494167239 1
0.912598853765428 1
0.934810273692278 1
1.13410874114143 0
0.740945484185591 1
1.10702078516215 1
1.14077654742847 1
0.932171616774004 1
1.05541773317073 1
0.812353848555423 1
0.662372821781806 1
1.13268797101881 1
0.989369235222838 1
0.989291984678443 1
1.06618705201711 1
0.849049892527663 1
1.05372202562152 1
0.800324803635426 1
1.04060295594487 1
0.866493506126982 1
1.21022301237978 1
0.971615560667446 1
0.757022938201052 1
1.30092587222385 1
0.690449995410954 1
1.06969443907446 1
1.02592507338521 1
1.1864574708335 1
1.02864385989052 1
0.934687770103487 1
1.19830743731938 1
0.680817007225023 1
0.947404801531245 1
0.870467712881501 1
0.831749117276944 1
0.864763015751943 1
1.20226731668908 1
0.943030589288086 1
1.18202399446911 0
1.08172659322638 1
0.899281131538509 1
1.12954162627698 1
1.06315914632178 1
0.936315674316243 1
1.1427420829077 1
1.26451013515207 1
0.959567592527726 1
0.98693943550289 1
1.19644101101043 1
0.735135635708712 1
1.17455938106009 1
1.17233820363245 1
0.897292345100531 1
0.751469184702119 1
0.911112749892239 1
0.98297905618834 1
1.04024916837641 1
0.771929469695426 1
1.22137796608246 1
1.0649388951244 1
0.78194104424432 1
0.828295606473989 1
1.06228791418856 1
1.02313163410915 1
1.05294924266474 1
0.790945894060538 1
1.07250691290759 1
1.19496582247464 1
1.03818992752791 1
0.918340312745072 1
0.807691040398904 1
1.30650243109748 1
0.88057887930553 1
0.783741221322625 1
0.780392460849117 1
0.960998898606746 1
0.988902711099257 1
0.940550397445281 1
0.905229587872573 1
1.18735756942406 1
0.814132470305429 1
1.14365481007481 1
1.09484436242602 1
1.02206808086859 1
0.826734412686104 1
1.30600447483976 1
1.0824960300598 1
0.793017822955776 1
0.9216367201488 1
0.949817851266523 1
1.11587712167472 1
1.26244648564501 1
0.859135506411445 1
1.11500863963103 1
1.02967713525543 1
0.935280817916758 1
1.05436380142991 1
0.953702451134794 1
1.01314517358099 1
0.501897676662044 0
1.23689170671993 1
0.961258621573215 1
1.05321786391373 1
0.936870076987027 1
1.0566461174389 1
0.89011394612388 1
0.873429440343528 1
1.08389735840261 1
0.891555626594251 1
0.948998310442445 1
1.22530741915631 1
0.606861701424953 0
1.11172828507105 1
0.828815244228702 1
0.87542666657192 1
0.895197126878277 1
0.989250394498568 1
0.817102501210423 1
1.32212014806246 0
1.06905309322686 1
1.07532205949719 1
1.18765387617102 1
1.08750424534071 1
0.867358156211374 1
0.979413661722427 1
1.25944983058194 1
0.966681031802942 1
1.06137302258132 1
1.38340381643833 0
1.40101289687424 0
0.701234385620337 0
1.08730221486075 1
0.769928029513293 1
1.02661545647191 1
0.955843223835257 1
0.854316307812338 1
1.03736226865089 1
0.998528801003699 1
0.959221294502802 1
1.11324688687152 1
1.18868037724416 1
1.00072451447135 1
0.866478811146544 1
0.799046897662703 1
1.0615350956623 1
1.06231940643323 1
0.601321470861226 0
0.843355240488372 1
1.0642887755262 1
0.758843980165276 1
1.1771949841111 1
0.985611323547601 1
1.19352940243441 1
1.03350282768609 1
1.1865188345321 1
1.10741921592829 1
1.05184089767052 1
0.694784775722999 1
0.833102170686397 1
1.08537805932332 1
0.959171240535539 1
0.867679285006047 1
1.12577542422124 1
0.892067313510653 1
1.24529177239842 1
1.25853238137077 1
1.03764801822403 1
0.93826689316521 1
1.17357164950808 1
0.994288119704585 1
0.778837382850818 0
1.07979253405077 1
0.924038653796181 1
0.973315918907357 1
0.819281492734965 1
1.23761160372221 0
0.947151205256716 1
0.576044438546992 0
0.707930687886662 1
0.605369970746369 0
1.41990898241727 0
0.939122062232137 1
1.02609577907868 1
1.1884915896765 1
1.13369011026557 1
0.989161872204935 1
0.803161271004035 1
1.07534649034825 1
0.673939847408534 0
0.970033573880746 1
1.09680285099582 1
0.863911931330267 1
0.931446826101542 1
0.843100205003313 1
1.03008297748296 1
0.809355785408953 1
1.23637117977389 1
1.05848209303047 1
0.958117155969054 1
1.11097858460081 1
0.999841547257186 1
0.923262841567291 1
0.959149886579837 1
1.40546333455722 0
1.00557841806422 1
0.929022310687423 1
1.06933910071213 1
0.940154498070438 1
0.862987520888476 1
1.16905753876155 1
1.25892784842857 1
1.2839309942443 0
1.22862503420528 1
1.02011721626061 1
1.3092075498985 1
0.976384260974927 1
1.29602961863978 1
0.983088903392516 1
0.927884816848906 1
1.19839784273536 1
0.824013432257969 1
1.03681711029387 1
1.07807576514029 1
1.04239546109758 1
0.877541848907915 1
1.31567675770739 1
0.886871501291748 1
0.81753976255069 1
0.894169114998192 1
0.851805998359681 1
0.991260614061113 1
0.977906776223337 1
0.591198302993233 0
0.931489776859602 1
0.934629270013509 1
0.657987506851392 0
1.05816073881773 1
0.95484598852944 1
0.923106408858701 1
1.00292674405195 1
1.35295581675241 1
0.695903614709542 1
0.915196873315233 1
1.07049520173403 1
1.32757200966748 0
1.21334538286054 1
0.865800395197533 1
0.950060638167078 1
0.954990685307925 1
0.94755721064928 1
1.26184457392282 1
0.548043915556132 0
1.23725571022129 1
0.870991566689497 1
1.08502586473866 1
0.729013332040875 1
0.874914482973331 1
1.05236971247111 1
0.781419176155996 1
1.19461064715873 1
0.860562495061573 1
1.17273478049201 1
1.12516311768471 1
0.978100252745197 1
1.07008510516899 1
0.731735645581404 1
1.10550243986138 1
0.785029279266332 1
1.01980789168597 1
1.41431704569705 1
0.736394784379367 0
0.979952227913277 1
0.966006234783189 1
0.809814811173833 1
1.06864854537952 1
0.953592606739566 1
1.14330614511252 1
1.03317350943745 1
1.08576113247619 1
0.994426863284801 1
1.44808024995438 0
1.33543414472371 1
0.80745083129208 1
1.18981832952169 1
1.13853721139738 1
0.886275638636398 1
0.918094438380231 1
1.17197485511146 1
1.20447910784916 1
1.25570203026336 1
1.00670523320104 1
1.15609399602656 1
1.00186618518548 1
0.815903614527695 1
0.945426265897429 1
0.858350125297281 1
0.791235639317077 1
1.03382114811685 1
1.10386078065224 1
1.19713602770633 1
1.04724455826198 1
0.89149192863894 1
0.950026559960059 1
0.842030885510165 1
1.14532267368088 1
0.83572586129526 1
1.08529279561789 1
1.29497037961618 0
0.853769324077675 1
1.10775808309487 1
0.969657728856665 1
1.11695046328142 1
0.837198139799355 1
1.25399898389206 1
1.01725459139975 1
1.06542977921616 1
1.06860056704711 1
0.941595746123071 1
1.43808306189709 0
0.993959877693226 1
1.04867028297272 1
0.85062126331128 1
0.768612958720812 0
1.03825494227068 1
0.870311825197114 1
0.659440431985743 0
0.795815012238775 1
0.923753379297203 1
1.03371878890128 1
0.861140243088836 1
0.800960082787937 1
0.805748577588201 1
1.02035285915108 1
0.580005832897309 0
0.907613010425895 1
1.00491467330098 1
1.11281580258748 1
1.20495187401275 1
1.0873983747691 1
0.979197738414916 1
0.831144656985619 1
0.766981322886417 1
0.893547681895402 1
0.703947904251449 0
0.831390751672611 1
1.17242954563408 1
1.17147809873847 1
1.02345692178439 1
0.843350283208814 1
1.14763848972037 1
0.662477010798094 0
1.38982559730808 0
0.819329795835107 1
1.03153610738448 1
1.18900561787943 1
1.21024663203385 0
1.12184070491813 1
0.950005623493461 1
1.05004874144666 1
0.999718520441445 1
1.20841085062545 1
0.816312042859983 1
0.767863125528633 1
1.05481602582504 1
1.21884203272254 1
0.997430738297177 1
1.2117911971066 1
1.21511405938219 1
0.876297184209207 1
1.15165268464598 1
0.946281885624595 1
1.03616791507808 1
1.02802573721776 1
0.529986234295647 0
1.05264404345284 1
1.1557476486702 1
0.973967314032451 1
0.973913515018107 1
1.23355921807491 0
1.14582067783104 1
1.16951488356302 1
0.981342579278208 1
1.19333845644492 1
0.950796167412971 1
0.877179898907208 1
1.20342888020196 1
0.729029593470189 1
1.2885828785303 0
0.950357281858468 1
0.9811743238138 1
0.966178229525643 1
0.922018230319614 1
1.37767788468971 1
1.00707007952273 1
0.947595803745516 1
0.959904410281239 1
0.875808980312956 1
0.968829852503659 1
1.18527092191069 1
1.07209651653826 1
1.09137898981192 1
1.09412272943144 1
1.1428877665533 1
1.27358647492487 0
1.01644726534568 1
0.961566935688459 1
1.09679066359286 1
1.16319854384438 1
0.820778853532251 1
0.987980209756851 1
0.882526273768475 1
1.03723102545203 1
1.25322249628764 1
1.08653249441165 1
1.07687513893719 1
0.891479116174231 1
0.856139996442517 1
0.929636977300929 1
0.827907162543442 1
0.993567022751928 1
1.11944750294418 1
1.25791164644924 0
1.00406648166513 1
0.805453046192162 1
1.19406076018592 1
1.28087989607147 1
0.847378689073268 1
0.854163705561979 1
1.15140273610574 1
0.895655524654006 1
1.02274156560644 1
1.06204140792873 1
1.20678691717008 0
0.845184556430312 1
0.959190820230929 1
1.10688634701091 1
1.07253267510542 1
0.74451965279334 0
0.635244346140222 1
0.486452463630835 1
0.79854172907786 1
1.19515689525843 1
1.05516915632947 1
0.765264967237346 1
0.776815601158926 1
0.924724224121865 1
0.888033866671347 1
1.11428051155576 1
1.48388712787893 0
1.0837256487311 1
0.900929653541982 1
1.02220741709702 1
1.23686717110909 0
1.0325024596474 1
1.11093319597009 1
0.709999526952493 1
1.15035775397497 1
0.946113386436298 1
1.020843276347 1
1.21100450745497 1
1.03348240647309 1
1.02137411180923 1
0.859404030901632 1
0.939716778529934 1
0.901224238964174 1
0.962046293633656 1
1.07597844286457 1
0.828582313460461 1
0.940342404928708 1
0.940109383800548 1
1.00688155571534 1
0.933107690549086 1
1.10103080909897 1
0.977278069108208 1
0.812082353169134 1
0.898911623350506 1
0.83222919447943 1
0.818979011800436 1
0.994587680214386 1
1.33478432009705 0
0.8551126466389 1
0.882415244387475 1
1.02500058883822 1
1.1190314737744 1
0.949919832325343 1
1.0655349045942 1
1.16475671704091 1
0.976338340030026 1
0.974955795458465 1
1.07674160306287 1
1.18023489782138 1
0.881970947586499 1
0.54535190450005 0
0.781848653346251 1
1.06967700962925 1
0.975672310589467 1
1.01118615700377 1
0.898277032150525 1
0.966248823085944 1
0.622273071734844 0
1.18709274626192 1
1.24351801374813 1
1.0721630149923 1
0.874389221525498 1
0.663605067381492 0
1.43975982850595 0
1.08684128358288 1
0.842267008429274 1
1.22749496592885 1
1.08311393798332 1
1.01416058744786 1
1.22494675931876 1
0.948771833330672 1
0.981026940135181 1
1.14156099940357 1
0.676814846880517 0
0.959214904060213 1
0.658360612494116 0
1.04299006062922 1
0.897256990399158 1
0.892044010222903 1
1.2648860209132 1
0.9827517159105 1
1.09992210013826 1
0.779471820019542 1
1.16252061490642 1
0.817530540513145 1
1.04949256645646 1
0.823115416515827 1
1.29730178931594 1
1.01940874374247 1
0.889713187632573 1
1.44571906858126 0
0.791917499533767 1
1.21429371737225 1
0.929955126325865 1
1.21025379408205 1
0.504254535524882 0
1.21326946143933 1
1.14317554377833 1
1.1181746081321 1
1.2323087954491 1
1.10984066192507 1
0.974096692172542 1
1.20448597380911 1
1.0734283109622 1
1.04009564024829 1
1.14235593694562 1
1.14610084673148 1
0.886147910255474 1
1.07510368157927 1
1.18981706416149 1
0.863678524671603 1
0.788424170018792 1
0.886576584774564 1
1.16632017056127 1
0.620829110565778 0
0.778507796919027 1
0.801796840593668 1
0.959382811108191 1
0.995231553669536 1
1.14712206215679 1
1.01327872275981 1
1.00470724028926 1
0.984483445233779 1
1.01063920911985 1
1.08934982682102 1
1.17719414584855 1
1.11918304621912 1
1.07647703199223 1
1.01750634404237 1
1.02055222010223 1
0.980073688644623 1
1.0613094937644 1
0.764665659671859 1
1.35192027137537 0
1.12336561156601 1
1.12809678681281 1
1.21432095600269 0
1.08301032552062 1
1.08036416702025 1
1.18936090222325 1
1.20646094557306 1
0.826241897616021 1
1.21120215234907 0
1.00315347296128 1
0.743297996540693 1
0.692913946566846 1
1.03414974223379 1
1.18965522943885 1
1.07639439109912 1
0.841023675966011 1
1.02231723456925 1
0.94459851447779 1
0.990554451224725 1
0.98960272647085 1
0.991293843166678 1
0.902456166539952 1
1.12725471380857 1
1.06315551293257 1
0.95758300064103 1
1.01465761769034 1
0.755916218882634 1
0.851292803413867 1
1.26164484182274 1
0.655689945741617 1
0.925689567294267 1
1.02764920796141 1
0.783328442899155 1
1.06811725391276 1
1.05394199038877 1
0.790000752139051 1
0.870485921456867 1
1.18947897774478 1
0.953027499045947 1
0.851227757087723 1
1.14064926570344 1
0.989931010758593 1
0.883946126579415 1
1.00031665295927 1
1.21129601339231 1
0.943051446529026 1
0.992463738063794 1
1.24742888565154 1
1.02676045605761 1
0.702440411121701 0
1.42995714469537 0
0.99165256733521 1
1.26437194459353 1
1.0645951717506 1
1.25610692352417 1
1.07639844243756 1
0.993916557232857 1
0.822568426840818 1
0.812193154123363 1
1.04356975565497 1
1.05751556295391 1
1.05734158307802 1
1.22660742428903 1
0.813468596011419 1
0.839858471009592 1
0.951294832147377 1
0.828409925071769 1
1.00241997031483 1
1.07968315188581 1
0.994057470193852 1
0.789645849965063 1
0.967977708346575 1
1.17010819920715 1
0.921622846782846 1
1.02084451779358 1
1.37712797684284 0
1.01346620440547 1
1.12953546887869 1
1.08956804165521 1
0.931142828489389 1
1.0603099397852 1
1.27283639734147 1
1.49122190921589 0
0.888314010671985 1
1.13904272903696 1
0.79778069375269 1
1.14861138249226 1
0.800721220712693 1
0.819868174664798 1
1.068455473254 1
1.13043634485913 1
0.829867764436807 1
1.16221167565335 1
0.984494649180989 1
1.09450375553193 1
0.956976553036197 1
0.835150979848989 1
1.0558843550673 1
0.99042277476951 1
1.05160418249499 1
0.787407329996267 1
0.945008510240293 1
1.19633190534018 1
0.982011985882369 1
1.04430604980585 1
0.967976904636029 1
0.847616021186375 1
0.99701145281235 1
1.03976072721973 1
1.22854779953843 1
0.687514177381965 0
0.594765330063077 0
0.944970256047519 1
1.28466100322013 0
1.11886391425183 1
0.860532494032571 1
0.72723219486609 1
0.936513083539013 1
1.08399464512325 1
1.05083095993599 1
1.00428062091331 1
1.35938917010224 0
1.13410154296491 1
0.937509025908233 1
0.991204079290841 1
1.28531171793908 1
0.776210369004729 1
1.0042395043381 1
0.718145554328406 0
0.590023583215358 0
0.741399647587157 1
0.839316849739728 1
0.916130305824269 1
1.17947368764374 1
0.855608509384453 1
1.22963655426313 1
0.980465064672239 1
0.966106005060248 1
0.826739826252854 1
1.08620022601218 1
0.862623304089277 1
0.789490190156971 1
1.07522500153848 1
0.893234529295774 1
1.07354943720421 1
1.17199773929371 1
1.16817314912821 1
0.889166897498835 1
0.83317374699421 1
1.08817572798466 1
1.15599534320218 1
0.922116173280811 1
1.09919752681311 1
0.676564949722257 0
0.842326406917069 1
1.05629492608215 1
1.07284493575428 1
0.816252725907002 1
1.06782272578848 1
0.844390418159825 1
1.00865129217686 1
0.9961160468984 1
0.848259057721671 1
0.917455847167589 1
1.00611477693809 1
1.32333058373701 1
1.27178843840866 1
0.962856014062874 1
1.19636581689021 1
1.07582678079578 1
0.892675245359265 1
1.205035988728 1
0.92884959356635 1
0.984581737162427 1
0.968154727056496 1
1.17374145282924 1
0.913481947690771 1
0.808782254077518 1
1.05062878037309 1
1.07994331963322 1
1.02628493437798 1
0.914922071973583 1
1.28593128379221 1
1.10860239962446 1
0.883445568129892 1
0.675172190595092 0
0.934638650334838 1
0.851373692319577 1
1.07628047886197 1
0.738910601467406 0
0.988324001938906 1
1.18439624655532 1
1.00867424495135 1
1.13846167008151 1
0.979974383162132 1
1.06723482588944 1
1.31635385979231 1
0.858872014502613 1
1.08505649827477 1
0.903031799990974 1
1.09425071944746 1
0.793499437826503 1
0.936774691552179 1
1.18872710683871 1
1.16822613927844 1
0.691619177643526 1
0.870495471268635 1
0.74333293643658 1
0.64112386698783 0
1.1483805224395 1
0.849712314580653 1
1.41229839400899 0
0.862125897376667 1
0.733869703604384 0
1.0400231567113 1
0.891024658162734 1
1.21020075377709 1
1.11451351484289 1
1.04099087282667 1
0.801137185795168 1
0.905053393433221 1
0.841876843529173 1
1.01332560759376 1
1.04244688544125 1
0.630608897590899 0
0.695177040239827 1
1.0692467773884 1
1.03198029951897 1
0.649966115631045 0
1.2108555737176 0
1.02829802544487 1
0.66990247860942 0
0.961927798529946 1
0.853662468322378 1
0.952552313890618 1
0.965439263074086 1
1.11371246086395 1
1.25170922769634 1
0.76575357594199 1
1.0093249090819 1
0.951023156979496 1
1.30587712371763 1
0.849756982509619 1
1.31885122729427 0
0.909110447527342 1
0.865660526135105 1
1.22388223063561 1
0.90224795253384 1
1.19080645916822 1
1.03293059061348 1
0.799493157297826 1
0.995858982543603 1
0.958074476153419 1
1.05536546040526 1
0.974674180591552 1
0.94134643934087 1
1.23900204801932 0
0.740403249674797 1
1.08150501682833 1
0.720200634645526 1
0.863041868520264 1
0.815728397930494 1
0.970352926103765 1
0.877764579466605 1
0.961504899770787 1
0.86465549958811 1
0.920031164448123 1
0.930446812460596 1
0.809759585668666 1
0.890149292611773 1
0.93977831436525 1
0.770229063820291 1
1.16749063284654 1
1.17735674995389 1
0.994246350604865 1
1.2631709078738 1
0.769383412128577 1
1.25099171106351 0
0.969500614496702 1
1.05473927996971 1
0.915281343774846 1
0.803493326495966 0
1.00510065381743 1
0.794707783668151 1
0.949253789011213 1
0.940277081627284 1
0.626639935172429 1
0.940392827389388 1
0.953123562480772 1
0.969107761484037 1
1.17976576438554 1
0.803083959912768 1
0.860288062573433 1
1.26881600507748 1
0.896901485268921 1
1.07098264012874 1
0.9601211963995 1
0.817151484717046 1
1.18802815435646 1
1.0058751118704 1
1.01267014790156 1
0.78686394391435 1
1.03017994134647 1
0.683133960431991 1
1.04511064686589 1
0.830200417320527 1
1.12497646365839 1
0.606969288529563 0
0.870164917409584 1
0.926059278969728 1
0.807694415018507 0
1.13339869573735 1
1.07695091386722 1
0.766772560580786 1
1.17298546147633 1
1.17091570658386 1
1.11957661220412 1
0.857365810776669 1
0.678243641092937 1
1.19367632395452 1
0.909581955984338 1
1.05248587651941 1
1.08572997028861 1
0.917329419184781 1
0.79208862094459 1
0.872403157900865 1
1.05543362750067 1
0.602871389778349 0
1.12449778685313 1
1.23921523918336 1
1.00282328865785 1
1.1132616501808 1
1.24035467165174 1
0.932450377348216 1
1.28124968014026 0
0.8120490741872 1
0.826019978290656 1
0.800504601483345 1
1.25929180963442 1
0.888436289495687 1
0.74823665052223 1
1.13692128536438 1
0.82405849508712 0
0.822437042231689 1
1.45174773568287 0
0.827252865972678 1
1.08618124440636 1
1.20192556118246 0
0.919447462996979 1
0.950581754956961 1
0.976941785840129 1
1.11304274841474 1
1.32172698789089 0
0.918061444306165 1
1.31676613550164 1
1.15696491404758 1
0.885506657004235 1
0.971658916581229 1
1.30231875297025 1
1.12903447671225 1
1.37792794947204 0
0.808496488831773 1
1.06344476373969 1
1.10826135562397 1
0.798913219681019 1
1.05679054737578 1
1.0552237012628 1
1.04317011505342 1
1.2126309725013 1
1.02915788990108 1
1.15627395100229 1
0.948224230482659 1
0.907272458735559 1
0.984886349262252 1
1.11609249385368 1
1.08580811609224 1
0.754797436642864 1
0.829080230469674 1
1.26390724351022 1
0.746520995624947 1
1.44061656851812 0
1.10850184726374 1
0.797178353247559 1
1.14079766936968 1
0.909507955373044 1
0.859211652351321 1
1.44036756510991 0
1.01490955573585 1
0.98029204246541 1
0.98915417444603 1
0.691613156450639 0
0.864678111836014 1
1.10771006256075 1
0.890345046212715 1
0.830677401840863 1
1.15931135357842 1
0.81997664275724 1
1.36523153539083 0
0.803759370351386 1
1.17792719119025 1
1.18021396897108 1
1.03861027314956 1
0.558843727837328 0
0.777019611386446 1
0.835907572044292 1
0.939610241904122 1
1.17821355127207 1
0.657229152731437 0
0.801057350714989 1
0.99195581752929 1
0.863106923467154 1
0.805563659126631 1
1.19903212054465 1
0.745888919068993 1
0.888941291593082 1
0.90826225341521 1
1.08465191150614 1
1.07454529879322 1
0.640183349193924 0
1.22100554418407 1
0.866566500915857 1
1.15122292566128 1
0.838550056928968 1
0.857210219696873 1
1.04524860251425 1
0.874775068914753 1
0.966323654841448 1
0.94114127408973 1
1.35090112237985 0
0.863994698415103 1
1.36768469236768 1
1.0400800591935 1
0.992971471984913 1
0.972360506898626 1
0.826714472525049 1
0.735597550283786 1
1.43170593642708 0
1.02902864955861 1
1.08519251464598 1
0.957670587137687 1
0.879135083236976 1
0.937954798806761 1
1.00533253043087 1
0.615954167060937 1
1.20204243390479 1
1.10850750596621 1
0.793082656255754 0
0.940483043545268 1
1.15210662464216 1
0.89243345157041 1
0.955998683152493 1
0.733264567236498 1
0.804319316532904 1
1.18227368227594 1
0.84901426905699 1
1.22593957538395 1
1.03344587447012 1
0.958984823079819 1
1.08215277016854 1
1.2367552128509 1
1.04874704911013 1
0.818788235991711 1
1.07759164717202 1
0.993955530189149 1
0.974773126899564 1
1.11620181983946 1
1.02447028007466 1
1.04963286953914 1
1.11411935976584 1
1.02239660423186 1
1.30010096688828 1
0.789637678796918 1
0.85306472364463 1
1.06182933879963 1
1.05740595341381 1
1.00204577152816 1
1.04423366619345 1
0.826791085518048 1
1.06774648551455 1
1.06078486844838 1
1.25521545941533 1
1.46677579625837 0
1.01451123531345 1
1.32457168304804 1
0.881285501084795 1
1.28857129997962 1
1.3056203404111 1
1.16474445884982 1
1.07201250667111 1
1.10086580324839 1
0.989244103270555 1
1.29821147305524 1
1.17847878641979 0
1.04685727896523 1
0.746256559411077 1
0.564614487520284 0
1.01031836392266 1
1.10231967412552 1
1.04602969312865 1
0.977731669539513 1
0.834970274848128 1
1.22829205828668 1
0.918887139688529 1
0.973915093175776 1
1.23789515614067 0
0.865423538812713 1
0.708363053847092 1
0.988906384321539 1
0.826708214708409 1
1.08856225473295 1
0.919230488214776 1
0.903164306870043 1
0.888857499745532 1
1.0456830256329 1
0.734783163100615 0
0.93664560657182 1
1.08708068239718 1
0.96544118944623 1
0.706120254803217 0
1.15768586024878 1
1.15246438711735 1
1.04207575254208 1
0.76021113505881 1
0.915490809929463 1
1.00874231154067 1
1.12527820843887 1
1.007685530645 1
0.997997654083362 1
0.857097733359839 1
1.06219639721976 1
1.2827481801629 0
1.13493766377497 1
1.03041577502753 1
1.17391963727256 1
0.927853825367375 1
0.756471762774119 1
1.10320828634304 1
0.704010977988065 0
0.945868197947242 1
1.108138389212 1
0.911301208196712 1
0.993663702885538 1
1.09210109550269 1
1.22993782242939 1
0.898069473749266 1
0.900059540379734 1
0.839810290896351 1
1.33432928462322 1
0.915911078894785 1
1.07467751374746 1
0.918205448378054 1
1.06316046750488 1
0.89557340380806 1
1.1544633872945 1
0.898601283640846 1
1.29392803649861 0
0.876154800836409 1
1.0444036823738 1
1.27818499740589 1
0.884648550086269 1
0.631979353041204 0
0.913074256196945 1
1.03253740711086 1
1.06559097886558 1
0.906185713723418 1
0.963450541667323 1
0.861547607732749 1
1.02547052183921 1
0.948070522523495 1
1.15890401021613 1
0.828129694412577 1
0.941186080369704 1
1.23948582311602 1
0.952991703499775 1
1.08508915423738 1
1.30098796954341 0
1.05869245861676 1
1.17532021283054 1
0.696522209711773 0
1.16095194050646 1
1.17252200749587 1
1.08070748847507 1
1.02514107914102 1
1.00863265510078 1
0.929710960492022 1
1.18546785853686 1
0.776024539364699 1
0.912590593420304 1
0.939347529403377 1
1.05848450995907 1
1.19477352031581 1
1.07518482619844 1
1.11621219516711 1
1.11255561554598 1
0.9313753083771 1
1.00088871218244 1
1.33049203490236 0
0.858837981296936 1
1.0074095990327 1
0.956061883038597 1
0.969981377765106 1
1.01061826157075 1
0.856117522417813 1
0.732391615196098 1
1.00444843143785 1
1.05534616397771 1
1.2120523488348 1
1.03034804684995 1
0.910908222699471 1
1.23494799501449 0
0.93148021889807 1
0.976877655644162 1
0.960761308343836 1
0.802250801166634 1
0.929384297340242 1
0.866531643843953 1
1.2572578438164 1
1.02127752575387 1
0.966175873102013 1
0.951061612624478 1
1.0704915098591 1
1.03549431698691 1
1.09474721495559 1
0.83254361466533 1
1.17355759441744 1
1.4543863106983 0
1.31041025350256 1
0.776399527788444 1
1.16474545161252 1
1.27099830380889 1
1.14692463874327 1
1.10504445783752 1
1.03817741259748 1
1.06654235234037 1
0.976864337510375 1
0.989048382619557 1
1.02631475118892 1
0.791627313767797 1
0.80774145749885 1
0.845003238420665 1
1.08565679424372 1
1.02166353095926 1
1.34185676586552 1
1.04488128120779 1
1.09080749063458 1
0.814894727496775 1
0.938709638572587 1
1.09184458916805 1
1.00725615128314 1
1.30076787902335 1
0.810978808742955 1
1.00275556436522 1
1.2952331302942 1
0.896530072824815 1
0.675922463704147 0
1.18775718032468 1
1.08110614087916 1
1.21403501448132 1
0.81183676329429 1
1.03628248174552 1
1.05574385892018 1
1.12934483055721 1
0.594438560290067 0
0.820363045052678 1
0.658442519966148 1
1.14129099501754 1
1.14429955890886 1
0.669036027671105 0
1.13016013273274 1
0.992609855685587 1
0.891690843521661 1
0.758268348493558 1
0.798604070736527 1
1.01989282577086 1
1.01280795742099 1
0.996367817338375 1
1.05633760684451 1
0.840709024306773 1
1.02743042815818 1
0.787869187566672 1
0.970897308648006 1
1.26451504622743 1
0.993601453337828 1
1.46341547659403 0
0.988902667200679 1
1.07586821577335 1
1.22897197013732 1
0.98064340194352 1
0.91266362130481 1
1.02332103866323 1
1.07122112856901 1
1.08229306971477 1
0.785965510128266 1
0.881955065226583 1
0.951421550142081 1
0.947203963698095 1
0.812508918976356 1
1.20304795891848 1
1.19659088284426 1
0.938799338157198 1
0.970471338635919 1
0.677469075220121 0
1.23138224375436 1
0.858900925108194 1
0.973094286809255 1
0.854438220245469 1
1.03598686086097 1
0.828543890516022 1
1.12810178269069 1
0.841487345577412 1
1.05221313391736 1
0.740429647365892 1
1.09195489739637 1
1.07772188844442 1
0.840788756328601 1
1.04711184533089 1
1.03125565536555 1
0.99491755977377 1
1.17475499497232 1
0.755750250037549 1
1.02440203922478 1
0.832206783830851 1
0.710813855213954 1
1.136293560675 1
1.05159536988835 1
0.971084204707996 1
0.700155395128018 0
1.22696456622473 1
1.15422755352411 1
1.02126702100644 1
0.79609735196428 1
0.998148132561636 1
0.969756419005845 1
1.15657606595014 1
1.00868913469987 1
1.15129226088463 1
1.1133968479173 1
0.895835719618577 1
1.11625544582872 1
1.07330002568657 1
1.05951851142342 1
0.996075560308417 1
0.668026311576811 1
0.971153504483679 1
1.03535966694409 1
1.22884151968345 1
1.12384440902963 1
1.01673494818042 1
0.632319751795587 0
0.916656724896382 1
0.811417850189796 1
1.02045646412523 1
0.886326422278022 1
1.00410174991237 1
0.898974384754521 1
0.957147644002531 1
0.913816497654376 1
0.857408898725287 1
0.804279060778964 1
1.05449667896347 1
0.956737830363372 1
1.06309712463021 1
1.0766808014023 1
1.06393170016254 1
1.10668205497888 1
0.881290620745112 1
1.06831950495346 1
0.9962972135813 1
0.984167098828952 1
1.28461762467838 1
1.23624003102005 1
1.30860868924896 0
1.11283068777543 1
0.938543970489787 1
1.19351108601841 0
0.991414527855105 1
1.05716265364013 1
0.921735041194926 1
0.919316166042282 1
0.516188065760936 0
0.983765991677274 1
1.27077829887198 1
0.808012193594395 1
0.909097159117428 1
1.06504076886918 1
0.883853818978241 1
1.19594763675607 1
1.17040979300069 1
0.85373587656458 1
0.871697161778833 1
1.19487046534568 0
1.2612170519162 1
0.920377337436276 1
1.29837742152038 0
0.809791439588079 1
1.35885349104221 0
0.997667736997425 1
1.3863362301638 0
0.632701648840384 1
1.35415462104483 0
0.665222082552827 0
1.04810163235949 1
0.825620633475299 1
1.13905077252952 1
1.05965318949763 1
1.10798395932429 1
0.859105701161277 1
0.932642844409285 1
0.998257110801762 1
1.1540047432557 1
0.822476493225272 1
1.15560473055426 1
1.08120625302456 1
0.945767883127352 1
0.877705796836026 1
1.04491544764458 1
1.06706529007611 1
1.20104486448016 1
0.999357482789516 1
0.99325128974258 1
0.714761133184396 1
0.917883090967117 1
1.30653599131686 1
1.14472527124655 1
0.968280051653243 1
0.938649132740355 1
0.944085545338845 1
1.14790570992322 1
0.958919913189458 1
1.05610940131034 1
0.772935713904935 1
1.00032890919676 1
0.866255485620202 1
0.989782345659545 1
1.02784662074797 1
1.27446954226938 0
0.956336180998118 1
0.538650660683982 0
1.23101264257231 1
0.896269497094677 1
1.28042511624514 1
0.917099631581737 1
0.885803529838876 1
0.861025058343508 1
1.16176874994958 1
1.15240434774324 1
1.19855323355818 1
0.879410035366266 1
0.775418153512125 0
1.23592065876865 1
0.911966786762668 1
1.081915526249 1
1.05104279982676 1
1.04827028733459 1
1.01187440370313 1
1.32704202759818 1
0.973394687245247 1
1.06775859321355 1
0.899068535594892 1
1.05413688450797 1
0.975237497288326 1
1.22221122202249 1
0.761610974739707 0
1.04901099094015 1
0.993945905571927 1
0.973750574853395 1
0.886720129886826 1
1.08340515938913 1
1.03865440424513 1
0.882999140591983 1
1.18260575672682 1
1.28388091631935 1
0.864175048527972 1
0.95319076120878 1
1.11389245388372 1
0.94687535866521 1
0.938889439291998 1
1.15101021797656 1
1.06825167994462 1
1.17855769622024 1
1.03354014610368 1
1.03451906851696 1
1.16042798289082 1
1.09940792578999 1
1.08895375516577 1
0.953870284447748 1
1.08748424571976 1
1.15564909845507 1
0.766669376598361 1
1.0337932628088 1
1.28492941840964 1
0.649228381490513 0
0.722931962202423 1
1.19574198239954 1
0.920406408981459 1
0.880835669743684 1
1.00062590894538 1
1.15627561213856 1
1.22656110597358 1
1.09327453825018 1
0.875428831265258 1
1.1706062469589 1
0.87880707384557 1
0.747263060907776 1
1.00923407791537 1
1.20399679120371 1
0.989650783499117 1
1.03456796436451 1
1.10147493856774 1
0.911634933176195 1
1.16828722443016 1
1.1401327076236 1
1.13983787258761 1
1.17826775613936 1
1.06041750009815 1
1.02020769605499 1
0.831329772340349 1
1.27132518470325 1
1.10467243385191 1
1.06254286760128 1
1.0032273598806 1
1.0744417041444 1
1.27126869845001 0
1.00552415897632 1
0.783511540986205 1
0.929309549841108 1
1.1675938873382 1
0.971335501259586 1
0.859556022294607 1
0.801556317509535 1
0.937813810741156 1
0.837510245050163 1
0.972755643853511 1
1.02588188509589 1
0.704947102932447 0
0.759887287418213 1
1.06125375694749 1
1.20306139450854 1
0.922023206902612 1
1.28894707409363 1
1.11524479806951 1
0.962916922124658 1
1.0622583412765 1
1.36880009483193 0
1.21241195268002 1
1.00741975389011 1
1.52594739316501 0
0.94475641210642 1
0.659792052377431 0
0.50023271680975 0
0.993492138485215 1
0.985426418933213 1
1.04207916871952 1
0.899684530643355 1
0.835370636902444 1
0.781037725835671 1
0.925440731489837 1
0.865905165432622 1
0.956957823200447 1
0.824748894046575 1
1.06626029549701 1
0.977854542257683 1
0.977124813324745 1
0.918920696780888 1
1.29483471312833 0
0.99264003738808 1
1.34931632872862 0
0.750760885545069 1
1.09598339610344 1
0.925100763937675 1
0.798249669412867 1
0.983543576087755 1
0.968762097448795 1
0.945978503264017 1
0.95062020598485 1
0.975181484091804 1
0.892036229950382 1
0.772925865329075 1
0.931621757290017 1
1.10431263901853 1
0.7503225144731 1
1.12051398479335 1
0.989614182434284 1
1.17184767584562 1
0.88154570444703 1
0.870828451045689 1
1.16292510692555 1
0.844793221106133 1
0.839787136464307 1
1.05193828661684 1
1.43238062661852 0
0.918315944530832 1
1.14152349757396 1
1.06740407500661 1
1.04516963410825 1
0.731024559551187 1
0.820254569386518 1
0.951318446770457 1
1.12593988738297 1
0.859878399534068 1
1.01425521940245 1
0.886017584718667 1
0.899780453669603 1
0.81454767659637 1
1.05948878070927 1
1.25896815126196 1
0.925342154803212 1
0.956474182436009 1
1.02961561265852 1
1.16975113730037 1
1.17337119526737 1
0.854790294883901 1
1.26298046989623 1
1.20553318753209 1
1.2039686405394 1
0.980690334986766 1
0.916942356774932 1
1.11374705889142 1
1.02004522854561 1
1.31147257966148 1
0.921508404960494 1
0.949814772432112 1
1.1413268952933 1
0.987806825255579 1
1.11192666637275 1
1.26732253619252 1
1.17630188454087 1
0.897649491962552 1
0.984878201778708 1
1.06745336606288 1
0.82167658607299 1
1.1336864269401 1
1.2194603526663 1
1.29873869396913 1
1.06311270412863 1
1.14802520497555 1
0.884619441746307 1
0.717628320316618 1
1.23379434792096 1
1.18979715763146 1
0.988945954351887 1
0.999301498042036 1
0.908211374619478 1
0.84391731876985 1
0.87325106139803 1
1.01333297308092 1
1.25262467061346 1
0.924766616285537 1
1.14597643041031 1
1.19223816826469 1
1.26500699569383 0
0.876678292451677 1
0.822841626805026 1
0.813297720121974 1
1.1276553825027 1
1.16305079582993 1
0.979755665147665 1
0.644797516289117 0
1.09662731470885 1
0.734572544913151 1
1.23250269383588 1
0.539652569003293 0
1.10550016493935 1
1.19071382934089 1
0.896751695002462 1
0.861295489686374 1
1.21631207470345 1
0.621637907569351 0
1.00020486933661 1
0.88669403011116 1
0.86317411134219 1
1.11345794121714 1
0.799252037612013 1
0.871604596651276 1
0.56783400052819 0
0.933288942646804 1
1.17234996216866 1
1.19097988198806 1
1.12371305153303 1
0.80350865603264 1
0.904723475210357 1
1.11490465034866 1
1.04499077437585 1
0.994183991372813 1
0.778028879202219 1
0.698601002546918 0
0.998235172496179 1
1.19794552273977 1
0.923771410305361 1
1.06624060893358 1
0.719839652325036 1
0.871631248248992 1
0.932290363431212 1
1.01845057626229 1
1.16981508490157 1
1.12393131242252 1
1.29277761173295 0
1.16904196468488 1
1.03107653499632 1
1.05892755023864 1
0.999909153627974 1
1.00970671308329 1
1.05805324361784 1
1.13378625767353 1
0.957378359499024 1
0.791077785279464 1
0.980791243746405 1
1.12560069518793 1
1.07874727073335 1
0.783251939458799 1
1.09313304069395 1
1.2292763367856 1
0.867193873004863 1
1.00284578040556 1
1.19699622681144 1
1.06035981150916 1
1.00555310711078 1
1.23437710906642 1
0.599160261100268 0
0.823444731770036 1
0.779707682940721 1
1.10785197997113 1
1.10757864487863 1
0.807110457204066 1
0.920582844319622 1
0.972604429696731 1
0.839347217499234 1
1.02426279474061 1
1.25431650308489 1
1.1315161856424 1
1.07009104132531 1
0.868961594752058 1
0.970534601596489 1
0.915135084247145 1
1.07802166706773 1
0.815028226169728 1
1.38972384582486 0
0.94486023542467 1
1.17726129724943 0
0.952902627284753 1
1.23115050328751 1
0.908588617206246 1
0.969419968587679 1
0.810309595392771 1
1.1885699674757 1
0.776613319650447 1
1.10349967245789 1
0.940145359167571 1
1.01619964718667 1
0.853980253651795 1
1.060503062737 1
1.18500168677995 1
1.05737914989285 1
0.941980114127094 1
0.995929096205558 1
1.03409651053627 1
1.02176054457356 1
1.16612155127219 1
0.753754083195549 1
0.823662075707236 1
1.05494628065328 1
1.16807698555478 1
1.10923876726482 1
1.30988688325787 1
0.798278251712759 1
0.938871565838636 1
0.931823255997104 1
1.1662209748462 1
1.09091024093178 1
0.809031476998506 1
0.961329279621879 1
0.889456159828812 1
1.05025572917767 1
1.01849036906339 1
1.24704706704092 1
1.10914561402629 1
1.19977926029015 0
0.801139168818497 1
1.10748467930574 1
0.756445194674184 1
0.996204482598217 1
1.02539418428563 1
0.967098047476226 1
0.606876484756838 0
1.00492056627247 1
1.41416302205227 0
0.999598041885712 1
1.17553821472727 1
0.802382756671549 1
1.04535449540144 1
1.01068092366661 1
1.11016637056493 1
1.12239632011132 1
1.19025471215939 1
0.903742190935378 1
1.0441154710184 1
1.48517951012786 0
0.988455979322114 1
0.969937289730855 1
1.22927621582937 1
0.918461952863267 1
0.825964739492165 1
1.06195870067847 1
0.911837340332636 1
0.867518235543664 1
1.06555477389875 1
0.908676387857183 1
1.36589046902049 0
0.990298240422839 1
1.09624368349624 1
1.00180394087888 1
1.01113943118278 1
0.769894297813312 1
1.12264935712735 1
0.936107952057848 1
1.14511510938174 1
0.860220968008165 1
0.687463106590724 0
1.11297638368229 1
0.917914840961436 1
0.611530700979262 0
1.21219559513052 1
1.2307620532649 1
1.25595604791123 0
1.17996731081033 1
1.26863732923467 1
1.07408493131601 1
0.87363793265442 1
1.03257127283427 1
0.560150501318558 1
0.961346622912301 1
0.929983521106192 1
0.989724427364893 1
1.16672679518644 1
0.778987238604654 1
1.1562600865966 1
0.730692994504476 1
1.25287599454351 1
0.872970091500613 1
1.21256964083953 1
0.898209718444093 1
0.892934255896999 1
0.97623007330131 1
0.886283999725799 1
0.628315146201877 0
0.922915700108784 1
0.750757049550648 1
1.10975935626687 1
0.843581217803963 1
1.05300814074181 1
1.18447034258688 1
1.12761266720785 1
0.900430655610477 1
1.15535864833034 1
0.917376414917599 1
0.782991406888705 1
1.08989416821636 1
0.78661218495145 0
0.86998041925813 1
0.981401864260872 1
1.32419341962802 1
1.24023684724323 1
0.861890938137584 1
1.14089252604988 1
0.983423121562509 1
0.935695868226994 1
0.947483875818205 1
1.0236748212437 1
1.3313812773317 1
0.705827218137341 1
1.24275512036588 1
0.968991921296136 1
0.833435139387607 1
0.869879175513725 1
0.946564038911512 1
0.879453611209035 1
0.944582871397783 1
1.06596466168671 1
0.923251192340059 1
1.04441152372124 1
0.935381001628843 1
1.0168823689255 1
0.878375338723977 1
1.02718398927397 1
0.844654004107516 1
0.996333876637093 1
1.28909982485074 1
1.00811211345681 1
0.931132660741378 1
0.991416963483911 1
0.905453874412656 1
1.04598073907999 1
1.08339055679914 1
1.40594152291382 0
1.10023860937877 1
1.1037097555746 1
0.905941934507485 1
1.22872113939382 1
0.709597236284913 1
1.27035518865763 1
1.01148853104716 1
0.781728256801211 1
0.985928775568358 1
0.986105447485536 1
1.01026513238473 1
0.384026229978112 0
0.968258561325948 1
1.07762144930554 1
1.07380791354449 1
0.971002063432512 1
1.36758433546086 0
1.14408878031752 0
0.834332473840513 1
1.16364127241581 1
1.3574714507459 0
0.716776381208386 1
0.993668686976475 1
1.06528724000039 1
0.703515005172398 0
0.851373388154438 1
1.08631669614849 1
0.976828955113928 1
0.971913325594956 1
0.942335119152269 1
0.748527483776486 1
0.946577255465088 1
0.84471742220482 1
0.684801690483388 1
1.00038447585078 1
1.13747596066294 1
1.20804398944063 1
1.2654367050137 0
0.681045286919762 0
1.05190446931197 1
1.37347163057317 0
1.05859766923715 1
0.757657527216342 0
1.25013573590313 1
0.838185606436564 1
1.08192550697665 1
1.26819572466379 1
0.929089620791283 1
1.03824577485751 1
1.00569697544913 1
0.988757825013576 1
0.825956104896801 1
1.38370303672636 0
1.14403917292126 1
1.06329431619744 1
0.939804003358223 1
0.758694980210966 1
0.962796212044154 1
0.97323482409335 1
1.23667492719362 1
0.955737981725727 1
0.90355186056883 1
0.872334371563891 1
1.07612852188921 1
1.09415229334015 1
1.09877405821022 1
1.1782411343176 1
0.511399449455141 0
0.928841404578654 1
0.866697453561949 1
1.29060584465776 0
1.03982519301802 1
1.04715060627945 1
0.876512534234641 1
0.820727599763329 1
1.17594394763606 1
0.968258252157238 1
1.04567683524126 1
1.21175166763985 1
0.798608535722261 1
0.844671687637126 1
0.857534368789994 1
0.83593732511106 1
1.05124309062313 1
0.945840890022385 1
0.898407661094718 1
1.24019159526364 1
1.19669306383007 1
0.936225484966575 1
0.807947694203593 1
1.22846549351822 1
1.02511542466594 1
1.04069993702023 1
0.862422904081664 1
1.19601400118102 1
1.05172473626928 1
0.908471668343476 1
1.54995517643226 0
1.08839275853012 1
0.754270460089395 1
0.886787960062572 1
0.84973122591464 1
0.884966040187599 1
0.859796657724334 1
1.01472133971855 1
0.735894241851888 1
1.03047112782447 1
0.894692843685494 1
0.894484233261131 1
0.95090118473879 1
1.01127026072092 1
0.826272152526798 1
1.08421336318441 1
0.590048035380911 0
1.22779891216306 1
0.932732198021708 1
0.928403785698405 1
1.12295406199624 1
0.931398057528295 1
1.02307898924258 1
0.89280793347553 1
1.02965547764444 1
1.07486664432168 1
0.880684975718228 1
1.04268980981344 1
1.23962500000072 1
0.874910165455687 1
0.686778229424313 0
0.784213870622111 1
0.757899009420172 1
1.37322117519741 0
0.805383632822431 1
1.26752701417976 1
1.20952062446178 1
0.790756269846806 1
1.06469595832846 1
0.863654933619663 1
1.23815549462723 1
1.13058957482705 1
1.12278599172187 1
1.03558106578252 1
0.657316994686477 0
0.807906293720339 1
1.0864613968117 1
1.01559071094323 1
0.718242981945805 1
0.690183146195668 0
1.04476882642676 1
1.30350577926335 0
0.906181089735333 1
1.14691520898152 1
0.889144080925956 1
0.980820863649067 1
0.750357834478238 1
0.716499151500662 1
1.21850132090641 1
0.928185063730449 1
0.978303646216927 1
0.845286031593579 1
1.14067474032969 1
0.862459786757973 1
0.998432435742726 1
1.09549482934101 1
1.14208779244469 1
0.714664447091209 0
0.943136763636248 1
1.09976954011514 1
1.17985021961938 1
1.35373653034374 0
0.779481300647697 1
1.03451097835045 1
0.913326681006799 1
1.05535227458299 1
0.814609468838047 1
0.853805540387544 1
0.921612495882618 1
0.991516991787451 1
1.26865686629316 1
1.19651404317697 1
1.07835524992417 1
0.804601237348212 1
1.22807938677794 1
1.1388718700621 1
0.935574002691964 1
0.903892628183694 1
0.936585946210406 1
0.914733441770807 1
1.29410133529494 0
1.21532976669472 1
0.974581039098503 1
0.804899333149545 1
0.982892610985052 1
0.821280967461322 1
0.908735758134544 1
0.955528924066229 1
0.927068788738523 1
0.97259506707718 1
0.75605420098719 1
1.03642667776256 1
1.06112789901748 1
1.17418425612531 1
1.11894276884394 1
0.792203549659795 1
1.04149310285644 1
1.00557345742786 1
1.02866138428125 1
1.17738354064436 1
1.1434833610804 1
1.0329643059797 1
1.17872416874561 1
0.961554901355234 1
1.24953422538794 0
1.02601376081274 1
1.02445647388505 1
0.950964536407187 1
0.878994217987804 1
0.979622555221634 1
1.07110764420487 1
1.03280753610706 1
1.07538273268018 1
1.2043277314658 1
0.888334517086468 1
0.705225965424246 1
0.941245060645595 1
1.14411446849969 1
0.88208260529399 1
1.11275974845221 1
1.05608870460554 1
0.985860824372768 1
1.06706780155583 1
0.882535682513613 1
1.12277821482567 1
0.998471467618577 1
0.802575813000712 1
0.780893675874967 1
0.996954382430861 1
0.813609192030613 1
0.864357602042663 1
0.907243676728116 1
0.794455659854842 1
1.09247797568754 1
1.20959364921371 1
1.10831508271459 1
1.18594057752857 1
0.867863352749821 1
0.838171103291429 1
0.906473895025344 1
1.09646862320612 1
0.930652036617564 1
0.690468874868491 0
1.21134192809697 1
0.795030000475339 1
0.932596060351051 1
0.881800620496621 1
1.02463303973427 1
0.948657846374889 1
1.08854846485975 1
0.899998430571254 1
0.854419825208264 1
0.817529254950465 1
1.26219065953254 1
1.08012122745238 1
1.10151417167419 1
1.06081394969836 1
0.9724987018588 1
1.13623793781128 1
0.714136019188179 0
0.973648556173724 1
1.07155744563757 1
0.93358907169379 1
1.18378840105813 1
1.06379608248822 1
0.917563110792513 1
0.900473886169289 1
1.03930374957774 1
1.28674767606973 1
0.965909084906154 1
1.03577956708849 1
1.06847807806554 1
0.715809915097869 0
0.825593502820364 1
0.75274027373761 1
0.952101843665179 1
0.934216148564473 1
1.25455526295291 0
0.928397069673482 1
1.26700454634146 1
1.195186617988 1
1.09738514738273 1
0.954703214537643 1
1.05851989816347 1
0.845041932034186 1
1.13856416409871 1
1.16804479925957 1
0.938851068691056 1
0.916205005405442 1
1.01050151650912 1
1.0109816067109 1
1.04787671725289 1
0.979447636132831 1
0.987059908490046 1
0.901528025703959 1
0.977386633205727 1
0.893386093565679 1
1.00858093743365 1
0.95640236735561 1
1.05191706185926 1
1.03036674877161 1
1.2301268307073 1
0.921620268173501 1
0.897691830533898 1
0.863771045175175 1
0.894307801662758 1
1.14137214111299 1
0.99154774656313 1
0.906646713182129 1
0.865288842644059 1
0.964066621199882 1
1.40088857857037 0
0.967521435710125 1
1.14772680743112 1
0.943116692889946 1
0.74567438227217 1
0.932534242947847 1
0.820011416827965 1
1.02103206540106 1
1.47350952455954 1
1.16607874134605 1
1.15595389970083 1
0.897108772972496 1
0.963800176205554 1
1.05041151033504 1
1.04694959005799 1
1.19767348310749 0
1.12564788822742 1
1.08466939127033 1
1.20504308383149 1
1.23697003722963 1
0.774210242954735 0
0.815601730726415 1
1.14705209823081 1
1.00682485653987 1
1.1885048756733 1
0.958032521653808 1
0.799533160245723 1
1.02536486454988 1
1.01417264408339 1
0.856633526833306 1
1.38815244524242 0
1.1868393292139 1
0.785324374672841 1
0.818449346340651 1
1.10932728481278 1
1.30605251484442 0
1.05226297633985 1
1.18210799012148 1
1.17125378796942 1
0.880172031016854 1
1.03583902536346 1
0.588734166138919 0
0.995350012078062 1
0.729487576067833 1
0.775614543541033 1
1.29770135403168 0
1.18179915609113 1
1.01736554380781 1
0.928847027742745 1
1.19090534896808 1
1.09935637519018 1
1.13437143315115 1
1.03955904742671 1
1.11388045787763 1
0.999536601345932 1
0.950659539894267 1
0.907227775523499 1
1.22667346741409 1
0.988236171001724 1
0.59081292619794 0
1.22803154653891 1
0.980833494864296 1
0.98181183871642 1
1.02166129414188 1
0.854984862835139 1
0.891184204821276 1
1.3204286474799 0
0.935435966909207 1
1.15337418043029 1
0.825732022039766 1
0.859486316576198 1
1.06147747376947 1
1.30021356169608 1
0.90267119611511 1
0.853322086819887 1
0.896907562849335 1
1.20218798630253 1
0.918259048082627 1
0.942173685191394 1
1.13098834677732 1
1.21590213070135 1
1.05489809869687 1
0.896649263768341 1
1.03931757760511 1
1.00424979415373 1
0.879818077798349 1
1.01380033722197 1
0.816013192642395 1
1.11110326391295 1
1.25625219341987 0
1.03461446553906 1
0.977890481355495 1
0.930026636456933 1
0.938635764824802 1
1.22358308663887 1
1.04176192691984 1
1.36668136886677 1
1.08104973143978 1
1.00599038414162 1
0.983756074569924 1
1.11422108366714 1
0.99472655093108 1
0.938966785684411 1
0.806366949273239 1
1.30761598868839 1
1.05709040112307 1
1.03472167183609 1
1.29221194229548 1
0.983689991252989 1
0.911201488619133 1
1.02701857585761 1
1.19577443884446 1
0.694583698900569 1
0.959029700972469 1
1.11157932638624 1
0.926433686717843 1
1.44317324278617 0
0.90751208695995 1
0.7263071869721 1
0.872691479779339 1
1.25970547341545 1
0.576422664189558 0
0.676446696818731 1
0.73319408356722 1
0.970944418039682 1
1.07768629023656 1
0.924065947811322 1
0.920096313054153 1
1.17236054990316 1
1.04991390098587 1
0.8261170994433 1
0.830865879897192 1
0.810587216794802 1
1.09782891526458 1
1.01143232135802 1
0.911445938184506 1
0.907442135211277 1
0.847763567101157 1
1.02283543743918 1
1.01614551793981 1
1.20532449965368 1
0.7228041787982 0
0.85942984595221 1
0.989323062462233 1
1.11352149241383 1
1.07161999462672 1
0.851546446854973 1
0.894741540724165 1
1.33337550620943 1
1.2277492000887 1
0.917456396706718 1
0.97661549249795 1
1.0706122418954 1
0.920318196780281 1
1.04385788614834 1
0.923363214523309 1
0.976949849346833 1
0.974213513231129 1
0.987922991443283 1
1.02513225499195 1
1.09752183905594 1
1.13758287351583 1
1.12570309595248 1
1.06449088706141 1
1.06225278927834 1
0.638225769803307 0
0.907461815546223 1
1.01574800990024 1
0.865891600194036 1
0.931242139237468 1
1.05531236415908 1
1.23942067986738 1
1.01119849839858 1
1.15554157466609 1
0.973931338830987 1
1.18123095631824 1
1.17742846965246 1
0.816149156298065 1
1.02024550268561 1
0.791024868396985 1
1.09423473675931 1
0.922455159915331 1
0.692480443586681 1
1.0507385638642 1
0.850059955775085 1
1.01580729521497 1
0.742788306051929 1
0.900580073068105 1
1.13467216056455 1
1.06882837697766 1
0.949978908022659 1
1.05560022877036 1
0.839481205357573 1
1.013371732725 1
0.922736812545205 1
1.21608236368522 0
0.879871583164489 1
1.12965438809802 1
0.900085734443097 1
1.36636291948406 0
0.982299878312917 1
0.933854326460276 1
1.17715634045473 1
0.916985868720949 1
0.445740573632824 0
0.925930933503803 1
1.14178532471137 1
0.978947740202967 1
0.859465784516635 1
1.13971437455541 1
1.14024213124954 1
1.03735367483301 1
0.801436733882164 1
0.759403709725735 1
0.873265769692685 1
1.10369837702193 1
0.893062540616673 1
1.23603128497695 0
0.761375618442637 1
0.806563895208012 1
0.951332813022298 1
0.670057853521561 1
1.26370895212217 1
0.81662239967498 1
0.913151058877084 1
1.13347338567378 1
1.10842823322598 1
1.08610234736629 1
1.14009530417934 1
1.23885012572806 1
0.753351195852056 1
1.09216851735324 1
0.882921339188057 1
1.15258966277956 1
1.12381071412255 1
1.16711690114096 1
1.06223414831275 1
0.981446880371441 1
1.0008931519974 1
1.00400233471596 1
1.06207785480817 1
0.965009015740541 1
1.1806356024497 1
1.20682098070434 1
1.02478304540936 1
1.09718584822604 1
1.0508042914237 1
1.12791727736922 1
0.966146199472117 1
0.993893573336198 1
0.947640395306151 1
1.03219640196458 1
1.06949962738024 1
0.859502166286895 1
1.03917539249007 1
0.906924265451977 1
0.628065934987078 0
1.31072626814366 0
1.1307075930844 1
1.09181620659241 1
0.900635288150316 1
0.812482827108285 1
0.960859060987717 1
1.22640226055168 1
0.807752217516597 1
1.39071458839018 1
0.796448973124423 1
0.888410902394181 1
0.697180431615518 0
0.860153037105518 1
0.879060453843254 1
1.23432526812724 1
0.72022861748238 0
0.975845492104302 1
1.07794904958034 1
0.803675648014521 1
0.982563512408756 1
0.984930973500125 1
1.16315715686873 1
0.869789529614654 1
0.808528646777743 1
0.984018587597302 1
1.4118595018094 0
1.03517740942851 1
1.04226237179918 1
0.800862176223701 1
1.29318172251536 0
0.977751441627129 1
0.813912278663854 1
1.052110204281 1
0.759130920467271 1
0.969792340509442 1
0.880555224459956 1
1.17967900387441 1
0.89819491724433 1
1.05814438893891 1
0.789987554179649 1
0.810798164349278 1
1.09383818807956 1
1.32103317634421 1
1.26501260323017 0
1.00144348906254 1
1.05699947985654 1
1.17126226799037 1
1.3280789018222 0
0.85453514490559 1
1.08214834504666 1
1.03083700396869 1
0.637337826686443 0
0.975675388739281 1
1.00293683686808 1
0.98235088037293 1
0.571849230944902 1
1.10623385583189 1
1.17242850147762 1
0.837894341472369 1
1.29530978219799 1
0.915340376992964 1
0.922585823455529 1
0.999425694201738 1
1.03619234680782 1
0.901184858703114 1
0.836147260068631 1
1.28327963940459 1
1.25558433262959 0
1.07593047672292 1
1.0403957534531 1
0.811720445594202 1
0.967725193887449 1
1.09814534448832 1
1.00347641175204 1
0.677324185581634 1
1.13432468781317 1
1.26014890715966 0
0.900274173682899 1
0.981103386445277 1
0.872562204233742 1
0.9127737867924 1
1.07852614631186 1
1.3312846694742 0
0.942254874334793 1
0.813449942114995 1
0.835753129835645 1
1.05906530441313 1
1.03355772837905 1
1.08341956554311 1
0.984367760183682 1
0.928393770528563 1
1.25532283831974 0
1.03129466970379 1
0.55838050768323 1
0.991521373210005 1
1.13563898129186 1
1.13486921599139 1
1.18575276986915 1
1.36269616741098 0
1.17737951277507 1
0.910045852177785 1
1.01519773160379 1
0.808684602023296 1
1.10589489972684 1
1.22050691109967 0
1.0567442485881 1
1.14832622061024 1
0.978577532399844 1
0.725442964469061 0
1.03438385103919 1
1.16836111944328 1
1.17342045493855 1
0.703699664941982 1
1.15125292611888 1
1.0950874344786 1
0.628074882746951 0
0.908243742147939 1
1.12059980274644 1
1.12220604502556 1
0.990980020328039 1
0.807464644049788 1
0.997125184676776 1
1.09367459509293 1
1.07673297209267 1
1.17003381132428 1
0.61221639824018 0
1.09774250812906 1
1.00054734032665 1
0.992351047134624 1
0.973529283324287 1
0.965565647257369 1
1.36901692608705 0
0.865062358701901 1
0.656262755141246 0
1.04503203335366 1
1.25712972942793 1
0.808051801017091 1
1.04590286494576 1
1.04700154535225 1
0.817101704039528 1
0.649194079351799 1
0.937147017407921 1
0.842695776684072 1
1.1384264534337 1
0.926491369995739 1
1.11501668904321 1
0.798279330762811 1
1.07215143911195 1
1.12026408193511 1
0.959175453458067 1
1.17028122024504 1
0.947746976211998 1
1.07973656800351 1
1.06604034904891 1
1.04312302285983 1
1.06545492505815 1
0.901909604583818 1
1.01758800736794 1
0.965360946476923 1
1.26350702671829 1
1.01800811025648 1
1.00053104172574 1
0.730399538229095 1
1.04170803793019 1
0.986380137402094 1
0.831539299857164 1
0.994164335806738 1
1.06187232909361 1
1.10688637495346 1
1.15773762798509 1
0.885633104820123 1
0.995800891283632 1
1.24481547174734 1
1.05563494134032 1
1.05073249163233 1
1.17047174239841 1
1.21458088278351 1
0.934471935624786 1
0.91224402883055 1
1.04722023582325 1
1.18771616392297 1
0.976967581556989 1
0.918881149175907 1
0.938139457788028 1
1.20261484202573 1
1.01067758407935 1
0.903983275420475 1
0.936568198894187 1
0.97079827428595 1
0.929243666002686 1
1.07428122880598 1
0.945910416694278 1
1.00321579126353 1
1.00497995520553 1
1.19770606394535 1
1.15294544911146 1
0.786754501560524 1
1.1104068640665 1
0.981243758374399 1
1.14937362294962 1
0.46481681486893 0
1.04723956357464 1
0.742664238454483 1
0.906187451616355 1
0.900024665789117 1
0.995600283800716 1
1.0538503739161 1
1.0174101827264 1
1.22543579751271 1
1.02903514529062 1
1.1046817197205 1
0.833342406152983 1
0.659470552945753 1
0.600492874466509 0
0.987671707406764 1
0.882639604004427 1
1.5477844265937 0
1.03981762318475 1
0.953475114734703 1
0.953162777187523 1
0.861328801082557 1
1.16591303722292 1
0.716122827442106 0
0.924013571002183 1
0.90967922403477 1
0.765749139040165 1
0.964730182409292 1
0.980059100140005 1
0.944918777329333 1
1.35434862381831 1
1.18082094923076 1
1.12045065665937 1
1.20427032067268 1
0.931731161683889 1
0.812740168297233 1
1.11347797715179 1
0.983634131818937 1
0.894574438687663 1
1.01724732502075 1
0.786488155360192 1
0.987326671481761 1
1.34313812576193 1
0.828798902839713 1
0.991308449359142 1
1.01986814664258 1
0.960556209288897 1
0.762013374248895 1
0.903643443539345 1
1.08869140208568 1
1.06527988849769 1
0.89638532800519 1
0.86623872283262 1
1.280897487016 1
1.09749408274417 1
0.852009345725643 1
0.904644527850296 1
1.12999086997512 1
1.01821881940531 1
1.22686157604692 1
0.97487314069352 1
1.27078743510222 0
1.26558798148357 1
1.03962056803046 1
0.882232573528602 1
1.00515480456223 1
1.02830773972873 1
0.955590871513483 1
1.16603273142207 1
1.11512479255714 1
0.889635132344973 1
1.16198561997116 1
0.97948020569818 1
1.33855063930913 0
0.858332285060025 1
1.01431818993732 1
1.0210197358679 1
1.0541416109361 1
0.836372118744565 1
0.907973431237938 1
1.05223805444801 1
1.02655356906769 1
1.22994683929897 1
1.08800836046824 1
1.00593920732903 1
1.40085326841192 0
1.26116397261884 1
1.1298583457048 1
1.04901907328235 1
1.13935308495038 1
0.889621960532945 1
1.08941068332393 1
0.916104945620319 1
1.35191126758663 0
1.13721665967581 1
1.34565271663377 1
0.866961485101295 1
1.07701234828702 1
0.845332917965054 1
0.955715585276464 1
0.898207876478668 1
0.688087096356139 0
0.73073629064688 1
1.16431087986329 1
1.00823730927471 1
1.10633065713219 1
1.153643726503 1
1.05343987134108 1
1.16020699740038 1
0.984282245850783 1
1.20227348664139 1
1.34892061545428 0
0.776981592346528 1
0.957411177235627 1
0.994292970637702 1
1.14521733897609 1
0.843362809902202 1
0.948808085326972 1
1.06299782696897 1
1.13108198498541 1
0.340747708985724 0
0.899327650258314 1
1.23012152355639 1
1.20543181844397 1
1.14866690543711 1
1.08668273018096 1
1.07714517795059 1
0.822466320762676 1
0.81335260158481 1
1.30109727760089 0
1.17691378628443 1
0.989638733315997 1
1.36692389531026 0
1.00745972208707 1
1.23730218892963 1
0.818154111718651 1
1.06032104299973 1
1.26453608032958 1
1.05245191864067 1
1.21234722815574 1
1.0459573987239 1
1.01257810935418 1
0.653893705473467 1
1.01274101451833 1
0.894161716110794 1
1.27947965308468 0
0.549953152767892 0
0.969022100654441 1
1.1935364432696 1
1.16761672600213 1
1.08228000638124 1
1.07996451566594 1
1.01648764433318 1
1.21226339762003 1
1.04744109318783 1
1.07000474933154 1
0.692421568715447 1
1.11176268369776 1
1.23548463842594 1
1.22019486510565 1
1.10773325128556 1
0.875981728786814 1
0.633723595603116 1
1.37738346961712 0
0.982668437440127 1
0.93605861063655 1
1.2547669942859 0
1.15504961409687 1
0.994031119588137 1
1.01266165044768 1
0.828783134658147 1
0.957060175640278 1
1.02603839637356 1
1.18924651237545 1
0.998525533367451 1
0.964200872421162 1
0.7217402592414 1
1.08877728288377 1
0.867045732566196 1
1.12065252864601 1
0.841031361750827 1
0.758560088629531 1
1.21464325260581 0
1.1413245627551 1
0.748388145611646 1
1.22171693114251 1
1.22604691909049 1
0.966294024073421 1
0.744675183007472 1
0.824502596182882 1
1.0042705258593 1
0.898807455400882 1
0.772755241301093 1
0.8752263775431 1
1.18450646761401 1
1.26573558321583 1
0.971030796236908 1
0.929467880333649 1
0.91134073144644 1
1.01724316644187 1
0.840923929949906 1
1.20489440525886 1
1.39566463402768 0
1.01209706421808 1
1.02223293968851 1
1.31776492765312 1
0.881215021008261 1
1.27946896444559 1
0.897702603148287 1
0.97757209142182 1
0.813095925872969 1
0.620147969267209 1
0.916582401845207 1
0.965582607592463 1
1.38071950178086 1
1.24389802153244 0
1.10187943936395 1
0.846811028885342 1
0.92517830825439 1
1.02568225100046 1
1.17949798101318 1
0.966818608858351 1
0.916232281225991 1
0.983904268412843 1
1.0550090863008 1
0.950142809318616 1
0.963358723251337 1
1.09349742152808 1
1.03166326970464 1
0.705861129071273 0
1.25802215967655 1
1.23038534779009 1
0.994645252138135 1
0.976458710394008 1
1.21443576493784 1
0.723432032567401 1
1.0561643800997 1
1.19943993817663 1
1.00204812590624 1
1.17352873315467 1
1.03800435595693 1
1.40201621243852 1
1.12397664958659 1
1.09935690845681 1
0.81597570819895 1
1.09830354352783 1
1.19321206602162 1
1.09930867029986 1
1.10729116583128 1
1.10388709672366 1
0.87904048451723 1
0.85178184651135 1
0.817732477784863 1
1.0137241127145 1
0.951145930035808 1
1.01573991401491 1
1.29593181440079 0
1.05258067028364 1
1.19704066323344 1
1.05886313631934 1
0.841063173274752 1
0.825143952120423 1
1.07216139858538 1
1.12736037021976 1
0.792274595627425 1
0.909905297443338 1
1.30327587842452 1
0.861809969480004 1
1.11209279599293 1
1.04474841179194 1
1.06992528725237 1
0.772956885818832 1
0.86274889478211 1
0.98148291134123 1
1.57153082463243 0
0.809337925557567 1
0.874956876035988 1
0.944184950854388 1
0.959297468970344 1
0.84832059310276 1
1.07545386832562 1
1.29818479526862 1
1.14929353102392 1
0.916603638356356 1
1.02108301208861 1
1.29992547288528 1
1.07020369942099 1
1.02375411882479 1
0.936726005643989 1
1.46383500951247 0
0.933481184115312 1
1.14204584354293 1
0.958493416187796 1
0.656673050063168 0
0.939298709551202 1
0.975081824490168 1
1.08477842563351 1
1.10423277426532 1
1.01281113855503 1
0.823468764606382 1
1.12515692934078 1
1.09098306787164 1
0.974034617199915 1
1.00685836777759 1
1.05505272494601 1
1.24160614016254 1
0.772333216178058 1
0.922993891748726 1
0.83575049745902 1
0.724432553605186 1
0.975045201389446 1
0.981688349172838 1
0.909565450003777 1
0.708318496960113 1
1.00637043759897 1
0.920004809307345 1
1.19215514739493 1
0.989604205940335 1
0.78908398242465 1
1.16242116683386 1
1.17850970145313 0
1.1431459702176 1
0.858481978536391 1
0.686519528694743 0
0.904591779276921 1
0.999937046465526 1
1.01243285472211 1
1.12025092026947 1
0.939762745337169 1
1.04338754044392 1
1.06587131131355 1
1.36493080623101 0
1.34589005574736 1
1.15386543608804 1
0.974693056021649 1
1.24157517414948 1
1.17162876907892 1
0.684924007814085 1
0.85311266984076 1
0.874994479675828 1
1.03982456622054 1
0.741487893861251 1
0.841296554892148 1
0.490864304504393 0
1.14096694520433 1
0.920128168838122 1
1.07400710719813 1
0.731811232448313 1
1.02351501220494 1
0.718141621960099 1
1.24276628514427 1
0.941754374258188 1
1.10281074295811 1
1.00978273424056 1
0.716993713169981 0
1.02292374538104 1
0.853656340522759 1
0.857377204108503 1
1.36162255096514 1
1.10487091754011 1
1.12929743260663 1
1.34721440719071 1
0.926968601443796 1
1.32373181750589 0
0.97917128201274 1
1.32655466949076 1
1.21238641982476 1
1.47952439264141 0
1.1019389960416 1
0.988843079956648 1
1.15451132650158 1
0.936822307092098 1
0.948389488007439 1
1.12559176776578 1
1.13133694383149 1
0.951684673201126 1
0.849217819151868 1
0.956821126008159 1
1.17297369682804 1
0.697885449950725 0
0.838866913126674 1
1.09601008139811 1
0.84319568033928 1
1.00553023423812 1
0.970018766130743 1
0.750785927464155 1
0.575353622675084 0
0.959199808225475 1
0.851332040778158 1
1.05431833071751 1
0.938301633852997 1
1.06669930395133 1
1.15832472234363 1
0.820298399872679 0
0.869504057938713 1
0.980696525127738 1
0.933727524693424 1
1.0593865087206 1
1.1182211485843 1
1.05761544058046 1
1.11942724573417 1
1.10996960469846 1
1.00035519351881 1
0.908325718028124 1
0.907613570094894 1
0.875636593995196 1
1.13616803019837 1
1.15061756703089 1
0.692808041455888 1
1.1537131617673 1
0.900049468523163 1
1.13356891032799 1
1.1046803356294 1
1.02903124597482 1
1.20358284328847 1
1.38950300033224 0
1.18870658702106 1
1.05342069732495 1
0.689449033220158 0
1.09541440677256 1
0.655334732074075 0
0.761987017002576 0
1.04137749328804 1
0.749164272554228 1
1.22145567268999 0
1.0734748558551 1
1.24213149606604 0
0.906563853439466 1
0.833295773983224 1
1.15315060151689 1
0.77038217508432 1
0.857575903347152 1
0.84082010377041 1
1.32461141638541 0
0.914831741351233 1
1.07878031961441 1
0.866627993024552 1
1.16521807713587 1
1.09763485841554 1
0.703325242434443 1
1.04429114443687 1
0.944113244253418 1
0.751062941220021 1
1.0793992721223 1
1.15049626313239 1
0.897387612517347 1
0.915004687165611 1
0.880382042699656 1
1.20768598419398 1
1.14262400945622 1
1.04330574590661 1
0.965915760741646 1
1.0508571522238 1
1.09117134974834 1
1.03017834507586 1
1.10659488698779 1
1.18160071097174 1
0.835261375784727 1
0.89964642276287 1
1.12092947251876 1
1.12528686948183 1
1.38186112210819 0
1.13842629715662 1
1.05185214905077 1
1.10756432511205 1
1.0536447774911 1
1.06757035538408 1
1.19652955184077 1
0.873979362885388 1
1.14361649059308 1
1.07318885751044 1
1.19746188340624 1
1.10674255930342 1
0.968250284275029 1
1.09385034862068 1
1.30291641050287 1
1.04495338580765 1
1.18991201374446 1
0.987784117454868 1
1.34585904477138 1
1.10083851578005 1
1.04709644292984 1
0.519175117218039 0
0.856831790223979 1
1.08305641040314 1
0.902025335249483 1
0.86175545460813 1
1.03338282543693 1
0.922557257481487 1
0.85735021560703 1
0.944874949841963 1
1.03652780346965 1
1.08103206806285 1
0.970985974631012 1
1.00924755164477 1
0.921796313291675 1
0.858936583919127 1
1.13126226027522 1
1.07642510162536 1
1.22074842143538 1
0.681959430649795 1
1.39132844560376 0
0.887861032080699 1
1.16347228539064 1
0.866693889473358 1
1.17949937812252 1
0.811365090404188 1
0.971247335025167 1
0.742062487672839 0
1.10440323666556 1
0.91336063866529 1
0.976746421387557 1
1.39993657915171 0
1.02725697042381 1
1.06794761190981 1
1.10403428213569 1
1.01681407779543 1
1.09156680288201 1
1.03083610362626 1
1.19752772412477 1
1.18434018364758 1
1.20188766156104 0
1.391535891322 0
0.841628521507907 1
0.586488299073059 0
1.17293108548937 1
0.964600535745181 1
0.682730485273834 1
0.841446580993164 1
1.09152659485542 1
0.85237397491951 1
0.921121691854227 1
0.82241704773031 1
0.894026479558467 1
1.03726040652429 1
1.40492645026931 0
1.03298749126448 1
1.12360399988239 1
0.802732394146024 1
1.0010754147401 1
1.24559542559546 1
1.06983061672154 1
0.876670916924454 1
1.065083396163 1
0.796246308038771 1
0.927408349751761 1
1.02197433579518 1
0.86840837952801 1
1.30567166324751 0
1.19504686913534 1
1.15343698407966 1
0.982375282500418 1
0.847125892231661 1
1.13156154801991 1
1.07215244525564 1
1.00206943443762 1
1.10306672568259 1
0.767897283105189 1
0.6121993237469 0
0.959401689415501 1
0.849645356638379 1
0.693521580183143 0
0.821245676188466 1
0.893298254869181 1
1.0152313980914 1
0.785037642183329 1
0.617904471070919 0
0.99814236929467 1
0.982581023160969 1
0.816473059240393 1
0.643126341578318 0
1.04043714656907 1
0.989228529108137 1
1.15553458736725 1
0.772815592361341 1
1.17660784726928 1
1.14401541441112 1
1.1269452574495 1
0.619253223934142 0
0.940024088879517 1
0.841679038786537 1
0.983948853909568 1
0.879427013358614 1
1.00593496181035 1
1.18207510024458 1
1.0986792901918 1
1.10870395615783 1
0.987356758781723 1
0.882040335342396 1
0.716422361238031 1
0.772028848741943 1
0.767436236468253 0
0.684791758553064 0
0.995321744665143 1
1.14677744163538 1
1.00470007204945 1
0.898359831677843 1
0.96263089853781 1
0.888951059670341 1
1.40696857871642 0
0.960146730262508 1
0.898323566527665 1
0.997069336851499 1
0.863607325014729 1
1.24280857886904 1
1.06975109993532 1
1.24256887238923 1
1.107785769879 1
1.03389949881345 1
0.926346536191755 1
0.938150192106861 1
1.00690097916959 1
1.20247565185895 1
0.967724919415863 1
1.12220637866602 1
0.705722094667397 0
1.13944676680469 1
0.955228310427497 1
1.09587606148281 1
0.801504881316173 1
0.989734437081526 1
0.879674035875391 1
0.94872738626377 1
0.864876201541043 1
0.916187382889016 1
0.874039266813425 1
0.866058592649508 1
1.12626640821174 1
1.00276411710958 1
1.37416013183144 0
1.21451390286533 1
1.08090891516901 1
0.660741253747099 0
0.887454841733405 1
1.21258099943306 1
1.07834612130276 1
1.14593434287293 1
1.02207808230999 1
0.787548561460314 1
0.760999388946916 1
0.663062721453373 0
0.586600446122258 0
1.16300558931421 1
0.748360580627629 1
1.11221446731552 1
0.957673278485892 1
1.10358357889923 1
1.06535856789601 1
0.81327938774613 1
0.883013027475898 1
1.0083980272668 1
0.756388352945732 1
1.08545584748516 1
1.06374019927165 1
1.22349941064834 1
0.812415750946155 1
1.00137900044 1
1.32809852746862 0
1.29608465099499 1
1.05419344049326 1
0.805860580051792 1
0.857399639413593 1
0.759421006255027 1
0.939147225157819 1
1.23703261198893 0
1.45757586510159 0
1.14033543983749 1
1.0251135828315 1
1.32496106438833 1
0.859719476839045 1
0.901599346922302 1
0.801499081101598 1
0.89631868515201 1
0.809537238907005 1
1.31800208589934 1
1.04661182734633 1
1.05345400311029 1
0.83978529046101 1
0.944152586765361 1
1.003538822238 1
0.904073953845049 1
1.23001918375639 1
1.25660419899538 1
1.17026912974084 1
0.837466396442097 1
1.06582453084847 1
0.921122601708254 1
0.612235504195222 0
0.599156559711432 0
0.926713660695129 1
0.994736647734412 1
0.787264041156214 1
0.343863837976927 0
1.04724373408613 1
1.23453087569041 1
0.554986053540711 1
0.973575495633751 1
0.822562288496748 1
1.11406579726824 1
0.789977174411629 1
1.10462125809356 1
1.09511472239949 1
1.0541691176794 1
0.803870585750576 1
0.768591963568926 1
1.22114780140458 1
0.525850106536538 0
1.14001684070896 1
1.00836389543875 1
0.96550505417126 1
1.10911173939922 1
0.81539059209925 1
0.829247450554321 1
0.937041452617303 1
0.879350524760799 1
1.03844792545539 1
1.21934573743731 1
0.766232511739704 1
0.871362508273309 1
0.954904919383142 1
0.88341526628897 1
1.28520004912098 0
0.937364794527399 1
1.26474323480927 0
0.729863968055744 1
0.998746158757849 1
0.965303409636549 1
0.888417532226121 1
0.975140396776364 1
1.30790756775651 1
1.16785624395639 1
0.807547518156243 1
0.912741091299624 1
0.596245514315446 0
0.93214383267944 1
0.876248139985336 1
1.09494387166406 1
0.941248521796844 1
0.892701099164314 1
0.995897735815838 1
1.25866672818274 0
1.06573900229501 1
1.05246657630827 1
1.03425545455559 1
0.855406753804485 1
0.873276660377729 1
0.784192352367636 1
0.647377957014311 0
0.849030554431938 1
1.22111524177245 1
1.09071367616196 1
0.579918357404746 0
1.11962693009286 1
1.21607412173007 1
1.07433195392225 1
0.805952289270629 1
0.888163921790483 1
1.08570215330692 1
0.840452608107151 1
0.896813046357395 1
0.965487356929343 1
1.18040572761913 1
1.04517136278734 1
0.772034768073003 1
0.896315151098907 1
1.19135862026143 1
1.1552096041166 1
0.904855754463151 1
1.39830862260734 0
0.964613805108681 1
1.29496185209882 1
1.25089872957954 1
1.20351218887737 1
0.674555965474319 0
0.805247862280328 1
1.07945661565476 1
0.736967603489269 1
0.71450389137468 1
1.01054630953433 1
1.1967972494352 1
0.809367344272003 1
1.26168168903767 0
0.872373927873512 1
0.997990752864687 1
1.15188567785655 1
0.721351470599652 1
0.949745432348393 1
1.17989554469086 1
0.852766013249772 1
0.885371187396675 1
1.17149114283207 1
1.17182261884823 1
1.00019087895297 1
1.0614081856027 1
0.941653766059831 1
0.949949745757022 1
0.963628912515975 1
1.3148620185958 1
0.926044538963566 1
1.13537954956959 1
0.776129720306827 1
0.920965888343489 1
1.0024602031947 1
0.606647590644077 0
1.1634770662246 1
0.923485194995548 1
0.852878960377606 1
1.22171650958796 1
0.88761745593785 1
1.05758028878966 1
0.906069303853831 1
0.919346164987791 1
1.31593953843114 0
1.06701952289603 1
0.916983825688945 1
0.994829351641701 1
0.611219216156872 0
0.959097383412341 1
0.97967981093371 1
0.756266128683228 1
0.711640873258673 1
1.09278913661548 1
0.976502130544593 1
1.16998607530273 1
1.05241944137846 1
1.02661905576215 1
0.866128732717456 1
1.10996643921206 1
0.973226769599069 1
0.851063668552198 1
0.953028623888103 1
1.17149727531138 1
0.859463164160679 1
1.27595549685953 1
0.830126561195581 1
1.16486824837753 1
1.11246275881718 1
0.811829921350407 1
1.24384594209342 1
1.20460949340326 1
1.04793775938326 1
1.2044790013736 1
0.748290640800709 1
0.763037128459243 1
0.822947373069778 0
1.09618737796293 1
1.29271950517086 0
0.866434655243709 1
1.28711514361502 1
1.00224343487287 1
1.10920100843716 1
0.929015499127889 1
1.01357014202788 1
1.07734963031654 1
1.15590025179966 1
1.03290656325984 1
1.11444298867147 1
1.146493049562 1
1.08235546283667 1
1.05208655434386 1
0.928978540155076 1
1.05861847689865 1
1.03864510948503 1
1.02582388042117 1
1.11072796980537 1
1.01136077319679 1
1.16446323444962 1
1.30502345567083 1
0.889700532848623 1
0.620191484028416 0
0.885378140465033 1
0.858474912620879 1
1.10065040179948 1
1.0034759066971 1
0.922385552994236 1
0.915028899739412 1
1.19238452946712 0
0.995762660600773 1
1.15378015865809 1
1.0799091537583 1
1.04869601676002 1
1.18805352285536 1
1.31426483848564 1
0.884072765552001 1
1.11138823747638 1
0.910043337873786 1
0.952333709580273 1
1.24365385933337 1
0.977200487330001 1
0.598119881457151 0
1.04358097831298 1
0.962724862708579 1
1.0794729239416 1
0.92252538175278 1
1.01345721249033 1
1.05840734980041 1
0.889161337794861 1
0.979226945682719 1
1.07407607090311 1
0.971552631735316 1
0.632140550761045 1
1.20782791638191 1
0.987845514331083 1
1.1405843927147 1
0.990367513071102 1
0.632082971660925 0
0.905325968480548 1
0.908672028118064 1
1.11153906225824 1
0.989451192413597 1
1.15592263855749 1
0.841868288422837 1
0.932846639141667 1
0.936805873027699 1
0.805852861556109 1
1.08786065738536 1
0.924551103398539 1
1.0521475630626 1
0.8976447740017 1
1.04370882716843 1
0.80680634026969 1
0.979292204551249 1
0.974040082434815 1
0.898779389936945 1
1.00637668154321 1
1.20540886682105 1
1.05599598645373 1
0.845851326171098 1
0.955046900853924 1
1.10183300523682 1
0.834006658610505 1
1.12677643749058 1
1.44271371983975 0
1.06623018551524 1
0.793992725941151 1
0.957529245640131 1
1.06412641020271 1
1.03686097678459 1
0.896189661224292 1
1.19291055382729 1
1.02058308190624 1
1.03135624804137 1
1.00417692554924 1
1.11012408798677 1
1.084468068568 1
0.887455640695175 1
0.952375436921127 1
0.90110804834109 1
0.968830921734938 1
1.14526438091828 1
1.0662745416232 1
0.660608028223863 0
0.97473609758256 1
1.20002320568831 1
1.1184426991339 1
0.991920474317977 1
1.02628244137781 1
1.1846455172381 1
0.964071758299322 1
1.03806122288654 1
1.09800222556989 1
0.884306549642375 1
1.06317078451681 1
0.602868652196656 0
0.993617044532365 1
1.13723320528555 1
0.997778010777357 1
1.26630153813459 1
0.951053974910306 1
0.85893653076367 1
1.01349305546922 1
1.34648612882299 1
0.78936496092197 1
1.08196634939187 1
0.750094395947926 1
0.922911581386496 1
1.01249706600555 1
0.650640042556582 1
1.2212452487625 0
1.06074032109287 1
0.796930413310312 1
1.2758102741172 0
0.862287815839444 1
0.821369235924434 1
0.660634842064086 1
0.777274458851489 1
0.743985069387471 1
0.861609820355801 1
1.01771891922997 1
1.01513749582462 1
1.05149795609473 1
1.18896741260215 1
1.10403126083898 1
0.958190537371058 1
1.14374208813182 1
1.05817819335394 1
0.879224239988302 1
0.64880396766696 1
1.14174851592349 1
1.2898948251857 1
1.26372047676864 1
1.04466003814962 1
1.06490125917792 1
1.05887798779055 1
0.858249966662142 0
1.15639265441053 1
0.820604744541224 1
0.838298633212147 1
1.28333705082509 0
0.892236283078251 1
0.912192145773004 1
0.942474435906653 1
1.11478596016149 1
1.09825174167334 1
0.879837934281595 1
1.10735584475028 1
0.997084271605131 1
1.20060940746272 1
1.12769230940417 1
1.08118356297426 1
1.15083948244631 1
1.13022625836374 1
0.931013743737971 1
0.711426998164532 1
0.986211708360323 1
0.884470445652983 1
1.04382156459639 1
1.43967862969387 0
0.969188954582144 1
1.09757768143448 1
1.0521355697182 1
1.19562875050187 1
0.958435722708175 1
1.03900073071761 1
0.987363977832977 1
1.10758855948927 1
1.19758569475805 1
0.831922571689657 1
0.796739588772121 1
1.15261033404598 1
0.963992879343691 1
0.793583316342905 1
0.860319191311745 1
0.848327908872398 1
0.755003846818723 1
0.838392555484974 1
1.13177319866539 1
0.82181291265674 1
0.790818613806459 1
0.922736593620762 1
1.09940491838696 1
0.891385908922664 1
1.02020079839443 1
0.860986794934456 1
1.20364531023065 1
0.749180373671928 1
0.755171384942541 1
1.0911860944313 1
1.0497421640512 1
0.876157835521504 1
1.12021051610353 1
0.670286418132261 0
0.870950232591357 1
0.907579100275282 1
0.811164135755482 1
0.975990474733303 1
1.02229926868501 1
0.918973151604549 1
0.983314375315121 1
0.728742660244933 1
1.10618948120624 1
1.30980578107872 1
0.774279597002389 1
1.30569063070607 0
1.02006750066339 1
1.02660679308119 1
0.884821513161634 1
1.11587999498171 1
0.680829082510197 1
1.05755016458215 1
1.4292410691627 0
0.856096827146764 1
0.600901306348237 0
0.858626215219145 1
0.851082254199423 1
1.46226898043747 0
1.06545254284572 1
1.039439577739 1
0.720448446518564 0
0.985501391568388 1
1.08124106294509 1
0.939459546195404 1
1.03437309323482 1
0.811283389052546 1
0.91161191992842 1
1.05665276383168 1
0.739980283104809 1
1.28623149829294 0
0.899311719677907 1
1.25021458372014 0
1.06533401346805 1
1.00657713853001 1
0.751130504423618 1
0.971404643285113 1
1.04285640110112 1
0.918593408543995 1
0.893513130272351 1
1.146440565649 1
0.800231698886438 1
1.00302107428412 1
0.838526455592044 1
0.84363879643124 1
1.29005262086642 0
0.758627619217201 1
0.852428577477109 1
0.984434516595352 1
0.971226647401591 1
0.973850918833908 1
1.04233211123559 1
1.10407893565064 1
1.05982336235159 1
0.945400764610839 1
1.00800040667627 1
0.999936804093072 1
1.09468556245428 1
1.04500499778094 1
1.02630149149284 1
1.16330774989172 1
0.559631020215846 0
1.16727949613315 1
0.944244746935507 1
0.857909692352378 1
0.940325540145498 1
1.1480070755524 1
0.928184858600697 1
1.27518600213116 0
0.824402825896302 1
0.876751290308076 1
1.06192894309147 1
0.967842815089127 1
0.944494516700023 1
1.02657836332596 1
1.03830380921141 1
1.20587432984946 1
1.1660646306707 1
0.70798794901536 1
0.981062379409733 1
0.711177087931866 1
1.15102179009568 1
0.979220306218361 1
0.873650964001187 1
1.24113529492752 1
1.09609471025401 1
0.975795248010604 1
1.11221313418477 1
1.30390321915946 0
1.15007014011089 1
0.968106584891878 1
1.42190261944589 0
1.24629753970335 1
0.969933114111364 1
1.3462298917007 0
1.15452772739435 1
1.00972934747304 1
0.501607743562649 0
0.573634589148755 0
1.10616830073739 1
1.10252008793351 1
1.10895992211914 1
1.10322985120031 1
1.07988752439498 1
0.86650465540843 1
1.00590882443458 1
1.22514508349573 1
1.0178707349845 1
0.851596231173878 1
0.809624370916796 1
1.07719888645672 1
1.12375153450328 1
1.00028666446826 1
0.919422129647485 1
1.00219855349326 1
1.11844213394506 1
0.756828599385445 1
0.790772444330941 1
1.32580730634429 0
0.973019338663713 1
0.803958302314025 1
1.22163901993243 0
1.35966959147044 1
0.988054403367971 1
1.03232477484035 1
0.960543082644504 1
1.10698706787797 1
0.804306357706316 1
0.895997263659948 1
1.12654719971647 1
0.862223961548348 1
1.0860929500106 1
0.93845023198582 1
1.18092531290823 1
1.1068499419698 1
1.13682371533315 1
1.05011392191839 1
1.14862431079444 1
1.19965779607903 1
1.02348981970369 1
1.12360372688011 1
0.665535380944877 0
0.912959843446282 1
0.986059161011699 1
0.763137669827727 1
0.937358706713413 1
0.918476079259713 1
0.846463803790916 1
1.16402886196648 1
1.0917078519337 1
1.14712395065798 1
1.05075830256086 1
1.35152965925093 1
1.13112373431022 1
0.977307269244809 1
1.07076972786128 1
1.13270925198194 1
1.02135513973284 1
0.890193196269779 1
1.1861418187533 1
1.13150176791155 1
1.16605143348259 1
0.809572709478295 1
0.902281355680633 1
0.765709251451312 0
1.06701966805939 1
0.91184649634521 1
0.795062041485527 1
0.96012293676068 1
1.06030623544973 1
1.04926366656023 1
1.08473002511147 1
1.19106409423451 0
0.857120066751565 1
1.22789316138512 1
0.831540001947237 1
0.90954841328144 1
0.869581430318613 1
1.07776694460316 1
0.864931631015274 1
1.12237464107353 1
1.06894227554532 1
1.05156107503174 1
0.911945093650206 1
1.00530629695191 1
1.02503173513378 1
0.821438757493533 1
0.89254545239165 1
1.16553268081618 1
1.35847014356378 1
0.923252141882743 1
0.936706051121952 1
0.746372945062911 1
0.894457472524816 1
1.17346582724328 1
0.921882737259473 1
0.66548813009838 0
1.0285305207528 1
0.948853918580733 1
1.3397990248593 0
1.02967413869584 1
1.23983124131945 1
0.976746458293681 1
0.857572944906967 1
1.12926987741007 1
0.657292620084214 0
1.12797411267592 1
1.10754500993322 1
1.0672145886461 1
0.92721156804807 1
1.28372636775406 1
1.13823670048567 1
1.16602361053481 1
0.965500288321293 1
0.753818746286098 1
1.18609021382097 1
0.955195256727075 1
0.919237294114026 1
1.20964136443049 1
0.890601879000661 1
1.22081229309001 0
0.93810941628432 1
0.95050700560881 1
1.09038156315833 1
0.861503425786285 1
1.00735751005455 1
0.960382123849793 1
1.03207509598489 1
0.978359715462535 1
1.13848101775982 1
0.991933699526063 1
0.984936223406361 1
0.866871157523837 1
0.710279796038681 0
1.18258513456912 1
1.04770582677816 1
1.25801635173682 1
0.891355572592303 1
0.952190395025032 1
0.830822719584437 1
1.20436782856133 1
1.02524514510317 1
0.713420810907871 0
0.836927853680255 1
0.838467641219256 1
0.899027756789173 1
0.885563899199881 1
1.13755069524881 1
0.882970145501199 1
1.14740970718964 1
0.782294524890604 1
1.28833150504641 0
0.991231233810788 1
0.823169467036745 1
0.874323583714473 1
0.813903167624296 1
0.701076636867893 0
0.763315657936792 0
0.837754154675836 1
0.791486982841738 1
1.01863569143848 1
0.750977492088517 1
1.17110881328329 1
1.14853083013828 1
0.949941583398297 1
0.853977291390291 1
0.950619795649313 1
1.05016696720009 1
1.06683863868823 1
0.986445326412652 1
1.26314553565891 1
0.800954418665125 0
1.22176799115703 1
1.19568323937616 1
0.865572360377261 1
1.00046339072655 1
1.19548132922112 0
0.82292533461766 1
0.695761461021415 0
0.885537599750048 1
1.25211393214953 1
1.08941971134824 1
1.06580073968522 1
1.01610963926574 1
1.22260886149641 1
1.15774271207887 1
0.647671845662803 0
0.991492203393302 1
1.24808524922584 0
1.31124032636127 0
0.926563968505276 1
1.12866371943585 1
1.18355493150169 1
0.722680476253614 1
0.917332064914628 1
1.34541856721432 1
0.99945574759183 1
0.838749812129371 1
0.769562992787451 1
0.78072215948591 1
0.888243885839402 1
1.0234326064624 1
1.33983377690972 1
0.956885108941398 1
0.963790167921236 1
0.98550563816794 1
1.09127517443933 1
0.792747179286841 1
0.838462303527539 1
0.920241643169552 1
1.08764619500207 1
1.07531847906872 1
1.03020899115501 1
0.756666654749769 0
0.851976479100083 1
1.0816808476983 1
1.28049858908978 1
0.877789859159954 1
0.824772442912297 1
1.17080313272019 1
0.777917286901406 1
0.880415252972921 1
0.847585248480063 1
0.991956406678139 1
0.987894186248107 1
1.07024581409133 1
1.11384947304879 1
0.881107655353479 1
0.822081085319522 1
0.907248767951901 1
1.12220738566377 1
1.01572403139516 1
0.977644954129327 1
1.17217532737377 1
0.998656549667401 1
1.13335256090878 1
1.23721758432971 1
1.23717088476558 1
1.06711347919224 1
1.14416408809878 1
0.974539778874169 1
1.00022727985603 1
1.20340007736735 1
0.997759586903484 1
1.22466138825657 1
0.942229092332384 1
1.02524294089168 1
0.984422005320826 1
1.022049412893 1
1.06675937481927 1
0.871991246683491 1
1.14399062 1
1.27908685749517 1
1.00741485187342 1
0.791155987593479 1
0.952360772086264 1
1.19277516293858 1
0.876374071586607 1
0.898327951719388 1
1.15953886455727 1
1.01533408222781 1
0.774736778355285 1
0.89120792302602 1
0.68787823829611 0
1.11690316816079 1
1.07613485351016 1
0.790877077802275 1
0.808950412333714 1
0.863532934281201 1
0.934371500683492 1
0.94939616508141 1
0.987911931425601 1
1.26239716829245 1
0.964749390563552 1
0.78682968354831 1
0.599279985449269 1
1.11852599369207 1
0.968173343366234 1
1.0993418382219 1
1.11828492317305 1
0.889455381957687 1
0.898913347032235 1
0.97861111159462 1
0.882320452394698 1
1.11649413857696 1
1.07830227460703 1
1.0529245501979 1
1.32908937266261 1
1.17811670264131 1
0.97379349127359 1
0.63284190366966 0
0.833551444547359 1
0.776244441709149 1
1.1566329107339 1
1.12296856759013 1
1.14793615738164 1
1.10347474536678 1
0.88768321927947 1
0.82738110065731 1
1.14036007748472 1
1.07838334949377 1
1.07565001739898 1
0.798425743103197 1
0.778299825601079 1
1.08177895705292 1
1.06702749085804 1
1.13209926260126 1
0.829847263969215 1
1.03068993560134 1
1.01280256395442 1
0.941144615078335 1
0.892873251582319 1
0.8795554455081 1
1.26329329457539 0
1.00124901559794 1
1.26178436319135 0
0.766969083652853 1
0.498190842451873 0
1.22098731491331 1
0.931377503171492 1
1.16105702103789 1
0.997713747121692 1
1.00447378885509 1
0.996454798141422 1
1.08084742465801 1
1.45319213961944 0
0.880448550521693 1
1.05765961530958 1
0.837486622234027 1
0.852824616144981 1
0.874487347373448 1
1.02324135756836 1
1.26411458398733 1
1.01972771269037 1
0.959721857793903 1
1.42157293730936 0
1.08958818065436 1
1.04853294640002 1
1.30164929702852 1
0.889442429422017 1
1.00914098702764 1
1.0619802438005 1
1.00500508760045 1
0.657055723487879 1
1.05635658852527 1
1.21389918307985 1
1.15929225405326 1
1.3740743358738 0
1.07669391618951 1
0.671856115919776 0
1.17675199925449 1
1.26911123610568 1
1.13124007667676 1
0.955848931590345 1
1.04618533453019 1
1.00463778788032 1
0.927185979053769 1
0.93477794523229 1
1.16709955994365 1
1.14549340708587 1
1.06064888842449 1
0.856410754369394 1
1.23756629462412 0
0.977361309947964 1
1.00052234925913 1
1.27954509404973 1
1.05288003393623 1
0.851030150453171 1
1.00267224016687 1
0.905265711715092 1
1.03935390739034 1
1.035954446834 1
1.12331118567226 1
0.786631781490914 1
0.923671998976294 1
0.811169167269982 1
1.12204074239854 1
1.05889561302402 1
1.0537546883213 1
1.25908207608426 1
0.847001614508451 1
1.01405913824761 1
0.839260811931105 1
1.12509026960703 1
1.02447740405836 1
1.18215041770618 1
0.835215820478849 1
1.06688920710396 1
0.78278752513847 0
1.0484042785221 1
1.23320183008244 1
0.717443856029785 0
0.965703862820773 1
1.09767291460319 1
1.29695142931341 1
1.35251124134631 1
1.19795838357847 1
1.09107264356062 1
1.03449284139009 1
1.04846870177804 1
0.930040227726325 1
0.944231859667271 1
1.22141972926669 1
1.10196538734062 1
0.891295460105245 1
1.23019531488045 1
1.03577587013249 1
1.06632755154064 1
0.898810615822232 1
0.934556709635063 1
1.24076482374144 1
0.713000604494125 1
0.713533584962443 1
1.05922123762722 1
0.847079195880668 1
0.964615546066181 1
1.18124204626756 0
0.826214995233942 1
0.845227685562935 1
0.949463802732758 1
0.818019447101551 1
1.16667007087151 1
0.976211621341713 1
0.960389967669207 1
0.915752522990744 1
1.08147861111771 1
0.943524881194074 1
1.12171114739773 1
0.947297242563751 1
0.97663291698064 1
1.11973814477387 1
1.20948914012149 1
0.960098794908385 1
1.34516833534232 0
1.10583188502873 1
0.9155917635684 1
1.17424032726866 1
0.873516010940407 1
1.05376259393561 1
0.46388303711788 0
1.00641224568709 1
1.02524890012581 1
1.13571782610059 1
0.955119442310164 1
0.955054989714837 1
0.951866972345137 1
0.81924885442229 1
1.48126798129455 1
1.27117820969802 1
0.648276535644428 0
0.826268542415021 1
1.13845127814053 1
0.885324309704896 1
0.495936072333752 0
0.990980730651759 1
1.01171602402387 1
1.20422257079645 1
0.948987396996789 1
0.659949778745944 0
0.803858079487802 1
0.880980499723393 1
1.02578579787309 1
0.987070944467324 1
0.928687525117253 1
0.950844790206481 1
0.805894478971947 1
1.00477085692398 1
0.988996476980358 1
1.00136275129593 1
0.829271583556631 1
1.17243953603422 1
1.06129834431044 1
1.08045447104143 1
0.916246658963285 1
0.842505999929052 1
0.922548577236408 1
0.984629360000749 1
1.03726743567935 1
0.954551038469111 1
0.76512048232511 1
0.899475445728043 1
0.987015803584065 1
0.895072161347333 1
0.949599063691786 1
0.941374812727293 1
1.08823328645116 1
0.958112800416869 1
1.08957304652698 1
1.2393907777429 0
0.988981143201344 1
1.03773601860289 1
0.989389388040069 1
0.601160906654213 0
1.08655892158243 1
1.0754215157192 1
1.00031702491367 1
0.977708771992956 1
1.01346857582563 1
1.05502151383311 1
1.03142169689839 1
1.38901831686093 0
1.19706697585389 0
1.14816476756911 1
1.32167168585954 0
1.21158653253571 0
1.04645551585199 1
0.90054337437409 1
0.567102680299355 0
0.753670524689649 1
1.25310279300001 1
0.906458708360005 1
1.13053499666336 1
0.895878138404169 1
0.706900927750946 0
1.21367722439623 1
1.04906473083573 1
1.03951296573502 1
0.860740858191477 1
1.25733660813565 1
0.921920218837434 1
1.09245472567554 1
1.16183207578397 1
1.01950319079289 1
0.93667774479649 1
1.08165318838866 1
0.842080800312619 1
1.08676153619921 1
0.901592243333249 1
0.991919697843281 1
1.26024025842332 1
0.915841028455501 1
0.760357912985781 1
1.04371357365769 1
0.844551629244788 1
1.07867784831699 1
1.12403383104376 1
0.935779553839059 1
1.36988213409793 1
0.578115842126647 1
0.968976467775452 1
0.716890503543142 1
0.832902258348898 1
0.700726336374963 1
0.959216709107003 1
0.952569460443354 1
0.650157052367771 0
1.09918283421984 1
1.0454061591246 1
0.936547062672269 1
0.992342196183482 1
1.33309134226369 1
0.912303226287378 1
0.926048316412059 1
1.13761972594255 1
0.699600855553237 1
1.04137817902363 1
1.16078097709999 1
0.809707067573215 1
1.00000454887861 1
0.919040071043515 1
1.00083575353386 1
0.837333509408321 1
1.14458746855271 1
1.28664738282743 1
1.20690049400788 1
1.0072147563818 1
1.08203590140941 1
1.24668522548483 1
1.43471393728893 0
1.04355176082062 1
1.19496744304952 1
1.12675408694573 1
1.39919086980898 0
0.871657477750261 1
1.00691071251607 1
0.950925163721435 1
1.09629398645145 1
0.967928773118251 1
0.857037546611994 1
1.16459934863408 1
0.876259909531189 1
1.0159302636713 1
0.777248510202195 1
1.02078961523537 1
1.1310424498155 1
1.15096405585724 1
0.880478795511807 1
0.985154074738006 1
1.16365974132924 1
1.10284474064983 1
1.09400339129138 1
1.10477613675024 1
1.25365979476247 1
1.13343214421091 1
0.893484955201827 1
0.801505734814863 1
0.957414177897354 1
0.721840490377202 1
1.35308059311069 1
0.780569932220562 1
1.01518317256444 1
1.15978087339925 0
1.11529956631697 1
1.09577997602003 1
1.02274936050239 1
0.949865412562608 1
0.984052506619925 1
1.11496679237932 1
0.861480371626411 1
1.18544707054546 1
1.23182239788839 1
1.24347034707967 1
0.905127755750231 1
0.84686668122714 1
0.760032452793183 1
0.874160396974581 1
1.19169096589236 1
0.740660743873147 1
1.00514356001099 1
0.877761052463761 1
1.15567657241036 1
0.993048623016879 1
1.10572075577968 1
0.941708743298736 1
0.96305788205966 1
1.32791900502415 0
1.2172184509316 1
0.876892358852987 1
0.820672252724536 1
1.11773702749822 1
0.884128039781878 1
1.08702170579936 1
0.923701285651696 1
1.04623252573632 1
1.11968579880148 1
0.797631209638275 1
0.73908789314834 1
1.085940954762 1
1.00585890436489 1
1.32364733816081 1
1.13043261840184 1
1.02972321965881 1
1.01217481126908 1
1.12806437522927 1
1.00467446258504 1
1.02455173235591 1
1.03144599074835 1
1.06276219761369 1
1.09236947086997 1
1.20265548042964 1
0.996385883737826 1
0.818762668269989 1
0.988118708847333 1
1.00470943700993 1
0.974011459266556 1
0.910587315156789 1
0.985458632328692 1
0.76617663269817 1
0.605587849203772 0
0.990597748868352 1
0.764702173835154 0
1.19048241290259 1
1.17987358049543 1
0.943074233971305 1
1.04807221701021 1
0.962758863805406 1
0.794719602409295 1
0.942854219031179 1
0.998697230217198 1
1.08041130771939 1
0.936820233085668 1
0.986536580392487 1
0.843370054897843 1
1.30297899161604 1
1.09501210304116 1
1.02259451730216 1
1.12145528154568 1
0.737888002405321 1
0.866999575699417 1
0.643849326054388 1
0.936752324792733 1
1.06038850755403 1
1.17521655627782 1
1.0046174366375 1
0.93279178486314 1
1.17706261698922 1
1.29517383001999 1
0.757879402166751 1
1.19984564389704 1
1.33683536563016 0
0.725180542281068 0
0.945421958257669 1
0.88794758395217 1
0.909476316385932 1
1.27584974042715 0
1.36300877467331 0
1.2408038574279 1
1.08649294448941 1
0.975340856635094 1
0.89046360176277 1
1.03669298318994 1
0.970833985725136 1
1.02558817058888 1
0.854510732146768 1
1.17499773660581 1
1.02492005839702 1
1.11043463613056 1
0.685161033417244 1
1.20324125838212 1
1.11959599040785 1
0.960275614526686 1
1.21223096156228 1
0.867715337005808 1
0.885825824044356 1
1.12919518270433 1
0.900678161926075 1
1.01009534022549 1
0.862575049774387 1
1.01077821171899 1
0.930353213225699 1
1.12189981545837 1
1.04670297170631 1
0.878424496061007 1
1.04072618806933 1
1.13712047388118 1
1.14067188620155 1
1.13306447195235 1
1.03082399879791 1
0.952260832025832 1
1.15152870343769 1
0.781911357230887 1
0.854661161444456 1
0.994207981973593 1
0.94162992732227 1
1.23546515519834 1
0.668592702651118 1
1.03076374970447 1
0.980894880044521 1
0.873699394049001 1
1.1661552426084 1
0.831252501945673 1
1.01387180296808 1
0.969439003374347 1
0.9560409921086 1
1.0104905645724 1
1.14496679462263 1
0.939980818196412 1
0.891065046474526 1
0.984011335434179 1
1.10089108828431 1
0.872981148244221 1
0.91922002385634 1
0.856612840725487 1
0.806462950526769 1
0.987539180952854 1
0.805449923890734 1
1.23291089427603 1
0.969884142768248 1
1.19802154590162 1
1.09223065642927 1
0.948389347013308 1
0.962814361517817 1
1.15104417602318 1
0.857891524416916 1
0.986387671967568 1
0.957364068585608 1
1.04524822624021 1
1.00508645621213 1
0.830505986342055 1
1.09672332789855 1
0.659492953174329 1
1.14206339656691 1
1.25977502722558 1
0.992464147492442 1
1.16296108526375 1
1.16916491480549 1
0.977197183878903 1
0.712960471646527 1
1.10086990997726 1
1.13239733465684 1
0.908578162790799 1
0.835089681126745 1
0.888459936327134 1
1.26437522588025 0
0.735974671207512 1
0.81519873725348 1
1.00814987278163 1
0.73005455335321 1
0.856700779142755 1
0.783248228343108 1
1.14846009359482 1
0.887535198031228 1
1.07803378159959 1
0.980125141042021 1
1.23783803595007 1
0.67166650692616 0
1.15982470170978 0
1.21220333356057 0
1.00416211348175 1
0.816408696243559 1
1.30599320469541 0
1.34663231106083 0
1.10918716920206 1
0.831385160039785 1
0.649644945419937 1
0.940065872320981 1
1.15959641826564 1
1.15116461156883 1
1.26795642209701 1
1.26579718899071 1
0.948581199847939 1
0.985355622003614 1
1.04686408551461 1
1.17098709241887 1
1.04091491478692 1
1.10558094350963 1
0.947109539302471 1
0.980831293119549 1
1.11587936827125 1
1.23660564076312 1
1.15216599175959 1
1.03652083359179 1
1.2213765427481 1
0.893213417644508 1
1.23404663466667 0
1.07509848005189 1
0.903976486873 1
0.769145443777245 1
1.07661491656122 1
0.860984146594962 1
1.23775645235988 0
0.89490212027762 1
0.821194648578377 1
1.21178422469586 1
1.03025624914292 1
1.26979435757473 1
0.975021790070242 1
0.876165661909879 1
0.724823663475703 0
0.885608787179452 1
1.12841793327032 1
0.849041296641904 1
0.570219923442622 0
1.42748407675588 0
1.07367344549045 1
1.02740795692433 1
1.014400737381 1
1.09858642034407 1
0.926632744410991 1
0.986930828721576 1
1.09593565802619 1
1.18814414007484 1
1.15612274290304 1
1.28608058060801 1
1.30765257667862 0
1.19637856330032 1
1.23266598114429 1
0.92016575870277 1
1.12450971144037 1
0.780836176195826 1
1.03302846906158 1
0.688693023530593 0
1.17709803074952 1
0.835092656807386 1
0.851947275389554 1
0.840973926440672 1
0.953592158877809 1
0.835124978672312 1
0.913411389897079 1
0.934020871883492 1
1.11600850876859 1
1.14739450170732 1
1.24554549496872 1
0.848475908676336 1
1.20998427805453 0
0.839895897979433 1
0.892774724158701 1
1.07665941277521 1
0.505459426836583 0
0.809741284889239 1
1.05735531494715 1
0.944154114674109 1
0.966604146943582 1
0.884565294113291 1
0.961696449078623 1
0.800901271863368 1
1.05188984461544 1
0.8500005634223 1
0.851064955033946 1
1.12765729597993 1
0.869725733891007 1
0.911867052660965 1
0.795276601561529 1
1.10178698709074 1
0.886189057268107 1
0.95296672141599 1
0.956914722480972 1
0.903612179665704 1
0.990735972933876 1
0.938835892121462 1
1.15369048721081 1
0.978910143449598 1
1.02537779424883 1
0.910450921509255 1
0.991800086651236 1
0.979880161749146 1
0.929299189235541 1
0.751165395645421 1
0.812858348744668 1
1.19550776781528 1
0.999975239829995 1
0.757182484300981 1
1.15721385590376 1
0.994213587028347 1
1.12042572744376 1
0.832245528874794 1
1.04098603979778 1
0.882356510966617 1
1.2210592149898 1
0.886835022958724 1
0.903886090228363 1
0.897623624224809 1
1.16526002770503 1
1.04685474640458 1
1.4274920487855 1
1.21942875492394 1
1.14716563074034 1
1.20953297109127 1
0.924733518228962 1
1.38324081301586 0
0.689405729675119 0
0.697449563367602 0
0.776064563362156 1
1.0210706582267 1
0.80912442855164 1
1.3168893206549 1
1.1986522289522 1
1.33043102495508 1
0.860536493394835 1
1.13513776010432 1
0.582979569252274 1
1.1013368098646 1
0.881369782504838 1
1.13056388702849 0
1.14671061253218 0
1.21892155515577 1
1.03972193426526 1
1.06381929390054 1
0.822249465416 1
0.743837521629471 1
0.702159978849677 1
0.753047344324094 1
0.958825116450203 1
1.13761787950515 1
0.721743040694154 1
0.996207625198826 1
0.567306739952589 0
0.709164661198421 0
1.09123195663533 1
0.75509331960986 1
1.12456876243964 1
0.846765272139338 1
0.933579173450253 1
1.12863211364918 1
1.00594458831347 1
0.84658339918999 1
1.06222167638428 1
1.1852461744138 1
1.17310998795171 1
1.09053126424095 1
1.00349491094909 1
1.22332781277222 1
0.701981065297866 1
1.11978867193151 1
1.14176978075395 1
0.91967779317254 1
0.886823172627358 1
0.979344599294467 1
0.881796551679582 1
0.937699172907942 1
0.689406359275494 0
1.22802834344197 0
0.85122275106828 1
1.00503672499694 1
0.908469500079583 1
1.20019823824657 1
0.993830856562821 1
0.843858185269026 1
0.950788331837374 1
0.851370897109551 1
1.00022701793437 1
1.16006006431783 1
1.22052656188474 0
1.01831258192253 1
0.805285852303711 1
1.41982283253178 0
1.00868724613792 1
0.957694521539732 1
1.06110398365116 1
0.82721685675005 1
0.883181341449403 1
1.39314828220792 1
1.00997079983155 1
1.1564530769072 1
1.18846873836654 1
0.823960315944073 1
1.23598133664235 1
0.919961117933773 1
1.09098784598365 1
1.02258219928329 1
1.13601771331501 1
0.643916639776187 0
1.0932073040492 1
1.03693700325319 1
0.712022049731847 0
0.872916886841776 1
0.737090746487168 1
0.901581072056129 1
1.24610490771848 1
0.770993170256755 1
0.910691509868632 1
0.838171217499942 1
0.93510736559026 1
0.982486593156973 1
0.971108175263769 1
1.09049407419663 1
0.971382899779148 1
0.743871373907481 0
1.08511960617725 1
1.35264785012318 1
0.893813768222899 1
1.0811928575803 1
1.09606013163806 1
0.877277548705478 1
0.652934170637687 1
0.95329034869929 1
0.924617887190428 1
1.06190804260215 1
0.720606202505846 1
1.23101695321396 1
1.05455884499169 1
0.914306757975324 1
1.21272508560031 1
1.12377814411318 1
1.24625179228032 1
0.937361429957636 1
0.950989740923944 1
0.75054031485791 1
1.08973999120256 1
0.989923102905997 1
1.16589347999736 1
0.887670497964482 1
0.829429633350322 1
0.881631176213978 1
1.05588086364697 1
1.05386665309728 1
1.18161669722623 1
0.804706073205643 1
0.899836167073811 1
0.846607477854073 1
0.805165135255499 1
0.821825016329806 1
1.33255919513517 1
0.90630333053052 1
1.12570214881272 1
1.12421602745095 1
0.974990624493897 1
0.933584210919232 1
0.660594496420038 0
0.934611579109361 1
1.02671945728572 1
0.939590025710728 1
1.12902527924465 1
1.03384819766412 1
0.849720504587664 1
0.993551088794786 1
0.951866256715235 1
1.04105798578073 1
1.16597437910402 1
1.13592714143026 1
0.865447749410781 1
0.965562266142698 1
1.19597524653448 1
0.973410043739577 1
0.990585341210572 1
1.07178600235134 1
1.02437235143696 1
0.856086422710963 1
0.879100638480316 1
1.13395481329903 1
0.804839498755498 1
0.943735180291594 1
1.11244922336054 1
1.0812597337219 1
0.957785597932495 1
1.0250139873427 1
1.24819342005761 1
0.986397244309747 1
0.779233968280113 1
1.12706813880949 1
0.920232980994222 1
0.736542274843552 1
1.09848564534786 1
1.00021939464236 1
1.31393496857172 0
0.905964291153203 1
0.990416571922934 1
1.0209670322898 1
1.02071847766748 1
0.968589207193859 1
1.16386150968659 1
1.01734289997063 1
0.7466757650408 1
0.955210893344117 1
1.11336245243972 1
0.977828443349633 1
1.30523708223211 1
0.94316732311185 1
0.781462841599543 1
0.494134290841468 0
1.04062015743947 1
1.03687611909965 1
1.09215948318413 1
0.971700965206849 1
1.1772633325021 1
0.812492283929637 1
1.11488785545382 1
1.02982422192536 1
1.04734854110376 1
0.935274554287768 1
1.06919513174616 1
1.08956593447701 1
1.04827964525997 1
0.887680951015948 1
1.29119517041388 1
1.10328998662776 1
0.952599881225692 1
1.02180450572598 1
1.01145579862999 1
0.850244819301695 1
0.612872439544344 0
0.810122832649036 1
0.8677149121569 1
1.15045820722761 1
0.827665646131039 1
1.13165011586419 1
1.17932555005347 1
0.982900141433161 1
1.06933531040764 1
0.9987988155186 1
1.18745801119241 1
0.847305689761928 1
0.801922170594765 1
1.30779470942571 1
1.28125341595973 1
1.23478677035928 1
1.02711622032652 1
1.01579709432336 1
0.845993438279634 1
1.1421994429306 1
1.28121170805811 1
1.11497017558669 1
0.800660427484061 1
1.14860803694019 1
1.29121118129674 0
1.38204915523845 1
1.34383070642432 0
0.92533069157671 1
1.19715528705323 1
1.12152706073621 1
1.15425285706218 1
1.02332797086191 1
1.18262084828751 1
0.886243763030592 1
0.905780271327483 1
0.946552353359624 1
0.909194414589818 1
1.13444523924218 1
0.771650969316437 1
1.06787826222752 1
0.834847140920345 1
1.05760571240441 1
0.749984998084254 1
1.09504653821037 1
0.897604953286717 1
1.30748280013823 1
0.852827495785331 1
1.12253598627479 1
0.993619500704248 1
1.10149106084987 1
0.900388809938921 1
1.03579205664695 1
0.922785227336629 1
1.13600346338582 1
1.31480015575419 0
1.26437718151116 1
1.16340164955873 1
1.0216648289266 1
1.07562679391062 1
1.12416596920063 1
1.01586168312863 1
1.01611012992027 1
0.887465615619423 1
1.08532887319955 1
0.756867067477153 1
1.1101483137289 1
1.0929656548495 1
0.967260157764309 1
0.846237256009419 1
1.22054693692242 1
0.918717010695529 1
0.915767480049953 1
0.983842042835278 1
0.77740747203186 1
1.19235793859916 1
0.989121589857727 1
0.930847698874275 1
0.992354786265567 1
0.892254453905607 1
0.987680619955724 1
1.2079903854623 1
0.784567614047502 1
1.33634943689485 0
1.08750209622289 1
1.05314937156228 1
0.817550017842614 1
0.861649129482454 1
1.32360015561776 1
1.15493872639268 1
1.04306882409891 1
0.923257532581239 1
0.982054218050062 1
1.08015387252663 1
0.926325474570056 1
0.814783239796197 1
1.23873492587654 1
1.35851292758479 0
1.02127903669746 1
1.0260987136421 1
1.24912524530468 1
0.687003238443268 0
0.836361295114159 1
0.831205386396102 1
0.683808591645222 1
1.08525975545242 1
1.14361067426252 1
0.962467696270927 1
1.27125502456625 0
1.03417890677516 1
0.790605362961789 1
0.735399169925433 1
1.0341286523587 1
1.14608655121469 1
0.829334248129489 1
0.866352459014134 1
1.16993662417242 1
1.08984129193332 1
1.03425457955595 1
1.15649656787246 1
0.776408197953332 1
1.18811259215983 1
0.853689050902319 1
1.25210682292032 0
0.99758120457443 1
1.21948475323678 1
1.17974391817172 1
0.938001755226999 1
0.762613003410982 1
1.22947145208145 1
1.38901197499097 1
1.03026857767532 1
1.04814922898458 1
1.09119892991529 1
1.03222759160373 1
1.10175434447877 1
1.00052800126581 1
1.08423918341245 1
0.618824320308751 0
0.898198052091395 1
1.39778031671773 0
0.838813483272605 1
0.979512355810163 1
1.12125487885599 1
1.35881588939718 0
0.797304455546437 1
1.22302343979444 1
0.832010448357446 1
1.22062777211927 1
0.538415135847724 0
0.826297268060605 1
0.89498508201791 1
0.826599287474147 1
1.3197953897124 1
0.883980419532922 1
0.876720771486695 1
0.906431659885416 1
0.842456908788777 1
0.969935510084669 1
0.885933991731979 1
1.16561194974261 1
0.954172643490545 1
1.14082596862997 1
1.02590398967149 1
1.22719904963999 1
0.678188931533599 1
1.36294468037732 0
1.07405810636205 1
1.06551943321525 1
1.1692453209939 1
0.987131201417298 1
0.794019157175998 1
0.828132277133959 1
0.841892806882779 1
0.689226562480291 1
1.04542066367868 1
1.14807333904631 1
0.911040084623326 1
0.905523574878925 1
1.15908991154214 1
1.12089329364578 1
0.842241261779271 1
0.796700547841475 1
1.18741457239562 1
1.0562293322084 1
0.970705315055466 1
1.12020933534738 1
1.10411090391915 1
0.754583428026654 1
0.911137187299219 1
0.76935914147475 1
1.47172619022773 1
1.31498502901214 1
1.04602829195885 1
0.803365946964505 1
1.12431843186172 1
0.950488672075143 1
0.881311262844516 1
0.696283530787419 1
0.925009664135612 1
1.09910595282311 1
0.930881489027637 1
0.770360323415008 1
0.94786589086899 1
1.15976641783484 1
1.23444279550226 1
0.796271314712864 1
1.09718509137386 1
0.692795779074621 1
0.960772608597471 1
1.03899408309436 1
1.12143942324058 1
0.638181499514458 0
0.894726070175609 1
1.0694910433046 1
0.927960980635849 1
1.05107395360565 1
0.992750104771097 1
0.980605749999856 1
1.11947525415955 1
0.948388662607575 1
1.04102831118134 1
0.968534337743243 1
1.06278337617617 1
1.00660890013427 1
0.972413746462895 1
1.09497136484919 1
1.03396093637702 1
0.996081941047248 1
0.800407355523651 1
0.820048074701114 1
1.09110716666051 1
1.23696054648047 1
1.0904984865797 1
0.924148309450644 1
0.604969013177032 0
0.740905960740599 1
0.994839770443933 1
0.915398783223534 1
1.0972879117053 1
1.09125480977738 1
1.15528531975995 1
1.32267825027543 1
1.31973076571091 0
1.20292451383278 1
0.867585317252422 1
0.891973416076479 1
1.12302179332119 1
0.826313162993996 1
1.18200349564348 1
1.06644986727676 1
0.916773242345636 1
0.945789656596195 1
0.940251533579275 1
1.2863718297743 1
0.895888926732994 1
0.88887335466129 1
0.848558037979577 1
0.904764935373586 1
1.33293718035735 1
1.11449624928476 1
0.940066227691775 1
1.11498714742538 1
1.19453161556748 1
0.886575345963152 1
0.733966545471416 0
0.870754114149558 1
1.14457380565854 1
0.978675518698179 1
0.861390543488682 1
1.24057171431726 1
0.889566220501781 1
0.870266531129346 1
1.14079528710084 1
1.04786107085765 1
1.03215591017895 1
1.02558805496578 1
1.03030927740929 1
0.823415096757432 1
1.29152125225834 1
1.32006977307981 0
0.982801542072745 1
1.45335916369463 0
0.974099739616643 1
0.692004900928893 1
1.00576545793252 1
1.21992675047784 1
1.29455859775226 1
1.07563321907459 1
0.954184633068515 1
0.849105433077641 1
0.850777758628703 1
0.785079908183754 1
0.635601845671483 0
1.04327976452958 1
0.892432220288674 1
1.09390707328854 1
1.30942207520528 0
1.06100524760851 1
0.850168077735535 1
1.22347150594126 1
1.04975633198914 1
0.849792367272495 1
0.880397321383746 1
0.882094325849029 1
0.945322622686066 1
1.23012267695486 1
1.12730458575114 1
0.984437124417064 1
0.883870882123431 1
0.724320242698127 1
0.956292488816085 1
1.0017535015046 1
0.851999016828664 1
1.41111972819255 0
0.900308484400824 1
0.536334503417137 0
1.00129060966121 1
1.18419207813517 1
0.896820567713906 1
1.02268768907748 1
1.07654164842236 1
1.05689578380609 1
0.833519441824949 1
0.855739419276359 1
1.03330620042815 1
0.905084893094268 1
1.05076397300786 1
0.890209568114311 1
0.886770281992971 1
1.1256377838209 1
0.925713817496728 1
0.77473098025081 0
1.00196378414794 1
0.937037018369396 1
0.841893443617706 1
1.15216893903026 1
0.709161364821016 1
1.00518994678693 1
0.699238253847047 1
0.651069712504506 1
0.963979924330086 1
0.962346564712088 1
1.12291545686358 1
0.818448996024538 1
1.20265857509533 1
1.12150176273217 1
0.757148996717637 1
1.09479776507791 1
0.851360436802009 1
0.990702930928842 1
1.05264536513395 1
1.04664021761484 1
0.924287882137434 1
0.784120981273402 1
0.929801521044034 1
1.19229735486905 1
0.938500366632787 1
1.00019166544513 1
0.943134637780902 1
0.952252788864276 1
0.762566686721932 1
0.811416236295307 1
0.929145431482603 1
1.05917091063773 1
1.060857373483 1
1.05345389875314 1
0.857003638477065 1
1.21682995733598 1
0.944314940859554 1
1.0526502585964 1
0.560364027366536 0
0.739575052570752 1
0.797552849664062 1
0.95474590473913 1
0.717393274510204 1
0.796189265172032 0
0.746040308221336 1
1.02338585567397 1
1.18105008539379 1
1.18454986278258 1
1.01889099043064 1
0.827231507124451 1
1.15044039599401 1
1.10278504508687 1
1.01543843741832 1
1.09876582383961 1
1.28817356958302 1
0.831533877191005 1
0.966043107345594 1
0.960576513635791 1
1.22954425255072 1
0.971933062413451 1
0.924683608849232 1
0.736217231403368 1
1.20114854908285 1
1.04364886915475 1
1.24801668070593 1
1.3331783280709 0
0.887374422168464 1
1.17597451978583 1
1.05585773202559 1
1.18813815202519 1
0.766589121454242 0
1.17462838426714 1
0.911862747731775 1
0.93300456375717 1
0.476350649567503 0
1.04764246947317 1
0.690109817520928 0
1.32578390165406 1
0.984784619292185 1
1.13706479750781 1
0.863032179005247 1
1.11391864350508 1
0.942699692290964 1
1.14719649495831 1
1.03877586502258 1
1.08128948392196 1
0.705140782454659 1
0.941014648059436 1
0.926370674263297 1
1.11457603802719 1
1.02559088421688 1
0.90748366774041 1
0.737560438834953 1
0.907862591419361 1
0.928816428248186 1
1.04155093780457 1
0.895590390471876 1
1.24489092029008 1
0.921653352251867 1
1.05935317124819 1
0.906546040900732 1
1.0476029675815 1
0.763160902977958 0
1.14313165189064 1
0.799328420332777 1
1.10012190046371 1
1.00051733930246 1
0.786145039763975 1
0.830604180155779 1
1.00675690304575 1
1.11246833442756 1
1.0165246675612 1
0.860688374703013 1
0.98735855942835 1
1.07840421339243 1
0.904902668843326 1
0.95707599615509 1
1.18026421107839 1
1.12039174706754 1
1.01616749202688 1
0.920165691542894 1
1.15360477303751 1
1.14374875407636 1
1.43538853521762 0
1.20167285575292 1
0.748215458986135 1
0.94080381661127 1
0.999979211110927 1
0.948385976908001 1
0.974839997136856 1
0.959752530345404 1
0.744441323191454 1
1.25551376186993 1
1.18396195188018 1
1.11703567505281 1
0.611584389773839 0
1.21410901154098 1
0.866762575393865 1
1.07111484586629 1
1.08109711953424 1
0.89874875882795 1
0.886681498042024 1
0.750257134525796 1
1.05782368381618 1
0.869755665153074 1
0.910529088880972 1
1.01685324116934 1
1.04927178296155 1
1.04942782682208 1
1.1868221893666 1
1.20904204047353 1
1.32047250472718 0
1.02673165304586 1
1.16332213585557 1
1.14708909292411 1
1.17173053692885 1
0.645974142489159 0
1.07663304207011 1
1.01441719464543 1
0.882568390540712 1
0.934723174678857 1
1.0056042683354 1
1.08471725605368 1
1.02688261552298 1
0.978855591688717 1
1.35032430721011 1
0.86031412184642 1
0.899188010276155 1
0.855234577413422 1
1.02921918022024 1
0.863653361904046 1
0.716095607776027 1
1.16602015219647 1
0.864551476976101 1
0.995352624652287 1
1.17402574701816 1
1.1951106154628 0
0.681141702198799 1
1.23729069832521 1
0.851781166597933 1
1.0304996815196 1
0.823188762914415 1
0.814796686200465 1
0.941202004076641 1
0.990704897244729 1
1.15931174016217 1
1.31144207352769 0
0.986574583446351 1
0.921232537867194 1
1.19816480970107 0
1.12552742162764 1
0.841783480069437 1
1.15547882877565 1
0.857287603767238 1
0.971007942774333 1
0.934123957705851 1
0.848315366469288 1
1.03665242773105 1
1.03459412024577 1
1.03016706183169 1
0.553716161721949 0
0.718128750154684 1
0.838350615660549 1
1.09694405245166 1
1.08085393474367 1
0.91740660587971 1
1.02767743475242 1
0.864583302484927 1
0.991392364519821 1
1.16156802652296 1
0.999761398260865 1
0.999980480668587 1
1.07547365853016 1
0.828925567103958 1
0.966016018787646 1
1.05812820083002 1
1.06313551881882 1
1.37161363012535 0
0.81251789224859 1
1.13352757493169 1
1.18381132034507 1
1.0607816121413 1
1.18510543326714 1
1.19369650181606 1
1.01493736541044 1
0.821248395183623 1
1.20596095614206 1
0.946697086851624 1
1.0977935751016 1
1.00991818104314 1
1.19439463722681 1
1.03849960405688 1
0.825171555399257 1
0.721041638220071 1
1.03097856285801 1
0.680591327489566 1
0.948134144432953 1
0.893951132115577 1
0.83276401889934 1
0.819068209201321 1
0.954226827030426 1
0.743480534236748 1
1.17390757413173 1
1.22762573163429 1
1.08121487580406 1
1.23115991010075 1
1.04797935457167 1
0.976840447895691 1
0.998994635774307 1
0.773254642242987 1
0.818919154656007 1
0.986591731039422 1
1.06492965032131 1
0.907763241144883 1
1.21494594207202 1
0.974190750145783 1
1.00962441204323 1
0.951681829054917 1
0.887507567784733 1
0.93032143210537 1
0.908141664698161 1
1.08157635111917 1
1.0832898825206 1
0.987464764980814 1
1.1296414734355 1
0.6627108447099 1
0.871932022301691 1
1.18111111549439 1
1.16037228510633 1
0.835932648830899 1
1.1951793668993 1
0.521102331383232 0
0.81594643745854 1
1.13148018059297 1
0.947654345675465 1
0.767276851483913 1
1.06474765878149 1
1.05639115635315 1
1.12475650525044 1
0.887869073623855 1
1.23237532501883 0
1.36631986001185 0
1.02237100131033 1
0.851137224027238 1
0.936319591100631 1
1.0610760778942 1
0.94898938218383 1
0.97141852658118 1
0.803221602854054 1
0.932226651651244 1
1.34557435621954 0
0.914476489856794 1
0.87410018802605 1
0.81922610467237 1
1.32465087134554 1
0.717452985665339 1
0.914461336860695 1
1.00638985731329 1
0.818516595731603 1
0.787510288631583 1
1.28277597350146 1
1.1042602165608 1
1.37671237264451 0
0.787082785001642 1
1.05758998706043 1
1.04031549329735 1
1.0275548982007 1
1.39792487048588 0
1.12545066872231 1
0.866492171636269 1
1.16959115919062 1
1.25214278653365 1
1.13669461174457 1
0.99893666794743 1
0.893490209465511 1
0.98801832630032 1
0.755268752015331 1
1.0762464091218 1
0.888420579558892 1
1.03243725112168 1
0.887488735354443 1
1.11926176764157 1
1.02747197809676 1
0.840578169043733 1
1.12971605073663 1
1.18282972207684 1
0.722920670469181 0
1.05504377397762 1
1.11004622762832 1
0.841976004830852 1
0.900417530956266 1
0.742112142752006 1
0.955715786966644 1
1.01008462834948 1
1.16913532859537 1
0.834730750653199 1
1.21933155367004 1
0.969434987712722 1
0.836276125132865 1
0.428250696791328 0
1.0297021363991 1
0.846722988263246 1
0.687725818706822 0
0.854682544992101 1
0.922034384836481 1
1.15445775163234 1
0.702625261060464 1
0.681590418965769 1
0.895737209706078 1
1.0273584574115 1
0.96005135606227 1
1.10973072477603 1
0.948799055948866 1
1.39064422209506 1
1.27314348803477 0
0.934956239909978 1
1.09411664847481 1
0.988690002525414 1
0.80470573841364 1
1.03439367540958 1
1.15363213080994 1
1.15648054481925 1
1.27497393961203 1
1.1347319836933 1
1.1731037775333 1
1.30722510596457 0
0.964992327237088 1
0.887733594844577 1
0.732478284559584 1
1.24525673726234 1
0.975629620298043 1
1.04729256844954 1
1.24139603583832 1
1.16171319289411 1
1.03967375268575 1
0.8547632405377 1
0.844032144134763 1
1.33941656068155 1
1.08862154720556 1
0.915400338440555 1
1.06976486879618 1
1.04561363557486 1
1.13124687728593 1
0.974788323489237 1
1.14709388187181 1
1.03348817976255 1
1.26297961964666 1
0.82105712097343 1
1.05839831886609 1
1.13069905994915 1
0.918599131663848 1
0.915708474572249 1
0.994883057761601 1
1.22308902115923 1
0.903898937892652 1
0.936945936371643 1
0.902094846041829 1
1.18018366567817 1
1.28386661375956 0
1.05274567880544 1
0.733467397547733 1
1.09512219859892 1
0.788249035337153 1
0.690040079277897 1
0.860429685298656 1
1.01957647299878 1
1.29430910691464 1
0.885560947640265 1
0.903685719798567 1
1.14905603400137 1
0.944998216552634 1
0.960315338478119 1
1.00188383462107 1
0.94697727349503 1
0.668178106352556 1
0.756129206653831 1
0.828794066038407 1
0.93244102438259 1
0.997004800789369 1
0.790289456526094 0
1.23383715371728 1
0.990817246290109 1
0.86375145046325 1
1.28782283560322 0
0.703515667599472 0
1.17185880414335 1
0.941801043611881 1
0.975253269191034 1
0.675153316311328 1
0.674636937356035 0
1.33610142720489 0
0.836071116911877 1
0.944973539113029 1
0.97005142486949 1
1.08390142123997 1
0.890121255053378 1
0.973390356725755 1
0.488951602505109 0
0.863814757637188 1
0.646968853721064 0
1.06499818629624 1
1.01542722288977 1
0.905269061390979 1
0.84129428036836 1
0.900098948743605 1
1.10818291755342 1
0.985134938952983 1
1.02982262843982 1
0.822607413093261 1
1.21636851420294 0
1.14964584694144 1
1.06178480051061 1
0.906718429136673 1
0.7019844156547 0
0.951396407453071 1
0.956207787298196 1
1.01009174487223 1
1.00086610062217 1
1.07608078188347 1
0.918714025121059 1
1.22328202154091 1
1.21726732238085 1
0.733341956175268 1
0.838949349598362 1
1.04534496826128 1
0.729570020850011 1
0.852290489581624 1
1.32638890657236 0
1.03769060144362 1
0.784910904144249 1
0.829675993562839 1
1.25649894956508 1
1.20320986620317 1
1.32638054986199 0
1.0537335354442 1
1.16171569316637 1
0.683665729427532 1
1.16826726368897 1
1.20164830636201 1
1.25304772437349 1
1.11097102608207 1
1.04163604167809 1
1.09289435297927 1
1.06887760887112 1
0.706118983977735 1
0.664294292746732 1
1.24009263641262 1
0.877315497554564 1
0.776271972116126 1
1.27599024395292 0
0.989266140165325 1
1.25669663831683 1
1.09919025966391 1
1.09153852724242 1
1.18622192534986 1
1.35098490809509 0
0.884081351433012 1
0.975284075703537 1
1.10671665721156 1
1.39328740725042 0
1.1826307756481 1
1.14413700468107 1
0.778075804384785 1
0.780820093755443 0
1.17909867422281 1
1.21710057948753 1
1.08376217688419 1
0.898566038357217 1
1.07583537139826 1
0.979993369071784 1
1.09075192953686 1
0.791021615823582 1
1.24176448470349 1
0.901827750219691 1
1.00141609951245 1
1.13614478287576 1
1.19726844402097 1
1.31303238601637 0
1.2028142721778 0
1.18557996183265 0
0.84503505532756 1
0.884263013771059 1
0.843450535494717 1
1.11325218930607 1
1.04478383512442 1
0.791009184831656 1
1.09543797415236 1
1.1078279003607 1
0.793976261743815 1
1.21419425765442 1
1.0711292008043 1
0.911571934529253 1
1.06629887043308 1
1.19576194705558 1
0.831732267592533 1
0.934573653774407 1
1.12961436234525 1
1.09739013751259 1
1.0126917878014 1
0.984821046813806 1
1.18937612351631 1
0.91431244550513 1
0.993384319456422 1
0.977867211649658 1
0.837514323019299 1
1.25496191523039 0
0.926991321622712 1
0.881773279411203 1
0.846898678701811 1
0.989835046696601 1
1.36019860264091 0
1.1114711245317 1
0.587312912203907 0
0.924980141139378 1
1.23356283983036 1
1.08242196294328 1
1.36953963934398 1
1.11116102855913 1
1.04817038582035 1
0.977225752593838 1
1.0849579191373 1
1.17299148673955 1
0.827844676239353 1
0.980648482509431 1
1.12783643797618 1
1.06079903410922 1
1.11953165625294 1
0.935885029009405 1
1.18230568055022 1
1.11959931709676 1
1.17179756127494 1
0.616295193679613 1
0.714170927455976 0
0.659720856790306 1
1.06935835013978 1
0.860967301583807 1
0.854939621831567 1
0.962395970056851 1
1.36240711738709 0
1.21637447247559 1
0.879152875158021 1
1.21922855803127 0
1.17226462386898 1
1.21802705563998 1
0.982340290598812 1
0.991256874387033 1
0.954451955142096 1
0.847779604772293 1
0.724493295855724 1
1.05703202563863 1
0.779654689986455 1
0.955259464305058 1
1.13498955386296 1
0.846369228236018 1
0.999102403522959 1
0.82795261625519 1
1.12448847606127 1
0.744657461987612 1
1.11733340977584 1
0.848938550872858 1
0.744601580103556 1
0.861124027969751 1
0.952627401978112 1
0.785781470685787 1
1.03865490414367 1
1.22233715626149 1
1.07666668590127 1
0.72299876747743 1
0.799770363138058 1
1.01696238982875 1
0.804420703415805 1
1.13406962032544 1
1.03477290947234 1
0.814726284894522 1
0.94377537546815 1
1.06004211533329 1
0.917537312182246 1
0.742032144525936 1
0.792619699188931 1
0.895453576473018 1
1.21590862362934 0
0.74860375553889 1
1.19025196912881 1
1.11476504392952 1
0.768676877933908 1
0.874454851744422 1
0.967079723240493 1
1.07391129844136 1
1.13192244371583 1
0.712056951707758 1
1.39023195114417 1
0.799605794487621 1
1.05574001999291 1
1.18506511521899 1
1.30988722233542 1
0.911629501122248 1
0.947166341894007 1
0.871621954974313 1
0.991704053209007 1
1.09700838595251 1
0.728701794050065 0
0.825039658369563 1
0.713809702411685 0
0.745912495445333 0
0.82980080427484 1
0.886516370785999 1
0.858847452803361 1
1.17077961050578 1
0.98638195891841 1
0.831407903394071 1
0.903852505522665 1
0.964622671608932 1
1.18889989113399 1
1.01758712445593 1
0.90125986321067 1
0.849245038182404 1
1.1020875693038 1
0.945612008883112 1
1.02072526778415 1
0.942600775095735 1
0.734905992008006 1
1.17717134914641 1
0.990331503228675 1
0.863065380917132 1
1.07208282846339 1
1.06349484573145 1
0.872157337976332 1
0.875460028228487 1
0.973703020774352 1
0.924453638753355 1
0.93274934426231 1
1.07577538606129 1
0.578233453152321 0
1.04193393091131 1
1.1713664759798 1
1.09048906746158 1
1.09618519255536 1
1.38891284904579 0
1.02214736630158 1
1.06699019019231 1
0.928406803480652 1
1.01795260798848 1
1.07552861345431 1
1.19589904740423 1
0.902777775248053 1
0.87001272644429 1
0.737821166536309 1
1.15406244457131 1
0.954792835255689 1
0.946390967827349 1
1.37407848330913 0
0.87131724198451 1
1.01031396751062 1
0.818364504371262 1
1.16551963817768 1
0.736910848914802 0
0.948033497305053 1
1.15621666411954 1
0.891956184606027 1
0.937918616727997 1
1.07354075238689 1
0.902296901065839 1
1.26028168930535 0
0.694424224905635 0
1.29307913737446 0
0.988368603145015 1
1.04514234165205 1
0.851905240055582 1
0.969489934689546 1
1.17198888765526 1
1.11229512201761 1
1.02437406105276 1
0.869451233854545 1
0.950345455272974 1
0.772904784494488 1
0.436448630785398 0
0.922838633573353 1
1.1165053295756 1
1.31678975640177 0
0.768191075049431 1
0.916442789053178 1
0.878027319449794 1
0.922843591111671 1
0.965463562236748 1
1.04710748888807 1
0.934347190243944 1
1.02539917282113 1
0.840372619018554 1
0.866750943860049 0
1.01412970950313 1
0.904225588666089 1
1.18329617617585 1
0.766766748405524 0
0.828913103037694 1
0.925017975179428 1
1.40558354593787 0
1.20637327438834 1
1.08444751202951 1
1.02102859499777 1
1.07341864403103 1
0.935988925705827 1
0.988912086983972 1
1.30015302443847 1
1.26632961752714 1
1.18018633050206 1
0.941488341725771 1
0.755563422980058 1
1.15792017869217 1
1.25224929491022 1
1.02678315816709 1
0.982171072269879 1
1.10922476714487 1
0.925379915816503 1
0.66711379330992 1
1.10524099202521 1
0.944725868298855 1
0.959759514856146 1
1.02085905454776 1
0.878170384476647 1
1.0172764632329 1
0.920369620735158 1
0.979378658718124 1
0.587802116442913 0
1.07043115279099 1
0.94069496981574 1
0.979894145269013 1
1.03316263100505 1
1.15630695956471 1
1.07278295094238 1
1.13116538742089 1
1.16123154860718 1
1.0463682277296 1
1.05867739812661 1
0.59830699689782 0
1.19123841470791 1
1.12062300359193 1
0.806508468187224 1
0.898330615918 1
1.20809898142361 1
1.02131308849793 1
1.04410456883185 1
1.5441445258753 0
0.954431194661033 1
1.05288256873101 1
0.786752251874166 1
1.25119475199379 1
0.840872241393625 1
0.993217321230475 1
1.04793267789336 1
0.936482100435609 1
1.19116240112186 1
1.13624058466902 1
1.09167476355272 1
0.962229218184562 1
1.03252765398062 1
0.991066610788884 1
0.916358738902964 1
0.957530380270754 1
0.830912039411978 1
1.04712456375681 1
0.925071626033186 1
0.71986163026457 0
1.10107969466737 1
1.03041970811048 1
1.27604132061168 0
1.03924039379932 1
1.02760564687485 1
0.979465773447263 1
0.914862136143257 1
1.16889295044852 1
0.886731207685282 1
1.07072578782715 1
0.86661815517931 1
1.20147374913036 1
0.947219181600984 1
0.970811353959695 1
1.05578778961453 1
1.05060584523042 1
0.911696609163424 1
1.05458203661849 1
1.0547219121382 1
0.991942080762299 1
0.621027975238594 0
1.17576758673297 0
0.917900173378209 1
1.32853848241973 0
0.801739311270483 1
0.811988017191113 1
1.20232063846491 1
1.08352785122123 1
1.16448367811962 1
1.07726626388757 1
1.0692970990437 1
1.33948619260147 0
1.10632831383868 1
1.12093081447443 1
0.863837754793347 1
1.01841355653359 1
0.937227137667068 1
1.03450021465511 1
1.19325954777883 1
0.652349470014493 0
0.840074731092606 1
0.831958205358238 1
1.02746569783445 1
0.96817576224591 1
1.08015989563983 1
0.948127660740271 1
1.03782613763633 1
0.793242714778949 1
0.674272044160528 1
0.836737860329933 1
0.766593625893931 1
0.466263403324942 0
1.05381899913952 1
1.07267784371232 1
1.01265695151091 1
0.964836059441225 1
1.07048087680748 1
1.08033174683248 1
1.3933211607108 1
1.09182271182606 1
0.805293739552152 1
1.22390666105982 1
0.786948760202451 1
1.08965818209474 1
1.16026335883797 1
0.666606190607248 1
0.896849048454595 1
1.14965658513355 1
0.94008794976254 1
1.06729126662913 1
1.02803619003129 1
0.818224004207126 1
0.792812473785275 0
1.12782844686072 1
1.0140722911795 1
0.96279125726433 1
0.794276099597584 1
1.13085101520894 1
0.892721915879548 1
0.828847205381445 1
0.760874021326456 1
1.165402667417 1
0.905002756756867 1
0.814550428815212 1
0.760481648012775 1
0.875883560621503 0
0.867602700544064 1
1.15469201987029 1
1.15672675911809 1
0.991704761283791 1
0.733167379258573 1
0.879541423969776 1
0.849109398515697 1
1.10806940691762 1
1.01402281168314 1
1.05994514578009 1
1.00498013901743 1
0.88009986354317 1
1.02167945610123 1
1.18987825465491 1
1.04258974767837 1
1.06156337428413 1
0.921927663101831 1
0.974470187385794 1
0.938839543929242 1
0.986277014803049 1
1.18560431382074 1
1.1206434393061 1
0.775499131052162 1
0.584145534111979 0
0.969591599076374 1
1.0813383175619 1
1.09021040381173 1
0.843932510262098 1
1.14351912581312 1
1.03637999439325 1
1.12941479551732 1
0.788997850920083 1
1.13143140574864 1
1.00031483734177 1
1.21494737489139 1
0.963779624312336 1
0.730514152557763 1
1.25556756958031 1
0.939344634045841 1
0.864838127567603 1
1.01935941993513 1
1.14300017032554 1
1.15856687985016 1
1.12112987611694 1
1.11404595589244 1
1.14840103562457 1
0.977282090995381 1
0.662116492712004 0
0.892008035679072 1
0.657006563867536 0
1.00469453271379 1
0.836934766878384 1
0.938395729205267 1
0.944280044986507 1
0.78253592913396 1
0.993800250162194 1
0.993151563050251 1
1.0286055048111 1
0.733297221074997 1
0.826832957254798 1
1.04339280434395 1
1.42436161809724 1
1.11036351040469 1
1.11636601951701 1
1.11351696811355 1
0.903693656322181 1
1.0039928898359 1
1.10438339793737 1
1.16144214425556 1
1.26524798161554 1
0.928774822389176 1
1.25670324978081 1
1.00413147887094 1
1.04379209547397 1
1.03501311149186 1
1.04919829626747 1
0.672573858927971 1
0.794923387586522 0
1.05953451223495 1
0.82102122830086 1
1.09154837113385 1
0.74326412109526 1
1.15197132585491 1
1.32760043208324 0
1.0839146007927 1
1.13538493440042 1
0.990393669804467 1
0.94473512083582 1
1.094976909785 1
0.979246335038943 1
0.946132973016871 1
1.14646838046687 1
0.960909342636942 1
0.914833136755382 1
0.939207090034204 1
0.936415045158512 1
1.00767267417735 1
1.26352759907333 1
1.0382420241288 1
1.15360025755043 1
1.07790051491933 1
0.81605565525949 1
1.30808554993787 1
0.851172829001855 1
1.0899122054509 1
0.940402548954023 1
0.945371825202275 1
1.18510983929312 1
1.02671223757027 1
0.941424440178038 1
0.985754595529929 1
1.14306184825075 1
1.02566576248265 1
1.09367430439631 1
0.900246271566427 1
0.868587727928019 1
0.893111812038973 1
0.984486128738343 1
1.04007517234605 1
1.11202414516143 1
1.0767665326461 1
1.34462224869367 0
0.770020179655881 1
0.893465122658418 1
1.0035053658218 1
1.09164979649825 1
0.704782294234173 1
0.626203838672806 0
0.846748144419026 1
1.22259191244482 1
0.447080722972122 0
1.1254435356632 1
1.18327662773711 1
0.928568894453008 1
0.910252532732029 1
1.05164575185725 1
1.03887035661624 1
0.833704037338917 1
0.842025311407854 1
0.867581095070234 1
1.07882177676157 1
0.893861791947453 1
0.811091977940522 1
0.696857745751982 0
0.658621443492028 1
1.22946918531651 0
1.29070615197521 1
1.10451305593158 1
0.91495574723709 1
1.02750921546469 1
1.06730068617179 1
0.660906422509817 1
0.918025097180911 1
1.29869700206196 1
0.472217972481259 0
1.22663329145187 1
1.34131554605359 1
1.22827202841647 1
1.27139382677801 1
0.835093852043465 1
0.946992669481034 1
0.769279180302097 1
1.12562546034263 1
1.16469530975632 1
0.881048041125852 1
1.05313576659758 1
0.92337495214367 1
1.07932619180583 1
0.990267926097614 1
0.924748118653573 1
1.309923092738 0
1.21407822280649 1
1.04092604393924 1
0.985046061745464 1
0.876879977629724 1
0.836825971135122 1
0.980608166294546 1
0.567078867459764 0
0.812305895756106 1
0.965188955124339 1
1.11220913635316 1
0.651078708919765 1
0.997142548497205 1
1.10003329552974 1
1.08434195317754 1
0.662073741713854 0
1.23373552994859 1
0.855232219621062 1
1.08762607538102 1
0.585480076604732 0
0.776698856636817 1
1.07870229830961 1
1.15160852486175 1
0.940569592894952 1
1.13842841629153 1
0.918522065304431 1
0.700201099937843 1
0.84636944276431 1
0.797601670583558 1
1.00489786653348 1
1.02714618839809 1
1.01195764717876 1
1.10288568831161 1
0.850321738342318 1
1.00953546149729 1
0.955789121480169 1
1.03984011559914 1
1.04304673195019 1
1.22052221496181 1
1.01661582773264 1
1.11173124198366 1
0.99605363306417 1
0.794592467243539 1
1.20119803045359 1
0.992064393579823 1
1.13043622437726 1
0.664941265034932 1
1.18989429322415 0
1.19207047696028 1
0.848959363509193 1
1.2242427547136 0
1.05769420711571 1
0.856516182155931 1
1.1762984720815 1
1.11215101590333 1
0.930817790978221 1
0.654613374996358 0
0.661637844638682 1
1.0984013515623 1
1.18038068551084 1
0.926088163783268 1
1.2953635555531 1
0.874877378576107 1
1.00357290208114 1
0.995580841701098 1
0.838601866166949 1
0.878787198513183 1
1.13211849683802 1
1.11143273880444 1
1.19395656796667 1
1.04566818823998 1
1.20948851739386 1
0.888131502248505 1
0.955489935367955 1
0.959651943975075 1
1.09698872861289 1
0.91984056828024 1
1.03685026199026 1
1.08539344444193 1
0.89062883174626 1
0.932079805704536 1
0.69279924520054 0
0.932894772313173 1
1.17179507886871 1
1.23169215622469 1
1.02887437233025 1
1.21095033324232 1
1.09786996096051 1
1.15036967218972 1
0.771077720904367 0
0.791101233989858 1
1.02295950186869 1
1.20284440512489 1
0.981416136321305 1
0.948273314893342 1
1.08485614934705 1
0.87187319714032 1
0.960420246433156 1
0.893905511899315 1
1.64822987553094 0
1.07696422477771 1
1.14673078615349 1
1.0962668090004 1
1.12543978480694 1
1.10732795171995 1
0.795044744790501 1
1.01076941751131 1
0.743633472223201 0
1.17347425338954 1
1.25669269711484 1
0.952272306712557 1
1.04121879591612 1
1.04462716577433 1
1.10689257529054 1
1.12162757871839 1
1.28748458302999 1
1.18634689335186 1
0.978945206951548 1
0.84585976518204 1
0.9660725200951 1
1.13910508897328 1
1.03757442840484 1
0.980904793232317 1
0.976747402790069 1
1.0212070866934 1
0.926416164646862 1
0.803903908186052 1
1.06447343268233 1
0.887521062736846 1
0.699073670700792 1
0.807267095428919 1
0.905411177558955 1
0.73714124777779 1
1.11178346444228 1
1.14019460419281 1
0.849172648125822 1
0.986219917878875 1
1.20870821275365 1
1.05541402610972 1
1.22729120658217 0
0.992541153963056 1
1.22895156784046 0
0.934273685172985 1
1.0048489869351 1
1.38034486358531 1
0.902894320952933 1
0.938633317994941 1
0.788291161281384 1
0.977840005413912 1
1.4304286327871 0
1.02911146624721 1
1.08521815575746 1
1.1831529523515 1
0.690295787753699 0
0.990020608496298 1
0.848922627095589 1
1.00740213554849 1
1.02004322821308 1
1.22011445880209 0
0.734400673767082 1
0.779121254937564 1
1.24515783809519 0
1.16444104741524 1
0.581076815360233 0
1.34094609604707 0
0.836774700315897 1
1.03646558269261 1
1.17813091749242 1
1.15214896949373 1
0.723378338647398 1
0.973863857348687 1
0.854588255388363 1
1.27959943199742 1
0.795173607264963 1
0.965833776168957 1
1.07187530227035 1
0.875343301100766 1
1.09045537610329 1
1.2819400706422 1
0.712821765467155 1
0.840462056032043 1
0.956445672425083 1
1.19070396063321 1
1.21940453413991 1
0.910382005753474 1
1.11270394914756 1
1.04401852172425 1
0.990466211616783 1
1.13426471895216 1
1.09614300450296 1
1.05520304641624 1
1.13582735162672 1
0.838815698782482 1
0.954277599581706 1
1.25543101626879 1
0.827545105103194 1
0.621213390075568 0
0.825106708853111 1
0.632505368036988 0
1.04612164750661 1
1.20105138469473 1
1.07130403382333 1
0.843466687976931 1
0.713872609117629 1
0.667801927574946 0
1.31161897782236 1
0.840177850241349 1
0.867253159435756 1
1.03386937994931 1
1.06128629404322 1
1.15556764336937 1
1.25829171210924 1
1.09258450549524 1
0.969900714876374 1
0.885231801516644 1
1.00814039020452 1
1.01217416844243 1
1.10485817096926 1
1.17790586309122 1
0.694564562227594 1
1.24913316364268 0
0.763646630104836 1
0.756010189719549 1
1.14461391419202 1
0.863720460277606 1
0.950896549795023 1
1.34467939957116 0
0.929740774276746 1
1.00789585301172 1
1.16955517809949 1
1.40488030152137 0
1.05344852223112 1
0.810684334995872 1
0.864826140789833 1
1.01063585054838 1
1.06691775194834 1
0.707427747807522 0
0.933477674978089 1
0.819471153524723 1
0.836533944672834 1
1.31422988299842 1
1.14226224572284 1
0.983276363631748 1
1.14505500209322 1
1.05057433794693 1
1.52705553172597 0
0.647921465154012 1
1.01843571308651 1
0.956500647367548 1
0.803081401317132 1
0.837676497236778 1
1.11069451017244 1
0.957744226316045 1
1.06464782505323 1
0.878225718999646 1
1.63085782190275 0
1.11334544857159 1
1.02531396145448 1
1.05664648038493 1
0.845778684726018 1
1.00877749014553 1
1.03618496239825 1
1.20043049420474 1
1.06600881123168 1
1.06828036205114 1
1.33887412437497 1
0.831588564593452 1
0.915699227940546 1
0.999049068903107 1
0.903926923263228 1
0.720008247260122 0
0.868484564978609 1
0.765931515361626 1
1.09465271040478 1
1.0229969497446 1
1.17095615285928 1
0.961974445724867 1
0.695259478454654 0
1.31795633075292 1
0.952647055754319 1
0.944224641281212 1
0.817958132757849 1
0.806898141919928 1
0.848492999170517 1
1.02772685905352 1
0.796819079062588 1
0.975080944716475 1
1.15043034314563 1
1.10021246398924 1
1.18192555628152 1
0.974941444067597 1
1.23230627063924 1
1.06948612921719 1
1.11516618366785 1
1.15582568901162 1
0.709407923248809 1
0.958882000277007 1
1.30466534366073 1
0.907370011753427 1
0.810536400000482 1
1.20045605734521 1
1.15389923553098 1
1.11505794174442 1
0.633910456934565 0
0.851663080157793 1
0.875483340436874 1
0.963377190413587 1
1.35258013013673 0
1.26483574067951 1
1.11377164224946 1
0.754299777309759 1
0.664498888994176 0
1.01849767647583 1
1.09229509276286 1
1.18422575283621 1
1.16144789078645 1
1.16731700510651 1
1.22241467363997 1
0.767399280363573 1
1.07586143858667 1
0.869215350994521 1
0.704151920014927 0
1.23960710751934 0
1.07664965436507 1
1.04246997920799 1
1.09289143499657 1
1.04643772980078 1
0.798934274365651 1
1.18071072420616 1
1.21676950807043 0
1.16879008920132 1
1.1007395895675 1
0.904052255543182 1
1.45302192511083 0
0.893880780967615 1
1.08648625382294 1
0.836109017583402 1
0.903578422192161 1
1.22112344355247 1
1.014651144204 1
1.08084612802567 1
0.930373676866744 1
0.935554862222314 1
1.1633716169654 1
1.01230292863186 1
1.09717457714749 1
0.757357638984046 1
1.2109148342456 1
0.86166878602833 1
1.22137908270257 1
1.13044889021003 1
1.0968907997259 1
0.944425882122238 1
1.20729074775873 1
0.827558992785418 1
1.02176994630777 1
1.23723842228731 1
1.13779399981208 1
0.952392316203821 1
1.07027938457132 1
1.29124923278448 0
0.840885023574631 1
0.828776177725675 1
1.22760278590724 0
1.30131672206018 0
1.06313429800227 1
0.772111359476792 1
1.14542428470041 1
0.596199406059314 0
1.25251934670551 1
1.04039197210288 1
0.683767011176262 0
1.08317143061712 1
0.784394667046288 1
1.06303694643635 1
0.807129117830629 1
1.18246203084724 1
1.02554377891051 1
1.1363565267653 1
1.20755295841236 1
0.901083152447016 1
0.945502757238358 1
0.989720525574515 1
0.904969040512517 1
1.35209859066717 0
1.0314134991671 1
1.19587183019318 1
1.12147589809121 1
1.23187603500564 1
0.932356338296931 1
1.1918511761213 1
0.968216780448781 1
1.20772071494788 1
0.854634985898803 1
1.29568819314973 0
0.900202340939476 1
1.15439728118953 1
0.88460130555751 1
1.35353744549306 0
1.21359262617899 1
0.759237545167142 1
1.16301038105748 1
1.2144397230996 1
1.02432191511913 1
0.946715322933526 1
1.09079710813887 1
1.11620394199824 1
0.859739666774478 1
1.41101532259894 1
1.16038447025133 1
0.772620325588071 0
1.11743325081279 1
0.929286926710851 1
0.997992879052816 1
1.21593686404136 1
0.864365177037803 1
1.25473517165013 1
1.1680099407002 1
0.541579286076208 0
0.792256247443866 1
0.697921089923976 0
0.596365720987512 0
1.02996517470791 1
1.00416462970369 1
1.43734375791891 0
1.19197535612871 1
1.07216609695195 1
0.920173256307432 1
1.22154207899725 1
0.943145172423411 1
0.856153918226822 1
0.923729130607205 1
0.954947046753103 1
1.08974780153303 1
0.595562321788934 0
1.00702902511633 1
0.966637548805781 1
0.826287989785893 1
1.20369259513417 1
0.919741195421397 1
0.80826109348911 1
0.815608102308818 1
1.09430076700654 1
0.744084994740071 1
1.15111341657097 1
1.08054209760129 1
1.06349397006398 1
0.905249812448321 1
0.98757456777335 1
0.937138066495188 1
0.812072287479661 1
0.831117669424123 1
1.19773473304189 1
0.984477112610937 1
0.980538228110681 1
0.983046735540703 1
1.14660199507881 1
1.02331954470229 1
1.21708956518007 1
1.00897742760172 1
1.07629113730605 1
0.889024851793702 1
1.02477308299664 1
0.865758317844295 1
0.951354023478534 1
1.0472458601419 1
0.876742934770907 1
1.13257275450236 1
1.05973203827896 1
0.893970072030851 1
1.03219248715562 1
0.91181897364668 1
1.0156379999742 1
1.34027266175185 1
1.11325633869732 1
1.17340095029538 1
1.09775227596414 1
0.916062168264125 1
1.09146537427108 1
1.27943658380974 0
1.21827454214381 0
0.699182355844572 1
1.04090669564938 1
1.16924924230381 1
1.00555492877727 1
0.681100134053731 0
1.06426696032976 1
1.02925319713749 1
0.852694733306182 1
1.19739894920683 1
0.664489415192854 0
0.762362762582267 1
0.973805309155486 1
0.919252156931086 1
0.873587379055272 1
0.97351980689955 1
0.883792214736412 1
1.26064216871742 1
1.09585370213732 1
1.1811909647207 1
0.503132066482747 0
1.033744257364 1
1.12067290179341 1
0.871476469012294 1
1.05358925871365 1
0.976362995999071 1
0.727035097347186 0
0.952611336170269 1
1.01580818400434 1
1.31864715211414 1
1.2126354051601 1
1.16412886144605 1
0.578886882338285 0
0.976780831921424 1
0.848806478636123 1
0.894544649095437 1
1.2311198245239 1
0.986596095813245 1
1.3318160183036 0
0.665056348778582 0
1.35242643061541 0
0.875735260338894 1
0.827378437852444 1
1.12934861779167 1
1.09646398120617 1
1.13776283591875 1
0.961169296976777 1
0.871323973910536 1
0.971140304789939 1
1.07416661328758 1
0.98511238786566 1
1.00339482668763 1
1.27438514858398 1
0.887507778026708 1
1.15543763453285 1
1.23443564376646 1
1.126652286947 1
0.828849008819411 1
0.93831643609286 1
0.778341600703199 1
1.28467343369119 0
0.899415923066545 1
0.899230097256434 1
1.05727758168628 1
0.867738783701515 1
0.81642396971937 1
1.12314175613023 1
1.0722712646313 1
0.991371871141649 1
0.844127604732365 1
0.334312475746725 0
1.16077200109505 1
1.03994193032638 1
0.876907745394926 1
0.912499076698694 1
1.00400975806553 1
1.01002188270948 1
1.41052091523701 1
0.804307757316073 0
1.90268201376404 0
0.891152588911128 1
1.31098064580368 0
0.889189991053443 1
0.935241136259072 1
1.08799081198118 1
0.934031320268895 1
0.897862625393174 1
0.879332161615778 1
0.698331491624773 1
1.21610736684006 0
1.13788570943762 1
1.14553375164458 1
0.876978658835413 1
0.986597423236271 1
0.844913350990418 1
0.725592740403842 0
1.13632108528755 1
0.280647107064408 0
1.15742454768208 1
1.04717733248672 1
1.10560381279296 1
1.1242710336111 1
0.773313004919628 1
1.2579757027495 1
1.06514051341103 1
0.570331437116729 1
1.32261575652955 0
0.939740721070952 1
0.998827767818675 1
1.05847529080517 1
1.00115489126072 1
1.00247842730245 1
1.38398546747911 0
0.902640010176496 1
1.00581610913165 1
1.03385820478292 1
0.776889663550638 1
1.4588838074826 0
0.852856743781412 1
0.969359203665062 1
1.18968969335722 1
1.02681513448557 1
1.12893939781553 1
0.804819440845312 1
1.30851870536549 0
0.723563461223434 0
0.653476346440566 1
1.00291077552032 1
0.958397041604529 1
1.13202989997367 1
1.01388534840622 1
1.11398494178314 1
1.19672316644378 1
1.08913297269179 1
1.02295146470934 1
1.2164723155094 1
1.01489649291934 1
0.797703762759101 1
0.9437167375071 1
1.27937017980112 0
1.0023608467974 1
0.913750195914925 1
1.28999757656804 1
0.674678990699374 0
0.892196294197284 1
0.771866912724286 0
1.13661269041903 1
0.821045379839408 1
0.992518358816607 1
1.15963894527818 1
1.41236105279638 0
1.11930749255116 1
0.997610080408965 1
0.865872196197756 1
1.34654781435457 0
1.09959814752747 1
1.11642172002292 1
0.731952108563548 1
0.63975474198721 1
0.937099763945393 1
1.06870085137085 1
1.02186101738644 1
0.813718394379248 1
1.04630868814117 1
1.04132456970904 1
1.19559014941868 1
0.949849992612789 1
0.863169570903798 1
1.07091374212118 1
1.45202567474448 0
0.716301330135808 0
1.08949225348153 1
0.782972788508102 1
1.14571606582954 1
0.827056784816796 1
1.09454027096587 1
1.09353177631349 1
0.881683977450225 1
0.833767123697501 1
1.00769238343318 1
1.00629722994599 1
0.870522055429746 1
0.907188564627176 1
1.27993154947069 1
0.986077206599484 1
1.13989710124681 1
0.857002352012861 1
1.08969752908474 1
0.799964162944112 1
0.915166006381617 1
1.1417303343099 1
0.8568255660554 1
0.938329854154741 1
1.07360501125673 1
1.17704467456937 1
0.987881384921041 1
0.991641037647564 1
0.792525083893801 1
0.668498474582736 0
0.822160638035124 1
1.03087222430266 1
1.26889794133757 1
0.973042629027308 1
1.20596395674333 1
1.04739443755635 1
0.785541241712038 1
0.617274348779072 0
0.970413289881295 1
1.03101291215074 1
0.956524660692148 1
0.973199352142973 1
0.837650032103998 1
1.10972259743014 1
0.930556084683624 1
0.767327195947724 0
1.13152919125261 1
0.792989683118073 1
0.894252901261769 1
0.784947248386039 0
0.940269835143192 1
0.728852556873373 1
1.05288692093055 1
0.734393234435068 0
1.15134045145102 1
1.21064351633784 1
1.04206467766822 1
0.933260419804367 1
1.11831063945694 1
0.77963086488057 1
1.17451762060645 1
1.01446904807043 1
0.70051397806723 0
0.789177175369156 1
0.948644644566327 1
1.07954748437873 1
0.968224731467777 1
0.898075112648639 1
0.795938163328469 1
1.23139901531558 1
1.01864400936202 1
0.963311293868281 1
0.778096134560806 1
1.12300235642223 1
0.676930444453245 0
0.865922944443417 1
1.31315137287354 1
0.87129883114541 1
1.03849635517372 1
0.93800368523595 1
0.819411945779147 1
0.911615386234906 1
0.770071512085938 1
1.19658253167112 1
0.930579822208234 1
1.05571475954517 1
1.13961258065384 1
1.05185680651518 1
0.84801480546269 0
1.18554926079716 1
0.704029867112824 0
1.06146432076386 1
1.10363877776842 1
1.22976270110324 1
0.984568863622132 1
1.2605657765072 1
0.950570892165757 1
0.963804343378603 1
0.636502369675845 0
0.988284245460782 1
1.22502582398104 1
0.868523385309257 1
0.977375786148793 1
1.00365356594373 1
0.921057544977625 1
1.23848157710361 1
1.10916165065253 1
0.873290132375896 1
1.02567457212965 1
0.999874663705804 1
1.22241722580675 1
0.930724809312346 1
0.651220729678842 0
1.18197262196519 1
1.00582564673051 1
0.628207120136105 0
0.839825282080926 1
1.12842197458527 1
1.33384811825426 0
1.07328196491216 1
1.41661961477106 0
0.918927983985598 1
0.691345804204879 1
1.2163714598148 1
1.0668316265933 1
0.99997498558483 1
1.08195835491962 1
1.02398018398051 1
0.668312684355087 1
0.913034458244874 1
1.03654825029038 1
1.12415134943841 1
0.961682274957875 1
1.00591983865451 1
0.882304942756866 1
1.36626147597314 1
1.05165442788848 1
1.10915465067064 1
0.758210496937772 1
0.706294054815062 0
0.994649617764528 1
0.95973907008686 1
1.38948594986375 1
1.01856682165018 1
1.17657290720756 1
1.04961490378456 1
0.721094685407949 1
1.04110288204614 1
0.952750319112428 1
1.18716800001655 1
0.724970650580373 1
0.847013630182127 1
0.749247695373587 1
1.04372762277534 1
0.840725163859682 1
0.881086450698295 1
1.09328669331555 1
1.00247476623389 1
1.30765050557147 0
1.30181676017588 1
0.820094471392915 1
1.05527565887051 1
0.88401771493365 1
0.950670880207899 1
0.758116322899566 1
0.866147732604533 1
1.12445484351349 1
1.16248616403164 1
0.904856230337267 1
0.840113443717657 1
1.41613572483446 0
0.960835812493401 1
0.884362374174749 1
0.812876809776092 1
1.1809097066503 1
1.01281195267927 1
0.934561674246278 1
0.930287447350299 1
1.00546462598847 1
1.10748116163351 1
0.953074794953862 1
1.02844121082497 1
0.961885560469961 1
0.879150712981532 1
1.04427824992131 1
0.819576156962517 1
0.682659940836551 0
1.20670580528671 1
1.12719907138972 1
0.935532243046536 1
1.0707894306528 1
0.798955990133218 1
1.22070103132579 0
1.27871405802842 1
1.09433498393769 1
0.728901005463087 0
0.825762912659945 1
0.929716673627463 1
1.06120711016121 1
1.36922041229246 0
1.18022496019249 1
1.20345572206371 1
1.13057712844272 1
0.759613965940747 1
1.04622022495548 1
0.92519391241033 1
0.866252898554287 1
0.987350219733034 1
1.10284578620016 1
1.27942806933761 0
0.920974542445558 1
1.10481961937201 1
0.914936199398145 1
1.0858945123465 1
1.05096432035827 1
1.16833882144127 1
1.14298647508873 1
0.952674999435938 1
1.48684539701207 0
1.36162044931353 0
0.795265314499603 1
1.16957972006787 1
1.28871266782017 0
1.08193542499234 1
0.831723315130446 1
0.855598783122978 1
1.08570271419798 1
1.09668311656806 1
0.868103288225387 1
1.00201967756477 1
1.02189085402022 1
0.899207616081942 1
0.967251418649884 1
1.04245403028283 1
0.996122452570284 1
1.1529160954405 1
0.662793768903842 1
1.35063495627726 1
0.809541060473113 1
1.00932523098619 1
1.35654364422601 0
0.887896895897024 1
1.06846772062902 1
1.31448393130743 0
1.18068114780172 0
0.985277334531256 1
0.871142287195031 1
1.04440728545467 1
1.05957590768875 1
1.02251088189169 1
0.96320731873198 1
0.781948273342126 1
0.840255762248144 1
0.605741176754985 0
1.03149615037477 1
1.09117574368787 1
1.24607752002697 1
1.13377201728066 1
1.05741509424695 1
0.849506703600374 1
1.00942829161113 1
0.771193626635349 1
1.41749982816755 0
0.90111938379877 1
0.987619499411743 1
1.14466772100672 1
1.254676246937 0
1.0450024637206 1
1.01277223718579 1
1.15745700943342 1
1.06398499738642 1
1.25131259147639 1
0.997743693271974 1
0.95565034146644 1
0.868875202187283 1
1.22050245098645 1
0.948439182616214 1
0.828526670829889 1
1.01419592369389 1
1.00672653779906 1
0.84358775522224 1
0.835913227445819 1
0.895298252500245 1
1.12091527310249 1
1.41180593106755 0
0.970249302186946 1
0.938434527634952 1
1.18806674125496 1
0.831092234430202 1
1.15756890778919 1
0.760129240985887 1
0.908974383443997 1
0.837530023866066 1
0.761219176748635 1
1.06561727499094 1
0.946105791407973 1
1.01160911057207 1
0.832903891439641 1
1.11936553116968 1
1.06447949058959 1
1.03821130219352 1
0.978904802809685 1
1.10013012386895 1
1.10709199701222 1
0.74102973497129 1
1.23992585633502 1
0.963413662391665 1
1.15517698240113 1
0.654274919344201 0
1.23731939276402 1
1.07532656403249 1
1.13268116254825 1
1.05614126518336 1
0.857553334100712 1
1.0949224946469 1
0.922664657761998 1
1.07431196650921 1
0.895016695792504 1
0.918852063144777 1
0.991565298790223 1
1.19090831821755 1
0.945404061385886 1
0.97550433776745 1
0.957169367636614 1
1.01238522333308 1
0.908011091846314 1
0.805180669618192 1
0.812029976699345 1
1.12397594327999 1
0.371993669734739 0
1.11421393760648 1
1.02594896082468 1
1.05565508793342 1
1.14986111018429 1
1.24740340310892 1
0.715545868216158 0
1.21461709241731 1
0.825251761592645 1
1.01006741580711 1
1.17406063553804 1
1.12751218166259 1
0.732195306873241 1
1.06962951843831 1
1.06487033465673 1
1.12884627477783 1
1.19881323627677 1
1.09207547845132 1
0.794649389080898 1
1.31952322139182 0
0.923743893280115 1
0.942765420468942 1
0.951731370165065 1
1.18833839963494 1
0.984605250918563 1
1.07248890588545 1
0.823732440763486 1
1.00907076137598 1
1.06352962081991 1
1.12667222061506 1
0.975244277013959 1
1.20640480245095 1
0.7701789924727 0
0.990432768479529 1
1.11435822354306 1
1.16116760433381 1
1.05518709069309 1
1.22050907612191 1
0.995589154099936 1
1.16250751958147 1
1.0600951047257 1
0.823806399554622 1
1.06917875603296 1
1.28273959255591 1
1.37620194206304 0
1.13268611262176 1
1.2488996480858 1
0.84220784871219 1
1.17096071358987 1
1.2497946639875 1
0.716478867818487 1
0.803638422874393 1
1.03548717775498 1
1.16916299302385 1
1.05263315246499 1
1.11131458044004 1
1.01674534840113 1
1.12318239516576 1
0.925478712229388 1
1.2697102724426 0
0.897478966341349 1
0.805750308968994 1
1.02109961476048 1
1.13201767109682 1
1.0771187977478 1
0.825345441695925 1
0.784837246179088 1
1.0261229589068 1
0.96917675170615 1
1.20149955034156 1
1.00652027420014 1
0.839929411818384 1
0.759716649575645 1
1.12537211989544 1
1.10468793693943 1
1.16758927710768 1
1.33465582434305 0
0.902121370695645 1
1.10382079281991 1
0.873876122249876 1
1.03306149660402 1
1.22403028873412 1
1.37835332970919 0
1.02277861339484 1
0.758708883709545 1
0.946171381843734 1
0.704198640318812 1
0.979990161133366 1
0.835248635288759 1
0.898887475274319 1
1.07563585601971 1
0.785394266882143 1
1.14013985323065 1
0.950658395827837 1
0.806544188869702 1
0.979407467155505 1
1.06896230573341 1
1.23858494304322 1
0.811406066558364 1
0.795162812710389 0
1.06915033285932 1
1.32838226096381 0
0.897120297738144 1
0.667222877393935 0
1.0023458124369 1
1.18238212712654 1
1.3047259549019 1
0.722385162025925 1
0.827284986265421 1
1.19025882005057 1
1.13216195035182 1
0.896895150145126 1
0.866966575678647 1
0.864783721583487 1
1.00914879327668 1
1.04884312555135 1
1.13847801654748 1
1.2369840697479 1
1.16036249040368 1
1.17649465556633 1
0.935029453211385 1
0.552217372363834 0
0.916661573369814 1
0.671985859418838 0
1.18881223237273 1
0.982451425833837 1
0.834548238159064 1
1.20385648689937 1
1.08725929073174 1
0.818919907444307 1
0.904378620656045 1
0.99665412490298 1
1.06357400468443 1
0.901537543781301 1
0.792307196535418 1
0.89849490810639 1
1.22031674515062 1
0.716097154781536 1
0.871405886849888 1
0.766637467025126 1
1.05765870558743 1
0.792052706199799 1
1.31625420580615 1
1.10761426311147 1
1.05699394155655 1
0.997427801955836 1
1.03270275508377 1
1.29193394472737 1
1.00861985278987 1
1.166178350989 1
0.968835615636546 1
0.707517318733336 1
0.825151752373649 1
1.03079174178688 1
1.18766654984064 1
1.01843555867495 1
0.915849312855168 1
0.926112874254196 1
0.924529433664635 1
0.94793611827319 1
1.0030889958622 1
0.946106779713483 1
0.939005569469565 1
1.08586006576857 1
1.00568821961428 1
1.12975651381511 1
0.988814786225853 1
1.15508914029064 1
1.21414298431988 1
0.930400572668574 1
1.00357860653629 1
0.866387371090521 1
1.12406509139541 1
0.857802148245467 1
0.790358025659522 1
1.045677043871 1
1.21401517025629 1
1.25001623500725 1
1.14192192875512 1
0.84483677838959 1
0.798113854184501 1
1.07968693576457 1
1.02396790835999 1
1.16325886017677 1
0.949244543855572 1
1.01948433820287 1
0.991717253198301 1
1.13147694040737 1
1.18772725256397 0
1.11935931850408 1
1.04473299637508 1
1.0502504892779 1
0.989609655325347 1
1.3800954428125 0
1.11850796650128 1
1.13000998784209 1
0.996534672291333 1
0.835307000161786 1
1.02477875535326 1
0.937652466022562 1
0.906590126909303 1
1.06426639894967 1
1.2378265214132 1
1.29331868716551 1
1.15207772660614 1
1.34740722115487 1
0.876990252901885 1
1.27109891393979 0
1.02402804246925 1
0.677624142483645 1
1.23975546493325 1
1.23498730895829 1
1.11178870776944 1
0.917491250450334 1
1.07619382734606 1
0.863859928250446 1
1.04142700050216 1
1.22300662610046 1
1.39102016321952 0
1.17807348501302 1
1.16156523642005 1
0.952864724057206 1
1.02042342243299 1
1.02985938092473 1
1.06320291643026 1
0.731038777049167 1
0.966358911347024 1
1.2542864914284 0
0.580519638989674 0
1.23827495110908 0
1.22680313010087 1
1.11795639312403 1
0.845870334089225 1
0.990326023008642 1
1.11857915891264 1
0.903305035629676 1
1.28356334613606 0
0.907606440475062 1
0.989590198896207 1
1.16646076839819 1
0.752246871083085 1
1.1230920073401 1
0.968011140808832 1
1.34632247634759 1
0.994502902096898 1
0.892778550036123 1
1.14849876390605 1
0.83967964750118 1
0.776682650303858 0
1.07243891992115 1
1.19079442716104 1
0.773578183411297 1
0.831746699896216 1
1.02521975113081 1
0.863617006993375 1
1.1733548403513 1
0.910231357731912 1
0.772197264210507 1
1.06347024676044 1
1.11310430876668 1
0.941211797820493 1
0.804095940330348 1
0.880306884005535 1
1.10929875298591 1
1.08190567303692 1
1.22110122044193 1
1.24750012393243 1
1.27528450810921 0
0.785674411654782 1
1.14103695439244 1
1.18598309681623 1
0.965822623195081 1
0.792233357664155 1
1.04399055850015 1
0.835884439347468 1
0.834985473261138 1
1.06492648269748 1
1.05598664355182 1
1.10604515519634 1
0.884364166414824 1
1.62941529604047 1
0.911413389169422 1
1.09534252528746 1
0.738557233152037 1
0.808926778947889 1
0.795932685005418 1
0.68530805204395 0
1.06907330324886 1
1.19480806907264 1
1.19783409343345 1
0.704394430027795 1
0.922776396164002 1
0.835339932380061 1
1.14401276575708 1
0.968096202451468 1
1.00386232473998 1
0.891629217557984 1
0.975763372837545 1
1.14068204183176 1
0.924530235363199 1
0.98328766599703 1
1.14727618874297 1
0.857172588410459 1
1.01858542727738 1
0.898399763581077 1
0.828175077741655 1
0.66291648549706 1
0.892826506190948 1
0.87954412152035 1
1.03580820485767 1
0.707574689085807 1
0.770140807480388 1
0.843839225154683 1
0.735395483071706 1
0.811942718381469 1
1.31016610290619 0
1.01342069307181 1
0.984113567777574 1
1.11403439827199 1
1.14377019874346 1
1.06557839436379 1
1.23671447675226 1
0.969263775592136 1
0.971001410799929 1
0.869886059577919 1
1.27429284635931 0
0.727528023031292 1
0.997536157906788 1
0.816534252070591 1
1.05994046749393 1
0.714437166566691 1
1.24337044908256 1
0.895958056251924 1
1.00835091531887 1
1.12799575139063 1
0.868868821415823 1
0.821327032058413 1
1.26042414860988 1
1.31853527149037 0
0.983308820520013 1
1.2127359554548 1
0.931147831451483 1
1.14342611160586 1
0.856732844604717 1
1.15703838121246 1
1.04352916307178 1
1.02321751941337 1
1.0528121556189 1
1.11783341849486 1
0.844779441363913 1
1.00116074499655 1
0.700489950001854 1
0.873489108720222 1
0.628777072238486 0
0.820919300191797 1
0.771950599024122 1
0.945065733288118 1
1.09225006819277 1
0.766833592986295 1
0.960641216933672 1
0.897384473855374 1
1.14569835921447 1
1.25448977354753 1
0.720863871656229 1
1.04813960429572 1
1.20901466136125 1
1.14494002501937 1
0.658380004740403 1
1.06439008346202 1
1.11273061474912 1
0.732435362587619 1
1.09702016006147 1
0.821386188269094 1
1.04204573961446 1
0.550454264877322 0
0.677747041723043 1
1.12721992623918 1
0.968162677483533 1
0.753458573548467 1
1.11454063415073 1
1.0430749078486 1
1.00242164454858 1
1.29868171349669 1
0.690478330553492 1
1.06456215936677 1
0.938644260053334 1
0.830006458305126 1
1.09071298643222 1
0.745358200870309 0
0.908164948472407 1
1.08059643245975 1
0.666238429080088 1
1.45642164577405 0
0.97416863212734 1
0.799873365287246 1
0.859159239976201 1
0.666915616676561 0
1.10253357787605 1
1.13740689087116 1
1.11609095912243 1
1.42697214926756 0
1.07301554276241 1
1.25787016384175 1
0.786643330020566 1
1.23485182495997 0
1.03255780497652 1
0.740122146755673 0
1.00390452431861 1
1.0905660491708 1
0.783701376386289 1
0.758626599107053 0
0.795032159705596 1
1.17544809609941 1
0.979179801035239 1
1.15590262292147 1
0.987258977941201 1
0.942429423793416 1
1.03585365642611 1
1.32645911059155 1
0.966712695994218 1
1.10387437597558 1
0.714712658239254 1
0.6071263658585 1
0.971073058704626 1
1.35375989855729 1
0.885213414946891 1
0.978477348192676 1
0.89964046653746 1
0.799930618926587 1
1.12368268028656 1
0.714163510392661 1
0.939654452612414 1
0.525712245814402 0
0.518517036605335 0
0.82287255948479 1
1.20337349709911 1
0.947100669101343 1
1.05602494529913 1
0.951912912851595 1
1.13234791531841 1
1.22794338704869 1
1.13418618777827 1
1.11455240442618 1
1.08343334957851 1
1.00871123998284 1
1.33351550023051 0
0.845487190134068 1
1.55080037943414 0
1.33798985309272 0
0.899657261845007 1
0.941937952803571 1
1.1765817394917 1
1.21859918361839 0
1.06113329067628 1
1.02850588719099 1
0.96462962988039 1
0.978887446637259 1
0.876203507818903 1
1.03589943162908 1
1.13054676528933 1
0.733229103458784 1
0.89471499310635 1
0.920023136696396 1
0.816724811251144 1
1.25271175427169 1
0.874011673841242 1
0.990039534984295 1
1.17992731125951 1
1.16258155133936 1
1.2373302379909 0
1.02432991118407 1
1.07975249494138 1
0.890447653968815 1
1.02599579139391 1
0.927447729074728 1
1.10365859940711 1
0.650353639329969 1
0.730890704177399 1
0.843539611152667 1
0.969918825255041 1
0.682652990880745 0
1.19208348759587 1
1.08882148457019 1
1.21889079639269 1
1.1367766679219 1
1.04585614174671 1
1.05458896660489 1
1.02157029064187 1
1.42106113453706 1
0.841971563948092 1
0.745317519635771 1
1.12860009748229 1
0.844228428566446 1
1.01473441172261 1
1.46331870457329 1
1.16309797642834 1
1.22966680581241 1
1.20787317799393 1
1.01256665329401 1
0.954609083767699 1
0.943612729152242 1
1.07619094865166 1
1.22199388255875 1
0.959237572793965 1
1.01137439639857 1
0.891137368814209 1
0.936030284121651 1
0.77701106502226 0
1.07082871594992 1
1.20746701971493 0
1.09734413643582 1
0.797575280943023 1
0.872005221211079 1
1.14381539878495 1
1.01233015824532 1
0.914220639613082 1
0.951663001406814 1
1.09140907479328 1
0.920529616742151 1
0.868119218046039 1
0.937904015463336 1
0.997442546800911 1
1.26211113389356 0
0.498656418489821 0
0.874926801998865 1
0.924531233325143 1
1.06429152515514 1
1.15799038937039 1
1.11018052114744 1
0.632068759460601 0
0.913694972500947 1
0.971590321263017 1
0.853352558980534 1
0.83030215085674 1
0.970278964812637 1
0.852410928731197 1
1.05016812170098 1
1.0777011212728 1
1.17291997539271 1
0.799127713660555 1
0.804349609994911 1
0.992128700560016 1
1.02192616513494 1
1.11996294838852 1
1.09603095927107 1
1.08311478793731 1
0.939900268324709 1
1.26903564670393 1
0.792025259790431 1
0.897404311188622 1
1.14453385111753 1
0.635184692373632 0
0.791994423311656 1
1.02188107661093 1
0.837011852590909 1
0.960691813160792 1
0.912977012026985 1
0.927985951531169 1
0.969528464181701 1
0.86606661966201 1
0.549147562310685 0
1.51798466639914 0
0.767629822698527 1
1.13136113065165 1
1.06300832552282 1
1.10779441521589 1
0.573403838694596 1
1.08047832126205 1
0.956707403883868 1
1.36121395745063 1
1.11424205925398 1
1.03121581690106 1
0.930277953040256 1
0.945999606957622 1
1.05151622201679 1
1.02684552695588 1
0.802709581836799 1
1.07487758747408 1
1.05125088842392 1
1.19498749191046 1
1.0792870767629 1
1.09069432551708 1
1.11912400673386 1
1.11371865166921 1
1.44081340969137 0
1.05158838129773 1
0.914817462325465 1
0.892831328151892 1
0.982224582660124 1
0.912391162737013 1
1.11816483145695 1
1.11511209496015 1
0.596028676761162 1
0.937385184715328 1
1.15635444785471 1
1.04104858057772 1
1.10666808341018 1
1.23716067464787 1
0.872651867794736 1
0.82665167845182 1
0.912232803952046 1
1.41897293136866 0
1.0900875079696 1
0.897907933603248 1
0.667995777693182 0
0.779883049183932 1
1.22837236710788 1
1.16017525977021 1
1.03097726216946 1
0.905512459352654 1
1.03723625822339 1
0.789725143129982 1
1.08729259464598 1
0.730355794946122 1
0.976731322515622 1
1.04119514538063 1
0.747908080557192 0
0.802627366809521 1
1.02117439557146 1
1.36655621974041 1
1.24013294902991 1
1.0396171868868 1
0.954078319782947 1
0.722803535392056 0
0.964806101175771 1
0.973169812326459 1
0.792692048439345 1
1.29819247023572 0
1.13425962825601 1
1.07649093971759 1
0.954512202618843 1
1.05094418034574 1
1.21764180942898 1
1.22099458449666 1
1.1939050188638 1
1.01832187095329 1
1.11627527623574 1
1.08136434669215 1
1.07746884222449 1
1.01108866807792 1
0.72703678942999 0
1.10414358603881 1
1.05759654085787 1
0.739518335328355 1
0.908084026424793 1
0.855789479692379 1
1.01915945908866 1
1.0011266424143 1
1.262889154981 1
0.802014551361809 1
1.025488904778 1
1.00453900610485 1
0.996488256142889 1
1.07550992377485 1
0.999517058267209 1
0.860734729896295 1
1.07131250973839 1
1.08911393465036 1
1.20994930358507 1
1.34819169316662 1
0.892578811878381 1
1.19096286699499 1
0.640303944264959 0
0.974604578684405 1
1.14752240443435 1
1.17421417832177 1
0.636284869265338 1
0.90416837411058 1
0.934151453885673 1
1.05577054733083 1
0.900501749569868 1
1.17204658139678 1
1.03291625130371 1
0.972296983093518 1
0.975751930616809 1
1.00058477331262 1
1.02419859617365 1
1.10825613989125 1
1.20792210957899 1
0.9894781921102 1
1.0884672902394 1
1.16291429143567 1
1.14414379355353 1
1.11276954309123 1
0.964032050327287 1
0.690677931712744 0
1.10044056936723 1
0.730783975814704 1
0.808700747534532 1
1.15315322284827 1
0.932161470132062 1
1.02451762839325 1
0.791502183707132 1
1.07797082211727 1
0.939306314665271 1
1.1071490957882 1
1.04019043537351 1
1.31706355019995 1
1.03050165984567 1
0.965577123712765 1
1.23293666297104 1
0.779049740295873 1
1.20483956095395 1
0.98801039096636 1
0.86020339482972 1
1.09002237799746 1
0.610305361960571 0
0.87993754235971 1
1.27350140932683 1
0.839215939831741 1
1.03914052669769 1
1.05937142971219 1
1.25866966229762 1
0.914032597431532 1
0.740746106114249 1
0.975224110086666 1
1.22807279159314 1
1.1976582615842 1
0.976897779606048 1
0.929996284176931 1
1.05436077128757 1
1.06796182115813 1
0.965005183892578 1
0.700547520567652 0
1.07874012495889 1
1.1132964648167 1
0.933397669251836 1
0.973482005474265 1
0.895783417390036 1
1.17629315650714 1
1.02469512914202 1
0.982920456204456 1
1.02307337189561 1
0.999940770309976 1
1.21296413351803 1
0.920624613607069 1
1.37662599406117 0
0.859284192578138 1
1.12488256664287 1
0.956423969470545 1
1.25894837966865 1
1.0104270993426 1
1.04704232286224 1
0.724670567756091 1
1.07619951935984 1
1.00407737380288 1
1.32131746989115 1
1.07786037543112 1
1.18768779991887 1
1.09295674556825 1
0.653935943608074 1
1.15099120931943 1
0.894803430312914 1
1.14220205524344 1
0.855755171764674 1
0.978646330005214 1
0.925664234819712 1
0.944104173428037 1
0.87153117993272 1
0.995401830635144 1
0.758581882869005 0
1.12065103536341 1
0.678774118367623 1
0.949622847055578 1
1.20151202915661 1
1.00591236077762 1
1.0658376366539 1
1.09177569550434 1
1.07128625512821 1
1.00360713447583 1
1.08037248798064 1
0.963139938491589 1
1.16382751661983 1
0.744628565121404 1
0.88544801799859 1
1.31254388437136 0
1.23281274785652 1
0.816547023916092 1
1.05225083716169 1
0.866690805459177 1
0.908382404894747 1
0.929487964995224 1
0.914856519121372 1
1.04021009477711 1
0.818073075999292 1
1.01706454551039 1
1.1723272385607 1
0.646780902485714 0
0.694824736967522 1
1.19517329562098 1
1.29047551492824 0
1.20181159522269 1
0.818955385312949 0
0.764329135869365 1
1.02309684146979 1
0.823796721164856 1
1.00756459440464 1
0.817736856710728 1
1.19751449696399 1
1.05412635900937 1
1.09727642780762 1
1.13447202841466 1
0.916695554448617 1
0.744921648428794 1
0.966578189338391 1
1.06038882466594 1
1.21443560410337 1
1.22103713325483 1
0.963549627666451 1
0.948775982850587 1
1.25227485629937 1
1.21040807300349 1
0.840536414833165 1
0.580586957470802 0
0.997092416170764 1
1.19593142187853 1
0.756375723628202 0
1.03435429869451 1
0.982293335860835 1
1.07487717071417 1
1.14859167328454 1
1.06488360763223 1
1.04917712070148 1
0.86928209978067 1
1.04127995713741 1
1.27723423905537 0
1.08809847246226 1
1.13466958176804 1
0.966176011250322 1
1.29331681804783 0
0.936986200221401 1
0.905888509470387 1
0.914782688575901 1
0.839108983303342 1
0.97802366113216 1
0.978295322124959 1
0.839958179303311 1
1.34040091157451 1
1.21141822279191 1
0.620289956368808 0
0.818439447951818 1
0.958373963473149 1
0.791513737724117 1
1.48721066657405 0
0.932315061693818 1
0.784933599438711 1
1.03360607801601 1
1.02255705271663 1
0.882065392739609 1
0.880373181499692 1
0.89548454569481 1
1.25579383670337 0
1.00418722889144 1
0.980516218087929 1
1.04699910216467 1
1.04699240880982 1
1.09485940640008 1
1.12925469376428 1
1.1332703825306 1
1.00119897795479 1
1.19823989812728 1
1.32255555575498 0
1.00580836053385 1
1.07902010896707 1
0.713194377122532 0
1.014561103563 1
0.910527347608447 1
0.85647501527081 1
1.14991885824403 1
0.544459733223562 0
0.775504840961498 1
0.799198461301124 1
0.898069266293994 1
1.05214296611641 1
1.03168692863352 1
1.10838704828327 1
1.12751219514585 1
1.08944567153749 1
1.21846999377805 1
1.28840873265118 1
1.06025583931446 1
0.813054457848721 1
1.04617290346298 1
0.865674289500486 1
0.888809983254025 1
1.18911263634526 1
1.25259688293209 1
1.13829355352014 1
0.912523336858043 1
1.00637139890584 1
0.79867351784318 1
1.30336177651904 1
0.871586774469035 1
1.19034347648142 1
0.989021623064521 1
1.10773013193114 1
0.974510274245207 1
0.982164254739996 1
1.26963478044927 1
0.738424359397655 1
1.18600628732506 1
1.21371327863619 1
1.07840990857682 1
1.1466450789889 1
0.784990095456037 1
1.08517321595429 1
0.918424824801843 1
0.70327755872582 1
1.18869987664984 1
1.00554919180293 1
0.95357699818331 1
0.935899394871894 1
1.04861304063957 1
0.831969513418727 1
0.960452683360807 1
1.15016964330826 1
0.943558182229814 1
1.06866404992658 1
0.950528798912897 1
1.17931732694788 1
0.985239344169849 1
1.49706417667615 0
0.875180347552294 1
0.666314724231454 0
0.946132375087045 1
0.850260340273108 1
0.992395886343789 1
1.1896069930279 1
0.832782396722925 1
0.790438978286671 1
1.13797539169007 1
1.141291785772 1
1.05591224914456 1
1.28059530103916 1
0.913359148028894 1
0.966302833739543 1
0.869377307175692 1
0.837333909750556 1
1.16315412620086 1
1.147988287025 1
0.693159425966936 1
1.20805998750339 0
1.28167275653665 1
0.900144615975949 1
1.00440365909374 1
0.980970325975441 1
0.822002427157752 1
0.852031792728097 1
1.04996983690796 1
1.04123805969579 1
1.05301900398982 1
1.21107945375184 1
1.20489918244717 1
1.28418212055454 0
1.05460714223365 1
1.22946298006047 1
1.19998859848167 1
0.777184220278025 1
0.871235975291561 1
0.687071709369761 1
1.44159371792267 0
0.65195779324292 0
1.02032459085555 1
0.88884654555891 1
1.07912906545051 1
1.16371774325317 1
0.738688099956382 1
1.07112193276025 1
1.07453467098828 1
0.939277346798377 1
1.36703611653554 0
1.11458869691021 1
0.811918285238908 1
0.872776888638343 1
1.01061584951137 1
0.95815119877457 1
0.836973263195534 1
1.14337132848083 1
0.858330079340595 1
1.06525368710196 1
0.856556547696513 1
1.01803533336817 1
0.772309055261056 1
0.911029779628888 1
0.859258555232844 1
0.746465165042899 1
1.15125303816562 1
1.25665920698029 1
1.14438013477245 1
1.09107469838705 1
0.996124642786789 1
1.15915847193962 1
1.02493470834406 1
0.927797206544477 1
0.742525939614821 0
0.937507807398472 1
0.854411640161519 1
0.876208978784406 1
0.642297650267826 0
0.712483447883048 0
1.02550025295769 1
1.10440028879721 1
1.09718036581041 1
1.11878058634943 1
1.01302903718369 1
0.975837016019057 1
1.21709193858422 1
0.938819870525152 1
0.955453940211084 1
1.36527381330591 1
0.897989781410361 1
1.12438206306407 1
0.838243061422983 1
1.30492921387176 0
0.975880830015531 1
1.07251032423255 1
1.29544768022941 1
0.968791385618298 1
1.07244307884242 1
0.990206532760697 1
1.01748840706501 1
1.14245129004998 1
1.03391927462121 1
1.00019618113142 1
0.853161872634377 1
1.32013561852836 1
0.7763135936694 1
1.19533959087252 1
1.16974351720359 1
0.964123951870459 1
1.06945234279133 1
1.00931606833474 1
0.663539618195841 1
0.933780262244127 1
0.819431718069261 1
1.11870580425252 1
0.956191161054487 1
0.727572319590287 1
0.859184624270601 1
0.892145131298485 1
1.22766581141256 0
0.957632658624889 1
1.2663661061807 1
0.915835802506433 1
1.1379947101722 1
0.885642600687999 1
0.603060265282853 1
0.864931523067437 1
0.826691041436029 1
0.968426323879784 1
1.10246683464447 1
1.1203080096765 1
1.23998809510122 1
1.11533002424828 1
0.807069846164269 1
1.23715576959417 1
1.01843121253445 1
0.953498261039137 1
1.01686499938677 1
0.789957451240571 1
1.21067766355291 1
0.96507061004687 1
0.482683731675174 0
0.92751858733004 1
0.778422111030764 1
1.15352189319194 1
0.67159706526657 0
0.930252904641375 1
1.01666811596998 1
0.906182008906979 1
1.16688576919322 1
0.805928941310532 1
1.038772268967 1
1.24611405953099 1
0.865148275774316 1
0.921993321179443 1
0.990739108345868 1
0.945223716312558 1
1.06369600538082 1
0.556144375601552 0
1.06416342410542 1
0.987545304503024 1
0.939416972523327 1
0.822281308439439 1
0.76574965532178 1
0.830684585655507 1
1.06776356946789 1
1.07360553108673 1
0.889266313378042 1
0.982807259290146 1
0.847735712443356 1
0.94457294729252 1
1.22587199024657 1
0.950638728611688 1
0.814304382675883 1
1.01251107240758 1
0.941830655677993 1
1.08472173554065 1
0.996267940423267 1
0.895695321043037 1
1.08244473457551 1
0.849670504910642 1
0.880309090062133 1
1.18903754631691 1
1.09495943387631 1
0.967076362442152 1
1.02438272660616 1
1.31086736040887 0
0.878138903755804 1
0.913773512874831 1
0.629751394333379 0
1.11058609370129 1
0.943177084425811 1
0.928601119437783 1
0.802415329555303 1
1.04766940984215 1
1.05827564413791 1
1.059516640005 1
1.26630844313987 1
1.24064982144154 1
1.00013817308971 1
1.40242772507373 0
0.966151740040792 1
1.11272975496734 1
1.14029700442237 1
0.866646714907088 1
0.942617056743246 1
1.11013215035079 1
0.74328821309263 1
1.0561399330122 1
0.769446889571908 1
1.03367756737534 1
0.891798749466913 1
1.24698181257286 1
0.970509477894136 1
1.06292197504452 1
0.934235109896093 1
1.08573819692489 1
0.948715599918116 1
1.1606193633455 1
1.06845976183936 1
1.10634855853169 1
1.16504779308303 1
0.888324665613698 1
1.04197884170433 1
1.03286683983597 1
1.04436156621067 1
1.1198565149153 1
1.18394923171654 1
1.0246908882725 1
0.990638922331685 1
0.756671283063698 1
0.941274286791959 1
0.894483738047557 1
1.29236465424476 0
1.03853921955738 1
1.29807210282965 1
0.697696059208751 0
0.97442531839734 1
1.16224514256419 1
0.862151768533303 1
0.910762845994975 1
1.41258319264399 0
0.857823894296294 1
1.02639772535522 1
1.24536036628894 1
1.01826651498783 1
1.13498945605915 1
0.942445947617882 1
1.08633301101101 1
1.01497182867705 1
1.37220439916232 1
1.10840984923351 1
0.965686452713944 1
1.46795208224834 0
0.740796615204481 1
1.15070665595757 1
0.858347435518129 1
1.05429358348611 1
0.975915543954037 1
1.15082610946367 1
0.9028111267234 1
0.853474844555819 1
0.961730882023165 1
0.820193758840933 1
0.709112374182189 1
1.13110276051275 1
0.901040619589629 1
1.12573128417506 1
0.702976766096176 0
1.0084029758177 1
0.953090300612158 1
1.10322537167522 1
1.00097058287343 1
0.794007313509043 1
1.38589140357606 0
1.50047317240578 0
1.09921719369189 1
1.22314626825466 0
0.71894345404218 0
1.0889698880646 1
1.26249713457731 1
0.735434890283178 1
0.998663480268342 1
1.24613308052596 1
1.02474588413782 1
0.741068012431735 1
1.12724393307488 1
0.945407202298291 1
0.960808997997238 1
1.61687180076251 0
1.09338987970784 1
0.972212993691659 1
0.900905936930135 1
0.786806875219142 0
0.764133787201186 1
0.892834523648468 1
0.79863206694717 1
1.17504556952075 1
1.03834461275261 1
1.25746972291262 1
1.07831642915972 1
1.41274298023368 0
0.964822999663161 1
0.893006202407425 1
0.867179764606626 1
1.29329161122114 1
1.25293732580228 1
1.0130131740671 1
0.953599789742658 1
1.05204604795486 1
1.36090136862669 0
0.762569545134433 1
0.846571972731829 1
0.865003609594065 1
0.958294153984431 1
0.742626073247058 1
1.0417972879759 1
0.696160710260605 1
0.808086805258051 1
0.798158780652209 1
0.912802125680697 1
1.09306038411056 1
1.01196560294651 1
0.848773287095322 1
0.907153376647111 1
1.01589366120008 1
0.973973568695391 1
0.809230208634148 1
1.12762012717342 1
1.04441908751826 1
0.865363288134944 1
1.29460935435145 1
0.829937257216321 1
0.793320730506501 0
1.27566078761589 0
1.12913840356366 1
0.657263103395646 0
1.10122475400533 1
0.831159018993014 1
1.04390478895936 1
1.01455723093933 1
0.838051701499507 1
0.898577668735587 1
0.994774308633336 1
0.832766443333263 1
1.07015330199987 1
1.02880522504284 1
0.853493975745561 1
0.884082438523601 1
1.08448315429676 1
0.994239616368556 1
0.792597803735762 1
1.05270596027255 1
1.04245784792854 1
0.784053156285469 1
1.01760195053218 1
1.09324712204 1
1.10858036253623 1
0.962789436304545 1
0.631997382780872 0
0.917277295186843 1
0.802763963454011 1
1.23557597118879 1
0.919887623877861 1
1.41627010723614 0
0.984267938108125 1
0.87079986257632 1
1.1695259878366 1
0.990773508169189 1
1.35214912338594 0
1.39463509345195 0
1.00831597218571 1
1.06365159597338 1
1.09042556660073 1
0.95841968624697 1
1.23000932429615 1
0.971350395399036 1
1.00731559861344 1
0.743057630084216 1
1.33896669040385 0
0.945437030836324 1
0.793949822014939 1
1.12028547736689 1
0.787788822755129 1
1.30013745720253 0
1.07221001283845 1
1.03866166752202 1
0.968849289511169 1
0.939170621604414 1
0.685583227308116 0
1.21498198558827 1
0.915130038977774 1
1.36088453894345 0
1.01648248104927 1
0.973623078124823 1
0.724087648491338 1
1.30272262155658 1
1.15444650548029 1
1.13295967652076 1
1.41087467144002 0
0.926435296537681 1
0.89316904039213 1
0.937359934598152 1
0.983376197655814 1
0.892720791469231 1
0.854051509789869 1
1.20350440182408 1
0.975449954259939 1
1.21654842206119 1
0.802356274513993 0
1.14062534198108 1
0.944475264202229 1
0.735903987074216 0
0.901774264353298 1
1.10361637104242 1
1.19265601215411 1
1.15759399398333 1
1.07479666284609 1
1.09528355459925 1
0.624621833711377 0
1.06552567229567 1
0.804835855873759 1
1.40359033619898 1
1.18623282942497 1
0.719517465641559 0
1.13454780099995 1
0.581177821791388 0
0.926458274162547 1
0.72912177693347 1
1.0684024306002 1
1.02372394170753 1
0.979308006694281 1
1.18095122012723 1
0.804667607492266 1
1.04260962888552 1
0.957925635790305 1
0.877144993585219 1
0.817727347964874 1
0.89096927871002 1
1.00895573657222 1
0.802443052116317 1
1.12937511801577 1
1.16481180086729 1
1.24238432032734 1
1.12440226041795 1
0.835919333270224 1
1.00326423971765 1
0.962623315241616 1
1.04776251545215 1
1.14841616456358 1
0.914058238812951 1
0.977408397433829 1
0.964639747445321 1
0.708588767724268 0
1.02050081493113 1
1.30940335232388 0
0.64387804800539 1
0.951427782582311 1
0.992337099700238 1
0.662062703075697 1
1.12596656924269 1
1.11426380674191 1
1.01820145589876 1
0.916493883818376 1
0.968293808469723 1
1.2862635351967 1
0.898687883913461 1
1.0904850310978 1
0.899601322787669 1
0.83894770768435 1
1.02970796237067 1
1.08387381888252 1
0.986942432753357 1
1.46363276456282 0
1.05471709738378 1
1.15835947330848 1
0.903626487073497 1
1.09541161569654 1
1.02283996459484 1
0.856652838847997 1
0.997770315252101 1
1.0669959302567 1
1.01696238178749 1
0.915511598333383 1
1.2368844627947 1
1.03968568979124 1
0.621215916814926 1
0.883921252206279 1
1.03861674756588 1
0.887377335651277 1
0.692261697606192 0
1.09220332466932 1
1.00652591832712 1
1.16380835913107 1
0.891399088278217 1
1.05200422028773 1
1.06935606389269 1
0.641856921961194 0
0.890112753683159 1
1.18634278578295 1
1.17605956394749 1
1.05433771975533 1
0.764141512767003 1
1.25661928009933 1
0.954886447548679 1
0.952865813903166 1
1.22140273652887 1
1.5315229194473 0
1.07294980129714 1
0.801616256754391 1
1.21835806451253 1
0.936728601797276 1
1.26071554928015 1
1.01491109316749 1
0.819333220975368 1
0.983955878002108 1
0.750683643926187 1
0.86176048783692 1
1.28327043802831 1
1.13503447601212 1
0.94505558343835 1
1.05411235960585 1
0.83181825388503 1
1.14178988524575 1
1.48959963711429 0
1.295437496884 0
0.856114660917797 1
0.984272074786809 1
1.2063478991001 1
1.34792395809514 1
0.978926748040431 1
0.869425067005104 1
1.0716975373878 1
0.965698776465941 1
0.907320812629676 1
0.671272710785803 0
0.910588470170989 1
0.748055739167451 1
0.903184265158655 1
0.72283580394783 1
0.774408986021983 0
1.11992299031261 1
0.973589996978783 1
0.904799131187592 1
1.10951062974635 1
0.891164781000519 1
0.962580701596576 1
1.00737233463763 1
0.802667844186214 1
0.869607412461368 1
1.18544403234322 0
0.82615747575671 1
1.24355816932232 1
1.24351980680347 1
1.23532587863337 1
1.05085568353037 1
0.671302417787891 1
0.684619663008622 0
1.15384667570886 1
0.943768473870063 1
1.33310203038146 0
0.920015398319229 1
1.25998841471007 1
0.888541247263365 1
1.14486522831548 1
1.02373628437253 1
0.656465315594608 0
1.23839564277378 0
0.923588601880986 1
1.06546176750114 1
1.01938073508219 1
1.00239377677941 1
1.05418330338724 1
1.02297899210406 1
0.879413585040729 1
0.992874202413827 1
0.887993467337177 1
1.0841517120919 1
0.868552446318756 1
0.576909072011234 0
0.944678296123217 1
0.968002487020731 1
0.904901180190656 1
1.00452142043039 1
0.984600115728895 1
1.10302598229176 1
0.936723942441497 1
0.9223477454815 1
0.827286252769248 1
1.04969782929398 1
1.03723984570425 1
1.12444370831741 1
1.07358613445079 1
0.831275181740534 1
1.05753255280568 1
0.773880074038474 1
1.01667890852913 1
0.979108523843935 1
1.14754119799407 1
0.896100237521134 1
0.827343777889704 1
0.893761681968068 1
0.670505255116529 0
0.669082533338956 0
0.826382357361545 1
0.951614827268226 1
0.957927396044249 1
0.761097501313723 1
1.3587515031379 0
1.08232153748666 1
0.6500556614789 0
0.772171147637022 1
1.35564324593987 0
0.993924912908797 1
1.02380567909645 1
0.96304773149977 1
0.75003672153435 1
0.784067129440176 1
0.883703948911304 1
1.09946352529411 1
0.834745750223047 1
0.95141165293946 1
0.624021271643615 1
0.8601739358206 1
1.04082061096793 1
1.12045943558283 1
0.912162472009307 1
1.13793902681838 1
1.19228559870232 1
0.898392211227888 1
0.854148995635969 1
0.684866039812892 0
1.21136851998766 0
0.981729362266215 1
1.05452584719595 1
0.838668352403156 1
1.23578213484947 1
1.06098903186515 1
1.08962795373788 1
1.40542905169852 0
1.09422854219482 1
1.37260985916836 0
1.08261394139994 1
1.22995184664313 1
0.795147273685773 1
0.85498108629032 1
1.07292541197657 1
0.960558888368983 1
1.28346807818785 1
1.26091049861671 1
0.924450827190086 1
0.910340719118201 1
1.1821596332823 1
1.33178031901484 0
1.03716885094821 1
1.17383039503449 1
0.828418052305793 1
1.02880478574923 1
