# Supplementary material for: Bias caused by sampling error in meta-analysis with small sample sizes
Source: PLoS One. 2018 Sep 13;13(9):e0204056. doi: 10.1371/journal.pone.0204056 (PMC6136825; doi:10.1371/journal.pone.0204056)
Supplement: S3 File — (ZIP) [file pone.0204056.s003.zip › results N = 10 delta = 1 tau = 1 sz = 10-20.txt]

"dl.delta" "dl.cp"
0.501724081481614 1
1.02848747944193 1
0.510355173411751 1
1.25328447189455 1
0.0325520655687239 0
1.60981908839658 1
0.359455795798174 1
0.461587729664056 1
0.116146088022388 1
1.39781961947233 1
1.236846494801 1
0.0779786432886586 1
1.18236023182145 1
0.658779197331141 1
1.32001467156236 1
1.51565269557645 1
2.02843175156739 0
0.332519514573034 1
1.20724272519316 1
1.61329223219777 1
0.900820655989072 1
1.47903256264068 1
1.15364393405136 1
0.219136207111274 1
0.614575180505785 1
2.02821952254963 0
0.85057673417197 1
0.683737495349515 1
1.51700281077925 1
1.75309737023953 1
1.24709616130927 1
0.541715904831195 1
0.180563718321179 0
1.74308581637482 1
1.70933217620913 1
0.889605324230414 1
0.152674888537571 1
1.26655431478283 1
1.77253375690148 1
0.788428215780875 1
1.46196651766817 1
0.298772372105887 1
1.72556380631878 1
0.367424544922228 1
-0.116825844999766 0
1.42620131575487 1
1.96655158806992 1
0.0295962386422653 0
0.316999637934392 1
1.76394253800872 1
2.03751945677142 0
1.69785154855427 1
1.39102363444166 1
1.00642112046255 1
1.21917511714077 1
1.13147913993802 1
0.512780092277182 1
1.78054693392178 0
0.673479731527976 1
0.0443407795213942 1
1.0306778035192 1
0.729452086661685 1
0.431035504715993 1
0.084837738152927 0
1.36374691842413 1
1.72168271574227 1
2.34239597286577 0
0.858265631793016 1
0.511237381510603 1
0.781396433192563 1
1.68122373430612 1
1.55452791550575 1
0.971204045399598 1
0.682059492979017 1
1.20762443236505 1
1.471659612893 1
1.38436528432493 1
1.52353004842878 1
0.550083992397622 1
0.685271528698114 1
1.04170325918087 1
0.356707207167145 1
0.556401736685912 1
1.21841891366419 1
1.15374780144803 1
0.843067206261421 1
1.27330786473066 1
0.898747822072579 1
1.52422674952518 1
1.66939734722178 1
1.81884168748525 1
0.955107613214174 1
0.377311460995732 1
2.43147592618025 0
1.29020098225219 1
0.768084146629273 1
0.695796374621424 1
1.00627885964704 1
0.419308733823269 1
1.03955127453936 1
2.66623498870953 0
0.550627906433284 1
1.39924723600572 1
0.545170089433668 1
0.596494819830327 1
1.550745201855 1
0.54459453483193 1
0.653153219941054 1
-0.372423414084883 0
0.900639482100972 1
1.32465757405402 1
1.27143199929272 1
0.690780055455868 1
1.07866635851167 1
1.1885260762908 1
0.743498260840754 1
1.32774058847149 1
1.39111921258984 1
1.34462430411086 1
1.61854105085994 1
1.1589646595469 1
0.579726123966296 1
2.00357618133611 1
0.892962040855858 1
0.364697205759777 1
1.34006957984783 1
0.303149930777319 1
-0.201152051538743 1
0.982793048646833 1
1.43586052708426 1
0.692108446277182 1
1.57682464522305 1
1.72634248235454 1
1.27630989688305 1
0.409764492289721 1
0.489793863713324 1
1.44975824352217 1
0.978288634209423 1
1.00559454659614 1
0.648093052030623 1
1.32023200305215 1
1.82045958550363 1
1.58724055141175 1
2.32424133177291 0
1.59252099677556 1
0.402333408194367 1
0.57946912867772 1
1.21410146910783 1
1.93285673696213 0
1.16395357096263 1
0.920588405316025 1
2.08032994217374 0
0.97453633585603 1
1.55188565918174 1
0.515786603168686 1
1.54278934978701 1
0.328100338774002 1
0.026013623392189 1
0.512774245083171 1
1.52181471566303 1
2.24599527634038 1
1.68858294426552 1
1.32178783241368 1
0.00727447790937427 1
0.576072562324812 1
0.718324905007406 1
2.51132925140935 1
0.615428957251268 1
0.681277810470472 1
1.49400369553202 1
1.01532643135603 1
1.05852360921433 1
1.52114140550804 1
1.61927634288517 1
0.724789663374783 1
0.893092671427533 1
0.909814578687757 1
0.595168418035113 1
1.15094164589972 1
0.271481591378114 1
1.36962984617466 1
0.679445530803727 1
1.15471245932732 1
0.741854635647795 1
0.609305736360163 1
1.34864291366371 1
1.34781697715355 1
0.82486404624867 1
1.42349533084036 1
1.10272143584668 1
0.552921651900223 1
0.723450522862535 1
0.981236255363011 1
2.25301436434828 0
1.28840075382282 1
1.3176789165664 1
0.614343955111077 1
0.930483363156231 1
1.1863509900067 1
1.54672700857126 1
0.564511531893826 1
0.640185775101121 1
1.06576737331981 1
1.24280997975908 1
2.06451686284062 0
1.00352748458445 1
0.277049210626596 0
0.875578102040311 1
0.56989675947998 1
0.836283984057362 1
0.991559434707388 1
2.00281546141882 1
0.853453612175075 1
0.500728842490184 1
1.63947463383077 1
1.79388328815829 0
0.500548227647229 1
1.14936482702476 1
0.750298448165585 1
2.18423594606883 0
0.884233805305333 1
1.05840577680857 1
0.586471933036084 1
1.03085480310558 1
1.71581459726204 1
0.774252842250271 1
0.0211607148676866 1
1.36073418295549 1
0.741119892617 1
1.01678056894659 1
1.87024810129257 1
0.806652724132879 1
0.778576933899479 1
1.33728815260494 1
0.285659666853847 1
1.11117087640882 1
1.14969688831918 1
1.1863012683173 1
2.60380222262419 0
1.04240198265406 1
1.82436512883268 0
1.55713558192664 1
1.65889649197079 1
1.1931002318696 1
0.589022015398609 1
0.636422125660067 1
1.394769336506 1
0.923122853480304 1
1.35499872866039 1
0.516871766113552 1
0.751143965172066 1
0.799628068756715 1
1.45122204930932 1
1.92310269806046 1
1.51464314703081 1
1.90887449917867 1
2.0099679656577 1
1.71742966285487 1
1.59390698784067 1
1.12499855065818 1
1.08040981981076 1
1.82102712501127 1
0.383979615543536 1
2.08889479551372 1
1.55579039466514 1
1.27776727381056 1
1.13510949151616 1
0.70060541866554 1
0.958955631374682 1
0.966412379857972 1
0.572717056117409 1
1.21209236442354 1
0.896323302552782 1
0.0110202395821591 1
1.36272613566925 1
1.15759517578438 1
2.26023618519351 1
0.304262307599629 1
2.07091941558216 0
0.211330203344271 1
0.821688019167966 1
0.839313945277617 1
1.17900343230504 1
1.86679453961429 1
1.3655328041736 1
0.979441863791203 1
1.19671994925265 1
0.617272217887778 1
1.03328310904768 1
1.38909411637442 1
1.33163191319933 1
0.424188920534433 1
0.0225482903737225 1
2.13761267482718 0
-0.253283756139874 0
-0.091356159969123 0
1.46022478312367 1
0.612668558263734 1
0.892171546353046 1
1.27362431036208 1
1.7225079271965 1
0.487533265646912 1
1.49463781620778 1
0.955034779518136 1
0.331830614669608 1
1.11044819811291 1
0.708945551053022 1
1.17200519938963 1
1.14977805424009 1
1.50190399666308 1
2.14891501795476 0
0.473728042177318 1
1.82760822454739 1
1.4100103131728 1
1.45705624068493 1
0.965663367706939 1
0.684404862079335 1
1.04425622002937 1
0.428970892398099 1
0.506367591747856 1
0.696776914107996 1
1.08652491684066 1
1.57392216977678 1
2.4773499391261 0
1.3314191087224 1
1.72935758825198 1
1.08250558888126 1
1.84173340142201 1
1.77270865875163 1
-0.701691980630132 0
0.369835749372632 1
1.48354593110117 1
1.23517868860233 1
1.27704068736445 1
0.631247268044151 1
1.69192088081388 1
1.28947219907342 1
0.80045349774041 1
1.85848541498639 0
1.5696205956513 1
0.983567076338945 1
0.264450259818669 1
-0.169425999573772 0
1.87057644460196 0
1.50062206391677 1
1.3913152710139 1
1.27936360832984 1
0.545972467367118 1
1.01198115580501 1
2.0370026009679 1
1.49798545388744 1
0.976351889689123 1
0.766096620981131 1
1.36502420114636 1
1.20727131339569 1
1.47347303095511 1
0.560620194489884 1
0.50617755189374 1
1.11080308260313 1
0.371123736539519 1
0.853382821688555 1
2.30992386067068 0
0.682363563556724 1
0.103812609558642 1
1.57159929482728 1
0.926611582076662 1
0.836056346383424 1
0.622511557043142 1
1.74063008962105 1
0.179446237727436 1
-0.151462449779933 0
1.35765173127795 1
1.52413278690089 1
1.34385605693378 1
0.631555513845359 1
1.65687164373408 1
1.7341563300655 1
1.10651779234155 1
1.30619984116352 1
0.907296870405899 1
0.276094903251071 1
0.983156838395927 1
-0.0227685321522511 1
0.28818992003582 1
0.348748347627044 1
2.16585524788057 1
0.998513729487984 1
1.80930286113689 1
-0.185690252705811 0
1.75739875933295 1
0.97529626254166 1
0.450447145838375 1
1.00925325739199 1
0.872205459504248 1
1.01847553919066 1
1.20867887226764 1
1.15820214511221 1
0.74473690192004 1
1.64095938009805 1
0.627890350313224 1
0.783480790380859 1
0.979912135700166 1
1.87946173375317 0
1.52395154369526 1
2.00524334856529 1
1.27895681195424 1
0.795047909034412 1
1.05792923112573 1
1.39365303485759 1
0.845184554774707 1
1.13150546863475 1
1.8353791118578 1
0.801189703803595 1
0.684731687009701 1
1.13286911465118 1
1.85756573635335 1
1.64361742810885 1
0.697394110644816 1
1.19188746964516 1
0.979820080791809 1
0.833407709155573 1
1.14437421771885 1
0.637490800676942 1
0.429840768704334 1
1.78591441672797 0
0.745722604871269 1
0.428462477513413 1
0.74264159814356 1
0.896319303848798 1
1.73716628306218 1
-0.197963251812657 1
0.425017846075417 1
1.89722313620247 1
0.425572309331864 1
1.98283214153132 0
1.80383877254884 1
1.06133231854371 1
1.18368467254549 1
1.09438078839686 1
0.454240225683298 1
0.650987192923278 1
1.01999517510055 1
1.19613552065546 1
1.70011229021552 0
1.59441965598551 1
1.3061954066901 1
1.52700710862884 1
0.215622239207759 0
1.01783337013076 1
0.957183620334891 1
1.58014233411758 0
1.3713690456896 1
2.10688592049356 0
0.45475112838361 1
0.580045532102949 1
1.23661688068103 1
0.475401240264662 1
1.93150543888451 1
2.00080381844087 0
0.963441271128058 1
1.91864917241516 1
1.29778003720126 1
0.261072652049035 1
1.27805270589535 1
0.0802896254165157 1
2.0394518559797 0
0.271668181806267 0
1.43080485333118 1
0.392994396186455 1
0.991604987060692 1
0.878609238422802 1
1.5952109588267 1
1.80592974406104 0
0.879454829582134 1
0.501205570709357 1
1.62924116638094 1
1.23527610851647 1
1.22806896641019 1
1.73938462136697 0
0.761281338482831 1
0.963511290904413 1
1.15246187089734 1
0.634894392447033 1
-0.0530096687520425 1
0.588206422697411 1
0.187045167199161 1
0.806973485061923 1
1.41764417464891 1
1.2238742936247 1
0.0951881199364977 0
1.20348913843414 1
1.53199007642865 1
0.605377337990782 1
-0.264865398375213 0
1.75255357942424 1
1.2648526615747 1
0.554795016609909 1
1.36552963314931 1
1.17354802830453 1
1.02365210859311 1
1.06481360471852 1
0.602587360954263 1
0.848027444832402 1
0.103331064783065 0
0.774067658822015 1
0.358895724009885 1
0.993656174704583 1
0.296740392306032 1
1.25216175388337 1
0.0640599024453065 0
1.76492499552663 1
1.10440132298065 1
0.0946830149330697 1
0.146529460197429 1
1.17520470333362 1
0.7483157382556 1
1.74536115353988 1
0.817587930756789 1
0.202760471875181 1
2.06554301657796 0
1.62089469226726 1
1.31249051249848 1
0.931367662031026 1
1.00236306977304 1
0.647139602548616 1
1.96231049351275 1
0.401249756840248 1
0.709625776380308 1
0.776438974198317 1
1.34646266567656 1
0.79894430508158 1
0.700641869677912 1
1.45836637797243 1
1.17863395886437 1
1.15365827192251 1
-0.138448229764697 0
1.88896656320802 1
0.444675643666704 1
0.691630815117002 1
0.153173320029979 1
0.864336309923253 1
0.625989622838897 1
1.10170630395007 1
0.553665031417312 1
0.757121717585289 1
1.71926520220716 1
0.739356008121204 1
1.55180280355146 1
1.52252006339476 1
0.974105712002664 1
0.770324665617793 1
1.43466333898114 1
0.872747924691534 1
2.60888107444686 0
0.877386890105008 1
0.425869514252903 1
1.15606330527772 1
0.683123584133401 1
1.31066567742268 1
0.562995504625812 1
2.11674204816977 0
1.76766408406439 1
1.76163609009912 0
1.90067165479892 1
0.957158653493452 1
1.03506746597522 1
1.16719781844877 1
1.27587470856682 1
0.103300898077562 1
0.825567279197549 1
1.18538248694876 1
1.28032254285505 1
1.41138317178327 1
0.0100611244462823 1
1.12597802571528 1
1.10107945127299 1
1.64832276123053 1
1.45913611308102 1
0.654958926669742 1
1.45449231450526 1
0.805820458114374 1
0.0512198512697282 1
0.797820474682108 1
1.49586764118953 1
1.09931440786963 1
1.18334312604462 1
0.651935522025963 1
0.385772441312027 1
1.1573427468168 1
0.910661491212368 1
0.58961798881665 1
0.329442023412904 1
-0.266005665267838 1
2.02393078190512 1
0.308841141945729 0
0.214433170642107 0
1.53128084680822 1
0.902625973057737 1
1.33923199798363 1
0.329181353332722 1
0.980371933680912 1
1.02385929487635 1
1.65293515335975 1
1.09931070670846 1
0.160947845703437 1
1.86074249081872 1
1.13853970934589 1
1.0445285343175 1
1.29578983656913 1
0.667859302714987 1
1.45530761062071 1
1.24686048372048 1
0.647714323731631 1
1.06961701890267 1
1.03519750861869 1
0.814296793709618 1
1.63856194040288 1
0.464990077479341 1
1.00908374713053 1
1.50160418033728 1
1.11975193550312 1
0.737009090559615 1
1.55209700519032 1
0.452042855972781 1
1.04471908645344 1
0.696229037947691 1
0.806374868708121 1
0.817152926901501 1
2.09840340473341 0
0.0865807146882747 0
1.23171919340144 1
1.76449315981852 1
1.70814409803926 1
1.28880225370336 1
0.964859616906399 1
1.51141143380884 1
0.931902869300266 1
0.495445458515982 1
1.92670340242906 1
0.13419646560973 0
0.205630833277224 0
1.91164381571998 0
1.65581170724428 0
0.860509126632633 1
0.792845057746722 1
0.343536084591097 1
0.32743408614455 1
0.117186525703272 1
0.809814505805412 1
-0.273610474109061 1
0.957677012368334 1
1.42291530747021 1
1.96153974594182 0
0.696894837618126 1
1.70414333693324 1
0.236375363586939 1
0.653294200419655 1
0.949448050683629 1
1.59181645366315 1
0.729353918017679 1
0.879380435505052 1
0.994343122996478 1
0.473934244221556 1
0.898441886260087 1
1.07827617828758 1
0.350024367176577 1
0.913198000041717 1
1.25046063204269 1
1.69211440668628 1
1.31713092828104 1
0.198723792327727 1
0.184684022135334 0
0.0189457078871019 0
1.80133816893372 1
-0.112853484298837 1
0.892252797664714 1
0.49115045909658 1
2.00742689265129 0
1.20029312924731 1
1.40943598314591 1
0.710988081833115 1
1.91313113597872 1
0.508023759538166 1
0.662371088606923 1
1.31268663860516 1
1.84293525330548 0
0.770511061741806 1
1.17559390993865 1
0.817023104870515 1
0.995180244290915 1
0.807426259965591 1
1.31235944524584 1
1.47606166821127 1
0.822884850973377 1
2.54291843756594 0
0.654466643861499 1
0.688832957942046 1
-0.00555709681378194 0
1.27037717714394 1
-0.0771496430780774 1
1.42541084266599 1
1.2805489590909 1
1.69897142212298 0
0.859713341646051 1
0.88597140411367 1
0.927579137771634 1
1.2215910217869 1
1.90823262602027 1
0.790693109378125 1
0.588050149757542 1
1.25375771116828 1
1.45518396970753 1
0.160167319344456 0
1.28676925592398 1
0.488302375403926 1
1.09806765280218 1
0.286345606146773 1
1.53674653187522 1
-0.38437762040988 1
1.05402369671225 1
1.39789146665296 1
0.0162342260151963 0
0.797513824176346 1
1.1962567063558 1
1.10036687969158 1
1.78953898592126 0
0.590859038959861 1
1.06004722072679 1
1.64412449767511 1
0.370566146636378 1
1.45434266985779 1
0.933470759806383 1
1.01521946664279 1
1.46610312404836 1
1.42752936617476 1
1.17220319014163 1
1.12209522071397 1
1.43953929195371 1
1.46492377221858 1
1.20173436777637 1
1.14751678046398 1
0.752276216280537 1
1.12178273587718 1
-0.203296513961961 0
0.379088429125299 1
0.947700440258318 1
1.54411929481531 1
2.37522630823529 1
0.598070566184956 1
0.938836394512907 1
1.5128191436754 1
1.10871363502078 1
0.698060269570894 1
0.575607176040976 1
1.81532876519842 1
1.50761473717519 1
1.75424575957245 0
-0.106732289913725 0
0.423933315082322 1
0.0162275823785845 0
1.07758774825136 1
1.12763023024862 1
0.468564864531905 1
1.05654535905798 1
1.09826422060729 1
1.35659972766206 1
0.246806151442887 1
1.20527976852552 1
0.669358721340299 1
0.0724282889370227 1
0.155328763090696 1
0.121791799611344 1
0.849904667928847 1
1.6692803016476 1
0.465473244260335 1
0.512806628718552 1
1.63001610760646 1
0.612636250246981 1
0.460943135701692 1
0.636969237423437 1
1.27119858088319 1
1.26299585512249 1
1.8412455855511 0
0.394637676624049 1
0.851845629891753 1
1.46848265954073 1
0.708784060218627 1
0.732900822871365 1
0.676952657361424 1
0.547536895702267 1
1.0746261587497 1
1.95507230147017 1
0.57614222139326 1
1.2553611046798 1
1.97315699256349 1
1.96120674506658 0
0.673521591961485 1
0.817237103399492 1
0.295309421013624 1
1.18255765745891 1
0.356273091934038 1
2.21567062768422 1
0.63919303074793 1
1.0921150626507 1
0.919885148545061 1
1.6385385946003 1
0.487534072760111 1
1.35250332217211 1
1.17712797154878 1
0.943728225711477 1
0.645484210086603 1
0.918761037703253 1
1.24232542516225 1
0.77992819960064 1
0.916321533543206 1
0.29463351913132 1
0.0305751988595294 0
0.36226327198459 0
0.418215311283049 1
0.595280938714108 1
0.400174955713828 1
0.560996060812968 1
1.49915559506554 1
1.30093781571844 1
0.909645368695951 1
0.16675156716273 1
0.877121469157275 1
1.58826986956746 1
1.25417218765893 1
1.09588408773907 1
1.47726702754779 1
0.97877695524623 1
0.130181766847544 0
0.210955081854251 1
1.32847759441225 1
1.90982221349529 0
2.24563117430121 1
0.630845695894584 1
0.641627837432032 1
0.391573968185458 1
0.865373120202941 1
0.835309797237521 1
1.65712939934987 1
0.361943699649464 0
1.43040731802597 1
0.154490563850104 1
0.949866699310705 1
2.05038116389115 0
1.18225842138573 1
0.841901626452771 1
0.807017312092001 1
1.28124601502617 1
1.38527889314498 1
1.1185614142081 1
0.872789538224396 1
0.663506022373828 1
0.675406353730199 1
0.553888743782807 1
1.54636892732313 1
1.15245124898789 1
0.788737888952458 1
1.30681215514683 1
0.118224012592625 1
0.567708458313259 1
0.793945210977958 1
0.705234563242457 1
0.576477223844045 1
-0.447041896025993 0
1.35596663574057 1
1.04241423415963 1
0.634507317641578 1
0.812104001404072 1
1.08766316427242 1
0.898587571973593 1
1.02616327142424 1
0.662623823828105 1
-0.37507556207799 1
1.35755986272087 1
1.9281756994318 0
1.46622903730435 1
1.56042476282086 1
0.922336837582785 1
0.992705128495602 1
1.4070292042543 1
-0.206022565460293 0
-0.207791333266337 1
-0.271254123505033 0
0.998669274951825 1
0.65976811095564 1
0.637080709486244 1
1.30972854692949 1
1.27802995566546 1
0.913875715589892 1
0.438277393128362 1
0.379208281673553 1
1.32950758790559 1
-0.526150724337748 0
0.979043020845588 1
0.365606339086558 1
1.39369798953331 1
1.00990703505184 1
1.27617250709217 1
1.27806458530479 1
0.723571861877426 1
1.64097983803439 1
0.728607639975185 1
0.958784747545857 1
1.36202703061585 1
1.4182854531945 1
0.628762151036567 1
0.214240803466368 1
1.20379236145578 1
1.70557492244936 1
0.677167791463825 1
0.708122977287314 1
1.25544878650342 1
1.1374339297354 1
-0.0259717762056645 1
1.99141465185872 0
0.67452593959345 1
-0.082697893215568 1
0.495768285850987 1
1.01209059018525 1
0.643478697943036 1
0.80095224873516 1
1.1908784126795 1
1.51217056142664 1
0.28538758443395 1
1.62636504760289 1
0.199388759734525 0
1.3860128097123 1
0.661349478839494 1
1.15338181144304 1
0.263428024528851 1
1.68368044132745 1
0.097292657044567 1
0.634403472670558 1
2.23749228572039 0
1.33989545968073 1
1.83828745999403 1
1.52082569111216 1
1.49972031188545 1
0.30978977206096 1
0.406504016140214 1
1.22880013163937 1
1.96886203966879 1
1.25847298300803 1
0.284692617208394 1
0.143153854158289 0
1.3821814455258 1
1.55251025114539 1
0.745240531734603 1
1.05571723618461 1
1.31548748523709 1
0.622907469681138 1
2.18504421404794 1
1.59303756237047 1
0.540912120034221 1
1.52559893444044 1
0.995049059215557 1
1.13408251319729 1
1.32854112425371 1
0.537214968453417 1
0.53888987527173 1
0.713392261851863 1
1.16552967461328 1
1.0485648145501 1
0.72114338900122 1
1.43683128308389 1
1.17539291205224 1
1.34279703073565 1
1.52851078017748 1
0.222500376577289 1
0.855188006792093 1
0.708582541001756 1
0.27929720593486 1
1.16812568726994 1
0.253040098587531 1
3.9846947447327 0
1.24193112238704 1
0.891748864200772 1
1.66932212367874 1
1.4627089268539 1
1.33420736007436 1
0.618287440679054 1
0.583520388760501 1
1.25286024876839 1
1.26733930995941 1
1.09817125543401 1
0.574357709246663 1
1.2808705652416 1
1.54069455929506 1
0.717899747864563 1
0.601489631019107 1
0.23775124225423 0
1.65950486928212 1
0.243811895000206 1
0.233311397166997 1
1.4596249311945 1
2.00918071351065 1
1.04263690813509 1
1.64274975981047 1
0.414001061284794 1
0.656331758197614 1
1.22225360852188 1
1.51775094327668 1
0.83419207931133 1
2.36518069514219 0
1.11599619414323 1
0.716825545013841 1
1.25636396888018 1
2.27385344097176 0
1.05013634544056 1
0.796365096354732 1
1.10976737735299 1
1.13633932239641 1
1.0209801897425 1
2.48638163888099 0
0.453033203602918 1
0.46982044266114 1
1.62321905694407 1
0.602480001579637 1
0.915780835820022 1
1.25266396673219 1
0.307136778938964 1
0.479960871578555 1
0.336587646949298 1
1.50043317006351 1
-0.219694653883944 0
1.21078166560377 1
0.190647325991497 1
1.34897941775045 1
0.974037869689412 1
1.27783089386672 1
1.07564642652414 1
1.51357023080747 1
0.765417581927037 1
0.738065136357243 1
0.423775439142522 1
0.974483382471801 1
1.30688238350791 1
1.21307997607257 1
1.16579899652889 1
0.585364696643322 1
1.70676937017391 1
0.863915484873448 1
1.33130864818821 1
0.881991743409995 1
0.427115442166531 1
3.0055667799306 0
0.694225978522929 1
2.33677735383358 0
0.494343142749088 1
0.683729408389359 1
0.83112847392381 1
0.68593158280975 1
0.980520518677656 1
0.811214571648657 1
0.688006678477567 1
1.27050790167799 1
0.790330752442393 1
0.517478343466935 1
1.608753212457 1
1.32052442966345 1
0.933319698010968 1
1.63005711081461 1
1.08272931366155 1
0.732071488269572 1
0.61744472577802 1
0.954499106858157 1
1.63980162228703 1
0.921713256652975 1
1.93860151374952 1
0.643518282601259 1
0.746392786648888 1
-0.0145189013924807 0
0.307176009495685 1
1.09919252923577 1
1.23817057074732 1
1.44075854449972 1
0.446434337764275 1
1.4986580774175 1
1.31696437385902 1
0.994150263561621 1
1.18199957636401 1
0.501324499016357 1
0.668154068171134 1
0.554832733188552 1
0.467597140187221 1
0.646314513836014 1
2.25318619686605 0
0.958925467504694 1
1.50707711182296 1
0.754232377438205 1
0.230000695623899 1
1.74565016526154 1
1.56066518113504 1
0.828414449869615 1
0.00955827389021639 0
1.08236119640501 1
1.27906307419395 1
1.1424599802134 1
1.93580735882722 1
1.64835518704815 0
1.37999682799614 1
2.0898367152535 0
0.785606623818447 1
0.803989022192086 1
0.588013334570334 1
0.684032076816426 1
1.23287706337989 1
0.737440183640191 1
0.819033295210664 1
0.749011508759517 1
0.204721127766772 0
1.66881936824367 1
0.454425567325885 1
0.914911932185809 1
0.609486837378635 1
0.801529158616851 1
0.874748175776139 1
1.25463200696783 1
1.47332158801592 1
1.45741198886701 1
0.90224741459725 1
1.90097753906925 0
0.538987984813168 1
1.86643923814132 1
0.227766406603058 1
1.46395258816764 1
0.453594973620572 1
0.786227149824425 1
1.30465201092033 1
0.485738437555085 1
0.439173340136454 1
0.980896719698318 1
-0.110818699267594 0
0.73109389106634 1
1.45276858164416 1
0.922302208648745 1
0.983587083194442 1
1.75078943002469 1
0.965490300263588 1
1.56490679622892 1
0.979458463445565 1
0.882398693925698 1
1.5287831400783 1
2.34479991495142 0
0.816107427077936 1
1.24820092071347 1
1.80534039390612 0
0.916662697980084 1
1.67244136167227 1
0.623263859471847 1
1.17453910955329 1
0.878435090250127 1
0.455266958316852 1
0.41860708454579 1
0.532654206349784 1
0.743539295862622 1
2.03477641088677 1
0.673621528520155 1
0.725112298030909 1
0.450301683808394 1
0.799875255117312 1
0.745950025183625 1
0.905695698703513 1
1.19390261024134 1
0.772378155045647 1
0.882596179575211 1
0.938935016176807 1
0.653023475242381 1
1.65892512455043 1
0.016680600544978 1
0.646357222657424 1
0.124490709657586 0
0.852935600605024 1
0.536539706672324 1
0.147899414021847 1
1.80894459573491 1
0.141067035794329 0
1.38528184491159 1
0.995652558088999 1
0.791824999626771 1
1.38974058709299 1
0.98318946250416 1
0.261864209417738 1
1.7935911176231 0
1.87397899172196 1
1.10846410578197 1
0.855953514646067 1
0.652022341237145 1
0.674248165037262 1
1.66555199372112 1
0.759448356210843 1
0.784512422778085 1
0.791420678152814 1
1.61357464684757 1
1.26210684145194 1
1.11590952327931 1
0.937523759749004 1
0.126249588712523 0
1.45047874174038 1
0.996972035402285 1
0.488098110816535 1
0.0845397613530523 1
1.57848636302637 1
0.982927595557492 1
0.596077322805018 1
1.52549725799611 1
0.353743104598901 1
1.24820615414147 1
1.06076011947104 1
0.107984185179823 1
-0.0737655431136499 0
0.82407196985343 1
1.61484014141324 1
-0.117319593477163 0
1.14207841602951 1
1.07734712448268 1
1.67926828888606 1
1.76240979532378 1
1.62580433928217 1
0.0523927528741449 1
0.822693626713905 1
2.15693206954868 0
1.00470214095481 1
1.17429724154988 1
1.5711370175513 1
1.68491909152858 1
1.64918780982134 0
1.80891884143485 1
0.696793884098362 1
1.42340172070751 1
1.35512528832771 1
1.1070093035722 1
0.382024147982945 1
1.55142004980062 1
1.90124311149523 0
0.569196015082273 1
1.4852496768059 1
1.71271230692269 1
1.52042013407864 1
0.540146606532448 1
1.60230019306215 1
1.36959103343566 1
1.07892436806249 1
1.31227543797984 1
-0.0174566679376314 1
0.671730410933487 1
1.20596434310179 1
0.209819492894138 1
1.47571640590064 1
1.31910338181571 1
0.379673159096225 1
1.07341779472095 1
1.47120300592666 1
2.00604122837995 1
0.722005020946748 1
0.056419621134304 1
0.715362790728138 1
1.1887862705469 1
0.694390416246674 1
0.14415199297879 1
1.93604883451896 0
1.09430548474896 1
0.426914470036277 1
1.71667334487517 1
0.771253920125375 1
0.400899233857852 1
1.16677903805427 1
1.4760972387312 1
0.657472148735266 1
1.16185414802713 1
0.515504740713739 1
1.39057215229687 1
1.73887877719125 1
1.92241606566378 0
2.1584140224437 0
0.257778515184938 1
0.636286686014596 1
0.255499327601844 1
1.23330110439552 1
1.14798926199366 1
1.66718383421359 1
1.82871081687881 1
0.974178389237537 1
1.57474549886111 1
1.0580050508454 1
1.01485275879905 1
0.694660605799494 1
0.484314066253668 1
1.01594244405197 1
0.879054268942662 1
0.601771834042537 1
1.33554153806521 1
0.992126084792266 1
0.256690426866788 1
1.6499601306876 1
1.44535323648874 1
0.757554140863083 1
2.11560453461412 1
0.939109424246761 1
-0.227711225308766 0
1.37498068936797 1
1.91936798822243 1
1.26357898290407 1
1.45218926487788 1
1.59211639017573 1
1.42523331284813 1
0.573991861514554 1
1.16095120760291 1
0.980720190265544 1
0.401048258581006 1
1.51541051964205 1
0.803175433195102 1
1.67131960198815 1
-0.0595218708970188 1
1.72618448733507 1
0.447155552962345 1
1.16389269866033 1
2.16554556218595 1
-0.388900273802896 1
1.35368615927627 1
1.24991985035887 1
1.15261056162168 1
0.360665858652171 1
1.96137038307025 1
0.845850330199093 1
0.60540871362064 1
-0.0688115006540252 1
1.79336051968224 1
0.602241033943395 1
1.91692567093268 1
-0.808736205452849 0
0.766501812008183 1
1.05577997389606 1
0.828297079733099 1
1.4475299331019 1
0.653683896914388 1
1.0602524681257 1
1.30656467212405 1
2.02482803102128 0
0.142844470053636 1
0.822526598173088 1
1.8083827111148 1
2.00634162835972 1
1.9551689132428 0
1.28657852757824 1
0.695051725091313 1
1.48270103466203 1
1.46950693376953 1
1.47641015312814 1
-0.0561017401753201 1
2.02012322505873 0
1.18637632896789 1
0.97485622317761 1
-0.22835220630552 1
0.378576631223617 1
0.525774937846562 1
0.440465232451013 1
1.585081139869 1
1.69177801914907 1
1.37039472498384 1
0.956677304465193 1
1.28883353453035 1
1.46161644017404 1
1.53627893554317 1
1.53963742692884 1
0.793707972382841 1
1.11003267848599 1
2.17045345215366 1
-0.104520416163548 0
0.395773802607603 1
1.01220775741665 1
1.67971178967076 1
1.58260937501545 1
0.903010982805355 1
1.18413988408531 1
0.950180499379544 1
0.837638873378732 1
0.996306564814394 1
2.53218939555567 0
1.70172572577182 1
-0.175590664922492 1
0.950849103132712 1
1.99999831901966 1
1.109292282521 1
0.8861281512459 1
0.869081551175862 1
1.74414756514857 0
1.7385849123914 0
1.72750426954776 0
0.890315197808612 1
-0.110278569734903 0
0.191449477469498 1
1.07784993988588 1
0.807827914427051 1
1.39526244202551 1
0.940926023476894 1
0.999048330715941 1
1.15911347902065 1
1.53299697539303 1
1.34321111749576 1
0.284795316900344 1
0.93448964237115 1
0.897112429744003 1
0.935576770543637 1
2.3592300505957 1
0.624346986291643 1
0.875230612263236 1
0.833877244666403 1
0.642162485006346 1
1.97391891390335 0
0.683482558898498 1
1.9453386693119 1
1.27088579755354 1
1.256208114088 1
1.41891882034239 1
0.609337247794934 1
1.22833687570441 1
0.51934150160561 1
1.35656166621587 1
0.644570891521526 1
0.452367006855593 1
1.56088297618919 1
0.926653207425792 1
0.523402561614991 1
0.931407140121042 1
1.25096691111457 1
1.56103766967363 1
0.124708732021953 0
0.311573769267168 1
1.32168100310717 1
1.46393262556902 1
0.285519763353629 1
0.370803369699639 1
1.51073877461597 1
0.848937205633098 1
1.42896899250684 1
1.10239684764382 1
1.85162918731702 1
1.2810766075552 1
0.662577799297415 1
1.57965880310231 1
0.346851557445388 1
1.03189476463654 1
1.22907681721262 1
0.469216886991824 1
0.703490658351549 1
0.942976620748125 1
0.802063735293713 1
1.05898533653885 1
2.62020745740516 0
0.587168708053711 1
0.400482257846346 1
1.5864936979873 1
1.31768611701701 1
0.397738804314289 1
0.679863213686203 1
0.894801981833294 1
1.26420303559778 1
1.32567334569531 1
1.06156152949681 1
0.167383343950578 0
0.718108493550791 1
1.89282065195597 1
1.4112064678851 1
1.98261771576564 0
0.821440480482529 1
0.485620469325919 1
1.13595393947782 1
1.02155390406409 1
1.77132255876241 1
0.756812443182359 1
0.405790325977494 1
0.480121177925948 1
1.19122465497365 1
0.0976230149113897 1
1.1181188475877 1
0.86455118899592 1
0.806633520566439 1
1.6104829517341 1
0.84682611681543 1
1.38419100249821 1
1.04548832690518 1
0.893218084570625 1
1.29723406472233 1
0.23564569304021 1
1.80446135506102 1
1.40089507240345 1
1.23852294042644 1
0.836940421376 1
0.644855779023316 1
2.08917676679983 1
0.579199533051865 1
0.948327513960678 1
1.10058837408401 1
0.835690999490025 1
1.21553515292437 1
1.88878976151494 1
0.939191978231156 1
0.957449184696442 1
0.308700839011348 1
1.62323774910148 1
1.35107255952087 1
0.0492926336129542 1
0.703415036591724 1
1.04121296411957 1
1.46021693456628 1
0.825969767270042 1
0.413650354498153 1
0.570798654660227 1
1.77569135892722 1
1.30121437132404 1
1.34297811988781 1
0.638607477011512 1
0.681496663773499 1
0.471768030680857 1
0.40987305286566 1
0.279247042339216 1
0.878920187586793 1
1.07797397501689 1
2.23417187938437 0
1.53270501035908 1
1.23670700801457 1
1.26893981658708 1
0.442198404031159 1
0.474895650496766 1
0.734731409919665 1
1.95850472259441 0
1.35229350631353 1
1.50516077230341 1
1.09204746356151 1
2.21822308422992 0
0.923997518464567 1
0.836306734017561 1
0.725005862111598 1
1.44875699999261 1
0.244570972182547 1
1.13048262193893 1
0.112729419046619 1
1.04737579365385 1
0.974852955706816 1
0.908551232333576 1
1.16634572962475 1
0.400839163791752 1
0.984022633992645 1
0.0134498460219745 1
1.13459320606794 1
2.59816916398516 0
0.956493062422981 1
0.623222532716097 1
1.25804417474927 1
1.25774047497725 1
1.00824082578681 1
1.54779182329155 1
1.39725219738518 1
1.33459462229663 1
0.474034299185665 1
1.99877885424672 1
1.08195862591195 1
1.10582212318653 1
1.16508901764357 1
0.405970343021675 0
1.77620990425218 1
0.461569608475079 1
0.230863211188184 1
0.435224984805945 1
0.503862383201278 1
1.17436507396375 1
1.2741411813717 1
1.21972414415837 1
0.653772686992424 1
1.67871489106806 1
1.48348265520226 1
0.796988760173614 1
0.223738304890139 1
1.55356317961651 1
0.774189131692951 1
1.17316296913225 1
0.900906577350876 1
0.995574726818187 1
0.322045929208478 1
0.931716963400535 1
1.27001613537736 1
0.84844771304928 1
0.337974643715998 1
1.79379354594577 1
0.996254790331742 1
0.775044716820735 1
0.916074741273465 1
1.32770709856024 1
0.465447073550017 1
0.256397980154588 1
0.273450562060115 1
1.04113367904148 1
0.810468909938591 1
0.607113119510751 1
0.359569867752012 1
1.9724021193443 1
-0.141888075269983 0
1.45115595139621 1
1.99296164155353 1
0.619504610433917 1
0.707139352683611 1
0.879038362022806 1
0.8865679129425 1
1.22882306447142 1
-0.16408338280529 1
1.59992862327012 1
0.787304749640164 1
2.04662380929578 0
0.752840318327855 1
1.48204362346315 1
1.43541108727615 1
1.15711790212967 1
0.896973225242491 1
1.1359313356427 1
0.560054208638775 1
1.34066478440036 1
1.25525691024599 1
1.38776035293973 1
1.63559428053747 1
0.914767105833761 1
1.76814048460514 1
0.864617022610857 1
1.92572108660641 0
1.1024639114093 1
0.761576186607587 1
0.728353830762103 1
1.39988090656423 1
1.13907045642373 1
1.77109511488979 1
1.91163336275889 0
0.620574888091059 1
1.72234943146032 1
1.59662670935002 1
0.171686443240874 1
0.383424333571926 1
1.00670938863568 1
2.02399737838237 0
1.17542110388383 1
2.76614466576831 0
1.48184306356658 1
1.36804449146427 1
1.15328914365089 1
1.0650793641978 1
0.531271297228288 1
1.53525293642062 1
1.36785095467976 1
0.800202038528255 1
0.99377729402887 1
1.47795554468971 1
0.572580128557362 1
1.70542526068835 1
1.16496057230053 1
1.87519826924338 1
0.368007608941062 1
0.559017587840787 1
0.177252832222361 1
0.486294918914164 1
0.928330182376112 1
0.736303689283437 1
1.25255942872246 1
0.852061629916876 1
0.617908922754888 1
1.25149798053967 1
0.76061693948783 1
1.30246960685761 1
1.02878928499461 1
2.10504375056271 1
0.633833932457307 1
1.30900787062589 1
1.27848658966976 1
2.07760695286837 1
0.17219433173101 0
0.895294685418259 1
1.19478818453681 1
0.114182130849484 0
1.18311487109699 1
0.750203804391014 1
2.07883741196325 0
1.71769678141077 1
1.56808375297009 1
1.75405822239943 1
1.28175301324282 1
-0.361464600628419 0
0.817754935705798 1
0.981245893977327 1
1.0079123878654 1
1.46920207889083 1
0.18813645604466 1
0.325260403510793 1
1.24931128597814 1
1.41102720728381 1
1.30716999127845 1
-0.00430748634356315 1
0.617600896571414 1
0.883136907264657 1
1.90583490466939 1
0.644040516542874 1
1.00321194225099 1
1.63358770490304 0
0.947982876920516 1
-0.144085961104955 0
1.64063997156012 0
0.398497312690534 1
0.0815171833633245 0
1.30634308805743 1
0.63226009005078 1
0.643317578627798 1
0.630886617676901 1
-0.209078508201592 1
0.531458822375176 1
1.36772808606386 1
0.529579757529626 1
0.187926446258601 1
1.88562115091139 1
0.877528480053462 1
1.03358695907269 1
0.71839869042402 1
1.18851373399073 1
1.34053611856002 1
0.709783175951308 1
1.14965183058577 1
0.825183137540442 1
0.72740131182179 1
1.857243354434 1
1.07303117093875 1
0.442233008977432 1
0.6178217525542 1
0.835934653776567 1
1.36507647361621 1
0.893017962830517 1
0.82781008330626 1
0.863542491391601 1
1.35558707967507 1
1.03347382437587 1
0.273262755148767 1
1.51870396497246 1
-0.36216296337054 0
0.876730373978337 1
1.32665337200958 1
0.51840738051642 1
1.73909448487587 1
1.15976360385474 1
0.357209092989177 1
0.793783678154173 1
0.817765294157778 1
1.42420781846126 1
0.766351260246783 1
1.50696359965632 1
1.65859696282344 1
0.831615733320965 1
1.41295929745765 1
1.35067886907924 1
0.645739063801522 1
2.04068098492427 0
1.68869149431907 0
1.17674668152089 1
0.802473836566068 1
1.15061646652823 1
0.586008624088115 1
1.53996631903122 1
0.921763973617849 1
-0.820535378140339 0
0.732736028146618 1
1.71796230381852 1
0.694861818792974 1
0.37269944052177 1
1.22743280568621 1
1.33597180188873 1
0.00127841331902145 1
0.654894575941987 1
1.056227240218 1
0.748424740634457 1
1.09662598254618 1
0.508541289289937 1
0.810211935495536 1
1.65065825398955 1
1.0439659870024 1
1.43013368089249 1
0.0329395319581793 1
0.247952070623636 1
0.903981553139957 1
1.29457794905717 1
1.733291939866 1
1.09264776910436 1
-0.0247910112068391 0
0.941071113118001 1
1.31873831950066 1
1.04746734050452 1
0.364249214206181 1
1.16041020045894 1
0.594649472408278 1
0.365088097102807 1
1.58688170416 1
1.16335260322561 1
2.01160437204645 1
1.46373367550011 1
0.836621811999174 1
1.54889702193473 1
2.02241957181457 0
0.317783052580041 1
0.526266320844308 1
0.491414585377305 1
0.773958643459895 1
1.09392397864495 1
1.21909954639748 1
0.814417304622193 1
1.41998875167918 1
0.725551254062484 1
1.33638564485401 1
1.09039681819924 1
-0.500924092570117 0
0.309989780695818 1
1.67341641765372 1
1.19083377418079 1
0.696867996163457 1
0.998491450459565 1
0.398648367203582 1
1.39228437445172 1
1.41801625354506 1
1.41991253964199 1
1.04815868889981 1
-0.426999932068191 1
1.530871391957 1
1.60885809333795 1
1.39237982267851 1
1.92297816975831 0
0.588095876177631 1
0.992619823303158 1
0.945407780426107 1
1.34454504145539 1
0.553489698125232 1
0.668729998591002 1
1.32470450641568 1
1.08026485520374 1
1.18527520449816 1
0.234648612228534 0
0.367558162581603 1
0.0780097962241786 0
1.83831023628787 1
1.31710091903116 1
0.893438256089897 1
1.20250437867597 1
1.17887032664977 1
0.624778438780633 1
0.721315586848495 1
0.890876664969973 1
1.37552057553835 1
1.16001517120771 1
1.49539224335761 1
0.713519383472986 1
1.10140182121295 1
0.55071882130714 1
1.24375485836064 1
1.23728929942917 1
0.680803063305686 1
1.33367952973456 1
1.3734507539979 1
-0.633127660470565 0
0.907273813124534 1
0.605838536538694 1
0.97230089111501 1
1.03226089108055 1
0.233035032944298 1
1.20767790661799 1
2.04169994252485 0
0.821877003755415 1
2.23358732444715 0
0.35915657646642 1
1.27109474030783 1
1.88997283074537 1
0.60934665751872 1
1.16983115655622 1
0.945454668689346 1
1.21501402074449 1
0.626425646605351 1
0.766217030852203 1
2.30846270355954 0
1.02379089689783 1
0.712829961751819 1
1.09500788767859 1
0.955633590877719 1
0.580434473002836 1
1.94286463578884 0
0.99468518216861 1
1.85492621787733 1
0.615570449008971 1
0.434500606677732 1
1.51450607141661 1
1.03464556358173 1
0.87616703403417 1
1.43033407011949 1
0.69468061061775 1
0.441865285708882 1
1.70948878911248 1
0.621495458137407 1
0.972133855233877 1
1.55622925996709 1
0.52459555454228 1
1.32778817343624 1
0.970657691938453 1
1.58234970800369 1
0.215483184887057 1
1.51864352040008 1
1.46800777488454 1
0.328982819866212 1
0.641229698919705 1
1.7775612373581 1
0.875339826628122 1
0.112214385717108 1
1.0928473236681 1
1.11344057345479 1
-0.219638835172272 0
0.715589920376027 1
0.896018519220366 1
0.38448988576591 1
0.853768814455811 1
1.45034363466965 1
0.434527952044256 1
0.843985557667295 1
1.30264086630677 1
0.367911081785825 1
1.12928710736257 1
1.1671508411737 1
0.0217959516594664 1
0.815701404654444 1
1.32097651800308 1
0.632411372402909 1
1.46581487812591 1
0.809642227316325 1
2.19384372325168 1
0.0393906943065913 1
1.21984946162406 1
0.0273870033629811 0
0.64071087807835 1
0.880025625779598 1
1.11396242052235 1
0.708972767508806 1
1.03099274725769 1
0.636527109785507 1
1.69349028194205 1
0.650869338926965 1
0.520936156569751 1
0.916894521023498 1
0.64513104859765 1
0.397806761198188 1
1.43977337094396 1
1.68415375409036 1
2.01105087267342 1
1.87955628277021 0
0.16603949748023 1
1.58808363646921 1
1.26127331140429 1
1.6319434954883 1
0.340793641645252 1
0.404162813951477 1
1.13283480528517 1
1.82072478194529 1
1.10851696650682 1
0.0177025818813144 0
-0.214020752662375 0
0.879391558371112 1
1.50264396737754 1
0.463422650336306 1
1.15360227130447 1
0.389368913152058 1
0.811109510548573 1
2.24073329039515 0
0.31960200357078 0
1.24120849032277 1
0.766916701601369 1
0.522944503572596 1
0.909127348654747 1
0.754530333306758 1
1.19828941275382 1
1.00008606547828 1
1.43649520288408 1
0.37118599157136 1
1.33612363220323 1
0.420734709123106 1
1.95269947863264 1
1.14250965609851 1
0.601944010283775 1
0.970693571739664 1
0.992828840199466 1
1.62741489221517 1
0.941483401111933 1
0.313715674435425 1
1.08262199868565 1
1.27324497847572 1
2.32339725633919 1
0.628193231413766 1
1.32077266191604 1
1.82742271429323 1
0.82760973038121 1
0.602146312094424 1
1.68520003106773 1
0.343072498701097 1
1.05354513962025 1
1.1452132590615 1
1.64770046918294 1
0.406451880544943 1
0.666497607899035 1
1.98629320598123 1
1.13320044320944 1
1.05995099676664 1
0.916334841846303 1
0.447439635976059 1
0.744990574539356 1
0.372323585365965 1
1.08158922526946 1
0.628167606067587 1
2.07491002864602 0
1.77592393617649 1
0.72295658697695 1
1.12029012491045 1
0.655857254238001 1
1.43977448159733 1
1.854931999382 1
0.334817186838763 1
1.92174210360409 1
1.87464081690085 1
0.610950654375887 1
0.546156167000326 1
1.13713030518177 1
0.999805998278971 1
1.55998017463726 1
1.52320043621951 1
2.41885621012886 0
1.65549238126016 1
0.880903999539333 1
2.05515932401545 1
1.65760250046432 1
1.50873344581469 1
1.10096329901983 1
0.595527297895195 1
1.14945496232816 1
1.02464010036391 1
0.916051485645344 1
1.57183134406104 1
0.69247323946208 1
1.84169563061436 0
1.93855127098845 0
0.851311665953211 1
1.51317035721505 1
0.432964215455718 1
1.39255916267036 1
-0.118346045173301 0
1.07427748704357 1
0.828454547883992 1
0.610502456749867 1
0.639230932743306 1
0.906432145811378 1
-0.0425295548218309 1
2.29621274638299 0
1.28252052471311 1
0.117231064319994 1
1.4013542862673 1
0.214541254375014 1
1.30109850396881 1
2.72182751618306 0
0.42454114783866 1
1.11517108014542 1
0.469847414608415 1
0.943151135769767 1
0.238496183333174 1
1.208018075076 1
1.13213872024197 1
1.61036645844975 1
0.922093125655045 1
0.750342535992095 1
1.28246325956755 1
-0.00109709571880583 1
0.864331364220327 1
0.811425408237653 1
2.00261948564651 1
0.547134306434379 1
1.26119775038581 1
0.219320376588949 1
1.11954280727812 1
1.41093393693602 1
1.35591445404102 1
0.175591998973414 1
0.994162498357457 1
2.07518941491504 0
0.872459892232534 1
1.64464903151768 1
0.592196590706197 1
0.473032380062581 1
1.4819471481118 1
1.05772939397735 1
2.74398378514252 1
-0.00791952443297703 0
0.760787596431067 1
0.575844638620484 1
1.00246891254037 1
0.822090824732062 1
1.08957847442245 1
1.20220467443485 1
1.06017153662496 1
0.970903461196769 1
0.435564938179838 1
1.44959747993597 1
1.12351195372703 1
1.51825895288897 1
1.23488265572197 1
0.589659721807332 1
1.05945269631023 1
1.16088979121143 1
0.818304729326825 1
0.999313054204205 1
0.732753311089144 1
0.472808092220018 1
0.780109734652634 1
0.0468499595270443 0
0.651676526759221 1
0.887850576345399 1
-0.231374020322027 0
1.6976596338198 1
1.51566346576883 1
-0.155516168090434 0
1.12146605731885 1
0.976224410288706 1
0.243797129398826 1
1.84271671790604 1
0.164200066704417 1
0.350710520035616 1
1.90593814059608 1
0.575231930122667 1
1.28271921871682 1
0.758121631926032 1
0.656877195414262 1
0.710727371880034 1
2.08899930124344 0
1.40034718689163 1
0.0265741453410373 0
0.363864883996923 1
0.927715432942445 1
1.99566106334938 0
1.66164929849805 1
0.457898767927891 1
0.854294109797882 1
1.095421049778 1
0.97941920684163 1
1.52990880876434 1
0.758242404384627 1
1.0242197194686 1
0.977657991506303 1
1.56810408131392 1
1.39196322559849 1
1.12825320289918 1
0.549266869249692 1
1.25640134410584 1
0.778935699422426 1
1.59440341276291 1
1.72943046961096 0
1.00834606625802 1
2.92530911131803 0
1.40962295370558 1
2.08363988149639 0
1.43658539292735 1
0.98263702222839 1
1.62296680671712 1
1.29961050534536 1
2.08116351696421 1
3.0686456625015 0
1.34169749341323 1
0.703411043461217 1
0.687192121918646 1
-0.235302183100894 0
0.107343265890002 0
1.01374634449818 1
1.47129147251173 1
0.357038813811652 1
-0.090433283673522 0
1.27692319743321 1
1.28992269609929 1
0.697093081737179 1
1.599196655133 1
1.86040850698343 1
0.320117891010756 1
-0.048380387420128 1
1.06997291900566 1
-0.194697823587386 1
1.26305623080652 1
-0.0811700176236309 0
-0.115913357534438 1
0.532007558995441 1
0.127758242297559 1
1.01123873467061 1
1.01584315216079 1
1.57883481750678 0
0.214843148637633 0
0.597662167729524 1
0.745714602688852 1
0.975117199871495 1
0.607696508076435 1
1.14528113674714 1
1.2338465818343 1
2.09420602494408 0
1.39216907971597 1
0.694516447581962 1
1.07268955258895 1
0.486829601442192 1
1.5671900343276 1
1.09340830579271 1
1.09701838602937 1
0.603395954300105 1
1.19577473060703 1
0.73519300335021 1
1.05352244463094 1
0.192917770505304 1
1.11843610834627 1
1.1319043641589 1
-0.0848153393712709 1
0.139573787750271 0
1.44284464578931 1
2.38551283756469 1
1.94572308539809 1
0.296736154395951 1
0.59037377583822 1
1.14155826286333 1
1.11435626858463 1
1.62403575178997 1
0.606833201997067 1
1.34756632241779 1
1.49508545077383 1
1.4661395250126 1
-0.147397087208469 0
1.14909116651637 1
0.0302308436211055 1
0.844379321327538 1
0.986406836429818 1
0.793401873444164 1
1.92123246192153 1
0.339681961128631 1
0.223673213497584 1
0.645866618083254 1
0.407789803114112 1
1.88005117811945 0
1.1559300190865 1
0.958915785892112 1
1.47866821663593 1
1.13334363843157 1
0.597620793793649 1
1.1906079046151 1
1.56547621145843 1
1.0424492195124 1
1.17783752672987 1
1.41329408592786 1
1.02130858275036 1
1.63960038855646 0
0.574124005289868 1
1.03066139118829 1
0.847049895424784 1
1.07447518257204 1
0.47703316540551 1
0.857868007253265 1
0.752399245809697 1
1.8041406787898 0
0.285778333548526 1
1.19870024650367 1
1.60119937693256 1
0.88795647441752 1
1.28159352665976 1
1.1727723216225 1
2.15107986451715 0
0.682452790194445 1
0.916479724876609 1
1.34953796431407 1
0.66798395596902 1
0.375538286228118 1
1.51721517161717 1
1.02529468657646 1
0.795486168104502 1
0.118353035056729 1
1.4624104489435 1
0.10393187558793 0
0.440209877805844 1
0.803661573414273 1
1.50934394590541 1
1.17190657902 1
1.23813537416312 1
2.12597582988928 1
0.731347709263295 1
1.50249880950543 1
1.45503543354383 1
1.10191952183186 1
1.14439662970167 1
0.64362647349327 1
1.426396213522 1
1.05361547811447 1
0.796716069866452 1
0.43467789514899 1
0.899234907224236 1
1.32791685473502 1
0.996611941374459 1
0.502737491928819 1
0.960048807748035 1
0.976529055954151 1
0.792462235558464 1
0.911540459631348 1
1.14206184954377 1
1.27019092802999 1
0.717089706686845 1
0.97626643435184 1
0.87484715790344 1
1.13840896591484 1
2.13804890178696 0
1.5222464250167 1
1.68710270080813 1
0.55307063086539 1
0.549359333533108 1
0.600641604046507 1
1.89243080868079 0
1.36782883598925 1
1.33955455810027 1
1.67283015200696 1
1.6819653603915 1
0.876774573557779 1
1.03991089892272 1
1.82836627319741 1
1.17001587427933 1
1.09754170385818 1
0.022673551152951 1
0.967149949234686 1
1.80733762062657 1
1.16646550606753 1
0.362360959532552 1
0.845422559034008 1
1.67952933116633 1
1.36184084955931 1
-0.546681064000568 0
1.49755444398499 1
0.74745610812356 1
1.10329331707044 1
-0.103252096008003 0
1.65879533454451 1
0.805058463886976 1
1.44138372761618 1
0.932492257644207 1
-0.186420123536629 1
1.01956974730559 1
1.09038355254589 1
0.031800363679368 1
0.437296418781367 1
0.539373902916846 1
1.27323456957743 1
0.944038428045251 1
0.228225766415213 0
1.03437361575422 1
0.559292697042627 1
1.31410780153307 1
0.201914756773305 0
0.0320375189667627 1
1.63633270282396 1
1.48110975329446 1
1.41224777365183 1
0.892354530304769 1
0.854272094328913 1
1.04132977757581 1
1.24623365124981 1
0.830952589476369 1
1.35000808083914 1
1.31054587736542 1
1.45967450932793 1
0.518112670206476 1
2.0018391912947 0
1.94994732593206 1
0.708996830233031 1
1.05926284326828 1
1.18518091977152 1
2.40520449034546 0
0.500050394941132 1
0.559716882753628 1
0.919835008831769 1
2.07003263695854 0
0.539042707905345 1
1.60849666477931 1
1.40437216248155 1
1.49369108593704 1
0.897695865555814 1
1.14967781886557 1
1.26169469620968 1
1.30293935765897 1
0.557365131060558 1
0.918954852755495 1
1.33322134948905 1
0.89312027523782 1
0.782307347031833 1
1.27277954975078 1
0.642948513124079 1
1.46161097572265 1
0.42373813042876 1
1.12958031029774 1
0.12964151942769 1
1.24708489450442 1
0.993012548527037 1
0.460438823233645 1
0.415471903339232 1
1.1960459874152 1
1.64819622372879 1
1.63319618537599 1
0.641005328538999 1
0.864165269455727 1
0.676284065949281 1
0.151625072004988 1
1.88299274932173 0
1.38090122468106 1
0.214415991437739 1
1.48570515645283 1
0.632271093676455 1
0.743532964038033 1
0.884660057233523 1
1.2511026422577 1
1.45938240088199 1
-0.542784801289717 0
1.07003278592849 1
0.613864993810282 1
1.62051035731376 1
0.804643183154668 1
0.659618000045425 1
0.753315840173737 1
0.617968292940326 1
0.544522743264581 1
0.458937200226654 1
0.695645644019103 1
1.58983981263077 1
1.46396878168437 1
0.304440091431149 1
0.470560533921005 0
1.62306913631815 1
0.282618761841748 1
1.28477507526908 1
0.999670333169732 1
0.490346976879697 1
0.566477564796961 1
1.36252093581906 1
1.39766287047048 1
0.287026833132623 1
1.9281250775445 0
0.403455746553742 1
0.792049131157694 1
1.72186250663028 1
1.18180179057004 1
2.19998850103179 0
1.24719113031169 1
1.49763531472943 1
1.10639427133505 1
0.389931463533001 0
0.211918388059229 1
0.663626650910848 1
-0.0182460728953869 0
-0.604865410487781 0
0.577811776899924 1
1.06749459413325 1
0.905868178953065 1
1.17004940778314 1
1.35184964297391 1
0.929488068928052 1
1.15004074364091 1
0.916029217812088 1
0.969684020590987 1
0.498653576375044 1
0.95166091903284 1
1.35133300243705 1
0.334445574878529 1
1.94157480156302 1
1.10001672007712 1
2.41288290439155 0
1.11124103925626 1
2.3843369934792 0
0.156461489995282 1
1.25740040405931 1
0.408929136516829 1
1.2995191629549 1
-0.0832183009650787 0
1.19357288257504 1
1.13657906973754 1
1.04153661070892 1
0.383168126861072 1
1.02130794922676 1
0.986859078954642 1
0.487046855162991 1
1.71166956281392 1
1.48786249342401 1
0.96065859036122 1
0.780308954090502 1
0.68830595500072 1
0.848574432827127 1
0.596411171576292 1
0.513833724261899 1
1.41259737765541 1
1.24232339202983 1
1.16068575904005 1
1.2728697075747 1
1.05070985231707 1
0.878365424454197 1
0.836189436802556 1
1.01551262923484 1
0.952055966630721 1
1.7275820904377 1
1.04346661196721 1
0.729325586407558 1
0.929746212786245 1
0.554423221370998 1
0.899241538798587 1
0.951840770301703 1
1.01023881146001 1
1.52402309420013 1
0.934501222129004 1
-0.774713045893035 0
1.85927265414282 1
1.21812787799111 1
2.53625794668086 0
-0.53372284835199 0
0.6754453003262 1
0.969037690897359 1
0.989962803752887 1
0.535378823773329 1
1.6965959896572 1
1.23073164511897 1
0.281439943295483 1
0.61481258190539 1
1.19693828810199 1
1.87250948081983 0
1.12684533914279 1
0.718269508259381 1
1.32966212133385 1
1.84407296407454 1
1.30167097380983 1
0.629295874639636 1
1.03899080462985 1
0.763299927471391 1
1.1951237122915 1
1.30158050205428 1
0.925761797128699 1
2.0607636103219 1
1.21375198882972 1
1.07399033180535 1
1.01254382229589 1
1.99977086313808 0
0.995446222724892 1
0.739091417940401 1
1.63995475486399 1
1.98640228803709 1
0.867979314343743 1
0.507386048540998 1
0.982770333950566 1
0.889767412895172 1
0.814275867399729 1
0.930778695478961 1
1.22692572852731 1
1.48242882181179 1
1.26386222264618 1
0.0385985586731279 1
1.15390021660159 1
0.727885065499291 1
0.512470002007618 1
0.850103616258507 1
1.22719223611697 1
1.21092620413391 1
0.247764814623755 0
0.711891514038812 1
0.993482342599904 1
1.32925041730536 1
0.725229172934019 1
1.1005247027345 1
0.990388855930568 1
1.15739424986783 1
1.09140516093427 1
0.666213798458058 1
1.00495251272843 1
1.39150670888064 1
1.16397206387657 1
0.405199797421925 1
0.738341635630605 1
0.675857706347597 1
2.01423829987214 0
2.39497961879278 0
0.86589948009593 1
0.76462450515223 1
1.56795337930215 1
0.97878665645835 1
2.19556413243634 1
1.00787917823277 1
1.29821117503084 1
1.3745766587028 1
1.63436897683207 1
1.2311213198957 1
0.899566463383895 1
1.53096876010327 1
1.21145264126335 1
0.651680783530915 1
1.35390496714345 1
0.00316901946963954 1
1.40986433489314 1
1.55147138612157 1
0.959037813777178 1
0.77132208801703 1
1.03118691726515 1
0.220388693117558 0
0.721995451619705 1
0.736474714841877 1
1.08604668019429 1
1.11561599257391 1
1.02859359292025 1
1.14102107034182 1
0.186133536436461 0
1.03675420694165 1
1.44397444028555 1
0.453755544850989 1
0.398893232327599 1
1.3579269284805 1
0.578636463687882 1
0.884535037623015 1
0.58016165877703 1
1.58658331536607 1
1.82876077391138 1
1.46384726965284 1
1.61053941862335 1
0.479129525494923 1
0.332568475872611 1
-0.613608989491696 1
1.01932050306595 1
0.475030372052944 1
1.66150967521877 1
0.882722199778359 1
0.79135129037708 1
0.68493151776736 1
1.6869292529282 1
0.640179947745611 1
0.452748558344244 1
-0.235597751917468 0
1.01485820026833 1
1.40108284335778 1
1.00985010465594 1
1.42348125780409 1
1.67493853270042 1
0.487426380027 1
2.02606675576335 1
0.388529438724792 1
1.70819240540818 1
1.69021639814916 1
0.558991405679719 1
0.525103409953213 1
1.55856298448313 1
1.33914665791222 1
0.519435236083666 1
1.60640902887174 1
0.713583026813061 1
-0.0713402719811108 0
0.572474742849438 1
1.14321313567235 1
0.977132157300013 1
1.46948369970113 1
0.203426558564103 1
0.931465888766056 1
-0.32954287288608 0
0.51671939287454 1
2.08099658615671 1
1.23094962786395 1
0.443501876601985 1
1.13779250973555 1
2.32129850322561 0
1.34959129564753 1
1.25796026814265 1
0.797834221480508 1
1.07295603105518 1
0.469164889927233 1
0.446295289160358 1
-0.148818290171468 1
0.733797336544301 1
0.190750374738626 1
1.37120206217648 1
0.138236855803033 1
1.03900388272094 1
0.601175089796254 1
1.2190295226573 1
1.83141670181401 1
0.87121109134204 1
1.17022633387011 1
1.42476477702685 1
2.0887475699134 0
0.193125453479814 1
0.358590787123754 1
1.09181426376528 1
1.72778707150061 1
2.40906723335044 0
1.72425147616355 1
0.757811140185108 1
2.14683757170866 0
1.1774297281394 1
1.47462201301076 1
1.85443985120676 1
1.94934377551117 1
1.45738370861474 1
1.724893341007 1
1.82326607146657 1
1.48074529941471 1
0.207298943360765 1
0.312652720005417 1
1.78645905119097 1
1.01137812194265 1
0.999378338557346 1
0.704092158075256 1
1.57023216732728 1
1.62022027147247 1
1.01734445749577 1
1.7192159778371 1
-0.121693706302194 0
0.615908019189891 1
1.10179822782226 1
1.48598467875855 1
0.859966043359386 1
0.977653439961856 1
0.458783589703113 1
0.489909665687625 1
0.490192051600422 1
0.425797859812329 1
1.65811372032539 1
0.879937999046845 1
2.09804710005297 1
0.657499788005469 1
1.69938277833557 0
1.33925417620574 1
0.871834595125369 1
0.605254106890861 1
0.872791176365976 1
1.08731942739756 1
0.93823336012737 1
1.00742370278013 1
1.53004123026623 1
-0.165418812967232 0
0.778302270559611 1
0.0415312343013529 0
2.0683376334159 0
1.95180319608082 1
0.815385656553904 1
0.0589195728837588 0
2.20747267152808 0
-0.111815283033011 1
0.955043479063587 1
0.713205977846809 1
0.709797084332594 1
0.936539114403116 1
0.408489316008924 1
0.529992993190283 1
-0.088632293297783 0
1.46488206259517 1
1.26766658542892 1
1.11439361756324 1
0.501880467986759 1
0.344723332934326 1
1.15275472210499 1
1.36326873428805 1
0.405892797073091 1
0.126419097686089 0
0.523648875807082 1
0.911152943402432 1
0.743793212724907 1
0.680021154861293 1
1.10298651334033 1
1.11251655580669 1
1.14558072550551 1
0.694545751652143 1
1.25426966410424 1
1.02728394215886 1
2.00530834121549 1
1.07567083645327 1
1.88649090608164 1
1.10137954355058 1
1.11275071877836 1
1.42014015209749 1
1.12382075348642 1
0.510699037385199 1
0.831761132468817 1
1.20604613815118 1
0.518463462391714 1
1.12240758533097 1
2.02582701848147 1
1.63885704593133 1
0.856194904167588 1
0.393859361544722 1
1.26072424808433 1
1.71515609503705 1
0.791379805615622 1
1.33474568651457 1
2.07515117887023 1
0.525909903722229 1
1.21144189685905 1
1.18654527936024 1
0.0601174811488771 1
1.09242036436711 1
0.236820900441825 1
1.38125287748937 1
1.9704566306073 1
0.498165283503711 1
1.15184964944024 1
0.785719492041209 1
0.813113615704392 1
1.09180337982933 1
1.47335043863375 1
1.58835352026101 1
1.44604524662183 1
0.399933057821394 1
1.22249914184714 1
-0.00472124623596225 0
0.230537365941519 1
1.53059988690559 1
1.85834044545481 0
1.33217096068442 1
1.37032750387315 1
0.271758990808864 1
1.88394023842383 1
0.659718698021149 1
0.779492069599386 1
0.70390564949871 1
1.777584396597 1
0.320509400029899 1
1.75278170330397 1
1.19711164614808 1
1.2250975210256 1
0.425540085243242 1
1.17053070796307 1
0.884995493518384 1
1.47684814870728 1
0.846682648205121 1
1.34078476027227 1
0.510679110727647 1
2.03794833715271 1
1.18627213524811 1
-0.281056957924803 0
0.646041392972181 1
0.972509222144031 1
1.47311422128696 1
0.0319596291792008 0
1.50439889461219 1
0.908789022538807 1
1.18412720132989 1
0.247296934318284 1
0.550580591570847 1
1.4446196556962 1
0.720431065370824 1
0.973824548588653 1
1.2447061731824 1
0.715089735295563 1
0.62010397823678 1
1.17732935656164 1
0.902240385766215 1
1.42400061034593 1
0.805787200729436 1
1.55303430036035 1
1.53011972486212 1
0.976811712301418 1
0.372916573677733 1
-0.0221473323710891 1
0.727983711610006 1
0.803791735612935 1
1.68751900164368 1
0.512012613325347 1
2.1786374206598 0
0.262368649001271 0
1.16950837158754 1
1.11239610721847 1
1.07210712635383 1
1.04833007612915 1
1.71587446676337 1
1.3707639338688 1
0.467436180921203 1
2.01511017217768 1
1.5484668933215 1
0.554540986287287 1
1.77643344265568 1
0.493325066536938 1
1.23362965717525 1
1.58193096899212 1
0.626992617754655 1
1.86283952726446 0
2.09845991366939 0
-0.276843303787281 0
0.910221692016547 1
1.04764066060467 1
1.07268093362247 1
1.4388175659421 1
0.598583898610891 1
0.245388485386013 0
2.21695934147454 1
1.4875207075878 1
1.42545460073467 1
0.0155689013337639 1
-0.162031404697133 0
0.877928885700831 1
0.194829702273669 1
0.44802284978328 1
1.03943656231162 1
1.54787840222552 1
0.803551974091554 1
1.3550228476922 1
1.69606568760294 1
0.330359747441596 1
1.17519992193255 1
1.00851245797549 1
0.287888189945201 1
1.09232962619167 1
0.784295803543388 1
1.68794831674633 1
1.20732812780709 1
0.683429787067668 1
0.269312406829175 1
1.11980299437709 1
1.72786589974693 1
0.787395671015948 1
1.62200662684369 0
1.25408800700067 1
1.15652380166515 1
0.42204645813532 1
1.51844918097578 1
-0.176127754161449 0
-0.0452165910985586 0
0.567652219664229 1
1.14720137217447 1
1.78039999063574 0
1.44383636454215 1
1.45122153882092 1
1.76004273813599 1
0.987380998750544 1
1.31051352919067 1
1.15223450904328 1
0.567560324284074 1
1.20099720395662 1
0.847386600307948 1
0.628250243108396 1
1.57153048535673 1
0.982939164304336 1
0.992418675077737 1
0.27705111798414 1
1.96105401530834 1
1.08290485741812 1
0.440250287974018 1
0.427878507538883 1
0.810958077991981 1
1.06297087608147 1
0.69431635716363 1
0.998412923438828 1
1.48394652040928 1
1.37190856643724 1
0.72181227850738 1
1.25443594292786 1
0.772345555973741 1
0.943004473663338 1
2.33310971163348 0
1.19615320788297 1
2.68948932969972 0
1.60124297770574 1
0.938049530112364 1
0.935086957579194 1
2.28026023148439 0
0.599628704458695 1
1.26976905490238 1
1.21075560398112 1
1.14255241362877 1
0.716747389638374 1
0.42389563058786 1
0.650696769507909 1
1.32183367577328 1
1.24609436967506 1
1.80042920860277 1
1.0992722148006 1
1.26546851799635 1
0.938099527577601 1
1.53248917381142 1
0.597313727330259 1
1.60485954303596 1
1.94186145291285 1
0.777678950095673 1
0.735939120085386 1
0.594518551294665 1
0.962545576433164 1
-0.727306653191257 0
0.919737161600306 1
1.99908067339214 1
1.71601676695279 1
0.887726178328847 1
1.54088706231732 1
0.955247555584989 1
0.773685066481204 1
1.44334625282586 1
1.0603508027476 1
0.790647056179008 1
0.137635475315026 1
0.953109014534642 1
-0.281785162840727 0
1.23915179371144 1
1.668813235755 1
0.272425679537018 1
0.984925827713863 1
0.103804642606887 0
0.153168361872841 1
1.00487295211734 1
0.785031241354614 1
0.37997341628264 1
1.04982271211955 1
0.822361805951939 1
2.03863201613012 1
1.06024844469163 1
0.748398244601743 1
1.70239206953528 1
1.74495962319758 1
1.44565426806789 1
0.0325571831286744 0
1.39106543824782 1
0.256829834499743 1
1.60091718019099 1
1.62742781821203 1
0.890537194914095 1
1.22564789449614 1
0.465954432635548 1
0.296044990722071 1
0.237261095891357 1
2.3566287368974 0
1.41934156774581 1
1.2695350750667 1
1.14700578646379 1
-0.146153855575064 0
0.681734229273621 1
1.56348126357005 1
1.02467496560872 1
1.38248763550903 1
1.90699510128233 0
1.0719626522698 1
1.40248603682005 1
1.89128199917606 1
1.81860046923162 1
2.03158094124842 1
-0.206196414677826 0
0.768271174281324 1
0.715122099856669 1
1.90837178475696 0
1.09812537734927 1
1.01646380669432 1
1.36456465375031 1
0.683216205745827 1
0.77324255680625 1
0.668462751635993 1
0.155239171325607 1
1.6239639257104 1
0.926154101469465 1
0.703917444845972 1
0.719712299088326 1
0.88181752350109 1
0.831770886294646 1
0.154780805751916 1
0.891124670991303 1
3.25726088676414 0
1.16858034006648 1
0.853607218418707 1
0.584888632423735 1
1.31317080732772 1
0.516076112817047 1
1.73073080916404 0
0.973630305219645 1
0.665008131360906 1
1.18586600530973 1
1.8982047758485 0
2.07658168819236 1
1.13148817186043 1
0.393782950685578 1
0.57196397606696 1
1.02992717621606 1
0.507154110125229 1
1.06588922475262 1
1.65410424227128 1
-0.175521082419552 0
1.09108403118143 1
1.4335257363309 1
0.16065205201667 1
0.999877627603308 1
1.09989894177799 1
0.585639804934752 1
1.25612900677864 1
0.656860277373599 1
0.822589837280496 1
0.630066517793801 1
1.13315964847931 1
1.25801063277397 1
0.647687130100169 1
0.889757173882139 1
0.288223675350293 1
0.428564049888465 1
0.426222982095007 1
0.457442182084384 1
0.632071733594698 1
1.85604134496255 1
0.153914169580405 1
0.296722267730435 1
0.568753010179457 1
-0.671895818707917 0
1.22805107026202 1
0.66277895371822 1
2.03119499549237 0
1.49782176717158 1
-0.24807954252136 0
0.890753815440223 1
0.502364498186501 1
1.16436403330756 1
1.44000687559228 1
0.7765292906089 1
1.60144941654748 1
-0.00236536455151257 0
0.849124543253606 1
1.78385157267919 1
0.926830383114512 1
0.219575561629767 1
0.762822657019937 1
1.07455189174547 1
2.26329378518693 1
1.62054479574121 1
0.843145581158513 1
-0.397508216631785 0
1.09630338451558 1
0.668437026990843 1
0.996860012937465 1
0.795621878932338 1
0.637342088423544 1
0.920976637172777 1
0.955584907897379 1
1.02164602349808 1
0.785817925538156 1
0.482943386468434 1
1.84592184843434 1
1.39593490505637 1
-0.178592996308123 0
1.16039966694928 1
1.52572249015503 1
1.48658296985172 1
1.20910940033766 1
-0.052428921822944 0
1.13730758701795 1
0.906450948774192 1
0.815639783051789 1
0.979014450096443 1
0.553648537707951 1
0.872601422033706 1
0.5823286306931 1
0.848154371752543 1
1.44903073431317 1
0.171768698779205 0
-0.0114414334883938 1
1.22891899448189 1
1.00594931909913 1
0.835662875008512 1
0.116834749633474 1
1.29718703602744 1
0.342356960644617 1
1.38306084281616 1
1.46486503047291 1
1.28422472411798 1
0.459433582132869 1
0.386486998389931 1
0.0901290893809693 1
-0.168317302807682 1
1.26693586193622 1
1.30218370461902 1
0.976353794963004 1
0.111538747371828 1
0.992693416898536 1
0.791902695854348 1
1.45492881784199 1
1.27055273450061 1
0.514041412345554 1
0.457787808120823 1
1.13428340105929 1
0.922081634533057 1
1.34376322660437 1
1.01849146943121 1
1.24208059482067 1
0.351299089378343 1
1.44623776944039 1
1.61185915673324 1
1.06646924912361 1
0.220319571144826 1
1.20741932256747 1
1.13651415204348 1
0.635586465701935 1
1.50998931009419 1
-0.205699511096648 1
1.59985952904268 1
1.29011002137642 1
0.592641399218562 1
0.504667733647521 1
1.13105674732513 1
2.45962608786659 1
0.67419721003937 1
1.72864264941695 1
0.931862435595228 1
0.994604974788831 1
1.00069864261137 1
0.515946594920558 1
0.834998996141123 1
0.967964561571795 1
0.0682099842302349 0
1.42798650222272 1
0.0265893215221596 0
-0.389866846050015 0
1.15495059022297 1
1.38048964248724 1
-0.17364871401887 0
1.03585212246836 1
2.48425817598646 0
1.97330186573018 1
1.03190010551006 1
1.32286211617167 1
1.01174587926812 1
1.00148468895819 1
1.22711693774484 1
0.418547942524334 1
0.742301842938754 1
0.888771031692109 1
1.18830945368772 1
0.662189116355168 1
0.201529490140167 1
1.5224779385725 1
1.24538118504866 1
1.10932811365499 1
0.655984929248004 1
1.03262597702074 1
0.88443764583368 1
1.43987028344644 1
0.55959606335769 1
1.46127853351297 1
0.858996914635165 1
0.866883576252051 1
1.37975391422198 1
0.536874555798743 1
0.463950401218354 1
1.87802542383063 1
0.778741370818633 1
1.5273909814765 1
1.6905938744915 1
0.598466302967418 1
2.03008884736933 1
1.08120681221628 1
1.10539995557687 1
1.39203989542037 1
1.76238167476047 1
0.923591481957749 1
0.773754103691243 1
0.244850856492715 1
0.263516207038002 1
0.84580243884371 1
0.608515896366026 1
1.86906460520654 0
1.09751369186657 1
1.74009915468134 1
1.63347612623954 0
1.76738335339862 1
1.95200622184914 1
0.840617340213256 1
0.979052792319163 1
1.63486131927734 1
1.14654127692607 1
0.95032239526883 1
0.53047093325255 1
0.834483939633699 1
0.638691809630298 1
0.841405326428872 1
0.359442666106717 1
0.628061452995784 1
0.610434771907657 1
0.39930885489762 1
0.896162899598004 1
0.616477781264908 1
1.25113780402657 1
1.19000628570223 1
0.343661108990327 1
2.46417960344527 0
0.677608723908688 1
1.0899137441157 1
0.880347763869795 1
0.469976504102899 1
1.07991845029144 1
0.66677146359535 1
0.87732118775123 1
0.524663411185364 1
0.856914588909206 1
1.10127989372761 1
1.80571543301979 1
1.37366808917534 1
1.1496645252531 1
0.547171327526634 1
0.926485123221652 1
0.995345480615929 1
0.820931574337454 1
2.66107562986098 0
1.59149307873 1
1.30704299191447 1
0.962366069482919 1
1.95098392032436 0
1.85923840039924 1
1.75149048493734 0
1.95692841048417 0
2.53365872730332 0
1.33747160764901 1
1.34422243246442 1
1.67452696371751 1
1.12396498545728 1
1.01984781932219 1
2.33609927334764 0
-0.121675276538414 1
0.79894495321649 1
0.825120114968998 1
0.366314832877882 1
0.924462694189043 1
0.486602124966808 1
0.234347450211733 1
1.83336377748046 1
1.63780860670088 1
0.517195105160724 1
0.410556628155964 1
0.964247522991159 1
1.56087498550001 1
1.46508841479125 1
1.26105695497125 1
0.852177638459698 1
0.498395994629125 1
1.4779336916715 1
-0.236192438434345 0
1.098031782773 1
1.07559062748445 1
0.442107579522132 1
1.03048375497338 1
1.66404095799735 0
1.01631905981042 1
0.608448329689667 1
1.01442200824188 1
1.35715990635196 1
1.01511402824219 1
0.771518423863341 1
1.54597563479343 1
1.19046271295272 1
0.459250684959392 1
1.22314183318817 1
1.15211630929074 1
0.51847194459502 1
0.00939224414169093 1
-0.738873294122197 0
1.06851024178826 1
0.84663854200234 1
1.109207540717 1
1.29669045717718 1
1.27644531573872 1
1.49679014469206 1
1.4405928945846 1
1.37685669157575 1
1.40234328214489 1
0.725486558222613 1
1.00462129936595 1
0.780434289285546 1
0.664152580335984 1
0.26816568510513 0
1.11562303331301 1
1.59792157589295 1
0.687953597507825 1
0.397258276546985 1
1.54932225782407 1
1.05802099517709 1
0.887092240113158 1
0.63585454922846 1
1.5503373196647 1
0.928885340606153 1
1.22670142482786 1
0.749657815106125 1
0.8413324722653 1
1.43462880259478 1
1.22529181416579 1
1.94320685878299 1
1.75029817960844 0
2.25738974730707 0
0.446554914897184 1
2.02301064415111 1
0.660297655562994 1
1.37210135353286 1
0.142999070386098 0
1.38326975090781 1
0.0951876760707347 1
1.29744467438195 1
0.309276080596224 1
1.24311173488159 1
0.535684177052019 1
0.794956193140638 1
1.24194076437927 1
0.585721517903061 1
2.03166527846832 1
1.4619376169943 1
0.833405630800202 1
0.539518810408492 1
1.60117215127659 1
0.649378373042841 1
0.469227262603075 1
0.755314573189923 1
1.5608009649478 1
1.91988712793685 0
0.18756483398451 0
0.461512068107309 1
1.07604442365743 1
1.60866124015896 1
0.571411321241873 1
0.198879678270988 1
-0.144424946804831 1
2.28623562231159 0
1.0826220798165 1
0.49212399816863 1
0.944081758611462 1
1.64534285946698 1
0.497652166991096 1
0.818336877364795 1
0.519641852751626 1
1.24587956151528 1
0.339036194747735 1
1.13367327617142 1
1.05333797439305 1
0.847018792453548 1
1.05187844546035 1
1.95969115326852 0
0.383197660075536 1
0.7939472573882 1
-0.0478143161691407 0
0.845503516451978 1
1.41968947025916 1
0.0628076687817978 1
0.471641395080279 1
1.33635258509752 1
1.87248493562414 0
0.44498024307633 1
2.06963474914451 1
0.27044916010328 1
2.00162932589683 0
0.36760883231923 1
0.94940744012851 1
1.01089716060238 1
0.77545499754403 1
1.11082180259527 1
0.81856889188312 1
0.939959055877436 1
0.348936212670442 1
1.72427070320952 1
1.33427142939314 1
2.57747238686235 0
1.71209741269435 1
1.354802206538 1
-0.145341889250565 0
0.447812516511947 1
1.23371666620489 1
0.748794766820152 1
1.09563958979649 1
0.815803234258172 1
1.51098678402936 1
0.201791349873537 1
2.16941052654492 1
0.825139500921595 1
1.58962770757765 1
0.988892559968216 1
-0.0637065450559265 1
1.68148071143474 1
0.587892983556158 1
0.162161410240949 1
0.0878066741580543 1
-0.119889115807033 0
1.81901775356951 1
1.09527315808042 1
1.19392311917633 1
-0.748039410176694 0
1.27531814519518 1
1.63159673212275 1
0.406574165451496 1
1.15959116446428 1
0.605773921191054 1
0.980058826205929 1
1.1729809039356 1
0.858993715026103 1
0.657997055705641 1
1.1736359950744 1
1.31021362111979 1
1.61148141834137 0
2.13626310510124 1
1.11420041723012 1
1.43375415829695 1
1.45417572766232 1
1.34268836116544 1
-0.29082313071258 0
0.466168884671573 1
1.29194043671302 1
0.771209278566692 1
0.564668524896272 1
2.20928484869604 1
2.00591926929014 1
0.462612607646609 1
0.898555583192525 1
0.933895514359587 1
1.56301003196037 1
0.628998168775324 1
0.915455137057292 1
1.38364138443487 1
0.790841055721481 1
0.894847974480879 1
1.5679063846885 1
0.0369915708033503 0
0.376127755224984 1
0.503497271804885 1
0.333161498428589 1
0.693456033137729 1
0.959430705499348 1
0.965214771256586 1
1.29887147241958 1
2.11763908871498 0
1.08761446864018 1
0.855753325426907 1
0.626037205633114 1
1.22693898922496 1
0.219782758690403 0
0.245717172911289 1
1.87093774546092 0
1.22790832142222 1
0.353645587258749 0
0.216953734787495 1
1.05674851245552 1
1.53005071080869 1
1.74906677747117 1
1.12668192384334 1
1.62183931542547 1
2.04568397859154 1
0.72944968579498 1
1.44147200141998 1
1.14598778022653 1
0.334911538343808 1
0.634419868334557 1
1.23178952358323 1
0.680139429007812 1
0.529103731744234 1
0.974098834168797 1
0.356663755820227 1
0.697614940787825 1
2.10286849585579 1
1.65861953057463 1
0.353229574971528 1
1.01452390487384 1
0.728392832714299 1
0.856303106202469 1
1.33681944183372 1
1.34298611438414 1
2.20624760562184 1
0.382664380375362 1
0.416531370408253 1
0.777255069440961 1
1.23170225651101 1
1.17326370364473 1
1.90676702606434 1
-0.431766797286748 0
1.18181263789494 1
2.20615995912147 1
0.356838101508367 1
0.715419462266398 1
1.13980619088211 1
1.03530156206086 1
1.34972571341324 1
-0.0984306817728114 0
0.952360545188705 1
1.39032479571356 1
1.51221311933734 1
1.60334597872151 1
0.660612330134355 1
1.21058069661041 1
0.526635848617792 1
0.270227129791028 1
1.01129335703777 1
0.497000551730529 1
0.0864712666104763 0
0.717865140495701 1
1.82919370754738 1
1.14038300172653 1
0.73221721480543 1
0.608185569350891 1
1.23650513990162 1
0.814731597459995 1
1.26369089375092 1
1.46926974164879 1
1.4436023936855 1
1.69416469374821 1
1.29284694444142 1
1.59133411029444 1
0.979059327310551 1
1.48020721369657 1
1.30910186869539 1
0.254432909882831 1
0.280766520453338 1
1.4105420807187 1
0.245805321419247 1
0.666422509506777 1
0.17235288555959 0
1.78551955764751 0
0.177414291360377 1
1.5673830238955 1
0.805982475676574 1
1.23671483501905 1
1.07822212500547 1
0.798950500786564 1
0.957565483814026 1
1.40232902309608 1
2.9479171797195 0
1.37280511607321 1
1.44101773995739 1
1.04049499956542 1
-0.121521139148112 0
1.21250260289291 1
0.860175397503871 1
1.32801921224826 1
1.3048794050355 1
1.49567569738515 1
1.55528968321515 1
0.274923011087365 1
1.06308504099057 1
1.1401145129974 1
0.987152865832017 1
1.14960150583909 1
1.35246834955574 1
0.441732493708176 1
0.416104355219374 1
0.410149953373132 1
0.594716231456923 1
0.77306485549454 1
1.54190514452081 1
0.314432814313354 1
0.883509184514154 1
0.245080600979998 1
1.43143224717455 1
0.367824830612488 1
0.825289911324933 1
1.39518994562034 1
2.14044999287205 0
1.60185379715143 1
1.42680984893562 1
1.22801767123208 1
0.843009473433298 1
-0.297974045154466 0
0.51371715622526 1
0.797395388439007 1
1.65183107739204 1
0.827467750625999 1
1.25404618636705 1
1.41132180626569 1
0.6570320290038 1
0.138019351292867 1
1.12852705319481 1
2.03994168978497 0
-0.860293569619456 0
0.75186178649741 1
0.573942346942162 1
-0.194237112153999 0
0.930436836254019 1
1.32564610176052 1
1.94101586185669 1
1.12629198556682 1
0.0373417545797067 1
1.06293211497852 1
0.950715616636616 1
1.49379583371565 1
1.62597322842229 1
1.09305735689515 1
0.857749847981198 1
0.360074300577407 1
0.533176007334706 1
0.458688921718133 1
1.15357699335576 1
1.68379600348095 1
1.15687614870423 1
0.22638488940354 1
0.850210118837215 1
1.39670334688273 1
0.673976013704464 1
1.05946240612704 1
0.681926837668957 1
0.970101225129305 1
0.0601152556681294 1
0.289153282741054 1
0.88696032801612 1
2.07410239527397 1
0.434132970500973 1
1.16875266871791 1
0.690508101037519 1
0.882008109693594 1
2.18823051186689 0
0.930460788305786 1
1.4444492887064 1
0.373119398580963 1
1.98804896904072 1
1.61107772611967 0
1.69662168919287 1
1.06179067503589 1
1.81740170322415 0
0.741519705522542 1
1.3678215519271 1
1.91061017971782 1
1.04425386420022 1
1.1302751643241 1
-0.437796672071846 1
1.92773006224676 1
0.948861736473028 1
0.522716725657719 1
0.873818404101613 1
1.00797175788245 1
1.00014464173748 1
1.58242257933433 1
0.584808414144301 1
0.646792229030523 1
1.92588001246624 1
-0.0358581133088113 0
1.53307173548839 1
0.991157424914158 1
1.48487810436899 1
0.848760400261019 1
0.691705493635201 1
0.616364590705219 1
1.0673891411052 1
1.37007125842643 1
0.722880397683401 1
0.826787971912899 1
1.46881270642178 1
1.19972148781022 1
-0.108123936974543 0
0.885522623065894 1
0.52313182403783 1
0.686036022105918 1
1.43493529383249 1
1.12388112094151 1
0.935602000449786 1
1.78858087780029 0
0.502332303619387 1
0.989537602937969 1
0.577781561303801 1
1.71461637623122 1
1.0821625535845 1
1.51562330078476 1
0.858235046434453 1
1.92108582839997 0
0.0923943221902937 0
0.694478486834092 1
-0.120938945541445 0
0.770571578529805 1
1.45430171484881 1
1.10617035075483 1
1.18550506076847 1
1.91607425351073 1
1.5463147666591 1
0.160202622218666 1
0.612705589665687 1
-0.0611326918486632 1
0.0580116042400804 1
1.01581927286042 1
2.08142309753108 1
0.559415292154384 1
-0.0646041194702238 1
0.571341426719002 1
1.02907524230356 1
0.76143325156991 1
0.667584936537057 1
-0.0561166847914863 1
1.23921827593961 1
0.405656986304356 1
1.09225249316268 1
0.911756081735727 1
0.948915301262636 1
1.70387380717089 1
1.41636228639694 1
1.08277332974644 1
0.921973278398013 1
0.646139869435168 1
0.872979419398823 1
0.67866618554514 1
0.714856909697171 1
0.871313743509728 1
1.49261511009669 1
0.602725258112674 1
1.10459612745318 1
0.538844996231392 1
1.53718986405517 1
0.39545604786899 0
0.857771806824754 1
0.847276393200838 1
0.534118293167699 1
1.00364926182266 1
1.29114031333509 1
1.20570547581134 1
-0.0192154086139925 1
1.30589291230508 1
2.2945912245538 0
1.37449406493594 1
0.867903314907029 1
0.564967387028853 1
1.1535392174976 1
0.904991283429172 1
0.456721025282895 1
0.151047947499676 1
0.476329949339837 1
1.29592818372621 1
0.916501257192921 1
0.689727341766016 1
0.690660795419696 1
1.23530307066587 1
1.15903054058628 1
0.0114567493215345 1
1.52100864336183 1
1.36417110415511 1
1.52122874439595 1
0.631280220301533 1
1.84990094748645 1
0.792040788196097 1
1.62420522371307 1
0.237465176759061 1
0.98971076711784 1
0.965863786119942 1
0.961659362407981 1
1.47691875700629 1
0.903432042379207 1
1.1667951011204 1
0.60466514681771 1
1.03384735487695 1
1.84132411611022 1
0.947237748336188 1
1.20174043070661 1
1.49075027225067 1
0.961696011422664 1
1.19234758800205 1
1.03690358914481 1
0.724044695364981 1
1.16019036461595 1
1.16692078123931 1
2.46497052017712 0
1.34824168666155 1
0.679298444037617 1
0.449595146752201 1
0.977190729164987 1
0.738107299183567 1
0.253885769866288 1
0.462091063435806 1
0.0112762050465436 1
1.67019639446147 1
1.33954554326031 1
1.07355053027509 1
1.7276774973087 1
0.630499153877457 1
2.00511463237929 1
0.718451211421936 1
1.45224116344504 1
-0.0893014528221123 0
1.94511570956319 1
0.504932526176002 1
1.22206353242667 1
0.865567251911737 1
0.889990838169219 1
1.28923123299874 1
0.813011022370223 1
-0.33128173297194 0
1.25794132301288 1
1.58026419282331 1
1.11419044664207 1
2.28953559908394 0
1.37084282628763 1
1.13837160115499 1
0.90764965325348 1
0.471053265719145 1
1.73505568182414 1
0.742720278082254 1
1.30645950598759 1
1.7473072600397 1
0.834112101409464 1
2.55169276982269 0
0.888743114434972 1
1.63627844103701 1
2.53306616512765 0
0.955079647110862 1
1.48711229835739 1
1.24866790229021 1
0.596237398138512 1
-0.158993017027705 0
1.85895068568088 0
0.627037160736379 1
1.8328247657214 0
0.337164341572279 1
1.0134535161231 1
0.670531366553298 1
1.26550805982947 1
0.954790677396814 1
2.59901227833516 0
1.05595310789452 1
1.93442488891861 1
1.38477465035075 1
1.30628801637473 1
0.504831765623873 1
0.555312308402357 1
1.41347415809828 1
0.80040413058911 1
1.13268444830563 1
-0.146504007190094 0
1.2363200233665 1
1.64376315307075 1
1.17118920339037 1
0.695849362793697 1
1.11134243625813 1
1.45429311173711 1
0.10836513347063 0
1.26541053701998 1
1.66613263953556 1
0.00893422532115889 1
0.544994662605945 1
0.74434149095529 1
1.56482644011624 1
0.71939941101693 1
0.739210561331415 1
1.00976540060213 1
0.56634327068578 1
1.1113232316879 1
1.11163117634814 1
0.276338435178551 0
1.28964565492668 1
1.31165185605234 1
0.191430510169597 1
1.73003587178577 1
1.01211079110268 1
0.703452529627681 1
0.325498979349966 1
0.974345389173619 1
0.819008652776802 1
0.875063810553245 1
0.82366354052797 1
-0.023427314893838 0
0.675931990515092 1
1.34172246622268 1
0.929904659589492 1
1.21167394268887 1
1.49541272870095 1
1.68606022657821 1
0.811100348821405 1
2.00036920007313 1
1.76154120486754 0
0.9403233337649 1
1.0420684007996 1
1.14315637608635 1
1.03323292162244 1
1.09966403874276 1
0.627318036111811 1
0.338897760212439 1
0.2844308679006 1
0.53241767217988 1
1.12055604308208 1
1.72402818853536 1
1.02423573192001 1
0.601076350708212 1
1.38456936976413 1
1.24932375906505 1
0.855961053726518 1
1.3545973612038 1
0.991342116019563 1
0.741676941217998 1
1.18494225830967 1
0.832389534924807 1
0.289240362748852 1
0.731773459867751 1
0.604487802231196 1
1.45866018763396 1
1.18199666439171 1
0.730649606544406 1
1.95691873346827 0
1.26801833533481 1
0.678868614265373 1
0.897714035094008 1
0.730526050929944 1
0.457485241907628 1
1.39619643260442 1
0.982893960436914 1
0.436816426209033 1
1.89547518279853 1
0.926622751473027 1
0.738403149898724 1
0.593369713552127 1
0.985274884518315 1
0.452120585807973 1
0.764111987417047 1
1.1019818859679 1
1.49209701332921 1
0.856433077333901 1
1.06347376301221 1
1.25530181711363 1
0.631496811373093 1
1.19070068243716 1
0.838210668185871 1
0.646968693965533 1
1.36832759214722 1
1.3638816742383 1
1.50055960844255 1
1.3303280212278 1
0.692980643248959 1
0.602788731656733 1
1.33017129961383 1
1.20425610904685 1
1.71777978953089 1
1.14005437570263 1
-0.017893748309053 1
1.18870145857722 1
0.770710852359709 1
1.77012621109737 1
1.47445848491942 1
1.2492707558579 1
0.87610610382549 1
0.194286886486463 0
0.584054106480179 1
2.527564227665 0
0.0836457941247162 1
0.447739330621322 1
0.870338305776401 1
1.21879359171429 1
0.342975768065432 0
0.964838170129 1
1.94409665404675 1
1.0070338996305 1
1.29774024674781 1
0.938538763532052 1
1.52618968437717 1
1.06573936030258 1
1.76580153009018 1
0.509419256201892 1
1.99485855930571 0
0.550710809159542 1
0.954481015140223 1
1.64818424972471 1
0.174404936789982 0
1.08132805041825 1
1.16725772912194 1
0.618877800858833 1
0.881317022183405 1
0.318703194360682 1
-0.0850502738560502 0
1.61116020739639 1
1.38519189310434 1
1.40540695297122 1
0.618037219405423 1
0.646319824008819 1
1.46045584534963 1
0.523724971129022 1
0.369697592387411 1
0.300610961827058 1
0.634120300448208 1
1.06507120745785 1
0.338722953920149 1
0.901334553112159 1
-0.173827216589225 1
1.68470916550037 1
1.48955485203857 1
2.55381825373675 0
0.551370895410837 1
0.518474753538086 1
1.74026139656886 1
0.564114267714616 1
1.42196048024192 1
1.39044249761531 1
0.464173277861704 1
1.24596751010988 1
1.48030993922696 1
1.41654204597462 1
1.63732397369701 1
0.202071221448744 1
0.276218815439897 1
1.07708147623664 1
2.10136409554314 1
1.31732716791846 1
1.00949956775453 1
0.687023521549559 1
1.30035550618908 1
0.978359361062405 1
0.202007777595671 1
1.42241594595686 1
0.0147590451525146 1
0.622938094645773 1
0.581273605046111 1
0.48242197867647 1
0.603343744080033 1
1.80731246999797 1
0.196042822952006 1
1.23051555153395 1
0.0795090718510244 1
1.4675705456962 1
1.08013773916107 1
1.97362233682477 1
0.951867749021446 1
2.25436342706085 1
1.27754935363777 1
0.340529513939419 1
0.907065116620079 1
0.778309310630543 1
1.62647759324556 1
1.30477445785804 1
0.530710575166918 1
1.59328373123714 1
1.58345736231442 1
0.0195470497380457 1
2.11031308468551 0
1.15581390520991 1
0.349549054202503 1
2.07105128985142 0
1.26112940936681 1
1.07510021784471 1
0.60818219543356 1
1.29165107562566 1
1.41128245328768 1
0.707698800323805 1
1.1318785398822 1
1.207590248747 1
0.491455852051179 1
0.882376428961668 1
1.10969455425465 1
1.53429870159273 1
0.619099174205622 1
1.21541023331435 1
1.35652433822382 1
0.632613845599815 1
1.50668357775674 1
0.826232627700821 1
1.78701083618405 1
-0.233007792663606 0
0.956738874479187 1
-0.0437189328733723 0
0.978427086559757 1
1.98708111063578 1
2.4869837019495 0
1.67403169053884 1
0.341162711429764 1
1.22526388151246 1
1.73574194831989 1
0.215441579686944 1
1.09759320500802 1
1.04906659735771 1
0.0730855958129155 0
1.8472761916159 1
0.91916812229362 1
1.33220417588274 1
0.326817345398186 1
2.05709706748155 1
0.960341304797351 1
1.90323095547498 1
1.29408192418878 1
-0.127197203126559 0
1.34642895525892 1
0.516092987263217 1
2.03203519592998 1
1.58154580639717 1
1.24384085199208 1
2.09005634367304 0
1.60716580523556 1
1.15959086293456 1
1.12421595563631 1
0.0880447631324856 0
0.970467062025587 1
0.177560023936155 1
0.896605399628475 1
1.10564927729429 1
0.383863021605106 1
0.458438677420313 1
1.18646820152324 1
2.27106287966147 1
0.684076987112606 1
0.25549981398262 1
1.98010686611342 1
-0.014210128611547 1
0.893086007343282 1
1.3505236854362 1
1.30997875966489 1
0.919703698068473 1
1.04686950895682 1
0.537436914788424 1
1.99738748672334 1
1.85649197193503 1
0.405433242851183 1
1.21841912992244 1
-0.479340590596905 1
0.416639709345173 1
1.15835450274709 1
1.39287751805614 1
1.20780432197208 1
1.10594048180979 1
0.666464851086562 1
1.40075315283223 1
0.352419343626445 1
0.981670582400034 1
1.54966268218055 1
1.57394986816763 1
1.00150752585396 1
0.940263244384531 1
1.14518140916915 1
1.60436634125473 1
0.200939776053757 1
0.830968051283261 1
1.05791758947259 1
1.77919906761047 1
2.60718881372008 0
0.841304959526633 1
1.09441353326575 1
1.30560308838822 1
1.11404324349311 1
1.48021030030215 1
1.42337530154939 1
0.612925407353258 1
1.53756478161565 1
1.38273687506201 1
1.34088594174742 1
1.35386611253353 1
0.782819263936365 1
1.70282377472071 1
0.436484121649031 1
0.334812439753885 1
0.593329388787026 1
0.867049000928941 1
1.33795080992419 1
1.50520022592497 1
1.32059420365105 1
0.136474470469553 1
1.25956977722918 1
1.96091525223534 0
1.02083836132091 1
0.739050970809783 1
1.1517779590263 1
0.933162112041446 1
1.30546207086702 1
0.73051366418252 1
0.742875795282428 1
0.933625865978307 1
1.02052501352824 1
1.04418003606676 1
1.2222578971443 1
-0.151889164364645 0
1.41978232205934 1
0.952707994337562 1
1.50074470383829 1
0.180262697604311 1
1.03438074316502 1
0.512156723288402 1
1.1779903406215 1
0.820811303633687 1
1.18684121290684 1
0.609601692372416 1
-0.1597411644135 1
0.34385018875232 0
1.38664995394496 1
0.742832384959826 1
0.728217197027 1
1.89770998482047 1
1.06142169878254 1
2.16136117211846 1
2.0947317528182 0
0.39806762329072 1
1.37324247107112 1
1.45854183901768 1
1.82871473834949 0
1.01464960721066 1
2.3502745223743 0
1.80936804259428 1
1.04808076824276 1
0.194422819477077 1
1.25105809952885 1
0.995595149873011 1
0.870903970208989 1
0.911957868685748 1
1.25611186420633 1
0.580035663038433 1
0.983732075372918 1
0.886808992302967 1
1.05418399621318 1
1.73135123864169 1
1.10546191805257 1
1.29762920412733 1
1.30698759270519 1
1.60371079434561 1
1.02170804604434 1
2.17358253701432 0
0.874128423255659 1
0.424062468045253 1
0.500729675726358 1
1.80078116685948 1
1.17076708337221 1
1.05080256785303 1
0.20999759936297 1
1.14274924681908 1
1.21238270317733 1
0.534784290723426 1
1.15764771965933 1
0.691948170425809 1
1.73396077390971 1
1.67884739122096 1
0.749674387356353 1
1.14304031289955 1
-0.0417042865094624 0
0.0351014353465142 1
0.406143653095512 1
0.941245036451463 1
0.210197430575932 1
0.00122688235499388 1
1.20584554924309 1
1.327852686469 1
1.1050401495336 1
0.877711439376197 1
1.16762681365375 1
1.5557573869541 1
0.999032182324017 1
0.537942278916506 1
1.88281508366018 0
0.8764574885272 1
2.5269959705774 0
0.867966106895525 1
1.75716863773371 1
1.14886731052449 1
1.41610606448855 1
0.413891794646033 1
0.414744927860533 1
0.696766984208409 1
-0.0867303349344407 1
1.21844234182458 1
1.27734744049859 1
0.299265865544731 1
1.14231666482171 1
1.35859403484632 1
1.26139929410947 1
0.351720948432541 1
1.13165272810104 1
0.926226112981183 1
-0.148522294886434 0
-0.208318206427928 0
1.44582342253352 1
1.44592391415926 1
0.908615257025375 1
0.201630437371704 1
1.34170386245023 1
0.995437020458226 1
2.52839295667611 0
1.92554227749004 0
0.678233818822181 1
0.487947741448643 1
-0.503270175529336 0
2.12685926745313 1
0.780407672562288 1
1.04298645200323 1
0.798941323039666 1
1.11270278771232 1
1.10531371536651 1
0.392333745393581 1
0.855657233479254 1
2.01997761108059 0
0.778701855178291 1
1.88490294855524 1
0.514020502732707 1
1.42350926584369 1
0.706983899297776 1
1.17521849598747 1
0.555571817901871 1
0.129001681183181 1
0.803429743170153 1
1.03084224987492 1
1.10277342792286 1
0.780038460832922 1
0.749985316191073 1
0.127779201020185 1
0.853143590108735 1
1.71517347721316 1
2.00674935923283 0
0.907066708321365 1
1.21098506664662 1
0.673516671405878 1
0.12617204460259 1
1.68083184826552 1
0.170609889588646 0
1.61120658962253 1
2.06569880110971 1
-0.282699206308819 0
0.349500541100683 1
0.69251212046743 1
-0.650121238519939 0
1.52293449565875 1
0.871179795125529 1
0.652167454396295 1
0.625795686748117 1
-0.298583861623255 1
0.6835617417663 1
0.600344733564444 1
0.430223817814867 1
1.48360424199927 1
0.741660751432103 1
0.889683291191627 1
0.831262701438679 1
1.08354279974422 1
0.241330118824537 1
0.715943187119101 1
1.36615927511733 1
1.83706423786214 1
0.767396888698226 1
0.443148055946573 1
0.620390289192088 1
0.661403915510305 1
1.4419432848644 1
1.59037556951383 1
2.4521676726512 0
1.7059206420862 0
1.42411522725665 1
0.940499722097934 1
0.350270902468158 0
1.28168390842311 1
0.466353993117942 1
0.808260664351213 1
1.77959243124143 1
1.43178289885859 1
0.593215764024882 1
0.756377150882329 1
0.523953929030415 1
0.245704677673348 1
1.44076521952531 1
0.768594257911876 1
1.89011125642794 1
1.20373540693441 1
2.01675193148419 1
0.794881384980842 1
1.24078338489346 1
1.4939805188804 1
-0.446786715012098 0
0.214699498406265 1
1.20593756472694 1
1.07739521698927 1
0.175976602188826 1
-0.156022206511872 0
0.438234015022222 1
2.3454182077436 0
0.65932305762217 1
0.491451200025625 1
0.44063826873947 1
1.32996364826828 1
-0.355312531834357 0
0.827505117864121 1
1.89720207342812 1
1.02754488334393 1
-0.230641582091703 0
0.156346399288035 1
1.49171810832134 1
0.811231883163467 1
1.37965818594866 1
0.589709447197618 1
0.902386355125552 1
1.1241515293384 1
0.974331804271888 1
0.650058590492062 1
0.844580323806245 1
0.733496628605864 1
0.799966790949968 1
1.25224356875951 1
0.674830549521494 1
1.33226972913537 1
1.55866767922449 1
0.838246713196548 1
1.11885512345489 1
1.15499914320677 1
1.24813488370537 1
0.701330604213322 1
0.907781303203752 1
0.607232125685181 1
0.733948633618816 1
1.602239184042 1
1.33964043355257 1
1.3112555032646 1
0.964558602477987 1
0.701189911665493 1
0.23895559514847 1
0.801963777105357 1
1.00780247114873 1
1.99297738190426 0
0.9472459191759 1
1.0626527479239 1
1.45994139681922 1
2.46624656401692 0
0.0902074112287939 1
1.04325213755922 1
0.739934187123805 1
1.0694572560165 1
1.31801710755596 1
0.94292472100618 1
0.206691150101696 0
0.343883697952652 0
0.999261280645709 1
0.598206260876628 1
1.06435296402604 1
1.09582363444119 1
0.944820943914373 1
1.90607030742795 0
0.724096666817055 1
1.23548344138681 1
1.63859082311026 1
0.369259907062231 1
1.39425707825309 1
1.12650441721926 1
1.57247624362529 1
0.0462954549625254 1
0.586372606306653 1
1.19998558400218 1
1.54009172829772 1
0.956239614206914 1
1.18077653086433 1
1.53497380343687 1
0.999879157696511 1
1.34071271763926 1
1.65172641765049 1
0.912859407107507 1
-0.188806103586564 0
1.03082876782193 1
1.63872537597835 1
0.537725397306067 1
0.355603251107565 1
0.392619961592632 1
0.977726108742263 1
0.196435920626738 1
1.59872324087152 1
0.44760284905769 1
0.948123511011496 1
1.68154644506093 0
0.68325476964349 1
0.000966172584910764 0
0.407928027592119 1
0.397093803374909 1
0.724418709030316 1
1.23402937293263 1
1.26417478786314 1
1.06287999153632 1
1.15215391235568 1
1.67054278102241 1
0.908247616999054 1
0.807796051913065 1
1.36116334875051 1
1.10697589888925 1
1.10928910748677 1
0.393558649535512 1
1.06296838321022 1
0.954203156356355 1
0.635205972714391 1
0.818187271131156 1
1.22170728906356 1
0.652272220329488 1
1.73930592698262 1
1.11008345492355 1
0.694029800661854 1
0.950354240304317 1
1.39643139180208 1
1.61830636935833 1
1.38525973170688 1
1.03032814972542 1
1.00804646019803 1
0.236244488033168 1
0.609766317398478 1
1.46817070308433 1
1.52151465303681 1
0.673084144712099 1
1.08926237123234 1
0.354806874610556 1
0.3885017050646 1
1.10416948443799 1
0.655765853347119 1
1.02473650166785 1
1.43148020214131 1
1.01225867208406 1
0.701487398627009 1
0.536023656532916 1
0.987503052289058 1
0.94146943099989 1
1.422137596311 1
1.03624993841398 1
1.29783783666577 1
2.08318272074517 0
-0.580236551836944 0
0.996086574183221 1
1.66273569947136 1
1.90260296123682 0
1.95126879874086 0
0.000900301164261708 1
1.55221437333104 1
1.08612727316449 1
1.24210232235771 1
0.963155712041001 1
1.24865323066409 1
2.17117436185393 0
1.24802598557446 1
1.26921895257928 1
1.34474835855127 1
0.209287839663919 1
0.869296060002477 1
2.09262261485717 0
1.56659288050429 1
0.673707988550432 1
2.4036962520328 0
0.56022726925358 1
0.595165090056033 1
0.757989843604564 1
1.17360860445961 1
0.766907550004422 1
1.045972852441 1
1.32833799192103 1
1.67930702962263 1
1.87134183090069 1
1.51350685740862 1
0.578195993539123 1
0.884862144450168 1
0.0929129663504761 1
0.570992324851152 1
0.0697081561265471 0
1.3325314183455 1
1.41605209816106 1
0.175491128470265 1
0.643298452668485 1
0.708946883769447 1
1.97202381514701 0
1.34195329889305 1
0.922131303428021 1
1.38352722831327 1
1.83246223435128 1
0.994959294390676 1
2.24256916679156 0
0.866329833157498 1
1.80825731638834 1
1.23670390209587 1
0.953850014796082 1
0.0230398672165417 0
1.11803906090309 1
0.807876334107759 1
1.33323038749996 1
0.156103514462665 1
1.03363851240689 1
1.66033750418551 1
1.24556455352471 1
0.799523075132117 1
1.28032004993202 1
1.22609230097012 1
0.0259816100999718 1
0.798106755309155 1
0.681780660034678 1
1.66627449760515 1
0.549103666967581 1
-0.247151593671576 0
1.47993677500021 1
0.125305149688757 1
0.552831441325044 1
1.330731871912 1
1.50080610691926 1
0.775374820319922 1
1.00640549422336 1
1.59238340123999 1
0.463464832507726 1
1.82383072243452 1
1.11627491484155 1
1.48938431014421 1
0.676183955657286 1
1.02590131829549 1
1.05198704982591 1
0.784138399547572 1
1.01219222974327 1
0.809191863455369 1
0.806833433201593 1
1.80262470700854 1
0.628773166149719 1
-0.114526171321949 0
0.46969018011453 1
1.57873690287273 1
1.06686135728238 1
1.0809937012155 1
2.03432289900317 0
1.34206120033913 1
0.683281352089872 1
1.20438828787417 1
1.44567124309923 1
0.571370699429729 1
0.301578966484876 1
1.93367050812726 1
1.00242818964736 1
0.743404773148395 1
0.595738398193269 1
1.01523365642563 1
1.15322916234324 1
0.562017468800158 1
1.62734255001294 1
1.51535730912779 1
1.70734932730463 1
1.29111116411091 1
1.04802619088806 1
0.522846109807481 1
0.947854804887345 1
1.5098116238822 1
1.73064709093275 1
0.396381946797912 1
0.622750519289061 1
1.43248574385542 1
-0.0236048710331896 1
0.626397467375576 1
0.706292025174424 1
1.02125996734077 1
1.08732929507412 1
0.711673310925314 1
2.04935653436803 0
1.15719188447386 1
1.16193384439647 1
1.66992528422596 1
0.946462424726981 1
0.608212467654677 1
0.622439663874121 1
1.47952625523268 1
0.451108663835207 1
1.12965070738895 1
0.975706008755043 1
0.412963967720739 1
0.624547427552091 1
0.620268359697937 1
2.18969700833555 0
1.09593031102136 1
0.496662153454228 1
1.29339308096221 1
0.34143321615043 1
0.775470548797596 1
0.973151011680369 1
1.17573455673269 1
0.406327062049146 1
0.13621895522577 1
0.940591771707613 1
0.0776254880464088 1
1.59618957804031 1
1.6603702520773 1
1.87504425038442 1
0.159837181541626 1
1.93684324310866 1
0.501906781163959 1
0.608281537397755 1
1.14642646567448 1
1.89885229771897 1
2.78131447811474 0
1.6238676651262 1
0.930044434323563 1
0.732672556047448 1
0.908409417891169 1
0.695497201734087 1
1.52887868657279 1
1.02981498281128 1
0.993904580851837 1
2.3195078781238 0
0.982895889698142 1
1.35392857515076 1
0.42519305702827 1
1.26561380326412 1
1.18593930970685 1
0.394238970089936 0
0.630534023491975 1
0.839790819361674 1
1.29695985833581 1
0.126945070011903 0
0.827081477467437 1
0.558415530330258 1
1.68933953704255 1
1.18697403374499 1
0.476577199730613 1
1.10581102995032 1
0.380466487805576 1
0.767611633950332 1
0.373431368415941 1
1.0701131940877 1
1.01304050786943 1
1.1053229281745 1
1.14254128336962 1
0.993116259999826 1
1.92542159137316 1
0.986125097129403 1
0.836223469336784 1
0.93754145670213 1
0.655872147571729 1
-0.00781277147544515 0
1.83820631229752 1
1.01620558410033 1
-0.0575708620664947 0
1.87190813921167 1
-0.0315124499883172 0
0.774354507935473 1
0.515434309815808 1
0.948876170386343 1
0.445197497893494 1
0.597253855678989 1
0.838018453063944 1
1.40232186516534 1
-0.135056052354436 0
1.39589239628814 1
1.09908194542682 1
2.02159920810122 1
0.0584754861505851 1
-0.412941659130679 0
0.941023696800696 1
1.69020589932216 1
0.517510469576947 1
1.81566144432218 0
1.41220914487869 1
-0.110595775111768 1
0.486754437430677 1
0.161570783276375 1
1.08204104773648 1
1.28586554693189 1
0.768358790566151 1
1.49735264776534 1
0.901916201462257 1
2.15047379074799 1
1.4608819729343 1
0.555520626589208 1
1.44675741266265 1
0.789391253630825 1
0.967912867031917 1
0.933555432137097 1
1.09448010127756 1
0.179404549342589 1
0.754975586730816 1
0.963747316423543 1
1.01405529795385 1
0.468569018478462 1
0.63843818093136 1
0.993882113164703 1
1.9841619241025 0
0.284991593718699 1
1.587774701321 1
0.766060231573344 1
0.634241595934929 1
0.884276668931064 1
0.761214813803949 1
1.79954893839594 1
1.06383175020437 1
0.766113344862274 1
0.459987351097133 1
0.0328756616810976 0
1.19695209771439 1
1.2801552486327 1
2.06954554540671 0
0.907410985920241 1
1.8845485539084 1
0.889624839868496 1
1.33329567117863 1
0.42466305058469 1
0.782778932486028 1
1.1124015116068 1
1.17979123345788 1
1.44435597487829 1
0.187607347967122 1
0.43423991154974 1
1.21703024222855 1
2.18655143354972 0
0.476740178990608 1
1.07378813695718 1
0.617436855254773 1
2.00662691033525 1
-0.294920542918848 0
1.61718958922183 0
1.16843851880983 1
1.16206193984186 1
1.79455291874795 1
1.29993694651459 1
0.296912716846118 1
0.641691415809895 1
1.72817063141014 1
1.44494505309424 1
1.42259237301202 1
0.374300816541736 1
1.74999394131416 1
0.722884619051022 1
0.837821928416003 1
1.41097139431785 1
1.0231890626086 1
0.642244241558245 1
2.07734108735634 0
0.668641215622449 1
0.834502910892496 1
1.6914019532954 0
1.18542899986889 1
1.5119620767868 1
0.366046543085603 1
1.52323514665258 1
0.65469441250619 1
1.12436846231678 1
0.583213883909544 1
1.78757807909848 1
0.778724348730713 1
1.8217010810924 1
0.371150942571106 1
1.13037525694042 1
1.89077493927478 1
0.890212426609379 1
0.626834390597774 1
1.90013508193425 0
1.64573471171924 1
1.66511932259551 1
0.648047228548613 1
1.05328354657005 1
2.27625865098953 0
0.569887099658323 1
2.3034340430889 0
0.469035965608641 1
1.34061940723437 1
0.653462609377328 1
0.333460831812371 1
0.776384410952492 1
0.847471965278477 1
1.93211010844942 0
0.444310020494956 1
1.15049377811298 1
1.3384765127564 1
0.459568506615062 1
1.83245059035493 1
1.39250464606756 1
0.902929568246303 1
1.39846234514019 1
1.59010322718488 1
1.02375237563253 1
1.51658090369975 1
0.643137529695684 1
1.08167854195105 1
1.12812554383247 1
0.222279442479861 1
1.23389411653297 1
1.87127859697818 0
0.517592841891222 1
1.65734631556342 1
1.90611082730715 0
1.89382630529703 1
1.56534961648313 1
1.29346357376663 1
1.62807290690885 1
1.28052759597967 1
-0.203724430006696 0
0.570747054817094 1
1.00064930385459 1
0.831152999522323 1
1.15942996452755 1
0.392499109160018 1
1.60893270595098 1
0.799390948582431 1
0.614019913419604 1
1.08760653728239 1
0.947491699519203 1
1.55825971607445 1
1.21007559494092 1
1.3163942546641 1
-0.365939387522582 0
0.368594827487876 1
1.27608387944271 1
0.252458201829899 0
1.36284668015668 1
1.26252512524071 1
0.557194568561735 1
1.33803370447615 1
1.91230097637037 1
1.34255163239735 1
0.825156510524653 1
1.6724439992301 1
1.34478127957013 1
0.527419463427604 1
1.79735354380376 1
1.72663665295064 1
0.756013777372579 1
0.86829116007402 1
1.50582923986621 1
1.3236921932627 1
1.26771393125418 1
0.721590773384781 1
1.17257383975245 1
-0.037123217649824 0
0.641933000584237 1
0.950209241970776 1
0.567031664076159 1
0.457898470580107 1
1.09573402244281 1
1.48480159264595 1
0.457407537933379 1
1.07237363253946 1
0.422505224496462 1
0.804939494424927 1
1.02689183978168 1
1.26312657056389 1
1.3538406999498 1
1.23910730944433 1
0.842572638348251 1
0.703449796779676 1
1.98016962401166 0
1.12341105749611 1
0.599736349094504 1
0.329812120201777 1
1.11583569773887 1
0.39648221946101 1
1.13199172507824 1
1.05510147412386 1
2.17564034203552 0
1.01558689288875 1
1.24133045358262 1
0.950297589395209 1
0.0932199277581598 1
1.00131189666068 1
1.23814884588367 1
0.629381333630011 1
1.0154637037846 1
1.01103453568021 1
1.48186086442081 1
1.51456691446096 1
-0.240657241476995 1
1.00720338002681 1
-0.064571007365673 0
1.31668974028008 1
0.575594222858392 1
0.484732117975936 1
1.4259049859085 1
1.19722259693159 1
1.21200727257972 1
2.20926506825532 0
0.976503411944062 1
1.16138711280581 1
0.909415124075155 1
0.302955344628438 1
1.14941315740184 1
1.20759537567773 1
0.292474989265229 1
0.971492073295222 1
0.150486082140107 0
1.23234055178256 1
0.223584967793156 1
0.239802002897541 1
1.5753359323478 1
0.684325671494588 1
1.03729354685056 1
0.955407434061413 1
0.929208727780473 1
1.78304172261152 0
1.28002238231818 1
1.91065232742405 1
0.568402597670909 1
0.587794358845289 1
0.872483946279204 1
1.70579754011085 1
2.18044761043264 0
2.02336064333039 0
0.232503882478075 1
1.32487543477601 1
0.203039129750637 0
0.965454296670257 1
0.975675436223488 1
0.525148412281917 1
1.40979868999644 1
0.797293304023029 1
0.628895027459681 1
0.935893729656891 1
0.14434319121903 1
1.15087174125694 1
0.381387778061532 1
0.649921775103189 1
1.62267384974217 0
0.444887837081785 1
1.0208649282111 1
1.39589486908854 1
1.11995658481771 1
0.560696541341511 1
0.555949593968116 1
0.517109491391013 1
0.279059937731706 1
2.06358064466635 0
0.0207330607100394 1
0.875027261357452 1
0.660144535926784 1
0.967280382382345 1
-0.296031732625152 0
1.19204653379655 1
1.63881563663921 1
1.34577234257135 1
0.94850701425634 1
1.85932280822739 1
0.443072817720401 1
1.31036671357782 1
2.15042475286732 0
0.338561775885522 1
1.63620173032462 1
1.61797283462022 1
0.717497096287575 1
0.304571260686664 1
-0.185789631434603 1
1.48866809155697 1
1.0876652131443 1
0.809132392261082 1
1.26902702302799 1
0.941338086776895 1
1.25318080553634 1
0.0833359548414838 1
0.806540424115815 1
0.918029362861044 1
1.74119523648802 1
0.908097006796242 1
1.17699988516375 1
1.80552070599364 1
-0.201107735157389 0
1.69022200290987 1
1.48790552903068 1
0.062747064516191 1
1.91160077307643 1
0.514066280853294 1
-0.0566936455595904 0
0.828017208058282 1
1.98150641290119 1
1.54511470951596 1
0.390849929566483 1
1.14189740005288 1
1.65510539678722 1
0.833588366937014 1
1.0877010371776 1
0.801212742518576 1
0.645096778127041 1
1.53616711977407 1
0.862378088541998 1
0.963802656879887 1
-0.029815173697202 1
1.01198358769969 1
1.2416945772045 1
1.55015371174051 1
1.00532115699543 1
0.573131909616188 1
1.04059547230723 1
1.04654041109013 1
0.91470106109142 1
-0.289499929638478 0
1.51323852399836 1
1.00381676627348 1
0.8731974923541 1
1.95788442398786 0
1.16325589808708 1
0.947049951278737 1
1.2625350023085 1
1.08219133049041 1
0.510293531935375 1
1.97966851402034 1
1.58537211155166 1
2.07500858508398 1
1.47364282721563 1
0.915457715440468 1
2.14535072461808 0
0.265185954145393 1
0.899543304872124 1
0.773374229921103 1
0.827694355551049 1
1.94851125639744 1
2.31111689638905 0
0.791874824757984 1
1.0554087703538 1
1.11493482893118 1
1.00039775851184 1
0.66968316289798 1
1.52219473819809 1
1.06121943747219 1
0.870119818099077 1
2.03859418151723 1
0.969606331847923 1
0.363330684587953 1
0.780075076149698 1
1.55989832540932 1
1.53141201561846 1
0.844922323501462 1
1.06359253520061 1
0.492487791604167 1
0.187222574185627 1
-0.141470760794022 1
1.18643418340272 1
0.260531875876098 1
1.16054908105329 1
0.76636005045071 1
0.398298116306625 1
0.0374951985706167 1
1.0453456111069 1
0.808119453463778 1
0.519482035889292 1
0.992251249096366 1
0.995966855987175 1
1.16115435073772 1
-0.201081290277035 1
1.01441482788657 1
1.27400759363472 1
0.143275411860544 1
1.79352780244834 1
1.51132336047728 1
1.09771371253901 1
1.20041801897749 1
-0.011804677878571 1
2.03302947963392 0
0.906326129172915 1
1.18171332525546 1
1.56419167395313 1
1.35467772406491 1
1.43843675914269 1
0.138183568060243 0
0.637496525161907 1
-0.284673778462189 0
1.50654714299521 1
1.15023474284232 1
1.22333646459321 1
0.802302133745829 1
0.966961121735578 1
0.725462400586097 1
1.72758493031914 1
1.20424047967988 1
0.782170712125678 1
0.921315550823128 1
-0.356689312610864 0
1.02212255843417 1
1.64192628820305 1
0.424703487601041 1
0.114250042790762 1
0.279450726687085 1
0.405452087768708 0
0.897532941215487 1
0.225359818480644 0
1.75312621216833 1
1.12019065755581 1
1.72052719953083 1
0.928509276287477 1
0.898741415135756 1
0.385182132792843 1
2.2953729174394 0
0.439468088072464 1
1.33030443902822 1
1.38822369488039 1
0.809734619615402 1
1.17924788682853 1
1.53007781340553 1
1.92269805199728 1
1.61874335728032 1
1.11037673460376 1
0.952429358724705 1
-0.32642244128361 1
1.24408109988158 1
2.05474948494127 0
0.898616401371288 1
0.930542466010243 1
0.185951151417303 0
2.15050091980326 0
0.865414907438206 1
0.98248303923827 1
1.51925806570271 1
0.344063203220297 1
0.465290562092769 1
2.27014473677881 1
1.30799300305328 1
0.325505335454498 1
1.33281385513758 1
2.21328097253684 0
1.19891027259568 1
1.53027091826957 1
1.05654112257654 1
0.989805063958771 1
1.61964279513428 1
1.65297102679177 1
1.39134192356709 1
0.823514606791247 1
1.24690946380121 1
1.57389244106013 1
0.842340381176116 1
0.758810735395568 1
0.979944759411515 1
0.697227769201913 1
1.28119904728956 1
0.961538686461579 1
0.894040264603172 1
0.773705466513311 1
0.572976120355076 1
1.98321636029233 1
0.65257649441355 1
0.734304145257354 1
1.15813865308572 1
1.00670579108455 1
1.04020855721275 1
1.24955129316103 1
1.69092500398872 0
0.516026928521302 1
1.53315671941823 1
0.257267693015508 1
0.876914808945474 1
0.223499580216391 0
1.3438091009666 1
1.59306162711166 1
0.498042581212612 1
1.26085055115793 1
0.319715355373597 1
1.10713179034711 1
0.72839068609547 1
1.80293247438829 1
0.890771610234218 1
0.992402485047395 1
0.774725686758469 1
0.896625788463717 1
1.68737087912154 1
0.597713059831412 1
0.907698179226896 1
0.864637380695311 1
1.83112245072646 1
1.87400011494751 1
1.424115983926 1
0.535152492904975 1
0.96930735254644 1
1.4174635015071 1
1.08512052694159 1
0.933812186856923 1
0.83884768122188 1
0.616809854942016 1
1.42769637262491 1
1.72290251773966 1
0.87088455784819 1
1.17572129387615 1
0.926239513836969 1
1.36400199657695 1
1.71968097579254 1
0.991778201300396 1
0.608706322821107 1
0.305431470550054 1
0.978339773772838 1
1.23990324527806 1
1.10004749357548 1
1.14407460278643 1
0.322174424105017 1
0.718939807423324 1
0.594489236132745 1
-0.271311498291157 0
1.15701375547096 1
0.865709663295723 1
0.824927498151633 1
0.739057328993769 1
1.14001611171944 1
0.369417906183909 1
-0.35245534677425 1
0.659074627627401 1
1.6865923553732 1
1.47016825903358 1
1.29912044696102 1
2.01557854708442 0
2.05976588880841 1
0.794364777383626 1
1.42657226318568 1
1.53886685772461 1
1.48201248028628 1
0.264233741833274 1
1.19251396973443 1
0.912415563816353 1
0.551148940570806 1
0.655944042348201 1
0.683493240594786 1
1.56364688778889 1
0.824602850309631 1
1.46903055091212 1
1.09126529662877 1
1.1953185153246 1
1.27248577538571 1
0.797456376716996 1
1.88336906981262 1
0.345937292181544 1
1.76659960992595 1
1.15902645408535 1
1.27300017842757 1
0.191767838903688 1
-0.649983775812643 0
0.546756581769293 1
0.451673291645049 1
1.33057504112656 1
1.33575545334557 1
0.877196259303444 1
0.430843936509286 1
0.451381981829271 1
1.00543711003648 1
1.23021173268843 1
1.14069819737888 1
0.286246884038714 0
2.25118423263201 1
1.68333451471153 1
1.13976332346012 1
0.317256447512286 1
0.469069400667482 1
0.877660600369095 1
1.09980955687773 1
0.537286169679159 1
1.19073359535195 1
1.12591324865691 1
0.122212266269608 1
0.378337867233756 1
0.850303577385379 1
0.950297327211146 1
1.15936445391785 1
1.3990424886033 1
1.08145864046527 1
1.1073515270559 1
1.03718281475138 1
0.214869217485396 1
0.84123407216692 1
0.559058132301333 1
-0.345957047071603 0
1.85664416869095 1
0.669871478392332 1
0.329574763373299 1
1.01749019514375 1
0.466308860668861 1
0.978888364150091 1
1.2497995439974 1
1.74693894819036 1
1.29063322548606 1
1.27605636185189 1
1.39190950556687 1
1.46688897455859 1
1.24740423631802 1
0.790174690024984 1
-0.565329593030368 0
1.0368582521816 1
0.710117307089076 1
1.63286296598914 1
2.59491860627733 0
1.40111843735989 1
1.34912801355196 1
1.80846973153881 1
1.01622706871632 1
0.746830159301146 1
0.737415150648209 1
1.65088643151923 1
0.48257219473791 1
0.965430394269642 1
1.00413085766595 1
0.210161662727025 1
1.31727836547316 1
0.930020656866183 1
1.03567595017677 1
1.09454532361185 1
1.44613571155364 1
0.896277002451351 1
1.43982087885768 1
0.953753600651263 1
0.483209264732795 1
1.28332970148237 1
0.674183355723784 1
1.15106476975316 1
1.25994595854993 1
0.437408000764627 1
0.90751672800298 1
0.131035153917179 0
0.511068726907283 1
0.745675948105632 1
2.24338409485181 0
0.734171486311549 1
0.498962250186477 1
1.79261443672348 1
0.58500815326822 1
1.15982250239745 1
0.587915037721634 1
2.04733963805274 0
0.942916018914084 1
2.09852613803715 1
1.48491079352556 1
0.917120422120755 1
1.39690923830532 1
1.04452893621585 1
0.527058728344 1
1.60171558727286 0
-0.0707024836187949 0
1.02596191895778 1
0.987660735197881 1
0.0669091568833116 0
0.555954485300233 1
1.24211147279749 1
1.31663105157403 1
0.913649115373061 1
0.862533458753942 1
0.29865724153528 1
-0.0866197112775474 0
2.33740300588624 0
0.743581680538667 1
1.5350576241587 1
1.53507173168347 1
1.75957952716554 0
1.91978330092559 1
1.27379648543973 1
1.49957046800623 1
1.36569269676977 1
1.0187734388048 1
1.53676282136971 1
1.98318560299184 0
0.621837903136369 1
1.07495611158123 1
0.203344170125814 1
1.55836259851802 1
0.741934896281737 1
0.895734367116582 1
0.573750267567425 1
0.163170634710807 1
1.43319556077128 1
0.495514211188725 1
0.721070505566054 1
0.855673273671951 1
1.69125686772331 0
1.91010210314507 1
0.987713818159446 1
0.437851354186592 1
0.314251387134912 1
0.00508134843169233 1
1.57746377590966 1
0.516029307611919 1
0.14627587551419 1
1.40069439217306 1
1.86161826912622 1
1.85334764836903 1
2.10167284635389 1
1.32343200736454 1
0.577330567607978 1
2.12144995970781 0
0.421773960737351 1
2.23910629479414 1
1.79888228602057 1
0.909451361939861 1
1.10202587083296 1
0.76515164730553 1
2.53369880067265 0
1.36219639604097 1
1.81479039662962 0
0.943236005210849 1
1.1259298190128 1
1.32590668254595 1
1.19090707886092 1
0.842939880157096 1
1.65913712108817 1
1.00919806799015 1
1.46948251242776 1
0.531755991474243 1
2.09672280448386 0
0.811459104332713 1
1.21698118707855 1
2.1158692517684 0
0.846210872859415 1
1.07365996750666 1
-0.0194306711056514 1
1.11171974924488 1
0.813812143736011 1
0.0130005227073383 0
0.159827927033752 0
1.24940116578256 1
0.908626175116888 1
0.368115299631708 1
1.16411357486437 1
1.03604071432975 1
0.732739763375449 1
1.15896214949297 1
-0.0806348473348267 1
1.16530364195558 1
1.23618193707343 1
0.630468732918174 1
0.329473512460054 1
1.51754314339671 1
0.890438008530172 1
0.436192762277354 1
1.36193057213185 1
0.697994738624665 1
0.481379141842432 1
0.434730512122847 1
1.31145779767566 1
1.05091212930604 1
0.704707189351218 1
1.0707465878843 1
0.7094583453953 1
1.33991930890655 1
1.77708289552462 0
1.10872479357087 1
0.919177745271044 1
0.473362009392787 1
1.28137327185635 1
0.922398121292031 1
0.75445121840275 1
1.3272057455065 1
0.549125689142406 1
0.670716277294696 1
1.16845482124112 1
2.03446662340052 1
1.70526612104313 1
0.971674632595461 1
1.49058339177928 1
-0.535537191708294 0
0.375876275673477 1
0.247115903056433 1
1.22942013161771 1
1.3179911495723 1
1.56736388116983 1
1.87536714258125 0
0.650045771008956 1
1.30841279437822 1
1.33743268438319 1
-0.940843984078241 0
1.27630890343282 1
1.2426245478601 1
0.310933297444002 1
0.533942960352789 1
0.908771157700895 1
0.477794634289091 1
0.896259491665389 1
1.21765052546439 1
0.907141545016073 1
0.765212028262328 1
0.574700104604549 1
0.463910473479286 1
1.78551760003888 1
1.0864677961079 1
0.522053087935177 1
1.3304601572052 1
1.27070481273496 1
1.48786715975661 1
0.76794896350598 1
0.729869997561195 1
1.5887983849447 1
1.61383349270294 1
0.543347207353871 1
0.418592923095533 1
1.27019253072326 1
-0.079378430451112 1
1.23392547548597 1
1.49767508453134 1
0.620903287374994 1
1.88823809378688 0
0.825304715748572 1
1.58077395316493 1
1.89596741887843 0
0.653208601122756 1
0.851753521770013 1
0.249601591229276 1
1.52891898370998 1
1.28688195167235 1
0.823951603006717 1
0.782842564136384 1
1.3243340176036 1
1.33602820274665 1
0.706228364968233 1
1.17079218707931 1
0.448608932283064 0
0.487148261983228 1
1.97196411015837 0
0.837810363601613 1
1.32402411953187 1
1.12453984125253 1
0.700065699993527 1
1.17019407161704 1
0.339254457505904 1
1.20314692820929 1
1.04962922047453 1
0.546930473298516 1
0.844915852288693 1
0.740717303855232 1
0.826533927753442 1
-0.0249794362162412 0
0.943036406593013 1
1.26608762544285 1
0.974906663954491 1
1.5482446334022 1
1.1467570786944 1
0.852732445847935 1
1.00725408229395 1
0.653536635367124 1
1.67734052527392 1
0.470001763873322 1
1.27745693594758 1
1.21976423469054 1
1.06821368995116 1
1.00959560363271 1
1.69756718500148 1
0.266978783941778 1
1.39928998326925 1
1.54280235913997 1
0.833260718012103 1
1.41758948863908 1
1.05713478167214 1
0.81267755998916 1
0.293941737401663 1
1.51448528264126 1
1.22266742838686 1
0.51092888852696 1
1.39567153462893 1
1.5274130177508 1
0.643097769542036 1
0.277090669886451 1
0.588048683043161 1
0.575895494428575 1
0.700905943855557 1
0.207541909898307 1
0.339597950196384 1
0.992194708517335 1
0.577609296708697 1
0.863374529889693 1
0.101637007468032 0
0.672252307362627 1
1.85422978783571 1
1.23903750893625 1
1.28861224067729 1
1.25773502730544 1
1.80450569924962 1
0.872725062005641 1
1.86462133267795 1
0.0876316985219824 0
1.27656084045002 1
1.34842435502308 1
0.993964303937875 1
0.613643910540326 1
1.6358994286362 1
1.45130634849424 1
1.07656792067602 1
1.10959398640484 1
0.1846117201314 1
0.855502220747828 1
1.92003471414995 0
-0.307528832683997 0
0.903821880957749 1
1.30869064522016 1
1.29144930683882 1
0.966805450516025 1
0.228969711968146 1
1.39704427382785 1
0.169149852045756 1
1.2844782099301 1
0.705001867200304 1
0.217648896692288 1
0.59838178350469 1
1.15417401809122 1
2.03457924108976 1
0.95025468682005 1
1.16528698357094 1
1.19510723679166 1
1.80119303217413 1
1.33081653485666 1
0.545354162155984 1
0.282108446493797 1
1.66212789205459 1
-0.422669216355764 0
1.13670311821506 1
0.737932539519663 1
0.823191244866337 1
1.67012538914994 1
0.670343912877972 1
1.35598788384283 1
0.728526579722945 1
0.546417974379463 1
0.535697414953637 1
-0.268757012953784 0
0.924661973758709 1
0.975895244295004 1
0.550208012707706 1
1.22619799586978 1
1.61810205350576 1
0.919614664545151 1
0.466563603792345 1
0.838717793874857 1
1.82506324576231 1
1.92143674860528 1
1.45771377088382 1
1.95649138347695 0
0.809893570412158 1
1.1459069377077 1
1.72177114846714 1
1.07922732808645 1
1.08882335363164 1
1.06866260225086 1
1.06383095928028 1
0.379870321123566 1
0.449440251479946 1
-0.0687773550593045 0
1.15906465717648 1
0.696773982949829 1
1.14701293678851 1
0.633518073263881 1
0.324030462224517 1
0.942885182567699 1
1.34584582200081 1
0.938481423817579 1
1.43094105547293 1
1.24378734439565 1
0.590360119592387 1
0.650499462971041 1
1.40802830663728 1
0.424881907669549 1
0.792412146713344 1
1.39962283586521 1
-0.14590952262936 0
0.871807716828914 1
1.22745852719113 1
0.158658727031608 1
0.783974088964791 1
0.179510008110312 1
2.25632479761436 0
1.12538382039878 1
1.32999890194127 1
1.2482621533063 1
0.558235521632935 1
1.43259657555133 1
0.710840445329183 1
0.367557849572944 1
0.91375870483765 1
1.00677787484347 1
1.48476961546824 1
1.14808980078236 1
1.50377286380995 1
0.584604064594895 1
0.799690360468535 1
1.18921572508112 1
0.0116503523040987 1
0.645001431163185 1
1.16129259811937 1
1.44718389148858 1
1.12587383419571 1
1.18914476325966 1
0.47335195879971 1
1.09800635222978 1
-0.170988356063724 0
1.36561829288774 1
1.28278061399375 1
0.396019829348696 1
0.131684774446159 1
1.53004757644035 1
2.14880810916044 0
0.890969153137657 1
1.15623500168354 1
1.43599538105017 1
1.31957682578888 1
1.04752553104013 1
1.59178501904162 1
0.614191713936234 1
1.05205705197188 1
0.495172115014874 1
1.8791654551116 1
1.36045125003499 1
0.630207794802261 1
1.77575640388605 1
0.81830703066245 1
2.14710971343799 0
0.317410315111539 1
0.844405822222765 1
0.731795103029404 1
0.918338826518026 1
0.496319554590491 1
0.681446375166061 1
1.32935407130742 1
1.29466056687726 1
0.092540930229718 1
1.87960622052582 1
0.413716235706441 1
0.45337373172257 1
0.447183153122466 1
0.541829564383848 1
1.01091257191424 1
0.822439027800839 1
1.49223030303238 1
1.46082476847669 1
1.32832018864751 1
1.29780972476499 1
0.195745687347771 1
0.0431769198814175 0
1.41074103664436 1
1.12960454973908 1
0.723563137322253 1
1.07252987983841 1
0.269912340920616 1
0.47797192743492 0
1.98512139065431 1
0.612920640665738 1
2.17017409482759 1
0.0798008271847573 0
-0.0411765530271175 1
1.12111698697845 1
1.2573924431883 1
0.676476917134404 1
1.1946154534918 1
1.80796230264572 1
0.498858673893625 1
1.26485264702226 1
1.40838145358423 1
2.0854648647529 1
1.18128182295165 1
0.234076636506505 1
0.834858567801953 1
1.20361516719445 1
0.628148541593791 1
0.300653155215286 1
0.330834058588112 1
0.729078957017212 1
0.683373057322178 1
1.57547226048502 1
-0.0521369965478179 1
1.0570918839749 1
0.833657438072377 1
1.90520153271357 1
0.790388152223705 1
0.960747261756176 1
1.26626260161091 1
0.372115721988219 1
1.39540302752037 1
1.99422379293937 1
1.9741175976025 1
0.823408638564281 1
0.996881478960216 1
1.51228758840334 1
2.11881730130978 0
-0.127278452445695 0
0.985186346224271 1
0.827791078211527 1
1.00405977002171 1
1.57588240757417 1
1.2544164574946 1
1.27704801504963 1
2.39348716217384 1
1.22184029136262 1
1.15827734301365 1
0.397331435462176 0
2.23595730871653 1
1.28474612840587 1
1.92730437665601 1
0.252431680750173 1
1.40642870371614 1
1.39440813787418 1
0.55613802668018 1
0.518472799169508 1
0.854406610316488 1
1.09360935751943 1
0.965349077059908 1
0.34522213283813 1
0.781748193941729 1
0.539662184692657 1
0.0585529739334183 0
1.37372783475725 1
1.24975072518551 1
1.6134432874538 1
1.74511409614315 1
0.557931206568278 1
1.16692196292679 1
1.7107289919136 1
1.32761331890441 1
1.0588418214141 1
1.35303640820472 1
2.23851130673108 1
0.608843139853508 1
1.17108693175785 1
0.961877881310867 1
1.12878162649716 1
0.697737913566189 1
1.9243949484079 1
0.194786791108197 1
1.09386924871163 1
1.67736965077726 1
1.76133901632894 0
1.41831206280542 1
0.869909699894463 1
0.599053743131078 1
0.319650723543422 1
0.995452675009607 1
0.202346256412451 1
1.13479986712495 1
0.901841050400726 1
0.547098689464506 1
1.22086588487709 1
1.71459719158065 0
1.00400984647438 1
1.82803500402479 1
0.466089311903826 1
1.20717310621416 1
0.604495081962108 1
0.441874915871222 1
1.31725072663263 1
1.56750958164976 1
1.83198582022596 1
1.40178389581659 1
1.60818439907234 1
0.868438785576372 1
0.551279160140831 1
0.156077918201868 1
0.776564293938714 1
0.957081925760056 1
0.454443762608137 1
0.598614631439672 1
2.24512652453703 0
2.5892226024305 0
0.654551377260155 1
0.811026114964889 1
0.459783187444128 1
2.06547133485651 0
0.984328847032608 1
0.763442628132895 1
1.20737370876781 1
2.2512868835929 0
0.444125777733586 1
0.843778534138725 1
0.826336125637559 1
1.10324874628844 1
1.42521765930099 1
1.94521615368131 1
1.66247126072254 1
0.4197699098586 1
1.54346531572123 1
1.55159689257594 1
0.568327747712728 1
0.711192954920259 1
0.884166514353338 1
0.619718097294291 1
1.21738701954596 1
0.0717295224063676 1
1.38762036197952 1
0.728771559164403 1
0.238214957976242 1
1.23282717283161 1
0.0679553243296778 1
1.96983661470745 1
0.881615552149776 1
1.28189022635745 1
2.0548652786265 1
0.240036912819397 1
0.853106102694701 1
1.64459639640183 1
1.33787897319248 1
0.443278284984155 1
1.42034922364542 1
1.6853389524172 1
2.09675546864956 0
0.429119588554222 1
0.445721672182408 1
0.885578958602745 1
-0.281450168853548 0
0.170605249993695 1
1.61883791087016 1
0.644731419756565 1
0.611204638830685 1
1.19436147850559 1
0.890286191193134 1
2.12419417356285 0
1.09889588467129 1
1.09946007202355 1
2.26322724967964 1
1.05224412597408 1
1.75589371448559 1
1.6917823675348 1
0.13382150981509 1
1.8102269101491 0
2.47517500693665 1
1.38958568668655 1
1.37570063977701 1
1.00214096399641 1
0.674741315632844 1
-0.194872549918719 1
-0.164805882572724 1
0.0250304562043148 1
1.42424988926979 1
0.313292666309479 1
1.63841948409464 1
1.57629769536642 1
1.38940155282789 1
0.843436292167454 1
0.741382997582976 1
1.17697043446665 1
1.13258100348372 1
0.724832289829276 1
1.78673984189753 1
1.72397436038724 1
0.521645185571498 1
0.926365122549218 1
1.03761391484182 1
0.273201435171693 1
0.944612500353608 1
2.07517207807366 0
0.913297457751455 1
1.05565269010326 1
1.38898256952375 1
1.45206585455597 1
1.30813817701749 1
1.34174820968392 1
0.694026058482051 1
1.35500844972346 1
1.11482424772758 1
0.0560050294174418 1
1.0558812927739 1
1.30851021159517 1
1.25618131726327 1
1.55717932413379 1
0.581490514108271 1
0.306301190153633 1
0.448521546769047 1
0.92094775124177 1
1.52982178878189 1
-0.0722413467013981 0
1.0767845683256 1
0.19228390818088 1
1.40481833874109 1
1.41020229495315 1
2.53159089352335 1
0.62848317918507 1
0.728981895837822 1
1.33165306340372 1
1.08429760417456 1
0.871296827994592 1
0.606050930295841 1
0.633262382538978 1
1.12916660631021 1
1.26855971853092 1
1.84589081033896 0
1.22302254187763 1
1.52886691580437 1
1.46926320712777 1
0.839578673299891 1
0.87745836186384 1
0.389541932951488 1
1.02276717805102 1
0.414296653387893 1
0.873842284754602 1
1.61203312185671 1
0.956867986907168 1
0.884580418559122 1
0.194526795383319 0
1.4595259338561 1
0.628544183206587 1
0.870586673009755 1
0.958172087290859 1
0.986311911748523 1
1.87048283318291 0
1.57842109448434 1
1.85125544824796 1
0.604008504715001 1
0.316373369847554 1
1.18036378335921 1
0.84888920663731 1
0.267871732795913 1
1.26095520200014 1
1.83024421012516 1
1.02397749767179 1
0.64375662945566 1
0.322956439266229 1
2.21358545577455 0
0.83439556895039 1
1.19389538799477 1
-0.48666729944224 0
0.650781641236172 1
0.584784961189655 1
1.50593048972857 1
0.96758893498596 1
2.29810698000803 0
1.7734105563117 0
0.543272335546812 1
1.64152244969287 1
0.831901367828452 1
0.349553003730728 1
0.250408657133717 1
2.14814034995036 0
0.0238223785140954 0
1.04299710666059 1
0.244680604997178 1
1.33058893545672 1
1.5606240059374 1
0.811607808817796 1
0.115101447406331 1
0.0539684973892001 0
0.897276989131267 1
1.19492968589263 1
0.351523232916675 1
0.730215387241636 1
1.49634911528338 1
0.704877877512097 1
0.357045265291319 1
1.44730262367628 1
0.01093181921045 1
1.23761106291514 1
0.9665159076837 1
0.677297247346142 1
0.0356992952748664 0
1.47787724358375 1
1.27085824869914 1
-0.199976455962983 0
1.38619267701378 1
1.82448282807382 1
1.75683891057802 1
1.63350644785617 1
1.51097555793646 1
1.83413828854685 1
0.868990673684239 1
1.88657892803539 1
1.10143971129344 1
0.901127864447746 1
0.165801672830645 0
0.411117624379054 1
1.81918248281792 1
0.125151056462974 1
1.64331462686965 1
1.30744579487241 1
1.4869542885846 1
1.82680815554272 1
0.782674141192767 1
1.0316518810822 1
0.969586603452564 1
0.145901369311356 1
0.798347881231212 1
0.498810326886925 1
1.03338920571689 1
1.73074281816052 0
1.26361136604227 1
1.00941026482146 1
0.79795254898852 1
0.862365839126241 1
0.55459035026923 1
0.577440494081326 1
0.989505545474346 1
1.43184501906718 1
1.21715256306187 1
0.993255423150824 1
1.89931811751955 1
0.146710358755041 1
1.62145529004338 1
0.61317674540782 1
1.3525642395295 1
1.1294916280894 1
0.702440232569036 1
-0.142205830917058 1
1.03266327281816 1
1.31756379154632 1
0.596869449991186 1
0.767509041760317 1
1.23122367289551 1
0.657902005320211 1
0.613131691064771 1
2.03514025662152 0
0.941484724614635 1
0.597358522571352 1
0.895834620892541 1
1.739277737333 0
1.27304699500016 1
1.43590895204617 1
1.34728015035384 1
1.44715094837386 1
1.05984721736155 1
0.942731267684369 1
0.746087820756108 1
1.7160150413344 1
1.18732338994238 1
1.17439628461219 1
0.882823208340327 1
1.48203655468318 1
1.23293917039092 1
1.37780836861353 1
0.824774070404564 1
1.50964567697244 1
0.973095886677159 1
0.824565486663519 1
0.863043445195222 1
0.883424921502479 1
1.47559275780586 1
1.54023186127183 1
0.577066644694983 1
0.979094750684048 1
1.4688131930941 1
0.74151722962911 1
1.10284454181603 1
0.906662550431514 1
0.494022641255369 1
0.688639644348308 1
0.864968561239925 1
1.42056238326068 1
1.16369515505127 1
1.73136002546943 1
1.32301272974233 1
1.89438672306126 0
1.54090449042081 1
0.996324263277116 1
0.826040039599421 1
-0.180188383355042 0
0.283326440873904 1
1.25846692557702 1
1.42084950099008 1
0.615571545144726 1
1.06235119708708 1
0.688705406636574 1
1.39465346835463 1
1.112511720136 1
0.984406871581515 1
1.6971838890324 1
0.161438479512837 0
1.40318217882362 1
0.363572866635044 1
0.604227349500036 1
1.36270853265829 1
1.58912316914332 1
0.860144272818194 1
1.23083678333088 1
1.88239994955563 1
1.2253736027939 1
1.47323620968962 1
0.550792778309495 1
0.589581387827493 1
1.56556811521373 1
0.36404366787916 1
1.36996150226202 1
1.32810224768674 1
0.837386811778674 1
0.483776082223378 1
1.24991358561054 1
1.77506554771861 1
-0.125153906668586 1
0.813064338885449 1
0.504403320248499 1
0.656191476443326 1
2.99941331512426 0
1.11005085301219 1
0.541366383075585 1
1.05401406474881 1
0.346195029838449 1
0.802069849993513 1
0.223151541976679 0
0.806703191123913 1
1.40177836685758 1
0.315456725764078 1
0.263937251408448 1
1.19382677125746 1
1.02520492502658 1
0.289884486356254 1
1.08260422679896 1
0.310515986304913 1
0.65736607148705 1
0.844341294126495 1
1.15660672671016 1
0.934596432626889 1
1.40644569648566 1
1.74751731813761 1
1.16686740873381 1
1.65322629232565 1
0.329502485920121 1
1.15999833803211 1
0.747054281518373 1
0.972876694042403 1
1.76191169779137 1
1.21928534908216 1
0.497238591666226 1
0.764889580677667 1
1.05132155864589 1
1.33757204753531 1
-0.514452990390898 0
1.958434922264 1
0.914088096598963 1
1.08752120840574 1
0.986945710366061 1
1.27277383898337 1
0.672893367552919 1
1.77034308547944 0
1.20845018593161 1
1.23107973555734 1
0.86684634213938 1
1.04791327167303 1
0.534328253798557 1
1.80693888016219 1
0.592307834840508 1
-0.0362037830937856 1
1.55244806158376 1
0.759188806912815 1
0.585389086611891 1
0.428692362968878 1
1.42743583899032 1
2.35340010941127 0
1.53430245972279 1
-0.188066024746343 0
0.656864695336116 1
0.902583338328616 1
0.979512050704182 1
1.19770651979384 1
1.56880395170151 1
1.24259070364799 1
-0.282391085146461 1
0.955388355115986 1
1.07971223635844 1
1.89566886650634 0
1.29798839511954 1
1.46464819981366 1
1.2108386673591 1
1.02025072725115 1
0.988644952584935 1
-0.0030570496219645 0
1.00477849555272 1
0.560802812263295 1
0.344456930955315 1
0.91865484733444 1
0.305052744243176 1
0.884741791769912 1
0.699495642016319 1
0.0100410724678115 1
0.931495702300496 1
1.5818383583231 1
1.2434331437039 1
0.64928419051745 1
1.19719077246055 1
0.872076645889282 1
0.742173761426834 1
1.12472744139169 1
0.577309640080694 1
1.15656884661675 1
0.394935722648925 1
1.80652247990709 0
2.08135081986804 1
0.100887806966131 1
0.987640055869994 1
1.37547045442704 1
1.12645780617211 1
0.39471543185264 1
1.40979006444841 1
1.06050040819259 1
0.541804512162032 1
1.18412472989224 1
1.12289247330792 1
1.46570692318777 1
0.524922783758644 1
0.877913068791662 1
1.19125411811666 1
1.14511900444418 1
0.102986073717015 1
2.00102512710506 1
-0.392942027186936 1
0.163895264297306 1
1.57513761703879 1
0.908661885883731 1
1.13247981899948 1
0.36336203266781 1
1.04535740969812 1
1.45172378831334 1
1.78824680275004 1
1.48507427275924 1
1.17749799593956 1
0.339030856879408 1
1.35077658428654 1
1.65776178840882 1
1.28588417250027 1
1.50753089823614 1
2.67079488119331 1
-0.0604728215925276 0
0.335287523856087 1
1.16246040150614 1
0.944733053154714 1
0.267243345824764 1
0.901308205793291 1
0.0107842422511195 1
1.36208636343925 1
1.78814254339952 1
2.10554859381748 0
1.49903016772805 1
0.503900536222081 1
1.52042012431161 1
1.80117495405527 0
2.00474327726124 1
0.827681577335791 1
0.591860222535285 1
1.21339239116503 1
0.276062610517728 1
0.255700281007417 0
0.58265558636995 1
0.419448212534609 1
1.33177573319257 1
1.59399452967201 1
1.50082224196777 1
0.298255779390816 1
0.964746046477117 1
1.47374319916907 1
1.09283868695075 1
0.606078327006582 1
1.2215646515288 1
0.618317944688529 1
1.04868361861281 1
1.20606818916036 1
1.07462013730985 1
0.527956878920101 1
0.931038434333844 1
0.602118595614205 1
0.726302231074602 1
0.955069947193496 1
-0.0684271160099664 1
0.850350199349787 1
1.20461696430653 1
0.847792962595785 1
1.25965681831649 1
0.473838415600512 1
1.26545826482364 1
0.142251875851226 0
0.61194960240067 1
1.40853955609273 1
0.299380711570749 0
2.2876845823882 1
0.92673541525934 1
0.141137490428547 0
1.68503057406675 1
0.995891278538084 1
0.551057829715584 1
1.19242471024917 1
1.60614648186373 1
0.776726247758894 1
0.590717156218603 1
0.555728037955188 1
1.5785898575139 1
1.47839741156024 1
1.05485758213208 1
0.260767808455552 1
1.49379859241467 1
0.700008264656618 1
1.75860491180401 0
1.0818421260121 1
-0.153337525644958 0
0.779448596816628 1
1.20172699367372 1
1.061571527676 1
1.58455688404979 1
1.3036553536964 1
0.635621818229144 1
1.06448642816971 1
1.24845601162567 1
0.922959176325033 1
0.455598736238083 1
0.771766222699899 1
1.81578017934505 1
2.12024702754379 0
1.51661564823535 1
0.564307380294999 1
0.445794411889939 1
0.667107999934697 1
1.27553268701688 1
0.869235442317441 1
1.39838042778184 1
0.471579671945928 1
0.566616443437736 1
1.5456123440143 1
1.14347653274181 1
1.31862383153896 1
1.71433973047841 1
1.47621028202139 1
1.20167967280907 1
1.78259045903432 1
0.493427959052837 1
0.286015725571918 1
0.961441732305084 1
0.740021340966759 1
0.883387538039091 1
1.24316054999595 1
0.813751598086092 1
2.06437296029747 0
0.790381975407817 1
1.62538575326574 1
1.4827935683497 1
0.901183188167807 1
1.16727433439321 1
0.620794585251577 1
0.622673867114396 1
0.915528204115138 1
-0.243123397602545 1
1.58608513441386 1
0.541340594749592 1
0.485875767217556 1
1.63219915713709 1
1.3751424396946 1
0.0641368917588535 0
1.14396778952779 1
0.0772577059476084 1
0.882856816729358 1
-0.209799060382789 0
1.21184218521613 1
0.602920862206253 1
0.92702694069164 1
1.80515556343577 1
1.40215357026347 1
0.985400220622447 1
1.25162855334405 1
1.28845988545193 1
1.25305070572661 1
1.13589088058969 1
1.18845838279744 1
0.980205461456985 1
0.211856106034567 1
0.937166588439156 1
0.700143959096926 1
1.1678639134223 1
1.8959891387369 1
1.60919434957817 1
-0.574079634765226 0
-0.289173888062929 0
0.91761434738303 1
1.05134962077955 1
1.23277588131652 1
0.0799314448214847 1
0.899883464781699 1
0.281570224668276 1
1.334995039296 1
1.08619130779958 1
1.34107283530757 1
1.61603842155454 1
1.40882358200655 1
0.422248072166712 1
0.911589049128853 1
0.678270877069034 1
1.48838013905871 1
1.81008933986256 1
1.00239647180192 1
1.12708400842049 1
1.06592821163416 1
0.677672188764443 1
1.3744431560901 1
1.62377400923303 1
0.427894437994219 1
1.26601562539379 1
0.649859059305737 1
0.221864716882185 1
2.08220459206266 0
2.15322843504048 1
1.41438003812011 1
0.391322866031901 1
1.75944901677027 0
0.785700771182311 1
1.15304392130563 1
0.627767552658103 1
0.634065722569788 1
1.00347549974777 1
0.913533076252437 1
0.914626876679226 1
1.15124787484316 1
0.293867979466493 1
1.10791911142403 1
1.51662193471883 1
1.42638938998459 1
1.59826479266393 1
1.43128674161067 1
1.51456843780583 1
0.797135256885318 1
1.57050218436783 1
1.44977538678574 1
0.876191609403608 1
0.742183110363708 1
1.57093055143035 1
1.38031840807968 1
-0.147083516142483 1
0.939259965202643 1
1.46077404773173 1
0.679212356863828 1
0.463990338272584 1
0.222367211197042 1
1.49494818201374 1
0.343686821490224 1
1.10229923154876 1
1.11671385439684 1
0.148948561265003 1
0.425012447191079 1
0.973838792172407 1
1.43345229721637 1
0.856916993374635 1
1.55822325815366 1
0.0568496202842934 1
0.883043840982118 1
1.55319349237548 1
0.162662837549824 1
-0.260212508255813 0
1.74214731541773 1
1.57063373571867 1
2.2071033406034 1
0.755018846426497 1
1.40622886004543 1
2.49517917653092 0
1.1163664605377 1
1.39627186114674 1
0.313930233505579 1
1.62942274484717 1
1.24037010371266 1
1.54142165728282 1
0.532158481530498 1
1.4539330839588 1
1.80176398106873 1
0.937635810981676 1
1.32696685917502 1
0.12605397228494 1
1.62333922260716 1
0.0908760858433972 1
0.607321043471307 1
1.44961297419484 1
1.98383367743131 1
0.588794410397009 1
2.28221974317003 0
1.58402960009228 1
1.89816716998127 1
0.247324854500726 1
1.42851470403239 1
1.22191872755714 1
1.38305954596496 1
2.20247749616207 0
1.30197543028067 1
1.70106255609385 1
1.3926424730998 1
0.915129458991762 1
1.34384072827289 1
0.48152873144945 1
1.31811151419244 1
0.78171618537274 1
0.460354213375228 1
1.08898384678595 1
0.54261323113184 1
1.18739209641386 1
0.325893127982976 1
1.22271262580843 1
0.739627477356944 1
0.627176648494945 1
1.52669662666625 1
1.454555198142 1
-0.135967223034171 0
2.27928197162248 0
1.21242875484179 1
0.724435642508537 1
0.641000046788911 1
1.67733132779603 1
0.102126441578495 1
0.713639530479224 1
1.10512832752881 1
0.955469735657485 1
1.12120995330906 1
0.968739419964214 1
0.434887329228677 1
0.0297924113368995 0
1.58016660578801 1
0.989932632929509 1
0.443633313579002 1
0.616137921773367 1
0.821600702237016 1
1.15346736005858 1
0.776977167743298 1
1.71151995763646 1
0.036146107097757 1
0.595211796223611 1
0.189336477697065 1
1.16961979548065 1
1.52715579390485 1
2.46070872869121 0
1.60052520809458 1
1.19788449462979 1
1.31136320464136 1
1.24720325338093 1
0.613777727685401 1
1.29289496704726 1
1.87448977509769 1
2.02136009704312 0
0.987928103825702 1
0.0960262802138442 0
1.3258822517442 1
0.565560656241185 1
1.42075220842723 1
0.624884617056068 1
0.923176827939619 1
2.8187577316584 0
0.642846450413132 1
1.25057101058965 1
1.50427450228653 1
1.55447359900724 1
0.448946567626198 1
1.46209628773227 1
1.18371006621324 1
1.16585199849586 1
1.67212488019582 1
0.530496610871015 1
-0.663730109306074 0
1.52037450109954 1
0.752554304950109 1
1.81705657216489 1
1.89951628321587 1
0.275532694284613 1
1.61015153900725 1
0.864386355248754 1
1.86135875970133 0
1.91577528916024 0
1.79944523079992 1
0.214926476348784 1
0.710407206954857 1
1.7160743090936 1
0.956388847414082 1
0.265418407791291 1
0.89798116717815 1
1.42380011869038 1
1.44266973462676 1
1.25377472867804 1
-0.137796988016532 1
1.07610279986012 1
0.254776081149571 1
1.63495699707013 1
1.04272131677711 1
1.1506584940911 1
1.77392258111326 1
0.650079345394551 1
0.812980972312705 1
1.13250961104004 1
0.480367967378329 1
0.392193172285642 1
1.12821575221592 1
1.29909399738904 1
0.212679252051109 1
1.10896369551922 1
0.726395171670053 1
0.471714528738127 1
1.32743911189728 1
0.825016413163829 1
1.18144019265346 1
-0.366733276329071 0
0.00789275101892267 0
1.82100592393027 1
-0.203892073152043 0
1.7753757131122 1
0.359996504833556 1
0.692068096899745 1
0.377155244531502 1
0.278076584594689 1
1.10238881072941 1
0.117212871311839 1
0.600608673068224 1
1.51649963608382 1
0.635365759458456 1
0.622955775911158 1
0.590744015452389 1
0.297686821450033 1
1.15093231337176 1
0.0879039866978056 1
1.35296455024029 1
1.07591082950417 1
0.754150992139308 1
0.578628557364172 1
-0.354322413867718 0
0.681727121725905 1
1.19943255855727 1
1.66286429692632 1
0.716535964023493 1
1.10629744839871 1
0.548698401326634 1
1.66973036145557 1
0.60363722150221 1
0.0268559474427181 0
0.502519334484274 1
1.48803311525793 1
0.50667797920415 1
0.348816733973345 1
0.744088048361517 1
0.0262475057958274 1
0.927573479547912 1
1.25928327190862 1
0.165059574938489 1
0.793800602966575 1
1.0378975143183 1
1.55497597152439 1
1.76244467688174 1
1.84605632621487 0
1.46658543990008 1
0.961159384475074 1
0.736132616656427 1
1.0549639831053 1
1.43086219367824 1
1.83110244182015 1
0.994642971854311 1
1.3956195474313 1
-0.309059337878483 1
1.00569359384344 1
1.61902726972621 1
1.17389971924381 1
1.57214086583432 1
0.610417328196606 1
1.19902586669976 1
0.947350884595043 1
-0.134037798015536 0
1.09885080115673 1
1.65384366631043 1
0.871602502239119 1
-0.128526446183808 0
1.65813116806915 0
0.624924559458377 1
0.981266464576322 1
0.834498629672121 1
0.633226915919803 1
1.94635858334405 0
1.16066319969907 1
0.45775141477027 1
1.08219237760101 1
1.31748413181507 1
2.40239270620837 0
1.38185680062274 1
1.17474203463409 1
0.501630672624313 1
0.845599051997489 1
1.16977154705214 1
1.22754523246425 1
0.681587699328294 1
1.11791804627489 1
1.25408242633763 1
0.676271029874256 1
1.8213256762803 1
0.199197137948084 0
0.572144825057548 1
1.36039732414893 1
0.953528362599696 1
1.02568776856498 1
1.52182989570092 1
0.789250777473915 1
1.51921172835327 1
1.57780729353647 1
0.941310905677173 1
1.00380249373008 1
1.14901818679002 1
1.21733741314826 1
0.550838042803214 1
0.478915715743302 1
1.07777145025562 1
1.07390790347977 1
0.817585879987535 1
2.12630418348868 1
1.1805742974379 1
1.1191213420492 1
0.766271178400074 1
1.65199778103466 0
0.652409574575904 1
1.47987473336408 1
1.16457522975629 1
1.41688323925327 1
0.663675248178612 1
1.24731405064553 1
1.67004063829171 1
1.67511150182307 1
0.158793508523369 1
1.09085719538804 1
1.10068588448807 1
1.62236712169605 1
0.931678565023517 1
0.0909164486361709 1
0.600595725803021 1
1.0420090326661 1
2.63129792289107 0
1.16133668541212 1
-0.940216996331472 0
-0.0701369938743494 1
1.61384658694351 1
1.16896704160271 1
1.84180870508625 1
0.966572898291848 1
1.40427530588749 1
1.14555494171187 1
1.10454053850629 1
0.858413005140829 1
2.02722112942945 1
1.02467657895613 1
0.820544709820899 1
0.635626817343716 1
1.0466426348503 1
0.668181493436467 1
1.74660093406191 1
0.398349704222306 1
1.2558607899361 1
0.797683764008625 1
0.159946665120226 0
0.82344267981401 1
1.03717157453 1
0.466159379665542 1
-0.0945395665299665 1
0.68075619712099 1
1.55235428610995 1
1.12816170886966 1
1.33885586058863 1
1.07065755533793 1
2.49117424477926 0
1.20904793383394 1
0.687956493430284 1
0.698441723512494 1
0.676047227663031 1
0.3713486571509 1
0.561061692083374 1
0.549736060233125 1
0.695890776584819 1
0.722897582143296 1
1.90470835096157 0
1.06295459239088 1
0.938393250303959 1
1.23712219491663 1
0.841938780692032 1
0.338815157212427 0
0.835498836762275 1
-0.157869922771697 1
-0.00616478978684747 0
0.704131985992088 1
1.24560588909716 1
1.06487644762209 1
0.570864426565934 1
1.11917750371024 1
1.39385494704321 1
0.491986035753402 1
-0.0369131600973377 0
0.93007643818115 1
0.978173087834483 1
1.35636688557147 1
0.908066420750563 1
0.622483218612732 1
0.766611672123172 1
0.528794646986979 1
1.05116259887457 1
0.0859764076545075 0
0.536312236502291 1
1.1132390390687 1
1.12192370671339 1
-0.0974371615623198 1
1.24983692573086 1
0.827485028733002 1
0.304227194674848 1
1.03344431860469 1
1.11699206915269 1
1.13937159976372 1
1.45229120857141 1
0.0950935989161219 1
1.28836361999292 1
0.469240169148569 1
1.00734564590906 1
1.20609862597659 1
2.43118162066322 1
0.890505495433359 1
0.541340869575309 1
-0.242293493034775 1
0.967242414967849 1
0.0325929800069389 0
0.044064076388836 1
1.21059935256149 1
0.910373495135136 1
0.598962869180155 1
0.808630656971843 1
0.166837250063099 1
1.01152512027929 1
0.457273673892692 1
1.87039698439576 0
0.128222035350268 1
0.550850156998881 1
0.73481309369997 1
0.740899572296307 1
1.35193576688338 1
0.369693139090775 1
0.937231216343422 1
1.81227255657305 1
1.20277272526412 1
1.6193612422007 1
1.35498912826083 1
0.628063989648842 1
1.72165085494135 1
0.308113873466905 1
-0.499633476433237 1
0.903013476643879 1
0.801960912559199 1
2.329601332621 1
0.715077942374789 1
0.434979992851586 1
0.808730428026197 1
-0.29619077392179 0
1.35538789676241 1
-0.155942932107526 0
0.761735838455043 1
0.596077886167704 1
0.777042068300728 1
0.658045373999715 1
2.0920644869592 0
0.526372639126239 1
1.59198377946804 1
0.858639261977882 1
0.689308792759207 1
1.16760730784619 1
1.5899897221997 1
0.8830057772073 1
0.99524178272504 1
0.991906922825241 1
1.38449874523824 1
1.27984244424747 1
0.232387823914499 1
1.62131583306206 1
1.31488855975149 1
0.892424439823572 1
0.518557795687164 1
1.4167187268665 1
0.0178206919114103 1
0.317355072468582 1
1.36523908403463 1
1.1017152398934 1
0.263771675588517 1
0.882053117504071 1
0.781380646808651 1
1.16400642217897 1
-0.0943236991517607 0
1.61387655314896 1
0.41048529792035 1
0.707391430112744 1
0.547860342782012 1
1.650128451211 1
1.43203424194828 1
1.43829576252226 1
1.06405171764216 1
1.27818539413709 1
0.799345539330668 1
0.49160342445167 1
0.000564157054295383 0
0.82112504440104 1
0.763742575858908 1
2.10027757218213 0
0.863360155244342 1
0.605122722175926 1
0.927941051723733 1
0.429916724759785 1
0.149391824570437 0
1.29251047822695 1
0.987369194495929 1
0.544546140288784 1
0.416107292483746 1
0.739445381802883 1
0.694754612898761 1
0.770385801187517 1
1.7830969664226 1
0.491676892620567 1
0.491874939335482 1
1.17453587406972 1
2.17987476272073 0
2.22263334939081 0
1.76452219005045 1
1.06425376851505 1
1.06139123585815 1
1.52937682177925 1
0.969473262152015 1
1.52402279720853 1
1.9653432105534 0
1.84156825643928 1
0.908128755252808 1
0.107226815069454 1
1.99280020488192 0
1.35653983729462 1
1.20045314698425 1
0.854238809548321 1
2.00488335596717 1
1.33250703453452 1
1.52495182496668 1
1.14928962362209 1
1.24017080046583 1
1.13673372347835 1
1.44170626054265 1
-0.201967736760371 1
1.55063547997208 1
0.973462072018395 1
0.921012078140412 1
0.440755943891991 1
0.267162913059047 1
1.5403853340615 1
1.36816609019977 1
1.19145715757652 1
1.56320813336484 1
1.79183994497395 0
1.35147079230861 1
1.42858591067128 1
1.60932647745236 1
1.39392135732261 1
0.261252597319476 1
1.28929066388674 1
1.77510647735654 1
1.5717468219106 1
0.0747191849270828 1
1.84183750970727 1
0.707820115256473 1
1.21882114252245 1
1.93356319197343 0
0.272908186036991 1
1.08572530553431 1
0.816843876927804 1
1.7260880058772 1
1.28598829378952 1
0.842539845526701 1
0.653347919715933 1
1.01978735328539 1
1.47197041931102 1
1.47950616078609 1
0.987554196289159 1
1.2413473259395 1
0.726043804544299 1
1.16847648431563 1
1.22820966790717 1
1.10943957363362 1
0.642792084394018 1
0.381186443216122 1
1.79252303559641 0
0.882115809945594 1
0.72784088498035 1
1.55265911604011 1
0.691204235577652 1
1.24403591681716 1
1.48799450233075 1
1.58859581232154 1
1.68929500113204 1
1.3229537441889 1
1.15728955074321 1
1.40142361055038 1
1.04879549378354 1
1.03931360004186 1
0.600326177214582 1
1.21968436185037 1
0.716803133340287 1
1.35217337497868 1
1.17563873579244 1
0.690561474970592 1
1.02083172667934 1
0.977195436710319 1
1.57859890064565 1
0.852958875841029 1
1.05838619508521 1
1.16569232776099 1
0.33398896930668 1
0.176691168631065 0
1.08720628165921 1
0.79321296837675 1
1.7266155430287 0
0.764636381929116 1
1.76392003723457 1
1.56400374320132 1
1.8507611918836 1
1.17763965224154 1
1.62536175810841 1
0.430565806959839 1
1.16013686438358 1
0.916867035878732 1
1.24707689117737 1
0.314569365312142 0
0.863259846067126 1
0.251053305052226 1
1.17874551229536 1
0.418501324040967 1
0.606347079752897 1
0.204040687138212 0
1.23571814447895 1
-0.264126583985299 0
0.34785181428431 1
0.417891673693236 1
0.925382931020119 1
0.441510200018043 1
0.454770580717151 1
1.34381738340063 1
2.11087276232884 1
1.2420494921978 1
1.02658799955443 1
0.579537114155784 1
1.06856870130226 1
0.521611524336374 1
0.381327631625309 1
0.954133941105825 1
1.20893405144098 1
1.59432960856591 1
1.62859428223839 1
0.111347410727655 0
0.213601151737163 1
1.69636729830061 1
1.0439896544789 1
1.09226955333361 1
1.01115827061759 1
1.10621418324436 1
0.309355975163388 1
2.01984394193673 1
0.668275026436379 1
0.570730560615149 1
-0.441403258840144 0
0.736933833780637 1
1.35184994315914 1
0.713105593426035 1
0.613593176194833 1
1.38032079006807 1
0.455058527234392 1
0.531717025570515 1
0.465507201347865 1
1.06807548300799 1
0.627343943401691 1
1.2879316893424 1
0.771433952499849 1
0.719126974800209 1
0.0896589769889857 0
0.149799043416793 1
0.406786807966841 1
1.79605324955342 0
1.74269320487995 1
0.669141273479585 1
1.28543217550053 1
0.788710796560777 1
1.10355377534918 1
1.10523676902377 1
1.69063581545727 1
1.80702580511243 0
0.502171056233229 0
0.742322135881196 1
0.685002538279781 1
1.52096075172285 1
2.24037906285309 0
0.520538747673683 1
-0.0773614266419616 0
1.21740459895798 1
0.860495149272888 1
0.931305728586548 1
1.33522626810911 1
-0.538359029380901 0
1.68373930892697 1
0.794838556504857 1
1.8481008969471 1
0.394830077367149 0
2.20540589280601 1
0.88634213477722 1
1.26301263563092 1
2.29639950599284 0
-0.0518869753138221 1
1.92579044430245 0
0.510667646858567 1
-0.16484864592851 1
0.970068307405022 1
1.31332202525397 1
0.689044445906361 1
1.12481131951822 1
0.736100295652943 1
1.14158664222062 1
1.72411382626404 0
0.652727665565418 1
0.87563540441847 1
0.115082101568716 1
1.1125369738129 1
1.25084846077037 1
0.786041356113452 1
0.991199100639564 1
0.692685764793464 1
1.29327611349412 1
0.315273681083958 1
1.16934728986989 1
0.92360324396479 1
1.08359955040122 1
0.625372602622881 1
2.30219280835322 1
0.823404086382818 1
0.75837690346749 1
1.27323984413155 1
0.592563402895699 1
1.05188856510767 1
1.48112604092327 1
0.662107832643178 1
1.31268805041724 1
0.267249809497185 1
1.18882370237982 1
0.912258921547958 1
0.855836950794834 1
1.29192086806316 1
1.06331406665246 1
0.231822124838899 1
0.902929745291425 1
1.95849179782526 1
0.745920884891336 1
1.42768077761322 1
0.811988607239095 1
1.21457734452617 1
2.11923936681 1
0.64384068029016 1
0.908384605906016 1
1.11029413982807 1
1.17647305267808 1
0.267657468336067 1
0.26399226290332 1
0.907876552508267 1
1.70216654799368 1
0.799417233175663 1
0.867793988330776 1
0.872449299647922 1
1.09806134681102 1
1.2344050626063 1
0.977491922608849 1
1.74027930422603 0
1.15986043432086 1
1.06998328700493 1
0.102992106628936 1
1.42190247208339 1
0.380521109182212 1
0.488323441958546 1
1.17547941603648 1
0.627264489881981 1
1.97239018901717 1
0.481025320034391 1
0.294946364253161 1
0.686407452103404 1
1.483473619434 1
0.61757998591345 1
1.66286533922562 1
0.840581754557678 1
0.381981061447934 1
1.96256247969733 1
0.740526410091836 1
0.912292150133537 1
1.34000094177975 1
1.83118083004036 1
1.20280008902808 1
1.602574762006 1
0.529330268637116 1
0.827865204766482 1
1.41216665511807 1
0.532958349698212 1
0.935588847832381 1
1.41268283624605 1
1.64878249386947 1
-0.268289547869725 0
0.0674344375826972 1
1.67988905978631 1
0.372899515267555 1
0.784503352915115 1
0.508493764682676 1
0.716984087796145 1
-0.0240906858120771 0
0.957774536854938 1
0.653043085421988 1
1.18171965100428 1
1.19943342615419 1
1.21920204702855 1
0.621615530030797 1
0.199521525821817 0
1.62886613429635 1
2.0148348419885 0
0.966625868882362 1
0.529530914176667 1
1.21650959908748 1
1.32870641170029 1
0.373646096257302 1
1.30920169110613 1
0.706877982949852 1
0.254705115024666 1
0.971792108586163 1
0.392741046533831 1
1.5192245432172 1
1.264876587566 1
0.479303914804365 1
1.12985782921171 1
0.464503408116712 1
1.16263557743447 1
1.10181099683144 1
1.45065243949817 1
0.828589700518274 1
1.30378028387939 1
0.762499989499 1
1.63583876955143 1
-0.294589339880026 1
1.58752030552256 0
1.3502758740634 1
1.18393840610389 1
1.1323868564772 1
0.870135397265968 1
0.515757721523574 1
1.12430813602096 1
1.09277970608496 1
0.0267490176038098 0
0.992769004962085 1
0.945638833948839 1
1.31970470180166 1
0.418131583248531 1
1.66662468186304 1
0.942038106320997 1
0.171143877389992 1
1.15165680984333 1
0.288910799771743 1
1.2280109680649 1
0.381014785957337 1
1.18848223679447 1
1.25266584296885 1
1.1611343610912 1
1.13863954956049 1
1.2263506463356 1
0.512194280966548 1
0.446944361682783 1
0.6611244992959 1
0.151011496308116 1
1.25307357357816 1
2.00316174750863 1
0.981290504967913 1
1.39386587277731 1
-0.361332907359387 0
0.221893980603932 1
1.1093925245661 1
1.9024353456702 0
1.64935518183523 1
2.4064932182709 0
0.714625774283201 1
1.31621014876238 1
1.40815446653404 1
-0.296786074542093 0
1.20384674182616 1
0.130379394324213 1
1.76853827465752 1
-1.34636792559235 0
0.682754765213172 1
1.32045053028828 1
1.67990660611934 1
0.916517217242441 1
0.90319942348365 1
1.1606730141646 1
0.285358874244228 1
1.30089786385947 1
0.980655154024941 1
0.0526983121876672 1
0.653956458682347 1
1.29046882659325 1
0.824617449722258 1
0.61981593850608 1
1.91046527223421 1
0.23263455980132 1
0.63593542881658 1
0.589956681113686 1
1.11809080004392 1
1.09572128580591 1
1.60689067565898 1
1.13936044792378 1
1.28467395551727 1
0.881389996588214 1
0.718833681656648 1
0.62459827064569 1
0.486269007189805 1
0.486671915383431 1
1.58573097187666 1
0.961844255069711 1
1.31562256847459 1
0.839832666917444 1
0.729827685614969 1
0.432080173430605 1
0.589425765199691 1
0.335883494394535 1
0.874404177510496 1
2.23629979326363 0
0.887157679275505 1
0.895206441044229 1
1.62658429679213 1
1.51676339471227 1
1.18741162437005 1
1.0437015791903 1
1.16696448056188 1
2.24069640697223 0
1.28419076520293 1
0.63903813377983 1
1.1385504004202 1
1.50416577230624 1
1.66619989080294 1
-0.0295560444211527 0
1.57443711832004 1
1.38493693803041 1
2.74693586023416 0
0.875874594520856 1
0.794418618464252 1
0.740062476932009 1
0.0142057067198093 1
0.575033704672511 1
0.524513423593257 1
1.13263325752953 1
0.591730993793764 1
1.06991063271296 1
1.384070937495 1
1.12821189296044 1
1.07416046635948 1
1.35656987204376 1
2.75261025021254 0
0.57248433648836 1
2.25210006554398 0
-0.349678119875429 0
0.962064481665925 1
1.25976104873004 1
0.945208579349105 1
1.4078709761022 1
0.462304371251536 1
1.77780689716489 1
0.440375967601119 1
0.352421631159011 1
0.894867097302509 1
1.05145639146943 1
1.03488818436701 1
0.713382304775701 1
1.05556229318365 1
-0.192325223891046 0
0.511327399027372 1
2.18038075601941 1
1.07929029196423 1
0.511368632914805 1
1.38247337726019 1
0.75210617919749 1
1.16357426184569 1
1.90569761770277 1
0.916215929587331 1
1.20697319729458 1
0.0601298548181696 1
1.4864536172856 1
0.68345259043513 1
0.593482669571796 1
0.279914693093496 1
0.994603027944143 1
1.67779346437245 1
0.868880667941622 1
1.27560165546754 1
0.9618854054848 1
0.357439041089651 1
1.19234188766111 1
1.37407789906529 1
1.27214858659016 1
0.740137609117684 1
1.59862727778591 1
0.684853988076328 1
0.507041042084997 1
1.42358329434872 1
1.039023186696 1
0.723520356372457 1
1.19964775019381 1
-0.674173263672662 0
1.03721844338835 1
2.04657722074232 0
1.86887779336676 0
0.968469633657368 1
1.27018660985782 1
0.586585531168743 1
2.2995036984829 0
0.279984327552863 1
1.07891399190815 1
0.846430419985024 1
0.570400717228701 1
0.457733360383618 1
2.35468858583484 1
0.882331195626996 1
1.15043932075489 1
0.460812406452598 1
1.2014715376556 1
1.12950357271892 1
0.218808226800583 1
1.22368789951287 1
1.41127144376874 1
0.144655597592508 1
0.594825755974367 1
2.134420122434 0
1.42975780110969 1
1.39307445844797 1
0.520548046705094 1
1.48558859827332 1
2.01702155124556 0
-0.0169223383971738 1
-0.115728891308308 0
0.207539273269035 1
0.711432576979666 1
0.716133190775842 1
1.02945344580573 1
1.43648076831814 1
1.16606480881311 1
0.872499362641907 1
-0.097304211384361 1
0.917920373557009 1
0.195916403471465 1
0.671026307153748 1
1.19833158899309 1
1.14369923561648 1
1.09142552658374 1
1.53151420786447 1
0.490091476147227 1
-0.0946058234203284 1
0.864295892625473 1
0.452878282432929 1
0.841827948832552 1
1.22314868509895 1
1.07059302796443 1
0.394852563114492 1
1.03745945753792 1
0.023451774116531 1
1.03767273534225 1
0.606320574965756 1
0.793846489651233 1
0.334029996409965 1
1.09363809201359 1
1.0365662923974 1
1.0541243475356 1
1.00663520846692 1
2.28350930031856 0
0.624505534083799 1
0.694951689471199 1
1.06048293782811 1
1.52901977863299 1
1.3040071361322 1
0.377759060157791 1
1.21312268363569 1
1.51447550424184 1
0.679531005288992 1
1.39442081290455 1
1.2955340421329 1
1.41800885559719 1
1.67998608484071 1
1.13380559039001 1
2.57818150360848 0
0.695936937944276 1
1.73671609751137 1
0.995486865285849 1
0.610006861571196 1
0.991702558465407 1
1.01713663391445 1
1.69742788740612 0
1.72208650888831 1
1.40419157145301 1
2.24660848062425 0
0.699460969932018 1
0.133523947552143 1
0.19942117444608 0
1.08898220109785 1
0.992484327276135 1
0.605874561569194 1
1.24600974452793 1
0.91116831380536 1
0.543301348593124 1
2.15209197601214 1
1.01123222398647 1
0.670093577102351 1
0.431023565331907 1
1.02266861760298 1
1.34297064212706 1
0.265652920342257 1
0.619040418160701 1
1.24870599936305 1
0.817362024414238 1
1.97288811153003 1
0.567068155004979 1
0.390603442494947 1
1.91214770719029 1
1.45185551531781 1
1.04868852864631 1
1.01367968975537 1
0.737543764556037 1
1.08517949125516 1
0.480935564304783 1
1.21593069673813 1
0.697708408568385 1
0.29229251822398 1
0.705377817023273 1
0.432694367301626 1
-0.319413913502515 0
2.24246888228969 1
1.91789120457372 0
0.771492528453239 1
0.887738544235393 1
1.72228305097484 0
0.771148520599103 1
1.42770332391071 1
0.293965325292292 1
0.498061102738759 1
1.26921414642989 1
1.01988606516101 1
1.4000552128408 1
-0.24374095811488 0
1.22472294429126 1
0.37365356096081 1
2.11328760424344 1
1.43061692778046 1
1.48989926029907 1
1.96395546852629 1
0.105250847656269 0
0.36175220029825 0
1.67647794233454 1
0.166786660247771 1
1.55795887838103 1
1.16353802029778 1
1.00468298300354 1
1.95437699199653 1
-0.242533809181603 1
1.16623705331775 1
0.706665402449703 1
0.0289786569807249 0
1.62117402215997 1
1.91458784109504 1
0.644802039576909 1
0.937629912254336 1
1.41468122044394 1
0.473501599576755 1
1.81833525172841 0
2.17358241720505 0
0.971617709322423 1
0.380115193235253 1
0.464265350285026 1
0.706781739500895 1
0.695761051843885 1
0.959896379243292 1
0.959557133194747 1
1.23960790615179 1
1.09758888149922 1
1.07881104779217 1
1.35473537423136 1
0.72950529443615 1
0.168225827105544 1
0.638203364483727 1
1.13180083810906 1
0.237660587651463 1
0.554854640525186 1
1.88865442402564 0
0.619021108080013 1
1.3498092366036 1
1.62991377220728 1
1.35482900338334 1
2.1325236132654 1
1.81048968575507 0
0.562276161052833 1
0.951086012734015 1
1.66767378323612 1
2.02073461774171 1
0.411866407603019 1
1.66393391204368 1
1.57417172947107 1
-0.0287235828943369 1
0.128539559631939 0
1.73162618647422 1
1.75026253265252 1
1.21873670880752 1
0.732561025712635 1
1.88787488176039 1
0.456319359730305 1
2.23518135283958 0
1.20283674618133 1
-0.107811390801356 0
1.26739781556525 1
0.680658178629096 1
1.41487721588804 1
0.214565179319822 1
1.18886326886874 1
0.721835711869903 1
1.40270110377002 1
0.843971730115777 1
0.940736662737555 1
1.30864598614855 1
1.11684947344108 1
1.333083112908 1
0.988129279012236 1
0.586141490969675 1
1.71582808112885 1
1.43736853311912 1
1.45036339549453 1
1.17954452646086 1
0.958004273577763 1
1.50410903745136 1
1.78700668214053 1
-0.0447115352780079 0
0.672132433419289 1
0.592303454652996 1
1.36367787452135 1
1.28996573611693 1
1.00772901001196 1
0.443702946395292 1
0.868678437963087 1
0.922552540297995 1
0.855313342453043 1
0.983901208187601 1
0.894831314278245 1
0.876396208914652 1
1.17822588433791 1
0.579389886729755 1
0.894539689605554 1
2.25954966253464 1
0.58430513164449 1
0.785223099005883 1
1.03759844912217 1
1.28004776435675 1
1.41646946190137 1
0.491969710094155 1
1.83060830600508 1
1.69149808806487 1
0.372114445142294 1
0.376648688495824 1
0.323468730758003 1
0.14851240900545 0
1.34155887169894 1
1.34830233151082 1
1.11485638939467 1
1.70382004535527 1
1.75717690000501 0
0.857585025927254 1
1.49862620449491 1
1.14486845103391 1
0.707235225049533 1
0.213474478785571 1
1.28495012835971 1
0.788964053391712 1
1.19598633138624 1
1.75824755703434 1
0.449310496314646 1
0.67445174982383 1
1.94868919945638 1
0.360638914109085 1
1.24432190811069 1
-0.181962773571206 1
1.36253986342679 1
0.617661824185073 1
0.979590179266513 1
1.33035349664621 1
0.705516911510178 1
1.3715994453784 1
1.79017795370131 1
1.36125865060162 1
1.28513459109813 1
0.813339054199908 1
1.4038862532119 1
0.856276795466565 1
1.25519713021431 1
1.90281398562044 1
0.770088281711231 1
1.50057670497225 1
1.87027900852024 1
1.3813202565076 1
1.5967895940816 1
-0.102675921280237 0
1.08958384098181 1
0.456062066352737 1
0.134990765258509 0
0.717832617704011 1
0.487752959039386 1
0.652395071108529 1
0.453260269739498 1
1.35676372913197 1
1.02940298177409 1
0.423815710781435 1
1.32194981506686 1
1.21926712181172 1
2.15408768349705 1
1.2486345770309 1
0.140151952410821 0
1.30047085823068 1
0.886272682065454 1
1.55577763157292 1
1.09680975970798 1
1.04978921370198 1
1.44833357050452 1
1.69466050215847 1
1.22927794240337 1
0.35234273078043 1
1.65706215410161 1
-0.328422809753078 1
1.4820338692525 1
2.15249321939857 1
0.0739003651058015 1
1.30543591681018 1
0.585352330304067 1
1.05019589421933 1
0.140072599188582 1
1.05927485652208 1
1.01475089762459 1
1.91232777442881 1
0.191579913835587 1
1.41901894997268 1
-0.579942872080553 0
0.731501159920572 1
1.47027860724686 1
0.99932108753074 1
1.45715453214256 1
1.23353370734899 1
0.865238494034983 1
1.34805353898728 1
0.933376711161924 1
1.33664372408697 1
1.967182309621 1
0.219851962502887 1
0.779121216668722 1
1.15089991097685 1
0.533543344987576 1
1.49969921745944 1
2.10517646729174 1
0.999745410721559 1
1.37075086439018 1
0.688715579454114 1
2.43486183038909 0
0.777729520453506 1
1.08914684293709 1
0.757546732942094 1
0.609076385532015 1
1.07372037642701 1
1.84462913573129 1
2.07003947030976 0
1.2286587697576 1
1.700842553488 0
0.861232609157994 1
1.00774090829412 1
2.03112994877992 1
0.621560889210887 1
0.847899542831964 1
0.760292426874616 1
1.49691917930025 1
1.16449564253047 1
0.64807442111149 1
1.48391998985576 1
1.67554438594953 0
1.51799486360628 1
0.783153266170435 1
-0.0807710994466908 0
0.285160959112492 1
0.578684566445337 1
1.04859911774691 1
0.909164962581313 1
1.32598123318969 1
0.331429029141248 1
-0.939743720488918 0
0.633089716778872 1
0.701445580308127 1
0.749990939890625 1
1.08107993698581 1
0.999912517213023 1
1.09435915991657 1
0.954313669796358 1
0.898800307285723 1
2.24817688779342 1
1.43471283409766 1
1.00670641887334 1
0.589151931604129 1
0.885697507377457 1
1.80569307065438 1
1.17044355809557 1
0.817846530433163 1
1.51685816629487 1
-0.14401107059103 1
1.60675479341118 1
1.382571154754 1
1.20379615107192 1
0.144014643170851 1
0.488450210027788 1
0.718639396837147 1
-0.111434327204467 1
1.44277454128235 1
0.425901589091452 1
0.580221183527562 1
1.93406272059696 0
0.92379741256882 1
0.663541297787963 1
0.796621524119828 1
1.09433539434764 1
1.53596637730317 1
0.533035851024284 1
1.67213382456106 1
1.06214913619247 1
1.40581894589163 1
1.55600090930168 1
1.32977131365216 1
1.67989496828459 1
1.10360074092954 1
1.81391506102632 1
1.1173284125601 1
0.71584282126856 1
0.964169326022953 1
1.2158636935794 1
1.67222736705671 1
-1.00808713614921 0
0.621914308896271 1
1.62723909732819 1
1.27183811439157 1
0.610742315193912 1
2.2982839478568 0
0.802476501763139 1
0.65023410002557 1
1.13099967445541 1
0.479734842533772 1
1.47717621863222 1
0.957351769245931 1
1.66559549597549 1
1.20957871016626 1
1.742586923397 1
1.88799837337673 1
1.31138055400218 1
0.834275561823078 1
0.215829568006331 1
0.84260206112842 1
0.466168747068436 1
1.09024080196154 1
0.161723808405553 0
1.78590812171023 1
-0.171793833229338 0
-0.040591146199223 1
1.02657214889368 1
0.811835438607867 1
0.537187948174403 1
1.11026219267468 1
1.52898404555251 1
2.12435799302126 1
0.965077175955754 1
0.767305759052384 1
1.05055726569735 1
0.941629029163024 1
0.0353588840066913 0
0.56806440022088 1
0.537512110229701 1
-0.20870267017757 0
0.423746348089077 1
1.2472212625143 1
1.21951763970082 1
0.500109381615231 1
1.51216217905318 1
1.22490808407511 1
1.70144339340963 1
0.946145706978421 1
0.707762329332076 1
1.0473394300987 1
1.42144864401132 1
1.19411109392936 1
0.862652245697046 1
1.50916156241493 1
0.968540887339405 1
0.415653749460626 1
0.768334365149175 1
1.04311270411848 1
0.288750245859184 0
1.63112696783101 1
0.899069779360908 1
0.681227738157764 1
0.829314210194015 1
0.965460967407797 1
2.02593228546679 0
0.729476451281447 1
0.832482859165807 1
0.221878355016674 1
1.30851231867113 1
0.293622132460799 1
0.567530736128883 1
2.13488538876557 1
0.381444688019217 1
0.898818789896644 1
1.17652600794571 1
1.20040992884683 1
0.920914912337494 1
0.145959060855098 1
0.486235400154614 1
0.430283437774237 1
0.794969869409893 1
1.00485697221927 1
2.29023995612021 1
0.945225350092032 1
0.688705471843746 1
0.791297375629131 1
0.988622759354926 1
0.194674206440997 1
1.02588091516782 1
0.355912966129757 1
0.830841424284407 1
0.90732103506869 1
1.44174683177466 1
1.13982164343195 1
0.696006993885402 1
0.336925588760517 1
1.14032602506491 1
0.922660531932759 1
0.626463720533241 1
0.101579440718589 1
0.1216031379625 1
0.410363262866559 1
0.562879749367859 1
0.0610455387127152 1
1.52197476945516 1
1.60414140971748 1
1.30043714356949 1
0.570528996766927 1
2.09678769629114 0
0.176747694875136 0
1.83953065906103 1
1.39566661465745 1
0.929444740980261 1
0.132110981413093 0
1.56523467182837 1
1.42934828258965 1
1.21837582658724 1
0.877781151552055 1
-0.0498277765267938 1
1.16477234002983 1
0.332763655269095 1
1.06784668813268 1
0.905104204108069 1
1.40789978961793 1
0.379970062479087 1
0.986891654552186 1
1.21806404687246 1
-0.0901554222353079 0
0.762407361210833 1
0.549646940118335 1
0.150855806605691 1
1.02056295042377 1
0.107410350128919 0
1.66288261473416 1
1.1854141240682 1
1.30413201773763 1
1.56256662440416 1
1.74037708655317 1
0.703769070356908 1
0.760449719340645 1
-0.435048382524233 0
0.786607848008009 1
1.00878668064665 1
1.5119375694524 1
1.57071659787561 0
1.41362105211686 1
0.599832715980941 1
0.910478386539215 1
0.37429143851353 1
1.70140231773736 1
1.57916353768024 1
0.3850269837984 1
1.13398511002534 1
0.965518746095571 1
1.10890404624315 1
1.73297403538324 1
-0.845983627974593 0
-0.0422730776404698 0
0.629710562240404 1
0.879369859215907 1
1.41437133836343 1
0.0792959596478675 1
0.47399228599748 1
2.23425606561216 0
1.41181770344551 1
0.567083162913745 1
0.827996225672954 1
1.66840119400923 1
1.27115335689278 1
1.15800763661447 1
0.915631364049452 1
1.08375716979911 1
-0.170394047649203 0
2.71350078293997 0
0.723674930908889 1
1.23188199190428 1
1.40938173531511 1
0.857919205585118 1
1.1475952903397 1
0.600238136825132 1
0.543871540228018 1
1.2506518132114 1
0.0586191809177765 1
1.41674044431064 1
0.381750972041852 0
2.32553402488503 0
1.29131728107877 1
1.00210672852584 1
0.717141390753307 1
0.0037010996043079 0
0.795522360504826 1
0.558265011641025 1
1.10895555764516 1
0.484312837703167 1
2.19939605090231 0
1.95306564289885 1
0.0792639899499567 1
0.419189970133415 1
0.758374904225371 1
1.69962351039904 1
0.77820560092517 1
0.670420191381906 1
1.15352913898084 1
1.55541689380471 1
0.678446876654863 1
0.65196328348697 1
1.30591068254226 1
1.65102562975109 1
1.95742888705699 0
0.951599496858287 1
-0.263265068705505 0
1.00390765774823 1
1.62604131961066 1
0.756074998276231 1
0.35327476695289 1
0.789594238389602 1
1.67295472244449 1
1.04857770833556 1
0.967288629059208 1
0.253262600961199 1
1.32734524357951 1
0.865434566429154 1
1.04695223416507 1
0.660291273362318 1
0.820032973200212 1
0.761988854630946 1
0.868535099275645 1
0.88458524509779 1
0.448833963302169 1
1.78811152237776 1
2.19945146133165 1
0.786283896503707 1
1.02376947382955 1
0.475918247951237 1
2.11723292882714 1
1.32760726984965 1
0.239659315853926 1
1.13050738997241 1
1.28527733881956 1
0.529148633367785 1
1.12412596959583 1
0.920826652840487 1
1.85337200620981 0
2.18235783240064 0
1.786720139975 1
-0.21139113216094 1
0.988473303541491 1
-0.486930016040275 0
1.20886739301751 1
1.68266149311992 1
0.576351445464425 1
1.52620677941296 1
1.00294467934856 1
0.730665455785165 1
1.93595027549941 0
1.19472105203015 1
0.89737141185141 1
0.789326945951238 1
0.826314006164713 1
1.71485381944638 1
0.545393179359561 1
0.57295785354824 1
0.583925297165243 1
0.720529132537501 1
1.62278215241436 1
-0.00193269900470511 0
1.81519840147561 0
1.37437817017744 1
1.93620304746392 0
1.47291799390429 1
0.984670076499824 1
0.900557159475919 1
1.42994173269697 1
1.32571275243265 1
2.13493018195744 1
1.48097790599767 1
1.11240005001791 1
1.93386856136036 0
0.378374622574105 1
0.435501621935847 1
1.10915240037976 1
0.839950896121849 1
0.832121193621306 1
0.770621230154216 1
1.88880287523211 1
1.05992825981681 1
0.405776470220439 1
1.5168348273951 1
0.331625395964643 1
1.55689975191636 1
1.75761329832838 1
0.34493543999076 1
0.973515378006752 1
2.04762853636157 0
1.34363336803444 1
1.44100572346269 1
0.753457804516044 1
1.44531349809277 1
0.88492196565934 1
1.18266584105151 1
1.16039252899503 1
1.61084882152814 1
0.320480218902135 1
-0.220125126600046 0
1.43140035380301 1
1.90205899676396 0
0.713893041239669 1
0.406691208676016 1
1.04889921920679 1
0.566368104329922 1
0.956386733453497 1
-0.386648165251311 0
1.95135050487444 0
0.756758618605028 1
1.18840458550823 1
1.21234828636905 1
1.34806111952676 1
1.53787968698788 1
1.24671320368543 1
1.59657454706421 1
0.468643089358684 1
2.53188220855804 0
0.538938502216031 1
0.975803838924083 1
1.71122809149041 1
1.11135222314658 1
0.91622800998504 1
0.340368976524223 1
1.18373897216388 1
1.50344323958497 1
0.98813117532465 1
0.186827110394357 0
-0.0775695497561711 0
0.879115938026451 1
1.95147960111514 1
0.976727043490229 1
1.40892577045396 1
1.58865031198972 1
1.15544240199135 1
1.81003212428384 1
0.252834743817174 1
0.852874659458579 1
1.2037060690137 1
-0.934983957586905 0
0.828325049596588 1
1.47347484979345 1
1.55138671137216 1
0.546593360038607 1
1.57095970102878 1
1.53266404939774 1
1.59170994524654 1
0.799819379250555 1
1.63950564871129 1
0.926937664535924 1
1.11545791825919 1
1.92227054774049 1
0.235440613282291 1
1.51034529190937 1
0.378682368003571 1
1.14982260138749 1
1.36371430495518 1
0.860114703957566 1
0.695458112068042 1
0.507694695985756 1
1.13619701377221 1
0.597479947647292 1
1.19709288155668 1
0.383814137768444 1
0.814293544100086 1
0.21172603841692 1
1.42748545097062 1
0.510145235660646 1
0.969845796094835 1
1.11936832964524 1
1.41065673671812 1
0.60477800377804 1
-0.28949255832706 1
0.296300240635516 1
1.33908238882194 1
0.131165817489845 0
1.47779469279136 1
1.05033861915539 1
1.43951988567433 1
1.26119699691778 1
1.42763334054646 1
0.965181496971141 1
0.517931395085848 1
0.610069747511451 1
1.16836144786501 1
1.50196600842532 1
1.60043749723128 1
0.393238798709003 1
1.0935366478164 1
1.52687324729845 1
0.748618579493888 1
1.22849170482178 1
1.34891601036398 1
3.02195083228836 0
1.42737657870703 1
1.44502846732385 1
2.09991434973557 0
1.1415312599365 1
1.39643016857189 1
0.979800279112716 1
0.900809953502111 1
0.720064670343759 1
0.90688750755917 1
1.37388193443438 1
0.972917578666611 1
1.4411809086678 1
0.945694297552609 1
-0.178461467421118 0
0.624181745881138 1
0.847028124535143 1
1.46542367547567 1
0.832310640008062 1
1.01661497523254 1
0.093520050836543 1
0.357227115746023 0
0.768354055752012 1
0.679049892215335 1
0.91082960555308 1
1.25147727534443 1
1.5163031635521 1
1.48395367850004 1
0.795414848783884 1
1.28049286999343 1
1.64260166440827 1
1.4288677384438 1
1.36112239504329 1
1.048976145494 1
1.67685985839164 1
1.15354918634603 1
1.26616202695832 1
-0.034923739370116 0
1.50884355261675 1
1.49069862146931 1
1.2057218380311 1
1.12141258909034 1
0.6139959114442 1
0.137043437289857 1
0.644405821037215 1
0.641222385177292 1
0.778798347586733 1
0.638908155489234 1
-0.46565610035634 0
0.217602840424699 1
0.329595501453694 1
1.92600496638554 1
1.76142956679627 1
0.746400328718078 1
0.711766055543148 1
0.573946283021157 1
1.66334002927479 1
0.970360550721237 1
0.971019667504067 1
0.22493886678192 1
1.61676822557499 1
0.430780796704862 1
1.11344086968215 1
1.29449527670215 1
1.47105205473191 1
0.969660763237116 1
0.287836178536115 1
1.91623917567349 0
0.463872660803532 1
1.71733509603901 0
0.21999039122621 0
1.56657412472129 1
0.928443366608697 1
0.513848638927928 1
1.20743501393641 1
-0.369769890763239 0
0.903100890137918 1
1.73610033557515 1
0.685653421570953 1
0.773586912971476 1
0.971534618114515 1
-0.0515155240703983 0
1.66705744951653 1
1.95740866502644 0
0.576799539415003 1
0.0762567690809611 1
1.8800280782449 1
1.37882307624913 1
1.73339614229048 1
-0.0129888955472533 0
1.05966386076885 1
1.59546033320235 1
1.3210562793754 1
1.36026122198273 1
0.469583226490982 1
0.425202384837948 1
1.28159325938362 1
0.0191629309010826 0
1.88042833911318 0
1.2251109721532 1
0.964745250895887 1
1.83718077622747 1
2.10927813127351 1
0.658697692710261 1
1.01293581006869 1
0.172159180809022 1
1.09140987460574 1
0.283610368362534 1
0.884669113695284 1
0.703433818315334 1
0.763712553715102 1
0.92961231533439 1
0.714739834267644 1
1.40334417443598 1
1.06306560349499 1
0.601785194744123 1
0.756904350009974 1
0.751412481852208 1
1.65100645505848 1
0.434006966606487 1
-0.126044402262363 0
0.515655004228668 1
1.36062412181981 1
1.33395454968493 1
1.06966972156656 1
1.17987745604318 1
1.29569303398881 1
1.91800118514881 1
0.0409924661493635 1
1.44224131080049 1
1.29550048739752 1
1.65959516461988 1
1.64886593180749 1
-0.0428729349400547 1
-0.295589999455913 0
1.57986552080507 1
2.01334182487704 1
0.694044108851047 1
1.57436551839285 1
1.15640816912546 1
1.50060790945651 1
0.445966307826733 1
-0.0594633621545885 0
1.11840122830357 1
-0.14337323295589 1
1.71602816608568 1
1.29689324413151 1
0.716776282667409 1
1.59571198666281 1
1.00556660134678 1
1.48523795063446 1
0.848114984060411 1
1.21506778938801 1
1.30349347485064 1
1.54130433461066 1
1.33970029362056 1
0.0567773676803983 1
0.687747286859031 1
1.56044559196171 1
1.69381534131496 1
1.61136786813107 1
0.980627406953258 1
0.322999384581308 1
0.598255492714557 1
0.637009864364321 1
1.06585351094838 1
0.632976303115675 1
1.99605516080525 0
1.89826457392502 1
0.176293562951401 1
1.6243525449857 0
0.626433268192138 1
0.967636008783459 1
1.34685438925484 1
1.21201692158384 1
1.44949553184848 1
1.29294506783569 1
1.54770321025603 1
0.309847993952457 1
-0.0309624711729507 0
1.17392636965282 1
0.212343505496329 1
0.991947558286597 1
1.43721293193318 1
1.53542220564344 1
2.73659416655175 0
1.37291454277836 1
1.81496209387457 1
0.95730538354466 1
1.79849933081994 0
0.648783533211041 1
-0.251455036986748 0
1.31483481471188 1
1.29278801012954 1
0.271086016236156 1
0.595172798243873 1
1.32267482973931 1
0.947080689966528 1
0.78042365522452 1
1.14809822469887 1
1.79649371352229 1
1.25765640927692 1
1.12708887481928 1
1.19728579659398 1
0.486476611537459 1
1.64133009124642 1
0.448113528238754 1
1.60646418633289 1
0.734260561787253 1
0.313205856316368 1
0.399927867603856 1
1.28943365086361 1
0.916601856871067 1
1.68676748567923 1
1.22663362266482 1
0.694582721080627 1
1.90512434152677 1
0.132496636015611 1
1.4758168556759 1
1.31931963300252 1
1.43250883231055 1
1.29883271757364 1
-0.190931323276003 0
1.80687304771655 1
0.585355991289719 1
1.94894964495645 0
0.923195635420817 1
0.882450449983875 1
1.71126063338325 1
1.25568275058415 1
0.308524252402246 1
1.0987331276657 1
0.911199822104626 1
1.19997606307469 1
1.05757706800945 1
0.266709267902811 1
0.739450590314964 1
1.64505685033423 1
1.28670473155827 1
0.849050170976949 1
-0.140921011246256 1
0.601728715672065 1
1.42831335865508 1
0.446382392844785 1
1.16179288908441 1
1.8385455669262 1
1.95242145728055 1
1.99178217595017 1
1.47942746261466 1
0.535085196792759 1
0.6149068362916 1
1.41873230290151 1
1.84200617638022 1
1.23480463631769 1
0.568859148874158 1
0.969381371868677 1
0.810920028585917 1
0.942512536342156 1
1.1113359427336 1
0.775568890070157 1
1.33515829297015 1
1.13987758249705 1
2.46424070940032 1
0.0458894896192916 1
1.2371755654252 1
0.48113021862283 1
0.76687149454612 1
0.809684549714319 1
0.0603724731191056 1
0.547088630835127 1
0.440227455560398 1
0.751706555150705 1
0.995975692243373 1
1.56463564307998 1
0.478165451011042 1
1.20564034711849 1
1.00026050429015 1
1.05785779607192 1
1.57006526804102 1
1.31091638545179 1
1.27542737781831 1
1.36054489192565 1
0.396452780751986 1
1.58597837282989 1
1.00510367567278 1
0.502571982184015 1
1.01209447456664 1
0.365656223905626 1
0.0652942046125587 0
0.889619742841062 1
1.02206084579156 1
0.829868620743535 1
-0.244791978267646 0
0.0353857426749746 0
1.58442366840534 1
1.22111991057298 1
0.801417025029853 1
1.77785773258535 1
1.13100492402338 1
0.956769425426101 1
0.944393353981296 1
1.17975261189738 1
1.18574972417143 1
0.993707202220537 1
1.2799638686786 1
1.40629584116914 1
0.27560977171445 1
1.76132689671238 1
0.730797530041295 1
1.3103136664676 1
0.45411554605835 1
1.2044008249665 1
-0.558191619270407 0
2.07360877050584 0
0.902489999628514 1
0.776174245398084 1
0.743664579419493 1
0.997578384076328 1
0.364409888594073 1
1.51607126789581 1
1.69162943732402 1
0.868633428900384 1
1.19599197508134 1
0.629647451507745 1
0.96291090081369 1
0.308487047218815 1
1.80972117611667 0
1.33841743576077 1
0.787910881868472 1
1.02589567751895 1
0.975212508353662 1
0.505971543720874 1
0.390802204122169 1
1.0204202439702 1
0.982700202075574 1
0.0868793203778282 1
0.154621679078356 1
0.987477301835774 1
0.693383072680973 1
2.10434883658483 0
0.197574057020504 1
0.910802640942508 1
0.104255763229237 0
1.44583677840906 1
2.37199729676966 0
0.597387325461888 1
1.10524108306042 1
1.05327732979487 1
0.99815795018914 1
0.689711379991528 1
1.87307102182227 1
1.39442859659005 1
1.19474153864706 1
1.6482796369749 1
0.0403743967183877 1
0.228075871723929 0
0.9007112660552 1
0.461981090368132 1
0.948665715655942 1
0.461009374915647 1
0.734668661064453 1
0.578501022200073 1
0.747307570802461 1
1.31533530006003 1
1.54281833151113 1
0.729605531772203 1
1.11441477018411 1
0.333959510639142 1
0.241533424810218 1
1.94903608878322 0
0.14206989697613 0
1.52473270311994 1
0.998539934158338 1
0.369721692081601 1
1.34061747892928 1
1.65193870829969 1
0.253800735016091 1
0.894940389018992 1
-0.112443152069803 0
1.33843825853931 1
2.06182361066031 0
0.647245536772469 1
2.65752613787861 0
1.09809032255133 1
0.745576419595368 1
0.413988225494876 1
1.54083140731332 1
0.920342622780997 1
0.608132085423293 1
0.101545588058326 0
0.952312552697957 1
1.00205486231441 1
0.576991285097681 1
0.638177765908497 1
1.28647791011541 1
0.573382284600974 1
1.00037046315058 1
1.25625299287746 1
1.95304498392688 1
0.892452706808441 1
0.974772681646227 1
0.728918917480394 1
1.6335443756772 1
-0.0048023505854492 1
0.337037515709667 1
1.18347417858697 1
1.95060650921368 0
0.612077533138704 1
1.81454078379563 0
1.39735417971838 1
1.0938738420805 1
0.85961713468303 1
0.67013414808559 1
0.713364991141771 1
-0.951559751704216 0
0.117403959693363 0
0.317534596654462 1
1.77916149570293 1
0.773014443848816 1
1.63558872339049 1
0.912475876863102 1
0.510275525920308 1
1.47884663266637 1
1.13709542730834 1
2.22595555258869 1
1.52017252382693 1
0.65253732887712 1
1.50864905981956 1
0.114010955499522 1
2.00501779782605 0
1.01380276074331 1
1.47954361462154 1
1.33537166841329 1
0.726476507798995 1
1.16763474619953 1
1.33324019989089 1
1.12271080111341 1
1.31206886372091 1
1.32535443019864 1
1.1693898649797 1
-0.0214903502922179 1
0.672810610171746 1
1.92163290640324 1
0.749184353371387 1
1.06241728348473 1
0.93482696116851 1
1.15781350673155 1
-0.377539991491229 0
0.688327921222993 1
1.25825387433423 1
1.35481614995765 1
1.79049485293418 1
1.06459047319779 1
0.892483884627781 1
0.135122793215455 1
0.871161178259806 1
0.413065564489693 1
0.983295220588426 1
0.339932338242044 1
0.793753882120731 1
1.39320794858185 1
0.659450957958465 1
0.464996465042251 1
1.84079808082884 1
0.722807240742326 1
0.355758252857239 1
1.03611585977992 1
0.629820797307526 1
1.60487925743402 1
1.76984443815524 1
0.924498736969729 1
1.07467062819048 1
0.559753644342986 1
1.18380582907047 1
1.01599937622113 1
0.847297047921623 1
1.91867748898331 1
1.8436546164563 1
1.4942102539786 1
0.523020612103815 1
0.842904982753623 1
1.32180921759028 1
1.6408566755767 1
1.31566943473094 1
0.998259679744414 1
0.521519402193834 1
1.17985305201915 1
0.196979979670103 1
1.21867363350165 1
0.340019788737215 0
1.0559971877887 1
0.434638386432601 1
1.79588639574311 1
1.21482289917772 1
1.2126916167336 1
0.850277428351653 1
0.982716136779711 1
1.27527735689744 1
0.326188371890657 1
2.29458629056359 1
0.96017002831772 1
0.826927687265743 1
1.44505044892096 1
0.0293016425052389 1
0.961044300585374 1
0.0622327683748498 1
-0.236074277177297 0
0.227279210576091 1
1.24698907010978 1
2.10199405073445 0
-0.0727322411385727 1
0.100597666242622 1
0.488178162473362 1
1.16945482207456 1
0.773598251697955 1
1.05682098646364 1
0.821039240192679 1
0.790082649211112 1
1.80282974226791 1
1.15635253545149 1
2.62694407072264 0
-0.320826093468283 0
0.730504981422521 1
0.854010329030472 1
1.19657058232185 1
1.5711684061695 1
-0.364104445772047 1
1.20090701950945 1
1.53361165764994 1
1.98264864316996 1
-0.582198136642611 0
1.38635321720674 1
0.588121556269561 1
-0.349756774328848 0
0.26452157751962 1
1.50325783146839 1
0.406399856369617 1
1.23651815603073 1
0.595022323824631 1
1.13239047851228 1
0.956387317495176 1
0.0980240150375145 1
-0.0555605388424283 0
2.42922563548568 0
0.510968364421279 1
1.57798676539812 1
0.058203869863633 1
0.686998342520646 1
0.515789273249612 1
1.18727636888697 1
0.431056379310066 1
1.7644286994513 1
0.694637482391621 1
1.08573637134336 1
0.164793307411214 1
0.15018940018375 1
1.60435179561346 1
0.804399239689749 1
0.658785632026528 1
2.19764177511427 1
0.429554743975851 1
1.54166670583933 1
1.16042970176057 1
1.35669558126467 1
1.47192339675723 1
1.57154629455227 1
1.74781032480804 1
0.904457806419008 1
0.59008514885401 1
0.342160688374872 1
1.18502258941502 1
1.11060119565656 1
2.15930628235448 1
1.03158853142833 1
0.648647525878706 1
0.535181386983944 1
0.397501051647248 1
1.5869296462252 1
1.16698168152205 1
2.47535428299083 0
1.18211553355265 1
1.17529143596625 1
0.870760224314072 1
2.2623000163338 0
1.45675328709221 1
0.954583524623538 1
0.577657558881984 1
-0.758040720138406 0
1.38035057423041 1
1.07208899462358 1
0.897332183149308 1
1.05035496794311 1
1.05457194900809 1
0.0792223576739431 1
1.58333441421542 1
-0.968645355618145 0
0.344058961470754 1
1.34937314273367 1
0.550937505228091 1
-0.00256187027276411 0
1.10687031421329 1
1.49302073056035 1
1.7978172385805 1
1.09750297963228 1
0.990689591529011 1
-0.0935195754937861 0
0.61899003634421 1
1.20615628234957 1
-0.0336319488643622 0
2.11684153098035 0
0.86883752540121 1
1.53686562820804 1
1.21514421610278 1
1.77714556897131 1
0.533904220548184 1
0.719737754713614 1
0.800824924583935 1
1.65023921831592 1
0.810645993690556 1
1.13711801626799 1
1.27565766160847 1
0.562170572001187 1
0.147005243012905 1
1.22975600620147 1
1.61693410958253 1
0.784053324454532 1
0.384540971613027 1
0.586312842510007 1
1.29330986449154 1
-0.104531746835941 1
2.38467837678702 1
0.190989480043526 1
1.03337470753565 1
0.703071532669997 1
1.31855727415502 1
1.99284009141226 1
1.00052071845567 1
1.41822252383597 1
0.729415097507175 1
0.774638774704348 1
2.00891915115949 1
2.73384381470907 0
1.40930949241674 1
0.440809160482413 1
0.697927443551269 1
1.28713869326924 1
0.943365066829409 1
1.11563170453926 1
0.1413539176046 0
0.205263392786588 1
0.661967567955466 1
1.17177932586141 1
1.14335353484862 1
1.74749268756575 1
0.106689188349722 0
1.28449268750547 1
0.801601110788383 1
0.798264878731091 1
0.540740817143613 1
0.854256158255026 1
1.91312375527213 1
0.589013770670697 1
0.00118862280958842 1
0.368685798632088 1
0.452731939689106 1
0.985446907715874 1
1.06432796569222 1
0.685210962025426 1
0.851415952463418 1
0.139174608745707 1
1.00787560218329 1
1.60953584204198 1
1.12491426658837 1
0.369701515983275 1
-0.990826110310781 0
0.305897064427437 1
1.32711489826262 1
1.77375169537826 0
0.106462695088474 1
1.16132522536075 1
0.781609239624135 1
0.687754782555984 1
1.69112003883891 1
0.744343840819235 1
1.36764165585376 1
0.781561303595645 1
0.592138838671045 1
1.58444743320191 0
-0.551489058970655 0
1.82449793411624 1
1.69324497971807 1
0.439421766075484 1
1.56303583302909 1
0.947463578098613 1
1.88190743705753 0
0.782598065023378 1
0.78897651334696 1
0.786839392781077 1
1.079670869546 1
1.13332646208782 1
1.16889741017623 1
1.51413060580465 1
0.757037979984657 1
1.13602867575997 1
1.4942590447741 1
0.331374209998548 1
1.19515112937516 1
0.978248501076314 1
1.23745635135803 1
1.14315437690141 1
1.47246651737543 1
1.49595697813874 1
1.00029832383005 1
0.137678589880126 1
0.815456060873991 1
1.5006766545756 1
2.01983109602995 1
1.10897284476537 1
1.86460805583879 1
0.886025992647591 1
2.00285419072556 0
2.34399775846055 0
1.32631813272583 1
1.61980019944407 1
1.31412869958165 1
0.0632427712733517 1
1.52820049381308 1
0.343422300733725 1
1.03435424012872 1
1.60847915798075 1
1.18867505220132 1
1.51843909354431 1
1.2380280220657 1
1.6431123659644 1
0.649256083454644 1
0.941007840095591 1
1.12746889450419 1
1.862880029198 1
0.596586536418803 1
1.25627571155472 1
0.913039727599795 1
0.0911920941251554 0
0.551107053940188 1
1.20487725138777 1
-0.302813313929372 0
0.506858656609987 1
1.66807730006456 1
1.13665622892379 1
1.24140137922217 1
1.06981576549481 1
0.925488597389039 1
0.964564294900974 1
1.32406233233323 1
1.08655027115081 1
0.89358618125608 1
0.439743347412741 1
0.817242057621637 1
2.0542724111732 0
1.46521884031971 1
0.903952696622134 1
1.00438144226871 1
0.351163737799586 1
0.965534991287088 1
0.969438892007534 1
0.591742662145016 1
1.72185453378763 0
0.367508986780183 1
0.266117850273539 1
1.32909799806572 1
0.468206807492057 1
0.833897045350295 1
1.80633706045262 0
1.76612161450206 1
1.38451722359988 1
0.819023352926574 1
0.702284124272181 1
0.904931736750575 1
0.308935051303405 1
1.19018912412406 1
0.0614708087835133 0
0.508508529769853 1
1.61390062504426 1
0.979579629649414 1
0.864030257248205 1
0.844210935300051 1
0.137454982091702 1
0.722808440276591 1
2.17108878538182 1
1.24683469629898 1
0.807959689993078 1
1.25364938562156 1
1.18608014710745 1
0.880797855424406 1
1.26511377519163 1
0.693901524690991 1
0.93972760597762 1
1.44900827423513 1
0.902145440546028 1
0.379597963375851 1
1.23067721505058 1
1.4122416462597 1
1.22320990255068 1
0.910128683083898 1
0.419782663779612 1
1.59804558766464 1
0.915058695396695 1
1.57586133359104 1
2.32868706310825 0
0.457900335948834 1
0.169251497658059 1
0.936235136060578 1
2.10639002054395 0
1.32319396783694 1
1.4442218364795 1
0.34228095705417 1
0.911800942162603 1
0.18811501148487 1
1.03050421548772 1
0.495448432255415 1
1.59134442791238 1
0.470859770664307 1
0.611267706848841 1
0.407397619616504 1
1.02021623365873 1
1.13222273225122 1
1.48234703324416 1
1.28682789623261 1
0.190527619858608 1
1.30682760805919 1
1.77291139966474 1
0.845068485078816 1
1.13157741327545 1
1.05044627751937 1
2.1284525504811 0
1.17549899290202 1
0.346696724785292 1
1.26039297014181 1
1.80267734253996 1
1.78131650220124 0
0.560843198437124 1
1.27381302957908 1
1.35119451070615 1
1.00549162230583 1
0.838809501002611 1
0.410590983869971 1
1.26345396971054 1
-0.297730153848495 0
1.77999686273478 1
0.860741807473806 1
0.968081523797314 1
1.8403495949867 1
0.129607414165302 0
0.434213921081882 0
1.32712258964819 1
0.781781012085175 1
0.805417640762303 1
0.08131419327737 1
0.626135941392488 1
1.7882879272802 0
1.17363946299282 1
1.09760705827819 1
2.03221015795779 1
0.107210705295821 1
1.40598545408067 1
1.21346566078234 1
0.611582159925288 1
1.66811399850425 1
0.450491031326169 1
1.64367723394097 1
1.86424570487196 1
1.30306193022301 1
0.969813595273023 1
-0.0456797433421317 0
0.476757797713088 1
0.768306972625229 1
-0.0159718310171777 0
0.862545058142529 1
0.0200295793920521 0
0.244514906906396 1
0.551592155159631 1
1.13318427499214 1
-0.106829918354696 1
1.64318002856628 1
1.56485272871481 1
2.35525663701376 0
1.0287491828196 1
0.414392936500942 1
1.41232354355726 1
1.43464978931427 1
1.00212485137022 1
1.23969094201473 1
1.21959773651411 1
0.147525133118834 1
1.19050887737457 1
1.15092567327975 1
0.969277587791133 1
0.986023188365316 1
1.91081427669562 1
0.994184088561066 1
1.33932769303674 1
0.986953446391342 1
1.52256969877162 1
0.214956201599405 1
1.25782317370828 1
-0.583400946698767 0
0.514788368963237 1
0.447956348016178 1
0.205696184757401 1
0.600885588166617 1
1.27757195268816 1
0.117986870140632 1
0.417779426070679 1
1.36102211188568 1
0.381512654411834 1
1.86283884856028 1
1.57621252723231 1
1.02137286169008 1
0.676328761428609 1
0.622875513753249 1
0.762567414362018 1
2.017404047917 0
1.11430266452196 1
0.00892142586280548 1
1.25600795741689 1
2.43908940403242 0
0.806302777312965 1
0.972626880150754 1
0.933574542716817 1
0.0415167184536628 1
1.34295576438058 1
1.52003738367334 1
1.35395232917789 1
0.743764205082615 1
1.12432283577997 1
1.26094550686374 1
1.77760201863981 0
1.83395601446519 1
1.65777017654896 1
1.88510790372855 1
0.739545440218031 1
0.76615506810392 1
0.183374649569427 1
1.68928774310359 1
0.510843372005664 1
1.89905988529434 1
0.615420422841878 1
0.933112175089294 1
1.41863024357302 1
0.138228833410268 0
0.980872827819966 1
0.821214129836511 1
0.669061759869957 1
1.97064000580009 0
1.31856954006946 1
0.477861867590394 1
1.44540718464572 1
1.29790362730555 1
1.78617124240789 1
0.0382756352625444 1
1.49846865523016 1
0.476185712454994 1
1.11044572414596 1
0.358317426222398 1
1.05232471155117 1
0.32703336371149 1
0.608768197117091 1
1.07650635959538 1
-0.092233671774836 1
1.14152061556022 1
1.1938342932491 1
0.925130578989148 1
1.35195348149389 1
1.57400931120255 1
1.26037412641179 1
1.02259497639105 1
0.506060782246831 1
0.709310834820356 1
0.383966380961436 1
0.956063442839189 1
0.89697380519636 1
0.515931156002574 1
0.168067089086564 1
1.44539978260769 1
1.70851630483908 1
1.23072610735887 1
0.20530326674282 1
1.44548453314614 1
1.08606836125997 1
2.65295726410965 0
0.695476039904054 1
0.732616834380584 1
1.2397934543616 1
0.371702321243401 1
0.966096284384307 1
0.319510059324982 1
1.95708656821366 0
1.22448456321583 1
1.78444456016695 1
1.41085056574681 1
0.918114582800792 1
0.925452739249212 1
1.58925726607292 1
1.18355536348615 1
1.40549964734609 1
1.88643833195678 1
1.91934219604422 1
-0.515161979031885 0
0.863139414243173 1
0.169491140940957 0
1.5949524629693 1
1.84468028703306 1
0.625064837187389 1
1.04271504608873 1
0.379768678815264 1
0.273988331615833 0
0.934190420937236 1
0.903276442018474 1
2.53384922035242 0
0.938395788703295 1
-0.115790146731266 0
0.466707522413543 1
0.784848708860528 1
1.56014238190786 1
1.06718245487254 1
1.48822485761358 1
1.36189850312004 1
1.01641629657866 1
0.489132399038019 1
-0.357302363978612 0
0.731428062442966 1
-0.439201633064462 0
0.988416491177487 1
1.29359310474356 1
0.662274934892761 1
1.48853524646727 1
0.965317526289888 1
0.4721109615211 1
2.06281277134692 1
0.982339504246155 1
0.849882943555551 1
0.626311911374265 1
-0.132514481350358 0
0.723282902018673 1
1.10084643039771 1
0.347788691885706 1
0.618375765537843 1
0.762586426062919 1
1.29137952529939 1
0.323599807775952 1
0.804154298813755 1
0.979919722735859 1
0.800731983843549 1
1.82625248618967 1
0.67918761024145 1
1.95792373125013 0
0.935176818472848 1
0.388665860604886 1
1.48743685883524 1
1.08298749979275 1
0.933420492226133 1
2.07390041780238 0
0.345940982456392 1
0.589139808307686 1
0.154967323408986 1
1.95084139246913 1
0.0881096996334892 1
1.02942891224687 1
0.647444334273738 1
0.858852492854316 1
0.973379546859557 1
1.20364549051736 1
0.2151940924694 1
0.200919304317735 0
1.00158403529525 1
1.41746453067183 1
1.45480295468084 1
0.26174826001489 1
0.640622809937098 1
0.95471993382048 1
1.80874048618834 1
0.950444496579033 1
0.606727194469261 1
0.611793225802092 1
0.335250770215672 0
1.55758647332014 1
0.849804583995602 1
1.4741296527726 1
0.693100200241828 1
-0.371053616855259 0
2.65062588125907 0
0.862385774778738 1
0.942507000570279 1
0.467452697179475 1
0.748116062328212 1
0.88868511816465 1
0.767159828407426 1
0.390757454569966 1
1.00619179109942 1
1.05277254365495 1
1.50087041848496 1
1.2902167047092 1
1.30780721592678 1
0.888818824818181 1
1.78311290697675 0
1.22513477021494 1
1.03473286118097 1
0.820402645362962 1
1.27882720347945 1
0.089097153086269 1
1.61345514347899 1
0.56792351113205 1
0.480586576708174 1
0.18515011799497 1
0.854109992617501 1
0.801905561418034 1
1.83257802663892 0
1.26656978724625 1
1.47969652953439 1
1.28366073690116 1
1.25434591421035 1
0.912823297218925 1
1.98271000120531 0
1.55818746969594 0
1.09637317973647 1
1.12376790902987 1
0.984285344958036 1
1.39199933616316 1
1.82764056037731 1
1.02271480062559 1
1.60131116894114 1
1.10380500553914 1
1.68258945559832 1
1.10046185869451 1
1.17195799181173 1
0.251560610802237 0
1.83646842349965 0
1.2377066306288 1
1.02475261587304 1
0.62251215525899 1
0.533880645047014 1
0.707702337971083 1
1.81987925970332 1
1.74898852660316 0
1.1219830733941 1
2.15882088808279 0
1.40236066765357 1
1.4230917301833 1
1.13577501382546 1
0.844175872641419 1
0.529230006786867 1
1.21133370107483 1
0.764907908808239 1
1.55353681685133 1
1.71945926466756 1
1.13522790305518 1
0.80776686733304 1
1.93940105372845 1
0.260712514066954 1
1.29342097860578 1
-0.167247476531359 1
-0.0299774291082591 0
1.0717931264116 1
1.10930274636995 1
1.06610643590444 1
0.737045811590366 1
0.936756982058507 1
0.792890390865105 1
0.794223429657785 1
1.61737629293913 1
0.634448993789373 1
1.48550053006914 1
0.758050048082795 1
0.748099616055591 1
0.259586142336027 1
1.20878037942005 1
1.24725763988378 1
0.525526048964915 1
1.24059684687526 1
1.3146778371339 1
0.967195756733856 1
1.98992001088545 0
0.459169078226018 1
0.485288136047328 1
1.20365645089784 1
0.954951624502431 1
1.15916154612765 1
0.553403111491715 1
0.788238859708329 1
0.0426461796224216 1
1.08174708581243 1
0.742559271981019 1
0.834291887156632 1
2.40592726930075 0
1.235366472297 1
1.45623616421084 1
1.09264226744791 1
0.865368632339685 1
0.584879193257995 1
0.224391459986756 1
0.496833000790804 1
1.55084038930424 1
0.565503075712527 1
1.8248274355711 1
0.632198577520695 1
2.18310861174318 0
1.38183797684595 1
0.963461217673354 1
1.3434507243992 1
1.21094153516146 1
1.56649659321677 1
0.099097662638178 0
0.991941504518285 1
1.56741819764596 1
1.09383276300939 1
0.477558232902918 1
1.10089701595138 1
0.946614071481685 1
1.2115971877448 1
0.150937861385898 1
0.750274825968862 1
0.732795553367215 1
0.795460891270248 1
0.709165673517821 1
0.713386249810535 1
0.724448578213851 1
1.56416075722409 1
-0.530574042203473 0
-0.654113350577712 0
0.822367183486882 1
1.01562598332179 1
1.29653729832722 1
0.820803331001501 1
0.578399414818255 1
0.871241278804927 1
2.90548044169676 0
1.06970159794631 1
-0.0380306040205615 0
2.11648532651579 1
0.815952164065675 1
0.199096835205278 1
1.30491069644581 1
1.07012922010569 1
1.30671259138206 1
0.849693642052897 1
0.488304024074777 1
1.06656995958055 1
1.97890818771174 1
0.737577582173945 1
0.928143334065761 1
0.990714344065108 1
0.177952056337979 1
1.94245414033006 1
1.44711017635154 1
1.00457093372327 1
-0.0243038460595471 0
0.830164415873035 1
1.65998025981541 1
0.386134820122357 1
1.32786545440709 1
1.69415273378988 1
1.13893280658047 1
1.42304151548199 1
1.67555465587221 1
0.380400155538656 1
0.189254452951744 1
0.185945275959544 1
0.432511048531375 1
1.61975499050811 1
-0.8421001588255 0
0.673527173173028 1
1.08970570910691 1
1.0929884107018 1
1.12247869243208 1
1.40520695837186 1
1.13073022255271 1
0.817989459987326 1
0.942888683216227 1
1.40836356488712 1
2.09316189806269 1
1.48246206192423 1
1.15382078351059 1
0.313374085902722 1
1.97287788756685 0
1.66367490420685 1
1.44007577101461 1
1.23435853537967 1
0.545058258873181 1
0.353415677919229 1
0.573956301266504 1
0.899575870744524 1
0.638866149149411 1
1.09173608092356 1
0.0486557520845866 1
1.85063009027344 1
-0.0145098878531824 1
1.2329470806847 1
2.26719055317824 0
1.11472154695833 1
-0.138512380041313 0
2.02743804879058 1
1.34546057320808 1
1.35507871115627 1
1.68042747689203 1
0.561990123157907 1
1.63913829991244 1
1.03888152958669 1
0.357270426814112 1
1.06310158680123 1
1.08811916226598 1
0.740464702413591 1
0.997651147812348 1
1.01182048573251 1
0.860373169694002 1
1.16580067336251 1
0.572571726884192 1
1.11185293001684 1
0.569327022098522 1
0.705448495265031 1
1.56986334414487 1
0.9981781688276 1
0.629267317809413 1
1.54033633275666 1
0.604090420738221 1
0.202083360690703 1
0.905155306385191 1
2.10400697911857 1
1.53948209746806 1
-0.133543926433232 1
1.57586768654888 1
0.141375221844419 0
0.989423380615033 1
0.666195041782079 1
1.12237521500172 1
0.457040743857191 1
0.441299508076273 1
1.30641891609582 1
1.03357177954976 1
1.16275923030077 1
0.915368631012359 1
1.0384420050196 1
0.848080585268413 1
1.05286514946349 1
0.848369908714406 1
0.610616365542506 1
1.54424128258028 1
0.997042487818475 1
1.46533448038197 1
1.78659798231527 0
-0.0366068994611651 0
1.38387310187477 1
0.214675793729717 1
0.730277043122487 1
1.8747005670838 1
1.16872552549899 1
-0.0427044223643423 1
1.14919151188332 1
0.427603920577902 1
0.556484682913649 1
2.33221885617289 0
-0.0403190833163079 1
1.18251065141733 1
0.726029516722358 1
0.764676768459835 1
1.33176473067346 1
1.03060983945113 1
0.586275875120977 1
0.981059928804784 1
0.848643826434001 1
1.22484313486314 1
1.24071130552202 1
1.39844902263649 1
0.870614237755906 1
1.27522808118173 1
1.71530798229883 1
-0.0169094815940775 0
1.40774306878137 1
1.92850499218792 1
1.15664850036022 1
1.72803326391684 1
0.11181140032558 0
1.58536101927112 1
0.655247252886018 1
0.46659108156317 1
1.32639654916024 1
0.242077627189015 1
-0.0373152517385218 1
1.52628098462246 1
1.70346815764419 1
1.30392004840621 1
0.366507432713883 1
0.660481018774101 1
0.709586392638295 1
0.562139687420432 1
-0.591711227771214 0
1.36816690424189 1
0.696159420222582 1
0.795888324191728 1
0.729521466887753 1
2.12582864620441 1
0.856359863064915 1
0.503330162483124 1
1.87556940909369 1
2.24025098100481 0
1.17621782031622 1
0.42467889418366 1
0.926336629429208 1
2.06978976607658 1
1.55136686696762 1
1.45972228503226 1
1.18880266643806 1
1.68440228309288 1
1.60112304988076 1
0.39704435327066 1
1.7317800327087 1
1.13704708687904 1
1.6816820336409 0
1.06751647232814 1
0.326185353247143 1
1.04953339845319 1
0.74220227588929 1
0.403395875134766 1
1.63123832690008 1
1.60629826280675 1
1.57365025764445 1
1.05930809999562 1
-0.395045831457801 0
1.52532401030042 1
1.86864181353241 1
1.34775521686678 1
1.10415753909655 1
0.708544223903378 1
1.16230397900539 1
1.55328556964044 1
0.733860034760098 1
1.03309759141282 1
0.712492663874881 1
1.32631428922368 1
1.33091718626712 1
-0.325002816697217 0
0.178871577296336 1
0.29173013468669 1
0.820606520439867 1
0.46601861868478 1
0.181890921582352 1
1.26896811187405 1
0.772707247511138 1
0.274088379034064 1
1.66096551190569 1
0.126085121668233 1
1.10455182771256 1
1.17872152183906 1
-0.235014257147964 0
1.5823268700622 1
0.378771300524523 1
0.642989326765348 1
1.71885384645275 1
0.594364990660904 1
1.67044233853244 0
0.664606157049796 1
0.0791334940983861 1
0.216482044868801 1
1.28819995893511 1
0.566799014909449 1
1.70798775295848 1
0.676404267406274 1
1.19141416927593 1
0.434657678988499 1
1.30122405263089 1
1.90351010462702 0
0.713529452227542 1
1.22040735583798 1
1.28682171416009 1
1.57086175757866 1
1.37965159187098 1
1.85604527094332 1
0.394034699008378 1
-0.382254226208256 0
0.595079240036211 1
0.322651812579933 1
1.14386792963261 1
0.916633987657513 1
1.10539865350843 1
0.146893438769055 1
0.336002094932965 1
0.720710967524473 1
0.697536916917534 1
1.76998134738797 1
0.487857073637808 1
1.19779762532284 1
0.993360030129312 1
1.17698805839774 1
0.535799943809164 1
0.513796074986064 1
0.572727316786349 1
0.741062681531458 1
0.952712237813398 1
0.073355443785612 0
1.41921247300285 1
1.23500214361693 1
0.65986903512162 1
0.742096767370467 1
1.08767309824893 1
0.682160156808083 1
0.226511492095456 1
1.23950109517552 1
-0.44740757844365 0
1.39151869462894 1
0.0780906242740175 0
0.790054676126182 1
0.617261605600317 1
1.42161214628546 1
2.01407771088099 0
1.00792469432076 1
0.944222539608523 1
1.13704221738126 1
2.38233246362237 0
0.78965572557472 1
0.881042527825947 1
1.04607726401543 1
1.07795174966073 1
6.29147709099026e-05 0
2.16968719193994 1
0.404779461287215 1
1.44685739408647 1
0.98044049757777 1
0.262356186559878 1
1.2231457956545 1
1.83757631389764 1
1.1655424107126 1
1.08417778180308 1
1.73718995357042 1
1.33750691576423 1
1.39544750286537 1
0.965113481953956 1
0.237904713175278 1
1.52514899909828 1
1.18111514136971 1
0.237207012459862 1
0.534118132285423 1
1.3117573763551 1
1.28418075745535 1
1.29438304643638 1
2.34052646064722 0
1.84515657247306 0
1.81859759432054 0
1.56000093415964 1
1.29781292112274 1
0.249951867987663 1
0.327163171787964 0
0.929780664497123 1
1.05185880433944 1
1.7461068365638 1
0.772031641562872 1
0.973587748176842 1
0.471120313958699 1
1.53761314026494 1
0.960158025364199 1
1.53641893037253 1
1.71423475945022 1
-0.0388950643033319 0
1.65416831998475 1
