# Supplementary material for: Bias caused by sampling error in meta-analysis with small sample sizes
Source: PLoS One. 2018 Sep 13;13(9):e0204056. doi: 10.1371/journal.pone.0204056 (PMC6136825; doi:10.1371/journal.pone.0204056)
Supplement: S3 File — (ZIP) [file pone.0204056.s003.zip › results N = 10 delta = 1 tau = 1 sz = 100-500.txt]

"dl.delta" "dl.cp"
0.735584171079727 1
0.483074158035936 1
0.960542270473443 1
0.919281615633162 1
0.953708244568354 1
1.1532056508166 1
0.683110389795295 1
0.880037854109491 1
0.474213078218693 1
1.29862733088659 1
1.11940622259208 1
1.01165675227527 1
1.32980860068911 1
0.990289148954438 1
1.57158492458148 1
0.761256151749394 1
1.26096964280463 1
0.766042947817937 1
0.910686629471566 1
0.963243119427905 1
1.26503060039591 1
1.11707444364873 1
1.18600230590878 1
0.538166365448594 1
0.732518568987311 1
1.53102789596608 0
1.76343423713705 0
0.881763458698909 1
0.996225060605231 1
0.712256717374572 1
0.880769760518442 1
0.642951105629991 1
0.872480665184509 1
0.827554550318399 1
1.55630875335757 0
0.878239679708655 1
0.884085324915579 1
0.975297158623202 1
1.53023062945877 1
0.875593778902445 1
1.17404338898197 1
0.411686994908344 1
1.13589854390979 1
0.726116554096572 1
0.51795293701535 1
0.969276959707453 1
1.58594110754165 0
0.70705379701202 1
0.784484399084748 1
1.53526201944758 1
1.43636363013829 1
0.965027730700477 1
0.833402767354314 1
1.61867055418353 0
0.990806750695596 1
1.7568998747746 0
0.782287528453165 1
1.25185952967989 1
0.955494162286239 1
0.776529411545874 1
0.734477198876238 1
0.625244107088374 1
0.807845459925964 1
1.30233394974541 1
0.50109772338325 0
1.29479323604776 1
1.3301655375229 1
0.552240029164859 1
1.25721835025854 1
0.632107166650356 1
1.34257232470173 1
0.854962345782509 1
0.948577640810562 1
0.544406702688838 1
0.493065198966703 0
0.806886826004753 1
1.17996345706565 1
1.42430969624438 0
1.17931154207417 1
0.860465900399422 1
1.03363827072127 1
0.577570068130107 1
1.25643288374602 1
0.92503899222462 1
1.39274549349085 0
0.829252862974036 1
1.01979129219567 1
1.00823402674852 1
1.37121100133723 1
1.19606602183808 1
1.08723130576256 1
1.10184981561874 1
0.991025364638178 1
1.37260012904165 1
0.457064683367121 1
0.864957119859464 1
0.761886064620158 1
1.12901911260866 1
1.08825991985151 1
0.553084359662951 1
1.5904612553388 0
1.0601764999827 1
1.29221099653328 1
0.774099439335355 1
1.18450019069137 1
1.33926541726387 1
0.586241650952092 1
0.727853438170057 1
0.114916134444349 0
0.658251568170451 1
1.48690828674808 0
1.27173772905591 1
0.449364167177413 0
1.44375146068808 1
1.66348161915909 0
1.11964057230897 1
1.30388251446772 1
1.23634163253933 1
1.13374837922095 1
0.73262138216823 1
0.751705172094914 1
0.832088180888946 1
1.26268051109143 1
1.18596488905461 1
0.325436883748917 0
1.16442717179232 1
1.18556466982109 1
0.270205136227553 0
0.819509701845788 1
0.922700748990125 1
0.848738054810322 1
1.78797247531972 0
1.41576974595752 1
0.533066129433133 1
0.665185708542567 1
0.366491671305161 0
0.667044439218606 1
1.00953117618722 1
1.24135159709722 1
0.908751305896635 1
1.31880771714427 1
1.76891808289639 0
1.46345627637064 0
1.5590007547928 0
1.46570540352896 1
0.577825605119353 1
1.15591023401805 1
1.25305032966441 1
1.00330854077094 1
0.946236554359158 1
1.22373611749956 1
0.982426275918663 1
1.06447319391058 1
0.924388270539437 1
0.602823819287351 1
0.923389014529344 1
0.788209047437511 1
1.1481026923662 1
1.25827562331304 1
1.18132500998035 1
0.954899829592406 1
0.733512489474483 1
1.03268157436721 1
0.803077595199054 1
0.710380625070732 1
0.998627650964763 1
2.01759964828676 0
0.993355511194248 1
1.04950632680473 1
1.04356594541942 1
0.950442831283992 1
0.960203881225834 1
0.873024391856212 1
1.37459524971717 1
0.981921341723551 1
1.09725015834656 1
0.700144987660205 1
0.935636366760762 1
0.635404111337646 0
0.390012453170767 0
0.79266803407386 1
0.71453321192286 1
1.36484728690028 1
0.935373564303521 1
0.900088754575768 1
1.22026841958929 1
1.31855361175057 1
0.980074318377039 1
1.38980717779998 1
1.16885473953063 1
0.69229225970629 1
0.989513190419778 1
0.969113669222832 1
1.4572929012032 1
1.3136992897762 1
1.31843982817094 1
0.974779019676078 1
0.731536256189791 1
0.87837459721103 1
1.04055244190724 1
0.73017396585849 1
0.407954325460342 0
1.19170438355991 1
1.31614035472377 1
1.02886670886272 1
1.20406621749761 1
0.931168455361112 1
1.0503230341044 1
0.7228723493876 1
0.526628163266283 0
1.55347644021264 1
1.63578891665379 1
0.499519386641715 1
0.757723658806529 1
1.21926736847404 1
1.47156380377592 1
1.39247784546582 1
1.18495640054953 1
0.578085346175868 1
1.40487124329902 1
0.762832199944827 1
0.768060462982657 1
0.75126169970685 1
0.500718481039675 1
1.10882454184089 1
1.22280595194061 1
0.885465744278328 1
0.968708691323357 1
1.27442326734192 1
1.09692988806195 1
1.33827368765974 1
1.33273467160282 1
0.675784835138453 1
0.879421766275307 1
1.14692955655852 1
1.25023943541174 1
1.19860160497683 1
0.938174779943392 1
1.58013296001876 0
1.02866385973669 1
1.17859491232718 1
1.03588432503249 1
1.25487212282926 1
0.496363954114418 0
1.30748033510951 1
1.06668291590975 1
0.977680497309532 1
1.16857915315733 1
1.49530433135967 1
0.836338960626911 1
1.03557622098976 1
0.784665413378768 1
0.811555203939357 1
1.3278028164861 1
1.38652539390681 1
1.59332648730892 1
1.35839312062207 1
0.838490768159771 1
1.24812347395593 1
0.822503705413599 1
1.24048153222329 1
1.05192088126906 1
0.61273422370342 1
1.48078964629242 1
1.18645642291832 1
1.08273454697732 1
1.08694912370324 1
1.18072179731706 1
0.867922166943207 1
0.798913161716544 1
0.804574438215422 1
1.57895617424332 1
0.809692507085353 1
0.938395642659074 1
1.26855021382029 1
1.05893994036934 1
1.06322135888354 1
0.999914043537024 1
1.76005614722074 0
0.749948316298999 1
0.509090948184299 1
1.20877818239116 1
1.21961293779969 1
1.59903099985126 1
0.752711189971101 0
1.43698691788761 0
0.893143133177899 1
1.13487254882438 1
0.828369689764725 1
1.27712567274616 1
1.04839857433379 1
1.01280310293616 1
0.60609606732446 1
1.37235133757869 1
0.624014754311084 1
0.242021757534678 0
1.15656471702245 1
0.61554173681419 1
1.25876218597346 1
1.01320113586763 1
1.32959320631424 1
0.844593860305189 1
1.5934087023149 0
0.773046632687627 1
0.942507364092063 1
1.26806911122363 1
0.711952803104864 1
1.28031213434636 1
0.748754227985492 1
1.67239059654433 0
1.7465703675988 0
1.12257791087756 1
1.67865558129078 0
1.55479239405428 1
0.631709087095928 1
1.13327431974362 1
1.13934163441736 1
1.17591933344864 1
0.300726191027206 0
0.769432202611805 1
0.685622035734551 1
0.865889319570186 1
1.53840524217013 0
2.07711041511815 0
1.14222492278223 1
1.55257663417117 1
1.18312504521539 1
1.23296219014573 1
1.63064328509048 1
0.865174861017133 1
1.03550870968719 1
1.12027876831667 1
1.44784251829767 1
1.1225204499134 1
0.994767716549487 1
1.6360290886227 0
1.04725635256406 1
0.803619390772397 1
1.31724446899595 1
1.43290305096625 1
0.834965296960479 1
0.924652083163599 1
0.252938933292432 0
1.27111825769412 1
1.09072324818589 1
1.32025881099201 1
0.61983441220009 1
0.296153812331386 0
1.15970025009409 1
1.23736225689737 1
0.991178597969252 1
0.785734449204578 1
0.795136993676654 1
0.358899416739747 0
0.363440384545825 1
1.16331846535241 1
1.07943918004594 1
0.87983639714788 1
1.17836053610817 1
0.629381851809811 1
0.825628721719511 1
1.85054146071518 0
0.84130729430445 1
0.512932192936914 1
0.959978782489326 1
0.648721094550571 1
0.579418303875899 1
0.915640226386107 1
1.33017254792078 1
0.681189737034946 1
0.448366407581171 1
0.998164291027944 1
0.819830381172347 1
1.10295833170747 1
0.58772343104285 1
1.02447666262151 1
1.22672461899933 1
0.752208248926121 1
1.03894715385787 1
0.71139642637173 1
0.860904046839182 1
0.98642060505602 1
1.08431766711911 1
0.692090362511322 1
1.21944528209305 1
1.09060916309841 1
1.3292894844211 1
1.30411228426097 1
0.568008293295115 1
1.17920823782718 1
1.04968119900872 1
0.93056568311132 1
0.998561888438513 1
1.13626085716369 1
1.15591347788659 1
0.745952446040179 1
0.965654883424292 1
0.892329275299422 1
0.951750556388438 1
0.863017039425143 1
1.14082877211913 1
0.992931306814142 1
0.99415320530888 1
1.08793807279019 1
1.12597254477061 1
1.25337915368999 1
0.812901987687691 1
1.14616297024425 1
0.889282496718383 1
1.22958483605813 1
1.15368285793771 1
0.747099057340559 1
1.05204897662425 1
0.409121434765884 1
1.20598346555993 1
1.17383112363147 1
1.1859394515508 1
1.02850183954182 1
0.851785326012018 1
1.15629071414726 1
1.12585658460694 1
1.32215017418078 1
0.948819551494229 1
0.952810396797672 1
0.954642835074751 1
0.67846268609056 1
0.98149493076549 1
0.76893331336375 1
0.800248278306751 1
1.07849060027232 1
0.658960873252381 1
0.186162863399832 0
1.01068032314056 1
0.97680387855934 1
1.35412147234763 1
1.80539499521207 0
0.701827934134675 0
1.11936082278479 1
1.19639023068192 1
0.725645757853146 1
1.34757696503892 1
0.89918389137652 1
0.949737515235599 1
1.59859100420165 0
1.17893681789337 1
1.55070186115835 1
1.46281946746124 1
0.927377933053646 1
1.07102303602001 1
0.724975731802754 1
1.00391058602095 1
0.915405786002557 1
1.37216170534393 1
0.878399868965084 1
0.685994916828262 0
0.668974376322396 1
0.704612175281331 1
1.54172367434237 1
1.38641810298456 1
1.57669065554372 1
0.956136858849494 1
1.28331905312526 1
0.963342560927096 1
0.752458895100504 1
0.560497394021809 1
1.03539560726855 1
0.923252550745022 1
0.791286810919813 1
0.819612944527768 1
1.15539922666019 1
0.885564796582073 1
1.86604079154185 0
1.33533613854612 1
0.945313032209035 1
0.371894457818727 0
0.947804788861768 1
0.375145705658254 0
0.954359813108106 1
1.03804130770291 1
1.21518557024851 1
0.768069700340811 1
1.25144766603851 1
0.383850815812527 1
0.54632242682409 1
0.570244756092183 1
0.999818687254349 1
1.06246871728757 1
0.752157982199163 1
1.17054553927314 1
0.960374695244423 1
1.09675455826742 1
1.74616033901775 0
0.719246553702241 1
0.472929030680023 1
0.931071518877936 1
1.28198248750941 1
0.85091257914352 1
1.19428048687803 1
0.715112697946893 1
1.40885197308631 1
0.492113219933583 1
0.695273834233301 1
0.435396238510611 1
0.776594661569129 1
0.756041195109852 1
0.815888063339635 1
1.24057812167569 1
1.07008154841422 1
1.09412616956224 1
0.802568081030269 1
1.27929324529983 1
0.584373370135656 1
0.870566823232034 1
0.863911308675042 1
1.01017497435937 1
1.40324216918792 1
1.25317714701357 1
0.760459607682529 1
0.68188172955049 1
1.65521805125228 0
1.12781310408646 1
1.2290749405037 1
0.699844337917513 1
1.04044695319862 1
0.611243466853131 1
1.04223050588048 1
0.946084626570215 1
1.24260279767577 1
1.09620686098614 1
1.14604403173004 1
0.890085263403957 1
0.978048456828395 1
0.734246465066596 1
0.913916197181086 1
1.11869047332483 1
0.279345923614264 1
1.54048281627523 1
0.812735310149888 1
0.729172212681837 1
0.425235881665971 1
0.89146778050019 1
1.28791514671314 1
1.33512988674546 1
0.769677203935115 1
1.06005107302056 1
1.17167925152865 1
0.500433363433031 1
0.999949400452638 1
1.07711923233921 1
0.388593364260827 1
0.998184716337058 1
1.36718966348936 1
0.80892840384573 1
1.73499240497075 0
0.615969452123459 1
0.389074892199857 0
1.10484528791029 1
0.358215300054848 0
1.34250552804598 1
0.865725020511186 1
1.56917298898017 0
1.0590973966142 1
1.06118992735737 1
0.96403205294372 1
1.32409311019104 1
1.28633592912527 1
1.15683307313166 1
1.4092366989853 1
0.612469900127981 1
0.541715614790581 1
1.21942817277048 1
0.688798089777581 1
0.642250318142643 1
0.497343086344357 0
1.16365142404157 1
1.09591694402626 1
1.23008432610213 1
0.690336686696667 1
0.598578267702639 1
1.49429037926217 1
1.07419676798609 1
0.215183629157447 1
1.07678749077055 1
1.05532334185032 1
0.70973957661161 1
1.2928388003959 1
0.961881394326142 1
0.708498490391415 1
1.40360281060735 1
0.8819485541661 1
0.531565438564981 1
1.18276330008736 1
0.460561899457587 1
1.59521311044969 1
0.407185820164308 1
0.548513772473369 0
0.803302550701707 1
0.962557026206771 1
0.985277196459948 1
1.06769540429903 1
1.21607824168053 1
0.522778307733399 1
1.43360314688178 1
1.29245239594106 1
1.09645571085197 1
1.40889921021425 1
0.594667658187241 1
0.860534793724531 1
1.32787719132643 1
1.13883872818616 1
1.58463395430735 0
0.903200224646996 1
1.1641458367051 1
1.05867363243149 1
0.956215162515546 1
0.996999535127511 1
0.991553382059681 1
1.14382005368187 1
1.06280762681077 1
0.867746621939778 1
1.3448602186677 1
1.12005831209185 1
1.36615180436469 1
0.901419280605431 1
1.01126569198708 1
0.792733432691678 1
0.849712201887292 1
1.08912647320706 1
1.52741682750071 0
0.950726538045489 1
1.09665197997067 1
1.41871406969562 1
1.55131500104549 1
1.04651651001032 1
1.47248730894315 1
1.10039054430619 1
0.948107297155057 1
0.884532881183534 1
1.08998341744199 1
0.465961984099493 0
0.861482476466879 1
0.980229824634499 1
1.76629197390816 0
1.01653543825979 1
0.89544536958802 1
1.10521455318527 1
0.524681852022548 1
1.16790895413093 1
0.755474885215003 1
0.204226010323402 1
1.13297148330667 1
1.40526983022221 1
1.28748645260995 1
1.17110325446412 1
0.977486053685639 1
1.01797610586765 1
0.7409199442956 1
0.667009121691799 1
0.803903882885844 1
1.00539929393636 1
1.30992618457724 1
0.245048683559083 1
0.710563221468284 1
1.11835250629784 1
0.925187977457168 1
0.715103583485648 1
0.852484767809847 1
1.26157619450546 1
1.16751016032789 1
1.16018580421797 1
1.16302910528228 1
0.8178632712079 1
0.0856589801475051 0
1.32230909533388 1
0.352363812701458 0
1.50626859477394 1
0.52726521039608 1
0.875514021283644 1
0.941149138095428 1
1.02634378427553 1
0.584168220283457 1
0.991361637350882 1
0.976682945925816 1
0.868988182797852 1
0.750770472634531 1
1.26052128604032 1
0.770390604368274 1
0.642080814002329 1
0.847912171216661 1
0.835718596139325 1
0.659465233641098 0
1.20376880322196 1
1.38813076990808 1
0.863098002472175 1
1.504078555916 1
0.826424217899722 1
0.680408389329888 1
0.927765087625868 1
1.21280453473557 1
0.464004464275402 0
0.96762339207346 1
1.23706041817997 1
1.16424638319727 1
0.926057590566177 1
0.921075999381813 1
1.31649593992362 1
0.989084028942013 1
1.21971428212776 1
0.895761069206585 1
0.935697138320541 1
1.03549038424609 1
1.46831631995426 1
0.182177434672374 0
1.02905415246078 1
1.30590581489244 1
0.441531175509538 1
1.03367758818803 1
1.38185333246476 1
1.16781689760934 1
1.49742500450786 1
1.18936955407118 1
0.605545165528867 1
0.770129680929727 1
0.495189780002397 1
0.798250481982596 1
1.08230988035671 1
0.983642474734531 1
0.769178406910866 1
1.25519741419506 1
0.405516751576758 0
1.28836875360404 1
0.961495532066064 1
0.706725036732803 1
0.578438921196251 1
1.56039379332616 0
1.01152363693619 1
1.11821174840436 1
1.00481576778509 1
0.804236046520749 1
0.903763021280345 1
0.839258455457605 1
0.751496307894095 1
0.611792607869732 1
0.640363996810592 1
1.13914378755782 1
1.22145306770754 1
1.06800375595569 1
2.02404855725898 0
0.761603366747463 1
1.0803569470214 1
1.46102890261777 1
1.0061749242075 1
1.30056072585649 1
1.20348657469845 1
1.29628151260257 1
0.925739912110871 1
1.46528314700105 1
0.33352156282412 1
0.593701655965673 1
0.430807867957493 0
0.860997991735194 1
1.10025365996968 1
0.780384435219562 1
0.894444556001707 1
1.48341855405573 1
0.717759239412137 1
0.723906235747874 1
1.09627010251223 1
0.67483973193342 1
0.501288647840216 1
0.631658307870889 1
1.05696514624057 1
1.39137768872732 0
1.43822191210727 0
0.530913523014029 0
0.435499020268466 1
1.62341878899353 0
1.19405537252777 1
0.987010696842046 1
1.30542118392855 1
0.849137394050794 1
0.905074516729612 1
1.26502124613532 1
1.11531426699148 1
0.909018245953043 1
0.988491650371 1
1.28993361993969 1
0.549957927832315 1
0.931463177146207 1
1.10178000974338 1
1.088457672867 1
1.4119760985844 1
0.863755589350205 1
1.54112804500629 0
1.23583868636763 1
1.02914934410328 1
1.01648099387452 1
0.788513396218811 1
0.2546391096603 0
0.858118959234067 1
0.603470408454558 1
1.18174191640965 1
0.613904906648845 1
1.16785762520332 1
0.756552334946002 1
1.44791948002566 0
0.580737560832287 1
1.25235951804601 1
1.60151677357613 0
0.805626215140207 1
0.442546592571167 0
1.10087285793268 1
1.2822556946112 1
1.08233000133892 1
0.945746809707518 1
0.59692662195293 1
0.746529234993033 1
0.620297922832548 1
1.14657927757844 1
1.26297559297059 1
0.62037684660006 1
0.226808054875833 0
1.57457313720292 1
0.641756938307523 1
1.28108894290387 1
1.25314368063063 1
0.481946491893114 1
1.0090860394347 1
1.19875936440189 1
1.5098424387541 1
1.4127143386736 1
1.23243793729188 1
0.912963012224206 1
0.0229088963098449 0
0.976289242057176 1
1.55144307445068 0
1.98462556434107 0
0.889676258009103 1
0.872646515368761 1
0.536733744651437 1
0.508452504877311 1
0.309099605014402 1
1.25942398344247 1
0.481756792899712 1
0.521290006814578 1
0.54550787489041 1
1.12708094598075 1
1.60900933332504 1
1.3277610841072 1
0.611385715165368 1
1.55365968141006 1
0.569650638079838 1
1.41847849893497 1
1.07499267637769 1
1.16727088649861 1
1.13740689700864 1
1.03586176079313 1
0.750328229986506 1
0.731989800401663 1
1.43084114575135 1
0.684428448990533 1
1.75286714194262 0
0.371640170672947 0
0.810733236001125 1
0.953710817008412 1
0.509077391403181 1
0.748717191487338 1
0.450235379903563 0
1.22342022006665 1
0.915704650005266 1
0.551945716275925 0
1.2457788662931 1
1.03061985276971 1
0.369702833148399 1
1.10759048267068 1
1.39504855621346 1
1.42436051591085 1
1.62040657087687 0
0.719812479020505 1
1.16430889057311 1
1.05576930091733 1
0.636724204873701 1
1.04870183338862 1
1.10455888809367 1
0.560275274254803 1
0.437855402694448 1
0.197689991140957 0
1.13773285684221 1
0.853061922653108 1
0.675702929022763 1
1.58035927948509 1
1.15212238402819 1
1.23619362212496 1
0.575815898609095 1
1.00101562878012 1
1.21065715857693 1
0.777721908950363 1
1.19334872547316 1
1.45070790424941 0
1.33813702238732 1
1.01927808775884 1
0.84193676196906 1
1.04745971359796 1
0.942976864003675 1
1.28224307112461 1
1.14367977966025 1
0.67511550051381 1
0.827260779549113 1
1.43717379516528 1
0.81382061467817 1
0.43205384882467 0
0.962753977009769 1
1.44759596692003 1
0.674995010804955 1
0.72757458194374 1
1.08066300036946 1
1.23700367290783 1
0.420459063436821 1
1.37678295039866 1
1.51124236033466 1
0.77835858243011 1
0.874721628886717 1
0.374786158711839 1
0.903551555032295 1
0.603551195968558 0
1.13939105265907 1
1.16407391511998 1
1.00805878735585 1
1.36039252602647 1
0.745234317635133 1
0.633308256692605 1
0.684040381810148 1
1.35566197010199 1
0.474134759994671 1
0.695676519427368 1
0.767373378015876 1
1.09090763567373 1
1.42322852236429 1
1.24143497754338 1
0.105482552758035 0
1.10265206643074 1
0.816059129558675 1
1.43365858425507 1
1.13594896611175 1
1.39254368127124 1
1.55458926684844 0
0.861731777052708 1
0.378834614782667 1
0.837494328989994 1
1.21522822302564 1
0.587399244324418 1
1.04841495968429 1
1.57943279750503 0
1.38867851495462 1
0.924606801560095 1
1.18268788733828 1
2.00154043148195 0
0.8371804094034 1
1.26867683415334 1
1.09857425077571 1
1.19432920338202 1
0.73916095173596 1
0.954910140029417 1
0.662186824909765 1
1.17184626964501 1
1.5804441397375 1
0.922667758519738 1
0.631157624841845 1
1.08128438595578 1
0.981012921046688 1
1.06533443520667 1
1.15120324676564 1
0.713201487557834 1
1.42783136110756 1
0.540221632608285 1
0.812847574049884 1
0.899577072212919 1
0.731903391596494 1
1.61214409944648 1
1.160278349633 1
1.21197569486402 1
1.65547861647026 1
1.30666042574924 1
1.17968263394567 1
0.475544751665912 1
1.06807164924067 1
1.06666146693474 1
0.537789817353837 1
1.50221061359056 1
0.693267441376689 1
0.804794087628344 1
0.873794150036574 1
1.00247972959572 1
0.886091262485564 1
0.552823494029336 1
1.13680161434287 1
1.03729205182118 1
0.461219910081228 1
1.27870451375459 1
1.45553541657883 1
0.851096060463504 1
1.22962320095999 1
1.19444295410673 1
0.778344518191717 1
1.47539934078879 1
1.71486648083417 1
0.49598418797687 0
1.80581410100157 1
0.674858292417096 1
1.37301099170962 1
0.958087434819554 1
1.70756248914254 0
0.0160851121693187 0
0.870392255093656 1
0.870846444517497 1
1.41186844130096 0
1.21947747918302 1
1.6295042704089 1
0.416904989191641 0
0.725271721006074 1
1.22216860088276 1
0.948160643344076 1
0.787264383789257 1
0.82479851337935 1
0.589734621330827 1
1.33056164320453 1
0.719273305166492 1
1.07066389932191 1
0.337020552091444 1
0.853305457712881 1
0.635308495524963 1
1.52701960396185 1
0.896385266023098 1
1.26397250309865 1
1.40013548306208 1
1.38561782824771 1
0.963984308459047 1
0.76627281864212 1
0.679551139036596 1
1.27113849307098 1
1.3102432716085 1
0.819439286925038 1
1.4388423265535 1
0.937250305212221 1
0.899575774279076 1
1.41153542753904 1
0.723620508002725 1
0.737812386212965 1
0.659761982137528 1
1.53850472225547 1
1.22887833219967 1
1.64311046180728 0
0.553517279312992 1
0.735535937453319 1
1.23158130968133 1
1.57136609979146 1
1.48526858754165 1
0.652912001273647 1
1.21735671788612 1
1.05344499859696 1
1.07007506039701 1
1.13488619648612 1
0.876548264966076 1
0.537550460703215 0
0.801032108146531 1
1.15867775848601 1
0.965818831796455 1
0.559420357148995 1
1.05321502861123 1
1.05539869625418 1
1.20858341690914 1
0.975623924372795 1
1.5416004240481 0
0.274114380309184 0
1.61277363066439 1
0.573314069364947 1
1.04784559896577 1
0.665627827324141 1
1.00301647572051 1
1.14317225276659 1
1.29990937281045 1
1.19672006378762 1
1.01506088491786 1
1.09627903872182 1
1.47383966071934 1
0.878288897367314 1
1.02106375118707 1
1.14606530892928 1
0.693425489397266 1
0.736533399443623 1
1.04586519302271 1
0.926767348622141 1
1.11969161311683 1
1.27716848981896 1
0.852721631977809 1
1.2821509453487 1
1.1026862056237 1
0.768161673406049 1
1.10213997382293 1
1.14058286214848 1
0.994529600923319 1
0.612636857366349 1
1.38422387418642 1
1.05241156329253 1
0.613867509447262 1
1.08952661029682 1
0.6746950061258 1
1.17842224347636 1
1.34184981326988 1
1.05915821057668 1
1.38194178092351 1
0.832514122482411 1
0.187389778062894 0
1.37180971023501 1
1.09716828784022 1
1.04973345288333 1
0.822332671804401 1
0.659167470662107 1
0.920331171037351 1
0.797280613857399 1
1.09028058921392 1
0.624008088807728 1
1.37134839245739 1
0.960385394802495 1
0.774549260548777 1
1.60420399267719 1
0.345989522756714 1
0.975625193867266 1
1.00943832626855 1
1.3794446185225 1
0.809766113085854 1
0.914533943061255 1
1.26025504725033 1
0.335073331338442 1
0.894109354290219 1
0.799749539949783 1
0.821002998693031 1
0.798639380136742 1
1.4601515911492 1
0.794036561769613 1
1.13936740724746 1
1.33619134259859 1
1.08302326940985 1
1.16228810495301 1
1.03391026101068 1
0.853844095988307 1
1.30900854133513 1
1.59610812493415 0
0.887077963918437 1
0.960649759744664 1
1.53227275258435 1
0.496049713042974 1
1.3532888026439 1
1.14491310477638 1
0.932864609284277 1
0.542714530667744 1
0.762547349712895 1
0.474385565588954 1
1.62304341875866 1
0.810427026423255 1
1.08664249750389 1
0.98545010014347 1
0.628144421763488 1
0.719905022859794 1
1.06864085353634 1
0.74149587677051 1
1.04988725879147 1
0.335206260127984 1
0.928203515207927 1
1.39162434039025 1
1.2238103924001 1
0.927431269888531 1
0.857680344474652 1
1.77435230155911 1
0.787467377901888 1
0.725259610175557 1
0.559888653178794 1
0.838392767914716 1
0.832645400744024 1
0.937739720202169 1
1.00411417062292 1
1.29878774782715 1
0.724067997423664 1
1.04372563073183 1
1.34829848658369 1
1.09923311915883 1
0.428608236678403 1
1.56589768542242 1
1.06564694343117 1
0.522840299270099 1
0.921879217994741 1
0.839935627609957 1
1.26402796605051 1
1.57648153677031 1
0.803519027607222 1
1.38788315538973 1
0.846517283311512 1
1.1087130036331 1
1.07530320665308 1
0.892166091214204 1
0.898871044307756 1
0.10276096812322 0
1.2630664077617 1
1.25707886583983 1
0.640309383479642 1
0.634822528911928 1
0.968184672369219 1
0.720116824557227 1
0.70641243114091 1
1.21955215978854 1
0.714020480721496 1
0.763345060294748 1
1.31857506134445 1
0.526023995704764 1
1.05670021827983 1
0.760356779174112 1
0.567680821841295 1
0.904268032205276 1
1.13185692433635 1
0.719765314674373 1
1.80318587705137 0
1.05307285488739 1
0.828325419906697 1
1.33593237044036 1
0.97260075829161 1
0.901800456512925 1
0.932683834997864 1
1.61591391531209 0
0.843964922758722 1
1.04415214705826 1
1.51780809280987 0
1.56573941045235 1
0.503110047594872 0
0.6949376945376 1
0.499161201243495 1
1.12313422471535 1
0.629676865863443 1
0.942800407036967 1
1.3617478090009 1
0.97441093549955 1
0.81708937024249 1
1.30728108067119 1
1.01548108498827 1
1.1935143930125 1
0.593585824596917 1
0.670403034342421 1
0.860332127746569 1
1.34558938092784 1
0.447601171437365 1
0.680384414152345 1
1.23562117802583 1
0.575620981690688 1
1.21109567808391 1
1.06237090528164 1
1.40866970430027 1
1.27273986140499 1
1.27368907536685 1
0.98770156269223 1
1.01830194521256 1
0.48354848056653 1
0.596012708542243 1
1.21312351942187 1
1.24536396890009 1
0.669736494765646 1
1.16962328349041 1
0.703681022731321 1
1.32173650986286 1
1.53241980400153 1
1.10592566040074 1
1.1095734861504 1
1.33606426909678 1
0.895214059322591 1
0.850104822906181 1
1.38663783180053 1
0.770291661673031 1
1.06901939903326 1
0.79324682129424 1
1.29701983557409 1
0.860471676273776 1
0.255313486178515 0
0.878787453680096 1
0.255971077051064 0
1.69282272039133 0
1.14747405756377 1
1.00218057685188 1
1.40608401441195 0
1.34418676265776 1
0.754389243079785 1
0.635876433064976 1
1.085135799905 1
0.278072252903048 0
0.918357910061899 1
1.21751340666878 1
0.935988107883879 1
0.960253766876934 1
0.785341318533021 1
0.892273143558576 1
0.802426098574009 1
1.21896612871792 1
1.05529232801437 1
0.860731467273392 1
1.43653092124309 1
1.22294584686266 1
0.750838970740478 1
0.833643995424169 1
1.35190385967887 1
1.10358656798267 1
1.04632655466462 1
0.980611196126407 1
0.711359539505606 1
0.931917833086405 1
1.34262777420639 1
1.5032767196158 1
1.32824686393324 1
1.42687150026649 1
1.32298260287999 1
1.64964315587561 0
0.766611904870159 1
1.53149805723631 1
0.865366276733306 1
0.732943897086729 1
1.49206860818798 1
0.413311286956503 1
1.16776421623931 1
1.25840464660643 1
1.15451399800714 1
0.747631813895676 1
1.48747612434365 1
0.930701980358241 1
0.672148249918137 1
0.479082037263287 1
0.946300606712794 1
1.1762999643614 1
1.2711518941148 1
-0.214182835690544 0
0.572699815071115 1
0.830588488630579 1
0.454654963947721 0
1.06869165890077 1
0.894996142196195 1
0.638611043171567 1
0.997502182022585 1
1.73163532012116 1
0.208314339522156 1
0.606202061841084 1
1.32265382780046 1
1.56952097467571 0
1.2779830538963 1
1.04476812691804 1
0.878969856053473 1
1.07813055677712 1
1.05388069398518 1
1.3054936613167 1
0.547419930626897 1
1.51425286225585 0
0.812199252879545 1
1.1308024391836 1
0.306441128885331 1
0.853077507365927 1
1.03587026239637 1
0.948858390810386 1
1.24852602343696 1
0.586808223207194 0
1.22216316078717 1
1.29343795917892 1
0.790128534722836 1
1.00032453478776 1
0.689811561205642 1
1.16722501013842 1
0.587285315945278 1
1.69032522484408 0
1.8342272401806 0
0.672911395014411 1
0.754381005716843 1
1.27998530650502 1
0.809408477085074 1
1.25505975905861 1
0.830074951662697 1
1.17201701896459 1
0.940592978286926 1
1.12391641563213 1
1.1184198646275 1
1.71351649661404 1
1.49106908364596 1
0.641460322877393 1
1.43045481236579 1
1.29554730562132 1
0.68816098901971 1
0.768495102142606 1
1.17093745666704 1
1.51737045000172 1
1.56159491344982 0
0.925271418729299 1
1.06257340242471 1
0.771963579134915 1
0.921734956700491 1
0.761770571355387 1
0.811644569242953 1
0.445405246825442 1
1.0624250240798 1
1.34188693985981 1
1.13841173436949 1
1.17124663023581 1
0.843206139012559 1
0.817429509846191 1
0.957131321620814 1
1.4195073756103 1
0.747462029359812 1
1.25091767945127 1
1.5556299801539 0
0.715628034007603 1
0.711315346028777 1
1.19471485194286 1
1.36260985096561 1
0.754186408077536 1
1.4159840178596 1
1.0398860130914 1
1.2464472934198 1
1.04912499789397 1
1.09945109755473 1
1.2389881765924 1
1.39184583596622 1
0.991584601873427 1
0.906088939821047 1
0.433383235256312 0
1.20779471660773 1
0.708290267707435 1
0.446648794658507 0
0.868242310663343 1
1.03201849124915 1
0.915956005873063 1
0.800787432242238 1
0.799893422627304 1
0.785635476174218 1
1.1037210992244 1
0.277755528340998 0
0.775038734854251 1
0.964240012930591 1
1.38067323238094 1
1.36412189034239 1
0.922576884263919 1
0.813864968377116 1
1.11678570407865 1
0.669536602549346 1
0.902876055758494 1
0.653960120396584 1
0.866277321950207 1
1.43551445468833 1
1.29771921946689 1
1.11190255862775 1
0.994523767960885 1
1.41247633540375 1
0.537177662301573 0
1.91843338460815 0
0.464808140327719 1
0.776502003841936 1
1.55806553724164 1
1.60482978471103 0
1.02342803696531 1
0.637612074315883 1
1.0826407352216 1
0.915297681373135 1
1.19462672074865 1
0.951124374837603 1
0.368456287412758 0
1.28708337072651 1
1.17660115177468 1
1.03701055040402 1
1.28275621912043 1
1.47389006593496 1
0.955604410938608 1
1.06583718088994 1
0.978701121054675 1
1.16799806489918 1
0.753444840252198 1
0.233718738779309 0
0.767129460917907 1
1.30731743360817 1
0.92561433451775 1
1.22783347202667 1
1.17358261271453 1
1.41144184132238 1
1.13569011026057 1
1.25451443408572 1
1.43961444060174 1
1.0495305910671 1
0.612000658612437 1
1.28643059253868 1
0.861802095167659 1
1.35464620815215 1
1.14413581778879 1
1.1013276279311 1
0.556374647760045 1
1.00730399499425 1
1.83688419367829 0
0.962781619090417 1
0.71786484520335 1
0.639263248278392 1
0.913935679233371 1
1.16845470998076 1
1.31893896841359 1
1.29058833349274 1
0.976508609726448 1
1.33867331904173 1
0.889341209025242 1
1.23851966990265 1
0.67151301792065 1
0.924955945999944 1
0.766786296805373 1
1.34013961217013 1
0.527292943540846 1
1.01901897250092 1
1.01215984365681 1
0.893914507930184 1
1.34016888524559 1
0.892068914476975 1
1.22730144510321 1
0.791993821785783 1
0.989469478832758 1
0.66359743211282 1
0.700641846899851 1
1.10296898759359 1
1.35996780579185 1
1.4554202248194 1
1.07351690744515 1
0.316886877940797 1
1.4864655339493 1
1.26292998974027 1
0.88673979894263 1
0.780987113082614 1
1.2563643747304 1
0.93325015088155 1
1.01123047340432 1
1.16067347728408 1
1.30651685941056 1
0.851505440092841 1
0.830930719335132 1
1.34267372448768 1
1.03309303097047 1
0.667349003616335 1
0.514302813687538 1
-0.219070525660863 0
0.723139279842893 1
1.36971816196106 1
0.863444841586638 1
0.727798395397104 1
0.655007997449054 1
0.938074068591682 1
0.81614751550856 1
1.13126944599015 1
2.13845205425042 0
1.40866427149735 1
0.853384736259219 1
0.925068422106899 1
1.29356163759998 1
1.11960510154947 1
1.25983234761044 1
1.05402225208305 1
1.26139414508353 1
1.03313013982466 1
0.945270648547048 1
1.14252706314829 1
0.992188051540069 1
1.11939810367088 1
0.716447937903279 1
1.0999305894644 1
0.701358053219924 1
0.928092512402567 1
0.939445881342101 1
0.768810925730112 1
0.982055250356127 1
1.01874575805937 1
1.06459434963303 1
0.84656845246303 1
1.38570081209819 1
1.45941039990138 1
0.60374131693698 1
0.7895716554784 1
0.7827040795062 1
0.654510797219466 1
1.08777213426076 1
1.77821842836329 0
0.654607704397095 1
0.607894810149445 1
0.840205420513459 1
1.12682881753476 1
1.0953872429114 1
1.01066013877615 1
1.27607340671891 1
0.852051956325062 1
0.847002356346061 1
1.05979634869842 1
1.12626582452683 1
0.990650710689902 1
0.526723436070846 1
0.577841487161035 1
1.19382703701657 1
0.854615160588525 1
0.559216735740322 1
0.944142634657168 1
1.26113551352043 1
0.671119901736514 1
1.45390574590987 0
1.69237423453749 0
0.781640552830634 1
0.568303453014359 1
0.596716951247421 1
1.76697463038173 0
1.18315747508933 1
0.938472253456047 1
1.34505022525314 1
0.87292672504479 1
0.802406148838101 1
1.29881152479144 1
0.924152181086604 1
1.18223179824759 1
1.15199969338138 1
0.233208326348988 0
0.868661372567763 1
0.334513030161462 0
1.1275540133156 1
1.03324228482782 1
0.849250280986337 1
1.56730644278975 1
1.05154520127533 1
1.06815763456568 1
0.64243736378273 1
1.45003128437989 1
0.443651581322641 1
0.974455520622812 1
0.506004496203122 1
1.43530884192985 1
0.927242156137484 1
1.15724625860762 1
1.8147599503002 0
0.487698842164141 0
1.42177091794583 1
0.489367822031859 1
1.03222859318822 1
0.346788522146099 0
1.22864794424308 1
1.01374874480446 1
1.03323685723898 1
1.38206666545288 1
1.26957921135215 1
1.0663519452231 1
1.41220151802451 0
0.984731895290292 1
1.21477236299569 1
1.29852251771346 1
1.15683256566104 1
0.725017141137999 1
1.24083566183174 1
1.33764151294268 1
0.841758958955245 1
1.01057005822549 1
1.01664988135312 1
1.32557241132925 1
0.142750703466983 0
0.756100527752384 1
0.447995578330989 1
0.811183557863568 1
1.09238682446019 1
1.16559152358719 1
1.21765506580552 1
0.770971342645107 1
1.13452189314223 1
1.52581796425065 1
1.08235153256261 1
1.11079651191467 1
0.788325664331535 1
0.947387073305712 1
0.709294467120948 1
1.41929999645394 1
1.26018697555867 1
1.43728622776176 1
0.636686590303169 1
1.43043698755077 1
1.58427179533028 1
1.37968285521834 1
1.22904804245993 1
0.957245100963001 1
1.37427841702804 1
1.09447856011853 1
1.51046752183384 1
0.941620759553836 1
1.64718679255034 0
0.961626125523612 1
0.626761886323245 1
0.564787592660487 1
1.24095004537384 1
1.37486130469462 1
1.04822025313055 1
0.800354829992586 1
1.34564413177555 1
0.772376025408351 1
1.25314231319894 1
1.20921523823986 1
0.794610276375864 1
0.736815574884634 1
1.43153062985831 1
1.10569066021078 1
0.782074618082203 1
0.879500691574311 1
0.450261885255155 1
0.748691185872774 1
1.48803699489688 1
0.251947645207548 0
0.853072482782234 1
1.00131975769356 1
0.474725190688451 1
1.20089232225768 1
0.935900249091206 1
0.947601054956313 1
0.393599077066476 0
1.43164470974097 1
0.791701753462099 1
0.465977312892021 0
1.08963669744993 1
0.887574023270643 1
1.2304796303066 1
0.929384516253504 1
1.54907566495899 0
0.871710551750446 1
1.2293177913066 1
1.43299803614889 1
1.20794012462988 1
0.541586012809819 1
1.60428911775629 0
1.03488203571897 1
1.2861193454062 1
0.967954654066773 1
1.38344620541058 1
1.07973482360668 1
1.1247217326336 1
0.845729901038705 1
0.843805084387293 1
1.23102237050963 1
1.45537855521758 1
1.29429372166569 1
1.5214298076262 1
0.210902884086872 0
0.617865195899718 1
1.18263175144907 1
0.568437337042965 1
1.43155057295 1
1.31795854001972 1
1.1118168125808 1
0.535721435668007 1
0.821559716114744 1
1.28694411292849 1
1.37507438137698 1
1.08773036711053 1
1.9858240130888 0
0.712563260038284 1
1.1826263674929 1
0.886774714823096 1
0.787475733296594 1
1.3103260133465 1
1.39159662340144 1
1.56725300825195 0
0.684363393073582 1
1.06431245118806 1
0.733601677119993 1
1.26909910625023 1
0.973208452597513 1
0.408186431549431 1
1.1260375545086 1
1.30767211133102 1
0.830300293010414 1
0.756071094908432 1
1.17614935099154 1
1.32511254909877 1
0.706635193985215 1
0.726984907473747 1
1.14285722389283 1
0.574214442761164 1
1.05458411529268 1
0.608153482152263 1
0.880084970759811 1
1.62847035519716 1
1.00417138207254 1
0.962337855649655 1
0.799462530781499 1
0.842951105971185 1
1.24797623081414 1
1.07351601483808 1
1.29126320643414 1
0.53915817278293 1
0.365029611865121 1
0.997700312067747 1
1.58880885347266 0
0.973158761889622 1
0.676553599115228 1
0.387205855264434 0
1.23979945276008 1
1.01022414424435 1
1.32761845712909 1
0.847407586220774 1
1.77911738326633 0
1.25535556872628 1
0.998903225009604 1
1.07417328346728 1
1.53889146751918 1
0.434959527071227 1
0.854223964199664 1
0.382167677400589 0
0.459936153479784 1
0.713583754126242 1
0.431165472760855 1
0.628611665697415 1
1.34197519142385 1
0.731432488548055 1
1.42015137876564 1
1.12496632990876 1
0.843226432956594 1
0.606004619512013 1
1.24433908525365 1
0.41702577465393 0
0.652107836816614 1
1.25433871273655 1
0.636309742116255 1
1.19340310613713 1
1.10277946368265 1
1.34034424170027 1
0.513792192372812 1
0.683020905682542 1
1.26622370302459 1
1.31997763129061 1
0.911856025682146 1
1.20615359947236 1
0.311546441317629 0
0.786031497532323 1
1.19052283144676 1
1.31957116194343 1
0.707683874920105 1
0.965308646486257 1
0.632455066568729 1
0.89359478864625 1
1.30393582827865 1
0.671628579075705 1
0.805090215471516 1
0.89847383493613 1
1.45005726627561 1
1.1140580077322 1
0.70951054854746 1
1.67752958162188 0
1.18755680219342 1
1.04214897151696 1
1.29467800063158 1
0.8760126742401 1
0.809110945352139 1
1.12907784753562 1
1.4722906093287 1
1.10142736049305 1
0.954544175915517 1
1.23599177132838 1
1.27118128486643 1
1.19963480319853 1
0.66880808534994 1
1.45804322828234 1
1.07149588068719 1
0.326052358818465 1
0.525967791035299 1
0.869487852714183 1
0.510495756928694 1
0.873369171323432 1
0.607465503300897 1
1.11554450229733 1
1.22469265549013 1
0.669681849719475 1
1.2098977057079 1
0.751590311739423 1
1.08133359839274 1
1.27944348765698 1
0.761277967460994 1
1.14260955285166 1
0.804559282943031 1
1.14503781243779 1
0.241091945897383 0
1.03654936696471 1
1.35840239274139 1
1.37474428945917 1
0.473805648953289 1
0.59698670608234 1
0.519118509037346 1
0.147377468505073 0
1.27329264120741 1
0.633622347878395 1
1.49281114290976 1
0.564589622199937 1
0.309100156453945 0
0.735662187732971 1
0.942356296915056 1
1.40558097216784 1
1.38336668809939 1
1.03033354840953 1
0.39842507654996 1
0.616458889340657 1
0.839304434981645 1
0.906879075033495 1
1.28391437148809 1
0.583318292095336 1
0.583900355505885 1
1.12560086070708 1
1.01919582611457 1
0.67845980991969 1
1.27121761502857 1
1.2058820032364 1
0.484762274617527 1
0.951374497598647 1
0.979628538922593 1
1.15016695096737 1
1.03480362215397 1
1.07219212245958 1
1.43906417464811 1
0.509735289247956 1
0.96609617388773 1
0.619195198470285 1
1.24337819695532 1
0.671523089178864 1
1.49137555888567 1
0.798464727329114 1
0.830014451334395 1
1.5491688682832 1
0.986999436668109 1
1.49683290722734 1
0.781083065859648 1
0.461498569194505 0
0.963278017406595 1
0.812220526308468 1
1.18171151496447 1
1.19621100754917 1
0.617346371610285 1
1.31184000890791 1
0.573749002736615 1
1.5522314732602 0
0.612202840681622 1
0.672564579969376 1
0.75580082316196 1
0.855913478802143 1
0.617489113377077 1
1.05059680676793 1
0.800681205533414 1
0.771839037250372 1
0.777302186410275 1
0.727854471653744 1
0.807129478605657 1
0.637504239865268 0
0.73448232205838 1
1.30777291453163 1
1.31911231715558 1
0.773518777030413 1
1.76758671503642 0
0.351154651096141 1
1.57434157379759 0
0.827588957176075 1
1.0628195325288 1
0.874671950712494 1
0.661316732404476 1
1.08755169060709 1
0.749268031602675 1
0.801057398931569 1
0.631379316977009 1
0.338928748572603 1
0.826215576992365 1
0.907793400145889 1
0.859321818854293 1
1.52103299120215 1
0.581112699969096 1
0.91322884583811 1
1.53476391024135 1
0.869338069428014 1
1.12621613420081 1
0.731325323730676 1
0.674457260715522 1
1.2046157372861 1
1.05806896755256 1
1.13282679803368 1
0.6579311382663 1
0.914349066223657 1
0.155195369260179 1
0.921030628078442 1
0.811970465350941 1
1.51002388933418 1
0.383516840678184 0
0.788583178006561 1
0.776824221016717 1
0.93524816997348 1
1.38414913754282 1
0.868155910263388 1
0.360776735429144 0
1.14571268097698 1
1.08690169035651 1
1.05990644893528 1
0.793396214741775 1
0.638697021444337 1
1.40689905212031 1
0.895730406979415 1
1.20803247304856 1
1.24627749005406 1
1.1917597908726 1
0.712601934189742 1
0.916785634379946 1
1.01726193871973 1
0.288059171936305 0
0.931340315580536 1
1.38811959529051 1
1.22499029265787 1
0.928071342165307 1
1.10446534174532 1
0.742343140459843 1
1.54078104527054 0
0.944043609545443 1
0.558002556890381 1
0.399341658330498 0
1.77506540202926 0
1.21017792034983 1
1.10425969692398 1
1.64009954745877 1
0.810327574271853 1
0.697318350329486 1
2.12347529721528 0
0.624606037563196 1
0.942345377873396 1
1.47341721647885 0
0.804218565914367 1
1.03565250484564 1
0.968617539483793 1
1.19732926873761 1
1.54157071109088 0
1.01064478336103 1
1.68767878563629 1
1.26359287144361 1
0.809209803695632 1
1.15075568884614 1
1.60444603486524 1
1.25718350082557 1
1.51927343733185 0
0.629958257630888 1
1.35739366816193 1
1.31791718694121 1
0.605900986199898 1
1.27184089509712 1
1.06617475746705 1
0.846463436912615 1
1.19261174346598 1
0.92572430907786 1
1.32626582393806 1
0.361135339950037 0
0.506730279765109 1
1.00792736603259 1
1.27588023284034 1
1.3671403095678 1
0.327374267154152 0
0.566699607246075 1
1.26169736722433 1
0.415597617037306 1
1.78617158189673 0
1.04504883990671 1
0.875235545433434 1
1.37382122753096 1
0.829941635452474 1
0.795774283409843 1
1.72251592027073 0
1.08856690688514 1
1.06602832712179 1
1.04682937748219 1
0.489353566638372 0
0.945204371735616 1
1.17011613995844 1
0.726958484284135 1
1.10466230130508 1
1.04378339368506 1
0.590564682421153 1
1.75564010717003 0
0.817360040633294 1
1.23221876032725 1
1.09861789593573 1
1.30671851907232 1
0.226182931062453 0
0.939620858094407 1
0.639311509388873 1
1.13060497951858 1
1.57673078970304 0
0.380256544565039 0
0.672536885303915 1
1.24595171369358 1
1.06807552867424 1
0.418162391967193 0
1.23108375034203 1
0.935869669631948 1
1.07826535678051 1
0.888391640116482 1
1.23305760731354 1
1.33317278551824 1
0.345143487514925 0
1.08423174390262 1
0.675074561154616 1
1.39580426660356 1
0.857997062964116 1
0.918237709209836 1
0.914321048910223 1
0.720546767102379 1
1.06064504791545 1
1.03362691453504 1
1.32834603550506 1
0.769431318599906 1
1.45932051979747 1
1.04649497373529 1
0.984837284553849 1
0.902050603521508 1
0.708458768788364 1
0.608522296095329 1
1.69551740726986 0
1.07509671686905 1
1.08782200984921 1
1.01292929603568 1
1.08554844992584 1
0.602206964458696 1
1.1538696556986 1
-0.0309410653576898 0
1.39078755234149 1
1.02129691479058 1
0.402358732152069 0
1.17872897884759 1
1.30085392695202 1
0.946931089406362 1
0.626885603402347 1
0.586952894779168 1
0.806952056084124 1
1.29658639062964 1
0.753928804387893 1
1.4996860251134 1
0.928015488638257 1
1.13271006957445 1
1.02899857828705 1
1.50293210469521 0
1.57220237908771 0
0.530132741872215 1
1.13052641189037 1
1.01429118679936 1
1.1840561312658 1
1.25844595775443 1
0.91643974147875 1
1.0753957161268 1
1.33512519039061 1
1.17482141884784 1
1.54241554559504 1
0.686691330797432 1
0.899047348569297 1
1.0031360170588 1
1.18574858194382 1
0.995969989321137 1
1.08738784247416 1
0.290418105688696 1
1.42206223457435 1
1.09071025813362 1
1.29947631617688 1
1.7141672910885 0
0.835676612504618 1
1.76747490990735 0
1.12944985472623 1
1.54565135277391 1
1.70270540734327 0
1.30212874230951 1
1.09026112622984 1
1.2658091197416 1
1.18203728726884 1
1.69099435602801 1
1.35289204816135 0
0.931993081042683 1
0.282364777718292 1
0.0993689297323027 0
1.06220515698519 1
1.28280912845831 1
1.10378829376834 1
0.906754353937821 1
0.715582276723882 1
1.12680573014739 1
0.919917689014468 1
0.914837170775392 1
1.43151095577711 1
0.720039699268509 1
0.549776374266109 1
1.06071797810348 1
0.618852301227445 1
1.1718730424893 1
0.786704474382854 1
0.583486072868543 1
0.724286446514595 1
0.917182248682556 1
0.280747799177086 0
0.965183791235809 1
1.32896086023668 1
1.06553574047562 1
0.666606461993241 1
1.20804858639683 1
0.939195860135794 1
1.11007995608292 1
0.814510092353497 1
0.99311336583854 1
0.86264209207006 1
1.18916074618492 1
1.13390139756997 1
1.16558635196802 1
0.682241385615092 1
1.07210664563399 1
1.41044011231474 1
0.955842125915421 1
0.941894307323949 1
1.42154432073585 1
0.74054852634124 1
0.481026863781316 0
1.47431272870876 1
0.430228714511128 0
0.897151492937513 1
1.10014802663141 1
0.534597996728548 1
1.18607632187868 1
1.1464580452169 1
1.47732241323483 1
0.870157863073733 1
0.993416304112424 1
0.736823936627131 1
1.63640116461543 1
1.10029060024149 1
1.14370273712156 1
1.09995176499754 1
1.11232573332542 1
0.949469969930272 1
1.13352537690949 1
0.574459793145228 1
1.09233211669954 1
0.775550716233068 1
1.08221726994781 1
1.3838369786465 1
0.885717017780149 1
0.510367440648205 0
0.962780111293449 1
1.19112915359637 1
1.0829317139497 1
0.790317201481851 1
0.978976721685797 1
0.691320842414867 1
0.885422006609477 1
0.893106324747212 1
1.23475337664923 1
0.869305272578351 1
1.00582394673338 1
1.20033550988669 1
1.00017961934593 1
1.25165500022458 1
1.47354317198916 1
0.934598792591327 1
1.15650624193166 1
0.552065625257763 1
1.01863084767989 1
1.37773245542096 1
1.05217238907418 1
0.95420183020043 1
0.924056843842122 1
1.04417870926291 1
1.46880071963076 1
0.422012993343883 1
1.01160909892126 1
0.802329786079064 1
1.17185286236532 1
1.16018600347798 1
1.0937397976344 1
1.26831964501508 1
1.00099442448749 1
1.07265173437043 1
1.04386142988869 1
1.64101815981837 0
0.756418443835714 1
1.24347289805068 1
0.923829651059853 1
0.888585584980123 1
1.23808124340967 1
0.972407309614497 1
0.571056423051137 1
0.832043799593977 1
1.16776921943905 1
1.23045360896225 1
1.172154506909 1
0.85148294080188 1
0.988147082256255 1
0.970234586657213 1
0.893047040478339 1
0.718918818859472 1
0.46053481578389 1
1.0072369706532 1
0.718037580330181 1
1.4996694665203 1
1.07279739172212 1
0.918217977182358 1
0.97855044939505 1
1.13848292355306 1
1.05266396947147 1
1.31400265593847 1
0.954060660999147 1
1.41233880274065 0
1.65656699187883 1
1.49867677565061 1
0.752292903990458 1
1.16534973022029 1
1.32558949893883 1
0.960659891882837 1
1.28551247565593 1
0.768873601584486 1
1.21910562572446 1
1.18925128858598 1
0.656906123921294 1
1.25944986836339 1
0.769663481021343 1
0.578180846203944 1
0.817823863326641 1
0.723908433993103 1
1.02524731375446 1
1.47803589621999 1
0.896870466465929 1
1.21417480941566 1
0.475800116631183 1
0.950975081141737 1
0.933829446220946 1
0.768762254702313 1
1.30677457166197 1
0.698523870297884 1
0.87747148010073 1
1.38780939085325 1
0.742348676166453 1
0.553553729639584 1
1.12877005854416 1
0.941796353203709 1
1.16664625238816 1
0.892865329162821 1
1.10752856354058 1
0.987018111448729 1
1.38429196872438 1
0.534976447641169 1
0.931850945311132 1
0.399914589645456 1
1.55444155853251 0
1.06947860443531 1
0.305859550604228 0
1.35832853793102 1
1.06894064664066 1
0.646301790788459 1
0.598382970820538 1
0.612934969753509 1
1.03746406604092 1
0.86732527505483 1
1.01805077768671 1
1.24214073488319 1
0.920574231218994 1
1.07546743949201 1
0.6454161298251 1
0.806031600325704 1
1.44688861722526 1
1.12980957710555 1
1.46834651458344 1
1.04437185425422 1
0.910637577142582 1
1.23899727540024 1
1.17494603278482 1
0.996161575207528 1
1.36029402584129 1
1.06554810913506 1
0.943699389316142 1
0.56541077878529 1
1.25580046711886 1
0.791518088794591 1
0.789844020083899 1
0.57127436982717 1
1.2109901437386 1
1.44374603964294 1
0.984205659626305 1
0.924660591518688 1
0.528654613647383 0
1.70603235090682 0
0.732840216332124 1
1.30399633570708 1
0.867018373357081 1
0.923004657179513 1
0.71201293995183 1
1.36753591854646 1
0.627777563333648 1
1.15294304591374 1
0.742371942071089 1
1.17802260046782 1
1.16396477208233 1
0.629233579728432 1
0.920388510380024 1
0.89036300963793 1
0.973347707376422 1
1.32737141277363 1
0.373662400194678 0
1.17555516110779 1
0.978786705135495 1
0.429205783339341 1
1.14228601291635 1
1.21915530167483 1
0.703327576056326 1
0.252139758736057 0
1.37934964140494 1
1.38341999835686 1
1.15057739003648 1
0.925964684372467 1
1.04797287401189 1
1.01819313373076 1
1.35234232107473 1
0.926467279659321 1
1.2712794021963 1
1.32667200227133 1
0.92358012833221 1
1.10243171957549 1
1.03091701739956 1
1.21550736190395 1
1.20940394086456 1
0.556065617942052 1
1.11313786759253 1
0.63461026875874 1
1.28919342204274 1
1.01895045752315 1
1.07343840296564 1
0.396147198148328 0
0.84258709676481 1
0.555043821541121 1
1.10298691493282 1
0.719379064065213 1
1.45971506181989 1
0.335686163438901 0
1.00129907509311 1
0.964015168136399 1
0.894677171169457 1
0.978386475753652 1
1.02947283738546 1
0.981244213164268 1
1.24573991636442 1
1.06594961177492 1
1.22851031738962 1
1.16338683648495 1
1.00199842814418 1
1.37235120621634 1
0.567717237515318 1
0.830320000779623 1
1.46248363978933 1
1.29176182475703 1
1.87036154561293 0
1.44393394821816 1
0.970992833567924 1
1.23528942773091 1
0.83060122995726 1
1.03219398768347 1
0.658987823181478 1
0.847876824782619 1
-0.121263335192171 0
1.09479860797544 1
1.24344365875577 1
0.660689990184961 0
0.964263644084136 1
1.04388748188951 1
0.491032227991958 1
1.49341080757165 1
1.20596229601761 1
0.901021028293611 1
0.737110642641347 1
1.13267529823641 1
1.40872540826272 1
0.814472928143793 1
1.66680630602024 0
0.867302664337318 1
1.60344929024463 0
0.917051261320645 1
1.80432277152592 0
0.38533798188916 1
1.54227833896617 1
0.627038771229426 1
0.949847286012074 1
0.752563221818953 1
1.31076588141037 1
1.2098511199091 1
1.26454568551711 1
0.544025713539956 1
0.969587276318435 1
0.958340459727762 1
1.23921824181551 1
0.615532201328322 1
1.35759573597008 1
1.39803610058896 0
1.10001120079287 1
0.763810242575748 1
0.996653699716591 1
1.08336851645951 1
1.63601245160724 1
1.07259302338766 1
0.835274746964893 1
0.528660184715276 0
0.884164989289017 1
1.44432298304453 1
1.18054780320982 1
1.38957438924452 1
0.313438074581474 0
0.873156058547519 1
1.35489048342544 1
1.09628255199359 1
1.25225599884166 1
0.393234637574764 0
1.04943128877727 1
0.826366755854745 1
1.02008460271663 1
1.02237040241224 1
1.50106206168804 0
0.963929192556024 1
0.420038382369958 1
1.38786619876976 1
0.812193213534194 1
1.46391838264849 1
0.459891956684891 1
0.824118882535895 1
0.664655074906532 1
0.985955498912653 1
1.38982824421069 1
1.24229301019522 1
0.958622323886148 1
0.51343783919238 1
1.29512686223948 1
0.777176406929441 1
1.35902553547818 1
1.02524315683418 1
0.995703312791416 1
0.836221358336351 1
1.56809885284754 1
0.924613611541685 1
0.770555489271994 1
1.10930426995175 1
1.06273900661617 1
0.966802003906423 1
1.19750890609416 1
0.445892606551763 0
1.02163505722743 1
0.911529018423935 1
1.20651440886927 1
0.715062005241643 1
1.074754646368 1
0.874332877481449 1
0.752764530899701 1
1.17608633634304 1
1.53875018497476 1
0.824911195190935 1
0.753501791347427 1
1.0105739815592 1
0.789267712311668 1
0.832162950489118 1
1.29955903004783 1
1.11466544916023 1
1.68506947798432 0
1.29727254846554 1
0.954876303867965 1
1.32310365363237 1
1.35844579907902 1
0.84360775889682 1
0.862368968630813 1
1.30419575833088 1
1.23360294634864 1
0.525884096620337 1
1.27889398027751 1
1.35671006635945 1
0.318933814761249 0
0.60238499777789 1
1.2729655853418 1
0.89286015687438 1
0.479097046013459 1
1.13649870852977 1
1.23075264719855 1
1.61908064151515 1
1.32335917658817 1
0.947992398122988 1
0.899906096218836 1
0.779487891253845 1
0.549135181415919 1
0.638410728852412 1
1.03931842922997 1
1.02544790399168 1
1.29109498064971 1
0.893293424365626 1
0.964379482681535 1
1.06560130100803 1
1.39333123247566 1
1.3138421141068 1
1.66517497795271 0
0.918252628013523 1
1.03219149680174 1
0.599545227414331 1
1.20090183381393 1
1.22832365272903 1
0.942972471480282 1
0.982174052624676 1
0.70750753278244 1
1.47280863421469 0
1.42414297530577 1
0.865488890299713 1
0.884824440135076 1
1.18639191035631 1
1.05752886264119 1
0.898694599909148 1
0.939888894371822 1
1.08308234535988 1
0.962059390297327 1
0.949046882530358 1
0.660282052346181 1
0.66758385621962 1
0.974391418082755 1
1.25162369381977 1
1.29666057661838 1
1.10314702109247 1
1.37209785562883 1
1.08659969664081 1
1.03112794402968 1
1.23001511620062 1
1.56554445325687 1
1.38311704919728 1
1.1463656668539 1
1.77321417017368 1
0.935053064313911 1
0.642405651464469 1
0.311526469496314 1
1.11563475665706 1
0.965322424579777 1
0.798285835602179 1
1.01638813097974 1
0.833099924011974 1
0.414416607275591 1
0.808504330694343 1
1.04018487255655 1
0.682945084719747 1
0.56055837183437 1
1.18419541861894 1
1.39732961711691 1
0.830028770713168 1
0.764506514027559 1
1.47259795434289 0
1.43680628177243 1
1.56858342672385 0
0.39407591458747 0
1.23348861315828 1
0.68309776282524 1
0.620715532112244 1
0.690422480941573 1
0.850316205079058 1
0.980948673379225 1
0.882173650472914 1
0.927251417609253 1
0.98375200278206 1
0.625752439256493 1
1.08068962657149 1
1.43500992132973 1
0.541998828944145 1
1.2489344673903 1
0.933270456643001 1
0.993215846273205 1
0.830900779903179 1
0.880809489556812 1
1.38434842022709 1
0.709630715675954 1
0.722733874386439 1
1.05510417223802 1
1.8482429168063 0
1.17629131218978 1
1.31849167945663 1
0.926318417967764 1
0.993339626570103 1
0.625733453689356 1
0.853270423561196 1
0.483844501792387 0
1.26007639277115 1
0.774273524658673 1
1.20943649233745 1
0.86315363854992 1
1.24048561937282 1
0.964238686418138 1
0.894038536545707 1
1.24002976504112 1
1.06231332980574 1
0.824357750108767 1
0.960721635668984 1
1.58314116983469 0
1.07522407918687 1
0.652056207120248 1
1.65776125126395 0
1.34220108866236 1
1.26354342305317 1
1.61492038398165 1
0.784535269582656 1
1.17692696469753 1
0.711081241769323 1
1.86327193999361 0
0.767717563767118 1
1.03361506744763 1
1.13531149463041 1
0.80392712420709 1
1.30439798184676 1
1.35884956573826 1
1.13726680223478 1
0.44821707150238 0
1.28819780125603 1
1.04269831689315 1
0.797713733365397 1
0.992735317185305 1
1.60853402300393 1
1.506217629544 1
1.17692161148472 1
1.16207099237064 1
0.666331444950435 1
0.45309417736007 1
1.11872953033826 1
1.34811665654481 1
1.08232600860427 1
0.789801190415341 1
0.616942818163269 1
0.72741182508973 1
0.810162758347571 1
1.2457666667474 1
1.24842343440559 1
0.689012190990595 1
1.21269537051016 1
1.55128975493964 0
1.55144491636809 0
0.954692504710654 1
0.435705686821159 1
0.71459156515022 1
1.2779285849875 1
1.48384850798846 1
0.887763734658426 1
0.314783270009835 1
1.29853034485506 1
0.677046069540389 1
1.51300816438748 1
0.197862274012762 0
1.20590066162781 1
1.30744184936205 1
0.589912044425034 0
0.777369932187984 1
1.29052728585358 1
0.368215992000738 0
1.28727016859256 1
1.04640594296135 1
1.01036275446958 1
1.26019392907008 1
0.6161746078976 1
0.766228143097797 1
0.125162481208096 0
1.00301698220932 1
1.47931413082675 1
1.4623040565528 1
0.896009203194929 1
0.985183769811252 1
0.651129165977998 1
1.00662377547471 1
0.830554110987534 1
0.840516300249256 1
0.380929048185454 1
0.456302865281941 1
1.06661796093946 1
1.30026293448847 1
0.911300341393776 1
1.2864030517289 1
0.557925122044257 1
0.85200461591128 1
0.902603774456487 1
1.24714819443949 1
1.27299889276035 1
1.26593072674663 1
1.30981471464364 1
1.51815377860101 1
0.924766584491292 1
1.35479804220464 1
1.20834112571153 1
0.979603894976429 1
0.95633445643087 1
1.45973217506074 1
0.792187074444367 1
0.799684091395399 1
1.24638360851057 1
1.46183172805689 1
1.19727298299222 1
0.331608103220153 1
1.19651517261669 1
1.32593546684354 1
1.13964697482787 1
0.947503424467815 1
1.47448038269118 1
0.757001750234234 1
0.837007843618761 1
1.20523365586686 1
0.578897840138217 1
0.976201808299294 1
0.520271052892862 1
0.990977686684356 1
1.2845434445402 1
0.424014209052444 1
0.817525689453956 1
0.923250609675523 1
0.942217631768449 1
1.13789797120357 1
1.55147835889682 1
1.45299009478994 0
1.48328578450354 1
0.712064847455933 1
0.844941344113722 1
0.788488039945403 1
1.03782115319397 1
0.734763667104387 1
1.79416348791708 0
0.877669530402533 1
1.49142894407438 0
1.00842352584958 1
1.60131333653243 0
1.07142792795636 1
1.02145433479498 1
0.469853148164757 1
1.14342651743774 1
0.608689490800865 1
1.36593713122879 1
0.747584076292202 1
1.38664505298955 1
0.417976748531094 1
0.859363251495256 1
0.98918641995626 1
1.29988756028744 1
0.958303561896761 1
0.874954283824819 1
1.20762434987701 1
1.04821095989175 1
1.06209556011288 1
0.462653577203355 1
0.733550121510435 1
1.05107084705426 1
1.21273640398248 1
1.46854236541851 1
1.33045759029886 1
0.574722293175126 1
0.806544665646965 1
1.05579013003027 1
1.03423803658182 1
1.12060241414428 1
0.586967406034891 1
0.906065802871442 1
0.901918455150757 1
1.290108739039 1
1.0444916363273 1
1.44052290979975 0
0.941923706750803 1
1.2961978733935 1
0.618732057169289 1
1.2904078191815 1
0.536348566889713 1
0.991123223272435 1
0.747223186894545 1
0.72646983422887 1
0.496576229998852 0
0.928251558922577 1
1.71296382228363 0
0.743700271649601 1
1.55305225357413 1
0.593820545621261 1
1.26776788955783 1
0.947637977366048 1
1.38412869667821 1
1.25033814611114 1
1.40952606718864 1
0.597066517488606 1
0.795489419114363 1
1.92609061769776 0
0.834239681282875 1
1.08751371737484 1
1.71200343428289 1
0.540875413478379 1
0.565316853238199 1
0.708459945488732 1
0.946886588544556 1
0.928201055937181 1
1.03392000598252 1
0.964934346197098 1
1.61965320177288 0
1.12379387031669 1
1.34900213085913 1
0.957474878368073 1
1.00552033244493 1
0.769801737413589 1
1.07280265008497 1
1.04273154534557 1
1.06332912182059 1
0.704797169454793 1
0.47921572016827 0
1.33598288157524 1
1.00850419794636 1
0.515738528725948 1
1.50692839281056 1
1.3121632634719 1
1.29297355532307 1
1.18340810126898 1
1.56660624573731 0
0.964107655700488 1
1.03388867394739 1
1.04071166534192 1
0.156625090490734 1
0.922688109164501 1
0.765526522929763 1
0.743527120142169 1
1.22408984249854 1
0.895303873028911 1
1.20336572615147 1
0.773202216775001 1
1.38206830104825 1
0.677574282898521 1
1.3673747446154 1
0.720026698917146 1
0.786750684945319 1
0.62471937327305 1
0.76009717935922 1
0.335661826604363 0
0.970647406008588 1
0.894783648936226 1
1.45390618709931 0
0.659887249568596 1
0.9040056522252 1
1.68353315426945 1
1.1821947455504 1
0.957673589783885 1
1.11261543160623 1
0.932545953647713 1
0.750894686374548 1
1.29456396408884 1
0.707134422239085 1
0.757907210294275 1
1.22335495689808 1
1.28872200105969 1
1.12794550065511 1
0.632336139590393 1
1.24164542292882 1
1.12214337012607 1
0.748464241348135 1
0.877099987434656 1
0.965483957844764 1
1.664911488301 1
0.718242208076092 1
1.48590078706305 1
1.00542886136843 1
0.554709771253875 1
0.794824664711173 1
1.07006212557388 1
0.766951006328886 1
0.91986316707472 1
1.05423892863766 1
1.11751192076526 1
1.10637437922292 1
1.04240551792056 1
1.20726280844552 1
0.917095055397285 1
0.76269000604863 1
0.734485890194302 1
0.822079269989663 1
1.60205106066479 1
0.861220273206074 1
1.05160038356003 1
0.867395258339767 1
0.951484675568119 1
0.985749977300503 1
0.809480743570836 1
1.60997561842401 1
1.13248425753944 1
1.15331836036787 1
1.09659273604619 1
1.34451131483828 1
0.633659406925938 1
1.5235299264625 0
0.97851115369719 1
0.885049828498816 1
0.974025391835896 1
0.953704456310576 1
1.14725842446663 1
0.111062362860861 0
0.736353962523693 1
1.39964069267364 1
1.29050121559309 1
0.685159829417747 1
1.84574644021066 0
1.26034304026214 1
0.842880508199751 1
1.05818768242279 1
1.4435686055436 1
0.709296364041646 1
0.890637584578152 1
1.0091961058557 1
0.591347785665563 1
0.672308951408195 1
1.35258066515473 1
0.955708479577363 1
0.919944978730192 1
0.820711890844212 1
0.698060959704617 1
0.886238319184635 1
0.863845140943067 1
0.418133030876186 1
1.24002511011792 1
1.09128764872607 1
1.43719172535201 1
1.05691847721141 1
0.580175847298544 1
1.24492615070805 1
1.57058883233416 0
1.06676392572985 1
0.449343088994903 0
1.36029828032018 1
0.57957840594194 1
1.13054364499872 1
1.2235108000971 1
0.669941542890729 1
1.0169528415678 1
1.21686289767732 1
1.19334049949192 1
0.422530131839249 1
1.92129937427348 0
1.24259931093128 1
1.21574225195582 1
0.846018405436558 1
0.571393714210965 1
0.953681640493267 1
1.13246302193231 1
1.35269200486959 1
0.919489875733877 1
0.81551660950713 1
0.739309431574669 1
1.24834212648754 1
1.32215007366897 1
0.953978625961085 1
1.46872257145706 1
0.260336345126208 1
0.986612179852592 1
0.694270548081411 1
1.56766823755843 1
1.23523881575794 1
1.17136712283248 1
0.596076861187341 1
0.789693440353607 1
1.12510131135123 1
0.961350950147961 1
0.798635051176048 1
1.38846130378411 1
0.806532159545179 1
0.584541649420059 1
0.604439238290987 1
0.65877733733385 1
0.951607204017668 1
0.710108908091155 1
0.747154098629873 1
1.27581759436039 1
1.27308777043099 1
0.680882742787421 1
0.586408146675334 1
1.34719364198581 1
0.898046676776835 1
1.19519244633337 1
0.885413036631384 1
1.38529373919799 1
1.15202060644703 1
0.699374544038365 1
1.64056734533637 1
1.37688009825505 1
0.634652607041323 1
0.636905431722721 1
0.756490508582395 1
0.827032645237041 1
0.42412256890659 1
1.05996528056684 1
0.119367008471398 0
0.966250083979975 1
0.799570755013628 1
0.654017195799463 1
0.910297694774048 1
1.27770891765121 1
0.885326449275881 1
1.35373884750526 1
-0.0198218805354435 0
1.51488758659243 1
1.09696980524831 1
0.994268487353532 1
1.16505507861992 1
0.85424101730256 1
1.19793476597693 1
1.05858112602989 1
0.8750796536167 1
1.20728687297818 1
0.695385954986754 0
1.00740966239941 1
1.54764206518705 1
0.609440039159283 1
0.350687902064739 0
0.458553262525166 1
0.549561921828515 1
1.35625077734502 0
0.740080872598906 1
1.46154647774625 1
1.42465949774588 1
0.466913155808465 1
0.845942070149921 1
0.573963892611639 1
1.2689765422655 1
1.22059321900794 1
1.09408338772596 1
1.38699208904548 1
0.168504514593929 0
0.643348126274316 1
1.32089055157568 1
1.0226012997989 1
0.524700904551225 1
0.642898333048105 0
1.22809904088512 1
1.51114229566805 0
0.940338588822145 1
1.11572570840637 1
0.378013308456972 1
0.829770642576864 1
0.788243148417618 1
0.384995400996711 0
1.22929245374924 1
1.0808067466009 1
1.15266354974109 1
0.660907013992195 1
1.3593687351343 1
1.05836006098682 1
1.22107237299567 1
1.13144004863569 1
1.46736112333286 1
0.262714285349053 0
1.00580285084805 1
1.29405595961611 1
1.43296372031234 1
1.71660201395034 0
0.734006060525838 1
1.17094808526404 1
0.783505065531721 1
1.05720380157991 1
0.466137283797548 1
0.701899075623488 1
0.941147603813559 1
0.872603886718551 1
1.89745814784359 1
1.26671108391107 1
1.04639042780213 1
0.586269074566417 1
1.03069198963155 1
1.25056689217931 1
0.769986094775282 1
0.758173323991452 1
1.02131588972214 1
0.88776887255136 1
1.85490364620704 0
0.751388217232874 1
0.845829055270577 1
0.97528652849393 1
0.966598986338445 1
0.553553045777324 1
1.13137816608432 1
1.08644768323746 1
0.8400711240375 1
0.948550488625126 1
0.756051594698677 1
1.24118069853964 1
1.1511006720921 1
1.29770708823951 1
1.02608521680324 1
0.629940061537869 1
0.986459291584234 1
1.2245822554027 1
1.11117217792086 1
1.24554153568165 1
1.11839980715556 1
1.30807825454123 1
0.987177344116425 1
1.0812655520782 1
1.29171471437506 1
1.18152898360628 1
1.17500319691487 1
0.900305575979103 1
0.718889139432751 1
0.85470073388859 1
1.11870867292601 1
0.946212336658358 1
1.15421341791213 1
1.28235898857654 1
0.422711791256312 1
0.592965645278146 1
1.22226213810221 1
1.12135151991839 1
1.07617603383389 1
1.40816488078251 1
1.12668126118555 1
0.884116908104869 1
1.1217845859454 1
0.880608301489428 1
1.26632009264309 1
1.14655424583891 1
0.59200316870714 0
0.903876396703117 1
1.12574710884904 1
0.960171458352491 1
0.816035623480032 1
0.807739817207578 1
0.612136714091368 1
1.33041059738508 1
1.29832464718936 1
1.38765619898212 1
1.42789397912666 1
0.632062478058291 1
0.69253238057585 1
0.574972512555576 1
1.04913041603067 1
0.863055265869422 1
-0.0848224629344962 0
1.36199968636316 1
0.733120363332616 1
0.879334197311338 1
0.630499091050027 1
1.07194394696239 1
0.875449630312798 1
1.31179671436917 1
0.88307565915039 1
0.62574997361093 1
0.459218476435251 1
1.4210456843507 1
1.06155483031893 1
0.966508780940907 1
1.30403450272216 1
0.997056714070086 1
1.1273151230479 1
0.608393371610675 1
0.775311295988761 1
0.988451057484213 1
0.657678774984114 1
1.42263979200584 1
0.832561571568415 1
0.672114110016211 1
1.30450010601913 1
1.12458042807883 1
1.35380264761901 1
0.993001417536705 1
1.11609101166253 1
0.942499223945006 1
0.324086020432298 0
0.770576158674384 1
0.621714919495186 1
0.718276826589769 1
0.910599453279153 1
1.4961082822728 0
1.06403241430081 1
1.27245974998624 1
1.55916975850607 0
1.1500796562904 1
1.25381145066005 1
1.20384247650541 1
0.819834678458519 1
1.39864391391016 1
1.57682507965475 1
0.86330010641664 1
0.834439307822998 1
0.618883199492524 1
0.922622588869026 1
1.08867146176759 1
0.787660977924699 1
0.989333228035785 1
0.719289972436928 1
1.01346972129999 1
0.683297251501228 1
1.07142426342763 1
0.935945045176273 1
0.725713765499656 1
0.865932740103026 1
1.52778506788643 1
0.917286256605327 1
0.822851536103413 1
1.16834732837788 1
0.698008156903966 1
1.66882966952661 0
0.868020653856216 1
0.788165622543544 1
0.693440844843411 1
1.0294409028666 1
1.43911215398434 0
1.17263033923092 1
1.36524374184251 1
0.708897251835693 1
0.534870166824281 1
0.930165755044081 1
0.65064067821664 1
1.25578805173641 1
1.91446464827967 1
1.25752573802326 1
1.49531346817716 1
0.879292671980962 1
1.00601766230903 1
1.40570777471511 1
1.15735703144181 1
1.44186877095209 0
1.41769103053638 1
1.54070324995656 1
1.63528616646045 0
1.54787705326309 1
0.675951933155201 1
0.764910617781426 1
1.16510233221137 1
1.17257411916274 1
1.25610966372354 1
0.927273982830422 1
0.536324983834556 1
0.993959938408466 1
0.927476631042023 1
0.90988149122506 1
1.45923713760764 1
1.04847463515621 1
0.801746603740051 1
0.4861737537092 1
1.48138448159292 1
1.64191004927783 1
1.31454202910542 1
1.35480170599645 1
1.1423642158123 1
0.925947873116881 1
1.03225179335955 1
0.174097330812913 0
1.05141515485777 1
0.530101086422744 1
0.649171347867647 1
1.67031332001071 0
1.32582366026616 1
0.95672793243281 1
0.857507586587507 1
1.34294375788952 1
1.17193279170771 1
1.49430152820678 1
1.20874212534246 1
1.11026562125059 1
0.946158792887334 1
0.48424883642414 1
0.803290456603583 1
1.28407243702547 1
1.15642121476023 1
0.333504636496585 0
1.55386254462289 1
1.060842016118 1
0.932222082535519 1
0.98615869694836 1
0.661484061769507 1
0.599177303339769 0
1.70350359903226 0
0.925559509012614 1
1.55306506980468 0
1.12226530509969 1
1.12020685471038 1
1.18068965982695 1
1.36761579540986 1
0.704321144299083 1
0.701439504917174 1
1.10802837965391 1
1.27964669857578 1
0.777235648252565 1
0.636770269810214 1
1.13535228561776 1
1.22975108149548 1
0.986861120964866 1
1.04235691244985 1
1.15305893409833 1
0.806264561956279 1
0.70634650131596 1
0.966165101262228 1
0.499954870836696 1
1.25550040881581 1
1.4148466401422 1
1.05748827936346 1
1.12269631274285 1
1.00530476602995 1
0.571642968370946 1
1.41222063280667 1
0.731654834552168 1
1.45219252537607 1
0.937414859424476 1
1.03485755562603 1
0.864979188051396 1
1.18772224064944 1
1.03848801586257 1
0.633688878282668 1
0.677419873887387 1
1.43448953485256 1
1.24520207014344 1
0.844847347455101 1
1.46418892269935 1
0.921088377627554 1
0.911426202494501 1
0.950600062031013 1
1.48488207675684 1
0.610135252404888 1
0.828432721002511 1
1.07733513092114 1
1.02385998161525 1
1.59689050267226 0
0.675302653516547 1
0.292181759122901 0
0.766508832467279 1
1.65342177129444 1
0.101173580625718 0
0.644702106493672 1
0.335552458363903 0
1.19870247046867 1
1.32924637207509 1
0.96581321102458 1
0.930209205482516 1
1.2113911921059 1
1.17155615785277 1
0.666918421239318 1
0.497689136794428 1
0.780949950681353 1
1.04267977763375 1
0.980818345111197 1
0.882931225961812 1
0.798350407839542 1
0.589942216403926 1
1.13693824197095 1
1.08773017372469 1
1.26478074923598 1
0.80513260394494 1
0.82602389223775 1
1.02330609199826 1
1.07557373205676 1
1.12675768854864 1
0.620655920984751 1
1.27591115169686 1
1.82818183468915 0
1.64693132532679 0
0.83566093127686 1
1.10122345115401 1
1.00677329223785 1
1.03395993657037 1
0.977357752574747 1
0.775683071622915 1
0.910922772138126 1
0.77491734169782 1
0.806853174348073 1
0.95519007574678 1
1.5221948228753 0
1.04341014302301 1
1.29276214358976 1
1.13348148391645 1
1.08972664056426 1
0.0909589262622686 0
0.87618961965992 1
1.04913424566533 1
0.647998088247445 1
1.2558991823691 1
1.12159705473387 1
1.51648092090949 1
0.754945113122701 1
1.47066233041289 1
0.763098932406962 1
1.30070187641886 1
1.26551438705352 1
0.644750980195407 1
1.219180445183 1
0.779150881249557 1
1.15577268732099 1
0.664246072012352 1
0.438112724809257 1
0.98780117284587 1
0.706051533548556 1
1.01667884335184 1
0.216394602978235 0
1.05716685325296 1
1.28733457276692 1
1.28870197527655 1
0.941485770285559 1
1.14070078880528 1
0.552718042449031 1
1.01486405079962 1
1.10267000465334 1
1.12876353834246 1
0.593023332310519 1
1.34859908392903 1
0.56897550648032 0
1.43457196099378 1
0.992698947548513 1
1.08837990781482 1
1.41416358932024 1
0.912627419501976 1
0.425101792565764 1
1.04896876442615 1
1.22722802172169 1
1.07692306631105 1
0.859113372068792 1
1.2738069961236 1
1.10824169172224 1
0.856262196393131 1
0.536086555205519 1
0.882142187273265 1
0.575486287205642 1
1.09948809594577 1
0.82871111365053 1
1.43352775478693 0
0.475909407347831 1
0.747950734830202 1
1.09639943729644 1
0.455162510803707 1
1.40851842625519 1
0.602967944533477 1
0.710119946778179 1
1.24314942184809 1
1.09200877627362 1
1.11794461724705 1
1.26457906726949 1
1.51924549935028 1
0.269849548029987 0
1.06387519465443 1
0.768688900285561 1
1.42618987820871 1
1.36316082040621 1
1.16667696083488 1
1.20847881404588 1
0.845604847399102 1
0.777761948372881 1
0.776713771631518 1
1.12684031183219 1
1.13296978517931 1
1.79296902259297 1
1.3703306359737 1
0.880053579839615 1
1.5549033444903 1
1.22480736053145 1
1.21150529119831 1
0.972048691661767 1
1.22687551198865 1
1.08469854335944 1
1.46389924660307 1
1.37686188814868 1
0.676588158862178 1
1.11581710800489 1
1.11179959335924 1
0.497850991845858 0
1.60482684759387 1
1.62220641341151 0
1.45403685861288 1
0.435482035377617 0
0.558600421593728 1
0.726135112380741 1
1.50096185918711 1
0.495818300801828 0
1.53355965824536 1
0.560936668210446 0
0.690820471795255 1
0.453226299822035 0
0.815020892431838 1
0.960094825311471 1
1.50658338054579 1
0.539355819024062 1
0.911662523308248 1
1.29185526849495 1
0.41545264708522 0
1.05456858601748 1
0.842302844926417 1
0.910853827496034 1
0.885604930258447 1
0.578586955581298 0
1.0733052562712 1
1.74689951146894 0
1.12318526266278 1
1.08798055099886 1
0.771236084899913 1
1.15367182190464 1
1.41567722133815 1
0.708732967222768 1
0.941149079557703 1
0.534580931437215 1
0.689085801581181 1
0.622334536474845 1
1.59791942476755 1
1.12082902771502 1
1.16824824647255 1
0.643583116053227 1
0.727687367310443 1
1.14637075396984 1
1.9861530156568 0
1.47964173657303 0
1.4806529086961 1
0.891410885902418 1
0.983513088036641 1
1.37545143247619 1
0.885652296520534 1
1.08776900744496 1
0.859390285370139 1
0.375453043218853 1
0.747273602863057 1
0.995827911955246 1
0.872024011532024 1
0.354424303460512 1
0.983443089975485 1
1.5421743663968 1
0.5590264658941 1
1.84697699844712 0
0.712021933369563 1
0.980157429932043 1
1.05394183428047 1
1.14983575141918 1
0.908590099837313 1
0.698962705115947 1
1.60856756635587 1
1.86100927763284 0
1.04987673335295 1
1.02196648081887 1
0.3786668592111 0
1.22135284285141 1
1.06268810158477 1
0.97653418334109 1
0.781343298351435 1
1.39588787338118 1
1.1945854198337 1
0.766437177900377 1
0.738839841090551 1
1.01312733039475 1
0.548871114579456 1
1.02155503522736 1
1.72941553969189 0
0.61715746922084 1
0.774923174511211 1
0.813361903493026 1
0.572489522685479 1
1.01700902578999 1
1.11387781975373 1
0.536321009156985 1
0.69979617086116 1
1.4320652728953 0
1.20055304425921 1
0.368178706083631 1
0.708148788919239 1
1.39673596499261 1
1.3131195425022 1
1.03596478532703 1
1.56524325384314 1
1.10834062131086 1
0.705114007795053 1
0.746036032747124 1
0.596747014768893 1
1.20806513962422 1
1.38976524225909 1
0.584147281217197 1
0.914789144183241 1
0.846485480773039 1
0.224115921680795 0
0.77983853644991 1
1.31759798215208 1
1.41815887182517 1
0.716541588570152 1
1.30254219089037 1
0.920204638986757 1
0.199752826341624 0
0.878342683957597 1
1.06680269316141 1
1.00264603049301 1
0.768006563100122 1
0.263563315910029 0
0.833447483308006 1
1.05017284855417 1
1.02525757010721 1
1.59016394776558 1
0.173914753722939 0
1.60510543654394 1
0.809832543732113 1
1.34189144009437 1
1.06312014716175 1
0.965568684498157 1
1.91803987587695 0
0.568384751183854 1
0.311192426508091 0
1.23061012948393 1
1.58257978854914 0
0.586481967989926 1
1.26816306851549 1
1.21041472725716 1
0.491753980083725 1
0.534516310385831 1
0.959506501146615 1
0.978188209557994 1
0.977403079264182 1
0.696042543174769 1
1.08374401519216 1
0.799201834568067 1
1.05290674309 1
1.15783128980194 1
0.851672971063009 1
1.43920221550515 1
0.786700925919074 1
1.19839016370103 1
0.984280606731747 1
1.07857977538906 1
0.862760735213621 1
1.17017480228374 1
1.13227479929599 1
1.05774854574059 1
1.61518932255818 1
1.02785055498003 1
0.801353129418913 1
0.731016294741077 1
1.42024805436041 1
0.967702016215541 1
0.641667725450135 1
1.02938025530311 1
1.20146494830298 1
1.19758829678699 1
1.37386270095884 1
0.935273148379565 1
1.05902861534742 1
1.44250945481281 1
0.990763496223445 1
1.06877269746057 1
1.0231412098366 1
1.42725317637282 0
0.950316371212592 1
0.813386595186992 1
1.13004286079967 1
1.40716183190176 1
0.803893957962362 1
0.873211881685637 1
0.72349142961689 1
1.55000781938298 1
1.06159294637145 1
0.696456574571987 1
0.802694664040642 1
1.16483070636887 1
0.881397961930509 1
1.1993221794733 1
0.96500087624071 1
1.26093751402568 1
1.28737000856198 1
1.18214504713155 1
1.34552439507465 1
0.704457027681658 1
1.31576863121957 1
1.0175553598193 1
1.19139357294511 1
0.283295092640635 1
1.39444144876683 1
0.594285019272908 1
0.763432678861732 1
0.705519102248314 1
0.984856802446875 1
0.96431562280136 1
1.14710442125 1
1.34414069716934 1
0.904713875177563 1
1.37816662421428 1
0.79477127935659 1
0.126968497864223 1
0.147692957040807 0
0.621007292284529 1
1.00410509595142 1
1.85078325597052 1
0.876270464986368 1
1.04581431430815 1
0.760850572493198 1
1.10351241198469 1
1.01313289162582 1
0.487967073242232 1
0.686827707620072 1
0.754041272464151 1
0.450234453492974 1
1.1626561158248 1
0.971535365230887 1
0.932114576175507 1
1.43531870575551 1
1.29533962513727 1
1.0968617457232 1
1.39602344513485 1
0.485152994672692 1
0.596221764128397 1
1.27567600773339 1
0.848841506130776 1
0.966288121499435 1
0.717740440483076 1
0.606638650466159 1
0.935824934671277 1
1.81025898967705 0
0.468121455363647 1
1.06689730044815 1
0.941960832769822 1
0.77751657446899 1
0.615363501665386 1
0.87269983697165 1
1.09316477594214 1
1.39492161333163 1
0.636407488913309 1
0.665683091167233 1
1.26168284506114 1
1.35700556632118 1
0.849908866846452 1
0.785754539804933 1
1.31941684891015 1
1.11109532123587 1
1.37833190114906 1
1.11370881582415 1
1.45674531295536 0
1.58737198175327 1
1.13736165766711 1
1.04719491462723 1
0.997929403738912 1
1.08526239788575 1
1.10600332454225 1
1.42966594461657 1
1.45965548155958 1
0.830443894861649 1
1.30977350113684 1
0.861369152098095 1
1.39088184251743 0
0.697854599073494 1
1.12024693511176 1
0.877563693987684 1
1.13902526897328 1
0.877842991643368 1
0.447519842631077 1
1.28594410115199 1
1.14144167829022 1
1.3932798258826 1
1.22323083135349 1
0.904931457364419 1
1.17911660952709 1
1.12846241106523 1
1.22653923016473 1
1.03829838150568 1
1.2710422007666 1
1.13865826689067 1
1.45661939219989 1
0.704498097982255 1
2.06052892840153 0
1.32403558276469 1
1.43496135608573 1
0.455819868998754 1
1.39992109106891 1
0.774370107605687 1
0.719734010383992 1
0.834869062777125 1
0.491555998768326 1
0.361463059395777 0
1.01428572661466 1
0.70336989983219 1
0.898478203474403 1
1.31583717844302 1
1.07464146414474 1
1.06598679715592 1
0.629447936087674 1
1.56080013258611 1
1.48370290535824 0
0.397758923495263 0
0.742952382883288 1
0.765429891255413 1
1.19549641621305 1
0.872425898519553 1
0.975918280776439 1
0.937082810772613 1
1.20971164657466 1
-0.207008502793838 0
0.742932000233996 1
1.70628060373959 1
1.33916791441277 1
1.13732926428468 1
0.939313096831338 1
1.11221815304354 1
0.545681371368225 1
0.707988955440656 1
1.44896906581276 1
0.973447681173625 1
1.32533879747627 1
1.82088520060262 0
1.21240160592976 1
1.28038325593033 1
0.829424404559275 1
1.17283243677538 1
1.67903571314916 1
1.12526235275569 1
1.75652312659238 0
1.40306095992861 1
0.993020742424332 1
0.347760839544171 0
1.1048065791374 1
0.820773149134208 1
1.64669338823247 0
0.155017231949458 0
1.33650755980608 1
1.06245888621556 1
1.11748422624173 1
1.33564314616101 1
1.10728178359033 1
1.19095713871957 1
1.17329358834102 1
1.1309136786159 1
1.14649038260237 1
0.508014217028817 1
0.707889142102421 1
1.54838529207056 1
1.08558022991435 1
0.977187345807233 1
0.548178610633237 1
1.01751684010874 1
1.77361314149796 0
1.00210624249483 1
0.940718097077787 1
1.5977390480145 0
1.26548023961606 1
1.05030214874506 1
0.884419426163049 1
0.506180319437721 1
0.953788103315721 1
0.863484470220785 1
1.36656299732925 1
0.995063043706961 1
0.849780415534205 1
0.418049729708209 1
1.1845190275923 1
0.995242076938723 1
1.11780831957042 1
0.885181701555361 1
0.604625845139052 1
1.33012915299113 1
1.45979866973427 1
0.500492743236099 1
1.38380175415836 1
1.42891917069096 1
1.00684744299566 1
0.611254752740237 1
0.901889714636182 1
0.91086129713051 1
0.726260102049377 1
0.978432015671226 1
0.880197862240517 1
1.50320167219898 1
1.44938752037405 1
1.10643629682365 1
0.944603315971809 1
1.15137435037454 1
1.17816902218199 1
0.385332352049662 0
1.5115443158428 1
1.651124313647 0
1.21720640865902 1
1.11102927060971 1
1.60798807021492 1
1.06159846412991 1
1.36804665842571 1
0.944463739487163 1
1.18841523073553 1
0.636984498082418 1
0.691580912447494 1
0.681352354891444 1
0.817681178549648 1
1.52966940563787 1
1.31761684108601 1
1.19703520665132 1
0.627661494125372 1
1.04737138768056 1
1.2465756442889 1
1.01815162286246 1
0.947307165367277 1
0.646314274970897 1
0.867297830519706 1
0.877522056867962 1
0.90934169296128 1
0.869551867457767 1
1.30001242309957 1
0.820176832580035 1
0.241735632516733 0
1.44252522134303 1
1.47919690505444 1
1.04587488771101 1
1.22252894804183 1
1.29370772538399 1
0.55830962281264 1
1.27763104311922 1
1.39971728127104 1
1.22364007381377 1
1.11802428579857 1
0.984817691009701 1
1.24093021132124 1
1.13637419829826 1
1.1884504846206 1
0.694860597413225 1
1.07007227734911 1
1.30534825685449 1
1.14045118448438 1
0.856516948762707 1
1.15301600227177 1
0.674744904721699 1
0.803483994907583 1
0.635372698850681 1
0.774468473489879 1
0.920046998915991 1
1.12959066349018 1
1.43429489852154 1
1.10777470691684 1
1.38310578573759 1
1.35668024188229 0
0.578999372403298 1
0.67625774845586 1
1.16123582785021 1
1.22419175511737 1
0.833337828159043 1
1.1310838509155 1
1.34147149543642 1
0.800761727284066 1
0.922084957518717 1
1.13244620490345 1
0.776357738449458 0
0.524559143988003 1
0.474503301627624 1
0.845315780934555 1
1.70405887668871 0
0.77219814154752 1
0.840761171266538 1
0.910619254057343 1
1.12988845644515 1
0.609045433934678 1
1.02259769934684 1
1.34076752226424 1
1.42542566744418 1
1.05269466299428 1
1.35641889370676 1
1.26972345219627 1
1.25384181229887 1
1.08932149286148 1
0.773637060025052 1
1.76171835369409 0
0.958926664703776 1
1.52493841551567 1
1.08217879560208 1
0.531996732949173 1
0.979534422426234 1
0.878272639700834 1
0.984061335502777 1
0.880065264678273 1
0.936873576092636 1
0.70610267328769 1
1.23790693500056 1
1.43790253106317 1
1.07584927726109 1
0.956076903642778 1
0.955601076937577 1
1.34502719782884 1
0.642211761568056 1
0.849922855689177 1
0.705264039066629 1
0.254280191378083 0
1.06203097538628 1
0.966579332718649 1
0.851775065243855 1
0.314654051199951 0
1.11597514315211 1
0.845691076624836 1
1.62496864611184 0
1.09188057089412 1
0.400316171313846 1
1.52407014112959 0
1.44611711244103 0
1.31578231878436 1
0.699946655108617 1
0.231540395042725 0
0.94607520589677 1
0.750235682954202 1
0.694484419591006 1
1.25395013480663 1
0.827007738271782 1
0.9595301526137 1
1.42249770293091 0
1.62163819165356 0
1.49501862373183 1
1.34021258079231 1
0.879587956241573 1
1.34567976362181 1
1.37115510265123 1
0.16089579321495 0
0.95855774975486 1
0.552334491352422 1
0.910732449044974 1
0.539449242457564 1
0.650874403757969 1
0.114658720498486 0
1.15403559718377 1
0.964442101973507 1
1.21592264699164 1
0.738992521196463 1
1.05372294004365 1
0.71905016950394 1
1.60544294776122 1
0.935505356919625 1
1.11340315983071 1
1.14960085056776 1
0.679023545087775 1
1.28228770528536 1
0.744497262352003 1
0.725390211515489 1
1.93543196102905 0
0.988234626923328 1
1.15154659145291 1
1.41246470917696 1
0.712524610176223 1
1.15891466267013 1
1.25056403674537 1
1.39770120835891 1
1.25657313163879 1
2.22015545321563 0
1.44334150606441 1
0.96324719317707 1
1.0698214791497 1
0.836281971317527 1
0.965793066910716 1
1.28673273650757 1
1.06846584904127 1
0.865547494980089 1
0.548047183164272 1
0.838578129733609 1
1.33082039740157 1
0.563042753225208 1
0.787859798543357 1
1.17262413416285 1
0.8062747300605 1
0.903806705340029 1
1.09576380387344 1
0.444113759715717 1
0.112033726424273 0
1.03949031233832 1
0.73359279763704 1
1.09913498528398 1
0.767210400172656 1
1.10863343937324 1
1.35753399693666 0
0.644622800197028 1
0.973114819005839 1
0.835176668243378 1
0.785465787315036 1
0.850104608569868 1
1.18624455726853 1
0.825990614098128 1
1.34449590445273 1
1.41958458394569 1
0.993273335450463 1
0.772136180617764 1
0.815774428556008 1
0.549850738113912 1
1.09405441067694 1
1.38644007556377 1
0.135304994137738 0
1.25889936643645 1
0.731608271271092 1
1.3629378524706 1
1.17792098218586 1
1.05429591497028 1
1.37621894684169 1
1.56337190390243 0
1.11398351435525 1
0.987919109398997 1
0.285886755084156 0
1.35987180319578 1
0.556414099275718 1
0.619330834992008 0
0.935038954368011 1
0.40396158636868 1
1.31381432653682 1
1.20563446966452 1
1.50435544100378 0
0.897988396586401 1
0.504387757588899 1
0.965440772438181 1
0.580342640443746 1
0.790188094047179 1
0.956987237800973 1
1.24322050251897 1
0.681018459656524 1
1.04518927380275 1
0.801825337311943 1
1.38062894321178 1
0.991923740783222 1
0.71356103370255 1
1.0557748096891 1
1.20780807637151 1
0.826430403155872 1
0.939035596234996 1
1.00902599339056 1
0.769159285397075 1
0.894498125206817 1
0.817505217935822 1
1.44738124835843 1
1.30766941179103 1
0.707546589091737 1
0.839876729069057 1
1.48453666645209 0
1.52525367804907 1
0.975284370193055 1
1.04863139373234 1
1.29285352821573 1
0.683140304641517 1
0.638975803505779 1
0.754578352149709 1
1.03214391740706 1
1.54544577973273 1
1.27499585554217 1
1.22170138958951 1
1.35619435560683 1
1.11613835824425 1
1.03517700469951 1
1.18154710372076 1
1.05615637042483 1
1.4930407370039 1
1.14591892016128 1
1.72952670990271 0
1.32770196611029 1
0.830304072930585 1
1.45594886942791 1
1.28029101792969 1
1.09569671968646 1
1.12727012496608 1
1.33246521806986 0
1.74975542625996 1
1.18494406766117 1
0.846259303949458 1
-0.0536317835384433 0
0.701887497832057 1
1.53832941101923 1
0.87178584399314 1
0.725691512409123 1
0.976508830863095 1
1.22767330260025 1
0.588303505763269 1
0.72983164672511 1
0.776091569124127 1
1.26674220815172 1
1.13213387749166 1
0.868519266865649 1
1.26425300097227 1
0.541853965126343 1
1.26700458044623 1
1.37282377495778 1
1.34612709608922 1
0.0648193519801599 1
1.60658191627142 1
0.707572891466263 1
1.38454009342249 1
1.07687795385596 1
1.30358055709101 1
0.691093700621803 1
0.411072911609009 1
0.576382688697642 1
1.33394515215884 1
1.12713618010711 1
1.13206029749517 1
1.92499341693588 0
1.07144462911618 1
1.23304261609219 1
1.25216282872956 1
0.908495300153899 1
1.33206844794951 1
0.979757379821998 1
1.10405039796843 1
1.16981106155551 1
1.09061714321058 1
1.52859444971255 1
1.01414129946781 1
0.106649509167728 0
1.30029715805364 1
1.00197992035144 1
0.346820729330149 1
0.526591680076697 1
1.12024278284717 1
0.587280348812524 1
0.807081095422919 1
0.559025957223616 1
0.709758572060358 1
1.20833895866392 1
1.40664744279787 1
0.916217143768512 1
1.54310335510482 0
0.955239809589499 1
1.03439695236038 1
1.68579753034521 1
1.20531780189507 1
1.02125207598739 1
1.17443786571918 1
0.28964585707151 0
0.86999526851611 1
1.12218344071561 1
0.823446623854781 1
1.4521010811244 0
1.24611268532414 1
1.26995621202338 1
1.13675814500032 1
0.84702473792822 1
1.20333518910141 1
0.83890837718949 1
0.822969320849834 1
1.18606241157361 1
0.562521687766902 1
0.15152135004778 0
0.802881959591461 1
0.737555356616044 1
0.472727955195667 0
0.714854539737085 1
0.806422743314187 1
0.84268033491867 1
0.699757841276346 1
0.497503095871637 0
0.983374175423527 1
1.46263123589002 1
0.968429057810869 1
0.491363448050445 1
1.18369828766148 1
1.2139898094146 1
1.59574981213737 1
0.594048864230443 1
1.23286544416093 1
1.22653567003611 1
1.11023796838626 1
0.156759708187397 0
0.741529929488699 1
0.721366685708843 1
1.12398580039112 1
0.925875508013436 1
0.98676305447726 1
1.56091166273099 1
1.20855471611127 1
0.947305395455837 1
0.896580289105553 1
0.749209754654604 1
0.291664172131445 0
0.548183714862614 1
0.794790267268023 1
0.604160164185952 1
1.03505411194781 1
1.33645823624145 1
0.991613921738706 1
0.691733991489702 1
0.953484012856474 1
1.24643560100565 1
1.95886803153322 0
1.03560252841437 1
0.526051491121793 1
1.06693615798944 1
0.808691680310702 1
1.28366046228875 1
1.15648160360661 1
1.31402877434071 1
0.974600373790001 1
0.635100317892668 1
0.772195547823671 1
1.00163755957921 1
1.27918126929718 1
1.48011071688233 1
0.914686392545447 1
1.28225795732272 1
0.572341414217933 0
1.41381850994493 1
0.999010333444247 1
1.41263898385844 1
0.862030009218616 1
1.13757184108308 1
1.00909539459716 1
0.879335074059978 1
0.766987224839511 1
0.78716082603167 1
0.859826408574611 1
0.488553996520702 1
1.29870584622852 1
1.02539694072461 1
1.42640749267092 1
1.3172247242838 1
1.15963336481024 1
0.289391536918036 0
0.79249265487437 1
1.45112426058094 1
1.23997807413728 1
1.61041386283817 0
1.3389844128837 1
0.670433090205771 1
0.424385440917961 1
0.379980912246031 1
0.61043878283878 1
1.35977952924379 1
0.659541029665381 1
1.15658614899355 1
0.946716965903232 1
1.03881103056941 1
0.750756375669418 1
0.425972730615692 1
0.832690546837549 1
0.914295159311985 1
0.798021302947295 1
0.999503213448251 1
1.19155764505899 1
1.46969841089216 1
0.725195037133837 1
1.12987461522328 1
1.63231151562511 0
1.66108809543517 1
1.33035212297517 1
0.885968884461485 1
0.85250973575652 1
0.561836519013612 1
0.923305083671299 1
1.39810126665418 0
1.67668068085001 1
1.22567112407496 1
1.1118646479571 1
1.69726297136036 0
0.311216817151365 0
0.550789058543349 1
0.821974824934978 1
0.968356954749776 1
0.594940915127454 1
1.5847736541216 1
1.51440441858415 1
1.14913911809733 1
0.565690492846575 1
0.965156821784924 1
1.45775247824194 1
0.578233477138216 1
1.27837756921794 1
1.20804869865275 1
1.11855270543851 1
0.609258915568444 1
1.06737933255911 1
0.862514356408638 1
0.182639752195 0
0.278065036696166 0
1.10392740073288 1
1.02410091544947 1
0.704174661577268 1
0.0637567781621932 0
1.2884031251568 1
1.68893989851713 1
0.104271213615294 0
1.13311219354328 1
0.599248421482373 1
1.06749647056022 1
0.221944091501759 1
1.40841073593333 1
1.19912963375192 1
0.780636755209851 1
0.50508110378689 1
0.646176951810806 1
1.26565518452522 1
0.166308610566192 0
1.23538714761834 1
0.851847523030199 1
0.857570591823566 1
1.24420565505308 1
0.738613425803342 1
0.675036771773054 1
1.02580603286334 1
1.0264300153203 1
1.06580725650894 1
1.22841352351506 1
0.23510056539515 0
0.87907627491355 1
0.886088227807835 1
0.636438087802194 1
1.34454746755168 1
0.82643483936158 1
1.2170567214282 1
0.702827739529139 1
1.18733079645101 1
1.07574737358239 1
0.487274387252747 1
0.774204328656133 1
1.43837351688149 1
1.60987667582888 0
0.731187996716686 1
0.811671310662781 1
0.316071343805106 0
1.13199291055953 1
1.00044520261095 1
1.38099844176246 0
0.916193865520246 1
0.58656758093107 1
1.24207126116191 0
1.61153075976499 0
1.02255555820928 1
1.06687076686389 1
0.537473099758857 1
0.575782005962084 0
0.793919162342405 1
0.521660752100185 1
0.312471005348954 0
0.666994672125033 1
1.13265818828798 1
1.1896010338934 1
0.57865763165665 1
1.30369802788995 1
1.66859775033048 1
1.11164936367828 1
0.671626253060976 1
0.744929169579204 1
0.855281320876661 1
0.797506038376559 1
0.762210726078 1
1.08719706962051 1
1.39048670633384 1
0.9604646702084 1
0.417833309664524 1
0.538602808807817 1
1.33245794589124 1
1.43230302922791 1
0.985893237225491 1
1.71878089872632 0
0.877483923862062 1
1.63129609955569 0
0.708640305390256 1
1.33474098478483 1
0.339992141618809 0
0.881094227236982 1
1.32992513473985 1
0.286534324399826 1
0.556781300763896 1
1.03762113669646 1
1.26190205382179 1
0.641682770297104 1
1.5084095070741 1
0.717891991542594 1
1.32302297826887 1
1.24856520006403 1
0.407284745998089 1
0.580382430530116 1
1.12120404339013 1
0.796977529188168 1
0.730178865395558 1
1.07944841356668 1
1.12782193445936 1
1.10005136611295 1
1.2503012237587 1
1.05601174304537 1
0.610765886129562 1
0.792210073802955 1
1.67088366434286 0
1.00241580107539 1
1.16473412800601 1
0.355194768010041 1
0.976791581786687 1
0.899588056040007 1
0.461720108707427 1
1.00954358735095 1
0.957805577667441 1
0.449862305891791 1
1.292984709207 1
0.755038404740597 1
0.907388504005006 1
0.774308647532677 1
0.499478789607455 0
1.76196957530088 0
1.21390232203475 1
0.408870663527254 0
1.12037892624462 1
0.445852809271515 0
1.04710456854552 1
1.2317238174475 1
0.763906044740936 1
0.52398890705193 1
0.905267244271553 1
1.0658391102763 1
1.14094740981445 1
1.01799798521446 1
0.987735672198147 1
0.754833405909115 1
1.38290894159238 1
1.11356465996804 1
0.639387162132931 1
0.820931004606626 1
1.26422770597358 1
0.963749715822009 1
1.51459556102791 1
0.818410088919334 1
1.26059804368985 1
1.28002314602801 1
0.570277562269654 1
1.75403572975225 1
1.77630951970647 0
1.22690895324912 1
1.44478960843722 1
0.817504225524916 1
0.769576354561928 1
0.770209503611155 1
1.27396968082289 1
1.30526264852729 1
0.470066704654156 1
1.42578243377386 1
0.954470792743462 1
1.21115107418799 1
1.06756105804272 1
0.829150072291244 1
0.871012658653692 1
1.42807711678483 1
0.847224830727129 1
1.3000289937948 1
1.14531189476338 1
1.08117752219655 1
1.17553242080736 1
1.17186157882635 1
1.13628144763386 1
0.894865982883776 1
1.15219106793212 1
1.22906149431716 1
0.959894752245984 1
1.27266582362581 1
1.56961639598865 0
0.666670353562153 1
0.393505305227886 0
0.531847492674205 1
0.645269848292323 1
1.20141743155138 1
0.954207030419784 1
0.983688470803579 1
0.920655136608756 1
1.17163918934405 1
1.0627660643416 1
1.05072000870123 1
1.41166147397466 1
0.979426988566 1
1.26980325315486 1
1.73228280215425 1
0.958028902928193 1
0.77218768819578 1
0.968142609298034 1
1.0721435310815 1
1.50959994177256 1
0.869720587175545 1
0.307752525560289 0
1.13840048789365 1
0.798197761831443 1
1.01521932825707 1
0.661408485845931 1
0.924043602883602 1
1.08077360677807 1
0.947454870125683 1
0.814950824369498 1
0.93186480267737 1
1.08880320338337 1
0.342108899040917 1
1.27747705185926 1
1.06864860174064 1
1.15648865284996 1
1.21512745176656 1
0.229267909252901 0
0.964316016658963 1
0.88381423845608 1
1.20596364032716 1
0.989917953079737 1
1.28856304640061 1
0.784041741672105 1
0.780872560091509 1
1.23011003178559 1
0.503385625876029 1
1.17569665197461 1
0.779008042341515 1
0.973225615873783 1
1.01353001821344 1
1.19617046660592 1
0.401417874695161 0
0.830698256268842 1
1.03442535590278 1
0.777248928011255 1
1.10479005174956 1
1.35876764644016 1
0.81668035259557 1
0.618203267524399 1
0.84095177682603 1
1.30792316829976 1
0.781389076007046 1
1.06064912940694 1
1.60008200237452 1
0.880782445874628 1
0.591378883943442 1
0.672368355731828 1
1.1408211755899 1
1.01250835915719 1
0.927993488978142 1
1.59578226036971 1
0.824489081131956 1
1.15122954800815 1
0.742078896815458 1
1.16283564671006 1
1.16003409677824 1
0.663768886588231 1
1.0907251403556 1
1.09367925230884 1
0.967366331686236 1
1.12900110193238 1
1.13630209873557 1
0.288849471573825 0
0.887365493676533 1
1.62883800484731 1
1.39591720831735 1
0.855332882352371 1
0.931416686722583 1
1.23022015936592 1
0.740367519714065 1
1.18245070353351 1
0.954098986405415 1
0.81052032531684 1
1.15164009988144 1
0.312224520372818 0
1.14218649358552 1
1.11931003201608 1
1.17146534872024 1
1.52844419275136 1
0.597895118641193 1
0.948046966933379 1
1.03348078649333 1
1.71910753630551 0
0.744380007300938 1
1.00479173963535 1
0.887261883226537 1
0.843704005818874 1
0.975330189130522 1
0.414130078385508 1
1.25692222136298 1
1.17060246614116 1
0.700340791311925 1
1.5916970580758 0
0.47654589643959 0
0.63604147666041 1
0.856801241599468 1
1.01130796223975 1
0.521251340469144 1
0.664304577324322 1
0.956466284930545 1
0.653359964892513 1
1.34174065394792 1
1.36822329246946 1
1.37218501828047 1
0.780031068964998 1
1.50901705096678 1
0.559689313677006 1
0.542680548342887 1
0.651946676323248 1
1.60894926035129 1
1.70003893220574 0
1.38831938575617 1
0.963130502662434 1
1.15584429965451 1
0.981926948077011 1
0.839542623845592 1
1.57995158116875 0
0.887120913380191 1
0.716583261697578 1
1.60358785034749 0
0.663960474890837 1
0.93552048600736 1
1.07871738153839 1
1.35982219003908 1
1.16348588332178 1
0.799559851031867 1
1.15669083942688 1
1.06585102043254 1
0.921560855837349 1
1.00678900278396 1
1.16848003845693 1
1.57338661285246 1
1.33630874904779 1
0.925663959543194 1
0.392200937682727 1
1.33287758312651 1
0.828445182288725 1
0.920561142804936 1
1.62460013031449 0
1.03244650603811 1
1.26955813593899 1
0.786904071877907 1
1.37588832361069 0
0.842657512137444 1
1.03500987123663 1
1.07815581205774 1
0.658561112759666 1
1.41620988943085 1
0.468444222226082 1
0.70801924786926 1
1.25273399018943 1
0.793118275819291 1
0.68631430054298 1
0.73776191977919 1
0.705161770538167 1
0.356045927080262 1
0.676825705447654 1
1.44878608620841 0
0.932603371247949 1
0.80959543911884 1
0.939022466348036 1
1.11289604375719 1
0.409272200281465 1
0.707867175797818 1
0.745457323785229 1
1.60973994705072 1
0.347483795411685 0
0.223714760012287 0
0.965796838698348 1
1.06608950332397 1
0.800226296187269 1
1.03787715792045 1
0.650667215566234 1
0.671575838519539 1
0.681591604524561 1
0.742276396938037 1
0.876169532826416 1
1.15681169596342 1
0.847805963374181 1
0.907340451284146 1
0.337686146947848 0
1.19467144256654 1
1.54754603602984 1
0.436823070807383 1
1.21218467729007 1
0.929344351284401 1
0.837318285920686 1
0.817530268554566 1
1.24209108389635 1
0.666286753645741 1
1.05760393279611 1
1.6490843150105 1
0.77670363156387 1
0.458067458609527 0
0.682612797651818 1
0.73477920917694 1
1.981029648252 0
0.97205364610235 1
1.18998146850441 1
0.735121357172543 1
0.93631828139884 1
1.11507897214869 1
0.634105054547951 1
0.955456745406949 1
0.736804720206147 1
0.496691466861181 1
1.05973513282092 1
0.462444184973019 0
1.76751786593598 0
0.946302289177379 1
1.50211857296425 1
1.04824160210938 1
1.38225748857537 1
0.628721530603246 1
1.01040757900103 1
0.923106856576927 1
0.850519422209703 1
0.572772127182745 1
1.27617333836067 1
1.07012638410149 1
1.01047436568127 1
1.12228085751182 1
0.862586631209842 1
1.39276039957936 1
0.503321725966334 1
0.545318135516563 1
0.699152214647388 1
0.333863306274085 1
1.04200021848498 1
0.984820120026835 1
1.21787806534964 1
1.08389015180342 1
1.00622551708925 1
1.07028336798744 1
0.710907802450293 1
0.781612523193689 1
1.21468915730807 1
1.23422404649375 1
1.32818655577766 1
0.237991464637095 0
1.25076082720788 1
0.697535688678992 1
0.760307313382283 1
0.901062172468323 1
1.21026558586722 1
0.876117055250132 1
1.30924925261591 1
0.620885761405956 1
0.687008745827258 1
1.13540984716066 1
1.09691083759952 1
0.794388090475538 1
0.890074375417216 1
1.28627981330394 1
1.39278961960624 1
1.39236879542206 1
0.630799667711368 1
0.996155702917369 1
0.335657621623968 0
1.17081776877374 1
0.999408383109297 1
1.2835002765095 1
1.43646261460253 1
1.24815298927687 1
1.10086485428385 1
1.40604921391447 1
1.64242192411918 0
1.14721322588978 1
1.00655235075203 1
1.79431958945857 0
1.51483632055492 1
0.761565932639895 1
1.5544410913926 1
1.37032817318001 1
1.28447330330728 1
0.238623239851064 0
0.507955864073635 1
1.09697275923012 1
1.22874053100753 1
1.24638231968237 1
0.971190359982114 1
1.60143173540011 1
0.87843973085142 1
1.02287915151157 1
1.49227491963706 1
1.1261877619275 1
0.874115851770249 1
0.568219050049941 1
1.24415927390801 1
1.28241999995385 1
1.2020763694369 1
0.767921972029672 1
1.03570997581515 1
1.13892107674994 1
0.574787527454156 1
0.898768072877131 1
1.35832479712358 1
1.00142335906382 1
0.795602126727183 1
1.64644296817709 0
1.62079335910459 1
0.895476398963137 1
1.01464030025498 1
0.639678512393875 1
0.858249067220752 1
0.355410751062723 1
0.605936586047705 1
1.16592376088891 1
1.12534466457463 1
1.3885636355759 1
0.521757017675728 1
1.37602480485017 1
1.04582582178511 1
0.950008519830511 1
0.991844970433319 1
1.0627411441105 1
1.39769867331358 1
0.745356643632327 1
1.21587219958728 1
0.501624319246588 1
0.7219193955932 1
0.74347225316129 1
0.572606177904359 1
0.968353377248904 1
0.686705849766774 1
0.590769407446898 1
1.51478624115851 1
1.22739150342096 1
0.962991931223174 1
1.13378025846728 1
1.7612362091822 1
1.35978830830926 1
0.632639077224492 1
0.968607557380359 1
1.22096359756252 1
0.953521504618847 1
0.792665196152352 1
1.31278044710366 1
1.37807342315691 1
1.37153435659039 1
0.70838523298557 1
0.643615432481074 1
0.721466637712826 1
1.06743556014397 1
1.26376693355779 1
0.459909622382683 1
1.06895303710723 1
1.30560189338262 1
1.35460740268342 1
0.994192536035436 1
1.39644199027179 1
1.04774261572333 1
1.42161654658645 1
0.911114020118383 1
0.813075629100764 1
0.674514692929132 1
1.21964262831088 1
0.722419811539067 1
1.15898747814341 1
1.00767349132782 1
1.27769751658796 1
1.06489781036614 1
0.624217422450522 1
0.819151490620499 1
0.688672484814257 1
0.415420518144399 1
1.36229168453682 1
1.81586479325719 1
0.981152672713094 1
1.24178134015116 1
0.397353009093911 0
0.859248845656461 1
1.28553983289283 1
0.776768002228525 1
0.500833459087916 1
1.3059084931437 1
0.772737180313088 1
1.42731381971398 1
1.42738076819317 0
1.20319608691999 1
0.862563393383946 1
0.657917659436372 1
1.14915367094543 1
0.317352039167914 0
1.03781978982613 1
0.841002478698199 1
1.4167816895736 1
0.75413050949329 1
1.12896063113988 1
1.41368525481614 1
1.04319062153671 1
0.725805766693055 1
0.731392119028946 1
1.31760829445624 1
0.988994748343064 1
0.787750991283754 1
1.26086211845769 1
0.61562417895634 1
1.49394417034258 1
0.863542800370808 1
0.580053715984831 1
1.13166445895777 1
0.895370403613957 1
1.13448413939196 1
0.745381011349217 1
1.13440533031664 1
1.21427613551996 1
1.21573874021199 1
1.09571340902005 1
0.933012994597954 1
0.350195591169773 0
0.643485582000953 1
1.08590669866406 1
1.31853691431558 1
1.63532123158371 0
0.689381052320828 1
0.796386819415445 1
0.698618982361618 1
1.19297205525963 1
1.14959790830004 1
0.181743755133463 0
1.26305100239816 1
0.850453564335155 1
1.07787232333824 1
0.631303892397218 1
0.967895237477412 1
0.865439779640722 1
1.2054046557229 1
0.988886620928343 1
1.59687621072762 0
0.611551143643184 1
0.794732950240127 1
0.682587491247359 1
0.850386526781145 1
0.502027621975259 1
0.771068725043632 1
0.804545897074395 1
0.768718419182204 1
0.956048275818241 1
0.535456616950431 1
1.17988659108445 1
1.39759914902481 1
0.839073563906861 1
0.892346543935537 1
1.12705453176005 1
1.06279985429428 1
1.22794209489011 1
0.946564479044513 1
1.60352098660161 0
0.644715773839985 1
1.01885167439565 1
1.485438605725 0
0.580720262985547 1
1.1504007613451 1
1.40915011120278 0
0.763043643499032 1
0.777163967003909 1
0.756214856045375 1
1.59251761756408 1
1.18802562377272 1
1.38689085834691 1
0.91192550841754 1
1.54351204762425 0
1.59456251242994 1
0.505732274484372 0
1.20026452248665 1
1.40194875719904 1
1.38652289807016 1
0.980121680418382 1
1.52302213780635 1
1.10602353306591 1
0.57272720022427 1
0.694090973098169 1
1.72091475244036 1
0.620841650329763 0
0.656853839099349 1
0.344676286924756 1
0.69019956862503 1
0.992635431282997 1
0.997486890042302 1
1.72522944839961 1
1.04748462601387 1
0.759618072121442 1
0.933885728737638 1
0.955788004626919 1
0.889954067272221 1
0.62698321924525 1
0.726081171380782 1
1.20623391206693 1
1.1975987616603 1
1.16454928262219 1
0.791222063138671 1
0.585768153679765 1
1.02881858734492 1
1.12040515394582 1
0.999015177693903 1
0.619046916997138 0
1.22488310206633 1
0.443281940661939 1
0.567041083241836 1
0.428729475725922 0
1.22852962612196 1
0.912063759567434 1
1.14241232720902 1
1.16708687355379 1
0.809146823862488 1
0.781489212657447 1
0.599519489626991 1
1.20316563832248 1
1.08542322477941 1
0.995695485370484 1
1.31268206789813 1
1.29969818435799 1
1.45420690844635 1
1.28295230241024 1
1.39320268476412 1
1.08828873238013 1
1.14859295263156 1
0.781278965574643 1
0.878365902688582 1
1.52108950662129 1
1.24290272780935 1
1.24828730583712 1
1.554734636225 1
1.31878218926002 1
0.982917173415648 1
0.866085682017903 1
1.02428798695924 1
0.734654262343898 1
1.29934105034539 1
1.34384381833035 1
1.07283525520711 1
0.547352161722142 1
1.22046358026657 1
1.21739680432758 1
0.862961045694341 1
0.908731005072414 1
1.09343746725088 1
1.03972286197923 1
0.546233550312083 1
1.00222998023115 1
0.618356054895884 1
0.800408528562916 1
1.07480084033344 1
0.748850321650847 1
0.666923628060373 1
0.687784439236887 1
1.0003355464181 1
0.757938986571387 1
0.900684475664986 1
1.46755699232282 1
1.09196055814383 1
0.521855925557235 1
0.288030200966587 1
1.02101900806389 1
1.12310132063498 1
0.765135065181809 1
1.1349556904578 1
0.844703401893201 1
1.07127672267152 1
1.09192488808027 1
1.06118096149604 1
1.07271599423716 1
0.942223945983769 1
1.4934650364203 1
1.33739371278682 1
1.07529633143879 1
1.04605385398022 1
0.240374534348576 0
0.857996612558005 1
0.449702070854651 1
1.13084384834633 1
1.37784067071273 1
1.34676855325773 1
1.14571983245441 1
0.899281891596312 1
0.870769693884347 1
1.22247633006469 1
1.13755167331005 1
1.14704468680343 1
0.849922636761002 1
0.880628109499483 1
1.14477219594258 1
1.36157799976088 0
0.837240904777598 1
1.00366184351216 1
0.816974238486933 1
1.03050591570501 1
0.872934112445698 1
0.893281892475035 1
0.878560003835974 1
1.28492838072313 1
1.13074942966164 1
1.51004392258376 1
0.683868451695182 1
0.138785248178298 0
1.55200209557857 1
0.779016108553892 1
1.17130262338182 1
0.852665488261122 1
0.666224999711946 1
1.01804394895411 1
1.28240397997349 1
1.94675278896287 0
0.819354965632608 1
1.21692485376251 1
0.697999715488859 1
0.832286688019205 1
0.978268461599139 1
1.34931385746718 1
1.48979553360315 1
1.03598154899235 1
0.821594750004545 1
1.78865612056799 0
1.48690270758179 1
1.16990253543427 1
1.55879563309855 1
0.940735712828841 1
1.16914493007007 1
1.19971981803713 1
1.25490646456019 1
0.383294470431315 1
0.979818231727012 1
1.1932933640629 1
1.21560212578088 1
1.58396115567623 0
1.07087400455868 1
0.566895939646911 1
1.15811268062614 1
1.33681700986875 1
1.26175337904958 1
0.738589335424932 1
0.918313530175572 1
1.4702014971626 1
0.808820291456783 1
0.846430275560093 1
1.07916750450905 1
1.03692240661168 1
0.685421078821327 1
0.680776573001511 1
1.2673574261618 1
0.584259118870223 1
1.10689211903699 1
1.52094552125079 1
0.933571543380838 1
0.79295557267014 1
0.929146562902018 1
0.750796368941908 1
1.35673283723067 1
0.821139216237206 1
1.35636837423739 1
0.497565810884077 0
0.979616700490591 1
0.690863153414968 1
1.00370232474018 1
1.17244490519322 1
1.04906970283763 1
1.20054279703095 1
0.628730273221575 1
0.659797646790002 1
0.796269728520869 1
1.14652331815734 1
1.13457447464696 1
1.44412365597417 1
0.319513289289661 0
1.14865465423773 1
0.512202767070175 0
0.953987267306552 1
1.33641069902423 1
0.57424708488917 0
1.1464348164873 1
1.19720171861545 1
1.34245426573078 1
1.78491348142144 1
1.18676307652471 1
1.1220078916059 1
1.26654564748332 1
0.971526947218963 1
0.728106990750127 1
1.17979284149586 1
1.18742285878041 1
1.1032517239387 1
0.79688907428009 1
1.54182441917274 1
1.01617641002171 1
1.10486453557941 1
0.829521253181422 1
0.775560269734581 1
1.20732737673542 1
0.496968223813222 1
0.484092486069755 1
1.17900034293899 1
0.479216402110304 1
0.897953432278129 1
1.24511440880578 1
0.531918689754113 1
0.84292995985775 1
0.880681104701138 1
0.648081164989254 1
1.30097570662935 1
0.746128470667039 1
1.00653441394714 1
0.759429349419301 1
1.1396515590771 1
0.91518389718903 1
1.19808872797832 1
0.746743104618553 1
1.11985072945572 1
1.18157882122131 1
1.30460290050649 1
0.741313003922129 1
1.49333339964484 1
1.3024843020982 1
0.812153261177002 1
1.3007896590795 1
0.619323924070438 1
1.29275434842838 1
0.403915704283 0
1.23102104293051 1
1.00734594600576 1
1.11502974466637 1
0.901426611895286 1
0.93499366058277 1
1.14482163493254 1
0.920170377463728 1
1.82291393902125 1
1.22802643419823 1
0.170267483422839 0
0.800275529731683 1
1.16835441455861 1
1.03630575664146 1
0.462474435965685 1
0.725318167704246 1
1.07910922665372 1
1.53150447716213 1
0.878239322827792 1
0.479086954722866 1
0.854004608211958 1
0.636749959459523 1
1.20608841770979 1
1.05292521773254 1
0.795319621705596 1
0.796206828587048 1
0.870055657884606 1
0.854411139099232 1
0.893371678120335 1
0.806556418326771 1
0.45257402819665 0
1.39717524550553 1
1.21608212168209 1
1.0752869792551 1
0.975898246577789 1
0.734790782284675 1
0.967259401762545 1
1.259141972288 1
1.11832695757545 1
1.06320952961531 1
0.665799101463269 1
0.961676976994015 1
0.877188284950965 1
1.01111903715576 1
0.747748883598154 1
0.906499406329624 1
1.11761997692016 1
0.822992596552971 1
0.941510904429098 1
1.14697206034915 1
0.862082605133593 1
1.02051538269128 1
0.793659691398487 1
0.442803522151722 1
1.06712106863682 1
1.16925868825882 1
1.11444994211143 1
0.889589078494671 1
0.697254873497922 1
0.84922275229052 1
1.19107368971953 1
1.42792332960583 1
1.51054263960128 0
1.02994630873171 1
1.72618655563645 0
1.38445849737048 1
0.907655661694005 1
1.01089430094321 1
0.303470930220958 0
1.00239505652614 1
1.42978360217518 1
0.916423346464578 1
1.34311559418758 1
0.72992580338937 1
0.939782040012582 1
1.47906677657004 1
1.05980808448973 1
0.946365590986896 1
0.762964838426868 1
1.49778515908586 1
0.561651061985319 1
1.08668177703142 1
1.17002418639238 1
0.748854018044599 1
0.604188719697636 1
1.0625222350964 1
0.814295126857738 1
1.49242646857856 1
1.16751350109124 1
1.05618577185662 1
1.46600213649147 1
1.24342038349909 1
0.213500553808382 0
1.13482379199327 1
0.818349771454068 1
1.43481619226551 1
1.18985061234267 1
1.20563639566548 1
1.79809264448999 0
0.106219596750013 0
0.335851601212954 0
0.594152176712609 1
0.971253556879618 1
0.605063105888009 1
0.967558996441404 1
1.11931477705876 1
0.640520907914132 1
1.09059683734272 1
0.974182065402986 1
1.08889666760704 1
0.971286152169259 1
1.41130686143758 1
0.927761407552931 1
0.506465543863977 0
1.05653475614256 1
0.661334299359735 1
1.11642596141898 1
1.19173708878359 1
0.936073210032368 1
0.900110210941024 1
0.998125927164518 1
0.826051831586218 1
0.691718213440605 1
1.52424419179994 1
1.6025268401979 0
1.33198228206444 1
0.937025393012792 1
0.8363081081994 1
1.37237937434926 1
1.55934018670527 1
0.820084062711504 1
1.34937792629491 1
1.05531806268005 1
1.40112087995911 1
0.810077462543149 1
0.879128925569221 1
1.13472238337012 1
1.44801113245565 1
0.6864452966239 1
0.802953653317078 1
1.44858498485018 1
0.958064863418033 1
1.02629280688591 1
0.606421792908546 1
1.19812896042058 1
0.813592127818243 1
1.2708147401917 1
0.680933518297673 1
0.81826915521249 1
1.01083191489541 1
1.14099292266044 1
0.990000749870469 1
1.06716370735704 1
1.31258562812505 1
1.04367575439445 1
0.876445573587015 1
0.637421077913218 1
1.37441445701413 1
0.429213636059095 1
1.57393487883632 1
0.636582193477073 1
1.02338995271354 1
1.24884346171106 1
1.11972800612398 1
1.44889148758948 1
1.10914831875341 1
1.04143913353537 1
0.893835776263431 1
1.41870472097021 1
0.798381155945934 1
1.48052715312827 0
1.35975943370725 1
1.59625280910623 1
0.761611888380235 1
0.926196241874989 1
0.964334269273961 1
0.673638380451394 1
1.57813451197134 1
0.684125258967137 1
0.971800017566161 1
0.840660733243622 1
1.34895524826983 0
0.977213107269442 1
1.1229924116118 1
0.683561769116632 1
0.80354124444449 1
1.16020922719261 1
1.38194749849339 1
0.958409443852358 1
0.750959447059264 1
1.62102939975109 1
0.977856055596835 1
1.58613973919862 1
0.89957910718675 1
0.917014146040324 1
1.30354989845071 1
0.537477441906815 1
0.536015173994708 1
1.32457764885344 1
0.947176686307859 1
1.81514254806878 1
1.42205005326777 1
0.891691883034131 1
1.01201786504985 1
1.31671390791331 1
0.942895708445211 1
1.04054468751599 1
0.929608822136541 1
1.08286435828722 1
0.765522251946559 1
1.61331563514858 1
1.17589617186111 1
0.373963382454396 0
1.00265775377974 1
1.13036106060426 1
0.907985131174596 1
0.930029454695356 1
1.09401954232342 1
0.561231169638256 1
0.717572594157127 1
1.19150586074877 1
0.0905377491023791 0
1.52725674897293 1
1.48239938871851 1
0.729152733971343 1
0.839578695566408 1
0.828333723642929 1
0.768123384349353 1
0.628573891439467 1
0.873099269516927 1
1.24462858350432 1
0.891230126002636 1
0.865803164785381 1
0.721040505320732 1
1.85255248930995 1
0.868412431410721 1
1.13348624718272 1
1.09493102281739 1
0.488412963958395 1
0.589569405798506 1
0.288133323317685 1
1.05979791790364 1
1.08997929844147 1
1.83659208961992 0
1.4295719360748 1
1.34447005358345 1
1.29583708533022 1
1.10181567609686 1
0.235011712682697 0
1.42057372430597 1
1.45347330648987 1
0.559096589066512 0
0.692886161383168 1
0.773856237606118 1
0.976019712006717 1
1.28920179355561 1
1.54105998817195 0
1.28162670368707 1
0.863656630395019 1
0.960137721847812 1
0.743530318271371 1
0.967351529000631 1
1.05140047519626 1
0.877619649610685 1
0.700200055658098 1
1.15014869374184 1
0.937090463160541 1
1.05943218522253 1
0.407095709263082 1
1.28639514654281 1
1.09783835939878 1
0.812557991643853 1
1.22596222869053 1
0.715316293804598 1
1.01566651953217 1
1.02784282217437 1
1.13365939565744 1
0.81998200962239 1
0.733926562465646 1
1.0996158535863 1
0.936339384335551 1
0.85179203731391 1
0.981526620111003 1
0.883448248860825 1
0.850363856238905 1
1.14944789746721 1
1.12582681158803 1
0.898294292806631 1
1.03656498590119 1
1.08411534529461 1
1.06783349072176 1
0.457109732183721 1
0.786830304160368 1
1.18908496070607 1
0.703451982164637 1
1.44515146057922 1
0.618987908179148 1
1.09089539116558 1
0.929675492003273 1
0.801499026612244 1
1.12760760297214 1
0.463074474689229 0
0.970973206071233 1
0.925209243795467 1
0.939859531013009 1
0.839299536159618 1
1.18751310398719 1
0.888969315607039 1
1.0240833530824 1
0.75863494804857 1
1.14416668338297 1
0.838411681146842 1
0.85829134537923 1
0.825982333632282 1
0.63353095548746 1
0.644606371125727 1
0.77864825607864 1
1.43082602758815 1
0.876322754414921 1
1.46658513891451 0
1.3215946592949 1
1.02840057435074 1
1.00015799780569 1
0.989979194052227 1
0.775201424055119 1
1.01546361067264 1
0.90313436333365 1
1.1047845934172 1
1.14720579369677 1
0.660556546539442 1
1.01204956531303 1
0.779387519642258 1
0.877566808403423 1
1.48841678795198 1
1.00938799230193 1
1.48043439812577 1
1.49796143873329 1
0.795014056951413 1
0.427179064174722 0
0.706813579167617 1
1.26459397817744 1
0.929652310093662 1
0.814962854565221 1
0.788316626771193 1
1.59087046889187 0
0.550987425589889 1
0.534755596253934 1
1.02603061709585 1
0.546107057670774 1
0.789656319122666 1
0.721976537177836 1
1.50089454563354 1
0.719100501911161 1
0.715044353941913 1
1.17931840713558 1
1.60157671299574 1
0.403473099049533 0
1.2153753541306 1
1.11147773335057 1
1.07172006652844 1
0.37920136983637 0
1.4122945863315 1
1.50213164534626 1
1.11142781944427 1
0.376208390407356 1
0.53723506443326 1
0.913828866119107 1
1.42151572244198 1
1.68171472441489 1
1.4940626136028 1
1.32164026731144 1
0.925351650733478 1
1.06605302451358 1
0.960889649743132 1
1.46990938034631 1
0.986150780855252 1
1.10036713757791 1
1.13606269515084 1
0.685664161571559 1
1.37816834106899 1
1.54541014729256 1
1.53519493229564 0
1.0884545171496 1
1.21875467778035 1
0.688335076716989 1
1.26520043669783 1
1.21986743518618 1
0.940084965493713 1
0.437115765758811 0
1.31273671739978 1
0.908350290638655 1
1.41326536051211 0
0.893123214949043 1
0.988381965706954 1
1.12491982344041 1
0.841692026260378 1
1.51407683136863 1
0.876396788492634 1
0.826978899481595 1
0.52319480899827 1
0.76640240815753 1
1.28372196366031 1
0.708699924160881 1
0.585179338417307 1
1.83364919718543 0
1.04489885826413 1
0.738953959991237 1
0.722236046012781 1
0.783766535498234 1
1.19970976427288 1
1.0480909518016 1
1.17158651980836 1
1.19038709883063 1
1.39822293154442 1
1.36532399222691 1
1.42525379183999 0
1.32298268927403 1
1.4502750098862 1
0.911918053186008 1
1.10324166882141 1
0.544428727881189 1
1.01256220679405 1
0.460815283160626 0
1.17057469136026 1
0.726665791053273 1
0.797102404028768 1
0.877628935900687 1
0.828643162778385 1
0.792515915851869 1
0.991929670464908 1
0.794704637192497 1
1.01151067026287 1
1.22519904517039 1
1.87782699330187 0
0.436405469778733 1
1.48403871967628 0
0.684217275337013 1
0.920440654167713 1
1.02790090639859 1
0.178601169203104 0
0.692104945750119 1
1.17705333820426 1
0.593918588714967 1
0.786373942875411 1
0.794083805979593 1
0.917517603652638 1
0.684650945444025 1
0.830193486935315 1
0.842128362966131 1
0.447867771828751 1
1.18250981177395 1
1.04148287781203 1
0.850750587507336 1
0.784952447446849 1
1.01319921891941 1
0.78204103169616 1
0.740147244682786 1
0.886823905828687 1
0.907053684588996 1
0.900012846954452 1
0.866110229488181 1
1.34393016397468 1
1.0716428623758 1
0.966744454763923 1
0.910935014499243 1
0.941158897556607 1
0.965653480801969 1
0.954513240575938 1
0.356136173157757 1
0.654605772984613 1
1.01477505351971 1
0.892995141860262 1
0.808613614318445 1
1.19009462296932 1
1.06572949502386 1
1.39211890778972 1
0.577742897593033 1
1.35339059519497 1
0.814957287179424 1
1.37372065227192 1
0.904798699312199 1
1.00773030228615 1
0.626413071566106 1
1.14611323608793 1
0.828490169959773 1
1.7755445582363 1
1.42799306351536 1
1.2396399781105 1
1.14170668689164 1
0.827493645769117 1
1.69142907672479 0
0.746593258730394 1
0.626422743353253 1
0.579534997976791 1
0.61342797520211 1
0.797522415092267 1
1.76801649519994 0
1.27407034617657 1
1.56089685260665 1
0.865037519262719 1
0.905167923545186 1
0.709715222229308 1
0.975766177576968 1
0.757540645928326 1
1.22365134772058 0
1.26149310052433 1
1.2787495361266 1
1.10263075700429 1
1.25744468823378 1
0.889757990614724 1
0.480691230670847 1
0.798108587361514 1
0.674944220955682 1
0.832072305662755 1
0.976617797926077 1
0.475355024371971 1
1.15338691541069 1
0.434248197997123 0
0.272874358279879 0
1.10183567385142 1
0.496255882395826 1
1.14422739470953 1
0.570240579551203 1
0.856862879292911 1
1.3142320984806 1
0.80100462125935 1
0.671943816556638 1
1.09187005907566 1
1.28203065362282 1
1.38337926270221 1
0.985725816441063 1
1.07913563289177 1
1.51186119610735 1
0.843296734079018 1
1.30914605964072 1
1.0306562341922 1
0.817044933915997 1
0.723513891328314 1
0.912157438545208 1
0.479964734850745 1
1.06382141782279 1
0.513358149079019 1
1.35478376018508 1
0.952584516943413 1
0.856759315409234 1
0.832264155208917 1
1.24192632117329 1
0.821057804831368 1
0.508148202177536 1
0.73586338416657 1
0.617892324150499 1
1.12177979914463 1
1.42777021544126 1
1.3533120049481 1
0.87540831948933 1
0.766835174413819 1
1.8081116367421 0
1.08201272691093 1
0.969006445811497 1
1.10868606616489 1
0.754123270965332 1
0.788484766115361 1
1.81473923758032 0
1.07457842020605 1
1.12907086388722 1
1.3939947102022 1
0.904076806105877 1
1.26390070616338 1
0.778818731383443 1
1.19424114475907 1
1.25115362949573 1
1.57029682711604 1
0.344151191576339 0
1.22193699388877 1
1.20750773921985 1
0.472834244662037 0
0.754623471646589 1
0.38309980961928 1
0.673524458699459 1
1.57017898678216 1
0.876958459937857 1
0.765243323242514 1
0.781084103301088 1
0.591555942703636 1
0.924122386702866 1
1.11504912061973 1
1.1791545894791 1
0.876515483549707 1
0.544830502078691 0
0.87864177105334 1
1.65163941858227 1
0.74725427544113 1
1.29585434556757 1
1.28784113957584 1
0.913430434774627 1
0.688880769985629 1
0.828761458843232 1
0.905389621167619 1
1.02097372082991 1
0.42060198365903 1
1.46080194758076 1
1.182749428086 1
0.864150872372585 1
1.1534967314196 1
1.18322901805646 1
0.965893651440359 1
1.06705490018301 1
0.745538738157739 1
0.913901234507126 1
1.14776728839341 1
0.961409495279299 1
1.04614477050725 1
0.813272201643956 1
0.76403951069887 1
0.958451152775187 1
1.14613340490993 1
0.933737361062868 1
1.47633145453741 1
0.816154634851791 1
1.08132440613706 1
0.59506638746947 1
0.81015909934973 1
0.622931226237182 1
1.4864992466018 1
1.11425733738022 1
1.39693001048777 1
1.08353397918032 1
0.997247955661614 1
0.898847750777087 1
-0.125501592821306 0
0.649657781142029 1
1.09123341230129 1
1.04234189529021 1
1.24263091046988 1
1.35550053577636 1
0.890467009164493 1
1.0739241944942 1
0.819102718334389 1
0.90577165616164 1
1.59295229550281 1
1.27860061798095 1
0.697526357977613 1
0.733596775597936 1
1.16055140190796 1
1.21411916563507 1
1.42466241269308 1
1.27476958259816 1
0.472483331375763 1
0.838512321182127 1
0.867774772428438 1
1.1164789034215 1
0.60787837198258 1
0.790027026278342 1
1.27297539910783 1
1.00893515198407 1
1.07414948441768 1
0.935630248097058 1
1.44021725154276 1
1.01403177486115 1
0.903452772995413 1
1.1751498502295 1
0.490730738584034 1
0.421702054524944 1
1.28910011067516 1
1.20481671059759 1
1.73058466208615 1
0.762339050883961 1
1.31080533307486 1
1.23318098752397 1
0.886575170016551 1
0.993563513351343 1
1.28031972651611 1
1.30276433348706 1
0.644116435139336 1
0.866204143091916 1
1.26490652961639 1
0.919425098515097 1
1.245884802321 1
1.15786719091457 1
0.458270345666077 1
0.323852992888615 1
0.901239746336672 1
1.40130888792772 1
1.15386501800319 1
0.826716341766286 1
1.46217569936797 1
0.911361372362905 1
1.39013496543368 1
0.824186888673098 1
0.957098000016894 1
1.31773300837424 1
0.878296005018664 1
1.1618459784616 1
1.14331447996302 1
0.372951271726427 0
1.61221729892212 0
1.06934676271579 1
0.80195820674402 1
0.997518807882613 1
0.861227676984296 1
0.610469315453265 1
0.402013946762284 0
0.627233386579598 1
0.52210930337619 0
1.27938220489025 1
0.63141876629695 1
1.23418590150672 1
1.28041971195569 1
1.04128849355304 1
1.36734127201282 1
1.32519315259259 1
1.37467375080209 1
0.51429612536567 1
0.638288280794225 1
1.45373510032126 1
1.67996932891674 1
1.08525991496919 1
1.11462218554079 1
1.42130673343477 1
0.440385282427596 1
1.15032069142845 1
1.54763572498443 0
1.09471864093041 1
0.699604613969802 1
1.35749981892716 1
1.5617446952286 0
1.76835128004871 1
1.43513057357668 1
1.19884016289701 1
1.32380450909402 1
1.14605605536897 1
1.24054224124625 1
1.04817448783128 1
1.14418187602645 1
0.796111762376363 1
0.941625369405917 1
1.0245531269154 1
1.09150862996941 1
1.20215390827278 1
0.540374952909931 1
1.61085689306122 1
0.727839710022371 1
0.979036851005998 1
0.420463341880125 0
1.26113947608392 1
1.04725855106732 1
1.55415257911247 0
1.0089181202222 1
1.33770239259974 1
0.946279128270885 1
1.24235377255628 1
1.17331560168416 1
0.878743015313221 1
0.530052883976852 1
1.30611593152318 1
1.50839451857407 0
1.79616186042004 0
1.34104356985138 1
1.00029741958869 1
1.22665406588534 1
1.29680583485149 1
1.11430651758268 1
0.880987709547534 1
0.534707573593357 1
1.01633647722441 1
0.782390926009649 1
1.05850780456463 1
0.935376560838224 1
1.14026671804616 1
0.350150067496993 0
1.44532102608173 0
0.859835833421231 1
0.982985865185857 1
0.928426077172272 1
0.788789419099488 1
1.42637033956705 1
1.13716540492739 1
1.06191894017512 1
0.990232754515027 1
0.827543161741911 1
1.10253364767929 1
1.01988139050331 1
0.590247306930796 1
1.2002532593196 1
1.39053426631982 1
1.00618175872792 1
0.738826212382574 1
0.556323372475288 1
1.67131780644497 1
1.1957840089719 1
1.06939029093876 1
0.538131833498856 1
0.776133478539943 1
1.01294630167569 1
0.924172869772982 1
0.652313581068526 1
1.61227797514515 1
1.41627396013091 1
1.23833037693026 1
0.950213643687368 1
1.54589852654825 1
0.264690511349639 0
0.715625910654215 1
0.723220798951787 1
0.653886703400466 1
1.20509468148103 1
1.1859577317268 1
0.976474663055839 1
1.35886876092401 0
1.11773751344074 1
0.470873353684067 1
0.798013130762159 1
1.2023908983088 1
1.20198635430419 1
0.742216749296677 1
0.825459747063366 1
1.29880762831133 1
1.0875124364344 1
1.18495508538334 1
1.14785806154282 1
0.548917231081137 1
1.29389952203678 1
0.713473418986613 1
1.1370865104263 1
0.963341590851236 1
1.47805408009481 1
1.06809244006758 1
0.690275673315695 1
0.551906708888752 1
1.55786129876704 0
1.43552031073366 1
1.20673294521028 1
0.934344970616943 1
1.14048541584324 1
1.07167747477882 1
1.0901466787994 1
0.97697271855848 1
1.22480310597125 1
0.407676425724092 0
1.09079084486657 1
1.53185801827023 0
0.494509396968259 1
1.03916573879892 1
1.14656653662305 1
1.78260720746312 0
0.700787618914816 1
1.30201333840767 1
0.819347596705378 1
1.45157582781978 1
-0.0341044828533661 0
0.942997217625474 1
0.761284843113626 1
0.802501136289018 1
1.21242983372568 1
0.880304111502744 1
0.970274743634636 1
0.847290850234099 1
0.928692070934138 1
0.783591412184546 1
0.797266346378143 1
1.31752159302842 1
1.01697124282467 1
1.49835734693131 1
1.07190926033473 1
1.21432730007356 1
0.297774352938886 0
1.83549762254571 0
1.09438501851384 1
1.3512366060778 1
1.38469014516976 1
0.881639232944133 1
0.62762695733448 1
0.801645172777152 1
0.721372682209024 1
0.570170863430828 1
1.04083911039426 1
1.38667459955539 1
0.695868112810972 1
0.80838573383134 1
1.22171137090518 1
1.44795509266212 1
1.02426580961485 1
0.64703414483882 1
1.29658788087166 1
1.25128765301521 1
1.11079327962521 1
1.15719982813631 1
1.15830324374229 1
0.950610610344927 1
0.915817943606883 1
0.731905623415918 1
1.71726667222473 1
1.65873861924904 0
1.13524050878684 1
0.759343161023198 1
1.25443889666542 1
1.16471441517446 1
0.807430694862091 1
0.225103960687866 1
0.977612796012717 1
1.02903797145983 1
0.9053429637974 1
0.355825026371189 1
0.471155933692529 0
1.1670390547222 1
1.53029903696135 1
0.834433919071048 1
1.27905863788952 1
0.563349490008563 1
0.811309248378773 1
0.918196356256193 1
1.09649518497918 1
0.23053334883743 0
0.915672587369853 1
0.954186199444133 1
0.911151476411026 1
1.06705888829918 1
0.916612420282031 1
1.18009137077478 1
1.45238769467519 1
1.04517491615667 1
1.0249285478732 1
1.04783778772059 1
0.924364585827599 1
1.01203130427184 1
0.870362592925438 1
1.3537679503379 1
0.780689352947323 1
1.06245735257436 1
0.839888740757572 1
0.526983404107614 1
1.31339074163881 1
1.40492092554779 1
0.828473209663205 1
0.8355547137736 1
0.461350197453717 0
0.546361972076942 1
1.29672280763688 1
1.10190049775084 1
0.968130017493192 1
1.32723593351583 1
1.45551109317897 1
1.79158543433043 0
1.4427025677102 1
1.30669303408364 1
0.635216260238469 1
0.734012164288068 1
1.46381340594991 0
0.743739616617583 1
1.38115499376302 1
0.943081098325145 1
0.785787407966506 1
0.975385821120173 1
0.817663055774243 1
1.28891567507693 1
0.773114771436242 1
0.970034385263185 1
0.573106180818224 1
0.801022876745537 1
1.36030749961929 1
1.23853308350903 1
0.986716906198822 1
1.49047886357161 1
1.38394544753571 1
0.799221085899352 1
0.63879064447432 0
0.825004423043293 1
1.16966669082911 1
0.533019925091486 1
0.684072732956806 0
1.55298052947689 0
0.971897060341362 1
0.691800936085235 1
0.989408183663709 1
1.23345261379447 1
1.09236516040868 1
1.14906886404417 1
0.925482426258125 1
0.931723841008449 1
1.7214572744244 1
1.52109963682998 1
1.05464373230909 1
1.74104762820405 0
0.754597633099186 1
0.505530799489177 1
1.04846211213569 1
1.42299794227073 1
1.57785386534998 1
0.868974126470287 1
0.837562285222751 1
0.893640266889331 1
0.710482955264489 1
0.527582519281372 1
0.345654574887537 0
0.894202752982098 1
0.383193840528002 1
1.15797070142515 1
1.4606134038684 1
1.2685329191652 1
0.435907670943878 0
1.41723229089401 1
1.12689792490331 1
1.03930594903382 1
0.80643844016407 1
1.0259695488292 1
0.834363046585116 1
1.31369064890893 1
1.23865097551268 1
1.57542237239894 1
1.02872085907518 1
0.752276909657664 1
0.983510854259535 1
0.891150212292928 1
0.63782604200953 0
1.60972196864881 0
1.00551520670867 1
-0.00446660512419664 0
0.771734823823439 1
1.34480186189408 1
0.60046503891677 1
1.21794833687073 1
1.04805906712597 1
1.02226515471275 1
0.679262073853335 1
0.834112641636658 1
1.11256181771651 1
1.30397773950674 1
1.04389130205913 1
0.805798781736252 1
0.835089883034258 1
1.28777617000161 1
0.731092474401203 1
0.510306294352116 0
1.12286680408773 1
0.878231885316312 1
0.672704687305669 1
1.01816620332917 1
0.641742579653779 1
1.01369085127214 1
0.294576668066055 0
0.157526721295472 1
0.985836706027843 1
0.395426968315408 0
1.09358786590128 1
0.535583803702232 1
1.23475938529424 1
1.15820925482032 1
0.569635171507151 1
1.10569021722114 1
0.701809605776871 1
1.10364611197893 1
1.22377243966594 1
1.0111218241876 1
0.708066035418664 1
0.609489710556687 1
0.93122460626513 1
1.21833274034401 1
0.779095726653783 1
0.955841770487372 1
0.764963427454401 1
1.19738630163151 1
0.503134713022739 0
0.611444873048783 1
0.725382847734314 1
1.01607100659751 1
0.977398998907016 1
0.848042621608829 1
0.764152908734554 1
1.51644013189634 1
0.908975823369745 1
1.12899724676109 1
0.30594046048148 0
0.66720968619482 1
0.833597677491073 1
1.2614612436344 1
0.671749727474973 1
0.762932514878817 1
0.699907544906922 1
0.862226405667672 1
1.43141267014402 1
1.29316236252043 1
0.777736348265673 1
0.462639208486427 1
1.36122482405365 1
1.12000447335887 1
1.20395483674353 1
1.16089941106363 1
1.41453128054202 1
0.903101984253748 1
0.865895675348559 1
1.17119495758599 1
1.24071890054555 1
0.676021175384757 1
0.890565644820034 1
0.533748810410184 1
1.44741367266101 1
1.25142193962833 1
1.64140144396783 0
1.66950419377079 0
0.9549892169062 1
1.27262622355204 1
1.10948635622205 1
1.4720061599375 1
0.569547554849107 0
1.24705447864393 1
0.901862329109771 1
0.775403398163302 1
0.181797668400287 0
0.762045903668812 1
0.540403259336972 0
1.57343620290004 1
0.856271541544575 1
1.37846690526416 1
0.850157742462333 1
1.19111848578055 1
1.0309623326254 1
1.25209629663634 1
0.872900394560769 1
1.31973437037666 1
0.38462919972413 1
0.764197905181668 1
0.836104562616049 1
1.10027536615532 1
0.932980498701084 1
0.943104990779 1
0.692989508144698 1
1.10158026716119 1
0.783386352202989 1
0.918720140210785 1
0.720128204918349 1
1.16929921707944 1
0.903711829793468 1
1.39558979098235 1
0.947300622302615 1
1.13881360030144 1
0.721173442893475 1
1.10232752358778 1
0.452506832307611 1
1.19914675549899 1
1.59714446745247 0
0.806664490211151 1
0.916465640407441 1
0.671720590844225 1
1.28058551482844 1
0.93646914286431 1
0.887625303233012 1
1.04891235261084 1
1.00391977225256 1
0.855473397750589 1
0.565571260590715 1
1.35734916436315 1
0.985427827961401 1
1.02984875978165 1
0.784141154207807 1
1.36375005675648 1
1.18589008356899 1
2.13075710952872 0
1.48963345987754 1
0.532967299538631 1
0.697350362633468 1
0.701092807308269 1
1.06364925787083 1
0.966845561806815 1
0.997101624389226 1
0.454298636495181 1
1.16961261039201 1
1.44880624456294 1
1.13659955732104 1
0.481232116804681 1
1.28766185090219 1
0.674189762330547 1
1.1218134806219 1
1.20512580250376 1
1.01082547110616 1
0.95015377706442 1
0.766023975778134 1
1.20185734608329 1
0.438165444835999 0
0.901233603064191 1
1.1609333202953 1
0.928422388829851 1
1.35576200156637 1
1.25528237601678 1
1.42756615774452 1
1.69528004323419 0
0.709330843233294 1
1.20078999824186 1
1.42516864098986 0
1.27477522870888 1
0.124904608994693 0
1.32371120432222 1
1.20094506394775 1
0.943421448796764 1
0.814875535078652 1
1.19137112558192 1
1.14632585112385 1
1.02485524531199 1
1.20293256124795 1
1.63472306892238 1
0.67430395282296 1
1.04462128731408 1
0.613515314422263 1
0.826466129020861 1
0.748779624627497 1
1.00183594856082 1
1.50061667554621 1
0.671534413662166 1
1.03957291030327 1
1.4215532526157 1
1.27154151009624 0
0.210107629241782 0
1.22864802592302 1
0.711708548588136 1
1.12235046250933 1
0.533926632624542 1
0.901723367130894 1
0.631793232884629 1
0.977579051756933 1
1.20405553579865 1
1.47237192396908 0
0.947605259979279 1
0.93860855742092 1
1.39595525277854 0
1.15682508191763 1
0.501252650140803 1
1.09712888023198 1
0.849339182086157 1
0.960465401190727 1
0.814202188157073 1
0.730978541628964 1
1.12577000316576 1
1.22694788047225 1
0.953158116671544 1
0.364606729700795 1
0.284790772497629 0
0.710153322911613 1
1.26851431813632 1
1.45997047857406 1
0.698874282783418 1
0.805933669177077 1
0.478021288753666 1
0.799297243265275 1
1.10826885383746 1
1.23574797685242 1
1.1516621604375 1
1.21092020423365 1
0.587592588597955 1
1.2766416166327 1
1.19284087525282 1
1.12401925158099 1
1.69353244601551 0
0.402372436228401 0
1.46589018922071 1
1.21417233027035 1
1.1314250908372 1
1.43547751485101 0
1.55837719946778 1
0.690453867267347 1
0.877308611482575 1
1.62607002205526 0
0.848557479163753 1
1.19307008246108 1
0.848952385515837 1
1.51093450798109 1
0.724492885054849 1
0.791102074777152 1
0.482368788860735 1
1.17708434182702 1
0.606324554620236 1
1.04090600562133 1
0.820118947752227 1
0.819527300811304 1
1.34928611241941 1
0.774206762256522 1
0.756150392576129 1
1.19188078296244 1
1.17205519800798 1
1.05527591819101 1
1.2421752104774 1
0.809665075433104 1
1.41465342556123 1
1.02788307719408 1
0.771881953763887 1
0.726774276693206 1
0.844305527544067 1
1.1492429564297 1
0.822929773680353 1
1.33991705132557 1
0.638317991437286 1
0.904790754170386 1
0.734121325095969 1
1.02035936740167 1
0.879346387935531 1
0.843480775412214 1
0.957295615212321 1
1.07938965418811 1
0.896938977639153 1
1.4520464397257 1
0.338436551049432 1
0.730444618402436 1
1.236392947849 1
1.3640239472048 1
0.62362933426752 1
1.46852440288781 1
0.355352641119073 0
0.496624474262429 1
1.30054327307485 1
0.763073355853611 1
0.811211805358643 1
0.88916361676642 1
0.999666208852358 1
1.21407757609069 1
0.824963247393762 1
1.52883001249199 0
1.58425373763564 0
1.13045326383871 1
0.766840333898207 1
0.896281392525347 1
1.44185665466717 1
0.83372816815109 1
0.826375489342536 1
0.603330624028161 1
0.905443036108814 1
1.61598739130412 0
0.945721774227106 1
0.908839464337819 1
0.646492977785667 1
1.53096884290163 1
0.272845362706893 0
0.707722882184179 1
0.764242002470785 1
0.622472957800353 1
0.523825016509318 1
1.51787454612154 1
1.16647170118766 1
1.61189680719368 0
0.802709655595521 1
1.40075958465688 1
0.956050110022324 1
0.956376077406636 1
1.59014818503418 1
1.02049660110191 1
0.626301169586948 1
1.10651281076843 1
1.26661031167961 1
1.30697595862377 1
0.991594031240192 1
0.940771180548491 1
1.16211154664343 1
0.671833560605688 1
1.24741490559591 1
0.584319227830777 1
0.874302185330075 1
0.786174560643608 1
1.37020229928692 1
1.06553884150631 1
0.640055772239366 1
1.34715891911999 1
1.34131550243632 1
0.605868508932787 1
1.51356866919097 1
1.13308663731487 1
0.739812217109071 1
0.847942823951019 1
0.770529018898992 1
0.867979594610715 1
0.908000424531264 1
1.34770003666026 1
0.570046097825535 1
1.04634693707787 1
0.966263508374207 1
0.680034573948291 1
0.202169454358279 0
1.31133085547026 1
0.860222479570605 1
0.386988392602885 0
0.686922365900247 1
1.00335094496955 1
1.12444888467437 1
0.187816716021127 0
0.533611810962753 1
0.888757097112993 1
1.1217545094394 1
0.893798054125758 1
1.04283782580659 1
0.647065504421882 1
1.64442017245878 1
1.40327835597565 1
0.745358712778161 1
1.06829362418205 1
1.34208006470937 1
0.606493157746219 1
1.18271741525354 1
1.12733210176261 1
1.57731671784135 0
1.45155083072006 1
1.20606378406054 1
1.19055485620535 1
1.29968122946538 1
0.963689605189061 1
0.591766419523692 1
0.650240748080102 1
1.59836177655114 1
1.10035046937435 1
0.931623057446049 1
1.23429988166141 1
1.23215350704642 1
1.17769126947008 1
0.629035555632897 1
0.608990036232278 1
1.39110013862527 1
1.27503844977725 1
0.988782839214484 1
1.02342533202998 1
0.975698118353561 1
0.941421611068567 1
0.949911154880349 1
0.740521093415543 1
0.775895209974612 1
1.57047732997886 1
0.441558797933253 1
0.937332916238837 1
1.06183463002002 1
1.00363052078037 1
0.704462450456194 1
1.27999017827455 1
1.51024990223173 0
0.829292622343233 1
1.08482386284547 1
0.833312100827517 1
1.62705852999542 1
1.36253482216496 1
1.04397092743396 1
0.718926740489199 1
0.997453768723556 1
0.720506986303073 1
0.0706435341221462 0
0.992686741473528 1
1.00718254126431 1
1.75066148056963 0
0.780698825586615 1
0.794827821343043 1
1.22083774373026 1
1.34219400341246 1
0.764391042818084 1
0.891373310550902 1
0.964849885970057 1
0.338577104610849 0
0.457229050531665 0
1.0964132882741 1
0.879629235935977 1
0.934403286126359 1
0.601406136017414 0
1.1214850301594 1
0.719045810800813 1
0.941108048669174 1
1.49281917846571 0
0.435746852072251 0
1.42656580544842 0
0.820150830688086 1
1.00441972916581 1
0.479735202298363 1
0.475761672703265 0
1.586147348552 0
0.794276884344117 1
0.737129536069894 1
1.11668253228129 1
0.95603247888706 1
0.727246490471921 1
1.14967764786133 1
-0.105185111253428 0
0.870053410363973 1
0.467098251133438 1
1.11419158173644 1
0.909518709686932 1
0.798165923210908 1
0.209305004232597 1
0.859924225900759 1
1.37719699860892 1
0.932395360486292 1
0.940882256320437 1
0.567522184244794 1
1.14411438885723 1
1.29089355782911 1
1.05432590568071 1
0.927445126529828 1
0.39350380274687 0
1.12374439046724 1
0.92385400005445 1
1.05144453343694 1
0.998116552376376 1
1.2579890438798 1
0.919882832959628 1
1.18830546724942 1
1.61935867763126 1
0.783899999746791 1
0.610243537219828 1
0.965155042918772 1
0.686087818517901 1
0.895598259002329 1
1.39880331255405 1
1.23978242171967 1
0.656449943520186 1
0.371682740432662 1
1.54362755484584 1
1.45041605040058 0
1.6918265113208 0
0.862076276716567 1
1.36297153587415 1
0.526598611062355 1
1.17487040827854 1
1.47620529251228 1
1.16049533363759 1
1.34153960616425 1
1.5726338592289 0
1.08571299779825 1
1.35032433276134 1
0.685818787935776 1
0.619879186288676 1
1.56138214155921 0
0.803789813801494 1
0.554734896315161 1
1.31954017658376 1
0.640278348638165 1
1.45646118781493 1
1.01567120807431 1
1.18186208217834 1
1.516928255376 1
1.58682156083567 0
0.847578779055926 1
0.789213846310656 1
0.431604523968518 1
1.78834749637008 0
1.39150937937058 0
1.51206135465386 0
0.743258927377621 1
0.934412931142414 1
1.03600100993661 1
1.3638838531016 1
0.815772449699174 1
0.88975886568161 1
1.09917369169439 1
0.951361216648914 1
0.952489361323647 1
0.436922439687346 0
1.53711189781046 1
0.984921773039834 1
1.04489901257663 1
1.28086708269946 1
1.78603849617923 0
1.32810472161462 1
1.41617398735453 1
1.44060633772232 0
0.877203264702228 1
0.910100655112515 1
0.933010535149715 1
0.925530253663651 1
0.94856557484897 1
0.846149856491945 1
1.39298409652616 1
1.3065828180352 1
0.743264425559267 1
1.13337976835875 1
1.03857256462435 1
0.839086559320269 1
0.981212398685788 1
1.44848585187871 1
1.02563544533456 1
0.967511597100768 1
0.985052133513335 1
1.33094288523318 1
1.00879733845867 1
1.13919074421923 1
1.44517969453462 1
1.04173705170515 1
0.939811581205698 1
0.76233203844672 1
0.81770719524047 1
1.16305009260969 1
0.902077461523078 1
0.870991901397217 1
0.537330775558628 1
1.06931438414082 1
1.43443611273916 1
1.32625767298092 1
0.251256776365162 0
0.759161690897251 1
1.28849702398057 1
1.10984607253464 1
1.37581806238148 1
1.19569681761034 1
1.31053750993723 1
1.26989558016086 1
1.16721814593687 1
1.52820009648977 0
0.692349104940373 1
1.07359655787071 1
0.879303565512967 1
1.0477129955472 1
1.07167145618401 1
0.527826391234207 1
1.15518398368488 1
1.1955951877296 1
1.22069257538828 1
0.693524817493927 1
0.589987302119638 0
0.753472798470545 1
1.14216062397731 1
0.546436727183647 1
0.808509966139737 1
0.888901050861977 1
1.44850736196634 0
1.43215298924924 1
0.906979832377232 1
1.27851548987787 1
1.04797608879071 1
1.67007428547732 0
1.07043644991256 1
0.735814672543126 1
0.960055561875568 1
0.710862949561584 1
0.534425307685633 1
0.998049660011194 1
0.692558620567503 1
1.0730893695805 1
1.29814297734502 1
0.853259020594075 1
0.997066275573194 1
1.0950706105173 1
1.14267895463249 1
0.670660150302046 1
1.05737628165341 1
0.69799710755774 1
0.477431871203512 1
0.812017337230148 1
0.884683169448401 1
0.768485445943076 1
0.950851609833134 1
1.42815472220682 1
0.909394449736495 1
0.428130294931909 1
0.628432408332173 1
0.739309052391084 1
0.577296511416182 0
1.05895002238778 1
0.874485377371096 1
0.440043240641851 1
0.803458386126119 1
1.25709210520515 1
0.771604697630075 1
0.406125903494167 1
0.912011873814472 1
0.687534497178401 1
1.10041050728204 1
0.601155416774508 1
1.31189218352765 1
1.29302403683977 1
0.518611161433821 1
0.691223601561566 1
0.685897495043923 1
1.16634414776441 1
1.20033330432117 1
0.564516644565451 1
1.65135209106737 1
0.525315692564976 0
0.889159960880297 1
1.1229648356366 1
1.65286446816242 1
1.01209774038489 1
0.703916674324081 1
0.900652591749093 1
1.20344659960421 1
1.27577622845058 1
0.570936351934756 0
0.801895441966463 1
0.413108428380321 1
0.499845611259533 0
0.86790833744028 1
1.00630617161104 1
0.807139995052598 1
1.33602812203614 1
1.16928826664004 1
0.908255417958441 1
0.902242005065259 1
1.13602783171687 1
1.61374360315368 1
1.09339072848438 1
0.564081350645673 1
0.539647650976686 0
0.831757213772511 1
1.00919690971944 1
1.02839489186991 1
1.14122275923451 1
0.395821915480599 0
1.33861147287212 1
0.863389973592306 1
0.931715461529731 1
1.36382045962008 1
1.38842449454724 1
0.833647989826827 1
0.59760295469795 1
0.887212799631883 1
1.07665953053203 1
0.748853129568604 1
0.845168723715368 1
0.281615637382583 1
1.0694878816298 1
1.30220048352793 1
1.13641596792657 1
0.96221725766215 1
1.74123726263743 0
1.26531132685844 1
0.902968768801349 1
0.761447304398295 1
1.23687339019417 1
1.16391573492505 1
1.49478513235582 1
1.13728054797623 1
0.667856452947239 1
0.472085629038914 1
1.04963244762163 1
0.947008782750852 1
0.776296184141513 1
1.56423046190846 1
0.777109025715226 1
0.820234697599805 1
0.635667474421001 1
1.22663721381687 1
0.38748819365302 0
0.829922918900797 1
1.02665990841016 1
0.734228951365785 1
0.795521569013546 1
1.18152398513681 1
0.843274646493761 1
1.42810167332567 0
0.270993492200173 0
1.54881702292817 1
0.889302551712034 1
1.13496981616994 1
0.602889597170033 1
0.953114291302538 1
1.35593204122408 1
1.13752003561361 1
1.26381872423102 1
0.774498402684457 1
1.03370341838848 1
0.793818342077027 1
0.55854236967029 1
0.887594067400135 1
1.11425614196462 1
1.40260880506678 1
0.689025818239316 1
0.878305875376523 1
0.72661210074081 1
0.855280648438005 1
0.681585348409854 1
1.12342837165844 1
0.896906407994041 1
1.03958685913712 1
0.746754261353779 1
0.712802563363657 0
1.14022834816444 1
0.689342845946191 1
1.33820993038806 1
0.610575811257464 1
0.866483154723078 1
0.594472138432439 1
1.69206348830585 0
1.37194076757587 0
1.20457161774644 1
1.20012940941754 1
1.11442791620457 1
0.830459638803944 1
1.01210431843975 1
1.63221404996621 1
1.64679487103268 1
1.30662996348771 1
0.816989051454979 1
0.606712172794591 1
1.40959808219428 1
1.58397616514747 1
1.11859936731816 1
1.15131956459498 1
1.48067775554512 1
1.07232410754703 1
0.732494286713499 1
1.19972063512843 1
0.982925010428472 1
0.949135401322486 1
0.84068269333509 1
1.05357185815998 1
1.09328307038347 1
0.990063290329991 1
0.373933593590673 0
0.461257631961897 0
1.13331426262931 1
1.17786009857458 1
0.80121341468358 1
1.00495826618095 1
1.1864041177531 1
1.17785371633425 1
1.14107686772093 1
1.22936852180725 1
0.835718590190713 1
0.807343440410263 1
0.276899022603371 1
1.68921131968299 0
1.37132239190877 1
0.649817078089651 1
0.622558578843954 1
1.48972093170957 1
0.990189681490847 1
1.11130151979663 1
2.07641921795291 0
0.706931938532635 1
1.19652508120899 1
0.715169874046672 1
1.3382251476988 1
0.9280636519914 1
0.970286337376338 1
1.25090749375225 1
0.889950877519975 1
1.1924775521874 1
0.988711395612602 1
1.15132989379391 1
1.11463328671028 1
0.84352046132428 1
1.12817658345239 1
1.12635492259078 1
0.91703768584385 1
0.871913882364866 1
1.09869594886601 1
0.909847536660172 1
0.579981777173742 1
1.20189400983386 1
1.17397620579542 1
1.39585981139085 1
1.04205428601778 1
1.49388322247063 0
1.07114427761821 1
1.17227016464678 1
1.205432625093 1
0.882098634897623 1
1.44753386278966 0
0.865983604883618 1
1.58801596278368 1
1.07356581908422 1
1.04394660084814 1
1.43556938780907 1
1.23611889475405 1
0.81073479365571 1
1.01169083617466 1
0.956638929515645 1
1.08569054504137 1
0.403630086807585 0
1.29749631089573 1
0.802111197356405 1
1.46262408109873 1
0.642979864937489 1
0.762807461820135 1
0.988382061849687 1
1.07945472218516 1
1.47520013507595 1
1.21059733380482 1
1.31176246748411 1
1.73167224373668 0
1.03215467305673 1
1.12068796476188 1
0.664436572979166 1
1.02503095723864 1
0.614076914386543 1
0.955741549749156 1
1.41082505285875 1
0.231237982168096 0
0.848559805838714 1
0.707634549244332 1
1.05978798395297 1
0.873974912262821 1
0.695185069224214 1
0.595280765289822 1
0.942201188134802 1
0.710273187471744 1
0.467912101514587 1
0.99190245377356 1
0.52313252767174 1
0.108931094458079 0
1.24314367171032 1
1.08230521126444 1
0.970920516767723 1
0.971323801595583 1
0.848198888666713 1
0.968862201143865 1
1.73100852766702 1
1.29427483699614 1
0.678923043740504 1
1.08069973773469 1
0.8699103104312 1
1.13696225131778 1
1.32365241737366 1
0.325055290893686 1
0.852228892903689 1
1.15458966189372 1
1.11436540899754 1
1.11291986605884 1
1.23398327109353 1
0.644421403436207 1
0.252064824407804 0
1.16179695600644 1
1.02055110526686 1
0.975120182413809 1
0.655430861582039 1
1.34413276753188 1
0.733733910297436 1
0.711351686474437 1
0.568107994235994 1
1.35236310379468 1
0.656195354774078 1
0.532717523281373 1
0.680408972902299 1
0.949684465793355 1
0.731825265289058 1
1.29231489491192 1
1.14370088523275 1
1.01510452732383 1
0.236036260252591 0
0.664097920914508 1
0.528093530557167 1
0.948115486987801 1
1.02305936332123 1
0.981886863562362 1
0.980888223537321 1
0.784269131249637 1
1.19621713720685 1
1.62955781408849 1
1.23168271664288 1
0.902605252533615 1
0.444133015285146 1
0.86216319441859 1
1.13962944381549 1
0.927368316715327 1
1.28695617750549 1
1.41807387039933 1
0.666373648776172 1
0.313092123354131 0
1.03224008021331 1
1.11684431259614 1
1.10471813420747 1
0.482160493539285 1
1.22060411747318 1
1.19888344049048 1
1.26305941571453 1
0.822877933413464 1
1.25674683362908 1
1.0708343528564 1
1.20454541415791 1
1.05645063372249 1
0.617575306964234 1
1.61344781738597 0
0.781899371968485 1
0.63119761308035 1
1.01280219272349 1
1.13560932933203 1
1.30420388738208 1
1.16126497743223 1
1.08122314194397 1
1.28510178878775 1
0.940850110180945 1
0.464923302299245 1
1.01057828013763 1
0.300764205878879 0
0.920853522552437 1
0.732423921008196 1
0.812248032478436 1
1.05935537005332 1
0.706058161838875 1
0.632497820329923 1
0.895100685355483 1
0.792724256902704 1
0.706874695607685 1
0.647255552682534 1
0.873326181671057 1
1.85146436098246 1
0.951775185951205 1
1.22325975277141 1
1.00769294505679 1
0.916153319785754 1
0.949345582148414 1
1.07520918905453 1
1.19135422694031 1
1.49133240423601 1
0.962253935364275 1
1.75935580698257 0
1.11830240668814 1
0.714710625770876 1
1.00036605954351 1
1.13993825143473 1
0.501797885488773 1
0.792052370836514 1
1.07570474990997 1
0.651878285713587 1
1.2175232337984 1
0.549477366784021 1
1.10782584240307 1
1.73707375734408 0
1.33803797359269 1
1.19543243337601 1
1.28600941049594 1
0.922540055685752 1
1.10795358516693 1
1.02223864703253 1
0.983650143707132 1
1.18857900698026 1
0.87208115028849 1
0.830918507819938 1
0.907791214630726 1
0.823063441993596 1
0.844397834772387 1
1.51023683206503 1
1.24578402265335 1
1.17534242135698 1
1.26614688737706 1
0.630364720627756 1
1.42911679658024 1
0.795526333011421 1
1.26480555427274 1
1.05141329432489 1
1.0273874334489 1
1.62999151114363 0
0.939250710279869 1
0.921701927478392 1
0.937817062909437 1
1.32641778131301 1
0.84718389714671 1
1.48258343401254 1
0.83211758845802 1
0.803711061827175 1
0.980833052042697 1
1.07490676277982 1
1.19778441907275 1
1.16154321673487 1
1.18507856249014 1
1.14155875681057 1
0.296498453330565 0
1.25567195857467 1
1.28217322590983 1
1.61428031276972 1
0.367903113463591 0
0.202213918761418 0
0.878671984651089 1
1.42567345452172 1
0.0120730286732756 0
1.17881366744725 1
1.34406189718415 1
0.919165540397407 1
0.579252289273857 1
1.08236511132603 1
1.25753292049005 1
0.756421846527139 1
0.70918447516373 1
0.764318256134235 1
0.996353463705519 1
0.795733007788958 1
0.831307110829192 1
0.400385547929786 0
0.361589185887669 1
1.32468481769948 1
1.31474053524221 1
0.998242681744217 1
0.588189828794465 1
1.11419813680322 1
1.25706324705128 1
0.608297648071375 1
1.0817342608724 1
1.48781427794001 1
0.356345901136342 1
1.20732511873886 1
1.83298574079613 1
1.41222689775761 1
1.62310781155648 1
0.939607661701939 1
1.14946587097271 1
0.747347826765206 1
1.26700857090976 1
1.28386913736302 1
0.680238243682964 1
1.05244239849992 1
0.836911230869973 1
1.21306283305129 1
1.31740880179849 1
0.735024212842866 1
1.54561301583516 0
1.45821854928929 1
0.997190415598698 1
0.91866937913879 1
0.759899141019148 1
0.85964714305948 1
0.799554080803931 1
-0.0884923049923962 0
0.707984420002229 1
1.10504415931145 1
1.19382007859655 1
0.258846013187049 1
0.893520585746478 1
0.972500288072473 1
1.06353327398086 1
0.397244640497909 1
1.29704849564174 1
0.883350496485753 1
1.32771747392424 1
0.492166131144383 1
0.547146530614074 1
0.904793833215366 1
1.19728942063255 1
1.03052931310494 1
1.1115879327038 1
0.80373712223064 1
0.54116845378729 1
0.780190862235434 1
0.946507782128115 1
0.932942317566383 1
1.18455304428543 1
1.07479140028887 1
1.10489166924231 1
0.60624531050237 1
1.28292715337468 1
1.08795669465141 1
1.11462304997258 1
1.15441516271086 1
1.49550915557162 1
1.05824205764865 1
1.14839488295286 1
0.844350709154842 1
0.733453794959001 1
1.64090227910221 0
1.11271806376615 1
1.40453113550577 1
0.0840112692191472 0
1.12553150240161 1
1.66573006329118 1
0.854641030263903 1
1.10375393440244 1
0.965037412370446 1
0.741725705904087 1
1.19116385061579 1
1.02716352829004 1
0.877797085523776 1
0.408341111197048 0
0.344249225457014 0
1.24286060743273 1
1.0572442074194 1
0.355037561928445 1
1.33960941721226 1
1.09643904263418 1
0.68332735427761 1
0.592694540978794 1
0.785813437524871 1
0.687938087141233 1
1.12391204838324 1
1.48518318145371 1
1.31397879544106 1
1.28888730992612 1
0.87725535170135 1
0.829391261165858 1
0.918653603390111 1
0.814051459874956 1
1.34377159392505 1
0.854116372815963 1
1.09910325260305 1
1.25816690815859 1
0.947251021938536 1
0.977921254540627 1
0.470416200860946 1
1.33469212568191 1
1.01509179235651 1
1.50917320700339 1
1.24750992374122 1
1.50254716866684 0
1.27348968766213 1
1.2100841272338 1
0.628766321125284 0
0.820104393986063 1
0.891392766275462 1
1.43442512489924 1
0.784140870160889 1
0.9729455777947 1
1.34934048783158 1
0.950872666243911 1
0.61133605268612 1
0.579917168823566 1
2.14250181528301 0
1.12852325794252 1
1.43897844153534 0
1.19673853283527 1
1.14314400423845 1
1.01355976544283 1
0.799839327001129 1
1.24952946840952 1
0.250226552574397 0
1.04901158809437 1
1.51636612522626 1
1.06516910446263 1
1.244843384825 1
0.8696227939163 1
1.07632749594011 1
1.15862024845361 1
1.51526048486936 1
1.17764452844537 1
1.2868996478655 1
0.351104722169763 0
0.852352272608775 1
1.25854768543315 1
0.948302020926298 1
0.689674181520969 0
0.575615840691177 1
1.21767802953489 1
0.9231541003417 1
0.588853579649275 1
1.19875805465554 1
1.1046992985974 1
0.605454220539168 1
0.782887526170349 1
0.938062199028628 1
0.490916301658597 1
1.29679411824856 1
1.47299143869329 1
0.572117120574452 0
0.967246334443118 1
1.19744386537445 1
0.728993098198471 1
1.07867619662552 1
1.19112657308163 1
1.32811763780218 1
0.774110242608817 1
0.627516429701062 1
1.49983219693062 1
0.777136725295797 1
0.847989660952513 1
0.811375244809934 1
1.04267800656566 1
1.5717163760979 1
0.632016150114314 1
1.14185637414759 1
1.33820636070168 1
0.125688675626272 0
1.11383644706957 1
0.796923438953335 1
1.37424810886143 1
1.09005594010429 1
1.4379100829302 1
0.331535496456877 1
0.420926856574628 1
1.51419998551126 0
1.57913598527694 1
0.435956905125953 0
1.46400213891928 0
0.788213948645665 1
1.22781830315844 1
1.34241473011581 1
1.10058457541736 1
0.62262682815232 1
0.753183157413799 1
0.877141518422629 1
1.79530158008766 0
0.564929919870725 1
0.793345847288246 1
1.22070466685255 1
0.569594700221248 1
1.38531171285959 1
1.26404863941366 1
0.547018187697488 1
0.895446051612572 1
0.593157685761352 1
1.20027619087675 1
1.40196004574107 1
0.893422436603801 1
1.07967639116928 1
0.716250535734943 1
0.731473357866424 1
1.22717147153144 1
1.55370607945564 0
0.836956054580289 1
1.42155527069736 1
0.933771788916237 1
0.663849659759162 1
1.5335130398104 1
0.359097059658939 1
0.42128189678785 0
0.646493616211918 1
0.444916081467353 0
0.960750375447191 1
1.49749674035596 1
1.14710191004471 1
1.01704363647267 1
0.440572181176736 1
0.301930439085351 0
1.30072729862568 1
0.664328237619142 1
0.714576533678796 1
1.168853680638 1
1.42172186641715 1
1.18239474758565 1
1.36526564107644 0
1.115081050242 1
0.672174179766262 1
0.59240148713012 1
1.13980948774054 1
1.02914401762372 1
0.966440829695269 1
1.12231988845642 1
0.887388458018494 1
1.46546365258563 0
0.755632326242878 1
0.633200415943349 1
1.0790472857727 1
0.775279931636073 1
1.10502515236735 1
1.56755427363643 1
0.923842131760738 1
1.40702776970257 1
1.1418504632803 1
1.61598219714958 0
1.07750260492502 1
0.520692997019511 1
0.485744182338142 1
1.25142409394746 1
1.01403494358168 1
0.682920040909284 1
0.927170983328914 1
0.550595208805563 1
0.876824429038643 1
1.14716691657771 1
1.23344395514888 1
1.02728648909044 1
1.40594907973261 1
0.981714965367741 1
1.87062853500952 0
0.322349679464625 0
1.04843339527913 1
0.857745678489412 1
0.548838651423473 1
0.860087684571871 1
1.25064325088025 1
0.892058926135977 1
1.04860100787311 1
0.496818387032531 1
2.02439655287543 0
1.22941786971046 1
0.923178836320734 1
1.17194199752544 1
1.00756385566938 1
1.15662097521565 1
1.19606879554223 1
1.13159305837017 1
0.78605911554087 1
1.13963831339902 1
1.68021873249829 1
0.858331315791823 1
0.624513668062271 1
0.739895065303515 1
0.868854811312789 1
0.705328216901832 1
0.515512720598911 1
0.750584659984743 1
1.07884820673835 1
1.03583354947529 1
1.68204130568981 0
0.66876300099476 1
0.587739388341348 1
1.52514613469048 1
0.851112723015803 1
1.09760032917674 1
0.82788483614677 1
0.575959274141309 1
0.902009239694955 1
0.900312794002454 1
0.83294389061978 1
0.762079750520659 1
1.15355999652103 1
0.910496801982161 1
1.31884261105727 1
1.10838893149272 1
1.49538153432243 0
0.989855384262299 1
1.16389089117435 1
1.37498429939758 1
0.680159314914297 1
0.990540098874083 1
1.60602913122176 1
0.951630996892573 1
0.556804270777238 1
1.17041154331573 1
1.01581539457842 1
1.60368335113844 1
0.257084841196898 0
0.807998822609897 1
1.0285157388699 1
0.767527333061749 1
1.53910659206954 1
1.57912563469894 1
1.11132500117172 1
0.537867200555559 1
0.378157070761907 0
1.19177123328556 1
1.05365941159588 1
1.21371741506771 1
1.40971602138649 1
1.22445759305964 1
1.44714832989026 1
0.561929958837099 1
1.29132821190173 1
0.657759717446226 1
0.337397841240496 0
1.62816346825896 0
1.08143934495497 1
0.743569261687166 1
1.24785491134441 1
0.656572261649766 1
0.691443717002471 1
1.31427909797245 1
1.5022274333235 0
1.16572866276379 1
1.02491864956539 1
0.927494927513891 1
1.51583866627067 1
0.643631142537808 1
1.04966364376077 1
0.514737181266035 1
0.626734501603977 1
1.23744389976612 1
1.36780060272193 1
1.27842702173985 1
0.988084475100957 1
0.72748906285608 1
1.21730881172309 1
0.74262844497283 1
0.971758504037296 1
0.798716486601547 1
1.1045702853061 1
0.832833683800587 1
1.53299227347213 1
1.22688480238133 1
0.99225973215025 1
0.979693146556544 1
1.39028466883752 0
0.723169900268152 1
0.996475619369772 1
1.41398007895964 1
1.39286157606361 1
0.794201206575741 1
1.059556829558 1
1.56806886515201 1
0.6198622442159 1
0.478489846420701 1
1.56162672941526 0
1.65690240865533 0
1.22224500366586 1
0.524051506903037 1
1.32227104546046 1
0.472737072809743 1
1.59371433022239 1
0.979103580411819 1
0.305952751664932 0
1.33945112687414 1
0.686838497818293 1
1.16278662254651 1
0.771631634789228 1
1.10991793751838 1
1.00347343488619 1
0.993673637112457 1
1.46288865665023 1
0.735836728483001 1
0.784664067785348 1
1.19486575111503 1
1.00310941643282 1
1.46185111873446 1
0.829912506213924 1
1.18665899686205 1
1.21608906546542 1
1.2046378976902 1
0.807330692971037 1
1.25375302910446 1
1.12039522785888 1
1.51306833761421 1
0.883073939151858 1
1.30620188343113 1
1.02432721850346 1
1.25417209105478 1
1.06906836612156 1
1.47269521544364 0
1.07285010816107 1
0.658888789456646 1
1.02820162250461 1
1.07583114790562 1
1.07464607829052 1
0.850742874880688 1
0.952261735877846 1
1.1778958581012 1
0.728430529680364 1
1.50011533757257 1
1.31614168790364 1
0.262121575869337 0
1.02587416218951 1
1.01049252286743 1
1.31785282196687 1
1.18590729384419 1
0.779568813007079 1
1.45123155921101 1
1.52500712915907 0
0.200090952166617 0
0.733570998842369 1
0.634859820999998 0
0.356592957987926 0
0.990197503733035 1
1.28950239795873 1
1.92308351375914 0
1.18170830157726 1
1.29884963992045 1
0.995467331876796 1
1.31254604072382 1
0.952851834150046 1
0.75942836202735 1
1.06211609120262 1
1.04950104873864 1
1.05240954667413 1
0.36412808428756 1
1.05773908354563 1
0.78414533129453 1
0.59087072720155 1
1.23110906297897 1
0.807744073295138 1
1.00961813844936 1
0.285814379212368 0
1.17067530989734 1
0.481796803970214 0
1.31978769713047 1
1.22033403312158 1
1.05753072031261 1
0.867842187361488 1
0.916408784377331 1
1.06849415346988 1
0.929810626557449 1
0.590840485840672 1
1.37414884549199 1
0.864568086995644 1
1.1073540695746 1
1.18164709149607 1
1.19659795895868 1
1.37615581037548 1
1.6147028191315 1
1.00464516181209 1
1.15902297890673 1
0.974524775548401 1
1.29098841511482 1
0.610975947473347 1
0.68711603568934 1
0.984494622059658 1
0.737099494952085 1
1.24702223594867 1
1.13989628962421 1
0.838712147820923 1
1.00869603490538 1
0.687020883005179 1
1.29832093147248 1
1.60265784439166 1
1.28603051900674 1
1.38983017154209 1
1.16661022317602 1
1.04648839785296 1
1.27325975778943 1
1.39041082173 1
1.34217609737513 0
0.0694735775165316 0
1.07768403409034 1
1.40815041483414 1
1.1329170322014 1
0.458829781182751 0
1.15525331227332 1
0.900725435376708 1
0.720572777095459 1
1.3381856844524 1
0.422903937680593 0
0.638106633035959 1
0.682437105061261 1
0.794595031126847 1
0.757740425936302 1
0.899897900787205 1
0.619402012191534 1
1.56656038214444 1
1.08902544839304 1
1.27130152637222 1
-0.00577138868571692 0
1.1132686131961 1
1.41794698138582 1
0.694617533766715 1
1.09464754990304 1
0.860378713213961 1
0.71899530945581 1
0.799472646079188 1
0.987838832860422 1
1.57889980172357 1
1.32873948125969 1
1.30541288792675 1
0.772035239523247 1
1.1037444072013 1
0.687014384618544 1
1.14075017785681 1
1.47598095216991 1
1.06893841684576 1
1.60630316028936 1
0.329315115657395 0
1.65229702991255 0
0.934652223002375 1
0.331592395342679 0
1.12141820572468 1
1.04202149051211 1
0.856322878846011 1
0.805900030999022 1
1.14390006219461 1
0.804040946419182 1
1.33169829429938 1
1.04254169174513 1
0.939279854990406 1
1.60992020646712 1
0.736006898413771 1
1.1715010631604 1
1.31309376089248 1
1.39540342031899 1
0.931072692833608 1
1.1672968126124 1
0.175041277216886 0
1.58881979129867 0
0.625206753114077 1
0.506509438343417 1
1.00742346429896 1
0.643187747874942 1
0.993831925770489 1
0.900781479916093 1
1.20138278264886 1
0.993993498576753 1
0.834547247291933 1
-0.102598595004633 0
1.04839151573777 1
1.00295148045005 1
0.68495733397138 1
0.439598236128257 0
0.877253729405151 1
1.21665776744977 1
1.57515978592337 0
0.650198668094982 1
2.61979905289489 0
0.828418606409355 1
1.60583044441233 0
0.813348579061775 1
1.22834379119737 1
0.95785450385246 1
0.960944447353316 1
0.663081760699068 1
1.1599231391788 1
0.654577181778688 1
1.13597037945982 1
1.27211790553179 1
1.18764430761008 1
0.750051501260255 1
1.10177360898123 1
0.613365241290603 1
0.179116779977229 0
1.19238077905277 1
-0.28581257468431 0
1.07454234270726 1
1.0875444290132 1
0.881294309921599 1
1.01663302164232 1
0.784028005464846 1
1.24242280798349 1
1.14831054764115 1
0.26156039065454 1
1.57943602903143 1
0.89863003983893 1
0.849129792293216 1
1.32832096897076 1
0.832256923082355 1
0.49678681946353 1
1.84595881350533 0
1.03576718507873 1
1.29572529530266 1
0.824809153522725 1
0.717028932233706 1
1.66446834991296 1
1.31830227012479 1
0.924251481166817 1
1.41371582260201 0
0.929823369855968 1
1.36013986931684 1
0.349800434603127 0
1.57353401334882 0
0.392872199858861 0
0.825173662122412 1
0.75574355265916 1
1.15633589356804 1
1.32379970825491 1
0.865322165786662 1
1.61810855469967 1
1.39410633119031 1
1.26201541791347 1
1.14320422739086 1
1.10015995282211 1
1.01890911522735 1
0.509116405705636 1
0.945979867814364 1
1.28990756101048 1
1.25997415378775 1
0.527395262688828 1
1.43489446695035 1
0.340867259080836 0
0.516184602796336 1
0.763267738250827 1
1.10363078792385 1
0.755866444623494 1
0.8515649323591 1
1.29675851380737 1
1.73402742000069 0
1.25890106037983 1
1.04181576059517 1
1.17969671757809 1
1.40772185867472 1
1.04940532497546 1
0.924468275511676 1
0.242026605719668 1
0.0700096379385091 1
1.16045953807924 1
1.17054713805981 1
0.94902797016946 1
0.839289319534262 1
1.17184253378225 1
1.05865330828438 1
1.0412328911152 1
0.73753898815592 1
0.530711785424037 1
1.24447970366424 1
1.75955872796383 0
0.804208609451072 1
1.14382560527733 1
0.93597682198242 1
1.29672687077856 1
0.79858676225497 1
1.19156067892035 1
1.11662749633843 1
0.488558640546302 1
0.755110958372114 1
1.17150303606936 1
0.866891438153791 1
0.747993034234064 1
0.655306006927741 1
1.77603281011819 0
0.720952791230765 1
1.24059138322895 1
0.904662392182466 1
1.15122258597884 1
0.792533833521682 1
0.83595668478517 1
1.23060082262466 1
0.760276317381553 1
1.11796058031664 1
1.45119229762026 1
1.53653814286151 1
0.984441395753884 1
1.26005473306039 1
0.701341526818532 1
0.312101263493442 0
0.874842787681779 1
1.06083569330147 1
1.47583982448701 1
1.00956963413846 1
1.40874268919626 1
1.21565262609945 1
0.480109602541219 1
0.687268009000673 1
0.943980708747799 1
1.01440526240347 1
0.911395899418936 1
0.421332861875066 1
0.913325328213947 1
1.18802853100053 1
0.847384258114614 1
0.431911471744387 0
1.26364417040755 1
0.74321589543982 1
0.853881228625262 1
0.642939157032447 1
0.883915245702588 1
0.246569432129956 0
1.09424155457693 1
0.375787235961639 0
1.20093379721041 1
1.32747620848257 1
1.33041594166297 1
0.559664606145586 0
1.28572640833718 1
0.321971961443204 0
1.26167301872013 1
0.979740088025568 1
0.277818493797832 0
0.762607869556746 1
1.03642559169693 1
1.30682553889406 1
1.00090336303456 1
0.663269335656202 1
0.682568009843973 1
1.16892284722479 1
0.969509630656989 1
1.16125153155735 1
0.509823038222775 1
1.50348039565564 1
0.504862399948753 0
0.363675546152225 1
1.80641326733128 1
0.786145473860858 1
1.36229036794986 1
0.530052577374471 1
0.566907976626482 1
0.756605938456844 1
0.821498306516238 1
1.30846757314155 1
1.28645217651674 1
1.17363838107 1
1.26944464696351 1
1.26613441542646 1
0.631189497809568 0
1.74362443986983 0
0.379283112902681 1
0.868651496491 1
0.882832492628066 1
1.41615288449112 1
1.13607362265121 1
1.40289859776843 1
0.756148747890913 1
0.757329078615062 1
-0.0395235532190823 0
0.859115401935034 1
1.28986876656369 1
0.834842667236164 1
1.18322170937891 1
1.14306866163881 1
0.691381160409923 1
1.72576519482534 1
0.758636172287603 1
1.00327544542916 1
1.04120037725888 1
1.15955586022658 1
1.32866790855604 1
0.85044814066505 1
0.589766406581846 1
1.34305529526664 1
0.974525980429497 1
0.564158669799488 1
0.915162471147094 1
1.41904067973431 1
1.72719104879546 0
1.21857524988688 1
1.58627431632838 0
0.835331493975016 1
0.373477784934074 0
1.55276364090451 1
1.20125351543544 1
1.02804835086911 1
1.03052521346693 1
1.48855480217339 1
0.490536821976319 1
0.911012279072824 1
1.07516922580041 1
1.32747738429284 1
0.955036091467254 1
1.26870201547784 1
0.846608108498436 1
1.74801471903163 0
1.10335187397277 1
1.30797543098585 1
0.845652816433669 1
0.34327940240334 0
0.972579830968308 1
0.950546372287389 1
1.59247245942177 1
0.854436195073267 1
1.38147844439872 1
1.10484064852296 1
0.511471216644574 1
0.923159050599749 1
0.796996645122298 1
1.24375392105725 1
0.432312143456862 1
0.596499360713196 1
0.89222709435145 1
1.36202384703314 1
0.608496681892973 1
0.768575525273935 1
1.27817528364437 1
1.05005172688895 1
1.3411181564363 1
1.35721262618177 1
0.45900003084482 1
1.25364642035787 1
0.974671738945951 1
0.575402482314181 1
0.75850913939167 1
1.09944366573881 1
1.212477220207 1
1.07024273986635 1
1.09007798374248 1
1.06231113072036 1
1.71349899184878 0
1.12947004653906 1
0.797146674897685 1
0.552883491843727 1
1.07970203711652 1
1.0895044395712 1
0.72778070764204 1
0.962751983924043 1
1.06847356944989 1
1.20943112641106 1
1.27503690491896 1
1.28304660763134 1
1.00912885713203 1
0.901943509934321 1
1.38293035548235 1
0.506808195639163 1
0.613292904330427 1
1.46808887604705 1
1.2175945526195 1
0.730709501185157 1
0.613441732337981 1
0.709779587437218 1
1.31833549149839 1
1.34389755240197 1
1.23586264225856 1
0.523230398711046 0
0.552143454532023 1
0.775818120059893 1
0.876754385070391 1
1.19858830419342 1
1.27347578636537 1
1.58464726849924 1
1.23913537585762 1
0.653820205383153 1
1.29063140476917 1
0.888263625743104 1
0.776613634942005 1
0.650321783427279 1
1.19854040952023 1
1.49797236354602 0
1.04440751054114 1
1.27780960062978 1
0.878574880542194 1
1.03804943915024 1
1.14647460583328 1
0.950329561959227 1
1.26679438467586 1
0.849357217150506 1
2.05709065538466 0
1.65085189265384 0
0.553805736267956 1
1.45836072434876 1
1.33120708796301 1
1.1870470873128 1
0.687039345109118 1
0.619320722150627 1
1.10608155235774 1
1.09034561657965 1
0.797947129777476 1
0.917754374875044 1
1.04771580034581 1
0.867643883415177 1
0.930464101273728 1
1.00595376892013 1
0.836715295452445 1
1.67298277240664 0
0.372639015992585 1
1.62201294483982 1
0.851079954283577 1
1.15899558816683 1
1.6327941018752 0
1.19663206056718 1
1.31505174333786 1
1.55742304844482 0
1.27936565152639 1
1.24164737445725 1
1.05398302861696 1
1.04312326626387 1
0.947739808892838 1
1.13471313583537 1
0.969978979300158 1
0.846591771071932 1
0.820194548669641 1
0.555561393032973 0
0.995947437129625 1
1.11730443338226 1
1.24889690137179 1
1.15558954832288 1
1.05693309152562 1
0.677468921753692 1
1.15715493828639 1
0.350405806360194 1
1.8381539048036 0
0.755301654459711 1
1.18018262123969 1
1.6183372928525 0
1.45023079060133 0
1.02462389066706 1
1.15215403388831 1
1.49875138332586 0
0.830481592597409 1
1.26270363848257 1
1.05809881367879 1
0.691320721595612 1
0.685927713459483 1
1.67051136638655 0
0.805687448655772 1
0.615626715890942 1
1.05789291426687 1
0.828547925426652 1
0.925048262387794 1
1.10278860159555 1
0.517619133738767 1
1.24515854935832 1
1.75864628269522 0
0.599654572617195 1
0.771887388354927 1
1.19966962327387 1
0.962009847645686 1
1.36506808336413 1
0.565341896737459 1
0.701294982801623 1
0.719305676951184 1
0.388598498559478 1
1.27343837741958 1
1.07097272068077 1
1.08632147702437 1
0.879586589162197 1
1.09207537045456 1
0.936581495206808 1
0.956327180528859 1
1.15928909814346 1
1.34399939580848 1
0.989712432612454 1
0.575584808852925 1
1.2705896294459 1
0.831288534635879 1
1.46920667255641 1
0.413862880704346 0
1.3040962378418 1
1.16881036650724 1
1.19227078862316 1
1.29132539519574 1
0.801362938457241 1
1.25719864527944 1
0.946209746379844 1
1.00682524945624 1
0.701033349834895 1
0.637288058494114 1
0.543017844872855 1
1.42510333515858 1
0.962180961839769 1
1.04872098131041 1
0.994314348589622 1
1.04510293593667 1
1.02264575591584 1
0.955673479292041 1
0.749782730095229 1
1.17496017942802 1
-0.017480874233077 0
1.52236341123789 1
1.23856733304739 1
1.22094319691268 1
1.28064255336234 1
1.38453840518719 1
0.66405187870631 1
1.50299198391827 1
0.541477599473481 0
1.23558330855738 1
1.29189450770089 1
1.40648010615468 1
0.704534078367608 1
1.10503606300919 1
1.19813797804969 1
1.06198441404199 1
1.327397840742 1
1.37908927123043 0
0.815840883323668 1
1.57629475387685 0
0.737903638331522 1
0.970342339457152 1
0.834675039650611 1
1.18614406145678 1
0.960098213819392 1
0.800032341693217 1
0.77895295471406 1
1.05169811505978 1
1.4041678267663 1
1.0052514294181 1
1.12875335000515 1
1.12175098531479 1
0.405171167146464 0
0.842877145576048 1
1.26399850761675 1
1.13275274184642 1
0.7188603889627 1
1.40027622465647 0
1.28831497469047 1
1.04198544616264 1
1.15548487313923 1
0.739493733850568 1
1.28368135921495 1
1.59470894908257 0
1.73642482819241 0
1.08099679355174 1
1.52608996408907 1
0.941793201491764 1
1.29623151658274 1
1.32769536496024 1
0.588938687711465 1
1.08372721582165 1
1.04901188260061 1
1.31303560877239 1
1.17138552660217 1
0.970456809180618 1
0.943816477926887 1
1.2167171379229 1
0.872362803687949 1
1.42125901117288 0
1.00193883645314 1
0.478976388114962 1
0.800430390073484 1
1.26888287671024 1
0.988967296177559 1
0.299126363830413 1
0.537666995472027 1
0.818528400730502 1
0.659417242399003 1
0.971860024548511 1
1.31324921243744 1
0.652900443472152 1
0.367344785014706 0
0.992950702631399 1
0.932582269554602 1
1.14876030310064 1
1.50194199226031 1
0.919535322441929 1
1.1961029652633 1
0.719766478600931 1
1.08802375470813 1
1.14666786289701 1
1.63370637684202 0
0.981740322035903 1
0.913183756448442 1
0.928714960658476 1
0.0629525362107955 0
1.11273029592637 1
0.673268667191001 1
0.93917539081617 1
1.24261702572414 1
0.713430857729082 1
1.30103470755289 1
0.740043037866441 1
0.669641449982467 1
0.886439474402139 1
1.06941824510599 1
1.50882321330423 1
0.711559323303904 1
0.402840971301663 0
1.30568924665635 1
1.3871722423795 1
0.940303864290691 1
0.565742390485762 1
1.08603315451849 1
1.42297526336715 0
1.59960056801311 1
0.521097619818456 1
0.749720156291984 1
1.44417475764641 1
1.33320455031665 1
0.888880078493766 1
0.443347760636286 1
0.636238578092258 1
1.16146481081051 1
1.02969611658561 1
1.09821527343019 1
1.55383915348893 0
1.2494672582398 1
1.25802536505249 1
1.17487630613713 1
0.161312045683839 0
0.938187908938979 1
0.389627238534619 1
1.38853281906291 1
1.07834545637221 1
0.678827406453633 1
1.25330056667184 1
0.906886633967503 1
0.753760045274129 1
0.559386658612863 1
1.35344659919618 1
1.17916524304614 1
0.876115887332316 1
0.754612981882242 1
0.563447545726993 1
1.49153235979716 1
0.712940094604932 1
0.491032800356419 1
0.660525685658669 1
1.05483060733501 1
0.838578948964092 1
1.5419620113093 1
1.19874092745799 1
1.22672525037906 1
1.25815550635984 1
1.1282337265983 1
1.45028276788107 1
0.763409395040985 1
1.27849906683763 1
0.813721000511794 1
0.358525323793968 1
0.737678138686523 1
0.798156980225331 1
1.22504866323719 1
0.813283851183395 1
1.13781350027386 1
0.578282264429842 1
1.08318574331647 1
1.04567025049744 1
0.906165430927103 1
0.907952856429676 1
0.861320485213446 1
0.680483164351598 1
1.09671395361182 1
1.01063898525622 1
1.24196858594752 1
0.887953126135066 1
1.04122596459981 1
0.896137128928937 1
0.828385046636392 1
1.13259125077541 1
1.37365784993032 0
0.610072167753163 1
0.486809130856505 0
1.18671721327575 1
1.63892874881847 0
1.66079935438485 0
1.28143977447835 1
0.726994285533363 1
0.318538389742781 0
1.09660776725997 1
0.985315295539667 1
1.41673166672969 1
0.560966651865264 1
1.01842247122647 1
0.914906019988703 1
1.2285451202676 1
1.13556577107555 1
1.09732581994247 1
1.15843922752669 1
0.995367880572635 1
1.10325612832562 1
1.49443809428449 1
1.3561264354173 1
1.18080278874149 1
1.07448889954002 1
0.4861384558279 1
1.11527990380638 1
1.21161074282669 1
0.891912178395111 1
1.40805698993827 1
1.38177346520644 1
1.67450862905658 1
1.46905871815333 1
1.50383814622885 1
0.823283988063525 1
1.5171562407329 1
1.09368827310744 1
0.711048058726506 1
1.1329545700486 1
1.76965299033688 0
1.07420460351907 1
1.004313925827 1
1.25708462363982 1
0.494417083940987 0
1.10050216411599 1
1.60996102982684 1
1.78851544013702 1
1.08407107665068 1
1.10411061938404 1
0.882572144425863 1
1.09914979372339 1
0.95338182966376 1
1.10347556951522 1
0.290600791876315 1
0.884272754475973 1
1.35263814597215 1
0.261836813488068 0
1.4325424282105 0
1.24188439556059 1
1.02799998104703 1
0.9445869357914 1
1.08839234490409 1
1.04711204643 1
0.851301288410064 1
1.68797945402406 0
0.945708604594835 1
0.959015381129671 1
1.36464773028117 1
0.793039900966824 1
1.45065231417628 1
1.12032315141828 1
1.80335218732466 0
1.08699430666529 1
0.786022502770986 1
1.41827933075234 1
0.90693724239606 1
0.221469475038836 0
1.02154854704397 1
1.34355494415501 1
0.678041629048964 1
0.681246797064922 1
1.15813672557143 1
0.82423671804555 1
1.26224895557226 1
0.78780686697255 1
0.593944390830769 1
1.09756981503465 1
1.15686466749861 1
0.962501215011882 1
0.796182935728669 1
0.653995636338795 1
1.37920171776093 1
0.894177766651348 1
1.5376841849169 0
1.70177252970884 0
1.33427061431556 1
0.49367642217118 0
1.16570835230803 1
1.34339567933696 1
1.21516496780843 1
0.665468960558907 1
1.18709176907144 1
0.479644734509556 0
0.54865420095789 0
1.44645832863194 1
1.1499610128969 1
0.975915431118759 1
0.937971725361655 1
2.3829547113813 0
0.658167807571809 1
1.22214648592205 1
0.858425584165924 1
0.900516325910851 1
0.665579397976132 1
0.0736119679463454 0
1.20997065776279 1
1.04210924229477 1
1.42014711667213 1
0.852191685849538 1
0.883161089376133 1
0.71750395694011 1
0.978205992436794 1
0.818910972434519 1
0.968004861344166 1
0.729157891330559 1
1.16489740243096 1
1.34465391982026 1
0.864466763996897 1
0.917307070307554 1
1.41096062661682 1
0.532721527563947 1
0.909646219325315 1
1.12606091379018 1
1.09858202701206 1
0.369516191700014 1
0.815000275297462 1
0.846551398229409 1
0.612583505733805 1
0.508271838818616 1
0.460463812669977 1
0.850072227394677 1
0.664121841747357 1
0.57289931140417 1
1.87027565144881 0
1.0921233556497 1
1.00607298670324 1
1.08333522223966 1
1.41007626008671 1
1.25948485344363 1
1.21746697121131 1
0.827608167147608 1
1.22377846112462 1
0.565428455082314 1
1.37836460671426 1
0.226853224040146 1
0.901891793931993 1
0.862091276192433 1
1.32341322280571 1
0.555139882757908 1
1.43082553786664 1
0.774716724544592 1
0.909862416580671 1
1.51750043826687 1
0.674469134487624 1
0.545284653222385 0
1.32459633647645 1
1.30769859253195 1
0.967888151977061 1
1.51974173602048 1
0.888959139830706 1
1.04079130069996 1
0.784526894533842 1
1.22880026003897 1
1.21095243788781 1
1.17628064758152 1
0.921044048348957 1
1.14926614200614 1
0.52684087509533 1
0.652377447490888 1
0.802163016598896 1
1.05061810688595 1
0.417963727745222 0
0.665054844319254 1
0.589145770983865 1
0.745870694071253 1
1.46000082542334 1
0.43293597359796 1
0.899761644565007 1
0.830860760108903 1
1.33932890792428 1
1.15948097620928 1
0.315185259140807 0
1.11175073395756 1
1.04151154665723 1
1.15982787735641 1
0.318371981721343 1
1.23749484282335 1
0.87300436764543 1
0.688805926598399 1
1.51119328658283 1
0.760111786035875 1
0.932617649288152 1
0.774759659510827 1
0.504862718271601 1
1.06450350314758 1
1.06481486417201 1
0.681335185240823 1
1.11116622915658 1
1.13142448290053 1
1.22250352388428 1
1.17507502598642 1
0.200568125870429 0
0.749443997846983 1
0.626927458005786 1
0.518256929634762 1
1.0613099458101 1
0.267613155370945 0
0.942593735099939 1
1.06929517622003 1
0.435162833830699 1
1.78889071436348 0
1.08750255643292 1
0.662619555140658 1
0.850786884006554 1
0.32117748109688 0
1.5744768724958 1
1.14456069035803 1
1.23670716377509 1
1.79962804916197 0
1.21322469476565 1
1.24637743517142 1
0.854882573075011 1
1.54465698765392 0
0.832422120494706 1
0.323596260421198 0
0.970992944478027 1
1.11962937657996 1
0.720031159030124 1
0.629164156279752 0
0.982857387785079 1
1.39971897979022 1
1.0224088179576 1
1.06200862955349 1
1.01244027643671 1
0.994687430400788 1
1.11167705269174 1
1.27898027862164 1
0.670819088728474 1
1.26367004669079 1
0.703587073445044 1
0.23872976891507 1
1.07818513521795 1
1.72577249784892 1
0.750232190421819 1
1.12209308518603 1
0.632664329333558 1
0.763591880741622 1
1.55186720865634 1
0.341174540812299 0
0.732384025056704 1
0.264424752756629 0
0.28139332365808 1
0.669594416256852 1
1.1737983550403 1
0.855938343901308 1
0.956991821191828 1
1.48361645718384 0
1.3740479159746 1
1.35884706258047 1
0.986548490984485 1
1.17470370296831 1
1.20686729027226 1
0.955467104363983 1
1.51582652433824 0
0.439473129637693 1
1.79583359359191 0
1.64620459659021 1
0.932181009766273 1
0.81720677316245 1
1.08823152117338 1
1.3000970868627 1
1.09923231437294 1
0.844317280177773 1
0.80386115664705 1
0.926733649172939 1
0.946043983507018 1
0.881676641474081 1
1.23560365910478 1
0.375901547159538 1
0.781502265962046 1
1.12936349448794 1
0.819575241778927 1
1.13746807103666 1
1.00594678420282 1
1.33561507335535 1
1.32863209602255 1
1.25916395357214 1
1.40582901174447 1
1.25368554441141 1
1.10027377364723 1
0.793242330839126 1
0.957612438475662 1
0.782397695891709 1
0.819455905375248 1
0.410209272879077 1
0.52762081153221 1
0.834131995559501 1
1.19402076976889 1
0.421521239399671 0
1.27338704865498 1
1.15872243496322 1
1.00820215700915 1
1.06459893202703 1
1.02090414915192 1
1.31444053640193 1
1.07127093699203 1
1.83461856246749 1
0.951180474847333 1
0.782284449055608 1
1.22460343253613 1
0.556283135398846 1
0.831376789280877 1
1.85538474475624 1
0.98462286594733 1
1.509501068176 1
1.03285925446903 1
1.04595669154771 1
0.960030290317844 1
0.91931413750528 1
1.06197779784314 1
1.17165062279765 1
1.0611833769085 1
0.733158026235248 1
0.62955884243012 1
0.970225967318537 1
0.620289336810819 0
0.961868124753757 1
1.24065286110424 1
1.18168491499663 1
0.658546008079389 1
0.820621984492214 1
1.43585367718457 1
1.18860657503476 1
1.07004392349522 1
1.05838627061011 1
1.32702805207785 1
0.827244570796763 1
0.839759411671188 1
0.810822075733174 1
1.02385193213279 1
1.33586247462642 1
-0.0200834910582671 0
0.896636349268698 1
0.646287547883674 1
1.31636507761107 1
1.45114420168502 0
1.05001113814836 1
0.172520913955722 0
0.757900217331747 1
1.048245190528 1
0.817314274174337 1
0.634586797980859 1
0.850696827639358 1
0.835629148214752 1
1.48996168580753 1
1.2624980305412 1
1.40222466063929 1
0.365598278624339 0
0.698485276639011 1
1.27641413384283 1
1.18463626318692 1
1.14476003095094 1
0.790327553284949 1
1.47756792222394 1
0.960978129180738 1
1.36930555394925 1
0.585084679075408 1
1.08861535928938 1
0.993066828485928 1
0.655376066473603 1
0.920871129265078 1
1.00305703817968 1
0.904519478525401 1
1.09435309820137 1
0.984089515912069 1
0.97164564406569 1
0.776556186924244 1
0.604433234248921 1
0.415364110687579 0
2.11230321758352 0
1.06038737804447 1
1.43435030602131 1
1.16116062118173 1
1.11251475053928 1
0.160190123368529 0
1.31326881233714 1
1.14992294465466 1
1.58233150873359 1
0.843524658578951 1
1.11897237684788 1
0.754717490356182 1
0.694779359491892 1
1.09487502184483 1
1.26561694109991 1
0.413577288574996 1
1.40874620365861 1
0.926101717784627 1
1.52350707176733 0
1.15066303489869 1
1.43155111088801 1
1.24590341719428 1
0.917680439372463 1
1.99791245630411 0
0.930859134366949 1
0.707962249731662 0
1.22917153853754 1
1.30156327240669 1
0.869502331993889 1
0.764027071142347 1
1.02691286050668 1
0.378114562165901 1
0.849875815381417 1
1.43668273498595 1
0.998490260167315 1
1.18297723579798 1
1.41740363549542 1
0.91139252067846 1
0.778816198017171 1
0.800832356507062 1
1.51777122617958 1
1.26752324203352 1
1.15846936612308 1
0.464363119780368 0
0.483312663924046 0
1.17727417911033 1
1.10530027497319 1
0.808515711852871 1
0.937901520711751 1
0.849633796767903 1
0.520300478862658 1
0.940646986142524 1
0.416135877390339 0
0.83051199179418 1
1.30829327879058 1
0.628406960470255 0
0.642149225908655 1
0.929677065453 1
1.47181093225701 1
1.28205580230094 1
0.852297369711202 1
1.10097475997196 1
0.474770672928998 1
0.851037629903777 1
0.752529221480537 1
0.194216880843527 1
1.5270451849082 0
1.2165110176564 1
0.960394892869435 1
0.801836779777881 1
1.189436518586 1
1.3792089049665 1
1.00950986525172 1
1.19047348522625 1
0.960986802129298 1
1.11816055389523 1
1.16324468381638 1
1.01086679186012 1
0.755615142546557 1
0.480454683494605 1
1.34225666447656 1
1.14713080722475 1
0.54515950481825 1
1.0391134221681 1
1.00664054628624 1
0.720393511590088 1
1.12320008744178 1
1.63571266442958 1
0.504696090868625 1
1.13573003533516 1
1.10118126463402 1
0.953901015209506 1
1.25626897614963 1
1.06358142500738 1
0.801097726775605 1
1.23497108328601 1
0.934210021449912 1
1.78811746465314 0
1.55657277099538 1
0.767993542445837 1
1.04961758659601 1
0.357743696973857 0
1.13817478243542 1
1.04481175262306 1
1.35610986874872 1
-0.00463084836957711 0
0.803010722243935 1
0.99830187983198 1
1.17697809448503 1
0.929206387979391 1
0.914282399098094 1
1.14473555507908 1
0.958992402267791 1
0.778294489725662 1
0.986819117070012 1
1.1264284262444 1
0.944108616596222 1
1.82143655697008 0
0.918996412621448 1
0.99537798985911 1
1.21967811471252 1
1.13764578865777 1
1.32067849093708 1
1.22812448416404 1
0.400896320502477 1
1.30907363603323 1
0.112271483506101 0
0.64382093056471 1
1.4921965638649 1
0.983364469119172 1
1.17219274944552 1
0.587229198576276 1
0.826219718345976 1
0.919906327101761 1
0.964894914242783 1
1.09162521153684 1
1.32472794667138 1
0.821145104165598 1
0.947078960979653 1
1.60544135699613 0
0.639886312181408 1
1.3180071682252 1
0.955553333194516 1
0.591771786228535 1
1.10893445105206 1
0.0252966422722672 0
1.17687962295665 1
1.72043863326288 0
0.946848444412623 1
0.954200197098094 1
1.25159887941343 1
1.47872812115383 1
0.840824577497143 1
0.877743715784722 1
0.891418179117778 1
1.42299883477724 1
1.45362911378431 1
0.889754604952467 1
0.866507406360737 1
0.75366009103213 1
1.18597428543395 1
1.11645430375739 1
0.437726935978607 0
1.44735292378879 1
1.42132796566039 1
0.899343115313109 1
0.886246244834684 1
0.947838105613803 1
1.30153805957905 1
1.13454844456448 1
0.899758713540174 1
0.935664283431699 1
0.949973405524915 1
1.47984590330584 0
0.763672261426123 1
1.61759189900169 0
0.695793351134068 1
1.1710620152112 1
0.780739613431191 1
1.59265621206805 0
0.906343020186347 1
1.18755328984166 1
0.528183855792411 1
1.26053597515483 1
1.1450778844659 1
1.18579390938186 1
0.846477113915872 1
1.4974514524086 1
1.07299266411139 1
0.428744360218161 1
1.29281466112758 1
0.921323079587043 1
1.15733242285762 1
0.665781990998152 1
0.956058570184783 1
0.725959486511579 1
1.13558670619243 1
1.00916396330643 1
1.12364712070777 1
0.606566690571557 1
1.39174614850537 1
0.482336593769731 1
0.645783215725682 1
1.32864140440297 1
0.928326689369959 1
0.964073206812174 1
1.10984801138066 1
0.952527295631864 1
1.434292345265 1
1.30807172459891 1
1.13890883489227 1
0.996408308226095 1
0.575305867401839 1
0.463763546775952 1
1.50659879058145 0
1.12969717663004 1
0.688091386059478 1
1.15894235658153 1
0.733485894695605 1
0.740840624939801 1
0.712625620543157 1
0.721391026390454 1
1.32922203972114 1
0.772550972353611 1
0.773384381942036 1
1.52056782311362 0
0.479269887073946 0
0.381712797803351 1
1.27250110948846 1
1.35687408572261 1
1.31609775243565 1
0.695276340706721 0
0.615142491309679 1
0.974303398406663 1
0.880552697440938 1
0.905268945587127 1
0.649756048934304 1
1.20449407640951 1
0.971548840989093 1
1.33355206190663 1
1.10279035585094 1
0.943134468391659 1
0.655997964966939 1
0.761905591311197 1
1.05792178564029 1
1.14348148679786 1
1.56540772281715 1
1.15087620715092 1
0.795518214179494 1
1.24999792024165 1
1.57431020620737 1
0.684120580356752 1
0.506915086289509 1
1.09906639420742 1
1.26193110646889 1
1.0111924093459 1
0.829240646212548 1
1.39882362521113 1
1.04886196657291 1
1.65251876281827 0
1.46508438220881 0
0.861277783095573 1
0.829184158070732 1
0.771911155740559 1
1.63624929616835 1
1.04940801393368 1
1.07143029984275 1
0.88231059670013 1
1.35413635636169 1
0.634373261698547 1
0.992630085697057 1
1.06151872810228 1
0.865625097266752 1
1.27513688081331 1
1.13302575984308 1
0.914157186118994 1
1.56592087471113 1
1.36495269307062 1
0.715069046547393 1
0.762000291863909 1
0.912142795169552 1
0.512441337440758 1
1.71101587287755 1
0.961194793119251 1
0.491618626358447 1
0.968026683371059 1
1.29134496707231 1
0.632988879540223 1
0.742221620407109 1
0.894201410802494 1
1.51153580769179 0
0.964946988896194 1
1.03342481790233 1
1.13585409218672 1
1.42974389622795 1
0.971233299644359 1
1.26893618633421 1
1.5596253142687 1
0.947193831240047 1
1.59843133786759 1
1.56474768517669 1
0.926177797693131 1
1.35850652513287 1
0.453239305028102 1
1.22564394684947 1
1.02242693993493 1
0.904698835036352 1
1.32215977711212 1
0.272184126131168 0
0.875585671179003 1
0.534005357928858 1
1.10588627766575 1
0.786737827545569 1
0.687699689869284 1
1.33465341734382 1
1.64355319397756 1
1.20052471904266 1
1.40258965949927 1
1.73016637005946 0
1.17790317488077 1
0.593664997252029 1
1.11670510632406 1
0.444421592952621 0
0.784891030837702 1
1.21593422617559 1
1.55763498043685 1
1.46347505661885 1
0.73926353024355 1
1.11181247912109 1
0.73251193984283 1
1.40448106512823 1
0.709518143600346 1
1.11216108122823 1
0.471728511670359 1
1.0629687213029 1
0.823099860638861 1
0.964767043138069 1
1.55647083052754 0
0.253411005370338 0
1.15575021436285 1
1.68281111177647 1
1.31770271606473 1
1.2383382076754 1
0.731048238975652 1
1.15735943362686 1
0.810036178939979 1
0.443518792067307 1
1.21389235604103 1
1.01477019532706 1
1.20634634845476 1
0.943984949722704 1
1.15732340269544 1
0.694316658858863 1
0.911275189510205 1
1.13702516970846 1
1.20375546503895 1
1.236829870124 1
0.864155456940845 1
1.03169213628799 1
1.15094839390561 1
1.69032785590178 0
0.555446274858749 1
0.677292190012535 1
1.11416297236087 1
0.665706681867074 1
0.895670164605754 1
1.22607159460111 1
0.709879579338131 1
0.665859367010476 1
1.16634281699064 1
1.35560126491992 1
1.38456234945975 1
1.3992896493909 1
0.375257193194364 0
0.606974197914501 1
0.742560931473051 1
0.641046628190445 1
1.10043341251747 1
1.20659528670765 1
0.320081018666205 0
1.26440062653559 1
1.48443922661599 1
0.87277045943949 1
0.961179915668389 1
1.21879727763372 1
0.465539304575823 1
0.853109491398568 1
1.00607123655489 1
1.00426125500645 1
1.1740035357483 1
1.47316261498436 1
1.52267366843085 1
1.45675966977872 0
0.707224070036294 1
1.50493021209427 1
0.969347554667775 1
0.810923931537234 1
0.754236477118612 1
0.80126271779619 1
1.84609819202071 0
0.648932011123475 1
0.926175815900528 1
0.824509415822546 1
1.13545001845413 1
1.43460279717268 1
0.785099745694684 1
0.951373274481566 1
1.03323504811848 1
1.05817392672605 1
1.35499713058018 1
1.32555038645791 1
0.492876711839017 1
0.757718946255124 1
1.12597146041616 1
1.09215071118652 1
0.824598268938249 1
1.39676953060509 0
0.651787919182082 1
0.795295958109798 1
0.611061199732834 1
1.4441678566207 1
0.651035796335215 1
0.744344093221069 1
0.988712847128015 1
0.523955450201961 1
1.34863518214069 1
1.34089604156586 1
1.30694516959962 1
0.905962822846707 1
0.764567395585823 1
1.38914060032677 0
1.18987674335078 1
0.804280883563956 1
0.652799664324301 1
0.782857385474555 1
0.833357939830546 1
0.652245516958988 1
0.181018586795131 0
0.757500452481917 1
1.11347897097016 1
1.01201628045136 1
1.16116648999377 1
0.858956366204778 1
1.18161088253459 1
0.897155091249879 1
1.33819908797062 1
0.717844278430956 1
1.04346588405011 1
1.53889373918671 0
0.89475678712061 1
1.41460828006411 0
0.69971993296722 1
1.72730081835298 0
1.03059914788708 1
1.40787672804821 0
1.36877886482754 1
0.700103268471769 1
1.32592037671412 1
0.768015512856691 1
0.977383485151313 1
1.19161097022939 1
0.976256575031054 1
1.11915322364245 1
0.452390170386971 1
1.49320109754956 1
0.668602725555353 1
1.27694064195283 1
1.26331428906731 1
0.593678506795345 1
1.06046934523126 1
1.03485123602619 1
0.278541768034496 1
0.87961193524576 1
0.79454090266872 1
1.35248818923734 1
0.806996231754028 1
0.272971079410131 1
0.701671621936741 1
0.58887849021551 1
1.33341561164911 0
1.16908085941513 1
1.55548005225473 1
0.789304794701096 1
1.10269996411738 1
0.417336640936016 0
0.134309812230651 1
0.87719260882679 1
0.579786158880336 1
1.18224986461506 1
1.32698914206566 1
1.43090796339965 1
1.25131378172622 1
0.994359605782108 1
0.560941799699014 1
1.31367047440865 1
0.803211465047866 1
0.924152874103817 1
0.77132346792541 1
0.507833734514536 1
1.41845269157883 0
1.08076058098946 1
0.297523615191936 0
1.17201185204499 1
0.186634893781142 0
1.21933842177505 1
0.514754766460606 1
0.740433055070869 1
0.893205255914835 1
0.641984046439652 1
1.30558515433273 1
0.670384911745948 1
1.32019553324745 1
1.0484300961568 1
0.602725213378609 1
0.885393384218613 1
0.998322742540096 1
1.0545960663074 1
0.984707435990269 1
0.369601417951583 1
0.575824081779617 1
0.839822425490834 1
1.21882141067632 1
0.410426709519936 1
0.594030178004193 1
0.675110857900452 1
1.07951724665028 1
1.06349107782144 1
0.922871403242035 1
1.06567571510657 1
0.615385228532008 1
0.793451055702812 1
1.63297581616566 0
1.00861033200434 1
0.413383188688414 1
1.11612126933866 1
0.85089103808275 1
1.11943380966046 1
0.890431239484886 1
0.691642840352237 1
0.82543583562273 1
0.832328327478091 1
0.870588612255757 1
1.325515850909 1
1.34138654634979 1
1.01833124378736 1
0.643115347693017 1
1.69811959555122 0
0.592437387919029 1
0.955809045845329 1
0.412930795987149 1
1.19278088395909 1
0.721380826186709 1
0.917271656052853 1
0.961887194209774 1
1.18128718638494 1
0.774362321025141 1
1.10233675271357 1
1.45686299206898 1
1.83888224828714 1
1.12237102473435 1
1.47724077579957 1
0.984445586422278 1
1.40127120896409 1
1.24382625165048 1
0.948300225748339 1
0.529307095744969 1
1.28818300681388 1
0.530662715559421 1
1.04818266386702 1
0.501957852587214 1
1.26649143009348 1
0.880528507548887 1
1.78203410940397 0
1.07484820285626 1
0.971270628807597 1
0.673500464975796 1
1.03305018650861 1
0.96633368389258 1
1.10466127096583 1
1.08514092021069 1
1.25269094721949 1
1.33099623395492 1
0.766666228505471 1
0.896977761566334 1
1.11707268688233 1
1.19900023637391 1
1.21575974563709 1
1.22907217518079 1
1.05346693905426 1
1.24427165642248 1
0.987871069695057 1
0.758109018110856 1
0.831528682484792 1
1.7297717637042 0
0.973891708009196 1
1.66009290337009 0
0.850005341566639 1
0.96409096014961 1
1.30450094408633 1
0.980467876785441 1
0.598444970114318 1
1.75732918616388 0
0.943148241310031 1
1.05557098464863 1
1.5812544713427 0
1.1091762553391 1
1.296214510204 1
1.04447180411325 1
1.19467251810019 1
1.09394249736398 1
1.82666178761772 1
1.02047637930826 1
0.868199253452767 1
1.49673171988182 1
0.298527266111825 0
1.15462596097579 1
1.10923242817709 1
1.08581403612544 1
1.18644080842697 1
1.41924131135888 1
0.682039853870637 1
0.90622038543626 1
0.998067535797257 1
0.823390642015859 1
0.504150713304753 1
1.28682287953383 1
0.768855267394787 1
1.2555116250633 1
0.317102886220969 1
1.08857049064851 1
1.04597364556034 1
1.17701174684341 1
0.986533265637297 1
0.627761270297899 1
1.3803954245356 1
1.76777626871109 0
1.16859397592577 1
1.51913481198224 1
0.481963052753854 0
1.45318220208236 1
1.45325577214903 1
0.669169666624279 1
0.930803754979446 1
1.4161438411563 1
0.963784070721252 1
0.178503177160351 0
1.20907881037818 1
1.02565537456776 1
1.34460873790537 1
1.94574538970503 0
1.21781034656532 1
1.31785716896641 1
0.826804823674369 1
0.748407412913036 1
0.621618112094794 1
0.774715330146723 1
0.780311605898444 1
1.43740096437544 1
0.705287383901994 1
1.46246050764664 1
1.22842719631611 1
1.7854890574263 0
0.917251523658171 1
0.844055883464883 1
0.903042411406836 1
1.66378169691929 0
1.39424961415203 1
1.02285146056586 1
0.674554913889075 1
1.14636613243603 1
1.71784833456529 0
0.766219908079226 1
0.80440594149111 1
0.375680616311257 1
0.899472707488176 1
0.482234306477634 1
1.18566634606839 1
0.541016520991731 1
0.711710021153127 1
0.631224177824322 1
0.974829008982597 1
1.14050735259801 1
0.805496303671093 1
0.976227684233256 1
0.754784710495279 1
0.764002344578616 1
1.03420649736717 1
0.934584666573986 1
1.17743809073851 1
1.13077739724102 1
0.887423657846853 1
1.73998615762993 0
0.549219066915905 1
0.891815584700009 1
1.50437391522708 1
1.22305092193333 1
0.505750937503771 1
0.874665036931672 1
0.646427778004693 1
1.23500596180415 1
1.08068905554077 1
0.879425174067642 1
1.08469224032725 1
1.13662159755241 1
0.773962754122937 1
1.05823988823996 1
1.07159635052245 1
0.903122214178032 1
0.613075953178342 1
1.15572623879864 1
0.855033346026551 1
0.768341776083845 1
1.14571468083205 1
1.01657542457415 1
0.917242712424438 1
1.23372154943991 1
1.05901037918897 1
1.07380128838364 1
0.929757291544339 1
0.427022525711181 1
0.736505154085475 1
0.657485240093868 1
1.47249865245773 1
0.856425201797392 1
1.48670745676399 0
0.554124534590428 1
0.754586958281071 1
1.29982018943465 1
1.05264316227289 1
1.40374572470382 1
1.33475587288517 1
1.0975402182654 1
1.00697400207541 1
1.09658079057534 1
0.752999706273857 1
1.56212478282992 1
1.13659244191646 1
0.961743579489589 1
0.824908637658991 1
1.76298320139664 0
1.0000380117907 1
0.45652283230948 1
1.15831075281085 1
0.299197676058012 0
1.24879979489858 1
0.8608241481071 1
1.15991496822277 1
1.10132283494583 1
0.934062744520484 1
0.479796070961445 1
1.39152647412683 1
0.856141574978256 1
1.53703204437475 0
1.18297266928053 1
1.00303243018059 1
0.570643049056639 1
1.45683788048097 1
1.27070799809092 1
0.983679981803002 1
1.85862719910892 0
0.846571721855025 1
1.0453905022709 1
1.16135754987352 1
0.95505073070715 1
0.888365635376698 1
0.538418255805235 1
1.0191148648353 1
1.17820569865648 1
1.24878105109774 1
0.706717087261439 1
1.33405357238482 1
0.820827146794217 1
0.792696843667037 1
0.676528022069361 1
1.24796296866692 1
1.24456938137942 1
1.08313740342341 1
1.03372068337319 1
1.36711453480181 1
0.086305872808247 0
1.17176328772151 1
0.808030633222481 1
1.88182208519905 1
1.2330010549016 1
0.498136661923873 0
0.981462157591619 1
0.155557599466196 0
0.740196872358356 1
0.950690821396935 1
1.15021930587979 1
1.00114358121938 1
1.28607176730476 1
1.40315483305025 1
0.836910676643243 1
0.624051898642408 1
0.889831658522921 1
0.770249878201784 1
0.589593045762165 1
1.04713544166324 1
0.929569813438599 1
0.843825203948 1
1.51877261342393 1
1.10468553020671 1
1.26555132602786 1
0.967788208956937 1
0.59232464445456 1
0.911183355921959 1
0.729070616718882 1
0.714162486700775 1
1.41297708915976 1
1.14049373579761 1
1.03183123279586 1
1.06550655937076 1
0.464584386702994 0
0.93230637444681 1
1.53882636335076 1
0.432044642317584 1
0.711116683610083 1
0.933091497775844 1
0.646191818083594 1
1.39324471129593 1
0.98937442832843 1
0.777993334396275 1
1.0381010906894 1
0.847466274277168 1
1.28492996231366 1
0.865842631624612 1
1.29203030542351 1
0.941375723214873 1
0.596447179248653 1
1.28540459167742 1
0.915681370567207 1
0.561804424937186 1
1.56570713679371 0
1.01441739026423 1
1.2901440547454 1
0.866250203724031 1
0.977655848281836 1
0.845003366058946 1
0.697452452209234 1
1.12097537384266 1
1.03326022210176 1
1.08781126211641 1
0.657922562548352 1
1.24735961423222 1
1.29098546590937 1
0.48274398910482 1
0.830393606534856 1
0.707699972926461 1
0.662037768782263 1
0.582955646095113 1
1.17574072336314 1
1.09747583551293 1
1.12381837554122 1
0.840891845363492 1
1.07432440483371 1
1.03617028407531 1
0.526884568127018 1
0.907543552565533 1
0.938114115564496 1
1.21183811995698 1
0.835225410069689 1
0.570070832525776 1
1.18685443472122 1
1.17322776848051 1
0.707853067708395 1
1.30627968736027 1
1.91029837947701 0
1.24497980551364 1
0.490703036687396 0
1.15124761191497 1
0.784546623807177 1
1.34278654938441 1
0.984309575648374 1
0.901716918597003 1
1.16030977723872 1
0.452767587096697 1
0.855041782683709 1
1.65310972862522 0
1.01374067784936 1
0.86080133582625 1
0.984207238235505 1
0.58064279039847 1
1.23099857411429 1
2.08566125118239 0
1.15980496458275 1
0.532518880360998 1
1.03778300289059 1
1.43391738277484 0
1.42747270548283 1
0.987957216642112 1
0.711343705128252 1
1.12306516802206 1
1.07812745168455 1
0.882102176275717 1
0.459470071804785 0
0.53685928780142 1
0.718402219949386 1
0.964383876935575 1
0.671514011620045 1
0.462293016348369 0
1.28220512708531 1
0.507667706129853 1
0.784686273430454 1
1.3097763690614 1
0.992855512810499 1
1.00121772561529 1
0.826968043946803 1
0.572162386556085 1
1.08359478014714 1
1.62485698776478 0
0.6156630744974 1
1.33440079525161 1
1.4620258384637 1
1.44851689727499 1
1.14820684818566 1
0.478975655321412 1
0.805131635964149 1
1.2344154501036 1
0.859555895977088 1
1.67623738296433 0
0.884582872206825 1
1.33423660577641 1
0.331622012350175 1
0.945398987225281 1
1.25375451364785 1
0.470031945205995 0
1.39608734060875 1
1.22200138928808 1
0.940298885938096 1
1.07598193314849 1
1.17079391178466 1
1.27193162918697 1
1.08746732829551 1
0.862000112792562 1
1.00976407682179 1
0.933688887567686 1
1.40524792801556 1
0.733012742204848 1
0.119997888088117 0
1.0860732869864 1
0.907535226595369 1
0.647567540294874 0
0.969169419497141 1
1.18035774227503 1
1.23859426832701 1
1.08997574119393 1
0.965804122850516 1
0.572247971004038 1
1.01488598775934 1
0.792430188442354 1
1.24786366310827 1
1.23667402122827 1
0.758903063650097 1
1.13865035795203 1
0.687217950303036 1
0.988260751291797 1
1.28234285048459 1
1.17700872349276 1
0.832836859519207 1
0.901517844309377 1
0.775168159511315 1
0.270437542492236 0
0.4208488070658 1
0.711469892235681 1
0.536407361082151 1
0.717226902994736 1
0.641238131388631 1
1.68409253729235 0
1.12297292323743 1
0.542422063982367 1
0.331493256947946 1
1.81183062899608 0
0.841344439965412 1
0.840312751645586 1
0.963433123902331 1
0.57704804699106 1
0.612070946924857 1
1.30403552336746 1
0.975378529342534 1
1.07059955506483 1
0.910066197751003 1
0.334898681887232 1
0.884778697100218 1
0.899610520391597 1
1.01145394374106 1
0.745774352846722 0
1.31298900793167 1
1.33604761127378 1
0.940137289553165 1
0.359341009292322 1
0.451845955025664 1
1.3965247426167 1
1.00696228431007 1
0.946861234149282 1
0.730137591301877 1
1.41205368045825 1
1.00900072263837 1
1.29580094295555 1
1.91722278381603 0
1.48664678529585 1
1.37676110204602 1
1.13641122922668 1
1.1291786815226 1
0.418785163055933 1
0.800184600612994 1
1.08881213410906 1
0.77451573460893 1
1.55499627801645 1
1.47804129469029 0
0.976915689518985 1
0.885986114726763 1
1.3994505072541 1
1.46232564229307 1
0.939544463953446 1
1.4372899147192 1
0.622384437136839 1
1.42519215959438 1
