# Supplementary material for: Bias caused by sampling error in meta-analysis with small sample sizes
Source: PLoS One. 2018 Sep 13;13(9):e0204056. doi: 10.1371/journal.pone.0204056 (PMC6136825; doi:10.1371/journal.pone.0204056)
Supplement: S3 File — (ZIP) [file pone.0204056.s003.zip › results N = 10 delta = 1 tau = 1 sz = 20-30.txt]

"dl.delta" "dl.cp"
1.04037344794446 1
0.26246125995351 1
0.273914858737992 0
1.78931225250778 1
0.548365004772715 1
1.61431362522736 1
0.498063763048244 1
0.513619735578096 1
0.443689774945336 1
1.3750151673797 1
0.904840286668047 1
1.8396580160555 1
1.31084939770636 1
0.666472322416599 1
1.56501653565611 1
0.357544917773423 0
1.26195108297687 1
0.830070141948941 1
0.910936995672291 1
1.19424193439724 1
0.977413859460681 1
1.32721077233861 1
1.53094322277975 1
0.733135595501516 1
0.143518446677592 1
1.61124316390758 0
1.78967436715507 1
0.808427426429049 1
1.55652484433603 1
1.15188517144007 1
1.4613238118727 1
0.850536155573959 1
1.030945350022 1
0.818575261764928 1
2.05146429056262 0
1.05228679226243 1
0.790450606674508 1
0.702787228188085 1
1.39058767424858 1
1.67763689087662 1
1.02549527381724 1
0.0545426485637471 0
0.735840260703599 1
0.957893361441518 1
-0.0419336973996758 0
1.1947869102579 1
1.71214528565548 0
-0.0188053026160043 0
1.05681077180806 1
1.50920266714185 1
1.18409352173897 1
1.43291809637555 1
0.434860001892005 1
1.06609315674921 1
0.616580675625997 1
1.41064394250308 1
1.16933605912476 1
1.89335319912085 0
1.0657646753456 1
0.871330465341959 1
0.717178151957294 1
0.699586839535008 1
-0.133802644224777 0
1.14460646718264 1
0.0101697034597039 0
0.829830611099057 1
1.88154842333748 1
0.876274652360148 1
1.18275373251524 1
0.2037221232739 1
1.29624179377641 1
1.34351120133613 1
1.61643201180198 1
0.425624448052355 1
0.823666130615202 1
0.258650247863821 1
1.32397710950568 1
1.43337872784594 1
1.25188837112163 1
0.246072760387859 1
1.49022887737955 1
0.614638542400831 1
0.95029831557568 1
0.227482178552811 1
1.38271463611136 1
0.818625691699027 1
1.06050596236487 1
1.48689460820567 1
1.09621003056124 1
1.28509182404264 1
0.813973837724987 1
0.72813706090448 1
1.27084492824901 1
0.923018957140526 1
0.0682661591487705 1
0.655782770480571 1
0.0670783725428687 1
1.15352112217399 1
0.369482203603014 1
0.816682940997119 1
1.37700776701621 1
1.6199267308375 1
1.18166753366864 1
0.595678967785621 1
1.42860042382611 1
0.660410665151818 1
0.445303166571461 0
0.786110938060801 1
0.448384154206808 1
0.246360012203265 1
1.51235656003772 1
1.32234803323332 1
0.349375629643802 1
1.44997508867166 1
1.66393193786592 0
1.27759504921176 1
1.42369175966101 1
1.42858746059804 1
1.21452618990905 1
0.598641944305243 1
1.14394166364428 1
0.573736063298557 1
1.20784917733407 1
0.611437910073973 1
0.52318706809286 1
1.50131229070359 1
1.28748994146333 1
-0.179805917683725 0
1.11761543418706 1
1.31109930243373 1
0.778503632493585 1
2.27344954102853 0
1.72931106551308 1
0.516506800864232 1
0.804375383205181 1
0.646875370315188 1
0.664652676746373 1
1.50409693052622 1
0.685157047273597 1
1.32190501014892 1
0.852861629145682 1
1.92118899684989 0
1.36012947023481 1
1.84362779383581 0
1.02130242897613 1
1.12073013442151 1
0.954264567152507 1
1.40542309971048 1
0.781407063471629 1
0.766771169954125 1
0.986787588044667 1
0.681527897474311 1
1.0945157265833 1
1.08215064904203 1
0.248516154641665 0
1.61149134349046 1
0.576719717066804 1
0.681043995701065 1
0.952174712203569 1
0.941464129635186 1
0.145930042585994 1
0.727032472100635 1
1.18326278645349 1
0.38258576688178 1
1.05773531223092 1
0.405999858255931 0
1.9792587565644 1
1.43193516356436 1
0.993614173922242 1
0.975241636243311 1
1.07809376430061 1
0.677390067346483 1
0.787672239013931 1
1.92655519858273 0
2.15844059810128 0
1.38664446658308 1
0.712801451957297 1
1.15385192957105 1
0.657609598126041 1
-0.258245517504084 0
0.547306345168651 1
0.844666388468784 1
1.20234207189643 1
0.823780579968264 1
0.96741606110155 1
1.51341281574294 1
1.41565509354233 1
1.22039647168218 1
2.00088083822858 0
1.14905801400688 1
0.518363329347853 1
0.795953802415045 1
0.910773327435354 1
1.77856996727648 0
1.10593628648777 1
1.84852286875538 0
0.215555900914122 1
0.880147410524986 1
1.05847567108909 1
1.73656205863152 1
0.621792302993267 1
0.324121978964617 1
1.36611554258543 1
1.7131085809903 0
1.44553765413441 1
1.75590551284796 0
0.644666097805502 1
1.24193876797706 1
0.492663052196522 1
0.646506661201157 1
1.40969843893419 1
1.28374311228651 1
0.978060212692715 1
0.491635028201138 1
1.77383965064245 1
1.36085162600092 1
1.84802236572171 0
0.708594258086897 1
0.881569034811692 1
1.18170009884699 1
1.29237828744882 1
0.601366470098678 1
0.552369153602823 1
0.946225613453042 1
0.714402172735397 1
1.44260444014712 1
1.33797159559946 1
1.25411661628993 1
1.56506254163018 1
1.20992588360138 1
1.62131170595828 1
1.64682416056882 1
0.242736452242148 1
1.23859663485341 1
1.06969499484152 1
2.45698256146292 0
1.20362594227843 1
1.28073504833765 1
2.20029774640806 0
0.509745543055275 1
1.37156602775749 1
1.88967595796186 0
1.06540882993516 1
-0.268342850955327 0
1.94749135985259 0
0.770970101991601 1
1.32099970952587 1
1.04753924690926 1
1.75039785744661 1
0.873144577491498 1
1.52830817453999 1
0.106167712524122 0
0.764644916133652 1
1.187011184883 1
1.27874620279919 1
1.05879924478859 1
1.16524009608478 1
0.654592318924906 1
1.26787531204791 1
0.103866668402862 0
1.11734130763118 1
1.75567024166396 1
0.197324057813915 1
1.97630033893838 0
1.72062850158831 0
0.802116845513193 1
1.62261119005528 1
0.455459727847802 1
0.699854430661663 1
1.29870826358606 1
1.03207375649651 1
1.51052217736789 1
0.995411935068595 1
0.649627862017467 1
0.935079553533805 1
1.65274494593752 0
1.34081148287964 1
1.12203569784034 1
1.5936923107506 0
0.99242366771789 1
0.424281218604486 1
1.07149082697474 1
0.933987878004195 1
1.77145387439786 0
0.129945973564364 1
1.44716727188418 0
1.11446532341129 1
0.996857236789054 1
1.56988236994867 1
1.09208882178695 1
1.07810910722408 1
1.02008586947912 1
0.422179223810227 0
1.54897351032801 1
-0.0274830141630958 1
0.824711030753172 1
1.40882913159158 1
1.11402089012567 1
1.41409662637519 1
0.621750403503853 1
0.322085576162223 1
0.562628009296398 1
1.63998024709918 1
0.52386001470327 1
0.573913067521597 1
0.936225457069884 1
-0.0188784873410088 0
0.389032897617806 1
0.634216114127589 1
2.01099417727536 0
2.23315213788364 0
1.32701541983677 1
1.44710544811793 1
1.75977198087905 1
0.788698697771808 1
1.74345846233145 1
1.31844601312601 1
1.10509515268009 1
0.286300700229808 0
1.08227536291456 1
0.849752581235874 1
0.993218991356357 1
1.53063950253707 1
1.9594150596869 0
0.710309751294106 1
1.14229084871904 1
0.912859871132329 1
0.946271417423914 1
1.5265392995533 1
1.26215718297791 1
0.832035570858432 1
0.864025009599333 1
1.31452464430843 1
1.62623910936108 1
0.817046909828347 1
1.37997513891106 1
0.144853466220984 1
0.974219479323653 1
1.16345558324247 1
1.15865173230379 1
1.2480894571087 1
0.796337331305993 1
0.151714375030679 1
1.39384104764598 1
0.602090836120263 1
1.73177752051377 1
0.920865188264744 1
0.656724393135678 1
1.61443940271071 1
1.1006957837733 1
1.18976393492319 1
0.756116910410499 1
0.896836266327458 1
0.576142755943167 1
0.839827448180023 1
1.47428052383188 1
1.93774936101822 0
0.707407103247141 1
1.27603248053318 1
0.765540910413737 1
0.832794607028832 1
1.99435101540701 0
0.591884479263543 1
1.13706907915813 1
0.472262417501711 1
0.25872550336172 1
0.590733029631962 1
1.05572734684059 1
1.00117962405865 1
0.628753636320273 1
0.0429953923077833 1
1.06019029224403 1
0.741808736173381 1
0.627489600283348 1
0.974181424318549 1
1.46472062724767 1
1.21994774810847 1
1.06852080724887 1
1.16381932602042 1
0.595360174114413 1
1.22941631295835 1
0.553353682420403 1
0.451020675527859 1
0.729523926471591 1
1.27175427943935 1
1.53926577818404 1
0.937488082456865 1
1.07472226387934 1
-0.0347589482750708 0
0.988236509991977 1
0.995052576185369 1
0.946753104518166 1
1.0356202323742 1
1.62687463891073 1
1.21977391575437 1
1.30580740743243 1
0.578812381003021 1
0.829671218064669 1
0.878871775663076 1
1.39204202943315 1
0.747909084352248 1
1.11169546204636 1
1.49721602962885 1
0.60735699472389 1
1.0460316400796 1
0.930279387746032 1
0.583612376404561 1
0.885098962319526 1
1.12785538995155 1
1.13348888948748 1
1.04935079040954 1
0.682514986552972 1
0.873744367829595 1
0.493744195967484 1
1.23306048931161 1
1.3998283466765 1
0.994302216616112 1
0.946037976677467 1
0.571453121427044 1
1.29937452645916 1
1.30792313066103 1
1.87635753542012 0
0.214603377097692 1
1.2444118398509 1
0.64087173196491 1
0.488018971284263 1
0.279018077205904 1
0.145457630984679 0
1.13744107628439 1
1.10631125509772 1
1.04445636846331 1
0.288218439574131 1
1.50037941200997 1
0.796604841726272 1
0.853399339755317 1
1.59452153360643 1
0.455857354467316 0
0.826179088932051 1
1.26422521909772 1
0.199289217734673 1
1.08508146183717 1
1.25234506803137 1
0.387668346937347 1
1.42661584725657 1
0.653481978713132 1
1.14732422209012 1
1.02699194914405 1
0.980458721631785 1
0.736826086361227 1
0.996624832339359 1
1.00496438620373 1
0.801042355048744 1
1.82735407977123 0
0.880070693507668 1
0.614359196839405 1
1.30633551741016 1
0.990004508683722 1
1.54002485808916 1
1.80551338298303 1
0.835138618599829 1
0.996368755661066 1
1.5357245300291 1
0.983639440841076 1
1.50468745810528 0
0.304265377018993 1
1.02780369390401 1
0.614844128277716 1
0.887632504796948 1
0.884703184434174 1
0.920855805483473 1
0.823284068640686 1
2.11829595993488 0
1.63789368958302 1
0.831544856543533 1
0.92689781908355 1
0.413512629078455 1
0.991409247091927 1
1.44690604580556 1
1.60836098900663 1
1.22002765881029 1
0.879425005097289 1
1.39975844597389 1
1.3209519433496 1
0.662585212250536 1
0.871369947923169 1
0.546737681661381 1
1.02829675517293 1
0.986499602290785 1
0.516562623761026 1
1.04235432569578 1
0.897759279324522 1
1.06076999580068 1
1.43990402136126 1
0.267019917385449 0
0.99621946741645 1
0.623074212342428 1
0.534807455892531 1
0.985287958233183 1
0.902269806700533 1
0.849959078490404 1
-0.41013919548479 0
0.77080775253805 1
1.26771444205654 1
0.424928757223455 1
0.665226369803862 1
1.25092333661528 1
1.32875797347123 1
1.27124468112204 1
1.35159420785332 1
1.34995151906732 1
1.31220283067253 1
0.49544362187755 1
0.724638848141234 1
0.705981888365812 1
1.4238979832661 1
0.381399736424118 1
0.732403584601386 1
1.04470075332468 1
0.0476305204895319 1
2.40451005066716 0
1.02443194450699 1
1.38531346663561 1
1.87564765796964 1
0.867344456370018 1
0.678448727849036 1
0.771159193737852 1
0.71735586381216 1
1.57763099949392 1
0.697528038433282 1
0.758391598396667 1
1.3499818961452 1
1.20347270065001 1
0.897661834029334 1
1.13091326403119 1
0.992268497047048 1
0.239021584388274 1
2.00810207916506 1
0.277705549626526 1
0.910669013469388 1
0.0263388299074871 1
1.534702689444 1
1.47992346925595 1
1.02133640952264 1
1.03952795581926 1
0.706800644729827 1
1.36350983136729 1
0.423687321408699 1
1.11919491097487 1
1.28781027013734 1
0.216641837775185 1
0.305258000062539 1
1.70354204577165 1
0.872731162814606 1
1.70606078645645 1
0.311509583769643 1
0.207500079355557 0
0.936991776936282 1
0.522108753488463 0
1.3231591809299 1
0.442248537191594 1
0.833723076047658 1
1.78013214987784 0
1.07623341410861 1
0.444186716289313 1
1.36565923066338 1
0.888323153983064 1
1.70940140945554 0
1.03317779671657 1
0.667182807502614 1
0.782283175122302 1
1.00693711067311 1
1.01362494434947 1
-0.00549964611657189 0
0.286878340026702 1
1.8345972286348 1
1.15578979902873 1
0.609781154862383 1
0.754315307052321 1
0.891720952846306 1
1.21136492443839 1
0.537838632696815 1
-0.329387962778049 0
0.671423710266648 1
1.03086290184085 1
0.616262469905105 1
1.11292231574436 1
1.19143977116985 1
0.900845855826327 1
1.98529763625216 0
0.742966680533266 1
0.566244590404079 1
1.47090437104469 1
-0.225309178178506 0
1.49524218405106 1
0.649848582573591 1
0.345224107821249 1
0.848516657040207 1
1.39774717839785 1
0.766691212343288 1
1.476052072825 1
0.36472602696324 0
0.730189918133893 1
1.64968416736218 1
1.4724052271121 0
1.10940193922481 1
1.15223320671599 1
0.167034879923223 0
0.600936560054881 1
0.879971341174009 1
1.12210111723651 1
0.901747959799917 1
0.579120685660491 1
0.913469146823995 1
1.40148616813658 1
1.00055940859235 1
1.72245932794905 1
0.72778837398937 1
1.40727611809935 1
1.37075644685926 1
1.1804823725423 1
1.20779651802069 1
1.504599312728 1
1.29501437731262 1
1.75890529695372 1
0.907379869235686 1
1.60261761909406 1
0.727911182300474 1
1.50564203392432 1
1.78204156866058 0
0.638705138961584 1
1.26222331949014 1
1.7633740094067 1
1.62618287248708 1
1.69849154113594 0
1.58961259152111 0
1.15564526224175 1
1.27743416050931 1
0.411300375339089 1
0.794043992734229 1
1.11988605894778 1
0.821580152004468 1
1.24409678978883 1
1.63413416352316 1
1.03592820655719 1
1.0897153453512 1
1.43482796603868 1
-0.0770503931347682 0
2.01273629424876 0
0.955628716379109 1
0.597399538756923 1
1.56889929752376 1
1.08797516853556 1
1.21757531883798 1
1.36771318709547 1
0.969864587909018 1
1.21859297449651 1
0.535227222133796 1
0.569952422777171 1
0.796465631882923 1
0.611611760754336 1
1.59152744129986 1
0.328160696961004 1
1.39619431365533 1
1.03616859507399 1
0.207170749849466 1
1.93580480988093 0
1.15590276589161 1
1.26914987048817 1
1.15122540992839 1
1.7291287470444 1
1.08641625106895 1
0.371505787136595 1
0.0878897664997607 1
1.04683592239624 1
0.26702472874433 1
0.976033134807824 1
0.817784190946762 1
0.849789503283872 1
1.5438141778769 1
1.11024130399296 1
0.919107297980291 1
0.704770277499211 1
-0.155558481648051 0
0.581923702210421 1
1.39044641513471 1
1.30241454369858 1
0.680036733960125 1
0.662565225744357 1
0.871403670757993 1
0.836953559628695 1
0.478093026970879 1
1.16815798165821 1
1.69536623082814 1
0.804209746997432 1
2.09894309704129 0
1.31897860795889 1
0.502912179827574 1
0.797449106982789 1
1.13224665974419 1
0.0942670722373837 1
0.98042122181004 1
0.70633252881852 1
1.09148953715047 1
0.526481932757841 1
0.905078644644648 1
1.38389351818511 1
1.08663550114998 1
1.03284489479284 1
0.934579383449618 1
0.298281365407913 1
1.48200910966345 1
0.578150357950851 1
0.447128093007863 1
0.226309751902183 1
1.21399272704002 1
-0.0968748615068723 0
0.461735114436513 1
1.80282478878202 1
0.970225205383086 1
0.979410442048135 1
1.2720623129761 1
0.131279277736841 1
1.07781136429452 1
1.38897684099015 1
1.14244234863095 1
1.18620337545752 1
1.11068262969164 1
1.22107366843545 1
1.20323856009223 1
0.632218880318809 1
1.71136099421825 1
1.43558401900493 1
0.808155508806453 1
1.19736910269936 1
1.26559970651487 1
1.36298192904731 1
1.17506213136497 1
1.00187317776401 1
0.680714215141167 1
0.848269888106299 1
0.862754458633469 1
0.515667636780428 1
0.863691970426224 1
0.0331609967064081 0
0.900275959209561 1
0.943744517174185 1
0.566487954405305 1
1.51568125489736 1
0.77521688877365 1
0.961443570893632 1
1.22015808241551 1
0.715266415299428 1
1.51354941678771 1
1.22833883285118 1
1.30389723954134 1
1.37600864425099 1
1.13480336060573 1
0.350618529923794 1
0.746399034405459 1
0.573464833379278 1
0.834465483165089 1
0.995066664366793 1
0.690443733878845 1
1.04557538316358 1
1.62238166229448 1
0.573694669664577 1
0.695464343115247 1
0.873353414810752 1
0.935851258373226 1
0.530434497257619 1
0.695188772302844 1
1.29774381917107 1
0.946683718726494 1
1.58327050304962 1
1.052415395361 1
0.801263936057049 1
1.46759545086014 1
1.60040903093569 1
1.55796417811113 1
1.05394005598087 1
0.708347864357041 1
1.29238742198816 1
1.499066273041 1
0.972555618570483 1
1.18968654080093 1
0.651824289858238 1
1.35477102290888 1
1.17156352440717 1
0.96823065879164 1
1.67133089854329 1
0.619605323978036 1
1.00108135406642 1
1.15394076533965 1
1.88457305439073 0
0.318547688082559 1
1.01892893798911 1
1.54862488300785 1
0.956710529409227 1
0.0217730759792865 1
1.53581418490252 1
0.898654501497038 1
0.779836085209285 1
1.43647362798069 1
1.3038614995161 1
0.38675417738121 1
1.33305495291788 1
0.025503757232388 0
1.43738764174286 1
1.2922892388217 1
1.57781842124436 1
-0.282054403886605 0
0.993061811444766 1
1.98744967368685 0
0.933525297670174 1
1.16667671128511 1
0.649841602431524 1
1.20628445605464 1
0.625187252159859 1
1.07630637322553 1
0.514551513409261 1
0.313357585073751 1
0.909827189193189 1
1.56714443104667 1
0.595175813576 1
0.774403581156593 1
0.695465236280248 1
0.37976405295138 1
0.570680443124443 1
1.49590860491343 1
1.50983073782209 1
1.63318919015608 1
1.15548017088958 1
0.930291715193198 1
-0.655095399419644 0
1.27722188380789 1
1.50553601633082 0
2.53684195146584 0
1.06625893394094 1
1.50628447905094 1
0.320260182185795 1
1.0077517832868 1
-0.48463179902339 0
1.15049683758263 1
0.226481276684656 1
0.480423232287466 0
0.4787886997872 1
1.26668516351763 1
2.34906597708194 0
1.62994551641916 0
0.597134942672482 1
1.03095243841862 1
0.93025818314186 1
1.26608590960781 1
0.910320727462788 1
0.75828581105369 1
1.48137786194842 1
1.17523356104634 1
0.944563417556926 1
0.944734537881413 1
0.987920665198148 1
0.568234133693072 1
1.34693596973489 1
1.06659113318728 1
0.51420801723186 1
0.87946238562693 1
-0.035373354056752 1
0.786092233141214 1
-0.025797760790802 0
1.83784126212526 0
1.35401119497661 1
0.369838319811009 0
0.775112031662748 1
1.05004137151833 1
0.514625139272772 1
1.90127817588147 1
0.6003005069086 1
1.59540613522573 1
1.63325999916491 1
0.800906466111776 1
0.390467516836989 0
1.05940078571643 1
0.545620267913177 1
1.07328978733782 1
1.59270942158968 1
0.387785106423464 1
0.653063823388672 1
0.725777518171777 1
1.58928903141803 1
1.00776557421649 1
0.66261218684618 1
0.953649947476959 1
1.27660763880665 1
1.37818920811203 1
0.76794496524472 1
0.605364154452261 1
1.32099455823059 1
0.496831401166075 1
1.37112102765853 1
0.977223715406452 1
1.10428949900051 1
0.945840582661218 1
0.673978258721539 1
0.981710205573922 1
0.970320082277799 1
1.98568605508837 0
1.26251125995758 1
0.0315094053181112 0
1.27525306818703 1
1.1573733654084 1
0.356752294858856 0
0.438936185806932 1
1.2315648919972 1
1.78631570310619 1
0.458792344689562 1
1.11803913674448 1
0.804858661044986 1
1.60140765047364 0
0.293553037279046 1
1.79215358917071 0
2.5714811562185 0
0.362207760336106 1
0.97401809518891 1
-0.0128334780670912 0
0.421293542213916 0
1.12537177609541 1
0.584592615664982 1
0.876235950973051 1
0.997838430139111 1
1.59041019216507 1
1.05281045321072 1
0.912380280992066 1
0.757037964827108 1
0.953480427499778 1
0.331786581120361 1
1.14205571858937 1
0.753690178424719 1
0.838077973924207 1
1.07663299423782 1
1.52915975531895 1
-0.152267375467976 0
1.29391164723591 1
0.779132667594118 1
1.48860389938928 1
0.974213627246474 1
1.5715496273381 1
1.66676808266716 1
0.519950606474574 1
0.509250843736875 1
1.3768981317273 1
0.70287670854253 1
0.90001370673018 1
1.3083539695345 1
1.69865559240971 0
1.21439037094259 1
1.56855313377365 1
1.38489608708627 1
2.27735358177448 0
0.761181226899561 1
1.45222444158993 1
1.06961828260827 1
1.23581029545635 1
0.691302249646812 1
0.871173196097466 1
0.68045622028416 1
1.16423211296549 1
1.6004723020031 1
0.501057767835134 1
0.923477871293028 1
0.724771687168023 1
0.658680469405372 1
0.683406323957436 1
0.789832694655709 1
0.373420945781058 1
1.49181685697506 1
0.366633046916901 1
0.823136958937624 1
0.183389917749902 1
0.830789728665017 1
2.63886057620818 0
0.91251611624794 1
1.39641883270648 1
0.685621315366541 1
1.4663478514842 1
1.37252987168524 1
0.125827697113635 1
0.983416126634718 1
1.70774012351638 1
0.0712570678762417 1
0.983729591590605 1
0.720310681955058 1
0.91886547738027 1
1.31124764676122 1
1.01970853772076 1
0.434013111175324 1
0.972868052969604 1
0.954706362738126 1
0.89561819299543 1
0.330823793447687 1
1.29197011265955 1
1.02246961728651 1
0.701501111922998 1
1.33386861651023 1
0.750234196417394 1
0.755814663224695 1
1.00757514106086 1
1.68059608718842 1
0.0312700859485617 0
1.73976646607064 1
0.218448906860781 0
1.97224306133084 1
1.12592923648539 1
1.51532955709326 1
1.03319487613843 1
0.960178565258142 1
1.15613195053065 1
1.49961296108815 1
1.10921068107338 1
1.8905543458926 0
0.275573031432922 1
1.26520141473799 1
1.92002780806924 0
0.460947463849212 1
1.55118098032313 1
1.27558616790623 1
0.125519044392285 0
0.911833857651043 1
0.454842039018156 1
0.318505526801129 1
0.341467111971192 1
0.328177889468468 1
0.141831960669855 1
0.912561838273084 1
0.52796078707727 1
1.24289492364207 1
1.41073250548007 1
1.65973359432626 1
1.02999415380838 1
0.531107450558429 1
1.13036616623898 1
0.681274381601115 1
1.66573266424736 1
1.53026467728725 1
1.00541909951341 1
0.476773543282513 1
0.882927547008094 1
2.54927960589447 0
0.624210486431042 1
1.06325104231214 1
0.555973146028302 1
1.8461440983666 0
1.18781473077111 1
1.63016653214183 0
0.296327819173104 1
0.726083784821414 1
0.945695918283257 1
1.45768980924679 1
0.597410927595683 1
0.824550011174924 1
2.34207780887601 0
1.605052151728 1
1.3610417808842 1
0.723949446620874 1
0.822307746018579 1
0.153301656710148 1
1.68363025872538 1
1.28338701256085 1
1.36621052719172 1
0.862032434885718 1
1.01358034756809 1
1.39234979540277 1
1.54270871950643 1
0.779238714110663 1
2.06927858775232 0
1.26830849026069 1
1.43837661307319 1
0.681894976939166 1
0.333674131164217 0
1.12536550940759 1
1.22182632590575 1
2.02036965876073 0
2.29885753396153 1
0.883951037266988 1
1.20087619039697 1
1.18919943524162 1
0.982764290053279 1
0.519063689819428 1
0.595221943778113 1
1.09329137145906 1
1.05607400230995 1
0.551172356704275 1
1.30132950148673 1
1.49773852804682 1
1.05723019036599 1
1.31541666827213 1
1.02769258970831 1
1.299587376733 1
1.55370338516548 1
1.09989208112796 1
0.783837891923311 1
1.54317272789189 1
0.976281359771576 1
0.313768630193392 1
1.18530880607689 1
0.893800737337503 1
0.705585677313433 1
0.804654279252113 1
0.511482764923604 1
1.42674584281315 1
0.908263477781723 1
0.818458235595473 1
1.12785765772285 1
0.306700319889453 0
0.00948461779468452 1
1.1279194103079 1
0.493451956712085 1
1.09165360620574 1
0.829723520127215 1
0.627074399277915 1
1.27958600591017 1
0.305033698514402 1
1.13415674660497 1
0.656129986797804 1
1.10231017379412 1
1.26345921799556 1
0.78227175656753 1
1.35888760383967 1
0.768047126207384 1
1.80557700040551 1
0.532731884381667 1
1.71360723149087 0
1.3835741378696 1
0.428716080028054 1
1.05353751572242 1
1.09381996694622 1
0.551490784415463 1
1.11911761348011 1
0.728298109515115 1
1.50499163837811 1
1.45553719500675 1
1.20715301284455 1
1.24323503286752 1
1.4027434338901 1
0.467845315903985 1
2.03361658926331 0
1.29502562994476 1
0.93197142566235 1
1.33512010860737 1
2.31048381407723 0
1.148809034211 1
1.30922249216442 1
1.31232825912176 1
0.945930964500632 1
1.44951512608612 1
0.993791598951284 1
1.39642472818061 1
-0.104781104296931 0
1.48218678751689 1
1.21432388334899 1
1.06128147760491 1
0.565343240860025 1
0.590070700859468 1
1.43498869615215 1
0.61926231186422 1
0.0838825045567964 0
1.11372338310404 1
1.03725883711081 1
1.11930349138088 1
0.224747339664244 1
1.00885921344339 1
0.913609420079798 1
0.841037348568756 1
1.11186065890632 1
0.331260915786854 1
0.899410341272667 1
0.692352467297441 1
0.374620043141979 0
-0.15451182297547 1
0.633551639390618 1
0.891501395983105 1
0.253683111888965 1
1.54509035040311 1
1.33874534914417 1
0.662039314963407 1
1.61574098665553 1
1.34067187200797 1
0.797741496953621 1
0.501488468813371 1
1.74506667711012 1
1.06567358904732 1
0.114566945328925 1
0.809093500636033 1
1.05153578225133 1
0.83932824817067 1
1.50189323949625 1
1.19826290144541 1
1.2753141980988 1
1.1545084360894 1
0.948437033619869 1
0.601464132722234 1
1.05172933969999 1
0.391699634394959 1
0.164408209975384 0
1.30932094827548 1
0.755855443512659 1
0.018539861449573 0
0.0768824296958854 0
0.485657488103531 1
0.608074612019518 1
0.293906934851405 0
1.02592268561615 1
0.481238211385754 1
1.46392687260436 1
0.967889195724093 1
0.996586907532707 1
0.971666854444048 1
0.473587449658134 1
1.17659883426823 1
0.59013958419559 1
1.21224701591673 1
0.234114580522657 1
2.14067348435525 0
0.972588950631344 1
0.409904191898184 1
1.48955388052656 1
1.00722061069068 1
1.83260145795789 1
0.83573068121759 1
1.30681915842491 1
0.769183078925598 1
1.60704400262538 1
1.34880797482705 1
2.36391803598725 0
0.363434569610183 1
0.521556845306304 1
0.878901856879569 1
1.47712798817282 1
0.98177674432042 1
0.922649309466345 1
1.33112937143679 1
1.10213650202222 1
1.34934894766304 1
1.18033639420802 1
1.13566593502478 1
0.913011496089746 1
0.759246285593072 1
-0.0932173460494098 1
1.45893786381606 1
1.59561668212975 1
0.283483030061302 1
0.208262496784359 0
1.14720309908426 1
0.182588683932971 0
1.54135412780708 1
0.1436236212907 0
1.37596111882931 1
1.33460263933498 1
1.05608717883752 1
1.26413116137261 1
1.11211171727699 1
0.226956590671723 1
0.0595119685608235 1
0.863243342969544 1
1.49530700969518 1
0.865131468930736 1
1.31374735944554 1
1.35629058916094 1
0.929889522936435 1
2.11457223233593 1
1.72302121310091 0
0.473373386745833 1
1.55950574629465 1
0.689044959135781 1
0.829188271416212 1
1.20941546156904 1
0.884371616652808 1
0.994494066731511 1
0.424330396980344 1
1.32766149195187 1
0.436878693956099 1
-0.343215658027125 0
0.806237433373707 1
-0.226804174288278 0
1.56973308690457 1
0.734016173943136 1
0.811454240133393 1
1.73294041384396 0
1.17169285760771 1
0.806418813142187 1
0.199653935353066 0
1.06177333192188 1
-0.337126949114302 0
1.82925024736442 1
1.06992105956116 1
0.780612516341798 1
1.62170095908818 1
0.196317685729911 0
1.04979385128569 1
0.688319527353414 1
0.928150824304649 1
0.984876576653738 1
0.96148683245158 1
1.00757082282313 1
1.37551843240005 1
0.628416615430943 1
0.786230183932092 1
2.49154273111104 0
1.13675107047951 1
0.811387607055665 1
1.65102328722171 1
1.42250526253653 1
0.418015215723054 1
1.47996863708649 1
1.12032551068547 1
1.87501913971375 0
1.34485358897664 1
0.963995459626295 1
1.84041267154345 0
0.506807303578125 1
1.25498578657508 1
0.76296950473345 1
0.79050979836029 1
2.34156806346969 0
-0.290678192536653 1
0.737412802826103 1
1.80977425231888 1
1.35543898290303 1
0.887827526417596 1
1.5107914760912 1
0.848535810342009 1
0.925751916346263 1
0.615867038229475 1
1.19203472899251 1
0.673907699226752 1
1.69082976837263 1
-0.155850928793936 0
0.414682146948449 1
0.998830953514274 1
0.763521562957647 1
1.78727639154774 0
1.05421876528197 1
0.8332516113619 1
0.78613299924945 1
1.66134457473534 1
0.400243054899107 1
0.770900081304655 1
1.60581822971789 1
1.17111071970292 1
1.00037443911234 1
0.35186324063747 1
1.26645043516928 1
1.3981685314509 1
1.06939014700332 1
1.33006279570725 1
1.26687675069496 1
1.36957339272836 1
1.27479833212757 1
1.19452955780655 1
0.571032514232891 1
1.19706534186084 1
1.18827792830021 1
0.730673633297802 1
0.942074205886866 1
0.659934664846982 1
1.10831540039304 1
1.35229935946709 1
1.01163208906795 1
0.769439716054037 1
1.06812821883109 1
1.44221938900238 1
0.277020352898482 0
1.45651065385567 1
1.2856460565327 1
0.227556955826749 0
0.695505473319427 1
0.600811248308567 1
0.899275487301553 1
1.37339145748992 1
0.697647834352049 1
1.10503982596027 1
0.829783330575394 1
1.48590038786802 1
0.692446257566407 1
1.94902958467627 1
1.68242625968825 1
0.558300649631163 1
1.42996592130216 1
1.63306324621837 1
1.6011120660718 1
0.992046087831496 1
1.35573061642997 1
1.40554405802624 1
1.58897196301405 1
1.38246695264497 1
1.37392402583625 1
0.320362675890316 1
0.99645584404644 1
0.483643767301921 1
0.73182118458522 1
-0.225813508044991 1
1.06020626124776 1
1.61587383388452 1
1.5312493867954 1
1.15098292377223 1
0.971383660245896 1
0.592744587738157 1
0.963727126769125 1
1.49463782532244 1
0.515279779999705 1
0.890729740863012 1
1.2866884187189 1
1.42690178575379 1
0.701273047090131 1
0.31578585659891 0
2.10950421202176 0
0.88062432376592 1
1.73281225330762 1
0.574288249157691 1
1.12533815565797 1
1.31534013271083 1
0.863662197656319 1
2.85231737287146 0
1.66885491818975 1
1.25757585906969 1
1.24968671113635 1
0.764428816419175 1
1.40093085878314 1
0.713495336716209 1
0.0442017696313703 0
0.693623933960085 1
1.27179243773466 1
1.03614603288336 1
1.32706306156104 1
1.08071614827678 1
0.75764266964304 1
1.22145548516687 1
-0.125063325189877 0
0.467431115690733 1
1.47298588450459 1
2.31802433519121 0
0.512931745565445 1
0.934098295279063 1
1.17971024524266 1
0.979338506423154 1
1.19268680812701 1
1.27826819740735 1
0.468624537138717 1
0.632540344740892 1
1.04347546326496 1
0.583933005857379 1
0.46047188440781 1
0.559721261527804 1
1.10731611241338 1
0.677865023213386 1
2.27984068499587 0
0.281855708214848 1
1.23938867956768 1
1.72809625057377 1
1.65502994901206 1
1.20667523849343 1
0.488458848612375 1
0.999947120946781 1
0.799137102449303 1
1.51718462397931 1
0.189342010556478 0
0.185487843699345 0
0.99551439770132 1
1.10761653149184 1
0.611432492827624 1
1.900332493549 0
1.15994678517466 1
0.622499024754274 1
1.62086966583918 1
1.31575547222176 1
0.993000127414736 1
0.478584840466476 1
0.47524472323633 1
0.595687189285074 1
0.952873332615976 1
1.1752866883896 1
1.48121923013724 1
0.766548012672013 1
1.68029858723801 1
1.40035987184362 1
1.29425133374899 1
1.1558457433249 1
1.21573681994751 1
0.831761292456673 1
1.45248936270551 1
0.55232999793892 1
1.77848849439607 1
1.31943691149819 1
0.884154372485528 1
0.837518272759476 1
1.16946757365613 1
2.56112887688753 0
1.04781204623977 1
0.907313387350794 1
0.602380081273474 1
0.692324655925611 1
0.887126434347585 1
0.505873201891991 1
1.27342030201993 1
0.908799632097494 1
0.798061402678638 1
1.5394869328105 1
1.22543584867432 1
1.37072115826408 1
0.0508361432386772 1
0.120338775739216 1
1.37397673202702 1
0.40367344483655 1
0.896759098026013 1
0.673974103452615 1
1.43097598172333 1
0.674200974787673 1
1.29100648781889 1
0.538143075181241 1
0.535310953774721 1
0.92572723714785 1
0.723487001745324 1
0.609175285489854 1
0.592584984133144 1
1.5458691354658 1
1.1337666428235 1
1.0238741857641 1
0.554832085107853 1
0.683309877779791 1
1.00997234124271 1
0.190193189653032 1
0.308205361957014 1
1.25176405880492 1
1.03798097135552 1
0.914459302939944 1
1.22637660574402 1
1.75013669255932 1
0.425724517913472 1
0.437785710501511 0
1.33443336459698 1
1.25651439963724 1
0.834944255518371 1
0.7938880523241 1
0.534906679031088 1
1.05241068857567 1
1.40249280856093 1
1.46708804896794 1
1.99600627576451 1
1.10615974688579 1
0.818466795401278 1
1.21524432853475 1
1.87409880918842 1
1.99089107605548 0
1.23259980319405 1
1.20997709129765 1
0.674063824577568 1
0.966095555354191 1
0.543965198154885 1
1.01610148009572 1
0.383677939270152 1
1.43300059805439 1
0.810792919232639 1
0.962734567113329 1
1.18825908391797 1
1.25857317557171 1
0.917366750333921 1
1.0607609179361 1
1.01527636256846 1
0.432174015402651 1
0.92343497569224 1
0.632253938266253 1
0.84022797550466 1
1.46590603780932 1
0.860166699186628 1
1.03800970112578 1
1.80586480029728 1
1.75456679926138 1
0.716547195688592 1
1.08609477160971 1
0.182557207397209 1
0.428917013037866 1
0.736681829946695 1
0.815224234334195 1
2.41660379479229 0
0.642925004949226 1
1.19699380651828 1
0.776860501846688 1
1.3520156791726 1
0.835140898394865 1
0.517669804919857 1
0.702582509665492 1
0.776098734619843 1
0.79232289103337 1
1.24604938241562 1
1.74787175649733 1
1.08667466380434 1
1.0525271840789 1
0.338087170329314 1
0.888349424701467 1
1.11435512814133 1
0.671387693702952 1
0.47244590551419 1
1.2826330990907 1
0.070221643998482 0
1.60911223522219 1
1.3363559496873 1
0.357964650497814 1
0.87997706206694 1
1.11375379377515 1
1.69674498798314 0
1.63101083840404 0
1.19122689990462 1
1.85593288290103 0
1.20542105798157 1
0.629810076479956 1
1.78293192212453 1
1.62522562825649 1
1.00813492593808 1
1.33119682233694 1
0.876852598070011 1
0.584833017371769 1
0.103013159986747 1
0.995545758437524 1
0.853341685865456 1
0.763452051465815 1
1.60090992144499 1
1.17107839146356 1
1.76043293169735 1
0.236620537489861 1
2.11700144978133 0
0.605902548387003 1
0.940305487277794 1
0.386877365064598 0
0.937668336814399 1
0.894680321036134 1
1.3298161424006 1
1.62342945288784 1
0.172495209821045 0
1.17304541890295 1
0.716570689004621 1
0.416464047537573 1
0.587875111700691 1
0.686649493746228 1
1.7214067769595 1
0.789927932833863 1
1.11294711059112 1
1.240733495402 1
0.36730594367351 1
1.65026729065425 0
0.930224980174505 1
1.51636761064065 1
1.7829199936354 0
0.747106502351587 1
0.329126395280119 0
0.596587073447648 1
1.81384576947068 1
0.832777451757648 1
1.2402333422009 1
0.799138154897332 1
1.01573117679005 1
1.08239239647497 1
0.701300432288892 1
0.404681541814151 1
1.40107534762379 1
1.15931297920578 1
1.49639459783104 1
1.56581481633965 1
1.08749419629 1
1.29179768866874 1
1.4772466337137 1
1.76593067363771 1
1.64250118426601 1
0.223918493633165 1
0.79310001593987 1
0.8824640703216 1
1.24076774366006 1
1.46263785043099 1
1.41843781905726 1
0.335748388436687 1
1.58342238778752 1
1.14643413326116 1
1.68019457960543 1
1.22192146636876 1
1.24269921389925 1
1.92794879418679 0
0.549992277097121 1
1.7645955033304 0
1.57217654345534 1
1.26259973131688 1
0.568606160440575 1
0.142677818923836 1
0.71223955086036 1
1.34011202216551 1
0.996577775717228 1
1.55386427575851 1
0.183545268984081 1
0.975812314802452 1
0.568973041078312 1
1.39103527177433 1
0.399283573442091 1
1.41077883471952 1
0.61780094196128 1
1.68537429645724 1
0.83007173189237 1
1.30245640365013 1
0.729331640556233 1
0.880840368558332 1
0.775672731209638 1
1.34034923390814 1
0.820630559536904 1
0.686039546291921 1
1.49269869739859 1
0.498631280083655 1
1.00657249584522 1
1.25535763744712 1
1.25036201057459 1
0.018612913692833 0
1.76284147956431 1
0.358452176716161 1
-0.0465049360268147 0
1.16041631700775 1
0.731964897015104 1
0.0848342889615216 0
0.73919988205133 1
1.39413068440928 1
0.871085437893952 1
0.715306262286058 1
1.29488201520804 1
1.4377754675734 1
0.333088073423089 0
1.48258488423725 1
1.19324638645616 1
1.17113729317012 1
1.20186545952581 1
1.15067541408071 1
1.13986640014154 1
1.22484136682482 1
0.642568003573877 1
1.55038277963712 1
1.39521642527307 1
1.14722867982553 1
0.768443615232543 1
1.85667308513355 1
0.38080159746909 1
0.823485849692201 1
1.02516222173788 1
0.586493304192051 1
1.04069370585565 1
1.11955694767202 1
0.944522771986658 1
1.18243346865252 1
1.27161040270934 1
1.84687352325689 0
1.49864707527379 1
1.49915659395518 1
1.98769152653155 0
1.39863960666629 1
1.03928831335708 1
0.948974390438311 1
0.943034546345364 1
1.241846942095 1
1.05838209188125 1
0.931991779661023 1
1.23256532330306 1
0.863077939654444 1
0.511203855136372 1
1.40068578166359 1
0.394414528384615 1
-0.105361117067422 1
0.375508139928701 1
2.01828774361141 0
1.12525536871581 1
0.887398485475006 1
0.811831670903981 1
1.47788917443467 1
0.451600516132303 1
0.330160236844553 1
1.28206496849654 1
1.01648989952131 1
1.35834414738407 1
0.815151219381337 1
0.437685154266968 1
2.15856250991574 1
0.446745774986389 0
1.31559173295255 1
0.703201436858625 1
0.880661253477394 1
1.16134829309417 1
1.25974348651233 1
1.48132658501277 1
0.48009628472371 1
0.328232878617418 1
1.21519661000379 1
1.74030055263211 0
1.58035805831047 1
1.03062653397486 1
0.620564936539022 1
1.83442020494764 1
0.940478837478932 1
1.15148444314013 1
0.653467685304647 1
1.79024032266827 0
1.5624687327419 1
1.1194530298494 1
1.22386112032614 1
1.49925454806902 1
0.424895008792965 1
0.785121854763702 1
0.422563283203321 1
0.974060787830419 1
0.28600739722877 1
0.617096591924271 1
1.03773666409907 1
1.08251082652536 1
1.20186093977038 1
1.31533460832669 1
1.10445920186604 1
0.628348859849217 1
-0.172946975560478 0
1.27061731680046 1
0.774888088136721 1
0.200667928616315 0
1.25073387227234 1
0.842587143994279 1
0.7261589469435 1
1.36990218852822 1
1.7329373413896 1
1.2435333063666 1
0.682537050354021 1
0.844474588232476 1
2.12311274966374 0
1.12005959455074 1
1.29605951174732 1
1.23949164459873 1
0.941408531873186 1
1.15880926211037 1
0.625755704044522 1
1.11737256952979 1
0.734929527108584 1
0.838787787992348 1
0.606940023592762 1
0.732494324324469 1
0.90553062419641 1
0.711237527670906 1
1.10261372060564 1
1.80001040665001 0
0.721019288483285 1
1.37915251029429 1
1.2161657004955 1
1.24621827563801 1
1.40238254820954 1
1.59720265571651 0
0.827919977439067 1
0.83644280639274 1
1.48213394843663 1
1.48125089093367 1
0.878791105303781 1
0.892634154632571 1
0.918173804634237 1
1.27487806041902 1
1.1234974774359 1
0.624404624061775 1
1.61314675745098 1
0.770679061129424 1
0.877557512964952 1
0.519296915959286 1
0.953039274895699 1
0.00304592390385672 0
1.45543107133622 1
0.00479644692486875 1
0.81679752237458 1
1.51321273645765 1
1.16693270137143 1
1.86712949562703 1
0.831568233254378 1
0.625936076967438 1
1.06259951305917 1
0.898843962808776 1
0.915501607738393 1
1.31098141587503 1
1.26304359499341 1
-0.453962432748315 0
0.384681675376594 1
1.69278020813893 1
1.57110356500433 1
0.811564375265742 1
0.371266582294327 1
1.02008777125135 1
0.238209386010279 1
1.23081740579858 1
0.7682306078965 1
0.999773814592576 1
1.08186315451834 1
0.772241776798615 1
0.205611027226023 1
0.587670128915061 1
0.892436054934681 1
1.56244048876743 1
1.05210929523872 1
0.400924804228942 1
0.372800510622183 1
0.911945530368985 1
0.387129565087572 1
0.869723772869876 1
0.885783006117107 1
0.364566785694697 1
1.3757357571996 1
1.04275690184202 1
0.27346706291627 1
0.868735323649038 1
1.06641716580215 1
0.857145328011476 1
-0.106238900926701 0
0.617172643469541 1
1.55914020736469 1
0.632195087765971 1
0.90603594988318 1
1.26411194527293 1
0.742217174337224 1
0.727011758964778 1
0.776139197990938 1
1.14690543290871 1
0.806705005941491 1
1.31648240165519 1
1.65677627531048 1
1.22846607789562 1
1.02468532259458 1
1.00123702471115 1
1.19394024215884 1
0.915901711830355 1
0.530276547435526 1
0.919510309849404 1
0.310535682710111 1
1.31169040385598 1
0.958549615933182 1
1.017542996345 1
1.58055433407913 1
0.81182720449206 1
1.57500111497155 1
0.372640168933279 1
0.79219202198096 1
1.1299364511801 1
0.426059559696045 1
0.471789455932273 1
1.02812558340282 1
1.28656513154678 1
1.39727287046659 1
0.285223125133299 1
0.434650933646371 1
1.07984018469728 1
0.215789085735809 0
0.166330196688379 0
1.31200010242767 1
1.27861915758828 1
0.861091920611066 1
1.46866405207699 1
0.384550989850301 1
1.72825447878456 0
0.227256938204938 1
1.30130087130673 1
1.53055776840981 1
0.804957868885098 1
0.927335001260346 1
1.51560463744329 1
0.899831362711217 1
0.579634044873594 1
0.495874918803729 1
1.33200623273017 1
1.02853994443399 1
0.964778524404174 1
1.34321468850382 1
0.786714184465161 1
1.01599549621238 1
1.67796301834324 0
1.07539960626386 1
1.03939284641145 1
0.746749192559737 1
0.726683774952046 1
1.20685020191161 1
1.0026209722597 1
1.19319444949708 1
0.356280484085468 1
1.00708111681798 1
0.276431520301958 1
1.2967626953066 1
0.381829269743432 1
1.68010197903052 1
-0.0546025667403167 1
0.515542731823909 1
0.16800065612524 1
1.28744787315858 1
0.87795754330571 1
1.23937056488933 1
0.461104748699002 1
0.652262077368559 1
0.968408860306387 1
0.508286726159963 1
0.892827128986461 1
0.439670773298764 1
0.179904542242153 1
1.77282244083139 0
1.48374473666882 1
1.65585070009268 1
1.69052986275564 1
0.0676819119194639 1
0.707344748727196 1
0.760984740229508 1
0.229903364530079 0
1.72456899293068 1
0.892060132131642 1
0.814756618490869 1
0.65998204622257 1
0.812837334078283 1
0.40717885763382 1
1.88684218492264 0
0.898454381426729 1
0.951330557024814 1
0.510138612707793 1
1.83199702429612 0
0.733216227526165 1
0.750333862451972 1
1.2779943274235 1
0.424679380889219 0
1.37432524493948 1
1.95835068833889 0
1.00710631521666 1
1.42740557929845 1
1.20841077490621 1
0.249673824018399 0
0.822232611403989 1
0.625552052337393 1
1.21238793643077 1
1.76226558969632 1
0.850357973458234 1
1.68673152362902 1
1.36927732993675 1
0.184799914188113 1
1.45118480059912 1
1.75115427067745 1
1.18065007550133 1
1.36267887535454 1
0.172050524932845 1
1.60726063555835 1
1.03464203108233 1
0.474071148032938 1
1.69200684160195 1
1.4516299799238 1
1.12774065906042 1
1.12670735179861 1
0.546816952588678 1
1.38492837531751 1
0.506301985131728 1
0.573832955175703 1
0.970312576031984 1
1.4378804359182 1
1.19305773944747 1
0.575217915930094 1
0.845554314740072 1
0.609562353734235 1
0.373454005768006 0
2.1916394119498 0
1.05860991454334 1
0.574951001363521 1
0.835031802676773 1
0.45268449490344 1
1.03302010316861 1
2.00773442182319 0
0.973010432316944 1
0.790538102367406 1
0.939849650403228 1
0.573941850494157 1
1.38515395638278 1
0.79747438500227 1
0.58900628387236 1
1.25003250691074 1
1.03239529504923 1
0.585942553608252 1
1.74188987692963 1
1.32681557773781 1
1.583909288725 1
1.32234271383088 1
1.78867556362469 1
-0.025285737158493 0
1.24271306040325 1
0.873183956269653 1
1.02054702349428 1
1.9690361443715 1
0.0136327218153046 0
0.841054179155386 1
1.18142909784574 1
0.925237543922686 1
0.360267168793529 1
1.7664480844733 0
0.949565308680378 1
1.13184402495924 1
1.30463905086848 1
1.19513775546691 1
1.60182770165879 1
0.138858385076634 0
1.10603977797765 1
1.27469389598974 1
1.46299583638817 1
0.787726838867463 1
1.09592046317545 1
1.27986481745885 1
0.708226483539698 1
0.636429193666177 1
0.834983558071692 1
1.22272189052818 1
0.755729988245379 1
1.86518335048413 1
1.44715748650536 1
1.00769478236039 1
0.433242346630449 1
0.7611887126537 1
0.835703978948935 1
1.68080808370086 1
0.688295660006318 1
1.2749745569006 1
1.50891450757291 1
1.27906744412333 1
1.0126379806765 1
1.18865716732434 1
0.0876563664972664 1
1.03055818447568 1
1.0442991046681 1
0.750040014800876 1
1.46362503363963 1
1.30696612977833 1
0.340788654028088 1
0.780132973480141 1
0.466991787078208 1
0.606613426830395 1
1.09473019647766 1
0.664599585887298 1
1.21577009603316 1
1.20207737144217 1
1.12020800019139 1
1.27386047830465 1
1.54771386731998 1
1.21188218681443 1
0.00119737515698229 0
1.43025451871329 1
0.682255710049311 1
1.32008443462856 1
0.937730254688733 1
0.762823775291446 1
1.11113182796301 1
1.37595138648905 1
1.25982121601493 1
1.16026023764185 1
0.663038716032483 1
1.63064855471853 1
1.03422639749055 1
1.10230758999821 1
0.180848778653163 1
1.29749168078159 1
0.664000550544603 1
0.670076988592624 1
0.794474855156891 1
1.28789443596645 1
1.43570041099777 1
0.913433550656452 1
1.55554539809317 1
1.27830970101289 1
0.843939257108481 1
1.78046924765091 1
1.23065755437214 1
0.784198203776602 1
1.16518978865338 1
1.30246336179838 1
1.2139815720018 1
1.1577899294426 1
0.972958868222858 1
0.972391547156613 1
0.473549519596772 1
0.867752826717323 1
0.752154194496657 1
1.16968798700914 1
0.818189364883807 1
0.526072112653999 1
1.52631756054109 1
1.19053086937256 1
0.350682618311906 1
1.21925344794764 1
1.61449160111558 1
0.41874941001781 1
0.992733494694088 1
0.754829695065741 1
0.437170473246558 1
0.875981079298419 1
0.653783494577953 1
0.589485235276317 1
1.26802673563854 1
0.0508620114181038 1
0.816796764165047 1
0.809082457164124 1
0.952169892697116 1
0.518280390286936 0
1.21375250400292 1
0.808508258490554 1
1.05296427647909 1
0.124584060906915 0
1.11745874897152 1
0.658165871796276 1
1.24315801388681 1
0.824393267365019 1
1.02188863839238 1
0.890227843301571 1
1.29803713978435 1
2.1257329996798 0
1.70910374253188 1
0.924031358863058 1
1.42370508417947 1
0.998545461334515 1
0.819272851149493 1
0.82538780486321 1
0.943659180086508 1
0.287440264618639 1
1.57636326684892 1
0.666643297074396 1
0.90436911620719 1
1.52841529863355 1
1.75117804231649 1
1.05210031695917 1
0.366516480283062 1
1.45133643945711 1
1.92993337664222 1
1.20208466482558 1
2.10656287607455 1
1.16628145270385 1
1.16249383534646 1
1.34250283855027 1
1.32051277078082 1
0.976875159895094 1
0.867050502291429 1
0.813654294495204 1
1.23488546808199 1
1.22062881722588 1
0.622046727282172 1
0.0958368493386855 0
1.07669084263808 1
0.751603509675895 1
0.403726958149835 1
1.72676653860787 1
1.16006511365551 1
0.758167578448534 1
1.19457539457284 1
1.08952418631967 1
1.01994238083489 1
0.994332491122185 1
1.21336955527045 1
1.66963525720357 1
0.920687862011639 1
1.95263412326924 0
0.967296154593897 1
1.51001860353914 1
1.28146493997243 1
0.849933736876003 1
0.705873873776153 1
1.35170915239246 1
1.142752494758 1
1.31709804613497 1
0.947312735714829 1
1.61618613982602 1
1.2945930429937 1
0.531079828231017 1
1.16075747281457 1
0.543810449465087 1
0.777961520251955 1
1.4170339619112 1
1.14610033953088 1
1.1981842535435 1
1.09584145203532 1
0.676933275501824 1
1.48279029379986 1
1.60069407826425 1
0.784642693876602 1
0.586438232416666 1
1.05421222184658 1
-0.149132599979727 0
1.77855165054818 0
1.10276047619411 1
0.192693601343718 0
0.435951817190949 1
0.845757166347532 1
1.07316769131086 1
1.11727054550847 1
0.847667131001557 1
1.79116433688559 0
0.936445846266283 1
0.968995795664662 1
1.02865099479182 1
0.783727140542995 1
0.932908791662679 1
1.37176881594761 1
1.42225102983719 1
1.26243962921156 1
0.858495705560165 1
0.748447793814889 1
1.3084468226904 1
1.54940038692765 1
1.16728955905709 1
0.427728966430377 0
1.26804417177378 1
1.89105043787446 0
1.60080502227584 1
0.70645636804795 1
1.35685403843327 1
0.926846584745201 1
1.30700960236875 1
1.37843111513193 1
0.498952016888056 1
1.22601296599009 1
0.887710702491557 1
0.93715878879097 1
1.09339848854284 1
0.321720352150051 0
1.23417491627223 1
-0.133807419066654 0
0.819055635457104 1
1.22094893477096 1
1.01700372294245 1
1.19545945715512 1
0.867526172889111 1
0.541266897305428 1
1.59823503986376 1
0.942933598480118 1
1.09293012832806 1
1.18483709135922 1
0.631343639785694 1
0.870684489251699 1
1.04977024869494 1
0.714444747841249 1
0.821693398824032 1
0.670377552558487 1
0.818427772486748 1
1.0208396947818 1
1.20251094196101 1
1.50506659154497 1
0.830731959750516 1
1.33608266921364 1
0.519016933676686 1
0.855238422409041 1
0.0727350147960526 1
1.32958069732706 1
1.36829299210515 1
0.98010340331686 1
0.751883155018763 1
1.14412708676995 1
-0.104035225559845 0
0.358006229729289 1
0.520922303967864 1
1.12086542224591 1
0.542426143797553 1
1.19439796564343 1
0.578438515372544 1
0.415854311700716 1
1.09563060282936 1
0.213175824587608 0
0.726369439576875 1
1.66559906664864 1
1.76865513083028 1
1.7474698517129 1
1.10719137893878 1
1.62222761663528 1
1.36399684352837 1
0.864473847711687 1
1.15281559944248 1
2.02973569973754 1
1.39129274667676 1
0.962056687821663 1
0.814750554122752 1
1.33706046695976 1
1.62891019231223 1
0.84068871850493 1
0.978186387349533 1
1.46655538516337 1
1.46294404691495 1
0.866871225894006 1
1.16949701433985 1
0.810888970147431 1
1.37742394122488 1
1.03343221296529 1
1.35042216908623 1
1.37861038996446 1
1.24959740380786 1
0.759932026370508 1
1.5784167091913 1
0.398078040725425 0
1.00005506347855 1
-0.131017202074458 0
0.924034510759288 1
0.838943016828908 1
0.92788559528243 1
0.689837508132196 1
1.53498239345804 1
1.11255012045134 1
1.68677606871694 0
-0.278473175933207 0
1.28238316377673 1
1.05787557521528 1
0.704787055841538 1
1.08000030261754 1
1.06851759329017 1
0.878450820759946 1
0.737166129762341 1
1.49336725773871 1
0.892677150435547 1
1.29427005805979 1
0.90091553376561 1
1.30829922667774 1
0.648519853926427 1
1.49819066005376 1
1.63443416118957 1
1.27941730596654 1
1.49223015813605 1
0.933160869774283 1
1.23635438543971 1
1.1639582984883 1
1.75912764633261 0
1.36412177970854 1
-0.125866980117612 0
1.5412173921281 1
0.234012570954147 1
1.23056144035145 1
0.56344511656027 1
0.600349093868421 1
0.0671514582010843 0
1.28575054295854 1
0.302364097935759 0
1.00105555096199 1
0.745338172832324 1
1.56357287102629 1
0.744161478302957 1
1.2858927483198 1
1.09993236817413 1
0.510492245576307 1
0.954219722072159 1
0.762896007150597 1
0.572568932873166 1
1.37050844615155 1
0.574825710596235 1
1.35747023890963 1
0.986733254808199 1
0.561176170413572 1
0.853388444611195 1
1.22972080117385 1
0.945150956998313 1
1.5584291156675 1
1.01848330489419 1
1.46857831987884 1
1.73193647820163 1
1.43229886811633 1
1.38734453513093 1
0.945556823863206 1
1.24650422058559 1
1.51621960361937 1
0.680499473598827 1
-0.281099401028571 0
1.326516524249 1
0.507778651948756 1
0.520666410313503 1
1.19699554181615 1
0.320813225916074 1
0.581428271651586 1
0.870302596623068 1
0.868135004399577 1
0.518537931986121 1
0.886092267197125 1
1.15683258360111 1
2.14344317160303 0
0.946346265037332 1
1.22205140294589 1
0.871996134572823 1
1.54624982793657 1
0.93932078532684 1
1.99821914250763 0
-0.190930561255527 0
1.45981806097537 1
0.453547833938227 1
1.52089481426787 1
0.442256276234065 1
1.46277976473589 1
1.4480770511579 1
1.14576316597112 1
0.102591394709452 0
0.421961577416871 0
1.22040985678207 1
1.63556745127893 0
1.25386500846901 1
1.46132936026594 1
1.31478204123792 1
0.986947210091592 1
0.356006022187621 1
0.977238847747728 1
0.894807353063418 1
1.02385358237835 1
1.25861293322225 1
1.10295779107299 1
0.66802498252214 1
1.01684412921856 1
1.33790390249135 1
1.5668486328828 1
1.22873664746945 1
0.8674394112498 1
0.886581080719198 1
1.55332215428446 1
0.974785541073535 1
1.1763736952067 1
0.360689710258241 0
1.3205977246353 1
0.93710435154625 1
1.20250642080309 1
0.685553511618735 1
1.92286326036126 0
1.13198262017302 1
-0.239780329938218 0
1.29294824203673 1
1.07191266659094 1
1.55855474512941 1
0.465901701050715 1
0.319629622127395 1
0.623244334510831 1
1.23176149623735 1
1.48303284289406 1
1.88931244693012 1
0.713062778112308 1
0.55350319234145 1
1.28590298963086 1
0.919513426621605 1
1.18021203203617 1
0.463523103822701 1
1.75295173035683 1
0.80662951810359 1
1.73327760960928 1
0.964472366482291 1
1.08115880561416 1
1.80875794126184 1
0.911136073326556 1
0.646707784665155 1
0.601571159360772 1
0.664732417415637 1
1.24468997049992 1
0.737652255471915 1
1.47973157102359 1
0.309101472397399 1
1.55710092531072 1
1.44954045975773 1
0.928491218261375 1
0.936948270323148 1
1.31110645203898 1
0.988419783264011 1
0.229650405978208 1
0.653736875393536 1
1.00011646075079 1
0.7052048118309 1
0.64381245266567 1
0.903214401042631 1
2.01484836511834 0
1.28917912329594 1
1.47834287621063 1
1.0914550700873 1
1.81923155171234 0
0.844588098756796 1
1.35617827995981 1
0.901882685263893 1
0.475142941455905 1
0.526412900081018 1
0.706839641697663 1
1.76016623431382 1
0.157690429309882 0
0.664978996624255 1
1.90589859801763 1
1.02689365579014 1
0.681076344759674 1
1.10584923076624 1
1.45613405867601 1
1.42888681947797 1
1.46918648645909 1
-0.0421169521899852 1
0.557935137410504 1
0.0097226428915296 1
0.941678495535619 1
1.68268772039897 1
1.2927793638797 1
1.11460839095131 1
0.912554733615074 1
0.850864432109287 1
1.02380240076096 1
1.13593223980714 1
1.68125740631519 1
1.68446348313556 1
1.45759300401601 1
1.04863655293115 1
1.18701796969858 1
0.938032637149565 1
1.75128957932776 1
1.0832762664812 1
1.27857656547523 1
0.798225296232505 1
0.821713759199054 1
1.01513332399048 1
1.60216826499948 1
0.81062535515423 1
1.16956709815808 1
0.524855059122763 1
0.320578896324619 1
0.719424913528427 1
1.20425229999833 1
0.623699327393548 1
0.858518878528323 1
0.90855989196497 1
0.555116703746456 1
0.724761591585797 1
0.23100352995132 1
1.64753963163838 1
1.51415208123777 0
0.64273726269599 1
1.51530072918912 1
1.57321096530271 1
1.29332562005529 1
1.07806013557202 1
2.31403725986591 0
1.29822930624462 1
0.731994838449069 1
1.76716588070346 1
0.713160157142776 1
0.457955768538302 1
0.530358739844779 1
1.15503389496592 1
0.912493800830849 1
1.19880845158356 1
0.596171138706673 1
1.19030172558929 1
0.0187300702757551 0
1.26867204311648 1
1.04683615394938 1
0.818462903263128 1
0.354931166405274 1
1.58288774592737 1
1.31040662044122 1
-0.0865346293837417 1
0.938416745274999 1
1.89667594134994 1
0.817502891478412 1
1.03239869409952 1
1.09747330765304 1
1.0161197959115 1
0.390505703446117 1
0.608679861701686 1
0.562863217258008 1
1.04823814529787 1
0.979979525220452 1
0.281034817422916 1
1.53571079685543 1
0.746438482906568 1
0.378655897700768 1
1.02624611608671 1
1.28555003028243 1
0.0250574857099591 1
1.19458911140664 1
1.61376022270773 1
1.2582670556432 1
0.948581873273041 1
0.684198430000943 1
1.56332772917047 1
0.536039522644858 1
0.940250923982198 1
0.906665930354633 1
2.62903613707216 0
1.28365850054569 1
1.36785967111386 1
0.721036779873526 1
0.826433509187376 1
1.02778065592209 1
0.716756744477329 1
0.134801195918527 1
1.64288154223254 1
1.1753619803367 1
1.15251820183484 1
1.0638139016242 1
1.2016729954363 1
0.362779689678579 1
1.81935469989205 1
1.05965987694258 1
1.47105876107564 1
1.12497493224067 1
1.55010341693267 1
1.79529393281833 1
1.03344524216291 1
0.636239604972845 1
1.78257332775465 1
1.34336890265736 1
1.01490231717506 1
1.32112798298202 1
0.439230511740975 1
1.00543820958862 1
0.78001067054503 1
1.66233611003459 1
1.74643192900638 1
1.26643389646844 1
0.963526823779508 1
0.735332724711267 1
1.3852227676022 1
1.0397079421898 1
0.624473477290431 1
0.945324250041609 1
1.06984381782521 1
0.966246534847982 1
0.901935435506784 1
0.827883902925014 1
2.10356200202553 0
1.60630662629513 1
1.23096384114643 1
0.8733091587353 1
0.86983716075127 1
0.268713817558615 0
1.6384298698511 0
1.64503480544981 1
1.17225157281081 1
1.19366885827279 1
0.839971328008459 1
1.14003990096529 1
0.776482193341189 1
1.72027432504445 1
1.52096657662644 1
0.701314721529178 1
1.3022286643337 1
1.64256638649129 1
1.90976536844476 0
0.940676182622147 1
0.491178973579509 1
0.841644955440467 1
0.823951378352378 1
1.52361205625416 1
0.929510864308607 1
0.3827655968203 1
0.977480596771894 1
0.807725310960752 1
1.45657569448276 1
0.116854998551491 0
1.13092000398038 1
1.2573740583879 1
0.806767687217754 1
0.591292704109481 1
1.14554502548828 1
0.658681067429768 1
1.68315401992476 1
0.00772700641623816 1
2.18815813759371 0
1.40759006835819 1
1.03624363177045 1
1.31502041669923 1
0.240459721342666 1
0.761328283489322 1
1.05488212710582 1
0.907013026797357 1
1.34188721336784 1
1.21283460219819 1
0.396238955558236 1
1.50069259987622 1
0.828741473640634 1
0.594434098081397 1
0.0184185421950946 1
0.541418032461636 1
1.11849168916646 1
1.63749948976524 1
0.938631930189641 1
1.85878684208022 0
0.624324410605231 1
0.706763367091696 1
0.796180804593273 1
1.22639617268311 1
1.18847620580667 1
1.37094586048009 1
1.09338655939071 1
1.23466994472278 1
0.36317655782556 1
1.26639763222168 1
1.59343170707678 1
0.922361219181998 1
0.959171583327877 1
1.66858348776025 1
0.488020027827742 1
0.309208237494307 0
0.499737807859466 1
1.50089785233262 1
1.35858063405049 1
0.26021564061708 0
1.12908550553242 1
1.4191890659176 1
1.21055462616481 1
0.875685260467419 1
2.11581790446844 0
1.35671228720552 1
1.16738174289425 1
1.48002980817111 1
0.647745887757335 1
1.16433680740103 1
0.806490807949427 1
0.88082372782929 1
0.444962169920957 1
0.964854692593056 1
2.51399502417061 0
1.08205664693064 1
0.924844162699238 1
1.21727977413908 1
1.62044760537218 1
1.33313325076362 1
1.69366393416837 1
1.42786537622273 1
0.646340778266661 1
0.473506130905432 1
1.14744212755081 1
1.2911356793304 1
1.8250484699638 1
1.09406983484845 1
1.20824008581992 1
0.154015007649169 1
0.973776124727464 1
0.848247059013496 1
0.275172394250603 1
0.618772105307148 1
0.689561119298818 1
1.37393449888563 1
0.149517453703696 1
0.454323023278878 1
0.534290936203828 1
0.271740470859603 1
0.55945579966611 1
1.67976793415715 1
0.983917313208329 1
1.00612129511084 1
0.875565004326165 1
1.55991452528852 1
1.66432355923084 1
1.81698016250325 0
0.223642988435965 1
0.661659651167421 1
0.904665929338525 1
1.51043947653559 1
1.5653107009305 1
1.13898359540248 1
0.980091924653984 1
0.751440368467263 1
1.5581606425731 1
1.69364069060851 1
1.37293487787248 1
0.831587944737735 1
1.02409081897581 1
0.824823592727963 1
1.29079912018468 1
0.571101053898594 1
1.45125444387507 1
1.04404326748252 1
1.4031938463107 1
0.373420063775086 1
1.71414889529736 1
0.610332480317843 1
1.06196623674046 1
0.0734609439319273 1
0.618187615748694 1
0.306064720205323 1
0.875968452730925 1
1.30459832469334 1
0.632089736866377 1
0.97465749744057 1
0.426838650664932 1
1.41777413297999 0
1.26410921996748 1
1.23422649105416 1
1.20445421332205 1
1.84576510488353 1
0.716237983447556 1
0.752636184909622 1
2.14683952017275 0
1.30631307384016 1
1.4100723246454 1
1.29431212613901 1
1.3609482894764 1
1.0305438924754 1
1.0222947749876 1
0.737207977074169 1
0.847101183872558 1
1.15033718606351 1
0.570690853921049 1
1.45128316062883 1
1.28006583556032 1
1.6907075663612 1
1.1097312956718 1
0.597642107235392 1
1.18638454519468 1
1.16790919775484 1
1.22087703302887 1
1.72769512143852 1
0.501425577534894 1
0.0638835173205218 0
1.92999641301229 0
1.07853272669962 1
0.0118805135289245 0
1.39968848240519 1
1.23836149996726 1
1.27160071452502 1
1.07772118543017 1
1.76211195856652 0
1.36763761302275 1
0.720037710283842 1
0.537060228891488 1
1.25564217989147 1
0.879031411643882 1
0.555461767256824 1
0.875468406036266 1
1.20829702021227 1
0.779047815755172 1
0.896230530166857 1
0.357475226599969 1
1.32848220852179 1
0.949176008236463 1
1.26301974274823 1
1.09907905673734 1
0.747283841659682 1
0.923086405681933 1
1.31644189393713 1
0.127774655629451 1
0.234065586282819 1
0.474711981277133 1
0.813575198999078 1
0.0792039751397366 0
0.509900811721083 1
1.8958725676359 0
1.03430063112986 1
0.572692231912087 1
1.43252872228008 1
0.928633334290701 1
0.831907422760847 1
1.01577366414012 1
0.800494950687121 1
0.928573965553298 1
1.19283358464766 1
1.78801064539087 1
0.821413173019546 1
0.615970056903862 1
1.16057416080442 1
0.958851843640265 1
1.10139144731344 1
0.275602999509346 1
1.07931779768239 1
1.80684660991658 1
0.385423610688231 1
1.63701670005249 1
1.41198932327381 1
0.58247896022037 1
0.188266835497709 1
1.6104661563961 1
0.826827301546932 1
0.213670572941394 0
0.884595884633663 1
1.41134255991526 1
1.2546095031709 1
1.17414482934411 1
1.03571923115989 1
1.06201259059928 1
1.32207627324808 1
0.295765026747197 1
0.904228408782519 1
1.22061770757514 1
1.07564977940526 1
1.54792141979351 1
0.942500443063562 1
1.12669028790905 1
1.51676508918134 1
0.885898104642833 1
1.59699260266079 0
1.48644496916431 1
1.64254589699361 1
0.558136581699321 1
1.34818859188684 1
0.510565731915501 1
0.892699967250585 1
1.7349562513102 1
0.624762407947609 1
1.02564072443407 1
0.56581762567727 1
0.882032853903078 1
-0.0836637621597719 1
1.13208965431907 1
1.56825973719643 1
1.05740955240063 1
0.607601615704441 1
2.10654864363883 0
1.06931492580764 1
1.33352586132009 1
0.245083934962439 0
1.6368728863094 1
0.30765441301469 1
0.300016252461979 1
0.938317270980656 1
0.351163960791155 1
0.166697888390691 1
0.766956797192963 1
1.36222237210704 1
0.573444223285044 1
1.21953917218771 1
0.965856865675842 1
0.653455070200412 1
1.41684459053792 1
0.733751866438557 1
1.12226309978335 1
0.635428962633599 1
1.81059060788738 1
1.62473138097401 1
0.870931727550755 1
1.21349824512267 1
1.66336190237382 1
0.499996486640442 1
0.606257517766009 1
1.31541101021673 1
0.435530777191958 1
1.40748011361964 1
0.810405373360841 1
0.862057445242104 1
0.798343568859564 1
1.57342652977405 1
0.667551231965788 1
0.52353211200768 1
2.40673396243171 0
1.01440933991395 1
1.37812916918299 1
0.700172703008393 1
-0.00315271737615928 0
0.493019526265626 1
1.06573346702754 1
1.47296977517043 1
0.940004493774584 1
0.608473281206772 1
0.42469478387787 1
0.888880428855341 1
1.36532095663136 1
1.10347433677323 1
0.707194011940044 1
0.190772033229467 1
0.734083862463671 1
1.41924675029999 1
1.41487020338962 1
1.19454916967307 1
1.40591579644374 1
0.990166390159468 1
0.649113361390469 1
0.98751405162043 1
0.979644727578663 1
0.292484961729871 1
1.66151804675025 1
0.909484251400526 1
0.785080750417598 1
0.962195401376996 1
0.308904891660927 0
0.883594537453616 1
-0.209910976523705 0
1.22880908000098 1
1.92200495959627 1
1.59393381466279 1
0.848188723375426 1
0.395442749660111 1
1.90700200585329 0
1.27273147733301 1
0.892419501065317 1
0.0593777250102331 0
1.69672150171472 1
0.706686219518369 1
0.69897507554222 1
1.70444059974442 1
1.26440965169256 1
0.831333549303691 1
1.26457235164211 1
1.21896122903318 1
0.755507024969638 1
0.261314670953306 0
1.58503063961297 1
0.143428819859618 1
0.558419222393857 1
0.819329478759632 1
0.652354614209366 1
0.706551642887842 1
0.74785941892761 1
0.215050647365408 1
0.683983528878108 1
0.580197491672924 1
1.28577647750624 1
1.04789807686265 1
0.603171613939615 1
1.31659852986512 1
0.386623216618349 1
0.796557784199692 1
0.520288006882438 1
0.690504464758287 1
2.36358651049841 0
-0.0356817286959467 0
1.19116988096298 1
2.09127003776864 0
0.760745957568151 1
0.339267089482852 0
0.186397555632687 1
0.363403309613014 1
1.5832545489315 0
0.889141321243598 1
1.18300466628345 1
1.91435270693849 1
0.948825770614602 1
0.935121512793612 1
1.024986302618 1
0.881108761066202 1
1.90935946987045 1
0.981355776168822 1
1.28959195921539 1
0.205325270341179 0
0.439316912289714 1
1.22170512474832 1
0.720400439595369 1
0.607435999265258 1
1.21297050331471 1
1.3080528520942 1
1.94277693205609 1
0.689158683464447 1
0.810014562047935 1
-0.237572295498462 0
0.934505081024047 1
1.11732865734584 1
0.920597158562878 1
1.17319417969593 1
1.06215824148709 1
1.23766113687253 1
0.463272534380921 1
1.20987612548883 1
0.579868460101682 1
0.680895333874751 1
2.21531098502219 0
0.952376912323781 1
0.265084230164303 1
0.78709631038722 1
1.12428033958115 1
1.87898858982324 1
1.27971231798956 1
0.834161624119864 1
0.60341320177399 1
0.819170170799343 1
1.42484180064641 1
0.587753286642379 1
0.48794830834187 1
1.06632991481799 1
1.16285269207611 1
1.61286565949788 1
0.879929716881714 1
0.890726760824439 1
0.771761331407055 1
1.11673678361739 1
1.22597602221641 1
1.71285561094612 1
1.09374654748044 1
1.11699222435631 1
1.06508744746105 1
1.7461440454873 0
1.62676032498952 1
0.878501849827375 1
1.0201460637278 1
1.12156606398521 1
0.0639183669689327 1
1.26966904641756 1
0.370646635990299 1
0.693743615779733 1
1.46009868435925 1
0.514127809932166 1
1.02078552389925 1
0.424033138315197 1
1.44627887030243 1
0.961934802116589 1
0.482746440127891 1
0.931979379952282 1
1.32492586697089 1
1.46511256913032 1
1.02656781316464 1
1.27706413151935 1
0.850975529897878 1
0.570114734091074 1
0.978959611773253 1
1.98385570435382 0
0.864309781438987 1
0.428614543804599 1
0.64137405292392 1
0.806067762217927 1
1.04608116936659 1
0.895886063826436 1
0.799718838196292 1
1.17678171164617 1
1.91491933094774 0
0.112533628547789 1
0.629027741225025 1
1.46604559175467 1
1.48419027673843 1
0.985977697335067 1
0.795737259801551 1
1.33279801852461 1
1.6016548243093 1
0.900101309704649 1
0.762293480303053 1
1.5156049593208 1
1.5438752796817 1
0.518880977296082 1
0.947491857636506 1
0.851528013746708 1
0.609211878663602 1
0.944131008112436 1
0.605133763371783 1
0.617954213261065 1
1.05594590935652 1
1.39550603998767 1
0.786380765797828 1
1.87489427901417 1
0.880439173718975 1
0.720605750212019 1
0.357961666883275 1
1.57930539187212 0
0.796153413558387 1
0.0544623898363849 0
1.29187263862369 1
1.11536474351269 1
0.98781754001165 1
1.42514655054919 1
0.814748273237009 1
0.680516846834262 1
2.18760765186688 0
0.774601108893472 1
0.976262486223847 1
0.145141557918367 1
1.26110649964636 1
1.070407710126 1
1.24292807106015 1
0.822300758382904 1
0.798477180599832 1
1.05457447424984 1
0.715042476396897 1
0.804027166163503 1
0.910428846910206 1
0.694857287817798 1
0.91356762076627 1
0.0633337327100637 1
0.809866376154984 1
1.25610573633507 1
1.20648195102127 1
1.1100199101226 1
1.8136249425411 1
1.35804470900993 1
1.73785430263388 1
-0.298465259344554 0
1.33731173351142 1
0.558073259721997 1
0.543968994206684 1
1.22508157710727 1
1.19329453053506 1
1.44144587088541 1
1.17956210938087 1
1.90296012563018 0
1.15668263636298 1
1.46402661536295 1
0.375598023955664 1
0.463598712579224 1
1.47494751623312 1
1.00371197817814 1
0.213484415796001 0
-0.084789003364111 0
1.27729809107942 1
1.60247507790504 1
1.10263955290627 1
0.672149246884505 1
1.36980889682532 1
0.332894473661302 0
1.26486413129176 1
0.550627304193834 1
1.07228589285383 1
0.672761119182533 1
1.2642084649211 1
0.754872688820883 1
1.55558595823516 1
0.946422624066772 1
0.758607167450956 1
1.09514945455674 1
1.84986067560323 1
1.01629425439197 1
0.719831043239735 1
0.15248897662847 0
0.703577430504182 1
0.824336859282003 1
1.82015027482509 0
1.65459341121645 1
1.1267861433947 1
1.01161462350681 1
0.0712386742082744 1
0.907082924963433 1
0.738888610806932 1
0.672441600846167 1
2.76661094531462 0
1.19090771900194 1
1.50869218222431 1
1.09136797557783 1
1.36123847233312 1
1.60442619753389 1
0.404238044000732 1
1.17339848339417 1
1.21437506842759 1
0.724071728033604 1
1.42845962065343 1
1.28053793027875 1
0.658021561952654 1
0.776493862824637 1
2.01215965717703 0
1.36355226363006 1
1.10995040654116 1
1.07682342052289 1
0.570613937584498 1
0.557608489782174 1
0.572673319331821 1
1.11378265503329 1
1.16834887063041 1
1.48275883253351 1
0.886449258453882 1
1.81571328842805 1
1.63401588141168 1
1.52128259829555 1
0.98480275928045 1
0.642681221828772 1
0.987249466558411 1
0.905965038747134 1
1.14389250425288 1
0.598418074775647 1
0.701371944312346 1
0.245243202597757 1
0.856142003447354 1
1.70497814037965 1
1.76313497878729 1
1.35604898266243 1
0.787093498690108 1
1.56050139041354 1
1.36330687471974 1
1.67745755746428 1
1.17397076533834 1
0.768666240205956 1
1.12683372576599 1
0.741340990950641 1
0.362745709813923 1
1.57702589857752 1
1.56218792135118 1
0.629238072736183 1
0.834434755213687 1
0.913374078915391 1
0.846491189489622 1
0.126336749090229 1
0.703172303694206 1
0.865061682512036 1
1.57752900068925 1
1.37692571399497 1
1.40887533589516 1
0.950165127308159 1
0.44285855914055 1
1.45438373210236 1
1.97733373889951 1
0.138611234697682 0
0.9091263809112 1
1.15501037294729 1
1.21077425953217 1
0.813264026162477 1
0.57224578678068 1
1.34739007809859 1
1.32188304697646 1
1.0785595728601 1
1.11760988192283 1
1.22284242253247 1
1.01436112108997 1
0.589312494486212 1
0.883200273008513 1
0.603581901322471 1
1.74776791983085 0
1.45198316673234 1
1.04777839985699 1
1.20261857559158 1
1.30586039916071 1
0.39091497162366 1
1.77211499263615 1
0.583815743216351 1
1.76109573955301 1
0.841282804372965 1
1.39797082980409 1
1.06462817625884 1
1.17462489660349 1
1.29337825599624 1
0.449435278207755 1
0.907284671542359 1
1.80905600508468 0
1.13982990025475 1
0.442102579030359 1
1.67031599164665 1
0.568179883673191 1
0.517681144322738 1
1.07789185594453 1
1.8546863575856 0
0.567368564728365 1
0.35308768341281 1
0.401819617496135 1
0.713287250724182 1
2.27458430856245 0
0.493843075868166 1
0.217633744944114 1
1.02657059951772 1
1.36748439206785 1
-0.259283310717195 0
0.664059213292479 1
0.810657139267909 1
1.52017639120355 1
1.68842066346046 1
1.58454043799239 1
0.265847914684893 1
1.02510579173242 1
1.21999378092495 1
0.717455582094625 1
1.48348496768318 1
0.0430412440148165 1
0.86836765745264 1
0.636639853819642 1
0.831656887373491 1
0.699570920930011 1
1.01162594170625 1
1.32530911432555 1
1.21045126129528 1
0.958492090707545 1
0.926922153078795 1
1.14742442915973 1
0.742184407861286 1
1.49899680113692 1
1.05227582562357 1
0.708479472438192 1
1.91179277111187 0
1.44155091845351 1
1.24046289471561 1
1.15834114561531 1
1.31413240469608 1
1.37568988911699 1
0.799095621055248 1
0.689976157579884 1
0.546531514922298 1
1.12387586817961 1
0.567798285991147 1
1.03474375145555 1
0.777024956215116 1
1.24465735047129 1
1.42108625110133 1
0.674848908188198 1
1.11307172204019 1
0.433850828428764 1
-0.0769992454107355 0
1.20900405276012 1
0.781067120158627 1
0.607082595504839 1
1.60323556249901 0
1.03982581295848 1
0.719545960602238 1
0.494242699943539 1
1.65405992701519 1
0.688123200438 1
1.27042514919182 1
1.16474539581534 1
1.40586274292487 1
1.51711708734063 1
0.732846276321203 1
1.38304094023451 1
0.404655860426479 1
0.560212621355447 1
0.479321649904956 1
1.45487162838563 1
1.3018646621584 1
0.29697035255281 0
0.947206553358207 1
0.777263314783662 1
0.913920396288486 1
1.70658368806304 1
1.36429086896069 1
0.435091684760613 1
0.779366420225956 1
1.16359805642591 1
1.29449105022326 1
1.00785270461144 1
1.55899847965499 1
1.2990503229987 1
1.71702401303066 1
1.36700140163514 1
1.93246448302781 1
1.4775685412328 1
0.941420811369763 1
0.331815569262454 1
1.72208883036522 1
1.47333024810401 1
1.30174929862275 1
1.00321295648271 1
1.54501716653585 1
1.42694094287084 1
1.00940276554379 1
1.31374878019145 1
0.398927815129646 1
0.983853892524261 1
0.96809921801253 1
0.62632566566838 1
1.11252125982992 1
0.772591635792878 1
0.343401190026978 1
0.496759911683572 1
0.544307697540292 1
1.46035797675748 1
0.537953143088868 1
0.692886074772064 1
1.03949284835036 1
1.06176232574547 1
1.05369573350501 1
0.952512133539561 1
1.02799516649093 1
0.499766737395178 1
0.405703636187023 1
0.945815055267506 1
1.3635171720854 1
0.574082184097721 1
1.12355965738771 1
1.44496591815311 1
0.660580058995402 1
1.28237007846935 1
0.70958695025708 1
0.483029113459544 1
1.29116018270083 1
1.0189236967075 1
1.09769704330377 1
0.447960457547356 1
1.05026910418796 1
0.597991605125761 1
1.1923117101663 1
0.389491447818094 0
0.12368610469486 1
1.1681335582837 1
1.56938082134807 1
1.68638943735797 1
0.868411419541486 1
1.36375891500646 1
1.29341619246676 1
0.405705772735311 1
1.72651303891154 1
1.54859502009133 1
2.09591731744556 0
0.429172840607259 1
0.456680292064205 1
0.420231864479029 0
1.7389024633109 0
0.168199113841828 0
1.72157739892206 1
0.572385204925025 1
0.877879556657261 1
0.379460653806566 0
0.806699104596783 1
1.22680687937804 1
1.40566673228097 1
0.377308876113023 1
0.494863026361887 1
1.30027251881251 1
0.69172308522408 1
0.962760445673526 1
0.868085256089841 1
1.67232066802477 1
1.05405694136414 1
0.7049602842453 1
1.68402701177541 1
2.03904027389474 0
0.944493202195878 1
1.01649768754408 1
0.752273806357297 1
1.80467314148552 0
1.14858076182784 1
1.10691205943176 1
1.42124450848481 1
0.76731506263379 1
1.26197931960355 1
0.211954510728718 1
1.55782730225045 1
0.774991880703083 1
1.57844782670137 1
0.774803137708892 1
1.17352217081314 1
1.75219408328329 1
1.69178727608178 1
1.84934580944803 0
0.735509049728238 1
1.34584678919857 1
1.13745062830707 1
1.33236999326013 1
0.904259600890407 1
1.35315826517899 1
1.06354965750888 1
0.399156359148649 1
0.878144103924718 1
1.15834973038187 1
1.06990859803564 1
0.562732364698339 1
0.541417594226181 1
1.66905057863952 0
0.516062430686356 1
1.91005499136454 1
0.832443587750504 1
0.742316201813088 1
0.931562807502911 1
1.12517836111936 1
1.22470074341839 1
0.732182788118843 1
1.24564698367612 1
2.94272464969755 0
0.957459061164836 1
1.30682604695278 1
0.89128283174757 1
1.22040227523836 1
1.56313792734359 1
1.13829411120607 1
1.35520918373433 1
1.46872361433536 1
1.47671711638253 1
1.09431466300856 1
0.492585581604079 1
1.19026602925593 1
0.632190213283073 1
1.04250485821925 1
1.71692420452414 1
0.267479014070617 0
0.907182548671665 1
0.0447511093820902 0
0.379331995935643 1
1.20026382176511 1
1.49015917770011 1
0.936337862817643 1
0.90062366984908 1
0.297080693155458 0
1.12782977985482 1
-0.369690726950138 0
0.855651077333142 1
1.0841528557876 1
0.852069578682835 1
1.55041897250524 1
1.50505661602982 1
1.47432932326114 1
0.58622633517181 1
0.0526270892938233 1
0.118149894107577 1
0.0717331662247928 1
1.54123975949869 1
1.02446294776152 1
0.749128388236089 1
1.10130252588835 1
0.45659171809087 1
0.536519774700965 1
1.23202824601119 1
1.45353299274258 1
0.640374898033201 1
1.52215239528144 1
0.91139348940999 1
0.601684369205241 1
0.823624990714314 1
1.22756532638193 1
0.896123237596495 1
0.875265307320692 1
0.0928690467494366 0
0.712286294771328 1
1.17132618740122 1
0.988218615744506 1
1.57933839352237 1
0.224860871893925 1
1.30019468197479 1
0.891503626537518 1
1.37867351296895 1
1.16259206873769 1
0.671800526919769 1
1.79437766556448 1
0.9911036873435 1
0.220213692096404 0
1.29435213320845 1
1.24772986126026 1
0.685747221365466 1
1.4931419910429 1
0.824361153011209 1
0.788054416203446 1
0.460091341559757 1
0.458878981282366 1
0.495033687928097 1
1.28681770480847 1
1.23816123911046 1
1.27585341408352 1
0.871108960563673 1
0.352917344919417 1
1.0657540183906 1
0.788164603084065 1
1.77711557349904 0
1.19906912883452 1
1.12791892614996 1
0.577477564033891 0
0.636239269979681 1
1.55963004783957 1
1.04590762162414 1
0.559873281760829 1
1.11245742114333 1
1.18284325894375 1
1.05341377914798 1
0.80905190326617 1
0.455954673536859 1
0.733950012581277 1
0.970161843656936 1
-0.231788470633302 0
0.606401413051443 1
1.38080055927239 1
1.55618114214594 1
0.931433000302154 1
0.37654402362313 1
1.37804487645409 1
1.00921004427282 1
0.554983712921637 1
0.56680525968461 1
0.803450264615548 1
1.68483473151128 0
1.27006249900169 1
0.254389542937682 1
1.39146768366443 1
0.997559691552058 1
0.090718751760128 1
1.46317884651138 1
0.861883948657427 1
1.29033150618886 1
0.707840411147624 1
0.802680199750344 1
0.615562355313117 1
1.0231849293894 1
0.445328116238474 1
1.44448041615452 1
0.746723612994752 1
1.63360014350199 0
1.2825659802428 1
0.532086715103268 1
1.4619840602457 1
0.705274523467536 1
1.29721979246352 1
1.32675512551383 1
1.71537017865547 1
0.218524125403021 0
1.32220339582458 1
0.451065920697701 1
1.00208016215581 1
0.485934461081651 1
0.878853499166166 1
0.876712615955346 1
0.828266493252663 1
0.884346173410175 1
1.2046495625669 1
0.647662636452623 1
0.65251078452188 1
-0.122638234354089 0
-0.340311667771045 0
0.270047463906229 1
1.33299569808006 1
1.7790847812708 1
1.19963802341461 1
0.592885534655107 1
0.663198077535546 1
0.31910650456451 1
1.1051529138082 1
0.596272128367547 1
0.766832933385063 1
0.873354997055278 1
1.00803403866267 1
1.01284910574179 1
0.952290493681894 1
0.723152408545965 1
1.61649241142854 1
1.3621412228681 1
1.10765375031129 1
1.42920044632742 1
-0.17882149775589 0
1.5253483184146 1
1.90042957248503 1
0.773467468130427 1
0.863057691218847 1
1.14479036879031 1
1.08011178223749 1
0.424162264954663 1
1.93369653980182 1
0.87384701015796 1
0.990106871114465 1
1.38470159424648 1
1.26308205928855 1
0.493355467923162 1
0.744409881045381 1
1.12584164261806 1
0.795035807763932 1
0.686341061038188 1
0.117533689534766 1
1.21653266163329 1
0.752641153161539 1
1.42670978488549 1
1.29238491469704 1
1.32033574795248 1
1.50644345730749 1
0.857100465428777 1
-0.011469176376016 1
1.21806264598192 1
1.61588751308563 1
0.822819741812875 1
-0.130823482248667 0
1.36755559459111 1
1.3123707099011 1
1.6446777537089 1
1.5864573274134 1
1.21683885456268 1
0.832730963923404 1
0.521783351217259 1
0.957129118151782 1
1.2924738601558 1
0.531391872614768 1
0.336332360066985 1
0.193926522989443 1
0.990115970285851 1
1.00527420431956 1
0.369053899786173 1
0.725190221900205 1
1.03410433432976 1
1.39842949407009 1
1.03390294176892 1
1.19804278457776 1
0.611446369190222 1
0.902773646022939 1
1.00533962779807 1
1.04929748658779 1
1.24839103091202 1
1.72147776313971 1
1.22522640370352 1
0.362784225398097 0
2.22220780754232 0
1.48327018748431 1
2.18956347702896 1
0.568650663025333 1
1.21099290619308 1
1.16239368313366 1
0.770707961309386 1
0.345831936804824 1
0.204865106982208 0
0.499465668684486 1
1.41354154782323 1
0.737580555774383 1
1.01789396551525 1
1.52438278781231 1
1.80589147571292 0
0.941952999979226 1
1.11765723230684 1
1.63217540196382 0
1.78717459744088 1
0.139315350383813 0
0.898503303246923 1
1.09921485795134 1
1.43290450959501 1
0.20016203111368 1
0.415809962285526 1
0.844998353234108 1
1.18910954066855 1
-0.0171359617652463 0
0.727140624197825 1
1.72729266908071 1
0.537161644593225 1
0.352455393607817 1
1.59890413162461 1
1.78098303943205 1
0.416115472886784 1
0.198181506832556 1
1.99501863781184 1
0.853659719295821 1
1.2245879358977 1
1.56569808195456 1
1.10130641439562 1
1.95642289910942 1
1.85044726859036 1
1.1173123184291 1
1.70020091900153 1
0.803901102831877 1
1.80965786908394 1
0.790178933567145 1
0.926520126949627 1
0.865730846441867 1
1.1592314988937 1
1.06616870121837 1
1.4851596124489 1
0.314559012959869 0
1.07249424770007 1
1.00738776361015 1
1.11683270400114 1
1.58780801864399 1
0.76586940495042 1
1.24772355825927 1
1.36929652423776 1
1.02870817861885 1
1.62296200701677 1
0.917567771394278 1
0.548199569266975 1
1.27795970589756 1
0.772277033940358 1
1.08869700121764 1
0.0188220157536029 1
1.58404999509914 1
1.73313148715377 1
1.32266157075436 1
1.02532892072519 1
1.38391243744295 1
1.07730653401664 1
0.924131086503884 1
1.3337428090852 1
-0.330519048938746 0
0.782691285780237 1
0.66891170505196 1
1.535877319451 1
1.08994891572185 1
0.524599770670854 1
0.351137330399887 1
1.17252759138657 1
0.690730832769383 1
0.91754726870155 1
1.1531386710692 1
0.706251537582109 1
1.35545240440483 1
1.15789880911751 1
1.04839803063741 1
0.999714630990901 1
1.42716887510572 1
0.28577099513995 0
0.843687374812236 1
0.720807857638684 1
0.840641018291519 1
1.3401807081826 1
0.985574359900453 1
0.874183996218657 1
1.48712427544839 1
1.1857322049717 1
0.908878800666843 1
1.22347111434309 1
1.00177892047041 1
1.15507943500239 1
0.890699051463593 1
1.24797858172316 1
1.48770714785301 1
1.17536864125638 1
0.822916733563305 1
1.37524794138959 1
0.840728281890165 1
1.79103504091116 1
0.997730259558999 1
1.27997071295178 1
0.837575379931447 1
0.688932112524342 1
-0.368892788262546 0
1.335500561372 1
1.08188633064807 1
0.812658686931461 1
1.24608071843408 1
0.40490263388664 1
0.93301214931592 1
1.29591203533203 1
1.38514390900389 1
0.951983812973665 1
0.210811901987246 1
0.666770514193175 1
1.03951251767094 1
0.606120419102194 1
0.870429520681034 1
2.50404973101366 0
0.586291544080122 1
0.634209163137114 1
1.342136233871 1
1.83018220555424 1
1.15504611685548 1
1.17508627692559 1
0.943007737406629 1
0.649611469710204 1
1.39321975050992 1
1.56366129140681 1
0.428891592527719 1
0.280777470297295 1
0.483886327360621 1
0.915201185301127 1
0.829572629813829 1
0.911599097719753 1
0.91591297175682 1
0.695912998942505 1
1.49573334502072 1
0.745503805061465 1
1.14766848687444 1
1.00514566207062 1
0.529014986012187 1
1.15219741900361 1
0.356446988766321 0
0.689251159732719 1
1.51938148983672 1
0.87024553280831 1
1.12668659246521 1
0.71611494466094 1
1.3051531267702 1
2.06285954628876 0
0.980192349989798 1
1.20718492456003 1
1.33775092812638 1
1.00054427664672 1
0.921777455467923 1
0.6794321103548 1
1.25520948135591 1
1.59047138794609 1
0.870942557436067 1
0.822278060847961 1
1.02656333673967 1
1.06565169925115 1
1.33178199390043 1
1.45156172351706 1
2.25312064903262 0
1.02451506448243 1
0.497186006611262 1
0.929846777685843 1
0.774800486306614 1
0.765625463828047 1
1.18428263487516 1
1.26915248489317 1
1.35997192893286 1
1.36710937649782 1
0.811465950666643 1
0.948677111356328 1
1.38477113777389 1
0.54910045031302 1
0.591347616374006 1
1.96984308043289 0
0.757048977419388 1
1.36335063315314 1
1.16113927273239 1
0.215765024549137 0
0.814001005202584 1
1.22432947771427 1
0.662745583079928 1
0.626269507924354 1
0.798788929219044 1
0.472402127772871 1
1.89235318241632 0
1.05275074675093 1
1.19784745690776 1
1.17000502347221 1
0.949854914728709 1
1.24992636594369 1
-0.121174680613293 0
0.640771745929148 1
0.755063509277779 1
0.0965245139980453 1
1.57630069198669 1
0.942321589657505 1
0.886529229663197 1
-0.0838056732441711 1
1.75034227733088 1
1.37931336451937 1
1.65393519343535 1
1.69481991645456 1
0.588259300397547 1
1.06684117852737 1
1.59394821670698 1
1.36758524717583 1
1.01986963655626 1
0.668001780065901 1
1.65587248030976 0
1.34795159725407 1
0.903100618247705 1
1.15258266763152 1
0.855038678225538 1
0.665499701090006 1
1.64494569633585 1
1.41488666779773 1
1.4650557109595 1
1.38986804158558 1
1.33429496064623 1
1.73009106402412 1
1.15177330047406 1
0.161978900241837 1
1.14570083451673 1
1.30144958552268 1
0.890548469992366 1
0.335829258111919 1
0.533601742031099 1
0.387127210026158 1
0.888129396506218 1
0.956147013363943 1
0.772549687473817 1
0.387681171236898 1
0.945455965345731 1
0.432269390413308 1
1.870144072261 0
0.726075898385579 1
0.986839201594344 1
0.959091156087213 1
0.836849348282373 1
1.21698158245084 1
1.24471589607629 1
0.923096258491479 1
1.74917047598792 1
0.851340730616286 1
0.684901022394898 1
0.874193761820377 1
0.36236340727576 1
1.76867932360953 1
1.31347388693948 1
1.4779658847987 1
1.79875647905498 0
2.14594601264113 0
1.94674141144483 0
0.554742045600186 1
0.640117468441175 1
1.02859171058713 1
0.322448708272718 0
0.874050987871505 1
1.10248627147255 1
1.05266667658402 1
0.752080577160071 1
0.509316315229722 1
1.47087830728707 1
1.10461554321582 1
0.623837743832902 1
1.40729588198719 1
0.1862967180313 1
0.915691005678797 1
0.768575354470144 1
0.596591898217254 1
0.810464816757996 1
0.987223551933795 1
0.810380857785461 1
1.41566731728387 1
0.766251760281536 1
1.64774653091107 1
1.01914938313922 1
0.386215072434746 1
0.870390099945989 1
0.709130853941918 1
0.961831927726464 1
1.12189874948653 1
0.784688365127275 1
1.11415027759772 1
1.65627624003283 1
1.22307885200894 1
0.931948826853759 1
1.00874874286647 1
1.29351732194864 1
0.471292602902783 1
1.2711975155491 1
1.41445896719946 1
0.0245647329042574 1
1.82896184925112 1
0.859476723101467 1
1.37003945878027 1
0.713305142007574 1
0.984064936940609 1
1.41715948312285 1
1.12718941266793 1
1.56359466511739 1
1.14870775048288 1
0.557700074313994 1
1.38794296962862 1
0.585670420320553 1
0.532104609427108 1
0.872861142171496 1
0.202634954893602 1
1.68160495495314 0
0.738019500833176 1
0.877513238028429 1
0.483908624873939 1
0.812604285954742 1
1.00307299836398 1
0.322569593529686 1
0.789876173914476 1
1.01645768790549 1
1.14632460999632 1
0.485719858778075 1
0.944596500671447 1
0.489661202556301 1
1.62278816185954 1
0.559030336365699 1
0.192057707840056 0
1.34636069589095 1
1.26479239385676 1
0.431136623512772 1
1.05634897025858 1
1.61030533398631 1
0.819576609179069 1
0.480302989132094 1
1.01429537411993 1
1.73796260549291 1
1.07196462850137 1
0.90081052593619 1
1.24628330535222 1
1.3776881099074 1
1.8175741598574 1
0.892590975503126 1
1.19172650014032 1
0.594456959924195 1
0.304055736591016 1
1.05720748286709 1
0.856970330933797 1
1.5475279784815 1
1.79133898586788 1
2.1399829501773 0
0.815452269946607 1
1.63949627161331 1
1.31258202786653 1
1.21621540232051 1
0.986570906055916 1
0.793213600820067 1
1.70781786382719 1
1.21178495461298 1
1.35265913483098 1
1.19557645836685 1
0.797825352333772 1
2.05503947686337 0
1.4524863346231 1
0.554438648005313 1
0.830321763822674 1
1.439720343743 1
1.60701847128619 1
1.03553895451106 1
0.897166312480407 1
0.474409058993796 1
1.16419652269679 1
1.6071584630602 1
0.620795711942504 1
0.973678453027085 1
1.72728843002792 1
0.88903279265906 1
0.63585285660329 1
1.01544075328515 1
1.03184657211138 1
1.38280959090214 1
0.656259109159787 1
0.481195737088834 1
0.736181002956016 1
0.477648157650413 1
0.652473923222577 1
1.5039777120052 0
1.44791064180472 1
-0.0109448465864447 1
1.33606918672714 1
0.55997175943666 1
1.05239558936016 1
1.40472974741279 1
1.47351452428624 1
1.13105582354714 1
0.481240493774761 1
0.16793001740855 0
1.45704918618401 1
0.445580102347895 1
1.11531260549342 1
2.66059049832692 0
1.51483855880372 1
1.15450354052351 1
0.915406490417327 1
1.28578313575379 1
1.71697393792968 0
1.29008071899588 1
1.49780087278336 1
0.306490780238608 1
1.01017354543984 1
1.19301941327335 1
0.439499562165454 1
1.09748550642659 1
1.50788097140926 1
0.0779234590523462 0
0.907170380939904 1
1.01721683958859 1
0.974745491503809 1
0.634324028150745 1
1.26280045912367 1
0.61305825720221 1
0.558078785169044 1
1.306896943196 1
1.16866250835518 1
1.41708527930433 1
1.18744179994785 1
1.54496366218602 1
1.53773887811345 1
1.96811713426917 0
1.26380809361628 1
0.724323518816707 1
1.58464992708483 1
0.540770614622318 1
0.722433962246352 1
1.42604562429009 1
0.942322771534024 1
1.32308701068537 1
1.3967792921787 1
1.45915506052142 1
1.13038256301257 1
0.744120475556775 1
1.01901633266139 1
1.65727512038124 1
0.669969013903757 1
0.975179271263976 1
0.141588328885088 1
0.283047197786646 1
0.957820279413301 1
0.440269610847404 1
0.635159375650942 1
0.692398760085525 1
0.655782938746361 1
1.21031416361362 1
1.1800518123728 1
0.717795662648642 1
1.1202092464068 1
0.974376188092803 1
0.992386995388303 1
0.569440175814089 1
1.66685873190751 0
1.77546881785073 1
0.97786799774099 1
0.223379777448001 0
1.12398366243421 1
1.43116262174584 1
1.84941586183051 1
0.243700721699823 0
0.722611773797664 1
0.494687021064839 1
1.15588168024176 1
0.709210556709055 1
1.04898184298285 1
1.9026363445539 1
0.457911415044657 1
1.36818297172575 1
0.742993918134948 1
0.654020874034793 1
0.42535215669977 1
-0.0218461089142241 0
0.673085105023884 1
0.398310745200612 1
0.952325561376782 1
1.53578834911742 1
0.575210629807702 1
0.678864753253827 1
0.980125167451966 1
0.724773182301947 1
1.29381640929261 1
1.04722253078072 1
0.585046459531037 1
1.20406443029058 1
0.377790055279315 1
1.36562842085229 1
1.21944585890769 1
1.34177004640102 1
-0.0604030293089625 1
0.815538653042612 1
0.770840096761851 1
0.666744829073613 1
0.714288331026397 1
1.13252768707356 1
0.335940614577119 1
1.2754103539276 1
-0.0556704430796082 0
1.44843502563614 1
0.368607266493729 1
1.30205883051113 1
0.898853323513855 1
0.891251171092392 1
1.3687568959389 1
0.931688554680078 1
1.18505642213665 1
0.480980698405969 1
0.719647697641848 1
0.484164639564198 1
0.856005636426297 1
1.69148626714389 1
1.68043807098639 1
1.00187998290022 1
1.22016053597633 1
-0.212480104653664 0
0.846912179410667 1
2.02670442059448 0
1.05518162320729 1
0.74002485967992 1
1.35405735696063 1
0.151266970085464 0
0.695790998994309 1
1.00007873363128 1
0.0515305891448872 1
1.55542175387882 1
1.00090763404265 1
1.45621691434396 1
1.24245967942302 1
0.0520650207743496 1
1.32295960994435 1
0.859022466158192 1
1.96131542009997 1
0.847327399682641 1
0.505192297693736 1
0.627245749098317 1
1.19368899219901 1
1.95395997427422 0
0.987532576290666 1
0.489227832754097 1
0.569274069213689 1
1.69779990657512 0
1.23145194525717 1
0.824989762486056 1
0.800777977652734 1
0.701963587677076 1
0.728639648780928 1
1.02150142380855 1
1.10441242611924 1
1.1444597841848 1
1.17472013069623 1
1.63465333124161 1
0.678599120672049 1
0.67231498026103 1
0.100864370562633 0
0.349626779211456 1
0.470199431671079 1
1.86734752286778 0
1.45266315460297 1
1.31307895872462 1
0.902030373135172 1
1.9958309952397 0
1.23019373846873 1
0.210340591471349 0
1.41033726869913 1
1.07047988033665 1
1.34390996264448 1
0.506156179578305 1
0.938728988453727 1
1.32283617279901 1
0.0631994695270801 0
-0.439123592659434 0
1.1717482405594 1
0.987639404377514 1
0.670061627777355 1
-0.13721710485748 0
0.704101123682517 1
1.62770450232543 1
0.510177613381823 1
1.07012051213554 1
0.248699739932889 0
0.971608660834671 1
0.570802718058157 1
1.59827269644347 1
1.50042134281701 1
0.648291771209835 1
0.619301563313979 1
0.577212921512408 1
1.6034834606771 1
-0.0975904443086275 0
1.78339830058122 0
1.35429038458038 1
1.14933089082503 1
1.27216729734483 1
-0.329039219530221 1
0.70550160509561 1
0.707537705804463 1
1.04878905968978 1
1.25620310476647 1
1.27186436515593 1
0.350027337174804 1
0.313792198316942 1
1.03250803105259 1
1.39298833786201 1
1.80756352331998 0
1.03793809357444 1
1.5049636571325 1
0.269653192102873 0
1.00798435638143 1
0.864397141592192 1
0.772175015844529 1
0.982669866636876 1
1.59191624762653 1
1.06032057295126 1
0.860977402965915 1
1.06580498287748 1
0.411746912387702 1
1.25782233965751 1
1.78370056429431 0
1.5616390993006 1
0.614057555274858 1
0.879237641887857 1
1.30612172651295 1
0.67553974024159 1
1.20406294031754 1
0.343429065253938 1
0.482323242606418 1
0.919764307604323 1
0.698215864729325 1
0.108645415888956 1
-0.49072228558058 0
0.309988796712619 1
1.3030755492597 1
0.881073813094097 1
1.03796511441659 1
1.63388703728548 1
1.90234476070384 1
1.31593199732985 1
1.20947982784365 1
0.775681106286761 1
0.867445141423115 1
1.17121423001978 1
1.24732154503751 1
1.39208168363368 1
1.70931185260937 1
0.731068650860466 1
0.853785706205891 1
0.413553370430878 1
1.35689041871385 1
1.37152388951831 1
1.33338481488905 1
1.47794504847795 1
0.743899089158096 1
1.89996563257456 1
1.53243559576093 1
1.46165595342467 1
-0.000729704587375701 0
0.224825815924162 1
1.65760358075926 1
0.30421416287671 1
0.796505678186477 1
1.10316845651609 1
1.4196393018855 1
0.245121028876034 1
2.09667459986867 0
0.737755759565549 1
1.86778917962243 0
1.07232001354208 1
-0.0508174523925261 0
0.0522707384508302 0
1.81364499532034 0
0.942045883548496 1
0.892022347243374 1
0.580608883083748 1
0.575624250432472 1
0.393661754315234 1
1.2577086048086 1
1.48011239014949 1
1.07389382095992 1
0.396972746993915 1
2.20255085816669 0
1.03957105963237 1
1.78084409100118 0
0.904027607422748 1
0.521011790394195 1
1.41883054353616 1
0.789662731049946 1
1.09756738777578 1
1.37716544647568 1
0.617880602873097 1
0.93963371486013 1
1.24290005132825 1
1.24937970319817 1
1.01656153149788 1
1.12137548075248 1
1.15639185598617 1
0.928306942332599 1
0.359316905272237 1
1.12374318988796 1
0.104086670745781 1
0.620818637860964 1
1.75955740112017 1
0.625275197086076 1
0.712896033964645 1
1.73843731054235 0
0.902308900139703 1
1.01441927900049 1
1.07425991758267 1
2.01694833917741 1
0.326339893505121 1
1.69402219418529 1
1.21105441308499 1
0.127155482586581 0
0.986282585688131 1
1.62090719202294 1
0.7548893792559 1
0.983395284056578 1
0.913362993505472 1
0.87742978146766 1
1.92402620372253 0
1.53203006590859 1
1.75123115695261 1
0.995163493447191 1
0.800331707053276 1
1.46415273520773 1
0.99373842674159 1
1.11988050441815 1
0.504403694163451 1
1.35740572094397 1
1.71266089312158 1
1.02078570372278 1
1.19435956439935 1
0.32245137049524 1
1.74664448342356 1
0.772220202564286 1
0.895810580322755 1
0.486937458012285 1
1.81106815670101 0
1.22843795685793 1
1.31495679189521 1
1.58484215920899 1
1.52453581322389 1
0.480056417872249 1
0.813584706941961 1
0.939849602506001 1
1.12874943341133 1
0.605149350146045 1
1.03715136232463 1
0.706047316994771 1
1.78112100671452 1
1.89504877192021 1
0.810692987420164 1
0.90203325585078 1
1.0262549716041 1
0.183450222220505 0
0.524715860727265 1
0.582919491160969 1
1.15358353629963 1
0.241490298452732 1
1.60623051673361 1
1.01983454274935 1
1.18601373417707 1
1.96795442045883 0
0.93080984797638 1
1.28945232617138 1
1.79849156724113 1
1.2155057172336 1
0.71129760566036 1
0.573351896808395 1
0.850332168817014 1
1.07955596529842 1
1.64896571290928 1
0.328890844112655 1
1.42277516308636 1
0.607936193642717 1
1.05702798320637 1
1.44486253435918 1
1.44868169472338 1
1.05755093798265 1
0.567262845848673 1
0.752243452865326 1
1.21483981606852 1
1.1142296219173 1
0.196345564543178 0
1.23778531010479 1
0.959416646223955 1
0.709776426084048 1
0.660615823036761 1
-0.0140279594216246 0
0.822652874793228 1
1.05995541003619 1
1.58240607423829 1
0.547586451419749 1
1.30284783553026 1
0.981892133821376 1
1.15316631537025 1
1.62918594391971 1
0.570732295477714 1
1.01888023702332 1
0.465226631393352 1
0.774356671182873 1
0.209648205142634 1
1.54225995333556 1
0.773566107313669 1
0.464344442453987 1
0.625437015917312 1
1.4403482660144 1
0.382359328012866 1
1.87384743152325 1
1.1268704654939 1
0.439613865293114 1
0.0720226714935893 0
1.4155462037731 1
0.278525904169111 1
0.905858080852119 1
1.88818414633117 1
1.43619077144899 1
0.435762689961015 1
0.319326947360345 0
0.748139017076505 1
0.620188045038725 1
1.45001134460877 1
1.95020239757878 0
1.07448786673298 1
1.08751539354368 1
1.27918252922425 1
1.13178399840085 1
1.6406298867321 0
0.380099548376212 1
0.967040776442483 1
0.849240453736352 1
1.69489282197212 1
0.812204144624096 1
0.953869847741893 1
0.233350418146787 0
0.808395015207773 1
1.13748776823598 1
1.39286053744941 1
0.473171325908914 1
0.460762589010805 1
1.10453186083614 1
0.431229480015028 1
0.703515242991298 1
0.697356365467405 1
0.421971026543698 0
1.36925230704842 1
-0.482220398233696 0
1.13898743534415 1
1.24053615181751 1
1.14460493087584 1
1.27501347669892 1
0.882644921066659 1
0.318679482268846 1
1.62766845555871 1
1.88398553886179 0
0.451205065844212 1
0.795973539218052 1
1.51037608687945 1
0.927469917397029 1
0.275654307466963 1
0.691538405158575 1
1.13664349479904 1
1.37465705543194 1
0.662997209973676 1
1.28186025570149 1
1.47420653793594 1
0.720383199708407 1
-0.0269957127593735 0
0.602469291074257 1
0.867633449503559 1
1.09918175730763 1
0.797873747099733 1
0.718512098000421 1
0.823662140451851 1
1.11129089902215 1
1.54760536601832 1
0.902104815455485 1
1.73164034863425 1
0.903743470706255 1
1.02054287316548 1
0.923945521068511 1
1.54557960633804 1
1.94315932718314 1
1.34291142790781 1
1.11456831361296 1
0.142066502662072 0
0.858051281889404 1
0.297422202117171 0
1.28042524164054 1
0.9704633154584 1
0.460591355375321 1
1.60591362081467 1
1.1144425005591 1
0.993175254223535 1
1.06650393099323 1
1.24420122940097 1
1.0535414175839 1
0.936620910428509 1
1.34468356719414 1
0.464565949591573 1
1.09337307053862 1
0.916728773005062 1
1.14789659534908 1
1.48858357783208 1
1.7090361857162 1
1.10468207529418 1
0.431894503941185 1
0.47167827134534 1
1.25802513810942 1
0.911760949240339 1
0.98474754953698 1
0.477423267177917 1
1.15641581458928 1
0.699996383533436 1
1.68836122993854 0
0.7027571627924 1
1.78311903326233 1
0.829236476703937 1
0.520070956127001 1
1.48294957087641 1
0.61020459466259 1
0.826868319704747 1
1.2689283140266 1
0.612867642322469 1
0.897262959199788 1
0.433010763680283 1
0.7972129781385 1
0.0592624170132097 1
0.603124886772663 1
1.67043656636211 1
0.885631685713147 1
0.548688021790041 1
0.3708375849024 1
1.2892889918388 1
0.922663800455017 1
0.821087055667691 1
0.545899184513089 1
1.60385702062985 1
-0.0508788469209413 1
0.530942316177406 1
0.732704724455722 1
1.70957080800583 1
0.919235867690796 1
1.19596765520347 1
0.689589525032262 1
0.435339098963225 1
0.99639493476784 1
0.432065960284041 1
0.952417825611148 1
0.627630929192866 1
0.955646783426836 1
0.351105999427342 1
0.438100417266532 1
1.04205037546652 1
1.0960536176235 1
0.137631110326253 1
2.01507347064172 0
0.854769840691166 1
0.810030361837721 1
1.05817865120903 1
1.03910216058206 1
0.479053281035046 1
1.11231692400074 1
1.40595054108211 1
0.415044545173991 1
0.551321981747892 1
0.60192086336697 1
1.72280209193311 0
2.27062418032021 0
0.223234888446661 1
1.25298306191313 1
0.756562272442107 1
0.961991741661647 1
0.975562318578198 1
1.03490059639616 1
0.516669060448801 1
0.538174156277397 1
0.697744186975068 1
0.5325832938967 1
0.118276934542417 0
1.8440344225948 0
0.724449671638375 1
1.20552668421975 1
1.41608836311485 1
1.26727445744008 1
0.538692630361373 1
1.16186558260569 1
1.87762985439528 0
0.374113124757702 1
0.746973907469434 1
0.98902390765506 1
1.14019975936 1
0.449725807746373 1
0.735323850609097 1
1.14494528275765 1
1.95132942108324 1
0.732489883646459 1
1.31826131181973 1
0.890868128516075 1
0.985459219775587 1
0.513115394399413 0
1.20850481666162 1
1.88868291199937 1
0.435493494769436 0
1.26032724372628 1
1.29078021517516 1
0.306068839621327 1
0.685560601263672 1
1.7174050402474 1
1.81469737665424 1
1.14955485832197 1
0.622421743812395 1
1.00713818894749 1
0.260261098061221 1
0.942380032445811 1
1.25016709933527 1
0.625972482314826 1
0.786418546628079 1
1.54959098256613 1
0.37225739029142 1
0.476801825476808 1
0.63608891209663 1
0.500725092754014 0
1.41775347310666 1
0.641156330240087 1
1.93518853155144 1
1.21780973828805 1
1.60991437847137 1
0.835235924113538 1
0.961668355959857 1
0.554459402415385 1
0.965434363166857 1
1.59670199927947 1
1.22968168853971 1
1.64267316919879 1
1.06946977645789 1
1.14819037954037 1
1.29374084151041 1
1.72926124565723 1
1.19490980052098 1
0.576709004670052 1
0.890228044573015 1
1.73141230928547 1
0.950423449256166 1
1.1571057338551 1
0.879600904369738 1
1.22791858077903 1
1.16091506539888 1
-0.087100704419031 1
1.38330145323997 1
0.563009994996722 1
1.24792360664018 1
0.239565771512705 1
0.916037033214406 1
1.29469451132245 1
1.13283197609305 1
1.34937514482914 1
0.952263509696299 1
1.06572443048395 1
0.727426032833913 1
1.77106384315335 0
1.41007480223996 1
0.526547941961875 1
1.1114489118107 1
0.707406157638104 1
1.56238264866183 1
0.823498636365071 1
0.651233542456553 1
1.43937899223593 1
0.89744212522805 1
0.555083615377045 1
1.82025916372734 0
2.06408200781736 0
1.12499721371896 1
0.536558274025759 1
0.986526211880491 1
1.18605797554717 1
0.137338829631408 0
0.378751897997329 1
1.36391731943277 1
1.09610481312532 1
0.902648800669804 1
0.207743111850947 0
0.489543649635726 1
1.10642791759573 1
1.23701237146428 1
0.407575694791561 1
1.01539092330613 1
0.900153434621318 1
0.760179043550027 1
1.16194667289733 1
1.31647323170858 1
0.924839479660636 1
0.468537282711217 1
0.271473318836787 1
0.90020312214139 1
0.232736889044199 1
0.723470153030718 1
1.18255728679527 1
0.824750156316184 1
0.932350056150951 1
0.962140682103566 1
1.80239586482714 1
0.5741114769003 1
0.639175744943558 1
1.27596901909332 1
0.868231285124095 1
1.16565254141302 1
0.456919418002547 1
1.6647732853152 1
1.25485265613829 1
1.40730137653129 1
0.603797032983564 1
0.994315567733603 1
0.0121714793366001 0
1.05905849136529 1
0.912000762066668 1
0.703962818045412 1
0.98571942969315 1
1.4213126643379 1
1.40981047393505 1
1.19723545859482 1
1.66682438683544 0
0.750383775683217 1
1.41307865687472 1
0.762729457763393 1
0.788595944049184 1
0.433295255801963 1
0.85492170404093 1
0.914103860618251 1
1.42149959767417 1
1.42796868496345 1
1.51907308267702 1
0.584931054173149 1
0.242682063626693 0
1.45199841284383 1
0.514276302635103 1
0.55084035256399 1
1.63878462713329 0
2.06431292684337 0
1.06976636648022 1
1.32840754117683 1
0.266098275571623 1
0.795770676615073 1
1.63410710521266 1
1.61387814512766 1
0.445365974129844 1
1.74857410007041 1
0.725769388672526 1
1.57961103218432 1
0.54007376451538 1
1.90580966163665 1
0.0885522099482567 0
-0.388825079857857 0
1.04482537280727 1
0.579066198404029 1
1.06486234998782 1
0.951364728754383 1
0.690953896209561 1
0.638550042023398 1
1.36116686008272 1
1.23283040788353 1
0.701477547538939 1
0.998916267353967 1
1.24606531165944 1
1.88541385458952 1
1.0635991650034 1
1.39961145427194 1
1.49076040239369 1
0.47280394673289 0
1.06566020758649 1
0.777993325354004 1
0.303725768185703 1
1.54967698385556 1
0.712726399955961 1
1.13993412398885 1
1.14643400097641 1
0.83849448045457 1
0.79264503639689 1
1.23753323271594 1
1.72262297237536 0
0.862112489809206 1
0.272631490710679 1
-0.0292238929207647 0
0.976662321515315 1
0.861347749979372 1
1.70542696140985 1
0.648759125492574 1
1.06435004053118 1
0.687749112021997 1
1.08697715113207 1
1.05017463634905 1
-0.0466132611137675 0
0.895598450879894 1
0.647639586551457 1
0.516277617262955 1
0.98213713244665 1
1.26201631295594 1
1.1649906194197 1
0.785043766031642 1
0.426107211326071 1
0.810436516999053 1
0.781151767346074 1
1.26775395974331 1
0.878606639823207 1
0.392230063403084 1
0.43782027646131 1
1.13783304452233 1
-0.242474809804177 0
0.201140157540627 0
1.76670910198469 1
0.206261255363768 1
0.789646057996089 1
1.32582276200286 1
0.904368393151777 1
1.10863741717841 1
1.08088801354712 1
1.23687721168872 1
0.756269934558044 1
1.04856116513238 1
1.53714940199346 0
0.392852722827341 0
1.14521575866498 1
1.0656088451679 1
0.492013966489269 1
1.13529170635474 1
1.51330811653925 1
0.650788637192233 1
0.749546633013641 1
1.07821571740642 1
1.64307682819755 0
0.983543111853074 1
1.42881259228842 1
0.991100513865412 1
1.36291772285038 1
1.41356039694647 1
0.0888082045357185 0
0.787448745882082 1
1.16239407756343 1
1.70567710967203 1
0.930065540421952 1
1.21828224922206 1
1.24332780125541 1
0.453085865538106 1
0.974004529851193 1
1.59077572369477 1
-0.0887366474790798 0
0.200153360281972 1
1.20964320688664 1
0.44776713229277 1
1.04667578790101 1
1.15444913333059 1
2.01694795365321 0
1.10509437765816 1
0.830788061856114 1
0.844459371925691 1
1.67170671588515 0
0.938004275805709 1
0.604462111251219 1
0.859352142146907 1
0.479012167256806 1
0.731188626938219 1
1.2091034717614 1
0.635141976157599 1
0.651814297552521 1
1.27444677057712 1
0.871413383243798 1
0.68917851122336 1
0.567629735622485 1
1.17625834515753 1
0.599835294992492 1
0.152422815060755 1
0.349317425615104 0
0.987660000933013 1
1.21927125222442 1
1.40350415974743 1
1.89039457615402 1
0.277837855600177 1
0.396185872782122 0
0.864594795825283 1
1.17482330033136 1
1.23967757995414 1
1.30735043928346 1
0.93810038297921 1
2.0495744951352 0
0.979898129843441 1
1.36496512000524 1
1.78173609412267 1
0.594247326810842 1
0.878940573708071 1
0.759734511988725 1
1.04592683446853 1
0.776781548304329 1
1.71248341025474 1
1.5629251411717 1
1.0832492920614 1
1.73397133223254 0
1.23329123487611 1
0.624300817662921 1
1.07341546387026 1
1.53157360433202 1
1.42152216383536 1
1.10742513378556 1
1.04998207275416 1
0.96427676877157 1
0.599284367877333 1
1.67670814639364 1
0.890944215542235 1
0.816383508765521 1
0.886607738281165 1
0.194489407714538 1
-0.0849518885691847 0
0.534566197772095 1
0.740466717833392 1
0.565094482697793 1
1.20026163424661 1
1.35826133891987 1
0.43165347982886 1
1.12380398144524 1
0.615362663613779 1
0.208087909904053 1
0.618495643669003 1
2.01963462328701 1
1.79783176423665 1
1.01209707703686 1
0.416221930270056 1
1.01055926388833 1
1.09490354324641 1
1.37149471955616 1
0.761966128578839 1
1.5754581094877 1
0.919288903539579 1
0.522327675712813 1
0.0677805355190041 1
0.934305065477352 1
0.982624477379485 1
1.47881845558594 1
1.10680345086745 1
1.23455125579902 1
1.1463919812462 1
0.282218480430206 0
1.03243969227671 1
-0.0307577393556414 0
1.58396873467688 1
1.75192315585328 1
1.36888925077323 1
1.07589382774258 1
0.723804366843346 1
1.31178849119389 1
1.16965601444024 1
1.28005452663274 1
1.03089679922454 1
0.544778429664175 1
1.20554579565682 1
1.02774448884905 1
0.986460626253641 1
1.27446158905422 1
0.30096610909267 1
0.968560878467578 1
0.845625931716343 1
0.675331857322769 1
0.866700899011948 1
0.859139391596703 1
1.21936723079223 1
1.3646584853364 1
2.01363119965834 0
1.15622807276576 1
-0.181925504567159 0
1.17170187147351 1
0.971782185176767 1
0.732924698485411 1
0.713927343877331 1
0.427943764347552 0
1.23583448619975 1
1.36163005418244 1
1.92167472694626 0
0.745844141675472 1
0.946098496257069 1
0.967570423664367 1
0.415966906798099 1
1.53906605824989 1
1.41243314509457 1
1.46952749235353 1
1.40315602624336 1
0.718505294040202 1
1.54352363028581 1
1.47467016935038 1
1.31196439132319 1
1.69687694878502 0
0.802243939566116 1
1.79144328442673 1
1.18677064377533 1
1.46715519691429 1
0.0747798861980334 1
0.482755921607722 1
1.20914864435992 1
0.827783432819319 1
1.20903092434857 1
0.62359289472047 1
0.410148686955301 1
0.391898617382097 1
1.20362480863164 1
1.2214752354361 1
1.2944824566171 1
0.938597602092408 1
1.64778731499238 1
0.765495944253689 1
0.441406080020845 1
0.903059614581014 1
1.44848621401929 1
1.54707987135699 1
1.05647966477142 1
1.3500291790922 1
0.665420115190991 1
0.528174745331337 1
1.85409136791294 0
0.627560214354768 1
1.16634508133838 1
1.03860681678203 1
1.13646599413003 1
1.27959249178365 1
0.953126014284706 1
1.46961741659995 1
0.688560877538555 1
0.989121728772986 1
0.916582521819861 1
0.637418205714942 1
0.89246512008193 1
1.03419742565538 1
1.69353589019105 1
1.08953122677977 1
1.46572570907678 1
-0.0214471009551765 1
0.832723648947992 1
0.993134744762226 1
1.67920897323344 1
0.900647029525205 1
1.24484580383119 1
0.189641284653746 0
1.09207991499559 1
1.28579863441847 1
0.574907941543689 1
1.53746215424264 1
0.983299085694739 1
1.83598397381598 0
1.69274209534371 1
1.37670288628772 1
1.46315731505884 1
0.999676448461837 1
1.08134043705736 1
0.209179149612152 1
1.44125866110789 1
1.15036398199019 1
-0.247458775004215 0
0.225777180088224 1
1.37553833390718 1
0.551252211298904 1
0.820437345682723 1
0.478083667205787 1
1.11009161712811 1
1.7625223815437 0
0.336843522053566 1
0.914197089052865 1
0.702537771927869 1
1.0777519870204 1
1.07920819013338 1
1.26664750148505 1
1.09079283092239 1
0.485920273581115 1
0.648343483893648 1
1.25962671841255 1
1.23223570750275 1
0.988878721683211 1
1.02290549432411 1
0.00534384777553587 1
1.82474402019537 1
1.09224685055581 1
1.14495069848955 1
0.613104756367013 1
0.968712019960574 1
1.31141429878483 1
1.72642724437935 1
1.0223273619088 1
2.22420310834039 0
1.00412819361664 1
0.756018003168394 1
1.33089515070588 1
0.902654820443363 1
0.866682342586744 1
0.559609679644178 1
1.27980508763065 1
0.897106138349989 1
1.10527261671561 1
1.00113793352585 1
0.291109953877203 1
1.71745086619318 0
0.381179458415287 1
1.64845072378267 1
1.59872225859252 1
0.107506083444099 0
1.02357630705821 1
1.13141358530192 1
0.970077268432616 1
0.51051096634201 1
0.856242164209638 1
0.675796278032286 1
1.00830535076483 1
0.426554770639815 1
-0.232606832528893 0
0.703623247131352 1
-0.0868039324184909 0
0.90513265401032 1
0.867789075336227 1
0.909545895512469 1
0.863136513456614 1
-0.056705336541254 1
0.404387745773502 1
1.06441472374441 1
1.31635109207922 1
0.422834897629571 1
1.22325074164703 1
1.07372029126033 1
1.84115775481193 1
1.49436704593132 1
0.83016917182767 1
1.07588434080531 1
1.15165972808653 1
1.06648285713338 1
1.09813175253381 1
1.13081767226857 1
0.5438266554167 1
0.889466824371246 1
0.875217766833448 1
0.926026193119452 1
1.23328416673724 1
1.83832887521726 1
0.477429482151987 1
0.682725698815112 1
1.31741310984825 1
0.659073390797539 1
0.413948518239519 1
1.29398359065317 1
0.541867773472337 1
0.664742564243652 1
0.801688602793372 1
0.99100594129123 1
0.949863443368309 1
0.633264801006654 1
1.299183545715 1
0.75780659698562 1
2.3846206927396 0
1.2605403579372 1
1.36128995948597 1
1.82377046257593 0
1.74071311509523 0
1.36798766062229 1
1.02165750868799 1
-0.00416718266463224 0
1.0727307171619 1
1.72769704453767 0
0.791388866116144 1
1.20796032359711 1
1.42152118188887 1
0.937234333146001 1
1.36957452432518 1
1.6287580381672 1
1.37845903421821 1
0.607076404049765 1
1.13600375105303 1
1.01145693215356 1
1.47559555022516 1
1.59067010252606 1
0.646421920206997 1
0.588133755848015 1
1.60213139446398 0
0.78178382088086 1
1.6396102396268 1
1.87456836517827 1
1.17619732664066 1
0.931883663970038 1
1.16304151756663 1
0.120182276961316 1
1.55904323463505 0
0.680219649045517 1
1.38377382015716 1
0.891578456996969 1
1.78223680985272 0
1.2395803429533 1
0.571481641216375 1
0.928721129925986 1
1.16093852946748 1
1.10385625306135 1
0.677110463233219 1
0.516986304392285 1
1.08750266572795 1
0.851510237112099 1
0.892061226483676 1
0.850116106162398 1
1.17901427156348 1
1.68907481354735 1
1.11021023103889 1
0.505861223332378 1
0.258394484614782 1
1.96320004141052 0
1.26749760927426 1
0.883735416672419 1
1.68256289749767 0
0.176002223298937 1
0.887515501387321 1
0.680555887009511 1
0.935778735034175 1
0.446224679790933 1
1.84143175076201 0
1.62800773297361 1
1.24564587494956 1
1.4223827138528 1
1.09905962612889 1
1.6411064176509 1
1.66975200228967 1
0.785748607847593 1
1.5692757001895 1
1.62317825214491 1
1.64103592910874 0
0.80332326163949 1
1.59615335932593 1
1.16733836420666 1
1.3382830795028 1
0.918966284833621 1
0.616831717801356 1
1.98994719063087 0
0.311033185418181 1
1.48759512168931 1
0.682351941874533 1
0.789738661207773 1
0.852734146403093 1
0.964600229375934 1
1.04385027784491 1
0.538149449963235 1
1.21521709116793 1
1.19023501407889 1
1.16238218211372 1
1.40917348806463 1
1.36558541303783 1
1.61116410326024 1
0.74476506507192 1
0.878530561443762 1
1.27360055923842 1
-0.10674785735927 1
1.71631755086499 1
0.863596414865831 1
1.22264880862276 1
0.948010990567677 1
1.10347687127337 1
1.68463940179935 1
1.57400226332161 1
0.785636370270518 1
1.26263236901875 1
1.78978170306843 0
0.618465760076031 1
1.16323997352849 1
1.51923163021945 1
1.54523771878821 1
0.696934781594744 1
0.398966120082018 1
0.955626619209615 1
0.914366790774763 1
1.38968827051741 1
0.15853087459872 1
1.66656225388108 1
0.290252537662547 1
1.32759971952512 1
1.0249188104202 1
0.885595975755267 1
0.758106178922475 1
1.27434792739414 1
1.31014938899584 1
1.57567087957523 1
0.979019038997822 1
0.562842009463511 1
1.62988106482594 1
1.23359330955427 1
1.69318570440124 1
1.78492912164366 1
0.171875525850504 1
1.43603216608694 1
0.398719840367709 1
0.526943962828986 1
1.68008295959402 0
1.25426640852878 1
1.55333632566853 1
1.28016373070011 1
0.897174919089018 1
0.566071730739892 1
0.931222339942234 1
1.03996736240006 1
0.364354093194947 1
0.716356890017402 1
1.07985128739474 1
1.44098086535859 1
1.42186441244533 1
1.18315507368099 1
0.486272625006697 1
1.49194167049865 1
0.917118648495404 1
0.925678406630464 1
1.18101167251922 1
1.14651042909606 1
0.542661846867666 1
0.786799125388901 1
1.4390469395024 1
-0.203538595382574 0
1.10400117601763 1
1.44587881277991 1
0.992294939327271 1
1.68155981174088 1
1.45404506170905 1
0.844330095720714 1
0.685697028658381 1
1.55997502198857 1
0.597020872281227 1
0.750589254229488 1
0.859884201815923 1
0.477259766148042 1
1.72762501622051 1
1.25541061155151 1
1.41181718324405 1
1.03522989173953 1
0.267186360440463 1
0.626817656019729 1
0.37494831810268 1
1.21007805321692 1
0.629986009875939 1
1.49748034584737 1
0.935421400736675 1
1.36875693521331 1
1.58992465731341 1
0.773342030411675 1
0.0937940582095991 0
1.66405437930147 1
1.61700103647264 1
0.213236370110052 0
0.590254540689758 1
1.03103356632373 1
0.631578740988184 1
1.2440477051955 1
1.44204069534234 1
1.45382975398023 1
0.744888845378232 1
0.775032478981525 1
0.924596494565042 1
1.02089883257538 1
0.621819247591321 1
1.21066475189096 1
0.908518032358277 1
0.750108292454332 1
1.40386437168929 1
0.606747485356812 1
0.253848252634801 1
1.55045736164649 1
0.878699227968467 1
0.375519735654823 1
1.09654307679699 1
0.432926299617873 1
0.975432265303796 1
1.24014874454226 1
1.11843852026483 1
1.15803876117668 1
1.18192068908469 1
0.977509352208448 1
1.03531568104207 1
0.986095944561517 1
1.27457228740451 1
1.14403531977007 1
1.27476662235186 1
1.446517180499 1
1.43899402330979 1
0.153803563243204 1
1.67242934736027 1
1.00128395364329 1
1.74585856467519 1
-0.117751950321481 0
0.551765659389989 1
1.20792258291345 1
0.841706732952244 1
0.926744585754765 1
0.97736663349319 1
1.66895002151407 1
1.90021721321049 0
0.728545780288323 1
1.29599778949552 1
0.353420102852301 0
1.40186786596729 1
1.40147189026019 1
1.03966962444186 1
0.178016370189838 1
0.343481428984088 0
0.522982973672696 1
1.20979003942937 1
1.66824243684027 1
1.4489106907157 1
0.579106633182434 1
0.75084479335837 1
0.477136664155143 1
-0.0675696451986544 1
1.21957274358748 1
0.504501374233859 1
1.91664091468268 0
1.02986037592291 1
1.01142033896618 1
1.00704353362563 1
0.812603937738682 1
0.587752707312037 1
1.21492922782816 1
0.658378791044528 1
1.08681746991886 1
1.16575606162157 1
0.783334251954365 1
0.694060823627865 1
0.401484496720679 1
1.1613696190331 1
0.47890286607997 1
0.987411050375706 1
1.37979391503688 1
1.17664241300887 1
1.03758445096773 1
1.78739821772464 0
0.818067292155845 1
0.410418249087904 1
0.481108236359615 1
1.05386244093937 1
0.900882392954674 1
0.648001222113328 1
1.10933938307842 1
1.72488205009356 1
0.193737431224939 0
0.0285034200051111 0
0.773279885863604 1
0.645155390410943 1
1.08046048558481 1
0.000832338032901291 0
1.12237871148174 1
1.00435272916821 1
0.699428989852726 1
0.86302287793109 1
0.96179606796644 1
0.831791202066352 1
1.12609526897381 1
1.39159469586856 1
0.645453871562326 1
0.268436169546786 1
1.34455636757232 1
1.52760462268855 1
1.44633337083573 1
0.80273117677204 1
0.462794368392537 1
0.675875257330275 1
1.65554169546075 1
0.433294330461665 1
1.90487002110735 1
1.11590705127725 1
1.05361947099665 1
0.676272555205539 1
0.961514348757587 1
1.31040859841163 1
0.503406173606374 0
1.35419238960179 1
1.12358256794614 1
0.823642542143547 1
1.06737742921673 1
1.56279416088372 1
1.90088891796377 1
1.00407121059833 1
1.28676044789131 1
0.791795697767505 1
1.73178077930926 1
1.22221574597062 1
0.577638669975661 1
0.24680824811346 0
1.67047864766676 1
1.47274531036543 1
1.46801581612219 1
1.18583673722375 1
1.18451709034369 1
0.94411159988473 1
1.2561970526209 1
1.72291670989736 1
0.800083545925066 1
0.89252613925369 1
0.339148970242848 0
0.857802246375849 1
0.801357772558348 1
0.713529732799905 1
0.551521861963421 1
1.51372931376407 1
0.735847186127833 1
0.835736336032563 1
1.59097313344504 1
0.903295856278954 1
1.52562384207864 1
0.63818916712235 1
1.38685363421688 1
1.74626973939873 1
0.667219754417123 1
0.944537758714307 1
2.59346697687608 0
2.12403009601392 1
1.17099918255099 1
0.885538924789836 1
1.38542747518551 1
0.676738570107136 1
1.38564146479131 1
0.195722692809016 0
1.38243621784968 1
0.451658470563002 1
1.14397769654727 1
0.439595506663556 1
1.04612434202735 1
1.11345147831341 1
0.150638256300944 1
0.410388686810849 1
0.856395432114912 1
1.32927577328506 1
1.82968011427829 1
1.11715167698855 1
1.90791115398746 0
0.444041751678294 1
1.26195331815255 1
1.17544822428507 1
0.271082897149674 1
0.664277088938924 1
0.606868204577401 1
0.947450409785542 1
1.07575768330372 1
0.437115216629308 1
1.97459439965168 0
0.652226076229439 1
1.00480808084515 1
0.666311425188187 1
0.905179636448713 1
1.17336653951057 1
0.801142756323291 1
1.15119892840851 1
0.727011506190533 1
1.00078307922918 1
0.916574985009179 1
1.36155103547409 1
1.14114444074351 1
0.76601200098503 1
0.782924652508292 1
0.571673631507987 1
0.901884829813 1
0.819252640395478 1
0.60000719488771 1
0.478455552864659 1
0.605679031526315 1
1.18505892095406 1
0.670197545086851 1
0.749661861086334 1
0.240463083552984 1
1.16499548156592 1
0.362211950628344 1
0.626658135811338 1
1.0446080000891 1
0.784560707594482 1
1.06782008103457 1
0.175678623933326 0
1.92618493221137 0
1.37941791987186 1
1.4548708036834 1
1.34829135843063 1
1.48769624325902 1
0.486817129727901 1
1.91862453260433 1
0.665533894438883 1
2.49844389100231 0
1.1703601318778 1
1.92202459973419 0
1.01125122184968 1
1.16799926728776 1
1.96311646885001 0
0.52956552357769 1
0.326344809061786 0
0.320740809236696 1
0.770726131541389 1
0.70864386461158 1
2.011735936961 0
1.02032804682723 1
1.7114509514941 1
0.960146419134033 1
1.38024077561303 1
0.96326343946018 1
1.04661854081724 1
1.46676890614653 1
1.2456452143525 1
1.23934424104225 1
1.23170745598656 1
1.42589564498755 1
1.32747126539622 1
0.577677707807173 1
0.307119297344191 0
1.14653794475303 1
0.259384300679004 1
0.452175856680583 1
1.52228666818271 1
0.156935022062927 1
0.209122094186596 0
-0.0549157790264161 0
0.335974672502042 1
1.73689767770475 0
0.185721459639988 1
1.34224340360028 1
0.337282709147441 1
1.05948808339548 1
1.07293504302595 1
1.03042337105942 1
0.462768323460279 1
1.14651429040223 1
1.43856169458229 1
1.58578949993244 1
1.60187859778872 1
1.60418130452831 1
0.654408025352691 1
0.940759504392133 1
0.50381556031666 1
1.0151568563671 1
0.780293595953482 1
0.37490313987363 1
0.690402217746762 1
0.532748998294194 1
0.610761241529137 1
0.717740286244312 1
0.958188053283658 1
-0.48053326351308 0
-0.0103862328717845 1
1.08943418146178 1
0.95104492060148 1
0.970813628999606 1
1.09168831483751 1
0.935993807814132 1
0.48992464599405 1
1.38201112770985 1
0.732426152440968 1
1.72860646855124 0
0.855716761108547 1
0.717550246264864 1
1.72936060217097 1
1.39281450157541 1
0.828843433717809 1
0.68538843638967 1
0.868217212304426 1
0.846126419469652 1
1.80127851247534 1
1.31561361920794 1
1.51172747212233 1
1.84201530192941 0
1.09921235744045 1
1.33289370344962 1
0.823543414797766 1
0.51510901599243 1
1.30682592137982 1
2.1699196254327 0
-0.0834048475537615 0
1.11156107369418 1
0.652727498657609 1
0.939646158590032 1
0.456973452454142 1
0.528448879007396 1
0.296016388774126 0
1.9611445727871 0
0.347338685011453 1
0.635354948200961 1
0.789820807551207 1
0.637751745565616 1
0.523681097956882 1
1.35528146345147 1
1.27814875635323 1
1.15727537479138 1
0.77406230462351 1
1.06823824380943 1
1.20006672798977 1
1.34732234495542 1
0.919732655680908 1
1.69935980318537 1
0.446533365510947 1
0.59246513157269 1
0.645221552814949 1
0.620803818184388 1
1.06683083908961 1
0.911313491923164 1
1.15058597315766 1
0.554597802449273 1
0.919405355913254 1
1.72003915928077 0
1.65765656731701 1
0.314964401552777 1
0.60796906565023 1
1.23575680947031 1
0.562178253318087 1
1.42868446075053 1
0.373604737524833 1
0.900242070617576 1
0.541044005579373 1
0.876291600286765 1
0.781079007635441 1
1.48132425691694 1
1.12235527592667 1
2.31198578530707 0
0.947561290042647 1
1.13385077438869 1
-0.00926041633673652 1
0.803700750825552 1
1.17905181749018 1
1.38839903622772 1
1.48374667857257 1
1.18662472667849 1
0.773538685107602 1
1.46141725221335 1
1.19657461412632 1
0.640168688696561 1
0.410002632374224 1
0.403599339350241 1
0.821862824564594 1
1.1705035715906 1
1.13591931692217 1
1.02624813609488 1
0.807608258985703 1
1.42316920750071 1
0.134517621375416 1
1.98259870463244 0
0.746519331052931 1
0.667791457348755 1
0.335701178087272 1
1.25651041304699 1
1.3378455025966 1
1.05128373395702 1
1.43288430146367 1
0.724839497584931 1
0.412938079369959 1
1.04479190089211 1
1.00261330594791 1
0.228178806658429 1
1.0804280496058 1
0.832077663212222 1
1.31862813964811 1
0.842361547534137 1
1.53930336372764 1
0.806638407050806 1
0.618102022079823 1
1.25316553975558 1
0.994882827408383 1
1.04936818568155 1
0.397945263154573 1
1.40516181119292 1
0.662831967969932 1
1.70281919919962 1
0.902867723425924 1
1.52898129737261 1
1.57363897142772 1
0.314782882538977 1
0.915379065108626 1
1.53787988764666 1
0.884461397797803 1
0.545562881690166 1
0.984234255469313 1
1.41870325929154 1
1.27501154538344 1
1.83715222076938 1
0.745376034297381 1
1.10205080897912 1
0.429956241764865 1
1.73252994945728 1
1.00660283240535 1
0.796669977774238 1
0.818965219305944 1
1.11006215074216 1
0.365535245547397 1
1.29003976661182 1
0.608068557582417 1
0.804506584200731 1
1.80376424807735 1
0.738071921765458 1
1.28093143434636 1
1.40444239919055 1
0.412370586216758 1
1.53582308114034 1
0.897933284470838 1
1.54539352356979 1
1.06803095187118 1
1.92623079778178 0
1.16238152897049 1
0.295589563082265 1
0.441005479380153 1
0.0185475289041367 1
1.26987305186121 1
0.634902568655733 1
1.86849515903853 0
1.14954845481108 1
1.27671488601144 1
1.66560858973567 1
1.51372019247466 1
0.975816820804377 1
1.11706413906425 1
0.184530828988491 1
1.10079374928934 1
1.56362998655159 1
1.19184551330924 1
0.797931755026004 1
2.00173093620981 0
0.609726928380506 1
1.39670901081178 1
1.26866342879171 1
1.12481008294626 1
0.695160488181752 1
1.40848843098563 1
2.37787041903392 0
1.5381557601486 1
1.40876761291902 1
0.580957139424003 1
1.67369024593029 1
1.01145482222648 1
1.14333661286004 1
1.09188795116611 1
0.999260703684231 1
0.657020741155053 1
1.35409894698207 1
1.20680026233934 1
0.507697302661785 1
1.29735338413695 1
-0.0351484312774137 1
1.47639847715902 1
0.637209077705324 1
1.2974565644266 1
0.688365826626715 1
1.21280224443869 1
1.46945679049514 1
1.67559156545115 1
1.19077692390138 1
1.17175532902914 1
0.892869896302149 1
1.5496291782841 1
0.875021148120902 1
1.47244718170367 1
0.688569242532447 1
0.923515300544717 1
1.3195684918139 1
0.83951462648664 1
1.83202282441974 0
1.18808300194252 1
1.14698326658787 1
1.18993457133565 1
0.980181782568409 1
0.0920315256345995 1
0.428587214673423 1
1.2008596636105 1
0.259524084274378 1
1.24323510672549 1
0.308321563226143 1
0.810434767225884 1
0.327108939834612 1
1.03557420443053 1
0.362653050998502 1
1.11971354087368 1
0.760636219738973 1
0.984863190390639 1
1.46155276787322 1
1.21823921848321 1
0.630463725461086 1
0.661014690558221 1
0.605870839709612 1
0.749072838997526 1
0.584818966854158 1
0.0819374375185289 0
1.58281863342018 1
1.24412557106764 1
0.810675883289344 1
0.348786884810475 1
1.75724706131774 1
1.50047970907575 1
0.879537946370643 1
1.46559220334875 1
-0.0980478124303676 0
1.30470961384077 1
0.718423973436101 1
0.536803086946511 1
1.15187104317386 1
1.1826570393129 1
0.943640386722173 1
0.754706838805539 1
0.652190717882013 1
1.00563048746066 1
0.0965658681995724 0
0.732241429791974 1
0.996644059512264 1
0.72210546731286 1
1.84475805295298 0
1.53675641911288 1
1.19280940111703 1
1.21438362142726 1
1.09057976135915 1
0.745702421140274 1
0.847376053987498 1
0.67876206894959 1
1.17403464438138 1
0.632065737562607 1
0.632452836423462 1
1.21830988721858 1
0.971791457852847 1
1.935846701685 0
1.1441168364019 1
0.175613035154109 1
0.865713616866 1
0.555303659257412 1
1.47102097652319 1
0.95064391490473 1
1.28159377113364 1
0.698295185586598 1
0.952406473333173 1
0.399310892094259 1
1.68204390407213 1
2.02413282648511 1
1.09559408865236 1
1.24160292290838 1
1.42334952352492 1
1.03921617467109 1
1.16783631193247 1
0.832028120915379 1
1.62585125620767 1
0.562122268454259 1
0.919883835291256 1
1.69562783504801 1
0.870563142594489 1
0.465294447289366 1
1.28458244560856 1
1.17686430652548 1
0.927977018451415 1
1.90862629922321 1
1.05544236321318 1
1.56056539929473 1
-0.787047374651873 0
1.29344291718921 1
1.38672789130126 1
0.407136436406339 1
1.57371211191797 1
0.64488611241553 1
1.41322132330342 1
0.635084966843357 1
1.24021646604057 1
1.48920130608241 1
0.583049199314917 1
1.38571535336075 1
0.867812721114485 1
1.66062110776617 0
1.45182081773289 1
1.45614021367705 1
-0.39048496146931 0
1.75849902418868 0
1.06325680803657 1
0.751159103378172 1
2.00961089503445 1
-0.0842004336611486 0
1.11089863490742 1
-0.0727618051126802 0
0.764245921208605 1
0.602092133966409 1
1.51007432525776 0
0.898007170102638 1
1.13123897819437 1
1.29697938226053 1
1.09810560579281 1
1.66749068222677 1
0.752506651459534 1
0.142657432049962 1
1.10317543022975 1
0.905806419658331 1
0.818538609809537 1
1.29142972373914 1
0.822339857367213 1
0.673864276289812 1
1.74480878140151 1
0.505538723224518 1
2.23280154657336 1
1.46388912050418 1
2.54448242153811 0
0.375889469607498 0
1.8257655073609 1
1.39459790864399 1
0.460292248651058 1
0.553341087357086 1
0.319943299391707 1
1.39276781286586 1
0.795498311852115 1
-0.0142395757169773 1
0.730367978303138 1
1.29249214095269 1
1.2506837301912 1
0.434475171202207 1
1.13347460373704 1
-0.349357512122331 0
0.819474367514752 1
0.669851475277568 1
1.12606037481012 1
0.533215044893179 1
0.580738845074811 1
0.171251715793014 1
0.860050264918905 1
0.927177329859681 1
0.780936277540937 1
0.947218479090196 1
1.93050512197801 0
0.837731157487138 1
1.02685268845636 1
1.17733622354515 1
0.554171683828115 1
0.922847762572807 1
1.1211263787217 1
1.50924863908164 1
0.615031664738745 1
0.671142801505482 1
0.884845096598937 1
1.10159687382392 1
1.50961697948321 1
1.31469490710055 1
1.1789530180413 1
0.915226052522134 1
0.812096414401222 1
0.762179393210439 1
1.16543863511275 1
1.261255037097 1
1.45215873733381 1
1.60444736781619 0
1.78409986413989 1
1.99025050142383 0
1.31035083283498 1
1.83844548369217 0
0.775145877908596 1
0.46658381791482 1
1.12178800627048 1
0.828807083333053 1
1.52095303764411 1
1.18939525708227 1
0.187051607770432 1
1.40007738068043 1
0.551566490668509 1
1.20032794383936 1
0.536365234561062 1
0.966821412105587 1
1.04230793434815 1
0.864044422993261 1
1.63378738521343 1
1.31742405290444 1
0.930030848669111 1
1.6658379410936 1
0.964184266298502 1
-0.0558463096169084 0
0.480874071589918 1
1.00092502425886 1
0.8513868414884 1
0.922882434062492 1
1.01444737022952 1
1.3564912911056 1
0.522618854694598 1
0.824550362781391 1
1.16749880816487 1
0.272547569527833 1
0.708355483723381 1
0.849899422242758 1
1.30058370134412 1
1.30489343896155 1
1.54780848883275 1
1.64159797285534 1
0.563811557032828 1
1.9414950680024 1
1.44002219583861 1
1.60680355451339 1
1.29322243656294 1
1.69019211474064 1
1.61779985616633 1
2.25278743796544 0
1.25679544164733 1
0.71926228887814 1
0.0918136126404344 1
0.461757929624348 1
0.583695790235304 1
0.760770637558957 1
0.962589111380345 1
0.932567221538875 1
1.23312270016731 1
1.29741819672453 1
0.283636833185812 0
0.94960568365751 1
0.668727523160482 1
0.655576628561062 1
0.516569228923053 1
1.28226798781815 1
1.01372476612173 1
1.48161657571945 1
0.644688941179465 1
1.38211516642369 1
1.06823288986659 1
1.59014161083659 1
0.609213519057008 1
1.21102883402657 1
0.564554540993264 1
1.14055697155265 1
0.521055757947817 1
0.184968757557486 1
0.822211627541821 1
0.519186686783019 1
0.455652501967023 0
0.936568301903518 1
1.24287884199899 1
1.04465745120375 1
0.958838413951481 1
0.667937814648651 1
1.23509572173041 1
0.65903157355915 1
1.33288529956269 1
0.655534491782561 1
1.13797564119899 1
1.25169965442465 1
0.390361236453223 1
-0.0643895878838693 0
1.11476125732569 1
1.08365047366489 1
0.721819499408613 1
1.80648293394428 0
0.0766993721777125 0
0.829104321971322 1
0.0826250003624089 0
0.319515030905095 1
1.05767350205146 1
0.456434227137782 1
1.38225059771209 1
0.656595869414718 1
1.41942931086225 1
1.25889906524519 1
0.981444247862505 1
1.11959885178456 1
1.14349968183849 1
1.14712134685464 1
1.3960368426204 1
1.34940881111176 1
0.732858239635121 1
0.0505357679442901 0
0.98902262103045 1
0.912726524017928 1
0.645074410720186 1
0.617703309156702 1
0.677022571038285 1
1.52078428930566 1
0.410593288756585 0
0.402542685005603 1
0.755946075394138 1
1.29141610304156 1
1.38527441557957 1
1.3365897085207 1
0.222938269800013 1
1.38404352626358 1
0.829325656404099 1
1.09319314951834 1
0.144161480479504 1
0.31333085422773 1
0.844233091254648 1
0.597015312339594 1
0.685144698679606 1
0.901862088411725 1
0.0884263839126235 0
1.68309832775581 1
1.00626808459001 1
1.16253529266367 1
1.00546643813253 1
0.689119168207323 1
1.16085161722869 1
1.8513745865784 0
1.67476234361837 1
1.47522513931437 1
1.33745008577171 1
0.218150226193257 0
0.927399783728734 1
0.875013780618415 1
1.22896818884207 1
0.650391597823719 1
0.951514212825522 1
0.245857502821871 1
1.27389166422931 1
1.43133795014742 1
1.50752919874716 1
1.67161179058308 1
0.685647718862213 1
1.45525049762655 1
1.39944015368086 1
1.58700869561201 1
0.586158369998878 1
0.648046770474743 1
1.08853315945914 1
1.51024583381693 1
-0.0913314138838194 0
0.63778496042519 1
0.651828147693122 1
1.37586907643701 1
1.25829992372827 1
1.48051272375524 1
0.804901656346087 1
1.34414493035961 1
0.623055983211022 1
0.888435748472146 1
1.2271665057475 1
1.05649731816922 1
0.609977165128843 1
0.663370959382382 1
1.18497981718336 1
1.31537793651834 1
0.470217077254646 1
0.787113377950663 1
1.19818156609486 1
0.909253514771575 1
0.472443975259554 1
1.30990011593575 1
0.644718864615143 1
1.35663129920432 1
1.74125681291169 0
1.49567776797849 1
0.470980679712798 1
1.27012774930161 1
0.593746380287246 1
1.20721586933455 1
-0.0958479537400205 1
0.999590896800298 1
0.528400145608479 1
1.3037786645875 1
1.1310903712076 1
0.522112977304437 1
1.06681761951928 1
1.27542629556651 1
0.93759552112811 1
0.968409811151888 1
1.32726454002357 1
0.387931177494277 1
0.994640512123593 1
1.72778672595191 1
0.860386693367244 1
1.50753674109724 1
0.34645604152267 1
1.59026260542611 0
1.93423569686843 1
1.96672608950335 0
1.86308582761159 1
0.197669549541731 1
0.650736007757772 1
0.967711829170071 1
0.687651904867785 1
0.761491978340035 1
1.09643040020568 1
1.01224165127219 1
1.50310625367872 1
1.84240333216106 0
1.30542734908145 1
0.41038125339188 1
1.39530544957723 1
1.41577056673772 1
0.738580947521595 1
0.944979780792243 1
1.70342102564582 1
1.16055620572289 1
0.948606744984892 1
0.803423701616234 1
0.617088341462254 1
1.43040215287527 1
0.744559552735991 1
0.916445137006067 1
2.223703100093 0
0.939397272809359 1
1.52454718588515 1
1.49112120809542 1
0.818582488348788 1
1.14813611545032 1
1.22853741551682 1
1.30765330761333 1
0.722757326673795 1
1.298560660373 1
0.965176639754419 1
0.87695879274183 1
0.921957612104754 1
1.2984066475105 1
1.04253625397153 1
1.52047647984613 1
0.614146029591524 1
1.74720525999494 0
0.533723249306257 1
1.45118809899953 1
0.676506964634591 1
0.723952455969234 1
0.433924932615134 1
0.239621423540715 1
1.82616409069609 1
1.16709896800559 1
0.967638093145897 1
1.18447948846979 1
1.33492328858111 1
0.634404802799955 1
1.22048669849694 1
0.838904420127134 1
0.790049395312185 1
-0.227955050948618 0
0.797020439836901 1
0.543935321418362 1
0.42966455213087 1
1.15789307700359 1
0.898458922971135 1
1.22233988660302 1
1.23410429151261 1
1.57316301709049 1
1.44995935376164 1
0.973686357036519 1
1.12244429627769 1
1.05447207584808 1
1.21233374415208 1
1.24498096725614 1
1.01580861446446 1
1.57918468820998 1
1.04264145330343 1
1.19007352338 1
-0.0497408072689023 0
0.284069554337021 1
0.765487540073316 1
1.86210925296476 1
1.15312850631295 1
0.568081653911644 1
0.798815707807092 1
1.16602163951086 1
0.924660822569067 1
1.2564918606826 1
0.480162367718917 1
1.54297158944269 1
0.99859412675067 1
0.107429030011698 0
1.27407416037197 1
1.23410717880177 1
0.779452354417607 1
1.69320483704686 1
0.348146667066458 1
1.25107657180654 1
1.29921008528599 1
0.462288524717392 1
1.36797770080128 1
1.26539508765276 1
1.32064784482122 1
0.668416678263714 1
1.55250972141163 1
1.33306968624106 1
1.34899840447568 1
1.32198122959481 1
1.24087749303916 1
0.380881200913092 1
0.777919700085932 1
0.774635684458018 1
0.836068277329144 1
0.850843515077928 1
0.437940781810546 1
-0.0649241830789565 0
0.605524117517539 1
0.743639443999178 1
0.664594839355776 1
0.964076864060009 1
1.31103084944769 1
0.505974294394924 1
0.653748448976879 1
1.22092109551132 1
0.496392026428205 1
0.467860034670864 1
1.14293455492421 1
0.459485653932903 1
1.03943056540955 1
1.04390866269634 1
1.38611538748493 1
0.807346942346263 1
1.35283152440825 1
0.753737063508721 1
0.451859285614828 1
0.464064005244934 1
0.71182570706136 1
1.0161235811475 1
0.883600364496231 1
1.2888968497295 1
1.44837180665446 1
1.328448760304 1
0.990001779819474 1
0.127715884966437 0
0.198989020169019 1
1.88193334020557 1
1.17766125837455 1
0.378651072041686 1
1.7886518786014 0
0.223659495699249 1
-0.0366914682064818 1
1.85103865120093 0
1.00661710357622 1
0.481953499363141 1
0.697549107207097 1
1.60519663597019 1
1.6246195492763 1
1.04492214735469 1
1.39875489773448 1
1.64089650522895 0
0.556857797213067 1
0.698854920300513 1
0.639529613138018 1
1.17436673031664 1
1.02521134462624 1
1.28378042199072 1
0.365385747862217 1
1.29649702943182 1
1.56455876924438 1
0.632260360807857 1
1.27284441421502 1
0.542128589492003 1
1.5100134492966 1
-0.0912472903873699 1
1.00227940107788 1
1.53058301129838 1
-0.00646709290499928 0
0.503207884433423 1
1.47968749811583 1
1.51521462955208 1
1.75879243421164 1
0.729124518628532 1
1.46196223294141 1
1.18185470896684 1
1.29048238140458 1
2.0033828851723 0
1.05042028274935 1
0.792189030838245 1
1.23648403626436 1
1.70199646352028 1
1.97499287206153 0
1.77439753308886 0
1.20715142082912 1
1.3213515151175 1
0.598615235112957 1
1.03365608222995 1
0.712867412777166 1
1.20042079823485 1
0.392753292594745 1
1.71801292523527 0
1.28876651240536 1
1.14478094484751 1
1.28898715933215 1
0.426473433054682 1
0.31296559858479 0
1.8478431736663 0
1.7539534312608 1
0.747508819245935 1
1.10725260600565 1
0.640406226709049 1
1.03472681291466 1
1.25826326312716 1
0.749993553263143 1
0.894404558975148 1
1.39627940164993 1
0.538245027464086 1
0.940961366096475 1
0.43410826042652 1
0.751534261772185 1
0.700042150978262 1
1.05142327468826 1
0.20301013105283 1
1.10543414542383 1
1.61537911487235 0
1.12696777972905 1
-0.0462374189135249 0
0.287107569692667 1
0.716151655990774 1
1.17078721215076 1
1.19402020725895 1
0.828459431985413 1
2.53118208271819 0
1.42337810460735 1
0.737851933260779 1
1.25428612507258 1
0.925182575140764 1
1.0164084601798 1
1.04427820263218 1
1.15571910965147 1
2.14801695795202 0
1.68625719029779 1
1.25397848724066 1
1.3980599398613 1
1.14430023824447 1
0.966800641864456 1
0.136110844462027 0
0.942971598769872 1
1.46466995826993 1
1.25523974576664 1
1.24042265421767 1
1.32566489748252 1
1.15925788129501 1
1.17355381403505 1
1.06894609755681 1
0.908531160195308 1
2.0691122551659 1
1.41491124534736 1
1.45232875605493 1
1.36282971038986 1
0.917998107348819 1
0.779560296853356 1
1.31689486462416 1
0.716214014338607 1
0.262830825694799 1
2.23165171749092 0
0.689731415008882 1
1.33239464578618 1
1.48458802543259 1
0.509766573648279 1
0.818235341874778 1
1.08374170875447 1
2.15017902258265 0
0.790058333811679 1
0.785819918078592 1
0.859149267000829 1
1.8058316026775 0
1.46727724806248 1
1.45088742318597 1
0.115469891328528 1
0.218936921548701 1
0.847250041873461 1
0.476947143159368 1
1.01774431749759 1
1.36188993791871 1
1.71605973265775 1
0.670105430123935 1
0.938738682905215 1
0.887464228238104 1
1.11622955886939 1
0.671530680087071 1
0.809746549256583 1
1.25439884168048 1
0.374114965099593 1
0.520509359105288 1
0.547186188348005 1
1.01501902403043 1
1.08914637855578 1
0.660694110131168 1
1.50884601379173 1
0.0569164270374484 0
0.976771642483639 1
1.4488287260424 1
0.40919125849483 1
1.95955784973669 1
1.30033203398388 1
0.466523596474232 1
0.147179963127191 1
0.377296477790956 0
1.96408951948918 0
0.481178031559069 1
0.472724697733372 1
1.11417185648344 1
1.42115922666368 1
0.68561348004961 1
1.19911851612111 1
0.437203985268676 1
0.1634181684453 0
0.135607900191874 1
1.09053833222799 1
0.428138124167559 1
0.685490139614296 1
-0.396527051951142 1
0.78516798849389 1
1.36009173821245 1
1.12171950972783 1
1.15259177141692 1
1.22184289166851 1
1.14190187807449 1
1.12686559252859 1
0.735432474658737 1
0.895265993790488 1
-0.107110565619094 0
0.820051497828703 1
0.426398995967382 1
1.51112734662749 1
1.16224142456701 1
1.78619567746461 0
0.713865021877824 1
1.36432910972613 1
1.90115374569367 1
0.36120749238263 1
0.645415863099289 1
0.988222915308376 1
0.491846362028342 1
0.871963868307882 1
2.11545313725333 0
1.19549560800211 1
0.718382336384042 1
0.26005980803683 1
1.47644988922851 1
1.58359014997937 1
1.77974974805197 1
1.23986557620164 1
0.974590306154571 1
0.713199623054057 1
1.30466356475469 1
2.31647958285929 0
1.1932256656667 1
0.920018669578743 1
1.0863862844593 1
0.876493493099137 1
1.59182623345031 1
0.248912456297688 0
0.630987779947524 1
1.03220470264502 1
0.93282256295294 1
0.456083327283822 1
2.00211127869522 0
0.37856767238117 0
1.36302276096743 1
0.870447585874452 1
1.30086139561281 1
1.28744921377074 1
1.78031610917505 1
0.812537431678222 1
0.77316521439234 1
0.792902226064128 1
2.11833288854334 0
0.797441410180585 1
1.05017409724466 1
0.76626189476502 1
0.849380784621187 1
1.29542619827321 1
1.2526927104143 1
0.698531533586178 1
0.547249041646231 1
1.50113142659128 1
1.13038790854704 1
1.16382328534706 1
0.500329726289894 1
1.14884038705975 1
0.796063890995704 1
1.32019064178257 1
1.06758561939258 1
1.25589251027779 1
1.51548095365988 1
1.72214907896846 1
1.52378291767104 1
1.1618373892144 1
0.994189522670261 1
0.936561250942201 1
1.49747284142939 1
1.27268975946623 1
0.313364367487162 1
1.39922227730822 1
1.10201357740883 1
0.408982666082306 1
1.98558584835638 1
1.13387186085909 1
0.969391093159202 1
1.679387198332 1
1.15489593714638 1
0.308643075923494 1
1.140646085037 1
1.73209415593219 1
1.32112596941183 1
0.333321149755359 1
-0.227119458135803 0
1.57840372285463 1
0.959066072365363 1
0.900574100405945 1
1.08023297464797 1
1.05339666122185 1
1.02248692835623 1
0.712603483701308 1
0.836419151586299 1
0.492042384976346 1
1.73327406360937 0
1.69065528091549 1
1.0253673625344 1
0.0697279721607826 0
0.432416822612658 1
0.943178209982262 1
1.24568952462303 1
1.03979743631305 1
1.29725515543069 1
0.552458073148915 1
1.13732381443572 1
1.84144292815014 1
1.72413654695541 1
0.85060912328399 1
1.12674968854342 1
1.05928743998064 1
0.52625778204167 1
1.93078118625811 0
0.897088414090112 1
-0.40060862918483 0
1.11653230660248 1
1.14074518961239 1
0.851554992831292 1
0.661244777802073 1
0.295593633391084 1
0.779119207702278 1
0.530729067049051 1
0.466137050325333 1
1.20782474317302 1
1.4754550875736 0
1.29268889154427 1
0.59542405902598 1
1.56783560710151 1
1.54353947514043 1
0.977053360739582 1
1.83987149975774 1
0.821902638954438 1
1.34331037101912 1
0.48327882586409 1
0.282747721364954 0
1.17955456341415 1
1.11398078942353 1
1.31400820554692 1
1.27169393401344 1
0.476060817903105 1
0.779884696422221 1
1.22769867921447 1
1.09940651072751 1
0.389671882649715 1
0.607552064849536 1
1.29100804591058 1
0.770192119665495 1
0.0230731602980851 0
1.26958925583375 1
0.4437085545683 1
1.10834459406917 1
1.30926558233773 1
0.561493237586606 1
0.403945783385625 1
0.645406665804568 1
0.152347471993713 0
0.814373399250031 1
1.20939579710671 1
1.31316559323196 1
0.222302352520086 1
0.58029704390614 1
1.34563300554094 1
1.1345870927055 1
0.57357265114434 1
-0.128582618202821 1
0.666940288699338 1
1.3461911221403 1
0.430257888177911 1
1.41691442043379 1
1.18971167273169 1
0.30100149995385 1
0.819651033046696 1
0.750750609324255 1
0.900324062991805 1
1.34026673976472 1
0.602644578308812 1
1.51547274917709 1
0.771351147447782 1
0.858918155239895 1
1.51345868218458 1
1.15567998465062 1
0.230973284331445 1
1.16266018149762 1
0.888457494082429 1
0.609606387783517 1
1.30963810318695 1
0.403328914622787 1
1.13244753295086 1
0.530998321942106 1
0.813779939668234 1
0.0410981741980317 1
0.793846332922716 1
0.543134608443961 1
1.42751070966113 1
1.44966385443878 1
0.877847368148838 1
1.0295855918193 1
1.36998247521551 1
1.32221283327429 1
0.861621235983434 1
1.07593509237523 1
1.14791238217055 1
0.390945959820667 1
0.897369605136246 1
0.996618818570849 1
1.3664226057237 1
0.757219978417818 1
0.899268123478228 1
0.31408292087139 1
0.732303106640798 1
0.880737575852153 1
1.75768654418386 0
0.832222362956389 1
0.379383395148035 1
1.32048685894246 1
0.976178049528881 1
1.49016731951431 1
0.878526945840441 1
-0.186120219443888 0
0.75775604362818 1
1.27554801813107 1
1.50337479343904 1
0.118073156656916 1
1.27501769235869 1
0.911934816998318 1
1.22311001232029 1
0.400758863466087 1
1.48276802838913 1
0.821556498708605 1
1.33942199148679 1
1.35734440380283 1
0.507917469128724 0
0.0582284335840679 1
0.950533942209181 1
0.975249257581374 1
0.474303002792778 1
1.80399987793738 1
1.00658010233098 1
1.15503071096891 1
0.3117520418292 1
1.21133429637945 1
0.610644509446099 1
1.11413975202344 1
0.773083503684969 1
0.285992141915513 1
0.953998844955707 1
1.80950005610045 1
1.0189679973438 1
1.29143480733102 1
0.479163207806949 1
1.72599880060067 0
1.01385220141891 1
0.621448207310973 1
0.834921150872228 1
0.874150472227337 1
1.26722438516473 1
1.52177734283198 1
0.867563588330025 1
0.576155749596942 1
1.15870105113432 1
0.794990209095184 1
0.585705250022226 1
1.06035628088067 1
0.948016528393229 1
1.7467718688989 1
0.884357984557895 1
0.246006236401161 1
0.457088536829804 1
1.26985714682974 1
1.09018323403221 1
0.270387698659073 0
0.903713358383685 1
0.989887459725971 1
1.11415877317986 1
0.398573914577004 1
0.75562514102158 1
0.102553428435187 1
1.7569790835386 1
1.0063052504194 1
0.58562839952046 1
0.992376742282033 1
1.71301306016212 0
1.52663487480476 1
1.35688904885378 1
0.892993232675187 1
1.63847271382156 0
1.1105583393968 1
1.07355167566683 1
1.86048061342734 1
1.53926128159766 1
1.24067447107646 1
0.417613102680315 1
0.377099351176428 1
1.23881697070443 1
1.74566555844254 1
1.15690695292248 1
0.537325520571933 1
1.14732515681706 1
1.18056367894617 1
0.5387266915822 1
1.63808720733408 0
0.84004091065602 1
0.768915622493771 1
1.37786892486219 1
0.0542098924518939 1
0.870411788969329 1
0.562889588840906 1
0.624244702048572 1
0.216274365275786 1
2.09048640606551 0
0.7253558111726 1
1.0493953134328 1
1.09677330921677 1
1.50219368798054 1
0.837898309148119 1
1.08659101936129 1
1.23598876186439 1
0.908457404638482 1
1.45506640735675 1
-0.139708446493109 0
1.48433415251899 1
1.45134108552994 1
1.63994456203301 1
0.302537344439103 1
0.610046649272664 1
0.900713240246376 1
1.13300653971015 1
1.77518331587685 1
0.527934839756414 1
0.595683980496714 1
0.429336701537837 1
1.31600039789453 1
1.33554176617212 1
1.75191541608255 1
0.273402382428437 1
0.515127605556734 1
0.967581501704853 1
1.38466733281322 1
1.3997597030139 1
1.53717053547734 1
0.677920776200409 1
1.30152743473663 1
1.02012095836151 1
1.14270189766959 1
0.913204479836702 1
1.21901516593589 1
1.26231010556735 1
0.90127393644375 1
1.09551408583184 1
0.604964641176448 1
1.15020778299793 1
1.17744104099385 1
1.59884986781221 1
0.808067259926315 1
1.19179286230703 1
1.66038520367788 0
1.23700162691962 1
1.59466555941997 1
0.886567652058369 1
1.18081422762072 1
0.901321483073199 1
1.33082616217191 1
1.46651742429671 0
0.412459570105862 1
0.84837341594811 1
1.04499227901467 1
0.700958880853981 1
0.830526802733432 1
-0.271025752295538 0
0.617195532937385 1
0.569440280712235 1
1.38846734294443 1
-0.0114179772007349 0
0.76824787792506 1
1.25604773718781 1
1.28227344329706 1
1.11201481658588 1
1.41731856767107 1
1.22945638116212 1
1.7650497169755 1
1.1652607545281 1
0.713644475524347 1
1.37449890689877 1
0.46049983828897 1
1.04345151245753 1
1.61051139008528 0
1.33066833084997 1
0.560510343478606 1
0.195983524458838 1
0.771403896049701 1
1.29087652546929 1
0.462038901536297 1
1.19374287387442 1
0.339955481151914 1
1.14793535686449 1
0.354386596103107 1
0.27001789074759 1
0.801786831286875 1
1.24172577935605 1
0.207548648746417 0
1.30836599229705 1
1.2650700866272 1
1.78892942651938 0
1.16200948217355 1
0.930731839952427 1
1.25837389357662 1
1.52886659132047 1
1.49969124342773 1
0.742444789720439 1
0.730325069550799 1
0.951472786908095 1
1.39708583063885 1
1.18391771938249 1
0.0261957469080094 0
1.66673456632259 1
1.91654560938558 0
1.20901690019908 1
1.42820338122256 1
1.2544608010084 1
0.852797834546219 1
0.886138177306306 1
1.77898547617467 1
1.44377979601446 1
0.823501508858953 1
1.20942703380709 1
0.659220793750541 1
0.780453340686854 1
0.668638777892262 1
-0.0826190778559083 1
2.16945526936196 0
1.62122606193594 1
0.276358712709961 0
0.392718812783292 1
0.554300788062234 1
0.948168589444207 1
0.96210462846595 1
0.937255616892304 1
0.644527054489446 1
0.298716278731686 1
0.377750929576159 1
0.207756813271471 1
1.53228736564286 1
0.929770988537589 1
0.683296054669635 1
1.23116571299231 1
0.657539749944564 1
0.89189898587232 1
1.09629952187187 1
1.29059401630706 1
1.4283923090439 1
1.22190500286778 1
0.486215391202525 0
0.707337939499414 1
0.955083785180103 1
2.03073440956681 0
1.13931991137456 1
0.50556411745393 1
0.588804078464864 1
1.40424042350466 1
1.23116385228255 1
1.20723520067043 1
0.381326408987537 1
0.823357724724098 1
1.39815822525342 1
1.8129144121457 1
0.174057336854218 0
1.04935253113754 1
0.596982792195416 1
0.861472227391047 1
1.12661292211953 1
0.70356284612214 1
0.951066000000976 1
0.410290074042903 1
1.08255923020828 1
0.639114446636865 1
0.943106104446567 1
1.08383270012904 1
0.398979755364779 1
1.02842543060472 1
1.73011219075377 1
0.753428972375749 1
0.777857600393051 1
0.558890062266016 0
0.203539847173021 1
0.68715873088754 1
1.28341412384622 1
0.11597169728067 1
0.999814091472461 1
0.889987665078532 1
1.0984635607667 1
0.525121264060466 1
1.08905242841871 1
0.921195047395644 1
0.759592652374684 1
1.12636025706015 1
1.83852820237654 1
1.15316478706497 1
1.22492931684702 1
1.47686898700208 1
1.09364862522051 1
1.12832922064965 1
1.73424081022153 1
1.19478755231775 1
1.41031523834999 1
1.32205832205348 1
1.71594274857184 1
0.925974558325249 1
0.872686313006872 1
1.30496843478188 1
0.893581142043598 1
0.645542152812289 1
1.15318167478467 1
1.49397961666011 1
0.509234410549813 1
1.50408332424117 1
0.967205739525034 1
1.68665715974904 1
1.27834089322382 1
1.28391050657496 1
1.58312317742936 1
1.11117762631862 1
0.787198742172493 1
1.44519190741471 1
1.14330328780537 1
0.583022515736933 1
1.29803681849531 1
0.94214350281863 1
0.325078845075646 1
0.416224472722585 1
1.10925590071919 1
1.21270320184481 1
1.37134257151436 1
1.11295143806833 1
1.43046379574433 1
1.08586599913264 1
0.141015878288481 0
1.66294910280395 1
0.664969936736017 1
1.02995289011588 1
1.263259073572 1
0.820267739637101 1
2.14831769670109 0
1.50823891950774 1
0.993743341535371 1
1.21005825671224 1
1.87192333569485 1
0.724856512021821 1
1.5426085142507 1
0.959016519599261 1
0.951759346179992 1
1.01866061311709 1
0.741930064322539 1
0.661603602191234 1
1.53696847748729 1
1.77653337068256 1
1.34592854751717 1
0.10269811283277 1
0.962122176058856 1
1.54586036421398 1
1.22171488218734 1
-0.295796748924896 0
0.501738723290294 1
0.552666198632911 1
1.91497700119932 0
0.136796189822811 0
0.793871672354248 1
1.28779221061308 1
0.894757392489616 1
0.92622930357646 1
0.970087639591162 1
0.844989915805616 1
0.760614643245207 1
0.809889891333652 1
0.73038049906415 1
1.34823527058429 1
0.867056314293072 1
0.337271334664799 1
0.404326925735926 1
-0.192857951495462 0
1.29575669100932 1
1.19264288341273 1
0.959820342839858 1
0.562595907952276 1
1.61585352300526 1
1.48255936251151 1
0.544060946419025 1
1.01652846760952 1
1.10866543288927 1
0.458559286885242 1
1.5432539046806 1
2.53306487783926 0
1.8384259050752 1
1.88061128971518 0
-0.000744099847751308 1
0.65816626990416 1
0.779528663793342 1
1.48391553638866 1
1.5626070155374 0
-0.0971451197602476 1
1.28053023273589 1
1.59618106656125 1
0.803124791513997 1
1.01352673817235 1
1.39743063675926 1
1.87256312448174 0
1.47859972666358 1
0.830041768652384 1
1.18710591576892 1
0.546900856957814 1
0.73260749038552 1
0.877744581186442 1
0.450870386968122 1
0.737363744918687 1
0.2257836227511 1
1.21195464086373 1
0.131523780309918 1
1.00476305897145 1
1.73152347534417 1
0.69606984870987 1
0.347681227397057 1
1.10121208350692 1
0.875207460258905 1
0.366130941010147 1
-0.0637738391513206 0
0.641720095963343 1
0.468214207956665 0
0.953309284095124 1
0.863777658896167 1
1.48441817598852 1
1.13709559875387 1
0.433608491747957 1
0.597141731146068 1
0.899444162750938 1
0.95534781610064 1
1.38730916757104 1
0.155129000226265 1
0.941938470808409 1
0.699471762460566 1
0.70932502454424 1
1.22579891966447 1
0.940515636635214 1
1.58616658215259 1
1.28750959622732 1
0.799578851020424 1
1.91323764228943 1
0.697005207495957 1
0.78504761108069 1
1.23377839204327 1
0.816497929427011 1
1.87999651131067 1
0.294881422333458 1
1.82610200332144 0
1.62282377184508 1
0.109664087210942 0
1.1272887494348 1
0.412475256594158 1
1.09470024912155 1
1.56169975620733 1
0.572794891186314 1
0.726445100053459 1
0.151253150780714 1
0.677328262755992 1
1.09104578784732 1
1.40988766039198 1
1.17668944899991 1
1.91940634963003 0
1.60204159549444 1
1.19788442255833 1
0.903799899407144 1
0.605488142715828 1
1.12354903607091 1
1.67005745718381 1
1.26260225135487 1
1.28950741703295 1
1.08516401544917 1
1.694019496059 1
0.728129218101074 1
0.892403290588663 1
0.547517298447906 1
1.59412807443716 0
0.280829826870818 1
0.903076663159087 1
0.322744628594805 1
0.615283994554708 1
0.753076478454783 1
0.63582925325198 1
1.07110116818356 1
0.94614572793488 1
1.76507396608131 0
1.19456739097395 1
1.54152970312874 1
1.41558913306596 1
0.888567219966036 1
1.0281693093571 1
0.88405654806045 1
0.50689271973371 1
0.754022914403764 1
0.0191302734126745 1
0.954983636009732 1
1.68618201612769 1
0.0134241208263918 0
0.539219875378497 1
0.473569630004063 0
2.09813221630918 0
1.28577823730596 1
0.684370068378458 1
1.63983352966404 0
1.61406064570383 1
0.777326703752873 1
0.57801079059787 1
1.25095580952163 1
0.097472558833977 1
0.526298368638652 1
1.57417534828074 1
1.30532748331553 1
1.11154574104814 1
0.78017502731082 1
1.16060802066368 1
0.839745447487957 1
2.29268427430942 0
2.00305345985519 1
1.04424617392387 1
0.100202277957403 0
1.02531596141617 1
1.57639698404552 1
1.62366664600737 1
0.82643715945328 1
0.342945788214412 0
1.30662768993249 1
0.908542378924115 1
0.191978147796588 0
0.526620662005184 1
1.10292525238877 1
0.104804686698633 0
0.625676766586639 1
1.03785545025909 1
1.20050172720405 1
1.21810800573802 1
2.40565912390395 0
0.471895669965431 1
1.08200486831731 1
0.725504422970047 1
0.492126443177324 1
1.34674099107114 1
1.20997082057078 1
0.624106762328483 1
1.0554709074016 1
2.00874619820083 0
0.689463496687927 1
0.52208979372594 1
0.720837751679193 1
0.518515896958996 1
1.05269794842284 1
1.5423542556046 1
0.800326059081784 1
1.15979316573518 1
1.26223640914033 1
0.122412012486916 1
0.780352226170546 1
1.157843710902 1
1.6749380447115 1
1.45641159662872 1
1.19284808517348 1
0.966229160635821 1
0.554973455016437 1
1.73885807635462 1
1.78131663835644 1
0.0556650474791141 1
1.47690382790785 1
0.466629143469796 1
0.963608787951145 1
1.79610810526548 1
1.58926372019681 0
0.163438047038505 1
1.12710683870191 1
0.545994845200773 1
2.0378925692235 0
0.259430933747762 1
1.76186858858727 1
1.39553069237606 1
0.788670847961222 1
1.9304932178077 1
1.3363624834395 1
0.346063360440126 1
0.386962208837659 1
0.953624825453278 1
1.00482252397659 1
1.58585106263542 0
0.548783696604397 1
0.864427408857112 1
0.975460521474274 1
1.39074660333005 1
1.2215662489817 1
0.945298128315936 1
1.32803214593617 1
1.26359924288407 1
0.321501320214345 0
1.00974564625845 1
1.78845177241169 1
0.199494864958507 1
0.690293436707223 1
0.714661437756525 1
0.641529027811505 1
0.959889087068823 1
1.35084713883226 1
1.00346457579147 1
0.613441236234893 1
0.645242674129678 1
-0.0960884711032658 0
1.48506312536306 1
1.07422128936824 1
0.180135716694217 1
1.50102717158768 1
0.744134361094215 1
0.786844294336166 1
1.3554061989101 1
1.82932117463854 0
0.500853699437494 1
0.680859184300519 1
0.675033837859424 1
0.788465862798304 1
1.19026136993004 1
1.28186195801857 1
0.730617246537776 1
0.834876426856668 1
0.935709669669424 1
0.176664850275632 1
1.1540097248994 1
0.539010036305989 1
1.1142000236732 1
1.32502860675488 1
1.19262162941327 1
0.617674450937291 1
0.839006074154175 1
1.99201690443173 0
1.1826277481418 1
0.758874692410037 1
0.753623742882472 1
1.84957750948962 1
1.23494050116934 1
0.369204510556004 1
1.55932012823421 1
0.961393029717075 1
1.20681840440063 1
1.12507726853796 1
1.28827852917108 1
0.584354282293117 1
1.76280248232678 1
1.12823893807428 1
2.04937775973558 0
0.399430833540801 1
0.523832234732206 1
0.950439035335876 1
0.378822354478959 1
1.04275702147723 1
1.00355722179117 1
1.17260184015588 1
1.0888083109504 1
0.0994909985492874 0
1.92401229124586 1
0.366758144688446 1
1.57415371052703 1
0.911012678050165 1
1.22404462095196 1
0.995471717509651 1
0.825456766593123 1
1.21708353457104 1
0.66576756792185 1
1.29984978056069 1
2.50230963028999 0
0.95598570431395 1
0.692151429482013 1
0.316061807638673 1
1.17169858405126 1
0.662894666341657 1
0.46286813308874 1
0.588756968488547 1
1.25908784680723 1
1.90684795234863 0
1.04980323335589 1
0.376043219364065 1
0.886053208229103 1
1.54914035736256 1
0.801611567029063 1
0.679120913268019 1
0.741644048633577 1
0.506076798338724 1
0.300811832541505 1
0.910725933075827 1
1.025341660351 1
0.724244861465051 1
0.796643252382427 1
1.03884776040046 1
1.07665968478265 1
1.335471252548 1
1.14378530801111 1
1.64683496692708 1
1.06778780014682 1
0.488597895799713 1
1.06537368296312 1
0.774964816736217 1
1.71081123549017 1
1.3219120107095 1
0.460059588674806 1
1.28202389330551 1
1.44281730855825 1
1.5551463880038 1
-0.168618051531526 0
0.852672974114807 1
0.468012770175284 1
0.861659579114339 1
1.46115751545459 1
1.55759611208629 1
1.21547364768176 1
1.04085692300241 1
1.12153717572458 1
1.58453171613704 1
1.65633300692495 0
0.849052564945293 1
1.25473807395997 1
1.77377302501167 1
1.66520605933938 1
-0.0305537123787782 0
1.21942865146018 1
0.450580835131023 1
-0.14638306624347 0
1.54810957761891 0
1.10537526995492 1
0.690579474797934 1
1.00096771858726 1
1.35087897685687 1
0.458352123352899 1
1.21113978414573 1
1.12408049716473 1
1.233020902311 1
1.62640247067275 0
1.36437337720013 1
1.5995794056184 1
0.724041329569591 1
1.04024303009771 1
0.246489107915374 1
0.732889794461424 1
0.83879754197293 1
1.28057896323034 1
1.43074029793022 1
1.01102685972454 1
0.802227875592076 1
1.01133721432378 1
0.568474211859162 1
1.60153058424223 1
0.946556732009323 1
1.26199361522173 1
0.976166569025615 1
1.36032187829008 1
1.25626306827354 1
1.09124589944938 1
1.91576266877896 1
1.46266820964832 1
0.986991901569842 1
1.40534831046138 1
1.92607481186636 0
1.69432395831617 1
0.852574017101011 1
0.830131486365018 1
1.48421386547009 1
0.322980804407568 1
0.661122091944115 1
1.38417049692931 1
1.63813203356429 1
1.21584027145973 1
1.39117619769114 1
1.12892422862758 1
0.874391325012395 1
1.68139746447306 1
0.66853230547238 1
-0.163058159320668 0
1.2280101748472 1
0.924791025415177 1
1.50637691504681 1
0.332701962023306 1
1.86071281306427 1
0.757248660262647 1
1.38517062542801 1
1.16738480604204 1
0.474519735242273 1
0.697591532565145 1
0.833254011107776 1
1.07927131065159 1
2.01263368048254 0
1.20199806236336 1
1.95073216978543 0
1.54905947178573 1
1.38114312314803 1
1.30090012383589 1
1.28885779021414 1
0.780747334714491 1
2.02586618016392 0
0.590357107486114 1
1.53103852462656 1
0.371901260168978 1
1.39452668750379 1
0.919501877116799 1
1.69521710141609 1
1.25184404453617 1
0.714192180013786 1
0.616471522621761 1
0.709046205170769 1
1.15891783922314 1
0.810040215033472 1
1.42875980574818 1
1.41745842232426 1
0.417093453192141 1
1.71209681635241 1
0.690496940156699 1
0.0228545348573074 1
1.06429156297878 1
0.90140292382866 1
1.84433662253706 0
1.54465351374487 1
0.270825271964757 1
1.0385884477784 1
1.17339329822208 1
0.640500820689377 1
0.35827433760225 0
0.837746656609533 1
0.0104131827296218 0
0.782217766640867 1
1.25165403479243 1
2.6392911295835 0
0.831051328814554 1
0.537246446504407 1
1.67282315107496 1
1.12247218111888 1
0.993978978720177 1
0.627288212408332 1
0.582655047268606 1
1.05598353127255 1
1.14912067867546 1
0.787819209400543 1
0.953972363681244 1
0.574806860551465 1
1.23026022863795 1
1.69697849417915 1
0.098674424137294 0
0.733623923216418 1
0.387415654822658 1
0.91858020628772 1
0.459015731587191 1
1.50250709785509 1
1.30244368556372 1
1.15915396734005 1
1.06109026807764 1
0.77290899257741 1
1.323779413627 1
0.837878081994412 1
0.466001900221362 1
1.39618422428508 1
0.819823621090791 1
1.23360140449955 1
0.757052407447855 1
0.417862372265681 1
0.670930730168416 1
1.82727710122859 1
1.42876548757379 1
1.29070117318248 1
0.472950068278522 1
1.17686132496402 1
0.377043378600028 1
0.709010469225468 1
0.71292531884833 1
0.985924152733547 1
0.981647352803541 1
0.798441708188982 1
0.692635386118395 1
0.701039300513299 1
0.435444363959444 0
0.783605822704416 1
1.7824058289802 1
1.04025786349591 1
0.654592188698334 1
1.16533872119525 1
1.79924056785443 1
1.26787120025114 1
2.2796048528583 0
1.09189228369081 1
0.444255881539045 1
1.16677468829642 1
1.58716484999511 1
0.943953356413362 1
0.211508427511248 0
1.20043283057711 1
0.434032759182892 1
0.907566709143778 1
1.18608651751181 1
-0.043907475519789 0
1.46711550627678 1
0.946989584146036 1
1.02793448480693 1
0.352312310767788 1
0.833470150981078 1
0.758198774973101 1
1.33462180818242 1
0.874518645020002 1
1.91827914750047 1
0.00389128130340575 1
0.960878610120429 1
1.72333129597607 1
1.24013205158579 1
0.490224274515976 1
1.71643123086389 1
0.777867016711765 1
0.970446081928519 1
0.573941334759556 1
1.76092374018463 1
1.22056351299481 1
0.77417810558397 1
0.313144046967758 0
0.531432946507879 1
0.937800797310073 1
1.77861395469232 1
1.59032248960005 1
1.40594464007895 1
1.20803758790394 1
0.32867963686529 0
1.8232429069062 1
0.497892741901152 1
1.01120418021327 1
1.02798657421783 1
0.941676741204728 1
1.73894595767657 1
0.59718060670023 1
1.07248789574653 1
1.47779426871412 1
1.70170740807447 1
0.545096243397452 1
1.13929309280335 1
1.31437518133202 1
0.606417642781715 1
1.13986245341442 1
1.22462955501676 1
1.02325918086635 1
0.78925070721443 1
0.904505472281149 1
0.36916845229904 1
1.64466710906595 0
1.87081218139449 0
0.66637654163264 1
0.346024719020067 1
0.816958942775491 1
0.235776955657089 0
1.2245980517327 1
1.28888715870313 1
0.92581438616875 1
0.121895777727101 0
-0.176278335920769 0
0.493675937749761 0
1.29653847018438 1
0.857034636073511 1
0.569053971322596 1
1.26402672561031 1
1.97825628929993 1
1.65210314621941 1
1.10187342919356 1
2.00058652499499 0
0.456309813882335 1
2.21404171365673 0
0.80068140144837 1
1.21958745274601 1
2.01130002014228 1
0.788288725695629 1
1.00023895559549 1
1.36122190117298 1
0.281918736795215 1
1.23491601003525 1
0.795437204890857 1
1.83279106447926 1
0.769825015011752 1
1.18815557704309 1
0.903327792761299 1
0.138577399376783 1
1.49014172117674 1
0.148136193883347 0
1.38332371475616 1
1.23930785139769 1
1.13567900379235 1
0.373492230046418 0
0.764432835852023 1
0.697958760057293 1
1.32843783477816 1
0.125958265769648 1
0.982203273700308 1
0.966731802134314 1
0.790336038198317 1
1.44758181131217 1
1.19583819221276 1
0.677786898490545 1
1.82073217230729 0
1.30597195593166 1
1.48555956870193 0
0.669439264837125 1
0.342067094609059 0
1.82442385482216 1
0.693873590501844 1
0.657643365310494 1
1.66280716179456 0
0.916685463838652 1
1.54723156411024 1
0.136000756866082 0
1.72038057553677 1
0.197631954455369 0
0.909692808296016 1
0.524266761972634 1
1.02345479273631 1
1.12381986767763 1
0.658833531151888 1
1.2144708306065 1
0.568906749218789 1
0.665449705326049 1
1.4176049484613 1
2.00201292851024 0
1.84936319359742 0
0.453191211041744 1
1.18790770775414 1
1.54569579867733 1
2.08205341149272 1
0.263330127314591 1
1.56977702717884 1
0.22828422723102 0
0.204384820914653 1
0.787953614031978 1
1.47597463929873 1
0.998896814884068 1
0.279533373226508 0
1.30790985133087 1
2.30149093716175 0
0.763820200870244 1
1.1845594804645 1
2.14627762287184 1
0.972896027644625 1
1.43334025380723 1
0.500170429536407 1
1.56870639429704 1
0.34136778834876 1
1.29718767854348 1
1.05968626479579 1
0.819676846920586 1
0.989297953910286 1
0.920518879187114 1
1.43119803727378 1
0.883469705886499 1
0.457559492126511 1
0.92687462347595 1
1.40976236744366 1
1.91028426591975 0
0.572911164803791 1
0.749567823221878 1
0.801888511251273 1
1.23891214609676 1
0.870699708995823 1
1.46624723544951 1
1.64122527711115 1
0.992830102799345 1
1.19090817911043 1
0.99112031052002 1
1.69950338788386 1
0.557797025142914 1
0.842430460452177 1
1.8302518838993 0
0.401574181754957 1
0.89613231349004 1
0.443518695889981 1
1.00996325449415 1
0.118837386112329 1
1.61254391404001 1
1.16671400648102 1
0.437146641363769 1
1.06896998902886 1
0.775785647134679 1
2.19933801384907 0
0.518948960302134 1
1.82356690852593 1
0.950986307785023 1
0.87119229374192 1
1.02913833997706 1
0.650357485341652 1
1.74379884792134 1
1.39848496605118 1
1.04421070550834 1
0.447731657203224 1
0.607656542676263 1
0.888197963433589 1
0.826302202611807 1
1.89717183590578 0
0.825951547844689 1
0.239137964562516 1
1.29257614885992 1
1.28103625484726 1
0.72099801676197 1
0.709209017170267 1
1.10540257939579 1
0.5315429911113 1
0.462857926685636 1
0.233284055462972 0
0.82175608980683 1
-0.0497649895127061 0
1.65043421747357 1
0.213629311719916 0
0.681867019538055 1
1.16583347042074 1
1.18133720975779 1
0.588262045061079 1
1.02590656742228 1
0.739754739551082 1
1.32371418352996 1
0.449995861631223 1
0.0758328518168447 0
0.00335496955271621 1
1.03022288633008 1
0.883623557514049 1
1.28785240117544 1
0.727908558602887 1
1.17985847775088 1
1.0634034608472 1
1.14401556766939 1
1.22993892252131 1
0.843890030200831 1
1.2784817605061 1
0.150494378736461 1
0.365554578160519 1
2.38042444871801 1
0.961180863284726 1
1.13670784795547 1
1.24653810362399 1
0.732772363850051 1
0.677802226720314 1
0.05121427103704 0
0.986120988014571 1
0.97636756781864 1
1.18019217851729 1
1.74812704964995 1
2.15777995750582 1
0.616361705569972 1
1.20764325612243 1
0.0225969090826145 0
1.70827122840639 1
1.14053690250974 1
1.08538508334773 1
1.30037174904765 1
0.599643965744825 1
1.12440171727895 1
1.05637996826228 1
0.365900249051897 1
1.36904525312452 1
1.25886229458031 1
0.0948483837423576 1
1.54764539711516 1
1.19821729793969 1
0.660047732574627 1
1.44830435347998 1
0.665771124368718 1
0.89118775235881 1
1.30808794478459 1
1.27209485763307 1
0.530071755097429 1
0.752954942344251 1
0.625574622153093 1
1.13560749375113 1
1.41779760185873 1
0.605572736515016 1
1.0874130099676 1
1.38128090361523 1
1.81526254400174 0
0.400159766211738 1
1.37723554959228 1
1.32037607871377 1
0.383395455024323 1
1.54550550045039 1
1.20345613942459 1
0.945054654246017 1
0.904355207689564 1
1.19702684955112 1
-0.00586700829339043 0
0.861039408266357 1
1.47733152989772 1
1.2826800339214 1
0.850364352841476 1
1.20345424280964 1
0.892036450597257 1
1.13863572448848 1
0.872982822977715 1
1.02846702607317 1
0.639614338768558 1
0.394563780385766 0
1.04478509442147 1
0.97595555097619 1
1.40092085204595 1
0.864370874148086 1
1.67168062663713 1
0.275756583494443 1
0.0405574173939311 1
0.925408491059821 1
1.10394897365338 1
1.12669525381414 1
0.540809479549254 1
-0.200648144931833 0
0.941150509116434 1
1.35441764048601 1
0.940604487042509 1
0.745437719988147 1
1.16622666288347 1
1.30937783047655 1
1.59591573264256 1
1.35508665668439 1
0.333390430190294 0
1.5195803725618 1
0.543249878527307 1
0.423124826507568 1
0.769769368934854 1
1.34436544355023 1
1.39706456346031 1
1.53172318288634 1
1.02979989773075 1
0.663320596661368 1
1.36171935503155 1
0.902128546659557 1
0.893256479476355 1
0.8034509767206 1
1.01215467153575 1
0.97571480546493 1
0.774111939493567 1
0.975870574957241 1
0.201748869195491 0
0.982626193225636 1
1.44282798972202 1
0.84197192683482 1
1.18913625771521 1
1.12052005675672 1
1.35614425597403 1
0.508055024711173 1
0.892765017713526 1
1.57299036099511 1
1.63663491442173 1
0.061179006235634 1
0.454611779062397 1
0.733226514384218 1
1.63822565354194 1
1.2017151256318 1
0.638662302435289 1
0.21839660724108 0
1.62307938904163 1
0.733323198519861 1
0.692349740818413 1
1.25722766606732 1
1.0728574086232 1
1.95232722068641 1
1.54703101541965 1
0.941657525335987 1
1.40084926463307 1
0.168446090285617 0
0.852828024532069 1
0.344362198699358 1
1.564156139677 1
1.32274321440009 1
1.67544252847492 1
2.03426755540222 0
0.389332671160871 1
1.14780169850294 1
0.59965657481157 1
0.728170428457981 1
1.96941374941073 0
1.34054924371303 1
2.22627957650585 0
1.73198884151166 0
0.67552280853715 1
0.639301222051968 1
1.2512942000172 1
1.34793074847048 1
1.19857895188674 1
0.813816380569972 1
1.37585037321325 1
1.1889758635015 1
1.24143934266788 1
0.933734331503744 1
1.22002343896414 1
0.771284316057949 1
1.01923005867172 1
0.354906852704015 1
1.32641813788422 1
1.52266248966583 1
1.02644357581829 1
1.87471493281071 1
0.471996907019971 1
1.43583782290504 1
1.37654335739991 1
1.02913951777398 1
0.794402267202643 1
1.40669108338149 1
0.599553607171177 1
1.52171993083568 1
0.245661447277252 0
1.18634909367386 1
1.08628803086557 1
0.52406994117345 0
1.18206162221286 1
0.84394191825633 1
1.08059548975067 1
0.775422539438373 1
0.760232184666035 1
1.25753381943689 1
1.0693081304563 1
-0.115274971509674 0
1.05703478815963 1
0.584009815532388 1
0.503820269430009 1
0.0568897286095684 0
2.28605834903696 0
1.10200351746743 1
0.509938412295247 1
1.78940847991408 0
1.5151902492559 1
1.24769054377514 1
1.33148432965548 1
0.972853308165104 1
0.635675021942696 1
1.00171428399996 1
0.902878696562012 1
0.762950542231797 1
0.406050160200918 1
2.06622815641034 0
0.359976995029945 1
0.325326550079644 1
1.26774087901144 1
1.47726718932331 1
0.982021783879026 1
0.549908090728078 1
0.215619686568886 1
1.13021921368418 1
1.69198270256511 1
0.850215010240268 1
0.632709523954499 1
1.06462240660446 1
0.370597647083755 1
1.29776791327799 1
0.611297354497667 1
0.564331011866592 1
0.793487327889992 1
0.422179362308652 1
1.93849151236976 1
0.309921493739347 1
1.49531895400357 1
0.867453522400341 1
0.613396957167332 1
0.870663663400822 1
1.44291462709653 1
1.63476279360734 1
0.831014478448942 1
0.936226796198007 1
0.815432097259145 1
1.29213915238226 1
0.168764091999257 1
1.46616164159868 1
-0.0166412161104782 0
0.76501992458911 1
1.68001519452767 1
0.787883043841385 1
1.18896696759365 1
1.09242494291264 1
1.31384977523206 1
1.307180476991 1
1.0489099970217 1
1.11476799668215 1
0.726788949451435 1
0.650906511967303 1
1.12166480702895 1
0.939903983873314 1
1.07221878167864 1
0.278324506038 0
0.773412979405606 1
0.781560371444137 1
1.09675505905803 1
1.00247523406613 1
1.41306834220568 1
0.275821454338494 1
1.03038946862424 1
1.45240734201004 1
1.53113874975164 1
1.27779258219121 1
1.34633837496058 1
0.453340495973252 1
1.71940273900407 1
0.323376722646114 0
1.44136875147781 1
1.69240616108608 0
1.33415037158129 1
0.535608392930979 1
0.864595610243065 1
1.27823639460323 1
0.855176634211054 1
1.15461555575873 1
1.53065264172906 1
0.448903494055053 1
1.23474571515135 1
-0.125853446768298 0
1.28330764236864 1
0.85123698048963 1
1.19244472925973 1
1.28722423903035 1
1.12572654376184 1
0.134206939392863 1
1.37874263511813 1
1.45298989493932 1
1.00590162642785 1
0.345598176243945 1
0.879969245124439 1
0.613483084104295 1
1.1834122670989 1
0.668896587094619 1
0.592426002999113 1
0.523724716496975 1
1.63271073552641 0
0.925688152891723 1
0.842955399932983 1
1.06641237335726 1
0.874828856466793 1
0.867216493851061 1
1.94564033636221 0
1.74229374590869 0
1.32480862768048 1
1.33098529084611 1
1.64719399510256 1
1.07813441614038 1
0.98281980781323 1
0.823441844084457 1
0.634386343432091 1
1.49067124978035 1
1.02497871000385 1
1.4019717806926 1
1.05199590612369 1
1.30641280585548 1
2.40949730531601 0
0.638841244612377 1
1.38493387680206 1
0.702380946491689 1
0.643515609080078 1
1.2907810782098 1
1.24208349114691 1
0.75250642251824 1
0.533199695436332 1
0.270659128566213 1
0.706733214546777 1
0.590061060646643 1
1.07831314794264 1
0.566953341470249 1
0.520443363354155 1
0.435232271649506 1
0.733346476328761 1
0.415926121474402 1
0.95806567946315 1
2.12504408626583 0
0.576893942777049 1
1.37241892982541 1
0.115145581901395 0
0.833457028428461 1
0.757383964155802 1
1.59791370125031 1
0.66522664103612 1
0.286297941255775 1
1.23031958253473 1
0.363408776010005 1
1.48732455311063 1
0.822780293586507 1
1.36297479163652 1
1.22301786964094 1
0.45043363200826 1
1.24792635804697 1
0.866206775082498 1
0.692075047979867 1
0.847936993992371 1
0.802700161571885 1
0.839841880526887 1
0.453998751193494 1
0.211325170084529 1
1.27243526413499 1
1.17371268511165 1
0.367887081693495 1
0.83074903819784 1
1.75214085074234 1
1.11835305836029 1
1.09540579115207 1
0.737244948836 1
1.91338238745904 1
1.47049114943911 1
0.945003555936294 1
0.821258257244535 1
0.0367301751899028 0
1.03769578632057 1
1.34407269714606 1
0.581534164545536 1
1.39892181652332 1
2.05189120968452 0
2.1355723132099 0
1.66139107227333 1
0.0735141230723661 1
0.406396713084166 1
0.952206806750699 1
0.876529988863748 1
1.44808297968239 1
1.56198268074584 1
0.671208788839346 1
1.19921308321297 1
0.963421160427407 1
0.365766616206486 1
0.897402385064023 1
1.43075388084408 1
1.18915947608432 1
0.962758924977371 1
0.190874939946606 1
0.928087991358116 1
1.60439146723399 1
0.334190162149968 1
0.608356532852642 1
0.627423695975814 1
1.14334809277763 1
0.884645490722081 1
1.42642840336571 1
1.04262906497915 1
0.858468083038954 1
1.55645103759229 1
1.03201808754021 1
1.56439971106259 1
0.817210412714763 1
1.34174357130528 1
0.99194464035864 1
0.0425738517502658 1
0.945556216391129 1
1.3662762787083 1
1.5809032671137 1
1.3692043739261 1
0.772757578837387 1
0.818550871135723 1
0.874001491273088 1
0.47668578182817 1
0.838487013779793 1
0.80358575197599 1
0.107852555745273 1
0.556632018851769 1
0.686853769344961 1
1.07620509499395 1
0.799519254589797 1
0.715975008368524 1
2.22693492950914 0
1.17398564317122 1
0.505034538554975 1
0.594502244787541 1
0.585394695378543 1
1.00817463733433 1
0.761318373618779 1
0.722185220337132 1
1.85388203580537 1
1.4409645789446 1
1.17411489334497 1
0.384012757233515 0
0.04116917450676 1
0.606210115221891 1
0.686375063294581 1
1.46028267774241 1
0.123887914152972 0
0.891673207634632 1
0.425351468478147 1
0.977126789690157 1
1.21545618126385 1
0.89362719227541 1
0.962634521214691 1
1.24058177914427 1
0.868075342673657 1
2.36363493241792 0
1.03461218961934 1
0.852117525995311 1
1.24937208577039 1
0.132510321798597 1
1.14357413296214 1
0.774897866868469 1
1.02787829312136 1
1.46769854944469 1
1.75228953602617 0
2.39935088204912 0
1.15754674259054 1
2.05502880413033 0
0.374069684793128 1
1.98550799058212 0
0.852018753509472 1
0.469225027917778 1
1.79774162127923 1
1.65676738012172 1
0.949416157383149 1
1.22671977948691 1
0.363047451670832 1
0.359711135066462 1
0.683509847794809 1
1.55276559886083 1
1.89799907766753 1
1.6665245289709 1
1.30094427377386 1
1.34209688622879 1
0.754424843077633 1
1.45439398865978 1
0.671779467107395 1
0.475737188260112 1
1.0897923047857 1
1.19376743497062 1
0.636528309551182 1
1.27427613116887 1
1.01120453998903 1
1.21424172334664 1
0.890243383681764 1
1.01317171140291 1
1.44600886793968 1
0.973038826900242 1
1.26363375670206 1
1.07196518306776 1
1.13288301497738 1
1.73576073355128 0
0.508783816959136 1
1.21762127823509 1
1.09474817113313 1
2.37209527016135 0
0.291867509310759 0
0.386660074405388 1
1.5103638894119 1
1.06587673302366 1
0.297015198624586 1
0.999003880357643 1
1.3045229631835 1
1.60650947184477 1
1.12036083215041 1
0.877098246026749 1
0.821226498432208 1
1.92006190410991 1
0.136175167182361 1
0.597228161154069 1
0.532548892771876 1
1.47315092828889 1
1.14873426402273 1
1.04479416182004 1
0.77201584022701 1
1.6297827797498 1
1.00775217539601 1
1.88898727801091 1
1.85938540524134 1
1.36258479522066 1
0.752514185818711 1
1.32932110224181 1
1.28117669203696 1
1.00591035522398 1
0.716691312486216 1
0.431090566964189 1
0.629316571693499 1
0.744442922384057 1
1.21335896798757 1
0.737098397877692 1
1.1873866214312 1
0.169106741586099 0
2.12776351149349 1
0.774040165695629 1
1.56888154703578 1
1.29408020368374 1
1.01856112226054 1
0.10447514266702 1
0.101130853750037 1
0.769282777164585 1
1.5247950898504 1
1.26203716496005 1
1.01603070258235 1
0.595378171638261 1
0.729018199762531 1
0.489272386945686 1
0.713615125426581 1
1.14015014547706 1
0.963483152831857 1
0.934256910882482 1
1.43964537916009 1
0.882565854354641 1
0.287148224109651 0
1.13577174151382 1
0.645210969078634 1
0.284699947762262 1
-0.111106144782948 1
0.676128257395753 1
0.282987812366177 1
0.588531697961791 1
1.05976706514512 1
0.388116076702787 1
0.234508086005954 1
0.44210285446423 1
0.707343435070498 1
1.22814936808441 1
0.883530155203723 1
1.85378585690937 1
0.882671226422346 1
1.32051228677346 1
0.704400226031944 1
0.912726001928116 1
0.249267587234683 0
0.0844130125991357 0
0.947398997548068 1
1.0967189241458 1
0.213451326030415 1
1.64442321190559 0
0.601072899309078 1
1.07684979347192 1
0.721858229616353 1
1.08934282140523 1
0.674277797895839 1
1.25171830254596 1
1.21870293291424 1
0.803912631853986 1
0.64966049707766 1
0.944137704177268 1
0.71543516929273 1
1.42942994254299 1
1.2155758395696 1
1.15357894699074 1
1.73182658523002 1
0.744833031928487 1
1.68955176915332 1
1.61790924195917 1
0.654878994790486 1
1.2216433826796 1
1.07784364756917 1
0.996378153338603 1
0.821920739960658 1
0.61053454512602 1
0.50749778503997 1
-0.199420101808674 0
0.957261597697416 1
0.632690738342994 1
0.897345613948814 1
1.09522187671934 1
0.729060652839018 1
1.47508176963894 1
0.230579069456481 1
0.780697379550795 1
0.119761240393932 0
1.40202695559979 1
1.40090319584141 1
0.0302217176526415 0
1.09158373854433 1
0.808171575055067 1
0.935663988884638 1
0.385550196502766 1
1.21659826399816 1
1.61185588254105 1
0.983691920776861 1
1.33194082570944 1
0.341987949562964 1
0.839511364486987 1
-0.327341797266275 0
0.756901578206147 1
1.04864092175285 1
1.16670359196888 1
0.573209449957751 1
1.19844123223639 1
0.895323885165088 1
1.38029912548687 1
1.69671543966657 1
0.206049267485802 1
0.457205729371219 1
0.599284908473732 1
0.865059565860572 1
0.692866234335469 1
0.337264640370716 1
0.292742464056997 1
1.20594778396958 1
0.809759725667651 1
2.05857046612857 0
0.976027449254497 1
0.727810107856745 1
0.649437629220917 1
-0.00277614997491327 0
1.83717601931928 1
2.11160866536083 0
1.19631699873279 1
1.63411805009398 1
1.02599280189 1
1.72255646698762 1
1.66112217867122 1
1.31443387998102 1
1.06077744596136 1
0.342466472101422 0
0.618067317475353 1
0.942615237418689 1
0.562399771398039 1
1.08875899216092 1
1.1174473275291 1
0.974129845038751 1
0.222735128728703 0
1.01892631576242 1
1.58340679092042 1
0.500189318031683 1
0.991085406061854 1
1.83632391820104 1
0.604721228383301 1
1.02515826950681 1
1.26600383527876 1
0.236091873409077 0
0.886439034981944 1
1.93553829214923 0
0.560716063227244 1
1.15020901158898 1
0.580616210466377 1
1.3533262979586 1
1.16342331097808 1
0.161297197817601 0
0.105437315400506 0
0.00841069302355331 0
0.246815128597285 0
0.961363607272443 1
0.992185463903817 1
0.858143569625608 1
1.10113658016933 1
0.436227100366956 1
1.73520815550179 1
1.402209075871 1
1.83189816519124 0
1.10420445391048 1
1.27340361231004 1
0.361043670144601 1
1.33304553918566 1
0.365556914137977 1
1.93697808287957 1
1.48793895027365 1
0.903086626293039 1
0.982616894120195 1
1.25959585838942 1
0.575902060886045 1
1.09397061920097 1
1.05099728159265 1
0.837541960207229 1
0.831995501522203 1
1.32495222044367 1
1.09128883402843 1
1.08584037837019 1
1.06354585911247 1
0.781856821150136 1
1.3006974063878 1
0.322392454245956 1
1.21685497824044 1
1.20503877240109 1
1.09317472458764 1
1.24140794216446 1
1.10693994439922 1
1.1614205009105 1
1.35761589188769 1
1.04209053149819 1
0.3526274278832 1
0.851006675503861 1
0.543811961698431 1
1.54138268616146 1
0.58350885342928 1
0.816622855523775 1
1.79027120907888 1
0.993315874588236 1
0.677557575167354 1
1.8005479376781 1
1.01665041647751 1
1.81324122654608 1
1.46456892821476 1
0.846304617171062 1
0.69768934603096 1
0.882113467201219 1
1.63588779829806 1
0.566232468843398 1
0.830658676433252 1
1.12706394838685 1
0.34271100907714 0
0.652456356189768 1
1.68172898103501 1
1.28324601191545 1
1.36021525543122 1
1.28928153298692 1
1.1363255531974 1
1.07472786706831 1
1.49363573239233 1
1.40468717317374 1
1.54294024522719 1
1.06078214426254 1
1.25845815637502 1
1.26314060117423 1
0.52791332434451 1
0.749073436322986 1
1.19011295526632 1
1.34708731703678 1
1.38262489860177 1
0.525351714972407 1
0.960322201968779 1
1.35041005579845 1
1.66626774351664 1
1.06195908829055 1
1.09200201953297 1
0.298539827985782 1
1.3724982615603 1
-0.13837096287534 0
1.03490050017046 1
0.149474697394898 1
1.02759154729902 1
-0.0673576015400777 0
0.209276523896163 0
0.28210726587732 0
1.18969163559073 1
1.64681091606105 1
1.1930396107294 1
0.428351706238984 1
1.01629018297639 1
1.096606245834 1
1.25447789837467 1
0.8497758281732 1
1.45662905823233 1
0.877064077760822 1
1.58537735214589 1
1.43803562477374 1
1.85801873661966 0
0.191493115890067 0
0.00721504583708728 1
1.10686298869552 1
1.21845468659919 1
1.24526982923914 1
0.128988080155175 1
0.795885892651116 1
1.02276611136321 1
1.57927435204783 1
0.752270219057463 1
1.06588554915519 1
1.36061536315564 1
-0.0815278242050412 1
0.965302519127144 1
1.35234875553275 1
1.13508334638869 1
0.946000313844584 1
1.53267214811867 1
1.4335691321097 1
0.768072090805876 1
0.969313148949566 1
0.172102371096088 0
2.06608639428118 0
0.699899910260717 1
1.58111435748736 1
1.06801194755741 1
1.12405631003826 1
0.764169552864548 1
0.207480467335495 1
0.736261010709674 1
2.10466981633293 0
0.751069521748895 1
0.4159289884559 1
0.8155111750561 1
0.599680025088523 1
1.44894336458888 1
1.24433189642878 1
-0.338948182434686 0
1.24575946432811 1
0.844101498165573 1
1.78389461518769 0
0.847839614121979 1
1.16195199411527 1
1.51910517357003 0
1.42618101406427 1
1.90772037927858 1
1.20952857546715 1
0.316015323160442 1
0.70732300837371 1
2.11768846868617 0
0.463927352516236 1
0.802517529826512 1
0.863227533302378 1
0.453331115595993 1
0.981859118448004 1
1.64969969678692 1
0.736792047391753 1
0.940586986743868 1
1.44047737346901 1
0.708379099802875 1
0.326653873818879 1
1.13477092110525 1
1.27590331401967 1
1.75823794192361 1
1.37724609086307 1
-0.103070417265824 0
0.86151734208538 1
1.47500507673034 1
1.13598829415162 1
1.21295550654525 1
0.527669645192168 1
0.62131682376664 1
-0.0483104303281918 1
1.69010309132044 0
-0.10462124144647 0
0.455786333401259 1
0.992039112901728 1
0.903211347787701 1
0.689301896110618 1
1.00383499674168 1
2.17217940067058 1
1.84422066048423 1
0.575035102552986 1
0.936587157889329 1
0.344862023726094 0
0.77617187835373 1
0.687318995075508 1
0.416481181824789 1
1.64534734141054 0
1.39183051853106 1
0.977394357864461 1
0.957844459059371 1
1.59349917531383 1
1.47836023621851 1
1.42188982244827 1
1.59898198130871 1
1.54888846541429 1
0.890450860691758 1
1.34416119351302 1
0.64024524914609 1
0.584515310407993 1
0.337666665149657 1
1.40304187946692 1
0.621364739579505 1
0.76781567229293 1
1.3311664365878 1
0.557920835221627 1
0.816976467270237 1
0.670679311545831 1
1.77685466017569 1
0.438847868190486 1
1.11892361621228 1
1.51328023003436 1
0.782773001387457 1
0.901178534382084 1
1.39462491832109 1
0.944041217304428 1
1.72601627381839 1
1.13935248142072 1
1.47768019301234 1
1.52496225363 1
1.02695560671106 1
0.919940731916407 1
-0.00135344026916685 0
1.49529831798523 1
0.465520980048913 0
1.57460605319644 1
-0.0349917879950075 0
0.45337744411627 1
0.954777613528854 1
1.027644627083 1
1.49244498301274 1
1.49048600616962 1
1.00942260648449 1
0.969274414856153 1
1.06974499051631 1
1.37246167232927 1
1.49397469278694 0
1.38569465009773 1
1.61755553589443 1
1.92930160292323 0
0.324268222730587 1
1.28609617774085 1
0.707499728382081 1
2.08296721264381 0
0.899088673902585 1
1.11464942137938 1
0.819140311219206 1
-0.36171138594522 0
0.967517011823862 1
0.559705530681756 1
0.250017578048362 1
1.1977033188957 1
-0.213875346908508 0
1.08665345956195 1
1.163402671342 1
1.06022356346429 1
0.315735289904295 1
1.60034345945599 1
0.232900161787777 1
1.56544308215274 1
1.8018195901749 1
0.41204346430929 1
1.66759071773329 1
0.761416811741702 1
1.02222525703236 1
1.11356317615547 1
-0.276273537008227 0
1.36707557616316 1
1.37011048465318 1
0.507970579846981 1
1.156719685774 1
1.04453799708995 1
1.49519728808478 1
1.06502941316048 1
0.766814275001769 1
0.432805401242156 1
1.07586455245887 1
1.44973815655456 1
1.70405063912606 1
0.845666530661458 1
1.20045822449757 1
1.09184749859802 1
1.48961628026051 1
0.0437627164896747 0
1.89331227264852 0
1.18702312542196 1
1.20721474923972 1
1.20809656937275 1
1.47454783327813 1
1.27607637556323 1
1.36194253171937 1
0.620328498566455 1
1.43646101661069 1
1.55697250155412 1
1.45362560655887 1
1.10622147224008 1
1.62497988286855 1
1.17986793654205 1
1.4698167060215 1
0.802531914658772 1
1.73541891684645 1
0.916287997223093 1
0.749240318713781 1
0.773759860938845 1
1.21772025130702 1
1.04130566584054 1
1.40744498853021 1
2.57848609717619 0
1.32343529062656 1
1.31459755115256 1
0.652698724112271 1
1.40870019566704 1
0.629437000614445 1
1.35249813963994 1
0.724478055269062 1
1.40797842231726 1
0.631827381902598 1
0.782240753248937 1
0.831388154004838 1
0.79005471263144 1
0.200130305414275 1
0.966304152678988 1
0.291377695531819 1
0.87991726217117 1
1.65860513704643 1
1.13381921930822 1
0.461387660774118 0
0.519023981935822 1
1.39156597850839 1
1.01702360729562 1
1.56873790048761 1
1.53441528766403 1
0.866718298185068 1
0.422733133885181 1
0.859812160034932 1
0.59203946074568 1
1.92782999146233 0
0.995371779961781 1
1.65146715333983 1
1.06618461727834 1
0.878571314996235 1
0.969814273077812 1
0.289066167860621 1
1.19632389392072 1
0.623700812917807 1
0.479064760572334 1
1.51816387289394 1
0.760007297999599 1
0.560175986811756 1
1.75292024715445 0
1.48494929544578 1
1.64910327552816 0
0.894822245140004 1
0.386752655311233 1
1.11867988683557 1
1.45803883036855 1
1.00069234651242 1
-0.033357580073564 0
0.852184869604174 1
1.35207721367418 1
0.908274567788382 1
0.465166157664115 1
0.771790146211925 1
0.0937204800125695 0
0.2528225948103 1
1.4513483694875 1
1.3028690743306 1
2.09143373240555 0
0.137231337296022 1
1.13333683022121 1
1.39694448472126 1
1.28612646033372 1
0.51854623748062 1
0.395203785532417 1
1.17893739255332 1
1.28143911424106 1
0.72229297800206 1
1.38415875297973 1
0.648364695221387 1
0.861441204423109 1
1.90468565851918 1
0.762899483109432 1
1.19676878098928 1
0.820582768688991 1
1.1935893604255 1
1.65761598129287 1
0.953461053400269 1
1.76220462123421 1
0.836776472656144 1
1.97412472587646 0
0.646686791147871 1
0.849285064702192 1
1.07896807557306 1
1.01279302521465 1
1.76573565670711 1
0.701247903735021 1
0.633548956608472 1
1.49372919082907 1
1.39594927373087 1
0.0978541511812475 0
0.451932988545114 1
1.47363039789058 1
-0.0659683220473696 0
1.5919824942861 1
1.28935988011928 1
0.733648317078943 1
1.51141445054658 1
1.15445141413883 1
0.887837458883299 1
0.66986770138531 1
0.68230509779565 1
1.52607563228585 1
1.41483929779268 1
1.04046472284671 1
0.482569505571774 1
0.807750663066443 1
0.541332512060853 1
1.60140605265681 0
0.639820608020136 1
0.266457471153078 1
1.69280091151048 1
1.30452676150315 1
0.535862715040944 1
1.28551782849348 1
0.0803859219482884 0
0.86312802453138 1
0.263252837513192 1
1.16324837024319 1
1.79981046012898 1
0.394380536467882 0
1.15067475952575 1
0.626173310759213 1
1.06620504278068 1
0.891555664486179 1
0.920057556652939 1
1.41090680929663 1
1.38838240463007 1
1.21680101050603 1
1.72424682102618 1
1.42908323303841 1
1.16461649020293 1
1.08868597700409 1
1.20467858151854 1
0.942102373184948 1
0.828149107475457 1
0.683968718617507 1
1.72258428425319 1
1.6928283462939 1
1.05435736631008 1
1.17146083890887 1
0.557849320454795 1
2.06171733668551 1
0.922455454749127 1
0.914635257744364 1
0.600548840607891 1
0.844955017505942 1
1.44578838754641 1
1.04942090655055 1
1.31084422815693 1
0.56600216900445 1
1.71524015711523 1
2.61425048172162 0
1.52358620505366 1
1.18776117015643 1
0.974270054340583 1
0.933912693871337 1
0.315847199502831 0
0.99604409752184 1
1.2263224180258 1
0.869367697949522 1
0.709911948414675 1
1.99613008704026 1
1.07993379523633 1
0.945526476592535 1
0.951053911194961 1
1.42620540265278 1
1.52999560266452 1
0.956407148396998 1
1.12850175212865 1
0.714911617761361 1
1.03416650657259 1
1.65896942831483 1
0.688528288707284 1
0.962408350919935 1
0.947107914807875 1
0.969862501389033 1
0.408802406043661 1
0.940662873451624 1
0.509262877993246 1
0.231591252597848 1
1.08524597181905 1
1.23323959145466 1
1.21027893492425 1
1.63799009870206 1
0.164268716958807 0
-0.0599554668717472 0
0.741612880924225 1
0.737700732082884 1
1.36193345713224 1
1.34426378789493 1
0.270892043441699 1
1.47963644674735 1
1.04429123667732 1
0.539024025458637 1
1.0547631283886 1
0.921311210867961 1
0.655919521545291 1
0.373861549526224 1
0.939884697620878 1
1.08235404755333 1
1.06236627003732 1
1.6266589719496 1
1.08668113844428 1
1.48759603658067 1
1.49752628458069 1
1.64587396337715 1
1.8990362921454 1
1.39870242139991 1
0.436175669898832 1
0.207716972411149 1
1.95658290892691 0
-0.115258566462358 0
1.3365673972921 1
0.828550987541428 1
1.03247029958089 1
1.49089221212565 1
0.66173895097123 1
0.68285027045658 1
1.09400845313226 1
0.836939037573948 1
1.91645481489689 1
1.4396840471153 1
1.17198356054845 1
0.516221988547662 1
1.05256446750323 1
1.26810131263145 1
0.91870857961518 1
0.619241410159675 1
0.46011133805858 1
1.20546597704078 1
0.871840410745856 1
0.599729942236893 1
0.818591936571819 1
0.328963198113114 0
0.842250128215505 1
0.776375080627911 1
1.23196571727393 1
1.35805476712892 1
1.81086448029428 1
1.03864085812066 1
0.447849925722507 1
1.32671618896591 1
1.18332142069837 1
0.878755352108399 1
0.512079238292736 1
1.44409634748638 1
1.30602881466894 1
0.339857753792926 0
0.671642249889678 1
0.817991833807246 1
0.861953566503407 1
0.915040039065658 1
1.83958898018385 1
1.52138891885664 1
0.703215886860719 1
0.779987001215888 1
2.31679190234183 0
0.866926918109723 1
0.924841073366226 1
1.88079362847757 1
0.475562645106242 1
1.43936891250483 1
-0.0180160125021127 0
1.16238509238385 1
1.50221932632064 1
1.75743355938794 1
2.04970626445339 1
0.708498057501423 1
1.02082552867826 1
0.743967193953441 1
1.32625502060359 1
0.926930001401858 1
1.29819146420272 1
1.21818933737815 1
-0.133811054785003 1
1.39828283975118 1
0.458582066320431 1
1.37970245884579 1
1.41672426737116 1
0.958217102340189 1
1.03522942905365 1
0.875833678004825 1
0.184174909686475 1
1.20548949846918 1
0.592026127869285 1
1.02706343858681 1
1.17317984170861 1
0.126248850263595 1
0.46413725896449 1
0.712068531310109 1
1.25734519385961 1
1.21350672953149 1
1.54853187224031 1
0.655754082619141 1
0.873838764189485 1
0.157011746449571 0
0.0975739417497991 1
0.170872887471095 0
0.468682829330687 1
1.4733476492861 1
1.04919701602317 1
1.04860331713837 1
1.25617175028699 1
1.14386345784082 1
0.318202287796137 1
1.74970050367778 0
1.47527878284645 1
0.895635447227788 1
0.0858612845710904 1
0.526697757693363 1
1.12656478243717 1
0.651591100425469 1
-0.26290745257488 0
0.766958965562441 1
0.614377789393689 1
0.711059026461077 1
0.25066998958339 1
0.654730689855376 1
1.47648404870327 1
0.892269242652603 1
1.41390439864468 1
-0.0509858726980416 0
1.13520480843021 1
1.31418075276188 1
0.277279260796705 1
0.616559623803046 1
0.666005165921361 1
1.35850541458036 1
0.3752611168768 1
0.767349556179675 1
0.861051248239591 1
1.27904559518378 1
1.65718844377471 1
0.92870850534549 1
0.568949891057203 1
1.03241428050607 1
0.620844159588954 1
1.30753066968409 1
0.692261825484594 1
1.02462349131973 1
0.249378755197775 1
1.02156823093978 1
1.45153496157736 1
1.04790266243766 1
0.95437588032347 1
0.662541636366828 1
1.09451996748474 1
1.19666332379862 1
1.29956398454927 1
0.30293675563785 0
0.764440055082396 1
0.804270527372987 1
0.530520041745457 1
1.06505947921558 1
1.40136756553394 1
0.28606541163569 1
0.986293287984349 1
1.46079357742783 1
0.728196035946774 1
1.06280394280354 1
0.634690982868859 1
1.21651459867885 1
1.45681653497936 1
0.988096832048927 1
0.605082009574271 1
0.907900404677612 1
0.216581728956502 1
0.871205870248935 1
1.67259159862369 1
2.00231794395739 0
1.55065246162828 1
2.30129089000855 0
1.26468359293219 1
2.16079950199122 0
1.20163541764472 1
1.61053048790591 1
0.91374218422484 1
0.811983933249195 1
1.00177992923878 1
0.468665607971727 1
0.325934506944807 1
0.797930355837932 1
1.16669986517709 1
1.95744209519087 0
0.9317977937571 1
1.77908549029327 1
0.494905557983545 1
1.45598017133837 1
0.514571496636114 1
1.41453297694321 1
1.3536446036946 1
0.557079275743095 1
0.810606261439269 1
1.29265430492041 1
0.63808388956296 1
1.1961440959357 1
1.41034436731245 1
1.06625389197614 1
1.34002606440283 1
1.55839443948562 1
1.22970738047578 1
0.63628602716194 1
1.05666015093559 1
0.701194959173122 1
1.57691511811403 0
0.582627016568471 1
1.43126006276589 1
-0.111751991850977 1
0.582505717942768 1
1.75857587133386 0
0.399576951675915 1
1.01581473786952 1
2.24220028201978 0
0.73638612408428 1
0.947889459775929 1
1.5584895714845 1
1.05811714165468 1
1.53525291580096 1
1.00147918012636 1
0.890110847059929 1
1.35267766073012 1
2.21416140616345 0
0.498212160707913 1
0.521454863052468 1
1.60938608279901 1
-0.198798056968281 0
1.12742882120585 1
0.323268878679544 1
0.772068269602983 1
1.47292456031205 1
1.56893940548464 1
0.47737453451056 1
1.62790809098773 1
1.48315245334057 1
1.60647025111089 1
1.07019011325212 1
1.25689821899044 1
0.59015758436756 1
1.07268606294204 1
0.654314824910248 1
1.01457990930009 1
0.677028063783731 1
0.610281125012062 1
0.606571753386463 1
0.376922510288679 1
0.852760630252164 1
1.65798661823727 1
1.96339442300661 0
0.819108044288503 1
0.24420806944835 0
1.59560419085214 1
1.20517695552375 1
0.680247901740282 1
1.52505800060835 0
1.23330092408099 1
1.01151089178599 1
0.575235082480245 1
1.38683243012138 1
1.30095607697772 1
1.17622779288849 1
1.71657660117152 1
1.37834606374947 1
1.0904055310774 1
0.92850093214522 1
0.943407623207738 1
0.105955373907165 1
0.377534680181374 1
0.738696485560266 1
0.637134266405944 1
0.638528378548015 1
1.60260573623921 1
1.54141165481229 1
1.75385642866253 0
0.895549749867165 1
0.897361186747473 1
1.21613343018023 1
2.12285188491082 1
1.50659576925083 1
1.00725229435749 1
0.994848149703106 1
1.61772042349508 1
1.22740975218341 1
0.682347995462919 1
0.296196196869903 1
1.10038744541136 1
0.747437716840412 1
-0.176347247032125 0
0.874666481421302 1
-0.01241276351156 0
0.633412971310477 1
0.490614487553574 1
1.37748935443767 1
1.01906953169511 1
0.762288959326181 1
1.09278364862987 1
0.239252103417778 1
1.17343635021339 1
1.25021977206342 1
0.93831801395872 1
1.49720732195331 1
0.731572000523281 1
0.0665844744623327 1
1.01663282447681 1
0.922216820498828 1
0.935526600313267 1
1.67385885317648 0
1.45376313431212 1
0.210145234720105 1
0.734758558400922 1
1.35440594233116 1
0.496987717336325 1
0.748887886733857 1
0.523036535887008 1
0.0221234416521616 0
1.50430103727752 1
0.9121086956958 1
1.37956768388165 1
1.7212351596646 0
0.945805337491665 1
0.838920768940502 1
0.817526608606641 1
0.903662572679672 1
0.681257264599563 1
0.711768694930439 1
0.310490855443051 0
0.989392230527253 1
1.02850443100123 1
1.0787198853816 1
1.37680500434423 1
1.04365362871025 1
0.351867651400212 1
0.927334825007791 1
1.24304543914277 1
1.68555571273197 1
0.481525412481312 1
0.872683045581958 1
1.0806594032841 1
1.27895927793829 1
1.02087539542701 1
1.29897751657164 1
1.08206858635486 1
0.885235149754141 1
1.88374831663629 0
0.0900553836994781 1
1.37886795232923 1
1.00128931663994 1
0.98835682352701 1
1.31108782182184 1
0.723485104479881 1
0.413975785023778 1
1.91221042563021 1
0.477779030097569 1
-0.434906568849911 0
1.1165217991767 1
0.486644543554783 1
1.23691641473578 1
0.788944169162603 1
0.917434466367775 1
0.630872220495143 1
0.482935397544609 1
0.641322620553526 1
1.19126543757904 1
0.685962864859333 1
1.53364304604419 1
1.58623554323434 1
0.965663154066368 1
-0.448662697872622 0
1.44798921334934 1
1.26770119521101 1
1.48845733810561 1
1.93083344430037 0
0.944334505029195 1
1.06677993018052 1
1.00233221029624 1
1.15540134885953 1
0.416296484145799 1
0.381729032021745 1
1.07101309751359 1
0.56365122639661 1
0.588893016606125 1
0.825970865650467 1
1.12772424307618 1
0.910654600341833 1
0.752692824359951 1
0.189996224583991 1
1.10846005513569 1
1.59715397716899 1
1.78186964596062 1
1.32001872832004 1
1.13364557559124 1
-0.0177803491082459 0
0.598297880691337 1
1.26483402952543 1
1.55871438692942 1
1.08211719132011 1
0.318942214721013 0
0.849180453037189 1
0.426378900598424 0
0.466779625904817 1
0.975303655509414 1
1.04393659039242 1
0.629867376514967 1
1.37997121993866 1
1.40936362634129 1
0.692422943085327 1
2.20104709860514 0
0.685790281320287 1
0.541114018296777 1
1.21918395699553 1
1.30343300130314 1
0.86822400140022 1
0.873257337706947 1
1.71255376423793 1
1.00971577098212 1
1.1620728765257 1
0.823669400527748 1
0.777196762780864 1
1.15056088781364 1
1.15812559857298 1
0.539883493784493 1
1.08620071504548 1
0.690377739528499 1
1.03443256251465 1
0.648508340119046 1
0.692247772238627 1
0.648603118815153 1
1.485451268442 1
1.30552877277884 1
1.4901309334069 1
1.31254172698719 1
0.405465178639924 1
0.886041042159042 1
0.865716645622753 1
-0.345343165754045 0
1.14667915762702 1
0.852265319777879 1
0.871335245791739 1
0.693110247206989 1
1.27489741608591 1
1.23367528430287 1
0.512620703717707 1
1.4790109975071 1
1.08730734973244 1
1.22616506012034 1
1.69804524350594 1
1.43340610519974 1
1.43792103012109 1
0.606845230170645 1
0.742229665554046 1
-0.101294459404079 0
0.391542716700166 1
1.16460677025379 1
0.884829728056813 1
1.19300812546203 1
0.770411637937371 1
0.727793754348874 1
0.567207171711742 1
0.976978634256197 1
0.845720203777603 1
0.55057323045719 0
0.148961286407111 0
0.0905126601335072 0
1.74645834007848 1
1.20020969460413 1
1.8625235769525 1
0.595059315373329 1
0.816460720884755 1
0.55248605914811 1
0.578688242191639 1
0.497584296808176 1
0.684967384277648 1
0.824808982053106 1
0.917950070445083 1
0.661620070363293 1
1.27259882660041 1
1.35173421886655 1
0.570378634926551 1
0.767546236068364 1
1.36812694227517 1
0.826781159131353 1
0.298324379452893 0
1.24856965233435 1
0.599879731204766 1
1.52071711533881 1
0.606087622865981 1
1.1252176064751 1
2.1065622988965 1
0.548786278916697 1
0.628145139093537 1
1.8674968474086 0
1.39892835380096 1
1.10586149857759 1
1.60704136663029 1
0.576537835841539 1
1.26475261136412 1
1.5979599127785 1
1.130978517599 1
0.332753749469227 1
0.845625991699753 1
1.35322998957945 1
1.06646577361758 1
1.19763169934779 1
0.603296349280231 1
1.57023464171005 1
1.60064894939413 1
0.844377181955458 1
-0.140007909443595 0
0.328934463962897 0
0.791679797201339 1
0.69612875863248 1
0.283676776020394 1
0.4670081299928 1
1.30318265100861 1
1.2289003753789 1
0.257542024445081 0
1.90322008920505 1
0.267778279783579 1
0.308809671993836 1
0.712109013369577 1
0.422039025627565 1
1.19484606541802 1
0.797785961353724 1
1.24832336213502 1
1.23874207563873 1
1.47146664085064 1
1.43256869910474 1
1.04826916186675 1
0.487892753293304 1
0.529144388080214 1
1.38419692191573 1
0.77556118018265 1
1.6047348676612 0
0.805684915579667 1
1.22116694611257 1
0.41420256749926 1
0.999242389427992 1
1.89326076112434 1
0.991237702455585 1
1.02519042418543 1
0.875841816895672 1
0.850314301235705 1
1.2823163931942 1
1.51585368159627 1
1.32935657723983 1
0.413272430148434 1
0.980320854124112 1
0.888100311762153 1
1.04833590876025 1
1.2892350760467 1
0.915584274036875 1
0.397956452901299 1
1.17810769584529 1
0.476046572206392 0
0.362651414265236 0
0.76879977931642 1
1.07972891931907 1
1.51105118055775 1
0.838212673819407 1
1.33954861708127 1
1.09869386540755 1
1.11375615313184 1
0.324730877388253 1
1.23031654391579 1
0.786340457185557 1
0.386766945759165 1
1.4476875066192 1
0.72033673956036 1
1.06469187795392 1
0.443664377753444 1
1.07323879624576 1
0.551298434555088 1
0.667107377924424 1
0.791799217427544 1
0.0110412682744471 1
0.6700924453529 1
0.487403770544173 1
0.711808168494279 1
0.907013821137225 1
0.878009029432319 1
2.06652094406533 0
1.21312190665652 1
0.236715772987745 0
0.706062654915927 1
1.60778848781063 1
0.584121482193456 1
0.849238009891197 1
0.869783370047312 1
-0.021164222561299 0
0.52673361620032 1
0.962354527954907 1
0.911405793060181 1
1.07257359474716 1
0.410684742800002 0
0.505490115012064 1
0.571800104427992 1
1.10418327166171 1
1.23969423391797 1
0.953614306092037 1
1.11608859316875 1
1.03271707310025 1
0.774826099031846 1
0.684813154439238 1
0.901173061543164 1
1.66704405353293 0
0.955878986397036 1
0.889233022845086 1
0.588115700605135 1
1.17922645788043 1
1.83088633926392 1
1.84239696734695 0
1.25267500528322 1
2.37849626923204 0
1.10536789281015 1
1.4506710822767 1
1.58946516719509 1
-0.108401319903927 0
0.515248900172967 1
1.2737363178166 1
1.06684090239659 1
1.92068326247084 1
1.41965083618905 1
1.2965201102317 1
0.708595275037377 1
1.2447704621863 1
1.12343815328163 1
0.832692478402971 1
1.70931918443593 1
0.149383969691848 1
0.929162148166277 1
