# Supplementary material for: Bias caused by sampling error in meta-analysis with small sample sizes
Source: PLoS One. 2018 Sep 13;13(9):e0204056. doi: 10.1371/journal.pone.0204056 (PMC6136825; doi:10.1371/journal.pone.0204056)
Supplement: S3 File — (ZIP) [file pone.0204056.s003.zip › results N = 10 delta = 1 tau = 1 sz = 30-50.txt]

"dl.delta" "dl.cp"
0.935908644145337 1
0.330238521544393 1
0.78735679317736 1
0.501656655053404 1
1.21748559841693 1
1.35962163183475 1
0.727076635723138 1
0.897254669182134 1
0.29452156559022 1
1.58621679380283 1
1.13471035145066 1
0.840204694230283 1
1.49751328978089 1
1.13189288076447 1
1.20683129178407 1
0.514379430726968 1
0.866413044362435 1
0.889804594712563 1
1.02594588236343 1
1.1344042144761 1
1.34724774178804 1
1.39200617980443 1
1.08539004852084 1
0.196899409860412 1
1.06842911786233 1
1.79312207007075 0
1.50237778719489 1
0.867841663000951 1
1.18086159617753 1
1.18709154612701 1
0.947679905404068 1
0.988966766337678 1
0.968101892358575 1
0.664439532559634 1
1.61500428799332 1
0.460503186521014 1
1.15454035956818 1
0.919566200620385 1
1.46246619107585 1
1.14138364545092 1
1.28381617144541 1
-0.0153117096906941 0
0.859007784710212 1
0.746863301252139 1
0.469398312176361 1
1.25760418996864 1
1.39275647301193 1
0.171646986995379 1
0.682244653599446 1
1.51624269802275 1
1.33414544168254 1
1.54456201800545 1
0.710622492604138 1
1.31062003206896 1
1.10703925412163 1
1.57398823125945 1
0.716630569572588 1
1.03217269982339 1
1.12797139810662 1
1.07657939253674 1
1.22060976607734 1
0.533850092155657 1
0.356823977422675 0
0.955076780867795 1
0.305235746898076 1
1.31759955902022 1
2.11990698467848 0
0.954496178380299 1
1.34900255672019 1
0.720146194515213 1
1.21849833613318 1
0.79505440825689 1
1.54160989659103 1
0.756485512921115 1
0.29710807792912 0
0.653412064429671 1
1.49889027863706 1
1.30806947743424 1
0.717812637958432 1
1.10102398055631 1
0.86812570405077 1
0.921606989999015 1
0.7411167184396 1
0.910157104181582 1
1.17268803729661 1
0.973651340247204 1
1.39369123261206 1
1.33044122704095 1
0.86601723524189 1
1.17097076313365 1
1.09883077359417 1
0.916110997712204 1
0.272639411381973 1
1.00229475951022 1
0.0387310046959428 0
0.683373537898543 1
-0.157931292558384 0
1.03091311609086 1
0.220104745068825 1
0.584372599412171 1
1.29105747960685 1
1.16934999561168 1
1.50489772655639 1
0.87712347323276 1
1.70127242683168 0
1.1955100393158 1
0.699869004937655 1
0.877394993617467 1
-0.193939238895263 0
0.545503215549665 1
1.59078962302987 1
1.93561301048012 0
0.704500406221643 1
1.392252961206 1
1.76173901285094 0
0.828743067439949 1
1.43790834838622 1
1.30456648685572 1
0.495489661271919 1
0.629809458906318 1
0.804358038156158 1
0.399608771487352 1
1.5754003524991 1
1.16661343651788 1
0.566846039852819 1
1.43771690603727 1
1.40074463938081 1
0.133713933143664 0
0.86524293767921 1
1.1273774774018 1
0.301269700895657 1
1.75245722346528 0
1.10384376071499 1
0.781543243436009 1
0.731074038428963 1
0.402145556275802 1
0.968177289831541 1
1.07726561705868 1
1.06817687589527 1
1.24467964963144 1
1.05465340062672 1
1.73828761784466 1
1.58360459844674 1
1.5971925056408 1
1.73490521971381 0
0.919942469947957 1
1.19978416996762 1
1.45969961878619 1
0.922328072832722 1
1.05688287796383 1
1.3395956241905 1
1.26661315372284 1
0.740480956076364 1
0.376183263609571 1
1.18362382002199 1
1.10096867357261 1
0.602917647410372 1
1.04678917615635 1
1.22077936717675 1
1.24595977614638 1
1.06249457684592 1
1.112014801129 1
1.37252959030518 1
0.640226742434223 1
0.941955901922914 1
0.58268702922686 1
2.15804918196203 0
0.948989953066803 1
1.33969273895245 1
1.26858760076177 1
0.817316482589251 1
1.1178828975881 1
0.79774073284404 1
1.29973380145662 1
1.39201575882313 1
0.965198128632361 1
0.774498060466252 1
0.803694930726177 1
0.524052681135733 1
0.285858273716215 1
0.920116285737773 1
0.666367710645689 1
1.57084322304111 1
0.9599026809877 1
0.617146044744393 1
0.698547131925188 1
1.56302751182247 1
0.177379406953929 1
1.72203258603865 0
0.86578319113883 1
0.633632237644918 1
0.658238566157941 1
0.979881285099426 1
1.30631683635784 1
1.92287768609484 0
1.2074489796578 1
0.2290693042179 1
0.581532183754653 1
0.63812096930989 1
1.75196467929735 1
0.643668449752574 1
0.331946956280402 1
0.990549201535126 1
1.36611469329499 1
0.979163612798934 1
1.34880334271285 1
0.859256518041249 1
0.850761519261502 1
0.866161386309226 1
0.917584340630873 1
1.28475228462601 1
1.72002745612223 1
0.781470727889576 1
0.413240159622832 0
1.20304965635667 1
1.44869347346331 0
0.926830351364931 1
1.04235919086581 1
0.388906591354066 1
1.1385577186358 1
0.909813787264261 1
1.19006789011008 1
0.823511454112696 1
1.15475215404481 1
1.49709794324152 1
1.24134581246499 1
0.461001085113051 1
0.662886265664686 1
1.33809228676452 1
1.25436760913998 1
1.71849564671194 1
0.759947864322805 1
0.376464434500232 1
1.03159372086283 1
1.05083662770492 1
1.30773801013817 1
1.55493546773859 1
0.763459291985034 1
1.87893549639728 0
1.07971696385564 1
1.78534379199939 1
1.21778043893019 1
1.37903217212091 1
1.23892650839147 1
1.45784024833318 1
1.04025061771688 1
1.55593011941106 1
0.416297679255695 1
1.00080195731425 1
1.50130452367408 1
1.06162343217605 1
0.478341668754415 1
0.658048053496012 1
1.48921271612542 1
1.30409452622892 1
1.45827605208589 1
1.8429076566385 0
1.32612038371756 1
1.05571019766246 1
0.945146099027379 1
0.713478795188002 1
1.21941676405036 1
1.30994196267786 1
1.56683273915408 1
1.34610701190527 1
1.04244408851137 1
0.780087579353487 1
0.988367782947622 1
1.5365273454173 1
0.681818643500383 1
1.03038617837661 1
1.71127004989451 1
1.2070965424801 1
1.17718805819865 1
1.08119477224634 1
1.19414719719537 1
1.52995008978162 1
1.02519657646714 1
1.63624297897625 1
0.737191995781052 1
0.600619101070462 1
1.27106434167521 1
0.707460617919641 1
1.62773889545512 1
0.822739873588075 1
1.13594638862534 1
1.18119401367668 1
1.72090974964868 0
0.534606281133044 1
1.13487047080169 1
1.31748524153213 1
0.405614895148081 1
0.392669954282102 1
0.513230629573888 1
0.983376923196076 1
0.0669701007318604 0
1.09504328774047 1
0.721255454067362 1
1.42432600901906 1
0.900303483062208 1
1.07810964073889 1
0.823590525554587 1
1.16585737772081 1
0.457228214825833 1
0.515455239629809 1
1.42405051959521 1
1.14589235141402 1
0.914156335293959 1
0.542196916491413 1
1.31566852973598 1
1.14556482861795 1
0.835306345858056 1
1.93279512460031 0
1.8714599021904 0
0.555970626867689 1
1.37666011794084 1
1.09793141631069 1
0.603482672139747 1
0.450864377413221 0
0.477968795020952 1
1.02093383542507 1
1.19904894357605 1
1.66661120341903 0
1.84623803780135 1
1.62716689125255 1
1.22709314032726 1
1.26519795842539 1
1.21810430971417 1
0.84878643834909 1
0.933466815710198 1
1.04242227683827 1
1.31385008615646 1
1.1234405368297 1
1.49491185349857 1
0.895881239036943 1
1.83011619680274 0
1.10939311962943 1
0.323156561093101 0
1.17525309806597 1
0.83770646399641 1
1.19595426320215 1
1.1927145652178 1
0.164814878345863 1
1.62172686221968 1
0.838152636143444 1
1.41822818200577 1
0.296535354771697 0
0.301673164635543 0
0.962925989721337 1
1.36076714720486 1
1.6694916735649 1
1.00144282479621 1
0.631975077795977 1
0.892376398162493 1
0.592812543120406 1
1.14386294699579 1
1.61654362745196 0
0.970261373208425 1
0.914826381737113 1
0.409117429343869 1
0.741147299834753 1
2.32083266328846 0
1.33026205169729 1
0.764899329287297 1
1.75564864481281 1
0.99282917646522 1
0.84481577373522 1
0.928288461625764 1
1.45293238284373 1
1.17928659978451 1
0.500093458309437 1
1.47027736028246 1
0.848165466631776 1
0.757099079159446 1
0.537429151455439 1
0.663834621558 1
1.53278775096779 1
1.10562117334138 1
0.91657891876018 1
0.763604821457136 1
1.13769133472259 1
0.848077318017436 1
0.886870208035684 1
0.734060870878766 1
1.39056416835424 1
0.902776374428047 1
0.600589050175034 1
1.15457160471362 1
0.115374534692226 0
0.722992692333055 1
1.02779373911046 1
0.621389442547034 1
1.19095736295871 1
0.932154282061408 1
1.74643806923284 1
0.595692619950698 1
1.12944729594527 1
0.914404468252207 1
0.983265228777228 1
0.711257989811342 1
1.19854498675551 1
1.29899933231437 1
0.976695463806919 1
1.01729993934833 1
0.591896986687327 1
0.807917143234668 1
0.537656600407983 1
1.52981031454384 1
0.922239040923309 1
1.26980258076705 1
1.21909386743579 1
0.369331332415595 1
0.655614412806071 1
0.581653350863603 1
1.11025383177933 1
1.2040979260379 1
1.17938363324417 1
1.45249449913346 1
0.808251345338528 1
1.19478394418403 1
1.04029039091164 1
1.4054081035105 1
0.406221551193719 1
1.02109120068285 1
1.05711825952947 1
0.888960696068071 1
0.868676935937679 1
0.892956768038396 1
0.823178273771734 1
1.58031674637232 1
0.978937839965736 1
0.318003390160044 1
0.827750194179594 1
0.487537931619722 1
1.2280141082402 1
1.73236194609435 0
0.596370685191097 1
1.18721495564289 1
0.796317921455457 1
1.08542610079902 1
1.12084924877701 1
0.9208246978814 1
1.5522484775569 1
1.76366293417273 0
1.01884853101436 1
0.942065682903091 1
1.278044897451 1
1.33491725359272 1
1.07844368001935 1
0.994898788453018 1
1.38442461518171 1
1.29256999698214 1
1.23382063735394 1
1.02424978147998 1
0.344409404672455 0
0.640197845004865 1
0.927490238757805 1
1.52916572969397 1
1.46424237139447 1
1.22969706603533 1
0.992351248839125 1
1.49570523655368 1
1.0887798057578 1
1.35089970423352 1
-0.00541053403921077 0
1.00608590938866 1
1.01948653000312 1
0.719932756047831 1
0.716843003639363 1
1.29472210180266 1
1.02206415518278 1
1.2671220511908 1
1.59243944892894 1
1.00546469973424 1
0.595047228116898 1
0.645162103260034 1
0.480385565340495 1
0.711450783118223 1
1.42756923878054 1
1.06194192914107 1
0.837237463689807 1
1.24094024650107 1
-0.288263221691485 0
0.706296366753474 1
0.670864317643305 1
0.758600510793209 1
1.1334984733385 1
0.846738211146309 1
1.32395065557047 1
0.5216038193121 1
0.248368333897397 1
1.67114494487109 1
1.42534094175503 1
0.644419459344489 1
1.2023156040541 1
0.943691612540954 1
0.501195558902031 1
1.15393785683232 1
1.24153383684472 1
1.13617287426031 1
0.51157162824774 1
0.751685163398708 1
0.76714069985922 1
0.335110892766603 1
0.681193059134851 1
0.961043354698715 1
1.50331576998064 1
1.41759283498397 1
1.24764320752 1
0.127504604196959 0
1.29474938119281 1
0.847025928005721 1
0.744034895172386 1
0.455127983136834 1
1.27983159908374 1
1.72317077742707 1
1.65051337654088 1
1.19413826553317 1
1.06002847165074 1
2.13063464108524 0
0.187137118957159 1
1.45885505028857 1
1.32583726023631 1
0.695953849715053 1
0.46717772606571 0
0.184524644286544 1
1.29859928427491 1
1.35853420239575 1
1.30162232094327 1
1.16063178625509 1
1.23539181561258 1
0.754096484856285 1
0.96423091103027 1
1.33914351408348 1
0.904885906408542 1
0.446488838950148 1
1.58121872925357 1
0.51653066644481 1
0.734795925392749 1
0.0158777806848619 0
1.54964460372716 1
1.14194477538888 1
1.59459493862339 1
0.750495845270481 1
0.785245296844602 1
1.11639476607804 1
0.796492097724232 1
1.22959104230406 1
1.23417005729377 1
0.41600088489386 1
0.207208402387671 1
1.862734049695 1
1.09637241478685 1
2.21810024343234 0
0.682791220093533 1
0.751864825013846 1
1.04405585554438 1
0.897066102910898 1
1.51502478326171 1
0.510118298476358 1
1.26538854106681 1
1.06907929752952 1
1.34961237643486 1
1.39748297834527 1
1.41133278414772 1
1.20515289736161 1
0.84088759323232 1
1.5708602912954 1
0.611544106861129 1
0.572512863680541 1
1.1334295290042 1
1.66392859833672 0
1.09974515688783 1
0.938197430883282 1
0.924636020647864 1
0.838365240672109 1
1.00743674238517 1
0.453593587879204 1
0.608710921643576 1
1.1060848660364 1
0.663615271319875 1
-0.12053789654262 0
0.759288756367222 1
1.81583754382285 1
0.705143829081376 1
0.659697544230229 1
0.609542681678658 1
0.834638083320773 1
1.17367134227631 1
0.788874605148988 1
0.271226907583246 1
1.68932193994748 1
0.475200966380943 1
1.96819259441625 0
0.32671801916443 1
0.240550925395416 0
1.25761340980203 1
1.51341771441051 1
1.41165976805022 1
1.03448479127432 1
1.09288804280679 1
0.20019772372012 0
0.858613065302555 1
1.40824788112798 1
1.29227951759656 1
1.42325639741875 1
0.354934019409002 1
0.467242906149812 1
1.12478940692699 1
1.42360347958608 1
1.61185254520974 1
0.987827870172101 1
1.03640402178524 1
1.17047693739322 1
1.25065824006075 1
0.443553571769878 1
0.867657079860299 1
1.06716708619472 1
0.876553605993412 1
0.846021040618061 1
1.2118930063169 1
0.934931312650611 1
1.42027020328655 1
1.2310317309072 1
1.46147294329112 1
0.40697212940715 1
1.07762654380435 1
1.03707252542302 1
1.86407342469595 0
0.755904772659528 1
1.01059661350244 1
1.53249135608088 1
1.52184386764675 1
1.03870685928392 1
1.28288440147658 1
0.628882002134164 1
0.935909920041101 1
0.944454424654145 1
0.860544858778382 1
0.502486484496868 1
0.857451342338909 1
0.941609865001857 1
1.73317269841283 0
1.02663940922591 1
0.583517351056724 1
0.833433216919565 1
0.0698216026313885 1
0.789413384743303 1
0.651476285975347 1
0.233548417284931 0
1.51355062224903 1
1.33570884813569 1
1.21225594822505 1
0.93531327465117 1
0.616265435009463 1
0.589371621687542 1
0.434499700654016 0
0.374775742891936 1
0.76215892591907 1
0.795970889862172 1
1.27780724016499 1
0.433779055221876 1
1.05499204075583 1
1.40749436403462 1
0.914412406436496 1
0.405401773363677 1
0.309366302594417 1
1.28967258874476 1
1.12842560729439 1
1.32444158311659 1
0.806956308805956 1
0.282139271090501 0
0.0859766654858594 0
0.723334582788316 1
0.721565803771068 1
1.09033876400897 1
0.817397207659008 1
0.836213997178164 1
1.14495381900104 1
1.1273514949311 1
0.634509089743888 1
1.28153453682787 1
0.833035087527227 1
1.21896424407788 1
0.831111102413455 1
1.17871527756625 1
0.868426095348747 1
0.313649524743726 1
0.524569590246764 1
0.477790641209215 1
0.812319130241923 1
1.16425832091874 1
1.52815447347953 1
0.733297435460346 1
2.11181050821017 0
0.499501353454346 1
0.627704941062951 1
1.28283220519514 1
1.5013876979745 1
0.259402905935802 0
1.15832330933756 1
0.920750494305416 1
0.963683987872706 1
1.01431011506505 1
0.630798111260431 1
1.10534447349019 1
0.855686595776087 1
0.864042457626937 1
0.266054142583844 1
1.12452060987156 1
1.46253489734913 1
1.33852220435288 1
-0.212053141673882 0
1.04151621674024 1
1.61364364557012 1
0.314701935849579 0
0.907381235160836 1
1.91627777831346 0
1.38935629273735 1
1.15384813458042 1
1.30972074096329 1
0.43586785997925 0
1.09712981157855 1
1.15214475672871 1
1.05405812906295 1
1.3581099622241 1
1.25676655170341 1
1.02872311887376 1
1.02813783123741 1
0.989362085060779 1
1.2361295678816 1
1.24309122184275 1
0.747095424814654 1
0.498600480841 1
0.990769094154582 1
0.827394990744758 1
1.58773247009403 1
1.02707827148699 1
0.333503210971196 1
1.02303825736734 1
0.684820922784007 1
0.0539674238800535 0
0.678194320227282 1
-0.169816056790701 0
1.04013315844132 1
1.07734905110629 1
0.934640833690999 1
2.64324717222075 0
0.388347884661797 1
1.04671930526289 1
1.37598703636968 1
1.23536940036951 1
1.28557789535348 1
0.958256206450389 1
1.49974284689912 0
1.35617557547849 1
1.3985363725152 1
0.522896453682662 1
0.500114490146169 1
0.595572581290433 1
1.1235180745945 1
1.52512982006937 1
0.518083474621921 1
0.222772669141366 0
1.69202917000741 1
0.398553239648678 1
1.0232135980715 1
1.50137708095694 1
0.231557357364622 0
0.418050394742656 1
0.248661750506023 0
1.36100470143355 1
1.59482190360616 1
1.71902193647976 1
0.472169209696038 1
0.957249332041322 1
1.46209900056215 1
1.07703526398222 1
1.24095002685882 1
1.26567915975394 1
0.771410175158915 1
1.16521871480068 1
1.65518681108563 1
1.41733464557394 1
0.924631003000179 1
0.606317967465149 1
1.8341234776233 1
0.878032058894215 1
0.810916244883381 1
1.51137331617136 1
0.61675755014596 1
1.1935029002078 1
0.81079047643127 1
1.12514398774477 1
1.54430626413664 1
0.303539231959361 1
0.680099068952916 1
0.722212807827225 1
0.286032035382394 1
1.12042085284803 1
1.46586947579533 1
1.33882958614801 1
0.102077967406894 1
1.03280229139352 1
0.652226668950196 1
1.62139403488058 0
0.38206093788568 1
1.00539715736348 1
1.53191220648963 0
0.81905403390293 1
0.435562050417599 1
1.25056641425227 1
1.43608589795763 1
1.30085451089637 1
0.886079296374135 1
0.669213601516358 1
0.609573037389068 1
1.08647620301544 1
0.761715615508167 1
0.718194390509572 1
0.561343989732952 1
0.334466577863826 1
1.2325484946704 1
0.695985034743016 1
1.50377373498653 1
0.882489603735083 1
0.271018309197205 0
1.02130398932815 1
1.01180252600589 1
1.49523799219237 1
0.944608045876781 1
1.07182379343547 1
0.522517183813874 1
0.00785428651339874 0
1.32069972492823 1
1.76770735767246 0
1.93113434811522 1
1.010439113118 1
0.645206104919458 1
0.685913309800453 1
0.803094524551713 1
0.374270209402978 1
1.61038395858642 1
0.591097274090034 1
0.451791254966993 1
0.354036751290206 0
0.783909411920641 1
1.4236797827346 1
0.965368152862328 1
0.993391275304135 1
1.77953230162476 1
0.497696341470142 1
1.53082534558896 1
0.889337049292853 1
1.81410100741441 0
1.42590621141019 1
0.738366513722914 1
0.884753592891661 1
0.949462964953317 1
1.55565268063081 1
0.0999928910943039 1
1.6652977555169 1
0.792529152715593 1
0.767983384570931 1
0.259807506122876 0
0.824952449380504 1
0.888606928309483 1
-0.115904902503492 0
1.72986573936717 1
1.07805214877064 1
0.890227840286289 1
1.01500603986856 1
1.25394410364964 1
0.324477810336194 1
1.1198333783677 1
0.70194018752444 1
1.09832104211951 1
1.45123089769595 1
1.09388087792787 1
1.00212114819397 1
0.735172926945699 1
0.801966721726068 1
0.824298376807565 1
0.886726722967506 1
0.395448293542396 1
0.132564484169974 0
-0.179384470526561 0
1.45541506629788 1
0.681012027066679 1
1.0206527642125 1
1.33211601758537 1
0.938767688387358 1
1.30020486685059 1
0.772432168402239 1
0.943724757044362 1
1.37120979102441 1
1.0072253078125 1
1.36266501139747 1
1.16147232328046 1
1.20451493914379 1
1.57940350196919 1
0.796300347293081 1
1.12604916332181 1
0.612565374391133 1
1.80185490584959 0
1.42715238157626 1
0.681481447882464 1
0.890318505415965 1
1.29709967257334 1
0.608350020044139 1
0.826216815057943 1
0.644433679949373 1
1.08892317039637 1
1.30714374992045 1
0.810655446662525 1
1.37517266319665 1
0.981601957084635 1
0.249705306122286 1
1.60054845898425 1
1.08384888624207 1
0.834256856940388 1
0.556665360366616 1
-0.136456822431189 0
0.796394720540244 1
0.459584097618154 1
1.15911004722342 1
0.83973092776288 1
0.985642685746398 1
1.59132101608836 1
1.31953548966164 1
0.566643802916403 1
0.0774202490247816 0
0.813222203833703 1
0.0313764804170639 1
0.80081875290233 1
1.27791062604119 1
0.975362551341656 1
1.02167312716417 1
1.41624762247151 1
0.231732490030902 1
1.15082972909202 1
0.715154831668717 1
1.51155491594167 1
1.29263606745214 1
1.33796124725336 1
1.4229848178488 1
0.692482045623101 1
0.51044261895563 1
1.14094273002056 1
1.00215280930029 1
1.22332433069149 1
1.02446687976876 1
1.53012172626998 1
1.21162072508144 1
1.20986449890571 1
1.06393881973886 1
2.33040364062766 0
1.24523839299015 1
1.39336031899576 1
0.93601491260621 1
1.04700127243878 1
1.39463429556855 1
1.15847336187719 1
0.438594506964924 1
0.931165882115521 1
1.52976196074168 1
0.764344698426485 1
1.16036088027399 1
1.37447363046975 1
1.13680331050271 1
1.41325078922594 1
1.41493164854815 1
0.3583436683488 1
1.28936283578692 1
0.586892091339699 1
1.00097206421539 1
1.49766228734641 1
1.13248965598535 1
1.0835108452165 1
1.07236894941591 1
1.17010578963609 1
1.19731593606272 1
1.38435444932927 1
1.0720348819651 1
0.481079286772721 1
1.09366556391479 1
0.719325834119866 1
0.398306484633904 1
1.15148374518673 1
0.91772999169532 1
0.879768204290451 1
1.51456462610194 1
1.1921748038919 1
1.12092310282975 1
0.132705768408541 0
0.548238470385862 1
1.23364030352288 1
0.190092206121266 1
1.53379741759642 1
1.55160846772569 1
1.04512706194559 1
1.28140758057867 1
1.43158136544532 1
1.11750185754611 1
1.18537405686345 1
1.62328487893215 1
0.595424414462886 1
2.06423447319539 1
0.550117116144936 1
1.45545781886626 1
0.57584847267284 1
1.79029352174601 0
0.469943289762649 1
1.08384966853068 1
1.24107930551639 1
1.2888925978756 1
1.12643430835486 1
1.81903593675776 1
0.364031912558366 1
1.05867913926147 1
1.01243871181615 1
0.555404598439255 1
0.683857466753583 1
2.03011619307733 0
0.637410785928054 1
0.817114829689212 1
0.148209717828251 1
0.855477200389484 1
0.671267542540133 1
0.431084027722323 1
0.773139527790037 1
1.2751699780089 1
1.36195223285092 1
1.48337492163076 1
1.34399281023279 1
1.32765662140407 1
0.641812274041391 1
0.695205563490716 1
0.266408863319094 1
1.17090073924415 1
1.2293442629856 1
1.47166581437008 1
0.818163544382693 1
0.818333669146466 1
0.855594086046968 1
2.26398307141337 0
0.770492275483031 1
0.610554789628236 1
1.14374106647074 1
1.81908321563045 1
1.08566361613737 1
2.17105446132505 0
0.39861016933356 1
1.37514042329268 1
1.08592171852592 1
1.73662301768953 1
1.15558605624791 1
0.789059612950588 1
1.36577566371773 1
1.13820253083079 1
0.742164834711339 1
1.29251446880648 1
0.342327400521881 1
0.484459059725338 1
1.49030248714925 1
1.32553625472525 1
1.14200928764096 1
0.989755091153972 1
0.934479208175713 1
1.61474009184681 1
1.36380994092692 1
1.04701186838161 1
1.33564701241671 1
0.0660939681841173 0
1.17772357018754 1
0.823657513262535 1
0.496883136955757 0
0.638019517849158 1
1.00993509095895 1
1.61116735445167 1
0.917856015278695 1
1.367101299536 1
0.91867682758668 1
0.923019053551518 1
1.16002356410832 1
1.54807797285661 1
1.23756507668692 1
0.702524406460907 1
1.56157451035824 1
0.503740785745971 0
0.962832930311576 1
1.2936119426139 1
0.6978243778008 1
0.856757468755982 1
0.887883978677085 1
1.42502559392739 1
0.768982623399829 1
0.954861077401851 1
0.875442391149878 1
1.90292650151497 0
1.19642355857103 1
1.01776824914663 1
1.76058779918209 0
1.15826674429566 1
0.611631430765799 1
1.45718455795145 1
0.83493791716701 1
1.04840295528033 1
0.922921649648334 1
1.40110618704679 1
0.926170303658306 1
0.769061917983545 1
0.906685235966597 1
1.30902497380688 1
0.813615717639092 1
0.814816729126144 1
1.09821069972782 1
0.68106349551442 1
1.20093109128214 1
0.786726273312387 1
1.01783164187484 1
0.471766161164665 1
0.785157556826645 1
1.38273826621617 1
0.796044560888191 1
1.49243893033858 1
0.671821083445974 1
1.10040257273613 1
1.44994186766545 1
1.41923779453584 1
1.03280606418227 1
0.816595122028771 1
1.20334675384617 1
0.71998907738865 1
1.15252917237217 1
0.890144830071904 1
0.588341896143058 1
0.758181112135768 1
1.0244710521311 1
0.988393171424504 1
1.58937171034528 0
1.78782222936846 1
0.907892985962377 1
1.45793248848416 1
1.19881926771395 1
0.56993991638416 1
1.20638311937213 1
1.76247172984086 1
0.913001517735845 1
1.24878587560704 1
1.76979448995505 1
0.912803257954778 1
0.708412585248137 1
0.90536218424464 1
1.76107755710226 1
0.661014362250784 1
1.06687545610665 1
1.03575373632956 1
1.35830018954635 1
0.408881432228541 1
1.25808241949554 1
1.10241221157874 1
0.658081983020327 1
0.620870891247302 1
0.987076685380254 1
0.517983154563057 1
1.38796864183161 1
0.211100977985983 0
1.48587366778734 1
1.54073763503597 1
1.61949348240261 1
0.85743895451925 1
0.943309166369736 1
1.24639884235521 1
0.645723432426445 1
0.315748304025477 1
0.643269335460506 1
0.47222919314951 1
0.0415322276070982 0
1.08755877814611 1
1.02962045665129 1
1.8713500299196 1
0.0737353099169314 0
1.36163125037304 1
0.923948210363807 1
0.954709875312528 1
0.729236393071606 1
1.25907010321575 1
1.63542024115795 1
0.550043710749218 1
1.10636110561297 1
0.55406620553008 1
0.983705180898326 1
1.68437194874557 1
1.47662965750739 1
1.092331674877 1
0.78438944086699 1
0.934006789834174 1
0.8768959205599 1
0.82210637898803 1
1.24921329435076 1
0.378646973418074 0
1.45116671514869 1
0.801859947502359 1
0.966667216820058 1
1.28374636124651 1
1.27639346511098 1
0.67301411976956 1
1.0491644647873 1
1.12124661423564 1
0.823960460619217 1
0.329184182507637 0
2.08343402832919 0
-0.0501725050851773 0
0.987450761829883 1
0.603862186104489 1
1.09577806336215 1
0.824210497573054 1
1.26133134330923 1
0.630632437890818 1
1.68922356167921 0
0.766607748158307 1
0.389552192923209 1
1.43602406651666 1
1.72399288414702 1
1.09324730331649 1
0.966459302572163 1
1.13532959612697 1
0.502150073463192 1
1.09141246582453 1
1.82193596738547 0
0.993113983834364 1
0.256376784478863 0
1.05866376127034 1
0.539681006599561 1
1.23441816612977 1
0.656687487236726 1
0.82094177539057 1
1.24454801139707 1
0.420315724568878 1
0.93603613717344 1
1.62784238711065 1
1.82649889763856 1
1.26602975056011 1
-0.0733782787646049 0
0.530575011629993 1
0.69707789157251 1
1.06946811144765 1
0.892159307817476 1
0.854436439442144 1
1.38205279457781 1
0.113511439121901 0
1.57111744751999 0
1.33114044386553 1
1.46306612070521 1
1.21158273338692 1
1.30649053226079 1
0.910954580481242 1
1.15995465569569 1
0.587556922792127 1
0.34956888356586 1
1.06338350428712 1
1.16422685929461 1
0.829323940944482 1
1.44893860625498 1
0.791484154427586 1
1.74849306058911 1
2.33862624725333 0
1.16791568854639 1
0.749780092818275 1
1.63823887966567 0
0.944380602356743 1
0.494109035387028 1
0.917288639353526 1
0.892613993216279 1
0.884942140625021 1
0.735540148681512 1
1.55119001195389 1
0.36479273180462 1
0.290589327678707 1
0.134405026720089 0
0.278854163353086 0
1.81034725041138 0
0.759949026967445 1
0.386775160362704 1
1.48024750963673 0
1.68681585375407 1
0.826138906277841 1
0.33091861741501 0
1.48993229306707 1
0.00764695974660282 0
0.384787029113916 1
1.1335343972305 1
1.39592512019661 1
1.11154516442556 1
0.959830947832707 1
1.07386876107477 1
0.364393308679032 0
1.28572055833496 1
0.982631712620672 1
0.827026267493073 1
1.28662059955959 1
0.882257033804328 1
0.0215116912677914 0
0.394166321588358 1
1.48768228596129 1
0.899661502863958 1
1.15397411213487 1
1.07518729171646 1
0.916626983753607 1
0.58312353481143 1
1.24202555596504 1
1.10903669469695 1
1.57000451153616 1
1.67696479209506 1
1.06154759275937 1
2.24877193724029 0
0.551582020822331 1
1.37964645290735 1
0.863357282870442 1
0.801918965772911 1
1.55058227244036 1
0.343034600139561 1
0.88959093503194 1
1.08078673182061 1
0.773683438206679 1
0.708405448104424 1
1.29622862508027 1
0.906587988687292 1
0.836794666200205 1
0.705770451080737 1
1.02496054908994 1
1.20741495589754 1
1.31745730308826 1
0.234443645904084 1
0.649030681984633 1
0.813734065681052 1
-0.267049450268789 0
1.23180356098118 1
0.916290105706457 1
0.762390117926206 1
1.15753457782741 1
1.82049551881777 0
0.221493600030956 1
0.953184142525076 1
0.868514366331806 1
1.64549357796333 1
1.64529737139552 1
0.650124287075414 1
1.25905472778058 1
1.09681583742714 1
0.837654356424581 1
1.5713016415714 1
0.310692249903807 1
1.31302082866658 1
1.10676407604753 1
1.70311914207798 1
0.907092787316616 1
0.750564562854527 1
0.715075121485147 1
1.05903650952337 1
1.34132048256257 1
0.352282165517011 1
1.33941261080924 1
0.90426828000384 1
1.38959017249693 1
1.02863986308589 1
1.27241683299096 1
0.622398706571998 1
0.933291509171755 1
1.53883104125916 1
1.43200010521848 1
0.120324170641362 0
0.897980903499347 1
1.05494775745779 1
1.11169618769348 1
1.36607510113945 1
1.36953788977885 1
1.2960695429324 1
0.778182593990805 1
1.06473078494799 1
1.36312781524935 1
2.32703201201515 0
1.45999632419313 1
0.718964746000944 1
1.70727597028096 0
1.48116675088993 1
0.770254612860166 1
0.619464174016625 1
1.6505921253499 1
1.7251697630338 1
1.43966851171236 1
1.0372398015915 1
1.43410675787359 1
1.2700270089189 1
1.3441613367807 1
1.00634993463942 1
0.617590114732168 1
0.269482181705303 1
1.25406684733526 1
1.55615401898564 1
1.64730457419186 1
0.959180955734954 1
0.914582046697069 1
0.651441452731618 1
0.628993185468289 1
2.08089143719956 0
1.13569236153209 1
1.6150907973745 1
1.44084662918207 1
0.505515161869413 1
1.02341556528119 1
0.967866383043983 1
1.67026096478301 1
0.545529868284555 1
1.64653567085893 1
1.02503726857065 1
0.839250939888837 1
0.802499036799793 1
1.0544170753808 1
1.38987200475585 1
1.107028897562 1
0.858303753045047 1
1.06012314367895 1
0.248965218595176 0
0.927219565014451 1
1.26660740810155 1
0.551811953178176 1
0.595764494127606 1
0.878766329486787 1
1.1796571113091 1
0.979368347288669 1
1.29389150029532 1
1.41911657112539 1
0.670521922171272 1
0.367189855032896 0
0.731311732272122 1
1.22439144120144 1
1.70954639607204 1
0.857729519718686 1
0.955865745421136 1
1.13851555298246 1
1.81015825398007 0
0.91311781847288 1
0.763521779655223 1
0.494090443670352 1
1.09990379715044 1
1.10345563773026 1
0.651812738167185 1
1.31868888959327 1
0.444295407407052 1
1.33663213821124 1
0.35570129726585 0
1.76622468546013 1
0.521436987393171 1
0.775965791977051 1
1.95250828146146 1
1.53096305048069 0
1.29937264535484 1
0.605858361224091 1
0.804270579278116 1
0.94291104768742 1
1.13650073919295 1
1.17421927617609 1
0.368238951723384 1
1.10068228350555 1
1.42616090947864 1
0.960981014395408 1
1.58891229413225 1
1.34572739649478 1
0.777510821510511 1
1.01989130018012 1
0.733599944543787 1
1.08198201261468 1
1.09551752250284 1
0.208512766134386 1
1.25409608861299 1
0.738093205497123 1
1.06602018085378 1
1.36046642646754 1
1.42237543697491 1
0.686723434203814 1
1.75957237934638 0
1.07876368283858 1
1.27211912960036 1
1.06360995805195 1
0.693115055430424 1
1.39064452302641 1
0.349410275266788 1
1.57908347740273 1
0.91749216434613 1
1.00798295026089 1
0.814222487431818 1
1.06350893162578 1
1.60809931769292 1
1.39140278420212 1
0.672297157390992 1
0.812435490239081 1
1.09494556578477 1
1.19098150521141 1
1.33669312558909 1
1.35684863037146 1
0.949929147973399 1
1.73386050784812 1
1.25411631897981 1
1.48641395477928 0
1.35147158220057 1
0.696491996235626 1
0.850283638608838 1
1.5848261946855 1
0.613900798109038 1
1.02951468366078 1
1.28695363255868 1
1.3180294926386 1
1.091193979717 1
1.29543900527293 1
1.04854255756706 1
1.29798773040373 1
1.2934891117669 1
0.71122229484843 1
0.384512071074672 0
0.401772331608097 1
1.22357972642086 1
1.3060032615663 1
0.923088789839873 1
0.567879275165508 1
1.07769433725241 1
1.45175491618181 1
0.250002321491099 0
0.468913396753607 1
1.66103726656067 1
0.584404785460323 1
1.08175464029913 1
1.09612198738003 1
1.4798622529568 1
0.841505872346836 1
0.595861756702816 1
1.58391859985138 1
0.824394724811588 1
0.199114980366501 0
0.649508962778311 1
-0.0738352009266408 0
0.0906712395700168 1
1.3946536627653 1
1.20152933671123 1
0.791529868700553 1
0.702875745199865 1
1.13384402962927 1
0.644479576016866 1
1.95212361051389 0
2.13498737867681 0
1.15116264300538 1
0.655725216963121 1
1.27337312779042 1
1.2957206785436 1
1.10774407724156 1
0.715281225368519 1
1.15372297638969 1
1.29428576225727 1
0.819311492783044 1
1.51433409720423 1
1.65714114390338 1
1.09712994256159 1
1.05332606432152 1
0.866365181822704 1
1.14155069353774 1
1.00281270517506 1
0.761180748591735 1
0.91623401001815 1
0.317824949272187 1
1.25152281528735 1
1.23216804063285 1
1.19886900586421 1
0.563244580852109 1
1.74744487719899 0
1.31447182931927 1
0.212179277531947 1
0.969714187886208 1
0.795578919441355 1
0.140814025702856 0
1.3124375657577 1
1.96491402705359 0
0.794496613907617 1
0.953281840207818 1
1.26596111758118 1
1.42956720711997 1
0.467417785029259 1
0.867271369763732 1
1.29268265583661 1
1.17952361469923 1
0.536299581362114 1
1.24384495878872 1
0.893336241174813 1
1.3688499054075 1
1.20983024154878 1
0.729118748198989 1
1.26945667492859 1
1.23502030562317 1
1.10202488167477 1
0.91732876096599 1
1.63195069287273 1
0.446323598103657 1
1.23014934565823 1
1.55161570175321 1
1.21659456068764 1
0.808685473133049 1
0.841833281365631 1
1.78779310443561 0
1.39561669997924 1
0.773558583080967 1
1.04322714975017 1
0.863215646488745 1
0.848268408510449 1
1.30192970516058 1
0.333474490319561 0
1.03835766450155 1
1.4003664370566 1
0.064534605446185 0
0.696838808093479 1
0.533845041881514 1
1.26447817441731 1
0.320980595669798 0
0.785025150343961 1
1.95790680466301 0
0.836723709624604 1
0.531264233107751 1
0.636855913189874 1
1.04574932069135 1
0.515432167345185 1
0.997269689828471 1
0.682714012863322 1
2.00980395911677 0
0.788191182644333 1
1.20960677365912 1
2.19601467525559 0
0.831669377999408 1
1.64320854026128 1
0.933628986633492 1
0.920261275844635 1
0.273099207156205 1
1.60253525450111 1
1.61651159796986 1
0.6089989447602 1
1.58809938214466 1
0.876969035653534 1
1.00581541496221 1
1.17771569150287 1
1.53485633126489 1
1.52416288356118 1
1.27569766307211 1
1.44580237072606 1
0.0386903077112331 0
1.54254758266305 1
1.96338181494906 1
0.0193934449182701 1
0.678483896748934 1
0.91660649194205 1
0.74856863134138 1
0.22223795811717 0
0.892194053557891 1
0.412298875193823 1
0.809982517288982 1
1.31830062904309 1
1.53749226717443 1
1.1826619520005 1
0.220691427731081 1
1.05500542210386 1
1.26085539288664 1
1.51257503196692 1
1.34697052151251 1
1.06409114980695 1
1.22588954821068 1
1.03838155862218 1
1.58574122729767 1
0.773419586208262 1
0.504613630910813 1
0.517777631142383 1
1.53507635278405 1
0.982345801130954 1
1.13709789426047 1
1.37790864323417 1
1.24409222110633 1
1.29765557831159 1
1.2813601133632 1
1.5554731463722 1
0.657669918574689 1
1.80969047304889 0
1.16623781573996 1
0.315760398722337 1
0.498358501371905 1
1.18254872444841 1
1.22062034667948 1
0.649160665771989 1
0.554255727945146 1
1.27270358729811 1
1.00748387376038 1
1.39360008353598 1
1.24789269240007 1
1.0497049570174 1
0.825675899471729 1
1.2953905669165 1
0.946397073726046 1
0.947678070549323 1
0.959811846237327 1
0.183824765905912 1
0.561000864807477 1
1.5598521767119 1
0.676601650250873 1
1.02673140500915 1
1.20969282119115 1
1.04206894665826 1
1.34279721717204 1
0.892800332498314 1
1.03119146109368 1
0.628635090749762 1
1.17760410782353 1
0.792447832651814 1
0.180850425729087 0
0.978004284117343 1
1.0175598663649 1
0.540704539416329 1
0.980216885751173 1
1.88251388118487 0
1.14458286872294 1
1.24104993084191 1
1.30578229906886 1
0.861270061650779 1
0.448369916831921 1
1.73772411683695 0
1.3524844855042 1
1.54940904272709 1
0.710558612595573 1
1.99491706534798 1
0.986975121427133 1
1.0796314948522 1
0.255837744210789 1
1.13169774128645 1
1.01623512662479 1
1.15295986275034 1
1.87805639690551 1
1.28398432882233 1
0.402029838268827 1
0.625311291070578 1
0.417077994395278 1
0.774869090930169 1
1.51730396533147 1
1.12293889025762 1
1.48500235137747 1
0.550497357340383 1
0.411665987794584 0
1.68254426195831 1
1.1761860221475 1
1.10718110736885 1
1.678242977912 1
1.75619430076883 1
1.57314320205999 1
0.641360272750858 1
1.05534156830241 1
1.13609335516132 1
1.57357762298206 1
1.57088058879788 0
0.673196087603041 1
0.695524214783868 1
0.876287460344734 1
1.27850351330005 1
0.620245633055929 1
0.536373502204169 1
0.736595157302118 1
1.23328865126436 1
0.734176845322435 1
0.843213277404799 1
1.15974439730888 1
1.51354724782681 1
0.98367911936345 1
0.295077405546854 0
0.831609727124329 1
1.05254710598555 1
0.924225249616057 1
0.4278393716322 1
0.645590685938407 1
1.08417878181895 1
0.318952508283993 1
0.723242745034831 1
0.648152238562358 1
0.400535419002999 0
1.25902301220413 1
0.844652594460211 1
1.33499145844391 1
0.943687374564251 1
0.132903419416509 1
0.807645362602953 1
1.88408144790101 0
1.51839867412563 1
1.13669096124718 1
0.145466400525157 0
1.14325240749961 1
0.927389782978109 1
1.39273109439233 1
0.989656803548512 1
1.81979702861052 0
1.14624792190464 1
0.886338675454549 1
0.98080093305067 1
1.37531913787567 1
0.252680555137334 0
0.873893093492173 1
0.413858187571124 0
0.588329766889639 1
0.835658410891397 1
-0.234473458966763 0
0.411841214534652 1
1.07348163466252 1
1.28632145846484 1
1.15592998250401 1
1.21079516059981 1
0.728871637983462 1
0.498910743184372 1
1.25670301205455 1
0.656911189928168 1
0.679147007343815 1
1.59767017979119 1
0.374564773209119 1
0.996346858445669 1
0.947240497750934 1
1.07173335274776 1
0.711125472166453 1
1.0451444899456 1
1.02438483352181 1
1.42530130526311 1
1.13512657849376 1
1.45250264742018 1
1.26140855209335 1
0.701619591179568 1
1.20626762251901 1
1.32879024066023 1
0.404718013681055 0
1.12098943524953 1
0.239553084486985 0
0.979843274628135 1
1.27875661331432 1
0.959519287241501 1
0.688370833515949 1
0.63969091487279 1
1.12707943009404 1
1.5812274069426 1
0.818657480941101 1
1.98361703396223 0
1.1883144200351 1
0.750575423921015 1
1.52286599237658 1
0.777908947765993 1
1.01226210512268 1
0.686335517152514 1
1.47790709049817 1
0.982800447261084 1
0.691005037906154 1
1.3320669702397 1
1.82741824411655 0
1.26518755518399 1
0.92934732339578 1
2.03068364305243 0
1.39002357690672 1
0.520852107718586 1
0.306490778739145 0
0.784777832478258 1
0.572836767720164 1
0.572823732222192 1
0.573288736219302 1
0.906511840516274 1
1.76597359622634 1
0.228957416349853 1
1.56455390862966 1
0.892343621613823 1
1.25943138650129 1
1.51926385864804 1
0.817870830262359 1
0.900183087796209 1
0.7236226459113 1
0.948534897749397 1
0.278440752482638 0
0.617309420689338 1
0.666658612685926 1
1.04904919292801 1
0.195502857485395 0
0.903701780397538 1
0.457085194268243 1
0.575166439787407 1
0.919691966881337 1
1.0559996368603 1
1.66210191191311 1
0.753139481266022 1
0.472040560218824 1
1.65358751734234 1
1.07981035463381 1
1.49159279845555 1
1.16117083552512 1
1.64098017640356 1
0.495716417033011 1
0.801378460765214 1
0.817963922214696 1
1.00982063410562 1
1.22552373153679 1
0.56814542783102 1
0.0912283894392134 0
1.08795818339776 1
0.374730288623587 1
1.11512061699984 1
1.50714145983025 1
0.83203295998107 1
0.903388471592303 1
0.696310838520487 1
0.187307899340802 1
1.31266567579498 1
0.934900716874332 1
0.928204485284518 1
0.811008843408099 1
0.249868680643028 0
0.562587775564216 1
-0.221409741852344 0
1.00189635751782 1
0.975736497619964 1
1.82098849001028 1
0.841174175903767 1
1.28012323316141 1
1.44137978241791 1
0.907403786324454 1
1.95577203611697 0
0.82458341262132 1
0.273312411334556 1
0.60870738185997 1
1.20576234121828 1
1.06232788076358 1
0.910151349844439 1
0.581679746312229 1
1.32823765079581 1
0.616036699501852 1
1.39146830388514 1
0.16718344420469 0
1.11074186107558 1
0.657553444033905 1
0.813667524378824 1
0.765520731498315 1
0.841838444998781 1
0.95023331449776 1
0.738052241080289 1
1.49528540431227 1
0.612062154831724 1
0.71194974623513 1
0.515199938822378 1
0.820822511375115 1
1.13807917533441 1
1.36451956256826 1
0.75558950945128 1
1.38612592471254 1
-0.0105538190261033 0
1.5988142064181 0
0.75621251733938 1
1.08319058347067 1
1.27308892280725 1
0.558335957208707 1
1.30318434951439 1
0.32205128240812 1
0.921924229746755 1
0.662174017569976 1
0.160990679654841 1
0.697135358172051 1
1.45447590850251 1
0.683079190906537 1
1.28972963196057 1
0.449404235267766 1
0.484636860082483 1
1.34784216321439 1
0.94247025329811 1
1.236581907191 1
0.397735145343865 1
0.483855655839291 1
0.670750503323408 1
1.41445094244566 1
1.28727208632249 1
-0.0657545136038098 0
1.05881925070086 1
0.221302030881407 1
0.7706041072182 1
0.138602080011411 1
1.69523314718442 1
0.331511713295615 1
0.468743866851317 0
1.09116213843521 1
0.592155700203643 1
1.20061693737207 1
1.32927223461975 1
0.566612626622253 1
1.71904991423812 0
1.10649853091967 1
0.626344429374783 1
0.795663530858489 1
0.188777059146148 1
0.722799071827097 1
0.791684659493459 1
1.64170632185586 1
0.839543582101822 1
1.45441013521667 1
0.273834437361679 1
0.386785040597095 1
0.907243423686028 1
0.538835604166323 1
1.11901981593943 1
1.44988883455424 1
0.680977748369725 1
1.3344519883168 1
1.48934207526298 1
0.480379386647835 1
1.86059234458954 0
0.742440509743084 1
0.225482074672804 0
0.959439325148397 1
1.5806661577137 0
1.32157686823473 1
0.859609202885335 1
1.648706755251 1
0.352484146748382 0
0.442506203946012 1
2.58105530320036 0
0.660709699231326 1
1.3680212210275 1
1.18141642092738 1
0.883059160452303 1
0.72625983164165 1
0.724524683273471 1
0.87195129045832 1
1.48441073762988 1
0.900898305209556 1
1.59606251324923 1
1.15889072265376 1
0.94468812692098 1
1.18756216798645 1
1.49346778944339 1
1.14147874997838 1
1.56847508406623 0
0.858148066183244 1
1.01677860953829 1
1.4998518945557 1
0.988699428383416 1
1.28299944409469 1
0.767883488325415 1
1.42112606854334 1
1.82983640558019 1
1.21029590766912 1
1.10589024266267 1
0.580362100442427 1
0.898866806585831 1
1.11588262284093 1
1.65242376508251 1
1.39851059220915 1
0.393832123022905 0
0.136090442780317 0
1.33752312440155 1
0.714520525078812 1
1.73252239248479 1
0.734087670386732 1
0.982028917747555 1
1.37160663514052 1
0.926223709266037 1
0.557582036619215 1
1.9485985512478 1
0.709812184290174 1
1.03911629012711 1
0.962735858754721 1
0.612182142742294 0
0.718505738910524 1
1.46974369515235 0
0.6384644152646 1
1.10970750381013 1
1.00745995580936 1
0.555465089494413 1
2.02139741953427 0
0.406790737304793 1
1.80675431639041 0
1.43654478371111 1
1.32344313611854 1
0.434081084342442 1
0.693490964487251 1
0.793880698991255 1
1.4055573832699 1
1.19843190255136 1
0.437178659025137 1
0.3501336725298 1
0.526938956690147 1
1.29142790504601 1
0.77985879849114 1
1.2016118888422 1
1.35228323703633 1
0.729777326377026 1
1.3173658703559 1
0.775018027440653 1
1.33789344818393 1
0.338082847540534 1
1.17628214388494 1
0.936923363747053 1
1.38698257681233 1
0.554741632020847 1
0.903301046440107 1
0.972500575616229 1
0.637943763993801 1
1.24901005606746 1
0.914599841049774 1
1.49298389980624 1
0.318247470199828 1
1.41573358497995 1
0.904244678758406 1
0.426263693482681 1
0.777368619503779 1
1.07985900091938 1
0.334031542478824 1
1.95023735560962 0
0.980863734126489 1
1.04480419080155 1
0.398901179008308 1
0.684223196363225 1
0.718760753160461 1
1.44262592501643 1
0.382287728479203 1
0.98139889562383 1
1.00416363012635 1
0.670069499632462 1
1.15416737587748 1
1.31592073865209 1
0.912482296917843 1
0.654974815040416 1
0.386596806001094 1
0.514073729332372 1
1.20480667335554 1
0.621921022518475 1
0.958742388342619 1
0.877390738106052 1
1.00337648428864 1
1.37943169232475 1
1.68900277922177 0
1.22149793430329 1
0.613483043156002 1
1.56433527568257 1
1.05881964294862 1
1.0464438402912 1
1.34736283730355 1
0.521990748954532 1
0.722445836235521 1
1.47023656504517 1
1.10057539885647 1
1.44946359803661 1
0.528342438953753 1
0.861862322211536 1
0.878598726650644 1
0.884528562507967 1
1.16148989837105 1
1.20434815436002 1
1.19718724580513 1
1.05756874262393 1
1.31606327369858 1
1.19722787136498 1
2.1000555865827 0
0.839898867031172 1
2.0281381735225 0
1.26934568832239 1
2.03826093309958 0
1.4069913709908 1
1.19703146128997 1
0.951785061967806 1
1.1485450171205 1
1.28621423807294 1
2.17597951437529 0
1.15866007635636 1
1.08254677468343 1
0.0462948147861416 0
0.0722881847220097 0
0.876448892296458 1
1.73570050895695 1
1.39280091727934 1
0.47011655601894 1
0.704925129727498 1
1.65373250193161 1
0.688526536963748 1
1.82364075738316 1
1.14220806397447 1
1.38433328019293 1
0.534304699707049 1
1.75271116877796 1
0.668594851082592 1
0.393811478663122 1
0.481425305728054 1
1.12523060078306 1
1.17548830209974 1
1.13312005477255 1
-0.225216427405944 0
0.75014995364609 1
1.39278160355509 1
0.92218941656943 1
0.396897476162085 0
0.560571352688695 1
1.57581545064738 1
1.46767066674656 1
0.772929709253697 1
1.48953438700602 1
1.54933083177008 1
0.539213924197252 1
0.696388013237589 1
1.13059597938741 1
0.455638186021385 1
1.40621765345573 1
1.23731522533807 1
1.17547011285277 1
0.925576185498525 1
1.0156600486297 1
0.707652026963673 1
0.304303569187011 1
1.20578778229773 1
0.0129029685940837 0
0.554716840171371 1
1.4429648310282 1
0.0415615613053039 1
0.476157585893919 1
1.02862774469021 1
1.42384862108683 1
1.20418218266471 1
0.647858337079317 1
0.569589687282001 1
1.05551776156906 1
0.922913733832695 1
1.54667321350978 1
1.19288551531982 1
1.11575358711471 1
1.41076657085735 1
0.883970178146896 1
0.805891063177589 1
1.54179301721715 1
1.1599777811935 1
1.01918838352815 1
1.54208150596906 1
0.966234469043306 1
0.949069025370783 1
0.684302266088925 1
0.957156702593175 1
1.25602066130045 1
1.09964640173373 1
0.851943333886057 1
0.817247158901971 1
0.73205415740357 1
0.767943801852167 1
1.170964793244 1
0.851381195357356 1
1.10840908370556 1
1.3066577679389 1
1.39333491692887 1
1.00769975689533 1
1.13654793039151 1
0.541662560665528 1
1.18575725593572 1
0.425089875500904 1
0.894124227945162 1
1.0554201303021 1
1.04970899079033 1
0.716208557876761 1
0.913909676430472 1
0.780719235692872 1
1.48385196143115 1
0.17685352269919 0
1.25505578524023 1
1.12939384310944 1
1.20793165816258 1
1.54274052154613 1
1.03296641056071 1
1.23237458582561 1
1.02350661417724 1
1.22320606015208 1
1.3050283607056 1
0.986749262584436 1
0.601440196032029 1
0.776204393054703 1
0.755271957688322 1
1.12065103039694 1
1.29722403300962 1
0.852637611093862 1
0.707046301120737 1
1.14604788476939 1
0.722847825913813 1
1.43334392089073 1
1.44916338886738 1
0.883871098448542 1
1.21448624945112 1
0.702554805156229 1
1.21503032830812 1
0.671266835613884 1
0.932384268958135 1
1.52152303462922 1
0.573415692778191 1
1.27841527093826 1
0.530840274712119 1
0.510286142676223 1
0.983612768367568 1
1.34831453839086 1
1.91365303286394 1
1.17314019869877 1
0.871006177940047 1
1.12035577647476 1
1.41365945942012 1
1.71663231326912 0
0.0189208177659059 0
1.22676578054747 1
1.2326380614874 1
1.4457515582139 1
1.05817011809284 1
1.00262450711063 1
0.883876021253786 1
0.862938410545032 1
0.768830891414687 1
1.43744792369301 0
0.751158268591766 1
1.07405931732832 1
0.759029290551844 1
0.885771686848401 1
1.14011529719597 1
1.46167087315507 1
0.341433978088581 1
1.14769073583526 1
0.367526464334718 1
0.821819779069011 1
1.29408919392563 1
1.45384301106953 1
1.95871979213165 1
0.813074197254622 1
1.37590451819563 1
1.59403224422777 1
0.832536259485232 1
0.799467683012566 1
0.747871605450642 1
0.948074011052014 1
1.55243531982217 1
0.447531302104979 1
1.15090925929628 1
1.36359581576808 1
1.25590771689698 1
0.69074811460481 1
1.04925535123096 1
-0.0534474105377128 1
1.23425311743483 1
1.40368150158469 1
0.3673753689539 1
1.35350305502688 1
0.69089272989813 1
0.389252139595089 1
0.457662219024095 1
0.635746433837241 1
1.01767206888035 1
0.800034202915702 1
0.815428467731612 1
0.610076938937036 1
0.387997083978205 1
0.994450451784332 1
0.898740063705037 1
0.676648888819929 1
1.46311754131411 0
0.894621613086167 1
1.72158534572935 1
0.709699396567728 1
0.677757467686247 1
1.01450565023608 1
0.984937377661296 1
1.16259595750841 1
1.48215360522068 1
0.669357778037215 1
1.15812935243265 1
0.499229987250586 1
1.0357184659256 1
1.46339772460632 1
1.13537224570745 1
0.837894353534644 1
0.9436890096999 1
1.27330748106715 1
0.806313889254692 1
0.810680674651891 1
0.583767461023246 1
1.77018919296063 0
0.862695708046766 1
1.47687106109487 1
1.41817214461459 1
1.12294489344098 1
0.739669333494276 1
1.45629307482968 1
0.667932298507037 1
0.870599643154111 1
0.684631914167033 1
0.793500791356684 1
1.00015384947863 1
0.942219841810597 1
0.704214897556875 1
0.844360259278053 1
0.928548386975551 1
1.41867568597145 1
0.329635916947868 1
1.14106918697785 1
0.729808288004784 1
0.481640463984784 1
1.59044286555564 1
1.2375769470556 1
0.805184451976253 1
0.597402952841183 1
1.95602016172869 0
0.926762492522813 1
1.09694242291352 1
0.615545732612807 1
0.704110375431113 1
1.25382374109704 1
1.26653310269075 1
1.03617271025309 1
1.42120312649379 1
1.42208720962008 1
0.885779809742347 1
1.02467405156236 1
1.23539874954079 1
1.46158835790058 1
1.47780288721228 1
-0.00445030852121231 1
1.38357608348871 1
0.13803357725015 0
1.41789416326593 1
1.07516282118244 1
1.48764415593162 1
0.671509498552569 1
1.20301643854002 1
-0.0870439686553177 0
1.00906867213762 1
1.07892331919828 1
1.37392944530439 1
1.19754580377505 1
1.56984219082222 1
1.21569449922715 1
0.771243808933042 1
0.831857512944202 1
0.831476058355287 1
1.26157473586829 1
1.40933390826031 1
1.26553189524569 1
0.807527650325912 1
1.23962112736284 1
1.004319711525 1
1.50759715765973 1
0.932835820861046 1
0.658687152774952 1
1.17885664641649 1
1.5291332543672 0
1.99848560396633 0
1.53057993747736 1
1.14968542350259 1
0.896808053256436 1
0.862415071495542 1
1.32446511568171 1
1.02788425912998 1
0.890066158166308 1
-0.287363003908003 0
0.965524385646873 1
0.714472258766315 1
1.05796060668971 1
0.946561281461976 1
1.97426556180588 0
0.696828432438757 1
2.17185254570818 0
1.30094252782285 1
1.13743072187094 1
0.223545234636981 1
1.133812745152 1
1.07265869912294 1
0.175904163671006 0
1.44379971386571 1
0.801520552543822 1
1.36854693535775 1
1.30282876321446 1
2.20182986790674 0
0.304425426250852 0
2.24230439615451 0
0.659385032155071 1
0.675967388453629 1
0.675306026052456 1
1.572121044249 0
-0.202493887800334 0
1.58116774684747 1
0.111789589004302 0
0.860362974571861 1
0.787108385101953 1
1.60685473803761 1
0.998935239986277 1
0.890821260539532 1
1.38836877525501 1
1.11334134660702 1
0.818985710394944 1
0.907734768763326 1
0.946113182553142 1
1.83544175138715 1
1.10670319261551 1
0.951423032462366 1
1.07589162480006 1
0.751394540359767 1
1.58166797647568 1
0.633997331345262 1
1.19170184868818 1
0.60102074564781 1
1.4504682190246 1
1.00417244674801 1
0.998046840935182 1
1.16104201908052 1
0.650409053630637 1
0.57175710231091 1
0.554079662351123 1
1.1656224294519 1
1.08572222934508 1
1.967501389271 0
1.22482859783264 1
0.0701598203508769 0
1.37245878172219 1
0.5419075908767 1
1.28213111650152 1
0.291222625247825 0
0.501473550679229 1
0.804807410864454 1
0.810387260443564 1
1.12350647022352 1
1.04919212793165 1
0.827871586683188 1
0.501945853395039 0
1.35152808024817 1
0.792050657860898 1
1.36643236437621 1
1.37290600206006 1
0.509946668325045 1
1.4915338208353 1
1.62465543603884 0
0.854484688255795 1
1.18613769323141 1
1.27369186320172 1
1.25797056207251 1
0.827927910739074 1
1.30046545953068 1
0.794968514854549 1
1.09192827543641 1
0.875862297706 1
1.16324811752467 1
0.403281943165614 1
1.48921321759347 1
0.303225846122669 1
1.00846870976977 1
1.75834133028698 0
1.69582630764345 1
0.969803811280053 1
0.670378764345029 1
1.113289571167 1
0.899143549326785 1
0.827970183326884 1
1.5151439148495 1
0.625939983888294 1
1.07000685487039 1
1.44095821312594 1
0.784866717970063 1
0.851635158064728 1
1.59946096761741 1
0.76101541864815 1
1.05814066988285 1
1.28345053134165 1
1.23720162928677 1
0.580940596145893 1
1.07292426914079 1
1.45141478310298 1
0.413384997210878 1
1.0664968964225 1
1.25264241212483 1
0.729516966443089 1
0.443655483894537 1
1.18273981162505 1
1.3062714136645 1
1.20436390167629 1
1.68834725165265 1
0.581885753476339 1
1.01650096984478 1
0.823827649580609 1
0.845299038546873 1
1.20602286276841 1
0.827632095513614 1
1.42260246289935 0
0.946429553478942 1
1.29789298356333 1
0.596493485855439 1
1.24950999839348 1
1.3734202889151 1
1.34033309995475 1
0.383832022651008 0
0.584658443939537 1
0.695931276468327 1
0.865800862322421 1
1.42430407232846 1
1.10549899099947 1
0.929615593576163 1
0.798039923817714 1
0.828277964429375 1
1.56372076218745 1
1.12356784006274 1
1.40903698308646 1
1.10541152551002 1
1.42399535519742 1
0.623503552093603 1
0.678363454540871 1
1.35435355447832 1
1.32452350610374 1
0.898577986002083 1
1.28031613636651 1
0.783881978724544 1
1.06019785776314 1
0.159624254419752 0
0.963922155779073 1
1.6272966570632 0
0.961997364647535 1
1.76075558319858 1
1.16992779850206 1
0.982151426754645 1
1.2197123451076 1
2.14383646380887 1
0.802634761571263 1
1.30584880587675 1
1.570194698056 1
1.19840852370893 1
-0.116298537157149 1
-0.0295510526970607 1
1.20813060717427 1
1.3697054048046 1
1.35633869706272 1
0.760950442664597 1
1.14715869120443 1
0.8125843950813 1
0.496439478740889 1
0.641897591694641 1
1.00275161698949 1
0.00609753980055006 0
1.17066254838961 1
1.03905193123348 1
0.633447080969709 1
0.445659925988 1
1.27908710766135 1
1.17619680699091 1
1.58950572627434 1
0.047349789892742 0
1.48978830262349 1
0.673047447302368 1
0.491738334522171 1
0.932996826701671 1
1.07933892972071 1
1.40050515305449 1
0.626882877077951 1
0.824005527243357 1
0.87727348908646 1
0.294236103800171 0
1.14113185628923 1
1.61391081075083 1
0.938133552907115 1
1.09763840929943 1
0.705166947164928 1
0.971747304635897 1
1.2024127809142 1
1.1463891298437 1
1.17817353204533 1
0.940949690583709 1
1.3414057280416 1
0.935867358733529 1
2.22127797187408 0
0.630179255343667 1
1.49672049560919 1
0.999056814386307 1
0.858022013015635 1
0.714947361958857 1
0.542426057332947 1
0.600864685017198 1
1.32497644059068 1
0.458592875322873 0
1.48791943950203 1
0.660035490302449 1
1.20506383683643 1
0.254396211996271 1
1.08965825636775 1
1.59253290926432 1
0.497285039402329 1
0.989719890134479 1
0.805982071986878 1
1.6758004921098 1
1.13555007445814 1
0.25703563559934 1
0.834691911198464 1
1.52496993443327 0
1.06273052009873 1
1.40196813147282 1
0.928933204591892 1
0.806891378474056 1
1.18056558675638 1
1.24588348890837 1
1.65128045071917 1
1.12380155588703 1
1.18607964713105 1
1.20664829711807 1
1.08107379696099 1
1.72139828209069 1
1.06039973618559 1
0.657723620219573 1
1.03655527727629 1
1.01290185622488 1
0.297580027472274 1
1.14975511845569 1
1.54578717578311 1
1.37719018007436 1
1.03322763602906 1
1.38108672667036 1
0.540044961153709 1
0.831526920165119 1
1.38776057944804 1
1.38707637914525 1
1.10205522026625 1
1.2897375562389 1
0.513134283100928 1
1.16895343650461 1
1.0524155195571 1
1.6636063955375 1
1.51316987314246 1
1.00889406558961 1
1.18239523899818 1
1.37314196829488 1
1.85338979778116 0
1.28958614678418 1
0.905218656323052 1
0.469950679503824 1
1.42573037176016 1
1.59300161449918 1
0.903171112025376 1
0.204845119435505 0
1.52184991766025 0
0.766791510147922 1
1.48177119408862 1
0.207015114883961 0
1.78635449919601 0
1.43006163463138 1
1.10576656468142 1
0.44502634892478 0
1.27092145475466 1
0.567783069870022 1
0.77962186678691 1
0.988939829230051 1
0.919774448193916 1
1.02981315062909 1
0.628371759753349 1
0.950146558895927 1
0.0667894152498815 0
1.60950452743794 1
1.93119668840548 1
1.04586773832792 1
1.39916207905232 1
0.337244036918046 1
0.778748046712827 1
1.37435265372954 1
0.49728735227968 1
0.876622987947389 1
0.56349665995761 1
0.614896945169186 1
0.694154970424324 1
0.943850533941704 1
0.62031340402248 1
1.71699327148721 0
0.530959858924949 1
0.976105045751245 1
0.796432729401667 1
1.24849391958633 1
1.41402002781962 1
1.43310783036983 1
1.38546757707743 1
1.18298320584293 1
0.675446739918995 1
1.14736782954511 1
1.50997205995312 1
0.473502463067656 1
0.538823736916637 1
1.54521245622382 1
0.813541491675098 1
0.477477231233971 1
1.04307177693916 1
1.47156708176928 1
1.21782332053833 1
0.650108560929893 1
1.10203803570063 1
1.11327065909272 1
0.479246657547246 1
1.21087888146683 1
1.3689887168037 1
0.501145126571684 1
1.06179746172227 1
1.07409868957309 1
0.244351818880564 1
1.39003307624254 1
0.664845944444844 1
1.58886910895398 1
0.491434760716849 1
0.637012723817478 1
0.977459361179479 1
0.996607635493626 1
0.986661669883005 1
0.706607488610798 1
1.77991931742664 1
1.26683394365271 1
1.6398923442207 1
0.688530733362889 1
0.653457470821536 1
0.535245509392631 1
1.68630415492566 1
1.0257054144569 1
2.01913898204428 0
0.985122784699193 1
1.37458243734682 1
0.84049526311779 1
1.1995610052025 1
1.24775572932262 1
0.750089767575906 1
0.55607900989174 1
0.857238744050086 1
0.710219175002094 1
1.17286611203146 1
1.22759208804587 1
1.05148884127021 1
-0.045644489135471 0
1.57067774815468 1
1.34097239425928 1
1.0124747132785 1
1.07203681835095 1
0.819840916900566 1
1.09866954546966 1
1.42402538617431 1
1.40861995329592 1
0.663366731638811 1
0.777996338834397 1
0.506863096484298 1
0.879674692415647 1
1.07052595810337 1
1.36875675523483 1
0.599206542215576 1
1.07636859800625 1
1.98867161839878 0
1.55072001350077 1
1.31264553893641 1
0.483740551927093 1
0.858444367754123 1
0.959225641934316 1
0.859194102197532 1
1.36826899071026 1
1.49000519333301 1
1.15641234451688 1
0.823942581939 1
0.208379547863151 1
0.856402657715092 1
0.509754264104189 1
1.16690359768502 1
0.796042672246996 1
0.556911471631411 1
0.284426476148881 0
0.813795664283756 1
1.2510171152001 1
0.77726371507817 1
1.60734601799414 1
0.910106647872868 1
1.44240961585649 1
1.0397258058799 1
0.86815891009962 1
1.63478323886683 1
2.12733950127093 0
0.964754871757522 1
1.04610945098406 1
1.98361422585847 0
0.632286401865903 1
0.616325547271561 1
0.985098258477242 1
0.824085706604897 1
0.306719203634632 1
0.561890398197331 1
0.559394881255561 1
1.04278389157993 1
0.96329220324102 1
1.42777084053308 1
1.63266010029601 0
0.676711767636842 1
1.09666211913734 1
1.13317338414782 1
0.419974296867697 1
0.223138136362276 0
0.932996343655664 1
1.15410370221784 1
0.729672567647941 1
0.540336100355924 1
0.159463232769981 0
1.40435940194376 1
0.82184876613971 1
0.280482420986377 0
1.16719948962231 1
0.913435545359878 1
1.47458520088365 1
1.57220965170242 0
1.45425797528527 1
1.31715389650967 1
1.16831630328654 1
0.83539427987961 1
0.153844899598973 1
1.11580073311908 1
0.87446600650822 1
0.777240372226902 1
1.51013893144225 1
0.966422063656691 1
1.39606497713677 1
0.690620468258847 1
1.3784698571093 1
0.921760453082933 1
1.21118963756936 1
0.618426274786924 1
1.01764734136027 1
0.728528375600433 1
1.25384399434955 1
0.0524386370352677 0
0.39444804381828 1
-0.428952123183061 0
1.60452666223322 1
0.383127741786728 1
1.0149407023196 1
1.67068797175377 1
1.10307100339008 1
0.973903025072847 1
1.27845117239939 1
1.10566188185207 1
0.686708639904094 1
1.68663737030076 1
0.601918590600702 1
0.759497919526297 1
1.03692719200147 1
1.85484725388561 1
1.30706075454279 1
0.825782877927709 1
1.64467105365987 1
0.799527229392204 1
0.805265413820466 1
1.0689703781609 1
0.849343731660793 1
1.14287044431236 1
0.62343574471789 1
1.62915366903084 1
0.360761255839094 1
1.19182585785372 1
1.08786836418055 1
1.47649815453437 1
0.960299258801241 1
0.579426466246829 1
1.5759360460381 1
1.13173889673669 1
1.55158316299211 1
1.1674232574048 1
1.3343543248544 1
1.2461239506086 1
0.87324817591252 1
0.935013371461848 1
0.778409189146044 1
1.61971393194862 1
0.703442327017746 1
1.59160676079544 0
0.536671304281459 1
0.738792630673751 1
1.08319528134485 1
1.05705454389777 1
2.09195119853347 0
1.20475527863021 1
1.5922183930819 1
1.22879950434469 1
1.1032122032594 1
0.577114448367213 1
1.77340146123864 0
1.23845161276561 1
1.4395424329154 1
1.35861646725706 1
1.15899166115433 1
1.15787732234285 1
-0.74827093910098 0
0.797615438277303 1
1.6812954625451 0
1.37314433439807 1
0.811904079525752 1
1.7219010210636 1
1.23050182068787 1
1.18211182038538 1
0.936752659373588 1
1.49159343603509 1
0.75224084604324 1
0.46631677723295 1
0.790450437709523 1
1.68100632912591 0
0.64430921536439 1
1.47496706986529 1
0.785199047408098 1
0.79465095113938 1
0.419303228224714 1
0.72578695705391 1
1.47352321516018 1
0.623031915246976 1
0.595176589427706 1
1.20211039157665 1
0.586751356283675 1
2.10124519868134 0
1.14117806466813 1
0.703754225254559 1
1.73107789552497 0
1.90038305305773 0
1.09748210303399 1
0.663405127924525 1
1.53914798207071 1
0.584289188346843 1
1.29345978696644 1
1.54480660178877 1
0.817923973097761 1
0.940379950710072 1
0.809219053716037 1
1.0524689692552 1
1.01223664947149 1
1.80706935392108 0
1.61516962392849 1
1.43667151732276 1
0.825982622152979 1
0.129750621280844 0
0.817770864879512 1
1.07194255303125 1
1.69618947821477 1
0.778424017257348 1
0.806384000032408 1
0.53787072420855 1
1.41456333783912 1
1.59851875031611 1
1.54409391352885 0
1.22086642811095 1
-0.18488081492108 0
0.808161312510625 1
1.20198634641549 1
1.78281630444407 1
0.980513649141743 1
1.33758302448166 1
0.633109811338168 1
0.856787626742777 1
1.12475332883128 1
1.18192088859131 1
1.00633352678014 1
1.21224787228125 1
0.880125620770414 1
0.677414665977565 1
0.792018421769909 1
0.808096364554467 1
1.04771877882786 1
0.489703420295805 1
0.721770203768692 1
1.50171543733411 1
1.17719891722075 1
0.791572726795889 1
0.810440669714016 1
1.82561189941322 0
1.32447139747683 1
1.23572414587123 1
1.09040848638907 1
1.91054146294406 1
1.24111618465357 1
1.05910937853113 1
2.1165382446029 0
1.80385993127327 1
0.849429955003849 1
0.47520951448435 1
0.796585913957448 1
0.21292153949314 0
0.511693987107462 1
1.39772883551236 1
0.222738602137929 0
0.91619250354334 1
0.632014818938406 1
0.351869597325262 1
1.31236029634071 1
0.982105321000229 1
0.495038981354783 1
1.11177582084479 1
-0.0760748301182893 0
1.20198323138963 1
1.30924552360356 1
1.24525801033753 1
1.24076760780477 1
0.896350318567638 1
1.07675953953507 1
0.519682452429827 1
0.78155561152511 1
1.36291346719207 1
0.586882701801538 0
1.33399653052645 1
1.29420972649715 1
0.374827658920971 1
0.0205478501887223 0
0.635279941330449 1
0.752603125408708 1
1.53025116915324 1
0.800012404298208 1
1.65281499187057 1
1.2866896448609 1
0.149539712864921 0
0.80771396436536 1
0.584437234461477 1
0.986653256567031 1
1.54867398983545 1
1.06522559359454 1
1.61600018627531 1
0.331482071652035 0
0.57316930962975 1
1.58878921980975 1
0.930639456463879 1
0.571782283839235 1
0.9399193569785 1
1.2047498787884 1
1.60066290904231 1
1.41287491712309 1
1.67980608295355 1
0.63192590299724 1
1.1080333122202 1
1.24230476284986 1
0.66561255979683 1
1.14734352585366 1
0.186593035123621 1
1.35334691471366 1
0.591207622275908 1
1.56122932766143 0
1.30395706906415 1
0.260737455768399 1
1.53943885104555 1
1.104217163611 1
0.933083457145429 1
0.87826347117552 1
1.3720112178409 1
1.14224180410069 1
1.79623461888854 0
0.0828571717457996 0
0.944701100808524 1
1.43806063700994 1
1.44042356338939 1
0.40304335585607 1
0.737541574902045 1
0.973955982828368 1
1.26555785244961 1
1.74907074166865 1
1.1115977230376 1
1.01116224909407 1
0.595078992245823 1
1.19649385221065 1
1.01320368892358 1
0.958930499916787 1
1.0436831707095 1
0.938030211158647 1
0.328951389444033 1
1.57815836532649 1
1.01369941589656 1
0.695555079613122 1
0.775813038008408 1
1.05528908781612 1
0.583684558055292 1
1.10138959055979 1
1.46233059236213 1
0.82357886325432 1
0.817448093548485 1
0.133880920962258 1
0.960206312995365 1
1.59055635766462 1
1.23889222512622 1
1.69780959231911 0
0.620997883584512 1
0.742567913953272 1
1.17061985247222 1
0.962175437911513 1
1.39626179185701 1
1.41136033348628 1
1.2433391186174 1
1.27942955196028 1
0.738295864156649 1
1.08617299584789 1
0.583511551474368 1
0.775671806905057 1
1.08181249373993 1
0.987533425815912 1
0.822172188487996 1
0.893822966650077 1
0.996688991410272 1
1.29444520073709 1
1.40867957723355 1
0.61100658909017 1
0.253063108405427 1
1.07704750050417 1
1.63506436521774 1
0.961988820344616 1
1.65192214117474 1
1.2265638871056 1
0.902213699531766 1
1.38456282562789 1
0.705987488674482 1
1.28197663546862 1
1.102996184278 1
0.732353313694523 1
0.919479975574738 1
0.953070858864119 1
0.447545750710897 1
0.848830861923896 1
0.933496146886365 1
1.01343377823116 1
1.40807669201832 1
1.5737700450724 1
1.12569132962094 1
1.72618314498427 0
0.881663251540132 1
0.659897800971548 1
0.887445715414592 1
1.03047799238849 1
1.04596788298073 1
0.569185461735371 1
1.58689477600577 1
1.13462555270543 1
0.792111149626617 1
0.815288521349462 1
1.09144845639838 1
0.532411455174182 1
1.27406994450671 1
0.733512061679971 1
0.290418959530647 0
1.24628550479853 1
1.37416319617813 1
1.09136820288307 1
1.17299383087237 1
0.751001473028597 1
0.442865324876695 1
1.12587804518572 1
1.21077949405478 1
0.634492756147629 1
1.65202749490439 1
1.2695606195969 1
1.40632587784544 1
1.01931976365011 1
0.774577213473322 1
1.50490239502068 1
0.926916048868831 1
1.40831481931 1
1.33356320588681 1
0.824865413528549 1
1.19328626358118 1
0.570831526230428 1
0.561549073660226 1
0.563759644947009 1
0.685541719109507 1
0.922607522756853 1
0.704560300258806 1
0.741025017454175 1
1.10510267581948 1
1.09203359362632 1
0.845023612289814 1
1.20158562817837 1
1.49844594742952 1
0.537436944431167 1
1.13376741192172 1
1.150335707909 1
0.826991271259515 1
0.87013228400133 1
1.14746651629043 1
0.214164084687874 1
1.01440139134381 1
0.482780556698128 1
1.65765066979464 1
0.847159083445714 1
0.999385868347432 1
1.21017826441043 1
1.50894843014725 1
1.270129017612 1
0.897880350686542 1
1.21270781641051 1
1.51668053433469 1
0.760131274536729 1
0.74817686217818 1
0.849596376457481 1
-0.161557558332821 0
1.91145674796104 1
0.869668701325304 1
0.882703401621544 1
1.10371314136313 1
1.14425326801223 1
1.17505653004964 1
1.79451650867285 1
1.21068342786758 1
1.04023009746292 1
0.923356373485353 1
0.79725169299045 1
0.525638945596556 1
1.15745732213413 1
1.63968854251894 1
1.28031134098784 1
1.53650771927613 1
1.19292393527848 1
0.939103238001014 1
1.46303339979912 1
0.895167235638428 1
1.21057684575796 1
1.81768014673326 1
1.33382154635514 1
1.62880522018134 0
1.27180551262513 1
0.450054473920068 1
0.48783237594763 1
1.24099342007499 1
1.59420302798725 1
1.08433439785871 1
0.721774633251988 1
0.952059904746737 1
0.93365368482167 1
0.789667024544641 1
0.784854176569578 1
1.50147871878992 1
1.60548881201563 1
0.898973499018259 1
0.92970506177599 1
1.30795670133234 1
1.63840922101526 1
0.452860952505628 1
1.16679453349364 1
1.45125928772048 1
1.12902055767779 1
0.8671238780455 1
-0.130046559767951 0
1.16948710941856 1
-0.122792740676733 0
0.314558675154357 1
1.77811513492237 0
1.15266417283614 1
0.886155090991942 1
1.07966959306545 1
1.50408186629882 1
0.823164997485781 1
1.27966490731486 1
1.14814053258669 1
0.925694249982331 1
0.689174266576236 1
0.858080454234914 1
0.959689533254294 1
1.60641550856942 1
0.936013390665175 1
0.597505159939963 1
1.48611327886759 1
0.923016649565429 1
0.876191093863865 1
0.745694983306453 1
0.669079037145344 1
1.17241199836868 1
1.68973556583463 0
0.976548988244278 1
1.82978309863578 1
0.641622901124406 1
0.821277043056486 1
1.26785940509234 1
1.53426469990146 1
0.278348059570254 1
0.407406961683001 1
1.74217759174917 0
1.32048638770557 1
0.649733581342674 1
0.226721380614632 1
1.27419107738737 1
0.525467103520264 1
1.16482124405429 1
0.943399705092333 1
1.13277700416465 1
1.01185175578401 1
0.872018327363655 1
1.04023274174178 1
0.912405780285043 1
1.12466667567773 1
1.22657555885157 1
1.16462433528275 1
1.3514667625573 1
0.744800461064085 1
0.758662423090509 1
1.04413617678208 1
1.15894744223004 1
1.47711352404974 1
1.32793576198171 1
1.21459072460041 1
1.48545003097715 1
1.08920523617145 1
1.0798709559905 1
0.578883478827332 1
0.763677797853676 1
1.55192485234043 1
0.825717717440178 1
0.691009485708617 1
1.37843005103329 1
1.04526812976256 1
1.31359626449592 1
0.873870424262227 1
1.40685156359661 1
0.368099623127205 1
0.836119040180508 1
0.967273685260683 1
1.98003567454696 0
1.6111053933277 1
0.201904527755495 0
0.308043676727033 1
0.70723255827003 1
1.51012385721387 1
0.801168876194226 1
-0.0635506991945209 0
0.399199940593238 1
1.5352192202882 1
1.98473893332489 0
0.748405159026205 1
0.896228703172175 1
1.39378189055899 1
0.585923854137022 1
1.1614250795742 1
1.24034580080688 1
0.683135000044187 1
1.06228862023642 1
0.539808752009229 1
0.595416460188592 1
1.15643690926944 1
1.14513829977479 1
1.46303559907593 1
1.41128564133655 1
1.5597246423041 1
0.369651602506493 0
0.927174018174767 1
0.690331232458083 1
0.769392393077811 1
0.470612397232721 1
1.06447123355423 1
1.07168942045751 1
1.88272973574009 0
1.46935566482544 1
1.40400822712424 1
1.25606442864166 1
0.926895902117139 1
0.935113647081006 1
0.98641683012847 1
0.965426564558273 1
1.33415242376977 1
0.578774486555782 1
0.841020618198294 1
0.562941032661843 1
1.44774750974625 1
1.06562774238785 1
1.03291504472985 1
1.13051999473014 1
0.716845846476005 1
0.229378622236091 0
1.08997264940341 1
1.00630921633095 1
0.118094621840593 0
1.63909522852754 0
1.34377249588812 1
1.26606484793445 1
0.963797133387117 1
0.181996819405672 1
0.514309265293992 1
1.27519585324866 1
0.799122767904601 1
0.613342412041064 1
1.12055806620967 1
1.00942774180615 1
0.818700880349624 1
0.271749940390135 1
0.300560959776302 1
1.51712219647602 1
1.20026721877208 1
1.27259488331224 1
-0.222518525269879 0
0.519908186512654 1
1.14916212645131 1
1.27178203805096 1
1.68748436757415 1
1.05967449411713 1
0.336268430450113 0
1.12933438329178 1
0.588501498348764 1
1.15841429449078 1
0.432611966113465 1
1.18209828274743 1
0.719530275883055 1
1.4365256137407 1
1.23696737905723 1
1.11391078669807 1
1.12396434439229 1
1.13168904780429 1
0.37953881528149 1
1.19593536667365 1
1.40427223218341 1
1.27534472131561 1
0.654969796566963 1
1.77332744030624 1
0.964350186202955 1
0.785885739888698 1
0.769706113512392 1
0.872979043449021 1
1.01097838209331 1
1.21852884052197 1
0.482758617321589 1
1.27238082115827 1
0.310787272033135 1
0.530156490427989 1
1.39514234314555 1
0.504774530174112 1
1.28435970039603 1
0.330594159168183 1
0.607233629977732 1
1.0876218276793 1
0.74509309293348 1
0.875111919106461 1
1.3670610505519 1
1.33804949286053 1
0.0256670034122431 1
1.2691657089606 1
0.960393059984339 1
1.42817777520757 1
1.04517825577423 1
1.42327945790648 1
1.36053526457127 1
1.15643332885834 1
0.826110426054537 1
0.447352791784956 0
1.51141222882275 1
1.34792199075314 1
1.67555761877803 1
1.35486413336268 1
1.20036760067414 1
1.10030842600937 1
0.911922336132223 1
1.40223239869674 1
1.1980408212118 1
0.487559890889456 1
0.922051779147497 1
1.12079579995808 1
1.92432808696743 0
0.577438487509428 1
1.10288353352945 1
1.35288554951409 1
0.0586426632791762 0
2.17265105413978 0
1.60686921768589 1
0.990142260050273 1
0.531196921562263 1
0.955519040874091 1
1.08809640063459 1
1.63105508836823 1
0.743785338916 1
1.45425939346794 1
0.380558119860977 0
0.536696535328666 0
0.826178823234524 1
0.989255361330678 1
0.555737066100767 1
1.16861341447091 1
0.665953289461054 1
1.0772229358897 1
1.43976901625624 1
0.051232574455091 0
0.845918670214845 1
0.924147997617888 1
0.707091720450864 1
0.637074323312749 1
0.0191500991831951 0
1.0582251281039 1
1.09095235173674 1
1.15728631276019 1
1.36887995178356 1
1.05383089068644 1
1.3664985977719 1
1.36637953205358 1
1.12475164573077 1
0.866931743564752 1
0.712993844701612 1
0.90754464925312 1
0.437744831175275 0
1.5367596350063 1
1.19375475390866 1
1.38472176123744 1
0.628970100427401 0
0.78598061317493 1
0.852338360379526 1
2.2807775193511 1
1.18100074737643 1
0.88703508544206 1
1.26136415252524 1
1.56367090563802 1
1.73667657631939 1
0.566046859488964 1
0.969105456891715 1
1.14235654140888 1
0.480559307064337 1
1.08288348353498 1
0.763513665057073 1
1.14821737248838 1
0.307168731127727 1
0.982115237328618 1
1.81430889587953 0
0.330481983357886 1
1.37598662834971 1
0.87664837993146 1
0.783941789149857 1
1.49832737804366 1
1.18532960760235 1
1.18660005275679 1
0.35575674928308 1
2.31467788532004 0
1.97997055228122 0
1.03255355090776 1
1.39500191582309 1
0.504680339391399 1
1.25220224659756 1
0.762664993250646 1
1.04816747956378 1
1.30724759377127 1
1.53826491477198 1
1.70057933665747 1
0.790036569782805 1
0.797405800814531 1
0.61359746279081 1
0.711450346132845 1
0.584466510513056 1
1.63054780194002 1
0.483486196046369 0
1.09037503686794 1
0.462243537394867 1
1.04174796888372 1
0.882416297736327 1
1.03426435871539 1
0.886044765422078 1
1.08695564559082 1
1.54142464857379 1
1.02100521661177 1
0.297697407095453 1
0.860365455865031 1
1.62387893111911 1
1.16225848136164 1
1.16487319392562 1
1.71572820692456 0
1.41365315185385 1
0.712133718444469 1
0.85552599350494 1
0.902121688147438 1
1.37958152574751 1
1.97996430432296 0
0.705283380286118 1
1.21299606230382 1
0.965404954279515 1
0.866404562497189 1
0.673918951308233 1
1.00369555419599 1
1.70521381702217 1
-0.129175993657734 1
1.61172561901663 1
1.04842852747969 1
0.236237370630444 0
1.01760531055602 1
1.40855911346484 1
1.01939844273152 1
1.00422643582516 1
0.319406404970209 0
1.22263409374699 1
1.00735471103273 1
0.872307136998261 1
1.68111270064279 1
0.228224062393714 1
1.30991192537194 1
0.566843945779419 1
1.3898121897646 1
1.58720130186899 0
1.2241878184906 1
1.45533014868593 1
0.264615396448847 1
0.103623597208119 0
1.04434067154278 1
1.70476588136644 0
0.59506570517159 1
0.972930432897866 1
0.810427161836567 1
0.948431736490095 1
0.0731825367855499 0
0.538486038570998 1
0.69878656397959 1
0.890819316253237 1
0.634335173879165 1
0.769657327718032 1
1.02061445348739 1
1.2870699174649 1
0.887673125078693 1
0.843660774251553 1
1.3907850900518 1
0.744340760286371 1
1.30343624494671 1
0.94965442538438 1
0.943781448332102 1
1.34354469306443 1
0.726892838732196 1
0.927047903460905 1
1.19454793776308 1
1.49769689059294 1
1.00919126913535 1
0.929376951992068 1
0.380406188639902 1
1.15234702064734 1
0.728550741314595 1
0.560395373511602 1
1.42768016028637 1
1.15423754938388 1
1.36661779538248 1
1.47426828918807 1
0.69303317720569 1
1.28650060571991 1
1.92533779881856 1
0.678759258724075 1
1.15779848707903 1
0.603699681273673 1
1.42232231667706 1
0.880087852299996 1
0.4809949178498 1
1.33925630981026 1
1.08534497369823 1
0.561887738645533 1
1.15721083459879 1
1.04636059033734 1
1.80708166090844 0
1.10669561620963 1
0.875851248909535 1
0.777258733137786 1
1.42733101513076 1
0.852985049407656 1
1.20809512059852 1
1.41323233366554 1
0.985101751521398 1
1.18744851552116 1
1.11852063172802 1
1.66361088293956 0
-0.227572054081681 0
1.87354364272579 0
0.959159329613358 1
1.26585345410019 1
-0.197990024791187 0
1.90676913327119 0
0.476409436005048 1
0.935110278152224 1
0.384164249068536 1
1.26703103263691 1
0.802213735513991 1
1.25131232081037 1
1.05552333597607 1
1.2971790913186 1
1.45600292283766 1
0.444277096866555 1
0.0479704444628248 1
-0.539993564722502 0
0.696304142323899 1
1.1498499925439 1
2.30540758212815 0
1.0477330037434 1
0.85334409723164 1
1.19181770515935 1
0.677810462221883 1
1.39889441135769 1
0.660713272078341 1
0.347500484939635 0
0.929982929999743 1
0.415025961174354 1
0.58259899447039 1
1.33573436061354 1
0.773074086614507 1
1.67850138686631 1
0.9352119102033 1
0.89511512278762 1
0.648172962077046 1
0.828694372684879 1
0.480665137369008 1
0.884157894570314 1
0.895858848395427 1
1.0802081889275 1
0.773886175435197 1
0.868945424886988 1
0.444234881462218 1
1.65748204368034 0
1.12480649166057 1
0.386406191506532 1
0.8362959204063 1
0.478485233196931 1
0.749284010519691 1
0.741938358017907 1
0.921029921281014 1
1.46385851983022 1
0.572176854300576 1
1.02490363674016 1
1.79588147447445 0
1.63736031906668 1
0.677951560708292 1
0.594517429900696 1
1.14299626379223 1
1.26059454000165 1
0.873964190015894 1
0.460947421926136 1
1.3044349978985 1
1.86439649684354 1
1.17700388864597 1
0.382591603814821 1
1.12923130870737 1
1.02069727276555 1
1.41591507064381 1
0.917963050110569 1
1.20477466144347 1
0.760398142250694 1
1.35099077702607 1
1.08591298139602 1
1.67100553334637 0
1.0907117792284 1
1.26548566583369 1
1.05636706472797 1
0.837273029435636 1
0.764917691330772 1
0.631307056280054 1
1.24793801782589 1
1.43343606326833 1
1.41788745470817 1
0.596415909346701 1
0.943087128005186 1
1.90667805450294 1
1.43577892526549 1
1.19367138358058 1
1.19143997967057 1
0.992367062312097 1
1.16578874153398 1
1.42934529583469 1
0.944240270329541 1
1.50620536942813 1
1.70940088005849 1
1.81207121107367 1
0.80274286344689 1
1.15854049921998 1
0.959682073798339 1
1.17293235139309 1
1.02685912624778 1
0.478501330854836 1
0.332698919974665 1
0.700706623214457 1
0.696999174297108 1
1.25810687330479 1
1.52746867767104 1
0.720884054053394 1
1.10661366095997 1
0.453800673664874 1
1.7788161689198 1
1.55606264653049 1
0.222417357736656 1
1.14807245194591 1
0.514435471008767 1
1.14938965465944 1
1.33503933289318 1
0.544550997716933 1
0.93724836682864 1
1.04754549124572 1
-0.116131104497609 0
1.15083159839819 1
1.43972305999948 1
0.943483082097812 1
0.938786686850749 1
0.779881285287712 1
0.89760642036458 1
0.636838496872745 1
0.854141472074406 1
1.13006435266067 1
0.842880837824277 1
0.649441847974957 1
1.64656007879238 1
1.87458412821258 1
1.5102122633486 1
0.80209313454057 1
0.81710041595288 1
1.98815422725386 1
1.06764742507096 1
1.68999916126646 0
0.649992195173716 1
1.24180114065152 1
0.524054398617711 1
1.00323937430536 1
0.779078975937734 1
1.47203794696749 0
0.0675367083306758 0
1.55088560912912 1
1.16720537314634 1
1.50549069496884 1
1.50895498041246 1
0.537418073444164 1
1.07551828154044 1
1.31444106397135 1
0.849036953589844 1
1.49313643982326 1
0.356578766113523 1
0.379768295785804 1
1.78404113927921 0
0.721664854381916 1
0.910903381479689 1
0.20820981599232 1
0.622275891700302 1
1.05417311615385 1
1.48303941455515 1
0.656661151793722 1
1.48101799442088 1
1.15098950673856 1
1.06377737486383 1
1.30254941923848 1
0.601439409087317 1
0.616318436047164 1
1.21304040378287 1
1.12419537662672 1
0.887131007440247 1
0.367171838617902 1
0.23254113684647 1
1.39464031320119 1
0.731270357860014 1
1.30665694130647 1
0.550734740272934 1
-0.0947956667532465 0
1.56970881726792 1
1.27654334578163 1
0.339986917100634 1
1.26735526695367 1
1.30941248134782 1
1.15562531026911 1
0.527248186851125 1
0.916264704591968 1
0.833955584844174 1
0.669683330106872 1
1.29629373660123 1
1.04942424280691 1
1.34271046329297 1
1.52906675002639 1
1.18597147626699 1
0.940080027770463 1
0.83615225475258 1
0.968881835080617 1
-0.134070974755694 0
0.801246244170262 1
1.79484007319919 0
0.992432357625278 1
1.2698141817571 1
0.934566129310155 1
1.12099352608299 1
0.738831107772871 1
1.45393025487774 1
0.946088867200074 1
0.608482478708455 1
0.542783513615938 1
0.398618881837341 1
0.767408605133483 1
1.51443539140398 1
1.71754269480433 1
1.43847877101708 1
1.29682252203639 1
1.03403489771072 1
1.07026060012629 1
1.34334894212562 1
1.34167002844105 1
0.443389817868228 1
0.992342530094839 1
1.04644507869612 1
1.12602010184943 1
0.932873762232284 1
1.00000885462541 1
1.18476690263164 1
0.108223911950982 1
1.00252919722297 1
1.33298023346909 1
0.866516677734178 1
0.590481911082915 1
1.40926596212552 1
0.374777083109637 1
0.932626557747863 1
1.24877363427437 1
1.13866358142152 1
1.55339100060962 1
0.969867758365168 1
2.11926397228845 1
1.09179809665824 1
1.24317103471122 1
0.999981509437375 1
1.21501151119351 1
1.45112797695436 1
1.06745520867398 1
1.08155223655042 1
1.00765517837254 1
0.251008587778284 1
0.206278178845558 0
0.100673681099861 0
1.17114635761723 1
0.689938349219248 1
1.18816975131958 1
1.34306276919582 1
0.80968763772584 1
1.55148179882404 0
1.3660538918589 1
0.540701581900931 1
0.97682734428694 1
1.15139429479202 1
1.41325662168366 1
0.673150728775546 1
0.873499569796178 1
1.12332755380809 1
0.85688375357362 1
1.00003995793291 1
0.729713606807964 1
0.840938754028185 1
0.640914013923574 1
0.444503921939735 1
1.53299746803442 1
1.89394094044525 0
0.684968521683971 1
0.591055479246616 1
0.775170105385804 1
1.42476812699065 1
0.517790027504784 0
1.33689995699993 1
1.25632763947154 1
1.9884619235468 0
0.901962264040803 1
1.363807650958 1
0.951625419895473 1
0.620826264223363 1
1.32453553099779 1
0.75078465823342 1
1.79167307626888 1
1.20754578937333 1
1.3284422270785 1
0.8654511807057 1
0.685976055159521 1
0.37976066023593 1
1.12726757391697 1
1.06672044793113 1
1.44000049095405 1
1.49212992864782 0
0.797579825555634 1
1.88025561343211 0
1.72052281080565 1
0.388654380740883 0
1.21852943192521 1
1.21591066273922 1
1.56926716506101 1
0.300637352539919 0
0.939780044603565 1
0.445265371042973 1
0.728795442335948 1
0.685667704091773 1
0.507324650693503 1
0.375103203038841 1
0.56902034657684 1
1.75827864249749 0
1.49520531922164 1
1.62915577658755 0
1.21403805540149 1
-0.0429638599565677 0
1.91525607565651 0
1.45226035860938 1
1.2346599140353 1
0.928637364304715 1
0.37381322628895 0
0.361971882524307 1
1.01104178798639 1
0.952462017321635 1
1.25914053237059 1
0.519523670192977 1
0.598236856399759 1
1.77751332177138 0
1.59919509519565 1
1.47122123589916 1
1.33235258316148 1
0.668248150862175 1
1.4785798134589 1
1.06588738350863 1
0.0768541266748818 0
0.704336017508419 1
0.942062571095604 1
1.06732726413178 1
1.0205518874735 1
0.838468374719919 1
0.027050926254845 0
0.61030232416863 1
0.41592997998482 0
1.35487003348509 1
0.196834977863472 1
1.43744166112744 1
0.774999262445389 1
1.61100031043669 1
0.668285118409302 1
1.29452578935821 1
0.785255366620819 1
0.60327042617151 1
1.30615412437563 1
0.632531546601477 1
0.732536851084634 1
1.5119622038896 1
0.694333846797992 1
1.30231085522814 1
1.16232387999363 1
0.829194564266245 1
1.19528017358691 1
1.13240177055752 1
1.42081925147865 1
1.27772847680229 1
2.26946478860606 0
1.53366650984119 1
1.19751668066834 1
1.41694709524936 1
0.520172370190999 1
0.651314559008033 1
1.23216071413117 1
1.10204405395922 1
0.520055887106145 1
0.830567339935541 1
0.711664476891378 1
0.989848178319071 1
0.697286655747016 1
1.14600354860989 1
1.53615688000641 1
1.09760569104242 1
0.788750936199465 1
0.970085009948157 1
0.981638870419016 1
0.207462445422801 0
0.870927899162824 1
0.833399588662441 1
1.29422207856228 1
0.255235782541675 1
1.30415993215379 1
1.19299274288231 1
0.858985619898876 1
1.49856974007581 1
1.05686912153181 1
1.06506574975278 1
0.940799935862947 1
1.65578884881771 1
1.51112699704059 1
1.06205127214892 1
1.54181402065384 1
0.7436183476943 1
1.09774187074342 1
0.522809034232796 1
0.736830648932714 1
0.982553057206615 1
1.70785295261934 1
-0.371643990467192 0
0.844328560268545 1
0.751152365252395 1
1.22840515096599 1
0.725138529095098 1
1.41487967833607 1
0.99038357023491 1
1.35518038071249 1
1.16313089774974 1
0.805792313578964 1
0.111955922213241 0
1.63879640938138 1
0.292468685286573 1
0.643079316295583 1
1.59860712235956 1
0.209430320363038 1
1.2419766505985 1
1.33887371017875 1
1.08318154242491 1
0.994879361446417 1
1.1800143278501 1
1.23693588348283 1
0.48492024278436 1
1.32347880647364 1
0.805902920882299 1
1.06521488803584 1
0.957860242888373 1
1.4671769957633 1
0.477734067722934 1
1.43213119253236 1
1.03931341757829 1
1.58279402731884 1
1.15025166956076 1
1.0305896597311 1
0.599405251817555 1
0.932599187068127 1
1.3402653793618 1
0.60121516393927 1
0.605990133218959 1
0.804600481910585 1
1.65733130399826 1
1.13895963947701 1
1.17877618606533 1
0.981926591098184 1
1.48292617664839 1
1.6284017089051 1
1.57637253174601 1
0.897320450171408 1
1.86977919634939 0
0.597340201462331 1
0.714041625767701 1
0.681735240532396 1
1.09337930527986 1
1.23523317151589 1
1.71378743470819 1
0.985499708167907 1
1.23778921931677 1
0.854395850061959 1
1.10045997539256 1
1.23877005132439 1
0.897458136694258 1
1.39030667620835 1
0.72828306756973 1
1.64573031165116 1
0.926287176173997 1
0.893307982930563 1
1.5593157800093 1
1.30286868795744 1
0.868791571866975 1
1.44063672777322 1
1.22959347797608 1
1.74601786466601 1
1.76033477655329 1
0.629483088454305 1
0.44774270043059 1
0.718921902188809 1
1.28104101133187 1
0.887727295491444 1
0.77927395878967 1
1.06487086188731 1
1.1639328912857 1
0.861684269769933 1
1.02465070537496 1
0.702250477888555 1
1.37328770659539 1
0.764931751085677 1
0.944410727909575 1
1.65405555410123 0
0.708811467323204 1
0.963349976003643 1
1.78341314008893 1
1.29758109007613 1
0.0296125461702593 1
1.63391477592652 1
0.348520129797486 1
1.16047690208412 1
1.27448670624891 1
1.61666105361259 0
0.584896862246071 1
0.967343798266063 1
0.358944947446179 0
1.21103813187274 1
1.30677378974058 1
0.864276485268213 1
1.90314231901202 1
0.674385690369498 1
0.961793276808354 1
1.6508503463928 1
0.700572841798943 1
1.2608765076987 1
0.793400702437082 1
1.18265948222657 1
1.82296751677202 1
1.83109973683974 0
1.93242679406696 0
0.478670330212987 1
0.700642888614949 1
1.5225572039202 1
0.728362099322469 1
0.749780800371811 1
0.410967027552614 1
0.933802051456806 1
0.416782094817898 1
0.388751801371999 1
1.12164752381275 1
0.433283602285981 1
1.21695702088589 1
1.68909500467757 0
0.962642120258683 1
1.44132928402066 1
0.970328600831344 1
0.791940659945355 1
2.2327153743723 0
1.34236356466587 1
0.634672405141314 1
1.38011595253179 1
0.722802865277364 1
0.900390423600468 1
1.13488409419426 1
0.79866310288809 1
1.78413707661355 0
1.31415419202648 1
1.11842298956734 1
1.05521360264743 1
0.844668624569509 1
1.58343696302877 1
1.48240870929819 1
0.729502709513801 1
0.667616653298292 1
0.42677169328735 1
0.378121148267937 1
1.00578594028732 1
1.0115880418045 1
0.555195792526876 1
0.6308199904485 1
0.834629639599041 1
0.498063390587828 1
0.897643166745348 1
0.948895056623738 1
0.883804098572089 1
0.736125834720696 1
1.1185722830533 1
0.237972422844131 1
1.46022747088783 1
1.70667808869639 1
1.66910863754878 0
0.754448547724177 1
1.17310224778465 1
1.5195689698835 1
1.00772539347462 1
0.486949933794504 1
0.897012507942841 1
0.843847533983123 1
1.18033224867055 1
1.13870008988252 1
0.682075777372241 1
1.26743125236058 1
1.13925334568392 1
0.971638709529949 1
0.653870862336597 1
0.569980306521448 1
-0.0323487277656094 0
0.44591935008411 1
0.818181164301609 1
0.28135734490713 0
1.31052703426927 1
1.69099900762492 1
0.433662060190437 1
0.71545367024362 1
0.582144376641518 1
1.17328015817279 1
1.99513443809765 1
0.953972126335452 1
0.493281412313401 1
0.9910482141651 1
0.604744843023716 1
1.43207237541746 1
0.923594061297487 1
1.25301498788594 1
0.719252915123705 1
0.409402526603228 1
1.1688399675194 1
0.728519839170286 1
0.702288704480955 1
1.37737026489234 1
0.620848417370784 1
1.22717047201181 1
0.294018921979381 0
1.13318149994861 1
0.657516819208122 1
1.26959775736145 1
0.944720420497607 1
1.10474835333843 1
1.27689768886598 1
0.542302696344928 1
0.944155306391302 1
1.33465314511006 1
1.11939570000998 1
0.0483863891481849 1
1.58616429047234 0
1.02404719231818 1
1.66227569426954 1
1.13967848127336 1
1.26658119855368 1
0.50127073876437 1
0.324172274905226 1
1.05313324592377 1
0.955730053063766 1
1.9653737596507 0
1.27362904383119 1
0.280388388114294 1
0.782514116246022 1
0.27512392607141 1
-0.0539338684192806 1
1.73894611336958 1
0.431331676396202 1
1.23004887067428 1
0.808186251987523 1
0.251652746828092 1
0.603546659323205 1
0.775846406738239 1
0.114140460576023 1
1.14571208274568 1
0.616047180511136 1
0.779657587388112 1
1.31155258865468 1
1.44116196163882 1
1.21576961729783 1
1.11227767481304 1
1.78220688124195 1
1.28423457365944 1
0.972876667187073 1
0.6591714728437 1
1.12029991464516 1
0.690873314187568 1
1.00094584392687 1
1.44283472053256 1
1.6688143674921 1
0.854633146012198 1
1.25322114858569 1
1.97029224682173 0
0.411017799654686 1
1.22186557194499 1
0.473434933849031 1
0.940296756301266 1
1.04930896432737 1
1.41404847005314 1
0.85568495165564 1
0.866170070105445 1
1.2495278144162 1
0.41177468493496 1
2.25420784323689 0
0.151253110308502 1
0.917987027550659 1
1.49776981797151 1
1.10684954565122 1
0.545590176866781 1
1.22022252945745 1
1.1739888256119 1
-0.115079295432098 0
0.343838358578488 1
0.917641424742896 1
0.500336170826663 1
0.333391647953548 1
-0.0291451087003618 0
1.2888068072215 1
1.49196015444556 1
0.13629225051435 1
1.19843874387446 1
0.521382401610366 1
1.03741064780579 1
0.713728692027504 1
1.8139085098539 0
1.31153699013471 1
1.19394734629894 1
0.689939823688556 1
0.539929807682047 1
1.62507168802122 1
0.185564889235096 0
0.993055650629457 1
0.678728536001727 1
0.813266502892249 1
1.26941525732822 1
0.789484357585993 1
0.819791949963747 1
0.954126384281127 1
0.884101632174758 1
0.528348220128459 1
1.69460063088638 1
1.00447441979389 1
1.45756407462814 1
1.56571709917961 1
0.953331766876064 1
1.23251080054967 1
0.641085552908837 1
1.3187458717914 1
0.801806369153516 1
0.973439209599505 1
1.35469275169963 1
0.575749330852618 1
0.85274162835843 1
2.12171485104304 0
1.38574623723109 1
0.465167604168379 1
0.560776414315558 1
0.351343692333024 1
1.05240116855073 1
0.873871164322526 1
1.3260157889969 1
0.55526211203349 1
0.734454031937547 1
1.07361210223492 1
1.76968218236559 1
1.05120152391542 1
1.24100882194792 1
0.18795345320758 0
0.497532013058074 1
0.664921698021581 1
0.381815993082315 1
-0.0897744689377141 0
0.201349163350033 0
1.36124663109156 1
0.569257595706299 1
-0.114253425979184 0
0.886776574466878 1
1.88571578918912 0
1.29738188176636 1
0.671338911450013 1
0.949291611142877 1
1.27329360083294 1
1.14646330030773 1
0.474158525609885 1
1.32628184950609 1
1.24480243933839 1
0.177155585779119 1
0.474164704531892 1
0.347785285989206 1
0.996016891718092 1
1.05354551811397 1
0.161231243054274 1
1.9968955179508 0
0.801959315226234 1
1.6236631910556 0
1.48800742381415 1
1.70261183591664 1
-0.0984288772109947 0
0.498069289010219 1
1.69567755485338 1
-0.450102959750286 0
0.424955061055219 1
1.37062351659183 1
0.942065571069726 1
0.474415268363885 1
1.26828001962865 1
0.753683362498687 1
0.780079645698087 1
0.902681660000336 1
0.720370155799273 1
0.883340575080758 1
1.54129911956308 1
0.728332401240096 1
0.848726870929997 1
0.786881783125375 1
0.906189500243114 1
1.00530620145626 1
0.891364207015171 1
0.985266927305955 1
1.13772331479367 1
0.508717857644668 1
1.51834285733496 1
1.18521349113566 1
1.39807572815914 1
1.3063111402743 1
0.884289870718787 1
0.799953025778965 1
0.425254826941927 0
0.898409445420604 1
0.942201626592302 1
0.71802075782273 1
1.05603438816584 1
0.847228271758342 1
1.14022998496548 1
0.829392290871417 1
0.7141347984541 1
1.62963019983963 0
1.10452935026721 1
0.904710294074761 1
1.16932942258807 1
0.0390152266530098 0
0.750982867986028 1
1.23048317698434 1
0.331077465522604 1
0.281652258018203 0
1.11903255643559 1
1.33501338655323 1
1.32389186632042 1
0.326430968765967 1
1.09262442626274 1
0.968173561210273 1
1.07359456395909 1
1.52825253795196 1
0.82864637392491 1
0.935559986476045 1
1.65135069595938 1
0.891728032298936 1
1.36788904317854 1
0.778284147058231 1
1.32664334779277 1
1.65990533440119 1
0.326883332878621 1
2.01947253312389 0
1.53530112648573 1
1.41359032773673 1
1.80780763534487 1
0.199891360204591 1
1.27840173905871 1
0.843680198467384 1
1.39030795980439 1
1.15027063967859 1
0.749378218170116 1
1.54772447042549 1
1.10392850320654 1
1.66057259376354 1
0.762462079547536 1
0.95434683976298 1
0.908684301287277 1
1.3491673925258 1
1.01613042404512 1
0.933695247720808 1
1.76999659328742 0
1.14419547320331 1
1.79818518261486 0
0.841068419611123 1
0.712639650977759 1
1.15341413904108 1
1.35501538232491 1
1.34439948284247 1
0.749745679739883 1
1.2538173643829 1
1.6410904048193 1
0.561442386292561 1
0.863433702635814 1
0.677765706187918 1
0.457505728498254 0
1.04038134569455 1
0.875095954645402 1
1.12702211764718 1
0.550276895558415 1
1.47166363022702 1
0.594385223736325 1
1.17963535202824 1
1.4806546565888 1
1.01500165000312 1
1.59764113397179 1
1.97102196672029 1
1.31629728256405 1
1.03303677073743 1
0.508353153372721 1
0.966851862946749 1
1.22288225922874 1
0.465168212984338 1
0.48307478069857 1
1.05997574346092 1
0.931541446320725 1
1.39877490454342 1
1.26533538859275 1
0.864601068204054 1
1.72378424779455 1
1.19293576456958 1
0.670643674631037 1
0.680637204877931 1
0.77912010205197 1
0.43087220536557 1
1.14462515959238 1
0.967316070021437 1
1.07973349729255 1
1.53139568858703 1
0.0282461575977894 0
0.681951831574114 1
0.271282065099325 1
0.998184232134038 1
1.03946259502158 1
1.39689062371594 1
0.755213706958101 1
0.772526289034917 1
1.68612712297987 1
0.684202532664287 1
1.11624396748897 1
1.1358107097132 1
0.751079963609125 1
1.30063603620376 1
1.06303335211669 1
1.02807124702908 1
0.684772124565315 1
1.06022101423754 1
0.489836944531006 1
0.961757542458974 1
1.60663409351917 1
1.02527788472212 1
0.662663770293251 1
0.344204813428282 1
1.47079229613614 1
0.785359422462173 1
1.28935501610584 1
1.90865042978942 0
1.17525423566912 1
0.779444490298712 1
0.861687205332373 1
0.693534115480369 1
1.31617945466165 1
0.330286299176821 1
1.80103639984124 0
0.840278845842667 1
0.888548897057239 1
0.595966952649895 1
1.49287956040668 1
1.29258276714754 1
0.842835499791547 1
1.05031604358076 1
0.920241451995524 1
1.08408251541432 1
0.978961834252653 1
1.32626297459543 1
0.31387756301739 0
0.63964046156463 1
0.910724116483713 1
1.59734490641975 1
0.486084291994653 1
1.1076195847602 1
0.624382401380061 1
0.569677486220305 1
1.17622472464562 1
1.29059552761571 1
0.824469487631339 1
0.858312282068263 1
-0.351299310724255 0
0.833180244224696 1
1.32229144570222 1
1.09953141412575 1
1.57526045575114 1
0.465700737664194 1
1.22090882938019 1
1.53156921867099 1
1.40277635556943 1
0.857171481370851 1
1.42705730261318 1
0.874531200527925 1
1.42663968253849 1
0.860199781341711 1
0.24127732685624 1
1.62118673814333 1
0.464585097008169 1
0.541002041096072 1
1.18838410549158 1
0.693796832788532 1
0.310374754101689 1
0.557806735839325 1
0.59022512711131 1
0.751530715807184 1
0.464499451122747 1
0.884585563912348 1
0.957428203989468 1
1.14181037946827 1
1.1251274571955 1
0.981448754856569 1
0.456469374830527 1
1.40401753994163 1
1.39855520087469 0
0.371899724127529 1
0.513189447994188 1
1.39005416286344 1
1.14446160554145 1
1.13366671215946 1
1.02517333626157 1
0.704057758564813 1
1.06029885497455 1
0.677991732754052 1
1.19065921256785 1
0.949355820626454 1
0.35516439712783 1
2.02730604762358 0
0.646862271572981 1
0.750426880801992 1
0.785898043962404 1
1.52731944153164 1
0.849848998498314 1
1.13120735633107 1
1.50425862277759 1
1.27506986167513 1
1.31378935184504 1
0.78390316028083 1
1.16087680052684 1
1.23918347435117 1
1.32078941626615 1
1.1111433892869 1
0.191398610535072 1
1.07907793332606 1
0.851228304638645 1
0.661996177274752 1
1.97479322808143 0
0.60043036219177 1
0.484311631005014 1
1.01051339065388 1
0.974864956161109 1
0.923857933027335 1
1.35121933793158 1
0.918898586703188 1
1.0789395247984 1
1.18950958429814 1
1.05105933669716 1
0.285071838692917 1
1.67486411900213 1
1.00115878668505 1
0.645022440004967 1
0.507661451398566 1
0.407721782957529 1
0.274551497762116 0
0.443223238940378 1
1.01034921488994 1
1.13445424673642 1
1.02909301921564 1
0.496778528147404 1
0.921065094802392 1
0.754939929439396 1
0.706019867790957 1
0.677086170176307 1
1.62702182322653 1
0.0313432530246034 0
0.186273029056012 1
1.22935539077889 1
1.13877928532782 1
0.945749551710273 1
1.14599651730276 1
0.260472949576274 0
0.678351225816909 1
0.901551511337637 1
1.01943154225927 1
1.04729073565201 1
1.16806295081711 1
0.773036372460149 1
0.935886920906092 1
0.648264144142087 1
1.38883952378442 1
1.50531488052737 1
0.450771476745874 1
1.50631110045001 0
1.64645896987551 1
0.805665588302996 1
0.926077292227187 1
0.915468085160174 1
0.77799266268701 1
0.952339813605491 1
1.36966943141037 1
0.775420099684778 1
0.627706557098696 1
0.486949026133013 1
0.919048598078033 1
2.27816028110008 0
0.662015296848122 1
1.60129296207071 1
0.625282608563526 1
0.919314343390458 1
1.33494401719033 1
0.598167991433684 1
0.885820308355176 1
0.558775091708291 1
0.875872034279369 1
0.992217672097349 1
0.488677967782771 1
1.6428451229649 0
0.798396234489682 1
1.5443281869302 0
0.954570062489442 1
1.69690102370843 0
0.0674175981374164 0
0.988822195937519 1
1.28637470850933 1
0.481485009864001 0
0.719825381340445 1
1.42157075426544 1
1.52869801081121 1
0.40207883623363 1
0.659623070069661 1
1.01672199225291 1
1.93414203046322 1
0.646904805573855 1
0.672444121142333 1
1.10027224551709 1
0.455062955757346 1
0.639795147020472 1
1.14513328927693 1
0.984820839684579 1
0.682099144373278 1
1.13087753182423 1
1.54781545732727 1
0.306214156491102 0
1.07145450481437 1
2.06037762581446 0
1.50220895989216 1
1.21454965910925 1
0.355923250286211 0
1.47542461606179 1
1.1816178652072 1
0.905224883682852 1
0.539959225337607 1
0.989780596931928 1
1.01630478952506 1
1.24813512357013 1
0.414481259640724 1
0.547791671738093 1
1.28768647270294 1
1.21806262160575 1
1.03516021300756 1
0.777281360062607 1
1.43371960504065 1
1.31018931909175 1
1.17270792469008 1
0.146829349873756 0
0.927785091406254 1
0.709596103097178 1
1.24362507419774 1
1.25362812090822 1
1.28037273036954 1
1.40296076377532 1
0.551808754178144 1
1.0798245197813 1
1.87229210599739 0
1.57959023274601 1
1.46282532955293 1
0.913540181544715 1
1.34249699833321 1
1.5895911847925 1
0.737736066253328 1
1.68506324107228 0
0.986410083852841 1
1.50186552054262 1
-0.104782261269957 1
0.451821624611689 1
0.81126853489934 1
1.45524931540812 1
1.10597128578413 1
0.916184220788666 1
0.70582518766046 1
0.842553393972653 1
0.974089594241859 1
1.31362993133042 1
0.762518955378075 1
0.82668568477286 1
0.581960336277882 1
1.43961089143887 0
1.34894327027972 1
1.1235824100693 1
1.19831454086199 1
1.3815666333011 1
1.34739881989767 1
0.883659536644779 1
0.827148489430875 1
1.61824536865662 1
1.08479055867733 1
0.835758134819567 1
1.54903463012419 0
1.66213113414894 1
0.450923142698626 1
1.27400147568881 1
0.769128606493818 1
0.795860673163414 1
0.235894528161551 1
0.593497424376629 1
1.11108805365196 1
1.12413932475544 1
1.18629373896706 1
0.794273831853828 1
1.644799281932 1
1.3613030419141 1
1.40081469779635 1
1.05888391467375 1
1.08235444344432 1
1.08304791369314 1
1.36825015303697 1
1.16039796738676 1
0.614863645966147 1
1.01866450630535 1
1.07431240865366 1
0.621390463932905 1
1.04642773643666 1
0.440549556268926 1
0.440653640474266 1
1.19073386094171 1
0.62046628325386 1
1.06458726098014 1
0.743838029447004 1
2.00248271033772 0
1.13708008781588 1
1.27880929615618 1
1.26780074462042 1
1.69144842375997 0
1.33706111721184 1
1.08771666704281 1
1.22834812093874 1
1.34574080898045 1
1.4463062877458 1
1.03915791670376 1
1.0917032043289 1
0.396512691217243 0
1.29346583343682 1
0.997616288023595 1
0.788656949644346 1
1.27719101290296 1
0.863367274040097 1
1.2963938709174 1
0.892467421611606 1
1.58709849127241 1
1.2766178121876 1
1.22608613525891 1
0.99633831841806 1
1.01764857076562 1
0.707419032584472 1
1.67910757016858 1
0.936263914942231 1
1.35533280137384 1
1.52444777451634 1
1.63327100298748 1
1.03307744019064 1
0.798516403116654 1
1.46565096605869 1
0.230870620416409 0
0.81938372191174 1
1.26427711283781 1
1.46659671387884 1
0.555018501651507 1
1.40554759252428 1
0.548623877936517 1
0.3248730019164 1
1.31908897329615 1
0.872775716603825 1
0.66132948951131 1
1.34432315553769 1
0.959096743921222 1
1.25533199969651 1
1.15627722936796 1
1.83481341679394 1
1.08848943856131 1
0.217377403137156 0
1.40256526640248 1
0.0490699651847119 0
1.18916003787457 1
1.53878204212805 1
1.28723732883913 1
0.893425166115004 1
1.90392067757301 0
1.10463661159025 1
1.07960404857663 1
0.722289573380701 1
1.05371620200697 1
0.713478951155934 1
1.28776372486025 1
0.833903823552123 1
1.39413292458972 1
0.240937395667675 0
1.06674059693603 1
0.855663136518947 1
0.596151076189978 1
0.722293872015308 1
0.543401924637962 1
0.781283806208237 1
0.634311565498789 1
0.784401018243743 1
1.26389448237766 1
1.29368024029675 1
0.788419889007738 1
1.01419908612499 1
0.0796413069833531 0
0.984670926164394 1
0.910556472329119 1
0.879302515092438 1
1.96349190603521 0
0.100332419289887 0
0.876176574102586 1
0.566264149165152 1
1.40708164760636 1
1.26032346516947 1
0.282211665101636 0
1.5388772586072 1
1.0870619457494 1
0.751753334113095 1
0.590217081607114 1
1.26489926461741 1
0.582917224831988 1
1.86832955708574 0
1.31359986060534 1
1.38429639774667 0
0.690713577625078 1
0.466577103601546 1
0.911073890892445 1
0.638248218803269 1
0.343119145906623 0
0.625902841265587 1
0.767016405662819 1
0.91043159925814 1
1.74173247204461 1
0.581819473140041 1
1.3469788249058 1
1.63747117050045 0
1.21047788981473 1
1.28230173987476 1
1.06286715490223 1
1.51566689026964 1
1.14487549789326 1
1.15047046395019 1
2.01744298709828 0
0.308994614356389 0
1.31463793606451 1
1.25106347776438 1
0.741298091910979 1
1.40034895029162 1
1.41114617868926 1
0.65765681535442 1
0.615003621498278 1
0.395712313896911 1
1.00108659573614 1
1.09932159488863 1
1.5000590878915 1
0.790446537463967 1
1.33309146518267 1
1.66567355170544 1
0.323346147951267 1
0.703154437576968 1
1.27657449340769 1
1.2473287708493 1
0.726000878721024 1
0.944299177374742 1
1.32695436665 1
0.635530169161312 1
0.243314734222205 1
1.42245158869316 1
0.458588063976632 1
0.483245194754746 1
0.667707401749721 1
0.197196437863612 0
0.698507605550579 1
1.64067247504145 1
1.81341959311221 1
0.738053873329734 1
1.11850402836924 1
0.861572383477279 1
1.25270596575718 1
0.258300480830425 1
0.941902581937538 1
0.738426013569984 1
1.61756305550409 1
1.16806897522811 1
0.874873735972257 1
0.945920599829913 1
0.955503311620758 1
0.959657566829509 1
1.36311897411936 1
0.678141846981406 1
0.731603242523369 1
0.930615874974404 1
0.456336912774262 1
0.981979171156241 1
0.273684931385494 0
0.880717944018182 1
1.48531765523515 1
1.24973630821116 1
1.37609772291026 1
0.894797890485054 1
0.846235965280611 1
0.896319581274348 1
0.973573690473182 1
1.08268074617173 1
1.19101139148271 1
1.1085500747875 1
1.46512202769782 1
1.16418808652113 1
1.69654177343598 1
1.67445417451553 0
0.904506423597756 1
1.02312921762397 1
0.62539362837563 1
1.2988284592994 1
0.98181483175109 1
1.35491100798277 1
2.22388213865699 0
1.3018338967834 1
1.07449116309689 1
0.964445935399586 1
0.623331570394313 1
1.30978908093854 1
0.513816621276022 1
1.53145213729685 1
1.55694559236708 1
0.935776105209102 1
0.475400328108499 1
0.634183962890653 1
0.903918293672875 1
0.90784866152831 1
0.686374379304493 1
1.05729079046185 1
0.469768998252741 1
0.209312060063951 1
0.870001405860703 1
0.514686265120957 1
1.12897355244234 1
1.48327270086581 1
0.775385741511259 1
0.734076223723944 1
0.514587513852605 1
0.76757331841104 1
0.620621288347644 1
1.23347290418523 1
1.2567091287162 1
1.60058718861683 0
0.79187700515732 1
-0.0251544772802314 1
1.29441572965401 1
1.30128093153459 1
1.32871433276073 1
1.01350628148075 1
1.35047089012937 1
0.668422927257443 1
0.666097218428982 1
1.29500002586474 1
1.27098548513938 1
1.03478738582494 1
1.24128330003225 1
1.6834855092618 1
1.23897420988178 1
0.574329897767853 1
-0.171717775237069 0
1.34788157423122 1
0.518656308960243 1
1.2705705648636 1
1.3305883939019 1
1.4584585540983 1
1.06880135203774 1
0.812962968336496 1
0.400020629840457 0
1.02337578461781 1
1.27543075927908 1
1.56400233370163 1
0.27337767010343 1
0.867503441940178 1
1.32313792189379 1
1.5695550189373 1
1.03699496509756 1
0.560495807507614 1
1.50260720486648 1
0.868648401754942 1
1.05666236053873 1
0.692577686796064 1
1.3557330395288 1
1.22763680857794 1
1.37592472712522 1
1.35148665241168 1
1.11356571091305 1
-0.0922555319909516 0
1.69480280620598 0
0.894244809382882 1
0.880302044228059 1
1.18343121640138 1
0.555604060694221 1
1.06830884187764 1
0.973588792095979 1
1.87053390156803 0
1.00527821614489 1
1.0056462143915 1
0.802322031505472 1
1.076476986447 1
0.796084456488769 1
2.03207060313396 0
2.04176734247714 1
0.54914254515464 1
1.18148028655407 1
1.76886038560934 1
0.701405784137778 1
1.27170503451091 1
1.84740034575846 0
0.971919483768033 1
0.728965523815342 1
1.57982562712172 1
1.35791402023301 1
1.41504057402611 1
0.747030861207193 1
1.63086520988859 1
1.2706685659438 1
1.76420347147987 0
1.27047917618604 1
0.583209369389177 1
1.8241928400524 0
1.24449190140043 1
1.44702558560584 1
1.27860231594172 1
1.18964413477816 1
1.17278949637787 1
1.55842011730259 1
0.69615511175354 1
1.11768199554449 1
1.31911156153966 1
1.00201661523784 1
0.459836826736209 1
1.13922161378227 1
0.778015773868099 1
1.39234274195912 1
1.77453690039857 1
1.17707883528551 1
0.796783781801998 1
1.20111040898502 1
0.896542498996037 1
0.775381231339716 1
0.553747056076281 1
1.63099988433086 0
0.363142786142951 1
0.451194243178343 0
0.20217357000346 1
0.882179868726214 1
1.0476189807007 1
0.727520103175571 1
1.60799166917461 1
1.07773366037081 1
0.65546108148719 1
0.577440266641605 1
1.26088051166643 1
1.03040983174813 1
1.36060401757963 1
0.673520217890311 1
1.03563149052602 1
0.452926975267589 0
0.832305295244419 1
1.61319367899726 0
0.889079017356031 1
1.15119273711338 1
1.04062939274377 1
0.702828037512676 1
1.07531002818675 1
1.25729706751043 1
0.696438849104332 1
1.17424234314835 1
1.2407156475167 1
0.770416258243963 1
1.37192686200755 1
1.4299223406169 1
0.984289062928761 1
0.439607853023907 0
1.31340195931057 1
1.18946489147088 1
1.45844741833562 1
0.832435594442932 1
0.621705294018879 1
1.21674052545017 1
1.106819145593 1
0.234878999566639 1
0.681944625056579 1
0.521515162203933 1
1.43958976373601 1
1.35985834361511 1
0.233479492391875 1
0.941588388564949 1
0.883030370425301 1
0.705458057809429 1
1.57822127919399 1
0.192720552663848 1
0.896960674175984 1
0.873438988041561 1
0.546524726627425 1
0.736791040383653 1
0.8938188921633 1
0.216402891108952 1
1.42121396834072 1
1.27899688484199 1
1.22253511199998 1
0.853172610271179 1
1.80638234471846 1
1.09982891549345 1
0.703247055546352 1
1.30357254858494 1
0.540687133739303 1
1.33388992324802 1
0.196540453420894 0
0.878223573123861 1
1.18109236857151 1
1.74027203881473 1
1.36634493110705 1
0.685989069604845 1
1.45351125939362 0
1.05507029125279 1
1.57534209572122 1
1.59044467698566 1
0.358897185113243 1
0.624213237389483 1
0.986100176926704 1
0.791569995032019 1
0.564995911888546 1
0.875750863143605 1
1.2634680298579 1
1.613276863166 1
0.457675912364221 1
0.247489073827753 0
1.39996039203846 1
0.648933130120583 1
1.3630767584948 1
1.13489987734122 1
0.69870957438676 1
0.783922501017874 1
-0.182773594199987 1
1.1007515732564 1
1.07652721356821 1
0.939287113706644 1
0.693350163524551 1
1.30036013173273 1
0.990434487367206 1
1.46300136249993 1
1.13592598330057 1
0.616437792182306 1
0.107157629218189 0
1.15821126191397 1
1.16531801518023 1
0.678348192601808 1
0.400286659895959 1
0.960264026781083 1
0.547965953061931 1
0.736752701629066 1
0.679542878525975 1
1.31049291407577 1
1.06069195948047 1
0.599870400158764 1
0.508214312783841 1
0.960902104418835 1
0.666420403796876 1
0.70104514173617 1
0.861233743908063 1
0.457985494572134 1
1.54556542458382 1
1.29543271798823 1
1.33181405023924 1
1.00382673937155 1
0.717461193037911 1
0.912457893076635 1
0.763159769855274 1
1.12937387770028 1
1.08845572011151 1
1.84228778152816 1
1.00564751359337 1
1.98216430341412 0
0.666554241137437 1
1.17323794590572 1
-0.0637591992901684 0
1.36836196394961 1
1.54752711602631 0
0.585168147376931 1
1.8851015315809 0
0.740084429797392 1
0.235826014000246 0
1.68500868972791 1
1.40245994277057 1
1.18546015643919 1
0.723682038024598 1
1.71195345874585 1
0.827949605326426 1
1.30735143633564 1
1.29396205306759 1
0.959537800756215 1
0.706502566758154 1
1.26977487937812 1
0.610515618950436 1
1.81839982477904 1
1.10610642435078 1
1.08753094304087 1
1.74984448903831 1
0.951240980989675 1
0.116175283793395 0
1.44582191297908 1
0.657045660964477 1
1.04345622181149 1
1.28047307620329 1
1.56353438525831 1
1.87579269559653 0
-0.180216544044584 0
0.845115125628248 1
0.573174892191054 1
0.697889311448989 1
0.24882516157295 1
1.47032289626778 1
1.25726842124348 1
0.700722006224348 1
0.977507076425764 1
1.14274109998835 1
1.57855316827881 1
0.721578142748162 1
1.56969999414644 1
1.0588092908968 1
0.762676858216743 1
1.02779341975488 1
1.07401542969049 1
0.930899515308954 1
1.6730660849066 0
0.919525427636471 1
0.751813855861391 1
0.944678287241977 1
1.03920119974664 1
1.07170904338781 1
1.39975176218319 1
1.82317989482935 0
1.65185587250165 0
0.440912901128084 1
0.553735619476908 1
1.07362081448589 1
2.08774241605963 0
0.305789318907185 1
1.27386940420343 1
1.08529704276639 1
1.46623486467533 1
1.69919948034649 1
1.07653706376681 1
0.846808357967634 1
1.04831415217115 1
0.639332185042874 1
0.632616887310075 1
1.03730819169483 1
1.05347752018147 1
1.50853719172969 1
0.487554496311962 1
0.91279682785627 1
1.32330287537046 1
1.49879531423403 1
0.538027341659016 1
0.760186093971065 1
0.842233149666075 1
1.255327993273 1
0.481112727306419 1
0.816684806868842 1
1.14937543290962 1
1.31273973416415 1
0.872998980648254 1
0.635554974070892 1
1.42839532739869 1
0.663360642541016 1
1.53557619623735 1
0.212342500825394 0
0.936823956280926 1
1.15716856727667 1
1.12475897176283 1
1.23794083995634 1
0.556128279360892 1
0.625298201079721 1
0.492319925561767 1
1.61925053609403 1
0.931622297455764 1
1.21040555104782 1
1.37068007121626 1
1.86792077062757 1
0.800036918723009 1
0.863789894095268 1
1.05662179323993 1
0.437369807985245 0
1.80398106436341 1
0.428805039263465 1
1.349535346349 1
0.487456015406025 1
1.23439258322084 1
0.704005111266225 1
1.25117795144235 1
0.909209942271775 1
1.20215262785729 1
1.45217431413045 0
1.55143138036753 1
0.759960721104393 1
0.515055252661515 1
1.81511910049191 1
1.11295141988044 1
0.840324607937227 1
0.407128326845697 1
0.311532191801909 1
1.32962759717899 1
0.569317622149901 1
0.575490181232887 1
1.05411380917606 1
0.622713150601898 1
1.23458414140054 1
1.50369805226131 1
0.920804113679535 1
0.945364655103865 1
0.968402070827026 1
0.542304813781355 1
0.28876398603086 1
1.20901246612654 1
0.724275707487506 1
0.850935140058816 1
1.80362049780682 0
0.819560983097762 1
1.1634777370471 1
1.32467710607563 1
1.54675137455649 1
1.18492300382173 1
0.855862894072966 1
1.34171160360458 1
0.931495690963614 1
0.441940577836113 1
0.672004718299892 1
0.329873038264837 1
1.66282093059308 1
1.80509432001701 0
1.41960409880443 1
0.788280349956395 1
1.13036451787594 1
0.605586487407764 1
0.655890220730526 1
1.30992395754048 1
0.817255996437144 1
0.652907361785605 1
0.84530102312599 1
0.863856781903067 1
2.03532664827012 1
1.48431594602671 1
1.03351705659282 1
1.04510635052345 1
0.221972744513429 1
0.470479835076184 1
0.152724690948709 1
0.792944843200139 1
1.01087315429725 1
1.43531628747969 1
0.515679292294483 1
1.11769587198379 1
1.33349400710842 1
1.09362048565444 1
0.455815001269393 1
1.26796539518584 1
1.7700895529581 0
0.274134508482885 0
0.651484052797296 1
1.05370616421677 1
0.731845524762058 1
1.18130606031695 1
1.52176017004186 0
1.08472470368053 1
1.00151109394476 1
1.53925791335198 1
0.990253097627702 1
0.756647767888014 1
1.07848950610722 1
0.983514295342421 1
0.931008200640014 1
1.59877194007453 1
1.41300966425155 0
0.882783678145814 1
0.65620828418721 1
1.49134134187908 1
0.706212554187984 1
0.49920083466501 0
1.82758151624797 0
0.529070206501813 1
1.34104521692513 1
1.83902767167083 0
1.48641839223222 1
1.1196522100459 1
0.445992947711005 1
1.04835470240527 1
0.962844579746872 1
1.30057274797092 1
0.460966761387556 1
1.12006507843488 1
1.48111268992304 1
1.61911444201929 1
1.14693913193926 1
1.07176238686324 1
1.18856750363693 1
1.51398267092357 1
1.00784891574865 1
0.665963471499412 1
0.801267863700422 1
1.32837818817091 1
1.06105772501946 1
1.53482211843928 1
0.90135780930015 1
1.26767805125759 1
1.3015439605976 1
0.683069217591944 1
0.952104487509698 1
0.690105236479399 1
1.06443408615181 1
1.02250670273445 1
1.07872579039442 1
1.3906800958176 1
0.934390632224641 1
0.633001310497821 1
1.216643071744 1
1.25681906364176 1
1.34430573285643 1
0.721824042385452 1
0.692772709177221 1
1.09749132150948 1
0.940144909736492 1
0.409263376376434 1
0.661950962004061 1
1.53453470738127 1
1.0910295135135 1
1.31307441247407 1
1.73890563646811 1
1.00131347367631 1
0.814601113919226 1
1.12393895665211 1
0.152770878107092 0
0.82601291986776 1
1.19346158312067 1
0.484295107456479 1
0.978134904063423 1
0.499094860613583 1
1.05891949237682 1
0.674086573361949 1
0.739840934246115 1
1.99778409468442 0
0.630395489520295 1
1.3494262344458 1
1.30115552335152 1
0.68614918385861 1
0.153093725369864 1
0.803228304132115 1
1.48985280742746 1
1.13625763262629 1
0.961647456289409 1
0.552216583453366 1
1.578196402177 0
0.368580420911665 1
0.201839639848274 1
0.845357620744564 1
0.581319124957014 1
0.812494399840655 1
0.760550943593811 1
1.94695346677988 1
1.27427071523881 1
0.693876707932713 1
0.932561642184407 1
1.65770804075318 1
-0.150478991335234 0
1.63881036381183 0
0.899239880909394 1
1.51517530445661 1
-0.0430377324591827 0
0.98458182658288 1
1.91672139169877 0
1.24532004976802 1
0.307265446290506 1
0.929755876255621 1
0.725627354990531 1
1.18527352468704 1
1.21668174293069 1
1.71428820904205 1
1.28016719739418 1
0.489812025302612 1
0.960511828180131 1
1.16950990899173 1
1.6048016776702 1
0.824338669602226 1
1.26056419725147 1
1.26466943614788 1
0.95154234272111 1
1.6816700659152 0
1.71163308468375 0
1.55140755460295 1
1.10360930009801 1
1.44678740912263 1
0.745747484458655 1
1.85076715610226 0
1.05096476525088 1
0.155283694095103 0
0.150153078478654 0
0.869905267967268 1
0.339939803938188 0
1.54787528060408 1
0.551921800763061 1
1.18861163048216 1
1.23724169745811 1
1.16567347141453 1
2.08385050893851 1
0.787213120634725 1
0.957502937921248 1
0.623328337550945 1
1.0099278749054 1
1.21321061303228 1
0.718379771489831 1
0.378501303993991 1
1.38659727679573 1
0.748015538350482 1
0.651421978249327 1
0.498004358258359 1
0.882221698416425 1
1.32959644209152 1
1.03059432224001 1
1.38256926303506 1
1.56388429796625 1
0.655321302357683 1
1.65150645361508 1
0.954698827714318 1
0.677671936944135 1
1.42221003023644 1
1.23789710450507 1
0.807611997054844 1
0.143155856037364 0
1.33874060700578 1
0.326031260480731 1
1.13515349775354 1
0.834822175739282 1
0.302014457266828 1
0.725901796691675 1
0.422058948980329 1
0.813436035113917 1
0.874093321053041 1
0.642561725432083 1
1.08448900609697 1
0.516607431448233 1
1.56961877213825 1
1.04426850692235 1
1.65772280183397 0
0.944530384454537 1
0.772744863735354 1
1.43562018328551 1
0.269736692778417 0
0.427474506800294 1
0.570018397671041 1
0.340456455523432 1
0.936118801827293 1
0.624184555985148 1
1.17929750707678 1
0.53400136854829 1
0.726493148590592 1
1.04855985421513 1
0.820600991750296 1
1.33016617258521 1
0.389819495166821 1
0.594820803877706 1
1.09230854755399 1
0.797674941149396 1
1.0529202361252 1
0.731790459559511 1
0.432868164767939 1
1.03715644484856 1
0.531167474013004 1
1.07523529172815 1
1.12572863296991 1
1.31988037255843 1
0.79133391552581 1
0.650884617472016 1
0.637574099529525 1
0.644208076663603 1
0.96652176433521 1
0.420183537158486 1
0.601016442575997 1
1.09895134208347 1
0.766310646653742 1
0.470007463429113 1
1.06785451978686 1
1.39883194663888 1
1.45842877760454 1
0.848716063712315 1
1.23800745447385 1
1.10178384671892 1
1.13709753960604 1
1.17417067723256 1
0.679360087408309 1
0.772528330191796 1
1.43957648305511 1
0.882436012686309 1
1.9325949808288 1
1.29897503262941 1
1.12937861600658 1
1.16151222674722 1
1.17019553072848 1
1.50502410491278 1
0.47394212773809 1
1.08080689371698 1
0.44826434824575 1
1.18380153237173 1
1.09577340720673 1
1.59287859604255 1
1.93197398192226 0
1.97406592427008 0
1.82361224151097 1
1.40971112914484 1
0.707217523259791 1
1.11308110279394 1
1.0888177745782 1
0.878846752692235 1
1.16991247619281 1
1.36290966870001 1
0.686716867314933 1
1.04638907583913 1
1.0171339058113 1
0.408906697336019 1
0.449947320004732 1
0.594690803574227 1
0.974015572987335 1
0.863856826004645 1
0.439519346657989 1
0.426183039991707 1
0.0888771946650156 0
0.379777539042237 1
1.11943949725457 1
0.729003628166364 1
0.928103819112025 1
0.516335683946338 1
0.437545433722425 1
1.2137230497836 1
0.666063394391626 1
0.72469330673394 1
1.12850379379343 1
1.45349219081711 1
1.69193178151858 1
0.927622822683094 1
1.55431294653906 1
1.43051030564603 1
0.757681331817493 1
1.59382345583263 1
1.22841273215142 1
0.97781806830563 1
0.805151042373009 1
0.749473516276061 1
0.457400600107128 1
1.03333144912187 1
0.153974270725673 0
0.826222045030505 1
1.18403321816067 1
0.542835439351552 1
0.921601706714254 1
1.2111634450037 1
0.628152480970023 1
0.581181753974661 1
1.196869719317 1
0.8482891278092 1
0.97821443498093 1
1.82911522358839 1
1.24957819839436 1
0.812856283792063 1
0.916790392383433 1
1.56868597279782 1
0.94574102922958 1
0.972561241859836 1
0.951819414671596 1
1.4827018501079 1
1.00667789384681 1
1.95169273624491 0
0.998768067834008 1
1.12185340934532 1
1.15383450926768 1
0.392272052520292 1
0.891397594240117 1
1.09835622269118 1
1.07027537857265 1
1.49391686279645 1
1.82097465472228 1
0.00329877940385955 0
1.09545517675252 1
0.842943715751526 1
0.258082275009065 1
0.402305558745748 1
0.533807055002932 1
1.30810007835785 1
2.02494574062949 0
0.777652893783933 1
0.636363187083091 1
0.924783583098556 1
0.362257227641184 1
0.966333123792962 1
1.07658587402993 1
1.1081397595575 1
0.850306991715263 1
0.276020149915461 0
0.437197020533045 1
1.50679736554311 1
1.17098487617169 1
1.18795219813778 1
1.15372549334515 1
1.15346097979138 1
0.379927029428621 1
0.691571543188946 1
0.960009237235451 1
0.974316521310746 1
0.445758681976988 1
1.62594722007521 1
1.61536278426215 1
0.865148183699122 1
1.61072973530064 1
1.24812610242059 1
1.16890800532498 1
1.23653347450766 1
0.628708855652998 1
0.573336571256723 1
1.63765134324189 1
0.653516343510358 1
1.21399281363028 1
1.47758857957959 1
0.32258059961568 0
0.737042219763669 1
1.13952776994523 1
0.914908083642538 1
1.61245118855278 1
1.15842175334188 1
0.750692255095223 1
0.347573077294954 1
0.569220877259159 1
0.451159710138948 1
1.70634685529202 1
1.11689682968066 1
1.53241098268737 1
1.71043267080669 1
1.09098510469663 1
0.727947591990947 1
0.227093403049384 1
0.552952143809802 1
0.838881131491662 1
0.95844089783427 1
1.08861989774697 1
1.08193918150808 1
-0.120974653743042 0
1.19464390283812 1
0.896849508332122 1
1.06091631015253 1
1.30761132131735 1
1.05602410949763 1
0.910858157678377 1
0.493165469303675 1
1.20376255526053 1
0.516894761617837 1
1.36385072858947 1
1.16327531187713 1
0.491920147199928 1
0.909066761073011 1
0.987051418028137 1
1.70498621844419 0
0.475205739007607 1
1.15439463937855 1
1.47103009484317 1
1.69678675735763 0
0.454924420084087 0
1.47719756492492 1
1.49165487007005 1
0.850207514990424 1
0.301353485429616 0
1.25171932803162 1
1.27365550364417 1
0.44243925828401 1
1.45875933658764 1
1.45735329512287 1
1.5713847349235 1
0.791177933622199 1
1.22971676735352 1
1.75971965321677 1
0.769865869423177 1
1.00875733894117 1
1.56111808356971 1
1.29117798454516 1
0.720026385467633 1
0.860492255239145 1
1.32027028639697 1
1.1260062886409 1
0.855521447322722 1
1.21729454900225 1
0.821068449153128 1
-0.023803248692165 0
1.02995241520588 1
1.89692444501054 1
1.11061861486176 1
0.670090656784716 1
1.07397062975834 1
0.9435505189377 1
1.081573738994 1
0.691133933931268 1
1.08902942986034 1
0.683489639613844 1
0.582748127627445 1
1.16204173988108 1
1.16866211266779 1
0.102209982975753 0
1.60221640889782 1
0.779010954678653 1
0.9420900029892 1
0.905034450790464 1
1.01846747624193 1
0.567898664646148 1
0.220257358609369 0
0.606875429680602 1
-0.0171267640284304 0
1.34710114243247 1
0.559840737331723 1
1.58568707898172 1
1.36051726057605 1
0.803498769949953 1
1.21603581046953 1
0.915683059274601 1
1.31796211767232 1
0.802411497403225 1
0.574911338920481 1
1.08888697860469 1
1.61925934186155 1
1.44521516247809 1
1.42360334941061 1
1.10942644164975 1
0.472530148906175 1
1.66330271802229 1
1.90299357753101 0
1.1753179121011 1
0.195018564035271 1
1.4969248354243 1
1.50312913605544 0
1.79906268948839 1
1.42986228163183 1
0.526080380992853 0
1.22905311915018 1
0.873233066177819 1
1.05929693672491 1
0.9306225053259 1
0.947229949821062 1
1.12197464755903 1
0.783139369768998 1
1.30301356016959 1
0.955421404451751 1
1.40856259012411 1
0.506482895795658 1
1.47049846271899 1
0.638501115560991 1
1.18303342488281 1
-0.200403256038814 0
0.741603233203557 1
0.489613124497864 1
1.9333799857681 0
0.969312226712492 1
1.11692058254802 1
1.56487317953609 1
0.662738882182657 1
0.626299280365301 1
1.11272343903525 1
0.783688649546033 1
1.19656601905668 1
1.62278421042463 0
1.40920555384659 1
1.0814040392007 1
1.47266979022652 1
1.15846811474459 1
1.03585661580348 1
1.3675568212107 1
0.574611416224807 1
1.10376269823706 1
1.28348548454666 1
0.413708494008074 1
1.15278254677058 1
0.743753749324885 1
0.858244329690187 1
0.559667968226344 1
1.56814158468139 0
0.962916466690836 1
1.03544471625245 1
0.666156231034946 1
0.726044011945099 1
1.29434853398037 1
0.63972839042348 1
0.843980718372697 1
0.849146642571634 1
0.675527664835458 1
0.883065723586575 1
1.49791925244762 1
0.574039173852049 1
1.23949110847987 1
1.76022764871792 0
0.96973363532034 1
0.560109365083114 1
0.840942693381636 1
1.52120765275408 1
1.1188389783846 1
0.924150779101674 1
0.942460570552024 1
0.986777719347701 1
0.777714745433977 1
0.670123138553692 1
0.286292934290116 1
1.63876475591149 1
1.95461807746061 0
0.832978582819923 1
0.987178977475545 1
1.29779113764919 1
0.28977323639639 0
0.29623754559138 1
0.742969934119022 1
0.597345500036078 1
1.02087811665686 1
1.13119344185787 1
1.07642651594554 1
1.39812830053491 1
0.998327842326135 1
1.0768955982875 1
0.467418643843532 1
1.12954164987024 1
0.843288035941002 1
0.965325238503114 1
0.380955831861185 1
1.42070106861643 1
1.26351355626539 1
1.10284719490451 1
0.585988875358226 1
0.492323655145288 1
1.09968550161781 1
0.90630076537559 1
0.992493458788414 1
1.10733848170664 1
1.32784123226753 1
1.2825087886756 1
0.324957120656876 1
0.345188099556963 1
1.53561947731727 0
1.29670292936783 1
0.997309021691365 1
0.474851307484157 1
0.830084934789577 1
0.719237875908101 1
0.997278867097543 1
1.35793671373368 1
1.12044395945977 1
0.557695236820471 0
0.617765818966522 1
1.52060134427329 1
0.748860039989615 1
1.26201221239482 1
0.617348761089034 1
1.66196500598251 1
0.920603489291707 1
1.72533977348946 1
0.612677165989711 1
1.2634544616527 1
-0.326778002038653 0
0.659348886723538 1
0.42023011962186 1
0.522870498111983 1
1.99643898219089 0
0.752919893183271 1
0.729202305574573 1
0.670662883467007 1
0.88924653501619 1
0.740535042669797 1
0.210684259925828 0
0.979555176973429 1
1.24243451733041 1
1.61084614657641 1
1.27357080150121 1
1.32556987807503 1
0.283886170777745 1
1.968375152846 0
1.29009588200597 1
1.12540156093865 1
1.59817141213436 1
0.86521008008623 1
0.770189070232113 1
0.511090036053301 1
0.491418230971895 1
0.59421365061173 1
1.07112001895534 1
1.229792094487 1
0.717140520901769 1
0.24122501115225 1
1.54878031283047 0
1.41449835894265 1
0.354007230093267 1
1.13393501122288 1
1.42621951021332 1
1.12285892191101 1
1.12970849739375 1
1.35084257307021 1
1.74296538980457 0
0.8625556423532 1
0.832932932943035 1
0.67457671663069 1
1.6768077720878 1
1.70068920055682 1
0.43104361965732 0
0.763720985988345 1
1.33500281596812 1
0.44040869913115 0
0.820409346857422 1
0.587010275648592 1
1.02396740719926 1
1.24254003440224 1
0.818111427836705 1
0.240274101317402 1
0.635662400671917 1
1.38462825093127 1
1.28722532534248 1
0.788924609725738 1
1.5755333602233 0
0.473760310789151 1
1.12182006706312 1
1.23281329953372 1
1.53882333609544 1
0.533987160606656 1
0.870732731268397 1
1.58621334744256 1
0.657110355852791 1
0.88189746871806 1
1.30020092796423 1
1.27029318303587 1
1.33225255376436 1
0.446379292908299 1
0.906523212050824 1
0.471725011682725 1
0.615548669413059 1
1.25994283793147 1
1.07548649688591 1
1.38686500392831 1
1.09875266647534 1
0.778411701921158 1
0.647856918388299 1
0.400453448208761 1
0.779489584802404 1
1.26774533424036 1
0.462434382279225 1
0.472680895264894 1
0.355564385731682 1
1.14223144454468 1
1.16724220448629 1
0.653709779559518 1
1.02376812063254 1
1.5089661830644 1
1.42084398060583 1
1.88540057462383 0
1.27453372312228 1
1.2632263573237 1
0.777796113613097 1
1.14024541414573 1
1.514648670767 1
0.610751384371833 1
1.50573509414395 1
1.00150201549916 1
0.674233853441133 1
1.54387558844722 1
0.452580843213817 1
1.006724804242 1
0.568165862345174 1
1.36347848199934 1
0.713677776283177 1
0.76064826643989 1
1.43028665119716 1
1.27047633457616 1
0.966384746728185 1
1.40987859836779 1
1.23624742747831 1
0.0691002357303717 0
0.271098361690889 0
0.206854270374955 0
0.768362472927654 1
0.92115099095141 1
0.571513358189417 1
1.60017038348921 1
0.767709527172609 1
0.76903018435725 1
1.45215508149534 1
1.17453696634595 1
0.949744660182961 1
1.13225290781895 1
1.45124013623243 1
0.837979437749421 1
1.46991598651955 1
1.63138843965062 1
0.917588988038255 1
2.4133699763674 0
1.30253956058432 1
0.493357688020141 1
1.19892424795932 1
1.16450911520257 1
2.18319203589706 0
0.796415161881956 1
1.11670353246212 1
0.912300752510592 1
0.205039177537378 1
0.961066200930654 1
0.716084141774761 1
0.835844270676663 1
0.733223804003801 1
1.04583939120293 1
1.71648157859168 0
1.92871949529117 1
0.119983622444859 0
1.28891464502779 1
1.58281597117582 1
1.12950218426035 1
1.21060639666176 1
1.17980134880713 1
0.667351636713727 1
1.457922684627 1
1.05607104653615 1
1.10425243596564 1
0.894081802929369 1
0.384430779207072 1
1.22269963159071 1
0.924474617990223 1
0.75427528086533 1
1.8521295794064 0
0.821509722796896 1
-0.203029032914073 0
0.509719889905908 1
1.37891378736326 1
0.489708002965444 1
1.31833817509392 1
1.05927022878175 1
1.37894056917528 0
0.438486321611866 1
0.426070705067251 1
1.42872826505642 1
1.12422769212376 1
1.0840402615785 1
1.09025933377648 1
1.05605738616232 1
1.29269815078266 1
1.09323023505899 1
0.295795550463517 0
0.940287976723733 1
0.58079602764905 1
0.693654702618428 1
0.93065280246372 1
0.457360518027001 1
0.602187976558885 1
0.620601437973631 1
0.26418530391618 1
1.11837796475991 1
0.104283777852017 0
1.19776672495731 1
0.311478640730739 0
1.46630022480646 0
1.313659071599 1
0.597368864548082 1
0.988357666160634 1
0.757962184961268 1
1.16941332899984 1
1.13158453889628 1
0.941009087487958 1
0.638949530874077 1
0.267871400689 1
0.711301596808408 1
1.18944917711848 1
0.917811963670975 1
1.32503119000389 1
0.71194688522138 1
1.62151134658168 1
0.785250056971367 1
0.591753008839891 1
0.828118343540616 1
1.4094050203809 1
1.08274535024088 1
1.20182239262701 1
0.226349058938513 1
1.18207696212096 1
1.38809337882993 1
1.17828532169887 1
0.310910902131364 1
0.582943285862122 1
0.757740076296276 1
1.44332718690755 1
0.609118949618743 1
0.637540460458838 1
0.428011251150974 1
0.871071460005501 1
1.15117280506119 1
1.19766173400199 1
0.757781575987864 1
0.621207168981967 1
1.74195194753557 1
1.09074292328232 1
1.88953714989371 1
1.65083613126979 0
1.70988403841014 1
0.409195184153885 1
0.743979351451757 1
1.40285790452064 1
1.01698239893093 1
1.07994064464431 1
0.778302505879547 1
0.462517012349047 1
1.28468863442301 1
0.919176563670676 1
1.13395512800838 1
1.5908912540613 1
0.554910057757478 1
1.11137073634489 1
1.21905872524676 1
1.40263319928457 0
0.695734969890375 1
1.28365949561762 1
0.953993886429312 1
0.830746969598472 1
-0.0435602602286772 0
0.337693498450647 0
0.925908163331048 1
1.64094040445138 1
0.524957762027882 1
1.25153204430058 1
0.800550973978121 1
1.39891432217336 1
0.58362853992331 1
1.21167084323331 1
0.727382734016578 1
0.932383320974302 1
0.790163352832233 1
0.364843209873304 1
0.69085699026626 1
1.1241316980427 1
1.07179494370432 1
0.610658966101398 1
0.812077351790021 1
1.18327625553914 1
1.21106407943342 1
1.14038968525074 1
0.273712746699336 1
1.39777590811284 1
1.05799657035641 1
1.55870750356402 1
0.68597663733669 1
1.08974981888314 1
0.565434131255388 1
1.46228701131382 1
0.447272315851313 1
0.843028927489374 1
1.74933125806387 1
1.37206399588941 1
1.00824253630561 1
1.26207389414775 1
1.35846721572392 1
0.590347335983031 1
0.908943434009786 1
0.681003369880472 1
1.35214019028413 1
0.848202632767099 1
0.999725654711754 1
1.66326234241753 1
0.936469875918278 1
0.916549436109051 1
0.444531205619694 1
1.13881321109797 1
0.531576585701315 1
1.839236252051 0
1.76675411136538 0
0.994083983877528 1
0.968919912251908 1
0.947705312850197 1
0.794122248153841 1
1.04849650818298 1
0.737800684664153 1
0.35613580726175 1
0.857535714324744 1
1.30603264720062 1
1.12980390337861 1
0.397759128567437 1
1.02887518464554 1
1.55412772424351 1
1.0051559541844 1
1.24117942175714 1
1.13456859035481 1
0.50603454038371 1
1.488577619266 1
1.1247927918837 1
1.10667740989565 1
1.18278438279688 1
1.04589748158455 1
0.66784425574644 1
1.07674149415143 1
1.03689174828891 1
1.36286757044269 1
1.63335244300342 0
1.03411976814947 1
1.23679877242902 1
0.686656847955031 1
1.52692333751107 1
0.370532818595883 0
1.14148305881319 1
0.975007468261534 1
0.744455256222029 1
0.87176200622242 1
1.12537095021882 1
1.21362509567042 1
1.08042756996095 1
1.13138657097727 1
1.69126112278897 1
0.445588124405502 1
0.946940217288413 1
0.788029352421585 1
0.965624731764675 1
1.26339958346739 1
0.953035205930115 1
1.50409616501687 1
0.933065605102194 1
0.651957795233303 1
1.00630253131409 1
1.26363703301946 1
0.337987081960848 1
0.998813075549316 1
0.256719977162769 1
0.349460135665765 1
-0.0761676444966072 0
0.684804264538342 1
0.745276083289417 1
0.861155935612818 1
1.54842921187075 1
1.2804272504517 1
1.14700703835525 1
0.717615169512899 1
1.2480377067894 1
1.42298845166552 1
0.985988939448902 1
1.54571844087298 1
0.615904155808512 1
1.08575832818795 1
0.51743485512036 1
1.01840623599028 1
1.15670482001056 1
0.763650952433322 1
1.60624033765172 1
0.0524062113810132 0
0.330689720665669 1
0.768641767130505 1
0.889115118854612 1
1.36354562618153 1
1.11724153556825 1
0.758778315331692 1
1.16024425074155 1
1.12506120721017 1
1.59022019495232 0
1.47606534381541 1
1.52559727070476 1
0.971830907722888 1
0.574494519652411 1
0.991693456557633 1
0.583774045934653 1
1.18156375004592 1
2.12144875228912 0
1.18115283872962 1
1.23003533966719 1
1.34307998798919 1
1.18722292482155 1
1.31612471669606 1
1.54071178954194 1
0.798774561206413 1
1.51208288355062 1
1.26144775617053 1
0.78465146545024 1
1.16663002666037 1
0.450646805503707 1
1.36233142053227 1
1.21856784349181 1
0.627165981692708 1
0.405236794441001 1
0.826968150169194 1
0.409587217516197 1
0.639979263660187 1
1.01321716357531 1
0.247880381509733 1
0.985616147703764 1
0.525890730973498 1
0.560845243601427 1
1.13340211464784 1
0.790280795385877 1
1.00987967862679 1
1.82477887226783 0
1.69326942561346 0
1.04332513994027 1
0.792865005521567 1
0.411418083441329 0
0.806530333636867 1
1.20840161125729 1
1.44742815662183 1
0.590691279074122 1
2.00806580403692 0
1.25375676093764 1
0.863531287707601 1
0.674426540352205 1
1.18874672731821 1
1.12142212934685 1
0.909378615135604 1
1.04293692213677 1
1.44189030396159 1
0.635537201137135 1
1.61293621293511 1
0.382336672821778 1
0.932570933883206 1
1.57351929992934 1
1.45910304040085 1
0.718501848638114 1
1.86502409621208 0
0.56687978045911 1
0.574676036461275 1
1.55488316126689 1
0.172126308776002 0
0.77070419834907 1
0.808866364561106 1
1.65370751320165 1
1.2318327982202 1
1.05819076223794 1
1.88434928373457 0
1.84062660140956 0
0.751469401790836 1
0.876768165703264 1
1.07518264047305 1
1.36044397550643 1
0.777240456607683 1
1.38161654923784 1
0.577176139961863 1
0.777624475808664 1
1.45809384917801 1
0.946290498609418 1
0.805767113811454 1
0.759361846378667 1
1.69408467226741 1
-0.305689771329793 0
0.550929537702562 1
0.84418418356696 1
0.402378079671705 1
0.38955294565826 1
1.39283557521551 1
1.34125703708547 1
1.50645870173315 1
0.60476361478821 1
1.10864082566212 1
0.885559901626742 1
1.05818726503906 1
2.00737959363256 0
0.968782826164748 1
0.758609355073302 1
1.24290644411799 1
0.579049203232062 1
1.21658984521955 1
0.979901870180894 1
0.501269251600758 1
0.905357668564331 1
0.0942936812301923 1
1.10119931198426 1
0.175598201634356 0
0.957413961628233 1
1.04078647046682 1
0.699689441158159 1
1.24510636050303 1
0.576509011166948 0
1.15325473584874 1
1.40871819182766 1
0.0804959702825094 0
1.3592577318998 1
1.4212341528164 1
0.503147293691593 1
1.17375403084064 1
0.697664834609849 1
0.66770234427244 1
0.660399124647418 1
1.44431558588031 1
0.571761643093194 1
1.04994496941586 1
1.41330922415446 1
0.782276433314866 1
0.780126571717124 1
1.0452527790316 1
0.495367218351217 0
0.642833426176319 1
0.471392251541481 1
1.00052384127737 1
0.643353848989707 1
0.260829557212544 1
0.972138094308784 1
0.575439531378224 1
0.515768223034251 1
0.959024580600001 1
1.21860641648141 1
1.11190321596494 1
2.16894025406746 0
1.53421568780979 0
0.776894534288265 1
1.21337273676114 1
1.07196411841133 1
0.933681248828551 1
1.32239964412182 1
0.661642353582216 1
1.28626257032378 1
1.68047529263501 1
0.876115035704582 1
1.4723615151424 1
1.48760201828472 1
0.928170747121546 1
0.506408960652037 1
0.88967571386789 1
1.69759830977167 1
1.23988162712669 1
0.875606287624032 1
1.84421239249565 0
1.60884206286254 1
1.45391637961953 1
0.679114362191161 1
1.090625090587 1
1.50610516770345 1
1.02520450259113 1
1.25046074123963 1
0.896875635072329 1
1.48618416663621 1
1.25359365938158 1
0.9775100136164 1
0.842968843534343 1
1.0014921517956 1
1.70937320360334 1
0.827345180852732 1
0.922116559098518 1
0.656613449220448 1
1.29855618250677 1
1.05372745070488 1
1.03775378416536 1
1.79965871602753 0
0.385909303046627 1
1.08269503540764 1
0.788802101229368 1
1.97292932760093 1
1.44406842399159 1
1.23105955202749 1
0.694209624424481 1
0.59769669795112 1
0.723510200194857 1
0.653491827164716 1
0.624358180228331 1
1.31421396654678 1
1.32747721812779 1
0.36566708959071 1
0.902666251902539 1
1.30090750849987 1
0.893360342800458 1
0.798786726838606 1
0.314678579519693 0
1.85239245786014 1
0.257250857300335 1
0.654717160276796 1
0.765400451729393 1
1.07677348347696 1
0.50988395597007 1
0.758813715408875 1
1.38552553048459 1
0.618151831132461 1
0.982225849265728 1
1.40463943049003 1
0.284376931427559 0
1.40700752526726 1
0.62713927739773 1
0.767099309520216 1
0.633076041624628 1
0.523741468283308 0
2.02185935612648 0
0.701473985441231 1
1.19331446084942 1
0.88590312266313 1
1.17001799794737 1
0.818180191959011 1
1.33982353636191 1
-0.229202037888314 0
0.893339699833855 1
-0.3358109401422 0
0.895970692984151 1
0.882087570280896 1
0.485648299776959 1
0.423889038898402 1
0.882161299020135 1
0.827775397794328 1
0.724590694888509 1
1.25405316536629 1
0.722280912007142 1
1.10654131120516 1
1.8207849397261 0
1.29015365660477 1
0.905015033202088 1
0.367502355365465 0
1.5480383330246 1
1.21031716748538 1
1.37556564796281 1
1.35563204555309 1
1.39661560921775 1
0.726616438893847 1
1.42891238707736 1
1.16109230698928 1
0.803615397847141 1
1.00785339012929 1
1.19150007350292 1
0.421810657190118 1
1.0617033915824 1
1.94266128809606 0
1.55372766284396 1
1.5388645319128 1
0.278559992553193 1
1.68400165126994 0
1.39388518478033 1
1.79783049215628 1
0.881755335814202 1
1.462245439045 1
0.923662275000307 1
1.10020908218983 1
1.36403781920065 1
1.62725442036668 1
1.57374547224934 1
1.62738742152232 0
1.38175078923594 1
1.46377201921693 1
0.19603434964424 1
0.831239123042577 1
1.74083115639922 0
0.924448229232371 1
0.439533095018993 1
1.54232632902224 1
1.1157566641859 1
1.38852611285466 1
0.88059478181906 1
1.34583714392129 1
1.78079911883771 0
1.40793326961734 1
0.600302222607081 1
0.711620366646565 1
0.614431129950737 1
1.57039570841337 1
1.45004218174649 0
1.58192929692472 1
0.351270615762294 1
0.415135416866636 1
1.68454891769804 1
1.5939861834477 1
0.459814585067642 1
0.689577952981215 1
1.04031497174211 1
1.04192763037194 1
0.872196765762638 1
0.483414445531377 1
1.04366494829904 1
1.47210995567729 1
1.11493113302027 1
1.07001114001218 1
1.46297210186897 1
2.07582690793455 0
1.34893905282149 1
1.476770077516 1
0.321109120828022 0
0.616994372127512 1
1.03641737217858 1
1.27926247664234 1
0.919407416560649 1
0.707646911484502 1
1.1634695941475 1
0.463621074269727 1
1.0455235979367 1
0.267679340363329 1
1.39441522015611 1
0.932253958127677 1
1.10819888319845 1
1.24951759633912 1
1.2109562347481 1
0.658855044544154 1
1.52068425874953 1
0.95871216171463 1
0.954009366861428 1
1.0206155139529 1
1.34856517468854 1
1.05128588581981 1
0.762055180527878 1
0.709404117579099 1
0.55837358607995 1
1.10957072285517 1
1.01945736330104 1
0.825061906390171 1
1.01108714976584 1
1.15414223091561 1
1.83911147846224 0
1.80189318996944 0
0.22460763200576 1
0.683585475257951 1
1.69030050134079 1
1.19574000867842 1
1.42148706981925 1
1.40471167236427 1
1.37168995398171 1
1.00018936399465 1
1.4615630857402 1
1.22376215630161 1
1.1000232782766 1
1.05075994571285 1
1.23697838101777 1
1.21510251625748 1
1.51739176034453 0
0.9839086985234 1
1.48822155392324 1
1.14866658798129 1
1.28691234344719 1
0.93894379735189 1
0.851217875888223 1
0.0637686751449295 0
1.11098234527765 1
0.494650635252062 1
0.572228771945034 0
0.850018035407645 1
1.48074823248805 0
1.70683926789605 0
1.00905911543649 1
1.51426816817195 1
1.7076178270765 1
1.59103537141386 1
0.906944339931022 1
0.449238178635036 1
0.447298123513378 1
0.491343983439769 1
0.309153646471357 0
0.91857957821263 1
0.564959611494986 1
0.776833901790877 1
1.62930229547712 1
0.473716792230874 1
0.923032790277836 1
1.34694844506466 1
1.09668136652366 1
0.577094261607431 1
1.17964357381507 1
0.639045863687289 1
0.820619548100589 1
0.666096272757587 1
1.11072191564676 1
0.841692771963507 1
1.27477204347299 1
1.61194310473105 1
1.16304347436876 1
0.691764015381517 1
0.726734681303391 1
0.47612221390029 0
0.676301749037305 1
1.18841108031842 1
0.725116427553643 1
-0.436299670513124 0
0.450762494538385 1
0.929756572139213 1
0.960322081278164 1
0.358850690211414 1
0.218829740162708 1
0.897539768885077 1
1.42097619132111 1
0.6127952002103 1
1.31309547685723 1
1.05451199779474 1
0.224418165585776 0
0.641934077720599 1
0.728761089361599 1
1.3720035070587 1
1.08573648093877 1
0.500851918720969 1
1.3426624345038 1
0.749404592152766 1
0.988125026510696 1
1.16996756307138 1
2.03069481403334 1
0.53399733963943 1
0.67145640952178 1
1.08767416416279 1
0.671908045716938 1
1.52843637112666 1
0.394547187391106 0
0.809992424092358 1
0.483265452184729 1
0.550774396693632 1
0.435207015808818 1
1.42886564149407 1
0.703247045998469 1
1.19588260164901 1
1.12015155169428 1
0.341100005886761 1
1.04974393865702 1
0.442541494659197 1
1.09357363554792 1
1.41985852191755 1
1.05111932777178 1
0.920242957215223 1
1.19628914315779 1
1.1913990172875 1
1.00331479524148 1
1.15801190925263 1
0.389502942055963 1
1.11321678024043 1
0.946803405913095 1
1.63642221853585 1
1.33531660718614 1
1.34735153827958 1
0.250823758614746 1
0.746783974222625 1
1.00787267223839 1
0.607722144080574 1
1.27535311373632 1
0.952576576801462 1
0.414139175772103 1
1.51664067682207 1
1.15498588669047 1
1.52001194891374 1
0.577227970020405 1
1.75527090607069 0
1.0674406392125 1
0.682675275597724 1
0.828451803659002 1
1.44998804388374 1
0.976485244360731 1
1.31870512860767 1
1.00615020049448 1
0.578656374175796 1
0.671080908181106 1
1.12904956311958 1
1.14715400191999 1
1.1557647030257 1
1.73817778784178 0
1.00286841069024 1
0.714649405924334 1
0.556287663783758 1
1.34521962434847 1
0.14813298675379 0
0.55951221899444 1
1.42518398339822 1
0.217591346482132 1
1.09611883536081 1
0.498355998366776 1
0.576949154294591 1
1.45649553553493 0
-0.0725019252157116 0
1.49474394437741 1
0.400488217106422 1
0.743624237524704 1
0.874350200328232 1
1.1094630249235 1
1.4303513223857 1
1.22173637316658 1
1.38913782480506 1
0.723525814402828 1
0.784256170191025 1
0.944721177531722 1
0.227148864772422 0
0.860397818643872 1
0.943002376588109 1
1.21939154463288 1
0.648988508024732 1
1.04635950659196 1
0.879688122512659 1
1.04148649009837 1
1.24374565586953 1
1.43331598961174 1
1.6598745817386 1
0.996490708343288 1
1.17030889877838 1
0.364329565152407 1
2.08806637878211 1
0.934515796057406 1
1.05962823206794 1
0.644828431997737 1
0.650223709034632 1
0.58325540983695 1
2.06067555702645 0
1.90167946208252 0
1.5025196150015 0
0.531692107625004 1
1.07825082533116 1
0.86058875180775 1
1.42770157485508 1
1.47485727982496 1
1.80960340771934 1
1.25364723422038 1
0.9769849059117 1
-0.0933395646962217 0
1.96891810418448 0
1.58707086485081 1
0.788040112856737 1
1.05540987010781 1
1.7568109243831 0
1.00633173283355 1
0.564771114259749 1
1.94324625697358 0
1.25374947433843 1
1.25932714772647 1
1.49423852205889 1
0.66542712378095 1
0.922535353790423 1
1.28220767444164 1
0.742022668671942 1
0.0560643207394366 0
2.01656897032198 0
0.493158278639151 1
0.59235011490377 1
1.01653723258989 1
1.58799966777257 1
1.44163026733809 0
0.883421246950777 1
0.994692530237311 1
0.606171846912875 1
1.18547306131954 1
0.0393313236197178 0
1.72634271757056 1
1.12153646005124 1
0.391446485487889 0
1.06814419175472 1
1.41020103743084 1
0.533856179738526 0
1.13716436249945 1
2.10778855256028 0
0.980648703359758 1
1.11416888046328 1
0.703412357204944 1
1.85097242553685 0
0.88676404643392 1
0.892889402308451 1
1.06804601711754 1
1.10854047311125 1
1.09989242190271 1
0.818987091056058 1
1.52062551434436 1
0.989162046531322 1
0.564736831074259 1
0.963909348829831 1
0.811969179555257 1
0.717942482062172 1
0.566468588097335 1
0.806706349539415 1
1.1198968053382 1
0.148843950577247 0
0.964908109706057 1
1.09434304305002 1
1.48935736415135 1
1.06678708137607 1
1.33512844742988 1
1.03916825817628 1
1.36434885568474 1
1.3179573844948 1
1.12861401497254 1
1.10314563230953 1
0.582305701610504 1
1.74479583209518 0
1.35044783808453 1
1.2588108056917 1
1.12935410877382 1
0.963081672152323 1
0.546584793056565 0
1.30080033292212 1
0.930923914931614 1
0.718884666910812 1
0.103157170729654 0
1.37252652442427 1
1.34810632921596 1
1.14675959265168 1
0.858827041543513 1
0.862571067413833 1
1.10175914768931 1
0.490277515185089 1
1.46066626155839 1
1.0155147505305 1
0.989452639909061 1
2.08369436951712 0
1.19939362395976 1
1.12656040928127 1
0.774695587519326 1
1.31933221670404 1
0.757658716217384 1
1.29933780440563 1
1.41789249507 1
0.114001639332945 0
0.371926240048729 0
0.34361730244009 1
1.57331298508745 0
0.461627059386562 1
0.670562779778238 1
0.851812975075161 1
1.51232637545791 1
1.24045950291381 1
0.406411677097004 1
1.05502409790952 1
1.12455451889582 1
-0.0634103260588405 0
1.39362095634878 1
1.33955524787458 1
1.66945962863159 1
0.864930169474788 1
0.8654917385535 1
0.709092346348125 1
1.75339326223121 1
1.21483690399022 1
0.480038951424626 0
1.42886528006469 1
0.512632517777601 1
1.07179892579846 1
1.3222057630558 1
0.270044122667131 0
1.3266887770016 1
1.64637809620876 0
0.900342148979617 1
1.02016198247421 1
0.83394877737826 1
0.879289060536865 1
1.0575919787295 1
1.19981219302518 1
1.59243071118011 1
0.860220809845625 1
0.357394696754181 1
1.06709389861291 1
0.767925468897513 1
1.10830096463409 1
0.00630694030585165 0
1.42915138635707 1
1.25472396358384 1
0.31093247109465 0
0.962823516450151 1
1.13725854557365 1
0.632228246063326 1
1.26984708125476 1
0.95324858238546 1
0.823722206805351 1
0.0169899602749775 1
1.05422106038668 1
0.584226896168463 1
0.982543380301934 1
1.40530455829734 1
1.44774345582979 0
1.09747150071715 1
0.722676983663801 1
1.07509168377675 1
1.02669482807214 1
1.38014219247968 1
0.456339582611054 1
1.20076311625838 1
0.467765649231203 1
0.511993473225119 1
1.49842348414299 1
1.48128748432079 1
0.568563828313053 1
0.297905554174394 0
0.291841097789825 1
1.24823423015144 1
1.17820374691215 1
1.77575240994884 1
0.729363009736373 1
1.09807731192243 1
0.90717136191172 1
1.17800084889151 1
0.30121673125764 1
1.68162844721954 1
0.919331338878 1
1.29967076088855 1
1.35095614239149 1
0.361554307690281 1
1.50123583903678 1
0.519837360844455 1
0.979678489595731 1
1.00805253519802 1
1.27793849883726 1
1.52765748056069 1
1.11500596030731 1
1.34175416268203 1
1.47806444146496 1
0.989427458055666 1
0.428012444002421 1
0.637198405779727 1
0.587283514472239 1
1.69190033013738 1
0.518602004074331 1
1.55491637224589 1
0.887707165769349 1
0.505641835198538 1
1.18943514455318 1
0.666251872084578 1
0.653641279934578 1
0.544429298568858 1
0.646819958237159 1
1.04041759885713 1
2.22051188678861 0
0.70237728028461 1
1.43294106670592 1
1.01385986970882 1
0.989978664763166 1
0.704886463586335 1
1.10807002179085 1
1.24732202868519 1
1.86700449458745 1
0.460561841071431 1
1.64846736972037 1
1.56460504483724 1
0.674810251104353 1
0.98859490463685 1
1.20946613349322 1
0.404341863251367 1
0.773589759559513 1
1.09983616469523 1
0.475645876848647 1
1.23194150042488 1
0.392188106795978 1
1.13998309803143 1
2.59561750407793 0
1.28074432421293 1
1.90968272436278 1
1.5840840166285 1
0.873676279944195 1
0.814142604451569 1
0.635382892329064 1
0.545642004505365 1
1.49974972884739 1
0.692882478256631 1
1.05544896030513 1
0.802078951238274 1
0.766477112093487 1
0.835028249004449 1
1.47939626733065 1
1.73736850205768 1
1.58446249110469 1
1.31829264023794 1
0.84802231538122 1
1.66884501749298 0
0.683455957168007 1
0.822813341354347 1
1.47655381361852 1
0.708126502807049 1
1.72614310184455 0
1.02204468248947 1
1.33283604300895 1
1.06810730566488 1
0.861407433082944 1
0.715218077678519 1
1.51089548855611 1
0.821824236511194 1
0.832367818194899 1
1.08019255232532 1
1.13864826146002 1
0.62661348818718 1
1.42900677749788 1
1.42493028971603 1
1.74959514494426 1
0.466472664251642 1
1.04582061601034 1
1.052958718019 1
1.23298051574939 1
0.234816720966542 1
0.759992488139674 1
0.605906663390202 1
1.26217527199279 1
-0.0499949606839352 0
0.70019709765188 1
1.56179156830873 1
1.25157905590469 1
0.954418771332976 1
1.4386526116445 1
0.847193580274977 1
0.372989693680431 1
1.30569125355151 1
0.753107441787262 1
0.988270183699477 1
0.184515392539483 0
0.87842717179607 1
0.0991332553727491 0
0.605576696785609 1
1.77056709297221 0
1.57025703673762 1
1.05385215161536 1
0.201147244060908 1
1.2727079226866 1
1.44693683707632 1
0.442842389518128 1
0.958035322880989 1
0.761391349551227 1
0.051997232407948 0
1.34203250469642 1
1.1851047311541 1
0.684548753557252 1
1.28963134735274 1
0.726023761112605 1
1.35547396714184 1
0.664527361478599 1
1.52387313541231 1
1.29025403701858 1
0.202446907996748 0
0.851884272699758 1
0.78198238315389 1
0.858571285323705 1
0.907608510294692 1
0.40957846259487 1
1.31609289230439 1
1.40135787548575 1
0.882656179809133 1
1.15120341730091 1
0.813098532925493 1
0.835908918713514 1
1.23333376757369 1
0.716289542379388 1
0.332888360530259 1
1.17862504002519 1
1.13319280144814 1
0.102541667454157 0
0.915675972320109 1
0.970119094948843 1
1.54037950830947 1
0.481536533019234 1
1.37407630319849 1
0.878874543926348 1
1.70981581825939 0
0.428336037004677 1
0.817304181753709 1
0.742735760439409 1
1.36390495225818 1
0.964740794054561 1
1.22627366147171 1
1.12353622252147 1
0.43109507114316 1
0.861606964261985 1
0.630121679876429 1
0.473108767570302 1
0.819518182632469 1
0.263675698546111 1
1.09386241826789 1
1.0081905190302 1
0.839203018050954 1
1.19540318244295 1
0.999242799466147 1
1.32732101647884 1
1.77848396079739 1
1.20893940062034 1
1.26786870856233 1
1.35672085731264 1
0.505890157445713 1
1.46670160579849 1
1.10503260589306 1
0.951888017185813 1
0.942903813914002 1
0.981149869807339 1
2.18250136987859 1
0.643041559107875 1
1.61323434896468 1
0.88807364021463 1
0.815283170975014 1
1.73121591430616 1
0.82882789806411 1
-0.0017264503241805 0
0.142512357356184 0
0.0517990971893082 0
1.36917090703329 1
0.390473897933472 1
0.796864119009561 1
0.914449631304945 1
0.696885749126487 1
1.03658790557274 1
0.456543372246477 0
0.855833325249137 1
0.422929542145385 1
1.36043376139882 1
1.62173849671373 1
1.66095117124462 0
0.734850474667529 1
1.25059761764287 1
1.00419569894088 1
1.16929872002391 1
0.664600785080057 1
1.34775281303775 1
1.22699150740186 1
1.15265859303963 1
1.10353681900777 1
0.536061516991669 1
0.683616450398797 1
0.681950979983566 1
0.697041326815715 1
0.985697072259499 1
1.34161683829154 1
0.809692059988248 1
1.50296166382699 0
1.67045041478268 0
1.34818330480815 1
0.792402518602704 1
0.665345218734488 1
1.16092352628358 1
1.98239137989972 0
1.71661519369618 1
1.02553366675699 1
1.40419282501679 1
1.39716249423583 1
1.01368484092167 1
0.930519099190194 1
2.42656799297364 0
0.929361323569107 1
1.62769387837825 1
1.06084513178448 1
1.21415050595252 1
1.3900190358067 1
0.00458759504227454 0
0.302097360645027 1
0.0665076642716099 0
0.95947799829129 1
1.63888345869896 0
1.149660199172 1
0.92790125505118 1
0.665102440039392 1
0.967598851895314 1
1.62349302613497 1
1.69590067786064 1
1.24371721357359 1
1.07434870353685 1
0.788518703631493 1
0.782433439970881 1
1.68421727945969 0
1.36232408268812 1
0.283379300859738 0
0.681061238446153 1
1.28080912493599 1
0.557198902564257 1
0.777804555274392 1
1.27144461741778 1
1.52000171857954 1
0.0574294748404543 1
0.574094812489603 1
1.04892906249824 1
0.63604023504565 1
0.616032765025512 1
1.62262417627341 1
0.747112949428324 1
1.66277053136074 1
1.34656413203657 1
0.761226298788244 1
1.29090483437048 1
1.82280818027698 1
1.26583880065063 1
0.410747941262221 1
1.29029903822648 1
1.87018727618163 1
0.360298181472152 1
1.09604794756423 1
0.652005467393529 1
0.393595002298889 1
0.812851938872698 1
1.5542783329115 1
1.30165905346873 1
1.36936853121149 1
0.11276317223853 0
1.45520998641954 1
1.16254370585938 1
1.09138866397262 1
0.678864303098772 1
1.1953778737975 1
0.608497857400531 1
-0.0309089800139008 0
1.47643845032499 1
2.05199727028438 1
0.101245266809596 0
1.41134425696548 1
0.969572785950681 1
1.64525241178998 1
1.35175080858667 1
0.917079491017464 1
0.294020014405597 0
0.751732426987823 1
1.20911591181552 1
2.00433369228339 0
0.858544462607514 1
1.13568686415364 1
1.17882423891174 1
0.816124563957125 1
1.30785693570576 1
1.22295696726715 1
0.380872807714993 0
1.07021967225971 1
0.41947601382909 1
0.722510390820207 1
1.56546189565908 1
0.816235634104277 1
1.17143174786998 1
0.91005013872634 1
1.34930600143139 1
1.33944185008824 1
1.65609680527882 0
0.726337736858214 1
1.51114310823432 1
0.727172896954573 1
0.392858356780187 0
1.29522490676501 1
0.894709521587348 1
0.356390106932598 1
0.548295422418658 1
0.573681120979419 1
0.589224899297983 1
1.6244331208511 0
1.3643858766511 1
1.10143309926761 1
0.0799617692768832 1
0.0860053270295985 0
1.40167331453181 1
0.588099617837747 1
1.33852059070855 1
1.16888638394548 1
1.06802008922108 1
1.30169278066274 1
1.25223201061043 1
1.61887078333551 1
0.463577390341546 1
0.992936934240273 1
1.8185131860308 1
1.10598754045086 1
1.22686828088796 1
1.61036301705455 1
0.813126201325343 1
1.07253992679757 1
0.659816015517836 1
0.488697078532838 1
1.2217486538505 1
0.277678237176502 0
0.850019588738672 1
0.634290270600569 1
0.776960867974724 1
1.04249251288113 1
0.809129475147954 1
1.94318062786546 0
0.84020415753738 1
0.374094710350389 1
0.103507076892212 0
1.5022330938175 1
1.21521010336706 1
0.340628783560213 1
1.1278830251833 1
-0.013070012539142 0
1.11075144734888 1
1.19619000212592 1
0.763623991942828 1
1.14623134253433 1
1.05351810368647 1
0.843149777604477 1
1.73488110358841 1
0.713267139269977 1
1.4230178562414 1
0.887072931431674 1
0.149802486660556 0
0.410932608056114 1
1.11289032594687 1
0.936519286896124 1
0.302198136224705 0
0.671088820102044 1
2.12257096848291 0
0.5862169663351 1
1.12234608548337 1
1.07561293381592 1
0.714037447253704 1
1.08966136398472 1
1.38491229386676 1
1.04501666025513 1
1.28046836806618 1
0.825835089016485 1
1.89453966763766 0
0.962301075844043 1
0.52838270117828 1
0.94471694768693 1
0.622825932640888 1
0.401848261021228 1
0.764369354536726 1
0.430904278403039 1
1.35869080079286 1
1.2103754499356 1
1.41762968392536 1
0.783943732731783 1
0.612027798372291 1
1.35007205552003 1
1.5284558959968 0
0.540749578487642 1
0.287905258874595 1
0.39366429162924 1
1.37932444370691 1
1.12505063797197 1
0.706515399482496 1
0.54160051892517 1
1.35598585963545 1
1.15641749534165 1
0.699315638346736 1
0.757585696826377 1
1.6681705822294 1
0.448403403012977 1
0.925459418301649 1
1.21570308528013 1
0.628708559981946 1
1.14588658886895 1
1.39224760591167 1
1.16590044997012 1
0.637585707957552 1
1.40050211291616 1
0.868040248806691 1
1.60445313878239 1
0.811867454272591 1
0.84232570211253 1
0.37253298294941 1
0.894829411342524 1
1.38525817923006 1
1.35207122188683 1
1.04374040068264 1
0.453938505284221 1
0.240006986879779 0
1.36294144091275 1
1.30240233888316 1
1.8640457906802 0
1.26630299353473 1
0.899466266656097 1
0.805049378743998 1
-0.0554195135058216 0
1.02053186661818 1
0.908501805979207 1
-0.0210885114335862 0
1.44556091530373 0
1.13891755145832 1
1.28963354327834 1
1.41436639839467 1
1.06113094189073 1
0.722195626125143 1
1.46480685290592 1
1.65026269785718 0
1.78347707159641 1
0.501432711306699 1
0.8245316014786 1
1.45205825391691 1
0.731312817969988 1
1.14767594737813 1
0.421793675925142 1
1.0441857527324 1
1.32175655736522 1
0.968515021443845 1
1.0009406664067 1
0.957140358493946 1
0.770179142300431 1
0.999859515695591 1
1.14628805639449 1
0.441684600268969 1
0.571108540465767 1
1.56679398393631 1
0.832618863560823 1
0.801134858375769 1
0.738084511488005 1
0.649154088238706 1
0.87044735630616 1
0.941163437694839 1
0.717859639895462 1
0.942016452664139 1
1.61999981801396 1
1.540277253313 1
0.832912648734999 1
1.34029569596427 1
1.15502281509052 1
1.02065462683527 1
0.582718003853755 1
1.42818457764415 1
1.32838111033071 1
1.34802679745893 1
0.275397950480256 1
1.42796726951167 1
0.156577307856183 1
1.75521700870781 1
1.00759258517501 1
0.157731366253439 1
1.28855701484506 1
1.46286268774272 1
1.23858238455699 1
0.863885152040701 1
1.20311718460641 1
0.661945241301526 1
1.61910058005591 0
1.67047555129634 1
0.634371370981366 1
1.26137570590444 1
1.67800620935055 0
0.919303217643114 1
1.427041484481 1
1.02625657340487 1
1.6083996315468 1
1.64586714291636 0
1.60236803295284 1
0.998054092887596 1
0.947825316414758 1
1.1212230750163 1
1.11426921241513 1
0.3529867326118 0
1.69298253310919 0
0.764280616954063 1
1.06093997578056 1
1.33753648348106 1
1.46145879969099 1
1.28142105261717 1
0.806960238833241 1
0.631238817628808 1
0.796761856913462 1
0.817877494319221 1
0.760622514058274 1
1.34102829814924 1
1.21890914360962 1
1.13142123516044 1
1.64956318290853 1
0.82227539470735 1
0.817984829312658 1
1.32000591515907 1
0.800046002092329 1
1.04593518194301 1
1.10376431979384 1
0.660925587551656 1
1.74060050624833 1
1.60035945030019 0
0.245526622149746 1
0.485373421242926 1
0.432909778314902 0
0.384899047048859 1
0.7630113159752 1
1.25733712384838 1
1.78882793758803 0
1.13146512107661 1
1.44529723140143 1
0.680003973796355 1
1.60941934301986 1
0.829912889308226 1
0.824905927561359 1
0.704092697966088 1
0.593970390267661 1
0.996464675820004 1
0.985647876079715 1
0.986775728565431 1
1.34939457363616 1
0.150120535212764 0
1.40535795894636 1
1.18249915404767 1
1.30400965850823 1
0.219061548304792 0
1.05313008754827 1
0.418884820976013 1
1.07210319593142 1
1.58885831231954 1
1.3357333250456 1
1.2390836859107 1
0.797346041595797 1
1.28018403063604 1
1.40408038191014 1
0.521240119998357 1
1.5031207616933 1
0.758150975965843 1
0.877581035624087 1
1.22874569100576 1
0.449486695404446 1
1.15497169835088 1
1.4348824895878 1
1.26144855228652 1
1.44050907200145 1
0.940503828760846 1
1.32793625543414 1
0.253640120892868 0
0.433602333445095 0
1.10949533791322 1
0.0397925294875003 1
1.03072249848771 1
1.42107546167406 1
1.33925703862286 1
0.673364425005069 1
0.807386305923237 1
1.38096277681986 1
1.68488975890642 1
1.28160292967915 1
1.61994117950244 1
1.06062221062291 1
1.10117051802033 1
0.915278839628723 1
1.36397041353104 1
0.681484037711724 1
0.300712881904745 1
0.845783609483968 1
1.43348444882836 1
1.10515382035032 1
0.605213766110268 1
1.10163419006577 1
1.18343929060411 1
0.805822612939487 1
1.25424207975109 1
0.519979787123576 1
1.12632586124708 1
0.740067770826917 1
1.31043055977872 1
0.867336134237444 1
0.842924535300781 1
0.687441397747641 1
1.0446020762112 1
0.692716651953528 1
1.58364192775488 1
-0.323740030494008 0
0.549273365434073 1
1.62767936152649 1
0.794225417616007 1
1.24578386495563 1
1.55840294126513 1
0.796657218610111 1
0.906335225138911 1
0.869764374120437 1
1.62724511765857 0
1.44596248227841 1
0.921670635383563 1
0.782154652579528 1
0.931271750752116 1
0.945017929204638 1
1.0805211071034 1
2.07912537254961 0
1.10936561164788 1
1.34828402586532 1
0.342556170764024 1
2.14631324815989 0
0.689535104665347 1
0.929372161075238 1
1.46519860060548 1
1.05808318058014 1
1.02633228226072 1
0.794804511067684 1
0.663348911673781 1
0.649052444192793 1
1.13411375507257 1
1.50342503315246 1
0.765549533702978 1
1.78755314613753 1
0.572738731705056 1
0.0809342818706111 1
1.20310619488033 1
1.01329188209773 1
0.970570014664555 1
1.22376793160306 1
0.930787181578047 1
1.71456959622245 0
0.764119480344282 1
0.351833498437485 1
0.574926886169802 1
0.887338791049155 1
0.485578362454025 1
0.717781401524794 1
1.35882397919679 1
1.00578318737599 1
0.750041014639519 1
-0.291838255479815 0
1.1571358298469 1
0.578258207400202 1
1.23875637041605 1
0.862940416417745 1
0.83190670809654 1
0.934952140763464 1
1.76522133981894 1
0.186722383189073 0
2.17925137421309 0
0.902357527864227 1
1.76804539121881 0
0.669633409316055 1
0.73420599800704 1
1.14798818767435 1
0.79945358280334 1
0.955397554237018 1
1.08341203951629 1
0.0614931947436118 1
1.38446990759067 1
1.6402046527136 1
1.24884378377487 1
0.980030096218248 1
1.29138507737794 1
0.54473756124086 1
-0.26013615058881 0
1.14431970474002 1
-0.378778025389886 0
1.40163599626862 1
1.52867214806411 1
1.24413982617269 1
0.905649013796546 1
0.866022401183139 1
1.20459279765243 1
0.981901264248165 1
0.131011419335963 1
1.61555327091681 1
1.09474787588873 1
1.24191300493355 1
1.51519469696787 1
1.25523633577334 1
0.891789553204976 1
2.05927542721986 0
1.07402957478994 1
1.76600184167621 0
1.23005557688859 1
0.575666469624438 1
1.25788837058772 1
0.541245267808804 1
1.30608860227032 1
1.76560932063275 0
1.15562384804903 1
1.64355767455865 0
0.254891654616939 0
2.06147160873077 0
0.694393040608791 1
0.474506770149337 1
0.780256216218536 1
0.646420803228153 1
1.18742251040282 1
0.863974961526885 1
1.58861654485597 1
1.60624970385416 0
1.42056442542122 1
1.4462651862618 1
0.916609419105943 1
0.703250531771895 1
0.501403335938507 1
1.0431376663046 1
1.39487003892088 1
1.24487021557217 1
0.182163512329377 1
1.37454123039547 1
0.23520878714111 0
0.545937881186597 1
0.557462450695292 1
1.10186946102457 1
0.566010348366007 1
1.02661008573823 1
1.26481317848518 1
1.999801655417 0
1.92614083325492 0
0.815238100990248 1
1.12810784017541 1
0.864626738444252 1
0.316859870167168 1
1.20724799923998 1
0.715200060358538 1
-0.184442581763318 0
1.16217150508231 1
0.97132205445615 1
1.1928389518666 1
0.39490028268186 0
1.48730322334978 1
1.28550494201082 1
1.41559360621604 1
1.34895180832786 1
1.09131372321949 1
1.11156771199438 1
1.92319553930718 0
0.5760735106232 1
0.888459410239241 1
1.11364441465091 1
0.532355538782628 1
0.672373243917145 1
1.50000947796026 1
1.0992426925857 1
0.416985251837124 1
0.865460751676741 1
1.1305317897059 1
0.690090970265789 1
0.594971265365366 1
1.17818295172024 1
1.44687002352358 1
0.764049322791172 1
1.31675227457503 1
0.800249786802081 1
0.972857523365803 1
0.347981026605952 1
1.01306106054333 1
1.58227346636508 1
0.653978717854285 1
0.736060852069883 1
1.78856519407431 0
1.00968750737024 1
1.12694479105595 1
1.44977707133159 1
0.883826697316688 1
1.17346693277672 1
0.598312361384583 1
1.06563088951995 1
1.75739732935784 1
0.748295333245013 1
1.23932310052462 1
1.19592195469916 1
0.21267390141705 1
0.669215611378566 1
1.3163420953775 1
1.45945203400432 1
0.74298646958496 1
0.758766791120714 1
0.560163798217811 1
1.56382565548712 1
0.651778005951197 1
1.18420761940858 1
1.17151474518134 1
0.833806453079298 1
1.29449358165184 1
0.742776153421996 1
0.533718473513388 1
0.18918065449785 0
1.13394438892107 1
0.357068294075265 0
0.998613634053904 1
1.3124796792554 1
1.19215057518879 1
0.823729581941347 1
1.11622608159913 1
0.788679878124321 1
1.15978364077921 1
1.06341877151256 1
0.499153048678427 1
0.297014766115215 1
0.499019272467962 0
0.914278305912004 1
1.52066739806844 1
0.865147590934289 1
0.387214765426065 1
0.771333217591459 1
1.14250597131836 1
1.1376529600075 1
0.308684565405688 1
1.0942345829411 1
0.182615165708126 0
0.367541457769907 1
1.75458459913619 1
0.959592098093097 1
0.780876271774129 1
1.08860484647515 1
0.591873357035866 1
0.726974558940063 1
1.09981958745929 1
0.851311072003202 1
0.908830498186768 1
0.758704278337084 1
1.45635512174917 1
1.00384619532624 1
0.687858798053461 1
1.68772333392723 1
-0.159998010500632 0
0.943561460764531 1
1.16064140433973 1
1.29102095630225 1
0.952610045621223 1
1.49435067324876 1
0.762067845842693 1
0.96251281056772 1
-0.129379376059417 0
0.654870840417485 1
1.4359324877138 1
1.22792113148042 1
1.15196933682615 1
1.27024669827824 1
1.0429226659458 1
1.3341284395216 1
0.245286768437989 1
0.965578613702249 1
1.00999580154148 1
0.937658123762546 1
1.58662955718946 0
0.413391593295101 1
0.514281466766974 1
1.2493483143413 1
0.725370793113176 1
0.643944277292205 1
0.605832609911482 1
1.00037866576883 1
1.43597154111118 1
1.02423486961042 1
1.61013583131916 1
0.363799888988371 0
0.330299201119694 1
1.65927886331285 1
1.37675005497516 1
1.44797104241875 1
1.88027119688009 0
1.34274835656365 1
0.90121714465573 1
0.838832117910938 1
1.34236442786219 1
1.489876652121 1
1.15420153227709 1
1.12536229302121 1
0.854917060010324 1
1.72493911579944 1
1.40603375611509 1
1.19964091958854 1
0.574734376310435 1
0.527982805313392 0
1.02842075000719 1
0.648947615998841 1
0.956448095969562 1
0.881824533850021 1
2.38032488093787 0
1.13541179532168 1
0.550367380412871 1
0.881542167418299 1
0.600812039985731 1
1.64946557331197 1
0.571223667287863 1
-0.0617881723510407 0
1.25047302910884 1
1.34184832945189 1
0.209778945250348 1
1.06140481153319 1
1.1553481442437 1
1.21929467532233 1
1.33415273059214 1
1.23045114136387 1
0.657400736921348 1
1.54891493820433 1
0.863786486579882 1
0.715785551836912 1
0.910472046808144 1
1.08222750864929 1
1.64639783471488 1
1.03365851359114 1
0.746331553091529 1
0.629963389085008 1
1.59955299658219 1
0.356865544393647 0
0.47647119993657 0
0.509844351702508 1
0.988015686068025 1
0.685093568575975 1
0.681295577764356 1
0.895024376939797 1
1.01735481246894 1
1.65091891216059 0
1.27390452170076 1
1.1725266042432 1
1.04755151881242 1
0.704793922640775 1
1.21065908276349 1
0.824485261082665 1
0.759536311293461 1
1.16998023705197 1
1.96464240689333 0
0.750524545041157 1
0.518929756969616 1
0.766276717961576 1
1.66325766205885 0
1.4006042852137 1
1.4225824831986 1
0.368099204241023 1
0.599979522001456 1
0.648241630722386 1
1.27246251713842 1
1.50102626525436 1
1.7505255068349 1
1.29497630283144 1
1.6763375456856 1
0.439698786365226 1
1.61877037294073 0
1.12414459444897 1
0.789388316841512 1
1.10755278411909 1
1.57858466063838 1
1.35370261781382 1
0.891265672057511 1
1.64625964958344 1
0.873652052677523 1
0.90162703456134 1
0.937480014841061 1
1.04170613375093 1
1.37418844615325 1
0.907069020252861 1
1.8225021103428 0
1.48792953970749 1
0.313175793196956 1
1.16021040166052 1
1.30816366354171 1
1.26979665618885 1
0.47083916052617 1
0.559661968303328 1
1.31754473561465 1
0.756459002221744 1
1.08981562695386 1
0.36348145416888 0
1.0624166839159 1
1.34203399582725 1
0.603889628673109 1
0.878955894548036 1
0.616685943327559 1
1.50597843838664 1
0.535291843705613 1
1.38797313356587 1
0.666853113031152 1
0.496861732084272 1
1.85133837169597 0
0.740513328897237 1
1.41441444361862 1
1.32395749717805 1
1.28489051333155 1
1.31088958869574 1
0.640305284215484 1
0.83514329221871 1
1.58642253693591 1
0.895571679130114 1
0.93103209234701 1
0.729241929771739 1
1.37236960099006 1
0.240350824808987 0
1.15319169776931 1
1.05862485473331 1
1.31183337206081 1
1.09143080050571 1
0.640710592421924 1
1.11935044303532 1
1.3025717708057 1
0.116320578032279 0
2.05940032522419 0
0.47038239992175 1
1.12987426340808 1
1.33261946252179 1
1.34561155453171 1
0.737792490579448 1
1.31092901892929 1
1.7322334555463 0
0.927078751380238 1
1.5277904076492 1
1.96933236100844 0
0.630743730512602 1
0.835084772534394 1
2.06802225900214 0
1.0292281082205 1
0.367748844629369 1
1.38911736800402 1
1.27711345489487 1
1.14054252625796 1
1.13738277893179 1
0.748966886698741 1
1.3909752292935 1
1.80482117968621 1
0.944839403106295 1
0.746246308464378 1
1.22407562413911 1
0.755951252259416 1
1.52679832533229 1
0.214227155103865 1
0.731267446088596 1
0.861883408574678 1
0.585719067302862 1
1.09534765552041 1
0.980608951492351 1
1.21262556808719 1
0.705446688865705 1
1.52088573399788 1
0.986988308895916 1
0.903117570102672 1
1.24975584919614 1
1.10658688325134 1
1.20746526360805 1
0.56224805359913 1
1.36639998454241 1
0.236012256605213 1
1.0614852330021 1
0.390479740204629 1
1.17464381037561 1
1.5137995597497 1
0.919823526527541 1
1.92385055602213 0
0.884181905651781 1
1.05685314319741 1
1.49241925328308 1
1.0581814808631 1
0.547186031374132 1
0.708494706313567 1
0.959663170015893 1
1.14739407720456 1
0.263838149301823 0
0.31472231040277 1
0.81563772587387 1
0.794316093686991 1
0.505730840703068 1
0.921668101120246 1
1.35803678048486 1
1.48748213673248 1
-0.142544129381122 0
1.58972907604381 1
1.41071690628316 1
1.30634184324337 1
0.765838828694613 1
1.16141103830859 1
1.01425646204263 1
1.23639932274608 1
0.477141593994979 1
1.46233170834555 1
1.16162975792963 1
1.54884125664604 1
0.994218558716562 1
1.40465518335908 1
1.58926390634073 1
0.981326148519976 1
1.62846062454898 1
1.31636164364934 1
0.256810692945894 1
1.85024504372392 0
0.896830732545266 1
0.95675092840427 1
1.26932830339196 1
1.2234283816909 1
1.00384449982857 1
0.993355985131097 1
0.427205142814351 1
1.34095013623848 1
0.789121306171349 1
1.34383718371197 1
1.38292423247943 1
1.20865057380125 1
0.171629475854622 0
0.905440740450167 1
0.74008454750166 1
1.0722674519438 1
0.386969342134382 0
1.35758361471261 1
1.20478559251313 1
1.1284864797356 1
0.746861585913215 1
0.626407721439604 1
1.50536076607093 1
1.48508713445081 1
1.43091320921916 1
1.28671012598619 1
0.954672917003311 1
0.881938001249322 1
1.10879861678974 1
1.53980537462887 1
0.736380528082209 1
0.135313978730236 0
1.39110003856861 1
1.28891561310457 1
0.729916821958394 1
1.23275675031077 1
1.03008566442669 1
1.2724587941602 1
0.872638118646593 1
1.52760468788692 0
1.33230209858803 1
0.080158083409434 0
0.926748317466038 1
0.703676703928695 1
1.10443506119782 1
-0.046450526373773 0
0.184483437528188 1
0.788087878737816 1
0.610167606316779 1
1.41554059950536 1
1.3622419861687 1
0.153631324431937 0
0.265219927439424 1
0.6368356065143 1
0.595536570571225 1
1.14950000880187 1
1.97375430164629 0
0.816466965015624 1
0.326000652995025 1
0.98285744866248 1
0.993468143609042 1
0.947507431459114 1
1.83390613556147 0
0.775580239092789 1
0.881015506549789 1
1.3045965038028 1
0.561996481227635 1
1.42844171592613 1
0.78858983352291 1
0.983020824561801 1
1.04695542040997 1
0.757820814152328 1
1.47259917530534 1
1.16192176548203 1
1.02769913662154 1
1.17398392622795 1
0.689657103056451 1
0.925515839639109 1
1.09331588945829 1
0.343040812219978 1
1.21154228227191 1
1.69034749243561 0
0.58906520380054 1
0.746926404977075 1
1.0326821874796 1
1.24992950499319 1
1.67831055445354 1
0.703478216378159 1
0.0481935557077622 1
1.65588436990044 1
1.02729197034041 1
0.831142166981271 1
0.771831761011942 1
0.724719535292297 1
0.784554872095991 1
0.757526952863802 1
1.10112033021469 1
1.84989268577706 0
1.16538749811894 1
1.7416661471706 1
0.694824117746179 1
0.300199447238177 1
1.08317343288462 1
0.563502545910258 1
1.33170265215456 1
0.871936575124181 1
0.676287589580802 1
1.43129416614408 1
0.798015677997619 1
0.424758812403319 1
0.983932520861668 1
1.09817608953039 1
0.995286049943519 1
0.863197216212478 1
0.189888874381024 0
0.809555721363254 1
1.39219086544369 1
0.785074403803446 1
0.501290178508573 1
0.781189068725134 1
1.20600380580092 1
0.856575724686176 1
1.51863127314904 1
1.71761475507053 1
1.73244485093047 0
1.1718284486372 1
0.889325163419557 1
1.31043605617646 1
0.943023044634682 1
1.21308161505551 1
0.971932763467304 1
0.727674973183398 1
0.656416777237512 1
1.30636116354608 1
1.29440629213526 1
1.06700003102591 1
1.343181698764 1
0.898359278180634 1
0.92069582502978 1
0.349236681978859 1
1.13797926158617 1
0.828526006520809 1
1.01290905248203 1
1.41294113534852 1
1.55283677815244 0
1.24159121511367 1
1.59101227629618 1
0.292855400906992 1
1.73883256420345 0
1.210692510144 1
0.471585544985401 1
1.30044629158003 1
1.62905220274445 1
0.866530505774787 1
0.360155145120281 1
1.21924133094315 1
1.95584122745868 0
1.84938502170583 1
1.17902451708371 1
0.544829193920288 1
0.687210066842928 1
1.82396807301464 1
0.722663141486971 1
1.52166907189303 1
0.387134623987261 1
1.1974727247565 1
0.963236850300807 1
0.625914141412524 1
1.15289789003273 1
1.51022147548757 0
1.02744500737417 1
1.29773171002554 1
0.865918193776595 1
1.56949504958447 1
0.827063770961799 1
0.798952343135431 1
0.706676556142155 1
0.580464708978561 1
1.05561079790478 1
1.33894849849653 1
0.74494588482399 1
0.690922974776198 1
2.05851277516837 0
1.674589767687 1
1.52789636970197 0
1.7887169420436 1
0.805589763170983 1
1.75709905897266 0
1.51987779821762 1
0.276261138344359 1
0.874132189107091 1
1.45194027524553 1
1.00895293955108 1
0.961124375810865 1
1.39421406752069 1
0.675162746914192 1
1.0531313040637 1
2.06712863114597 0
1.51196166053114 1
0.75776908924065 1
1.393870093525 1
0.506818339575786 1
1.00204296412875 1
1.41930235157671 1
0.840375600756432 1
0.876851802529722 1
0.958982294322395 1
1.37202956498325 1
0.320504287111 1
1.4987745808473 1
0.91771453474367 1
1.05453937233727 1
1.31777846678811 1
0.853089784911346 1
1.14792999231228 1
0.569877381268139 1
1.48297547518255 0
0.853535998827748 1
1.00371540889239 1
1.53436315560091 1
0.51860104476265 1
1.22909607467303 1
1.01486014255728 1
2.3457200280331 0
1.2786518362142 1
0.722487142259099 1
2.08870847368187 0
1.21585219510157 1
0.0473029049351233 0
1.13663082707374 1
1.48245423684731 1
0.506252913336851 1
0.839468619054722 1
1.08500250106725 1
0.87515393352309 1
1.40399382921106 1
0.269861129123603 0
0.713458686662304 1
1.09918832346149 1
1.22528925894713 1
1.86399232123147 0
0.529492091271224 1
1.03058472794868 1
0.83412330333352 1
1.63393099055254 1
1.53010704541608 1
1.58900045491566 1
1.91898887960584 0
0.827104502068937 1
1.32933989506577 1
1.46915412529213 1
1.20613456356968 1
0.910426649752254 1
1.31537616307166 1
0.0714668484043505 0
0.912070127001801 1
1.77434023025315 0
1.39925546118176 1
0.834510769609896 1
1.17962818272875 1
2.59800788937245 0
0.837258268598696 1
1.1876733687008 1
0.756068638008785 1
0.839417571283763 1
0.35608554838786 1
0.729281092360047 1
1.08873140251008 1
1.32914611848668 1
1.44039964845529 1
0.496423760265592 1
1.02120149808275 1
0.795590474957055 1
0.828304605673974 1
0.712546021185817 1
1.02987686057632 1
1.05661506562135 1
0.446561984420646 0
1.48170013927343 1
0.9596213000495 1
0.628587246937728 1
1.79692431109669 0
0.198909023492557 1
1.70295808863477 1
1.15629469381336 1
0.786518377532214 1
-0.253405961830528 0
0.897869043979877 1
0.550069273661418 1
0.88777368303459 1
-0.0224025199725732 0
0.521514603325213 1
0.644808450952138 1
0.442933839110793 1
1.11630971215412 1
1.91252195777248 0
1.12775210011615 1
0.539359730367985 1
0.953310750153915 1
1.38656637207234 1
0.991802072114135 1
1.05774227941097 1
0.0919530306599862 0
1.39101371751505 1
0.72217793333998 1
1.47144184291656 1
0.36186286714474 1
0.895862435707046 1
0.70756532220448 1
1.83931310576041 1
0.0628483072288357 1
1.23412913450328 1
0.910270059714301 1
0.82719817823239 1
0.807934567088547 1
0.842065680274924 1
0.994080321579205 1
0.919503168649015 1
0.952519525867156 1
1.09581360415135 1
1.12422987525706 1
0.952899555084003 1
1.00341427756356 1
0.87634985533616 1
0.899546850035797 1
1.38540252360759 1
0.705319124737643 1
0.778133817744968 1
1.02951422730715 1
-0.0471984787012759 1
0.685651226977752 1
0.41494904039517 1
0.563207719923795 1
0.212769950418122 0
0.941045783510529 1
0.257541533969304 1
0.542864545864552 1
1.53361299142897 1
0.240819127357568 1
0.915241781185989 1
0.797927898612161 1
1.1718658390554 1
1.14973035548943 1
0.627213225721417 1
1.57457886558753 1
0.835140010002478 1
1.04824447574777 1
0.211403099981143 1
1.17838812327031 1
0.817162134498633 1
1.09953687040706 1
1.2250301922612 1
0.528829364861573 1
0.923611138444124 1
0.20484261240388 1
0.539665848930655 1
1.14042901990774 1
1.04698208238673 1
0.50020449256608 1
1.13548423202581 1
1.24217364031113 1
1.36677621168277 1
1.73024396460489 1
0.295220629135464 1
0.911078033952041 1
0.538167975601474 1
0.588133996986572 1
1.5988226734263 0
0.306387088646808 0
0.626077682390304 1
0.737162846705023 1
-0.194800795646656 0
1.78528515943213 0
1.43024471498497 1
0.638957610762077 1
0.706070390791412 1
0.0563500219385217 0
1.18949986819367 1
1.49613630289492 1
1.02181435705762 1
1.73772768471618 1
0.698969316174562 1
1.5422312294337 1
0.468001719369275 1
1.54999915235096 1
1.00066319354512 1
0.577544782658355 1
1.58451572663148 1
1.25799232229413 1
0.940470168415572 1
0.327533354254778 1
1.13360533121023 1
1.16179159048293 1
0.689792484994829 1
1.21850645437668 1
1.00069312015748 1
0.328186938060787 1
1.22037992764709 1
1.55932320481286 1
0.75064114022527 1
0.994760238626418 1
0.593850390942641 1
0.0905300951013541 0
1.41892049518613 1
1.6410390843215 1
0.655880180417666 1
1.2242437862924 1
0.99012583101648 1
0.38524036536336 1
1.69492864840432 0
0.0753899299856363 0
0.299738558764704 0
0.0708182269173144 0
0.0588813290200772 0
0.967389992306323 1
1.45402473706214 1
1.16955311610243 1
0.976335569996418 1
0.700275649830639 1
0.727167736755901 1
1.43463543580557 1
0.743802013817509 1
0.784042312757452 1
0.873458269361005 1
1.20841450680789 1
1.36542321844885 1
1.04396198316137 1
2.13892493471504 1
1.5095191842788 1
0.987222773232102 1
1.38937367702699 1
1.35006929805119 1
0.837973044202667 1
0.47602160101781 1
1.04372080463456 1
0.800901532311108 1
0.940212186289642 1
1.31932546510278 1
0.651429608206915 1
1.2778236384256 1
0.431348500953962 1
0.869088866686149 1
0.539387462233741 1
0.929453071756765 1
1.27789333022745 1
-0.0212767948624984 0
1.074826674704 1
1.47999044430184 1
1.32700353134378 1
1.38578899805297 1
0.675140875284088 1
1.09402751272922 1
0.528726966805247 1
1.34662483971031 1
0.722532335750731 1
0.919006468259654 1
0.869087556820544 1
1.15884297687218 1
0.417015102692691 1
0.845465823494322 1
0.420184035046104 0
1.47189323131917 1
1.21825315480272 1
1.10942344502306 1
1.28355991962655 1
0.412924655889002 1
1.19695771355063 1
1.51044830181628 0
1.57456231459511 1
1.2202268997772 1
0.327474737201953 1
0.898497917374667 1
0.449034327796863 1
0.963933583162549 1
1.59230012162482 1
1.54790684106525 0
1.85069603426889 0
1.03420897542823 1
1.11839604588959 1
0.809644404347143 1
1.11671330186099 1
1.34681549245953 1
1.24929673660955 1
0.540235878693313 1
0.689291769005148 1
0.224439535662115 1
1.585515706423 1
0.308145822079292 0
1.2126344810875 1
1.15954098290837 1
1.36602609927124 1
0.691284175783901 1
0.78694201921683 1
1.14106207519336 1
1.23778736508983 1
1.06388871423881 1
0.618043949580432 1
1.22322802036044 1
0.918021660527566 1
0.615470370388918 1
0.975574091985929 1
0.886249962016645 1
1.02147441561225 1
0.457053335393448 1
0.910818119826686 1
0.683185274391864 1
1.0031095153371 1
1.48772835153065 1
1.13091392260677 1
-0.0802802300265619 0
0.827322956492321 1
0.574323723348626 1
0.220514451198784 1
0.747670674642196 1
1.06008534080429 1
0.923554619495182 1
1.15905666222908 1
1.7461890907642 1
1.45864141610707 1
0.846687779146342 1
0.592020362138248 1
1.01420623982921 1
0.735285957470859 1
0.950534747947397 1
1.11994577197442 1
1.69932841307261 1
1.13521761825891 1
1.37033329604045 1
0.611011834674878 1
1.14548448482544 1
1.14471568607103 1
0.0968242451366373 0
0.416805200893403 1
1.68230187646197 0
1.04432812832839 1
0.921157028809734 1
1.01794721029332 1
0.93673039259946 1
0.911353310323093 1
1.3867743425769 1
-0.063050804358901 0
1.99502000492709 0
0.803790616849929 1
0.436031901781698 1
0.75812515444782 1
1.42978002831542 1
0.188772531669813 1
0.984962637827023 1
1.13282841115371 1
1.62936652526243 1
0.564955561226022 1
1.02196949119178 1
1.22681081914774 1
0.819210248003303 1
1.09362656674385 1
1.10571399191433 1
0.342696620427789 0
1.22813243824194 1
0.892366766285252 1
1.65419698510337 1
1.35223511071742 1
1.25141002077054 1
1.5830700828834 0
1.34475148969492 1
2.2204537415018 0
1.04998358662397 1
0.919864786803946 1
1.32814458939793 1
1.33940484010349 1
0.462410845765181 1
0.752860790118933 1
1.34674828909713 1
0.605139865074963 1
0.793235794468975 1
1.55118847942693 1
0.927132278450668 1
1.32726638949115 1
1.54198260527636 1
0.961181154955403 1
1.42691749168643 1
0.729031862853975 1
1.8313853293339 0
1.70658907704186 1
1.46358291383496 1
-0.241572737020392 0
0.0996616778157897 0
1.368881108862 1
0.921781291777856 1
1.00886722529449 1
0.941614819847891 1
0.928148879954712 1
0.447253785030468 1
0.931700302051046 1
0.268948713992934 1
1.09070067979822 1
1.40460034216106 1
0.210883351312861 0
0.502086890227761 1
0.829593991709081 1
1.23016074749959 1
1.41208143367227 1
0.710011011866365 1
1.15196209548065 1
0.738569670987083 1
1.51732494960933 1
0.739352761488364 1
0.265102710311748 1
1.89371463052729 0
0.918428113966271 1
0.989187919494225 1
0.609994534780792 1
1.069118990492 1
1.57074043600152 1
1.10425322491954 1
1.07351520174675 1
1.47840943720489 0
1.22726997136325 1
1.32163530478701 1
0.919908678363851 1
1.03160854076118 1
0.251539720385178 0
1.47789741036702 0
1.08750835925914 1
0.459648254997401 1
0.756873351148821 1
0.470073686021379 1
1.010654458691 1
1.60159179075817 1
1.41655430539094 1
0.527590892329429 1
1.01126279756147 1
0.602323228630038 1
0.710257794543778 1
1.06007219828426 1
1.08876363780918 1
0.895977901505528 1
1.59929143686512 1
1.23032392293123 1
1.68910499467935 0
1.79684197455787 0
1.19989328297413 1
1.21894516482136 1
0.869978436679881 1
1.12230581476234 1
1.05133580159402 1
1.2717712353389 1
0.196206226025918 0
1.14779615629078 1
0.794458178217076 1
0.95649393144145 1
1.22539128050798 1
1.36030071619589 1
0.92094849301789 1
1.12036154491767 1
1.17499403357068 1
1.20181251829425 1
0.958183675782927 1
0.715617664710847 1
1.63214591816408 0
1.02121467480781 1
0.234349797901858 1
0.926453972676929 1
1.09338350752557 1
1.89435492792569 0
1.18586818080955 1
0.174144719287291 0
1.64608587183247 1
0.544197710223354 1
0.465916762428676 1
1.71327059913738 1
0.837763204539663 1
1.10866292336444 1
0.863959997636408 1
0.584475471857756 1
1.02552976854392 1
1.24374436435657 1
0.622002778267976 1
1.78240067786532 1
1.09026753586196 1
0.769607181668233 1
1.79195950720669 1
0.484571857571337 1
1.66620672103221 1
0.906152676466633 1
0.34148121539878 0
1.09306372671322 1
0.158399397604408 0
1.01950288436971 1
2.00599872646471 0
0.791978624173941 1
1.30823240601487 1
1.0774368316968 1
1.47808399814588 1
1.16607458626609 1
0.483404535192702 1
0.8818826510156 1
1.06771401803523 1
1.01873478492406 1
0.801162899159943 1
0.890563651211627 1
0.839116595371924 1
0.979649267280279 1
0.736532698148836 1
0.444325320184971 1
1.36298924906962 1
0.762252093618546 1
1.13674157411956 1
1.16377600168095 1
0.618604779155389 1
1.65956978021108 1
1.0564264119781 1
0.587248038443214 1
0.836845465339858 1
0.962584902351065 1
1.42502894581777 1
1.27375292142956 1
2.13996794381426 0
0.602850283340149 1
1.19938855436655 1
1.31369404322061 1
1.48997560253554 1
0.746172698810315 1
0.94076196968613 1
0.187562928037457 0
1.30437530672181 1
1.55829100165755 1
1.34669359205106 1
0.970587115149826 1
1.46621111770906 1
0.885918307685976 1
0.529394231840686 1
1.60088073976561 0
0.290335202726122 0
1.17693057797779 1
1.0381310760362 1
1.02844393031289 1
0.843855340654088 1
1.10010854822091 1
0.494154927058309 1
0.943688438662757 1
0.232259351465031 0
1.35294636892201 1
-0.13034606834639 0
0.473215780232251 1
1.41027357793921 1
0.65038011367419 1
0.296796730294608 0
1.35474757124703 1
1.19561038300456 1
1.39082016034048 1
0.962682209540374 1
1.11367870600997 1
1.51315445094485 0
0.563987212798727 1
0.869109015367303 1
1.45932136552661 1
1.81812667008048 0
0.802999377095989 1
0.819097532000941 1
0.724801761528501 1
0.885517138576636 1
0.82489183174845 1
0.897601187005012 1
1.3461730627464 1
0.526165555403267 1
0.67383090547745 1
0.955404485793441 1
0.458885845011983 1
0.587825201322893 0
1.68888998440276 0
1.4974601041872 0
1.20394532557298 1
0.670037525947516 1
0.489757855496673 1
1.16987825096354 1
0.861211158196425 1
1.31565283984736 1
0.56333119239842 1
1.52170438005355 1
1.06002896258221 1
0.419291953499657 1
0.229162542918377 1
1.34774389485354 1
0.684893305520821 1
1.0682293251691 1
0.972311610522887 1
1.05366682850808 1
1.20080560214224 1
0.785870222738936 1
1.33060133954286 1
1.44476478915033 1
1.6666076027127 1
0.905166029790285 1
-0.0575943209881422 0
0.905602374254925 1
1.15409753919107 1
0.960602588882397 1
1.37172886451097 1
0.915087412356835 1
1.23051725524208 1
1.55202804903519 1
0.864297446732347 1
0.870688603672757 1
1.06806939102018 1
1.09166629107728 1
1.5792503320347 1
0.886873565051383 1
0.915996663186088 1
0.782564124505009 1
1.57811552158248 0
0.492030138909029 1
0.950940871557218 1
0.648423837441664 1
1.19858488306591 1
1.26397682662434 1
0.816275066285676 1
0.557055042239348 1
1.50828830848828 1
1.6994974639428 1
1.00082833780686 1
0.122386772545503 1
0.534300730264854 1
1.0963319475425 1
1.42022177955921 1
1.04089800921595 1
0.187844268728339 1
0.0261165716622943 1
0.91070242369052 1
0.900093517402212 1
0.55163027593321 1
1.16850505237775 1
1.37404332062039 1
1.31438870846253 1
0.885200504512053 1
0.591350757351079 1
1.57003636877685 1
1.27774746180954 1
0.736617873203888 1
1.4744562187288 1
1.2235230006687 1
1.52540885561455 1
1.68228824969696 1
1.42522162147733 1
1.4715660164258 1
0.286479489593709 1
1.07998429405682 1
0.86108498021916 1
0.382274883048912 1
1.45529599893122 1
0.631790450869339 1
1.25985752313925 1
0.700905314210818 1
1.05924207086617 1
0.51177897584368 1
1.33393199986449 1
0.940918540306663 1
0.974016079710997 1
0.917793539095259 1
0.909478777128059 1
1.72512935671929 1
0.546743888953771 1
0.468116929009357 1
1.04036692957503 1
0.632005518603182 1
0.879652978799164 1
1.10636001095929 1
1.91692368315175 0
2.26823941370173 0
1.16264779368893 1
1.13562942459356 1
0.341902441887422 0
1.74415301912004 1
0.601603654469566 1
1.22361196412516 1
0.902834040423624 1
1.13257796164841 1
0.821632455627531 1
1.1574270840195 1
2.01562603556114 0
0.00261362249234808 0
1.58707643702947 1
1.33836783126218 1
1.26860908975189 1
1.10857426705722 1
0.443024321720487 1
1.14912672958844 1
0.615911908511673 1
0.449123665699365 1
1.11616001001698 1
0.530729048481395 1
0.89683228318737 1
0.150313492570541 1
1.4230981823851 1
0.576530291520209 1
0.85306337084447 1
1.16943860017618 1
0.777262460562207 1
1.6040021813021 0
1.0451430953988 1
0.895153054771934 1
0.798728241090661 1
1.92942348556461 0
0.472076878252322 1
0.741937416286305 1
0.841642151933642 1
1.03812153366404 1
0.750998588975732 1
1.39366210930438 1
0.420575072033727 1
0.825556636331714 1
0.965309243432549 1
1.19611793312624 1
1.32439447909511 1
1.12946815019907 1
0.382510817987809 1
0.286297984114675 1
0.705870918301358 1
0.309483095488112 0
0.799846855683065 1
1.26435996901339 1
0.0742515273626584 0
1.5966074162409 1
1.43543705210153 1
0.658971762386847 1
0.96388922061248 1
0.793124098783425 1
0.188436948640201 0
0.560337715657601 1
0.722440635374787 1
0.999547489955536 1
1.52514470909147 1
1.26371858063928 1
1.54136136541901 1
1.93800466953265 0
0.861581935564984 1
1.65351833023493 1
1.35766641294074 1
1.1020740495037 1
0.495514624782061 1
0.3079570349441 0
1.79832168206179 0
0.471417014762006 1
1.37124158730422 1
0.846741405430933 1
0.958756036363245 1
1.19138417049018 1
0.424959874106217 1
1.29875069167445 1
0.995581724444535 1
0.661931913387858 1
0.943617128225273 1
0.668091479579932 1
1.15756185736334 1
0.566791383928751 1
1.62255478516171 1
1.27957775621205 1
0.137418211121486 0
0.968887978862773 1
0.364348026106038 1
1.36032710626328 1
1.16581318909747 1
1.24450380730342 1
0.69103022349296 1
0.34124969816211 0
0.503906803316861 1
0.726530212684374 1
1.56917130744729 0
1.92789716214961 1
1.18555539402092 1
0.928726652873469 1
0.962169454154946 1
1.48844475459907 1
1.70272818989704 0
0.742034428376758 1
1.06331325605088 1
0.325692487033531 1
0.674006320943997 1
0.715116716746834 1
0.516191578866927 1
0.733974985470515 1
1.42770358317371 1
1.27297184225704 1
1.04770520387578 1
1.05621387113635 1
1.19934183363385 1
1.12168081240962 1
1.54112999484575 1
0.699206988743798 1
0.781565528873859 1
1.28463841108167 1
0.68133299190944 1
1.43070282680555 1
0.495122392900316 1
1.62661734094178 1
0.920584976594094 1
1.37842609573571 1
1.84939563353811 1
1.01189115938518 1
1.29176199185361 1
0.999239720107507 1
1.22895775916967 1
1.23780225225425 1
1.13530143406207 1
0.677782470415793 1
0.489734699684461 1
1.54130778748325 1
0.032639143619638 0
1.43210663037322 1
1.37223693583038 1
0.581464242388577 1
1.47580979804169 1
0.713242559197017 1
-0.175969049376131 0
0.918487532513083 1
0.622875832544453 1
1.3767749242827 1
0.630277921069721 1
0.54483494571056 1
1.2196192505495 1
0.648699787225223 1
1.41480933951346 1
1.01112202989465 1
1.5104367331458 1
0.961071904996839 1
1.26379364574138 1
-0.0317732556237934 0
0.110994678296738 0
0.475973234302995 1
0.376510598471195 0
0.335778087196095 1
1.3185608650512 1
1.19799461900701 1
1.13659367299814 1
1.31341398172011 1
0.745018619343828 1
1.24172190107064 1
1.00849733014426 1
0.906742136198947 1
0.615453899338683 1
0.394454793549914 1
1.40728466339329 0
0.914629688909604 1
0.18441235206689 0
0.65987981027147 1
1.18848733349279 1
1.24759263909167 1
0.43644110351857 1
1.21006248449485 1
1.73825326147214 1
1.28960368742881 1
1.29321438026095 1
0.887036603884084 1
0.877958717561274 1
1.42027524147004 1
0.867097265453934 1
1.08314647260925 1
0.497777039132744 1
1.21472303740136 1
1.05449518927551 1
0.711512204258054 1
0.991287798478559 1
0.956841088445912 1
1.03747081863352 1
0.342661299167926 1
0.524755633418625 1
0.491373138677533 1
0.881425038740292 1
1.47934539998928 1
0.411387329578081 1
1.36340148767396 1
0.636655764339481 1
0.367007154717027 0
1.67117464477074 1
0.83750295457744 1
0.352354336618794 1
0.742278983914541 1
1.19728500401386 1
1.57164192036018 1
0.873478623536563 1
0.259293511121245 0
0.992721851723411 1
0.5601417972762 1
0.737676417682748 1
1.13136972787807 1
2.11751525023833 0
0.828109999665686 1
0.65657166530581 1
1.68647596629734 1
0.915057599510185 1
0.894693670164977 1
0.438061637357417 1
0.846073747456202 1
1.40756597716463 1
1.17798995918914 1
1.10328687890202 1
1.0364928430438 1
0.326685314858509 1
0.837868244593854 1
1.57018670338726 1
1.79010744395408 1
0.920218951061111 1
2.09689807840815 0
1.2251964668138 1
1.68719217966774 1
0.846660889059089 1
0.864999933344668 1
0.689501979056747 1
1.29194600709431 1
0.0997820832366512 1
1.13220474513674 1
0.382544811123725 1
0.752212305204181 1
1.226483258733 1
1.69564661257061 1
0.866158268783136 1
0.914151577889266 1
1.27803176357248 1
0.894708556656599 1
1.4797846239662 1
1.29773797605616 1
0.973814142695275 1
1.45969528310089 1
1.65126158603796 1
1.16331900892627 1
0.792963304651733 1
1.11723500086553 1
0.857468918691827 1
1.90534430926608 0
0.874232907957802 1
1.33212851208333 1
1.28472645681146 1
0.616891091048484 1
0.242359890834084 1
0.822658018634653 1
1.65746451089584 0
1.37344169938868 1
1.18877107763992 1
1.29781932546519 1
0.606384322252556 1
1.45818605729838 1
0.763126547711285 1
0.816907810293207 1
2.04422496588445 0
1.58655607509568 1
0.82020244394607 1
1.89790002839181 0
1.07075821903175 1
1.79759187385891 1
1.19329704285466 1
0.863766095778527 1
0.970581454694667 1
1.70788972362883 1
1.35381901022849 1
0.113985386014566 1
1.46430697188737 1
0.513450070036954 1
1.12332212569331 1
0.491328847715401 1
1.12165061112973 1
1.05249339433273 1
1.41959588892572 1
0.7647421101918 1
1.02194254557077 1
1.23891360898173 1
0.790039614404271 1
0.552287673403945 1
1.51079843315569 1
1.06159138244474 1
1.2669333085004 1
0.432006977798674 0
0.749968813312977 1
1.14176337526186 1
1.02069414819191 1
1.51679216438052 1
0.135163313979192 1
1.30067336894714 1
2.03538941863837 0
1.43383507839768 1
1.46190686406185 1
-0.0515531134931025 0
1.15292566366288 1
1.5792322884144 1
0.329658022875147 1
0.86142115152435 1
1.00605044046243 1
0.999269648272245 1
0.498590942882891 1
1.53518758176026 1
0.724425726334758 1
1.1416022196804 1
2.18632078438179 1
0.963814223367558 1
0.492849573904444 1
0.70920720748219 1
0.784182202898034 1
0.668044903773952 1
0.782081302957222 1
0.163835570697077 0
1.11612738948938 1
0.337929441087012 1
1.45452379371192 1
1.4638331837596 1
1.43793960596608 0
0.951999283491763 1
1.1070106964821 1
1.21379948883604 1
1.79360121373868 1
1.27109037653319 1
0.686495666758925 1
0.774906092361757 1
0.944711845651525 1
1.73313058557975 0
0.570648818053186 1
0.79461866573793 1
0.394884968056445 1
0.805863816931123 1
0.837774395648478 1
0.951284943084616 1
0.125964254642489 1
0.603838953198652 1
0.918272100283772 1
1.17910990967588 1
0.989532927002234 1
0.682575915984753 1
0.351007600957917 1
0.251559944850299 1
0.84161562701398 1
0.830897411585227 1
1.01194833613653 1
1.00783851578727 1
1.20413753956026 1
0.464541533277263 1
2.02227916387855 0
0.589796959560759 1
0.686461299668433 1
1.26537736530335 1
1.34371589984181 1
0.432029502470625 1
0.772525889715742 1
0.825710643295495 1
0.995332267306674 1
1.03504033348089 1
0.596884383255622 1
0.556867719963683 1
1.17476011105469 1
0.672641484174685 1
0.673783154919443 1
0.681388853547805 1
0.687199812887722 1
0.514739152818245 1
1.44582655330997 1
1.21818596927687 1
0.639691616502166 1
1.14230449912133 1
1.1615991791864 1
0.513754407213375 1
0.681007799093384 1
1.10791640002879 1
0.77332387059091 1
1.0775968090909 1
0.83112455962301 1
0.73942271499619 1
0.735973948611554 1
1.57859594320536 0
0.760433758988905 1
1.30359925642705 1
0.70186364319404 1
1.0090943857243 1
1.57089582621118 0
1.2316163190016 1
1.59357580194602 1
1.885305136903 0
1.08640731548177 1
1.00017477181905 1
1.15374012373148 1
0.63077754900902 1
0.89476836374268 1
0.905255163142302 1
0.807268516504698 1
0.969510064839991 1
1.38437315151713 0
1.24804369262509 1
0.741802888516546 1
1.000512979858 1
0.709554505874941 1
1.11050333300851 1
0.597923275651567 1
1.10253884601557 1
1.00293270798046 1
0.76187118304115 1
0.756482580851255 1
1.24551712228955 1
0.82421940173165 1
1.86621521258779 0
0.809142595436811 1
1.42302908200714 1
0.17570822487695 1
1.7563453134734 1
0.962522090129315 1
1.00013467496874 1
1.78450245178254 1
0.721655867972229 1
1.03884815686077 1
0.452480189823181 1
1.10473047286384 1
0.819829918565588 1
0.911565255268699 1
0.630318854816026 1
0.931309004717503 1
1.28465286287065 1
0.782402614226062 1
1.23138379810675 1
1.00438747333862 1
1.00567356482447 1
0.529494674263337 1
1.35679323187355 1
1.46663941024827 1
2.05612800461895 1
1.15894972142349 1
1.51124161151786 1
-0.0241733923035738 0
0.657454838757674 1
0.557510819872417 1
2.15255984151884 1
1.57850246071335 1
0.779576434607834 1
1.08079666327002 1
0.0844573728968825 0
0.67821360063184 1
0.972456452276168 1
1.04682724881595 1
0.985498080578326 1
0.910361801272548 1
1.38771732070032 1
0.89385470559395 1
0.651154706043329 1
1.35369193121703 1
0.306597083852882 1
0.351696403592087 0
1.0506602069474 1
0.946184023289276 1
0.769544733895613 1
1.49734382389181 1
1.77007855747543 0
0.875360178473246 1
1.47692708623364 1
0.186278431802992 1
0.593696192614017 1
0.791303314769499 1
0.929151066052115 1
1.38546335455315 1
1.38605424070399 1
0.826262751370459 1
1.34013609157742 1
0.544049935784835 1
0.775184013457536 1
1.69124426864321 0
0.479125227512902 1
1.52609008456368 1
1.27249987277482 1
0.264379380853454 1
1.57036065618425 1
0.967724382466884 1
0.520156191934416 1
0.824372789196813 1
0.814891126104036 1
1.54036095894004 1
0.978608221831366 1
1.50038002359235 1
1.42770702549598 1
0.792319830586634 1
1.18091765723862 1
0.899796714589014 1
0.618526858160423 1
2.13206172704862 0
0.922929104433182 1
1.64705760736779 1
0.721700352961919 1
0.620861532660015 1
0.812658831257586 1
0.942170935197969 1
1.19420739793735 1
0.401028539402769 1
1.99883786093331 0
1.12771658166311 1
0.864130510964628 1
1.63136811266027 0
0.622096831932197 1
0.703806339330643 1
0.716187991759124 1
0.46021129290163 1
0.41152602796645 1
1.21698630241836 1
0.892408075905368 1
0.700615616955814 1
0.751778608591276 1
1.48270760578497 0
0.232501477534372 0
0.510345313571036 1
0.250016674983863 0
1.16185957639167 1
1.3258397774334 1
0.574354202294129 1
0.536874499935324 1
1.36341929538611 1
1.12651485262041 1
0.416599789820101 1
1.1971603638254 1
1.49302405057444 1
1.07708397886409 1
0.749427240143342 1
0.910429344835865 1
0.79956651515288 1
1.16506653700969 1
0.730726044660071 1
0.412982590577971 1
1.34039176843487 1
1.16464153452759 1
0.735597525084151 1
1.3816709299438 1
1.14407688060665 1
0.967954731715752 1
1.13358516561802 1
0.926141472294011 1
1.82338917005721 0
1.66555198079784 1
1.61553448730299 1
0.227109045810558 0
0.60455914427589 1
1.53915501859505 1
1.43096559123473 1
1.07230453777084 1
0.786641796479645 1
1.23787924003147 1
1.12426988359455 1
1.12610749828308 1
0.653463292982069 1
1.18531112060398 1
0.586810910283834 0
0.503772059473686 1
0.52165597344171 1
0.487866004411559 1
1.4175217189417 1
1.14681679780306 1
1.16901388357501 1
1.07775865638349 1
1.06595165071107 1
1.20359159470079 1
0.858319303577018 1
0.277966489026035 0
0.898862351145825 1
1.21222672589981 1
0.753062649681953 1
1.34136242723875 1
1.35851204358194 1
1.03914147342713 1
1.08834047338657 1
0.621955049963123 1
1.03161626224013 1
1.29497103583964 1
0.618713561180599 1
1.64236156566467 0
0.889866086091868 1
2.0432526950095 0
0.379976423618095 1
1.32752267263822 1
1.65270981501493 1
0.247409237633911 1
1.27297017772369 1
0.969005009537735 1
1.24793123187918 1
0.471809980352469 1
1.3276790427984 1
0.12697863943802 0
1.25309832524663 1
1.11108784195822 1
0.605533843255296 1
0.732993405181515 1
0.827672913158482 1
0.840552991325233 1
0.16500247625774 1
0.861570202674634 1
1.48233105946337 1
0.968104639708443 1
1.32449377217915 1
1.037931927653 1
1.40897892188955 1
1.04167895398032 1
0.771389421378911 1
0.131083933112571 0
1.32922308572708 1
0.635177972526554 1
0.696189284441313 1
1.03191529872093 1
0.890192572926677 1
1.38110959240437 1
0.604450277954074 1
1.30925125935699 1
0.317344989651211 1
1.12867269633809 1
0.667953945640887 1
0.4544047527207 1
0.582737363133055 1
0.0339010875709961 0
0.199355435168291 1
0.700534648832541 1
0.649931361306884 1
1.30030343538016 1
1.1504217469709 1
1.97024119808089 0
0.744662168806887 1
0.523787726384412 1
0.232728205030352 1
1.94959515824017 0
1.34462149682819 1
1.00933334854969 1
0.47896785803973 1
0.650304863970743 1
0.91405563846635 1
1.3635939419532 1
1.31451278150495 1
0.873026705391936 1
0.751691503755771 1
0.462569753115721 1
0.941851164913478 1
1.48052360760463 1
1.52079579098215 1
0.651078342127683 1
1.25514452001962 1
1.34156760227359 1
0.713833264857099 1
0.364030536938662 0
1.58701804708441 0
1.82484296723582 0
0.73383330960171 1
0.884512751732524 1
0.914224451234816 1
1.17181491011844 1
0.490851353479011 1
1.18391199464438 1
2.04302173746642 0
1.45865605091096 1
1.63626511418992 1
0.900448553202435 1
1.48219762025482 1
0.111700911535759 0
0.715985102484773 1
0.848120009924303 1
0.675218408651819 1
1.62497294832774 1
1.65230790273361 1
0.795261634702208 1
0.692326046119136 1
1.97403169622943 0
1.54082385178205 1
1.26877295222841 1
1.60790369948696 1
0.273530600007923 1
1.3026926139978 1
