# Supplementary material for: Bias caused by sampling error in meta-analysis with small sample sizes
Source: PLoS One. 2018 Sep 13;13(9):e0204056. doi: 10.1371/journal.pone.0204056 (PMC6136825; doi:10.1371/journal.pone.0204056)
Supplement: S3 File — (ZIP) [file pone.0204056.s003.zip › results N = 10 delta = 1 tau = 1 sz = 5-10.txt]

"dl.delta" "dl.cp"
0.506137781685269 1
1.3007727985303 1
0.868223784043256 1
0.853840771249122 1
0.945321745573981 1
1.35612840924662 1
0.458202355049537 1
0.618167384440493 1
0.760224601123955 1
1.40214625762139 1
1.69873939195049 1
2.59059408657944 1
1.9654192980385 0
-0.351734575516519 1
1.08984875821007 1
0.0225046835385789 1
1.57458915849427 1
2.17886095999889 0
0.724583708198432 1
1.35771079757253 1
1.24973736806093 1
1.04931432184634 1
1.04687220198953 1
0.459292018663188 1
0.367548156600077 1
0.966657963985253 1
1.53441441455158 1
1.37506808213835 1
1.61341171752325 1
0.693339600590197 1
1.31641187332672 1
1.24408031968248 1
0.9364111935599 1
0.112969674739961 1
0.868618240724183 1
0.156361788589656 1
1.02367566209483 1
-0.0402722652811583 1
1.46280156404749 1
1.51730753449515 1
1.27066513703 1
0.484217194308575 1
-0.289732830725216 0
0.547765106801452 1
-0.209675550049647 0
0.939856562966931 1
1.76944963207534 1
-0.822781399975674 0
0.668891625007233 1
1.16644578060831 1
1.26035673243142 1
0.359997683827541 1
0.291777167758325 1
1.77831806064834 1
0.666714106244978 1
2.21844769071301 1
0.499912463288405 1
1.29805123222387 1
1.80174591923761 1
0.929175809035087 1
-0.496375553902939 0
1.25093128748744 1
0.596485818393264 1
1.70121289365964 1
2.08608246698361 1
1.26953845651417 1
1.39209752724356 1
2.50106730498115 0
1.34203531899723 1
1.36370360638881 1
1.59207781798531 1
1.23261786045428 1
0.354526313495743 1
0.743326241172897 1
1.82494965190243 1
0.581333408943549 1
0.740832540802306 1
0.447871774120218 1
2.21723795649226 1
0.603441845013549 1
-0.730440677025148 0
1.73714541306806 1
0.91205085591088 1
0.56152111953372 1
1.87744808327067 1
1.60270332111746 1
0.66520827767414 1
0.153923029316771 1
0.780284294883002 1
1.8099890416628 1
1.15624124484588 1
0.733203856966354 1
0.437697739671839 1
1.79138258830543 1
0.335318844677038 1
0.604197401930969 1
1.50494612244925 1
2.02644743984038 1
0.500901541472519 1
0.758816467822887 1
0.104501384421644 1
1.32810053737932 1
1.73202818147859 1
0.447819777051634 1
1.25990761861976 1
1.33169225664282 1
1.53028057899876 1
0.253147020224885 1
-0.279459005299578 1
0.79281187513512 1
1.37317839505917 1
-0.412536001314176 1
0.831137227937831 1
1.02017426841414 1
1.91887144674319 0
0.81019903781209 1
2.16910436066635 0
1.41052643833323 1
-0.149852030239571 1
0.311128447355161 1
1.06246419895844 1
1.54967855700196 1
1.62829847823735 1
1.13935283823083 1
0.0819722108080156 1
1.58063254616625 1
2.15612224796797 1
0.94636272478963 1
1.18167241268584 1
1.24528496717918 1
0.215001075717008 1
2.71855277085791 0
0.883529671909585 1
0.665486900160931 1
-0.328263519141896 1
-0.266236369342608 0
1.42582889933802 1
1.30150901812612 1
-0.417437080847495 1
0.418591316134092 1
1.72311330021572 1
1.59981710235833 1
0.164769129160419 1
1.60268735005875 1
2.3585868896912 1
0.90941338693816 1
1.42612719577605 1
1.2725221842607 1
1.3614855029142 1
0.168516173389191 1
0.722645308441025 1
1.93500853950742 1
1.29515805251868 1
0.079093006961889 1
0.652788780493365 1
1.14410063813658 1
0.782030596651803 1
3.04615123079222 1
0.251008964802129 1
1.47680977269699 1
-0.228717660249019 1
0.851008996923749 1
1.06284383000243 1
1.3957328061096 1
0.381985749752796 1
1.49015351654639 1
1.04285942560291 1
0.862096967472249 1
1.31638064073314 1
1.68933061471628 1
0.717323306040253 1
1.53831749660623 1
1.14751784961716 1
2.20607134139573 1
1.30265855905449 1
1.15520120052171 1
1.55396645649242 1
-0.381088324836613 0
0.262327967102406 1
0.648379643865926 1
1.23688704540972 1
0.815095653306834 1
0.983328404674955 1
0.991237879792587 1
1.19695682428703 1
1.52394745409731 1
1.0749248298876 1
0.042612013629022 1
1.41712995820597 1
1.94059071700324 1
1.16593014258858 1
1.33919229870119 1
0.575804839280102 1
1.31972561459923 1
1.17915420872527 1
1.15140059545518 1
0.169706507437927 1
-0.483894794879572 1
1.65768530658897 1
0.255023393485434 1
1.00170109763938 1
0.378803841680801 1
1.08335465344157 1
1.69377369047613 0
0.662288728011456 1
1.73535824576649 1
0.904910803052932 1
0.513851506888303 1
0.751908992242627 1
0.903121708729211 1
0.350396029947086 1
0.707762719851822 1
0.279081744587712 1
-0.661037252914776 0
-0.225500719670709 1
1.01926288750101 1
1.83712623619415 1
1.51535679735698 1
0.827523964257169 1
1.40080938374735 1
0.394478753565262 1
0.939746750918095 1
-0.271567803630215 0
1.58199991184422 1
0.44303530591515 1
1.72501163975189 1
2.59621222496463 0
-0.624050135853516 0
0.388048170827331 1
0.0997631846242594 0
2.80133681130855 0
1.5890933463041 1
0.610433781022803 1
-0.495544299382131 1
1.68553879771349 1
0.872848787556995 1
1.09951306699716 1
-1.39231052715395 0
2.01466102209284 1
0.596820106293611 1
1.71677918854059 1
1.45724672835485 1
0.811742210688583 1
0.116798587337976 1
1.16406368694041 1
0.390084571158818 1
1.41511254906665 1
0.951837247586506 1
1.04010203146347 1
0.712487412805508 1
1.85480107222075 1
1.77608204917663 1
2.01031918533035 1
1.66381670447551 1
0.629769940397472 1
1.3125492783856 1
1.41442689757259 1
1.26434932895918 1
0.922356314995843 1
0.0427149491576469 1
0.909835861512432 1
-0.0540003227138365 1
1.47746566033002 1
2.04169953294189 1
2.98715110754124 0
-0.336985930400599 1
2.16449675540342 0
0.96575516635391 1
0.255814180948492 1
0.934644913457854 1
1.52652482252017 1
2.31996172900207 1
1.16962638992801 1
2.69624490458292 0
1.50559352415267 1
1.23997837393696 1
1.08093986042087 1
2.35908377331096 0
1.9350036769761 1
0.729293817150279 1
0.00722509803312454 1
0.860919045972949 1
1.66805262839285 1
2.11602417550201 1
0.850268328480078 1
1.52360147449905 1
0.462691766844378 1
1.41243125134477 1
0.979509168255125 1
2.09808727891107 0
-0.000905997249930783 0
1.2914564454118 1
1.41019828426808 1
2.07818344481698 1
1.35039442063834 1
-0.413985954433911 0
1.66368507036224 1
1.80949720746518 1
2.03095635207406 1
1.52018159619543 1
1.70611548852758 1
0.236405896309023 0
0.992501957326867 1
0.564335488001591 1
-0.0252494796633933 1
2.13431071969053 1
0.632877180985212 1
0.827199812817058 1
0.780128584745758 1
2.37191111782009 1
0.944152212060546 1
1.87998032059586 1
1.70017594142546 1
0.304281089567826 1
1.01914981078467 1
1.70835719124119 1
0.351954508039572 1
-0.230002126732697 1
0.815879682502866 1
0.882369803839202 1
0.365128964483985 1
1.56292672673472 1
0.886978990102948 1
2.17080390369601 1
0.964696468124604 1
1.73539625427749 1
2.63119679591005 1
1.07686979593064 1
1.4671833958736 1
-0.180165742653489 1
1.9903623574035 1
1.56492412888525 1
0.723841791706917 1
2.27151288972991 1
1.18470774687143 1
0.457849092471576 1
2.10273722065175 1
0.945812790059861 1
1.83851235355653 1
2.77902596293816 0
0.684618377618522 1
0.367426709002252 1
-1.23104318313305 0
0.857744522368175 1
1.64967473860889 1
2.05622041228368 0
0.380669016829575 1
0.85200981317401 1
1.02437045925502 1
1.52771640252029 1
0.565504286847941 1
0.0277589437148221 1
0.111567770351137 1
0.420760784220629 1
1.55582347591873 1
0.261486735644831 1
1.94236177252059 1
1.05014839246181 1
1.21018948505489 1
1.04510754460287 1
0.462286949895629 1
1.146224423908 1
1.37731561920557 1
0.446529114759174 1
0.73533660579623 1
1.16363690247957 1
1.17543365409044 1
0.894238254660456 1
1.517767862223 1
0.448569898720407 1
1.94918739594952 1
0.24272237105455 1
2.21329944561387 0
-0.0863866526558362 1
-0.305359005369084 1
2.32929680345685 1
1.66235684598974 0
1.64261571053229 1
1.7656400235652 0
0.546694424330398 1
1.19975122286981 1
0.00978058910379159 1
-0.412837250210064 1
0.146313930172607 0
1.88289800624334 1
2.88450472228519 1
-0.187217617937993 1
0.622944038926512 1
0.194177367227553 1
1.20988524085057 1
1.0362346241345 1
0.542845876434024 1
1.35803270050174 1
1.39389566965724 1
0.743689468907911 1
1.27584118075931 1
1.45224900556426 1
0.740139100159069 1
-0.176166847033418 0
0.263401120208662 1
0.835032186813724 1
0.801211486140061 1
1.70072023812261 1
0.670922233481511 1
-0.126407123121279 1
0.244683724328718 1
-0.445498726315302 0
0.969657498153368 1
1.63088282188972 1
1.77043229279332 1
1.34103390102898 1
0.297319554211738 1
0.668696797925954 1
0.745783906488596 1
1.31520904566714 1
1.53854800092024 1
0.592349908284419 1
1.22584197489793 1
-0.103313185035706 0
1.28552215519597 1
0.236855363417872 1
1.01630129861101 1
1.42865553320973 1
1.3681320549216 1
0.468177232135869 1
0.287588766999788 1
0.351197775754924 1
0.105072902711228 1
0.754192241467057 1
0.596520762448228 1
0.985760192095121 1
0.716037684347665 1
1.26526027890904 1
0.730321355758142 1
1.6890354686595 1
1.57340893745323 1
0.603898989278992 1
0.551742620901194 1
0.884071564210953 1
-0.430170729096755 1
1.24320462118355 1
1.43330920902635 1
0.43312748801467 1
2.72526302537119 0
0.921484348533225 1
1.91913221830362 1
0.619859505074062 1
2.51655120856511 0
-0.0329247762912015 1
0.196578494783808 1
2.28297445326415 0
1.26049191154453 1
0.787427895128315 1
0.790189480919191 1
0.631665015623852 1
0.861100692973384 1
0.173805088192811 1
1.59768596424305 1
0.460724409920238 1
1.25921301286344 1
1.38139417618269 1
1.03356983381189 1
0.838483117791437 1
1.56137493621739 1
1.41769654318638 1
1.38801756539322 1
1.22606348748321 1
0.383772578661617 1
0.933701664724162 1
1.7639548510665 1
1.63637432758008 1
2.10240749721442 0
2.19725473568835 0
0.997002596151745 1
-0.0671735473784332 0
1.38443200978836 1
1.46639417536791 1
1.1615494440584 1
1.9018457091264 0
0.152517204312393 1
1.53261916069995 1
0.486100070240848 1
-0.697014868085228 1
0.347378273286908 1
0.789002764996787 1
1.45627399474604 1
0.0745092803611728 0
1.09509196388254 1
1.59485435315612 1
0.981778110884235 1
1.84197073282996 1
0.890819630745784 1
0.0588696623078029 1
-0.000788451317321942 1
1.00194079855033 1
1.1209803471452 1
0.726180875886926 1
0.142703943898706 1
1.0760331864446 1
2.31308942722556 1
1.30486530679794 1
0.466471430449274 1
1.51436061777543 1
0.115958684994245 1
0.0666139888352767 0
0.574488652575892 1
2.4685080058953 1
2.52297467251546 0
0.939577359395724 1
0.617420034695411 1
0.996815038520658 1
0.286475628329877 1
0.584554900502694 1
-0.471717964723808 0
1.49100160914702 1
0.489481405578848 1
1.94199221337429 1
0.329777773780672 1
1.31345772296622 1
1.70082881736002 1
1.4535719533872 1
2.82138332535189 0
0.958325995133991 1
1.1406579181194 1
0.693283802094346 1
1.09728219220669 1
0.792717150911157 1
1.62235814191708 1
0.552750176189849 1
1.82848145688483 1
1.87608678543351 0
-0.812404236436169 0
0.866609169893085 1
1.81182074301419 1
0.362810754913783 1
0.112608793281333 1
1.37817630706883 1
-0.703746084395256 0
0.440732686810692 1
-0.797740407867719 0
2.01518933940198 0
1.76765981392792 1
2.09593406177777 1
1.26936767807415 1
1.09718933453417 1
1.24637636145867 1
-0.899778838011901 0
1.58984885687597 1
1.4375294963444 1
-0.0420436772815738 1
0.863757553949535 1
1.62133568142232 1
0.586925413485015 1
1.57232812939545 1
0.407110927680893 1
0.906269616505115 1
1.14536010073961 1
0.980657987817996 1
1.02034617369085 1
-0.530185239050586 1
1.04367990137384 1
1.89288534691266 1
1.47089650429246 1
2.73998643229381 0
2.3529842493999 1
1.3949282259928 1
1.30059918671735 1
1.40848605525488 1
1.14098390016976 1
1.31393580696716 1
1.67829274898226 1
-0.0368491331013588 1
1.06940739770811 1
0.728567796996549 1
0.760357569406093 1
1.15195548882166 1
0.812052298790504 1
1.86140389416388 1
-0.0115578689338474 0
1.48851969838041 1
0.60189438235309 1
-0.486737007858936 0
0.599814800263891 1
0.969827570069587 1
0.501215305954978 1
1.12011234946922 1
0.639886224087443 1
0.954847874758097 1
1.32693679451247 1
0.00955812196430232 0
-0.403062577405282 0
0.190733895307069 1
2.25507327846705 1
1.84739544575071 1
1.13134355586588 1
0.903142642676679 1
-0.515606823238431 1
2.86124775435082 0
1.57067113547638 1
0.30523796790588 1
1.01788595182061 1
1.85943018326305 1
1.12278776005764 1
0.782908399339449 1
1.63274777362355 1
-0.155295079489839 1
-2.26704076297531 0
1.46647441375048 1
0.209680258178989 1
0.951867631709188 1
0.798361167787618 1
-0.0965474931936602 1
1.23756918736268 1
1.81990088464969 0
1.03088056071396 1
0.985654761201405 1
1.36252436728736 1
1.07115275344705 1
0.465535477415611 1
1.10536336005301 1
1.74111178635965 1
1.01546869754752 1
0.746579434414677 1
0.600569675361841 1
0.25054314203054 1
1.74185856322077 1
1.34765387247053 1
1.39919118959158 1
2.63886272712738 0
-0.145522047392412 0
2.51909859211155 0
1.67915225647986 1
1.13451088972066 1
1.83295649250473 1
0.434861376571432 1
1.69367016813384 1
1.26924088499302 1
0.877356713101284 1
1.28717941611721 1
1.50738828135741 1
1.21472555065092 1
0.781597238782211 1
1.47789585673972 1
1.64378793165081 1
1.90936333436582 1
0.402780035423614 1
1.31205704867498 1
0.594670488400128 1
-0.242379346067644 0
0.937303720181733 1
0.897386089498505 1
1.70147197916898 1
1.33712654751535 1
1.36036739616929 1
0.649102402891711 1
-0.75632082225411 1
0.251649600867935 1
0.262532900829414 1
0.340423581484295 1
0.523928927237841 1
0.169760535526365 1
0.512229725606938 1
1.65814477094768 1
0.392100639207077 1
0.894253951706757 1
1.46164923938138 1
1.73085288827835 1
1.25595141937753 1
1.60465793321059 1
1.27929156338036 1
2.41612425170298 0
0.942355467248621 1
0.426960274102972 1
2.15887258284989 0
-0.033867139376836 1
1.6294753020503 1
0.995921510821524 1
1.22977546783297 1
1.46465770946855 1
1.86740267049555 1
0.346034968125305 1
0.258564646594142 1
1.64181326311697 1
0.692724384187061 1
0.771698295702619 1
2.43381557143866 1
2.41814036604632 1
0.92316059874431 1
1.32159757603528 1
0.92408221158051 1
1.16890148600512 1
1.21612706356725 1
1.86728795395184 1
0.030110953019711 1
2.60782152247033 0
0.180660092653403 0
0.385594358035818 1
0.732482596874262 1
0.113321236756988 1
0.846757678844637 1
0.671617360345151 1
0.288696648387339 1
1.66449092680716 1
0.738650273017927 1
1.73039616998131 1
-0.322155574521617 1
0.366294433076413 1
1.70549789108955 1
1.86127889704954 1
1.27289603634793 1
1.44738409489591 1
1.9591317377623 0
0.762827939890288 1
1.09085636836704 1
2.17246599899971 0
1.07484474879079 1
0.895312646025692 1
2.36162045481846 1
1.09426590556731 1
0.724655173754335 1
2.81465837136386 1
-0.077342620098785 0
1.26805140536079 1
1.54755541951052 1
2.20174972612086 0
0.133475882607669 1
0.829809048416239 1
0.642985081829945 1
1.05524428225294 1
-0.0506942242425479 0
1.50491690060558 1
1.51814957121817 1
1.0550631962764 1
1.42707242455191 1
0.450910864377938 1
1.1646677871846 1
0.5534456174784 1
2.2546265883713 1
1.3052079529917 1
1.11713459412509 1
0.346187288098165 1
0.498290633557446 1
-0.0735711390084555 0
-0.174160729234274 1
2.20360666134249 0
0.579056809367454 1
0.0488756875326554 0
1.01063537922976 1
0.257735333893319 1
1.24950008468224 1
0.899668767682767 1
1.88277437440885 1
1.34459508975665 1
1.25441768119687 1
1.67657134969334 1
-0.630119803103322 1
0.661415993969304 1
1.71286354150614 1
0.307156964431674 1
-0.716045849352438 0
0.370145833192507 1
1.0643532772443 1
1.13873596832869 1
2.22504783722297 1
1.55769748830942 1
0.588490594296076 1
1.42297461269374 1
0.20231284507156 0
0.136586390738757 1
0.306469555760097 1
-0.0149387394541892 1
1.33264847072861 1
0.936622936006541 1
2.25974354925553 1
-0.275053315262112 0
-0.140342474052627 1
2.3954876607238 1
1.89140529534772 1
1.46705849868089 1
0.743267435494129 1
0.836827206122254 1
1.06236894671547 1
1.61645978456443 1
2.0525279877327 1
0.522055485210037 1
0.482145422056458 1
0.573825959947883 1
-0.183383169310467 1
0.793846430539699 1
0.355669550322237 1
-0.232766247088744 0
1.26287461775747 1
0.570542439203766 1
1.80560099073299 1
1.21061687564988 1
0.814002950593931 1
0.86661173188277 1
0.615221032005296 1
0.210444274432746 1
1.61011355542995 1
0.128505389761523 1
-0.338155410719763 0
0.39332563176937 1
1.11571986391482 1
-0.295729323176621 0
1.44623852697596 1
-0.175207193846 1
0.932134633352295 1
0.864348032737699 1
-0.0967795933973809 1
0.336005166660413 1
0.665446393722835 1
2.05719187718436 1
1.85599776984859 1
1.39310891531826 1
0.932253499740511 1
1.21639906222963 1
0.297927411284215 0
1.3509645912695 1
0.823308248900385 1
0.448877774220704 1
1.01461149503833 1
1.93688330330148 1
1.50839151452512 1
1.73708391307707 1
1.28343757473813 1
-0.0469155454949062 1
0.898284763232325 1
1.11893954996733 1
1.71717235205802 1
1.81776805252724 1
1.59858321388373 1
1.04654629643923 1
0.424715901377336 1
0.410991018884522 1
2.13177910391289 1
0.392506009150574 1
1.27534240361745 1
0.171495562876169 1
0.0382360150378625 1
0.0921305948972647 0
-0.400505830769772 0
0.841617163402794 1
-0.137898385524087 1
0.478068119009626 1
0.900209842728425 1
2.21808185888619 1
0.941905885647888 1
1.56343670191752 1
0.861718154584954 1
1.75997863411187 1
0.305942905496109 1
1.20164896076008 1
1.44440043464956 1
-0.212062084396681 1
0.350784338035185 1
1.14777365938254 1
1.12614252912625 1
1.71357216310161 1
0.464229066416185 1
1.60054335306503 1
2.28057261014106 1
0.432111747535733 1
0.648478109776638 1
-0.147921831059551 0
1.40983872082651 1
0.421635550713642 1
0.293000777474379 1
0.413077353609791 1
0.0785825850729613 0
-0.181990427197099 0
1.4236380356298 1
0.568859868571736 1
0.159045346163548 1
1.7890516113063 1
1.3789518647958 1
2.56579664259429 1
2.42221882087042 0
0.516072766793842 1
0.311851425168837 1
1.94368188638322 1
1.02808101956857 1
2.67112096556122 0
0.948460367525587 1
0.716011025221089 1
1.16439708498311 1
-0.510046939406339 0
1.2219922144677 1
0.842503619703581 1
-0.29397692264622 0
1.61607988959019 1
0.312621852493094 1
1.02528501867401 1
1.00882254868108 1
1.46163426676727 1
0.0493176543228779 1
0.51673057138253 1
1.49432255811458 1
1.61835566541923 1
0.991117266660272 1
0.123857328694558 1
1.23864828751212 1
2.3539852077627 0
-0.581743120616284 1
1.67718821818837 1
2.43802957045697 0
-0.0653305363767277 1
0.590220858417699 1
2.30926231773697 0
0.464273347620808 1
0.289732799481806 1
1.00128813422051 1
1.47147819058567 1
0.443995126801415 1
0.288565070215028 1
0.888587017784094 1
1.33744684821232 1
-0.0346302363337535 1
2.0437166422385 0
2.94669919266225 0
0.0379031975464187 1
1.62623705004866 1
-0.584307795127688 1
0.653560147557787 1
0.815457174406219 1
0.0899172471751086 1
1.42919819321875 1
-0.245319531867881 0
1.60897534534841 1
0.427640972410948 1
1.2912183935197 1
0.351695775150415 1
0.565342212405092 1
-0.423366013047593 0
-0.445760594341981 0
0.935104963201357 1
0.00329796595495814 0
1.81140783157352 1
0.716032770838025 1
-0.252928179653577 0
0.740859408089046 1
1.85435636792204 1
0.963426170058282 1
1.01892430276495 1
2.63642825955229 1
1.0496410855216 1
0.913253803589645 1
0.48088772681541 1
0.0856773628709153 1
0.849333851762581 1
0.636593295024897 1
1.10393774575076 1
1.83726558206239 1
1.43431715031148 1
1.33197625219524 1
1.97934262530944 1
1.88382405786323 1
1.14675772030135 1
2.25022397608157 0
0.755290901921301 1
1.85114898967435 1
1.64606585785386 1
0.199281400112597 0
-0.974607142991499 0
1.14182264510824 1
1.10962599141824 1
1.36074138020128 1
1.53918674282467 1
1.38565825052832 1
0.467558101381697 1
-0.134088126527457 1
0.4502168695679 1
-0.198787107065904 1
2.8050901271944 0
1.53552864454888 1
-0.466422410093609 0
0.0965467458347867 1
0.768956804678527 1
1.4229303827254 1
0.514773994514018 1
0.706042413617964 1
0.736822762896168 1
1.42937440395859 1
0.299503935022668 1
0.165555673390957 1
1.61778865526965 1
2.10315244954521 0
2.20504783394505 1
0.466166825683637 1
0.441898276158084 1
1.11500554417608 1
1.70750893378859 1
1.27163871769958 1
0.908333029175094 1
0.516535952146395 1
1.85677690136346 1
0.0529299522610371 1
-0.765682806946797 1
1.4611948976351 1
0.662962592566639 1
0.707123306668221 1
0.794606567000605 1
1.21882465951359 1
0.156188125287502 1
0.416080220771651 1
2.37198317283414 1
-0.106651365167022 1
1.92371872692687 1
0.910546980502308 1
1.22751898419408 1
1.1647633351457 1
2.28805280398884 0
-0.630334270769781 0
0.318290457487667 1
0.710604435156616 1
1.8182841081059 1
2.10417304864752 1
2.35353032755521 1
1.86735165442077 1
0.0858726154467347 1
1.74737086040333 1
1.1336099398705 1
1.21708869183963 1
2.49828347029697 0
1.28862779936236 1
3.22990834689407 0
0.150517523137513 1
2.14837221825951 1
0.992504725298858 1
-0.176264430279121 1
-0.497400837484291 1
1.39274717683984 1
1.41922273463592 1
0.30950241493859 1
-0.0660528000559931 1
1.47151469212461 1
0.684989650086036 1
0.215588722770594 1
0.156673010617929 1
0.792828787024136 1
1.39682727282113 1
0.296143689068876 1
1.91381869023619 1
0.179282897069684 0
0.580716317068575 1
1.18256184668925 1
1.50237625969005 1
0.759943505538803 1
0.273330251183311 1
1.56510522948442 1
0.643892664746792 1
3.14781068175621 0
1.10779463960347 1
0.726239630722895 1
2.26511494022516 1
-0.593578443843109 0
1.52985497969578 1
1.81044891510967 1
2.03693969691735 0
1.51463925868878 1
0.528407138949654 1
2.70353219022533 0
0.759814768515073 1
-0.61214226418657 1
-0.0392319950185719 1
0.837747452652423 1
0.295813696300658 1
1.54615163498628 1
1.11392945044972 1
0.429474424240285 1
-0.151628334907302 1
-0.266063037885335 0
2.1899011460146 0
0.0987467442256383 1
2.35150781404343 1
0.403663596612499 1
1.39421620961661 1
0.599466590425077 1
1.22114870798069 1
0.814958279596312 1
1.66067031022661 1
1.3356046137142 1
1.41328301475187 1
0.147344098801199 1
1.89863048354377 1
1.03024215947964 1
1.62446388507736 1
0.374986956522904 1
1.20192584189295 1
0.446717706381533 1
-0.392662288986496 0
0.156378603622294 1
0.943066808221651 1
0.995016717525491 1
1.54730447697662 1
0.369350849383164 1
1.48801141630669 1
0.205821812748607 1
0.471911215090501 1
2.52930340708446 0
2.82616941893039 0
0.764539226889382 1
1.12395056528574 1
0.527914550658857 1
1.79123036345897 1
0.310673023361283 1
0.535148983885467 1
1.30174922249229 1
0.700568893007049 1
1.84077678824688 1
0.460874262639064 1
0.680049884727247 1
1.28251871701138 1
1.05094433292691 1
1.57477362579958 1
0.748182293966315 1
1.31919282011758 1
0.546574716557028 1
1.28405555707816 1
0.437232922617135 1
1.30318129851017 1
1.11720525268338 1
1.83669908053642 1
1.08781816396489 1
1.00060130492464 1
2.11196717533565 0
0.315472559311839 1
1.40090012584815 1
0.884137998994589 1
1.51251137742966 1
0.134709475277612 1
1.19410005476749 1
2.21553480853704 1
0.0599177688920257 1
0.290254942080315 1
1.33993260567093 1
1.37218359788927 1
0.245559617579286 1
1.77755604911488 1
1.70957399052736 1
0.0467282691937565 1
1.02247082988121 1
0.934446488565191 1
0.938136918256984 1
2.51900047787317 0
1.08755612938643 1
2.37447290999509 1
1.78290581352152 1
1.49049670788379 1
1.12563635556753 1
0.995937090678277 1
1.61591319839372 1
1.72289815164024 1
1.25242021695232 1
0.914394961329222 1
0.520907327884956 1
-0.331862973341503 1
0.0201892273589068 1
0.05409664370118 1
0.123435582498936 0
1.40165669471994 1
0.375461677338 1
0.0975909119631479 1
1.37534949635433 1
1.18398187832677 1
0.521845128547186 1
0.963513851145325 1
1.71430510254901 1
1.57879491395325 1
1.83853255265965 0
1.54675328153533 1
1.04584789043049 1
1.68376485616471 1
1.04796821300759 1
2.24977761790254 1
1.46745992579592 1
1.75674709827347 1
1.89762295342135 1
1.15497247418244 1
0.087680988897305 1
0.534137976224488 1
1.54034737891482 1
0.683210991875397 1
0.740981608087985 1
1.1890237469242 1
1.95683113517601 1
-0.225446620687978 0
0.617060064697476 1
0.65004122153882 1
1.19165200059953 1
0.792749303993368 1
1.33136466998248 1
1.53041254018173 1
0.999046770290726 1
-0.291512063936318 0
1.09464212560611 1
1.47128344230494 1
1.20219920717415 1
1.12266555552219 1
1.56056107890539 1
0.296886745875529 1
0.478827320123533 1
0.500688748184251 1
0.483691601816601 1
-0.126609416852937 1
-0.54704377721346 0
1.25464866999304 1
0.43665979455559 1
0.460543584258963 1
0.98465046817102 1
0.49353171914954 1
0.196780746055057 1
1.11081917171934 1
0.483862373207943 1
0.248615553248401 1
1.70501445472412 1
1.34347740159432 1
2.58467096233342 0
0.684640275677114 1
0.276037808552932 1
0.245931976101564 1
1.40999825145061 1
1.24460081975511 1
1.34997440277601 1
1.17986445535568 1
-0.0161855985527452 1
1.0130019652104 1
2.55956077861284 0
1.11850406639043 1
1.43581447959542 1
1.51560267658957 1
0.727425971457175 1
-0.940123126833804 0
1.42015768396523 1
0.698061621736644 1
2.45940079744635 1
1.61000987574086 1
0.290593737971779 1
0.831997903692573 1
1.04460750896019 1
0.949922840759717 1
0.651398322562247 1
0.402743112295409 1
0.649078375101361 1
-0.0571508241018998 1
0.957943799991662 1
0.323369160648111 1
1.51796281037785 1
0.426381186395768 1
0.770147245448387 1
0.549909358681293 1
-0.60183120027533 0
0.86380614963584 1
1.78894007208562 1
2.22514556922238 1
1.48914820276851 1
0.337174955063887 1
1.05164658654205 1
1.43212082390681 1
0.954863512531912 1
0.882484252133202 1
1.37825844644173 1
1.46906779788536 1
-0.792713413782486 1
1.50882660202171 1
1.25272178548258 1
0.282408676977982 1
2.60762811093383 0
1.35995572995675 1
1.61559263604125 1
1.54494958110001 1
0.510108676501134 1
1.54868777410387 1
0.533874027897349 1
-0.849228091380941 0
0.84931229424007 1
1.61032589782522 1
0.0932086588367378 1
2.05600964366131 1
0.457191086089109 1
1.18213935375443 1
0.0698654488745669 1
1.40227327499652 1
0.577689535142891 1
-0.782457758094535 0
1.45615923002548 1
1.61727061857001 1
-1.93588676711847 1
0.952038703636741 1
0.267425685530665 1
0.740455322262753 1
2.13055787168089 0
2.37218118304501 0
0.507560924625688 1
1.35344552264321 1
1.83174654781054 1
0.927421121321831 1
0.62003553207134 1
0.87164494865612 1
0.939576592438241 1
0.60687936416422 1
0.194127128035923 1
0.595907047412679 1
0.493290717063683 1
1.38808275393026 1
1.65408725037529 1
0.167554774177637 1
0.796923781466843 1
0.701264184090828 1
0.935028274444799 1
0.262730765814191 1
1.39779446660599 1
1.45512691834069 1
1.08943347154465 1
1.80268557670181 1
1.48332705839618 1
0.756378611434919 1
0.185768540829906 1
1.35198464695758 1
0.0298459861949277 1
0.867596053353341 1
1.46309734435695 1
0.914571660160917 1
0.817753756590358 1
2.26192963454745 1
1.00620123680181 1
0.0833139371976616 1
0.694007919892194 1
-0.147036270189262 1
0.878294356969433 1
2.14482004244399 1
-0.233677546392242 1
-0.90518833986548 0
-0.0745132490647273 1
0.468399920132077 1
0.413704932641177 1
0.385555789927173 1
0.255828583263011 1
-0.335944778525934 0
1.66604536813539 1
0.850278307307277 1
1.54378705401799 1
1.39040339332896 1
0.54502545964443 1
1.29094838027049 1
0.982840640304897 1
1.73065934626253 1
1.23243577104505 1
0.74299312178946 1
1.3058018985375 1
1.76733860439398 1
0.546573373559083 1
1.12571554307406 1
0.600199935346742 1
1.84020015208264 0
-0.338725291440136 0
1.03080093712637 1
0.533375890591758 1
0.777746748247997 1
0.287203190651987 1
-0.316829850231037 1
1.89779808870898 1
0.993646040423771 1
1.52151795597377 1
1.7159653669567 1
1.45686644259228 1
1.29768359320077 1
0.314582896126633 1
1.41375697028145 1
0.259232722485496 1
0.75399687827282 1
0.920581345831231 1
-0.892844145944589 1
0.307087035694612 1
0.966011267446669 1
1.05858883955429 1
1.40509433587352 1
0.435689538221209 1
1.58804009079263 1
0.354670629707299 1
2.13326669995779 0
0.859394472731574 1
2.17131327475337 1
0.929567866017934 1
0.911198991716247 1
0.850283955887145 1
0.317403164923111 1
0.35014115001477 1
1.38363098151086 1
1.45075337232316 1
1.10387219381607 1
1.58706228455779 1
0.587129858619241 1
1.65879609067397 1
1.10186955202465 1
1.81389418456592 1
0.459643282223046 1
0.25738101075588 1
1.29672535212825 1
0.755124205969167 1
1.17194718297501 1
1.93883098837931 1
1.70212031753281 1
0.553664489359176 1
1.87520462863599 1
0.129509260234069 0
1.75902353224297 1
1.05037605175229 1
1.54328989839691 1
1.82742302857425 1
0.309410798226049 1
1.31892370462029 1
0.443691260927034 1
0.902633679304117 1
0.224836069471871 1
1.57375528668573 1
-0.119594699452838 1
-0.19633089091659 1
1.53780899057063 1
2.2158365380763 1
2.72395859095358 0
2.45291587409283 0
0.356682320229771 1
0.689215695615597 1
1.73068483939502 1
1.39049594029776 1
0.611104506805776 1
-0.802728119360676 0
0.237091309026146 1
1.26144079884578 1
0.978106450730333 1
0.14078510397754 0
0.545483442143715 1
2.07784501790135 1
2.62000168904695 0
-0.111596340801302 1
0.949521836622254 1
0.861936056410027 1
1.6109821488465 1
1.00661120653661 1
1.54704552993609 1
1.01923386628246 1
1.15405171874826 1
-0.277573450835263 0
0.168053188633474 1
0.724472810746672 1
0.766960462144829 1
1.01401353332772 1
1.4198995670644 1
0.922253762694473 1
1.52791618804431 1
0.910421358866511 1
1.19276163162155 1
2.01460648535909 0
0.683302576896663 1
1.94556623667662 1
2.09143956287434 1
2.17778480120268 1
1.08755824632336 1
0.369551370926605 1
0.840894356999876 1
1.10916225690707 1
1.65502366163072 1
0.177542650418492 1
1.27068075202535 1
1.6847017756569 1
0.272299272277851 1
1.36103799441713 1
1.95841233141341 1
1.13535839955352 1
1.40364555485308 1
1.3100871712248 1
0.93224266729317 1
-0.444321314153776 1
0.958150806565514 1
-0.756522624780403 1
1.49407318705409 1
1.1182380177214 1
-0.0944950298375285 1
1.20606125748906 1
1.58867361243215 1
0.85054815271446 1
1.01589537963093 1
0.81531298494383 1
1.69412266931758 1
1.08034802445954 1
0.404439132288574 1
1.02670461777944 1
0.676549193852585 1
1.42909070600046 1
1.26926114248008 1
0.472981677853216 1
1.65403327752768 1
1.00386761893344 1
2.81658205381192 1
2.30003622109364 0
0.766511040219364 1
-0.611831995350631 0
0.227424929915081 1
2.28588680928274 1
1.73910466888362 1
1.85875586319449 1
0.414650118245994 1
0.714976324477341 1
0.597135151662191 1
0.956470078758725 1
0.81194702814975 1
0.160272314776844 1
-0.172346136522709 1
1.26063695938658 1
0.480977737858332 1
0.782164648522648 1
-0.642204169031519 1
0.997250809593969 1
0.696243341791028 1
1.78297086631633 1
1.63218287976378 1
0.914401004766252 1
1.02155808426939 1
0.00904574117234401 1
0.202486893378072 1
0.282608898624846 1
0.784483493312185 1
0.924133195583049 1
0.932179021290446 1
0.278248708308807 1
1.28265188132244 1
0.999606736695615 1
1.17221298931256 1
0.849802214198457 1
1.53334639236466 1
0.68111761892089 1
1.99851286305741 1
1.86953439485324 1
2.14003692879595 1
0.901572356026368 1
0.680084780523814 1
0.380730424138979 1
0.926149976402371 1
0.350368206839431 1
-0.19040004412287 0
0.199045235301474 1
0.252507807825091 1
1.39157371252133 1
0.799605761392093 1
1.18096796014124 1
1.5136215536699 1
0.578292121231519 1
2.35846928033549 1
0.8812888203575 1
1.48900063729462 1
1.86676884774781 1
1.56181689948779 1
-0.327603930897903 0
1.77568792795765 0
0.760420813657633 1
0.503534455098636 1
1.53186919422241 1
1.43862050067 1
2.03743242022175 0
0.678077469260723 1
1.09368473715775 1
2.11078384693325 1
1.16531197298584 1
0.37265166313248 1
0.941182536543087 1
0.149056599837999 1
1.21284628186943 1
1.08230405558552 1
1.20303606925121 1
1.05724482056807 1
-0.991104833859938 1
1.01796410173902 1
-0.189946828141506 1
1.17264134331131 1
1.36890473701936 1
0.454071335738448 1
1.6574251847375 1
0.477735001813376 1
-0.0856753412048161 0
0.722668080689275 1
2.47698631840998 1
0.90647980394456 1
1.37767415705199 1
0.408518991735527 1
0.18297926048936 1
0.481680922776777 1
0.926634747400635 1
0.648388883772374 1
2.87694814316737 1
1.71602707413728 1
1.0887204204935 1
-0.420966621768261 1
1.00947622875044 1
-0.919180680579303 0
-0.0145432856521918 1
1.44358593591596 1
0.974236403248708 1
0.58124123398661 1
0.549835675283308 1
1.01888401414927 1
-0.165846536117765 1
1.37473924119931 1
0.744540190923687 1
-0.965603779532396 0
0.0097823822931883 1
0.989029657970922 1
1.8766686937201 0
1.7273525528132 1
1.09028106357058 1
1.2746208301621 1
1.31875495394838 1
0.583127502086215 1
0.851242902438705 1
0.343618587200187 1
0.783207280538957 1
1.79011317504517 0
0.376096137934538 1
0.91277507509711 1
1.96945670301094 1
1.47066392448433 1
0.215155760426761 1
-0.106200591931368 0
1.72771276996834 1
1.07954100943005 1
0.0408750486740314 1
0.289338432348658 1
2.10270285406959 0
0.115317768227775 1
0.874433970374771 1
0.784980705755406 1
1.77747822480614 1
1.21810950515422 1
0.819635840202495 1
0.688336352494768 1
0.55396237730014 1
0.784186085744138 1
0.509596594556549 1
0.401114200565802 1
1.15807600167102 1
-0.262598786023441 1
1.15908609378896 1
1.50488041585033 1
2.4467619567822 0
1.00380879823183 1
1.29379215981875 1
1.31731844885519 1
0.519259419859014 1
0.241836306382079 1
2.06881937364053 0
1.52671002961341 1
0.366367201655101 1
1.60021251392987 1
2.56130608672087 1
0.816689173195475 1
-0.298755218274191 1
0.865033811139136 1
2.25919715803052 1
-0.872018170222667 0
1.07564975261707 1
0.724405867952832 1
1.36758386914935 1
0.834743113086724 1
0.466916475083042 1
0.540687765011782 1
0.310200009351159 1
1.28244510097488 1
0.76220062207537 1
1.27632156830803 1
1.44565589737416 1
1.43976294541211 1
1.06356119869564 1
1.38786739776398 1
0.603493044346387 1
0.774736323479813 1
1.60858945402966 1
0.411561261546339 1
1.70902798086853 1
0.918120546002477 1
1.33909709592145 1
1.48966048626547 1
0.50950687416177 1
1.13489450239502 1
0.86936163301936 1
1.90993607703282 1
0.688003013222819 1
1.89442284683644 1
0.503843769735824 1
1.17282950866102 1
-0.0512532552140184 1
2.07860931145188 1
0.644394890855113 1
1.43067658754662 1
1.18806743942574 1
2.23503355093062 0
0.805755264657137 1
2.5233767743976 0
1.55984835079777 1
2.29123412722996 0
0.570091192311273 1
1.98436245255125 1
0.327120540057796 1
1.1802728367312 1
1.63208678792531 1
0.0428659627062109 1
-0.851985201898058 0
2.32810442137002 1
0.906197260220109 1
-0.0830373670950774 1
1.51295158430638 1
0.41295706734297 1
1.3992935530641 1
0.0425025448248427 1
1.63030865547477 1
0.257688669354708 1
0.339318090779621 1
0.402136744510323 1
1.4181127072352 1
0.821362202641164 1
0.708257118628114 1
1.17826072068705 1
0.911105099538946 1
1.11293197467855 1
0.903107627199995 1
0.958640805097267 1
1.17907806976037 1
0.0245613134479771 1
0.405429550248064 1
1.55149244291 1
1.43125506957479 1
0.158010098326454 1
0.907399605597244 1
0.679947994785868 1
1.88327355796041 1
0.946121521523369 1
1.21305085037312 1
1.47981327889247 1
1.58194356769122 1
1.21106421379121 1
0.696052660882681 1
1.79865664356887 1
-0.0500528227771321 1
0.899088454558581 1
0.783087571651696 1
1.23276394494661 1
0.103741989272439 1
1.72854780451305 1
0.758404256276047 1
0.888922980684801 1
0.549130401662963 1
2.03812983250506 0
1.41487168798184 1
1.24078374106445 1
0.671755416487085 1
1.04184268186986 1
1.66437422983429 1
0.616202593128902 1
0.561283584848043 1
1.12881756239566 1
0.775635406384495 1
0.577547952345892 1
0.625997767516494 1
0.763871602510237 1
1.73462916786615 1
2.02824916270108 0
0.966257928224368 1
-0.047742065797861 1
0.58618864398621 1
0.570167335138322 1
0.379310846247396 1
1.35092510488231 1
2.14777065324716 1
1.14586635071043 1
2.00886442107083 1
-0.631102162769151 0
2.0411533857697 0
-1.06425041809971 1
1.07334747347799 1
-0.091436891623295 1
0.654376167497341 1
0.798948430509871 1
0.366667834392055 1
0.749481678283756 1
0.43897419183811 1
2.66469791560796 0
1.83856293703364 1
0.143137270694741 1
0.338517303035156 1
0.526929608831841 1
0.0769163168133108 0
1.04255523634736 1
2.67820095460804 0
1.84989112029854 1
0.56854540681768 1
1.42092756941808 1
2.63838261188578 0
1.17266181353218 1
2.03040601111236 1
1.71485847079 0
2.1174652333816 0
1.96470239816985 1
0.133934134638055 0
0.789951548643172 1
1.04351720245782 1
-1.95695466091138 0
1.37801430098366 1
-0.489232613256151 1
-0.162258378584155 1
0.69287811649062 1
0.364014611705804 1
1.35999629590642 1
2.17948312292325 1
0.554312800144352 1
1.7921626476003 1
1.25221252890813 1
0.686562731100932 1
-0.112945792358624 0
1.91929545120849 1
0.59035994264514 1
0.167960597391449 1
2.77453838412526 0
0.106189438198285 1
1.3345334641379 1
1.72149089275078 1
1.35815238239408 1
1.61283750971642 1
1.12361908650766 1
0.725631014006301 1
1.07032410903405 1
1.85585462828478 1
1.38187626430038 1
0.128260173233576 1
1.30351601045593 1
0.379344607916244 1
0.93493767838068 1
0.565230272990474 1
1.01354692297893 1
0.018678569078564 1
0.595796092251475 1
1.37376892870311 1
-0.207828798426911 1
0.307153167091537 1
2.18405593188221 0
1.89325934845589 1
1.32870554505241 1
0.391661962613153 1
0.905324541736157 1
0.522429528663505 1
1.22541611124648 1
0.895581362675462 1
1.26191757584164 1
1.40119144760876 1
0.750051851877017 1
1.40851226059212 1
0.925866290004611 1
0.377515405871727 1
1.5624670551704 1
1.02348839743406 1
1.86049570174958 1
-0.129310835731844 1
0.765403601611245 1
0.49364989946169 1
-0.0770228781309923 1
1.73246227431845 1
-0.220351764220737 1
0.79812309684945 1
1.67082146208368 1
1.15171579193516 1
0.629942452346447 1
1.68152393045654 1
0.104852897137848 1
1.95246314066828 1
0.59511718995271 1
1.92961940160271 1
0.562378015243387 1
1.59991951326602 1
1.38446121651132 1
0.718617566749766 1
1.41597270534283 1
0.300947113138494 1
0.236051242266749 1
2.05353935149192 1
1.18334562872726 1
1.86843023553572 0
1.39470290606204 1
0.87562547713991 1
-0.760547991105241 1
0.956737521942744 1
0.966893109304753 1
1.06001252069879 1
1.83991658195294 1
1.23561062525679 1
1.28599543628196 1
1.78131897343662 1
1.62345545592595 0
0.999381326039991 1
1.43684858999993 1
1.521326269477 1
1.325630857508 1
1.5340370095099 1
0.576648936397525 1
1.0260854476092 1
-0.36753968778195 1
-0.502619563072511 1
1.08282361940525 1
1.46559655380907 1
0.927696924756214 1
0.0486343155861443 1
0.126358148681487 0
0.469627067749305 1
-0.12933238557463 1
-0.4741067497403 1
0.384216082275066 1
0.439715418422152 1
1.86411198496447 1
1.72388040783918 1
0.509010232064831 1
1.76707291883249 0
1.25030323540325 1
0.76318674994872 1
0.828681113211701 1
0.553522693171575 1
0.98920640565839 1
1.66911047541188 1
1.44815213876649 1
0.359571976252647 1
2.24132868528369 1
1.13904829218552 1
0.397325883239076 1
0.790361615382027 1
0.165157312883544 1
1.41536960322206 1
0.378560383043805 1
0.799751628160205 1
0.977404140197453 1
0.927685294983962 1
1.28181763313102 1
-0.26006936031563 1
1.56180621506802 1
0.235247829741361 1
0.93220381778226 1
0.535478315890644 1
1.06501152325366 1
0.571759685025943 1
0.828441715919149 1
1.09806176484581 1
0.965170530192566 1
0.898032197076344 1
0.811508159408533 1
0.225682171400766 1
1.86259576257545 1
1.88826640842066 1
1.96147246917992 1
2.12437304187318 0
0.108315721467691 1
1.29920291339365 1
-0.101976498891074 0
1.53737760777312 1
1.41918406748735 1
0.857054448537784 1
0.857443882002126 1
1.20586833488432 1
1.54338413799878 1
0.505646801427848 1
0.18158219445854 1
3.50890581311318 0
2.12030503127777 0
0.665915829196529 1
1.88642415431419 1
0.296555270977222 1
-0.700900959079662 1
1.73230126602403 1
1.16770173999696 1
1.73199432940452 1
0.255924885322173 1
-0.0561342853977417 1
0.940432422538352 1
1.32144863656014 1
2.48455186414613 0
1.72928169945311 1
1.41100802446542 1
0.910817114462872 1
1.33146179960543 1
-0.550779709840777 1
2.15685503283491 1
-0.61107719008441 0
0.587512494043666 1
-0.805843718086891 0
0.262199923122463 0
1.25286110737071 1
0.907113058123636 1
-0.202604592821021 1
1.18212044332634 1
1.66802480988853 1
0.183285591758024 1
1.03369734582936 1
1.27859045295253 1
2.6631830183733 1
1.85336986670538 1
1.56985409797429 1
1.80786296830419 0
1.24693557522842 1
1.26193388114438 1
1.47543674974724 1
1.59178698556622 1
-0.104196033787378 1
1.02996754406121 1
0.896892368004031 1
1.36877907565407 1
1.51236205589966 1
1.42283332155944 1
1.13370152629753 1
1.56223236116483 1
-0.630648723706096 0
0.247653835936614 1
-0.899489165615163 0
2.13665844379713 0
0.444837830175767 1
1.73125893387813 1
1.41956266608207 1
0.522853030120731 1
0.855625413363705 1
1.78681518875813 1
-1.2280274482385 0
0.955055931619005 1
1.97443707551503 0
0.356906074447224 1
1.38695103337003 1
-1.08605200348188 0
1.44262467365419 1
0.678192070590482 1
0.361998771623632 1
2.25987060691749 1
2.6859242217811 0
1.35856663267522 1
0.943728001976071 1
2.12907751725169 0
1.11415573803416 1
0.472210862171584 1
0.408995118235139 0
1.66883521308074 1
0.807151486145768 1
0.180946097482784 1
1.81879117955193 1
1.11280639085668 1
0.840872862527741 1
2.47891069534243 0
0.132443887878726 1
0.500816394978545 1
0.749336454117037 1
0.000392232011085125 1
0.635005743419429 1
1.64163271758218 1
2.06299805079595 1
-1.01323358742176 0
0.234661112253458 1
0.84206695596825 1
0.815790159569132 1
1.6000574476864 1
2.69458171113316 0
1.43463706836569 1
1.68952954828084 1
0.931273196363603 1
1.47412244568192 1
2.39336770386857 1
1.26230770872853 1
0.957452444229369 1
0.0897941170897109 1
0.114620282293487 1
1.6407153035954 1
1.24425654365559 1
0.863022125868641 1
0.77481639203051 1
2.26335346783391 0
0.829573363585477 1
1.1061202313204 1
0.424655641919539 1
0.532398253303699 1
0.883732676944466 1
1.43467655520085 1
0.916792831190512 1
1.08003161159111 1
1.10176619251697 1
0.664308402167247 1
1.43711537272757 1
1.89992402161347 1
0.45878638788628 1
0.0592178996202282 1
0.487539402731839 1
1.44459962164788 1
0.183911766077495 1
0.43108770116033 1
-0.131699961224334 1
1.32385803368337 1
0.854456048760497 1
1.75098877187529 1
0.827930103742857 1
0.341997558707079 1
0.879922375181457 1
0.150279964065838 1
0.866969825453561 1
1.43082828619391 1
1.96788906018746 0
1.29558017899015 1
0.464682487241748 1
1.25594703680639 1
0.59667500229102 1
0.87517563913281 1
1.61782758773836 1
1.76641523316006 1
0.599445601259395 1
0.450389611565281 1
0.157025606006556 1
1.82861823379952 1
2.668622404047 1
-0.105331908184592 0
0.389839597448532 1
-0.620850984614234 0
0.922679626720633 1
2.43987988073419 1
0.194635148802461 1
0.271002389521863 1
2.44319626279171 0
0.501561044647278 1
0.787611274894169 1
1.11173127134796 1
0.735594352588816 1
1.11217816142905 1
1.93146041568117 1
0.0903341134006625 1
1.02587868035653 1
1.22192871696524 1
0.639523313895516 1
1.87575153549224 1
0.114956891135839 1
0.723911612135611 1
1.69982143429037 1
1.39802435261715 1
1.2264608196099 1
0.222576335873364 1
1.95335799419826 1
0.249052709871379 1
-0.617052157240581 1
1.31285828274769 1
1.92012916965346 1
0.828681127184237 1
0.98063353913489 1
1.32803514238457 1
1.48862902807651 1
1.27618317696871 1
1.88551964287455 0
0.367970912466402 1
1.0913433907328 1
-1.13883385625121 1
1.82775214431416 1
1.03022263583114 1
1.32837364300579 1
1.80878075303873 1
1.99288062313014 1
1.40903888712819 1
0.79087522263684 1
1.43725404520151 1
0.552205524156968 1
1.81330370728079 1
1.49324070096604 1
1.88081877878363 1
0.636298079045365 1
1.49562799672859 1
1.08573410886256 1
2.00919067524 1
1.37517400966404 1
1.43069428266628 1
0.405828292042926 1
0.884483289579075 1
0.120028462316952 1
0.589086981184197 1
1.17122797113625 1
0.757026926992417 1
0.635949348747868 1
-0.162928828837235 1
0.538966818651616 1
1.55269482665682 1
0.943529606354479 1
1.60870836439159 1
-0.497462772624079 1
0.697169696819368 1
0.74938378222691 1
1.1633201176459 1
1.28049044556758 1
0.950456443829317 1
0.321426454054182 1
1.69396037090952 1
-1.51030316227802 0
0.991430250267817 1
1.60029204611331 1
1.81336889000303 1
0.23950151883648 1
0.177968338010546 1
2.33436458159727 0
1.12423291569363 1
1.41426537002455 1
1.05938212589467 1
0.328664249969532 1
0.51627192697717 1
0.899133237171087 1
0.955402227768587 1
1.26015815764279 1
0.725140448458283 1
1.055043388648 1
1.76133355296282 1
1.09327075663978 1
2.17091655110786 1
1.39839432576353 1
0.516745537523928 1
0.0864366202735675 1
0.075565721775505 1
0.921832270590897 1
1.3407013245054 1
0.270744368285713 1
1.36290088671352 1
1.40282649845208 1
1.4496475258341 1
2.91458995300941 0
0.225588005099959 1
1.21814064014447 1
0.073587715761774 1
1.35004928187082 1
1.98594343277028 1
1.26071518967278 1
1.20570713919066 1
0.050644920471381 1
1.05680162415394 1
0.604942955421417 1
1.24289432828658 1
0.806566262529827 1
0.961610200820743 1
3.34341740878892 0
1.46255088960666 1
0.487823366220015 1
0.756893179544947 1
1.34528055162708 1
0.403898216243441 1
0.381807214618033 1
0.723903826694436 1
1.0826325222528 1
0.75038528961389 1
0.477815776122065 1
0.736786767414664 1
0.426133958402699 1
0.548372798524689 1
1.80946314714643 1
2.58801204158187 1
1.63178252054308 1
1.09341310749315 1
1.55118270051983 1
1.14587703581209 1
-0.267744748186718 1
0.4175815026319 1
2.05654143363113 1
0.177465972844164 1
1.79242877704654 1
2.01281476300265 1
2.14954529416236 1
1.2161955369775 1
1.53941415914546 1
1.53450905821722 1
1.16956407653621 1
1.91043484513269 1
-0.796576279478183 0
0.906717529800187 1
1.51511386832595 1
0.44643979306917 1
2.24048605589741 0
2.27450923588421 0
1.92579808600957 1
1.80695868219913 1
0.604135157440431 1
1.45952225506876 1
0.882579095076667 1
1.40277305490522 1
1.51668064591863 1
0.491878727918999 1
0.303229765205278 1
1.07964303656138 1
0.398343853051696 1
2.18562240740621 1
1.4582629595035 1
-0.222289546219728 0
1.33556127560361 1
0.75514989789061 1
0.792817504208982 1
-0.492170784303044 1
0.648549488413865 1
1.11856944338874 1
1.98264749533739 1
1.02416138349915 1
0.665296892357728 1
0.434531799235683 1
1.64930073837399 1
1.41426713352643 1
1.85913073420028 1
1.14144427813459 1
1.80592500663433 1
2.87433781365734 0
2.51926115593469 0
0.172419754827246 0
1.96196965141141 0
1.1519901267929 1
1.50723930808547 1
1.08686112707571 1
1.33532986071258 1
1.68332043184775 1
2.24465996723772 1
1.19633150046231 1
1.35868207292369 1
-0.593100680507247 0
0.0442868111302607 0
1.27902859524846 1
1.25752082857888 1
1.1352631102165 1
1.5045715332137 1
1.34903620131028 1
0.980364353819887 1
-0.00988582425074064 1
-0.510084198409716 0
0.200423174325665 1
0.327123500300958 1
-0.283602122553654 1
0.59837736673248 1
0.762772871548532 1
1.9493826245647 1
0.297980612628986 1
-0.137913527157835 1
0.859994178900855 1
1.55855755484094 1
1.802525672145 1
0.331648947471995 1
1.29475671734308 1
0.450283177365345 1
0.631563476560423 1
0.0983531940123873 1
1.07407272259616 1
0.558995779452332 1
0.33069976917623 1
0.612194526404671 1
-0.74854601560818 0
1.78120439217959 1
0.916414223201039 1
-0.428245874696362 1
0.462259284306916 1
-0.41086914103923 0
-0.0372825666398287 0
1.59293029405758 1
0.282355172070953 0
1.50480118070663 1
0.497442077960408 1
0.706206233925314 1
1.17520915903786 1
0.891340314107678 1
2.0112194062499 0
1.07256380180842 1
2.09552089324925 0
1.47714102423621 1
0.596639927497747 1
1.74663061149259 1
0.932885478260526 1
1.25970589084228 1
1.6208592224384 1
1.2335640823199 1
0.0282517371543735 1
1.11211263040827 1
0.277064869844993 1
2.34932282032372 1
1.05443305183864 1
0.16282946889064 1
0.481538573203038 1
0.566254927668935 1
1.11769535464647 1
-0.283459399400186 1
0.636469439393678 1
1.03473817736323 1
0.798440344297991 1
1.5698159124469 1
1.26057021379065 1
0.640714871536611 1
0.707413239502857 1
1.60137970945829 1
1.19056306969347 1
0.373457773262248 1
-0.319609205946347 1
1.37676091504369 1
1.83809005517095 1
0.198193810145504 1
2.39281167177581 0
0.339501384701652 1
1.0899419874991 1
2.08908022582762 0
1.36457205971273 1
1.16035020665553 1
-0.0174796546320084 1
0.955838889369119 1
0.537518450325119 1
0.470923563975965 1
1.70180945841863 1
-0.129418092288588 1
0.836644892008195 1
1.94742716449591 1
1.36734373182973 1
1.19581561769457 1
-0.0980901769125696 0
2.58849789239139 1
1.92938189063302 1
-0.960958516248582 1
1.71597690628358 1
1.72960833611033 1
1.98523586625006 1
0.477744964886551 1
1.94598030916617 0
1.02688002255842 1
1.06637542781193 1
0.442480437245926 1
1.79555657892445 1
-0.587108360329347 0
0.998610139221097 1
0.733101996043719 1
0.41498314641803 1
0.0833234334145941 1
1.01882556640716 1
-0.195379295988791 0
0.956535098410764 1
0.933782410703562 1
0.893864431897074 1
1.53791256548989 1
0.833577070733895 1
0.660571350313295 1
0.685449492876743 1
0.380838177253619 1
0.233375094393548 1
0.915077194112456 1
0.48234422352726 1
0.363547644560204 1
1.83292098373303 1
1.27794315577005 1
0.818803052722689 1
1.61609992327803 1
0.756089478471645 1
0.532217805540336 1
1.13306459288476 1
1.12963098382351 1
2.43143619251786 0
1.6507947627771 1
0.584756587581842 1
1.22816109798797 1
1.47613143934701 1
0.866967273695608 1
1.05908003076495 1
0.717561785456545 1
0.685514363007591 1
0.749077476041457 1
1.83037609071505 1
0.512903566789913 1
0.744587864495341 1
0.502891269044645 1
1.17353058013601 1
1.66801201255618 1
-0.340231343195433 0
0.956485010559244 1
0.267679125632235 1
1.44285562229218 1
1.37799573324416 1
0.972013601219313 1
1.01686431881868 1
1.63016257999706 1
1.01431371177448 1
0.761985840440886 1
2.67172694361372 1
0.219220165861332 1
1.15975785513487 1
0.341895184132808 1
0.313614013947612 1
0.362205853576474 1
2.09779255438651 0
0.703748728612416 1
1.29309315268177 1
1.16804725119192 1
-0.461595142082686 0
2.16032699216285 1
1.74800655325247 1
1.02380628554056 1
1.243240462679 1
-0.541901904644116 1
2.06158588215187 1
2.3511540884692 0
0.289161902917641 1
2.11476618897313 1
1.34648297638392 1
1.45971510827528 1
0.0622215015395116 1
0.923090813688709 1
1.31455029855715 1
1.42489447339245 1
0.7247724962247 1
1.20431018018972 1
0.307854306004095 1
0.513560587729138 1
1.15415196553961 1
1.21320679439345 1
0.387926511960525 1
0.204958011261642 1
0.225323073355734 1
1.45287578027969 1
1.67681429538684 1
0.84623557782172 1
1.73667777346164 1
1.00865304093969 1
-0.787720402075647 0
1.20319345701866 1
1.20277089273013 1
1.0739541070219 1
-0.548636696267879 0
1.12406946759737 1
1.4811916562164 1
0.165162816632341 1
1.27690490642902 1
2.18389831483524 1
0.00841951967759813 1
-1.19264987138557 0
1.69662222171452 1
0.444681812876474 1
1.10605563825409 1
2.4682630622198 1
0.0681577201349286 1
0.856569063781211 1
1.83513128192025 1
0.844534262920732 1
0.0720541772943498 1
-0.605127361560251 0
1.22695966462142 1
0.335784301104555 1
0.592741208487742 1
0.558223643297037 1
1.87186236677619 1
0.439990266657743 1
0.0191606691364516 1
0.451357673150045 1
1.23891398764103 1
0.795393015821185 1
0.7152209816366 1
2.23332745095613 1
1.33066187949857 1
0.394598956366792 1
0.541998640990185 1
0.820051757963452 1
1.34863465263833 1
0.157032142711986 1
1.05697111455834 1
-0.296408860613536 1
1.1070885115508 1
1.64760198957365 1
0.194252133407053 1
2.21127892323755 1
1.60944536021725 1
0.883823659028919 1
0.662492246770108 1
3.62253748343396 0
0.354053392710798 1
-0.479218303992859 0
1.13421248486296 1
1.588083157863 1
0.528240518766688 1
-0.166014040457854 0
0.837811793870817 1
1.05717611048804 1
0.445931948663689 1
1.26058771534775 1
1.1004005494871 1
1.43724899935292 1
1.52818402451474 1
0.589748027379357 1
1.42434417427527 1
0.0396467443913585 1
1.04049781758082 1
0.857875960892558 1
0.923386957954428 1
1.59019300432557 1
1.35245136587227 1
2.69404937320102 0
0.46337398851666 1
1.47813144244809 1
1.66269802299996 1
0.780822022037979 1
-0.00558786638373121 1
0.861655178538935 1
1.14030129568875 1
0.564592590735378 1
1.53304729806086 1
1.13593686987338 1
0.781550398344739 1
1.76358618221058 0
1.22123658269485 1
1.98865078424422 0
0.753758611496595 1
0.632630369145283 1
0.416216531447541 1
0.33895263308249 1
0.66400471921358 1
0.424918083749261 1
1.59304564160139 1
1.29290066377602 1
1.39611597550566 1
1.42666208076028 1
-0.875256739586746 1
0.179389116632274 1
-1.18893270075533 0
0.873375890715487 1
0.84928033430641 1
1.09502304406323 1
0.552255431596518 1
2.8115700735763 0
0.645097852695084 1
0.956764852346928 1
1.00577490464812 1
1.43204150571988 1
0.457543126136684 1
0.910577197174112 1
1.51194581587888 1
-0.680706818145082 0
-1.16260300916901 0
1.46031245776971 1
1.10046257357408 1
0.0314630323510878 1
1.39607288055714 1
0.586153438048878 1
-0.372491747772703 0
0.502792250447662 1
1.02653950779709 1
1.26100793744962 1
0.207618921790335 1
1.62171293813476 1
1.70801547986643 0
-0.723428460762293 1
0.991206416723078 1
0.584274375968469 1
0.796874300805688 1
0.0911771059316953 1
1.53383543010864 1
1.91637643823922 1
1.383603332049 1
0.787196029865752 1
0.433853343483021 1
2.4145190147044 0
1.69545922258361 1
-0.0422767698616286 0
1.36915790156016 1
1.36537638691707 1
0.459045776674815 1
0.736817647436702 1
1.71760475752919 1
1.45816531764116 1
2.0020572948445 1
0.653638179539556 1
1.6017022653251 1
-1.2503557778464 0
0.468738859585261 1
1.24277437706152 1
0.0600277878150124 1
0.713818497691626 1
1.17339162916798 1
2.53611818802499 0
1.33677496644398 1
0.525874873789827 1
0.702400661574636 1
1.69554683816163 1
0.0597742947764177 1
1.59470240093218 1
1.63987833329336 1
2.388487329371 0
1.43068909829386 1
1.62500540292259 1
1.4629012970866 1
0.132144461887367 1
0.32861066154816 1
0.655571367358514 1
1.72912636367917 1
1.36331511640919 1
0.855495775356325 1
0.149453828146646 1
1.31254299122845 1
0.891954970074621 1
0.790446991180889 1
1.46652261027814 1
2.03324944928922 1
1.02695646562862 1
0.897769129280426 1
1.04625246129346 1
2.11575492858448 0
1.46441465819979 1
0.194648960741181 1
2.20669107684374 0
0.942346728711975 1
1.68118712178345 1
-0.253383025042906 0
1.02821602547774 1
3.18637787225619 0
-0.0149288323725259 0
-0.813169542508065 0
-0.0891168363451509 1
0.913945950668755 1
-0.000783147923053451 1
1.52301896105208 1
1.04236834946435 1
1.05467342983718 1
2.20088719959657 1
1.76511553734145 1
-0.169821899066248 0
0.609006565791356 1
0.396494085728435 1
0.205283274278422 1
0.558876292181804 1
1.68131221204047 1
0.289279452077387 1
0.822160513898499 1
0.991404622751871 1
1.88476386535954 0
2.08856707890245 1
-0.0752341215308422 0
1.75615511541476 1
2.0460575091231 1
2.2563133823506 0
0.536635723686031 1
-0.115226729443794 1
1.17425364258636 1
1.22843479408075 1
0.98787701232597 1
0.422413236685454 1
-0.366283632367945 1
0.836243986205308 1
-0.590664870623932 0
1.92664652680281 1
1.09289312471801 1
1.09980317345237 1
1.37146973260779 1
0.964375840377473 1
-0.146085110973701 0
0.11354108228166 1
-1.06966694762461 0
0.877233863015673 1
1.87973126143584 1
1.27630564227057 1
0.298050975192555 1
0.975642817779508 1
0.0502366713508298 1
0.0593402760898125 1
0.153679012583228 1
1.02915059622238 1
1.38089522199626 1
1.14802051362525 1
1.74916741050694 1
1.21662839932598 1
1.02251860150085 1
2.40215166103551 1
0.832174315001683 1
0.479106608511903 1
0.429878638693895 1
0.34475686292532 1
0.26905798341002 1
0.042052902761126 1
2.74787324433274 0
0.51285457071387 1
1.70551659931793 1
1.15107168712633 1
0.693297687150447 1
1.4121490693892 1
1.58496482626376 1
0.655414938104922 1
0.787512553356087 1
0.956620975867973 1
1.15056663224825 1
1.64835581147498 1
0.841124196291954 1
0.238520776763801 1
1.24496078939945 1
0.589237206147196 1
2.03062415142377 1
1.21913157208994 1
0.737728915807983 1
0.877244555978319 1
0.979030578098848 1
1.54769868401669 1
0.424565675608359 1
1.32100485432369 1
-0.61230827105487 1
1.98413109310313 1
1.62065401632114 1
1.71108131413535 1
2.08369266346883 1
0.210970599983259 1
2.72076321842021 1
-0.163219257630225 1
0.624402781541205 1
-0.519951756829219 0
1.19054884408663 1
0.00203474322918612 1
0.883591138471484 1
1.09274777813817 1
1.37723940012515 1
1.54537288781194 1
1.469482782 1
1.38536477346617 1
0.110397527463969 1
-0.262415595324605 1
0.597950420505778 1
2.56860896455015 1
0.711263955274339 1
3.27263411076244 0
0.988635494330817 1
1.70851508053184 1
1.53528023998576 1
1.81847869518225 1
1.24465567493741 1
1.27063184920983 1
1.59721965814149 1
0.875867671381235 1
2.41366711836237 1
-0.0873747247100127 1
0.509989694378501 1
0.239033726006745 1
-0.282267699459453 0
1.55881065035334 1
0.968629971869622 1
0.772674961990262 1
1.24638844219385 1
0.958803914590721 1
0.29999077088165 1
2.58164768214352 1
0.751457410086351 1
1.18286032435094 1
0.501711647904199 1
0.294904397350257 1
1.24885214273769 1
1.67327554900274 1
1.90257150483971 1
0.858254839771624 1
0.223644490024552 1
2.24863177895844 1
1.88416733845746 1
1.70932273078181 1
1.53817367757997 1
-0.264695000426152 1
1.05889334397417 1
1.59749628274806 1
1.25597197765799 1
2.45558889960151 0
0.890196913348726 1
1.23751739899988 1
0.11471268739348 0
0.174882450680501 1
0.656874152415124 1
1.88920552121368 1
0.574318059802558 1
1.49765183781218 1
0.731632811836475 1
1.67870043456223 1
2.00919261766343 1
0.213123137978288 1
1.66394670185969 1
0.567762093882696 1
2.20053925135427 1
0.620814309595785 1
1.3247378018252 1
2.29354057875192 1
1.83045737302217 1
-0.319552883319665 0
0.707356824981961 1
1.45053764943589 1
0.95135112064681 1
1.44792008372494 1
1.66800357000967 1
0.0503134728224386 1
1.69053777027355 1
1.18049991359054 1
0.740786270368294 1
0.888075521895513 1
1.16344605700542 1
0.916722705904023 1
1.5520954855513 1
2.70206709777034 1
1.93378490770987 0
1.11333463533865 1
-0.181822973666001 1
0.677422425699938 1
1.16819089879116 1
2.84455342466178 1
0.81446264254801 1
0.976933190830766 1
0.769824675931689 1
1.17562194551391 1
0.393429382250632 1
0.937825565711227 1
0.988588186375917 1
1.23530750669187 1
0.33068922268708 1
1.88075926757898 0
1.1667790175201 1
2.40622698386984 1
1.17848649104152 1
2.5836493914026 1
0.374119512689728 1
0.496024476248302 1
-0.0548825804980518 0
1.48442725225932 1
1.77530133974856 1
0.4043481741299 1
0.543740724019042 1
0.862137176907429 1
1.58555358466614 1
1.49835208585123 1
2.24359403274881 1
1.12232810652258 1
0.431687744574008 1
0.483364746647902 1
1.18344950710388 1
0.142937510069706 0
1.55799063667052 1
1.28308397403698 1
1.20247562485249 1
1.12759357926431 1
0.505493154723493 1
1.36769417612759 1
1.13328303208182 1
1.7733384864015 1
1.94596200929735 0
0.634309833528398 1
1.1474222749701 1
0.927559782643089 1
1.0477443438584 1
0.0922718998800932 1
1.87610010598117 1
0.571332143092542 1
0.938813708226109 1
0.525452315392374 1
2.93947604794052 1
0.806703349144684 1
1.21861604194714 1
-0.24183519901552 1
0.286119243454517 1
1.94491379345883 1
-0.6660387323165 0
0.723852330822606 1
2.00380936398579 1
-0.326777068855644 1
0.978757881703853 1
1.90028962710724 0
0.489556233177013 1
0.605110768048111 1
0.549213606347782 1
1.73710970661709 1
1.13862492652798 1
1.52998834256163 1
1.23284889639 1
1.08609566591171 1
-0.536589447456783 0
0.457052287200622 1
1.01125982568679 1
1.48344930568532 1
1.3559158424174 1
0.64045931575192 1
0.767528950814582 1
1.47938337466499 1
1.33684136052591 1
-0.69463389142136 1
2.47329885316557 0
1.39926275692513 1
1.65414505212599 1
1.55319303592624 1
2.50470185977259 0
0.627313514997632 1
0.644644657724939 1
1.53960729236165 1
1.36959693715882 1
1.60489973197794 1
1.42601213449585 1
1.06346579846671 1
-0.499836652392843 1
0.706619489155906 1
1.55342175762279 1
0.804436512329185 1
0.626165438719319 1
2.16045472625854 0
1.71341355784251 1
-0.420109352256091 1
1.00290349919276 1
1.84511269642924 0
0.815246178425407 1
1.03541756441962 1
1.92983277789446 1
-0.0492063165805614 1
-0.235536016720131 0
2.79402172934593 0
0.837526273852803 1
0.438290097729702 1
-0.170155048100694 1
-0.739600876025427 1
1.40822846957666 1
1.40835325284498 1
1.80868945922899 1
1.32010597542663 1
0.42179077062831 1
1.28854266829958 1
1.28310185877793 1
0.206961308007874 1
2.01828631730122 0
3.13292071722615 0
1.24048696858794 1
0.323344635790004 1
0.690642710606366 1
0.176793857960337 1
1.63899764790332 1
1.65810845529773 1
1.70549746205524 1
1.02712803620689 1
0.645267082591854 1
1.23781235789594 1
0.518771060863603 1
1.53095997798217 1
2.70572154527203 0
1.19864386114082 1
1.00177148291595 1
1.35339199376425 1
0.325946215354161 1
0.602445552892474 1
0.764421198688611 1
0.332796620122865 1
2.10567123249368 1
-0.237436293859827 0
0.93991565320551 1
1.50823106967179 1
1.2731746245874 1
1.1721811418613 1
-0.879978665581478 0
0.124747704025062 1
0.386922705437712 1
2.10307067382813 1
1.18945862186753 1
1.03365459668216 1
0.610575157100733 1
-0.244328363039737 0
0.68051621986758 1
1.1958419291184 1
1.11559544194213 1
1.49578726211688 1
1.33118216187975 1
0.711083743196235 1
0.571175818114974 1
0.445146732966892 1
2.17440166826355 1
0.814474246670944 1
1.08879078873484 1
0.0498980531622043 1
0.724202558055201 1
0.155490398791746 1
0.659687831607486 1
2.9032413293917 0
1.14176840377492 1
1.78589845117289 0
0.194270707717228 1
1.79767236292764 1
0.771813977707825 1
1.23032935340841 1
1.66152021022548 1
1.62581525183555 1
0.974039247068306 1
0.587485415796038 1
1.3086348996244 1
1.15230007767534 1
0.591733800341195 1
1.48713006281309 1
0.333015779869358 1
1.48041398670003 1
1.2526245339073 1
1.47933996535971 1
0.923424940894597 1
0.310283959155499 1
0.320379927196029 1
0.722983919936192 1
1.0823191674441 1
2.41684265709901 0
2.20072285163375 1
0.219865517719236 1
0.73157321897044 1
-0.377487585391342 0
1.79085276260239 1
0.981610304577867 1
1.79559579495458 1
1.13306856932131 1
1.03785535846714 1
0.876732551470316 1
1.85667729300565 1
0.343942647243806 1
-0.795871513930694 1
0.400793552269313 1
0.435347146218557 1
1.56347385340576 1
0.527757292756744 1
-1.43054356777637 1
1.53896080783703 1
1.27902485564156 1
0.803390105390387 1
0.825300655088521 1
1.44346369502966 1
1.65865493227271 1
0.576186672200305 1
0.246254203691072 0
-0.0531892233256881 0
1.45552286267529 1
1.04801516441651 1
-0.0469411522848982 1
1.77110509136124 1
1.14378470645034 1
1.46206140816343 1
0.865443508325246 1
0.325715195669662 1
1.04938971464366 1
0.0275358923378806 1
1.31624825010685 1
0.710980771600997 1
0.39014800153361 1
2.59034464212696 0
-0.0434064946197794 1
2.38575908133765 1
-0.445842376757329 1
0.997096000867315 1
1.07434981306036 1
0.303629746323468 1
2.66400306091932 0
0.483470296258156 1
0.923209574979475 1
0.838382331316827 1
2.05282546117274 1
0.651712069854178 1
1.59894321963669 1
0.987893558074583 1
1.35423479866963 1
1.21504067378871 1
1.31642100496984 1
0.594834190506386 1
0.271645166372214 1
1.05040742061742 1
1.43343280685005 1
2.26299969143144 1
1.33225314870599 1
0.725911861383171 1
0.55494313191222 1
0.351605358021971 1
1.11414918487651 1
0.291510272354839 1
1.96758014545586 1
0.543005195884315 1
-0.0191523797143339 1
1.20264161263592 1
1.09667604447186 1
0.4972577951017 1
0.439230373933497 1
2.49355597165793 1
1.43294399647949 1
0.813114209877919 1
-0.536858363797422 0
0.707802964818996 1
1.56771440792532 1
0.319449711583254 1
0.842984184572479 1
3.51199827167908 0
1.2680976846736 1
0.743778762861323 1
0.341142685769553 1
1.27837040881585 1
0.829663206027963 1
0.840064763832315 1
0.93272910736206 1
1.59902827813514 1
0.00126032297688057 1
-0.923391223995073 0
0.343504231411336 1
0.718187681733215 1
0.629140036806016 1
1.2324549610001 1
1.40375659279309 1
1.79750146771684 1
1.31844345326031 1
-0.358699493694055 0
0.867189799922166 1
1.47734214862453 1
2.08035938781002 1
0.082464148044107 1
-0.000205023939630677 1
0.648680808969021 1
-0.436252553228478 1
0.738537630871077 1
1.97143377879055 0
1.3146236603923 1
-1.0224465655675 0
2.50410532656265 1
0.196521321575023 1
0.538389252888816 1
0.217339737216959 1
0.752361798709874 1
1.61346980085335 1
1.04971943491935 1
0.643604725091793 1
2.16540999382592 1
0.0322031572424471 1
0.289578705629434 1
2.24092665272251 1
1.85433175832679 1
0.69059599642043 1
2.76646973432263 1
-0.659058850818572 1
0.744376613635596 1
0.0216994592334079 1
0.937726311503179 1
-0.0453685181333426 0
-0.404466283531728 0
1.53746873373426 1
0.409011594786392 1
0.665034047131944 1
1.10677409516945 1
1.18956460749755 1
1.07945298657872 1
2.0262763425522 1
1.05159725737576 1
0.677953553231828 1
1.27970803443101 1
2.37749629607405 1
1.17773590973942 1
1.28759882780767 1
0.0658444439584464 1
0.277755369470768 1
-0.29800692476449 1
0.903336840322316 1
0.944865196784912 1
1.72230371666818 1
1.2547045648681 1
0.798893833923913 1
-0.619872729842372 0
0.524099928515374 1
2.10217390805355 1
1.51315563106547 1
1.07306917208579 1
0.705013146392573 1
0.384991882477386 1
0.038130789118761 0
1.2941062956096 1
-0.804781644893514 0
1.31916616699763 1
0.66434137686904 1
0.185371810604243 1
1.46779859982971 1
0.133097614693555 1
1.14346706194635 1
1.57840550625429 1
2.21571426036221 0
1.09410614139545 1
0.696510699828357 1
0.165804437115625 1
1.24639952190418 1
0.49593665131806 1
1.69570230532656 0
0.749878762230299 1
1.92976462950813 1
1.51338968325473 1
0.951399725480804 1
0.0216073437200225 1
2.09362658840671 1
1.48851353823696 1
0.327920589591089 1
1.92811541535967 1
1.71497095702982 1
0.998732996574354 1
0.678423282642036 1
-0.512072754431512 1
1.17468619183398 1
0.824264297485933 1
-0.345960761273368 0
1.98478966596873 1
-0.486727619870618 1
2.1271316172219 1
1.67190771468669 1
1.3478188927831 1
0.536760412179938 1
2.08245112801669 1
1.62922204082984 1
0.210545468090572 1
0.497426742876951 1
0.795229904133563 1
0.464644666820161 1
1.27835218268712 1
1.41668832460995 1
2.02543964389385 1
1.74311820533076 1
1.50021975354529 1
1.76417505772584 1
1.46333138937228 1
2.2613113727231 1
1.71355833176036 1
1.21584482972464 1
1.91730484205765 1
1.88939938216114 0
0.413196427814753 1
0.876548624517886 1
1.390501520369 1
1.5266081106838 1
-0.445567340679151 0
-0.703844787062628 0
-0.262750745446715 1
0.0436974262949666 0
0.058767744707319 1
0.69462891755528 1
1.29016503962911 1
1.94222151063196 1
-0.00758338686108551 1
1.02762583748592 1
2.1601834718157 1
0.923331747404031 1
0.129702902211164 1
2.70297680208572 0
1.42086860816075 1
0.235956642196874 1
1.57177357426274 1
1.70621861414662 1
1.42071998882377 1
0.640339735607621 1
-0.680738260581829 0
0.536930782828254 1
0.883078908730661 1
0.418520376982946 1
1.34713120749296 1
1.1995275528251 1
1.30424981404482 1
-0.070039834902781 1
2.12306258097887 0
1.07012265703256 1
0.759283657139952 1
1.39881189716706 1
1.34881182481501 1
0.610922303666271 1
0.0341588545408423 1
-0.353326229453708 1
0.60474319284011 1
0.633052506165169 1
1.34747373429493 1
2.86921287221531 0
1.3947430519202 1
0.41967184003984 1
0.988081537671108 1
1.1521505679336 1
1.39700920627463 1
2.019833617496 1
1.80761763834735 1
0.791507894053961 1
0.808324316227665 1
0.0363451397144067 1
0.465823338213693 1
1.76629762777247 1
0.0392125474022918 1
1.42455667180591 1
2.13607841082798 1
1.43729022027037 1
1.03483355221203 1
1.02994518283186 1
2.45760510651033 0
-0.0186430039127358 1
0.845971399553425 1
2.57146591625586 1
0.976638653269317 1
0.441582062687039 1
0.348956496473499 1
1.72109540147574 0
1.30570718645597 1
0.510592381421683 1
1.62127650814028 1
1.35812241708009 1
0.382604037595386 1
0.603384797177275 1
0.997443643377395 1
1.91402218644418 1
1.44665445680153 1
2.09915438686244 1
0.729676589370839 1
0.853141313442666 1
1.95007245996187 1
1.01118680834673 1
1.14118573680975 1
-0.242393847898137 1
0.394114991191247 1
1.5218994273445 1
0.570245641197061 1
0.0724075672125128 0
2.19501628909633 1
1.0900670858528 1
-0.270150959068028 1
0.177757719187477 1
0.923149103821733 1
0.791825974576057 1
0.982614270723047 1
0.959288026361349 1
1.17779048202236 1
1.94569838286418 1
0.190623503512104 1
0.00967671369965153 1
-0.243115177044887 1
0.296388095148745 1
0.621963916210721 1
0.388425040920445 1
0.636094695891984 1
1.24216962549236 1
1.25017509204991 1
1.28306738224753 1
0.430473528872797 1
1.09120997584037 1
1.3270059202559 1
0.509426672281815 1
0.636982766161215 1
0.401621998987936 1
0.248228519137497 1
0.949133947215525 1
0.713815406999246 1
0.924110757634421 1
0.729408293256695 1
1.08716563193511 1
0.500789378527393 1
1.43634575437385 1
0.442429356750141 1
0.876252833386902 1
0.348653745053168 1
2.28527785273954 1
0.0760825054233525 1
0.346154466303882 1
2.07969177120197 1
2.22554854815001 1
1.37579771670117 1
-0.225652453652972 1
1.79839523196784 1
0.970264573668813 1
0.884066268574983 1
-0.396617609314832 0
-0.60578413414223 0
0.787588252573328 1
1.69566750620924 1
1.59836302375802 1
1.48389335586803 1
1.91368201283847 1
1.48992974443326 1
1.18735270497077 1
1.05810417260969 1
0.458561774489761 1
1.313252513121 1
3.31575034168686 0
0.210152365542465 1
1.02151757738025 1
1.15489773237994 1
1.26837348815788 1
1.64275353049402 1
-0.0176155439705461 0
2.59845780279262 1
0.772081878437369 1
1.5459967546188 1
0.82355049900845 1
-0.0477540769653369 1
1.22545908755854 1
1.29624800741946 1
1.46138843443546 1
0.347473138189174 1
1.33103287025608 1
1.85514317663215 1
-0.290373463426315 1
1.59456881783561 1
0.0896474409570039 1
0.375979256930301 1
1.74256695162467 1
0.67856707597083 1
-0.392800368445205 1
-0.0315749161803182 1
0.662763336087849 1
0.571037048121183 1
0.244577389035849 1
2.07339239989731 1
0.66414059024524 1
1.53536180191041 1
1.49786893660649 1
1.95902449607026 1
2.01441956624777 0
2.49367124162872 0
0.764908080082724 1
1.98082704078444 0
-0.426519872468762 0
-0.138003375319278 1
-0.297485625740279 1
0.393105457450351 1
2.07581466573954 1
0.119237081775479 1
0.957404047702375 1
0.92020111319194 1
0.743952866583581 1
-0.0207928687771688 0
0.999596257672683 1
1.69137511836408 1
1.26714533986569 1
-0.118651675685817 0
-0.140245114111633 1
-0.411277733047717 0
0.970518834844841 1
-0.259997200068989 0
1.7824749947909 1
0.369769780034768 1
0.185898184909298 1
1.06659280571125 1
0.324222035926065 1
0.46115661075063 1
1.56207962949885 1
-0.338558887704133 1
0.873808501753111 1
1.17168989569294 1
0.352571418125358 1
0.831371714920703 1
0.463241572326938 1
1.71133103330366 1
0.989403756392686 1
0.940702561344311 1
1.65257193518186 1
1.11959266868381 1
1.54863686356982 1
-0.201204578067111 1
3.14989884343792 0
1.80059310421719 1
2.20939762882619 1
1.99223089365418 1
1.25502689375606 1
2.13689872763034 1
1.48862918774324 1
0.192149407766591 1
2.20473225208221 0
1.04199772418908 1
1.73288137079409 1
1.27953030133451 1
0.606049485868512 1
-0.0638108667658599 0
0.395495795897144 1
1.39135700637229 1
1.6645597433601 1
1.7168642163885 1
0.0249789530026627 1
0.077241825251918 1
0.287764509098268 1
1.36737900980147 1
0.0371346907389788 0
1.44274724291573 1
0.5429974430261 1
0.485918351899364 1
0.650674676433766 1
0.858250660783516 1
0.535905371811245 1
0.983935201844188 1
0.470805457886543 1
0.206396198620905 0
1.16050900778569 1
0.445146514046232 1
0.674848677581688 1
1.11908008856022 1
0.314815550304875 0
0.350018799643971 1
1.57322667438429 1
0.638693385815043 1
1.29071443717904 1
1.17152879164026 1
1.91788894984755 1
1.15673702459233 1
0.99549915170355 1
1.26811309606846 1
0.419206124130402 1
0.433456886497184 1
0.974931937103366 1
-1.07231839376397 0
0.149102338770922 1
1.85703859480278 1
0.767490388162886 1
2.18080854026043 1
0.977474249309721 1
-1.21003880639516 0
1.28197221331004 1
2.32501449343585 1
1.60582233703406 1
0.881572915141137 1
0.451646779363967 1
1.04801474118622 1
1.34504386904191 1
0.390442007272633 1
1.34451357112677 1
1.08718996250732 1
0.0450033644167546 1
1.11047035269006 1
0.985082322987516 1
0.549912517443404 1
0.638065256390797 1
0.682434836394597 1
1.23243579057475 1
0.745758842895336 1
2.58284493815742 0
0.720166484104384 1
0.496776986417576 1
1.65116548288111 1
1.04683996543364 1
-0.14774479682663 1
1.56104784235551 1
2.22607513683641 0
2.55243126843621 0
1.81479217688448 1
0.67511522756078 1
0.49506857125305 1
1.02207289643896 1
0.573436342877066 1
0.879524351790496 1
0.962509452445639 1
0.707321496500407 1
2.76669450322173 0
1.29202820010152 1
-0.387944137071542 0
0.737577485927949 1
0.289809834764962 1
0.959094561666977 1
0.488992392672818 1
-0.251300419926423 0
1.75343832889925 1
0.301260969686052 1
0.498850291126549 1
0.850321896071239 1
1.29364968601766 1
-0.181272182937066 1
0.784832489299193 1
0.233155828546229 1
1.9084852830332 0
0.985034851558762 1
0.495098913867607 1
1.55208445025168 1
1.00904517719655 1
2.24615921594123 0
1.79450837256053 1
1.36688112056087 1
0.54477254730002 1
0.575308923878418 1
-0.25124212474928 0
1.19825773486946 1
0.540283165925252 1
-0.433369344709848 1
0.225857621481729 1
0.857530996750723 1
1.61972595587212 1
0.552662518472505 1
1.69923611486712 1
2.27170626575453 0
-0.405168473041284 1
1.25937396018146 1
-0.55903795900645 1
0.0874436819790692 1
1.09809527299254 1
1.87531655033661 1
1.08942473530461 1
0.714072182926718 1
-0.677545963052295 0
1.085303267345 1
1.79142438493378 1
1.12662471326519 1
1.95345926961853 1
1.99198051478062 1
1.91379605195134 1
2.04912739252988 1
1.71839395153135 1
1.33034012025025 1
1.92082803019318 1
1.75417253473789 1
-0.529361983190816 1
-0.18667829340646 1
1.18627534181821 1
1.91840357073513 1
1.33641498177831 1
1.45157470155986 1
0.167712505268377 1
1.06698424637218 1
-0.186464315940588 1
0.587689507935572 1
1.53440031788689 1
0.819965144762923 1
0.396881347163884 1
0.510283420269893 1
1.50030256563507 1
1.07848959130484 1
0.521721184120375 1
0.706037421194879 1
0.650776175735777 1
0.488105268471393 1
0.374520311686177 1
1.66381576605449 1
1.64887122037512 1
1.32933514230991 1
0.511664371520022 1
1.109563098642 1
1.74778642914156 0
1.13987036264487 1
0.455996964950137 1
0.509239601832608 1
1.61259608141792 1
2.09129870717931 1
0.284468807580509 1
0.399261165149026 1
2.81837283156039 0
1.56764067141042 1
1.26624471468825 1
0.805913800607716 1
1.27691414609711 1
2.13370970534183 1
2.60332136846123 1
0.848880480324255 1
1.37037444853907 1
0.633436851361829 1
1.75776210362621 1
0.711185248004 1
0.759770173090407 1
0.741337845138255 1
3.09375790593588 0
-0.451227814584198 1
1.13378645280981 1
-0.0347777353807252 1
2.71289631093601 0
2.49082821414512 1
-0.464774881197401 1
0.15650837986897 0
0.584259690744426 1
1.34137971853822 1
1.47339757861728 1
1.54337938457237 1
0.376660680406165 1
2.15810792382577 0
2.39947013239568 1
0.0560299697366035 1
0.00695163574817127 1
1.70972175171485 1
1.01909353152049 1
1.74453875735656 1
0.00600115912418291 1
0.64466728772323 1
0.869904273744481 1
0.235144609620063 1
0.868371300427146 1
0.988157387277265 1
0.155960458176388 1
1.58292593893773 1
0.721915073077991 1
0.873662425905729 1
0.677815736428687 1
2.57586705640846 0
-0.015632792657478 1
0.602650546353247 1
0.712651399412309 1
1.14386501104524 1
1.87352809773147 1
0.772541374058229 1
0.0946100091194772 0
-0.180044694053601 1
0.847174325172308 1
1.75067217795702 1
0.648753573812195 1
0.756286614410144 1
0.500042400901474 1
0.694286500797702 1
1.54118134534357 1
0.162516691879179 0
0.905717688464181 1
1.82522672654298 1
2.71601015293261 1
1.8551571239307 0
1.00053608210699 1
1.4176465360432 1
0.742531911993478 1
1.21467276325541 1
2.67266158320116 1
0.790704255015453 1
1.48647055606798 1
0.529019956064801 1
1.75387392756482 1
1.68188404550171 1
0.214522435669043 1
0.295848797927532 1
1.61307160704855 1
0.198244813833358 0
0.267470625246853 1
0.106602401426017 0
1.05507840367378 1
1.93105826409164 1
-0.0794494751954306 1
-0.154886125186899 0
1.42589610932432 1
0.0792099287332752 1
-0.432538448407017 0
2.05287418615727 1
1.58678684515441 1
0.955918713583776 1
-0.031009919709903 1
0.346791002790698 1
1.38253716032033 1
2.43437083280388 0
0.179593163940327 1
0.414988283304785 1
1.76987372880153 1
1.37055299444564 1
1.86574541316464 1
3.08355726408541 1
1.98008925258187 1
1.04231354028898 1
0.91826076379739 1
0.835604361544638 1
1.7849266362482 1
0.145718271908349 1
1.31324982355945 1
0.799763743978683 1
1.19986605043837 1
0.643093374503486 1
0.782174712991842 1
1.66480748612413 1
0.915906625981466 1
0.813235628192572 1
1.73739982986098 1
2.17203732571419 0
1.1666263003444 1
1.34129570935499 1
0.393426092894698 1
1.6684065258593 1
1.32943179613335 1
0.89272918515978 1
2.77838157660766 0
-0.351429877673805 0
3.48479475575468 0
0.749371981944738 1
2.29800979666693 1
0.574466324048481 1
1.74623171106229 1
0.508195465335593 1
0.695322950015451 1
0.415458188143097 1
0.440146202569735 1
0.385424154471033 1
1.71381996903025 1
1.53470774477802 1
1.26426285045979 1
1.13982445959228 1
0.936250275272796 1
1.42269725683057 1
1.61697832202353 1
0.991889624245219 1
0.933278746603951 1
-0.188073008471422 1
0.881742276280236 1
-0.0884019470391919 1
2.11741205566277 1
0.900423250790714 1
1.65760032371854 1
1.05741770683901 1
-0.535301789512435 1
1.68749098534804 1
1.92538094481515 1
1.66219231685027 1
1.63801853871814 1
0.80131534329564 1
1.76078680995468 1
-0.120329577611867 1
0.203357134088813 1
0.525251856244245 1
1.98019073151553 1
-0.444178538284958 0
1.17252115414615 1
1.35108400706915 1
1.59323385301705 1
2.66083059877016 0
0.854734103950749 1
0.48581035237576 1
2.33396292999916 1
0.768634592921847 1
1.56962511524237 1
1.35910127014683 1
0.793095139908174 1
1.86910808261727 1
1.00309278110695 1
-0.0240685191313398 1
1.61048731005209 1
0.196453485022953 1
1.53632694974376 1
1.42606418197202 1
0.762709851191341 1
0.898841998577899 1
0.518790497074868 1
0.37241579710602 1
1.2253109092273 1
1.32062362571025 1
1.64032456990653 1
1.20835918239879 1
1.14788785833676 1
1.70452999260606 1
0.565237192509418 1
0.968130718451647 1
0.993381216068183 1
1.47716555131067 1
1.61620258657139 1
0.183657286212262 1
0.86642723178472 1
2.14897854358041 0
1.59869045903722 1
-0.342979438325702 0
1.28543034128572 1
1.78727962567798 1
1.34816214025041 1
1.44193390732544 1
1.51512296841561 1
2.36514547851846 0
1.28881634682043 1
-0.0205339084294871 1
0.264051738024832 1
1.11724972140273 1
1.11856149106284 1
0.783288967367804 1
2.3045179681544 1
2.28580833314125 1
1.10670770368745 1
0.885011505991291 1
1.79361802111641 1
1.25942865231816 1
0.480855853713742 1
0.0573060187033828 0
1.82255084764861 1
1.15225200508913 1
-0.328923470808523 0
1.14488522987264 1
0.823497619441138 1
2.08854061041435 1
1.71058275779727 1
1.46357775370264 1
1.0074847198411 1
0.732282937763339 1
1.21999908924666 1
0.505073311885494 1
1.10037165629824 1
3.00105800742414 0
2.26620760476435 0
-0.0974455192725414 1
2.01411836307496 1
1.51459282460996 1
2.62177733650464 0
1.82652993727753 1
2.73930867183278 1
0.435851166077854 1
1.24487328905554 1
0.369424638498005 1
1.63530550418444 1
1.39304849812815 1
1.50417499143471 1
1.10992191218703 1
-0.116698171657311 1
1.57148058895528 1
-0.0548517382751231 0
0.971645038146318 1
1.06868252743706 1
0.293060331527953 1
-0.15432830504568 0
1.84962168556608 1
1.72485043212403 1
1.07399687066318 1
0.96734209232417 1
1.9974072540425 1
-0.869541446202241 1
1.17963376657313 1
1.61227603150668 1
0.107487234378949 1
0.380549644149452 1
1.32601578491377 1
0.203409087243123 1
1.57244774531084 1
1.40048498063804 1
0.909628657301367 1
2.11024324238572 1
0.03337388266013 0
1.37668754899774 1
0.324468486311163 1
0.117617449840027 1
1.39268184320965 1
1.26664512669385 1
0.799224974448799 1
1.30377948346443 1
1.24245325799736 1
1.4155486272124 1
0.271328565530687 1
0.151581528502971 1
0.856209073990469 1
1.23247611604834 1
0.783128933148817 1
1.4783353496556 1
1.50765953901581 1
-0.181247055145037 0
2.08464570085036 1
1.22783250913499 1
2.66426442984896 1
0.946966819451437 1
2.01606690265326 1
1.27741496721821 1
-0.693408758088155 1
0.89712851843365 1
1.88234776502846 1
1.09403224186607 1
1.02764119735236 1
0.937403852282368 1
0.699004202101638 1
1.04887232141376 1
0.258589191479098 0
0.333512534906932 1
0.0180928579813546 1
1.08200616533148 1
-0.946005928273423 0
2.0711725579506 1
1.02919326935439 1
-0.117766654663172 0
-0.218336567416471 1
2.44441540924609 1
2.49624233269164 0
-0.351658812313822 1
0.948199356216739 1
0.817928939301081 1
2.34350669114078 0
0.874451865951012 1
0.957069793492116 1
0.591660114296227 1
0.0780232511431923 1
1.79324871061178 1
1.4827365960633 1
1.00497152353772 1
0.772102326686778 1
0.392088645407653 1
2.40524929095231 1
1.14811228838806 1
0.4886759874878 1
-0.284226178637929 0
1.79480592994184 1
2.46069587049556 0
2.25537887920644 1
1.51185884018242 1
0.631801682926575 1
1.69846032706721 1
0.846193040025891 1
1.46293287862465 1
0.791407382425217 1
-0.776714523539081 0
0.133330248931627 1
0.903234795774552 1
1.01188153982049 1
-0.690730221030743 0
1.06418001255926 1
0.888556925403527 1
1.67521628491537 1
0.564985027893 1
0.557769841913124 1
1.6243157188062 1
2.41508419679314 0
0.46098346873662 1
0.0308622342134578 1
-0.313886833391298 1
-0.29005904774317 1
2.14967141252845 1
0.392367448338443 1
1.85932269320036 1
0.908832908407545 1
-0.698749908877859 1
0.0917134288799637 1
2.33961932975699 0
1.74797748142064 1
1.55015376075771 1
1.13710631701954 1
1.47359596811429 1
2.11918007226116 1
0.415925425817958 1
2.0128130689885 1
1.1614691149455 1
0.800348669447276 1
0.175570289032277 1
-0.418722459947258 0
-0.297310613415497 1
0.397193835544115 1
3.09716800315419 0
1.47225696220304 1
1.71599225620438 1
0.597112169179075 1
0.228620641626511 1
1.75177424853159 1
1.43693276120456 1
1.26480430249662 1
0.290340068984129 1
1.29916219292729 1
0.513448213731948 1
1.42718176767856 1
-0.181746406540454 1
1.2396250199147 1
1.35009321142192 1
1.23880131424874 1
2.75270632089234 0
2.15990182732988 0
1.66179671851034 1
0.184996066941748 1
1.29788283391142 1
0.850743485750765 1
1.83199211341139 1
1.51468387233919 1
0.151560016589828 1
0.248938319144747 1
-0.513781039757512 0
0.413963151636833 1
1.22648879265111 1
2.93276278178336 0
0.490919525053073 1
0.415952604136281 1
1.5922444449564 1
1.71218693115582 1
0.445164962668499 1
0.676654723194265 1
2.03351802982923 1
0.465335374299245 1
1.58292109309982 1
0.284037109952373 1
0.79062699962447 1
-1.15059929583674 1
1.060470587336 1
0.367030084908726 1
1.62752833226988 1
0.960495971988208 1
2.53387946263301 1
2.03566869216428 1
-0.0437611863899623 0
1.4421516213869 1
1.35911435655918 1
0.309971557212732 1
1.55815275956154 1
0.806678679883048 1
0.760381284311829 1
1.11311459617303 1
2.31902086677523 1
1.86184759902464 1
1.3792290191015 1
2.5890654766532 1
0.941110354133021 1
1.97832538896041 1
1.91462194735397 1
-0.744815844072304 0
0.666653159981744 1
2.00778925523077 1
1.28891080788488 1
1.49513909420708 1
0.490201646060614 1
1.93266839798379 1
0.627393035724171 1
3.04109437708149 0
1.03303841233184 1
-0.0903304856277427 0
2.64863373781787 0
0.273050122703789 1
-0.184558898021605 0
0.205502367153991 1
0.540087172861895 1
0.967161215262783 1
0.475580076800412 1
1.80363871917294 1
1.77049115765493 1
1.64574500772857 1
0.51291333717297 1
1.37258691116264 1
1.5838677235684 1
0.378369610204928 1
1.74749420155999 1
1.40693096304141 1
2.31279092750634 0
1.37490289179235 1
1.6645244795602 1
0.893554012985176 1
-0.267453684496594 1
0.311317119612828 1
1.03167111845758 1
1.19303227362699 1
0.766467879629438 1
0.97957912934298 1
0.455017550524829 1
1.12912376982783 1
1.36170185733204 1
1.98263018584936 1
1.37379250092393 1
2.01329605279186 1
0.531487763569155 1
0.578960145168124 1
2.91246023518167 0
1.57862522419289 1
1.33290138802246 1
1.17608223205505 1
-0.719833771635563 0
-0.445983181691056 0
0.156795637446159 0
1.76160095520373 1
1.66782757590459 1
0.957760642209991 1
1.46685642198677 1
0.721469338692964 1
1.40436757960044 1
0.237675176929042 1
1.10077631898418 1
0.642265671548834 1
0.0492460763688676 1
1.77385959573903 1
1.01983541635925 1
0.911002293666706 1
1.06525920644183 1
1.18479380457678 1
1.66506045470721 1
0.806823047954853 1
1.52435681747459 1
2.7755513898211 0
0.656844246790067 1
2.38403880501311 1
0.846083474452011 1
-0.357531360196657 0
0.550578092659213 1
2.21485679138413 1
0.618825005369754 1
2.2468301538547 1
0.826428310265965 1
0.745126339044981 1
1.47497279693272 1
1.77772347624786 1
-0.474172666412214 1
0.144349220043987 1
0.375676395755198 1
0.802467633154973 1
0.514631175609117 1
0.790832887889964 1
0.860199075950557 1
0.674473526502883 1
0.850862975906203 1
0.394111285921908 1
1.40329125095148 1
0.350582017889322 1
0.829765994992624 1
1.37269021813257 1
1.1891694877241 1
1.48623044432618 1
0.372201875487986 1
1.15696174716896 1
1.63246101418748 1
0.746588487958408 1
0.742286007137484 1
2.5550427810481 0
0.776125048150077 1
0.526084353795664 1
1.73759208192138 1
0.470425349756781 1
0.117151233319036 1
0.147362819684839 1
1.11314355497807 1
1.63515114186121 0
1.15154242459959 1
0.862593417172983 1
1.26056313949531 1
0.15268568206688 1
0.660147747276719 1
1.58051706086358 1
0.104048546465625 1
0.931604293195321 1
1.85339173126383 1
0.0948134902760913 1
0.733642804440965 1
0.306131143374885 1
0.584074205934564 1
1.50514206888975 1
1.43806375109099 1
0.760061661493776 1
1.59757401912789 1
0.994534786658162 1
2.25770003962666 0
2.64040111424967 1
0.999943538601095 1
0.265956850131922 1
-0.155070121321036 0
1.62387746460427 1
0.322064881585753 1
0.99601427120992 1
1.3124556515908 1
2.08017027494133 1
0.807469263954525 1
1.54581087893992 1
2.03298934391741 1
-0.0668489832180297 1
1.27372257558562 1
1.93585153651464 0
0.92505108341382 1
1.17679634167791 1
0.00505853193006253 1
0.189122114860533 0
0.357629627672941 1
-0.0481905516338287 0
0.229889471723789 1
1.52199130116043 1
0.813320418006864 1
0.602854143939365 1
1.08790158299992 1
0.469159685005892 1
0.848085229458209 1
2.05163997702283 1
0.834660230989835 1
-0.964357306978048 0
0.670780796849297 1
0.724241593229145 1
1.82971420259722 1
0.881253264119884 1
1.87174535149184 1
0.306857007320276 1
0.615982587907607 1
-0.650996796916048 0
1.97637960671796 1
0.018433713911016 1
0.827539708081812 1
-0.251375339533896 1
-0.733954179441223 1
1.63690211496901 1
1.97437472911274 1
1.18240281316147 1
1.23807077264518 1
0.735231128360852 1
0.247300571242594 1
0.338671611592364 1
1.51836793169478 1
0.746854695835284 1
1.25299718575455 1
2.27039223586235 0
0.110050839081813 1
0.354665904323046 1
1.64477277253861 1
1.56179572042799 1
1.8055617451392 1
0.611718733067863 1
0.213912992112716 1
0.0051429982928845 1
0.746647048588888 1
2.40231459241965 1
1.35790371402755 1
2.67434616604229 0
0.0333531116845891 1
1.6836914980769 1
0.750993538159703 1
2.04433446131511 0
0.568523521485009 1
-0.296134814753894 1
2.14256156332057 1
1.09387510929946 1
-0.23569862907079 1
0.977094329997262 1
0.434932196613379 1
1.48107456316448 1
0.374877483069615 1
1.42965065777455 1
1.70016817459614 1
1.15052707709616 1
0.241612572393605 1
1.40853081747243 1
0.104440827227393 0
0.160338018936975 1
1.67393959044632 1
1.38666076436189 1
1.49277409467346 1
1.8667998192748 1
1.51617204719393 1
0.63236607088381 1
1.05569078290271 1
1.36871150840403 1
0.239951881070474 1
0.922645298214739 1
1.07460415902565 1
0.240189013579397 1
1.83971495032467 1
-1.05227883516935 1
1.07068222962196 1
1.45756332184709 1
0.740648542912058 1
1.86909108311828 1
-0.0835899125865946 1
1.65033674253034 1
0.411033214555499 1
0.705089133144916 1
1.59419721480801 1
1.75726658857147 1
0.474695701117951 1
0.838400007824997 1
0.708469397797829 1
1.68967151777431 1
1.11951290262225 1
0.16857718661159 1
2.63882344427164 0
2.27484894288353 0
1.58497268930618 1
1.45343721033942 1
2.32837821347865 1
0.90572524945437 1
1.46295703068022 1
1.24144483235922 1
2.31533661823109 1
1.95416133077226 0
2.38026289994782 1
1.91921538675816 1
0.447315973922786 1
0.542159813892313 1
0.252991734056167 1
0.69938653392492 1
1.7157907683609 1
2.73531842976941 0
-0.76618317529609 0
1.25561192294508 1
2.02202648560186 1
-0.0319813409757545 1
-0.371890541398982 0
-0.00855298070051683 1
1.91902009108705 1
1.85889815583019 1
2.16191244487932 1
-0.312040592781021 0
1.75158905181576 1
0.61773195173107 1
0.521013480458306 1
0.740717845902214 1
0.777890423210592 1
1.50703003287895 1
0.825234719276083 1
0.854998698442801 1
1.33068441018224 1
1.77259106965962 1
-0.357925654691747 1
2.05811380271515 1
0.129433703856963 1
1.38176211477481 1
1.38428705962395 1
2.41344364251 0
2.26720393272889 1
0.0338647614681576 0
0.651070911120214 1
0.822926777430317 1
0.460797824159284 1
-0.234207295453369 0
1.36093081854619 1
0.0233635049569121 1
1.02686821812021 1
1.42587430936776 1
-0.822376570810741 0
-0.45031738521917 0
1.36529414198001 1
1.53535589079195 1
1.0122356952456 1
1.52170938605738 1
0.704017892869409 1
0.731863360514946 1
1.72714681531894 1
1.92341329375882 1
1.18612652318619 1
0.143943688943638 0
0.948186935002706 1
0.0936748485496097 1
1.59404218464425 1
1.77602499851634 1
0.537698114020382 1
-1.03491538332981 0
1.66562760686838 1
1.53157271630973 1
1.8010685042447 1
0.843284836729657 1
0.522174231001548 1
1.36016888914122 1
0.475845625892698 1
0.783570626577268 1
0.0278842621046452 1
0.589217646366708 1
2.1969875404258 0
1.33153237056624 1
1.40448373789363 1
0.470034856786966 1
0.152462510118056 1
1.5153016123233 1
-0.0891533635473759 1
0.936810313487346 1
-0.652966245307534 0
0.878261070787794 1
0.930534840673319 1
0.859306360302576 1
1.93679828257558 1
2.52064718344385 0
1.32862905395385 1
0.635565991626509 1
0.290178204893484 1
0.192441269961804 1
0.7920731115512 1
-0.0206465503193594 1
1.05720487864028 1
-0.543668860169901 1
2.03117803768121 1
0.747102908759557 1
1.10975634791345 1
0.556112120419471 1
0.211149373169865 1
-0.0415646498610095 1
0.490252001693525 1
1.56771918600214 1
0.618492246307694 1
2.34716473269863 1
2.26622211157544 0
1.74854390153998 1
0.219028157919155 1
0.476195392280889 1
0.230776080763121 1
1.25557670750096 1
1.57105193500584 1
1.57942740064666 1
1.30154943085931 1
1.69380645498453 1
0.620733142069533 1
0.399795912684698 1
0.948198865378052 1
0.893824508497772 1
1.78656811956633 1
1.23888000825373 1
2.62048452741197 1
0.574272833886953 1
1.13653706461712 1
1.09228423736964 1
1.38724827305241 1
1.49588417238273 1
-0.0919240695866765 1
3.44942867205647 1
-1.36646615667186 0
1.08800183165284 1
2.70582644946238 0
0.23070208172744 1
2.62253847286866 0
1.0712964465509 1
0.0437782400387968 1
0.0267946152353259 0
0.344842536019791 1
1.05348796278842 1
0.558313436832272 1
1.46925999698993 1
1.05256508407224 1
0.781910353757249 1
2.04489793582628 1
1.92101864391758 1
0.886951114994817 1
1.50549996930732 1
0.681575554387338 1
0.351661464908406 1
0.944206532882722 1
1.0855399108801 1
1.42464717371652 1
0.988387552506462 1
0.15551865933228 1
-0.355754247259457 0
1.12994945902146 1
1.73657000639362 1
0.518400185783064 1
0.222818447881942 1
0.0865094774095725 1
1.41268995462081 1
1.59969410806404 1
-0.0882428939686368 1
0.159396565332938 1
0.435934132548954 1
2.16874203640568 0
0.0725176462670266 1
1.67451523833952 1
1.42354402327578 1
1.56252000027055 1
1.71294485811049 1
0.329525774473201 1
2.00244902336127 1
0.890308896944915 1
1.42320703768987 1
0.955309265514255 1
0.614488292965416 1
-0.0758544374381526 1
0.899662739906509 1
1.34684907701966 1
1.05544611060671 1
0.723598100412821 1
1.34153216099738 1
2.3125596204955 1
1.68358567700492 1
1.1788323596651 1
0.457975564725383 1
1.95122362811762 1
1.70316477745337 1
2.34451227103934 0
0.972904153922199 1
1.58252859944962 1
1.01537066038119 1
2.28956922742586 0
0.666700412569212 1
1.60258025940374 1
1.61308528264535 1
0.912395517428382 1
2.26266597826567 0
1.18247667761672 1
0.595282646097049 1
1.20433083408514 1
0.692569583717 1
1.27569391185611 1
0.687384186705711 1
-0.285328966761309 1
1.53246194275527 1
0.676002248873772 1
-0.110221716685042 1
-0.0214313424898487 0
1.65908944008694 1
2.08077801629361 1
1.98820032295576 1
1.05008902330091 1
1.58390913759237 1
1.20843941015672 1
2.11765913263068 1
1.51021887742689 1
1.26809618782203 1
0.460621270073271 1
0.456179355202118 1
1.60569618924574 1
-0.0704585745654259 1
0.100505957635977 1
0.885647124834288 1
0.0671445790630134 1
1.66329310964468 1
0.493546630898154 1
0.873153386781234 1
1.0283474582506 1
2.15210962448811 1
0.67416512606586 1
-0.637662930262823 1
0.874835232083288 1
0.040752155332351 1
1.36333591876329 1
0.621299890378237 1
0.607583038335407 1
2.37790273066477 1
-0.135296694397873 0
0.478181963928593 1
0.41811743596212 1
2.0841842490282 0
1.2972400792868 1
1.05003940961492 1
1.31897943916301 1
0.53249606887149 1
0.687836813400191 1
1.07744699180684 1
2.35894512461925 1
1.4731530338794 1
0.878816135789655 1
1.08921102857874 1
1.00313932546549 1
1.25406285560272 1
0.11922607035055 1
2.969087626392 1
-1.34519955179489 0
1.52636514526366 1
2.75027355225431 0
1.18084942078962 1
0.658798556234948 1
2.51922864897422 1
0.65988662252936 1
1.08507007646428 1
0.0809134330638666 1
1.94191918843262 1
1.12599695920168 1
0.838383218875332 1
1.08804969897026 1
0.797401859395173 1
1.7807959080159 1
0.446962811621217 1
3.04439786957524 0
0.403807958405407 1
0.902995867359691 1
0.498148436444001 1
1.13494838396458 1
2.05098706515184 0
1.92081889678966 1
-0.223703759253345 1
2.279508808093 1
0.836353452368184 1
0.817575911542065 1
1.37152810745853 1
-0.0278019549879842 0
1.11708129558597 1
0.901888249337808 1
1.1168053198005 1
0.813553368568742 1
-0.0399372161564387 1
2.85460253178369 1
0.666673089693203 1
1.13463245090955 1
0.706537485172841 1
0.927789247298736 1
0.965833870846863 1
-0.0507478194228209 1
0.408826714711986 1
0.687105877766257 1
0.233986522031113 1
1.73741740400995 1
1.01600577002488 1
0.461187499194542 1
1.42145473113628 1
1.32962587542561 1
0.681588597269552 1
0.630726297165021 1
2.30251509171304 1
-0.343930001681165 0
0.551748291235545 1
1.38969581784886 1
1.84082353821295 1
0.792576668677296 1
-0.183412640362045 1
2.63594375660975 0
0.961519967352319 1
0.803906552883769 1
0.867626074527134 1
2.2988355414599 1
1.10657315924204 1
0.529569266675177 1
0.893916846860495 1
0.239593139401876 1
0.418258467352435 1
2.04181571713594 0
1.39663136485927 1
1.51746451995289 1
1.01281689995186 1
1.51362024189943 1
1.60331235810258 1
0.823760285854214 1
1.40877295844403 1
0.993378729196411 1
0.525313605694643 1
0.606828503516556 1
0.312239214888415 1
1.41109824820806 1
0.786477663627249 1
1.99486451359405 0
-0.575115810284402 1
1.45740751097427 1
1.8520387034096 1
1.41469354764251 1
1.54818168640236 1
1.75892473650189 1
2.19102321124911 1
0.492462450414506 1
0.253355534493716 0
0.375104419881427 1
1.17018049511885 1
1.30837040734165 1
1.5001903073574 1
1.36684809604157 1
0.392906278882893 1
2.32056729068282 1
0.557630179596002 1
-0.0887333324630852 1
1.42125608535011 1
1.66119645745593 1
-0.336157347420966 1
1.42927406362664 1
-0.776077048230759 0
1.28405139382526 1
0.346032574592938 1
2.32132432009497 0
-0.765988129977224 0
2.24952703105389 0
0.859088816173212 1
1.14673895578095 1
0.906153397880351 1
1.09643542146334 1
1.0145847179601 1
0.973116817476713 1
0.841201366257439 1
1.43089810593931 1
1.40800924020947 1
-0.36480838373555 0
0.0246813898940409 1
-0.16698431213741 0
0.701322119360485 1
1.64480982028954 1
0.386510402200245 1
0.613880862279727 1
0.380783230169395 0
0.72946661869783 1
0.454353061533768 1
0.73580603833127 1
0.489232868987637 1
-0.532315078534862 1
1.31463761501512 1
1.19307204217242 1
0.651615639063613 1
-0.293055348333648 1
1.65796779974906 1
0.811741938018014 1
0.327217400153877 1
0.0865363929957469 1
0.361032247257503 1
0.997365331065942 1
1.67956432452875 1
0.554568472995584 1
-0.0164134244387123 1
-0.0394458616771562 1
2.3906334585792 0
1.83092301918773 1
1.0166686549292 1
1.45254037369639 1
0.927258654684835 1
1.50524721928483 1
0.833732695031219 1
1.41600170642985 1
0.295538087371257 1
0.740303170521507 1
1.05262377978392 1
1.04755499220314 1
0.331145609049795 1
-0.24438860261163 1
0.0835021150878022 1
2.00927503296192 1
-0.510947766300334 0
1.36808927961931 1
0.325813168413029 0
0.128037921745504 0
-0.306172506640156 0
0.860306438432236 1
-0.887884603173406 1
0.736914362448727 1
0.424076591158811 1
1.23274103208254 1
0.179122136389175 0
1.57888183161024 1
0.251441555223498 1
2.14029757216999 0
1.1445662062635 1
1.78776416384299 1
0.403580533323862 1
1.27596693842529 1
1.43767171146325 1
0.925378654077467 1
1.1358319704501 1
0.976624588617512 1
2.16411701683042 1
-0.0097451870451056 1
1.62304359940664 1
1.20127795544853 1
1.01273491042583 1
0.0422868516042452 1
0.433024634897257 1
-0.111506468890484 0
1.54397594155976 1
0.192040822925555 1
1.08007789436846 1
1.46986936366291 1
0.709243199774061 1
-0.124301923756624 1
1.50454853010311 1
-0.249714035253394 1
1.18578416868405 1
1.74092810505352 1
0.289387058727414 1
2.29472585467611 1
0.62187612493855 1
0.526056906046054 1
1.00803882145744 1
-0.867671400666338 0
0.43557080692197 1
1.51996652277122 1
1.37622759260707 1
1.5445441702303 1
0.785135947645639 1
0.282825216635509 1
1.1362916418112 1
0.28831946395468 1
1.00448467082991 1
0.692624091610309 1
1.19924522328413 1
-0.57948382426689 1
1.20036725794181 1
0.633211422275339 1
0.591681484583925 1
0.410143412948341 1
0.69402253020631 1
1.50864938818482 1
0.974337550699313 1
0.819461913076731 1
1.95385186428977 1
0.641765886767281 1
2.0451792470317 1
1.54344829131963 1
1.26773874130333 1
1.36217585780533 1
1.40221086248565 1
1.39378036364472 1
0.503891593272922 1
2.43407753982703 0
0.366216655091952 1
0.626033274471519 1
0.6074091668569 1
0.712700432465466 1
1.1918680139247 1
1.87423589106884 1
1.18248666546385 1
0.863047652088344 1
0.977107196742795 1
1.08800815052905 1
0.153082716017989 1
1.86525946311929 1
0.790558720416005 1
2.96914068335741 0
-0.460328770811946 1
1.45846445592719 1
1.25023089433704 1
1.83941595418069 1
1.15389085124702 1
1.32271773066065 1
1.31309692017028 1
0.496258972212512 1
0.325954865085056 1
1.47038797082853 1
-0.0989159326471645 1
0.76070886999387 1
1.46468674379275 1
2.11285938463294 1
2.55892613299303 0
1.17685461747288 1
1.07722894436887 1
1.27939171671911 1
0.826749083213605 1
2.17307804691659 1
1.55496244445715 1
0.756087557281978 1
1.55440044306496 1
0.313567154880676 1
0.69908231701325 1
1.07789348293852 1
0.754723093493227 1
1.08254588109063 1
0.324978441608665 1
3.38627664975291 0
-0.0200213054102233 1
1.47687949633118 1
2.36548049162348 1
0.66159099582008 1
1.26647882680389 1
0.84295225437098 1
0.0582295375411791 0
-0.00123254010255876 1
1.29285650071946 1
1.77829366116705 1
2.05624974047642 0
1.09796556003494 1
-0.703788691952158 1
0.919766399281266 1
0.205334760787695 1
1.13954900825446 1
0.437775763987609 1
1.8783668969343 1
1.34642850617087 1
2.67752493286482 0
1.96782891190555 1
1.53951210951624 1
1.26770932682909 1
0.654434594506631 1
0.908117355257308 1
1.02371900435442 1
1.39471411782158 1
0.436701499974407 1
1.10715114389116 1
0.355682671475398 1
1.61584211559937 1
0.822617781839744 1
0.184410418234035 1
1.27307336297902 1
-0.233185090872977 1
1.41062073779805 1
1.31121466136973 1
-0.591348625957702 0
0.659656317035743 1
0.917003874371089 1
-1.22790884010064 0
1.81918588339288 1
1.42573951602884 1
0.782061149630859 1
0.172395198435548 1
1.74878208957015 1
2.26018469772495 0
0.273120174776502 1
0.709375357216512 1
2.35824051451168 0
0.844741229334137 1
1.4208112234385 1
1.25751563733204 1
0.415509422684572 1
1.68986056200069 1
2.25340295205437 0
1.32334763702859 1
0.0344101147964807 1
1.11203301585079 1
0.692239348947063 1
1.54843816608542 1
0.136003004874697 0
0.815486710413558 1
0.87729777555323 1
0.563416339252184 1
0.17260146658419 1
0.132300214834236 1
-0.0525700630291115 1
1.84874538414955 1
1.75378060965303 1
0.299087869092362 1
1.64447617216797 1
1.12394063355375 1
1.38962484525745 1
-0.130929227021002 1
-0.339770930862009 1
1.94758135489958 1
1.33330050149457 1
0.151184748784895 1
0.59796882405047 1
0.210688040321926 1
1.20052815849524 1
0.799569476952084 1
1.09099306407579 1
0.932565436129255 1
-0.312614037767519 1
1.27082533138721 1
0.744889912773703 1
1.24113005419452 1
0.624470372336593 1
0.871060516484411 1
0.517970787815825 1
-0.302153366359517 0
0.110271943751723 1
1.86947469573388 0
0.561904387994164 1
1.32823481144338 1
0.524507395947499 1
0.14705439169397 1
1.15667836436494 1
0.525551474579217 1
1.70389244469744 1
0.465539835934527 1
1.82751877722721 1
0.743385788321514 1
-0.230946720685611 1
1.091962590062 1
0.783172329594975 1
1.23219261052449 1
0.680960923904055 1
0.823449506090665 1
0.0155114916624945 1
2.0385504246657 0
0.105390799698533 1
0.924697859093588 1
1.56070763857363 1
1.16712590963925 1
-0.283428323886429 0
0.992497190950157 1
0.398742757678745 1
1.10113575296822 1
-0.71482649047881 1
0.336568034042947 1
1.69371215543138 1
1.27204963929712 1
0.571574913941857 1
0.842508112384807 1
1.37967209407786 1
0.0304467340215896 1
2.01724281926991 1
1.83241342785904 1
1.85733985553633 1
-0.238990061776025 0
1.1391887514393 1
2.16376860912282 1
0.34533117241387 1
0.702159784322408 1
0.874800089257516 1
0.225266029722773 0
1.57455864894459 1
0.111958201270762 1
0.504052157627059 1
-0.0425610430941031 0
0.4109720804677 1
1.11434464966703 1
2.72297123726829 0
0.778988790762442 1
-0.817487221296119 0
1.27486963526549 1
1.6740744897432 1
0.573846104266016 1
0.42416952940785 1
0.790817867910443 1
0.861543547902727 1
0.829106249003402 1
0.317208447028897 1
1.69779211741544 1
2.0464076731746 1
0.44562888543406 1
0.971609835374909 1
1.11289953651456 1
0.494518253641685 1
3.26628198988357 0
1.58054334442525 1
1.41858415323324 1
0.35437613738211 1
2.14908465371537 0
1.30255583979731 1
0.772860725629352 1
0.766671785434456 1
0.84173200493629 1
2.02434713447344 1
0.427549519372475 1
0.889353851153764 1
1.64510273606765 1
1.34878796732457 1
0.979748630922041 1
1.91872265875739 1
0.336978742393967 1
0.201342841070648 1
2.10367895976972 1
1.47473067336683 1
0.55063373309209 1
0.797134839596468 1
1.12134832347552 1
0.9559502660731 1
1.47733331861438 1
0.860323381775459 1
-0.0278041641922655 0
-0.025347373795843 1
-0.122225038401409 1
1.69505213187401 1
0.0631604854239855 1
1.83390290566646 1
1.82181718385249 1
1.1051302142663 1
2.22115354613175 0
1.21068999168771 1
2.10281675699218 0
0.523262902311397 1
-0.365717189008998 0
1.67000870985088 1
1.30135609330616 1
2.40404148589183 1
2.71100988355166 0
0.697565505908339 1
0.189174506221717 1
1.63537719775197 1
0.888166753304986 1
0.382617103158055 1
1.21469571927264 1
0.513940182601069 1
1.14353463861928 1
1.6931206010266 1
1.74470358194588 1
0.633855164670597 1
0.410374715360827 1
0.802178712131183 1
1.30581261715479 1
0.528419834631768 1
1.34664228068841 1
0.590466243151798 1
0.47844952688832 1
0.293091360402196 1
0.271323864696355 1
0.907478358055453 1
0.476210313825193 1
0.156855235578142 1
0.524879526083419 1
0.237355811321717 1
1.01682656192075 1
1.21676487784116 1
0.797081240806514 1
0.636684272273637 1
1.87245135887842 1
0.227712701742577 1
0.349874643529314 1
0.329963303196357 1
1.32843673882912 1
2.67191944814713 1
0.975302876362526 1
1.76134984848057 1
0.2916487638664 1
0.837552192255627 1
1.3001852044763 1
1.64046535009737 1
0.00569116781035223 1
2.00063924836712 1
1.53109681516524 1
0.598865464155776 1
1.60680353944167 1
-0.0999361599798332 0
0.570452512355215 1
1.9418447146225 1
1.36343450358046 1
1.32628623895781 1
2.09900445498623 1
1.44844017272556 1
0.637971649548577 1
1.51956162702827 1
2.55535882353099 0
0.497965266992178 1
3.00916365426605 0
0.787822802463822 1
0.927534072670311 1
0.57079458681123 1
1.80485867159159 1
0.578820775217099 1
1.62365695958533 1
1.05327604704269 1
0.780409868781552 1
1.4781600224835 1
0.558257786862659 1
1.24175265660677 1
0.592646953420124 1
2.2803811758404 1
2.1260977858228 0
-0.336922031755659 1
-0.148902281777489 0
1.41457420752661 1
-0.232563954942585 0
1.2725377987277 1
1.27419298906613 1
0.422208265887503 1
1.172145042395 1
1.43880424197583 1
2.85176910927927 0
0.406824262151883 1
0.948970860430528 1
1.37590183862711 1
1.09720104386016 1
0.194286866541939 1
2.05547923884855 0
2.45836702755723 1
0.96817820620538 1
1.05073965279341 1
2.5324106496386 1
0.508143442586084 1
0.182035506273131 1
1.41227662445158 1
0.174299943623033 1
0.565844488578687 1
0.609643798499241 1
1.11321245146774 1
1.29503789283916 1
0.576020763473622 1
2.43689863564127 0
1.54886383660105 1
1.31285305870771 1
1.07226297164086 1
1.10770073662507 1
0.617975735885075 1
1.23264094056975 1
1.61454217883215 1
0.0881379157810461 0
1.20299359690885 1
-0.35636143427139 0
2.49211302454578 0
1.25330170527776 1
1.68422455307013 1
1.94032405317346 1
1.32553844127119 1
2.9779076931728 1
1.0809753163702 1
1.13964462437947 1
0.545031898574456 1
1.75237043096892 1
-0.0966479572653392 1
1.68989277510682 1
0.428245440560635 1
0.399323338360201 1
0.278119392175604 1
1.44506275157095 1
1.07410932284199 1
0.259890181177435 1
1.88643947832498 1
0.572188469700107 1
0.410912277568978 1
1.27704415292529 1
1.3686641685719 1
3.43287365371321 0
0.769940152539039 1
1.423346111527 1
-0.149548083591459 1
1.59710783642107 1
0.501030107464124 1
2.52192505338375 0
0.972882788126718 1
0.936015821186439 1
0.615138789500073 1
0.860334895714719 1
2.2556848307082 0
0.821472100307269 1
1.06194546812051 1
0.638617333463315 1
1.33207437771604 1
1.66221792359512 1
1.47403478184837 1
1.32997036047472 1
0.0990407254202914 1
0.339619359499254 1
1.36794806612736 1
1.80081386483699 1
2.36607639539238 1
-0.568201450915396 1
-0.48898249492908 1
0.973168655752995 1
0.773777686992128 1
1.33632149175352 1
1.92496896876475 1
0.713262579602023 1
1.29508714625144 1
0.501066240563095 1
0.153340759871619 1
0.677437507793584 1
1.05235849529171 1
2.02243326842259 1
1.25062322364322 1
1.68287968054901 1
0.386973548825486 1
0.521352501778628 1
1.62680536132444 1
1.38888735326314 1
0.861494204872671 1
1.08110691453573 1
1.11101212498592 1
1.00097921468949 1
0.113823162318186 1
0.876338803347858 1
0.532905796476055 1
0.807478916458326 1
1.09100884227616 1
0.68302764821 1
0.623423576658809 1
1.45233935007805 1
1.31260772937886 1
0.856761593395601 1
1.50875147029269 1
1.5477657069333 1
1.56117219871173 1
-0.0935527989909855 0
2.61985445583203 1
1.03573520567895 1
0.560045136845024 1
-0.0466479894297454 0
2.59059000779274 0
1.28287486270812 1
1.28662648690146 1
1.35857652694397 1
1.8079103789322 1
0.441902593531515 1
0.897727322652337 1
1.02117144317557 1
0.30977870490321 1
0.672866205931725 1
-0.638639599196729 0
0.35057239436475 1
2.32320196668163 1
0.639661194585192 1
1.27065998687422 1
1.33772502898629 1
0.31505770028624 1
1.01965908230466 1
-0.985830930806801 0
0.665660029224706 1
0.272323772436921 1
-0.225632819099646 1
0.735709762617942 1
0.816090211337734 1
-0.0914617062453073 0
0.624185409769187 1
0.837952875177597 1
1.04364413451897 1
1.17496663697333 1
1.00049632370307 1
-0.0834086741787464 1
0.447830863656243 1
0.597910164230452 1
1.79917258329495 1
0.584928447459351 1
1.09796740193918 1
-0.414273936964542 1
1.07284876093431 1
0.977495824692945 1
-0.0107918193339478 1
-0.0495022616617827 1
1.71330151202003 1
0.308048533759435 1
1.58336389484878 1
0.0500654107388554 1
0.547333611055186 1
0.511288399339466 1
1.4606963306395 1
-2.10311407084923 0
0.11639987993019 1
0.441525760302277 1
-0.153338336657115 1
0.992374168352766 1
0.454305710858781 1
1.86746391757347 1
0.943688429348431 1
1.08814601698927 1
1.13851481031071 1
1.80937932334714 1
1.52833905583687 1
2.18869880603145 0
1.5360646634127 1
0.539074150015617 1
0.983729158436559 1
2.07906216975896 1
1.67950586747125 1
0.427992188742494 1
0.978514990123788 1
0.0859509536506258 1
-0.923887692180531 0
1.05476739039803 1
1.13540474604733 1
0.550214808393538 1
0.48054715329774 1
2.18543202259716 0
0.694257232364195 1
0.455161049639856 1
1.75644813972334 1
2.28235178825394 1
1.40112450011457 1
0.467359014994202 1
0.455187919349192 1
0.237459078754349 1
0.830371659129548 1
1.51758616479154 1
2.2063156452905 1
2.12748256004186 1
0.542373651314915 1
0.9931218593077 1
0.703830727592016 1
1.0911371881301 1
1.35089958791938 1
1.35417861359032 1
1.68845622474309 1
0.165837973968176 1
1.67129803803815 1
0.364456015286193 1
1.79701093394163 1
1.45458616262861 1
0.838003922053349 1
1.02281481983375 1
0.513812002013251 1
2.21865916778777 1
0.260900063900235 1
1.83503001276915 1
1.38786532348959 1
0.827074252504464 1
0.88143259621445 1
0.570448329579975 1
1.66313284751775 1
0.881580350101019 1
1.22401529640997 1
1.49927892239435 1
0.271941324673694 0
2.00117645369816 1
0.233868578013639 1
-0.377974568600594 0
1.04137053846024 1
2.80106969462518 1
0.772734387883087 1
2.2667273200365 0
1.27994481044544 1
1.80240416729794 1
0.222284710069245 1
1.37689192567376 1
1.83474020686421 1
1.16159653237254 1
2.33126871168375 0
1.33844877857364 1
-0.925197998290164 0
0.652718630072688 1
3.07214740506736 0
0.82652600442046 1
0.479584826818118 1
0.204175741866904 0
2.73345507002874 0
0.500390140091106 1
-0.329107173109505 0
-0.0348304933921451 1
0.537493499700773 1
-0.164259625345913 0
1.4469124933181 1
0.66893461074254 1
1.5322788289844 1
1.76488641293518 1
1.95748939356928 1
1.25709688002532 1
0.249694046008709 1
1.56803955884106 1
1.71480550684002 1
0.0617807114809245 1
0.321106051047498 1
0.287419688671412 1
0.657521582550333 1
1.05932226505543 1
0.408220165328414 1
0.916193937583865 1
1.55379373536398 1
-0.280846598983519 0
1.72805410245768 1
0.348545373759972 1
-0.385796181881803 1
1.86538174792521 1
0.782568787972905 1
0.568790223973029 1
1.15412617607888 1
1.41907427084122 1
0.0748075291253262 1
1.15939552360891 1
1.95326585994651 1
-0.389931292724192 1
0.870640745376586 1
2.6399267320211 1
0.65192312350811 1
1.83881735966885 1
-0.18239051615007 1
1.64213531484053 1
0.734527856399189 1
0.54893766026005 1
0.759063454568963 1
2.15245636255178 0
1.72076953469702 0
1.36261743657695 1
0.606393965115943 1
1.32828575564413 1
1.2592027397406 1
1.32313951047074 1
1.85038093177171 1
1.80285530765279 1
2.31172004811575 1
1.17756152209509 1
0.774963419269113 1
0.471580603972301 1
2.32855347908791 1
1.96207488891564 1
1.35548203780286 1
1.66652460390443 1
0.344406463249151 1
0.611667414790627 1
0.934478903236427 1
0.899118926213125 1
1.0341308817866 1
-0.750656969308869 0
1.43075602468003 1
0.585518118079268 1
1.68263170352501 1
0.470916011730999 1
1.02603171154491 1
0.950141041087001 1
1.23319257077809 1
0.384446555133641 1
1.77576725766178 1
2.14063813024359 0
0.480459223719441 1
-0.142445464165286 1
1.10939877501401 1
1.24639406253517 1
1.02474862916675 1
1.12194136992068 1
2.59828964813913 0
0.751521904454204 1
0.0755353691475766 1
-0.833764388036487 0
0.416149611342154 1
0.38475226939287 1
-0.607602850719075 0
-0.100802282900469 1
1.06949283433424 1
1.01756242152999 1
1.48865847979877 1
1.0751616402382 1
2.1488907461805 1
0.653133814203536 1
-0.939949288789925 0
1.1663025188446 1
0.537674859812824 1
0.777244880066848 1
0.111082527162142 0
1.31104938732825 1
1.74882297427614 1
1.66029159277567 1
-0.216284715085798 0
0.635484902161735 1
-0.179681506385718 1
1.00106617649099 1
1.91890235568449 1
0.125411040037371 1
0.734072356658277 1
0.740598978354768 1
0.177952930647603 1
0.834715576466843 1
2.13478106925963 0
0.979907557053772 1
0.622156718557822 1
1.18548517368102 1
-0.439898025201689 1
-0.283455366175201 1
0.466830396721669 1
2.56950054914507 0
0.343093596896126 1
1.12814708293564 1
1.61575475129062 1
1.95140439276516 1
0.00624565991375012 1
1.24654051983965 1
0.782178994720828 1
0.893283579344356 1
1.46515160690077 1
-0.682217580787861 0
1.57063235289091 1
1.12352360161564 1
1.68732788645185 1
1.96103156377238 1
-0.188452083332308 1
0.420392296926019 1
1.55964598476317 1
0.139119653106793 1
1.28179191386218 1
-0.485547728719067 0
0.23814568482396 1
1.72429037326904 1
0.895292996196072 1
0.27765949260958 1
1.59907223143537 1
1.07754102165491 1
0.957046636262608 1
-0.884337849763739 0
1.39928685506072 1
0.786808846033725 1
1.01439476048354 1
1.58208511486214 1
1.89678319327583 1
-0.11562519835966 1
0.333162785487038 1
0.949853934366617 1
1.47463931801799 1
1.31977787306037 1
1.97650920195609 1
0.033420415001246 1
0.726443839990035 1
-0.0550331126524369 1
0.312089457647045 1
1.27965149056385 1
0.738379128734755 1
0.701486996193171 1
0.709996077795231 1
0.0978368969492119 1
0.659233627044885 1
0.877443849152448 1
1.17769228208885 1
0.95939788839062 1
0.7700858824848 1
1.10185498896161 1
0.927107785708699 1
1.39506335641198 1
1.31964896553769 1
0.604938096745416 1
0.533378854000817 1
-0.154676238563823 0
-0.54061011924453 1
0.485845360181093 1
1.37226980643147 1
0.423955252986365 1
1.0022244652231 1
0.602463626813407 1
1.94699299285071 1
0.408056083550747 1
-0.662286275307462 0
1.0161804902927 1
0.788827344345204 1
1.61082026148251 1
1.47029194176873 1
1.7558612912475 1
0.33354564330347 1
0.780064990058809 1
2.97495876178709 0
0.136267934355443 1
0.679082534610501 1
0.888866600863385 1
1.58665476250216 1
-0.326772868969084 1
0.241062742308694 1
0.869078925227271 1
0.973822871913861 1
1.76741230247624 1
0.814606586873674 1
1.48557505185573 1
-0.599420365912752 1
-0.413859778686408 1
0.964085767573403 1
1.63743236826867 1
1.26021888155583 1
1.49671774902061 1
1.52749703373351 1
0.130554853306899 1
-0.0969853037400472 1
1.3740789568274 1
1.86816051263074 1
1.32124048412556 1
0.234129647737006 1
0.623586336700181 1
0.614117447170612 1
1.49733808367487 1
0.090281171598557 1
0.955196411557878 1
0.831049014133362 1
0.425856798740059 1
0.820100234465298 1
0.497025871021424 1
1.00561841187132 1
0.0886594300843797 1
1.94090300791848 1
-0.453446981531226 0
0.773791531893284 1
2.18277506615083 0
2.21089495252151 0
1.86991517227507 1
1.5349308594671 1
0.997666629286235 1
-0.245043844645401 1
1.67616403766704 1
1.11503517767331 1
1.70612053081446 1
1.149085268897 1
0.392822931738104 1
1.48995841347439 1
0.866485722803286 1
0.98376633462619 1
1.80345328686363 1
1.13775047061698 1
0.307623357847644 1
0.802654663893346 1
0.710747527907406 1
0.986896885789903 1
0.137873066530181 1
0.525192855756887 1
1.16247345902885 1
0.952705646820083 1
0.958239902910762 1
1.48401058147149 1
-0.0635720245583459 0
0.626893299291782 1
1.04273283015569 1
0.940845571254485 1
1.19800753417632 1
0.666736258629164 1
-0.234745823707176 0
-0.772638065615139 1
-0.302007027779213 0
1.95746201951417 1
1.25536535271365 1
0.014046561102259 0
0.867263846627593 1
1.0594075229682 1
1.57438057757614 1
-0.542252601741424 0
2.23563967360292 0
0.278079184565782 1
0.703833182551014 1
2.42936520988135 0
0.565191679256604 1
1.57386135359695 1
0.789350792589247 1
1.18601849127541 1
1.73803340630988 1
0.792079986632354 1
1.95325091290697 1
0.890868555027411 1
0.745159636665458 1
2.00350924925749 1
2.50863440318182 0
0.364259180553201 1
1.22467879114874 1
0.908699548848868 1
0.851005526900069 1
0.280667422486942 1
0.909024086771551 1
1.39890510545496 1
-0.447833079467808 0
0.526321215582681 1
2.82621896533595 0
0.246165565846858 1
-0.039027597990733 0
0.886279270798764 1
0.184659364688338 1
1.66665541414958 1
0.0525346334280324 1
-1.00491702148215 0
0.357619931229798 1
1.40885226237196 1
1.48371855602117 1
1.43724647370126 1
0.50749596832158 1
1.36512165055518 1
0.694776204974682 1
1.83576928218813 1
1.77835008716111 1
1.18625183429831 1
-0.465417527828283 0
2.05941045781497 1
-0.172381694318328 0
1.35599595131122 1
2.37867556629006 1
-0.328699138365985 1
1.13700809735338 1
2.45139822018805 1
1.24653578678813 1
0.462418382556168 1
1.30167354412793 1
0.189687677230573 1
0.879663133430264 1
1.23570276785061 1
2.33407031406148 1
0.921110729662517 1
1.34330720482328 1
0.534587651719368 1
0.369119947633626 1
0.883904712543461 1
1.28138067686746 1
0.522269617481179 1
1.87948578636274 1
1.71170825962627 1
0.631468892128183 1
1.03181613251898 1
0.76933958148367 1
1.43572567239138 1
1.42806192429217 1
0.072055704037798 1
0.885819103499145 1
-0.236476938032792 1
1.65948945172982 1
2.76188219414737 0
2.52928692008981 1
2.95694636069884 0
0.644921408490653 1
2.08240875430123 1
1.44151685235426 1
1.2432300922926 1
0.203232860697679 1
1.87173875375468 1
1.32790808955139 1
1.14739310959682 1
1.41733451168263 1
2.26955981914376 1
0.677931267042191 1
0.79442339001999 1
-0.330416551616114 1
-0.0450415535706434 1
0.733151481755255 1
-0.616327666729867 1
-0.286027017321685 1
0.682290325523091 1
0.693866063800045 1
0.787719913860608 1
0.967083173803346 1
-0.787248966434195 1
2.17454705851832 1
1.71604647729272 1
1.55985527472937 1
1.20182235039002 1
1.86881877099641 1
1.10476309280432 1
1.11897246898354 1
0.856752819725828 1
1.57286575148614 1
1.34594873304477 1
1.64104605263118 1
0.720330641144733 1
1.13301094052537 1
1.68768284972886 1
0.974368653971375 1
0.00126040476366868 1
0.34256191718838 1
1.41819603502484 1
0.985613697147184 1
0.870187751698401 1
0.607457330041328 1
2.04593930328358 1
0.118298028983684 1
0.407814421574103 1
0.461599862429764 1
0.756779496949894 1
0.76330436697765 1
0.228905223769151 1
0.559632074637801 1
0.327066986961265 1
0.957064235946314 1
0.746456926216091 1
1.27789457431883 1
0.232369350547235 1
-0.727330436876124 0
2.49160623012998 0
1.64623032842421 1
-0.130360453539613 1
0.707180722199379 1
1.43680672636814 1
1.32176180213634 1
2.80545546420536 0
0.0942514000920917 1
1.84859471044179 1
3.554296309325 1
0.172362061056479 1
1.12053386838557 1
0.29106114386427 1
1.52087842989404 1
0.898854234083566 1
1.66083856279159 1
-0.368534457323562 0
0.997527795911183 1
1.54000865203679 1
0.568297628004489 1
1.32525978366864 1
0.138064998152232 1
0.859420027021836 1
1.17315687722771 1
0.261407649145311 1
-0.0962408078464479 0
0.863886792721214 1
-0.104666380494301 1
0.8206644771322 1
0.399583545208415 1
1.61269781629811 1
1.68586175631491 1
0.658784703854814 1
1.2873578156685 1
1.68289818909268 1
2.74985918633281 0
0.658717110213859 1
2.65823396866251 1
0.392328592062365 1
0.79491097456036 1
1.50713711203049 1
1.28053137424388 1
1.52621633294035 1
1.39636767436882 1
2.09981384279165 1
1.23917096148827 1
-0.171247707572776 1
1.22945954372723 1
0.910643202218897 1
1.27927941444002 1
1.48121124288039 1
0.644459155322086 1
0.806581565319148 1
0.789022050685344 1
0.542515114422669 1
1.96221128142883 1
0.377084322861512 1
-0.29942072805668 0
0.875436268016596 1
1.74898917012783 1
1.37365241786327 1
2.89770248171351 1
1.11637419326093 1
0.898887041634976 1
1.04711333182281 1
0.0892084908087009 1
0.278056371152266 1
1.36064193694048 1
1.19095603574907 1
1.72571866060967 1
1.54562300234112 1
1.30178951803889 1
0.329789724772626 1
0.0652048230439369 1
0.801344067832755 1
1.41799881056795 1
1.83823669213575 1
1.19774419152792 1
1.15782819925394 1
0.834966810875244 1
0.99374704966138 1
1.17435567740306 1
2.53424093145941 1
2.01006852577497 0
2.6108552042864 1
1.57730203353967 1
0.227014210621293 1
0.547942922084935 1
1.43137776466759 1
1.43851693429357 1
0.634769318595956 1
0.219315937729288 1
1.17250695704665 1
0.313536739893811 1
1.32353758635575 1
0.852057179967768 1
0.958527852302871 1
1.62320387671878 1
0.349952881316008 1
1.73702413103251 1
0.63102365242237 1
0.567885007949512 1
2.06360936617421 0
1.45339635239791 1
2.13272153383604 0
2.41652463967911 1
1.94448042649545 1
2.25252457393915 0
1.04093892969608 1
1.76295882997112 1
0.34159189290421 1
2.63278622978747 1
-0.285714401747585 0
1.10816784290634 1
1.23646722927765 1
0.514880204652036 1
0.614427958632941 1
0.648557169383218 1
0.618481058381596 1
1.35095467157355 1
1.29270846901389 1
1.05801064852611 1
1.65143460779698 1
-1.47870804326376 0
0.0865201775039245 1
1.54328343221055 1
1.9219850825634 1
0.346835525822348 1
1.09556171296035 1
1.52447762842539 1
0.833349866388285 1
1.51374587765908 1
1.094249224353 1
0.79815916289938 1
1.86058273677039 1
1.3724897323343 1
1.3813022699061 1
1.84848276379457 0
1.39027301048287 1
1.00714018115564 1
1.90198471761379 1
1.3009686366957 1
1.20358708467919 1
0.172080860984194 1
-0.962427830310391 0
0.229283924919833 1
0.351193742475358 1
1.73904481681099 1
1.54229781972908 1
1.02396905503724 1
1.66972731458341 1
2.04893523154522 0
1.04714721321668 1
0.532952730236335 1
1.12555237038327 1
1.76241036067927 1
1.15202487434066 1
-0.675895778063347 1
1.66893123741956 1
0.613965265889627 1
1.09521544838682 1
-1.53243766670332 1
1.62278382321442 1
0.856870903336461 1
2.80153922154828 0
0.882081962145425 1
1.8109741335812 1
0.13490612714041 1
0.760768504653674 1
-0.0782188069759866 1
1.94660007479072 1
1.8679076471261 1
1.60317497654387 1
1.28172374586367 1
0.797796963091194 1
1.32901269324219 1
0.571423068600869 1
1.28046239960436 1
-0.397495158051761 1
0.722756941726216 1
0.808272635479503 1
0.0198700533842568 1
1.60188080514375 1
3.18833661501458 1
2.59987939467524 0
0.918836442551239 1
0.530774652222771 1
1.37397110837868 1
1.0509459992294 1
0.864501460607425 1
1.70672983095059 1
1.46293002173107 1
0.589209117018656 1
0.893451378257893 1
0.638345567728513 1
1.77492059171636 1
1.60992755689624 1
1.9679323315028 1
2.02008126333432 1
1.61984958702945 1
1.8481461119317 1
1.44767742646992 1
0.537216719718273 1
0.924374445810298 1
0.347631508937026 1
1.05437632150636 1
0.961425872001131 1
1.25071090118582 1
1.54817028190323 1
0.817464095011057 1
0.730723220320641 1
1.04627652800773 1
1.46483181700261 1
-0.727490685851602 0
0.0163743229164982 1
1.5621410115536 1
0.62643133143774 1
-0.117071279182294 0
1.26626012526451 1
1.914397674711 0
0.465485750326831 1
1.62183991408226 1
0.66816632481539 1
0.180659910044675 0
1.03775376706904 1
-0.170846007405263 1
0.284898673638442 1
1.62711494106635 1
1.41657895969343 1
1.31710373080368 1
-0.500960314286609 1
-0.285176024388892 1
1.61128480182511 1
0.737903604101599 1
0.9381503106218 1
-0.700524490723063 1
-0.766884316664098 1
0.548067698207413 1
0.624625475634917 1
1.08877968212184 1
2.71344497748502 0
1.72490494447169 1
1.64011738239658 1
1.27033329684727 1
2.50753015525364 0
0.224528049911775 1
0.848223539549786 1
0.857108660971808 1
0.244949744159147 1
0.386474692388899 1
1.00829911247951 1
1.19886955506509 1
1.86529299986739 1
1.25477481386768 1
0.361160266825502 1
0.547372458483373 1
1.22499730684931 1
0.862549973949088 1
-0.619803340721642 0
0.212517328652058 1
0.963852514980636 1
1.8099725630926 1
0.206326590364003 1
1.70483289241821 1
0.84244439339923 1
2.13603359091129 1
1.15676356999235 1
0.645127646981321 1
1.34343848300852 1
1.90763887721485 1
0.429269172834842 1
-0.478568588168559 1
0.346996994209367 1
2.68824581554713 1
2.52362024640094 1
1.52530199565684 1
0.982914282308375 1
1.68706890851398 1
1.86218130962063 1
0.295870279166128 1
0.383396387574479 1
1.92469371399871 0
0.678980521443799 1
-0.56176763516774 0
2.0248221205529 1
-0.253861358889527 1
0.178639948605254 1
1.80077859730309 1
2.89059349646886 0
0.766706761720915 1
0.558070770299633 1
0.959683298691891 1
1.23745280342429 1
-0.0314314715250188 1
1.96667561468468 1
0.0324047945875441 1
0.780099147214609 1
1.16267496602427 1
2.53695371665998 0
0.954334059537444 1
0.443123830513858 1
1.17918510008942 1
0.487343792771257 1
1.45426136277527 1
1.93834315851246 1
1.51156824311037 1
1.13032651687998 1
1.72807472527128 1
1.99861070356421 1
1.1032349313401 1
1.91274303425462 1
1.67479613402531 1
1.17859601686477 1
0.391293061742042 1
1.37428641079504 1
0.936434760524715 1
0.887363236399414 1
0.290628483325632 1
1.23550171785745 1
1.3250892783995 1
1.3108648008043 1
1.50435796152542 1
1.71554155502889 1
2.13032176046902 1
-0.153101529362406 1
0.75358543222261 1
0.847362480128294 1
0.902353472681458 1
1.04832044621372 1
0.387038731841565 1
1.37549448866378 1
0.814366141720375 1
2.16807745874073 1
1.22660468004572 1
0.633257116200844 1
1.28281734340147 1
1.27366193533012 1
0.855325425638645 1
2.18730742743673 1
1.14056258741563 1
0.358638924981693 1
2.03420988721941 1
1.05180675094598 1
2.06044497557625 1
0.428368570394931 1
1.07397685990978 1
0.133566003737544 1
0.173637955275902 1
2.10824027356768 1
1.06754515593303 1
1.8163206024485 1
3.10108556149135 0
0.957473427634143 1
0.996271352735782 1
1.13921793236364 1
0.391121065439509 1
0.431654073783146 1
1.48059697024941 1
1.41334364416511 1
0.573833759386356 1
1.25740338709482 1
2.65957553806804 1
0.912590104333901 1
2.2504143340769 0
1.46319451722048 1
1.20926438511434 1
1.2240459359565 1
0.984414181041302 1
1.51098179526303 1
0.997134578295886 1
0.730634034453568 1
0.285222347610512 1
1.04960651115681 1
1.20672984095757 1
-0.107777093085777 1
1.58319703798758 1
0.540408933684614 1
1.98330814588448 1
0.674534900791187 1
1.38790409082397 1
0.295664757567405 1
0.902496427610159 1
0.0376007751877263 1
1.36418577737939 1
1.41825398749531 1
0.589137059145171 1
1.25365455427414 1
0.84788993629708 1
1.35962311577639 1
0.329083023024927 1
2.24872843342007 1
1.21214883097373 1
0.512473463143673 1
0.850539535912569 1
0.682510693458312 1
0.792102858328252 1
0.470833696389287 1
0.36689740032144 1
0.851231524842894 1
0.837551913365263 1
1.84411744940578 1
-1.53153492562369e-05 1
0.720154592255978 1
0.856541907149032 1
1.45611523407753 1
1.27655925134078 1
0.19071449163905 1
0.11971953145672 1
0.234249550431712 1
0.450192956213498 1
1.02623664396596 1
0.747723946054186 1
2.1029113000311 1
-0.173228203511849 1
1.65866932215824 1
1.15789169521809 1
0.444785582995563 1
1.58464697643413 1
0.186379709282601 1
0.375976852425835 1
0.813037360508956 1
-0.741333306319902 0
1.24365009334708 1
0.569029024143894 1
0.634091047845783 1
0.556697484959718 1
2.23260285408061 1
2.53643586542547 0
0.739833462185396 1
2.2311538961066 0
1.78229646812157 1
1.08958134020511 1
1.68088054774691 1
0.480983976972316 1
1.56371790185313 1
0.0945325634393959 1
-0.278998165802104 1
1.36778158064687 1
1.0053299145234 1
0.637343387495058 1
0.528705091758665 1
2.11159463472858 0
1.16899296239212 1
0.324396198016082 1
3.00900050752942 0
0.631220193044781 1
1.30886536220633 1
0.271503217565592 1
0.697043235666172 1
1.62941722277297 1
0.0904578124009475 1
1.74102931867858 1
1.27601757592118 1
0.401817622823007 1
0.51427678281003 1
1.41698176737971 1
0.711363412544196 1
0.658753152256963 1
1.07664132876989 1
0.877031627745787 1
-0.167867829718831 0
1.76045046612981 1
1.27042117266302 1
-0.0785682695481145 1
1.57327264759994 1
1.45224499566738 1
2.06488195299731 0
0.970043183084197 1
0.585474863775314 1
0.671273737021706 1
2.26837576607639 1
1.28414135417952 1
0.493570884502465 1
1.22000832404394 1
2.28761420788454 1
0.484860679783595 1
0.257866180049184 0
0.289491727638789 1
2.24642343766244 1
0.810416744617878 1
0.413614148390255 1
0.723636703386674 1
0.520060618320865 1
0.594660237939963 1
-0.0434980263381088 0
0.155867181826137 1
0.529872329348113 1
2.63760417085835 0
-0.256560510464892 1
0.726612311295118 1
-0.563506813411663 1
2.31735275454197 1
0.318564817891417 1
0.806428902876884 1
1.54908983704341 1
1.37930781560513 1
0.478073006601389 1
1.23261321839108 1
-0.679616092756045 0
0.48866195918692 1
1.17981705623908 1
1.49616070119053 1
1.01220297096983 1
1.46823100095341 1
-0.805601050480144 0
0.688537599710577 1
1.08693967444644 1
-0.521000765373061 0
0.901031707027687 1
1.29102761688125 1
0.31789584064906 1
0.670484834280039 1
1.66953478437006 1
1.94143910940206 1
1.86516421878249 1
-0.66561785458685 0
-0.171753396384767 1
1.3974673871403 1
0.936079199082021 1
0.848978963653893 1
0.593910749318988 1
0.219533853824701 1
2.23593489803497 1
1.77056249501076 1
2.32162687702558 1
0.67674081994152 1
0.885393956924417 1
2.70407340077139 0
2.18971772269189 1
1.12036752410202 1
1.23096829737667 1
0.814428468762879 1
0.465577389954709 1
0.850102020958075 1
1.52255858357413 1
0.502947192526636 1
0.567981501872255 1
2.04381835915365 1
0.357636274598998 1
1.31129909829689 1
-0.774153503011638 1
0.828738453764118 1
1.58248243647655 1
0.868665527316526 1
1.31624829177864 1
1.56456757062791 1
-0.131159563262018 1
1.5000606334994 1
1.35032851966374 1
0.512468483775988 1
0.569631498568559 1
-0.596692421958977 0
0.543459661833515 1
0.590831944277935 1
1.64773067802842 1
1.8866454441915 1
2.39420479794148 0
0.78702528904577 1
0.784704419406605 1
1.9072292186507 1
1.26291326411754 1
1.32183428638488 1
1.61624849859216 1
1.58119963138415 1
0.912280899445562 1
2.06068718939611 1
1.04065638487828 1
1.10849794963293 1
0.460412942223022 1
2.38993793062634 1
0.223384782251293 1
1.55892699195628 1
0.802808716185434 1
1.73170523548209 1
2.3431539259677 1
-0.0589957063154025 1
1.27266012280768 1
0.571792373260674 1
1.1088970503867 1
-0.0520781085096404 0
1.36642939942052 1
0.270885216889348 1
0.975282326712949 1
2.10930454477876 1
1.33219190624383 1
2.01717152543577 1
0.921705978781554 1
1.56492193921084 1
0.171598264387456 1
2.17871579371323 1
1.10657767768385 1
1.51722557751923 1
0.456167706978073 1
1.25787133262943 1
0.3084304226717 1
1.62097043210239 1
0.0909242213432834 1
0.244910857987862 1
2.09894330262655 1
0.410852456841665 1
2.22761847622784 0
1.32731593378726 1
2.08156606666222 0
1.36981558331116 1
0.437733848248717 1
1.56105014433045 1
0.744631406897496 1
1.21353102645323 1
1.96249385810947 1
0.909079316898523 1
1.35721699443484 1
0.704666244749728 1
-0.37662681557172 0
2.51331839569745 1
1.6610860682991 1
-0.335714425169711 1
0.156846433446889 1
0.97671932142238 1
0.0530501094888248 0
-0.0401193744029064 0
1.06000950323737 1
0.673062345578402 1
1.05455122574184 1
0.998017030980099 1
0.537104535191415 1
0.449827193351737 1
0.338858100709793 1
1.08128341788697 1
1.65785589039263 0
0.106921244147182 1
0.953136553517838 1
1.6953049047742 1
3.21893362698429 0
0.720071638441865 1
1.13294552858537 1
1.6824020624765 1
0.580859380361314 1
0.704347282158854 1
1.10032809225234 1
0.73324690516191 1
1.31596773565333 1
0.605659638153893 1
1.4875198312305 1
-0.0177897700002955 1
1.03417569517519 1
0.202537404809357 1
0.958492707579078 1
-0.0842017423836645 1
-2.33430371957949 0
1.245980593382 1
0.147598969712475 1
0.65694323630632 1
0.709800360084294 1
0.489086564474626 1
0.368231581569231 1
1.17688278705888 1
-0.752999064625893 1
-0.197701869161046 1
0.787216478230499 1
-0.0956072150245217 1
-0.427358061745351 0
1.4947492663428 1
2.17527840724504 1
1.06406894857678 1
0.0189869468873579 1
1.55527416348352 1
1.90338411755664 0
1.02775207217098 1
-0.150632062325505 1
-0.104669502011364 1
0.873800136584705 1
1.19744112790288 1
1.15256800047758 1
1.36020375400208 1
1.68486816123547 1
0.71029188771139 1
1.57218972664857 1
1.06045949453743 1
1.33375101735542 1
0.611527427372755 1
1.24062569519456 1
1.75656920435733 1
0.147741239257906 1
0.758318998646924 1
0.572396851077423 1
0.354852401000434 1
0.99632041532313 1
1.20541399563377 1
1.57846499721082 1
2.30094548429524 0
0.299930219523668 1
1.42305935193943 1
0.982282921053378 1
1.80084405014281 1
1.53168601386513 1
0.94426840243844 1
0.984515928680612 1
1.82588524044749 0
1.03559932471029 1
1.1951086952829 1
0.852726637514005 1
1.48888199395902 1
0.248832809159676 1
1.35887772647949 1
0.422143553856776 1
0.941630930444401 1
1.38346398397859 1
0.855090269570506 1
0.0336725743468907 1
1.37803302804752 1
1.25942647308174 1
1.73608034501947 0
0.113279319397309 1
0.892800412409757 1
-0.235261834035906 1
1.43280506979938 1
0.78775541334858 1
0.87387931395136 1
-0.416343778139814 1
0.900676531381963 1
0.882009095143694 1
1.30477870038556 1
1.20258224106381 1
-0.0491634318437147 1
0.180698552920643 1
1.03964134495114 1
0.466356012571042 1
1.07735671591088 1
1.36976020026515 1
1.07132760497336 1
0.882334106480671 1
1.84366101172698 1
2.1627590310462 1
0.128299671686525 1
0.857832770329786 1
0.830362063056571 1
0.660400406091087 1
1.72581588908608 1
1.77515185170682 1
0.371642947516638 1
1.39420123183184 1
-0.0172340246600067 1
0.601808173983037 1
0.278735646962491 1
0.923352551403922 1
1.71520425029716 1
1.03161496339938 1
1.85012769852338 1
0.544691796363751 1
0.370959715998409 1
1.92315850920895 1
0.803491201205808 1
1.73549506576134 1
1.23560021438859 1
0.952917479273034 1
1.12561923970634 1
1.21705376801332 1
1.40759497413912 1
3.18495802406602 0
0.348429029311396 1
0.999132472025662 1
1.24470973426658 1
2.10674425760082 1
0.50830385894567 1
2.99454790856899 0
0.940863945580142 1
1.11859358747076 1
0.525593020364202 1
1.27575810990875 1
3.02159607722236 0
2.65976647364485 1
2.06469383494129 1
0.592175927321897 1
1.05512374704653 1
2.33631414270945 1
0.529427426857488 1
0.0711683465832816 1
1.48359696030879 1
0.619949326723576 1
0.0124386178360889 1
0.449583744269947 1
0.514375786998504 1
1.43482816069189 1
0.720293898785971 1
-0.0580382420428001 1
0.117412497832178 1
-0.849573332259971 0
1.46253548737067 1
1.30270048865287 1
1.83433127176171 1
2.37195673756624 0
1.21381296954749 1
0.516461770425639 1
1.56555851377249 1
1.3783831256144 1
-0.587015940241049 1
0.481176040467072 1
1.65030606082258 1
0.623659335091422 1
0.843300879383147 1
0.542907963098005 1
2.12790340290211 0
1.40035738355719 1
0.275117246788552 1
1.33752343166122 1
1.63849823647708 1
0.258887102625032 1
1.1637156768307 1
0.134798267312059 1
0.818395029658597 1
0.66150892013427 1
0.788269151456643 1
0.459522027055348 1
0.26848858107846 1
1.15071008083919 1
1.02629642304765 1
-0.302999566415589 1
0.960151620418223 1
0.717839961036687 1
0.352034226252497 1
0.329553147935245 1
0.645948115365057 1
2.8509367275825 0
0.280404033474172 1
0.952831937073256 1
1.04953404627458 1
1.36276905062907 1
0.36084230230435 1
0.373496750131164 1
1.04304942817035 1
1.12959548418725 1
2.90437523599441 0
0.518014396403554 1
1.72045982289929 1
1.29245091830755 1
0.691647782334181 1
1.11999619946231 1
0.0136077856854028 1
2.92846857565145 0
0.977424598727168 1
1.00302668502261 1
0.0839633648700049 1
2.02027724363965 1
0.650682852594098 1
0.654314880325878 1
1.20209773816252 1
1.85143298919763 1
0.904390717076297 1
1.01971123419045 1
1.07847484568597 1
0.92671982678947 1
1.37422091155405 1
1.80859236782849 0
0.113900213885536 1
2.58018576045914 1
1.30676839798835 1
1.47719054533062 1
-0.226149085801815 1
0.684777780381697 1
-0.0203827389753058 1
1.62120559723363 1
1.9752766202569 1
2.19005350131101 1
2.85429489534406 0
0.598100864184734 1
0.566029201649235 1
2.6346663666412 0
1.89537690573319 1
0.204095831411036 1
0.99338699297312 1
0.927557400864144 1
0.631365427486326 1
0.712728790739053 1
0.529719064340978 1
1.78613448602749 1
2.71466350679579 0
0.488014343942813 1
0.481644942361358 1
1.35673303739488 1
0.61645483637024 1
0.594377576832183 1
1.11524294137155 1
1.19091436016831 1
2.23751408994984 1
-0.185420581866635 0
0.704242615514809 1
0.828297637170951 1
1.18779937015232 1
1.02968494416628 1
1.32576571992333 1
0.516597858538519 1
0.453333651325539 1
1.17516718447988 1
-0.175409593896655 0
1.81549025161811 0
0.494549764938711 1
0.962015181662195 1
0.241437199321416 1
0.490087639696434 1
1.44271547462682 1
2.38000391261756 0
0.28374438488731 1
-0.186608774160345 1
0.413285421545532 1
0.891303244940215 1
1.0578895378958 1
1.50636113095643 1
1.08735276614616 1
1.45259185237853 1
0.895617459702889 1
0.759767445021213 1
1.01254184882034 1
1.10206296994205 1
2.36466770086575 1
0.545231481663756 1
2.62543609890293 1
1.58892187403438 1
0.762452107933233 1
1.69033138285048 1
1.04147075803068 1
0.781819546463763 1
0.0597997777316333 1
2.21151197874258 1
1.05147629367094 1
2.13894708952699 0
0.17779386130682 1
1.45845989622405 1
0.806430545433778 1
0.744286561519125 1
1.07132684045851 1
-0.728803274322055 0
0.935760558750529 1
0.985856820170592 1
1.73251780327425 0
2.86542310741636 1
1.14028336019355 1
0.237745076925269 1
1.45647752169074 1
0.932106401151093 1
-0.552522079183683 0
1.21102400277388 1
2.00453384402182 1
0.864263458646878 1
1.40607166975382 1
1.42020895263949 1
1.49788668256664 1
0.7720217538627 1
0.243244304541309 1
1.53571158728652 0
1.79987496141118 1
0.805734248282655 1
-0.507200815636634 0
1.27003858916992 1
-0.624946531261927 0
0.920537183499902 1
1.66123782348254 0
1.70132894414684 1
1.0598613235231 1
1.45795569267678 1
1.31192692732347 1
1.83518142904363 1
0.17435375578542 0
1.66516631825455 1
1.9921858919915 1
0.82317146388104 1
0.766199047399548 1
2.12243218242108 1
0.58788531700399 1
1.76932332600595 1
0.885841914806905 1
1.01870261781216 1
1.81928355573147 1
2.19630210030226 0
0.708587159180017 1
0.0764314706097795 1
1.12449171959629 1
1.46193783356077 1
1.85610754113856 1
1.0287332921041 1
0.0729607538315205 1
0.571530937327971 1
0.0508067319314551 1
0.327705758352079 1
1.08251575022712 1
0.961926241960295 1
0.608065065265148 1
0.689511009179883 1
1.85478706818021 1
0.35961882023472 1
1.34334418220205 1
1.5334770932611 1
0.926400807265764 1
1.5852605536052 1
0.8595410017999 1
2.14502482914756 1
1.98366989135132 1
2.03028220554678 0
0.295722284498304 0
1.13429714779788 1
-0.0363957600228931 0
2.39889115343341 1
0.507068521401282 1
0.722281669505476 1
1.91748767780706 1
1.74739680002118 1
0.473011899438751 1
0.790041754543877 1
2.62662094221627 0
-0.109198420448241 1
0.953652071791748 1
2.01666710186289 0
1.17803319304527 1
0.293580650480624 1
0.463167671343463 1
2.63695006298756 1
0.325837272679499 1
1.02649514188833 1
1.44930879328808 1
1.20453524127147 1
0.782620065644471 1
1.19913272865116 1
1.145791237197 1
0.889589188565486 1
1.16132337355769 1
1.52494000759884 1
1.092457176915 1
1.36553982139102 1
1.11781512106923 1
1.21775284765851 1
-0.147279586679727 0
0.286372829668808 1
1.91286426061271 1
1.63380060368229 1
1.49017204884577 1
0.570655016100863 1
0.95724593256086 1
1.69199347884235 0
2.48346250581524 0
1.26550185609889 1
0.484486303362 1
0.500722157441702 1
0.452682453522988 1
0.105756960611082 1
0.780187315848801 1
-0.549948060174149 1
1.87795648515163 1
2.2051139334407 1
1.7636338260853 1
-0.590716330664987 1
0.794554788986888 1
-0.637201929352605 0
0.794441488388292 1
1.29430149316955 1
2.16659360517353 1
2.23394781621112 0
2.06640391690414 0
0.533257488296967 1
2.414866501183 0
1.24032779102901 1
1.26140368709293 1
1.15342052035844 1
2.02718486439865 1
0.375613557325034 1
2.89616209935401 0
0.119717208539268 1
0.869222683543216 1
0.698337668688392 1
-0.0580236305495454 1
1.76956038544218 1
0.477597882736734 1
1.06690779441855 1
0.476597197581448 1
2.6923686662702 0
1.228489777217 1
0.861613388601995 1
1.61962547587348 1
-0.665148211614677 1
0.518596726242086 1
1.05911469551833 1
0.970698097799094 1
0.410977271986523 1
-0.703983754171073 1
2.06758049749584 1
2.20785668833028 0
0.762064169369105 1
0.492642617755901 1
0.48509566916478 1
0.361013592476898 1
1.48274687308828 1
3.25676003966094 0
1.54626996759466 1
1.25591074684157 1
2.09370288529132 1
0.41878364941509 1
-0.199645779151611 1
1.19526403116033 1
0.311188595638248 1
0.914418547267201 1
0.426041964604391 1
3.11730450737167 0
1.10628482152172 1
0.858051810086465 1
0.23783446188292 1
0.858306082016847 1
1.36299338384001 1
1.98342443762936 1
-0.334946373474006 0
1.98448442357059 1
0.593019497712811 1
0.647892026332394 1
0.683957916508921 1
2.63919615408422 0
-0.0788090898078297 1
0.205398798701013 1
0.398955157367705 1
2.77764016684382 0
1.43231042188747 1
0.258962404353022 1
1.05593428752361 1
0.384784037772467 1
1.72464926730275 1
-0.856641540127229 0
-0.0389428774422749 1
0.716435137301889 1
2.85068781174639 0
1.91243389168556 1
1.90703516456067 1
-0.174896771903296 1
0.961360792505045 1
0.247701396761757 0
1.41086238550264 1
0.860227348826477 1
1.35017274577347 1
2.21238576823984 1
0.976093890764233 1
2.02418158198191 1
0.30026621560134 1
0.282677680973458 1
0.689617430550907 1
0.916710596601255 1
1.36570115590279 1
0.88023579041187 1
1.01985678375714 1
0.474198440558146 1
0.474224331089269 1
1.06198398161886 1
0.463156985527081 1
1.41290370653423 1
0.270383874195356 1
-1.19318459933964 0
1.19646293224549 1
0.309827476884033 1
1.8613550626864 1
0.385828772999855 1
1.43282892435179 1
1.49786968919989 1
1.28055645595085 1
0.706661719163188 1
1.39898232444493 1
1.02245106737585 1
0.624520354589613 1
0.487244847670464 1
0.278050892379736 1
0.0938623713737715 0
0.340432830171385 1
0.915997844725301 1
0.683234696253894 1
2.93850995336492 0
2.61442968238452 1
0.800984587521249 1
1.12734613346029 1
1.15393090118756 1
-0.34207746372666 1
1.49144253192219 1
1.33610764596039 1
1.4002245704403 1
-0.164620038126234 1
0.824669178543321 1
-0.528587420253983 0
1.51904386978295 1
1.06573741460117 1
1.55484599516937 1
0.782701900967941 1
1.15585704712271 1
0.133509858571141 1
1.62486720762148 1
1.06548931754202 1
2.33084473811571 1
2.34008159838711 1
1.23706847028602 1
1.01006987773512 1
0.564624608163736 1
0.352548248298579 1
0.767188922648967 1
0.993518023243211 1
1.49617389508424 1
0.988384491903354 1
0.024588107700701 0
0.386829890824272 1
1.13582461715215 1
0.881662431406692 1
1.72156694965442 1
0.409032787806075 1
0.617754896964347 1
1.02692778571921 1
1.06720168500278 1
1.80673327205438 1
-0.105129532304067 1
1.25872245800371 1
0.400779671677222 1
0.533892764798546 1
1.11528921775228 1
1.51522386080746 1
2.84492348678905 0
0.643281357314892 1
-0.400620840135112 0
1.3260169493144 1
1.02750150932516 1
2.16417029965467 1
1.88929747140105 0
0.677645841140336 1
1.326245148236 1
0.18569110805808 1
0.965591372484423 1
1.25646177090081 1
1.29964497371688 1
1.13207912392172 1
1.94032750898913 1
1.73077633475665 1
0.312010594644861 1
0.76618154791364 1
0.789666820918158 1
0.654865230727505 1
1.5513240673782 1
1.25101712412055 1
1.52526127949386 1
0.829347321671177 1
0.981172280391429 1
0.0729002187661049 1
0.296667543268854 1
3.2762602155267 1
0.869331440934481 1
0.506649720031346 1
1.3476728447747 1
0.0803783415366247 1
1.39082131027488 1
1.16433984800219 1
1.80176474213963 1
0.898951711924775 1
1.16063629941197 1
1.76902106071192 1
1.84473678457961 1
1.40348682837028 1
-0.157381634246027 1
-0.646084728889647 0
2.47065354241924 0
0.255975059098354 1
0.882692414743627 1
2.09651461067186 0
0.508133790067552 1
2.12353778094247 1
0.305454026955315 1
0.944295288598735 1
1.16212975037133 1
1.09589724644763 1
0.0928214038198414 1
1.27416027909839 1
1.6983547021713 1
1.0559642064482 1
1.59954499005921 1
0.564596445784839 1
0.734833394078868 1
2.12095801317531 0
1.43920509474301 1
0.484847571127373 1
0.446726821777743 1
-0.0685905220774322 0
1.57664525223228 1
0.168025243961424 1
0.777175187499897 1
0.67307485255127 1
1.73835922780468 0
2.59565864092602 0
0.789651485664385 1
1.49052290935456 1
0.704840288344266 1
1.50527809497821 1
0.515888138065648 1
0.831273236066526 1
0.848728121225624 1
1.14446062216804 1
2.25045026274338 0
1.59595715270235 1
0.297549225943335 1
0.494507798713206 1
0.860212560240273 1
1.5302611610001 1
0.176441295448067 1
0.990232033953447 1
0.538263339456982 1
1.53983258501413 1
1.22444145753382 1
0.85681269671656 1
-0.0803697876947625 1
0.279315168716091 1
0.933386656509098 1
2.89639327502494 0
2.23745131375541 0
1.18744281579631 1
1.41720758552797 1
1.53787319763417 1
0.302217323513817 1
1.44989951064329 1
0.990492738521802 1
0.304654781522366 1
0.614475150733518 1
1.07970799773709 1
1.04937903455711 1
1.49560454164463 1
0.844260779105462 1
0.398146634574319 1
1.78175116780704 1
0.133367828005283 1
0.0110058834569406 1
0.74328248621303 1
1.20629721903857 1
0.24342808584466 1
-0.292893304142762 0
0.560040276824242 1
0.908526739186616 1
0.327653508277487 1
1.76484990642261 1
1.01986258871514 1
1.86434623847189 1
0.622646343573691 1
1.3566749911044 1
-0.0880427569255562 1
0.557697608067274 1
0.968597900600294 1
0.301909408389335 1
2.04240613816643 1
0.837299345932254 1
1.13138098380122 1
1.39935434810575 1
0.674979935574913 1
-0.0807625425131559 1
1.10001526990311 1
1.16846893931522 1
-0.443744077526445 1
1.36924501510043 1
0.715903543832625 1
0.273320656301116 1
1.52902714206591 1
0.320700341149473 1
1.7031172592989 1
1.53706187024599 1
1.18583390374136 1
0.699247129239904 1
1.32447147052385 1
0.566291291571412 1
1.32548099983364 1
-0.241016526812431 1
0.809948258133244 1
1.17389906214517 1
1.39184108979881 1
0.812608476352362 1
1.30800925180277 1
1.29322718831199 1
1.5304899847692 1
0.286044883564782 1
1.0960999524426 1
0.441865459016873 1
0.621271986639624 1
2.03988843031149 0
1.12400238854415 1
1.13701726412701 1
0.45056744009082 1
0.830658365182466 1
0.135303755785061 0
1.99856713841877 1
2.02686005015877 0
0.868100814343742 1
0.871508884857174 1
0.941572853812637 1
0.588699229600615 1
0.750042383257231 1
-0.412469195840295 1
1.07333472487299 1
-0.435933865999556 1
0.0285808398070326 1
1.47365278844111 1
1.99275796154373 1
-0.317786799347598 0
0.548912705617906 1
1.44785168061917 1
0.519948244640102 1
1.25933893780758 1
3.24450738296532 0
0.74985701570872 1
-0.307214577255473 1
1.60329662264269 1
0.645253817732318 1
1.56613876848098 1
-0.182204462511252 1
1.83645597906209 1
-0.3690357814088 0
0.665064983134272 1
2.45921599333925 1
0.576736038991659 1
1.27265237321023 1
0.392003112751146 1
0.831487512376991 1
-0.0677660187300474 0
0.597224824725155 1
0.876840011647418 1
1.06923801820873 1
-0.0322073901051142 1
1.60880461669085 1
1.14280273346778 1
0.518142892570306 1
0.680112829872424 1
0.381922485636425 1
1.70335561011215 1
0.720612069992627 1
1.43897760901484 1
1.4063975072913 1
1.98440391521935 1
1.12784681651554 1
1.78303868720638 1
1.12398989785373 1
1.5401689367859 1
0.177128296506573 1
1.62975846928441 1
0.441188171086895 1
1.50875803137521 1
-0.000521644111333985 1
0.92711916386583 1
2.05944396650953 1
1.41418843695834 1
-0.130077347228233 1
1.52760085599597 1
0.0363357276154575 1
0.88111517241552 1
1.55821874624276 1
-0.708031237116768 1
1.27573633876635 1
1.03659728473874 1
1.2468219632947 1
2.09311196031742 1
1.41722323421077 1
2.73763977998939 1
1.19185534540419 1
0.381765927219535 1
0.978269945871554 1
1.43600255834985 1
0.276435382300544 1
0.905537991342004 1
1.24409084496593 1
1.56969971420648 1
0.347628880092679 1
1.35549309404627 1
2.24196189774199 0
1.57724845348754 1
2.14785485875268 0
1.87715444903027 1
1.9406060930065 1
1.2780488798585 1
1.8116251030681 1
1.31293975326141 1
0.631614845044452 1
-0.488635277676066 1
-0.128724532335539 1
0.973856293880043 1
1.48039395432426 1
0.233708060573758 1
2.29983452491594 1
1.02084387159706 1
1.35647683600843 1
0.785701261758066 1
1.21954898059745 1
0.302914402671095 1
0.869056004723719 1
0.239399602995779 1
1.49425688116933 1
1.44197999650035 1
1.24287522420221 1
1.75237351159472 1
0.386811536365592 1
0.474365155941732 1
0.973537993633807 1
1.86151523802527 1
-1.29190982464687 0
0.437512278358691 1
1.81501438498956 1
1.24172113753112 1
0.731772403035698 1
0.907253215652828 1
1.4645210942026 1
0.274835282973247 1
-0.0848614934394504 1
0.397481389450431 1
1.12994758174932 1
0.121096872717116 1
1.574560113873 1
0.335683245750743 1
1.4543047857069 1
0.0127873398888119 0
0.754799462811104 1
0.541976665261578 1
0.670828678138282 1
1.7466522898448 1
1.67391434566642 1
0.421192331880236 1
0.272932054061792 1
0.487016453991213 1
2.04586088436997 1
0.841766652799052 1
1.77670997701882 0
1.05379597039263 1
0.142914778218762 1
0.175673712387559 1
1.14108977280743 1
2.37751150114564 0
1.91615758190648 1
1.05149884524053 1
0.211100364907531 1
0.79200035837021 1
1.26974733854443 1
1.66759756502712 1
1.01534025946921 1
0.907871996809893 1
0.52668329923348 1
1.13559580992139 1
0.993726139826399 1
1.20441923592874 1
1.29868315132754 1
1.25741364797012 1
-0.693182807595134 0
0.733708320127316 1
-0.223164324113366 0
1.22584165010487 1
1.20240295717826 1
-0.668847690124324 0
0.58442415131687 1
-0.032754007242549 0
0.803328729815381 1
-0.367789410135282 1
1.57897835647601 1
0.647720397400661 1
0.806555703044034 1
0.429458362250679 1
1.58356132130378 1
0.0457116730124822 1
0.604221111877202 1
0.608520029888506 1
1.59348766148397 1
0.420935833008637 1
1.35196623458901 1
0.549409121740712 1
1.99859435926821 1
0.021761718556219 1
0.226328341809372 1
0.541922503311307 1
1.79467302476482 1
0.787417133368506 1
0.0818628273453934 1
0.587162141330998 1
1.42712714212942 1
0.336302864539961 1
2.94368945791279 1
1.64458547181451 1
0.616789432255739 1
-0.264476300813242 0
1.8021097727655 1
2.11972401261519 1
1.35260923764314 1
1.28846880199594 1
0.4277983448227 1
0.931622238846402 1
2.04689206366679 1
0.960652726619314 1
1.33163133710071 1
1.34449635880573 1
0.437187638353176 1
1.12750826739693 1
1.41735059929694 1
1.29349878702374 1
0.990482915645922 1
-0.409304206846631 1
1.17502939350563 1
1.41194958078268 1
0.419610469742203 1
0.50708849326971 1
0.916334323982362 1
0.755863432306959 1
1.88326459781123 1
1.22339250682173 1
1.09716407580617 1
0.459430087496092 1
0.750693596719031 1
-0.144773218572802 1
0.908671459602154 1
0.513760617322968 1
1.01118963235155 1
2.0601791416391 0
1.65640618777342 1
0.827554528044455 1
0.169058652680994 1
2.21517711050247 1
0.985093383022392 1
1.51918813052224 1
0.129544512531916 1
1.09949110070132 1
0.401622737612407 1
1.43374601647275 1
1.36303638447112 1
1.26638281717095 1
0.788612640094149 1
1.19435471052678 1
0.630028119355368 1
1.648098347966 1
2.62404660161132 0
1.31915447116888 1
1.38096937941224 1
-0.0510271624648831 0
1.38308074350297 1
0.31917548998131 1
2.26386537953103 1
0.84306246449013 1
1.92713110427227 1
0.710224824775102 1
0.847873932680607 1
0.688788896496859 1
0.596333315337106 1
2.69961106254609 1
2.0273310660451 1
1.59121247748723 1
2.39027608900866 0
1.09958069324026 1
1.0769558483724 1
0.0236440872696327 1
2.25750292828967 0
0.948213950650431 1
1.06405240088944 1
1.50413568998421 1
0.589487680645957 1
0.531222289203081 1
0.7171435461716 1
0.224153100829032 1
1.51606589614629 1
1.1858722294767 1
1.50446822415626 1
0.310088913204673 1
0.683407728880079 1
1.32375953417549 1
1.79012703451203 1
0.0162400947203745 1
2.07499654849431 1
0.276940693536336 1
1.05731703486505 1
1.54357294628035 1
0.564406336475867 1
0.947046960206133 1
0.685394803617701 1
0.657730112455119 1
1.05885417340819 1
1.29181791200711 1
-0.351016749633357 1
0.548181040081815 1
2.57129290973608 1
1.12747646910301 1
-0.725237384118613 0
0.966328248336659 1
-0.432164796482123 0
0.767441834535039 1
1.81077751860452 1
1.66114601839533 1
0.579801482863741 1
1.18227563941203 1
2.42262877428883 1
0.654126638576896 1
0.99936474609609 1
0.911119775701436 1
0.866548042306311 1
1.4475974482379 1
0.810248176892853 1
2.10561420495659 0
0.348458520699828 1
0.00419065751753583 1
0.958893174905697 1
0.957577041387242 1
0.634813869422708 1
1.38964370679044 1
1.05077989876359 1
0.85080154373617 1
0.856724006136913 1
0.749317933039682 1
1.81029639288983 1
0.762694854953356 1
1.26026686746656 1
1.63313229386 1
-1.14370791946463 1
2.01626280869155 1
0.431900917788063 1
-0.555369339239905 0
1.55502005415562 1
0.621451990335868 1
1.66603627486969 1
-0.266123474982672 1
0.648107809138132 1
1.43183869120479 1
0.0484795922166533 0
2.90176347832626 0
0.97726044589602 1
0.0174703711023049 1
0.342878994279763 1
1.35324316204639 1
1.65116363607228 1
2.42475495488515 0
1.54535208176763 1
1.51876466618007 1
0.942787485609418 1
0.68666527647939 1
0.866684810446093 1
0.7339849914908 1
0.570567209452096 1
2.15783091520781 1
0.382171132268776 1
1.56941808695947 1
1.9952856203712 1
0.894185448845647 1
-0.600221481061481 0
0.725777080764262 1
0.839146454758278 1
1.29164247728557 1
1.24020112659763 1
1.36992779859509 1
0.215162751900499 1
0.901186694636748 1
-0.105085770629338 1
-0.114108815561532 1
0.740607891366451 1
1.29000771012052 1
0.0267482989039904 1
0.525964946800239 1
0.699205895484584 1
1.24960892559012 1
2.33194504749813 1
-0.254251574764444 1
1.16336050680962 1
0.720794912430247 1
2.01551456119152 1
0.545687612333945 1
1.21030436734719 1
0.340214902034711 1
2.51162863865001 1
0.89996258454223 1
0.495615398682026 1
0.519828042796904 1
1.42661040395408 1
0.312346334540365 1
1.90877010388941 1
1.03324116916197 1
1.18579315428232 1
0.68410122962617 1
2.05041635823168 1
1.27561758805003 1
0.195300962406351 1
0.593812098407495 1
1.1863404642549 1
0.59690871308274 1
0.0775423009882218 1
0.0219744555871115 1
0.57898240621645 1
0.773272306166033 1
0.934763106306784 1
1.39447862450512 1
1.85038353732677 1
0.401583394296008 1
0.931110126724474 1
1.92981274779337 1
0.199947489967413 1
1.57742507295678 1
-0.525642996911143 0
1.20902247642492 1
0.993430887811726 1
1.22481813202908 1
0.308842821362996 1
1.08109379978278 1
2.80014341464828 0
1.55140648220682 1
2.1916290113255 1
1.20451676887881 1
0.818885016413537 1
2.45513630937802 1
3.03435559175634 0
0.821138748364501 1
1.73920811954103 1
1.08739074031528 1
-0.383595402587254 0
2.07802073363986 1
0.720704288124362 1
0.647717441548208 1
0.111573500124166 1
0.832360380772349 1
0.0590346736323235 1
0.208786689131298 1
-0.219426983663553 1
0.651704208733917 1
2.10241145987222 0
1.0335202536863 1
0.442252719473858 1
0.0479642576337227 1
1.27421554590952 1
2.74950141292608 0
2.08695070169867 0
0.0813611020570142 1
0.744342256410394 1
1.33184085567369 1
1.10366298217865 1
0.799658079211634 1
0.836136414720382 1
0.224653133868396 1
1.55471746455106 1
1.18420977976989 1
1.39012788640247 1
1.28840741471573 1
-0.486362198726452 1
1.45045025929606 1
1.38737233114 1
1.79627463364781 1
1.89001390743078 1
1.45462531748603 1
0.187926089469946 0
0.24879650744249 1
1.58344150608 1
1.37738777429974 1
2.34330755675278 1
-0.331925420546961 1
0.605761788608357 1
0.418369993142691 1
1.55546502764309 1
1.89911716743122 1
0.928828829351949 1
0.531614534159802 1
0.747441798371268 1
0.688142936605746 1
0.68670627292297 1
1.86221842270106 0
0.0797270539830031 1
1.77631967309258 1
2.8482996593597 0
1.65926972665941 1
-0.777607724885236 0
0.425593575456789 1
0.759686711154122 1
-0.105170578765909 1
2.04289588235426 1
0.994478166080662 1
1.19922930866039 1
1.31526218964172 1
2.49183992037851 1
0.949042373616858 1
1.84184944958404 1
2.14379899257256 1
1.33884447371248 1
1.00833590296502 1
0.0511139925053133 1
1.8596105683793 1
1.61145477999042 1
0.925551388954741 1
1.59955943509122 1
-0.515118995352645 0
0.893194337456578 1
0.564954793900604 1
1.17709587999976 1
0.528271110223485 1
-0.409042293932181 0
1.58481875642898 1
-0.241500422233409 1
0.488662195109903 1
1.2841215504799 1
2.04192270765357 0
0.725339845731066 1
1.68834682682771 1
1.9517193765695 1
1.39552578828313 1
0.795859363453398 1
0.684388086587333 1
0.633057697663838 1
1.66589487897128 1
0.679740375922374 1
1.00147265243942 1
0.821878078714556 1
0.665594451168176 1
1.33466926549408 1
0.68505357672615 1
1.01472272061094 1
2.30757112185504 0
3.37520665726484 0
1.4111375559871 1
0.182455670788252 1
2.60082735202226 0
0.973055285050259 1
1.77775486854662 1
0.0844052343236144 1
1.79343735811955 1
1.05303314805054 1
1.35623175643402 1
0.294275868424907 1
-0.0468590623087743 1
1.15078880138948 1
0.973986259068213 1
0.847439849668952 1
0.987888786471013 1
0.813377807729284 1
-0.396835895381478 1
-0.10313963202247 1
1.64676295736788 1
1.76029379100521 1
1.40757453032733 1
1.7351829801897 1
1.61248498403275 1
0.672332623162878 1
1.14220203852453 1
0.225621181341483 1
1.45819893539716 1
0.746300003089755 1
0.478820139780966 1
1.65662775551743 1
-0.60510815044604 1
2.12256628558159 1
0.375857846737318 1
1.98428606255024 1
2.23421789364898 0
0.485267617708219 1
1.20514045890625 1
1.40753511603773 1
1.05304496450186 1
0.289549443114253 1
0.071529769554944 1
1.00617192636841 1
0.7637634046374 1
2.4458437045845 1
0.00330896112331669 1
0.851545554229919 1
-0.122453230437526 1
0.375236110585689 1
1.04427583312256 1
2.52228771540721 0
-0.567500646257478 0
2.00422637717935 1
1.31216304847901 1
-0.660886333124101 0
0.901729454183544 1
0.92329646394543 1
0.0115734317774631 1
1.0731912584517 1
1.74133124164675 1
0.550305732731782 1
0.197955778364061 1
0.750398511366426 1
0.507108463804547 1
0.233246518381119 0
0.693960677459437 1
-0.38170576782371 0
1.12773089258869 1
1.13837519423849 1
1.09999206639276 1
0.153735163970298 1
1.22829232466894 1
1.4788832138314 1
0.809992427769699 1
1.35734327975466 1
1.09207773290364 1
0.532196804585411 1
0.361326758850024 1
2.07848449862704 1
-0.307565888613161 0
1.27653469126243 1
0.734144216484809 1
1.87303894010018 1
1.02545331769276 1
1.63033618991676 1
1.02256816658785 1
1.78225451318416 1
0.140910563548785 1
1.79167683699769 1
1.89309539826109 0
1.69904404634661 1
0.63410892258804 1
0.809973265074717 1
1.73509059128089 1
0.974107199506961 1
1.71423107870619 1
1.69188522940813 1
1.99192755326426 1
1.85070851093741 1
0.872542177321779 1
1.01717307385679 1
1.521092059793 1
0.40163412909758 1
0.795847868072425 1
0.947594498943053 1
0.709364090720314 1
0.540825002006037 1
0.364307790920637 1
2.99203959695642 0
1.93330040567624 1
0.834714624380497 1
1.22996092814523 1
1.73806589141583 1
2.26034983070276 1
1.47944301991343 1
1.60207069721887 1
0.609587333555777 1
0.374969669655523 1
2.05931465353832 0
1.72926151116105 0
1.2985356878099 1
-0.0793968354017794 1
0.750003848256088 1
0.837947443742622 1
2.05650631701379 1
0.996385283545938 1
-0.338101965766482 0
0.999823817006922 1
1.46231580920808 1
1.01776732347764 1
-0.333425275622054 1
0.414814781069365 1
-0.432032649812374 0
2.1595554870124 1
2.85782713352732 0
1.44245998880312 1
0.0442247964519478 0
0.478924134950895 1
1.56548059945898 1
1.88917054864977 1
0.616793596822672 1
1.69739099955534 1
0.556189408421654 1
0.392273877103906 1
1.61745687589828 1
1.8184321247458 0
0.473826800525486 1
0.428801485020056 1
1.30468014214438 1
-0.158602305788904 1
1.07840112232038 1
2.03737036806227 1
1.92022893337092 1
0.916199940246392 1
0.869277383658029 1
-0.345659755774886 0
2.04785452993123 1
1.39524174506008 1
0.562126767556077 1
1.80269664498108 1
0.198645093527863 1
1.69487308180185 1
0.253376008687819 1
1.02689225661581 1
0.702546481738663 1
0.773452457516819 1
0.265923768077341 1
0.467857327780757 1
1.27206471414369 1
1.06450123645392 1
-0.0354943697278819 1
1.23331444362019 1
0.943643741300607 1
1.63676253998792 1
0.807901215699095 1
1.01301472895172 1
1.60871194175258 1
1.59919185797753 1
0.735481353568922 1
0.752384230739468 1
1.7081030623667 1
1.49688306294742 1
1.90880569583786 1
3.29685626471969 0
0.53908080923211 1
1.26493078969609 1
-1.19109252503245 0
0.392498524919796 1
1.45372599918658 1
-0.651191008029787 0
-0.0239306287331489 1
1.0745499342086 1
1.56883091034898 1
1.05014008029678 1
-0.767187786436295 0
1.99815388437028 1
0.142851196290223 1
1.12955304767954 1
0.85047636554723 1
1.0453728412659 1
0.415648113769295 1
0.933874984871506 1
0.88742951632278 1
0.476472986248823 1
0.390964918113163 1
-0.748945371574176 1
0.858050153977461 1
1.29306780947845 1
0.692942303261706 1
2.05817265909796 1
1.12943993972655 1
0.679806289406023 1
1.64074183275753 1
-0.813095459662438 0
1.63301467806408 1
1.44993034373511 1
1.50637637495517 1
1.18096706540834 1
-0.614325916583455 0
-0.353276861921516 0
0.302714195664846 1
1.02465382235258 1
1.33656557804496 1
0.540309258425043 1
1.41861207996714 1
1.08096468000884 1
1.03430261468505 1
1.85804426016119 1
1.28849868310332 1
1.492203659881 1
1.06282347647486 1
1.32362886516694 1
-0.888239247427188 0
2.71029609301918 0
1.86807408749002 1
0.203173735420259 1
1.57981129792156 1
1.15839637208162 1
1.46288359784267 1
0.996370540625175 1
1.91397252200813 0
2.64898883749107 1
1.07543852490668 1
0.451179014568286 1
0.129438429187487 1
1.82477381580608 1
0.225339328937356 1
1.90915521681488 1
1.79678284935788 1
1.90676944568125 1
1.64226331109202 1
1.81750350757515 1
1.55118333761909 1
0.15101130714796 1
1.46566045326263 1
0.958788582981838 1
1.79879058352107 1
0.217695146350884 1
2.24280920288226 1
0.274523682686932 1
0.326434160105073 1
1.08271632102652 1
1.38437827420811 1
0.476308037655568 1
0.843357938005055 1
1.75105029112992 1
2.38554653549647 0
1.92751076553171 1
3.55546986200841 0
1.09106093795201 1
1.22346823824989 1
1.65176967464215 1
0.31270829375339 1
1.00672741919836 1
0.250153467810474 1
1.62660202412548 1
1.20354585483515 1
0.896878738860555 1
0.164701962743959 1
1.32614706830026 1
0.409859879166043 1
-0.38651882764947 0
-0.0818261772185919 1
2.48897884134575 0
1.40900524849352 1
2.19846683792667 1
0.755332744478229 1
1.37344889289154 1
0.264459426727019 1
0.904285211983952 1
0.453730154930013 1
1.44410158967255 1
2.3222047818138 1
0.469660613141995 1
0.760771676863965 1
0.704767470427374 1
-0.441929509867854 1
-0.488127983089618 0
0.556919486019326 1
0.988113077477929 1
1.37090666716204 1
1.10757114098763 1
-0.547295862227934 0
0.501085086437694 1
0.43377643353007 1
0.129607388029237 1
1.20286736609123 1
0.0123073655235799 1
1.45683842049469 1
0.812888743837205 1
0.922454813819016 1
1.40744366164987 1
0.5990348104134 1
0.927677101225048 1
0.216082030459785 1
2.02908848939535 1
0.467889070051056 1
1.09246932356913 1
0.94203155120513 1
1.30518390799821 1
1.22208615345632 1
2.55018709310227 0
1.24664394240459 1
1.07144199131558 1
1.79366183324768 1
1.33052327509229 1
-0.216272213460793 1
0.67318538791414 1
0.999648753396836 1
-0.913640463307147 0
0.678267197861043 1
2.06554307144548 1
1.9716247284807 0
0.873768406028059 1
-0.0327912700359887 1
0.610624293351449 1
0.0533687126516985 1
0.635627712640782 1
0.713883264933101 1
1.71569008276732 1
1.75670885394779 0
0.911775209864682 1
0.721783059576239 1
1.03878766047506 1
0.533100292025258 1
2.20615378379795 1
0.913743572601788 1
0.0767117003687434 1
0.884170388658619 1
1.45489239410527 1
1.80191887687112 1
0.811641951883064 1
1.08483936028036 1
-0.154488572950081 1
1.46467711274536 1
2.6419110780793 0
1.09269665428319 1
-0.6490869895523 1
1.66643759553721 1
0.495747095687329 1
0.908521146158795 1
1.87897975211138 1
0.864892459430725 1
1.35255530712913 1
2.50068461426075 1
0.780585525638759 1
1.23070856104695 1
1.17801286782104 1
2.70122442763911 0
1.60226808092755 1
1.99143381089639 1
2.06324996706649 1
1.0642839752682 1
0.319650450308076 1
1.49671906967842 1
-0.00586240738415522 1
1.4407600966706 1
1.61738927564263 1
-0.142819011991527 1
1.79887465497897 1
1.86123986399104 1
0.615647490367877 1
0.725677599726178 1
0.406252130391735 1
2.2735208242827 0
2.05854157243461 1
1.39127434335359 1
1.68974401628389 1
0.710603159463763 1
-0.332135397928933 1
0.987658006911274 1
0.630213542805947 1
0.53033643926114 1
0.430813089431215 1
0.0830294267182263 1
1.95123405892878 1
0.365589153463259 1
0.894903069494043 1
1.03731815796925 1
1.27273857990343 1
0.822144571352661 1
1.73757388993915 1
1.57425392900877 1
1.24584507405312 1
1.52956624553581 1
2.63693564700264 0
0.0253123153083218 1
0.756887092735833 1
2.11726291263524 1
2.12305016038613 1
0.776852223753094 1
1.5740353118226 1
0.599842470359716 1
0.66047389190891 1
2.74969761118517 1
0.851764769497264 1
0.966395252701406 1
1.26553987168166 1
1.43722345767542 1
0.812303299083334 1
2.48453311325554 0
2.1322166755804 1
0.668475402568371 1
0.328793541751826 1
0.646590877352188 1
1.23938805529221 1
1.48787327134534 1
0.234610305679721 1
0.229322785871279 1
2.56385241227184 0
1.61926921572953 1
1.33701391518355 1
1.5983675690583 1
0.979492938993731 1
1.00442980049444 1
0.735816259543928 1
0.612319676939052 1
1.83116951711508 1
1.34975828360043 1
-0.28443201364453 1
1.67129501267752 1
1.3441539555251 1
2.48851602670587 1
1.65168993501606 1
1.43578991614398 1
0.0505226686077774 1
2.27458968533343 0
1.36596078348996 1
1.3350847252042 1
0.730735907700069 1
0.452030484190683 1
1.74090549257618 1
1.76585287349403 1
1.25991109302654 1
1.23369524380675 1
2.65628989013703 0
1.73629869078931 1
0.699398927649744 1
0.0478504229757327 1
2.66068632273115 1
0.362920465206013 1
1.05408067844426 1
1.02123503786671 1
0.936026843211153 1
2.14570063633541 1
0.93965653631527 1
1.01870394046221 1
1.39238986799518 1
0.171397732608651 1
3.3916191844926 1
-0.396589142778775 0
1.32038910865565 1
1.67111789680218 1
1.98271827582864 1
1.46534047808192 1
-0.113534506374166 1
0.575227914011897 1
1.15528058037023 1
1.7245520449129 1
0.143865973300322 1
2.21980704560969 1
0.184419231843864 1
0.722371503006412 1
0.84811837976874 1
1.70633841888953 1
-0.181898824796178 1
1.5209038094596 1
1.4124899377148 1
0.153113466123493 1
2.34800513654469 0
0.85170543213159 1
0.441474948642712 1
-0.746541730607519 0
1.80385339629327 1
2.25715605886143 1
1.2166766049983 1
2.31000318165302 1
0.314772890106954 1
0.985043351122612 1
1.78249214387227 1
0.313842554554936 1
1.11044094373417 1
0.782780315531147 1
2.70288910605692 0
1.37748837105401 1
-0.165057220005207 0
0.927327237258612 1
1.90251593176857 1
1.59054208577709 1
2.03412199185335 1
0.227360043928771 1
1.28345899357933 1
0.377934409423832 1
2.04080509771366 1
-0.574125522650578 0
1.12635469843889 1
0.571183168480847 1
0.674121855325328 1
1.48655040168014 1
0.250800558788757 1
1.19775613524399 1
-0.221757797752846 1
2.0884820677498 0
1.34040898250417 1
0.672959655211479 1
1.613442266597 1
2.06580741258467 1
0.722009991542575 1
1.62995833661434 1
1.61291159939205 1
0.973688701313437 1
1.07963257725844 1
1.98429757164964 1
2.56553895682306 1
0.467782179708707 1
2.03996787725607 1
0.873916371598158 1
2.0780449552279 1
0.269677810048057 1
-0.293447847254487 1
1.42646292369157 1
1.33011706276519 1
1.98114898819361 1
0.879517822540905 1
1.00067481137329 1
2.11167536791408 1
0.233696349520756 1
2.31066930074555 0
1.01125984590791 1
0.943474229972997 1
1.7861505867787 1
0.67261168670948 1
1.28612142810841 1
1.97233833413208 1
1.08390472572322 1
-0.351183076138661 0
0.716515915548125 1
1.06222141121597 1
0.909830491477577 1
-0.0814602941022894 1
1.5007267626159 1
0.173160492089102 1
-0.740418001720321 0
1.44802831965735 1
0.639642977492901 1
0.817775689766421 1
0.207603985243718 1
1.33732864529752 1
1.03324084362893 1
1.2743571367936 1
0.992052231958799 1
1.24964200621439 1
1.29916168896411 1
-0.0103718522490513 1
0.634185592654021 1
0.927793846820965 1
1.52813553244535 1
0.775317435895968 1
1.27054373346569 1
1.04039676487939 1
1.21904195832067 1
1.3531832045483 1
0.624907929884221 1
0.887408297748589 1
0.893822089718534 1
0.527025450305508 1
2.42997431109133 0
1.52253738457704 1
0.666777353718675 1
-0.356507576791639 1
1.59173931717184 1
0.0328124393525794 1
1.92069123520474 1
-0.576151681818983 0
0.624926740532724 1
0.415111829698754 1
1.15725987438757 1
1.83099926819601 1
1.7410481249976 1
1.42382341873266 1
0.373339973624488 1
0.556133344105879 1
0.449465412708799 1
1.02554157181884 1
0.987174668843445 1
1.1913024318323 1
2.31185619831278 0
1.07858899502975 1
0.734895996718004 1
0.657439776276725 1
1.59874431426015 1
-0.00157769912356082 1
0.287312717947003 1
0.351221240304758 1
1.13383204082742 1
1.49031848830232 1
1.01103726894028 1
-0.441997889028973 0
1.29157281540653 1
1.4486352320992 1
-0.37618181534032 1
1.72740613307603 1
-0.078168223582034 1
0.783019523559795 1
1.90946434952739 1
0.634087800432428 1
0.508122493113866 1
0.929765203195601 1
1.67251330312954 1
1.19520219419321 1
2.26489959395914 0
0.449213353147445 1
2.17467833672094 1
1.35834580913701 1
1.25269291979901 1
1.34763258402444 1
1.6672880341355 1
1.17565554718183 1
0.61320558839059 1
1.40640881916427 1
0.565742560293544 1
0.809583982221564 1
1.03011316517701 1
1.26135848080946 1
1.9751342342704 1
0.445340787221668 1
0.624907336582452 1
1.35612599377475 1
0.962188478180845 1
0.617420487704492 1
0.273179007163992 1
1.29042589748547 1
1.14413711944081 1
0.0821113995618854 1
1.4030948713979 1
0.00715254427821423 1
0.792045200255407 1
2.1988679414258 1
2.19941297305908 1
0.151353489342708 1
1.79416869409393 1
1.19243962019143 1
0.837481604473148 1
0.991232748707326 1
2.02022959087946 1
1.65401572543707 1
1.57824871568871 1
-0.0681701409818595 0
0.469915387207682 1
2.30068846251354 0
1.69102710015822 1
2.41725302032281 1
1.09313535529053 1
0.776958432495962 1
-0.205210301557442 1
1.31315136502446 1
1.33412709932275 1
0.822324731064374 1
1.12776632750353 1
-0.577312064055936 1
-0.551425144237018 1
1.68170562748438 1
0.781733108767929 1
2.22815912689695 1
0.400923722282138 1
1.40746065750897 1
1.01651544443104 1
1.73449978118616 1
0.22334198766178 1
2.37562422922369 1
2.88902689371151 0
0.992304258616457 1
1.58196697598954 1
1.05161383733418 1
-0.23601808014004 0
1.75071124368429 1
1.80788123447668 0
1.58826770920177 1
-0.383739437266166 1
1.29696775494548 1
0.502801698862838 1
0.908287805517296 1
0.751043935466254 1
1.36517993572734 1
1.55078263690478 1
-0.236726719500104 0
0.893109716391062 1
0.956451899324326 1
0.2546735862875 1
1.48282521801331 1
1.01516731272895 1
1.5640679095405 1
0.970539688720403 1
1.1198203212441 1
0.44967512469719 1
1.26538506515777 1
0.273113454423148 1
1.25656097958356 1
1.45381576658038 1
1.3203160841923 1
1.55675729485119 1
1.28593315162082 1
0.772745677823643 1
1.06653473802447 1
1.90746753810008 1
1.6876558995811 1
0.959705123884112 1
0.808396390688566 1
1.60075875890155 1
0.750706603585912 1
0.467687383532463 1
1.33362558227917 1
-0.298607086726567 0
0.771504742336916 1
1.10579537500321 1
1.80474292474487 0
1.08550891932768 1
1.40895737141336 1
0.906455288977225 1
1.62513652651245 1
0.153845609512687 1
1.59427818612886 1
1.90746026279676 1
0.275779693230491 1
0.442194764663709 1
0.831541742877017 1
2.03717515261525 1
-0.0370922948375845 1
0.278030173863362 1
1.45491638258366 1
1.69298288431124 1
-0.232698095166409 1
-0.224741405408957 0
-0.208111159379319 1
0.481829026510811 1
0.139591978902809 1
1.64412567809627 1
1.6925426636841 1
1.19402375687758 1
1.69497689773335 1
0.906929661619499 1
1.1391303671456 1
0.0646236263504144 1
1.46456990548586 1
1.04634643014266 1
0.777557115748325 1
0.629438943540007 1
0.952035276751937 1
0.487947501839297 1
0.997061581467809 1
1.42548699763416 1
0.51162098753405 1
-0.38335022985087 0
-0.154982851759665 1
-0.739361732291161 0
1.23398531534601 1
1.0430956758742 1
1.35837516876103 1
1.12935853668642 1
0.906936440860124 1
1.52121426415374 1
0.560510270256757 1
2.34981214699467 0
0.926250063276336 1
2.17615912336405 1
1.28921960419223 1
1.92888041417472 0
-0.539881063617559 1
0.334046084392079 1
1.67816733406922 1
2.23237250936341 1
1.38891732611198 1
1.42390365926351 1
1.09867970067491 1
0.273190066235486 0
1.88336089812737 1
0.520479061501217 1
2.03333909652057 1
1.42549022612848 1
1.71762714710797 1
0.452694760373473 1
-0.00574720001030808 1
1.72386233797596 1
2.24512904458072 1
1.22541048265595 1
0.757605030427944 1
1.17105743235982 1
1.04637175515018 1
0.616687977491536 1
0.705864218704766 1
0.789779789081535 1
0.376937840263418 1
1.2158688095047 1
0.991534533935307 1
0.575168227558072 1
0.21229357417845 1
0.644095302150951 1
1.37894678033708 1
1.0191971775561 1
0.86975830617531 1
0.874036280557519 1
2.7751454649571 1
1.23612882842743 1
0.563718870013393 1
1.3983684195023 1
2.0336569989353 1
1.22960747918204 1
-0.752820680943171 0
1.15080688015451 1
0.364210621495844 1
1.87596949544728 0
2.15226467455757 0
0.937425602798893 1
0.954162397273326 1
0.814186428489269 1
0.323471477319886 1
1.06554497272274 1
1.59812852389784 1
1.49627166659163 1
0.437660438241835 1
1.27893820424912 1
1.51904283338269 1
-0.452071154342312 1
0.276587228933288 1
1.10158088330492 1
1.79970948521354 1
1.47805938667503 1
1.51310762298 1
-0.0705896807276931 1
0.510418535045651 1
0.714938249954839 1
1.53462611187776 1
1.51551297628899 1
2.02713451599353 0
1.95421019658063 1
2.08219996746357 1
1.27795475165234 1
1.13852779973327 1
1.5856493537685 1
1.16928765132149 1
0.504859838130851 1
0.0954646865654517 1
-0.748098203599834 1
1.17076666975687 1
1.91477566585491 1
2.00602505100817 1
0.316880937030525 1
0.629261391937148 1
1.68090563123811 1
1.15518214249145 1
0.931309571118511 1
1.27938587076635 1
1.79849768065497 1
0.499170249221753 1
0.427021894511797 1
1.38369680804122 1
1.35767669601729 1
1.55136918029345 1
0.680930955599738 1
2.39719993708433 0
0.828647378121228 1
2.25238346952983 0
1.06228314817111 1
1.98583149884015 0
2.83994780536532 0
1.4639046279068 1
0.0837724396549362 1
0.899391681957789 1
-0.782814650224983 0
0.809770538330081 1
0.61120210337709 1
1.37782625941607 1
0.851258861779568 1
0.134820301647759 1
2.60087138473398 1
-1.04350707550814 0
1.28999406725157 1
-0.081032281260175 1
2.64249430841454 1
0.641545841989918 0
1.41469098882262 1
0.779682868879898 1
2.17295550506576 1
0.762998857716107 1
1.1291655023795 1
1.01974534165842 1
0.300488023811986 1
1.38368754977764 1
0.355646289099129 0
1.94211973337415 0
0.523184734632389 1
0.33478350688682 1
1.31294012371 1
3.18016654431553 1
1.30696800904637 1
1.67685434167092 0
0.264472773062845 1
2.14327121533818 1
3.17132686843689 0
0.72447466451911 1
-0.42789416845273 0
0.612622356763373 1
1.81573225217478 1
1.38490382067216 1
0.380264779218049 1
0.0399763770846 0
-0.385819103225401 1
0.521595057155831 1
1.20347545719419 1
2.69438080539221 0
1.2304403450616 1
1.20003625285135 1
0.87812304495409 1
1.32706637732136 1
1.5692379671029 1
1.18430387268622 1
0.52399510430931 1
-0.201206429676069 0
0.234431161311003 1
1.70852006241309 1
0.298493593244929 1
0.748668491988221 1
0.0813381884881305 1
1.19236749955896 1
0.44230893139904 1
0.849550381203693 1
1.04552880646032 1
1.58510457475941 1
0.319460447979059 1
1.52491959513074 1
1.07128729587903 1
0.865272700126114 1
1.87213435679793 1
0.735125817857304 1
1.8940666949024 1
1.32607254971057 1
1.0499754777197 1
0.202487973688755 1
1.10127043034161 1
1.79065503025909 1
0.964552443969099 1
1.44920179268295 1
0.0342170911656308 0
1.83757495161716 1
1.18031319510857 1
0.255571314887437 1
1.11016982916897 1
2.07390352824748 1
0.660400036661297 1
-0.109037227450752 1
1.49699137114398 1
1.0806116267742 1
1.83001744529052 1
0.84190389416343 1
1.31623594386597 1
0.827781377269227 1
0.769850671973174 1
1.2315842762685 1
1.25390371715429 1
1.56653599955631 1
0.845789676061966 1
0.433192016759248 1
2.17342827012822 0
0.213775944550934 1
1.98918843147807 1
0.566282326519751 1
0.150079828916126 1
0.230724243490717 1
-0.42478890141082 0
-0.064816100219004 1
1.59226798898628 1
0.637201540367614 1
0.595957896939252 1
1.09979950088965 1
0.909586024328239 1
1.03853619959373 1
1.32934080046039 1
-0.0123424599867359 1
0.900546241472829 1
1.28016514691932 1
0.706570890807018 1
0.162311891378717 1
0.627385892123244 1
1.23163196609636 1
1.38897844918607 1
0.391148173853015 1
1.95336275820425 1
1.44534925635582 1
-0.134584034225244 1
-0.116685778892843 0
0.437079851871126 1
0.909353045348847 1
1.320170855416 1
1.19863560666697 1
1.66923306674892 1
1.22665290681575 1
1.22903183546872 1
0.46984539398096 1
2.11784351210664 1
1.53326580679221 1
0.193409528514175 1
0.862735526066118 1
1.18309888680548 1
-0.0675582855792897 1
-0.155814807100552 0
1.5884622901581 1
1.86893684361838 0
-0.21959090286758 0
1.33175904659874 1
1.08432093882676 1
1.30695222826336 1
0.941084833018226 1
1.94890161049899 1
0.997947925098589 1
0.359774770590169 1
1.79975087196038 1
-0.74030654407369 1
1.862968850363 0
1.56053136387965 1
1.51522517965737 1
0.441573092097126 1
0.757727130134 1
0.817247405946232 1
1.94421071005216 1
0.493438786974896 1
0.0321268477574716 1
0.108677311365393 0
-0.244667326004841 1
0.169228813035903 1
0.977485505933547 1
0.29184806462803 1
2.09834461984427 0
0.713883927949191 1
1.65958634089821 1
2.0351130543343 1
1.71258740858988 1
2.17572801071231 1
0.748715063228602 1
1.17183593675122 1
0.385812840712958 1
0.828106171178595 1
1.9546511735323 1
1.38217878402105 1
0.489202466161123 1
0.489114575572689 1
1.07543924934998 1
0.149288490106945 1
-0.147881147750263 1
0.708725537034906 1
0.725596444971635 1
0.656616394633451 1
0.249813227424956 1
1.16574757481631 1
0.336021104901804 1
1.83956759031979 1
0.0229810267209839 1
1.19069571137924 1
1.20801556285686 1
1.92430109267668 1
0.932559644817437 1
0.404621371124012 1
0.942389733004912 1
0.89541986626458 1
0.217392556589339 1
2.33015489951936 0
0.569355758192604 1
2.54595398495813 1
1.68833087847555 1
1.5547228050478 1
-0.0539111705411261 1
0.539470576274246 1
0.676932649368497 1
0.789870976480446 1
0.708829319936911 1
-0.856104142358493 0
1.433297010883 1
0.00980025229138114 1
1.07831397418084 1
2.26681216934205 1
0.659634475572556 1
1.47800449683163 1
1.56363974987201 1
0.298921923385393 1
-0.0683600264494858 1
0.713392790009501 1
1.02135756073527 1
-0.0194706089983923 1
0.531479195444033 1
1.72371606768821 1
-0.025578473011627 1
1.46646412010043 1
1.53007077918946 1
0.922731372039017 1
1.32028853457442 1
-0.0316432034510416 1
2.12404990521935 0
1.37205997485893 1
0.530650592537202 1
-0.88796596651232 0
0.694059083217847 1
0.436866199252173 1
0.336137533771457 1
0.0758396160190784 0
1.55111495943198 1
0.0835986467694124 1
0.980984382081433 1
0.528230654371362 1
2.31641089677677 0
1.75645126058715 1
0.327522701180494 1
0.901856236164902 1
0.83090237441024 1
1.36117453136035 1
1.37154967247818 1
0.919380734752117 1
0.866045962821528 1
0.722265658900716 1
-0.384972088889662 0
0.750797163017491 1
-0.337448573108389 0
0.191939577951706 1
0.607929071036693 1
0.574987269181144 1
0.944782432794371 1
1.32666158656128 1
0.321146069420577 1
0.864738980072603 1
-0.219433912191991 1
0.99757148207516 1
0.635878330906851 1
1.37968171755024 1
-0.0529248203065006 1
1.82068120194523 1
0.797910769123324 1
0.184390852799067 1
0.997484768899189 1
0.0441878178756608 1
1.62298879287646 1
0.909523002106946 1
0.222763621405021 1
2.0726888292423 1
2.54373814570829 1
1.44039714085181 1
0.658481976731262 1
1.38538504324014 1
-0.477470715498914 0
0.00133044548633324 1
2.26601192525661 1
1.01595338295689 1
0.438898954567373 1
1.32600249385332 1
1.62463385532734 1
2.25887748245218 1
0.759162024197722 1
1.02235662786843 1
1.32024524004141 1
0.52930084631158 1
1.37679372657145 1
0.539766818147739 1
0.62687001421097 1
1.01052739524981 1
0.765203598009227 1
1.21065499284316 1
1.80646141456048 1
0.265363559742832 1
0.982807398913481 1
0.577598766193747 1
0.650297565948934 1
1.55549743430282 1
0.932942159650131 1
0.673653328103728 1
0.614691434194178 1
-1.67935516494853 0
1.44163246169453 1
-0.10664246719083 1
2.06137410035221 1
0.448609875750006 1
1.58424373649533 0
1.8731477469322 1
1.61737455445676 0
1.48198811824666 1
0.756727103388855 1
1.96009494759113 1
1.14551249285988 1
0.539442971386998 1
1.30186411867663 1
0.909386918108026 1
1.31462878771895 1
1.6588435149197 1
1.77992629928722 1
2.27064388484601 0
1.95459650282603 1
0.764444703250532 1
0.214238157528967 1
1.08642477211825 1
2.67139858501571 0
0.80896363624098 1
1.78416194863703 1
0.916695227600751 1
-2.20535690178767 0
1.82423818202481 0
1.35865929150831 1
1.38032119608445 1
0.627122191540018 1
0.823424610670552 1
0.267952998518305 1
0.512114611854578 1
1.04992844345409 1
0.406068359912661 1
1.76189515408106 1
-0.459118744707133 0
0.952456070355643 1
0.644800145060128 1
1.51297690529659 1
1.0991755078028 1
0.60444401520451 1
1.70087562089168 1
0.0526382394590085 1
0.985230586126555 1
0.801845769006386 1
-0.439319152697026 0
1.94649016269449 1
1.68172410824885 1
0.90026214393169 1
0.727992106905969 1
0.979312663645241 1
1.24523003913887 1
0.823821560481461 1
1.43623211853234 1
2.38734537109122 1
0.838087070039612 1
0.569738503555044 1
0.96895772188626 1
-0.129045389824062 0
2.30166847318679 0
1.91977004373423 0
1.61730828314615 1
0.396920729207965 1
1.77259595556933 1
0.68828377273048 1
0.639387083364092 1
1.84744212091242 1
2.05518958001942 1
1.13704346653485 1
0.918984769875689 1
0.890219423394424 1
1.55706967068004 1
0.820549987296302 1
0.416089711925333 1
1.06586475919702 1
1.75702909992546 1
1.19786350751755 1
0.430459859286852 1
0.146775852314647 1
1.309188261958 1
0.27409046875903 1
-0.858985958852253 0
0.675778264867416 1
-0.354542347202111 1
2.13307985523501 1
-0.813660702676843 0
1.34372714004367 1
-0.163237204879916 0
1.9443278305806 1
1.43702357555051 1
1.96436802259722 0
1.86833342870909 1
1.98627157792881 1
0.222839660024428 1
0.95762505368442 1
2.12819659046935 1
1.34909083535327 1
3.30660355469784 1
1.07398152300222 1
0.653773408151128 1
1.61768520661871 1
2.34711992756908 0
0.224792228586054 1
2.00881524582299 1
1.70917810957003 1
0.458910461540402 1
-0.893127386614866 0
0.879563061235866 1
1.31967993379362 1
-0.0293024430317062 1
1.34750097363984 1
-0.0339506532421049 1
1.98269539370383 1
1.00014053579828 1
2.18461366187111 0
1.43050501470815 1
1.34441825269341 1
0.37475141201523 1
1.52721813222511 1
1.94025409892697 0
0.988436410936632 1
2.84563527530593 0
0.595881514326265 1
2.87689365038002 0
1.18239434802766 1
-1.24836623909912 0
1.15283383854711 1
0.835978943038835 1
-0.518943070777309 0
2.64500010398175 1
1.22222267963399 1
2.98063883682951 0
2.36942228961476 1
-0.806232601131173 0
0.266402693430325 0
1.92891853700481 1
1.10162577039988 1
1.26862300290763 1
0.715048045799382 1
0.39583246042394 1
1.25144574061568 1
0.0706347777843035 1
0.00195960154221246 0
1.2301063791886 1
0.14893258500819 1
1.75414575108122 0
1.92820037246298 1
0.990599600848585 1
1.82785206160524 1
1.9032930515672 1
0.843289507054323 1
0.158294242257478 1
0.706333906086892 1
0.603782623322954 1
1.4635451713156 1
1.89453459767303 1
2.62977384204986 1
1.45659199723869 1
0.350613740054048 1
1.60997551791478 1
1.80435159741736 1
1.12064888576346 1
0.910944822856784 1
1.13281047310559 1
1.08024077019703 1
0.933175468112374 1
0.788644574416656 1
1.41271387545148 1
2.08893123866182 0
1.1843385408979 1
1.23840801066821 1
0.650968467259739 1
1.49641062960284 1
1.10518259265295 1
1.48018354346054 1
-0.358206112977334 0
1.23225872887796 1
1.27452101554422 1
0.882557222872342 1
0.178261605070265 1
0.811500799498254 1
-0.531154679492794 0
2.40527817231335 0
1.06517366414173 1
0.192872998534542 1
1.07773246973176 1
0.916811874880328 1
1.96089268090325 1
2.65213936372232 1
0.336140268116647 1
0.937917264739276 1
0.628333262865422 1
-0.268153286908721 1
0.554585970057564 1
1.73616330182511 1
0.971481341796659 1
0.277585286084847 1
1.9981025050298 1
0.526480877543979 1
0.684424449231765 1
1.34469352386684 1
0.911142374091924 1
1.79052045171658 0
0.757823785305425 1
0.71064655398927 1
1.40559061200944 1
1.66804521760775 1
0.0584950162138865 1
1.6790397038993 1
1.06034438974499 1
1.20036252074962 1
1.19442660856923 1
0.31208034066402 1
0.699954185326874 1
1.35798782003287 1
1.74411116123217 1
0.408929139312178 1
0.282652645145909 1
0.542695962218831 1
1.50767445861674 1
1.8032592936613 1
2.9874781867868 1
0.580212354229765 1
0.640700112554904 1
1.89753293503094 1
1.39898243470537 1
0.729639544551568 1
0.46673654531033 1
1.63374667169368 1
0.74476548673759 1
-0.241494037078662 1
1.03392851591115 1
0.642597299653908 1
0.950089610200724 1
1.7707814376376 1
0.422796082205538 1
1.1469311135411 1
0.645431551450428 1
0.612516801259454 1
2.27948350304475 1
0.0893539996827942 0
0.49302792585811 1
1.20740220216728 1
0.439298241725679 1
1.56788691079554 1
1.25875248126724 1
1.2493157444314 1
-0.21849514898473 0
1.24325462790798 1
1.43120649328247 1
1.1566846504112 1
2.13040442734047 0
0.837333889642582 1
0.892506361697369 1
1.40304968542222 1
0.928491965919339 1
1.66308522314546 1
0.592967226462641 1
-0.0468348394655027 0
-0.103567849669203 0
1.38762142607986 1
-0.0321657291981687 0
2.28871984416795 0
0.910552017905193 1
0.217182402650185 1
1.54497332583743 1
1.80127170459076 1
0.577494328736803 1
1.91778026889951 1
0.858227438136559 1
1.15717387010059 1
1.81624688286456 1
0.432054950014094 1
0.727257963642324 1
0.89901520648493 1
0.713783245965509 1
1.37624255199391 1
1.25907726839909 1
-0.3348532004045 1
0.848816813124943 1
0.945235568568709 1
1.63621918766427 1
1.41148965791467 1
0.258658782203496 1
1.67145492723085 1
1.49032851811786 1
0.880169238848097 1
0.735845189328713 1
0.0611619572125842 1
0.97812493160531 1
1.73440059837635 1
0.0272558009555017 1
0.775683210165994 1
1.62029940955241 1
1.29717616152469 1
1.3576602517219 1
1.30859474303032 1
1.31826449443384 1
1.76158872633665 1
0.990674544562194 1
1.01604987424424 1
1.82239022535536 1
-0.0411076789138574 1
0.0252132393483622 0
0.808037457115255 1
2.05813089837685 1
1.0396961760027 1
2.23610956593136 0
1.29594011952338 1
1.54537047400128 1
1.17239874497251 1
-0.633984689942048 1
-0.170884614558251 1
1.54351702580959 1
1.38088948657238 1
1.82979030232707 1
1.03889765592887 1
1.73284337358953 1
-0.690873164161315 1
1.32671081834354 1
0.545380303199923 1
-0.285496389637669 0
0.915482995031996 1
1.24984129592112 1
1.68172312216971 1
-0.249837183255693 1
2.25095885886394 1
0.21154261304683 1
1.40058731063229 1
0.326083597352375 1
0.772897688475986 1
0.365326602365259 1
0.638644815972235 1
0.653411095650835 1
0.922639885827557 1
1.02555248446031 1
1.66638034577695 1
1.31686149746462 1
1.45190274618461 1
0.177015763472881 1
1.70851116143994 1
1.24725586393518 1
1.59471135070737 1
1.72034762234155 1
1.84207214152794 1
1.25633143183381 1
2.31843738313499 1
1.51799276950324 1
0.452941816736894 1
0.37668917030726 1
1.26316615316149 1
0.47882994611798 1
0.833942680912051 1
-0.398833365131291 1
1.19224719071228 1
-0.351307927751461 0
1.14669696722985 1
0.494880910257936 1
2.65932077261969 0
-0.0281145298167787 1
1.44580075349115 1
0.880157794824611 1
0.241098080097248 1
0.931378721451272 1
0.748835357408673 1
1.35232281305517 1
0.829104505529928 1
-0.00474040792405764 1
0.69392497131615 1
1.07740528115658 1
0.976618865450713 1
1.8310936942054 1
2.1971150376659 0
0.301250397868611 1
2.50498299532691 1
1.96108460471696 1
-0.409545601562153 1
-0.0340848347184038 0
-0.816890293484876 0
1.60400780025177 1
0.638651443988143 1
2.45176858411065 1
0.101360743148514 1
0.527293841847408 1
1.48750150934908 1
0.385084363849069 1
0.563991428806606 1
0.488344193039109 1
1.48550660423088 1
1.92051786629265 0
1.02027628191803 1
1.82550463685499 1
0.99796604230572 1
1.86939055913678 1
1.47589105442444 1
-0.46703036091027 0
1.98413726225263 1
-0.0502357106331597 0
1.03467192622233 1
1.45915819795708 1
1.09892304640071 1
0.79926363849564 1
0.203182641561133 1
1.04377375829505 1
0.390763582329182 1
1.65294991898781 1
0.762426181754215 1
1.49550067267717 1
0.895687587231177 1
0.410166943571855 1
0.807358905319247 1
0.808325879658364 1
1.39686925478853 1
0.914801604411144 1
0.36594895119327 1
-0.51968931273954 0
0.103376360988862 0
0.0621610315966121 0
1.27016282119374 1
0.967868286456074 1
0.614114235201745 1
0.864394033430007 1
2.01999922165379 1
1.22727102096417 1
0.884839784039169 1
2.52627860147729 0
0.0334787666680267 1
1.64033463719745 1
2.82022372153747 0
0.336066826354748 1
-0.0786033804365557 1
1.76260375102734 1
0.707932015401053 1
1.49245052173386 1
1.8425921015061 1
1.45909431817542 1
1.3854976311164 1
1.64791715511997 1
1.09285128530872 1
1.14352391280149 1
1.24974310661259 1
1.01304730926084 1
1.48616979452489 1
0.591302107485049 1
1.21798719136506 1
1.03068869795008 1
1.66462611196557 1
1.76762128180074 1
0.627568672884251 1
1.10510139352341 1
1.94967574792655 1
0.680499464807244 1
0.849379151988126 1
0.707827255085006 1
0.538924997606104 1
0.259606472093764 1
0.104429438371929 1
0.402285104111654 1
1.29702317852793 1
2.76015135593569 0
0.516586934765923 1
1.85752918476333 1
1.08854434721592 1
0.722513593925628 1
0.414025939478976 1
-0.0901945275028587 1
-0.399611825638988 0
0.0858254704290324 0
0.825095628860269 1
0.904022137235801 1
1.44082820648437 1
0.765972719703877 1
0.95647910915025 1
0.840656970058184 1
1.81806512583044 1
0.591326353424323 1
0.643703457105114 1
1.01413360580311 1
1.85633349772383 1
1.39133456685843 1
-0.721354426600557 0
0.0931648801760149 1
1.32912964815915 1
0.557271829886664 1
1.00245677984594 1
0.229264248576569 1
0.120641767736314 0
1.49131661092009 1
0.527435395468971 1
0.750939445038188 1
0.51279859405173 1
1.07379921611776 1
2.46637052275182 0
0.21932698452018 1
-0.724731365631593 1
-0.029332748554327 1
0.8826016865005 1
1.20467017919488 1
-0.367665146861031 0
0.77571023369271 1
1.59592604842252 1
0.941039469547525 1
1.10990258919067 1
1.97939785414867 1
0.129688013613658 1
1.38865625339234 1
-0.311718426964136 0
0.0196975792643689 1
0.409915702113644 1
0.766993429753638 1
1.47416631987865 1
1.68916418903993 1
0.813815218411186 1
0.490627124325054 1
1.286406722929 1
1.21448764921459 1
2.10830469990731 0
1.95387232504818 1
0.102363892847053 1
1.06652664996118 1
-1.31133981208363 0
0.680670568779515 1
0.514806255906776 1
2.06942519328352 0
1.73622088922447 1
-0.0743052540502394 1
0.857611834589831 1
1.2657869541084 1
2.75756909028142 1
-0.593596758903659 0
1.99441297255158 1
1.63046091715529 1
1.52580742023449 1
1.05617165585847 1
0.615732713330103 1
1.47639509992114 1
1.79662841437863 1
1.98863333288898 1
0.333656340135194 1
1.55531589414834 1
1.18442615974564 1
0.610376783792326 1
1.86591454574223 1
1.60874863235599 1
1.50038350259678 1
1.46516230323059 1
0.886413658087769 1
2.04658481288453 0
0.748162229640606 1
0.324729791557935 1
1.03412206422717 1
0.686550686520948 1
0.987170669734959 1
1.62127944477661 1
-0.160677472117966 1
0.593578665429458 1
0.876008817935015 1
1.69520709482261 1
0.471862061715463 1
0.94929213076933 1
0.519594119837153 1
2.02480133702969 1
0.642405329990217 1
0.652945215553416 1
1.30605545115022 1
0.93927516378366 1
1.34147293607739 1
0.756970925205976 1
1.20793493646255 1
1.00770865119772 1
0.978893958189606 1
0.501475421307954 1
0.643145507262013 1
0.078052027786697 1
0.729059620025196 1
1.06036622262754 1
1.00557659099299 1
1.1460773563928 1
1.37455062803452 1
1.59350746904805 1
0.709764404456884 1
1.17951244107035 1
0.978931599812149 1
0.848492382243456 1
2.62937865848463 1
0.963128357602515 1
3.23507771940403 0
1.3751655688951 1
1.14611510449124 1
0.643655387821953 1
0.447702926606336 1
1.57766497189837 1
0.184824081399033 1
1.02137440252812 1
0.7417675821414 1
1.44829425679452 1
-0.337322466059388 1
1.40112352533239 1
1.60679790075156 1
1.07269666607742 1
0.0410434262931849 1
1.36793198968089 1
1.1862507312889 1
0.281163801834416 1
2.40286021019103 1
0.889334162548272 1
1.36122996905373 1
0.646044902998877 1
0.643095390124812 1
0.747061866237049 1
1.8436204962337 1
1.44392789474016 1
0.61930645158236 1
-0.727559497135919 1
2.07555005283549 1
2.21988740331889 1
1.05703428045 1
1.70929320013891 1
0.102971675502145 0
1.81372396798075 1
-0.383002612755641 1
0.138504802007993 1
1.39145107649182 1
1.98035736519816 1
1.83008366978446 1
-0.114585062012492 1
1.59991191960812 1
0.511607374518231 1
0.485168024568637 1
3.09742104480368 0
1.33093420493293 1
0.777533329066208 1
0.554465652242825 1
1.02912433205954 1
-0.0687463410863715 1
1.26697269692383 1
-0.712471919333112 0
2.13184992823354 1
0.858135032281876 1
1.58263092071059 1
0.722796400206009 1
1.74162686448463 1
2.17336356664423 0
0.481283845426252 1
0.0938524569004169 1
2.05267079044347 1
1.79335760758087 1
0.0803918909487408 1
-0.289179185467833 0
0.515004114821413 1
1.95866080650552 0
0.0744312953131443 1
-0.577183215260183 1
2.39231194597901 1
0.62066330086139 1
0.070923963035949 1
0.961834491963619 1
1.34748184284685 1
0.339051874818696 1
0.124165476854919 1
-0.659204358138583 0
1.29346962569156 1
-0.354261208000294 1
0.631766061395208 1
0.715869410911398 1
0.253762274673125 1
1.94633757816995 1
0.708094113657972 1
1.46629812969108 1
0.774184069672331 1
0.904889947601465 1
1.31682884894194 1
0.429163374494459 1
1.60670862042159 1
1.84765902116593 1
1.06004350547127 1
-0.609471169108125 0
0.45981914283452 1
0.844016176215423 1
-0.23195638593452 1
0.733340761209254 1
1.00724962285505 1
1.52754328256268 1
1.65392274012745 1
1.1229077948888 1
0.348875785001461 1
0.890245852573887 1
0.842765371698265 1
-0.144387756551393 0
-0.311370739368343 1
0.987820642981605 1
1.13868029397087 1
1.62023605322383 1
1.33757169305581 1
1.788820132342 1
0.16047944204938 1
1.33689683004361 1
0.349922119417545 1
0.757769243383635 1
1.53028204082252 1
1.16051392696922 1
1.59721352714503 1
2.36237363742967 1
0.708073946337352 1
1.54675179159726 1
-0.176701835929399 1
0.584142914469669 1
0.32694886599461 1
1.96871422148208 1
1.53545388705005 1
1.30464109927934 1
2.62166541147744 1
1.14822197362621 1
0.434763245818821 1
-0.00543344605193791 1
1.78140490103667 1
0.635862230443441 1
0.965604735434564 1
0.09036574247776 1
2.39631187805637 0
1.55296969604343 1
-0.297559881291632 1
1.80589634202338 1
0.721819595365716 1
1.42557327283872 1
1.67964400445395 1
0.399371873523585 1
0.325285256900529 1
0.0384622044493134 1
1.67123940212626 1
1.4665748773874 1
1.18737781704153 1
1.22652277286432 1
1.41038163364318 1
1.45491917374126 1
-0.23697068447331 0
0.839862121928783 1
1.59786954858222 1
1.32147642578947 1
1.00683043007143 1
0.179251304479535 1
-0.19255749055263 0
0.807188495298544 1
1.67386316207231 1
1.49532323501772 1
0.428257023027508 1
1.16840341389612 1
0.591973603704327 1
0.443715103390304 1
1.10770475695527 1
1.30301733372545 1
2.03505813832778 1
0.448306743934448 1
0.669699433169655 1
-0.479686954530783 1
1.78215094998547 1
1.56590673955892 1
0.484516787113435 1
2.16025474857584 0
1.68272261825817 1
0.360415694715798 1
1.64635057495985 1
2.05806711379603 1
2.03286978168098 1
0.328044978625966 1
2.21127162232992 1
-0.00816481462008575 0
1.14696816719449 1
-0.0411068623344751 1
2.38493434377072 1
0.732243444877792 1
2.18704873245327 0
1.94017688277402 1
1.60277651271926 1
0.754321071993763 1
1.70312807436994 1
0.719906173162487 1
0.910149957004065 1
1.53170290838147 1
0.890934476025185 1
1.11825041933876 1
2.2149597970597 1
1.67969415375283 1
1.5079766428853 1
1.23938517307408 1
1.02047941372966 1
1.17781823130802 1
1.75517438347497 1
1.54274663031127 1
0.687631689961662 1
0.689104441600726 1
1.22878722567975 1
2.79311911090052 1
-0.310948079933823 0
0.929340029233334 1
2.12182643831074 0
1.08721399204976 1
1.96240265514758 1
0.376267345296613 1
-0.343276987557717 0
1.23404984952401 1
2.01400998907499 1
1.91278841521527 1
1.54639696859201 1
1.90888180861523 1
0.920184990504879 1
-0.181407405904992 1
0.0443622982282321 1
0.538947107919052 1
0.251934285779787 1
0.0178023871207094 1
0.664410861082764 1
0.935781615190954 1
1.48652801690514 1
0.763273248899935 1
1.52579886250652 1
0.342501672858864 1
1.22298638546012 1
0.327477970953635 1
0.506393594002899 1
0.475024319934785 1
0.453527633923687 1
1.43225611804926 1
0.974408476103334 1
2.01178810013107 1
2.11942558523519 1
1.71435784901295 1
0.293195780529316 1
0.225957356109787 1
-0.702152111016324 0
0.640932729619852 1
1.580290219659 1
1.6802891957436 1
-0.958635340808755 0
1.2522507357928 1
1.18943288145162 1
0.180659678333259 1
1.18382044005877 1
1.03989387971209 1
1.0642269418655 1
0.439189171756447 1
1.00553687414446 1
0.211640204977082 1
0.949049757172016 1
2.3675818907308 1
1.69585291158293 1
0.831316596320588 1
1.31422307815706 1
0.804477245367403 1
-0.109600737851869 1
1.17306515479988 1
1.02949008624077 1
1.83884211474195 1
0.223782612494559 0
0.611537517981715 1
0.960705293930772 1
2.0650309916574 1
0.662989194686534 1
-0.169055413360454 1
1.00581861364121 1
0.877086076467577 1
1.68708481785627 1
2.1826812399495 1
1.47094863574917 1
1.4736588884807 1
2.29274903838489 0
0.473402604430972 1
1.40815155484419 1
0.990859653256622 1
1.52299760120691 1
1.88581467990007 1
2.21834640448442 1
0.808303268409091 1
1.64839005762754 1
0.917339607406816 1
-0.265675406909014 1
1.03230368059798 1
-0.186923469343524 1
0.58302363675087 1
0.270521924196979 1
0.638076844475782 1
1.9937362794535 1
0.101720665504132 1
-0.206675578840112 0
1.02951286916005 1
0.261402098200095 1
0.318081016119281 1
1.11326145174062 1
-0.0351437963620675 1
1.73434233611387 1
1.17795682580648 1
0.272804608500301 1
2.18063804744312 0
1.24922960546783 1
1.53355359711856 1
0.295502558598992 1
1.4345998551569 1
0.963154493018568 1
1.62383094264037 1
1.58010436876909 1
1.1964536751077 1
0.423143821316332 1
1.55628226419706 1
0.365100764206953 1
1.7642287615532 0
1.22347638388646 1
-0.151696964886684 1
1.33800916955277 1
0.49280385753966 1
0.802005786275552 1
1.45486287400489 1
1.03797798372024 1
0.91861674526031 1
1.88307755864815 1
0.377043195406002 1
1.09662946657214 1
-0.199332600547149 1
0.641977279601813 1
0.73014116858891 1
1.01270678678211 1
0.257618410919069 1
0.898313222387432 1
0.951716470862865 1
1.5523474904392 1
1.81666665758772 1
0.415408185945521 1
2.16701900092082 0
0.640735762552227 1
0.0025977087003336 1
0.878656646443468 1
1.10711757450376 1
0.274545028745563 1
1.17499002666564 1
-0.603010598855194 1
1.23480742795091 1
0.599958880122163 1
2.42083533340003 1
0.848995920086346 1
1.30203280927758 1
0.819252062896252 1
1.0195673222644 1
0.211707857038033 1
0.837373415822233 1
0.793586786705282 1
1.15795067901234 1
0.67005777854045 1
1.26585401109519 1
-0.0264902914856635 1
1.78672202336641 1
1.72378323483611 1
-0.135809538199932 0
2.24980099617098 0
1.79436291880471 1
1.00261234634795 1
0.660188886447472 1
0.0991590357828985 0
-0.302844540490989 0
0.589340957395822 1
0.285690629349335 1
2.43223722633457 1
1.68159241950187 1
0.860735321111367 1
0.488579351151529 1
0.146570418678385 1
0.747796362572245 1
0.509789269025214 1
-0.669960314535186 0
1.75906591583063 1
1.46240006494914 1
1.77555311175404 1
0.902074068589272 1
0.475143752771865 1
1.5847429019981 1
1.16265790416115 1
0.476748357994748 1
1.49994259715718 1
0.468554594952389 1
1.07993868285932 1
1.22569805223872 1
1.65131782204248 1
1.15995230795427 1
1.30663262619055 1
1.56795352085659 1
1.53219277265383 1
1.07571576439394 1
0.905861491302234 1
0.156633794630594 1
-0.222070424716762 1
2.47811004246332 1
1.81694406021661 1
0.347932315309776 1
1.58821053736047 1
1.14727581061958 1
0.517046796864169 1
0.832115630052977 1
2.55561162912525 1
0.304297117209684 0
1.60664660309604 1
