# Supplementary material for: Bias caused by sampling error in meta-analysis with small sample sizes
Source: PLoS One. 2018 Sep 13;13(9):e0204056. doi: 10.1371/journal.pone.0204056 (PMC6136825; doi:10.1371/journal.pone.0204056)
Supplement: S3 File — (ZIP) [file pone.0204056.s003.zip › results N = 10 delta = 1 tau = 1 sz = 50-100.txt]

"dl.delta" "dl.cp"
1.24534740301799 1
0.174068198187484 1
0.757024807812609 1
1.17838345863027 1
1.26400953271586 1
1.55000437829363 1
0.496858882369758 1
0.319934855362552 0
0.447154934787359 1
1.19192083017393 1
0.883865322592311 1
1.07494689029374 1
1.55898316898614 1
0.691202387623428 1
1.51540621953566 1
0.337186230805479 1
1.27892451358788 1
0.751031089869336 1
1.16347068179342 1
1.18753029829468 1
0.978439870254713 1
1.3053191346929 1
0.882590244231383 1
0.744245470063759 1
0.747575675176911 1
1.51795537835125 0
1.70512767784527 0
1.04316217698092 1
1.26073409317991 1
1.01445331194099 1
0.858277437702155 1
0.647388508408502 1
1.01815780164452 1
1.06672275244801 1
1.57732511184805 1
1.05941411132518 1
1.22884933461045 1
1.19084767249733 1
1.43657261524501 1
1.1731625945058 1
1.04370921594964 1
0.447350747917284 1
1.53734833815257 1
0.570649595067149 1
0.660388947021856 1
0.646347333430895 1
1.41066384967997 1
0.394958885452423 1
1.30550235203002 1
1.44546681555029 1
1.35007917755793 1
1.22425125803609 1
1.15169987489492 1
1.27402429031909 1
1.17304676096754 1
1.43592206872581 1
0.571219104287453 1
1.52838014043646 1
1.05416805975548 1
1.13548591945323 1
1.18408024935115 1
0.513439137121882 1
0.73226892782413 1
1.60252098524984 1
0.316533588853263 0
1.54670877996044 1
1.40089805426738 1
1.34228425556656 1
1.07599652772585 1
0.940344312262409 1
1.06289476092257 1
0.798439107347841 1
0.826937357943452 1
0.998632633465035 1
0.49375614766173 0
0.83408841332172 1
1.4893595743676 1
1.34095011450375 1
0.69892975626561 1
0.469761754999055 1
0.953290090434379 1
0.519243250924452 1
1.23358049515118 1
0.432717695247256 0
1.50676208965174 0
0.936828011490412 1
1.00614250756833 1
1.26249103168229 1
1.55207532488338 1
1.19212211668901 1
1.06193390499038 1
0.779845983112686 1
0.788902062584071 1
1.12455946774267 1
0.396400062429382 1
0.674570212122552 1
0.256775347326007 1
1.46121193310172 1
0.903937051948536 1
0.744472852567586 1
1.6883018431342 0
0.964317781682583 1
1.43864744147685 1
0.435766839444116 0
1.45237855901639 1
1.19439722060352 1
0.308076450304736 0
0.846550122534299 1
0.344354816868658 0
0.340672616288535 1
1.34702998113465 0
1.06122946591763 1
0.443295803536031 0
1.23764609117913 1
1.65366729319243 0
1.24201955473868 1
1.54276574449992 1
1.50815343210213 1
0.858950117057704 1
0.655198748948247 1
0.885785927513605 1
0.920456034221715 1
1.22961247361078 1
0.693334636979553 1
0.634952517082908 1
0.948094442846867 1
1.84858498893401 0
0.302060565269656 1
0.889379740871637 1
1.06588795954947 1
0.61288324316051 1
1.68077061076296 1
1.01017770963315 1
0.716273344587385 1
0.895760467829066 1
0.42487059954156 1
0.903196313828879 1
1.15330000560724 1
1.39698473032947 1
0.670368414163461 1
1.48219078297635 1
1.23844373316101 1
1.64161229851939 0
1.97403516155426 0
1.28284149055522 1
0.478580836478574 1
1.03491127203782 1
1.66189963360222 1
0.687379725347811 0
1.16135466320485 1
1.03496232555551 1
1.52206019785232 1
0.811722356196936 1
0.970104471734575 1
0.803318197006841 1
0.77023290382517 1
0.925828110970837 1
0.966869751723062 1
1.55886237138861 1
0.985570338958975 1
1.17509626904385 1
0.902459253447486 1
1.19249290299082 1
0.95437737360363 1
1.07648254122221 1
0.997002131001312 1
2.13622884224416 0
0.815142763755007 1
0.861925073691531 1
1.03109571613469 1
0.827152130782301 1
1.14453416916182 1
1.03509401883132 1
1.35167556390217 1
1.16451481285736 1
1.16221785866966 1
0.826107884845341 1
0.661510255076678 1
0.686887076544266 1
0.477203762693968 1
0.850538161495435 1
0.753718332727213 1
1.60881120110857 1
0.71702786790023 1
0.596270731384973 0
1.28375660696828 1
1.77800271239216 0
1.11755005054337 1
1.13950320997198 1
1.25669834503164 1
0.651035163710349 1
1.17032122863137 1
1.07716431855328 1
1.6011272347052 1
1.13211605979308 1
1.49632205803714 1
0.957852013487619 1
1.15365435407653 1
0.659482758470082 1
1.12333628460399 1
0.617892841402484 1
0.475671112772593 1
0.863571003689779 1
1.08665272827947 1
1.32894043630475 1
1.28271860809093 1
0.567877763030817 1
0.728252289941996 1
0.738328867100994 1
0.735728192092508 1
1.12871097586013 1
1.29847893484121 1
0.838923804210185 1
0.541079962177219 0
1.07364956569675 1
1.33133783786532 1
1.12850847043578 1
1.29920277535488 1
0.864228197041177 1
1.34727056219457 1
0.774403231322313 1
0.967218380757752 1
0.665031003983687 1
0.650675289314541 1
1.24696067311821 1
1.37923869541387 1
1.02299209846359 1
1.13210131261322 1
1.22283995570614 1
0.823408561348791 1
1.6576212716976 1
1.38811142937939 1
0.983838807497397 1
1.42002315664767 1
1.10842385585121 1
1.32970128538636 1
1.07458884093587 1
1.28897249686763 1
1.45518771997586 1
0.951339601428475 1
1.48687131832822 1
1.26313960100017 1
1.41390079636387 1
0.274990256879443 0
1.40400404084032 1
0.961849494009271 1
0.789215677115929 1
0.918264479493959 1
1.55450280379878 1
1.103662397981 1
1.30537449941666 1
0.917864949195057 1
0.584835723660254 0
1.44796347578026 1
1.7480516264732 1
1.58957285882262 1
1.44346383081042 1
0.924976146646806 1
1.20591572640805 1
0.927994917442058 1
1.05012140554115 1
1.34647419600097 1
0.720236688109042 1
1.56365919377015 0
1.25196301312801 1
1.29867905871868 1
1.3223174138014 1
0.961452882639994 1
0.551378424696341 1
0.681118984209235 1
1.05908528417204 1
1.72105417271743 1
0.96183419959104 1
0.551425783330727 1
1.09859513173557 1
1.31265697839611 1
1.4146877250422 1
1.18998133660699 1
1.93422624992959 0
0.826424930717632 1
1.04139568369958 1
1.22151345014647 1
1.05838022329587 1
1.83047614171986 0
0.927437330143137 1
1.32632396202583 0
1.23806558869814 1
0.844867662599775 1
1.07867542313123 1
1.16809387163704 1
0.888948375626474 1
1.06370294561956 1
0.409048189886059 0
1.74207968174516 1
0.251214591589395 0
0.247024514220575 0
1.14037100701101 1
0.87067118405299 1
1.15299272391355 1
1.22659346707226 1
1.01350946489111 1
0.205434561931341 1
1.29720245754118 1
0.852750239001854 1
0.535978302574144 1
1.48827599372644 1
0.678846563051348 1
1.01755805109084 1
1.02857644598185 1
1.97548042392422 0
1.49193232478356 1
1.31373601231246 1
1.63433016653806 1
1.25082559800732 1
0.763883965908252 1
1.38153407253684 1
1.00142616079418 1
1.03156948546164 1
0.670394628644977 1
0.69864298066911 1
1.19796037248953 1
1.02647644873647 1
1.5481057039086 1
2.13286648759586 0
0.917802838555444 1
1.29162930522769 1
1.10919120737936 1
0.867439976546029 1
1.34501317721174 1
0.446946846224123 1
1.10860745882768 1
1.29928240709649 1
1.57591549036746 1
1.40841335135371 1
1.20675432956959 1
1.94221786788565 0
0.949294877573557 1
0.835733731416572 1
1.1348292807548 1
1.27410245621092 1
0.661035276094012 1
0.856474048527591 1
0.689589267765934 1
1.31815714096504 1
0.771683922527455 1
1.37190646740655 1
0.520707330433136 0
0.626314094542713 1
1.31593201221857 1
1.28380812784149 1
1.4942640078041 1
0.508506173473248 1
1.02243378003786 1
0.415309772972376 1
0.558922214351203 1
1.11105777696946 1
0.939110268346446 1
0.58003672035291 1
1.47125204981274 1
0.953793323257657 1
0.5986547610065 1
1.41097041377178 1
0.674516305546534 1
0.476318264698307 1
0.899077069050578 1
0.924366712368547 1
0.609475152557034 1
1.0549563549939 1
0.833828100051078 1
0.47581780392035 1
0.305992659077942 0
1.37219572036818 1
0.935470457174828 1
1.28048180587427 1
0.622100812324201 1
1.10557356832668 1
0.877942225065985 1
0.729555385883224 1
0.955490388039323 1
0.821250207673103 1
0.960404885690275 1
0.946185268652449 1
1.16400738790929 1
1.08327155875538 1
1.24527517533918 1
1.46891467098872 1
1.12875713675693 1
1.70196497788682 1
0.325939993173413 1
1.19840805613004 1
1.29789741879 1
0.5180481231488 1
1.0174430682186 1
0.814972882041266 1
0.978246706048099 1
0.79911951553124 1
0.880774167957667 1
1.33979654553347 1
1.13220803386908 1
0.778810007337668 1
0.981919244156501 1
1.16169497573266 1
1.75259333260086 0
1.01194689617969 1
1.51391540663993 1
1.31866839568627 1
0.730477618987825 1
1.31440755776987 1
0.717289930833976 1
1.0455174715605 1
1.06781637926154 1
0.775045416539866 1
1.28588522194121 1
0.394350483189713 1
1.06457920990661 1
1.22792380248971 1
1.20526651169377 1
0.766334536254982 1
0.727512394538485 1
1.22299869470872 1
1.21319621609646 1
1.07155005902513 1
0.576010084374361 1
0.934965921778164 1
0.864707100917311 1
0.578149415483473 1
1.1613699711486 1
0.946122948376179 1
0.721148437799438 1
1.05222984138344 1
0.720597413572552 1
0.203658571518983 0
0.752873922348383 1
1.01416620319454 1
1.28325367981301 1
1.66956419657565 0
0.742899198726106 1
1.2599477795355 1
0.664687840360743 1
0.947610220787635 1
1.27951537216116 1
1.01194576435202 1
1.57930158389887 1
1.61492609633462 0
0.887252992374366 1
1.36496404498923 1
1.46688522340702 1
0.781471838711653 1
1.16795846806344 1
0.883615214277966 1
1.14452820596194 1
1.06974344689255 1
1.29074978941447 1
0.87693995272907 1
0.874682621778988 1
0.698684912435345 1
0.724344190065439 1
1.6813078688008 1
1.31493640963732 1
1.47977275114233 1
1.08599613842178 1
1.49280411328381 1
0.722944092456832 1
1.22107381789197 1
0.684145835302518 1
0.823976171606811 1
0.949473993217195 1
1.0561685925296 1
0.679878744873328 1
1.09418819247083 1
0.873839516584802 1
2.24215257905964 0
1.37729331275365 1
0.992049906538696 1
0.0949907735504244 0
0.877095669970932 1
0.45275017395017 1
0.729522686363772 1
1.10137257345417 1
1.19758369505552 1
0.974711961427917 1
0.871802279574949 1
0.374714525770882 1
0.643794685696509 1
0.640261393597567 1
0.851089912711532 1
0.953110130310744 1
0.937648482655376 1
0.980339685578387 1
0.449965586349836 1
0.515750851313117 1
1.67703279269165 1
0.824191017002387 1
0.495199417871543 1
1.36420855269166 1
1.3668690959426 1
0.507174048692945 1
1.38578405021235 1
0.860507523337859 1
1.73668000610398 1
0.458612460011795 1
0.427029980413753 1
1.04113887982836 1
0.504152169217021 1
0.629508403452622 1
0.958372351124079 1
1.05280568803601 1
1.13414862918663 1
1.24442070062765 1
0.985282510516489 1
1.62121866766725 1
0.942448641100632 1
0.852946379493082 1
0.932523791370347 1
1.26463851637882 1
0.95184405761363 1
0.986073018007351 1
0.963751443426479 1
0.536749448948534 1
2.09175581927772 0
0.972590397347796 1
1.25829649111879 1
0.879913259923115 1
1.09276447409154 1
0.599008638939616 0
1.19491590658459 1
0.869794430300046 1
0.893918648306964 1
1.01067329005974 1
0.808590863299885 1
1.02407785784873 1
1.20386455654696 1
0.687714249097029 1
0.929695441985426 1
1.29725940399243 1
0.703807001777715 1
2.05988609253164 0
0.361205921406822 1
0.756429032140687 1
0.570435484800002 1
0.803650728476713 1
1.66461860713206 0
1.350586939138 1
0.886984497597162 1
0.714762035158951 1
1.43097119488522 0
0.297399612961536 1
1.14193641833226 1
1.0013069824528 1
0.662101469678889 1
1.07782019354764 1
1.40006208650639 1
0.980541463087959 1
1.7034145052408 0
0.839948666997732 1
0.36341989134832 0
1.11596281605295 1
0.676225776721461 0
1.19193428038876 1
0.344114134596002 0
1.40454724327857 1
1.122920065461 1
0.927525482446485 1
1.30683285937594 1
1.48260771249862 1
1.01944322774971 1
1.54114504961495 0
1.32309307759404 1
0.860599715809433 1
0.603122055575662 1
1.25955587162366 1
0.632028427183116 1
0.86823883061626 1
0.557722363324205 1
1.02519928113945 1
1.26332423786143 1
0.953620058607171 1
0.180529684127472 0
0.633122354654736 1
1.39370311044835 1
0.77515837034592 1
0.40485944525661 1
0.732896002438781 1
1.05287582043507 1
0.621061344916684 1
1.10012981843547 1
1.09633998960377 1
0.459609325938905 1
1.35402030015196 1
0.962360471941661 1
0.435453320129317 1
1.23785493986396 1
0.852334173302783 1
1.4562106281398 1
0.456060097311579 1
0.663700766658226 1
0.761151355073786 1
1.39947489781468 1
0.757484691482299 1
0.91831142905873 1
1.23040396411923 1
0.80902151309573 1
1.25289778298724 1
1.28308905392584 1
1.19412868791992 1
1.53582060224216 0
0.172898139005252 0
0.758345277895306 1
1.56007910329629 1
0.788924763037611 1
1.47905308771265 1
1.22274951899422 1
0.968344438261359 1
1.32122002884152 1
1.01879813135643 1
1.04498078061762 1
0.625126714046157 1
1.01127774409346 1
1.07821653911361 1
1.19793710018773 1
1.30836008348978 1
1.29505361664183 1
1.31441725187159 1
1.10171863370065 1
1.01316442486318 1
1.13893474355916 1
1.31294908560456 1
1.16018022352002 1
1.95678195887885 0
0.495113215941509 0
1.09074472069255 1
1.74926461531551 0
1.57682702102544 1
0.984544256397917 1
1.43766374782172 1
0.796237747065901 1
0.973682733451778 1
0.602717860125226 1
1.28695189828368 1
0.461618889161632 1
0.675420406970266 1
1.24762919422955 1
1.62735746788557 0
0.737668006734781 1
0.801896832062609 1
1.21532895248555 1
0.368028753083315 1
1.18624295062178 1
0.795889711512445 1
0.674955084054312 1
1.33173758043353 1
1.72332255793141 1
1.36798219784211 1
0.871057786774746 1
0.826144704567666 1
0.410738625812501 1
0.854633671186087 1
0.883856712020617 1
0.743039583195076 1
0.982584924170651 1
1.44128160860714 1
0.465178853977428 1
1.1708240238256 1
0.948628714607723 1
0.397253118102238 1
1.0276324113539 1
0.571635662612868 1
1.26369051580188 1
1.47634369500042 1
1.20136698175073 1
1.3571866205853 1
0.881174879892015 1
-0.0302572346647991 0
1.49887266950438 1
0.00849890278089274 0
1.41113627251083 1
0.614742868078602 1
1.28133331054469 1
1.44327540616559 1
1.03518806821831 1
0.862430133148588 1
1.05102101251611 1
0.424268855542789 1
0.87029614878995 1
0.866592617542457 1
1.6096941744228 1
0.940444632853764 1
0.357820985665037 0
0.794143790325973 1
0.381395845007264 1
0.530277695307298 0
1.52039919639197 1
1.49510818942583 0
0.935162611727465 1
1.74263209034626 0
0.844312926948552 1
0.977144924984018 1
0.994604724392674 1
1.33503051993106 1
0.237758901226741 0
1.30723512607366 1
0.863264623367789 1
1.12438889953891 1
1.22027251420895 1
1.17289166137826 1
1.36248986675202 1
1.00572105115299 1
1.38929276131221 1
0.85861506920702 1
0.726449005839025 1
1.1311477079706 1
1.27398684253264 1
0.488744593508966 1
0.903590292767093 1
1.32330014894326 1
0.331476263818511 0
0.924373768044979 1
1.48006534716026 1
1.27333930765434 1
1.1422418506257 1
1.14321190626317 1
0.413919150724969 1
1.05366341353153 1
0.446729230322712 1
1.18358269095563 1
1.52838911000363 1
1.03414427461739 1
0.834795643518931 1
0.988339044876362 1
-0.011136746370493 0
1.21086189504349 1
0.944615378822818 1
0.569412525567601 1
0.586818916042393 1
1.13886575501548 1
0.855216944753815 1
1.32534825568067 1
1.09762517902787 1
0.458154925177055 1
0.893683967344605 1
0.806089015925967 1
0.611542126844821 1
0.767208912344581 1
0.0934564106360085 0
0.854793663003698 1
1.1678704379164 1
1.10427538202182 1
2.69670887174386 0
0.739750333899586 1
0.923479328872463 1
1.64796867290037 1
0.797884821419385 1
1.24872234315245 1
1.14060099530415 1
1.60758216478685 1
1.37842699356329 1
1.90459439751414 0
0.138623903481046 0
0.606914168989352 1
0.404294652731477 0
1.03410423005249 1
1.02793333111551 1
0.728470855531622 1
0.815116242896536 1
1.4970046852776 1
0.794398522352346 1
0.832474841697676 1
1.1428234441113 1
0.499465034515703 1
0.597091841559127 1
0.519194401104208 0
0.679172315754759 1
1.34680438473851 1
1.62007532442552 0
0.377791821113074 0
0.0970885114846271 1
1.35517626796902 1
0.648952068483417 1
1.18433476971231 1
1.07005760080004 1
0.85745985175023 1
0.648825947053642 1
1.34507363053199 1
1.46032485011188 1
0.420111765170675 1
0.709135123597661 1
1.16444124259592 1
0.542190039919371 1
1.11712853899212 1
1.82125815818126 0
0.610982177709822 1
1.3832062036225 1
1.15186905751666 1
1.81057343292194 1
1.38578539114874 1
0.895359829138092 1
0.988763653743417 1
0.889686034527878 1
0.727736026126629 1
1.32820209284472 1
0.953156253585763 1
1.2986785717623 1
0.805419126753805 1
0.980104093325201 1
0.708862779592409 1
1.22782436252183 1
0.805724730101019 1
1.24878695748207 1
1.16354894030358 1
0.884429240204618 1
-0.254941940737545 0
1.21950594989144 1
1.41208743082436 1
1.31809339504307 1
0.817044379201521 1
0.694646460702227 1
1.0907145802063 1
0.768005587232236 1
1.12747671672271 1
0.918102109749172 1
0.988876007808998 1
0.00842263044425975 0
1.41119716065729 1
0.691272591084352 1
1.43105006145012 1
0.962939883021217 1
0.408817653304237 1
0.595082440645729 1
1.06568976071622 1
1.34181084563807 1
1.10975556148102 1
1.53713333551342 1
0.64805570131872 1
0.189145556192559 1
1.06253310663635 1
1.66107407975202 0
2.08454900715852 0
0.752767192155602 1
0.783902641337113 1
0.736961286205963 1
1.0042965592832 1
0.746743691578934 1
1.2942270085482 1
0.574064464044654 1
0.253342493958256 0
0.629595299589623 1
0.795766195210811 1
1.163320808766 1
1.31613138570626 1
0.401416148800234 1
1.4698517476896 1
0.603614060066205 1
1.12305346766463 1
0.721962951880891 1
1.21917167488453 1
0.923104212422983 1
0.91520588188796 1
0.742861620323479 1
0.932962317890046 1
1.37255568319402 1
1.13194374522331 1
1.81623253890779 1
0.438879482819504 1
1.02433070424592 1
0.532779216981786 1
0.427385291529851 1
0.604941009974452 1
0.0781386954212989 0
0.731283150564738 1
0.989997594128908 1
0.500542519627509 1
0.990774752440738 1
1.21967636060588 1
0.296201083188449 1
1.03184548980721 1
0.499741082873286 1
1.07488672904286 1
1.66695611443204 0
0.391731202222952 1
1.01401308430937 1
1.07703840704903 1
0.624598826047778 1
1.4344201790236 1
1.10141741824471 1
0.0861162137278094 0
0.546129375998946 1
0.020505802989842 0
0.971366274601874 1
0.823071676932833 1
0.956233780653645 1
1.91380780278059 1
1.10510219310308 1
0.776263375207003 1
1.10576396365665 1
1.33762700056002 1
1.61573912872444 1
0.701309583204988 1
0.852482149415545 1
1.51937127603398 1
1.20587388236819 1
0.746910737870871 1
0.611544566038083 1
1.0060682601317 1
0.428318190153946 1
1.24356965956023 1
1.14765391183663 1
0.827122118539958 1
0.92075930398637 1
1.41330705745303 1
1.12408821995512 1
0.757494270024691 1
1.27881690516623 1
1.4100545185915 1
0.59354041426537 1
0.731972564895116 1
0.723728636877862 1
1.39447439676141 0
0.201903232406948 1
1.03257122414534 1
1.89667129170262 0
0.65121186025348 1
0.902078477397639 1
0.803783876203406 1
0.937038168791093 1
0.640330065250104 1
1.51451731286869 1
1.5057585076718 1
1.34584577310177 1
1.67240220522417 1
0.863236417147954 1
0.55401297730237 1
0.605875321392484 1
1.1488331280364 1
1.01062609237211 1
1.16695399421663 1
0.640665387175539 1
1.2367126401243 1
1.46997383160578 1
1.28657230793461 1
0.15912492204215 0
1.24456877122109 1
0.639579448517382 1
1.48105340732799 1
0.890367632603353 1
1.24297863168037 1
1.27386252698452 1
0.734075355253147 1
0.497291495657862 1
0.967724701795041 1
0.974868251323905 1
0.866358076149348 1
0.958137963332489 1
1.38821036489762 1
1.23252014399729 1
0.9877683551651 1
1.22197349870125 1
1.89146480843075 0
0.933448084532895 1
1.63487800946444 0
1.00425981739286 1
1.27421878218574 1
1.15869631721722 1
0.999956331789463 1
0.767634904516655 1
0.951074288870453 1
1.6237492792177 1
0.751023916620159 1
0.688332185850445 1
0.996587214487743 1
0.87907205530711 1
1.11501360652062 1
1.02330896495941 1
0.563413430742272 1
1.54960104709143 1
0.231923597711043 0
0.819109193084985 1
0.940968066670035 1
0.713355871372643 1
1.68315769151067 1
0.667882483640042 1
1.10500198927454 1
1.64453366836681 1
0.9921034707749 1
1.06638914215491 1
0.780753411259268 1
1.11320456419002 1
1.2395570842887 1
1.04556679794079 1
1.3029060221931 1
0.762066717476136 1
0.682543357470708 1
0.948721192999635 1
0.827007203300841 1
0.880734470902182 1
0.641087532788392 1
0.746975634173156 1
0.786203855463969 1
0.369594840874102 1
1.42010107116978 1
1.12146405679852 1
0.713397239946472 1
0.865251685486817 1
0.966879397155085 1
0.855947290904989 1
1.25184553080997 1
1.60755624850902 1
0.565817397133655 1
1.36832691860884 1
0.660781862103879 1
2.00974769109934 0
0.862022068342965 1
1.54710875889913 1
0.351955079241958 1
0.687349862447839 1
0.825232366517576 1
1.47939790371557 1
0.958626182483008 1
1.56303324825759 1
0.473262259304134 1
0.702494911030032 1
0.699836520636206 1
1.01054369388434 1
0.788418489118975 1
1.27059639736313 1
0.328431073530249 0
1.14628986443871 1
0.704577785661603 1
0.9038549945345 1
0.25261803737026 0
0.325577993373348 1
0.471510616615364 1
1.07051286413366 1
0.471749578909539 1
0.844090508671218 1
0.963694212649124 1
1.52064914252101 1
0.818953363905388 1
0.462746942125595 1
0.627746172977276 1
1.32648910481951 1
1.80605147641138 0
0.98764744052987 1
1.21893926788808 1
0.775411980884259 1
1.07019170526842 1
1.36058841015098 1
0.987836195475852 1
0.731836901181236 1
1.24518534905399 1
1.74208827623985 1
0.979195209442479 1
2.16782149503102 0
0.666732767739 1
0.708398827757199 1
1.32288419478885 1
0.639258384046766 1
1.10743162170293 1
0.558091536615148 1
1.62506961677634 1
0.957248310684667 1
1.18608116840006 1
1.16948511784562 1
0.399742714953332 1
0.58389012092707 1
1.32288102144533 1
1.2458033464686 1
0.910136674586878 1
0.603435559446721 1
0.935984262919368 1
1.37337927287718 1
1.33091464930085 1
0.81971160029879 1
1.3833976803318 1
0.25389656334749 0
1.52941987427183 1
0.83434277365758 1
0.758131646067112 1
0.910294335545346 1
0.965694129500748 1
1.50812392451439 1
0.811896427167806 1
1.07910168251953 1
0.760142095043725 1
0.79031716190106 1
1.36248713722794 1
1.26768598653497 1
1.3061323971755 1
1.10378964350058 1
1.0368418329549 1
0.886357299047649 1
1.00652167723653 1
1.21744166647451 1
1.19962153264932 1
0.831599627282632 1
1.01183426633821 1
1.3221374193743 1
1.30140504277874 1
0.533620814704753 0
0.530753174265686 1
1.58318934231609 0
0.677036899722538 1
0.725798676199893 1
1.36196357539169 1
0.696938035690272 1
0.599431921582796 1
0.57127104261077 1
0.438290311118603 1
0.922127160745777 1
1.53228360705117 1
1.22848102243456 1
1.30537291158345 1
0.49632338035829 0
0.55908710276073 1
1.15005517461275 1
0.823335486257062 1
0.811025057438727 1
0.598106486988096 1
0.686089224797588 1
0.632670086949474 1
0.706444809351298 1
1.0870107782702 1
0.81534337602339 1
1.43789839062882 1
0.822854160662139 1
0.373378225783581 0
1.93133642733279 0
0.522676377484921 1
0.885628053967145 1
0.608285124452394 1
1.44740951970322 1
0.5675308802331 1
1.01186658023845 1
1.0745666841145 1
0.541416876674583 1
0.79244024636317 1
0.833810585276153 1
0.509344817264881 0
0.465180135659498 1
1.39367712417163 1
0.776017051580524 1
1.05218894639174 1
1.24525325223206 1
1.00811301059404 1
0.839872732949403 1
0.963731011985678 1
0.890399321388114 1
1.26299096700301 1
1.77033398328627 0
0.611135978466677 1
1.02258860594453 1
1.40220956490134 1
0.405324853473909 1
1.38469019042533 1
0.712699914849441 1
1.12847450786277 1
0.422183340175231 1
1.17414728707239 1
0.693850084290757 1
1.44096041613427 1
0.672662877769385 1
1.18375964729961 1
0.90681012650113 1
0.512316133781433 1
0.422593557262867 0
1.10024067616689 1
1.10470141408306 1
0.869309630443055 1
0.594616926774892 1
1.11206331105722 1
1.32616769985903 1
0.679982469335339 1
1.15967137053353 1
0.724113104200951 1
1.21560353492525 1
0.759523631487679 1
0.420044882026354 1
0.465738243890649 1
0.375154778194835 1
0.957381098442438 1
1.074833778976 1
0.989599673533087 1
1.34357254125673 1
0.486866921709436 1
0.997694465811301 1
1.19136957471408 1
1.36744531223845 1
0.527913016230096 1
1.45295217405142 1
1.48435187233226 1
0.660087376251552 1
0.484383884494211 0
0.870037917566152 1
1.44891961760354 1
1.3865453204597 1
0.848024262507579 1
1.17365388743412 1
1.08227451066852 1
1.07639080389902 1
1.03376079156132 1
1.08361010921766 1
1.0637743761627 1
0.362222903010766 1
1.38759077270051 1
1.06631074263977 1
1.07872676560402 1
0.780592147101572 1
1.34839017647058 1
0.805160394597513 1
0.555646228477747 1
0.823619847170576 1
0.78836120266906 1
1.06880805720675 1
1.10020981496538 1
0.101356682724892 0
1.24758121822476 1
0.923384603658264 1
0.898729595180351 1
1.08205215183351 1
1.30829623715976 0
0.285944344680035 1
1.38191354179558 1
0.805271219533187 1
0.754840108877592 1
1.33225919203142 1
1.50674597557003 1
0.989789860586386 1
1.1230526530929 1
1.79030897122609 0
0.686376335906498 1
1.22064773793407 1
1.52330414291311 0
1.61561309400331 1
1.07804791153571 1
1.08222266042064 1
0.992349609265955 1
1.32467981102567 1
0.427509613764713 1
0.419101720381295 0
1.2524550323867 1
1.09147510463824 1
0.910276530122284 1
1.31886360503821 1
1.23014518561467 1
0.931502952246023 1
0.738367087179033 1
0.383470818754174 1
1.21402439009487 1
1.65877171927658 1
0.473639274132038 1
0.621758589512694 1
1.22626186186546 1
1.10646139519507 1
1.49462730014865 1
0.973425151772766 1
1.08321576284277 1
1.10869450738658 1
1.12788888274064 1
1.05092442445023 1
0.654830239810362 1
0.599211903197284 1
0.885443707640464 1
1.02372030672797 1
1.10984851768028 1
0.922929973078963 1
1.10414920081261 1
0.726530596114345 1
0.615561251798503 1
1.55781890523824 1
1.15891244399244 1
1.01108845208695 1
1.42938379527201 1
0.872951587240258 1
0.720490332228646 1
1.13418855389085 1
0.911267078934497 1
0.915907781142414 1
1.08378699701859 1
1.00211406923908 1
0.942683895281302 1
0.0779338310963293 0
0.97726474186375 1
0.381352931631651 1
1.7199536096745 0
1.08057257330884 1
1.16474037641928 1
1.48082287491873 0
1.22378808107895 1
0.858217770201148 1
0.319809726724786 1
1.32483074381356 1
0.477432019667128 1
0.998646501508486 1
1.35530026039053 1
0.762453691106343 1
0.94609523907227 1
0.580218950747835 1
0.953365439067045 1
0.77078388194868 1
1.43060965525101 1
1.11650459154344 1
1.14896429279072 1
1.72938316067471 1
0.883531397686501 1
0.593637356467668 1
0.730318426393471 1
1.73213222350219 0
1.34693317603145 1
1.00912145124224 1
0.885441553863924 1
1.40939061083733 1
0.725462024364888 1
1.27975985791066 1
1.55305808625007 1
1.4310553740199 1
1.37942595247414 1
0.690839559067477 1
1.27711794421427 1
0.82548532694983 1
1.49999695925349 1
0.817234870092988 1
0.778235757812162 1
1.54048121847227 1
0.482312270645079 1
1.27831622251134 1
1.39227545944999 1
0.662219645981015 1
0.873871838437529 1
1.51102619294312 1
0.866000716002498 1
1.05840708302868 1
0.781732644544025 1
0.807956607676596 1
1.18287220308872 1
1.38595452304022 1
-0.260660977024182 0
0.577746743202468 1
0.777946719077966 1
0.0438911506053438 0
1.12952207983788 1
0.863586504107834 1
1.01802887011764 1
0.74041954913958 1
1.87066601758111 0
0.86804440431182 1
0.95059511025653 1
1.13641418081598 1
1.72277832800101 0
1.16615978108177 1
0.878942451438531 1
0.614701555200756 1
1.34344220808657 1
1.02979695804247 1
1.54484497326528 1
0.702234482699534 1
1.58870230265919 0
1.18507805966502 1
1.00514110340067 1
0.870334340952929 1
0.470437797421281 1
1.35309367139294 0
0.923491458382089 1
1.49078693334627 1
0.450453456976013 1
1.33114481565704 1
1.32744664452645 1
1.03006349693177 1
0.922501078105035 1
0.931573851410147 1
0.729628045992294 1
0.850149928734275 1
1.81802793519753 1
2.02651357658667 0
0.900358423560661 1
0.67424615730875 1
0.837005544121322 1
0.620008029913518 1
1.41819971577223 1
0.947687205183601 1
1.51467891540348 0
1.2912611088381 1
1.60912673470797 1
1.13626309460964 1
1.69550665436997 1
1.78153079302734 0
0.822632037549131 1
1.42307770790478 1
1.36928197637036 1
1.39024862246863 1
1.07654409345184 1
1.40843858166577 1
1.3144845697577 1
1.82120299259419 0
0.912086415086501 1
1.46794021972545 1
1.26818436587525 1
0.834386607936346 1
0.44890836884885 1
0.681915017827077 1
0.533158635749802 1
1.29063592770532 1
1.49140829475901 1
1.16094111762487 1
0.716799648863977 1
0.887276611931973 1
0.951261072653459 1
0.780389225611929 1
1.25708024498574 1
0.352279800936114 1
1.45217313394719 1
1.41857154597131 1
0.0942698785450512 1
0.807338145723617 1
0.788369649028052 1
1.44847173913593 1
0.807504567694557 1
1.8422949191019 0
1.28777323802529 1
1.24407160702007 1
1.1757496739004 1
1.40850006647881 1
1.11916124358499 1
1.36230105399347 1
0.835707631684385 1
0.932706318287434 1
0.496446941061103 1
1.20183442978895 1
0.447491272546909 1
0.377980708325689 0
0.556153865640512 1
0.594185381095261 1
1.21610516366401 1
0.953078628094798 1
0.912241843509665 1
0.890998079270073 1
1.44981397488922 1
-0.0803923804777028 0
0.368691204286196 0
1.00027606531968 1
2.11631353032932 0
1.76066457032078 0
0.979441779263392 1
1.25817403557228 1
0.941240623741555 1
0.767017315834098 1
0.556550177114174 1
0.717723096999345 1
0.88264381203323 1
1.44999428394646 0
1.35927950153283 1
0.796256237965848 1
0.922758429503505 1
1.19674835191428 1
0.756296865568432 1
1.58075290017992 0
0.569970220042032 1
1.20549416909421 1
1.50900364248756 1
1.43933959636675 0
1.01732546584493 1
0.863953966214641 1
1.14009023026269 1
1.01214637925664 1
1.38770825725368 1
1.19788972123423 1
0.66825245072282 1
1.17218078318698 1
1.2343829674255 1
0.840335566974833 1
1.33655576365896 1
1.04597867199389 1
1.14144758742566 1
0.940740187857376 1
1.2151621613559 1
1.19875779753894 1
0.821718590069922 1
0.145989470574101 0
1.15240373804046 1
1.28031354028257 1
0.785692396585582 1
1.39181614510302 1
1.26738738449515 1
1.06930710234583 1
1.67600020878895 0
1.19357731579136 1
1.13359228107311 1
1.3056621589511 1
0.660528343605462 1
1.41121613347719 1
0.0620232367489895 1
1.3306942453412 1
0.619610038007948 1
0.808098758484945 1
0.560659220309552 1
0.980410043530969 1
1.4823256119668 1
1.23887252865426 1
0.778144187028755 1
0.660364997153909 1
0.832534548467555 1
0.989088997979813 1
1.02730145879604 1
0.953036816863451 1
1.21289001678968 1
1.64307047811887 1
1.04369464057062 1
1.50371905525199 0
1.43339755946581 1
0.410489811783187 1
1.27887756700508 1
1.26539061092056 1
0.302107444448733 1
0.949882194164855 1
1.1152798238749 1
0.980060872935783 1
0.858231968471846 1
1.37898109950155 1
1.04868015336789 1
0.739786148113055 1
1.26310412444143 1
0.655377374207968 1
0.46292211510853 1
1.0423206886571 1
1.25505633358596 1
1.19801342342959 1
1.12942929182617 1
0.399785449546535 1
1.64854080988428 0
1.46482671620205 1
0.775661878656171 1
0.846169139936767 1
1.04364483852577 1
0.853703751666927 1
1.28935235429084 1
0.950956165548279 1
1.62139597264141 0
1.33952106429602 1
0.703539821127082 1
1.04744040570608 1
1.13400058930151 1
0.914041584072908 1
0.0813029870845765 0
0.130184197743734 1
0.686277238400556 1
1.82637168494404 1
1.53876616056244 0
0.918690363028452 1
0.904417644213272 1
0.902638811936301 1
0.782966358284535 1
0.79691123967601 1
1.96605319673999 0
1.36394084630242 1
0.850988001592576 1
0.344952189567197 1
1.34932683010195 1
1.03073327877447 1
1.26088843098666 1
0.769174407024572 1
1.60746419210049 1
0.681236776878424 1
1.03950238513464 1
1.52711750040277 1
1.28498375860578 1
1.11731225564986 1
1.0036612044174 1
1.15063882875754 1
0.800980691833735 1
0.803873283329689 1
1.02965335522447 1
0.993275803334243 1
0.841023312559432 1
0.706389960224499 1
1.11525869861895 1
0.957863445795683 1
1.00854956360582 1
1.31903853669161 1
0.585111607285709 1
0.986346026026499 1
0.894007082082416 1
0.658818123440157 1
0.991947654193674 1
1.39318605865559 1
0.672246481934702 1
0.756504169330704 1
1.50661765919954 1
1.26038584776738 1
0.94532008815891 1
0.969875066781419 1
1.40040029949047 1
0.766188142378806 1
1.22255818575397 1
1.0784270721298 1
0.836381190317925 1
0.873469860961296 1
0.415692167665137 1
0.499773120129158 1
1.18769404030611 1
0.912016049843567 1
0.501905902486163 1
0.762724589598724 1
1.00091089859114 1
0.586418506813002 1
1.40700551557364 1
1.6024597955028 1
0.743754876568743 1
0.405773678367109 1
0.612637610406474 1
1.6862729125958 1
1.64498402618556 1
0.85604112750156 1
1.28887468961232 1
1.21047223316014 1
1.04637114284625 1
1.14559979186545 1
0.782038499917797 1
1.25036088554221 1
1.23066140546313 1
0.421941773292217 1
0.777884249892893 1
0.512944038290026 1
1.04505713507342 1
0.963609349105399 1
0.826991183971545 1
0.865356105731772 1
1.18549650387868 1
0.981427485417362 1
0.726872437805944 1
1.63436271277943 0
0.390264094938487 1
1.1149991454522 1
0.562339426870566 1
1.37493198418665 1
0.800297653715491 1
0.937691627358834 1
2.06972562726806 0
0.285651803952427 0
1.53579515889644 1
0.537794518350013 1
0.799230906169199 1
0.299580128888615 0
1.29740738260588 1
1.59561900699192 1
0.777163879777545 1
1.23773073574636 1
1.03380336805914 1
0.673143969113538 1
1.29259449987192 1
1.27259999417862 1
1.11199660925259 1
1.36310565158363 1
1.21077078286371 1
0.570551013134548 1
1.45197173353961 1
1.45961033933481 1
0.616950594346552 1
0.798935012870527 1
0.906792649141417 1
1.33423861312027 1
0.391749563205311 0
0.662414439334821 1
0.68371647057159 1
0.418914385785337 1
1.16300491714806 1
1.24792079590236 1
1.12976036206931 1
0.999630640091032 1
0.90470412349072 1
1.50680364161704 1
1.28047932878197 1
1.24524001586057 1
0.81193395157255 1
1.30679701837682 1
1.41252055990144 1
1.09358485253596 1
0.970701075195911 1
0.966313716795813 1
0.558505694526438 1
1.25354748503546 1
1.44422435356308 1
1.19055559232363 1
1.24505720003359 1
0.803537327955802 1
1.12634484415464 1
1.15937030178797 1
1.45785945979919 1
0.568414675459727 1
1.29313512971567 1
1.32117816976129 1
0.441794786960023 1
0.844643117648874 1
0.953291122562403 1
1.28621770740961 1
0.928025835297082 1
0.464204355574437 1
1.86249383437805 0
0.53655021871641 0
0.782485368758592 1
0.623681517978571 1
0.955603986954467 1
0.932526776012803 1
1.31571950685383 1
1.0550937398577 1
0.870189456825099 1
0.896015725255377 1
0.456684535797095 1
0.432869344837576 1
1.2950532656787 1
0.16163706190989 1
0.926751521218546 1
1.23765052259566 1
0.937994306638869 1
1.28623504144977 1
1.1708507432083 1
0.96428313438933 1
0.452547075805165 0
1.51920961045938 1
1.24377313528354 1
0.608225476616227 1
0.763701427783496 1
0.871416837240773 1
0.969012719338772 1
1.34012287871844 1
1.27891299625393 1
0.9583124419797 1
0.980533163992205 1
1.67490361476135 0
0.8730649296605 1
0.674667486343339 1
1.4804928382137 1
1.19200034134745 1
1.49131619967286 1
1.072429580969 1
1.35462256877784 1
1.22811414612854 1
1.12321650718871 1
0.536027211731019 1
0.975719672061323 1
1.37271089502174 1
1.41174710451051 1
1.40287888964021 1
1.51595521125365 1
0.625138094813068 1
0.857126543291559 1
1.2325744258749 1
0.481807020180521 1
1.78511692716714 0
1.42724383632264 1
0.952179157969488 1
0.556349935740001 1
1.24052861810768 1
1.51011705755989 1
1.51206270761738 1
1.32029159970592 1
1.61005764003171 1
0.93109660576073 1
1.40251349124558 1
1.10184986059334 1
0.900869702133559 1
1.50607953205606 1
1.73257206174315 1
1.38085874141335 1
0.796310153893907 1
1.06903406723024 1
0.783396697283667 1
1.09983922690368 1
1.10979849356944 1
0.412674114702651 1
0.7078754597246 1
1.14136474498283 1
0.631182512244739 1
0.950903620436092 1
1.18226211940089 1
0.898662260931711 1
0.811654975029562 1
0.418488994824558 1
1.05825847007546 1
0.72282999835139 1
1.22118228209476 1
0.730328054302904 1
0.919010703542926 1
1.18351971473811 1
0.73346854822475 1
0.682519987781857 1
0.68785137659874 1
0.665502983790422 1
0.978147552935099 1
1.12027140250859 1
1.44809223190335 1
0.534845356107674 1
0.65207311056637 1
1.08174315594523 1
1.38725468824152 1
1.27441000698387 1
0.943192528184611 1
0.286554502339453 1
1.44190431431024 1
1.55885812773222 1
1.48906026263894 1
1.64625803995666 1
1.79721750460903 0
0.862108742109978 1
0.461059126630481 1
0.70495318360343 1
1.499207487618 1
0.36634251163861 1
1.1463895633895 1
0.720985318728579 1
0.0640821265045575 0
0.544530675433267 1
0.47055107078373 1
0.63504544393926 1
1.13892944854931 1
0.602464744032195 1
1.37474546847399 1
1.13102322409993 1
0.833168484247922 1
0.975355117447348 1
1.4541397856128 1
0.940038730510894 1
0.633461131036746 1
1.37946185916036 1
0.546787065628902 1
0.906766142309464 1
1.3951620999881 1
1.42062977373881 1
0.788401676890701 1
0.413105099741575 0
1.44203065204573 1
1.10007843590805 1
0.734013895208688 1
1.25797047669604 1
0.665544168452745 1
0.994126725579071 1
0.820995635900823 1
1.45760126047654 1
0.670299119878556 1
1.02452059496127 1
0.640938634533866 1
0.606436479393802 1
1.37365313018314 1
0.843103635839726 1
0.711403371225223 1
0.816285962083034 1
1.98758915427035 0
0.966076339884712 1
0.753131338945867 1
1.31667013324809 1
1.18655216312441 1
1.090056411186 1
1.25292918583047 1
0.625616702012334 1
0.817506208513426 1
1.45632674530463 1
1.45301409095368 1
0.566435754175678 1
0.873347549089392 1
1.36574613509653 1
1.24429165971505 1
1.28620206315784 1
0.572487427217114 1
1.522922214307 1
1.17900891564502 1
0.405592235046857 1
0.429598692822398 1
0.845517506932824 1
0.365982091131358 0
1.12480747186719 1
0.468838080753486 1
0.855832508825913 1
1.84783090151364 0
0.509118640525012 1
1.29075530163475 1
0.735859861339258 1
1.06918379423208 1
1.3743520101651 1
0.944386724039387 1
0.972090732438507 1
0.899877901187417 1
0.831894980877872 1
0.155982288594773 0
0.929176127268055 1
1.28806022460104 1
1.26843214786392 1
0.0162537911733974 0
0.416166727380166 1
0.717383006402615 1
0.19569324331877 0
1.70573961473888 1
0.690720513878727 1
1.44960014375017 1
0.671055533000693 1
0.521382011533333 1
1.17332812934075 1
1.08373537497723 1
0.740444344188376 1
1.63678873047297 1
1.0673496751295 1
0.688805507167302 1
0.923514182517124 1
0.916490593815183 1
1.17454649214176 1
1.06715417786442 1
0.433270252453644 1
0.578460245928152 1
0.756614621510955 1
0.874472185543774 1
0.913644125897204 1
1.41511186204727 1
1.20293517674805 1
0.60057239020944 1
1.04954249938516 1
0.631866360703593 1
1.55157212593739 1
1.11792335641336 1
1.04677492739769 1
1.19827057605411 1
0.325781411500965 1
1.06917979961639 1
0.529372842746193 1
1.09932648875089 1
0.770027034582853 1
1.93721164021831 0
0.954476636419609 1
0.893711182294586 1
1.43160228819446 1
0.646623352901101 1
1.4147699697491 1
0.827507703541364 1
0.629967164565009 1
1.25234583444792 1
0.192589294817184 0
1.39523050556232 1
1.45087328858704 1
0.742735173482253 1
1.54349595510811 1
0.787248617191298 1
0.924241923118219 1
0.726858799808604 1
0.556716588601723 1
1.01388946080278 1
0.843478608107338 1
0.521123094128653 1
0.796708639546513 1
0.731084086221093 1
0.838078670596516 1
0.729235992784992 1
0.511680308719431 1
0.75099287459617 1
1.01896715161673 1
0.392524789033478 1
1.20764867659348 1
1.5911290558179 0
0.829260369105868 1
1.65870762041334 1
0.427379795221877 1
1.56543492025413 0
0.116778613576912 0
0.92796658460403 1
1.26796253808271 1
0.499100122843409 1
0.938563678605999 1
0.802378391557774 1
0.838340401937062 1
0.571833745436114 1
0.235841970415335 1
1.02109428689505 1
0.877867743370725 1
0.672033213144238 1
1.72555493990421 1
0.708050299361737 1
0.66049077667822 1
1.42906559037334 1
0.921968135687843 1
0.857304739059574 1
0.368756870948792 1
0.578058859903446 1
1.42927350099365 1
0.980462337576957 1
0.675585633450712 1
0.412333789509488 1
1.10074049053492 1
0.283614391809842 1
0.89736068336119 1
0.640594613830472 1
1.17452514092761 1
0.354803083349269 1
0.57830080956872 0
1.14371469256602 1
0.772795547644216 1
0.989631896877713 1
1.19008181133247 1
0.603028401681307 1
1.32415884283833 1
1.09654076351355 1
0.852956154352759 1
0.694158121873712 1
0.646769401603438 1
1.04337194870852 1
1.25491324550656 1
1.3754365530174 1
1.40199884029491 1
1.22639950164608 1
1.16385708286564 1
1.18119807656848 1
0.773876550453875 1
0.351331180520114 0
1.15424673570553 1
0.946288881083686 1
1.29723084896221 1
1.30986675947636 1
1.37641709038066 1
0.73539295323045 1
1.94402869004802 0
0.850609285012909 1
0.609234012574845 1
0.171897929107407 0
1.80098939557338 0
0.80863321110997 1
0.625379252566739 1
1.55210613067863 1
0.87059370214099 1
1.01135858176712 1
2.38197740381481 0
1.08869706150154 1
1.20135547820777 1
1.07035714433872 1
0.686855626511859 1
0.765254232314129 1
1.09093689003417 1
0.850829802566789 1
1.75652188192463 0
1.05673742749899 1
1.63145053675936 1
1.43377494293806 1
0.762165242241612 1
1.25466813545172 1
1.75411465491696 0
1.1146580083109 1
2.03679638001566 0
0.564587678318788 1
1.4077563864607 1
1.39330662719797 1
0.416398839553005 1
1.26630113719541 1
1.15525125390015 1
1.31278860679878 1
1.11439983758094 1
0.628101878548917 1
1.1974555932529 1
0.58696379523412 1
0.567623698930545 1
1.22025914632608 1
1.10208306918731 1
1.15806863781868 1
0.466359075703492 1
0.550701275255861 0
1.20200430930527 1
0.407972208162942 1
2.08912869010788 0
1.25224595727414 1
0.104356946126486 0
1.09240869626324 1
0.753233896199679 1
0.932615369663328 1
1.72896773281824 1
1.11512615024804 1
1.06301880234404 1
1.25044875428817 1
0.596950599595202 1
1.1565560830087 1
1.48855718414027 0
0.37954234566687 1
0.591962481443422 1
1.26111173831357 1
0.739721225655936 1
2.07389053169801 0
0.718813574325204 1
1.21455250307023 1
1.02017370719303 1
0.863327625761133 1
0.205933690252275 0
0.888987505673428 1
0.719839406468182 1
0.698928267857387 1
1.78147084771431 0
0.703813262921674 1
0.333519540006873 1
1.11561095022602 1
0.824077435536833 1
0.408610561357446 0
0.9650757935873 1
0.998797680523743 1
0.861152318245002 1
0.730135986032663 1
0.686485911883744 1
1.07916251980453 1
0.0941863137583403 0
1.11609722937279 1
1.22372469227666 1
1.33597241268769 1
0.923099586054536 1
0.800996682017614 1
0.715898380372709 1
0.389078960752568 0
1.08854783713157 1
0.983983127026832 1
1.25163617173887 1
0.498301136656627 0
1.34458834846727 1
1.09896228600731 1
0.672162849993315 1
0.946592036196309 1
0.455511382903517 1
0.166412056572813 1
1.46261624558247 1
1.07030174517795 1
1.11611932036066 1
0.900713821225719 1
0.940266552127249 1
1.05386988027721 1
1.08430480905223 1
-0.0958983215508211 1
1.09816941550868 1
0.748772161708032 1
0.237034086631701 0
1.16414772515519 1
1.17153484655514 1
0.676469546046504 1
0.478025774684723 0
0.391927076801158 1
0.731017803289654 1
1.57127663928115 1
0.63186745806203 1
1.36353535385836 1
1.20882266656456 1
0.842967538136854 1
1.04227502908372 1
1.39851405825231 1
1.39310775574315 1
0.788464406413426 1
0.760384993369475 1
0.802869609572811 1
1.01890438279729 1
1.15049369980641 1
1.06776021945047 1
0.994402519582213 1
1.32315396970016 1
1.09407936522904 1
1.21066417782216 1
0.689285109055217 1
0.943101394612175 1
0.84167501367075 1
1.58769896801405 1
0.640639781822559 1
0.775474305121263 1
0.671469109579376 1
1.6326206613635 1
1.13303969019899 1
1.48841958389571 1
1.99889490815096 0
0.919215558364 1
1.64034104751929 1
0.792261636573854 1
1.35017765717523 1
1.41321844842004 1
1.19077596883227 1
1.31377649158138 1
1.63792028866465 1
1.31307965991843 1
1.53979613561133 1
1.13325372843687 1
0.918282972794989 1
0.533306212358589 1
0.330265204936722 1
0.563136340138633 1
1.08140507142163 1
1.14791095554248 1
0.990626681294028 1
0.36286154672818 1
0.919086113695998 1
0.734000070713665 1
0.948619240623208 1
1.64938810621512 0
1.28340098333819 1
0.238078185305154 1
1.09645310425332 1
0.422673078963038 1
0.708103982140092 1
0.504683155894348 1
1.03693481216934 1
0.472908871947816 1
1.52415651320484 1
-0.104748609505197 0
0.956184388543369 1
1.40932150801498 1
1.05696147125307 1
0.618176181205244 1
1.12007053262817 1
1.09191213490839 1
1.02185568958445 1
0.389523065149124 0
0.893634305670945 1
0.925016909985523 1
1.41671902478582 1
1.14598093913157 1
1.16579782027409 1
0.752670375045533 1
1.03156465202975 1
1.65255944976086 0
1.0288824609049 1
1.18649970150769 1
1.36648938850304 1
0.885079109051707 1
0.460813601155591 0
1.07476564816567 1
0.293728335263585 0
0.632632601061593 1
1.05802664388774 1
-0.00869696031081114 0
1.0425273955484 1
1.47440869627396 1
1.4154130754652 1
0.810490444582647 1
0.822976378746684 1
0.834719500766232 1
1.87186338541841 1
0.841358381884942 1
1.37464789002646 1
0.984504953708329 1
1.02849148785435 1
0.987312241557865 1
0.895422020241992 1
0.744550221217074 1
1.72630723972731 0
0.84986602723457 1
1.04036290806928 1
1.33486927640188 1
1.27702136425654 1
-0.139381025155543 0
0.73708974049816 1
1.21720149778518 1
0.601875728449444 1
0.745641023419615 1
0.771867105401718 1
1.34851495067657 1
0.789808962342144 1
0.932824135984475 1
1.09202905763387 1
0.759445389416374 1
1.24233195462586 1
1.82728739469461 1
1.03082094621121 1
1.4970660824926 1
1.31189867335708 1
1.28733680153308 1
0.900399020113372 1
0.608597069589256 1
1.15400722672874 1
1.49890649744202 1
1.44472738981523 1
0.961804395170767 1
0.980245268200582 1
0.884444337274795 1
1.57338152162275 0
0.689912871678066 1
1.28364690004076 1
0.846057735360394 1
1.30380785416762 1
1.53357332187078 1
1.11155352617541 1
1.13052578533882 1
1.0228332385373 1
0.77243103916629 1
1.21629424389275 1
1.8009315651798 0
0.675313174963068 1
0.977655620870429 1
0.782995864565973 1
0.970959838056782 1
1.33863949628708 1
0.588668776743613 0
0.416993584627781 1
0.894890345778363 1
0.848996915397221 1
1.35486201675075 1
1.04231060021363 1
1.05265078474238 1
1.33480274943862 1
1.02762379513301 1
1.01212420357572 1
0.230987413128387 1
0.506335059728344 1
1.54154829946923 1
0.850728373626399 1
1.22041551859161 1
0.897004224118265 1
0.482635195178651 1
1.03586426699571 1
1.24104989966632 1
1.18714344517276 1
1.06907381912789 1
0.560069398188282 1
1.21073487654454 1
1.64610055554679 1
1.58307756248599 0
0.4585445534193 1
1.44329981508256 1
1.01673432065716 1
1.13270830543912 1
1.09656073679893 1
1.16222502256095 1
1.24169604242275 1
1.26288447828743 1
0.447353511082378 1
1.31823174938031 1
0.841253542784045 1
0.996847211693356 1
0.392581017467782 1
1.19134393816959 1
1.31744047845958 1
1.77666970645439 0
1.23329229337433 1
1.02206555243739 1
0.361334231258796 1
0.96682257577475 1
1.0904997330754 1
1.38483621381967 1
0.697623634139514 1
0.605331253591403 1
1.1312519047774 1
1.36909654497638 1
0.64641585337268 1
1.03619888310597 1
0.859830452270354 1
1.08108113782238 1
0.92720689048981 1
1.02467081692879 1
1.23592925553441 1
1.14018248713666 1
1.07752270616637 1
0.622804037126261 1
0.657952370996704 1
0.626562988526319 1
1.37586804064356 1
1.33541867509064 1
0.358230265980856 1
1.17007877120809 1
0.900813574925456 1
0.561142627671659 1
0.561265592109636 1
0.416781708759557 1
1.19937634706642 1
1.09790498723101 1
0.738723437845311 1
1.27708762435459 1
0.463675787593482 1
1.17235779555518 1
0.400416853433453 0
0.373322863750303 1
1.21828877855758 1
1.44266791146511 1
1.76916487864445 1
1.23565369622134 1
0.747300052320445 1
1.40331098862262 1
1.29693704587529 1
0.7260953782132 1
1.47249691458101 1
1.21942417831876 1
1.05895475796423 1
0.319046829267104 0
0.88001092099308 1
0.873934816201313 1
0.870209504250755 1
0.132347236838506 0
1.30130029393167 1
1.1698343562949 1
0.757434220366091 1
0.911957483948165 1
0.371506407033398 1
1.54062022110635 0
0.672271125574939 1
1.3867956695451 1
1.13284770281087 1
0.634180950533291 1
0.799922479483504 1
1.39444915873775 1
0.636490574289095 0
1.05208388424766 1
0.79938623760904 1
1.15383615716375 1
1.28050843580695 1
0.636139047245481 1
0.820100982465742 1
1.02240212419543 1
1.02773710855788 1
1.08249215471211 1
0.577942659085058 1
1.4650788205048 1
0.675105238321299 1
0.361099903309686 1
1.34958098756899 1
0.904802527611952 1
1.05253747811306 1
0.640494132262654 1
1.3709569779768 1
1.52567059260808 1
1.2127692918189 1
1.11743903830253 1
1.09796420782234 1
0.708790180229666 1
1.21762255522987 1
1.58176079045341 1
1.45296543886466 1
1.05780273801971 1
1.07865996067613 1
1.20457862454225 1
0.649571374644851 1
1.13208643589496 1
1.44136117619813 1
0.183493315987964 1
0.993818444595035 1
0.555658535387888 1
1.5003951272107 1
0.994874388631328 1
0.90884042835394 1
0.190106343600754 0
0.624464402699684 1
0.939716824301741 1
1.27937293644269 1
0.645005397276661 0
0.938481801544808 1
0.47022320526202 1
1.2296522560178 1
0.981203221679284 1
0.937079434200101 1
0.797613990834213 1
0.890553342373445 1
1.03958884748328 1
1.30308868696045 1
1.12478054798871 1
1.20113996587995 1
1.5336679089125 1
0.953065405226743 1
1.24277960223918 1
0.658114348243469 1
0.873248628394523 1
1.25901797100178 1
1.64493740966959 1
1.81632156426813 0
1.43442604644201 1
0.832012212895805 1
1.15815579636154 1
1.00082059915387 1
1.36274625279668 1
1.00688215144953 1
0.497789614136744 1
0.0598591180827728 0
1.10401834744464 1
1.39227254420781 1
0.769733145577161 1
0.76343854821627 1
1.29107226870067 1
0.899206702721152 1
1.38090613950688 1
1.3099070116715 1
1.18738984857855 1
0.300212925642798 1
1.44203512188078 1
1.5370838996728 1
1.18682119561967 1
1.36357577330231 1
0.878842916791994 1
1.89977240452524 0
1.30184637171541 1
1.98002582910083 0
0.362476068750524 1
1.47616771691714 1
0.25829453525877 1
1.00537382872606 1
1.02656078767214 1
1.49804075229934 1
1.04461343277794 1
1.11545109226249 1
0.521398831881488 1
0.714011098256867 1
1.35266533528203 1
1.55908129770154 1
0.78262364115023 1
1.44704589778095 1
1.44922893388316 1
0.982412326437404 1
0.718764256143325 1
0.638220567162366 1
0.872834665936109 1
1.3622085137379 1
0.859076015895709 1
0.828115685405006 1
0.529085249870906 1
0.985718881843072 1
1.67575788112906 1
0.735495964115468 1
1.12726662438245 1
0.517313662526507 0
0.844804213202913 1
1.57979470768939 1
0.958488555374924 1
1.24376333642331 1
-0.0277225251341082 0
0.914786571934373 1
0.795343995003544 1
1.00342468716092 1
1.2437586727968 1
1.29471709840378 1
0.990055415579373 1
-0.0410970109359543 0
1.41774319149058 1
0.579714268362128 1
1.51763678648755 1
0.49808003226686 1
1.04259291289103 1
0.73038346368543 1
1.41158487779977 1
1.5030937559218 1
0.994891676476647 1
0.721535997963331 1
0.635649100088849 1
1.54840069297182 1
0.696562575884949 1
1.1164434045114 1
0.908598348309837 1
0.744406690254448 1
0.694817433044267 1
1.50730670833138 1
1.06650281158556 1
0.601685343327805 1
0.764384648676411 1
1.1018434671878 1
1.01695036478261 1
1.27759273717199 1
0.370542278692614 0
0.978829925258257 1
0.944706799157005 1
1.18485307824408 1
0.578196937153928 1
1.51747329596314 0
0.951525065847798 1
0.651264998908864 1
1.71614462211817 0
1.9104567610894 0
0.750833247959973 1
0.827294890222809 1
1.44308991199176 1
0.879704247238351 1
0.645943627168018 1
1.07253128242612 1
0.90504954555571 1
1.45235746491687 1
1.33806340764673 1
0.690905638310808 1
1.73356953851153 1
0.996003099225692 1
0.903888246434023 1
0.688147679600454 1
0.810552922420546 1
0.942126405312569 1
0.22537110610149 0
1.11297625061877 1
1.26616790990352 1
0.150974922851876 0
0.922292985575575 1
0.859368134679994 1
0.772158992744976 1
0.898612445933811 1
1.18253475357785 1
1.4670310360906 1
1.03816866084226 1
1.35751212177777 1
0.814797965239077 1
0.827267510608444 1
0.756544555365072 1
0.810842788620445 1
1.04030245081093 1
1.00313143968504 1
1.53720971520921 0
1.06519751578161 1
1.30874842323304 1
0.85605049232198 1
1.27100539711269 1
1.43127322283496 1
0.99875433551528 1
1.69649892404785 1
0.749282407097609 1
1.02964315363323 1
0.589061827907952 1
0.916944256880453 1
1.46699240694463 1
1.175953383093 1
0.923940941646798 1
1.19822431960015 1
1.17162798153132 1
1.15342711504375 1
0.49081532969418 1
1.09512536222334 1
1.12956471955819 1
0.594405821836876 1
0.357298503902255 1
0.915832047209291 1
1.3262494907864 1
0.897865779454836 1
1.14905853483311 1
1.05705013963386 1
0.450155356066591 0
0.37956988246926 1
1.38501720401538 0
1.51394700266111 1
1.05154354955251 1
1.90392924100334 1
1.02308799874574 1
1.2702226958951 1
1.01519491706393 1
1.99371538645126 0
1.45453814686048 1
1.24906713869709 1
1.19495020547127 1
0.773600895134796 1
0.957580779765346 1
0.15436816206038 1
0.832894015483122 1
1.12770746082133 1
0.881019843485664 1
1.15552169811918 1
0.560978144565419 1
0.541005912394883 1
0.648722081640674 1
0.842102980361769 1
0.742182506836383 1
0.201414397106133 0
1.1575961414012 1
0.933346459171038 1
1.29268817834857 1
0.730811121752155 1
1.65551068691876 0
1.25113065115939 1
1.71179354339986 0
0.923550439245835 1
1.11788127493417 1
0.977940606787314 1
0.803779860963298 1
0.727679990794257 1
1.10891828759316 1
0.901782214178538 1
0.92672715896288 1
0.959734094139318 1
0.517764067650063 1
0.581213130197291 1
1.07696454279538 1
1.28350464175649 1
0.661569427877518 1
0.899943667755489 1
0.683455258831012 1
1.49119541804462 1
0.203637132727821 0
0.653495064273912 1
1.87943309225527 0
0.806646144834782 1
0.825887194182573 1
1.03133439157754 1
1.54374862754053 0
0.694518656793516 1
1.32812505079462 1
1.27656085355969 1
1.00249027067142 1
0.570355155135007 1
0.797491006271674 1
0.541236080280077 1
1.40847618475943 1
0.922255217390204 1
1.50558124799732 1
0.933154902182277 1
1.02012783888106 1
0.518899527650323 0
1.31185636596217 1
1.29530094505933 1
1.09060067799791 1
0.61906369337555 1
0.930347290124573 1
1.31163941372459 1
1.40206264279608 1
0.591329733866177 1
1.00872077162926 1
1.2656542111964 1
1.42946984128309 1
1.05149718211279 1
0.511827489381955 1
1.54331599688905 1
0.940895127126651 1
1.25800241274936 1
1.1110367114744 1
1.08603627202494 1
1.05454995247 1
0.977022776376038 1
1.7927974652583 0
1.3102709146014 1
1.05633088613804 1
0.859915231162345 1
1.15812899702909 1
1.07572004369255 1
0.468469269606751 1
0.936805938730681 1
1.20726423132564 1
1.47313687270194 1
0.790331281030143 1
1.23295056862591 1
0.431683083553763 1
0.38921823073104 1
1.26540266914198 1
1.72450591800641 1
0.842202635685728 1
0.978071792331534 1
0.732676108535378 1
0.892885065560387 1
0.537204861944278 1
1.16138579583316 1
0.980674319426866 1
0.848823139459314 1
1.22012074311105 1
1.22857231777015 1
1.61073765671043 0
0.80150383916371 1
0.701958292095524 1
0.493768107984765 1
0.787848748987413 1
1.37819727957433 1
0.828162658095944 1
-0.23121844843235 0
1.05800511446105 1
0.294881405219844 1
1.1909529558568 1
0.555757156625154 1
1.35580060114513 1
1.40944209599836 1
1.12371266472968 1
1.17994291157047 1
1.35535470906086 1
0.543175510438377 1
1.06016598789599 1
0.6448990968533 1
0.84286908611643 1
1.16860792503222 1
0.863945362277964 1
0.560651523507152 1
-0.0859228698331518 0
0.96414067261584 1
1.57037249873335 0
1.30295052613065 1
0.74617248120403 1
1.13906203205014 1
0.219411000009651 1
1.09672262614602 1
0.594197779613554 1
0.862616621594853 1
0.602948899301921 1
0.510147975988858 1
0.903677777033021 1
1.38503420708755 1
1.13302496132807 1
1.64999192343633 0
0.810117603107705 1
0.725681052764233 1
0.63842223561498 1
1.00088769006629 1
1.18851444961086 1
1.11129921444446 1
1.41487712456745 1
1.34992473530454 1
0.809645723924586 1
0.997346788858004 1
1.0033980016189 1
0.672612827743719 1
1.04964743466501 1
1.52791710094065 1
0.993845639532221 1
0.740348387156814 1
1.25882253311224 1
1.44417733624671 1
1.12036225530705 1
0.0384029097774427 0
1.5017824132734 0
1.52314693749424 1
0.678564787129946 1
0.67782469753066 1
1.60558902597894 1
0.956307372996717 1
1.21872983926995 1
1.21706916250825 1
0.228548274584389 1
1.06154549183345 1
0.388502604241627 1
0.795593800504796 1
1.09864586391907 1
0.786027905075912 1
0.97212789088917 1
1.09291461145123 1
0.917984458295986 1
1.43515937608816 1
1.41508386082647 1
1.45337012779905 1
1.35784941632909 1
0.826193729729235 1
0.784030276896099 1
0.951150975811282 1
0.690399827131426 1
1.1520997448264 1
1.4062233794799 1
0.709848823705498 1
1.27918766673003 1
0.777723628931243 1
1.58870626006714 1
0.988929479490112 1
0.737339694124307 1
0.40431454747462 1
1.12853805552755 1
1.19028593794226 1
0.77518830846398 1
1.18990750734121 1
1.14237285382305 1
0.452368539464201 1
1.27706821277093 1
1.40901386841718 1
1.32694324250203 1
1.11679261661257 1
1.17497697909146 1
1.09934313686149 1
0.997841092038832 1
1.46253921987472 1
0.0184122491069979 0
0.351157119581105 0
1.09032465474794 1
1.17960863018239 1
1.53858105657605 1
1.3786977871716 1
0.639909606914061 1
0.972161884332026 1
1.08265768892858 1
1.09828257418258 1
1.02402225571685 1
0.863896929908914 1
0.813403094343339 1
0.90196938955183 1
0.819914472008709 1
0.943656950797446 1
1.37255322052856 1
1.07466131427957 1
1.36292549230393 1
0.551415513870696 1
1.37368919453735 1
0.582144917961253 1
1.51633561245124 0
0.644342728252484 1
0.634258486877231 1
0.555034637177922 1
0.688678610951408 1
2.09160853216464 0
0.897309512126477 1
1.30060358745269 1
0.341227421646691 1
1.16291717538171 1
0.494719589277903 1
1.50447015189434 1
1.07580615808269 1
1.41522309398272 1
0.667037133325999 1
0.872111203594971 1
2.09385211670038 0
1.23285883485889 1
1.01836518772029 1
1.69780995885344 1
0.484964431735445 1
0.649101512296936 1
0.856831205290058 1
0.805098669506693 1
0.400410803739479 1
0.920524459296213 1
0.975927850833047 1
1.50780006268814 0
1.36229193597747 1
1.16895763216063 1
1.07669202134686 1
1.27340661565844 1
0.488461278080944 1
1.15564945746247 1
1.67397696338628 0
0.914462062200124 1
0.443690464760155 1
0.677989760526202 1
1.36301562450859 1
0.921464671636701 1
0.475783686075152 1
1.4923629217955 1
1.2085368280818 1
1.68485541084255 0
1.22009679418368 1
1.71682174318185 0
1.23682493683873 1
1.08056274764756 1
1.1535575429541 1
0.419946050151152 1
0.739161507646067 1
0.608440397539912 1
0.60178288564977 1
1.20429482296664 1
0.501925607334519 0
1.09298497266419 1
0.249514126637174 1
1.6169886936257 1
0.79843677253628 1
1.3840954898489 1
0.551253791233402 1
1.04033254912184 1
0.884860877271885 1
0.820488243812901 1
0.326962290186191 0
0.751517442798006 1
0.557901032026542 1
1.65850762778261 1
0.85399104935774 1
0.815008647585642 1
1.49707152687128 1
1.71473409838884 1
0.621937695313297 1
1.34749659319932 0
0.792871229469231 1
0.495822982084279 1
1.1358815905512 1
0.856295911135671 1
1.01268066161433 1
1.43552375161871 1
1.02277400391826 1
1.41342436444389 1
0.449418413057947 1
1.56204859148255 1
1.17372516196513 1
0.570124179958265 1
0.531412745351025 1
0.942223593266226 1
1.72662354247957 1
0.644228781609723 1
1.40291779900338 1
0.813806430215315 1
0.509901835757017 1
0.851188145813335 1
1.23230556913406 1
0.579486765748416 1
1.2041365458222 1
0.792195998119756 1
1.05546617068958 1
1.37890403059228 1
0.905718685423273 1
1.45636516958659 1
0.992247691119425 1
0.654194016641305 1
0.848778346316422 1
0.892819779857939 1
1.28945536939297 1
0.707239271900111 1
1.0911452073479 1
0.546713556651716 0
0.820273390771893 1
1.39229425995681 1
1.06827184339208 1
1.31873954112521 1
0.898830112815034 1
1.32729303035194 1
0.787952533983306 1
1.45775572094254 1
0.340890281443738 1
1.45836387462163 1
1.11594924595089 1
0.878836511304216 1
1.20595474490651 1
1.53254567473797 1
1.02414971179201 1
-0.338930600209614 0
0.810285489493507 1
1.41065690032454 0
1.25544735681624 1
0.726025124737807 1
1.871978222846 1
1.48701959379248 0
0.682025355103183 1
1.15600923206268 1
1.25945106617497 1
0.777747812690823 1
0.865712936825248 1
1.21249946052127 1
0.900806549674656 1
0.659935990590232 1
1.30768188297196 1
0.908053695681223 1
1.11911430578679 1
0.639428561238749 0
0.450082781651704 1
0.980084768769494 1
0.99819631882659 1
0.317939316779408 1
1.10841592822506 1
1.14877403219802 1
1.28080510625242 1
0.973002419821591 1
0.645910418362477 1
1.1089462348041 1
1.7614546448175 1
0.599594444572341 1
0.653555816358471 1
0.862473230942581 1
0.583394409445634 1
1.35392531212955 1
0.829682745250481 1
0.696562037683388 1
0.795068591124669 1
0.856881415000346 1
0.947586585254944 1
0.191740084276606 0
2.07287061296224 0
1.39784435673037 1
1.3205854630076 1
0.479965502423138 0
0.473241218868797 1
0.779140662273638 1
1.09978164215352 1
1.3255399898072 1
0.464083201703821 1
0.65474514539251 1
0.651299733445535 1
1.39042805563087 1
1.27907105331279 1
1.20352278111031 1
1.26919655097661 1
-0.113321780891237 0
0.765038909740384 1
0.875553140781441 1
1.63406311779917 0
0.965003933071007 1
1.53059339644039 0
0.772677279170891 1
0.72713720256788 1
1.33464715512113 1
1.18737634474361 1
0.471199575743378 1
1.67141132640345 1
0.781325108478893 1
0.612732705273495 1
0.691902332768285 1
0.580401593545888 1
1.29308447023204 1
0.964279718467917 1
0.994625561393627 1
1.45839008510817 1
1.36568642812997 1
0.82396880248801 1
0.778629346777008 1
1.09308052136071 1
1.05908543350082 1
1.16274354857 1
0.860908586806734 1
1.27653374289006 1
1.00952719965077 1
0.858027306536563 1
1.77096598190041 1
1.78984540815988 1
0.425858111500198 1
0.691892242190993 1
0.393550938975261 0
0.841408034048975 1
0.686200767104921 1
1.23523840090521 1
0.367082364696997 1
1.11041253478931 1
0.647316533241688 1
0.779287346165009 1
0.555265405438292 1
1.21390526954159 1
0.855408841320782 1
1.08404307059712 1
0.276283075915848 0
1.18617377834985 1
1.23299652578822 1
0.705066836197244 1
1.33441704835088 1
0.266791302549088 1
1.26233939947011 1
1.0119332474408 1
1.2229271358472 1
1.44296651003559 1
0.759370784760366 1
1.17030744419198 1
1.50104559423603 1
0.500499256491474 1
0.494858607027003 1
0.31594527690348 1
1.16147479871791 1
1.35623533736762 1
0.801855308725352 1
0.995252757965548 1
1.24922427472966 1
0.7113785905116 1
0.830798282201539 1
0.786906261374616 1
1.46527252373444 1
1.55480481772916 1
1.07633491637846 1
0.567067013434704 1
0.148438596552916 0
0.726578290018205 1
1.36940854048429 1
1.3948493546735 1
0.377252601868682 1
0.047902251538201 0
1.47991218927091 0
1.71202619504424 0
1.42567260763602 1
1.33447003118225 1
0.377935135943129 0
0.603678916820761 1
0.709166031196512 1
0.861682151040415 1
0.876409165762844 1
1.16827413190318 1
1.22868355110855 1
0.732665844911237 1
1.43447652862229 1
0.975466381170389 1
1.13760328805448 1
1.28386090741329 1
1.20996728474483 1
0.269955822516518 1
0.995538624311286 1
1.16844342088985 1
1.66411813174222 1
1.65662395697062 0
0.340243251259184 1
1.06284474101134 1
1.33422986536648 1
1.23734079364821 1
0.510651844109501 1
0.415310175118716 1
0.677335464302673 1
0.993440076150279 1
1.30756467524213 1
1.16149735968699 1
0.919006236863523 1
0.697951966442708 1
0.891166278808083 1
1.3540747047062 1
0.59142988939748 1
0.808838261898465 1
0.832109154361718 1
1.08447482361185 1
1.59650713865194 1
1.21673390989598 1
1.07850829937211 1
0.612811944056995 1
1.07180933322259 1
0.654225340882088 1
0.469854198051317 1
1.467175654321 1
0.768094928777609 1
0.975455776345084 1
0.546681331794685 1
1.21390730122748 1
0.78805332861496 1
1.17915724772954 1
1.6955986043718 0
0.956986232802393 1
0.556269295191903 1
1.56494002893726 1
1.15281964012627 1
1.3073358376915 1
1.33643858202388 1
1.31390402303713 1
0.961921724485665 1
0.714176889672823 1
1.47465053562297 1
1.37328342763898 1
1.13505691807648 1
1.28813895177396 1
0.49724546304406 1
0.686686166174844 1
1.26542149709604 1
0.989295590206001 1
0.924982582634837 1
1.32241738489359 1
0.607456747931233 1
0.63973568391019 1
0.938629156071013 1
1.51151667409318 1
0.943569344794559 1
1.3948656451522 1
0.906087683132656 1
1.09647560315985 1
1.16725052643565 1
0.846702375572179 1
1.06357015281198 1
1.51719170484927 1
0.549277359781223 1
0.747687491048983 1
1.0125410163165 1
0.784188438770077 1
0.937902312174771 1
1.24939797359616 1
0.531102622823731 1
1.17844568009196 1
1.57750084005981 0
1.23284460948452 1
1.31571777524876 1
0.42528563578643 1
0.746563582847818 1
0.92214644419162 1
0.946447833300287 1
0.927986485613236 1
0.689714924624616 1
1.40767699948907 1
1.09850513312822 1
1.08584349878456 1
0.541866518539816 1
1.12594027397584 1
0.630849335166759 1
1.28441263225384 1
0.539480582923972 1
0.786903267837666 1
0.348547796500816 1
1.49770954131775 0
0.70564136233512 1
1.15265916665593 1
1.08004000668108 1
1.05575374712629 1
1.2573664366814 1
0.732064779471553 1
0.837067084987422 1
0.85840780664255 1
1.13022096014608 1
1.13427256135944 1
0.748278736424496 1
0.655034723892401 1
1.70130467280719 1
0.94102643300194 1
0.918090593224142 1
0.861584570422342 1
1.26979956755598 1
0.798184662069641 1
0.305694519550641 1
0.473105110524375 1
0.586427918852225 1
0.622758527744997 1
0.86831233135039 1
1.34121974728528 1
0.931602399743357 1
1.28413646260544 1
1.38846061196074 1
1.22472925127985 1
1.00782403771747 1
1.28449841974801 1
0.618955403043384 1
1.16466564763796 1
1.22207811927322 1
0.726529991268727 1
0.857889024723995 1
1.43489825205398 1
0.856566032334426 1
1.09942137415714 1
0.55813238665722 1
1.40306544508768 1
0.747434003454291 1
1.02874716662242 1
0.694270269622827 1
1.03075241625627 1
1.185130954618 1
0.740707576463904 1
1.1918681279322 1
1.30270898274298 1
0.807900613000929 1
0.658207092975194 1
0.99360530609314 1
0.892165775032721 1
1.42603123992833 1
0.808500616273827 1
1.09024981451915 1
0.80950174312284 1
0.77633242978457 1
1.41140516166704 1
1.36705793799037 1
1.24389452656077 1
1.01139347611463 1
0.354606172619005 1
0.880520301036063 1
1.02828606416573 1
1.46144543330919 1
1.72725347701112 1
1.2571814260196 1
1.66441984793767 1
1.10174105723325 1
0.729302421132247 1
1.33579386268294 1
1.12799051625353 1
1.36476680715215 1
1.78138215584934 0
0.94743518909321 1
1.41534975309223 1
1.87772429772708 0
0.726429322384956 1
0.613899500571982 1
1.50792506512717 1
0.684120351145056 1
1.24131661309127 1
0.9894427695884 1
0.23810952960826 0
0.916705271251007 1
0.598902542272939 1
0.601320237035795 1
2.00096819142059 0
1.11567300029907 1
0.83216091379421 1
0.839222490890615 1
1.11934145536496 1
1.75425762653122 0
1.09507147372577 1
0.878797712786593 1
1.2794113160938 1
0.923347221220103 1
1.07742976776178 1
0.453515702363772 1
0.788077559101014 1
0.362562295452754 1
0.403364343083942 0
1.46427764385695 1
1.32420435080746 1
0.730214732517964 1
0.895849657721508 1
1.57715058136549 1
1.21080167076658 1
1.36799716781761 1
1.09352522429336 1
0.661194031808648 1
1.12953725512641 1
0.730448577586802 1
0.62120956042299 1
1.49973606910825 1
1.45339476347345 1
0.550703783430636 1
1.4930215802146 1
1.13538732621872 1
0.98985025132516 1
1.17413327678206 1
0.413028787767072 0
0.661998040017567 1
1.39492437604443 1
1.02439508991503 1
1.33395499660596 1
0.892250249148017 1
0.702281321405445 1
1.01402747036721 1
1.77707640372425 1
0.272560436063659 1
0.972997083657896 1
0.890534018661393 1
1.51653910757668 1
0.617835197321557 1
0.68083420420077 1
1.16411346646891 1
1.46413921654245 1
0.856530996460404 1
0.925222182560947 1
1.12191294416804 1
0.80421514350829 1
0.73631460611254 1
0.747218008776762 1
0.914123806341015 1
1.22436404217327 1
1.14306055241383 1
1.10658179031179 1
1.16241392591424 1
1.09289649942785 1
0.747125154811483 1
1.80132163349691 0
0.817148036909936 1
1.34112757914414 1
1.2362745401514 1
0.801049127205314 1
1.00833995153534 1
1.14312211341767 1
1.17530244448824 1
0.679816660323225 1
0.525996750098931 1
1.69588573073346 1
1.51730049463626 1
0.691953131417348 1
1.03891697854553 1
1.38407632866027 1
0.623141532290538 1
1.16256264816565 1
1.31941692191119 1
0.422076313767015 1
1.16714431006967 1
1.3651455850685 1
1.2022553974945 1
1.67334494186429 0
0.766394473663282 1
0.572085299203228 1
0.663340695177762 1
1.90572400497423 1
0.447663795161841 1
0.623745264560925 1
0.777965424876845 1
1.44221565977225 1
1.53025420610177 1
1.08206824662464 1
1.1751838997905 1
1.27563596643203 1
1.01556387555667 1
0.932988196649521 1
0.808401804991986 1
1.0573047199418 1
1.5077387471334 1
0.90461459698455 1
0.947336146468092 1
1.05999016607832 1
0.935262659915385 1
1.18817000148553 1
1.17793769663412 1
1.22534394451789 1
0.557265808297772 1
0.651830672027007 1
1.17332817725625 1
0.784536013923414 1
0.824160411352201 1
0.783733139596728 1
0.852231133747292 1
1.20658481532166 1
1.16652083733008 1
0.783513498508691 1
1.14038471482751 1
1.24534554615662 1
1.10945604309847 1
1.15554527458583 1
0.62923057535716 1
0.822479235050841 1
1.13530083474145 1
0.946319958135411 1
1.0844842746634 1
1.42833673233946 1
0.762748411841324 1
1.17731144549901 1
1.22391356968438 1
0.685791015432843 1
0.0465710993219427 0
1.02839488371476 1
0.960937601778621 1
0.447833747735261 0
0.994754687634708 1
0.985763845418295 1
1.46159509362829 1
0.673601063873889 1
1.56372634704903 1
0.924511972561982 1
1.42398255395371 1
0.977103514379046 1
0.403436465172062 1
0.912087663529732 1
1.13300115727527 1
1.29026836068699 1
0.70831385339277 1
0.388927945549889 1
1.12075849898608 1
0.750964890049611 1
0.781749405019174 1
0.563389332926611 1
0.695840291069197 1
1.24043865902266 1
0.976067247953666 1
0.995177679659227 1
0.99525726712682 1
0.692236534568136 1
1.06755015720285 1
1.02065006615872 1
1.28893786920834 1
0.797464249634067 1
1.40428664570719 1
0.53236738860068 1
1.88497002777082 1
1.22160849498724 1
1.28862297200726 1
1.54416653753633 1
0.959945851381716 1
0.294108793242145 1
0.800315723513905 1
1.19199491347762 1
1.40478750177084 1
0.733056648621627 1
1.31210336614908 1
0.903179142615774 1
0.975540413654503 1
0.55918859153466 1
0.410409335794555 1
0.654702145556464 1
0.827251098782681 1
0.863976466897591 1
1.17893993389592 1
0.540872085894152 1
0.53885790081464 1
0.971423185486447 1
0.09317323083358 0
1.70967786028497 1
0.453730815416213 1
1.09407531916114 1
1.00171359372525 1
1.1998477981414 1
1.33035707743345 1
1.28033106980653 1
1.48164493878243 1
0.639590335267715 1
1.29217859558811 1
1.0515242053293 1
1.31486133386962 1
1.03187288734602 1
1.08738995270168 1
1.21162994562025 1
0.960808228551087 1
0.343141886897965 0
1.16572452667582 1
1.59647020960742 1
1.28613483383705 1
1.46494520531142 1
1.40257418136647 1
0.42110759398059 0
1.30370398739529 1
0.977607702354922 1
1.43831303192618 1
1.03537183780763 1
0.804652861565853 1
1.43419250667041 1
1.611832128592 1
1.13983976620025 1
0.842396040431957 1
1.19458616453543 1
0.823988544669841 1
0.4738324237262 0
1.45101413210776 1
1.78205674104354 0
1.41576970226624 1
0.46892812205583 1
0.588142274862217 1
0.721095401354552 1
1.48652223624309 1
0.397969173659267 1
1.55956077281245 1
0.442995930782696 0
0.703067828240055 1
0.397540851913176 0
0.666827549092788 1
0.998080033127113 1
1.73729653235638 1
0.534491617276342 1
1.26376399251233 1
1.30156039372769 1
0.50470859063775 1
1.14498095504045 1
0.998564481587588 1
0.754856855916539 1
0.907929903351626 1
0.225607062249076 0
0.536683865949625 1
1.61464722314375 0
1.23722558378225 1
1.16437713322319 1
0.897833341450116 1
1.62564603612367 1
1.24692261382506 1
0.635314263124293 1
0.906550533775598 1
0.695382298874808 1
1.02377029825247 1
0.219620007000352 0
1.47781411242381 1
0.921482656110032 1
1.18773817748693 1
0.588329550872976 1
0.77649302852029 1
0.991037149459557 1
2.063115432299 0
1.24959279074372 1
0.895253868790304 1
0.484041649533296 1
1.14925244145547 1
1.96692985468583 0
0.934482577828276 1
1.00668336490517 1
1.10961887148221 1
0.421959786132378 1
0.977163281956148 1
1.15576126382049 1
0.652864911606934 1
0.275244374973852 1
1.12189667615483 1
1.2954330416876 1
0.868619739802955 1
1.80002741897479 0
0.605402056177536 1
1.00593984188277 1
1.41365252768895 1
0.885311212466308 1
0.649647626488402 1
0.525536559770224 1
1.63182491109328 1
1.87651994969501 0
1.0914422144655 1
1.4046857730387 1
0.477763406120378 1
1.08656795045111 1
1.50675392424351 1
0.983529098224656 1
0.819400930265343 1
1.38963105697163 1
1.25412160540359 1
0.725005645312018 1
0.685693006502682 1
1.18669609805277 1
0.316593378201337 1
0.961691433400898 1
1.99603225493254 0
0.694346105205676 1
1.23160458943306 1
0.647256423193181 1
0.98959288889147 1
1.62015033362211 1
1.51072714718383 1
0.785946161573121 1
1.00971810368776 1
1.53135698165533 0
1.23448445534149 1
0.295182040661671 1
0.206079100055675 0
1.145635350522 1
0.959227189502249 1
1.60154370919556 1
1.39340951986214 1
1.5744082126374 1
0.827717864532081 1
0.82012815702275 1
0.923079026564203 1
1.16251398497739 1
1.57535182085447 0
0.8469105133181 1
1.1392111464151 1
0.857114387646754 1
0.072307898325273 0
0.646601107808952 1
1.35399525984973 1
0.834631981509096 1
1.07995329651055 1
1.65938537209461 0
1.11932165448195 1
0.382770078679198 0
0.940269139695348 1
0.930159232442835 1
1.10520580512001 1
0.875143009956244 1
0.491537413034651 1
0.692557068780742 0
1.18323038141682 1
0.827953709425729 1
1.28009888162285 1
0.338945717431485 0
1.57167135775808 1
0.852240236467463 1
1.4654938543856 1
0.839637981353505 1
0.960503871809275 1
1.84523425918063 0
0.675959610910528 1
0.316207938980518 1
1.05605909472786 1
1.45969392666321 1
0.499470715980183 1
1.38276330638241 1
0.690740764477617 1
0.941881503736216 1
0.543484421082952 1
1.46567778382478 1
1.16567044363342 1
1.50687791679291 1
0.7225271179452 1
0.892482530330774 1
0.826204643128902 1
0.884966081526346 1
1.09557232675771 1
0.76651772498011 1
1.31957807176927 1
1.18020845984291 1
0.738461807671724 1
0.887056222348012 1
1.34915363355522 1
1.4064391001902 1
0.937299292346636 1
1.14894242275597 1
0.816598691667513 1
1.64116804023339 1
1.39726283304954 1
0.608697716173087 1
0.822151203056537 1
1.42661268185154 1
0.621878080248963 1
0.919686449949864 1
1.03981876161341 1
1.08132215807808 1
1.46995603896489 1
1.36174132155714 1
1.03263170035128 1
0.825130863207447 1
1.78911273567393 1
1.24221601007847 1
0.607815523794842 1
1.06484135181429 1
1.19098396631428 1
0.756244705721449 1
0.567344214232327 1
1.06694063993772 1
1.63163555044434 1
1.26815128500607 1
0.561150477041314 1
0.618307760935493 1
1.26201018167928 1
0.213854333852312 1
0.838112478200592 1
0.713683823145084 1
1.20559061458692 1
0.963900248051712 1
1.20736847963825 1
1.35774765440406 1
1.372030845645 0
1.26840245867649 1
0.950759991070593 1
0.980535938809731 1
0.821667341961399 1
1.31180219005906 1
1.10577217141771 1
1.33677524788349 1
0.0368315534132522 0
1.58251458474273 1
0.620818470802757 1
1.20712371749826 1
0.985029676324311 1
0.641938704152497 1
0.978136552292017 1
1.24311866108768 1
1.19765528137853 1
1.07890010155434 1
1.79105702812214 0
0.797824228732245 1
0.136804523267377 1
0.312985984664947 0
0.958365834488689 1
0.870821667396248 1
2.02935325092458 0
0.287960204021753 1
0.74916685944279 1
0.805353383140316 1
0.698191779479325 1
1.20765445898037 1
0.32995754895471 1
0.189452046164064 0
1.13933437616605 1
0.481560310074945 1
1.46118368918969 1
1.00295918558229 1
0.912798334439618 1
1.62737847432779 1
1.27060932874828 1
1.21312260946913 1
1.14960079043451 1
0.304855172320544 0
0.575325023608375 1
1.18208715131706 1
0.865969517924515 1
0.79253624538612 1
1.05786905654358 1
0.588960484638274 1
0.744865822448681 1
1.51292696976217 1
1.02089559395088 1
1.0273703726494 1
0.976438858199722 1
0.39255025599852 1
0.42536379993828 0
0.943292620778511 1
1.1628442474295 1
1.00702775245704 1
0.600914763649821 1
0.896722430070407 1
1.34134953135069 1
1.49930461139533 0
0.602811505631804 1
0.709644740441298 1
1.34112527686229 1
0.950883410938212 1
1.27293982443594 1
1.01178403554325 1
1.4025897477812 0
2.04517870101672 0
1.34753863253776 1
0.476224813754127 0
1.19397773121757 1
0.917440440119881 1
0.955828831671776 1
1.29095422006166 1
1.10915576667322 1
1.18677643403517 1
1.40552333413511 1
0.643451466233158 1
1.4722829156873 1
0.78874169040517 1
1.07559518531766 1
0.883410293107442 1
1.57465453031597 1
0.973688454909869 1
0.665759113009249 1
1.31942345410645 1
0.777440766251478 1
1.38390624450708 1
1.27092599638145 1
1.17355253597198 1
1.12811415135888 1
1.38679847765875 1
1.19522934788339 1
1.16516387919101 1
1.15161815071388 1
1.10941824575413 1
1.49274472823828 1
0.6916922417291 1
2.01946347243392 0
0.915920231085706 1
1.74595216850624 1
0.578890643842921 1
1.01815072944547 1
0.637647562957559 1
0.934189571371643 1
0.590888979430083 1
0.63162559413481 1
0.419138190101357 0
1.0178367576781 1
0.419799267868386 1
1.15957252264977 1
1.29209228723172 1
0.808609102709433 1
1.11129630772162 1
0.566925495967983 1
1.25064389697248 1
1.65922049381699 1
0.239263124368894 0
0.538956082835283 1
1.04136460745649 1
1.33158743046531 1
0.448299929601516 1
0.652039894356751 1
1.15136719524136 1
1.16329682256922 1
0.207447660461472 0
0.909438401260746 1
1.625999449291 1
1.11209004617915 1
0.745201121128615 1
0.84669178920766 1
0.962594693811598 1
0.168883270628602 1
0.901924658331587 1
1.81539247643947 0
0.164272494745245 0
0.940435697410956 1
1.86894944926955 0
0.989780920416045 1
1.87663029616866 0
0.815373585851806 1
0.75291879552829 1
1.49142488691874 1
1.1612846572298 1
1.6356374620888 0
1.22226311401182 1
0.641333876756272 1
0.262102803756764 1
1.11310397434459 1
0.706497467270677 1
1.61190020520215 0
0.361540532461519 0
1.03995189289741 1
1.43047041568518 1
1.3486956857996 1
1.57666329633472 1
1.01066385173325 1
1.37055650092759 1
1.24596158494771 1
1.30145558387341 1
1.26499096455592 1
0.79753671177908 1
1.20062240939662 1
1.39672465776393 1
0.924174705993219 1
1.13734432231965 1
0.733997065805123 1
1.49416885812577 0
1.64520995275022 1
0.961044054092573 1
1.09732580026578 1
1.15008544337519 1
1.20114633798165 1
0.965669757901973 1
0.526457704547028 1
0.634226148257805 1
1.15496411119719 1
0.571346071290034 1
1.53257490472833 1
1.2319151922535 1
0.702008589876985 1
0.393957604235209 1
0.995544331546906 1
0.56084876067052 1
1.02035275788965 1
0.679471668708762 1
0.567493183936944 1
1.7021713159589 0
1.11704387497687 1
0.283477641507912 0
1.11299978776652 1
1.50510832548369 1
0.710657598685941 1
0.255090641712385 0
0.78203939689935 1
0.727979494839337 1
1.28422072515523 1
0.705826153805011 1
0.719562419009275 1
1.18508147567263 1
1.69701583706767 1
1.07352900546811 1
0.767672888378285 1
0.965985369952317 1
1.22013917664865 1
0.760086536790721 1
1.19089754431669 1
2.06680188514991 0
1.80829666020034 0
0.641243753180391 1
1.30253314596846 1
0.981049984246846 1
1.76798501294566 1
1.58672354750588 1
0.907685617608843 1
0.713371447622485 1
0.699840217043814 1
0.752352516157236 1
1.12212567385648 1
1.32248689897921 1
1.22303581302779 1
1.14484296847125 1
0.640125202183249 1
1.11846261815718 1
1.19592099749462 1
1.00641895103906 1
1.03166942983579 1
0.281142212813369 1
0.822198675503657 1
1.4161422427612 1
0.666913022458334 1
0.941917329639356 1
1.02964393480931 1
0.881372613198202 1
0.800220355456731 1
1.31011786632399 1
1.25672893689405 1
1.16308877800824 1
1.21601907590059 1
1.4698997762498 1
0.535426849389083 1
0.91866680726474 1
1.30185733371959 1
1.1327257356717 1
1.10360176622194 1
0.703371052165905 1
1.21606358501623 1
1.13068777453589 1
1.01115074058424 1
0.261539725900718 1
0.858963850064535 1
1.27041790562076 1
1.25410368224933 1
1.29716210064848 1
1.27145943368845 1
0.595004756492712 1
0.807044697597401 1
0.688886250869937 1
0.717518272316391 1
0.924124528325247 1
0.895243742046195 1
1.46781065592022 1
0.955081284412341 1
1.33764091881872 1
1.41253049637783 1
0.817229122186324 1
1.01556253473891 1
0.874049296349235 1
1.43207735370851 1
0.938041622574679 1
0.71004364614913 1
1.20182802468693 1
0.486546732455602 1
1.2282793867062 1
1.10197661373345 1
0.970596693189383 1
0.540387851691802 1
0.360879992960302 0
1.11017690469456 1
1.87859007715945 0
0.418395609436626 0
0.73782335287418 1
0.969024868746372 1
0.949955816667751 1
0.319441664139686 0
1.16418484453759 1
1.36175074117252 1
0.955350895674629 1
0.695519721176414 1
1.13743308054469 1
0.95447412799494 1
1.61310446997678 1
1.09119456440438 1
1.0131874390923 1
1.86690083171435 0
1.01622118495816 1
1.36335022028874 1
0.932423532320018 1
0.994221180412127 1
0.77083437921469 1
1.51601034972134 0
1.08397606853047 1
1.30341749045616 1
0.897954589838318 1
0.508152474913853 1
1.4087882317274 1
1.01636762499412 1
0.813610161726384 1
0.909831729839727 1
0.97349592009493 1
1.24780087589517 1
0.749938442258036 1
0.646982868185942 1
0.841551556939904 1
0.191102289167915 0
1.0678502031327 1
0.970692112126966 1
0.86738182854922 1
0.476105817366898 1
0.794587360077309 1
0.908096625470444 1
1.55041393577835 0
1.47403644046167 1
0.460297075534292 1
1.49116626370019 1
1.87905193710692 0
0.548391645258831 1
0.71355727868169 1
0.0440186674587488 0
0.836460336972406 1
1.16636395848243 1
0.621192470896047 1
1.04589279780471 1
0.88041280029441 1
1.28606537378462 1
1.34164593741639 1
1.70006783360971 1
1.56987603365107 1
1.37585279235994 1
0.8617582357936 1
1.20981741336721 1
1.22021682204219 1
0.127809736717989 0
1.54346058071034 1
1.1036790794037 1
1.12274142831137 1
0.47709492232796 1
0.513745640334168 1
-0.198697480150377 0
1.18259473160606 1
0.589732850349841 0
0.760573058544301 1
0.631609223566001 1
1.09773656005981 1
0.981627899047408 1
1.43946666618166 1
0.969246339867174 1
1.23225134485819 1
1.27705426896505 1
0.359488370494299 0
1.01086553020037 1
0.867363331021792 1
0.932622227740471 1
1.95241654069825 0
1.07096218456207 1
0.610146340496123 1
1.66770132554709 1
0.677370912185904 1
1.3867937361514 1
1.36155193090699 1
1.11223314042919 1
1.28152515659535 1
1.76802038755229 0
1.48118400095859 1
1.02631334607477 1
1.30404119540299 1
0.688585189558837 1
1.18090857572007 1
1.09828786166456 1
1.32299913773222 1
1.07260507985476 1
0.903295492443491 1
0.48494432682437 1
1.28219262636788 1
0.625016016386208 1
0.834108161972192 1
0.822451985403199 1
0.679125861172593 1
0.705939484680328 1
0.82982123797882 1
0.763945171953561 1
0.60582425552073 1
0.698900498427098 1
0.562516716693176 1
0.617158907216911 1
1.0498426891096 1
1.45931788497778 1
1.39496309604035 1
0.567114177805086 1
0.999604468570079 1
1.0026660248494 1
0.956891363023278 1
1.1130167349103 1
1.27585092780451 1
0.517471725109616 1
1.44740390191053 1
1.77626666296982 1
0.91736657977692 1
0.855408613090109 1
0.769866140266441 1
0.52848673227263 1
1.15025199869312 1
1.48208477563848 1
0.0786348300884676 0
1.12112669523471 1
0.605697107392332 1
1.3409110036495 1
0.727268532663556 1
0.77178378126883 1
1.34955290009026 1
1.34842328607768 1
1.27776534592475 1
1.11982879566286 1
0.407017956949399 0
1.32917940315831 1
0.405741128136244 1
0.690897714944404 1
0.984780581254601 1
-0.0231986673791807 0
1.27755513884782 1
1.50353797171751 1
1.10241509341212 1
1.35027441333682 1
0.733392974150705 1
1.17129736502336 1
0.332898770208653 1
0.546481092087443 1
1.28551917075 1
1.17527738531609 1
0.751819007387623 1
1.22850328501846 1
0.396029580059974 1
1.17824462617633 1
0.828630594165673 1
0.846673477365442 1
0.899921818025666 1
1.06334157108591 1
1.01020071541592 1
1.2539003844543 1
1.22559619031693 1
1.36363611718445 1
1.27779670386318 1
0.536808120413029 1
1.45023143876166 1
1.47636336629537 1
0.723022950691553 1
1.00037492045421 1
1.13629919079146 1
1.27285720655021 1
0.751343528626686 1
1.03424937107931 1
1.50522765265258 1
0.350480223136619 1
0.503433903751279 1
1.03132089483692 1
1.14713494648488 1
2.02268240204338 0
1.04594652027515 1
1.72008700256441 1
1.26351438048435 1
1.15449770269896 1
0.962554190861563 1
1.46648038934317 1
0.881500141957387 1
1.48704938337545 1
1.18661727351093 1
1.71061576421207 1
1.17935520516378 1
0.978061096491153 1
1.40704646001284 1
1.39902620290551 1
1.05914610531376 1
0.834060842087508 1
1.38102863314826 1
1.753336888925 1
1.52567046252976 1
0.640637828346712 1
0.317385929088687 1
0.578888684955617 1
1.53966464257902 1
0.845117750655121 1
0.858492352552505 1
1.13546490350301 1
1.24045516819819 1
0.8022269590242 1
0.774665771320008 1
0.52727225744839 1
0.993809026759082 1
0.822419033088123 1
1.13170683593839 1
1.46801183862936 1
0.789229499913084 1
1.00540348071654 1
1.02000852573378 1
1.64887334104014 0
0.379069005073224 1
1.62877379058295 1
0.36992979170536 1
1.6056483931039 1
0.629614984351265 1
1.59469708531243 0
0.77987107808307 1
0.0932094916873016 0
0.384672056893683 0
1.35197121571289 1
0.906931614312821 1
1.12226546013207 1
1.99900991966542 0
1.29156113701121 1
1.29065202466501 1
1.428478809039 1
0.715966576717698 1
1.37685042340438 1
0.94087500218002 1
1.09013257569457 1
1.18167629680225 1
0.937601182644283 1
2.03817906556784 0
0.794582566923149 1
0.124383226356285 0
1.03131110196384 1
0.850123688183832 1
0.488861287026683 1
0.563886846961889 1
0.983126451454142 1
0.554026289457476 1
0.743295465154198 1
0.272028603060845 0
0.663932768215298 1
1.10227278944934 1
1.09726682775151 1
1.23253037875973 1
1.53910237256555 1
0.910577244077662 1
0.713355417803955 1
2.10847903912818 0
1.2084441475133 1
0.34737403725687 0
0.877213174580524 1
0.508360443675141 1
1.00692106508203 1
0.824234885684657 1
0.887753121344768 1
1.72284912073063 0
1.3739059864882 1
1.284238111783 1
1.16024864457136 1
0.588902308687774 1
1.12477866425733 1
0.876297198650888 1
1.00155828393097 1
0.875101631899165 1
0.64689959165032 1
-0.200441920645715 0
0.991079433109001 1
1.21367488469884 1
0.306041702429818 0
0.729449727246625 1
0.931324389025719 1
0.95777957167277 1
0.789718332312548 1
0.425641971292 1
1.16701500185314 1
1.02598456510908 1
0.415469428305334 1
0.478679078944602 1
1.10504968117151 1
1.15596611675347 1
1.64016704362734 1
0.463410037287541 0
1.55752087778996 1
1.54461607705642 1
1.47085048027012 1
0.648080479928601 1
0.713801371651626 1
0.770096271908807 1
0.830730970915227 1
0.735561942773282 1
1.28348265029554 1
1.04204080514332 1
1.00808731592553 1
1.03110253764324 1
0.974648795450356 1
0.330827740239321 0
0.0795610629697736 1
0.286538961293018 1
0.775065547690155 1
0.552759019583894 1
0.910884943940426 1
1.8040497040745 1
0.804204048878219 1
0.754312604239545 1
0.617201130352976 1
0.997684412420979 1
2.23777984669333 0
1.15148666393259 1
0.801620804200489 1
1.14856222234242 1
0.676959585456577 1
1.55949344205677 1
1.08481572032167 1
0.989601881319327 1
1.20093134784437 1
1.14273548643764 1
0.837830227782427 1
0.749532877718189 1
1.14909546515825 1
1.58825623335931 0
0.748939937108616 1
1.15888292486236 1
0.548578415159589 1
1.32278581962012 1
1.09139773679032 1
1.21663822952903 1
1.16140210446631 1
0.476488581990378 1
0.853105147755639 1
0.904183361931517 1
0.673203310461341 1
0.563746919909938 1
0.786427803380757 1
0.44716972198299 1
1.79055359534946 0
1.11719968426875 1
1.33836387880602 1
1.10462708030136 1
1.26484468674132 1
0.200499922873748 0
0.723817882617564 1
1.34457976392079 1
1.05833401820232 1
1.44691654266587 0
1.32287409683513 1
0.844167209199203 1
0.863040623878596 1
0.0341014446271536 0
0.218148955329052 0
1.2915602471885 1
0.723347937692708 1
1.16294394448298 1
0.754597092027526 1
0.828335811425627 1
0.911063176151061 1
-0.11922554143879 0
0.568761627373354 1
1.21836636779437 1
0.815212804515704 1
0.8698970572704 1
1.07582134780588 1
1.1966619545137 1
0.81569830037001 1
0.575453092095344 1
1.88746629340659 0
1.53467881685138 1
0.872154289537619 1
0.856526229506124 1
0.970253617235678 1
0.713343360692063 1
1.01245853166244 1
1.02878533273716 1
1.28819932891016 1
1.31817642262882 1
0.894549487623762 1
1.58100240371017 1
0.827922481612188 1
0.495962866068071 1
0.571696550461707 1
0.778746386829989 1
0.567545240555136 1
1.37792255778405 1
1.16208150908972 1
1.24399562702028 1
0.795420218871333 1
1.30641684517402 1
1.78190103867037 1
0.342645323198709 0
1.24214123589341 1
1.28229067321256 1
0.751006275673183 1
0.6614047798763 1
1.61981909043322 1
1.5202785084852 1
0.239438125889102 1
0.749865110645712 1
1.01234859643979 1
0.705066381693766 1
0.562546306809178 1
-0.125744123331893 0
1.526890787736 0
1.5764356863395 1
0.0471818819389707 0
1.15235973670278 1
0.600487837931711 1
1.131243138134 1
-0.0214610177801943 0
1.17381058481259 1
1.34270625402048 1
1.17158697019315 1
0.620333562423869 1
0.424976578904623 1
1.3058387430074 1
0.265106914641652 0
1.19775621190414 1
1.16862151266941 1
0.690476464422653 1
1.34452195462707 1
0.176341844653431 1
0.649964555266477 1
0.710124545651987 1
0.922119129747263 1
1.0054197721387 1
1.14203552897918 1
0.269184554467061 1
0.511723846757162 0
1.0508439598663 1
1.04933031193498 1
1.52762917068101 0
1.02084891211622 1
1.16199662520118 1
0.710715902282266 1
1.28603374976165 1
0.970613323068512 1
0.583182510854302 1
1.03461597775568 1
1.76329184291311 0
1.31525276847754 1
0.651249103648536 1
0.91969488098752 1
0.381669800386823 1
1.10215623455734 1
0.986681249401964 1
1.65246483123067 0
1.07587275936473 1
0.666343139259005 1
1.07202002016301 1
1.84565801807641 0
1.15675676402589 1
1.31782514404171 1
0.654567745470945 1
0.765349811359356 1
0.91182795221885 1
0.334612943228134 1
0.0131626387806474 0
0.336652046375916 1
1.08484171488075 1
0.705249239696242 1
0.654007724794814 1
1.33026825835583 1
1.79997610705419 1
1.02934227309193 1
0.882992304500906 1
1.13814718251069 1
1.19696303505902 1
0.50230750477574 0
0.662935807929419 1
0.310982528488764 0
1.52402846302329 0
0.774653143372556 1
0.480189507452003 1
0.565076846504925 1
1.43798737489255 1
1.5053300044717 1
0.923407764828357 1
1.57603627150578 1
0.980305252173855 1
1.41754766472657 1
1.51027696839476 1
1.15939795047607 1
0.640704529817521 1
0.756745268809573 1
1.93096521788235 0
0.690589109090669 1
0.596802089059888 1
1.09599912665135 1
1.29555664959019 1
0.749588754757173 1
1.84075029050003 0
0.814033295430527 1
1.44846754909095 1
1.14500803223077 1
0.577402722347872 1
0.627680812812904 1
1.34954893805178 1
0.751012706210265 1
0.608304560854421 1
1.36795932122288 1
1.02059627432612 1
1.09024089415985 1
0.902942606037104 1
0.827469841554546 1
0.727923307889178 1
0.97334567711515 1
2.11946394033458 0
0.994329202007662 1
1.51394883858771 1
0.716512166445424 1
0.280053725168743 1
1.08723634522483 1
0.171824144591144 0
1.21548581284088 1
1.0558582133249 1
0.640071021334718 1
1.17130782976204 1
0.795697429099887 1
0.555903471385145 1
0.883158203691975 1
0.70840394721132 1
1.42645605279263 1
1.19471601162027 1
0.543094189835415 1
1.25300958813203 1
0.200051181043508 0
1.15492581351634 1
1.07308165717752 1
0.612917739774604 1
0.241849353155157 1
0.924779549043328 1
0.603664683638324 1
1.41280485013006 1
0.73595304662126 1
0.869666202025826 1
0.715220316772754 1
1.53236394743723 1
1.27751546790832 1
0.480860682815706 0
1.1776131829145 1
0.932723146462062 1
0.998722675886976 1
1.68291344262888 0
0.683902481543677 1
1.28137391085274 1
1.40325893658794 1
0.80811890479474 1
1.58635910866201 1
1.52405733427639 1
1.50119068683286 1
1.33527446297129 1
0.647570102072503 1
0.140107859425128 1
0.908109720306277 1
1.18062683611987 1
1.47853109675031 0
0.764347613146102 1
1.11728234821678 1
0.884305457563354 1
1.37647071549337 1
1.56651310915224 1
0.711584229054803 1
1.08283484239039 1
1.117681193223 1
1.21490918648864 1
0.945251958437064 1
1.07954903444187 1
0.837411321343887 1
1.64580853914453 1
0.964386418129086 1
1.29969130650555 1
1.20666774566808 1
0.995361087341905 1
1.27411299346426 1
1.03890170619478 1
0.907350102847758 1
1.57324699461574 1
0.561465663226012 1
0.501138877848996 1
0.754490487623364 1
-0.17329460011523 0
1.27958329258987 1
0.837383021216144 1
0.307118953450091 1
0.938452576496338 1
1.29042284562085 1
1.11298529409559 1
1.03426120154941 1
1.58701248586929 1
1.01653999198259 1
1.38616179080987 1
1.61342006239479 1
0.914381364237566 1
1.00627087804431 1
0.957135581148417 1
1.0179257034655 1
1.67489239789694 0
1.25119669140581 1
0.3331354142236 1
1.11624637164647 1
0.886667080803423 1
0.619811750258059 1
0.3260207347911 1
1.01208434923136 1
1.65930978110845 0
1.35990615002647 1
1.07502545338865 1
0.69648778809686 1
1.03446297451014 1
0.263304430491268 0
1.51133775204777 1
1.00763606195304 1
1.49890390046804 1
1.37613148374883 1
0.213652102014814 0
0.582277585521646 1
0.600173063635732 1
0.889416955475822 1
1.14980561342679 1
1.38395565051482 1
0.405737810484168 1
0.913026823932354 1
1.03796853625381 1
0.896291645275246 1
0.945615870186957 1
0.974295785317936 1
0.704265633519561 1
0.158036988844269 0
1.01557321680141 1
0.8224982271643 1
0.457207814409589 1
0.915577282485993 1
0.673473286213846 1
0.724601820759812 1
1.68422728005183 1
1.1089378963603 1
0.378493766741984 0
0.927671978430648 1
1.37080207133525 1
0.105464111372143 1
1.00417037974101 1
1.91814701679577 0
1.11785091516572 1
0.535221334117813 1
0.383670435854065 1
0.861637778465139 1
1.23874804599361 1
1.06271580804845 1
1.38463411744952 1
1.15609562972317 1
0.900586522850675 1
0.954378438770403 1
1.54186290690297 0
1.28633154776691 1
0.931420923224561 1
0.746342527594917 1
1.50757272063923 1
1.35481933259978 1
1.26014814016863 1
1.11379718798695 1
0.0154195097311199 0
0.501189452200322 1
1.45156565502809 1
1.39027249401614 1
0.935029489411707 1
0.974392131221795 1
0.849324058391226 1
0.70341293262877 1
0.999302063181823 1
1.00447902068524 1
0.892368108519389 1
1.12378104145109 1
0.411561569219212 1
0.837249602611567 1
1.02934601978448 1
1.39275663100931 1
1.5907459525587 1
0.823743745668868 1
1.13714730337003 1
1.2369419246503 1
1.84038876489232 0
0.472490289351663 1
0.702883139733063 1
0.586220129328849 1
1.07585698600851 1
0.700355490120943 1
0.473721985369638 1
0.929845787066 1
0.899454509996578 1
0.543769316793928 1
1.33047349954134 1
0.711158596594508 1
0.618702439165243 1
0.758560838156971 1
1.24311671237642 1
0.324515128527215 0
0.868505451881875 1
0.736727209057735 1
1.02696498767953 1
1.02905465270187 1
1.66758365063638 1
1.37545227087106 1
0.642937018742711 1
1.40945292709128 1
0.845786988629771 1
0.969943859214236 1
0.664968812129652 1
1.63000531081512 1
1.46861250227488 1
1.38402245949583 1
0.796020132294899 1
1.1555271810926 1
0.929969496946267 1
0.77564567692844 1
1.60861245812639 0
0.865746477370101 1
0.899493434082392 1
1.799392357099 0
0.776526683418548 1
1.05752379613597 1
1.01276864175687 1
1.42574788353284 1
1.29559042245764 1
0.917018918407472 1
1.3614216085386 1
0.792232978623544 1
1.31288458503352 1
0.924445527008916 1
1.33520515852671 1
1.27637082016822 1
1.29349587883918 1
1.45661606245558 0
0.506773340564181 1
0.990625637707039 1
0.964686305144871 1
0.775788865326794 1
1.5425311997163 1
1.05006782707876 1
0.831003595557573 1
0.876420049135643 1
1.34572215157105 1
1.0834281133318 1
1.06868151535549 1
1.18029227423583 1
1.43745433028245 1
1.22259920230916 1
0.393066493756781 1
0.974466612539008 1
1.087308436722 1
0.623758881532957 1
0.778419443890886 1
0.546379445849358 1
0.540466183280836 1
0.887860129949783 1
0.360839912722746 1
1.51312840783306 1
1.0344489721328 1
0.535539490598573 0
0.985321886713082 1
1.00104877019111 1
0.613703747639598 1
1.26129770027507 1
0.837873000831662 1
1.39287373229757 1
-0.164161195701902 0
0.0974127889878645 0
1.31232972908726 1
1.546674924825 1
0.435240330619222 1
1.17180660940627 1
0.514910645355241 1
0.867126361733265 1
0.908351544913023 1
0.829159951645694 1
1.08782614207047 1
1.1564011722757 1
0.800319316797557 1
0.59412045386632 1
0.228155765745882 0
1.05490981354965 1
1.42558343876859 1
0.38411664217704 1
1.28105336418543 1
0.525697612468666 1
0.731563199030772 1
0.841686598676605 1
1.52856774958392 1
0.19252362850872 0
1.24018224142264 1
0.737626280226394 1
0.810412140866843 1
0.379925496711178 0
0.850714174978093 1
0.778717444785474 1
2.17838897105671 0
1.13967246729087 1
1.07177594247614 1
0.682643412603094 1
0.850073936867768 1
0.844078460851751 1
0.779266468773932 1
1.02670775029385 1
0.543741745418131 1
0.352862363188632 1
0.999503046799071 1
0.391469647795922 0
1.84176039282989 0
0.641556509636766 1
1.51635396759971 1
0.959652279443485 1
1.15819676563449 1
0.0110944779829491 0
0.879239950238667 1
1.29799417553512 1
0.617269875008511 1
0.654948615690881 1
1.01070102372812 1
0.66474625549931 1
0.365499045786598 1
0.544800895394469 1
0.283855751260705 1
1.44567567924257 1
0.633938824587537 1
0.828284043986388 1
0.561819231033537 1
0.475662799041365 1
0.942679180558604 1
0.671201971044407 1
1.34891704434845 1
1.14764384271424 1
1.08413883051171 1
1.36457526084487 1
0.510752686479718 1
0.974048615709327 1
1.09605971337933 1
1.77911277872383 0
1.50629120127049 1
0.200451535464739 0
0.879849520218653 1
1.26084323469148 1
1.04460543410734 1
0.858892176571661 1
1.48800233652399 1
1.13220767602012 1
1.53806595306196 0
0.499569333298694 1
0.522088129481284 0
1.33798915649313 1
1.1059741093191 1
0.907586989471584 1
1.04431789278179 1
1.60757286834218 1
1.27862784075048 1
1.18221804973505 1
0.551285288938625 1
1.25826583777278 1
0.495725865543617 0
1.06110938825559 1
1.01374022857443 1
1.24792312196846 1
1.85248488782053 0
1.03448823834196 1
1.34937087628546 1
1.50052028101861 1
1.39738647596309 1
1.01787691730395 1
0.949741607349342 1
1.88821571189996 0
1.49924752900724 1
0.569846101908241 1
1.69369543306322 1
1.61926551746981 1
1.26793707207228 1
0.0593248899938665 0
0.381225032640598 1
1.17139537545863 1
0.88337910302388 1
1.3293029847752 1
1.04609800704073 1
1.65173533912975 1
0.828063961460388 1
1.37485237822637 1
1.3710339109424 1
0.726163673912049 1
0.919534104160313 1
0.318428736702059 1
1.43222509904739 1
1.29567296455601 1
1.10834288042501 1
1.01096434967828 1
1.08994857037564 1
0.703817087573737 1
0.467215035913938 1
0.617135032399673 1
1.42928896006787 1
1.51234368202017 1
0.711531204412714 1
1.43057800064966 1
1.83545081892915 0
1.64537234195115 1
0.913101519316218 1
0.601406830085884 1
0.924186885862754 1
0.632408691519605 1
0.438358580741315 1
1.25105709430292 1
0.801398954645091 1
1.13519849312871 1
0.785912434423033 1
1.08217680055342 1
1.29858607141211 1
0.87151448756003 1
1.03767197087966 1
1.07824800382456 1
1.52561344788522 1
0.925848797666543 1
1.05612541437377 1
0.687231446994039 1
0.791066888989717 1
1.39378914163601 1
0.684805957855994 1
1.23207365334029 1
0.618257346833234 1
0.624942716888081 1
1.33096757560545 1
0.731427331078408 1
1.21208444223046 1
0.690863061713769 1
1.86529616240337 1
0.966944533884296 1
0.879875245575072 1
1.39904175414155 1
0.993087793636674 1
1.38599560362133 1
0.894917684436422 1
1.50396102470165 1
1.41973073979719 1
0.860026088368153 1
0.710596669874385 1
0.82317343346005 1
0.902040357696576 1
0.736133662141674 1
1.25107402940891 1
0.538839982012054 1
1.1406179133495 1
1.20984286049259 1
1.10229454786421 1
0.914592188495887 1
1.41238720117533 1
1.10278641510941 1
0.941621146244273 1
0.897687763808709 1
0.21837654766583 0
0.70702764551106 1
0.945022195406517 1
0.907131729955034 1
1.40298379941727 1
1.03604744587879 1
1.02876623605623 1
1.22693165802886 1
0.568722414278745 1
0.947368385407606 1
0.744795414195191 1
0.386787038745682 1
1.27636841884535 1
2.00803956688146 0
0.68016631412329 1
1.23381725229999 1
0.317159039515418 0
1.20857463268257 1
1.06818450842417 1
0.488665598105293 1
0.390643878051758 1
1.28403791615419 1
0.844069867472552 1
1.5876241578588 1
1.19397730834313 1
1.33845297861655 1
0.580522939313972 1
0.818841611224564 1
1.13703560605717 1
0.33760698474271 0
1.23391212710555 1
0.512079565466246 1
1.18891328891501 1
1.05277096437517 1
0.799321577394244 1
1.26713330149139 1
1.33047878712142 1
0.669648056418947 1
0.978434662936563 1
1.08740144414294 1
1.35295484118208 1
1.29830497646691 1
1.31181056777954 1
0.598469762572355 1
1.63772710849305 1
0.805992862181018 1
0.65688993579253 1
1.44359259739969 1
0.749116154062208 1
1.02832341464542 1
0.910240281225823 1
1.20626389672381 1
1.20397344442893 1
1.49307416194036 1
0.791715419755946 1
0.908282492216223 1
0.55700207240187 1
0.874011044671807 1
1.17336227678387 1
1.38822578000215 1
1.61306192929579 1
0.97327847394432 1
0.785863822412771 1
0.790840860770798 1
1.18309104273747 1
1.20211317478602 1
0.0905684960703036 0
1.27984996720019 1
1.06914370038198 1
1.19384821001704 1
0.765308630224583 1
0.448264150312388 1
0.312958122897932 0
1.08907888320794 1
0.474203661824065 1
1.67972558286442 0
0.69775393785804 1
0.694648791884369 1
0.813043963231253 1
0.587435627044646 1
0.247449729503068 0
0.601013447124477 1
0.655977954502177 1
0.352154584936203 0
0.406163368867611 1
0.461641485755741 1
1.47319885189739 1
1.67987763360542 1
0.89971592638519 1
0.746208925823521 1
0.895721901946471 1
0.914402728218182 1
0.88483262848614 1
1.03215817142953 1
1.86522404432696 0
0.702112836561246 1
1.24328414058653 1
1.08115108751972 1
0.651203887546988 1
0.531064322971297 1
1.51186027049017 0
1.212046083706 1
1.16139193152714 1
0.828276477740125 1
1.32278281834263 1
1.05240811332268 1
1.29778531457723 1
0.951199252074151 1
1.49530009450938 1
1.32971074174106 1
0.217153076208827 0
0.69887111691829 1
1.55350190420102 0
1.24567299349779 1
1.04555650909503 1
1.27451465680922 1
0.720618312676243 1
0.690388173878786 1
0.906932601294867 1
1.72007053681959 1
0.35779228997452 0
0.917847129939441 1
0.441519425767673 1
0.898380402946546 1
1.20755404951479 1
1.27008350758491 1
1.43516286089899 1
1.12864764827939 1
0.80803284330659 1
0.594673366060317 1
1.01146691210728 1
0.839123696844564 1
1.25688787764672 1
0.800464491461611 1
1.26096578185754 1
1.09991820272889 1
1.14630779214855 1
0.736750306168635 1
0.697347581772954 1
1.17735915779043 1
1.41186075203019 1
0.579209173816128 0
0.801517618318726 1
1.17450050234887 1
0.271020046534292 0
0.755674380446647 1
0.814104180043354 1
1.29041879678436 1
0.84125305302402 1
1.24907934931113 1
1.23200941083005 1
0.564943195369744 1
0.29940986370988 0
0.931378912897477 1
1.20876377061328 1
0.945776410659309 1
0.64454402370276 1
1.33831656331564 1
1.29289254149121 1
1.30858200602767 1
1.37498946437159 1
1.52184606665939 1
0.85607247676051 1
1.25049086056604 1
0.93021557926826 1
1.12712772219499 1
1.332192594822 1
1.41813376724685 1
1.78001458421881 0
1.39026979048079 1
1.30359461932035 1
0.702368007031095 1
0.468059327973025 1
0.956255308560748 1
0.793326219514058 1
1.52882744137609 0
1.47409390034467 1
1.32170000671335 1
-0.0361970397577752 0
0.709320610119837 1
1.17435067243156 1
1.11766815450128 1
0.797095082535831 1
0.923518401542827 1
1.65057109446625 0
0.622972202883842 1
0.760463939933074 1
0.3206221511071 1
1.14505254469856 1
1.53144880832778 1
0.493559369987092 1
0.605385864201759 1
1.22542779550827 1
0.989164955582003 1
1.04753549531059 1
1.10894009651 1
1.30439070835105 1
1.21065534971937 1
0.458066875557693 1
0.188575038231847 1
1.1137448659872 1
1.07852307667667 1
0.843311211412978 1
1.47031278742908 1
0.998132137128164 1
0.647210885914136 1
0.863212215727646 1
0.597526813522706 1
1.07735844323505 1
0.847581091865919 1
1.58638626880175 1
1.51117492972491 1
1.05090629315072 1
0.916338327653915 1
0.0755347361307315 0
0.903793795871701 1
0.426223060146437 1
1.1878525838522 1
1.11805031014976 1
1.24528564278324 1
1.26441783175933 1
0.717899191510922 1
0.718814774529303 1
1.42169631586274 1
0.918933766412978 1
0.920082359123959 1
0.581740376983961 1
0.797542321043276 1
0.974382481219429 1
1.52760643221939 1
0.736585546211851 1
0.855210901799096 1
1.13472678938316 1
0.952036048678813 1
0.902052424369182 1
0.781720983473759 1
1.01709649025056 1
1.28167606199007 1
1.74783510771548 1
1.53115670033087 1
0.909256059375558 1
0.0768172082359684 0
1.4492349578014 1
0.932058233382604 1
1.22540294714531 1
0.780983735102818 1
0.64686383953951 1
0.995409041621728 1
1.03014012513279 1
2.11354784658624 0
0.688336359884619 1
1.00530582486181 1
0.0811052007911261 1
0.829726271716511 1
0.789312555394221 1
1.25621453689976 1
1.7650894263049 1
0.78849286690572 1
0.742831583624802 1
2.09974603266086 0
1.46979041090063 1
1.17308087984148 1
1.60181111120624 0
1.05810119206644 1
1.07460072750936 1
1.35441942260164 1
0.989603667492451 1
-0.042413716188009 0
0.622571900844961 1
1.11843357621884 1
1.1673444518919 1
1.40417164938005 1
0.838511877239391 1
0.388847868551248 0
1.40362312275478 1
1.38987517892451 1
0.848832428432259 1
0.673565349990634 1
1.12532286614351 1
1.26554285508833 1
0.502787151020855 1
0.972627376510038 1
1.31443596322622 1
0.86166076055518 1
0.783395167213804 1
0.78148752279223 1
1.38239416465571 1
0.798680346086413 1
1.49628420993051 1
1.63521315270295 1
0.899101757279956 1
1.10137920453304 1
1.27844267854633 1
0.977185035831641 1
1.05242040992394 1
1.23726904083198 1
1.4398566227717 0
0.670218920194053 1
0.872942788467241 1
-0.129912611629191 0
0.842934470092713 1
0.765736215040633 1
0.945617201576061 1
1.03294431001687 1
0.69798926955106 1
0.674953782979843 1
0.682923450454237 1
1.25290679169606 1
1.01596489201099 1
1.34719851106536 1
0.200552934987581 0
0.981044670816126 1
0.48507944790229 1
0.736497324781164 1
1.72417872092495 1
0.408911938042874 0
1.2654340121756 1
1.08541971908404 1
1.62057384774299 1
2.03735598369707 1
1.36867520530058 1
1.23654362779795 1
1.24334684091299 1
0.971641380056794 1
0.619270959023755 1
1.55229561963567 1
1.05076070100557 1
1.09178312413172 1
0.385621689718635 0
1.14630703573765 1
0.818228927375693 1
1.08617091468813 1
0.885507294699758 1
1.05226555718791 1
1.2996976854165 1
0.456180356740807 1
0.418000991193658 1
1.39842270141463 1
0.931012434184481 1
0.954442487804554 1
1.05446448957693 1
0.887500141780946 1
0.882424170876198 1
0.985122502892316 1
0.95610843252365 1
1.40200040276802 1
0.876907407812408 1
0.819569221783383 1
1.106915002348 1
0.756106239091303 1
0.750055123885579 1
0.921540858341712 1
1.2283029604759 1
1.12173052142611 1
1.12837781533447 1
1.26735240120749 1
0.686350299749692 1
1.87800954590914 0
0.550955237269382 1
0.714486713936829 1
1.47892587813876 1
0.647756132271112 1
1.58579566154699 0
0.19438777861335 0
1.36481291155881 1
0.89566981571627 1
1.08984463685578 1
1.07002853724311 1
1.17559473450631 1
1.27562964037407 1
0.541596603413575 1
1.77618875684438 1
1.37491932948103 1
0.026943112346081 0
0.729736092082208 1
1.12132257700379 1
0.968361743045504 1
0.231547906773601 0
0.735957246291462 1
1.04469292734106 1
1.4389393489563 1
0.851782797826774 1
-0.128629357488684 0
0.267454770133981 0
0.511712099697215 1
1.24039881236496 1
1.21735501950421 1
0.577305578444182 1
0.765792493441449 1
0.938964924330758 1
0.949149753602921 1
0.776681728666424 1
1.00168753911891 1
0.700545454371836 1
1.45171857556258 1
1.42958290160572 1
1.327612596805 1
1.00424922774343 1
0.793231330193066 1
0.619273990205746 1
1.31069784917016 1
1.08561286460162 1
0.444060612046675 1
0.882402142668299 1
1.03455087167957 1
1.26971887299449 1
0.876819362668631 1
0.875023427335723 1
0.797306388443687 1
1.12116160139337 1
0.943136852288185 1
0.902307239166903 1
1.37002913407987 1
0.723589372799205 1
0.80270952959712 1
1.08600457620527 1
0.348266735049334 1
0.98842527519132 1
0.939017835824023 1
1.41927448016212 1
0.655119666838734 1
1.06057357295855 1
0.955890854467347 1
1.37920149629639 1
1.70940757389522 0
1.62088516860649 0
0.990556768482026 1
1.59216076096229 0
1.20758790427514 1
1.09847785868681 1
0.46520633311146 1
0.542832575869528 1
0.925905161088494 1
1.46996733829836 1
1.0743081059674 1
1.71189127267803 0
0.28239592593461 0
0.590967331791772 1
1.29044879769403 1
1.21896528900806 1
1.18093782829052 1
1.03251038570798 1
1.32783815507139 1
0.381470787017956 1
1.35343654025925 1
1.1295824385248 1
0.673361389996954 1
0.823060032093124 1
1.44099091112363 0
0.554031754213745 1
1.4926900835898 1
0.602003067598481 1
1.29880881779582 1
1.44138381364147 1
0.966415376692801 1
0.22285906813594 0
1.21815828614358 1
1.20422209973869 1
1.3132473627574 1
1.23533594403641 1
1.20490926260512 1
1.47067673055113 1
0.442620545386985 1
0.667300003063273 1
0.516469722419636 1
0.839189491538497 1
0.555923326499648 1
0.927188394066933 1
1.64851284494214 1
0.613657250064981 1
1.24067886014253 1
1.05431126088038 1
0.96546348903945 1
0.785239256231226 1
1.41027306289238 1
0.947983580385738 1
0.878743888067313 1
0.817590368405013 1
0.859510234488804 1
1.610548508805 1
1.4181623441633 1
0.718204812078195 1
0.827028303073036 1
0.495660061197028 0
0.940307455030683 1
0.416017417866601 1
1.59038755894629 1
1.81672213230313 0
1.49126074306091 1
1.02550332207611 1
1.29294441962515 1
1.12085480628543 1
1.72705734213421 0
0.75475155922122 1
1.61021327401698 1
1.41273286775817 1
1.64246888180238 0
0.777750143678814 1
0.862315336021722 1
0.70570833829154 1
0.868643260047072 1
0.923474113512877 1
1.00352068371818 1
1.58523498436624 1
0.803029922087832 1
1.55100069009112 1
0.703663145968282 1
0.79611988499646 1
1.19162756508046 1
1.45573500132198 1
0.879371454794148 1
0.780489619889782 1
1.1759899952125 1
1.61769075829568 0
0.506767583178389 1
0.904964545492718 1
1.13755662317605 1
1.52188446678173 1
1.124119473374 1
0.636280308620462 1
1.59963742379518 1
0.55178019321771 1
1.62671331114278 1
0.931610941271918 1
1.03320856505685 1
1.29768146966687 1
1.38921604380429 1
1.62323655153349 1
1.18984850804863 1
0.76523530017399 1
1.01287763462903 1
1.446616723358 1
0.785465682237913 1
1.04250606158523 1
1.32177917105991 1
1.34647400799115 1
0.327803637492949 1
0.979413778147749 1
0.61199494603186 1
0.740751270246468 1
1.41846572153216 1
0.881231019817466 1
0.818771656732026 1
0.584115508651087 1
1.21272709787237 1
0.592023233449418 1
1.02399535838166 1
0.982559341726365 1
0.89131935617339 1
1.43792494898335 1
2.13826267120992 0
1.09176369109739 1
0.514625837515253 1
1.49622263091053 1
0.856372649453904 1
1.46537397925503 1
1.16351960020596 1
0.66004312434722 1
1.50441353058546 1
0.622992770239337 1
0.640894116388086 1
1.42806937299689 1
1.27111289243448 1
1.51245532158919 1
1.31573552734592 1
0.809153214364816 1
0.954534708500221 1
1.29054679899014 1
1.16319298422219 1
1.25242906704603 1
0.781620462385929 1
1.04776319443318 1
1.17745853726825 1
1.94109539808829 1
1.00042956983266 1
0.596617157976361 1
0.952299451317536 1
0.990822780100378 1
1.06300644762773 1
1.39111268853481 1
1.11579424064412 1
0.600693302523532 1
0.439088090710459 1
1.23949344820277 1
0.249162892951736 0
1.50155030607924 1
1.67222034661176 1
0.581960453040134 1
0.827450690066599 1
0.658341820970108 1
0.463715828496896 1
0.512908549676127 1
1.11453625821938 1
1.38420080121402 1
0.669721699546877 1
0.840242488826446 1
0.853090343077619 1
1.1688305963439 1
0.834362640372958 1
1.55012636129916 1
1.23656474977564 1
0.117893239562963 1
0.563025420503723 1
-0.0194798140156409 0
1.07077526824185 1
1.16241009090646 1
1.55482862190128 1
1.64767232082591 1
1.15466302617023 1
1.40371176299082 1
1.33409278208762 1
0.138746595135269 1
1.52300687541164 1
1.26891945759189 1
0.20667168933187 0
0.436330178884004 1
1.14184330758784 1
0.897844383083826 1
1.46090892683228 1
1.66374468472118 0
1.62462686328935 1
1.0181048976393 1
0.847427005537864 1
0.648698282538653 1
0.876634197870389 1
0.867358608641248 1
0.909443607826542 1
0.907226694504801 1
1.094707286921 1
1.38506741959226 1
1.04667314912426 1
0.297970190001838 1
1.24686142115793 1
1.4125690245522 1
0.985395802368252 1
1.40757981152707 1
0.812855493063357 1
0.921510890354749 1
1.38195959132303 1
1.15880845229891 1
0.528857525928406 1
0.390567550934543 0
1.01038210785715 1
1.1160591615956 1
1.25837825809214 1
1.03016739415095 1
0.795536314625769 1
1.18962302834418 1
1.26940200049008 1
1.16617374085786 1
0.813008254250757 1
0.879113882520842 1
1.07697921898657 1
1.2879857462095 1
0.546791400094079 1
0.815335755756873 1
1.24681466328243 1
1.14522113688718 1
1.19024995683314 1
0.572040227773662 1
1.17698409150823 1
1.20334886279359 1
1.07082643586262 1
1.2641551753428 1
0.352585499819198 0
1.13841112615437 1
1.14583339563778 1
0.948391923961945 1
0.91821765089272 1
1.11943522040927 1
1.10576699818904 1
1.0014070001227 1
1.05668840438677 1
1.22496978321869 1
1.20493993452781 1
0.976600685851214 1
1.08599471950335 1
0.607086056584245 1
0.224799917374775 1
0.513778939034377 1
1.42602738106613 1
0.438335548005825 0
1.28537520292009 1
1.24125463085483 1
0.599566715087072 1
0.835834318248272 1
0.966895540964099 1
0.410177246956609 1
1.11292673485916 1
0.761351503151527 1
0.798896489961888 1
0.845207311987435 1
0.751249510479966 1
1.23685565932074 1
0.567345988674307 1
0.977664234755736 1
1.60572374083056 1
1.06875802013501 1
1.57303836133295 1
1.6467533186937 1
1.12455673945475 1
0.0953423411821816 0
0.8541895140237 1
1.09524921606166 1
0.85568164540117 1
0.989098790904129 1
0.750912712197748 1
1.05650185921816 1
0.463595059795523 1
0.607859468918722 1
0.638739679767709 1
0.579917555307835 1
0.42452061541237 1
0.360810852684234 0
1.41294950382421 1
0.283154869003715 1
1.10790065472565 1
1.22537823760689 1
1.53539739828294 1
0.0487522021979484 0
1.36297973395058 1
1.58403837234641 0
0.891341700899267 1
0.381398677604612 0
1.33356331251456 1
1.66472218120683 1
1.17805933688828 1
0.851239795494458 1
0.769621696863107 1
0.886482370973694 1
1.99395736103964 0
1.32717901415402 1
1.64233208351019 0
1.46678415991165 1
0.866622849526265 1
0.938703100365494 1
1.14988879000376 1
1.06686574052256 1
0.80278415704249 1
1.11029934450894 1
1.13387486526863 1
1.02831743952213 1
1.49597128173051 0
1.18364665888922 1
1.38339394474226 1
0.941833511934271 1
1.15119572773267 1
0.679475160543738 1
1.87246649959888 0
1.27314521060172 1
0.647457713904681 1
0.0597677974503466 0
1.13914600696063 1
0.645669111992604 1
1.27205168529455 1
0.693140712985979 1
0.917456123394376 1
1.49696056453147 1
1.21743059798525 1
1.33689867506946 1
1.02567854403837 1
0.824694047646299 1
0.493906063396475 1
0.796984283635741 1
1.12730857468266 1
0.856243249779341 1
0.577321910840119 1
1.65043767960304 1
0.814865077233001 1
1.04621941742821 1
0.92641055610674 1
0.747709736644514 1
0.89724089968098 1
0.785748152435325 1
1.21146021006377 1
1.65466618377155 0
0.977467781966477 1
1.1920256274154 1
1.53670112153048 1
1.63944265456372 1
1.18168666716435 1
1.1360067320726 1
1.51463552618121 1
0.672154561356232 1
1.07597669691966 1
0.439907194999078 1
1.05644374501634 1
0.894924654041046 1
0.834611342607644 1
0.49568705117562 1
0.663139118677987 1
0.668484906966141 0
0.734084770378664 1
0.82961359184802 1
1.34004773770286 1
1.19624001474668 1
1.54884106617525 1
0.201573042313477 1
1.82498874929181 0
0.828202989619184 1
0.745973692398027 1
1.02437339329771 1
0.0205941177797811 0
0.879995720682289 1
1.02113032213038 1
0.756874520739744 1
0.668281672733226 1
0.744430528025887 1
0.873882117834257 1
0.670507529494604 1
0.836449147969657 1
0.813108713793226 1
0.6832787486761 1
1.12422942900108 1
0.723429314260066 1
0.647606445511981 1
0.344843793691994 0
1.24162621683632 1
0.859345150916518 1
0.436538002971733 1
0.841145373462584 1
0.819362175043649 1
0.253441689096366 0
0.866717916869392 1
1.45266664327074 1
1.16128600234119 1
1.170801165149 1
1.00262597095576 1
1.09866098755824 1
0.822098631640187 1
1.16505477506548 1
0.411041535204716 1
0.524588770121843 0
1.24765316651802 1
1.13778240715494 1
0.396556129521069 0
1.16024440486382 1
1.08762413172665 1
1.41820461853763 1
0.637598424881567 1
1.45630117163809 1
1.03035840906776 1
1.15234094458935 1
0.937676263109729 1
0.981707579284575 1
0.808720728913022 1
1.37671606641986 1
0.924146942955869 1
1.92149662209874 1
1.33478471904809 1
1.18582963398327 1
1.13672237679138 1
1.115659823721 1
1.74121393227833 0
0.525926313505496 1
0.584367955377892 1
0.655221059157585 1
0.946238394485454 1
0.423711869261604 1
1.55918775045719 1
1.3748883618528 1
1.78609315539098 0
0.579980751205434 1
1.59509382356679 1
0.360530975418137 1
0.878470272663839 1
0.576644766261989 1
1.11049574144679 1
1.35363577156939 1
1.2029883174414 1
0.884562723364745 1
1.1482412386489 1
0.774495480230751 1
0.774876139883769 1
0.768333174972371 1
0.315932786446984 0
0.970360400138351 1
0.856737370766244 1
0.590918670937598 1
1.29987412679095 1
0.561086706384142 1
-0.0247072361857756 0
0.92552358052648 1
0.472464890626428 1
1.27184863045314 1
0.316957530403762 1
0.625610847663885 1
1.3233970921599 1
0.901002387127248 1
0.966778827765347 1
1.23257972403877 1
1.12666323682493 1
0.943655376267089 1
0.885098054366244 1
1.23327598275616 1
1.56225939521447 1
0.691329892172722 1
0.857487220257811 1
0.981800506550751 1
0.66728177699671 1
0.763833454419072 1
0.684227626535526 1
0.653383848462434 1
1.02550391189918 1
0.641286841806387 1
1.5290373380777 1
1.09806859513844 1
1.32680814068378 1
0.750941216210288 1
1.36092310351497 1
1.01145754797551 1
0.932505104361317 1
1.31032981793671 1
0.865054531989825 1
1.43929591308683 0
1.52396333838252 1
1.73122087801549 0
1.29013642359666 1
0.888593843831375 1
1.45955115784381 1
1.00514242467416 1
0.943772991527235 1
1.23311363380553 1
1.08469654626873 1
0.841452091744073 1
2.1158820821124 0
0.663021536119789 1
1.36097787513472 1
1.60964008979506 1
0.787462306030699 1
1.62797774834408 1
0.746134370646903 1
0.665559846640738 1
1.12387406509334 1
1.04962704277356 1
0.222535396232618 0
1.29755959379726 1
1.25272884785607 1
0.458642843636603 1
1.07872941713417 1
0.401042620642194 1
0.859687505288015 1
1.38071870300762 1
0.646377052010106 1
0.399167023916329 0
0.825260053162689 1
0.526890469522186 1
1.21387070679581 1
1.23333442789204 1
1.14684374000123 1
0.733871339048126 1
0.340919695392505 0
1.05894453623162 1
1.5113921774273 1
0.66041279293085 1
1.67052845940771 0
1.24580056789349 1
0.474920459927689 0
0.297980895334921 1
0.827464509821935 1
0.782155941477625 1
1.32194197699931 1
0.865311900411907 1
1.22209374424442 1
0.654070891649221 1
0.903201811551754 1
1.47696453869542 0
1.24508869179272 1
1.38642941642223 1
1.06344967602424 1
0.636668244222943 1
1.13772350052026 1
1.1731703958727 1
0.902324947246063 1
1.03809422547288 1
0.789240765672947 1
0.504034633583502 1
0.877611100850217 1
0.927008675449785 1
0.795714875964618 1
1.6025326844113 1
0.683694553554977 1
0.835861338646446 1
0.592627235111219 1
0.64529404675833 1
0.776664755738723 1
1.37210940091949 1
1.28957135224608 1
1.64870370562083 0
0.995711330410177 1
1.12052635841657 1
0.991992089204181 1
-0.326125944857624 0
0.750541616918415 1
0.83062361995056 1
0.828378091039003 1
0.890612956636102 1
1.09502394853848 1
0.0415106362398595 0
1.09449964382745 1
0.75515828572282 1
0.618056368135829 1
1.50452833587897 1
1.62299845781512 1
1.12641509439231 1
0.42359192166755 0
1.79091685294212 0
1.15315575312786 1
1.1047700557784 1
1.14118414097543 1
0.77523882150142 1
0.800356250493741 1
1.01445084344575 1
1.24720667737904 1
0.524445936238264 1
1.16365288353458 1
1.12887191989234 1
0.962070243677231 1
1.07366526788589 1
1.16880383578813 1
1.29041636663383 1
1.83682475541194 0
0.489801601908204 1
1.02240719587483 1
0.824344090833431 1
0.255641677436814 1
1.58361011789877 0
0.881803729449045 1
1.92040295357245 0
0.665597862880535 1
1.45006161468442 1
1.3366363367141 1
1.29751996100068 1
0.772274994560697 1
1.23322192648772 1
1.47102769920072 1
0.718529015820356 1
0.739210410739649 1
1.1290404935455 1
1.42226400217127 1
1.47238390441447 1
1.26487200001382 1
0.105059683967217 0
0.314807747252008 0
1.17784450282525 1
1.28903479462422 1
1.19976644776901 1
1.05765208371386 1
1.21404167015561 1
0.579366668321334 1
1.5285345604462 1
0.876892803691704 1
0.979669790647271 1
1.06646253640891 1
0.716426656399826 1
1.20761732103227 1
1.53145476913053 0
0.674656181269411 1
1.6861532226327 0
1.41105401327683 1
0.873959368356521 1
0.984566870385372 1
0.975590551769764 1
0.479337486254869 0
-0.0963503443857169 0
0.612920930499519 1
0.201260928415884 0
1.03874752031213 1
0.679068425389696 1
1.08926797023959 1
1.24035923060127 1
0.963576279831083 1
1.01533585690926 1
1.05767048533885 1
1.01243155336626 1
0.453802578853058 1
0.683944192549533 1
1.27475342529013 1
1.12947066501294 1
1.29314167262584 1
0.754542920545774 1
1.38376050278773 1
0.482465592792379 1
1.21151572645334 1
1.58143258198605 1
1.44127632285331 1
0.631298942442264 1
1.57791847411465 0
1.31447860147911 1
1.60649112249995 1
1.32889756550693 1
0.958923313323546 1
1.72707345692002 1
0.986467570790681 1
1.29900064364372 1
0.907685250815438 1
0.800708275999376 1
0.505370578062496 1
1.16970092750252 1
1.00456958474757 1
0.52328092255263 1
1.06035687957721 1
0.395980744747269 1
1.48276763030612 1
0.675989709261287 1
1.27830141597992 1
0.480090955942684 1
1.06143828262442 1
1.18536861872791 1
1.22710897632101 1
1.06713027547 1
1.13550529072963 1
1.15724022677732 1
1.20480875373539 1
0.69209116292106 1
1.17431203303726 1
0.876967269296626 1
1.34449181030718 1
1.44851509062958 0
1.11105741838205 1
1.45100384037927 0
1.2631346775196 1
1.42615666534865 1
1.05116656761616 1
1.15522435762792 1
1.28352360923128 1
0.543245350797457 1
1.41830726435319 1
0.246311617802991 0
0.706898138250181 1
0.86999122484591 1
1.07030339690984 1
0.326319358961261 0
1.44929502792622 0
0.87266182197795 1
0.819146904704023 1
0.936558277153693 1
0.474069718351175 1
1.08611371502544 1
1.02402914334263 1
1.00685117031753 1
0.808648332738145 1
0.746888636562662 1
1.06414395392184 1
1.41229831116207 1
0.189528938805329 0
1.61882755587872 1
1.25495664563949 1
1.09273067298375 1
0.657699125177931 1
0.32112518813564 0
1.7167591683953 1
1.17184111911508 1
1.10066020311732 1
0.417540295819839 1
1.2572075631618 1
0.968670280188203 1
0.768276487726103 1
0.679418009744589 1
1.58319168025314 1
1.57910061689693 1
0.92824977649401 1
0.830325375414238 1
1.40163310642449 1
0.437930038524426 0
0.862906070830209 1
1.15592463262631 1
0.744245923919263 1
1.25281714653803 1
1.52645794611358 1
1.30134554603489 1
1.54931353736514 1
0.89266708223271 1
0.624737440737823 1
0.736999904863979 1
1.08072569228596 1
1.00451612857873 1
0.729338476515353 1
0.923458384097992 1
1.31601461663233 1
1.10316248279268 1
1.01479122588973 1
1.16593739235492 1
0.655136215795976 1
1.11979542520006 1
0.893113044431476 1
1.44378554108565 1
0.904651196734356 1
1.20028235001628 1
1.40777190662788 1
0.731860882864708 1
0.732904736229925 1
1.56370025124436 1
1.826702625944 1
1.01065115084973 1
0.67588660380799 1
1.37213743022434 1
0.839977675965514 1
1.11486214535228 1
1.04128368198773 1
1.46249434715155 1
-0.17137322428746 0
0.597901838217035 1
1.39527478939841 1
0.53134035062048 1
0.992848712422973 1
0.793046999716124 1
1.69910758058216 0
0.668920097127855 1
1.13913339042969 1
1.13827476393902 1
1.48619509512711 1
-0.126166870515023 0
0.959001396272639 1
0.779198921668165 1
0.795458435539632 1
1.49862255028138 1
0.877695605188001 1
0.986048866019376 1
0.664021294070662 1
1.28314064909392 1
0.719902362380469 1
0.901694830690448 1
1.40135119084177 1
0.93865446728783 1
1.2914713973239 1
1.1353270507762 1
1.32670779003901 1
0.401731825826715 1
1.90621650075868 0
1.05843488250114 1
1.29780245559422 1
1.60263208839628 1
1.27451255447135 1
0.914834159037609 1
0.841566001553238 1
0.799458751321505 1
0.430081326383314 1
1.43476429884403 1
1.49365104865961 0
0.61874766458374 1
1.03922098460802 1
1.45620800651925 1
1.37520064614687 1
0.631693640914187 1
0.697260312874419 1
1.66406952893158 1
1.44337039965621 1
1.13974772976535 1
0.859189105931449 1
0.984834671295798 1
0.670121983827062 1
0.815228304821473 1
0.762714363983133 1
1.96871261750307 1
1.5988224440375 1
0.912599192392619 1
0.809095799628152 1
1.32415809688406 1
0.930182084783003 1
0.657740659580177 1
0.855664470163734 1
0.648613616650502 1
1.26292154490117 1
0.904718682531412 1
0.313409687356566 1
0.858045491515871 1
1.2365570616069 1
1.21206107064018 1
0.579395708961909 1
1.00040812480451 1
0.208856370257512 0
0.669409840073639 1
0.908403541052761 1
1.19139207414101 1
0.379682229917798 1
0.767419389829899 1
1.56435917159525 1
0.838382850097501 1
0.879880325568303 1
1.03105530425669 1
1.16620610172166 1
1.52406505242553 0
1.01847934473915 1
1.16343673583756 1
0.72194149629438 1
1.25746162772077 1
1.13668052376304 1
1.14527727873137 1
1.06952615460769 1
0.67841290629468 1
0.508676877122922 1
0.626868267449667 1
0.739292342482815 1
1.03661291014862 1
1.64116595152207 1
0.894003752580946 1
0.928910307206292 1
0.222138786157915 0
0.481578977432866 1
0.98794548781381 1
0.984094863846174 1
1.21024359456414 1
1.22202647507375 1
1.59246213430268 1
2.03965878505425 0
1.33431923582339 1
1.49116493007664 1
0.725507523598811 1
0.625206808669764 1
1.42711640217128 1
0.623181343591124 1
1.66501151709041 1
0.688543327859348 1
0.850694256343057 1
0.619144396989111 1
0.809953364547303 1
1.42886390693688 1
0.80544800458976 1
1.20812894908115 1
0.546057798333407 1
0.905205114529407 1
1.0421555212164 1
1.65550943295828 1
1.41636841772799 1
1.4968077323418 0
1.21911702522412 1
0.596377268655328 1
0.540679355951368 1
0.71007835264276 1
1.00263120967337 1
0.478000012647244 1
0.841978034220175 1
1.41271420761326 1
0.69190141364096 1
0.942842420775327 1
1.09260395181185 1
1.13931955015066 1
1.27775403451224 1
0.73832176613603 1
1.42091010274247 1
1.03225386556915 1
1.52158871736089 1
1.32497448611609 1
0.59398236015404 1
1.74740117655636 0
0.868634146911377 1
0.513181137980794 1
1.20771431708833 1
1.32162100131438 1
2.11482989973926 0
0.845701032255046 1
0.751834220620205 1
1.04180133556377 1
0.263631996062393 0
0.417878479758275 1
0.605109746369335 0
1.24280606485633 1
0.890990296990447 1
0.754989595844214 1
1.59783566390302 0
1.33072421066063 1
0.337725103931317 1
1.62935777251456 1
1.40148373781729 1
0.90865251713273 1
0.70337311499899 1
0.907337513294235 1
0.761848174226981 1
1.31532342125217 1
0.937084389528368 1
1.10748176497414 1
0.615597605733079 1
0.831308111224961 1
1.49995760498977 1
1.06348945527379 1
1.09162408077993 1
1.51599236974388 1
0.894663881956318 1
-0.0136510396472251 0
1.34266200442034 1
1.25138988934348 1
0.555034165295202 1
1.13501753571497 1
1.02481216716069 1
1.11678732226488 1
0.656943058232423 1
0.532180590575866 1
1.00692372014004 1
0.962503631311288 1
1.54102018025213 1
0.816504046366246 1
0.983591650467768 1
1.260351145931 1
0.945169806400386 1
0.424914687229189 0
1.07155463340658 1
0.918917216575446 1
0.68263735428888 1
0.943205930561427 1
0.218989448332709 1
1.16027801500153 1
0.428040240702459 1
0.176538354075258 1
1.2735948808785 1
0.472224259784606 1
1.10450220464022 1
0.998584872154592 1
1.67294492304165 0
0.645656889939558 1
0.82257255936651 1
1.23324665957172 1
0.496976037270032 1
1.2126979609208 1
1.25677396057482 1
1.08355151578009 1
1.43938968074722 1
0.23492055655924 0
0.791660161510584 1
0.91033085014587 1
1.12890068797601 1
1.14666379974618 1
1.15859199326925 1
0.826697738675415 1
0.638250039384445 1
0.515973579844089 1
0.963656608006247 1
0.902566849990849 1
0.923748177821673 1
0.561201325484659 1
0.656381079863853 1
1.49099085644464 1
0.815738880895344 1
1.29689756536983 1
0.813172396333352 1
0.229474906154542 1
1.36964979352675 1
1.33532557205667 1
0.42865583855001 1
0.124552219934426 0
0.564904918187188 1
0.975356438879216 1
1.34938212099138 1
1.29419980750216 1
1.03208736918551 1
0.349419317664151 1
1.49856918452018 1
0.746758995911126 1
0.800558150913402 1
1.20901880974106 1
1.36390582640976 1
0.492200886212486 1
0.869370758679869 1
1.31637053675474 1
1.03057456910012 1
0.445111555887773 1
0.471675576928433 1
0.79269695336495 1
1.42618654637818 1
0.6667218914061 1
1.72960792415352 1
1.73490179575562 0
0.673719725103358 1
1.53286283194498 1
1.27029551241629 1
1.3977294207814 1
0.784119868145338 1
1.03370230460366 1
1.12796397700023 1
1.0675658798349 1
0.0683552944075051 0
1.05392230973433 1
0.427155379175196 0
1.24514889407847 1
0.907220547234573 1
1.35942904092969 1
0.905709774532753 1
1.33741757381077 1
0.344395691146278 1
1.5147183623268 1
0.731624256458258 1
1.28692778202422 1
0.727703014597748 1
1.02770207887604 1
0.6561268085411 1
1.13688340092564 1
0.960103974526504 1
0.880760307035877 1
0.86956310195724 1
1.11129228405905 1
0.918754536601904 1
0.971683856978464 1
0.920407808076424 1
1.1226540670349 1
1.09797950585987 1
1.05921267190729 1
0.611614504618304 1
0.988097066449354 1
0.664238571592821 1
1.18883669634886 1
1.00477566041094 1
0.903530197381034 1
1.6066122100045 0
0.826548377191117 1
0.881624430236531 1
0.408278501575384 1
0.977853443096532 1
0.877119666627829 1
0.324526319985592 1
1.02841205612759 1
1.32020012636726 1
0.809889593861807 1
0.508919092751036 1
1.03592991559814 1
1.39500612444893 1
1.14988011062943 1
0.84834257881561 1
1.35080995103802 1
1.29293371979398 1
2.140653132514 0
1.70562087612943 1
0.658144276903293 1
0.709705490151595 1
0.880499870992474 1
0.872793594834953 1
1.1718226992985 1
1.12864837488527 1
1.08807662635284 1
0.923702112174829 1
1.48667617465539 1
1.30486316612158 1
0.385760471242412 1
1.41213044308943 1
0.432785413265364 1
1.13876050525201 1
1.42761713870056 1
0.882867089045818 1
0.961078691081859 1
0.792561659999524 1
1.43510392188524 1
0.7540960073355 1
0.926934271325871 1
1.37599407924643 1
0.619481425928534 1
1.54691354292827 1
1.37405963318719 1
1.62880601016692 0
1.55441391227844 0
0.60740612010397 1
1.19943754465497 1
1.07802621465748 1
1.24494390744441 1
0.368690274351688 0
1.09042477240415 1
0.572743400920596 1
1.15873836638788 1
1.14813576171291 1
0.66666911195978 1
1.2104087337951 1
1.12196273911392 1
0.687437823728865 1
1.34567654013807 1
0.7044070295615 1
0.33352162703667 1
0.671566419765953 1
0.733359111517956 1
0.820745764458753 1
0.483019892644435 1
1.43659223432699 1
0.763279016410062 1
0.692706832038396 1
1.55739458817166 1
1.1977326081682 1
0.605636670794448 1
1.61075844658824 1
0.58046781858479 1
0.653161394387233 1
-0.287714664108591 0
0.627164975698967 1
0.459630523458739 1
0.811832825354661 1
1.25536851061356 1
1.69029275144982 0
0.991203409184016 1
0.725762882433796 1
1.2317800212674 1
1.00468495780034 1
0.382720006343237 1
0.623982490800294 1
1.1559011123783 1
1.01969940904816 1
0.914117241146517 1
0.693431793476673 1
1.24433080776913 1
1.20316493253897 1
1.0910072987069 1
0.103480566831496 0
0.614097590935748 1
0.791506912499078 1
1.11049914292376 1
1.60113435446393 1
0.851218705632257 1
0.688545473897092 1
0.508511727619326 1
0.735730692072932 1
1.23941251952283 1
0.38563142793169 1
1.014050990412 1
0.906523176302842 1
0.60003056836565 1
1.65593738937356 1
1.20938813069228 1
0.99019613314419 1
1.76542610091863 0
0.369686728375721 1
1.47269849534543 1
1.30402427830503 1
1.10976856632556 1
1.24618193377385 1
1.49067082925176 1
0.735916209589486 1
0.756684702513962 1
1.57647471644177 1
1.48993194389192 1
1.17437176845479 1
1.40963175130125 1
1.4170218952094 1
0.856466495935617 1
0.871524513048972 1
1.02021151617698 1
1.24418356411708 1
0.752601070307692 1
1.53209049507465 1
0.812014272264251 1
0.762741150699184 1
0.80957453757606 1
0.769294036384024 1
0.260411129203935 1
1.16467966663598 1
0.939052410874317 1
0.828839637603014 1
1.38589426783561 1
0.96826344521514 1
0.996149224881468 1
1.16645767454498 1
0.968681650495512 1
0.846242862394757 1
1.11341078877859 1
1.18521809331206 1
0.81011767007777 1
1.51689964927744 1
0.680151560067289 1
0.907377224209324 1
0.597223722399454 1
0.49267576540701 1
0.708305760181549 1
0.855508577840061 1
1.04995714084949 1
0.937724666005545 1
1.2887035801549 1
1.48301785378481 1
0.63793457149905 1
1.01780576217697 1
1.44622760943442 1
1.46648012858575 0
0.935224897937904 1
1.36515560077005 1
0.343947047659056 1
0.725634387595397 1
1.48147186690277 1
0.856168917596598 1
0.855932041792678 1
0.729398147200117 1
1.135005775649 1
1.53246790077881 1
0.98842961121076 1
1.31808377533324 1
1.61990942102452 0
0.73440094370248 1
0.986083639850905 1
0.899484711610284 1
1.57219496556743 1
1.04042385818517 1
1.12030595117662 1
0.360706813635103 1
0.728082587317254 1
1.45509630036814 1
0.650400540054266 1
0.574905021394862 1
0.78260169976416 1
1.87360036093486 0
0.573589117600915 1
0.511553843672809 1
0.231545423568552 0
0.728429943467922 1
0.744572848060949 1
1.44010711078199 1
1.17752146424044 1
1.52854193791677 1
0.979648958136536 1
1.26360729239235 1
0.898606147780884 1
0.927157210386247 1
1.79147454713095 0
1.29651638726206 1
0.527488260991558 1
1.10016303842266 1
1.40814940784645 1
1.20643484132612 1
1.30814533449039 1
0.703699300529898 1
1.1888907022387 1
0.377903214301524 0
0.985677345091541 1
0.21075849428893 0
0.905392587374258 1
0.640206576504241 1
1.08226275637983 1
0.927935367856653 1
0.619345804337869 1
1.30001115995796 1
1.11726759773454 1
0.431567675068076 0
1.69738696081356 1
1.21689680985115 1
0.516837320175538 1
0.901012017968717 1
0.726080470102621 1
1.02363547127192 1
0.845853435326568 1
1.44650374702923 1
1.03260956230877 1
1.10950963191258 1
1.09164583859447 1
0.827093525666622 1
0.041015985667597 1
1.32723799197166 1
0.866025984448213 1
0.160809203448746 0
0.380380873437899 1
1.00989770861304 1
1.04510705973221 1
0.652332351646763 1
0.561990702931348 1
0.255250705878686 1
0.520591790182513 1
0.89095404000471 1
0.791019483474141 1
0.854439928563651 1
2.00691001015361 1
1.19855758544606 1
1.07678065406086 1
1.64769235548059 0
0.95551907903819 1
0.694735351772407 1
1.13987692185032 1
0.739244571309095 1
1.73367728359648 0
1.61678712531898 1
1.48514976296645 1
1.11357676802698 1
1.3946735907228 1
0.616251287309609 1
0.767055222715723 1
0.923026045161901 1
1.69132954405087 0
1.05394640743031 1
1.11982749583777 1
1.01696328954569 1
1.16824212438049 1
0.983522696196684 1
1.06406731068516 1
0.784465640754434 1
1.0060233419826 1
1.2757903270453 1
1.21342999416321 1
0.719610858285363 1
1.15411285960368 1
0.923927229425041 1
0.695362420094614 1
0.883342529504314 1
0.469288175110213 1
1.55925880655187 1
0.589078725574052 1
0.832075428567401 1
1.24111674973349 1
1.29847975446134 1
0.387251261825827 1
1.2826656647518 1
1.43494381688554 1
0.378535742764174 1
1.15779755328744 1
1.27817208624256 1
1.64589976609043 1
1.49673183847997 1
1.05854410332272 1
0.371193020735596 1
0.737682006971969 1
0.981810597878224 1
0.400774416387493 1
0.533405235024646 1
0.994489362766904 1
1.72440877703457 1
0.616095360298424 1
0.593924100667069 1
1.43201866731932 1
1.04752539147849 1
0.748754547478939 1
0.630927582661976 1
0.848783013387608 1
0.488849541650095 1
0.810146381080377 1
0.852650804134799 1
0.56572561137002 1
0.999117582472814 1
0.71911653076413 1
1.14938832789493 1
0.640157351944108 1
0.740941783763558 1
1.8103991743849 0
0.303035189234925 0
1.37647618154775 1
1.13746975113443 1
0.612533407749278 1
0.609101862453783 1
0.428406260401105 0
1.83223837749655 0
0.828867086007424 1
1.24144840584366 1
1.04338348032368 1
0.981857438593915 1
0.97480770836183 1
0.768403626448328 1
0.138866482174888 0
0.568433952821087 1
0.63707355810463 1
1.17089845137263 1
0.545024150529738 1
0.439213933182089 1
0.632301235739491 1
0.545805632137595 1
0.878123659526407 1
0.961461578457961 1
0.926953902492486 1
0.744605301363883 1
1.23991293047103 1
1.42215552112803 1
1.04007754248059 1
0.874928762186183 1
0.372674428196035 0
1.19162669809539 1
0.681201567989326 1
1.34756926073928 1
1.02284958997787 1
1.25610389283841 1
1.05075158019248 1
0.83929977277962 1
1.41160423286106 1
1.05150618442172 1
0.792154044769214 1
1.1006295717874 1
0.379916739971059 1
0.874053321918041 1
1.79126064022664 0
1.29235604158716 1
1.1473028702197 1
0.283627216414573 1
1.73502781445476 0
1.21504501196368 1
1.26709148699688 1
0.882405409217353 1
1.28279345530514 1
0.666709587268036 1
0.931314671191556 1
1.37357946471094 1
1.07300011027653 1
1.32406144154376 1
1.33123420434521 1
0.97307596476584 1
1.80249957952608 0
0.55489391581223 1
0.465730292932599 1
1.52477368210523 1
0.968360664917699 1
0.461383423994983 1
1.41683444851677 1
1.09239210765848 1
1.28629339195983 1
0.713870837508224 1
1.4845110217422 1
1.40893648012396 1
1.83776214176738 0
0.719769915291037 1
0.507279334486693 1
1.14738398102902 1
2.3760322127783 0
1.2707457010358 1
1.64807655224329 0
0.325293597797317 1
0.608269705307043 1
1.50510063208799 1
1.63809877042359 0
1.15770846417427 1
1.0502870809286 1
1.21324874259041 1
1.09723133921677 1
0.732960832128667 1
0.205553272751782 0
1.09892373125887 1
0.947014480213994 1
0.810376701150019 1
1.19996852262093 1
1.50252325639314 1
1.60822295063648 1
1.44960558490003 1
1.14722289703126 1
0.947277509990912 1
0.847953052669369 1
0.71128970463822 1
0.830088822421626 1
0.689168422333024 1
0.780619509073688 1
1.10617263315466 1
1.19808884569485 1
0.715520131949193 1
1.46610140767428 1
0.965921910176383 1
0.751727867345154 1
1.26857211491779 1
1.34024658497307 1
1.12171181050503 1
0.778838168392193 1
0.98445753162981 1
1.21876323254684 1
0.933520738111652 1
0.576667196351848 1
1.0955877563175 1
0.947128000979469 1
0.695368934663803 1
0.701030377522319 1
0.930001273168832 1
1.18999184601157 1
0.428765174570609 1
0.770493116441425 1
0.46945359930314 1
0.964641602204786 1
1.73395912222465 0
1.45566172458163 1
0.524699563282529 1
0.445232593048002 1
1.12137661725473 1
1.22631098708109 1
1.2169878617742 1
1.37985055322919 1
1.10413907351427 1
0.871861403238703 1
1.34717655490967 1
1.24043497786366 1
0.816017162721031 1
1.07118834093731 1
1.20497898772463 1
1.0284115319343 1
1.37748081479617 0
0.654181040361364 1
1.75458039211323 0
1.25319282924426 1
1.78394461199283 0
0.970379710331191 1
0.534244456251016 1
0.497685669691515 1
0.818244664770382 1
0.523558782992835 1
0.50447844434784 1
0.797276608530829 1
1.46931971028794 1
1.20407987920908 1
0.947298458159312 1
1.04235878150858 1
1.28822133017683 1
1.55094123893122 1
1.16631200085212 1
1.05081967421005 1
0.644847057370902 1
1.06769152245203 1
0.185005086589601 0
1.1696933464608 1
0.360436135827771 1
1.37941518575771 1
1.39418930030449 1
0.221195064171356 1
0.875348643469045 1
0.943491459845544 1
1.35016945267162 1
0.365167679535433 0
1.23625810980465 1
0.892592264346164 1
0.932292336073171 1
1.1033086256315 1
0.856464091359334 1
0.873642659144992 1
0.719793687796671 1
1.22170585238384 1
1.01552910467513 1
0.596926951285425 1
0.655432704812517 1
0.237723181070118 1
0.454398408015912 0
1.08151284961418 1
1.05574702443011 1
0.300046813168072 1
1.1237013526805 1
0.897902685353168 1
0.955266646668379 1
0.570000272233079 1
1.23688127790734 1
0.966703033399708 1
1.50722609316689 0
0.581921845398224 1
1.45360824276258 1
1.09661544104808 1
1.1496547649594 1
0.601184377541781 1
0.683907064496424 1
0.942950643247779 1
1.24732455704298 1
0.627739557004631 1
1.70497937797761 1
0.598700602123479 0
0.925376280890097 1
0.982974601847932 1
1.46110962138405 1
0.7608815152874 1
0.744476961477524 1
0.639972487900568 1
1.03573331315871 1
0.931509638387295 1
0.629714357417316 1
0.896818681485234 1
0.486359144249217 1
0.422169059462641 0
0.456891131226807 1
0.800608562370504 1
1.08767810920196 1
1.42024308715573 1
1.5534232151675 1
0.789804124190347 1
0.325835295944706 1
0.85302674788858 1
1.30004269240052 1
1.07374449285497 1
1.04889177767262 1
0.862390105354104 1
0.514922909150486 1
0.835484294273657 1
0.953821403441346 1
1.09404324020239 1
0.840095727331543 1
1.06724108897095 1
1.03198911945282 1
0.773541299639135 1
1.08528724627818 1
1.30515543541679 1
1.24586844189204 1
0.672646849169022 1
0.805454784471115 1
0.809384501967913 1
0.875955764701213 1
1.00730743396648 1
0.10366292270884 0
1.32660299061873 1
1.49134773004132 1
1.18167644419133 1
0.607534834207759 1
1.8628057648862 0
1.17153967783001 1
1.14479184274488 1
0.800437222541831 1
1.16754456332538 1
0.92944117380701 1
1.39788727429661 1
1.35779279863756 1
0.505682935578063 1
0.667563870067201 1
1.2577204525402 1
1.02772097805639 1
1.27604600807926 1
1.67681335165129 0
0.42847163216462 1
0.887623205625927 1
0.651514952485015 1
1.16170405110195 1
0.641895680124071 1
0.909544808185492 1
1.20361157521153 1
0.716499997600937 1
0.375497218168225 1
1.4062625529088 1
0.979188625899744 1
1.49744308273837 0
0.228707789968916 0
1.63727213363986 1
0.937962809083684 1
1.03745652182597 1
0.532357866622812 1
0.900785354276789 1
1.43564045454761 1
1.20549517846886 1
1.27384445930283 1
0.846031995874105 1
0.838879493727083 1
0.852469221748044 1
0.191014591722852 0
0.650361866320832 1
1.32710566682835 1
1.4009376038335 1
0.824901407253116 1
0.737550424567527 1
0.709969678344144 1
1.05673387127346 1
0.889530410313186 1
1.34053944528245 1
0.861620390909685 1
1.29553321775076 1
0.636471052657808 1
0.497821156094304 1
1.30415771923925 1
0.59635227510941 1
1.62416296362942 1
0.672651374544649 1
0.85274182019832 1
1.00400615901123 1
1.9093371887604 0
0.957006569327886 1
0.938531188811051 1
1.15929643255176 1
1.22327332231181 1
1.16073943646142 1
0.683786224179416 1
1.59793587606545 1
1.7928591685159 1
1.29066576768797 0
0.856286225510983 1
0.450380995045969 1
1.27779356285397 1
1.95716643748744 0
1.08334393682311 1
0.785914872297597 1
1.55390706795509 1
0.844701014718353 1
0.952154629123253 1
1.31817846089979 1
1.03576711523483 1
0.914752606591369 1
0.881968564882239 1
0.29051125141387 1
0.85155662613139 1
1.11228724547678 1
0.572849244178017 0
0.416243218457233 0
1.24298630936519 1
1.25070405191938 1
0.971146420109446 1
1.03576959724491 1
0.987693062917809 1
1.29527179392795 1
1.46258791171504 1
1.16075521323365 1
1.16050447157081 1
0.863032949444659 1
-0.0649846744528126 0
1.23696742735016 1
0.911109123152013 1
1.1525420070194 1
0.52900649732132 1
1.34716102111235 1
1.06891732447852 1
1.24997796608455 1
1.77765371570539 0
0.250736151118153 1
1.40324468074779 1
0.892091860174613 1
1.20290985264077 1
0.764475995903343 1
0.924445878815116 1
1.05742727605031 1
1.03773601648995 1
1.30364477085911 1
1.13736500019932 1
1.36385587017964 1
1.00170325968936 1
0.535437684913525 0
0.689319101760034 1
1.81768727078842 0
0.801846432176739 1
0.598845497397893 1
1.12794359022619 1
1.04645167638979 1
0.642835452324939 1
0.800210561416479 1
0.85917055974148 1
1.52568070303562 0
1.16937072164161 1
1.89977551129298 0
1.34161102700886 1
1.14084826606924 1
1.42566137654294 0
0.529006402916767 1
1.18313665746781 1
1.06879705637312 1
1.52437655092125 1
1.16287471009341 1
1.16873111287469 1
1.30106603343662 1
1.19282378752426 1
0.746809451625841 1
1.02627568405659 1
1.0138512952438 1
0.999547238953249 1
0.429681009665247 1
1.20399334373148 1
0.967680247125554 1
1.5508186503084 1
0.285018147776814 1
0.94164678297284 1
0.983863861417136 1
1.7146642740456 1
1.18090089761441 1
1.20224886540192 1
0.618848517925407 1
1.72784645907299 0
0.859014960003542 1
1.08658330487065 1
0.887362037595497 1
0.780746294515819 1
0.783330854373239 1
1.21584538966286 1
1.33092592393813 1
0.162738492004705 0
0.631309107150434 1
0.905139480830896 1
0.953694097287522 1
0.958700439836994 1
0.948116528023277 1
0.484230357835298 1
1.00305352947239 1
0.608156389048215 1
0.326934786299613 1
0.56724192159022 1
0.633567044771107 1
-0.19743449541904 0
1.10127819527512 1
0.741240259766882 1
1.18376438044594 1
1.11717646241838 1
0.677575668454744 1
1.08246315943149 1
1.5603194515336 1
1.36417884808286 1
0.3877666306433 1
1.10983127063043 1
0.986807080072864 1
1.17884676911228 1
1.2528994725159 1
0.508323868438856 1
0.903476077015608 1
1.47689001986221 1
1.11398101042014 1
1.19191122453917 1
1.21787099524851 1
0.954160907992188 1
0.562563871204938 1
1.00815345345279 1
0.966754191908022 1
0.723167093097273 1
0.416738151773492 1
0.597028649938145 1
1.29133894066943 1
0.44739973312205 1
-0.142013459943822 0
0.962215471183077 1
1.14259111667053 1
0.649352384195563 1
0.415139128225485 1
0.586639457095031 1
0.666491739470004 1
1.30476883368135 1
1.28287576092528 1
1.18027520254008 1
0.254542994348609 1
0.674631694838591 1
0.793453191084799 1
1.15882114900839 1
1.20205739879228 1
1.26261406248412 1
0.880222054116294 1
0.815509675886177 1
0.983701216465764 1
1.28589894460134 1
1.49642188278729 1
1.12666931329167 1
0.843913439055804 1
0.816235724325121 1
0.906007904880852 1
0.952684576220002 1
1.72892961098081 1
1.17374954500855 1
0.536179868525755 1
-0.0532584821739827 0
1.16698327471304 1
1.20193303150899 1
1.08694152766706 1
0.671249960762277 1
0.996801149070943 1
1.36992020580323 1
1.1274536282816 1
0.178576135634575 0
1.71471699687578 1
1.05803615341199 1
1.06208734169039 1
0.883521900079385 1
0.419438055748143 1
1.62874633254672 1
0.335364627116063 0
0.923163025531945 1
0.728568963233293 1
1.19127715555333 1
1.17310136338533 1
0.920308126160181 1
1.00051304628563 1
1.21706731228288 1
0.874038561852752 1
0.794486137653689 1
1.07777005735845 1
0.229535810908831 0
1.10699657773526 1
0.676377194340467 1
1.23042656798919 1
0.701642016993881 1
0.523355547994537 1
1.04187792150162 1
0.847207987759617 1
1.13275689085168 1
0.646311020729782 1
0.747394143346252 1
0.789695421461609 1
1.6717230079334 1
1.20238869490835 1
1.06534214575241 1
1.42420057654247 1
1.27268372385046 1
1.07104701931508 1
1.68358955292274 0
1.19835814418633 1
1.39510678003643 1
0.956188970811405 1
1.61699885980725 1
1.11542452258323 1
0.811427552776487 1
1.22196856504529 1
0.855551932697486 1
0.143751435291726 1
0.790457822798669 1
0.978840215674186 1
1.06488230341859 1
1.40511925444355 1
0.619562141931014 1
1.28596074990686 1
1.75390607895539 1
1.18748085583093 1
1.15042216970259 1
1.4257748203565 1
0.680592426241097 1
1.08221517003506 1
0.847791361791454 1
0.435709366499924 1
1.09314215147325 1
1.35703716817685 1
1.09013473959619 1
1.17972506904391 1
1.04185671828522 1
1.33983761499074 1
1.4170711856373 1
1.28619609271833 1
0.864708630234696 1
1.32083013293702 1
0.641512700422478 1
1.32325129415494 1
0.64801519796234 1
1.35859073006166 1
0.964258109306959 1
0.524950196286311 1
1.84629134575703 0
1.24931095742279 1
0.644044763603635 1
0.956642289700989 1
1.35540166710164 1
0.905255905384732 1
1.0530038348374 1
1.02855457074303 1
1.15121043031449 1
0.858986775417388 1
1.17909625123063 1
0.660842552399977 1
1.13539868123019 1
1.3227223116661 1
1.27239974046414 1
0.427121249444277 1
1.02609850672964 1
1.03668713918397 1
1.30011678219985 1
0.253997557731621 0
0.406432350287224 1
0.835321769544785 1
1.2652855097792 1
0.1307285090128 0
0.774934983515557 1
1.42012017668179 1
0.829047400397214 1
0.959465752512758 1
1.41701752505133 1
0.922191238345017 1
0.84257124504327 1
0.810143346829645 1
0.903183038158423 1
0.627114013853639 1
0.755770053202484 1
0.580529315880058 1
0.539989924101906 1
0.223162503021964 0
1.47043076652864 1
1.3205881117425 1
0.857998124856699 1
0.794229870663592 1
0.871435955796853 1
1.15577183577496 1
-0.0725774870290149 0
0.991754054289793 1
0.997788292334663 1
-0.153094241929422 0
1.41242123577983 1
1.89266984009688 1
1.14928719000495 1
1.64147581449466 1
0.855459288732626 1
0.809965102686335 1
0.200046155256402 0
1.12235467466977 1
1.44415968029425 0
0.524577063158284 1
1.10290418595277 1
1.0770036237592 1
0.753463469469353 1
0.901432896860963 1
0.666214025041394 1
1.27121856312566 1
1.57718761710289 1
0.853222270022352 1
1.36660402981449 1
0.856232759659658 1
0.817765121393659 1
1.15849925123361 1
0.26840578461798 1
0.806260539833489 1
0.907282577173849 1
1.32248473332046 1
0.550147794876476 1
0.811903308090002 1
1.46625739204623 1
1.13874523799215 1
0.642872840703818 1
1.51535031433259 1
0.953086217982906 1
1.22954458486384 1
0.182348833048841 0
0.427032659052207 1
1.23044996789869 1
1.28166950169147 1
1.10820859375349 1
1.24489041601106 1
0.915733053340181 1
0.658860117186353 1
1.0592776725888 1
0.759618753406806 1
0.509394371543222 1
1.29340341528072 1
1.00979461468389 1
0.969359837998909 1
0.57158454590544 1
0.997021669465894 1
0.995363056454582 1
0.794352073589306 1
1.14917540906364 1
1.22909073743848 1
1.40493451970839 1
1.46425255100319 1
0.831719147405439 1
0.763136607537839 1
1.81492776175986 0
1.12291287071741 1
1.37297892099138 1
0.262984731138672 1
1.22724342206599 1
1.69792106902876 1
0.272632469330422 0
1.02924731863228 1
0.912221655365783 1
0.94976438180339 1
0.887663766074511 1
1.18555666646033 1
0.523722688492483 0
0.431364038086286 1
0.630880033560456 1
1.18155844942447 1
1.00172029804872 1
0.880355052747841 1
1.64871068270318 0
1.18384668509837 1
1.08142453410641 1
0.490639563631461 0
0.337587184182897 1
0.633861290755298 1
1.28147765215912 1
1.59838836646688 1
1.48359070504407 1
1.33785909391079 1
1.20211353908543 1
0.840776019412528 1
1.23640047079626 1
0.982135811884797 1
1.49542595143947 1
0.308184962477878 1
0.836965194617543 1
1.2744600025853 1
0.668887340025178 1
0.853843616070504 1
0.328069044489511 0
0.645849931815737 1
1.39208897733705 1
1.45495050438825 1
1.05047934642266 1
1.7416377593426 0
1.10813960846505 1
1.17897750409962 1
0.852011351535008 1
0.799689747231461 1
1.36577118299196 1
1.95232718092861 0
0.635437917722254 1
0.770264322790363 1
1.21080883493697 1
1.01755651120611 1
1.11053804213901 1
0.478427151333519 0
2.09392421954435 0
1.1820014081713 1
1.53146197568333 1
1.17980512692527 1
1.14157450496572 1
1.40811999268065 0
0.472373217521777 1
1.23945698329645 1
0.258587717376805 0
1.27439424898249 1
1.67625958491852 1
1.0468045259911 1
0.667680233647441 1
0.997008348499552 1
1.14972468558395 1
1.42199842319924 1
1.70809276668798 0
1.14718518061851 1
1.04006928535995 1
0.359852219635611 1
0.95046603187647 1
1.48083796941934 1
0.981024342710737 1
0.5288042191858 0
0.636217900117718 1
1.67866581481859 0
1.1317556111318 1
0.570119822478249 1
1.39616527690865 1
0.652311579759524 1
0.225941811406896 0
0.791094615638027 1
1.12949960238368 1
0.358024011392417 1
1.15097110776446 1
1.36557355505 1
0.455978649253797 0
1.01092127137919 1
1.34244841727251 1
1.17985572477834 1
1.3156583029171 1
1.47223865449589 1
1.19083965977024 1
1.48913837954305 1
0.309769911894855 1
1.57486566536303 1
0.325639652247427 0
0.8343696022295 1
1.14933697090191 1
1.19369120816644 1
1.27012971263113 1
0.713097321073668 1
1.60675758766345 1
1.30174803069724 1
0.224202309664871 1
0.982397889858751 1
0.833679382177213 1
1.15858192782597 1
1.37859963207083 1
1.07897291149201 1
0.0838380608705964 0
0.526206751344108 1
1.52160285291183 0
1.29786902417417 1
0.163206466723543 0
1.15807520507365 1
0.691726609336862 1
0.899079078330673 1
1.9300676982348 1
1.26484086216386 1
0.531902015279924 1
1.41100939406937 1
0.385262746838802 0
1.8180024118752 0
0.690195142677118 1
0.908707318601501 1
1.30058551263971 1
0.682895225190517 1
1.49269418835488 0
1.00968048367265 1
0.525821882582407 1
0.708801369363677 1
1.12287472917791 1
1.07720746962109 1
1.4370986149277 1
0.900861719600721 1
0.956740124992899 1
0.910833232722465 1
0.771270648267928 1
1.48798522670207 1
1.48686217020445 1
0.811228186253791 1
1.16864287649524 1
0.611729883612506 1
0.885727879194052 1
1.62207253312631 1
0.460243407487327 1
0.0169777282794104 0
0.218703814062812 0
0.421899118605054 0
0.750742806793192 1
1.35805512206411 1
1.23393952284665 1
1.05789226936249 1
0.614215817772818 1
0.395732496514836 1
0.963262746743068 1
0.990720282918656 1
1.04550493476469 1
1.11679912127517 1
1.02259760606994 1
1.04571662236278 1
1.44153482882809 1
1.04167429082975 1
1.39130943036658 1
0.667129582864236 1
1.03776542317743 1
0.321678486503223 0
1.11568159931658 1
0.92190522056162 1
0.77502044233446 1
1.2747138366681 1
0.533327501192857 1
0.451734135689105 0
1.01207256207767 1
0.536691748364721 0
0.977335720708029 1
1.5512734796029 0
1.02235024468191 1
0.723438196729761 1
1.15839037304623 1
1.41831914888893 1
0.976662741917361 1
0.358437560762135 1
0.517766418492289 1
1.22526316906022 1
1.49903378867528 0
0.300714502137824 0
0.893436930780921 1
0.69652177258659 1
1.01524599135687 1
1.26772459655203 1
0.794837195186472 1
1.42936909709114 1
1.14989201934636 1
1.17594959726818 1
1.72030254528351 1
0.484178514929837 1
1.03870775681855 1
0.749051842212067 1
0.753583268471316 1
0.510275875644963 1
1.68808546654814 1
1.27936539137779 1
0.914067112342302 1
0.728216758966265 1
1.68088634477269 1
1.09195456175205 1
1.05104988826404 1
1.06269523711367 1
0.862568568723748 1
1.31658324871277 1
1.12420904605294 1
1.59498159598964 1
1.42743293478581 1
0.788722946103929 1
1.90407059902019 1
1.04967570583068 1
0.472920173028714 1
0.895225303216124 1
0.904739235192488 1
0.650580345937492 1
0.654129340475183 1
0.793727472930517 1
0.873406541315578 1
1.1865840544033 1
0.816305342988236 1
0.757704367882822 1
0.588111500539471 1
1.27084257807042 1
0.970086865401253 1
0.831941007843431 1
0.601980457255454 1
0.319427091688872 0
0.799173967550833 1
0.551755656155768 1
0.876464525353136 1
0.24345536404031 0
1.02862003219554 1
1.34066988825877 1
0.964455265800159 1
1.20329438726361 1
1.79043772042744 0
0.86943521163762 1
0.966611568544209 1
1.08883848609106 1
0.83523807246067 1
0.872934932678465 1
1.62336816110988 1
1.38364870452118 1
0.492620814743002 1
1.22136729898895 1
1.27027911351294 1
1.43270114421304 1
-0.138466047143322 0
0.705559102053483 1
0.882374677149806 1
0.719191044680084 1
1.4383700380584 1
1.65514779558922 1
1.38805791462443 1
0.227409027863515 0
0.431222916685846 1
0.962226958949846 1
1.47260296933848 1
1.28020140363533 1
1.23597350564701 1
1.18943340163418 1
0.926649374456003 1
0.929266210531844 1
1.35796531000815 1
0.702878345687238 1
0.249882794499157 0
1.58984473628895 0
1.20525885156307 1
1.14630885523328 1
1.34769009629796 1
1.37550590579765 1
0.668965898175959 1
1.30290902685785 1
1.23584711469324 1
1.24470639942102 1
1.03271400640911 1
0.948207562715648 1
1.44157172169909 1
0.763874512589812 1
1.11570217702111 1
0.623087682698321 1
0.593997554716774 1
1.36011612497414 1
0.980107475822035 1
0.657024587755199 1
1.25928932409567 1
0.68925454786956 1
1.27255720275174 1
1.08461854333238 1
0.952488551368811 1
0.830403075072442 1
1.66339653163205 0
0.543237365267705 1
1.02927975269228 1
0.818875404249597 1
1.04398328815675 1
1.38972728438603 1
1.0447482952123 1
0.691973332496983 1
1.18565525124956 1
1.41477938227617 1
1.45625138722626 1
1.4300072139388 1
1.20210777043831 1
1.67950419098823 0
0.866228633904129 1
0.59632432505528 1
1.4067793632726 1
1.40474917984656 1
1.07971776741531 1
1.04630576403573 1
1.36968646054245 1
0.452769226827061 1
1.48165545413611 1
1.01168529699083 1
0.325970871996667 0
1.20385017996387 1
0.488740563806465 1
0.739590605803446 1
0.68433748423213 1
1.0775212656482 1
0.805627627615776 1
1.55259568221593 1
1.4702233762354 1
0.781530887316119 1
0.972572823263481 1
0.859353697200484 1
0.894854414719276 1
1.80496095767975 0
0.858793176335152 1
1.15852287110328 1
1.25745360039585 1
1.29384386327685 1
1.30129882073397 1
1.4020248895118 1
1.0873914474172 1
1.23417983499898 1
0.513649175663753 1
1.36390651761462 1
0.934014504353213 1
0.829348393510112 1
0.611617709206205 1
1.28116359779837 1
1.0603245106038 1
0.559714899416983 1
1.24725830744571 1
1.00321605597902 1
0.975209456432221 1
0.90040985816571 1
0.787540845490021 1
0.92677678520648 1
0.876076583265618 1
1.63621278976171 1
0.882728249133047 1
0.264459697358003 0
1.26471590480779 1
0.904582719037144 1
1.03754551486984 1
1.32440930070674 1
0.817852668308238 1
1.21799817901855 1
1.24512757630297 1
0.160909704196639 1
0.562934454234687 0
0.570850580988261 0
0.432447336050436 1
1.03114757599053 1
1.02607031760803 1
1.36338308024429 1
1.15047102263629 1
1.27836773350824 1
0.657536981231607 1
1.72080670716434 1
1.04086683567951 1
0.875655152518183 1
0.615115730253738 1
1.11509235392483 1
1.05101912715859 1
0.80357674140261 1
0.762128663385808 1
0.994179769498265 1
0.586374798890204 1
1.01419831689473 1
0.975279450633307 1
0.973963309819103 1
0.587531591838083 0
0.707963765634747 1
0.432633523869118 0
1.61686842196871 0
1.11463740979843 1
0.833971067869021 1
0.582620894859134 0
1.2528194018158 1
0.825341159115787 1
1.23667307446731 1
0.557802476866389 1
1.34033179807457 1
1.1920089085192 1
0.833935181634125 1
1.22278938136247 1
1.73239031538195 1
1.46589715037478 1
1.23230922173853 1
1.36677005380131 1
1.39906640079088 1
0.601688709223411 1
0.947826664172475 1
0.440528783753039 1
0.870603270858145 1
0.971904124348625 1
0.558505937860726 1
1.02821818126029 1
0.961239127239665 1
1.11700917162389 1
0.947058473237822 1
0.846646897205035 1
1.53998703611225 1
1.58531782836649 1
1.4174650859704 1
1.10586118041711 1
1.38180536898315 1
1.09782905622535 1
1.31623437812339 1
1.14936653700655 1
1.18159323127221 1
0.404918636267601 1
1.5212369125765 1
1.26051755823916 1
1.15511916274099 1
0.57468466849448 1
1.58801019742542 1
1.05835425260677 1
0.789475774939281 1
1.3353058129314 1
0.850689895422977 1
0.644324057862972 1
0.949337181081168 1
1.08799691359104 1
1.13042426381578 1
0.910153251635604 1
1.30469288166099 1
1.27890094738273 1
0.840478970529588 1
1.68541592396224 1
0.00751801952823455 0
1.39193024997469 1
1.22012768624748 1
0.567879116161419 1
0.934544815933991 1
1.01110914066396 1
0.756233893982745 1
0.997263742366094 1
0.806900020973875 1
1.6129016838518 1
1.37148694524758 1
1.01236640988194 1
0.504773242880449 1
1.25515915985359 1
0.91113623588471 1
1.51177547870286 1
1.29461085865636 1
1.03619823782799 1
1.59856394116291 1
0.34565637662256 0
1.80012493364158 0
0.609412554896151 1
0.257850583272536 0
1.31221251426989 1
0.926610087829627 1
0.896549345496418 1
1.07431285370052 1
1.20447088031943 1
1.1568646361335 1
1.42989201767169 1
1.38662494285847 1
1.32092758182977 1
1.53840358731485 1
0.638331658890699 1
1.85121245079899 1
1.34773877014619 1
1.31702367899334 1
1.24849029183719 1
1.04974107685637 1
0.570816359992257 1
1.63400965808367 0
0.675173059910231 0
0.530812520271173 1
0.987588791838387 1
0.793996708679621 1
0.74769110959998 1
0.974026650075505 1
1.08674524567408 1
0.702683530479799 1
0.374986159874257 0
-0.166357417241382 0
0.787134286412373 1
1.13827918278704 1
0.589122330341785 1
0.921467212049564 1
0.76695505614922 1
0.491969855318375 1
1.84950714449784 1
0.32050873716212 0
2.54836981524187 0
0.71321981798504 1
1.87670790912822 0
0.35722158653748 1
1.40108539465631 1
1.33649861147148 1
0.944708616982418 1
1.35869107828113 1
1.06743344097931 1
0.440825595347108 1
1.17348243353637 1
1.4804822037874 1
1.2577435774405 1
0.83356816440839 1
1.01971722595659 1
0.682453733408654 1
0.673560931670974 1
1.37583239821683 1
0.0572443490874207 0
0.602765816389886 1
1.17518050381864 1
1.12121502478813 1
1.097693979472 1
0.830122603169631 1
1.18556181611445 1
1.14493008589316 1
0.22720805517315 1
1.52738360810503 1
0.706833134807708 1
0.863095432112749 1
2.09587608956175 0
0.385354041094401 1
0.922254047956283 1
1.55943906787846 1
1.0365980488909 1
1.27155429611395 1
0.321376697197843 0
0.461396017401804 1
1.70023458111816 1
1.29945129763822 1
0.670254073007562 1
1.24970929657201 1
1.52232169936675 1
1.28559066222481 1
0.255173745009363 0
1.55663013679378 1
0.793687188283785 1
1.0059955220939 1
0.222842200324928 1
0.994161051556391 1
1.61903031652455 1
0.628199856330568 1
1.18638694344716 1
1.63004728143058 1
1.51510827492203 1
1.49703438569677 1
1.4141527096183 1
1.07561456463249 1
0.662719666322792 1
0.747202455263258 1
1.5391471038197 1
1.13568008724559 1
0.682227083156979 1
1.06512544057857 1
0.661980027629554 1
0.559774924996711 1
0.956379170963281 1
0.999231856460533 1
0.52825294181086 1
0.868249931714363 1
1.35742040869818 1
1.80136950150495 1
0.980512273113528 1
1.31348507823286 1
1.49800162325974 1
1.57456917727483 1
0.764010292888216 1
0.923217013413834 1
0.667308834704865 1
0.316708487888048 1
0.894030577978549 1
1.42235600005321 1
0.932742950405798 1
0.479686323622155 1
0.92063628157935 1
1.07447557713388 1
1.13512457426427 1
1.36536026738361 1
0.184308659015197 0
1.25740383688685 1
1.62260737530103 1
0.73180648597618 1
1.11219887352657 1
0.406955635922532 1
0.845290666486637 1
0.996853956311542 1
1.3749054337296 1
1.09870301479165 1
0.663319489326226 1
0.626150603439184 1
1.03029936225184 1
0.815668559311101 1
0.97042393249897 1
1.18016395242055 1
1.46618341699372 1
0.893842415475781 1
1.1279418917456 1
0.762059835747655 1
0.854737044075909 1
0.755561340781608 1
1.45570025830072 1
1.27121145349165 1
0.831109451042275 1
1.32913287331251 1
1.36002778027588 1
1.35947218824001 1
1.06661838243532 1
1.15497626977233 1
0.228267063773177 0
0.297277074662946 1
0.86360421289 1
0.861789827866124 1
1.86987103855266 1
0.960427658988003 1
1.34473399604538 1
1.19211205340744 1
0.760455060791766 1
0.320903613192012 1
1.02951828845341 1
1.79276052767932 1
0.873112380757285 1
0.291167731123087 1
0.989699371259242 1
1.1587006494998 1
1.01985519655938 1
0.503294205591835 0
1.54459348361505 1
0.791789656740482 1
0.590798798850699 1
0.381788258530256 0
0.738048693507475 1
0.225236688197446 0
0.79179860207138 1
0.405941916613304 0
1.33701425792692 1
1.36211752810219 1
1.28153590087705 1
0.470696805900344 0
1.44602338017408 1
0.755490883052747 1
1.22464101133421 1
1.10998067338651 1
0.494089941622765 1
0.986091085793877 1
0.892742690070469 1
1.53409761553632 1
0.969661138360173 1
0.857683699606613 1
0.67970375965496 1
1.16189846228118 1
1.21640697595259 1
0.907548578063313 1
0.561032621491168 1
1.29996723997881 1
0.544012576242165 1
0.560874252899435 1
1.44190682154757 1
0.978075854918847 1
1.27738177857148 1
0.725591646918195 1
0.774021230512877 1
1.03241432455349 1
0.894091131190005 1
1.26928749171815 1
1.00449090884206 1
0.595162692105763 1
1.22104909312168 1
1.105778581184 1
0.846693673648662 1
1.45781702960118 1
0.356604839146128 1
0.968078368551588 1
1.20661186337729 1
1.37608010871574 1
1.2566353542324 1
0.99242853826788 1
0.666618529477184 1
0.743794133257427 1
0.107005647028472 0
0.617686753729596 1
1.01518473582246 1
0.742883622642391 1
0.979574411734684 1
1.00467134176413 1
1.01718114382932 1
1.05497888430856 1
0.794805513759514 1
0.639433242350437 1
1.23371501454724 1
1.37977196339621 1
0.743631069007353 1
0.98156368276272 1
0.526319762295468 1
1.06147584148138 1
1.23940708487855 1
0.283079660155724 0
0.926244556991082 1
1.34433946895509 1
1.73140467198335 0
0.892109581706101 1
1.87602880094709 0
0.295959772635447 1
0.417264041224248 1
1.09437735119576 1
1.01060128295407 1
1.12134631910526 1
1.28979944902389 1
1.31397848964575 1
0.527374658486951 1
0.585562786316709 1
0.701572771479586 1
1.17597354154696 1
1.31331377877848 1
1.23410265464934 1
0.598725935648606 1
1.45944110858805 1
1.1284149826976 1
1.06084325686148 1
1.17682830282238 1
0.440522895253175 0
1.17360760273296 1
0.872049341527827 1
1.78446731226732 0
0.692783306296107 1
2.0119071432144 0
1.1538627175179 1
0.577017183481169 1
1.57551982597048 1
0.939573845562939 1
1.49509663657623 1
0.55427901542591 1
0.278445162896395 1
1.1418212141223 1
1.45641050314335 1
0.8410341399711 1
0.927365139522317 1
1.05176596716628 1
0.848081800651645 1
1.44560406305254 1
1.58027203062751 1
0.6185811634172 1
1.52068452148052 1
0.905838942893788 1
0.523682326217502 1
0.457130270291119 1
1.19565230606366 1
1.364137043108 1
1.48050033755394 0
1.0046943247052 1
0.79667360084594 1
1.60748699345882 0
0.906169158957913 1
0.137741441998163 0
0.526352293728457 1
0.891825905075497 1
0.883555105411865 1
0.740704057065682 1
0.804955331781551 1
1.01768536632974 1
1.37476541269102 1
1.06411371644658 1
0.908632796487287 1
0.675406916013247 1
1.14734860070805 1
1.18640969716637 1
0.553024551988275 1
0.64952177259208 1
1.38049399730386 1
1.25844368844518 1
0.979302577093147 1
-0.0407766573745657 0
0.259812294881485 0
1.33223791216115 1
1.32282132781463 1
1.27701304351443 1
0.715254532255234 1
0.666502423126238 1
0.741979465120879 1
0.880505896539979 1
1.95983077788512 0
1.31909732543735 1
1.50940294103409 1
1.27222680997719 1
0.537412848713576 1
0.930186884944965 1
0.800805452902522 1
0.818222903582391 1
1.03974688846629 1
0.953853247999752 1
1.62457789113837 0
1.35941071985845 1
1.17021975293293 1
1.26449087699004 1
1.00254077900038 1
0.941824506387382 1
0.93595351389715 1
1.14458372276219 1
0.808543634979557 1
1.81134633219447 0
1.34243731770217 0
0.330322402606749 1
1.32628795763588 1
1.60239613573502 0
1.21130107674592 1
1.31280255661515 1
0.435757321535456 1
1.46956063840921 1
1.18795789867637 1
0.963267332931304 1
0.91825931839095 1
1.00144120696596 1
1.13661893665995 1
1.2752934391832 1
1.21642658828478 1
1.36444326358196 1
1.68753454897069 1
0.982560767820658 1
1.96661309328476 0
1.045437302839 1
0.701189576379561 1
1.91739931014911 0
0.691921835380744 1
1.49709846749353 1
1.28142110004383 1
1.32858223529124 1
1.22835086015643 1
0.795683844401508 1
0.936427527003781 1
1.03539359575111 1
1.075223893673 1
0.918835124047189 1
1.03370937864148 1
1.23679545202024 1
0.689372657553439 1
0.88303190009563 1
0.649575961102408 1
1.34122026374054 1
0.829961465615566 1
1.15627143852739 1
0.929053567201021 1
0.942156682164585 1
0.534829357878338 1
1.76754855130319 0
1.14639744732087 1
1.21977915997634 1
1.37527927016004 1
1.32900297620025 1
1.13915418150377 1
0.880128525335747 1
1.24476862608951 1
0.705047294961095 1
1.51328606009463 1
1.07322980182344 1
0.971505725249436 1
0.466681895982395 1
1.57328835473637 1
0.479626584065889 1
0.952726608537071 1
1.09644478480846 1
0.721314790645621 1
1.23490178890407 1
0.924567310960547 1
0.668554866884217 1
1.12056623570388 1
1.58058938298799 1
1.14655914252526 1
0.69327069492913 1
1.59391498786251 1
0.852751183327451 1
1.1540879398512 1
0.508728210315657 1
0.575985684005832 1
0.850952032723488 1
0.306338229261926 1
1.45521931325962 1
1.22088067260671 1
1.22718631388406 1
0.921793498162685 1
1.18097581264398 1
1.26597179417112 1
1.05793310132292 1
1.13869836745069 1
1.18182934273896 1
1.32995803007318 1
0.339828887362373 1
1.26285699081444 1
1.0091282517922 1
1.02144454135371 1
0.444499184403028 0
1.65906207872023 0
1.41152020451222 0
0.874672225677568 1
0.767223581101825 1
0.804564041507445 1
1.48083511592453 1
0.833879698239128 1
0.724500855331873 1
0.55243579926107 1
0.759393561643942 1
0.843908306830403 1
1.2594068523719 1
0.975954344858339 1
0.963576073456994 1
0.601592818315248 1
1.05317345394898 1
0.82630629637947 1
1.1366213147833 1
0.872533846688206 1
1.63006404872762 0
0.404377285150571 1
1.42889730503831 1
1.11067286223315 1
1.2095100595664 1
0.819587383613308 1
1.05498097414484 1
0.832633730816286 1
1.60201040411537 1
0.508371286071778 0
1.33073369928887 1
1.38763410836274 1
1.25859223820173 1
0.803516595042311 1
1.28552788235562 1
1.20479765850701 1
0.930618960591052 1
1.62603655870315 0
1.56083373738971 1
0.792811409150826 1
1.80094068842816 0
0.22680370188681 0
1.24022204218307 1
0.696380626419847 1
1.49588454947117 1
1.13492841444732 1
0.692219338650856 1
0.68347327122803 1
0.942023381758233 1
1.20248772582472 1
1.25341689735607 1
1.16221662312753 1
0.868838228642558 1
0.496052156163052 0
1.01484708413194 1
1.11953854138074 1
1.0413720478063 1
0.930966811207713 1
1.08045578905317 1
1.23751160177613 1
1.06997089360466 1
0.999747815915432 1
0.810783169848158 1
0.792197634312571 1
1.64012606841617 1
1.30632511506221 1
1.45249741493405 1
1.63967410366645 1
0.907718949878065 1
1.09638195926437 1
1.24214822119989 1
0.468246589710986 0
0.912692169862426 1
0.798156112280469 1
0.795014879690668 1
1.194353149822 1
0.908229520051989 1
1.27164815365301 1
1.55949009694563 1
0.850873778225003 1
1.20157860116729 1
1.26658302913227 1
0.672212594329587 1
1.26500653863994 1
1.25036854046501 1
1.08066935563732 1
0.758454864054854 1
0.183936850074411 1
0.84561168921877 1
0.784329789435168 1
1.13404265030512 1
1.57115801395542 1
0.849961962610316 1
0.176578215734084 0
1.59878960690954 1
1.17159466480534 1
0.433793735359933 1
1.29034888329518 1
0.904938808157773 1
1.96038776218172 0
0.781888057488639 1
1.47069436328054 1
1.08389137996856 1
1.77690842680908 0
0.713172534710203 1
0.785765788783514 1
0.608768708600593 1
0.500912364314374 1
0.793237461569565 1
0.84801979024747 1
1.24720106513125 1
1.04075961388525 1
0.588490096492014 1
1.29085281853737 1
0.409895379480263 1
1.04007457509543 1
0.788984132865879 1
0.785374455166104 1
1.69578442543246 1
0.262702310619179 0
0.49251722551425 1
0.509425784868347 1
1.34245888669691 1
0.845013823863606 1
0.765301697043163 1
0.912147163810342 1
1.23980625822692 1
2.32714649845058 0
0.551019172409189 1
1.14233461346974 1
1.49431947835354 1
1.88070413566806 0
0.796928831238686 1
0.594157398945408 1
0.833340050273764 1
1.31922294314136 1
1.1713074632201 1
1.14403274597422 1
1.0543128929392 1
1.16361804426942 1
1.21397628587102 1
1.18692597250048 1
0.127524838510998 1
1.01957900848677 1
0.420937586183087 1
1.0381275557352 1
1.01604540742536 1
0.922361318832782 1
0.921114159019756 1
1.08258357274098 1
0.518128841493226 1
0.401440361826261 1
1.45184284925704 1
1.20621903946787 1
0.569254349326747 1
0.662403892764327 1
0.324790040331515 0
1.16111301357215 1
0.919514363918606 1
0.111168137934582 0
0.686738190775134 1
0.845479655209233 1
0.780477630696165 1
1.54198238001593 1
1.52058875720437 1
1.47851451390998 1
0.779739328974207 1
1.18697726260366 1
1.55318956928421 1
0.676109597529712 1
1.41082065067687 1
0.907284555831007 1
0.51127132233811 1
0.841659552133274 1
0.954408376558338 1
1.20482010250143 1
0.979867973157291 1
1.02197452751697 1
0.604544928123275 1
1.08031427800501 1
0.60180186433243 1
1.13059047445344 1
0.815749413789857 1
0.989369412655678 1
1.12088695550326 1
0.993056082316848 1
1.34481540888854 1
1.5246713243779 1
1.08088012470054 1
1.18659788545432 1
1.15605402239475 1
0.609414577758398 1
1.38536149643666 1
1.48805127228985 1
0.769811695043431 1
0.456552878322059 0
1.5536354922102 1
2.05737162832028 0
1.40463007112122 1
1.31757508113117 1
0.704409574885792 1
0.722324924624244 1
0.797160610788397 1
0.74615984156354 1
1.28549580640233 1
0.398178622386083 1
1.47523363975495 1
1.094495111873 1
1.22491707676347 1
1.27507143140651 1
1.17890651959812 1
1.14507370123958 1
1.28027445736247 1
1.06371795600436 1
1.53269207678249 1
1.14253879881505 1
0.71274556412201 1
1.05425206762357 1
0.350862745394973 1
0.898951388040654 1
0.835057014997706 1
0.839661059350778 1
1.0037647656582 1
1.6244657598976 1
1.83544466455781 0
1.4598030996434 1
1.70714394980221 1
0.884230842614361 1
1.42528036187647 1
1.32384420696588 1
0.701133013704021 1
1.1126639333776 1
1.65937415055696 1
1.26469554990551 1
0.758400184266113 1
1.33763486355699 1
0.51728851426148 0
1.00853054433676 1
1.46525205295359 1
1.5437107633386 1
1.14706285233034 1
1.31020117472585 1
0.599397158082558 1
0.995932795452572 1
1.09696541560717 1
1.16400718267565 1
0.466695259569577 1
0.966824579044987 1
1.38408734191382 1
0.0737614451673808 0
1.49794761025888 1
0.75037331699823 1
1.14923636588384 1
1.0668908989501 1
0.883734687123715 1
1.25940014665903 1
0.999742793573605 1
1.59526031816165 0
1.32296777647881 1
0.952440871942289 1
1.41540656380134 1
0.791382857943418 1
1.066523481616 1
0.916081498469061 1
1.87921404737282 0
1.41701849909404 1
0.445974389609685 1
1.70396061084436 0
1.05505146430311 1
0.33347817964906 0
0.397997983148851 1
1.54456021679068 1
0.373553851857462 1
0.45770307821313 1
0.890561591462153 1
0.849666373594069 1
1.38045904371545 1
0.823903025504899 1
0.279254227611144 1
0.927794911892336 1
1.55868788596182 1
1.05767912949898 1
0.898684293699107 1
0.867189571142054 1
1.37935931388213 1
0.818309924460739 1
1.52543006003059 1
1.43813486237399 1
1.45273637643527 1
0.535901694914925 0
1.33574379727856 1
1.46719014329065 1
0.999921343867937 1
0.786748890711316 1
1.03343470323927 1
0.1739795030922 0
0.580369626123051 1
1.24494044443008 1
1.06733900657022 1
0.99262229296693 1
0.810117608088802 1
2.32185782555018 1
0.472289522307496 1
1.48461343746104 1
0.751247254027103 1
0.494359406987334 1
0.333327055397519 1
0.200987157759464 0
0.954478139296407 1
1.50497457641018 1
1.09990366740398 1
0.768439992772134 1
0.843127152005147 1
0.710453971320455 1
1.19320159057228 1
1.0097480865121 1
0.813267196430438 1
1.19150892217041 1
1.04361198442838 1
1.33025353258749 1
0.919070039885103 1
0.630458798377966 1
1.41508644480919 1
1.16906289099037 1
1.11553419853237 1
0.891997907992358 1
0.661697128441412 1
0.153894398725145 1
0.887891444282264 1
0.945450284953393 1
1.33330539509789 1
0.452788216036088 1
0.507958741359895 1
0.469168852358874 1
0.495885236876474 1
0.92419123546541 1
1.48397791308158 1
1.32312708219296 1
0.598291877465568 1
1.17375893441594 1
1.30268351297461 1
1.09952640153593 1
1.20593140757119 1
1.10740543361437 1
1.03365418723899 1
0.524411307999005 1
1.44615059724075 1
0.921417473172751 1
0.800307083724077 1
0.827207356250232 1
1.24225588244001 1
0.429947682901615 1
1.38058253231486 1
0.745711917797181 1
0.692820928496004 1
1.44750983652918 1
0.648910407993123 1
0.614609341056896 1
1.46174397774906 1
0.986523294740989 1
1.1980723067711 1
1.61603514232779 1
0.903227493896477 1
1.15299422679041 1
0.917237965052266 1
1.05921166067094 1
0.937497010932592 1
1.24328525723214 1
1.01018451934428 1
1.08344850134726 1
0.451463169535192 1
1.00991330883033 1
0.314140523252004 1
0.90043657839209 1
0.502569345031993 0
0.812752588357886 1
0.62594488757957 1
0.634745330648734 1
0.958705445928834 1
0.608835910384515 1
1.02503438771595 1
0.936889574751571 1
1.38221039632831 1
1.41861700487473 1
0.28120621604762 0
1.18139769770808 1
0.848004622092612 1
1.46856355001033 1
-0.0437901986932186 0
1.47077502336304 1
1.02782020872159 1
1.07015245905936 1
1.37786879608439 1
0.685617593543438 1
0.946385202557478 1
-0.0968784988514689 0
0.55417281216061 1
1.15190274455506 1
1.12086343775154 1
0.605234189486141 1
1.29815973217267 1
0.758505815179496 1
1.30763017219033 1
1.40137365659126 1
0.248478437494335 1
0.695222767224937 1
0.710682897241562 1
0.675821801336156 1
1.24937247304887 1
0.467533874461197 1
0.908440294087229 1
1.15773100322962 1
0.0663564610754494 1
1.71214394201931 0
1.1839956099604 1
0.518156144393285 1
0.435927093311281 1
0.647561731895746 1
1.25736011058026 1
1.38495755610384 1
1.2858150060113 1
2.13400806255322 0
0.793664955499994 1
1.22991953560779 1
1.1010329443087 1
1.88215919882498 0
0.697841576577544 1
0.748348179561089 1
0.74163581180256 1
1.53741992051447 0
0.867671857102693 1
0.82523364134191 1
1.15835531007342 1
1.26990541617816 1
0.865696156909391 1
1.28977183865012 1
0.942887118852667 1
0.796957453546377 1
1.09465176561607 1
1.54362638922138 1
0.862581995091761 1
1.27377434525073 1
0.586850732287551 1
0.0430805597586661 0
1.22684470070234 1
1.79340429812501 1
0.768066278087622 1
1.01087280599981 1
0.461927558230162 1
0.683865020498226 1
1.48881448676627 1
0.120846368498645 0
0.872583951381842 1
0.336314935592614 1
0.486091632224753 1
0.65975889990599 1
1.09713943037052 1
0.492806507215327 1
1.12912932287066 1
0.952792519922061 1
1.17322152687116 1
1.64337914970065 0
0.975259244395069 1
1.37382287610162 1
1.41980248818196 1
0.693373806509052 1
1.3535008451208 1
0.668549430791163 1
1.6133050953296 1
1.82281465904755 0
1.13693372817713 1
0.8877304979126 1
1.27065435427682 1
1.194256491618 1
1.63218879378223 1
1.2117711648212 1
0.601867106884184 1
0.740680791615028 1
0.87913531742709 1
0.858077059649827 1
1.48032746792232 1
0.776691806370089 1
0.584228701114675 1
1.07860319644563 1
1.23597018131497 1
1.07185396957742 1
0.869222527156551 1
0.971871649614567 1
1.35181764175124 1
0.696153277194025 1
1.42508717994876 1
1.14343290945319 1
1.07830319960233 1
0.297278479978797 1
0.813872886054038 1
0.912596387313494 1
0.96347927530329 1
0.669261193124824 1
0.158702094874869 0
1.09964702008803 1
0.994093279423752 1
0.681933697531293 1
1.21334298212349 1
0.764605868454574 1
1.25076325319298 1
1.40631689218836 1
1.0226657161144 1
1.37120146563232 1
1.17913832397282 1
1.58567652714204 1
0.82686735524265 1
0.49175948489237 1
0.857620653068809 1
0.958005638213102 1
0.780690428463093 1
1.55785486465818 1
1.09725680099221 1
1.55935384493608 1
1.19831275905893 1
1.07754851084823 1
1.30991285222479 1
1.28162082209804 1
1.35519446058102 1
1.51407163300564 1
1.13053335177112 1
0.851192125553995 1
0.849841878674453 1
1.00489276897453 1
0.279571278631029 0
0.985788071592342 1
1.23525496762464 1
1.01890605003702 1
0.947295345385108 1
0.420431485254118 1
1.02118368327381 1
1.2311808790201 1
1.19278458816821 1
0.795478292005021 1
1.36182044901188 1
0.6900996790795 1
0.947984972262766 1
0.773662641616793 1
1.01674117194691 1
1.42130728173273 0
0.194190335750654 0
0.576717172860331 1
0.633133644747229 1
0.985810807875736 1
1.26453337780688 1
0.785369293419462 1
0.522404270324079 1
1.23221014698273 1
1.199517580919 1
0.409019635926476 1
0.660525653713446 1
0.399906579781463 1
0.505017012836539 1
1.11450001767825 1
1.3095811421696 1
1.44116600091943 1
0.575320222825067 1
0.229892875322837 1
1.13060548345086 1
0.928467854163138 1
1.46755813396712 1
1.09568149822575 1
1.16146642588241 1
1.03153609202026 1
1.37048522235369 1
0.532263996201511 1
1.01279352404052 1
1.21111426661264 1
0.399302084179028 1
0.555477021564972 1
1.1066362387194 1
0.734088585242107 1
0.954273276647625 1
0.908515010037838 1
1.20893937816349 1
0.634947580235725 1
0.677922073508185 1
0.226050148540651 0
1.79332379911226 0
0.94743969448767 1
1.31284180358321 1
1.23301346632393 1
0.785984529055657 1
-0.0242889797338004 0
1.4757014139082 1
0.796993553988895 1
1.43606665424474 1
0.895322991420469 1
1.06296107472537 1
0.970773803903771 1
0.97188394281014 1
1.69714715416434 1
1.35338368047838 1
0.406020219314181 0
0.974234534721295 1
0.389988772701059 1
1.66808574595442 0
1.08746474642883 1
0.735498561714133 1
1.47447301953526 1
0.803549455908909 1
1.65693505786174 1
0.665433218522658 1
0.544605484709588 1
1.42228533494975 1
1.04736771099113 1
0.929064715417569 1
1.83536015879917 0
1.23804210248258 1
0.498596551722332 1
0.99173785132732 1
1.15625198840213 1
1.19317978526681 1
1.3413047449934 1
1.49201045868622 1
0.770468271739554 1
0.684319685661146 1
0.630221325896172 1
1.68554724656411 1
1.35927965980908 1
1.53876205460733 1
0.368870180273376 1
0.942122054905064 1
1.33687990463884 1
0.858757104306526 1
0.904764180941352 1
0.703556010079766 1
0.844017258282652 1
0.369754018368872 1
0.739354376682717 1
0.397232697453512 0
0.640205009145142 1
1.03055906487739 1
0.687097489739202 1
0.990190019675544 1
1.0262546410175 1
1.75743672264637 1
1.32855186844184 1
0.923988676506436 1
1.45067381457249 1
0.0881509006535633 0
0.530222293617911 1
0.720209387563774 1
0.0263749618246493 0
1.78098826184344 0
1.02749846557491 1
1.04618893342938 1
0.647768246564326 1
1.4010252658399 1
1.46688530424951 1
1.48158052665657 1
1.23726780362092 1
1.34078736539988 1
0.900622183873072 1
0.720770347551813 1
1.11964845096203 1
0.959444185078044 1
0.280329457652158 1
1.19446938232819 1
1.32029096457141 1
0.867218565355405 1
1.18161088998994 1
0.694620908561715 1
0.758192528916709 1
1.18216394856806 1
1.43591269068033 1
0.653984858002844 1
1.34750037047685 1
0.9389853243015 1
1.06766456742411 1
0.997280818741928 1
1.44201596482344 1
0.984380747576509 1
1.30162618533101 1
1.01533863133231 1
1.35888141093932 1
1.84906918832832 0
0.895156770729321 1
0.956129946152134 1
0.288247035283811 0
0.4348531704002 1
0.885460914044706 1
1.47218973863108 1
0.0137249360520384 0
0.796205719071185 1
0.730698472989059 1
1.20331351395678 1
0.57798802753623 1
1.30867999304424 1
0.770764821207688 1
1.14464038819181 1
0.799507816956691 1
1.1271073558601 1
0.947334849063721 1
0.851576321061011 1
1.34301971647581 1
0.713987224070874 1
0.602889321932745 1
0.997998286712522 1
1.58294700617927 1
1.61200952200393 1
0.889322900789587 1
1.06766145486707 1
1.66713157069259 1
0.612525718245978 1
0.958386414988097 1
1.15651673412443 1
1.26171254709303 1
1.23264993335803 1
-0.0342602692022989 0
1.0401846225031 1
0.926088966817977 1
1.238532674372 1
1.06604379041204 1
1.34085585649052 1
0.859639425511351 1
0.850934215902565 1
1.87923659284349 0
0.776418688576019 1
1.48009741854397 1
0.981526632898586 1
0.524328195220172 0
1.34042249699357 1
0.542394302407957 1
1.01281345491148 1
1.38858184390704 1
0.70885142316881 1
1.13016019087077 1
1.09611543902252 1
1.25178197026626 1
0.863808037604447 1
0.723616364952271 1
0.645585857554653 1
1.41919625029695 1
0.960050107467735 1
0.880732992954754 1
0.899589862380773 1
0.861323056902504 1
1.34254898851969 1
0.866401039695301 1
-0.0224885771641333 0
1.28090750560208 1
1.36433909493685 1
1.07526019963201 1
0.695245103476726 1
0.893516579885072 1
1.39294512018529 1
1.06434991162428 1
1.09399372638524 1
0.77679995095095 1
1.68709280849602 1
1.45210472418091 1
0.965309040397792 1
1.75880163224141 1
0.945733360733742 1
1.32642277414565 1
1.20883366684748 1
1.53589737016161 1
1.14825332954937 1
0.690416291689004 1
0.377737899037758 0
1.036900419248 1
1.06338415302587 1
1.56641847944005 1
0.784426609045024 1
1.57536829823637 1
1.01385033783638 1
0.73423520447921 1
1.30942961692658 1
0.986878745181238 1
1.22568621225047 1
0.633741691108144 1
0.928147623793887 1
0.578555646535929 1
0.819111486869245 1
0.91507969936793 1
1.1401323422263 1
0.460933511391777 1
1.51517771946809 0
0.643340578939587 1
0.869563338143142 1
0.95358821265632 1
0.827804990784488 1
1.02042543415328 1
1.12266778369203 1
1.07313658962256 1
1.27934738078287 1
1.22481440793071 1
0.950919089999221 1
1.47546498440973 0
0.829488381207019 1
0.432875043624954 1
1.53676178538302 0
1.6234037289023 1
0.768733157524972 1
1.18438449386008 1
0.857304739425917 1
0.64717471011804 1
1.32963438968625 1
0.601658593052446 1
1.27961599441028 1
0.421693561453561 1
0.964456026399228 1
1.1925310030066 1
0.494428996042816 1
0.733124415181239 1
1.40257146314282 0
1.31092056604616 1
1.31722123889883 1
0.81874680588431 1
0.495115743803017 1
1.05075153514158 1
0.492253684117074 1
1.02790398589861 1
0.438903804889252 0
1.49925199057993 1
1.10610910870588 1
1.55140461749772 1
1.35268938146815 1
0.9076896715605 1
0.574101141510112 1
0.639216975964333 1
1.21667610739448 1
1.49504678228776 1
1.29043812109164 1
0.937850082257153 1
0.84812840882117 1
1.2081219440184 1
1.65815611937638 1
0.910739081357577 1
0.207580755360712 0
1.34350112804956 1
1.49962104684838 1
0.784076710543142 1
1.58757817606856 0
1.14946666679273 1
0.932633249798956 1
1.56754748590746 1
1.48851775190279 0
0.979479104588703 1
0.684471970733365 1
0.819900548910242 1
1.45057201574063 1
1.06585620845908 1
1.57625846278323 1
1.1794297138759 1
1.74571356761234 0
0.923765343437872 1
0.964470098944218 1
1.04300448068918 1
0.889595018183397 1
1.35863511091862 1
1.03135935777213 1
0.802580205179888 1
1.75892259086034 0
0.994600079481746 1
0.384509256761359 0
0.370135372037205 1
1.02609411970222 1
0.83769913146484 1
1.13137686796052 1
0.92174618802694 1
0.478428580099632 1
0.545349509997299 1
1.26506802463515 1
1.01115547219069 1
0.754965763877119 1
1.12061248089374 1
1.13166203825605 1
1.13201149846652 1
1.21161522797561 1
1.12093512382994 1
0.957479810208291 1
1.2167897394756 1
1.33749078464611 1
1.28796774328803 1
0.904271151697263 1
1.12872565850325 1
1.56335702238792 1
1.17758628756622 1
1.05861413686918 1
0.596609117497853 1
0.971540195538763 1
0.967599951665165 1
0.763031069693764 1
1.36841478493979 1
0.548420283557446 0
0.868059748090259 1
0.443454280982246 0
0.808044630309887 1
1.23049022191354 1
1.38036369741221 1
0.719862322876732 1
0.913384081506818 1
1.38295718934092 1
1.31844494897286 1
2.03904045554854 0
0.900837533191913 1
0.805142810014157 1
1.13611620732932 1
0.421624116478806 1
0.759867382697061 1
1.63584737140445 1
1.49719926570274 1
1.33603636220027 1
0.897773353155739 1
1.24439385187544 1
0.981932330613905 1
1.55443324249725 1
0.698828990668289 1
1.66275153486419 0
0.797978076724246 1
0.977577011881503 1
0.545210482995517 1
0.943907650078082 1
1.5624499802475 1
0.484595292134133 1
1.4568480675335 1
1.49710351556292 1
0.796299515754704 1
1.45117779907669 1
0.649473948398491 1
0.709907579107 1
0.732005202870158 1
0.332232756571806 1
0.978099946229915 1
0.879844176480693 1
1.53100975271347 1
1.26482935247924 1
1.08998861853011 1
1.12318738372303 1
0.837026529625206 1
1.21315381363584 1
1.01979779869059 1
1.42216887518895 1
0.663750006593017 1
0.95342947412834 1
1.01898770680497 1
1.72671884826819 1
0.193462691074012 0
0.950182252868078 1
1.34948928867785 1
0.706338829656167 1
0.953650338451872 1
1.09428845473692 1
0.654050971866283 1
0.596083840538741 1
1.19523972497557 1
0.942610196006246 1
1.02463504111829 1
1.17986395588886 1
0.758242179774576 1
0.497273794837672 1
0.645150390860248 1
0.451509081444014 1
1.4932120538131 1
1.38307311293626 1
0.263167459772014 1
1.71078037808359 0
1.83606932352885 0
0.793387100748648 1
1.06475103588407 1
1.03090557192775 1
0.628283717502569 1
0.813250912811731 1
1.26135659102012 1
1.0120573045801 1
0.962943546205646 1
1.08795506816482 1
1.26736385741867 1
1.7426857538171 0
1.14544558932618 1
1.58241783137853 1
1.48736216151172 1
0.519757112740802 1
0.876792996867971 1
0.792485260749014 1
1.76221664761994 0
0.41517255241626 0
0.442276613910902 1
0.871484256032378 1
0.779593270998327 1
1.46863973350354 1
0.619156429340799 1
1.51732249171625 1
1.68501462281363 1
1.01530752084978 1
1.81162868009934 0
1.27067327035206 1
1.00747766894823 1
0.438822372284008 1
1.21750320660659 1
1.2995638595454 1
0.31284013357614 1
1.49782312624833 1
0.425625536440352 1
1.27120542569602 1
1.0775371744083 1
1.13496099047097 1
0.828318695312098 1
0.832019194255644 1
1.10625380243375 1
0.323022516771655 1
1.54365230675811 1
1.5122350041396 1
1.74713432631243 0
1.10086932935467 1
0.878783291672859 1
1.22143705159515 1
1.34004933609645 1
0.846665023125498 1
0.68881454093216 1
0.959033517130413 1
0.745590579986562 1
0.875604393619014 1
0.311810969628106 0
0.445303152060448 1
1.32580387047912 1
1.25626546852772 1
1.65690920960202 0
1.07498389865911 1
1.14463212367865 1
1.05073014900832 1
1.87164535361521 0
0.804203530359197 1
0.844300814894596 1
2.2433652321692 0
0.887642644879994 1
1.16664865776702 1
0.251699226299838 1
1.19223789278988 1
1.09974183190881 1
1.02102953183688 1
1.68779676873779 1
1.29615484834197 1
1.17796790398986 1
0.815611377516856 1
1.02399032617037 1
1.27916025999679 1
0.893883246284507 1
1.08954515667057 1
0.597240060246609 1
1.61522980714784 1
0.671291575084428 1
1.54247478049688 1
1.2769436443475 1
0.515477025567219 1
1.19390926620981 1
0.877120240273573 1
0.169435147878704 1
1.29561973549797 1
0.645290430140293 1
1.61976374457757 0
0.714705589012644 1
0.394245007295131 1
0.984471786799649 1
0.693584206478441 1
1.54136126978609 0
1.27979447175723 1
1.96640891185025 0
0.818917405929364 1
0.777931935852226 1
0.186274494783383 0
-0.00705178768434793 0
0.632645950333554 1
0.348573561680986 1
1.19490922147366 1
0.892910239329307 1
1.36890689704957 1
1.10170802969283 1
1.29745105957184 1
0.623360085123712 1
1.41371128912538 1
0.911858553385976 1
1.03585892663785 1
0.572559473568345 1
0.673336361812895 1
1.2291295984563 1
1.24490383293998 1
0.172609326563786 0
0.467866895758178 1
0.138092065792605 0
1.2090020921463 1
0.837840026420812 1
0.793347138291347 1
0.949984276951065 1
0.885567674707718 1
1.28320033245387 1
0.643980075241286 1
1.50912017886483 1
1.15351130674678 1
0.700492407306893 1
0.631120959722071 1
1.09590885169804 1
0.934234291192023 1
0.937592729978783 1
0.134238445834714 0
0.721079340582765 1
1.07765889664512 1
1.0379818846493 1
0.729307234059607 1
0.76553618154914 1
0.485810538210103 1
1.06625900407103 1
1.21336323137997 1
1.0196280827947 1
0.910142807754121 1
0.557618617595485 1
0.705784559174346 1
1.50020028650226 1
0.880995418978684 1
0.908474071519827 1
1.38665157002297 1
1.22179674070305 1
1.08277875228707 1
0.909429545628255 1
0.697919104019062 1
0.835336336449857 1
0.785436681086222 1
0.513254216406487 0
0.689598872640509 1
1.31511442864996 1
0.439032026499229 1
0.719348701637533 1
1.67055042168624 1
0.696018054979144 1
1.07962346389725 1
0.510013308409415 1
1.2856774046678 1
0.414700832162021 1
1.31419315394765 1
0.983634534269166 1
1.1043153159147 1
1.33396289743588 1
0.971113056126473 1
1.5986972272186 1
1.3921183069141 1
1.10488881837349 1
1.4672589678016 1
1.32231426599191 1
1.21899761845409 1
0.96455078577621 1
1.19498680802918 1
1.05437829146894 1
1.13640420292315 1
0.753710532351662 1
0.878639971455316 1
0.546351234492231 1
1.34294439649406 1
0.800057071083928 1
1.59866858102855 1
0.884093567477963 1
1.24356901613075 1
0.896406336492513 1
1.37518429967521 1
1.08412693591213 1
1.47089073422835 1
0.91181906724426 1
1.34519857530277 1
1.18329676218962 1
0.846824422341517 1
0.667943345267859 1
1.16312773911621 1
0.994828305984817 1
1.21625189703276 1
1.17082656433821 1
1.35403989962632 1
1.25901039123744 1
1.00932664549636 1
1.05393050851881 1
1.38136310815448 1
1.51449067807663 1
0.928106640787908 1
1.00522973636474 1
0.800656685428042 1
1.0056080502591 1
1.18705070998929 1
1.00950144852999 1
0.754976135832851 1
1.7494045360309 0
1.18352641880002 1
1.04451637161199 1
1.90100486984296 0
1.22682082886467 1
1.32391128784577 1
1.0551190921965 1
1.52876257997653 1
0.832813129327099 1
1.462306913702 1
1.3314128738306 1
0.89902851031003 1
1.51352872213224 1
0.119427957871268 0
1.59692967508608 0
1.05962359916307 1
0.524366837526462 0
1.08779028850577 1
1.03195649126174 1
0.651274202010524 1
1.43355426242004 1
0.749190960197292 1
0.714430615544696 1
0.596441252786513 1
1.45824871738154 1
0.921436871145783 1
1.04872498121685 1
0.179887081473284 0
0.902124531895669 1
0.741978344931987 1
1.24904243246459 1
1.25417923458881 1
0.392720528961884 1
1.19451612032059 1
1.61153394693994 0
1.2022137416026 1
1.45414044734426 0
0.213542215214645 0
1.459386128153 1
1.02525930120964 1
0.921019946633953 1
0.758728312365289 1
1.73285172096376 1
0.748814279300433 1
0.536731316209584 1
1.47406641164856 1
1.21490634640332 1
0.957159375828542 1
2.04432463102838 0
0.873286228473487 1
1.04125403526235 1
0.533803188622376 1
1.10066627274138 1
0.0868106401163236 0
0.588955847653719 1
0.527406874453935 1
1.66290309560262 0
1.09371327864747 1
1.29336809852245 1
1.24554797105674 1
1.97079827966127 0
0.816597559194799 1
0.890471129482514 1
0.966996671479309 1
1.35211137216885 1
1.35156734116521 1
0.914918330850323 1
1.19712372466367 1
1.38743995297495 1
1.73237254203374 0
0.555791843101388 1
0.134229517581736 0
0.319395995617695 1
1.13121531579267 1
0.636628983337511 1
1.15182583548063 1
0.629468515787351 1
1.05441318982201 1
0.690688880822135 1
1.3587271372212 1
1.14728501134987 1
0.895282721744599 1
0.781401407908747 1
0.494593056861715 1
0.774191579828742 1
1.08439000279085 1
0.883105171841231 1
1.78931334684019 1
0.739346381766624 1
1.16699282114885 1
1.68851113275477 1
0.459918106007928 1
0.748840510365733 1
1.52769185291119 1
0.845313455236918 1
0.282060090406673 1
1.11852360898512 1
0.933421444385946 1
1.25435944195801 1
1.21279396281594 1
0.848554552100443 1
0.846980337833806 1
1.54387614114652 1
0.844986705958183 1
0.993326084327156 1
0.956419836045333 1
0.357584137774727 1
0.645646937116032 1
1.38395083841157 1
0.947205964568601 1
0.531887130179883 1
0.772308665100485 1
0.946823242805886 1
0.943700414195336 1
0.810972333998707 1
1.05082074508876 1
1.28697405359767 1
0.827362427523757 1
0.52075014675948 1
0.773973836699704 1
0.816146308406555 1
1.58715312008208 0
0.362185321444389 1
1.25345693827109 1
0.795132894912247 1
0.552154797128401 1
1.16631333839356 1
0.852924788457026 1
1.65668231264035 1
1.32730903307708 1
1.33729696766015 1
0.801457972755321 1
1.0367864589806 1
0.781822368612074 1
1.42303726383945 1
0.826450694536567 1
0.899876191185796 1
0.924801144224549 1
1.73382155430818 0
0.478291483522198 1
0.751348623877989 1
1.32758897925324 1
0.651514481178975 1
1.49144878778994 0
0.989621157261825 1
0.829685909581661 1
0.916238566582447 1
1.09263906888699 1
0.552019608194841 1
1.50150963760659 1
0.651307788923876 1
1.21541136041558 1
1.44674695956305 1
0.898776508973195 1
0.832748755825902 1
1.46675583125476 1
0.743745262748473 1
0.878360068158375 1
1.74046313753558 1
0.91842661543393 1
1.01253605208902 1
0.873702854325277 1
1.05774740930564 1
0.816791548983817 1
1.01257585868546 1
1.26574911710599 1
0.847124451626545 1
1.5010540112023 1
0.496965029874232 0
1.13231274713187 1
0.831669379482494 1
0.563177308343464 1
0.64605185737341 1
1.59317807711528 0
1.78494845658717 0
0.815947326277707 1
1.23390756277849 1
1.5830786999227 0
0.283267594936451 0
0.974371213772506 1
0.796526981384431 1
1.86398295336653 1
1.25646222989513 1
0.581315207276515 1
1.33204008195823 1
0.357636742796785 0
0.78408422360658 1
0.744870699091059 1
1.23693183381841 1
1.24648677085935 1
0.903102369887421 1
1.1753474016297 1
0.812792898038212 1
0.887691527730433 1
0.734887863060142 1
0.930703059962774 1
0.528928928867053 1
1.46715862412192 1
0.966798456700813 1
1.07834087956176 1
0.848171812856412 1
1.32405267212929 1
1.08074951835599 1
0.850092673407548 1
0.900295358619273 1
0.899926052666429 1
1.06610528825778 1
0.788717983370129 1
1.30601681003607 1
1.30844873134053 1
1.04079631352511 1
0.889344686215768 1
0.461984587541722 1
0.73807912716047 1
2.08488181525601 0
0.509447666844078 1
0.796600452846374 1
1.3113524485485 1
0.514753476501263 1
1.30854072202781 1
1.09735141450191 1
0.848994043015178 1
1.07641237218372 1
0.588633885106628 0
1.42796601495494 1
0.984843427852947 1
1.41279829793581 1
0.881875888204786 1
0.981843295031988 1
0.957779050277897 1
0.78235409757187 1
0.969034525397877 1
1.05162279869711 1
0.997999617741309 1
1.40806317250524 1
1.07670200220282 1
0.955113012981289 1
0.733545168309438 1
1.17309023866864 1
1.00848906530902 1
0.928848770811895 1
1.06248414095822 1
0.845442084813856 1
1.48030555247387 1
1.34872564173158 1
0.410528930146275 1
0.795355990416824 1
0.747727163120783 1
0.467253014083137 1
0.365270656987943 0
1.22045520052241 1
1.18185657477428 1
1.06207905081278 1
1.01152720830057 1
0.847110816763099 1
0.227032596914346 0
0.560811196118191 1
1.27132509595188 1
0.706523145169204 1
1.51116773804334 1
0.990666268299077 1
0.63597451917183 1
0.749841885106927 1
1.10719787279795 1
0.575742955684283 1
1.11797780328275 1
1.92192483961809 0
0.919679189018502 1
0.64894520266657 1
1.23131121128744 1
0.666453932171737 1
1.12481534338814 1
0.811113543710843 1
0.658305317628044 1
1.40246968518533 1
0.622434041584904 1
0.734086415024353 1
1.9008676749398 0
1.29443141088838 1
1.12962545683914 1
1.55390423420806 1
0.684352296753174 1
1.39826818449386 1
1.92814526728314 0
1.05476801755237 1
0.334476890552802 0
1.13189321808626 1
1.20325862616376 1
1.27446249481864 1
0.80310926371198 1
0.953356636380593 1
1.12683733597359 1
1.06466264117849 1
0.984518177987175 1
0.731199036953225 1
0.825343976032936 1
0.59827490057836 1
1.00495874286195 1
0.427635046370619 1
0.956292363792452 1
1.07755201965916 1
0.358135809413709 1
0.744823739707257 1
1.77671217250401 0
0.78985569886292 1
0.761937741525009 1
0.972956004797835 1
0.646961510275429 1
0.869537350063536 1
1.15032586853908 1
0.484236930334755 1
1.49772213361466 1
1.56589211254373 1
1.44103953997071 1
1.27089243219634 1
0.412641049318546 1
0.595607523054265 1
1.48718788926233 1
0.627870186243453 1
1.55575175203856 0
0.505188225207557 1
1.26810317072128 1
0.0536757818851021 1
1.13024200199256 1
1.57262055590304 1
0.337324296140631 1
1.23937637115031 1
0.65237688655503 1
0.635108227909813 1
1.10755209795743 1
0.918428511285606 1
1.19454200842253 1
0.578227430300707 1
0.7743132281406 1
0.93594428960097 1
0.787985025439091 1
1.21527627250771 1
0.713989156375308 1
-0.0266960917429011 0
1.04818764161988 1
0.842659126124752 1
0.37451832129222 0
0.964399286323132 1
1.05230452276474 1
1.59187740804039 1
1.15939558930291 1
0.868897083734956 1
0.616631137414712 1
0.721881547457689 1
1.25348910163604 1
1.13651434554362 1
1.14348445514498 1
0.415508926025992 1
1.18173169402548 1
0.951478488629266 1
0.779134381047228 1
1.41289698912503 1
1.36941918335043 1
0.696782578495589 1
0.93872974004851 1
0.694905548412274 1
0.510852402017744 1
0.338972624075301 0
0.743450644015379 1
0.59103062182754 1
0.796445940801009 1
0.650548094181486 1
1.74051969593143 0
1.00217854516952 1
0.457878442839733 1
0.281249113377617 1
1.57500262317671 1
0.949265451405642 1
0.952741964110052 1
0.660465919836183 1
0.90769950198071 1
0.282146802579797 1
1.39022535065009 1
1.13504606074591 1
0.663549558211781 1
1.05012443576789 1
0.378655827387162 1
0.88175393789963 1
1.37706464736222 1
1.37962298753898 1
0.621007783085971 1
1.1018622480473 1
1.80881207046298 0
1.29675520880453 1
0.786767192681051 1
0.911322251269435 1
1.2917688531917 1
1.09775448514816 1
0.815125504252039 1
0.957361579378714 1
1.3137896459458 1
0.88287506062336 1
1.4968092465898 1
1.72414865332322 0
1.35708257544032 1
1.64890044600209 0
1.35291151244249 1
0.931455561512895 1
0.789989178526244 1
0.86150117786686 1
1.26517042434279 1
0.688656502111346 1
1.56299629497429 1
1.52496430495779 0
0.7209785419144 1
0.593989872918454 1
1.96702954975367 0
1.18191250552362 1
0.704060131944731 1
1.35423537294698 1
0.522533329434169 1
1.14143675947959 1
