# Supplementary material for: Bias caused by sampling error in meta-analysis with small sample sizes
Source: PLoS One. 2018 Sep 13;13(9):e0204056. doi: 10.1371/journal.pone.0204056 (PMC6136825; doi:10.1371/journal.pone.0204056)
Supplement: S3 File — (ZIP) [file pone.0204056.s003.zip › results N = 10 delta = 1 tau = 1 sz = 500-1000.txt]

"dl.delta" "dl.cp"
0.968288309374201 1
0.302571444392578 1
0.873724462958625 1
0.974150553269543 1
1.07693481186282 1
1.38535588702284 1
0.765232501491423 1
0.848380008683239 1
0.484883148985931 1
1.30794449525617 1
1.0157317430261 1
1.12079407539189 1
1.42012473769335 1
0.949248654255953 1
1.42463370988522 1
0.630633488988759 1
1.34071488759472 1
0.986890727893148 1
1.10273219612853 1
0.911160062204906 1
1.1996669293134 1
1.19757726212771 1
1.24446552750457 1
0.773259309125577 1
0.557398996557974 1
1.42415073565536 1
1.82477008345167 0
0.917592590091691 1
1.16033487789168 1
0.777607328555564 1
0.733808460314025 1
0.362158308578067 0
0.900565819589172 1
0.761285996101408 1
1.48962281134432 0
1.05967919083927 1
0.794591546864046 1
1.38329615503056 1
1.39073645123705 1
0.988138277736853 1
1.27952724941313 1
0.46200424014771 0
1.18021873990224 1
0.709866433498907 1
0.570195800085892 1
1.06829800438351 1
1.64903976731431 0
0.742062312143385 1
0.800266807904084 1
1.37607185036111 1
1.30538839791972 1
1.04661661332858 1
0.862298887415117 1
1.28236016624581 1
1.13972908489467 1
1.70516172883214 0
0.799469882614116 1
1.29378407331342 1
1.11372473673209 1
0.924280839081522 1
1.03259418129546 1
0.664296216936689 1
0.866165047130938 1
1.37924037859806 1
0.581470852258054 0
1.18583007292945 1
1.57643812416342 0
0.793512865819063 1
1.19034803210969 1
0.597923524895936 1
1.27487055523671 1
0.820694262682121 1
0.910153154763139 1
0.51993407810883 0
0.362484586361085 0
0.597237857166153 1
1.13918176799534 1
1.36030717062885 1
1.11419700659141 1
0.651368309344632 1
0.950392783993966 1
0.67282017007397 1
1.25054604506964 1
0.939336840374597 1
1.387589368128 0
1.01280959311118 1
1.09277327272874 1
1.34463772672376 1
1.14615522211093 1
1.12746463026011 1
1.02643659372287 1
1.10263285417768 1
0.886640608433727 1
1.44832328943138 1
0.513909134309866 1
0.779208405278202 1
0.724923856216234 1
0.998990408602258 1
0.6972290906103 1
0.569057247467212 1
1.50923953473669 0
1.22880439633891 1
1.25543016401175 1
0.854617379032811 1
1.20142398150851 1
1.44649891764834 1
0.632270465368824 1
0.705501744576611 1
0.109175034121944 0
0.55737397863095 1
1.19870913405558 1
1.19465200970797 1
0.692026206073072 0
1.39967054461401 1
1.74652457703649 0
1.17650556672308 1
1.40919316591631 0
1.22697895992335 1
1.11070442229706 1
0.793601745510791 1
0.99972304694493 1
0.508208160246278 1
1.3232662201959 1
0.932321172727457 1
0.312422472144713 0
1.09988464869567 1
1.4493062402444 1
0.56565414844873 1
0.883555795787495 1
0.986966663622357 1
0.800415688257581 1
1.45096331827847 1
1.3403556465267 1
0.605239484848118 1
0.82526597585002 1
0.418502084335185 0
0.743366375701154 1
1.1049306712133 1
1.23204620823803 1
0.907698134927041 1
1.47627886954774 1
1.60304852820977 0
1.49600292493194 0
1.54524028052105 0
1.32299215417548 1
0.537904410993673 1
1.1848343172535 1
1.33147890096354 1
0.876108231332145 1
0.838121584696266 1
1.09663039187651 1
1.46190942873573 1
1.12281783838447 1
1.01778610295577 1
0.729855983394001 1
1.00279925552478 1
0.71518932085371 1
0.912390302135727 1
1.28200781140825 1
0.967196673346842 1
0.662459693926789 1
0.916761488240799 1
1.14710045257254 1
0.83176499670016 1
1.00507841361624 1
1.01968254038229 1
2.03384184932081 0
1.16159739527422 1
0.977304724690383 1
1.20060362753728 1
1.03582919843955 1
1.053459804208 1
0.896352070993872 1
1.33076561645283 1
1.25667990963151 1
1.12144475812871 1
0.752540497418365 1
0.903329600006752 1
0.659993563323385 0
0.254163634294444 0
0.644803409752937 1
0.741070893948545 1
1.67262797557817 1
0.961283265142898 1
0.924201436026407 1
1.1896478859493 1
1.33330090545693 1
1.04941493885557 1
1.30280434269284 1
1.1826346229751 1
0.795907665480474 1
1.14348203318374 1
0.992698209511298 1
1.53297321524088 1
1.37353909989413 1
1.25432951635202 1
0.637405635013468 1
0.741462667338184 1
0.733347384009384 1
1.30195874336023 1
0.803788184361352 1
0.345641341951354 0
1.26798114522011 1
1.1350188920178 1
1.03356255804817 1
1.08785029747453 1
0.944658877298624 1
0.985723926568359 1
0.812529987128247 1
0.657949340404892 1
1.36524597081052 1
1.68102084845636 0
0.59168780632381 1
0.845622824541637 1
1.21261658578059 1
1.53811373790635 0
1.27173722543009 1
1.14514311186017 1
0.79545234992939 1
1.41530491659549 1
0.789221938907728 1
0.686505986962328 1
0.99265141629418 1
0.776450144017091 1
1.10894032944207 1
1.27163338834157 1
0.812799556194657 1
0.898462446001778 1
1.46676312724778 1
1.31545516197565 1
1.46098272259554 1
1.29761652280033 1
0.7607385364606 1
0.886318253850997 1
1.13667132303084 1
1.31843142346467 1
1.14733281050576 1
0.836947329253183 1
1.45689377161233 1
1.09161993704671 1
1.16160536205187 1
1.15365355824413 1
1.32953528835638 1
0.535426151802634 1
1.30632569666197 1
1.09506771712712 1
0.94082493533265 1
1.0635107374717 1
1.43630949224756 1
0.892259368962539 1
1.00633589443612 1
0.591717277133747 1
0.813114838084127 1
1.60232146238724 0
1.57522947400985 1
1.62531861012522 1
1.50344609709317 0
1.26344970164021 1
1.21210776906948 1
0.883840523911138 1
1.17497761555694 1
1.10837629828088 1
0.739768894279359 1
1.50834722085935 1
1.0747575416583 1
1.13912452842805 1
0.996833671182824 1
1.2065080100168 1
0.778761664923815 1
0.887150525798663 1
0.969955545582674 1
1.77756833738546 0
0.773493908544648 1
1.03318881039096 1
1.10343382912775 1
1.10364641875631 1
1.26294010009389 1
1.03158275827489 1
1.73806714117787 0
0.800905091635535 1
0.606409345020577 1
1.08131850859377 1
0.995198886734073 1
1.72038121701667 0
0.547029423999086 0
1.47190325767163 0
1.30948555371465 1
1.10719688122735 1
0.853824700421798 1
1.20805185985062 1
0.893528952666392 1
0.989006958639819 1
0.494205242675228 1
1.24556949667161 1
0.782069144493368 1
0.19315979884632 0
1.25854502958644 1
0.969070483544096 1
1.17667713355136 1
0.800023940206264 1
1.34875234699296 1
0.693205160149635 1
1.72708856630782 0
0.791683722143466 1
0.730052129475037 1
1.24324524689288 1
0.776341047324975 1
0.987426811010991 1
0.632823162555605 1
1.61203330109505 0
1.48004012636456 1
1.01653346154391 1
1.4738226699499 1
1.41494531019519 1
0.728191043095871 1
1.29261821132278 1
1.12899525046266 1
1.27416079570462 1
0.433571733356747 0
0.663663712188193 1
0.685141074956472 1
0.915054813901152 1
1.34618915586154 1
2.11528162334989 0
1.04351511098454 1
1.38859694139528 1
1.1026813426068 1
1.05355608698625 1
1.3850302333335 1
0.760079359334239 1
1.14309837475021 1
1.11174934164685 1
1.35260578427065 1
1.3127962210145 1
0.900719180529781 1
1.49548619998514 1
0.865781770311728 1
0.840025330416053 1
1.27910481121293 1
1.3210096252379 1
0.880457957754086 1
0.911682269491137 1
0.368701198732158 0
1.25815993244829 1
0.945562051379773 1
1.23982371207405 1
0.790705075231304 1
0.513755353028439 1
1.06069392369128 1
1.50047272584785 1
1.31204848134094 1
0.695411598191612 1
0.932543898744192 1
0.311324737561895 0
0.341509557541298 1
1.10867569230965 1
1.23841686754821 1
0.676375241086 1
1.27500879163986 1
0.638162774936216 1
0.764406033100096 1
1.61022343129575 1
0.812027176135124 1
0.467049336036718 1
1.00253136136466 1
0.748102482032516 1
0.426007309479233 1
0.780480050814047 1
1.21145541605607 1
0.5992205442055 1
0.661563462499904 1
1.12109911045151 1
0.632555054298032 1
1.43828403019242 1
0.566468325180447 1
1.2610549209571 1
1.2399058625764 1
0.886762466942927 1
1.06857781793153 1
0.768190754779143 1
0.940100829507316 1
1.14019811521404 1
0.932367607336252 1
0.699408108770049 1
1.17434325042043 1
1.29416701252882 1
1.24149572460496 1
1.23620578535068 1
0.511296938323194 0
0.925290125226456 1
1.14215110538096 1
1.20617684686023 1
1.13252513501025 1
1.1384575351007 1
1.11700338016013 1
0.735069081470915 1
0.795311626887736 1
0.925390670806991 1
1.19339284943413 1
0.816687755495131 1
1.09832261742595 1
1.19473824430184 1
1.11498254694192 1
1.12313295704015 1
0.917072781791325 1
1.26349828179945 1
0.690657397858645 1
1.41957489191812 1
0.873220702887452 1
1.23946151258778 1
0.99469793932326 1
0.836185240048664 1
1.07674618098232 1
0.563203551071378 1
1.10453075847436 1
1.1414722580767 1
1.27196668284055 1
0.863840198966982 1
0.854433854112744 1
1.19141469244785 1
1.07886853028712 1
1.09034761824837 1
0.730259981830455 1
1.0992569350218 1
0.861331577698312 1
0.659241326628423 1
0.940839747259339 1
0.894244148367991 1
0.813010612537535 1
0.870082010839891 1
1.12127129095735 1
0.170956086052829 0
0.9027132329261 1
1.11493918098692 1
1.25786660566996 1
1.64911355264057 0
0.76462898013854 1
1.16992962320363 1
1.09120458381131 1
0.701951584298607 1
1.17238652914091 1
0.977108405894139 1
1.1650017248357 1
1.59840178237571 0
1.03701806873637 1
1.35943961778665 1
1.44070089866516 1
1.05654959082102 1
1.09374053867006 1
0.754688544308859 1
1.21738014178498 1
0.914173973879548 1
1.52158637441552 1
0.878876994448866 1
0.80591215723128 1
0.656395170543979 1
0.811823091116805 1
1.48805031204881 1
1.2948957172646 1
1.38160926045942 1
0.958066481178124 1
1.31780259598808 1
0.956446467662815 1
1.15263757179062 1
0.625871426321439 0
0.941295950212327 1
1.07443060059933 1
0.711760809296185 1
0.694355718285474 1
0.957026382084699 1
0.787056369414906 1
1.8148725594123 0
1.5176848251415 0
1.10713653195086 1
0.322777298063153 0
0.961017773741954 1
0.681139083371804 1
0.955024389452002 1
1.18414902665706 1
1.32869589161762 1
0.773919107543364 1
1.29224277702745 1
0.329684427885523 1
0.57138455059045 1
0.32423991290149 0
1.02699302624708 1
1.0578976766014 1
0.769043593744924 1
1.05904115358657 1
0.862853676725735 1
0.813706709918723 1
1.70880199657095 0
0.940466405619672 1
0.679327262914636 1
1.29862277958056 1
1.25305262549319 1
0.81299960178596 1
1.11866740008561 1
0.709717729810777 1
1.46236673646316 1
0.465180276107521 1
0.824057477157129 1
0.788983917322072 1
0.744214131980323 1
0.734331297769081 1
1.21228324512767 1
1.11752120152645 1
1.26544836325708 1
1.09999161132933 1
0.930593554984147 1
1.20853926177974 1
0.452395876522898 1
0.978875000510441 1
0.787345740197688 1
0.974254442054991 1
1.08521464969054 1
1.25459274314136 1
0.687181919690416 1
0.644304142759245 1
1.97522210755051 0
1.08496020360676 1
1.3502033070784 1
0.912266803511555 1
0.856007706073477 1
0.637715787478791 1
0.980463000759297 1
0.883178954668182 1
1.01374791044948 1
1.08733138335719 1
1.2518228124663 1
0.921197934901149 1
0.936363100000367 1
0.915615707557395 1
1.27135567097232 1
1.13361469788012 1
0.538112787562602 1
1.52570236444378 1
0.455379008645153 0
0.972613051083752 1
0.214201589829071 1
0.781755746483641 1
1.24798671139479 1
1.24852538900612 1
0.770097063170724 1
1.03602891547912 1
1.25511770086314 1
0.528490510782961 1
1.18083520812283 1
1.14291706169313 1
0.53550024846356 1
0.85076361300635 1
1.36332894534308 1
0.863946238445176 1
1.83953226294012 0
0.679496012751582 1
0.443401167129458 1
1.01034940067219 1
0.393929607440075 0
1.55121459272156 1
0.697358117216615 1
1.20848358679046 1
1.08573377657528 1
0.937145590049562 1
1.04421042532215 1
1.28359055843849 1
1.36675897636072 1
1.19869132964935 1
1.51134517366725 0
0.809507234520314 1
0.598153478571437 1
1.22666886601554 1
0.764751565643061 1
0.672073446736023 1
0.639546922785221 1
1.00698716312848 1
1.06003663339928 1
0.991059380586981 1
0.580504580799613 1
0.62434094353593 1
1.48901839069719 1
0.783731715245273 1
0.434218791256832 1
0.977230618220634 1
1.44252276449469 1
0.67532673061676 1
1.13972683159543 1
0.844009779139545 1
0.854847339606208 1
1.48146976187287 1
0.790183169716308 1
0.544328622838568 1
1.08531341221042 1
0.67186501934539 1
1.51530189167275 1
0.382936994047142 1
0.429274016468361 0
0.790211384787066 1
1.11542362458128 1
0.996929100938299 1
0.884448727436318 1
1.13773118667376 1
0.35841397160064 1
1.27410174372287 1
1.26796120845569 1
0.996933570800691 1
1.38951096567541 1
0.637157117070088 1
0.711360888849666 1
1.2476056202875 1
1.08510218053489 1
1.31769057099154 1
0.950675282674659 1
1.16824539804328 1
1.10642616945254 1
1.12869215674595 1
1.25921196783537 1
0.578238882409121 1
1.09080580199383 1
1.19555652818944 1
0.883267344824209 1
1.2709758586114 1
0.913481971393348 1
1.34555730887275 1
1.03939227111193 1
0.969067080002845 1
0.78482987062308 1
1.18453430869252 1
1.20722321941138 1
1.73133817867569 0
0.799104247645244 1
1.16203002658712 1
1.30043786616936 1
1.46410130492158 1
0.848665009991767 1
1.4493320144969 1
0.930657963840566 1
0.892699733340574 1
0.879257960213833 1
1.15984252791613 1
0.44850937104217 0
0.806470465192343 1
1.01819952482549 1
1.741552831941 0
1.02715978763497 1
0.898076884565492 1
0.749799630611145 1
0.45779502843143 1
0.962162493848411 1
0.893362312445871 1
0.325323411502075 1
1.22432153356183 1
1.58775242672545 1
1.23722250536841 1
1.20435568283027 1
0.971902045551812 1
0.6399336323625 1
0.730821401527299 1
0.618276773600392 1
0.817556133498386 1
1.08807632104983 1
1.35921671398663 1
0.272959297881653 1
0.946168407864968 1
1.23315038288333 1
0.92193433941981 1
0.868026431707276 1
0.835465491145466 1
1.12698093833123 1
1.09548911816557 1
1.40046448259905 1
1.35879555581332 1
0.640166977056732 1
0.0841241348159988 0
1.28346933586929 1
0.348823922051781 0
1.43452082139704 1
0.441827100964277 1
1.11182661731031 1
0.9004183777922 1
1.10090696486148 1
0.477528334043529 1
1.25880989867439 1
0.890377849236804 1
0.973191003188418 1
0.953902273001038 1
1.55436404484487 1
0.782610011948831 1
0.534874910349307 1
0.797791945832379 1
0.502273126819323 1
0.721232669479981 0
1.24039472489328 1
1.29286434850321 1
0.876586528214507 1
1.46133389699996 1
0.796972260135558 1
0.786591161535273 1
1.17251662065108 1
1.24017322974094 1
0.316619477168775 0
1.19208378781404 1
1.05701386938493 1
1.11874654754559 1
1.10853545093374 1
0.929400989864569 1
1.17377776537722 1
0.968830203029096 1
1.07039125120079 1
1.13088284684319 1
0.749288609333348 1
1.09132135338808 1
1.08680459702229 1
0.196195067767195 0
1.03341489468238 1
1.33449018281045 1
0.430707574186549 0
0.948205885648231 1
1.26256126187676 1
1.18735763977428 1
1.25541674417393 1
1.17580667851959 1
0.684934127302238 1
1.06213704497376 1
0.794335928636743 1
0.985556647154874 1
1.3845080539356 1
1.17603143640944 1
0.935517197812913 1
1.04264863285869 1
0.507011256130951 0
1.3629640804468 1
0.976040405635991 1
0.77036561722325 1
0.571937522584975 1
1.37977662832441 1
1.26805948393747 1
0.994074145381914 1
1.18503963123861 1
0.807895300026203 1
0.794422206307454 1
0.631427056098581 1
0.690858175029034 1
0.651098062302213 1
0.601732242659387 1
1.14232645399929 1
1.20508592403431 1
1.03179337025335 1
1.94398111107006 0
0.770444097430515 1
1.03533356814539 1
1.39816426323091 1
0.949039386067657 1
1.29207522515544 1
1.33307686551667 1
1.16859659680299 1
1.15061920681967 1
1.45301358260387 1
0.453437403208763 1
0.706920201681176 1
0.643684863649954 1
1.1431591495729 1
1.09649899798946 1
0.922398552267952 1
0.957104885789455 1
1.63662168950686 0
0.688130449506795 1
0.712368915787795 1
1.1311382717983 1
0.594862517409354 1
0.478067400591661 1
0.609223911328642 0
0.977278441852205 1
1.26481657090397 0
1.58437758108554 0
0.64872010635073 0
0.444069160605436 1
1.63687281096644 0
0.932633765776939 1
1.0479253592014 1
1.23036491912245 1
0.920764031953267 1
0.881562906014131 1
1.3882840802134 1
1.32849915442213 1
0.807494189942993 1
0.896992698826438 1
1.27766209639123 1
0.542585218562359 1
0.871917413068101 1
1.13996920691408 1
0.830305430072616 1
1.44802498137539 1
0.78473164233138 1
1.47147081098033 0
1.24842508682707 1
1.04981329009582 1
0.999683186064805 1
0.781041824757939 1
0.302901538714127 0
0.944078934663078 1
0.998025961593002 1
1.39719170385564 1
0.759692434380602 1
1.14198770769087 1
0.776787301007039 1
1.40081667837682 0
0.530747169918884 1
1.20259937291153 1
1.62481280532456 0
1.08347812444428 1
0.527130205938889 1
1.21087898867848 1
1.31733089855104 1
1.06806460604267 1
0.958474128483955 1
0.682007409329937 1
1.03949674949354 1
0.774614542572405 1
1.01663839354087 1
1.22978910648793 1
0.823450173791408 1
0.244214925385552 0
1.57823521525054 1
0.70517923578469 1
1.25795740273358 1
1.06736661830129 1
0.491649294441797 1
1.20768905370955 1
1.27745936559505 1
1.4884879245177 0
1.47523686876149 1
1.32237100122932 1
0.829952880832097 1
0.139644118609352 0
0.986309238264203 1
1.53231276981497 0
1.89012405872837 0
0.895934886468371 1
0.671392084726608 1
0.426504228447611 1
0.536165485638308 1
0.395600559817915 0
1.34003961683245 1
0.601945372003199 1
0.574277122086942 1
0.586441963108016 1
1.08059335392912 1
1.66487249111517 0
1.24499152535719 1
0.684478968870162 1
1.32033151580907 1
0.625229086882452 1
1.42106806115115 1
1.15561946781911 1
1.31328503288992 1
1.26250944455027 1
0.824916899810502 1
0.639730042282281 1
0.830474586552263 1
1.42439768270229 1
0.816676977711724 1
1.42707506693434 1
0.587674620862401 1
0.761592339247084 1
0.630076193198014 1
0.528737609325448 1
0.503150477423731 1
0.472761624459255 0
1.29947453578993 1
1.12691622101441 1
0.726321253342908 1
1.02948439547287 1
0.966947485190369 1
0.509167723245568 1
1.09735762247671 1
1.0886049753138 1
1.21568097190534 1
1.56581188376393 0
0.88721306661025 1
1.14056055752813 1
0.939840487493609 1
0.772199539409438 1
1.29269951914655 1
1.22536529398966 1
0.456751091399475 1
0.376031255647821 1
0.169124409530421 0
1.11881174127796 1
0.905010921501458 1
0.645521435097541 1
1.54396798413558 1
1.06728157439277 1
1.21681327299375 1
0.625257553018746 1
0.992976067652163 1
1.23369444950203 1
0.801145734310782 1
1.28900381578462 1
1.41328695080782 0
1.28335758500371 1
1.23702221624931 1
0.791454496797877 1
0.956926198754997 1
0.779162411963678 1
1.57496547149871 0
0.997567980865955 1
0.739681852905473 1
0.943551654509224 1
1.36075830787217 1
0.898430068577952 1
0.483056186782643 0
0.984018430087855 1
1.49186731021739 1
0.77115177073626 1
0.788036191244767 1
1.04070556107405 1
1.34030242390102 1
0.493143815228792 1
1.3244282372093 1
1.47037468667919 1
0.630652041020845 1
0.857981330678791 1
0.450089015715614 1
0.807446043328144 1
0.67492722204797 0
1.01827089231087 1
1.50861737049577 1
0.98381687303124 1
1.26081992604482 1
0.955052309861692 1
0.620989794178177 1
0.518623648601852 0
1.34014920849734 1
0.627123133009606 1
0.744181426981368 1
0.810625456812852 1
1.29629509577924 1
1.31546829213713 1
1.35568801388971 1
0.538126310615266 1
1.02570265372327 1
0.851310278219817 1
1.35902098785159 1
1.16636361612578 1
1.29620796795094 1
1.48430116235683 0
0.785032170532389 1
0.617821776904155 1
0.932569551212238 1
1.15101217341841 1
0.795342642890959 1
1.11989766155775 1
1.56126014002469 0
1.49998698078465 1
1.04037093771746 1
1.24341032906199 1
1.86521758772103 0
0.829346400096467 1
1.51851908212295 1
0.961520482206415 1
1.43098177792274 1
1.00444136452544 1
0.894921372178567 1
0.580819609913118 1
1.22389636789146 1
1.62287635958422 1
1.11633336885143 1
0.535643101078108 1
0.936733858565244 1
1.07221550039535 1
0.988191728246462 1
1.27329586733199 1
0.59807295021179 1
1.16266229978406 1
0.659408978847567 1
0.677251332051422 1
0.880083187946897 1
0.738208791763182 1
1.55155051437707 1
1.07206191888856 1
1.18449480032165 1
1.54970836674682 1
1.17625846980621 1
1.08963894962906 1
0.637859980201327 1
1.13084832354196 1
1.08538289775832 1
0.673231945262338 1
1.20293347577574 1
0.840074685097082 1
1.06154918473386 1
1.07201188445188 1
1.01489593381102 1
0.970657581337422 1
0.576618839547718 1
1.19206804073294 1
1.18881720229736 1
0.581600808604058 1
1.2394560758435 1
1.24256054883364 1
0.708640128488947 1
1.21596928828202 1
1.0158380343349 1
0.752697487503941 1
1.40316442395203 1
1.61603844707117 1
0.662844322497589 1
1.68466215409267 1
0.716486026490884 1
1.30012998224636 1
0.980877766970753 1
1.6513582294914 0
0.305589366298262 1
0.844018272422566 1
0.82061596667601 1
1.20070931817455 1
1.262283292231 1
1.80618258970695 0
0.469513290919285 1
0.735733723703863 1
1.24549816599366 1
0.730686854740905 1
0.624644183691525 1
1.11160117356876 1
0.593488303300478 0
1.21748654458762 1
0.623194154196916 1
0.91990364410026 1
0.369255931120397 0
0.936273063422267 1
0.503028077936715 1
1.53987185864133 1
0.854628359288544 1
1.10022762663949 1
1.32824406982651 1
1.3893960959429 1
0.889201536054783 1
0.610790382479837 1
0.726553910220598 1
1.43207758373955 1
1.43558243982952 1
1.09956843308287 1
1.18084877513649 1
0.929306315612485 1
0.851203190215177 1
1.33988045044608 1
0.776629536553169 1
0.82376876682961 1
0.989089447005519 1
1.68760483604333 1
1.21717047174192 1
1.80604187793225 0
0.674960313235385 1
0.767109648547636 1
1.3385769614874 1
1.28024680936875 1
1.58864570596403 1
0.56364675971293 1
1.15925585225651 1
1.19431102384557 1
1.15192907032306 1
0.973886158340089 1
0.60615635550215 1
0.536818387717897 0
0.740080160813565 1
1.39506529485112 1
1.02904695006983 1
0.814428202954809 1
1.02490655274466 1
1.27722538522276 1
1.29110047488063 1
1.08065475562623 1
1.42680455194063 1
0.358309917812371 0
1.12546947713214 1
0.617194987386293 0
0.881931499602732 1
0.760742274980002 1
0.930249307255626 1
1.32945303571594 1
1.21070849022982 1
1.19823687019695 1
0.942464394288406 1
0.953765587887217 1
1.31145219613048 1
0.826995988793491 1
1.15210931690564 1
0.962990716949675 1
0.81046476785845 1
0.854167450443377 1
1.05644293317877 1
1.13631287592034 1
1.08864090472552 1
0.943785641198748 1
0.75080630795511 1
1.08287870627653 1
0.954992532585455 1
0.608704484547646 1
0.993013599350157 1
1.04372100630119 1
1.08253501935293 1
0.743304499643287 1
1.39078594487941 1
0.876922593693601 1
0.782277342598539 1
1.17143926997251 1
0.551779963536133 1
1.24945407273492 1
1.36846908903071 1
0.873029121909035 1
1.15778022040264 1
0.66735131515072 1
0.313493738738753 1
1.30036877495744 1
0.969160418124042 1
0.983683179972968 1
1.0266395685384 1
0.660697718172849 1
1.07686545225027 1
0.60736690178671 1
1.18898792225619 1
0.738859620407677 1
1.35564008545051 1
0.906574635188899 1
0.566336287244419 1
1.61104116513759 1
0.407202699087819 1
1.03725388765695 1
1.01805361497425 1
1.33915733067735 1
1.08369205299134 1
0.843721912109996 1
1.31932210178804 1
0.472620892609728 1
0.873220896651794 1
0.737662269412505 1
0.738692828849962 1
0.792401858361799 1
1.43042425483077 1
0.868473480466639 1
1.3287398066212 0
1.23262634084606 1
0.858601409700037 1
1.22223188191386 1
1.13137108095504 1
0.927689805658493 1
1.22239164485481 1
1.53808112742744 1
0.933888422082625 1
1.05926997500972 1
1.44359936419317 1
0.478566762373847 1
1.400546615581 1
1.25007036409446 1
0.84678189966034 1
0.509735037766532 1
0.850978351031929 1
0.882786129117896 1
1.21685314848936 1
0.604003113520554 1
1.25874542215291 1
1.11979972779657 1
0.625148432939932 1
0.690415210658026 1
1.16064190739715 1
1.03778131833514 1
1.14034491063368 1
0.471025431043741 0
1.04389323627553 1
1.35317578775612 1
1.02430693368127 1
0.926808936366312 1
0.746751669388753 1
1.60819046306867 1
0.804634624920797 1
0.627583970084567 1
0.570732283173068 1
0.877389614647349 1
0.946643662303478 1
0.88573352564996 1
0.912917277250212 1
1.39371077629115 1
0.643772251297584 1
1.26537947859297 1
1.18076186849911 1
1.12472535451787 1
0.634112390068737 1
1.55420783585466 1
1.08924590512897 1
0.628065058116352 1
0.953826352271363 1
0.768782807274742 1
1.2994282303269 1
1.57132346572392 1
0.839214847578017 1
1.20327014888034 1
1.03398044724224 1
0.916176115867137 1
1.10373578182307 1
0.92075738456259 1
0.914667094196391 1
0.0664987435079222 0
1.4353921281042 1
1.02480348937985 1
0.930754274552371 1
0.777321807416769 1
1.1454840041018 1
0.762619453399778 1
0.698990359254403 1
1.166585294726 1
0.769723840245432 1
0.917747349097394 1
1.36694159778134 1
0.325672627007817 0
1.19589027973341 1
0.720657796382559 1
0.74371230738509 1
0.836765061017956 1
1.07108687062042 1
0.712726221950468 1
1.74654106600997 0
1.05704588746492 1
1.03608952698364 1
1.27601331745975 1
1.18930633297483 1
0.681525611915653 1
0.956839342375457 1
1.51911713380343 1
0.86659048912975 1
1.10965232694469 1
1.62362496500896 0
1.60569684623174 1
0.383345739480995 0
1.06589406786689 1
0.651319963331888 1
1.19102068048975 1
0.846984565989895 1
0.802561893804451 1
1.0989978987539 1
1.00800964927876 1
0.945808226674862 1
1.23973109358142 1
1.31072399610567 1
1.05506037794093 1
0.694074611804269 1
0.626061950469482 1
1.05043075423086 1
1.18212251997684 1
0.330451007637203 0
0.655412462172866 1
1.18892224111678 1
0.632294939031531 1
1.24960853652474 1
0.971282832473801 1
1.37711196458831 1
1.09042909526577 1
1.30106351429914 1
1.17146563488975 1
1.13543734972261 1
0.321656640537902 0
0.660211734776025 1
1.25583052147354 1
1.00685165532 1
0.697190098293719 1
1.24661881908375 1
0.767878949110705 1
1.39171598002219 1
1.53701071521762 1
1.04035368108474 1
0.882053033140703 1
1.34892100413289 1
0.914313021546823 1
0.625048333288223 0
1.19232005273775 1
0.844039702825866 1
0.967706933745476 1
0.750364512315381 1
1.27715307366266 1
0.871944336716977 1
0.183489362321511 0
0.596176467086428 1
0.306187137480832 0
1.75111149569373 0
0.90888168563817 1
1.01530864005931 1
1.28934976915821 1
1.34592225610841 1
0.891056433349468 1
0.581399623579369 1
1.18156173351826 1
0.32092170663088 0
0.892852010382371 1
1.16231578745447 1
0.812157996502533 1
0.852898437252166 1
0.685598760340023 1
1.03545318539885 1
0.670466348429857 1
1.37365553808163 1
1.12551195892368 1
0.903945254580738 1
1.27751144056161 1
0.989353182388187 1
0.845992329855709 1
0.841615653075248 1
1.67291743579764 0
1.11607620341929 1
0.948781809627998 1
1.20969178514751 1
0.912964031166935 1
0.725870379165859 1
1.40490785462934 1
1.37161554915119 1
1.44046933248429 0
1.47405165090486 1
1.10843407291115 1
1.61391150689461 0
0.840569690545304 1
1.49881577759881 1
0.886401663078955 1
0.75670058118526 1
1.45950665372372 1
0.578196329345381 1
1.13168579391172 1
1.24225811181576 1
1.10976851130388 1
0.772033533591291 1
1.57414297830718 1
0.942735531530666 1
0.594066913002587 1
0.719435744179133 1
0.730569443996595 1
1.0003584121122 1
1.02999655654505 1
0.101025383366712 0
0.825714810193777 1
0.863117508309393 1
0.460286195268393 0
0.966403076517381 1
0.85873867702061 1
0.786842069823424 1
0.996092589686156 1
1.74450990953194 0
0.36569032529481 1
0.804577201537361 1
1.25009434935039 1
1.63829465402925 0
1.36514817754446 1
0.806390571168487 1
0.87134223948521 1
0.978526900169148 1
0.973068489407478 1
1.47605602806118 1
0.163821101587426 0
1.48021204592924 0
0.803603267196237 1
1.20442028678133 1
0.440726179912907 1
0.684643563819955 1
1.09129669074005 1
0.594819305037806 1
1.27819801395056 1
0.675611947226355 1
1.32939904603287 1
1.21591149789407 1
0.999924190994573 1
1.03193394634072 1
0.620278278412882 1
1.21577416148331 1
0.589773113763662 1
1.24839613842297 1
1.87989130724424 0
0.525365795433049 0
0.809335528634178 1
1.12418803426554 1
0.705253785366825 1
1.16433835364118 1
0.928207484309682 1
1.13894604768739 1
0.991247029465834 1
1.15897557603562 1
0.973885486546736 1
1.82173185365315 0
1.59118415750945 1
0.584074497553935 1
1.46709772229278 1
1.22155255673388 1
0.828799305972672 1
0.853259290882511 1
1.350096915274 1
1.43399097334527 1
1.45251501952938 1
0.928108130134777 1
1.22094449670438 1
1.02340953560365 1
0.754758864441702 1
0.766028165225208 1
0.725412122877274 1
0.533062614733182 1
1.059155262113 1
1.21426614909409 1
1.37647647526062 1
1.11228152289306 1
0.822702173504185 1
0.905042973231424 1
0.696739762672115 1
1.30504148091759 1
0.753024680792363 1
1.20119860559127 1
1.52484308082759 0
0.671114140926043 1
1.09268109864828 1
1.01098173352193 1
1.3141541838601 1
0.726993005863451 1
1.55061694616571 1
1.00744100588546 1
1.18387579063428 1
1.10556450196485 1
1.02863782444468 1
1.69115188682459 0
1.06714135353013 1
1.12083473223277 1
0.761735675791275 1
0.436121410366198 0
1.10203307969893 1
0.695339739876304 1
0.325794329211856 0
0.683683686544254 1
0.915106147935413 1
1.0718241591253 1
0.845687694764161 1
0.680188919429626 1
0.719681839999913 1
1.05467042613061 1
0.281237273359972 0
0.801436974990249 1
1.04080572350572 1
1.36468443990613 0
1.35030237532851 1
1.04474579859783 1
0.994866769352312 1
0.7724594556764 1
0.58944270868601 1
0.772907459180126 1
0.597975792541605 1
0.809527494323247 1
1.39235159787562 1
1.22283909742026 1
1.08293948944822 1
0.697092170198407 1
1.3376027117344 1
0.507324153980494 0
1.74356902685983 0
0.604373231764052 1
0.940925718488548 1
1.43810745530991 1
1.49877438471496 0
1.18973527959337 1
0.868034088273175 1
1.0058084545751 1
0.963180578371732 1
1.41808609436565 1
0.769280076161013 1
0.44704755325389 1
1.07906147161775 1
1.27301294249643 1
0.95152162388983 1
1.35814240322367 1
1.41324525384689 1
0.800092568188637 1
1.22045922371531 1
0.890786695600818 1
1.1274559563692 1
0.984909990071212 1
0.0837240147220015 0
1.03309647967396 1
1.2681546383934 1
0.900796216192413 1
1.06509445535242 1
1.35876936781118 1
1.24905987841063 1
1.31064917346456 1
1.09533278880138 1
1.40018606431399 1
0.999502045707413 1
0.648817613154752 1
1.36864787411987 1
0.480832158798711 1
1.52368563723651 1
0.973416204441127 1
0.923214996548953 1
0.806434053534989 1
0.919464903535562 1
1.67952653077342 1
1.03370704049015 1
0.83226235778458 1
0.990062216662157 1
0.866862586016974 1
0.927055185054292 1
1.32538542627815 1
1.16416859355228 1
1.10885954928978 1
1.25123282030415 1
1.25799046248776 1
1.4308592093708 0
0.987839891017543 1
0.840218153883471 1
1.21013399573379 1
1.2784622272752 1
0.682349885998585 1
0.96190955421435 1
0.880520785257779 1
1.03458637998088 1
1.3551742009876 1
1.11067676562687 1
1.18133064101113 1
0.869555530653913 1
0.790576886867004 1
0.871194531008582 1
0.783126071680695 1
1.07195684257694 1
1.25823726584535 1
1.49750318940552 0
1.04502510391029 1
0.496879391061321 1
1.47523306739275 0
1.43862803156387 1
0.844395960057331 1
0.808104873084263 1
1.29896082378867 1
0.827963661770283 1
0.991769051002756 1
1.12402730620473 1
1.30237436608895 1
0.807269631102524 1
0.884290433325723 1
1.27187189997501 1
1.03740147466204 1
0.557100851460659 0
0.443056429915786 1
-0.0423555967491742 0
0.644896750806111 1
1.41056240774629 1
1.01471759120841 1
0.578312113776424 1
0.616419901502103 1
0.98779904689751 1
0.828273209782867 1
1.18671491847689 1
2.00031304358132 0
1.25095411621831 1
0.834917728697443 1
0.869590506261084 1
1.39221005243095 0
1.05684720517981 1
1.12303953374814 1
0.590225663034367 1
1.25300026538839 1
0.876884801876355 1
1.06562500137448 1
1.32593688934938 1
1.10560933345932 1
1.01726529058065 1
0.71994225974847 1
0.934179408552589 1
0.634277817836096 1
0.833951145141459 1
1.03396221609933 1
0.669242547330007 1
0.925969693649532 1
0.873563568518798 1
1.09885176259698 1
0.811773835784964 1
1.22160173946277 1
1.13839760821881 1
0.672627304158007 1
0.809400115863177 1
0.750165481822204 1
0.736343824366946 1
0.965187731154792 1
1.62178214215445 0
0.645881732579823 1
0.822984197626748 1
1.03524142374837 1
1.25036722311379 1
1.00076446985056 1
1.02513973143527 1
1.36561318991315 1
0.967750446640923 1
0.973366862378444 1
1.10729171247781 1
1.31791192365121 1
0.866458480962563 1
0.279755948048994 0
0.525972891408867 1
1.21011172061119 1
0.811538985597081 1
0.93559393850773 1
0.836807198203737 1
1.00463530167705 1
0.480782180836058 1
1.45417163968247 0
1.59531758753437 0
1.00181850533762 1
0.649884833611175 1
0.393690106514453 0
1.75896568006164 0
1.2066060059434 1
0.81022300017575 1
1.4468382896724 1
1.13175065006763 1
0.904889805370548 1
1.38896774139661 1
1.03345718703792 1
1.10427489318489 1
1.2910382136216 1
0.373479183162501 0
0.919337356514058 1
0.360591529430195 0
1.08743138062278 1
0.838409684330963 1
0.860257355757008 1
1.58056419583538 1
0.961854484146594 1
1.24149839760655 1
0.526657660762321 1
1.35022238844624 1
0.574206280676414 1
1.02166169820825 1
0.712006019964267 1
1.51009372739755 1
1.02003421376419 1
0.885584023721541 1
1.83034890752291 0
0.628001939056382 1
1.46699379976315 1
0.709423732533057 1
1.34859100735154 1
0.170586962339231 0
1.22013958609772 1
1.12992219097908 1
1.19319066902166 1
1.38062384950095 1
1.21622272578991 1
0.998501686458641 1
1.51071155753251 0
1.09469476759815 1
1.15917104350814 1
1.31211476682877 1
1.22870553948003 1
0.724353083438435 1
1.1719890675149 1
1.4091936602768 1
0.750421956376346 1
0.662121913401564 1
0.921458326298192 1
1.39545026242095 1
0.29401975018328 0
0.608879725430772 1
0.529011872160909 1
0.861407729248093 1
1.0385003968135 1
1.31700423696661 1
1.07796886114702 1
0.894585335308675 1
0.962795893505815 1
1.19126866972703 1
1.11051897143983 1
1.30489139773741 1
1.09854329321411 1
1.07007553776364 1
0.942559632942844 1
1.11224782470652 1
1.06844311042482 1
1.26416483181531 1
0.561373625672987 1
1.64637077821645 0
1.36316295851191 1
1.22493128788349 1
1.3506025655745 0
1.07032036343388 1
1.13529155628085 1
1.22940136492086 1
1.36376664490501 1
0.754904063408626 1
1.4068995961331 0
1.0820951714628 1
0.534263952706584 1
0.484073447780657 1
1.13308530107568 1
1.35613410895088 1
1.08693349687851 1
0.648546700561292 1
1.18704785184746 1
0.853969520908569 1
1.02311387490684 1
1.07277947708878 1
0.939636070290921 1
0.72881457241382 1
1.2796321650215 1
1.16705115963503 1
0.931974945612124 1
0.935179755533044 1
0.470917567275542 1
0.681251539333087 1
1.48987007577477 1
0.311423595760586 0
0.832969635034835 1
1.06363408061183 1
0.569391233712442 1
1.12953183771776 1
0.993055725055552 1
0.680788523256648 1
0.603984535393181 1
1.34616518754724 1
0.827269289981603 1
0.693983030197485 1
1.3046960026829 1
0.95445571000696 1
0.887075874170697 1
1.01856877293385 1
1.49829741182815 0
0.882050516933313 1
1.01838067044507 1
1.48212318121529 1
1.05288067959616 1
0.461499299887403 0
1.81290293016713 0
1.0523733001117 1
1.42267417603931 1
1.09423184357264 1
1.37975679736982 1
1.15914464246538 1
1.03388299098475 1
0.691526899181528 1
0.720545278033808 1
1.20715704782223 1
1.2060162044144 1
1.24443178214293 1
1.50488592978152 1
0.426838954629214 0
0.637492372568493 1
0.901896625400347 1
0.55680079895843 1
1.02028114364643 1
1.21972458614153 1
0.942199568545038 1
0.597569989322206 1
0.884185915022518 1
1.26308218788027 1
0.985806026672453 1
1.01903726100324 1
1.8390065413238 0
0.890764687347333 1
1.25890581082056 1
1.11122993025424 1
0.938500974369561 1
1.18958480375724 1
1.62224104455194 1
1.86952047461389 0
0.761037232940438 1
1.23208085889132 1
0.617844351755953 1
1.25963939073636 1
0.772215003405864 1
0.61851565185005 1
0.987870924167718 1
1.2622118024225 1
0.732520188632768 1
1.2159051763275 1
1.00306909337248 1
1.31465547520468 1
0.847680854497386 1
0.653855221196501 1
1.06548880310542 1
0.916761147220949 1
1.00445655740378 1
0.57931313489254 1
0.902921438522653 1
1.37279265624329 1
0.938325198397117 1
1.06904593455887 1
0.95664493013644 1
0.794882726314336 1
1.05587723615123 1
1.03112394352038 1
1.41844524080753 1
0.434288777052608 0
0.267335309252813 0
0.980742810060157 1
1.53804412624011 0
1.21332213646 1
0.680073684113816 1
0.401341352204612 0
0.962084620349235 1
1.2130152880385 1
1.23268963789529 1
1.17520775964098 1
1.7015093011769 0
1.24098389589467 1
0.999505262526743 1
1.01020591162242 1
1.51504754670149 1
0.50232089291967 1
0.962036159912166 1
0.451043193394492 0
0.305977229582205 0
0.627225177395214 1
0.621581263936488 1
0.737656207356544 1
1.33721284272935 1
0.750168920903734 1
1.33385182718679 1
0.962756540600026 1
0.95194123523688 1
0.681282854616463 1
1.18494271748877 1
0.675814873831124 1
0.641524110460246 1
1.30090719634539 1
0.707350572611655 1
1.12177162602316 1
1.23415947312373 1
1.3287700401896 1
0.770900180196171 1
0.665503489433476 1
1.19828909422084 1
1.29157462836831 1
0.860699589142697 1
1.19776425013868 1
0.454953377900328 1
0.723613051709709 1
1.07827667840351 1
1.13445509106834 1
0.694378905059494 1
1.03549252612011 1
0.753838476569161 1
0.959744441192886 1
1.07621950746126 1
0.695735179554204 1
0.711995537495154 1
0.91439537883984 1
1.55245779556389 1
1.40276784947497 1
0.855376954663155 1
1.47485466574237 0
1.15451887541151 1
0.871147688203638 1
1.38534536013495 1
0.803723645015086 1
0.915613842282511 1
0.983035298192963 1
1.37649211624254 1
1.01039378306891 1
0.738762974424742 1
1.17279078797503 1
1.12034957547499 1
1.05635867858429 1
0.708705298995016 1
1.56291038633692 1
1.16435246380401 1
0.719358367498572 1
0.398892084390742 0
0.904546580820855 1
0.62680279955259 1
1.14029244841603 1
0.504904247504514 1
1.0263592280186 1
1.30054064718902 1
0.945317370873382 1
1.28221628590714 1
0.944456092918394 1
1.16586248854299 1
1.52656462973192 1
0.738827198495021 1
1.1368337493658 1
0.762158873934418 1
1.1133382068766 1
0.559101229896883 1
0.886808914209982 1
1.34296100418434 1
1.37096820147017 1
0.414237991665158 1
0.567880779401666 1
0.533475687820279 1
0.173681278636314 0
1.32345567568783 1
0.664732301470869 1
1.61862451175969 1
0.619007218617002 1
0.385001766787999 0
0.999929084160566 1
0.860288546439109 1
1.35845850320265 1
1.24095334680209 1
1.09773953741906 1
0.551441877736051 1
0.785253416496559 1
0.732418799937477 1
1.06813420329651 1
1.13085677753437 1
0.351589573004323 0
0.442787359311112 1
1.01661777477105 1
1.03433437182336 1
0.455096236563467 0
1.32084390224676 0
1.11506317749124 1
0.411102967905736 0
0.943327159832341 1
0.775044752651663 1
1.1118514513294 1
0.99488919212637 1
1.18653123690411 1
1.45174576954918 1
0.468241553707625 1
1.00186592142172 1
0.70554196694355 1
1.51020729992656 1
0.745074404841726 1
1.62717442930257 0
0.844961920156805 1
0.802026582049961 1
1.45450419603329 1
0.839771799263938 1
1.4539224595584 1
1.03696723235086 1
0.618724500503219 1
1.01964578383651 1
0.85693109554413 1
1.09308470160649 1
1.14991741216603 1
0.804241390729278 1
1.39242479207079 1
0.508410211635594 1
1.12605601847285 1
0.48140934499633 1
0.766758947853991 1
0.634855256345137 1
0.904467835711468 1
0.71436572051711 1
0.956092210403732 1
0.765875418483313 1
0.818841495126935 1
0.796393138811769 1
0.66953972151303 1
0.758576821071785 1
0.849674632275149 1
0.600551519312433 1
1.3599912580908 1
1.37637424210325 1
0.849807313595174 1
1.51606865360661 1
0.451019769979031 1
1.49302164331392 0
0.845529400266594 1
1.0504887935504 1
0.829620806501926 1
0.602228798470521 1
0.955457714929079 1
0.758144677225458 1
0.777879014724018 1
0.897742134743538 1
0.322896585259067 1
0.871260240800537 1
0.977033374629306 1
0.88029940848748 1
1.41555091033157 1
0.578870741219447 1
0.730702413627869 1
1.44390675503644 1
0.834181349508118 1
1.15619993968169 1
0.837272347215222 1
0.627134440379179 1
1.27873781109191 1
1.05475267410731 1
1.01975893720352 1
0.552670950041542 1
1.01932861977611 1
0.38439299420613 1
1.04458883242777 1
0.651914273716041 1
1.33532225104008 1
0.273990113095217 0
0.859590265112421 1
0.773594742721541 1
0.690083573317353 1
1.27808599341845 1
1.13413249747197 1
0.583633011485951 1
1.27294718518305 1
1.29425686158565 1
1.19066254307713 1
0.655398153786211 1
0.547536310890101 1
1.40806425802497 1
0.884228110157002 1
1.18329432385504 1
1.16504385184664 1
0.982992354738807 1
0.505331469508466 1
0.801590165934971 1
1.08977784785883 1
0.259358158781979 0
1.1122856000893 1
1.49906347144056 1
1.01147693240782 1
1.13093487871706 1
1.38531765090985 1
0.794961942171281 1
1.47732250132725 0
0.69121381306657 1
0.658004011039155 1
0.582117998920518 1
1.57310318906397 0
0.864632273261686 1
0.598894132638055 1
1.31444998474778 1
0.767743669338545 1
0.667232012556437 1
1.88381886728317 0
0.684563810080969 1
1.21370527617535 1
1.4139425570652 0
0.785909734871293 1
0.842283423644344 1
0.938768377875473 1
1.25438192760368 1
1.62901421432258 0
0.863074579107289 1
1.61040213886543 1
1.33079272268369 1
0.722016039342035 1
0.975058399481717 1
1.6131766886713 0
1.29554788074954 1
1.65228446489763 0
0.621701619441134 1
1.17992633844364 1
1.13368542122129 1
0.635734583822849 1
1.17247177306966 1
1.03310938712378 1
1.01285008034538 1
1.4096541889476 1
0.944581982525208 1
1.30398703400466 1
0.79214150652195 1
0.69177184627695 1
1.03276332546996 1
1.21055421285234 1
1.18023205510288 1
0.420673600020317 0
0.683724706601513 1
1.40630124782485 1
0.422227483943036 1
1.86789432905465 0
1.08532778421067 1
0.636008274626525 1
1.36151308481951 1
0.909347942307869 1
0.773682182701078 1
1.82245568608873 0
1.04357428128629 1
1.01826724655912 1
0.969789332975397 1
0.49787931702812 0
0.856442706562177 1
1.21319186712632 1
0.795846437284154 1
0.868927355753409 1
1.25148211425692 1
0.609821269413297 1
1.6142872685252 0
0.685859855282085 1
1.33737410219113 1
1.32324747647331 1
1.07317487162615 1
0.151575337949059 0
0.757535180833694 1
0.655713966642011 1
0.955434502550245 1
1.38189162986355 1
0.454023782933815 0
0.627910696381679 1
0.948038321886702 1
0.886079269137384 1
0.59265141540256 1
1.32258153883377 1
0.628763392071018 1
0.895675065359779 1
0.857437639552403 1
1.08198524652028 1
1.18213284810685 1
0.329804817810248 0
1.39450156522823 1
0.76080045760567 1
1.28283675330843 1
0.75648629516986 1
0.796310453614953 1
1.01180959857408 1
0.652577965563657 1
1.03147844576611 1
0.966228842622833 1
1.46579879781116 1
0.63400247155656 1
1.68022051185999 1
1.18286563692776 1
0.991860259719441 1
0.968535244312456 1
0.649397170216763 1
0.458919704147135 1
1.83271229500891 0
1.02224711055406 1
1.24424718975325 1
0.891719029504911 1
0.907280157167065 1
0.818321495534158 1
1.0489716869623 1
0.150625628222432 1
1.42335603982174 1
1.14357713446027 1
0.63755877065436 1
0.972022964650542 1
1.29215657633035 1
0.94065804319649 1
0.919286555671752 1
0.524468993409689 1
0.72981774659481 1
1.34023883919108 1
0.693631833543949 1
1.46659186556899 1
1.01774019301641 1
1.0359556458222 1
1.01664799081776 1
1.49505391139115 0
1.14185104598162 1
0.58614528611372 1
1.12419698941073 1
0.986970923967717 1
1.03298836336969 1
1.22786064829137 1
0.941951679606385 1
1.10425175856453 1
1.28752875390485 1
1.10557077610204 1
1.51900937929291 1
0.617123451570822 1
0.75991797399501 1
1.08377692539016 1
1.08798357971571 1
1.03451999045752 1
1.03704970958901 1
0.652656156388274 1
1.33215100904248 1
1.14110603973884 1
1.43632806869488 1
1.88450948534662 0
0.948135702450534 1
1.60682731724645 1
0.883040324172958 1
1.58174210571866 1
1.62642666766071 1
1.36535179831819 1
1.04121607279523 1
1.15947105541441 1
1.089566706633 1
1.62513504318452 1
1.34201624789777 0
1.08213495907228 1
0.467490065935766 1
0.232511581460774 0
0.962568103225164 1
1.20904258128517 1
1.17264479580042 1
1.01056343536217 1
0.649361117079891 1
1.35246357764274 1
0.931967088679188 1
0.955052880794403 1
1.44430102529851 0
0.772638694026943 1
0.520420473335596 1
1.01404052288128 1
0.638012478779455 1
1.10276565009767 1
0.843846383847026 1
0.759824410144905 1
0.747356592706558 1
1.14354205290844 1
0.560576858057852 0
0.929032911324256 1
1.15760176756808 1
0.958020626659105 1
0.522024685663611 0
1.23472988976825 1
1.14359593808719 1
1.09570636224275 1
0.564283571218413 1
0.946092477836992 1
0.980967138853493 1
1.21293463526654 1
0.98679841826881 1
1.0135574587011 1
0.72654615436887 1
1.10094353037629 1
1.41652081027302 1
1.14641548228658 1
1.06975479283446 1
1.36895727266491 1
0.872558651936082 1
0.499541986395629 1
1.24390898951796 1
0.594149327361092 0
0.899762274165762 1
1.21150022036749 1
0.764215527606533 1
1.10640273669 1
1.1734080828332 1
1.4386641320926 1
0.80998387829573 1
0.85027398844848 1
0.804723943901358 1
1.56792905490242 1
0.870238145918822 1
1.19050189955635 1
0.897258715484364 1
1.10509376030317 1
0.80749802775246 1
1.30939929548069 1
0.78131145576297 1
1.45373480162683 1
0.741795330092694 1
1.05633667937316 1
1.52274996122397 1
0.875483288145399 1
0.332487264988092 0
0.838754759207697 1
1.15787595897478 1
1.08134383257963 1
0.773883322593619 1
0.879196691822421 1
0.801833463513627 1
1.0965671273154 1
0.854300902392825 1
1.27919504375398 1
0.710277699807911 1
0.910571933615394 1
1.44129043423021 1
0.953045970608766 1
1.33513151292555 1
1.55744349894554 0
1.04116903304623 1
1.26599749547172 1
0.448793178595237 0
1.12507673373496 1
1.36645473311083 1
1.11687366956476 1
0.906457268141438 1
0.96855794442248 1
0.941226359971148 1
1.36174755281219 1
0.578529867931082 1
0.878180882805523 1
0.850877925740063 1
1.12567525897172 1
1.31534511225143 1
1.16102680085283 1
1.29828911970201 1
1.14147318535579 1
0.958945510693826 1
1.00325125416062 1
1.56627837344882 0
0.740702053587965 1
0.990144512273056 1
1.03382924649983 1
0.856528367804478 1
1.09516240402221 1
0.793100679140765 1
0.564252118697581 1
0.982245902123265 1
1.09071219130254 1
1.36649575894258 1
1.09690272264639 1
0.816214079077619 1
1.26010684983621 1
0.856710131758154 1
0.878819032564996 1
0.834217284494493 1
0.549932882209155 1
0.885552122577409 1
0.754962347683373 1
1.49188883293645 1
0.968660939557039 1
0.871818200311819 1
0.981448219886855 1
1.0508473677835 1
1.0771645367346 1
1.13894348528265 1
0.665842195441115 1
1.35472212471946 1
1.69767202002062 1
1.56870949558097 1
0.657395857962803 1
1.35157586067586 1
1.52042252143719 1
1.19124117683895 1
1.18834417304138 1
1.06082504121905 1
1.15061459821821 1
1.04827698013078 1
0.90678666189431 1
1.10060166464011 1
0.555107885882418 1
0.648322207572458 1
0.787033693109374 1
1.04714597000447 1
1.06584482812655 1
1.59852070550741 1
1.01828293172491 1
1.09754235256172 1
0.54286529539399 1
0.926251749449679 1
1.19505025714086 1
0.925950117433872 1
1.51757388427154 1
0.615874223386768 1
0.976434631959896 1
1.50351857253551 1
0.736107193657906 1
0.438421739631849 0
1.17722007678194 1
1.15728910825509 1
1.45092826553756 1
0.622318120679125 1
1.11524136306105 1
1.02831613481768 1
1.31183422078533 1
0.335804827045149 1
0.866854001840639 1
0.387212430219054 1
1.37137001622992 1
1.24770739323331 1
0.382609963994528 0
1.31115920048124 1
1.00249391559194 1
0.698793349318171 1
0.52304835211363 1
0.58679621472908 1
1.08822232431917 1
1.01859179249653 1
0.967049143057409 1
1.12720530850976 1
0.724758605485127 1
1.08977408530642 1
0.662901280534079 1
0.828685249722869 1
1.45723858735153 1
1.09582788304542 1
1.71322637142232 0
0.9421842543613 1
1.12141161733435 1
1.4176829491217 1
0.993734770325027 1
0.885036950073598 1
1.16858286757115 1
1.11154316672127 1
1.09082094071209 1
0.57898088834272 1
0.784591725136223 1
0.920730978251045 1
0.858033349406897 1
0.689841691202129 1
1.35393635440642 1
1.35425814315963 1
0.826852408479122 1
0.945681156682679 1
0.486272353103232 0
1.47779166981563 0
0.813243355591861 1
1.12225030017116 1
0.800868987932456 1
1.01292947130246 1
0.749412224824659 1
1.24786290212152 1
0.762515590431133 1
1.06999499701696 1
0.567300888876789 1
1.17252033020207 1
1.18458349269242 1
0.656898799350029 1
1.03227500309993 1
0.960175379677289 1
0.963290663573479 1
1.3495070793064 1
0.649453912854179 1
1.12842297888848 1
0.764586344836096 1
0.334283852171455 1
1.24193726504312 1
1.096953151871 1
0.972617133505403 1
0.407092358826977 0
1.35124373125049 1
1.30104884076068 1
1.06154244393678 1
0.760072805325624 1
1.07942976196253 1
0.892269609105758 1
1.35533316330048 1
1.09225924472595 1
1.266986986622 1
1.17519377922845 1
0.795619552765796 1
1.2598657575756 1
1.18014109237862 1
1.1946053916141 1
1.06226751866875 1
0.305755734607727 0
1.06465709938038 1
0.904031131404065 1
1.32565454213332 1
1.18255988783866 1
1.05587186162609 1
0.278722983869952 0
0.744640214548971 1
0.616277060566886 1
1.1249911340993 1
0.791788265176667 1
1.1253208030118 1
0.669134594495997 1
0.931780494772932 1
0.926436193497972 1
0.771913534279416 1
0.72735407434008 1
1.05760520089724 1
0.934786615919006 1
1.14141635027672 1
1.10047257334196 1
1.16936933518742 1
1.29826863893011 1
0.842387273421781 1
1.25047642557292 1
0.831066364906261 1
0.960904049000194 1
1.49818924416124 1
1.4446411131263 1
1.72052098200758 0
1.27452493229772 1
0.83133647155357 1
1.32690322969767 1
1.05482771976944 1
1.05654097911905 1
0.780422455041109 1
0.824760642898854 1
0.107433761760658 0
1.00777249348119 1
1.45901547374793 1
0.601323002336617 1
0.902873753828203 1
1.07172886620581 1
0.678715985365648 1
1.40967954048161 1
1.34582387033372 1
0.793859164218844 1
0.706172900677151 1
1.2706588949094 0
1.48773213604875 1
0.808710901309471 1
1.6168209126745 0
0.741602327187336 1
1.63204572574922 0
0.982895318212105 1
1.84146359176895 0
0.307327478579006 1
1.63844840301592 1
0.45052552073353 1
1.08423955888759 1
0.612066294762901 1
1.41785139415313 1
1.1575077222981 1
1.24760403489374 1
0.699576797401471 1
0.931051931316684 1
0.953791183480522 1
1.25764508214731 1
0.625403285941854 1
1.28475767435964 1
1.1233548427652 1
0.978198898874244 1
0.676870608644822 1
1.02128328870497 1
1.05185765576287 1
1.42115643053431 1
1.02591083024763 1
0.836727319432516 1
0.526898403929256 1
0.800999434663848 1
1.57863274747711 1
1.25385700569319 1
1.09648973991666 1
0.683976927284563 1
0.888932464778429 1
1.3068333610175 1
1.00662938213665 1
1.16312445583619 1
0.522875679685547 0
0.973350587303819 1
0.737436586707984 1
0.992867665481351 1
1.07359958182798 1
1.43869281696762 1
0.926812394806811 1
0.266202316833387 0
1.47885454194175 1
0.834775681599829 1
1.49898651327558 1
0.821120594298628 1
0.818493598496994 1
0.746094226785672 1
1.33534761473303 1
1.21379883912562 1
1.29532447478726 1
0.802337912139805 1
0.506985737388419 0
1.46868713183971 1
0.801641938512869 1
1.15138090751955 1
1.00047692691305 1
1.04386813914315 1
1.00662418431654 1
1.61336201364465 1
1.09116479307894 1
1.0583529551018 1
0.839221136228849 1
1.08444405265935 1
0.848650011494853 1
1.30582987293717 1
0.526126679648404 0
1.08801782220146 1
0.989195642385646 1
1.05794329157893 1
0.70268305171292 1
1.13608374126746 1
0.94754824244375 1
0.789197191767101 1
1.29260602151062 1
1.59889860704805 1
0.761064813499139 1
0.852435010995404 1
1.18290056233889 1
0.951197730927606 1
0.912954685693976 1
1.25898684754078 1
1.0433616537542 1
1.37897985462024 0
1.08762117125066 1
1.03811533095253 1
1.32653165124907 1
1.26658296971784 1
1.05372522085789 1
0.957963852162093 1
1.21503107577692 1
1.2405887891865 1
0.479950999805262 1
1.11137244981773 1
1.49254298828185 1
0.372295879994826 0
0.468800741260071 1
1.31989288823754 1
0.890798141303467 1
0.693802392232797 1
1.0311627256861 1
1.247914694924 1
1.51296809352669 1
1.25933078379892 1
0.791840284522892 1
1.20697769072619 1
0.77083831835392 1
0.511377924285341 1
1.02021258386757 1
1.25296325567986 1
0.977191311657301 1
1.09324105508633 1
1.06854760009593 1
0.813865026378644 1
1.29557891255323 1
1.13718911513467 1
1.33421984582771 1
1.41194364460748 1
1.02185600267611 1
1.05612723252958 1
0.67679884115716 1
1.39793482700959 1
1.17870486328605 1
1.13430967631584 1
1.02880279330281 1
1.08273216886653 1
1.46819622587022 0
1.0274493341447 1
0.645881147737009 1
0.912966680275736 1
1.34735174449435 1
0.966113367712567 1
0.738291063015449 1
0.716218810709135 1
1.02874982953733 1
0.817871460498137 1
0.971607304207077 1
0.892865925505364 1
0.580868904541526 1
0.623889024331438 1
1.16957381576175 1
1.42942040245421 1
0.873576501749448 1
1.52309012008095 1
1.14135331036019 1
0.973447747406885 1
1.1437458577554 1
1.79703183814093 0
1.37211156943067 1
1.06149197128352 1
1.8912303585361 1
0.905155443903292 1
0.259656352993669 0
0.100292391190077 0
1.0665742287462 1
0.964212846134576 1
0.980233297516695 1
0.812554141085537 1
0.721860374530545 1
0.606210677335692 1
0.918402812468125 1
0.772768532635793 1
0.830579006462798 1
0.636116446450739 1
1.19182623262766 1
1.11435549030509 1
0.989514329306624 1
0.781562992098842 1
1.5159911893902 0
1.09911171722643 1
1.53363652158624 0
0.515719012367378 0
1.23997574130526 1
0.85429988927512 1
0.532807657306665 1
0.819862344295304 1
0.937617244829016 1
0.882926273721182 1
0.924727810378032 1
0.877280968437729 1
0.823818361642002 1
0.585503876729828 1
0.921067474192586 1
1.29096179558791 1
0.561975249342394 1
1.19326549558825 1
0.979711399640064 1
1.26404997755314 1
0.813575537451869 1
0.765570354896297 1
1.39159162596504 1
0.719920810718339 1
0.720301388501963 1
1.21597531107105 1
1.79014161374306 0
0.886232840740152 1
1.30234932074107 1
1.09612612269755 1
1.03566645101894 1
0.618734455205273 1
0.738135229737294 1
0.72595829213586 1
1.28483717903581 1
0.710640202069282 1
1.086869232168 1
0.788700576417963 1
0.858166958072221 1
0.728641740880927 1
1.17451897780838 1
1.39210220154088 1
0.868549772622687 1
0.931069238831786 1
1.04962644889613 1
1.39225981921132 1
1.24929360012746 1
0.76456877986311 1
1.55006253030711 1
1.35301858842937 1
1.31406456262511 1
1.15836925902859 1
0.854613967663609 1
1.13342798657622 1
0.929227245870096 1
1.66441633163144 1
0.810474695759927 1
0.966135175893072 1
1.08075236680392 1
0.936101375651436 1
1.15592547216027 1
1.47599403767617 1
1.17261098452461 1
0.71824879881403 1
1.0483563612987 1
1.14093842875224 1
0.686440494143606 1
1.15733922103302 1
1.49415490561228 1
1.50371718715523 1
1.12460563038738 1
1.21989785253679 1
0.738476169789978 1
0.517916494511036 1
1.36441169641807 1
1.37300769674102 1
1.00861564498755 1
1.08762870885184 1
0.826528441764201 1
0.732833342830058 1
0.744268646107995 1
1.08780699556113 1
1.38971497774078 1
0.820779926809365 1
1.23454070465661 1
1.33618665250108 1
1.4399142653547 0
0.77161405721734 1
0.56235036964614 1
0.671970373460306 1
1.26597625091016 1
1.36405587678956 1
0.851962506412535 1
0.211866516565081 0
1.12209695873011 1
0.440091757656629 1
1.47505593578515 1
0.178115146676437 0
1.14923818842641 1
1.26243227963635 1
0.821467129984843 1
0.699467090314856 1
1.32028258275343 1
0.240365016757842 0
1.12924637888525 1
0.788701033144798 1
0.802890033691148 1
1.21381164068327 1
0.640499744554628 1
0.740579017729732 1
0.122167710628233 0
0.9513644656205 1
1.35744925065921 1
1.36130704212547 1
1.19361868193758 1
0.785635673641787 1
0.709873264831529 1
1.1679332018592 1
0.973022713274957 1
0.903469440669647 1
0.559316219210487 1
0.421952128816026 0
0.865985317909775 1
1.32249183121673 1
0.985938675798194 1
1.1733466461165 1
0.531136500010805 1
0.723817370145177 1
0.883799537175185 1
1.12323155360486 1
1.29219895855282 1
1.30920081560163 1
1.4436969233214 0
1.38537008751628 1
1.05888045630236 1
1.17465673278691 1
0.997036905692203 1
0.962935618661152 1
1.12445355246455 1
1.36767986587184 1
0.938888462383857 1
0.679806290333189 1
1.1771483512244 1
1.27458000817389 1
1.13430254956346 1
0.474696688633865 1
1.23766768986037 1
1.40315483031949 1
0.867079389278561 1
0.962147407823922 1
1.44648404937231 1
1.00288992536609 1
1.0947399347418 1
1.34429995655598 1
0.37689722944825 0
0.781603708511426 1
0.521168558473088 1
1.11256567184688 1
1.18559723497025 1
0.476033723326312 1
0.875051326887124 1
0.919661674053399 1
0.80785655426749 1
1.10126762670115 1
1.51022982925071 1
1.27914622083914 1
1.19417232278936 1
0.752687221289886 1
0.829447703078622 1
0.757742658808635 1
1.12344372920663 1
0.757769981893626 1
1.76929049950553 0
0.866347245227206 1
1.35722893299132 0
0.949369103966803 1
1.48658590801325 1
0.890051374229144 1
0.906175270051582 1
0.594466438082324 1
1.34845937740879 1
0.602788361061051 1
1.24391157948473 1
0.826903643004751 1
1.23171750164058 1
0.685111132314586 1
1.00727512191672 1
1.23058352698853 1
1.05754639741087 1
0.938250359575549 1
0.962912139144302 1
1.14637073927692 1
1.13918628063784 1
1.233902378489 1
0.600748734648771 1
0.656883632178571 1
1.08018188538755 1
1.26972150776197 1
1.27632340786923 1
1.54986166281845 1
0.559568353426465 0
0.922124701976447 1
0.949121398607103 1
1.26912559572214 1
1.15313990987159 1
0.75946995242027 1
0.933187725120052 1
0.816382443553594 1
1.12641227475145 1
1.02263678423325 1
1.53849810433536 0
1.13742074846922 1
1.32750918749382 1
0.558658615703309 1
1.22233717521971 1
0.459214492494638 0
0.99637113617447 1
0.970267593022827 1
0.923839395071028 1
0.391727629981864 0
0.965918717278332 1
1.74366952049406 0
0.983224563437616 1
1.41656516185878 1
0.563608673258221 1
1.14790000568308 1
0.996163165831934 1
1.1703051242782 1
1.21410147690578 1
1.38757891918421 1
0.777491739261193 1
0.989773228654551 1
1.90673573737688 0
1.06853871916457 1
0.975086079140763 1
1.47915255100195 1
0.823711347150199 1
0.635302961967515 1
0.978008143911414 1
0.813896023376382 1
0.712556611406777 1
1.08251964991581 1
0.870049171591865 1
1.8147386974966 0
0.992804051455501 1
1.22036826535837 1
1.0221309572227 1
1.00194966191772 1
0.70910401645143 1
1.27102862482628 1
0.929517914714789 1
1.20367488120231 1
0.678406698057555 1
0.431363208440415 0
1.29551087124651 1
0.81863256202389 1
0.326914698860551 0
1.34054472898291 1
1.44391401427378 1
1.47269537163406 0
1.32691209528379 1
1.50708730581245 1
1.05739694377652 1
0.783972429053706 1
1.03190950329752 1
0.25132851484129 1
1.00781413511176 1
0.872807785742137 1
0.919782982882685 1
1.27445989938093 1
0.673294580459962 1
1.28454518329242 1
0.609210001977087 1
1.46893125063655 1
0.799563947946004 1
1.38370466574573 1
0.732765277367136 1
0.815726819925426 1
0.957841103894604 1
0.7517152279194 1
0.365755899563741 0
0.891028370848735 1
0.571550882296001 1
1.2738317751173 1
0.687417358996598 1
0.999113215499182 1
1.33324423878468 1
1.24658206421417 1
0.859602599427361 1
1.21050228233545 1
0.874244780743571 1
0.586088223362286 1
1.13607388410328 1
0.589859097994451 0
0.756567113961599 1
0.905095348161452 1
1.45921957847779 1
1.35750437922827 1
0.765997965375816 1
1.2914319284103 1
1.00207538382336 1
0.807366581485469 1
0.949514191935182 1
1.02994704201367 1
1.59464549566242 1
0.535333704442895 1
1.42191206452323 1
0.976175592309108 1
0.621704873266205 1
0.714937386340498 1
1.03971882906558 1
0.826760558151512 1
0.867142924131762 1
1.19848737246117 1
0.972184305069416 1
1.13628889385742 1
0.911005952425367 1
1.12967118944171 1
0.879196712947702 1
0.98085292175351 1
0.752069547263049 1
1.01840644110752 1
1.59077315013185 1
1.01036118677479 1
0.960727352681372 1
0.959998115116659 1
0.870881484112828 1
1.00814655829455 1
1.07163798771608 1
1.70937766368882 0
1.21667837506951 1
1.2086993302391 1
0.8794680770357 1
1.40929261340064 1
0.478580721164063 1
1.51362357426649 0
1.06107988808129 1
0.608497774702042 1
0.986649001664597 1
1.00728305660579 1
1.01794134342055 1
-0.0287015798312618 0
0.902658431622737 1
1.2603640211804 1
1.05969297785995 1
0.799523388969101 1
1.83960218692112 0
1.23724094816188 1
0.758035362957689 1
1.21189151574087 1
1.59122799820239 0
0.555287793645199 1
0.896667903093691 1
1.07705238353438 1
0.461089445621937 0
0.757045631120359 1
1.19150084011545 1
0.891735907682616 1
0.920515924162872 1
0.846910254369939 1
0.56454798704401 1
0.885935714202933 1
0.807561236817928 1
0.337727913364743 1
1.07240568215864 1
1.16344290190308 1
1.47453074410478 1
1.37953507144186 1
0.377670777340764 0
1.08204037102936 1
1.69664710583445 0
1.08552846829436 1
0.595909768152438 0
1.46421413577862 1
0.704017172115857 1
1.22359246395149 1
1.47551647833737 1
0.863055676556307 1
0.985563606676477 1
1.15881441004345 1
1.01553515506027 1
0.680661633139424 1
1.76650941134372 0
1.23294893131255 1
1.17372535151896 1
0.857550029002331 1
0.511797852730381 1
0.93402344889322 1
1.005124965207 1
1.4521858120455 1
0.81635307077126 1
0.792658053961528 1
0.742193532507473 1
1.25702961015943 1
1.23732869852951 1
1.1733650161083 1
1.34204196289027 1
0.0255876741275683 0
0.934690509882635 1
0.714759094706335 1
1.52138265001317 1
1.06573430278062 1
1.13989308059298 1
0.671486645631871 1
0.760432390454053 1
1.3021985023997 1
0.959528165584445 1
1.06706043527375 1
1.37838102849966 1
0.803035873930159 1
0.662163032340547 1
0.712814567620142 1
0.636320850333409 1
1.1088338182723 1
0.899057780173227 1
0.786510229379607 1
1.4140521405832 1
1.33459432765752 1
0.794804682073987 1
0.600340804495343 1
1.3529158952431 1
0.92698937966764 1
1.10641625745098 1
0.781708408281704 1
1.307796405865 1
1.08445504046086 1
0.796860693995328 1
1.90916043849251 0
1.213891758049 1
0.482575906464734 1
0.741292343665849 1
0.78699084844383 1
0.75731639982344 1
0.640490818827666 1
0.944009551069525 1
0.396119046919374 0
1.10728983906381 1
0.853895436608091 1
0.807516926252286 1
0.858170074646597 1
1.14581420870167 1
0.680797670172356 1
1.22262970406798 1
0.217634557692963 0
1.54889606022626 1
0.988507775280641 1
0.865044167896922 1
1.20200870352159 1
0.876185837495555 1
1.05625073656123 1
0.830609177158387 1
1.07202199689087 1
1.16358959018481 1
0.750404950254467 0
1.03436712590517 1
1.48363738572078 1
0.669158723689197 1
0.390815617054707 0
0.636695938127845 1
0.60613447222567 1
1.66326965281915 0
0.643988114818958 1
1.39332411585636 1
1.33114397454341 1
0.508994306674571 1
1.08864749899131 1
0.764475313840551 1
1.42162826657214 1
1.21054823211508 1
1.2190456162969 1
1.10500576293559 1
0.352887571025708 0
0.656802760781521 1
1.24303516353547 1
1.06154938170203 1
0.484208011871005 1
0.530471026977064 0
1.19401996647417 1
1.46008736150425 1
0.848754625920402 1
1.24024358080408 1
0.68117436141747 1
0.936925858115913 1
0.605187491715115 1
0.498475643524313 1
1.28347815394427 1
0.830127669357181 1
0.960103576721761 1
0.724002151925886 1
1.30238153775372 1
0.86143264896656 1
0.998042056717224 1
1.21500049136609 1
1.3069315465663 1
0.416211632355215 0
0.883665290606386 1
1.22439041470142 1
1.36507684319102 1
1.69711823643621 0
0.625669006133052 1
1.12021891216413 1
0.849020133355921 1
1.10503822458385 1
0.710082892323158 1
0.705182559527027 1
0.807952170751167 1
0.950370543953056 1
1.62825635137733 1
1.38261534193608 0
1.1034192518055 1
0.674288222644828 1
1.33263673617258 1
1.21827566158143 1
0.797736456747592 1
0.824899598350609 1
0.858903641127678 1
0.799309232272706 1
1.61216696972716 0
1.24575967341635 1
0.911854433075188 1
0.794051325203342 1
0.962562277938481 1
0.614831975521836 1
0.85818280698089 1
1.03754104263416 1
0.83271460158357 1
0.857014586276752 1
0.544313043412862 1
1.06479073801148 1
1.08982124575417 1
1.30922812628377 1
1.16735477108954 1
0.638115745709713 1
1.02839727034251 1
1.11769238997186 1
1.08893724786064 1
1.30370747899921 1
1.29266948697355 1
1.10877891439128 1
1.19504827050345 1
0.929821414676447 1
1.45465174729713 1
1.13273588841551 1
1.10198567657142 1
0.94248299378658 1
0.770328279055626 1
0.938851822549461 1
1.22011840393267 1
0.982837213995115 1
1.0602295545426 1
1.42734993399246 1
0.682877373340806 1
0.452949721262236 1
0.961651138447091 1
1.24170649040718 1
0.814155965484561 1
1.22763903017278 1
1.13271990305805 1
0.909806718517221 1
1.12931313568779 1
0.832917478335409 1
1.31862278174976 1
1.12733159389523 1
0.670283301156266 1
0.703851546688069 1
1.00960878239065 1
0.747926487999855 1
0.840383899220317 1
0.874177499845248 1
0.622533487700959 1
1.2493771176964 1
1.31614494864481 1
1.23009326065694 1
1.3824972635606 1
0.746305649498412 1
0.725843934190963 1
0.791344218765355 1
1.20899902534173 1
0.836990131023695 1
0.43550971525833 1
1.38523354818017 1
0.671846492022475 1
0.853597014932697 1
0.750306329127468 1
1.0814686895101 1
0.792443628288183 1
1.17809958427741 1
0.820622198569617 1
0.670442765393097 1
0.545804987487277 1
1.53627666360207 1
1.13763121537797 1
1.09142571738146 1
1.1563375100053 1
1.02177405532023 1
1.2322197083629 1
0.518001812753038 0
0.859808031752811 1
1.07127800328774 1
0.862225467277984 1
1.36315348091401 1
1.17869709142246 1
0.845621566104251 1
0.976824880959148 1
1.08363774724309 1
1.47230875955278 1
0.960768686161688 1
1.1435990376796 1
1.16118539792713 1
0.49486525830705 1
0.677754574789922 1
0.583641345549348 1
0.908543921700289 1
0.853204477796841 1
1.46179545563314 0
0.907184907396638 1
1.5267634914849 1
1.4594841587809 0
1.20313323727372 1
1.04496222364912 1
0.972314368509921 1
0.739870345876646 1
1.30646112373749 1
1.31857230274541 1
0.933927501473009 1
0.872862049298712 1
1.01234089669722 1
0.981422281206673 1
1.10490331105324 1
0.848629587155077 1
0.99669125495052 1
0.832337610752498 1
0.976847628077758 1
0.714657695452972 1
1.05191601133134 1
0.916294878384933 1
1.03549288650426 1
1.00681006291035 1
1.45395328681302 1
0.853129314736235 1
0.740607866350127 1
0.897360672206263 1
0.765267872997505 1
1.33862634055268 1
0.898971234672142 1
0.941212777243204 1
0.730498345423197 1
0.881171751784247 1
1.66832849504533 0
1.07363941421233 1
1.35466478708291 1
0.787233117716863 1
0.466950786272193 1
0.948408159826109 1
0.687665317293174 1
1.11910558094255 1
1.93404655529127 1
1.27089765575515 1
1.37619596221875 1
0.860754539005701 1
1.0032081915855 1
1.24697668140362 1
1.06307808489113 1
1.3360928790263 1
1.26357466864103 1
1.25837447338762 1
1.39472160224215 1
1.46702242621361 1
0.633031905398549 1
0.665920804445825 1
1.28632484949387 1
0.958798160224984 1
1.29285444474899 1
0.966810132246412 1
0.540839677656945 1
0.967553085023855 1
1.0006328807587 1
0.845014443909992 1
1.68841019618018 0
1.27677148762474 1
0.606119347314047 1
0.708922851296778 1
1.21950820513236 1
1.61985599621136 0
1.09406514563736 1
1.31046233377456 1
1.26867338183857 1
0.925866073844839 1
1.07091073517248 1
0.221999153679439 0
0.992883513067314 1
0.561520667645047 1
0.599254236807411 1
1.60441860710166 0
1.32337943450752 1
1.02515442531912 1
0.900504312669509 1
1.49686509408368 1
1.19669958093007 1
1.33858260581738 1
1.10177828250856 1
1.2259927127946 1
1.0226471940927 1
0.777379611124351 1
0.733363331912006 1
1.43211155594554 1
1.03270033602573 1
0.191873536832881 0
1.38072766461547 1
1.00807767023592 1
0.979763700237617 1
0.978333785122765 1
0.643283179954577 1
0.726079628065832 1
1.58359969379934 0
0.913939702662841 1
1.32658434718329 0
0.751361919288718 1
0.806996854061818 1
1.22783578075712 1
1.53181359154174 1
0.759659838787023 1
0.638885492689689 1
0.922011262167837 1
1.36470315463003 1
0.797656277214268 1
0.769162643364955 1
1.23822317402072 1
1.38234793531219 1
1.05673521652195 1
0.796537300002108 1
1.10919047511157 1
1.00627908773303 1
0.79843643043638 1
0.94032911177736 1
0.640690105518099 1
1.14487243885964 1
1.46760110090051 0
1.11159769057959 1
0.887216554566713 1
0.928704060379966 1
0.842570927298811 1
1.3170239179908 1
0.934476196257326 1
1.6243468310528 1
1.06526817871256 1
0.984095104698903 1
0.979649167131611 1
1.21751192950428 1
1.00922901175906 1
0.799170403000497 1
0.645782079342975 1
1.58531317301755 1
1.16749734465384 1
0.941204496785529 1
1.48950703360849 1
1.00650086189926 1
0.843596451113799 1
1.02905215280296 1
1.43081062276861 1
0.415839423606246 1
0.952798954857227 1
1.13766208067125 1
0.952754716815197 1
1.70234947232438 0
0.886914577656716 1
0.438897499486107 1
0.740351538978239 1
1.51878202035536 1
0.170470416481141 0
0.484053427832224 1
0.584455483396641 1
1.0666678767539 1
1.25891700203511 1
0.818215658939764 1
0.881660368007445 1
1.25608610772329 1
1.1067537756171 1
0.616195031072857 1
0.614862488559858 1
0.683417312053125 1
1.04990138298603 1
0.948945758473411 1
0.814005936058515 1
0.827812132956723 1
0.724262535964803 1
1.08827139124496 1
1.11056025371251 1
1.38367038644376 1
0.518010581174571 0
0.760868286504788 1
1.02079614755479 1
1.15826320805214 1
1.01121720901691 1
0.743714637149633 1
0.957322059540403 1
1.66364025296215 0
1.40300682198774 1
0.759985922640186 1
0.995348269369401 1
1.13039577742001 1
0.867746416094228 1
0.987326690078264 1
0.770674339189203 1
0.922103140160888 1
0.81846458962054 1
0.998063090267557 1
0.986055870382213 1
1.26773416798954 1
1.22018194519367 1
1.23561008003917 1
1.15381235168458 1
1.16709315338172 1
0.227109511947806 0
0.838400589741339 1
1.02212075823368 1
0.696047396367636 1
0.952014491457464 1
1.15354193861638 1
1.45773137925665 1
0.94652673685302 1
1.29318143992039 1
0.910478187975278 1
1.31816314155027 1
1.38922929323974 1
0.694351933499057 1
1.12265477131526 1
0.63407011997163 1
1.13055815460941 1
0.785992986505776 1
0.377970173607279 1
1.05822356438965 1
0.7633520984822 1
1.03267720693412 1
0.460057375699385 1
0.848305232779584 1
1.197495927576 1
1.2077407589464 1
0.878040042073127 1
1.10910260937392 1
0.66167830589941 1
1.00722290651875 1
0.93329820999211 1
1.23193800246867 1
0.63922496394007 1
1.21294788965484 1
0.750174026013097 1
1.61070252530807 0
0.941139653533765 1
0.991125711379094 1
1.43185285460211 1
0.887781066899931 1
0.176630630805663 0
0.956109765135524 1
1.22261649761001 1
0.978103361855514 1
0.719985272430234 1
1.36879669176084 1
1.20266578466307 1
1.02783428374996 1
0.664315370446888 1
0.610205247981161 1
0.726829499239387 1
1.05021533011088 1
0.877097887632056 1
1.38897993392958 0
0.562682618930309 1
0.646316593190685 1
0.933588924727633 1
0.398129146155054 1
1.45938307259334 1
0.541642949146672 1
0.837622242583125 1
1.28535697068563 1
1.23140863382083 1
1.19231199938003 1
1.23519710627785 1
1.38802922985055 1
0.428854436910708 1
1.1121222236817 1
0.780708363719446 1
1.35644186482818 1
1.33350132568739 1
1.26080748795309 1
1.12298676911728 1
0.879277555742549 1
0.962749607318981 1
0.989836902671224 1
1.13960123578901 1
1.07181095648238 1
1.48625031642515 1
1.42947846758221 1
1.00421638903974 1
1.35529844596936 1
1.15107745189539 1
1.20734348312728 1
0.968804455320829 1
0.978153066155834 1
1.03755328354854 1
1.19840765453723 1
1.16224476065318 1
0.765409693032825 1
1.13149707850841 1
0.877856352177636 1
0.321487564957271 0
1.53021828770847 0
1.26158783744787 1
1.15856690879333 1
0.592621418637872 1
0.637887630506262 1
0.948453367391751 1
1.47355429538726 1
0.618645545169999 1
1.71035735384708 1
0.572906377846724 1
0.761861172716748 1
0.428411895536157 0
0.779383619340116 1
0.792922135106308 1
1.55252546654736 0
0.474525883670085 0
1.00800570371871 1
1.20110482253901 1
0.560031229265963 1
0.986932227438199 1
0.911340225661801 1
1.17535952530342 1
0.652962445527273 1
0.573786527417965 1
0.956918896840889 1
1.69489654133903 0
1.04459834052286 1
1.06528730667643 1
0.651426084302682 1
1.46814370972863 0
1.13899318424506 1
0.637686002858472 1
1.0096988145364 1
0.609992255301262 1
0.84245939178431 1
0.67251742208978 1
1.47291565493889 1
0.88289699948107 1
1.17735742708713 1
0.622014234888739 1
0.784485232509207 1
1.09420594589983 1
1.70983735900023 1
1.45619263999031 0
1.03451033106709 1
0.966300457589854 1
1.24028336696008 1
1.55254089661072 1
0.758942260619205 1
1.09101921839435 1
1.09152559517552 1
0.412757785705731 1
0.876898779832323 1
1.03845117897947 1
0.959432218529015 1
0.161193435255593 0
1.20895781509247 1
1.39701362133351 1
0.617140091036611 1
1.64474108539868 1
0.723753435040394 1
0.908350236355166 1
1.0464982028834 1
1.07555773583425 1
0.858683685659146 1
0.698094956259655 1
1.62199089310572 1
1.80082949407044 0
1.14665539176954 1
1.20107398436711 1
0.612424252946994 1
1.04305918136017 1
1.2167359386078 1
0.982797623346454 1
0.66175702633745 1
1.29803348545501 1
1.39409021881838 1
0.799052157059728 1
0.916165426524338 1
0.742328844035911 1
0.766510138706533 1
1.16921418438486 1
1.64878034614829 0
0.816178942831837 1
0.725107450652506 1
0.625990332519852 0
0.990107951065511 1
1.11802592804167 1
1.19880511692983 1
0.805629850870493 1
0.871261176387656 1
1.46591924635843 0
1.17778936626965 1
0.210293653712553 1
0.968245627926731 1
1.36113206708479 1
1.13399711161334 1
1.3321265681509 1
1.59093186788719 0
1.29623386204384 1
0.795313310124065 1
0.911062395552644 1
0.650513841357153 1
1.10810864542521 1
1.42585640148896 0
1.0491122204761 1
1.11010750289621 1
0.803309480593667 1
0.390538384066196 0
1.01220728280981 1
1.29295353528327 1
1.31463787446757 1
0.57671457676267 1
1.27575712274026 1
1.11214445402467 1
0.396044683866264 0
0.81063699160419 1
1.14549176700568 1
1.09148004689311 1
0.878793024694107 1
0.597921044024127 1
0.966516026510816 1
1.15434940935588 1
1.00090805097753 1
1.35965813486209 1
0.34931795048654 0
1.36437644864311 1
0.937181696301075 1
1.10831942835933 1
0.84951982347305 1
0.898728742505035 1
1.81860975887223 0
0.685171229601901 1
0.40273062515443 0
1.17450672805759 1
1.47814479527815 0
0.626976342227733 1
1.15515263179873 1
1.10217015297733 1
0.656082542649276 1
0.381150603271194 1
0.929228107400022 1
0.864516812528377 1
1.31500471394831 1
0.880399897642055 1
1.12523572302751 1
0.684685111864195 1
1.15692268580161 1
1.19979126798052 1
0.92714938183147 1
1.37591588083686 1
0.928039339749012 1
1.0978029115536 1
1.18488107522315 1
1.05817523528303 1
1.04823611467396 1
0.793883048968673 1
1.05720675577796 1
0.919982699747617 1
1.54808746255454 1
0.98751767748253 1
0.94287847134906 1
0.569617136619238 1
1.26002142915032 1
1.02059431040091 1
0.749871268990164 1
1.00724555315735 1
1.13185753029548 1
1.16334919961941 1
1.28463927760292 1
0.851518274396131 1
0.988404963796813 1
1.47436125293608 1
1.05714376597388 1
1.04898620376021 1
1.11487748074165 1
1.42589456201184 0
0.895199601357447 1
0.783636171157263 1
1.08661724038006 1
1.46971919080227 1
0.871436723400252 1
0.740743664936774 1
0.856166817520778 1
1.32225872930946 1
1.0864049328611 1
0.770222397546989 1
0.8553709066846 1
1.04222262604138 1
0.85659520152693 1
1.16663788132144 1
0.951423687494318 1
1.13355673376203 1
1.02199748581713 1
1.30957652499872 1
1.20838320423696 1
0.62701899702694 1
1.21014981904034 1
0.99503788692113 1
1.23535888397248 1
-0.0141487560494657 0
1.19523337279673 1
0.508588512818255 1
0.788020945942863 1
0.755033807095399 1
1.03555913938688 1
1.07170307036798 1
1.11463234957353 1
1.31841499693691 1
1.06561544111798 1
1.15015776250394 1
0.807106871735564 1
0.372561005560743 1
0.334090994786414 0
0.875894773539704 1
0.816823129966751 1
2.03464403570504 0
1.06547078832708 1
0.903711338561872 1
0.831006460069406 1
0.871297635069794 1
1.20024047358139 1
0.35327637919195 0
0.821238590098481 1
0.9765166404886 1
0.591690968863622 1
0.971273298562316 1
0.976796545015794 1
0.854154433071677 1
1.61337320296646 1
1.31849301625879 1
1.16270952455371 1
1.31821209038827 1
0.75608419694272 1
0.573762994122348 1
1.30766887031801 1
0.951658112862435 1
0.908720277421407 1
0.976594328439681 1
0.657575534477426 1
0.947593855303496 1
1.67950502757329 1
0.684235143625669 1
0.969756704517299 1
0.951114597200884 1
0.811763716717556 1
0.470085136759201 0
0.834935896400858 1
1.1825171220745 1
1.15928964391994 1
0.733774604964967 1
0.656328959287667 1
1.48177171448099 1
1.28082736129024 1
0.840928702880308 1
0.804624396931626 1
1.29028945083512 1
1.05885262185453 1
1.40400930656863 1
0.911713008592183 1
1.5186777053059 0
1.54416241560054 1
1.14020880147205 1
0.818413115454238 1
1.03145330100918 1
1.04269149616725 1
0.958243665589173 1
1.3411570714681 1
1.28331144910464 1
0.78947846644391 1
1.16231955056895 1
0.925487771533124 1
1.65761991035824 0
0.766446094076805 1
1.00165427339035 1
0.90609485855446 1
1.19198348120351 1
0.760194725304672 1
0.784711359553183 1
1.11696799078422 1
1.00517862330655 1
1.3991604049509 1
1.2098872857642 1
0.962361646177393 1
1.60813114066378 0
1.45422612797181 1
1.28665420172648 1
1.04852780457049 1
1.24413694365328 1
0.797532316413996 1
1.27166672940115 1
0.815604285267937 1
1.80663768662342 0
1.33932737127589 1
1.64326200248541 1
0.691400578002913 1
1.223502114088 1
0.667166011779945 1
0.846610695989557 1
0.824431701681827 1
0.501999038727059 1
0.512269383085724 1
1.2073122267387 1
0.910017715595094 1
1.15980418536594 1
1.39021985056904 1
1.09260320608552 1
1.22950443410701 1
0.942394306559646 1
1.31696864252032 1
1.62092978980081 0
0.593880788897468 1
0.735359443870205 1
0.910841370923114 1
1.27654589738725 1
0.706115942311042 1
0.992665209281472 1
1.08460391116137 1
1.26746260422879 1
-0.179094678077951 0
0.801951705747723 1
1.37313416056095 1
1.35372143716602 1
1.18225548816789 1
1.05923625279871 1
1.14103410765343 1
0.592689085380974 1
0.687073289520507 1
1.50956005296669 1
1.12571066829716 1
1.06224413372017 1
1.70672102903348 0
1.03327966851514 1
1.45692999760331 1
0.786833922365845 1
1.15275286606813 1
1.57123183106335 1
1.09958636920226 1
1.57099981724952 0
1.13061022592626 1
0.909412283724244 1
0.332402703413876 0
0.944868730255379 1
0.816069134412081 1
1.55305845030574 0
0.155530723137509 0
1.02283815626678 1
1.33107191895893 1
1.34995224570339 1
1.19639574073603 1
1.18722590645965 1
1.06815416328041 1
1.33420205750443 1
1.12880136769112 1
1.16965560144018 1
0.453393146504721 1
1.10703342178197 1
1.49946137583671 1
1.2738830254696 1
1.11354451912501 1
0.721905938442625 1
0.569177838116609 1
1.74982485842045 0
1.0092374326317 1
0.874368183622213 1
1.4261089968321 1
1.34856606751368 1
1.0518797852735 1
0.970921058429033 1
0.69147608796445 1
0.96389070465571 1
0.972666184760602 1
1.35807583587597 1
0.896438094521624 1
0.927572417874785 1
0.492752980721174 1
1.20309615245786 1
0.826000211137029 1
1.15471611912109 1
0.742374237871007 1
0.595357843511517 1
1.39839050457223 1
1.25790526481164 1
0.423798551202349 1
1.36590883730808 1
1.51705168654945 0
0.960325923178589 1
0.451104871268416 0
0.764541335812379 1
0.921602199955772 1
0.855285984720194 1
0.639585480478879 1
0.815714064178462 1
1.37178711550611 1
1.39383357971991 1
1.02172608973916 1
0.810329320015984 1
0.880149478119401 1
1.13451025542921 1
0.659102899288931 1
1.4037275007274 1
1.79539481618898 0
1.08283851670665 1
1.01399226098092 1
1.58201220036485 1
0.885680619348077 1
1.516478711691 1
0.922995828626217 1
1.01527917957919 1
0.589120509410903 1
0.44795245044841 1
0.802183534756994 1
0.857876420301461 1
1.63049580698826 1
1.34605113402953 1
1.21378555564011 1
0.64980172723455 1
0.938235887133696 1
1.00817090283355 1
1.26627529476171 1
0.918124436654377 1
0.695284375264916 1
0.967298141609883 1
1.15055470183248 1
0.927986501445463 1
0.858808585986688 1
1.183137312752 1
1.03853999005784 1
0.343813853169699 0
1.46637740898639 1
1.46422845182839 1
1.04934728135455 1
1.03040299962577 1
1.40970767389984 1
0.54140176441093 1
1.16453349118228 1
1.38425150644356 1
1.12171391992279 1
1.28074101979944 1
1.01456041625902 1
1.69405059713464 1
1.25501827663959 1
1.20514352471486 1
0.655978533196665 1
1.12026315715368 1
1.305038673986 1
1.09830630969037 1
1.08601437584069 1
1.17883881413637 1
0.692650407910014 1
0.742132545279238 1
0.611891194107796 1
0.995545265641673 1
0.931557349634142 1
1.08940991403988 1
1.51392654654592 0
1.09329323896958 1
1.37269140042376 0
1.20651588775035 1
0.729367407632985 1
0.700907926582178 1
1.1037575221805 1
1.22337723681171 1
0.662854015527214 1
0.921524755716174 1
1.43116552672478 1
0.696954509698995 1
1.11505568673749 1
1.08991613608576 1
1.11778734468138 1
0.635272677337254 1
0.704427224584434 1
1.00450591940969 1
2.01142864022425 0
0.661706159356618 1
0.84654524948423 1
0.881675363097494 1
1.00491043287801 1
0.665649521366357 1
1.13494025468872 1
1.5001431974475 1
1.31757191928725 1
0.864383225292619 1
1.10766725735646 1
1.48078445084877 1
1.09374080106746 1
1.10440067317092 1
0.787063074081433 1
1.82050519256338 0
0.868290018464532 1
1.33067577569654 1
1.00894602844508 1
0.415354802130947 0
0.895378342349225 1
1.00785193856906 1
1.24642022688533 1
1.08784883203296 1
0.956028337739005 1
0.654921509855915 1
1.25533595345013 1
1.22892786728627 1
1.04622519648717 1
0.989506563122827 1
1.04844877853726 1
1.40706281510832 1
0.572219816830915 1
0.84238134620274 1
0.719096992994337 1
0.475419503077513 1
0.923624153529776 1
0.961080427941121 1
0.789890594052097 1
0.423991252494131 1
1.00880563127905 1
0.811017652454277 1
1.53888366483711 0
1.06607157499872 1
0.570051652097836 1
1.4426992841597 0
1.30477113689499 1
1.23801129759355 1
0.653773471495471 1
0.247171785610496 0
0.726907364824317 1
1.01641874615793 1
0.951415387663057 1
1.16016991868595 1
0.813700281519959 1
0.909891929360551 1
1.14217290511174 1
1.66197651671001 0
1.58210881964212 1
1.32210587641086 1
0.936644770879268 1
1.41281236467344 1
1.32811781442024 1
0.356128581014052 0
0.771929847965861 1
0.860934027916183 1
0.926287994232523 1
0.501491472165479 1
0.627635262159003 1
0.0678809045406691 0
1.20568525795212 1
0.885040455691032 1
1.18978427058676 1
0.665307598390894 1
1.08068488309515 1
0.567537735979101 1
1.55245324540919 1
0.85650558006009 1
1.12280607322408 1
1.11652560282844 1
0.568769951534028 0
1.0150401930731 1
0.758165553254409 1
0.680050491683649 1
1.78662151232755 1
1.06453226182439 1
1.19090617905433 1
1.61807561547503 1
0.81830283502805 1
1.51706801274984 1
0.878283598275176 1
1.47125043206737 1
1.33840671827021 1
1.93350886211567 0
1.2611101953614 1
0.957231334368388 1
1.28973558599802 1
0.812040819440856 1
0.974955194690132 1
1.24044270931553 1
1.26883512718314 1
0.852050716679502 1
0.617821993540733 1
0.894271012724102 1
1.29908454627476 1
0.406066362749845 0
0.7136889058152 1
1.1640446340308 1
0.736198873441984 1
1.03555411595117 1
0.948604965563174 1
0.546296441613382 1
0.0973828635968964 0
0.938985177367032 1
0.726780289730541 1
1.09282463717795 1
0.893635829128953 1
1.09393539145615 1
1.40618366629423 0
0.531783244452688 0
0.820649691919619 1
0.912296524054626 1
0.900528672878925 1
1.1042896481527 1
1.23114735460098 1
0.977521135684159 1
1.21075741402278 1
1.309702343303 1
0.939164548288375 1
0.835015562027382 1
0.772848376753162 1
0.705175652986522 1
1.25771665811939 1
1.36204115073652 1
0.364868383122067 1
1.23631215405553 1
0.715562680804384 1
1.30501949331204 1
1.13556776569424 1
1.00362669210028 1
1.34545453085478 1
1.71186453515327 0
1.34474069925852 1
1.05774754069935 1
0.398242695295954 0
1.30778012701151 1
0.424173441722054 1
0.528793550414404 0
1.1658811560843 1
0.516383870681697 1
1.36575663094966 0
1.14003330064758 1
1.44118791117688 0
0.739727132987935 1
0.664647043782031 1
1.28926162276376 1
0.455472996276919 0
0.727607146895241 1
0.760080127380768 1
1.51704564509036 0
0.838768420753197 1
1.09298476883043 1
0.688410666777485 1
1.26094136516531 1
1.16385893184515 1
0.540213211097895 1
1.03830664151473 1
0.996566608403939 1
0.679368420657017 1
1.10425596747359 1
1.18411529491558 1
0.876782002628906 1
0.890575739429591 1
0.81981048476746 1
1.40350178932837 1
1.28956128622725 1
0.989136175111804 1
1.00221169847089 1
1.13523061412441 1
1.30164383508455 1
1.1065496637902 1
1.07767231295594 1
1.32288961369114 1
0.704586035314621 1
0.809522867646095 1
1.1198590035398 1
1.22970309817178 1
1.68109049836446 0
1.32681789616866 1
1.18685256356578 1
1.22587562812509 1
1.07101507193909 1
1.1567087239571 1
1.30121190310945 1
0.88766348532898 1
1.33096115821969 1
1.07170148543181 1
1.48740722074386 1
1.29572484626205 1
0.892545002164244 1
1.29791747684381 1
1.46528929052557 1
1.11493424303389 1
1.25172795965571 1
1.10363179716353 1
1.59529112089946 1
1.19456072039115 1
1.02783334908284 1
0.0436273108660535 0
0.777072084692701 1
1.23937388273805 1
0.773973829629669 1
0.795582714266528 1
1.16991832088124 1
0.993487677662802 1
0.640666997499631 1
0.77993764268303 1
0.945493643246002 1
1.09216124545629 1
1.04222550295981 1
0.982936199901789 1
0.96921640780204 1
0.711240938502045 1
1.21731258777073 1
1.1989209822332 1
1.42811886386837 1
0.291384797729115 1
1.73651282323912 0
0.751684534681163 1
1.34433505033423 1
0.852025698814067 1
1.35449848541455 1
0.58465961545226 1
0.89081232294709 1
0.540896708485891 1
1.214037728004 1
0.931113651716141 1
0.943612734839799 1
1.78873539772212 0
1.0606868398468 1
1.2236678388615 1
1.31247787394615 1
0.975572531592295 1
1.23575397371843 1
1.08902123348937 1
1.29872051950738 1
1.32208357417654 1
1.26449816151539 1
1.63815724578813 0
0.683505741831694 1
0.152482057760497 0
1.20198727129 1
0.987684171064767 1
0.433048777875445 1
0.71752636068535 1
1.22767421081989 1
0.706485767065475 1
0.77539154228964 1
0.599209517407685 1
0.69229831446723 1
1.16994741676179 1
1.70143178442128 0
0.949565783316363 1
1.2508025878974 1
0.771252710842214 1
0.890063011295794 1
1.51753142468866 1
1.11133033733088 1
0.908200289739198 1
1.13353015379 1
0.597016010069161 1
0.794098912238829 1
1.00699024974842 1
0.799545867867266 1
1.52239547450628 0
1.38932103262788 1
1.28726002349141 1
1.00252766616854 1
0.695481923783839 0
1.27240618101552 1
1.05708685322367 1
1.02583651204553 1
1.17662120391285 1
0.572368978266301 1
0.312300782768637 0
0.90375346617276 1
0.680789414479759 1
0.323199762201753 0
0.677052804230573 1
0.805391089931356 1
1.01930086830515 1
0.622941016430767 1
0.320602512328441 0
1.01033579217465 1
1.13297240630978 1
0.700672723042021 1
0.428132836451768 0
1.07270695551026 1
1.12214178367008 1
1.40268396991853 1
0.589048397173682 1
1.2908289655297 1
1.29835041238404 1
1.10967096858474 1
0.386762009462684 0
0.817278228023509 1
0.761549486842975 1
0.980550959602588 1
0.829740163014981 1
1.04175545818989 1
1.4090674613378 1
1.12413161172793 1
1.15923030101263 1
0.937485032843172 1
0.744241414377603 1
0.41155560101881 1
0.541615201929233 1
0.633967948556175 0
0.55749136655198 1
0.95142447181393 1
1.35845264251645 1
0.914352258279169 1
0.777421746961367 1
0.987620725824188 1
0.977260869012727 1
1.95801175933473 0
0.959062258414333 1
0.717109584482025 1
0.95391484485008 1
0.808180992300127 1
1.36040441455664 1
1.13816462830713 1
1.39216314186236 1
1.06299496801341 1
0.911740695231303 1
0.905513048896569 1
0.882649668224872 1
0.948886572476476 1
1.3855793663348 1
0.866418002742084 1
1.24247768843583 1
0.512841927896698 0
1.42319955718216 1
0.898559647144261 1
1.19618041579358 1
0.657264059700845 1
0.937024256696678 1
0.828189772763066 1
0.929517618409608 1
0.705606501657131 1
0.836995426381913 1
0.795844420370594 1
0.676624995890468 1
1.30984765625925 1
1.04262920778082 1
1.66039956398439 0
1.39551939706254 1
1.13954814753841 1
0.346853975238184 0
0.800938386024663 1
1.41592677428042 1
1.12648678902384 1
1.3432833325315 1
1.15128146924613 1
0.536669975882592 1
0.565241211840118 1
0.412018074201963 1
0.2967531207566 0
1.33739376326775 1
0.549116396761474 1
1.04386471784989 1
0.915215810483941 1
1.13039789344269 1
0.977581583966442 1
0.580843740884767 1
0.839922715739805 1
1.0148311045065 1
0.638943057030493 1
1.08878160372346 1
1.12386102481501 1
1.40527465099696 1
0.731278531958618 1
0.988101951083971 1
1.60537263922817 0
1.55849916383277 1
1.15567788842887 1
0.688761719401842 1
0.690486675765469 1
0.490873174599876 1
0.866318590449888 1
1.39360550478048 0
1.77373275384361 0
1.22837228407417 1
1.03245777997177 1
1.6951355130887 0
0.667389876597585 1
0.789246131069123 1
0.711589379515669 1
0.849520593222678 1
0.650105111945432 1
1.53354745140453 1
1.15240569334193 1
1.08871654634374 1
0.676145531485074 1
0.939826895669323 1
1.09170901516921 1
0.641574072654535 1
1.39875045815819 1
1.36372705579763 1
1.32046742926572 1
0.604227128788848 1
1.00150071501556 1
0.823622384408245 1
0.356904665744316 0
0.292186292053975 0
0.882297703216378 1
0.951465061847347 1
0.564063920183719 1
-0.142148101875838 0
1.13771884466587 1
1.54032382314556 1
0.0827064959345498 0
0.984012564665724 1
0.698558659763359 1
1.18895771464084 1
0.443205969369448 1
1.34288266917876 1
1.26525496851134 1
0.969950407060475 1
0.545520161727833 1
0.543149502760076 1
1.32389118482764 1
0.110716740125434 0
1.20295885359836 1
1.04817855805206 1
0.91428116046652 1
1.24024416719821 1
0.710383800619899 1
0.720431874736388 1
0.874536847154944 1
0.77823415875136 1
1.02426455503658 1
1.46610247062083 1
0.494569034754196 1
0.869868574426302 1
0.943100869671908 1
0.793793348492395 1
1.38998298554737 1
0.81657248266569 1
1.47381086782189 0
0.421863889771218 0
1.09184805749665 1
1.01948904840208 1
0.610868420359095 1
0.844068732878922 1
1.65377869074932 0
1.43089093999754 1
0.729975052061098 1
0.759319030483675 1
0.209519792036082 0
0.934726740069189 1
0.865456466726109 1
1.23542918752114 1
0.884773073576212 1
0.806601954082332 1
1.06481190917053 1
1.50630176686976 0
1.10969077961687 1
1.06269488140329 1
0.98650385966187 1
0.750640382258457 1
0.753801594612394 1
0.602139232963468 1
0.307133873334599 0
0.721817218682547 1
1.26042881413217 1
1.07485357531976 1
0.355468747939223 0
1.29121815240864 1
1.53563812480073 1
1.12868043974944 1
0.749506578374244 1
0.841941110288327 1
1.19049790600621 1
0.668414899955232 0
0.796365491554959 1
0.997410665052543 1
1.34423065416094 1
1.00173610135075 1
0.538029115159985 1
0.780807454881369 1
1.24708323107199 1
1.364191686696 1
0.816882469737702 1
1.69801716155102 0
0.973436096341918 1
1.52754676928561 1
1.40042198400907 1
1.39208406827541 1
0.335662974506348 0
0.681065861924701 1
1.24069831186227 1
0.43345903658074 1
0.551582622876283 1
1.02049872796688 1
1.3810892796421 1
0.572613685510525 1
1.54314364750914 0
0.77285875089996 1
1.12175069577041 1
1.25522305091845 1
0.483588246274576 0
0.797802377498984 1
1.36937877707216 1
0.698544936565849 1
0.70321612764323 1
1.26239480237399 1
1.24448466066371 1
1.017488003555 1
1.16112696043764 1
0.909383646278379 1
0.926892678578264 1
0.947107242491668 1
1.53168883609865 1
0.979344644446583 1
1.22349982513512 1
0.499801476364607 1
0.874848505607776 1
1.03548586588887 1
0.298681924954251 0
1.30900881680765 1
0.736879246582867 1
0.645821370654498 1
1.2434354820773 1
0.763855196039285 1
1.04626440630711 1
0.844586285219731 1
0.769145583737843 1
1.59552868469774 0
1.1705161149765 1
0.742624933665771 1
1.04347678412201 1
0.278874766587665 0
0.92828451411683 1
1.08550516200644 1
0.640779798814083 1
0.446531925455689 1
1.08965267666033 1
1.04505487175756 1
1.2247896359115 1
0.959906323388696 1
1.05634407302311 1
0.769647395528942 1
1.28658005176168 1
1.00935755945438 1
0.589894765174057 0
0.881044278391053 1
1.31804207657447 1
0.81332778093972 1
1.53293635225263 1
0.713392739972821 1
1.3166910675038 1
1.20038980549319 1
0.653681357865453 1
1.48964129582558 1
1.46316871195054 0
1.17659559093573 1
1.42714945026273 1
0.606088750347327 1
0.52215956838772 1
0.715633476089594 1
1.17999040958722 1
1.46536338741535 0
0.667049405627239 1
1.48588298689459 1
0.971926561292478 1
1.33865462709837 1
0.930469459238796 1
0.935589472508457 1
1.04058594785554 1
1.37312013559293 1
1.05544075221808 1
1.3046636945863 1
1.19832603468784 1
1.24805187760622 1
1.14731374410441 1
1.015967591469 1
1.14805382542822 1
1.04374290098657 1
1.07534048279611 1
1.25531493771369 1
1.06171732325113 1
1.28408409332796 1
1.58935293441626 0
0.716734432999676 1
0.328841659923804 0
0.716069555392009 1
0.679383638421086 1
1.16007981417125 1
0.972521363646807 1
0.774573941934693 1
0.799020017330112 1
1.33335302373378 1
1.02751494433974 1
1.20234732038654 1
1.24117438263866 1
1.13609130338366 1
1.23554508561352 1
1.65099921140773 1
0.765975448590429 1
1.1245158742098 1
0.875807756459258 1
0.927067305812771 1
1.49663828119027 1
0.988827715219886 1
0.342071313182646 0
1.11905073970672 1
0.866336872515624 1
1.059589488736 1
0.680823666451272 1
0.973295321388887 1
1.12150100535244 1
0.829395127239983 1
0.982633371634864 1
1.08069281697366 1
1.03804473756947 1
0.307423895219728 1
1.28315883470417 1
1.04215833495605 1
1.26064055296985 1
1.06631862826655 1
0.306317858326939 0
0.859436278777036 1
0.835413255164184 1
1.20181525625267 1
1.01022549673023 1
1.29071241223704 1
0.672044867377079 1
0.907630688521017 1
1.08745741766947 1
0.597773947737232 1
1.20478643640861 1
0.832864551989069 1
1.18746658159185 1
0.821380818788277 1
1.05907605775385 1
0.54394967560315 1
0.869387676359722 1
0.965839982360631 1
0.864190962961087 1
1.03396758307176 1
1.39273986222413 1
1.02360250128345 1
0.640035308154865 1
0.84042961707212 1
1.14637985690011 1
0.671289509106525 1
1.20951730833961 1
1.73116683073745 1
1.03620075871971 1
0.57606770382204 1
0.787564225050304 1
1.0622879949536 1
1.02187310513113 1
0.848835267730358 1
1.44890797815246 1
0.963454686498319 1
1.09495193859665 1
0.942813125778957 1
1.18463427487306 1
1.15512428667845 1
0.654749329339826 1
0.941214236636895 1
0.833449033158078 1
0.949889099555231 1
1.29046931678241 1
1.18097211181071 1
0.274026007848693 0
0.941936681542164 1
1.39136747755986 1
1.24613177188234 1
0.960385161827672 1
1.04159238057238 1
1.369377713397 1
0.82692422724069 1
1.02074181215108 1
1.09507429412503 1
0.807359941454314 1
1.09921998040803 1
0.232792662627011 0
1.06892245585666 1
1.18788992858565 1
1.0535242224865 1
1.53234015200649 1
0.766744097091177 1
0.909395904979505 1
1.08976498823932 1
1.64439100064243 1
0.573425084945239 1
1.08078325301746 1
0.608335302264799 1
0.910862854613646 1
0.988266532731053 1
0.43089469173942 1
1.20568641772056 1
1.11409847873487 1
0.629688624401677 1
1.46127010103047 1
0.705215416307914 1
0.550981513022482 1
0.498668877167956 1
0.734374981248321 1
0.587978041909724 1
0.682957851629982 1
0.970385329258203 1
0.908508206127112 1
1.10490780426486 1
1.41949851425638 1
1.2599562857161 1
0.87845410961349 1
1.31038783892066 1
1.0001695705753 1
0.725985476695086 1
0.400843664033295 1
1.29874643247075 1
1.57502961181759 0
1.5050132907157 1
1.06811898452446 1
1.0953540738514 1
1.06451320300459 1
0.708130223787338 0
1.38050748432732 1
0.689569240275071 1
0.72062702468312 1
1.57391809618465 0
0.84002196696971 1
0.915294278331803 1
1.00723903089634 1
1.23572797752627 1
1.18488598535364 1
0.80807092688468 1
1.1473975680343 1
0.971534539075711 1
1.27577484450939 1
1.17629467559386 1
1.16366351805724 1
1.45995393138776 1
1.26274927168998 1
0.921228204545057 1
0.411113254834438 1
1.00269224502489 1
0.751108623326957 1
0.975258005262617 1
1.78388830131268 0
1.00691395983669 1
1.22600399047714 1
0.95657898994187 1
1.4123635632972 0
0.915262261468815 1
1.08367854244955 1
1.0752608127489 1
1.13354341344449 1
1.41306830974183 1
0.61064534425482 1
0.625083155132364 1
1.22779895618498 1
0.927807237805738 1
0.627663647338555 1
0.730688857982799 1
0.661032766187754 1
0.490491428866282 1
0.675713832950386 1
1.34750833420595 1
0.829592655685488 1
0.682635802414255 1
0.912373215278497 1
1.22794311582898 1
0.743780341681488 1
0.958215754407393 1
0.849900156013134 1
1.36903990212097 1
0.520112527997171 1
0.44785840923746 0
1.17249102264847 1
1.13940602332965 1
0.782084701861498 1
1.17504211499736 1
0.435403359563016 1
0.763333015090202 1
0.831169542125756 1
0.605681605096298 1
0.933301892890136 1
1.14114844345183 1
0.932881207561288 1
0.966636150908384 1
0.469352548819373 1
1.26848850334944 1
1.62197305397975 1
0.511349914471224 1
1.53124136393843 1
1.08128272324309 1
0.888677854388472 1
0.794459419270858 1
1.25295258054242 1
0.478743507638469 1
1.18014132184021 1
1.68454571483411 1
0.655451701957884 1
0.274132141094496 0
0.722437545070961 1
0.740275908808582 1
1.9363538226388 0
1.07097636137603 1
1.1058767580553 1
0.494551254322597 0
0.894523561286056 1
1.11231647843305 1
0.796997210801936 1
1.03324471327209 1
0.622518400637049 1
0.833138915401932 1
1.11082125159382 1
0.498637229265334 1
1.55237459365571 0
0.853545084447092 1
1.48717053724577 0
1.08347334368779 1
1.12477263047609 1
0.487882415177516 1
0.928009797396249 1
1.04084650955525 1
0.825094464143604 1
0.726075889858727 1
1.21454425399397 1
0.723097768774463 1
0.932782524773453 1
0.749397303481804 1
0.824120816319051 1
1.56667524862374 0
0.536939769786793 1
0.709077009849038 1
0.933783165682752 1
0.735704205437368 1
0.909690513156468 1
1.0107719850223 1
1.21006771120661 1
1.0564945791894 1
0.832227888344 1
1.09893772761021 1
0.927565796901229 1
1.07518394533851 1
1.15629600475336 1
1.16513769243625 1
1.33820041798538 1
0.187168713689917 0
1.27824257224557 1
0.8975546692954 1
0.645406087586227 1
0.918429408936407 1
1.29837956758919 1
0.943028720982164 1
1.41910152729693 1
0.682100528156772 1
0.760912480917499 1
1.14198937435192 1
1.01063487832159 1
0.870993083468329 1
1.07109409618475 1
1.1069781564646 1
1.45361424569459 1
1.32690616486283 1
0.486084978452942 1
0.985856550638496 1
0.47254240715884 1
1.24087566967069 1
0.975777148751038 1
0.881977651016805 1
1.54732152336794 0
1.23920529328577 1
0.986381630324167 1
1.30580590674839 1
1.6030993575697 0
1.24238888943698 1
0.99647287606545 1
1.74687569166547 0
1.49741893944131 1
0.897815311179058 1
1.63314284551342 1
1.26923107754978 1
0.990655952724099 1
0.1497204574087 0
0.248190782576043 0
1.20699059221302 1
1.20824984610974 1
1.27071624814393 1
1.0803575592642 1
1.2876158905378 1
0.730030650995014 1
1.09574440336539 1
1.34382228367638 1
0.968545137683848 1
0.68183814010231 1
0.613324013375471 1
1.21032120131656 1
1.30322137851533 1
1.0898067454244 1
0.824423951505584 1
0.990008592397639 1
1.17248311418862 1
0.515450971380632 1
0.61409890489903 1
1.55795651711126 1
0.982016757380472 1
0.664693223348813 1
1.39847519586714 0
1.70879384776865 0
0.991459035086384 1
1.0516150274918 1
0.911111053579955 1
1.00809937387456 1
0.583218368112578 1
0.720171031513384 1
1.24724028633353 1
0.791055000056869 1
1.17517151576267 1
0.779902085440282 1
1.20936821009203 1
1.17388377657494 1
1.19194836167551 1
1.06489570309307 1
1.16552745912871 1
1.40539890322469 1
0.977844653667571 1
1.24801204240615 1
0.598352223182437 1
0.825368262500035 1
0.980680008460932 1
0.525842752065397 1
0.935631036752637 1
0.788487876235501 1
0.665496887595862 1
1.34359232790611 1
1.16975690019995 1
1.19758845420124 1
1.12074919352005 1
1.75067973479633 1
1.27639814058535 1
0.842530032816061 1
1.15516306562875 1
1.29508154238517 1
1.05558121174588 1
0.760643303314008 1
1.28943910762252 1
1.31595464354859 1
1.27780647591834 1
0.730830286634171 1
0.72795404070938 1
0.608733969095864 1
1.14616591465679 1
1.00481425779822 1
0.592244217265358 1
0.964419562516664 1
1.18642866646474 1
1.15077322402022 1
1.10388892907439 1
1.34485837505177 1
0.91348156705372 1
1.46089260327752 1
0.749307231883367 1
0.805283018941337 1
0.80693256004493 1
1.08765222266641 1
0.76892501460009 1
1.25357776289371 1
1.0865697246991 1
1.14198602235275 1
0.903035410937416 1
0.877705879989621 1
0.940570437450299 1
0.666938487817248 1
0.742485066136568 1
1.26281647870913 1
1.74657271462828 1
0.920744858069246 1
1.01898303160255 1
0.568323208521385 1
0.833454552552685 1
1.29783945958839 1
0.84092789038067 1
0.49846368699463 1
1.12459740531546 1
0.85703536489821 1
1.58855306271863 0
1.1083477469901 1
1.35292508710605 1
0.927370219269477 1
0.708505850423997 1
1.25038103881231 1
0.3760614093561 0
1.11677882745814 1
1.07417553068293 1
1.21304186330481 1
0.730001694014056 1
1.39707420521595 1
1.2920014155 1
1.21739303633857 1
0.829638272345037 1
0.630922423015145 1
1.35544306981994 1
0.971025638187207 1
0.802014981086161 1
1.35765765586131 1
0.788962093521609 1
1.42182743380079 0
0.817882409482142 1
0.804627421370257 1
1.17920396975462 1
0.777448975742742 1
1.00419107856383 1
0.876190675559338 1
1.1675982399645 1
1.03429013370822 1
1.25420253569763 1
0.947984088342127 1
0.900764433760386 1
0.628976528485043 1
0.568481020895092 0
1.31778694208617 1
1.11602781922029 1
1.48900817040058 1
0.792992647599883 1
0.869893353033482 1
0.665857651466627 1
1.33892748826662 1
1.09377626692495 1
0.508165738823949 0
0.839428614787194 1
0.735366498319817 1
0.885846870690412 1
0.67663725820798 1
1.05668462984115 1
0.745562483411443 1
1.26946846344247 1
0.618869920374126 1
1.51546065345477 0
0.842612022933763 1
0.706644162338477 1
0.806590951795545 1
0.706103267636107 1
0.423125473014298 0
0.611349669228149 0
0.66168758224913 1
0.718624207715231 1
1.0418388907381 1
0.552620645725543 1
1.25731543817439 1
1.38931961927877 1
0.927336209966272 1
0.783556714490173 1
1.0395319500099 1
1.16845882621722 1
1.1100829629585 1
0.994880492372712 1
1.56562758145632 0
0.592722790573451 0
1.31878948725528 1
1.23347914499031 1
0.738561724552155 1
1.00361707025688 1
1.41189966847933 0
0.68136725403994 1
0.59646096004674 1
0.879450794779776 1
1.57941077561231 1
1.20495690673732 1
1.2052392230677 1
0.867480273681413 1
1.44612664732041 1
1.34666590753909 1
0.383340707970744 0
0.867913203981127 1
1.40336780682488 0
1.45993618052494 1
0.978342873399626 1
1.37573616800754 1
1.27913586363239 1
0.517879948344635 1
0.873382910244229 1
1.68691627794379 1
0.882421491688342 1
0.675236117665967 1
0.588387398362044 1
0.610808130460426 1
0.90200671721665 1
1.04777283970152 1
1.66178821353642 1
0.976538251816599 1
0.797831577513186 1
1.01101726191637 1
1.08093004771341 1
0.681478868037272 1
0.772678250351069 1
0.80392221348675 1
1.16344875118993 1
1.12789005379688 1
1.12221763228084 1
0.620788739602991 1
0.637318249470585 1
1.13140612936417 1
1.46417558280546 1
0.839344402339703 1
0.650024828925657 0
1.37517118932492 1
0.463898491451395 1
0.777011057143892 1
0.675402989031313 1
1.01259568952739 1
0.929307683273081 1
1.14211157237484 1
1.24494490312867 1
0.773721780300496 1
0.675866006842872 1
0.753788822151615 1
1.17228668424079 1
1.01862615903401 1
0.90509218526372 1
1.36401398959119 1
1.1406961390842 1
1.30776989987978 1
1.45815229729492 1
1.33619859453723 1
1.07097109841818 1
1.24786882548697 1
0.906099176080908 1
0.959270863690518 1
1.4938908317261 1
1.13498534714348 1
1.37035757017967 1
1.16296704070311 1
1.13007299598906 1
0.954123693434467 1
0.935149944348156 1
1.11780208174987 1
0.697703202535585 1
1.32367038477098 1
1.42856187233417 1
1.0396678889327 1
0.556096075591308 1
1.08062022647393 1
1.32584511305927 1
0.767242131869282 1
0.819164769023868 1
1.27553705643535 1
1.01420819802568 1
0.534633445045695 1
0.810090647180729 1
0.46598766700353 1
1.10243375593356 1
1.12435852736589 1
0.607118212731222 1
0.70314676665433 1
0.753687876419064 1
0.985726483842567 1
0.839586020118344 1
0.906415516715693 1
1.4732774149866 1
0.9786058675112 1
0.502737366368575 1
0.305357038450987 1
1.26105221171305 1
1.02857931728922 1
1.10653606700306 1
1.21512662898466 1
0.861351832692061 1
0.882851405529912 1
1.03362144570321 1
0.827046916459337 1
1.13693123007725 1
1.09963094225996 1
1.26807895801901 1
1.52821500049344 1
1.27995983435094 1
0.948514156876751 1
0.231845901479981 0
0.817388125198474 1
0.587942857741992 1
1.30238203610299 1
1.24559206241972 1
1.32358770215082 1
1.15040375353839 1
0.800376727938226 1
0.759293909154491 1
1.12365365840858 1
1.10009396743267 1
1.08664918085245 1
0.64380112210582 1
0.616679842223858 1
1.15638443326337 1
1.19341005983777 1
1.20978811977073 1
0.764070381198307 1
1.01176095718327 1
1.04673276583856 1
0.99920583505553 1
0.828335192661121 1
0.821778577191241 1
1.31834408473535 1
1.01330556607776 1
1.52683553180976 0
0.495255603887552 1
0.149515329096858 0
1.41107970977701 1
0.933605028875161 1
1.26169218522354 1
1.0032273280273 1
0.881584547361796 1
1.07285635607781 1
1.19700770032069 1
1.81553726514772 0
0.770077319176134 1
1.09028492194557 1
0.665535881831373 1
0.808517864059372 1
0.747627121957409 1
1.16367682256073 1
1.57912999577376 1
1.01484287999532 1
0.910159790055895 1
1.7321515382624 0
1.22770653107811 1
1.08074462592286 1
1.56814197586895 1
0.848096793881692 1
1.06743560471146 1
1.21411412862497 1
1.13573876600049 1
0.42416706223131 1
1.01132155986281 1
1.44649954390902 1
1.20080703060126 1
1.71569771893011 0
1.02205724076429 1
0.363463669572534 0
1.28321002809732 1
1.37108389100793 1
1.21128222305606 1
0.795849827323491 1
1.05368963855514 1
1.12527871007471 1
0.876236145362881 1
0.760582038908704 1
1.26200244240308 1
1.28816159620505 1
0.880695442484904 1
0.728536911183441 1
1.41446072680725 0
0.775164659489482 1
0.968218818037895 1
1.46050196089921 1
1.01226640132202 1
0.739248701452719 1
1.05498247409891 1
0.799897183792877 1
1.10928648849887 1
1.03757962988119 1
1.34169248273576 1
0.63080708174365 1
0.956130020495821 1
0.546296012593066 1
1.3093058614545 1
1.1257729378197 1
1.1053230315086 1
1.382888057762 1
0.602825188295046 1
0.909917302019858 1
0.752641172426321 1
1.23554442498956 1
1.08949969886332 1
1.36230923053148 1
0.643142071255512 1
1.08809296619861 1
0.587897878464796 0
1.05609082503086 1
1.43652150941164 1
0.491097330414582 0
0.91568134229144 1
1.19141515750516 1
1.58546333200849 1
1.76952223446696 1
1.35517755837438 1
1.17846924025148 1
1.04743205967648 1
1.07359096923098 1
0.77498006013908 1
0.922517851673455 1
1.31137149640828 1
1.13181192660616 1
0.76591729691238 1
1.39384867279987 1
1.07386468954037 1
1.15725348014963 1
0.839055504583333 1
0.877578128577053 1
1.50765536480654 0
0.436471358759828 0
0.517901243221391 1
1.10519787554051 1
0.585514857629215 1
0.881623031816167 1
1.25404947653943 1
0.721281383533366 1
0.681499081664881 1
0.792637079407227 1
0.675721195705756 1
1.24885759152684 1
0.839534656241563 1
0.896659074004879 1
0.7999288301535 1
1.1094570308269 1
0.891647977300366 1
1.21520200105818 1
0.827007811985365 1
0.962003534974352 1
1.25598919763946 1
1.42074439375529 1
0.833452541146773 1
1.65905190946541 0
1.11399812336524 1
0.783552577153218 1
1.33006965300375 1
0.758095430590337 1
1.18004172475334 1
0.0383622119937543 0
1.07795484015419 1
1.04370479012018 1
1.1876839884728 1
0.940838934362997 1
0.915905712578427 1
0.986875402711997 1
0.717428228336539 1
1.88005217334009 1
1.4214840827855 1
0.200588667135703 0
0.762621776697549 1
1.23688945498282 1
0.867628735612775 1
0.0855104094610952 0
0.907587170966034 1
0.992006310863483 1
1.42663445011836 1
0.887066710917285 1
0.38545974119016 0
0.647585421315421 1
0.77714489200694 1
1.12363364786986 1
0.977285153461207 1
0.768276003623676 1
0.86600399437374 1
0.635125328580184 1
1.10504334329953 1
0.930051276675194 1
0.934252356617596 1
0.693063147608036 1
1.31838340986728 1
1.23646780167099 1
1.18588024376669 1
0.96142107514367 1
0.696648177582078 1
0.891125078734136 1
1.11186594480709 1
1.02565016386982 1
0.859666811950327 1
0.635677623979141 1
0.884756837035131 1
0.94097558563951 1
0.85980414680592 1
0.833554403639957 1
0.913402857425115 1
1.2613377179742 1
0.833757572843626 1
1.19024449946567 1
1.44497549166337 1
1.0293644901525 1
1.07848905190821 1
0.980449224058409 1
0.261631766232866 0
1.24708850424293 1
1.16513261851601 1
1.14287441473793 1
0.88551662727732 1
0.960171750086224 1
1.004755973752 1
1.10853838689195 1
1.65447729809727 0
1.39209860377743 0
1.21783957883958 1
1.57227052014912 0
1.46542031894959 0
0.979663804549323 1
0.879359833239601 1
0.193936912969059 0
0.627448368827355 1
1.43824936961372 1
0.847330620338398 1
1.14477705956923 1
0.857768654066452 1
0.558905845487633 1
1.45547914993255 1
1.08342384571848 1
1.03868751555645 1
0.830120620072048 1
1.43801877199074 1
0.843488067599208 1
1.1150228868446 1
1.29298606412444 1
0.989973848493169 1
0.768784561522786 1
1.12312980280327 1
0.67482918433945 1
1.23251784907137 1
0.854055947261272 1
1.00996654231352 1
1.43000841896498 1
0.958879852526153 1
0.517147592677713 1
1.11618699482326 1
0.695108203415967 1
1.28720440672693 1
1.31672514562809 1
0.984199598680443 1
1.68350272720513 1
0.252933567210722 1
0.851134148425394 1
0.551433363633871 1
0.727399560190896 1
0.386068383072151 1
1.0016928687197 1
0.988437119621649 1
0.378128823972114 1
1.12280933682552 1
1.00752344309872 1
0.921770273318606 1
0.942048053328602 1
1.63141041389907 1
0.808779120958225 1
0.762454547365498 1
1.28343443049828 1
0.537895750307302 1
1.20283970936615 1
1.27329647310614 1
0.660724718955237 1
0.953426641270812 1
0.929516233726186 1
0.941651328209353 1
0.696451692297402 1
1.39059774135277 1
1.57612827585744 0
1.39263260201255 0
1.04064934521371 1
1.10857070091995 1
1.41174171910616 1
1.78595137491521 0
0.929331224156109 1
1.418207477679 1
1.28599627320541 1
1.63441836617798 0
0.866537739987626 1
0.951375968334177 1
0.954741964795008 1
1.23824497671703 1
0.971118763138744 1
0.729186681429347 1
1.33178877757946 1
0.780940421665666 1
1.10536834168845 1
0.548620253367245 1
1.07188231724853 1
1.16914133627501 1
1.25395295972789 1
0.804837056265194 1
0.934235022783916 1
1.22039693445944 1
1.09553802831334 1
1.13146247721389 1
1.16840337100773 1
1.40972157528354 1
1.27326793479901 1
0.745318199935803 1
0.650319385664389 1
1.10504267818415 1
0.411928388737658 1
1.60361126717959 1
0.60361297270023 1
1.0431085004594 1
1.29691662958541 1
1.20783679337229 1
1.27487978807556 1
1.08859043105226 1
0.873732621896934 1
0.934252833276384 1
1.23344844007231 1
0.839348981055289 1
1.36354709046345 1
1.39889102318108 1
1.54191758904294 1
0.815551019267535 1
0.773719043109779 1
0.644200473676879 1
0.727660339999094 1
1.47611732998734 1
0.506134303598977 1
1.0177274316019 1
0.75057923347162 1
1.25263215240478 1
0.992020217178103 1
1.17407995859628 1
0.86160038400375 1
0.927068836239799 1
1.57554914051729 0
1.42330972746276 1
0.863432094491075 1
0.675228721351296 1
1.25558777457216 1
0.812569132296758 1
1.18998969400974 1
0.88451467955914 1
1.20234883275514 1
1.3109717552028 1
0.598026304132425 1
0.503255779043682 1
1.20612870199709 1
0.932001855336507 1
1.65623446358851 1
1.32593418642135 1
0.959983199882147 1
1.07961708043888 1
1.18539195557951 1
1.06315937128104 1
1.0951782184942 1
1.16078213391849 1
1.05917930810701 1
1.03092348174031 1
1.50613728816079 1
1.0700425456849 1
0.527631370425738 0
0.906356557446542 1
1.04091831048582 1
0.95110246289491 1
0.854500024174442 1
0.936398616251887 1
0.569282614005936 1
0.232524495685569 0
1.02081421317201 1
0.426802749939501 0
1.31786293218044 1
1.46169283782848 0
0.815433376333368 1
1.02481369236659 1
0.992424982282539 1
0.564707654334048 1
0.820302721277184 1
0.959650058098938 1
1.15567091861226 1
0.869623629328834 1
0.902734522574353 1
0.676570592859307 1
1.58349545182341 1
1.15353385735055 1
1.06487460137385 1
1.18665888946254 1
0.424949123493552 1
0.668936378876579 1
0.301099649089597 1
0.96882828938232 1
1.11610079395731 1
1.48980195961608 1
1.01224473818124 1
0.930155042324756 1
1.45755261192826 1
1.44220080945854 1
0.480701308795258 1
1.33385167167248 1
1.56427218057937 0
0.506670343229436 0
0.838814306286072 1
0.734076503596878 1
0.916257295526234 1
1.52353525615711 0
1.63750865696579 0
1.36825885287758 1
1.07194950227387 1
0.95457080967651 1
0.709008476091032 1
0.94144637696138 1
0.918992368776005 1
1.05973848095738 1
0.740288529074248 1
1.25560349854816 1
1.03420933475468 1
1.12076033527356 1
0.423270652156706 1
1.31027107313254 1
1.26004606960234 1
0.856808147373236 1
1.29501536912696 1
0.689809981148427 1
0.8469232688073 1
1.20573545089109 1
0.864201372700159 1
1.01097333230075 1
0.696562671212557 1
1.05786051219874 1
0.916882087804493 1
1.08931604001727 1
1.07942059968629 1
0.862535499011162 1
1.10149437645229 1
1.28855706154573 1
1.26423508672331 1
1.11511553818755 1
1.03373953579004 1
1.04984402714797 1
1.30336490812368 1
0.535135573514176 1
0.791973429793748 1
1.01140056638236 1
0.824194050387285 1
1.42025184825454 1
0.42639667318035 1
1.11056590352254 1
0.955926529916205 1
0.868323381365732 1
1.2271390253838 1
0.663694132335899 1
0.94347911205916 1
0.964976444532934 1
0.94221899655563 1
1.07388066403235 1
1.24551993515333 1
0.905549437743177 1
0.901754046136322 1
0.995395206276064 1
1.171869318894 1
0.777258345294051 1
0.769872303909746 1
0.757063336532937 1
0.64347205126751 1
0.885729703983273 1
0.758610863633135 1
1.38213529943547 1
0.916415268460059 1
1.33177436689377 1
1.17573264161475 1
0.899838802238409 1
0.881676832394348 1
1.27230971344872 1
0.72884150198316 1
0.991278230326824 1
0.911578322484726 1
1.08657951225947 1
1.04769376511169 1
0.661662626599363 1
1.16335550896155 1
0.388500380844129 1
1.16593238358969 1
1.50078168372614 1
0.989177469647419 1
1.31586116041106 1
1.39596016879354 1
0.910853393383954 1
0.399556532462524 0
0.98102098895692 1
1.22978572097821 1
0.77002699460815 1
0.7761428262489 1
0.736629166900956 1
1.41799386838859 0
0.521856515479568 1
0.63528925154785 1
0.967294790702143 1
0.484717536128147 1
0.675800590588495 1
0.607568064466708 1
1.37905894687893 1
0.768694271194444 1
1.00605114755206 1
0.969026134349056 1
1.40582023275084 1
0.457992702818119 0
1.27512022003283 1
1.35621713674971 0
1.03614888375979 1
0.553913108728352 1
1.57389551936771 0
1.68980281802825 0
1.17976403753597 1
0.588905673764549 1
0.344374069215793 1
0.875848351519779 1
1.31635682201737 1
1.33683141333961 1
1.52101616847768 1
1.37859198326023 1
0.935176270364139 1
0.960051757993588 1
1.00644550008756 1
1.38826874569405 1
1.03734755803804 1
1.17215999499439 1
0.99287089391379 1
0.93758940737153 1
1.21746535260373 1
1.52678734394217 1
1.44931795663077 1
1.10434362395646 1
1.30337031497013 1
0.779902645416532 1
1.45639281004857 0
1.14128261120493 1
0.81306074811094 1
0.409526919420743 1
1.12814853546407 1
0.811579568342146 1
1.42113458374146 0
0.853286308829909 1
0.702712735666157 1
1.36347948359285 1
0.961003933412867 1
1.44468301213341 1
0.884239142457159 1
0.738909958930764 1
0.476481527523362 0
0.757139725316409 1
1.23122774841305 1
0.718380007984629 1
0.257711846824036 0
1.84288418037793 0
1.16187514896246 1
0.956306537797811 1
1.02630547741781 1
1.05543724815667 1
0.973252615451926 1
0.941766912002242 1
1.12666849819973 1
1.3630037250773 1
1.26925584515691 1
1.47804116482897 1
1.54108046740807 0
1.36364515511354 1
1.41247926258551 1
0.837875587753216 1
1.19383994696759 1
0.627034853599071 1
0.963158976386646 1
0.448226687458897 0
1.25680624194748 1
0.655128042256288 1
0.825981530881221 1
0.661241371563002 1
0.860061651892122 1
0.786658357880056 1
0.868050881417431 1
0.903789858531681 1
1.18529026165226 1
1.34462968327217 1
1.57991427343517 1
0.627955847176324 1
1.42711012635393 0
0.662147830363238 1
0.812330462547284 1
1.10663855697376 1
0.162415476132272 0
0.687381490927164 1
1.11786039266534 1
0.796008839354719 1
0.835975494574067 1
0.856620328252106 1
0.929112166200662 1
0.665703543244784 1
1.10208176803573 1
0.73345785357568 1
0.658761821201901 1
1.2479084401022 1
0.827982233037739 1
0.770167885407074 1
0.651343233061342 1
1.11035282969409 1
0.717802274136585 1
0.786735322511059 1
0.867191740680212 1
0.822257684655181 1
0.938688000562059 1
0.898400837725902 1
1.27498194888372 1
1.06428730618482 1
1.02336232850355 1
0.93913781672901 1
0.971497679629621 1
0.946890153187339 1
0.846156297846888 1
0.560569409001334 1
0.763885370097709 1
1.29330892640316 1
0.852822497488238 1
0.563587365584926 1
1.2153109001713 1
1.02028722397216 1
1.29677305818368 1
0.741563111353326 1
1.12187040656467 1
0.782358754685831 1
1.46985928431112 1
0.862488801455149 1
0.80097555538898 1
0.798443962172321 1
1.27252648502057 1
1.09896696670391 1
1.84892649350141 1
1.39565142173754 1
1.30538498968297 1
1.28618005294475 1
0.841077674480332 1
1.66200968862433 0
0.534265498741874 1
0.487936379396787 1
0.587876440672963 1
0.969314753175554 1
0.688586644948525 1
1.70269308688596 0
1.40503565036376 1
1.54395932355613 1
0.805159102569844 1
1.19448040675348 1
0.319694049955781 1
1.11672612831927 1
0.80077470372872 1
1.24507961508476 0
1.28432489658981 0
1.35390513797663 1
1.12015390457357 1
1.19222864809158 1
0.786087733736568 1
0.513009480920909 1
0.559104706300499 1
0.60218544099287 1
0.837638936414437 1
1.00969140704186 1
0.486395440523689 1
0.944319205353219 1
0.255638221561433 0
0.345544012917086 0
1.11150186932193 1
0.441954107594948 1
1.19192782348404 1
0.572372296412049 1
0.830031021364367 1
1.20577210058883 1
0.907261572333424 1
0.692993519539578 1
1.0958966850835 1
1.28720795445518 1
1.2294434607218 1
1.10889918255965 1
1.05387442472666 1
1.3761444085724 1
0.502821414648616 1
1.22705097776133 1
1.16189792489018 1
0.827769580981845 1
0.848971158496139 1
1.02766337022466 1
0.687586573615192 1
0.9430243736387 1
0.43440384402382 0
1.50275300946083 0
0.776217007040627 1
1.0003501280238 1
0.888678587044669 1
1.31732124388024 1
0.991778587599715 1
0.658580346600503 1
0.85630852490652 1
0.726736957562908 1
1.05608231650762 1
1.40602163068988 1
1.36239007354671 1
1.00321752851007 1
0.661537454226654 1
1.76343162077016 0
0.987985298185679 1
0.92967974971304 1
1.14663292114797 1
0.650246909540003 1
0.775921873311807 1
1.80709163192219 0
1.0217117567946 1
1.32188703169524 1
1.40001306840389 1
0.760361535191194 1
1.40618546722955 1
0.827605670017367 1
1.23804028728937 1
1.10314848666003 1
1.31677286906857 1
0.258234256628988 0
1.13337870144106 1
1.19247093557543 1
0.360297678618229 0
0.72746082290937 1
0.414513842510357 1
0.874493358704333 1
1.40476642222392 1
0.643799188730378 1
0.765887340896587 1
0.662684428610012 1
0.924775470109081 1
1.04140208806659 1
1.02587009148958 1
1.10150850589837 1
1.01584903851354 1
0.521757024616198 0
1.04796200875395 1
1.70912580864023 1
0.753414344572254 1
1.15415500161021 1
1.23321831860382 1
0.807372812342969 1
0.357699111315682 1
0.890815961855743 1
0.944888483215706 1
1.10296143933178 1
0.440408801758799 1
1.46607625272702 1
1.10157340400904 1
0.825909761969883 1
1.31207006903293 1
1.11430752220174 1
1.32432349754465 1
0.928214629300007 1
0.89824775599101 1
0.651571854433437 1
1.23384096638986 1
0.978275106000682 1
1.16275677436466 1
0.802220712928239 1
0.661669019583316 1
0.776997141380393 1
1.13748005708546 1
1.0271492336487 1
1.42823399536425 1
0.669991219716042 1
0.893879505315879 1
0.591071440722682 1
0.662626985913634 1
0.648872324476111 1
1.59740215155958 1
0.92722989314032 1
1.31790138227206 1
1.22807972138947 1
0.954123797098502 1
0.906561680302633 1
0.255389923498648 0
0.701636672616258 1
1.00416816691627 1
0.905585725200833 1
1.18232268463114 1
1.13068551555809 1
0.566947063036587 0
1.01847674467761 1
0.843768293340399 1
1.00336685062963 1
1.42753506827793 1
1.18146750060716 1
0.78168280956375 1
0.850909319301772 1
1.34451460021895 1
0.975820650384681 1
1.08469948369093 1
1.101258212689 1
0.901743643886838 1
0.85105398382166 1
0.841628257650878 1
1.2578081395978 1
0.610133512144755 1
0.867102214872665 1
1.22829721115142 1
1.06664446756149 1
0.93949431824745 1
0.992981937744774 1
1.47643898113663 0
0.93682036439006 1
0.628946354730452 1
1.20856786217725 1
0.765511430016523 1
0.459928028426351 1
1.27862034557279 1
1.04410100459907 1
1.61269932970338 1
0.817537832095479 1
1.09314506192772 1
1.16878616383104 1
0.948955729479246 1
0.87580731607179 1
1.29612166882307 1
1.10660714090402 1
0.545720775155961 1
0.893685007998512 1
1.23729869955081 1
0.938303651722623 1
1.45659689221881 1
0.971630759478765 1
0.535102378976179 1
0.0266281778049494 0
1.0498595554238 1
1.11912086140051 1
1.21272269785433 1
0.953756113030819 1
1.33577828809246 1
0.73709283315745 1
1.22686319978887 1
1.00171615732607 1
1.08789333252008 1
1.0603250231131 1
0.958312016891083 1
1.13987076659505 1
1.12296826262867 1
0.704190591479339 1
1.50891393729326 1
1.22753136352579 1
0.806250326148662 1
1.04408453616107 1
0.942003727806626 1
0.793715534824927 1
0.255460301887886 0
0.645682799086471 1
0.71825198552603 1
1.19592665129807 1
0.756239045592834 1
1.18054397074377 1
1.31816201932511 1
0.958819014121614 1
1.20243336582014 1
1.0994054806917 1
1.34591558544134 1
0.600496258743839 1
0.595433194922853 1
1.54382221461438 1
1.56971046191226 1
1.35543770356233 1
1.00476081840646 1
1.19791602936253 1
0.612919693330818 1
1.21132819253298 1
1.57086046909156 1
1.23196535719074 1
0.58233635608549 1
1.23210255705139 1
1.62250701219521 0
1.74867066592812 1
1.5768572099343 0
0.939458097174449 1
1.38917401224745 1
1.27022938217402 1
1.25195922740434 1
1.08413611816333 1
1.23586941121048 1
0.725228651302359 1
0.839144674844693 1
0.937197698411557 1
0.877385384463982 1
1.18487920406707 1
0.537610864860231 1
1.31471439098 1
0.725717628357032 1
1.12297413916724 1
0.41296306705397 0
1.17035332197043 1
0.971492894661216 1
1.62673620911923 0
0.736915449271254 1
1.23830719004936 1
1.0587060006498 1
1.21151862229198 1
0.868186567759921 1
1.11121906978264 1
0.786112897523771 1
1.28956365122491 1
1.49957785216221 0
1.50866217139926 0
1.24619509126035 1
1.04074173123464 1
1.16586015709281 1
1.2364468704834 1
1.08186156327886 1
0.981915006502802 1
0.703508764950208 1
1.15091565877285 1
0.550800574843645 1
1.2063568265583 1
1.0413618102253 1
0.964360079267668 1
0.691618769585242 1
1.35647259782732 1
0.837673716484301 1
0.894194055929916 1
0.915280464378946 1
0.633227821545859 1
1.3991791056292 1
0.96577111114618 1
0.984297974740903 1
1.00615915049932 1
0.775818658993835 1
1.00637794475325 1
1.33835281647911 1
0.537446332633016 1
1.51555611112381 0
1.2162371742014 1
1.04475040619541 1
0.703799005766857 1
0.760821369708355 1
1.55741745874063 1
1.23863588704859 1
1.16366043232695 1
0.698867564308554 1
0.882777517568748 1
1.12027707467544 1
0.872838256097919 1
0.69513985313916 1
1.46542512842787 1
1.46016068138838 0
1.15352713028886 1
1.06838275870999 1
1.4472961835358 1
0.393855818361153 0
0.701682666055099 1
0.712742978432313 1
0.520466274881754 1
1.21509605815161 1
1.25761596905065 1
0.886289120106325 1
1.47580106496677 0
1.19452433646139 1
0.634383389005407 1
0.553309444214576 1
1.03338453278414 1
1.24254317873679 1
0.697439343434396 1
0.69669619911024 1
1.28116792400461 1
1.20378669731477 1
1.11700308224587 1
1.33383775890072 1
0.608596316488415 1
1.37427784125375 1
0.689212823230185 1
1.37170588129553 1
1.04712464170445 1
1.33739470425007 1
1.32754408977525 1
0.823148142351652 1
0.58333590330639 1
1.44707542249781 1
1.65804465863599 1
1.06809338270865 1
1.00422346063147 1
1.1853004660066 1
1.07048509184558 1
1.12312042365041 1
0.960830690197315 1
1.19002516656151 1
0.296253143516793 0
0.909057479597051 1
1.66479784726854 0
0.670295490132153 1
1.03886221019574 1
1.24190762657968 1
1.84266222564966 0
0.585451407824473 1
1.4150267760488 1
0.765552997097981 1
1.47898497087261 1
0.0591244643005991 0
0.764788787927934 1
0.721425708876848 1
0.633961607214489 1
1.52170183820926 1
0.728792709003679 1
0.842668334479028 1
0.806129480937124 1
0.738887849809526 1
0.842277616048594 1
0.841206660251951 1
1.34004346009289 1
0.84987898282414 1
1.32471562450593 1
1.08853325285101 1
1.35649284840282 1
0.400354655094523 1
1.71597802542223 0
1.12305801302186 1
1.15435989580788 1
1.46021504565723 1
0.914410133456596 1
0.636963234873375 1
0.659056707067273 1
0.717717367675622 1
0.449340778744866 1
1.00062914212314 1
1.35023899944413 1
0.850219805958462 1
0.76866353929613 1
1.32880246416133 1
1.25718858069528 1
0.732231236251814 1
0.642104575900292 1
1.38605766024897 1
1.14606456596159 1
1.00331449465962 1
1.21420966752825 1
1.19015563620308 1
0.712196419202738 1
0.881076922496782 1
0.590862742901152 1
1.86335624809332 1
1.65002565299457 0
1.21974632108455 1
0.665319466853964 1
1.21649803916407 1
1.03424193359368 1
0.747089602164805 1
0.527562387814036 1
0.863758603933381 1
1.17830820510361 1
0.895703073507426 1
0.516512718790702 1
0.881013322142246 1
1.33898909891343 1
1.4505970378261 1
0.611829155586188 1
1.20629729892674 1
0.456363423858825 1
0.965402869266889 1
0.998105685200134 1
1.17367794201837 1
0.304025365826432 0
0.814989035500715 1
1.10683309963746 1
0.952883103529361 1
1.10252093616269 1
1.04210871945452 1
1.04329335412502 1
1.2927050585109 1
0.907592765020726 1
1.10233444300053 1
0.972954444664429 1
1.05938218779273 1
0.993365540594808 1
0.897790507136717 1
1.20528154910328 1
1.00820373168982 1
0.97182716160543 1
0.611452074738915 1
0.604325142767849 1
1.19407944704296 1
1.4964191942899 1
1.11912820835112 1
0.846024383480026 1
0.330064339807351 0
0.487119410685661 1
1.0406337004572 1
0.901748894743983 1
1.09396362214883 1
1.1152335684262 1
1.30679404523318 1
1.71115518669633 0
1.46223606739721 1
1.37000278909718 1
0.801967730563233 1
0.747922714016267 1
1.29805391452861 1
0.756275732811155 1
1.35294433346652 1
1.06051086614145 1
0.799719223735457 1
0.980751261244057 1
0.82969353178196 1
1.58405309352311 1
0.799063493137837 1
0.818783510935797 1
0.62584536488892 1
0.81993505140991 1
1.54704048907172 1
1.21077786507023 1
0.898082271119626 1
1.33732881980192 1
1.41872356728204 1
0.804523271168906 1
0.560012544369911 0
0.744872240111308 1
1.17858363022436 1
0.924896081217211 1
0.703421211717055 1
1.42510521911481 1
0.858479160364708 1
0.738378591375951 1
1.1961546293062 1
1.15826877792715 1
1.04417766203437 1
1.11337103481161 1
1.09899554911799 1
0.691769398360456 1
1.53849223915299 1
1.63800074176206 0
1.00856958601314 1
1.79785042461253 0
0.896608007536027 1
0.377128127580902 1
1.0092101543355 1
1.48313371763534 1
1.49327066921328 1
1.07160191855567 1
0.853081251813708 1
0.762829753324458 1
0.698923996228275 1
0.596093116154439 1
0.427844622236344 0
1.10455136221573 1
0.72843536479564 1
1.10421107588906 1
1.55571801435486 0
1.15285629100327 1
0.638825719379902 1
1.46807224494413 1
1.07715575040058 1
0.825574126910133 1
0.777279046910252 1
0.783065656662973 1
0.841552419534835 1
1.33981904405487 1
1.14514326658955 1
1.04016352762843 1
0.946647030950396 1
0.571903953380165 1
1.04738871740477 1
1.03032118003089 1
0.747069731045412 1
1.63257373414412 1
0.933058410644435 1
0.135946336781654 0
0.875761559151531 1
1.28757984282809 1
0.772198159507671 1
1.11759001796463 1
1.19341573602261 1
1.05997690730813 1
0.677174957880395 1
0.706216988080755 1
1.07496013215307 1
0.939387076225209 1
1.04864632743177 1
0.876485562960957 1
0.817062689334596 1
1.28875271065148 1
0.850098364437066 1
0.551041902816171 0
1.03695698041827 1
0.934774976187873 1
0.716942570085922 1
1.16375535021765 1
0.578171526611791 1
1.01233481816898 1
0.444273316406036 1
0.279362005762367 1
1.05302297746191 1
0.747278518065532 1
1.27027044461789 1
0.724839395863217 1
1.39901100527479 0
1.16265650198688 1
0.578016702753786 1
1.11050387249992 1
0.646445190228298 1
1.01652592214909 1
1.11350416073897 1
1.0752492352598 1
0.867845590669071 1
0.621016057988027 1
0.962072700077423 1
1.22284557476093 1
0.925742486654621 1
1.02404436277296 1
0.85112492223242 1
0.960032626991882 1
0.507575823626714 0
0.579137908001519 1
0.797551169472366 1
1.04133040210837 1
1.10240646286899 1
1.00895762392051 1
0.734445960625854 1
1.51354128718151 1
0.916738003891039 1
1.06495477980861 1
0.306754106310268 0
0.598589402226807 1
0.739387333293616 1
1.06770789703366 1
0.513418312779669 1
0.701696535768925 1
0.575595385858115 1
0.965531526857204 1
1.3757297169082 1
1.38265625815692 1
0.926781758396092 1
0.627566868446774 1
1.3421242584121 1
1.1571675694356 1
1.0509085401371 1
1.12766467127413 1
1.59789795169756 1
0.728841419055296 1
0.90386836390378 1
1.04579813173194 1
1.37794660357445 1
0.918821692445286 1
0.877671975247156 1
0.510794761050927 1
1.3771084402617 1
1.10170801011704 1
1.4161549798942 1
1.62360210025931 0
0.76242105213743 1
1.38139660926802 1
1.14941544408692 1
1.4159683953217 1
0.70338222347216 1
1.18742074750837 1
0.864402626907874 1
0.89870254785133 1
0.0479109700470549 0
1.00724052075578 1
0.588851740372193 1
1.6366331992104 1
0.931190274953891 1
1.29674078621042 1
0.777475486685255 1
1.25120635966077 1
0.897848144432992 1
1.29305955159195 1
1.03397780301399 1
1.14901746043105 1
0.478102464756525 1
0.863191971564289 1
0.867357123205323 1
1.1587689374093 1
1.0696548167499 1
0.94655692522517 1
0.521637189125383 1
0.949185077673318 1
0.848215181576845 1
1.03350748065115 1
0.806397823394601 1
1.39315372495829 1
0.855076748726468 1
1.19992734547254 1
0.868244366632671 1
1.09655327974871 1
0.623531381830086 1
1.27154375581776 1
0.626151097972803 1
1.1847634139705 1
1.12065617031633 1
0.716799094947607 1
0.874489735944215 1
0.840127025815888 1
1.25291444068256 1
0.892317753288516 1
0.755682877306082 1
0.955415425859286 1
1.12833907843845 1
0.761877346517777 1
0.871457682911718 1
1.2817717757574 1
1.1891685881721 1
1.07145187748588 1
0.729982557319784 1
1.28744074394837 1
1.25584697332051 1
1.85845920039871 0
1.42142348204085 1
0.538306406367653 1
0.843148467479396 1
0.897429340822597 1
0.875780655844165 1
0.948870765117339 1
0.947367422299556 1
0.50692434356598 1
1.3523293493911 1
1.45007440325085 1
1.07165490287179 1
0.305024366700839 1
1.36624224709764 1
0.637964943218015 1
1.09375975733036 1
1.19011898707236 1
0.849306513363018 1
0.835632776901237 1
0.626378102750985 1
1.13003093895774 1
0.649040288580036 1
0.758860410552495 1
1.13752507127032 1
1.08618150979713 1
1.11488780173984 1
1.27111127740269 1
1.39691930452341 1
1.59579640753148 0
1.03097612794062 1
1.32056808349833 0
1.32375026956942 0
1.32128123537961 1
0.266459608922309 0
1.09551174243011 1
1.02106233304515 1
0.823614476367569 1
0.825785118199221 1
1.11977303360141 1
1.18671474544009 1
1.00533221623454 1
0.998284835848611 1
1.68020871019611 1
0.684235492620856 1
0.806383848926855 1
0.729512484484976 1
1.02285095328803 1
0.843221794248105 1
0.549793311943649 1
1.40290902164337 1
0.814774001104008 1
0.9187007272189 1
1.42611695164752 1
1.29752655336279 0
0.374018030547845 1
1.48019873937276 1
0.663057592982101 1
1.05009420847713 1
0.502392242891308 1
0.676434721450999 1
0.780211998903498 1
0.95730591229783 1
1.27021389933513 1
1.587064532667 0
1.03202327985262 1
0.890843482515959 1
1.42827624067213 0
1.18945144247526 1
0.652582611354557 1
1.18276975744504 1
0.724231269134403 1
1.03908140139476 1
0.809446751762295 1
0.704567781139239 1
1.09055367009889 1
1.01364106590004 1
1.16848987588046 1
0.184694815912291 0
0.489613303191438 1
0.733808748378184 1
1.17634800574721 1
1.21048319546041 1
0.884489833933452 1
1.00550083570631 1
0.660113346208122 1
0.977932467374939 1
1.27860019589714 1
0.908282096347367 1
1.0207948427148 1
1.16860115958174 1
0.746933146792013 1
1.09381762424934 1
1.19323301556116 1
1.06775459941432 1
1.75143356442889 0
0.590342228145399 1
1.31844789728439 1
1.3392867300136 1
1.19979845695792 1
1.39732700187241 1
1.38163611843294 1
0.972453494862698 1
0.750220399363382 1
1.48632188376413 1
0.919053502622083 1
1.12018826859452 1
1.01396357813202 1
1.38144967610039 1
0.969372726113442 1
0.659161040600827 1
0.547423152908915 1
1.00588237139129 1
0.44958497926722 1
0.949545271894817 1
0.725391543185807 1
0.66106596456018 1
0.750451215829311 1
0.887623836946322 1
0.638104980027836 1
1.28184631453843 1
1.28155260800228 1
1.0620394575636 1
1.4559558348821 1
1.02143930715937 1
1.01265082469171 1
1.05391298840398 1
0.641923903908913 1
0.73342498906458 1
0.982468205341531 1
1.14723364201297 1
0.970904249271419 1
1.3494810671434 1
0.884368062807433 1
0.957602850737235 1
0.899877138495064 1
0.843511052452874 1
0.847462378063272 1
0.788642292040792 1
1.09947180939149 1
1.14848518888899 1
0.981843008017883 1
1.31726892995149 1
0.314140928068022 0
0.774272144120497 1
1.29177496144406 1
1.29538397245529 1
0.671712800478221 1
1.41332810255644 1
0.2031308193479 0
0.617688656983303 1
1.29837466698444 1
0.753225599677869 1
0.584847732052876 1
1.0159670037173 1
1.10597988925172 1
1.1973213385708 1
0.759285944984077 1
1.35949251299283 0
1.58762780097174 0
1.00597773469633 1
0.763846802248162 1
0.890704434989144 1
1.21108864136247 1
0.878689204556674 1
1.05894641190097 1
0.578828001214956 1
0.836268256387045 1
1.658993076406 0
0.912776197483295 1
0.752724729556346 1
0.655296834182372 1
1.58071453808835 1
0.393220731846432 1
0.823092199038896 1
1.05334260874382 1
0.565919622328128 1
0.563337328156341 1
1.51872068701657 1
1.21616451399941 1
1.65032916893041 0
0.621563793329804 1
1.23480081335285 1
1.02791048841134 1
1.04474455381868 1
1.67992144593121 1
1.22046818113443 1
0.732459700220537 1
1.3511996112028 1
1.37184958338731 1
1.23025055130654 1
0.852380953159818 1
0.759938944653674 1
1.03575287147906 1
0.592829147896793 1
1.07634118749914 1
0.664661926267774 1
0.954508467012885 1
0.764332525708852 1
1.21078211846798 1
1.10093495361709 1
0.727156874028702 1
1.21124598349598 1
1.26172307836044 1
0.514228561572848 0
1.20684746370781 1
1.32975415281689 1
0.69968128331722 1
0.874024423597462 1
0.536462392198381 1
0.937951993072208 1
1.06107532883034 1
1.33215307908977 1
0.653658900634545 1
1.37549296616517 1
0.992767391392309 1
0.711823340330872 1
-0.0434509312012227 0
1.01731858167632 1
0.807555288334441 1
0.430271215244973 0
0.77960765534295 1
0.869913617091111 1
1.26661401647349 1
0.351953063863061 1
0.522005315676645 1
0.817332564804573 1
1.03674492357216 1
0.944197510825715 1
1.16621315299386 1
0.843657984426732 1
1.73513307224169 1
1.39953844925559 0
0.868535952661211 1
1.09796359347515 1
1.04630534002056 1
0.714825021337039 1
1.14812389072457 1
1.25515040652235 1
1.3688202072229 1
1.49039162111114 1
1.21913707555546 1
1.31071798190347 1
1.52966067949895 0
0.963306235002113 1
0.708360069263246 1
0.617188262175339 1
1.56606804676899 1
1.00369474542262 1
1.03078687103907 1
1.35397864473362 1
1.2824411982878 1
1.10453553660448 1
0.714402261609799 1
0.713928620767264 1
1.62903561113164 1
1.16107902982433 1
0.843863705461038 1
0.990630192761035 1
1.09893249384729 1
1.1777560908807 1
0.875663897654359 1
1.19517670167528 1
1.02727057602574 1
1.56591977827399 1
0.607076659326674 1
1.11775327555167 1
1.12529797466361 1
0.960552073795075 1
0.767239289923723 1
1.04309705741438 1
1.37727413543 1
0.791438156546199 1
1.04426728497579 1
0.774307610664403 1
1.48559063080723 1
1.47131015929643 0
1.06460064279283 1
0.519224045914033 1
1.07946892798754 1
0.653461925060427 1
0.357087137764143 1
0.919957597540662 1
1.03247130662989 1
1.51935326321058 1
0.793886934324513 1
0.75586737054778 1
1.24116399163151 1
1.11756959100145 1
0.880573322320184 1
1.05300239845834 1
0.851196240228369 1
0.353505448844929 1
0.528206657546214 1
0.743131685204577 1
0.861362350431569 1
0.987916984806013 1
0.562132821209299 0
1.3613643989322 1
0.933204463418475 1
0.762789704740685 1
1.61566452237627 0
0.521249128758272 0
1.32037902732495 1
0.888336937010663 1
0.950003697635947 1
0.433359797735543 1
0.451018941843368 0
1.61794599662667 0
0.739225359626463 1
0.787917297610565 1
0.990993400008736 1
1.11152346157258 1
0.880954488107417 1
1.03066677732322 1
-0.0874136762205026 0
0.722828009384926 1
0.325826492111208 0
1.11118051083355 1
0.969472594387313 1
0.730320073978916 1
0.610423518949772 1
0.755439838530188 1
1.26989098937191 1
1.01053216061797 1
0.99939272772812 1
0.621610070552088 1
1.27456731373392 1
1.31110482210733 1
1.08600267871422 1
0.801200506203834 1
0.42486065147736 0
0.982956380623358 1
0.888702075160705 1
1.03952740798658 1
1.04786344976262 1
1.20440107757573 1
0.852398866114578 1
1.3287495150892 1
1.50657273762726 1
0.627956473042715 1
0.635784932335286 1
1.033588251988 1
0.578928803047904 1
0.833653756166029 1
1.56589042515472 0
1.13207099939374 1
0.663602579729167 1
0.663142748846753 1
1.52463671396553 1
1.4276427730328 0
1.69616774516819 0
0.991317340879581 1
1.3258487827361 1
0.48648698836411 1
1.32059996180104 1
1.34773770670841 1
1.38295838889645 1
1.26853706851439 1
1.10652530439633 1
1.11563850260054 1
1.18600270398106 1
0.492275078764131 1
0.469139407823738 1
1.5236080684276 0
0.790963865110405 1
0.623263254469542 1
1.48146245991811 0
0.941752373211236 1
1.41616651170921 1
1.15495620697314 1
1.22072464528566 1
1.40652867369336 1
1.63410835747786 0
0.859566069264938 1
0.838389629899489 1
1.00837256235205 1
1.68442137953756 0
1.42205516788435 0
1.34129863259498 1
0.583170474291714 1
0.610778274231052 0
1.20904065022194 1
1.36971451314025 1
1.0533024780549 1
0.859463712190862 1
1.14544715681286 1
0.962670581790593 1
1.15899091642622 1
0.609268517653701 1
1.49504032560366 0
0.892100092994967 1
1.09444935087886 1
1.24855051305179 1
1.51562707750839 1
1.59191728647186 0
1.3825022807767 1
1.34813864760705 0
0.713739366395048 1
0.895824533870082 1
0.719427281315835 1
1.17021406699126 1
1.13627700630267 1
0.658656912454227 1
1.19541212727161 1
1.18142322447653 1
0.63346773366072 1
1.32715733115544 1
1.19756424096022 1
0.745022286740413 1
1.02226446850256 1
1.37751123337308 1
0.809190493644781 1
0.876431770043616 1
1.22081767404511 1
1.19752289415391 1
0.990451332730672 1
0.992245925871798 1
1.39671229428377 1
0.888563083335568 1
1.00006612255668 1
0.941464432711115 1
0.67287392142684 1
1.41177184059262 0
0.800943854208322 1
0.815048216425536 1
0.715164420610572 1
1.06801033972337 1
1.72248303707282 0
1.28282201619439 1
0.235993658979311 0
0.789756190656512 1
1.44444199701645 1
1.23014194779062 1
1.60578258927567 1
1.15578612456383 1
1.09444886213191 1
1.03737515987887 1
1.28222680321787 1
1.29355551691741 1
0.701345725751175 1
1.04486209608293 1
1.20431836309962 1
1.15080570121292 1
1.16990735530665 1
0.804731768392725 1
1.37133630120728 1
1.27716730623922 1
1.35944073824812 1
0.529633875159277 1
0.526342854689079 0
0.494740554900606 1
1.10875603977719 1
0.613624269970185 1
0.735457481106413 1
0.929298836871073 1
1.56177740936659 0
1.38571999111312 1
0.859565234372181 1
1.30285044151112 1
1.25778297873454 1
1.57988200800829 0
1.03087755156244 1
0.942864438845719 1
0.987959847690586 1
0.744324424554166 1
0.433996845047213 1
1.0918330864228 1
0.62753148805468 1
0.959109226808459 1
1.30141159492434 1
0.746571331673269 1
0.898780041473778 1
0.85261753599238 1
1.25628718867631 1
0.55931680413213 1
1.24233851488589 1
0.666966962511861 1
0.492250157790465 1
0.754822668696168 1
0.940352623948311 1
0.611985036206381 1
1.01980825275272 1
1.45678546332401 1
0.975248219656315 1
0.390012739091258 1
0.540296289338604 0
0.900589763055093 1
0.576791090588159 0
1.20957621014269 1
1.01683337061685 1
0.559930464282939 1
0.926519841128346 1
1.12909772408738 1
0.802745925396985 1
0.476039037734124 1
0.676449920151992 1
0.712070310628168 1
1.3584066192817 1
0.47057735619856 1
1.32301396493805 1
1.2497037743194 1
0.603517944477822 1
0.689122448685335 1
0.91565513418147 1
1.18882022555787 1
1.31407338132442 1
0.453538385527816 1
1.69108163581125 1
0.663794467510309 1
1.07024179808237 1
1.22648661540897 1
1.61874193378587 1
0.85701752528583 1
0.754482984989067 1
0.760155672756452 1
0.98976337069676 1
1.20790250064925 1
0.530127167701199 0
0.680637284047236 1
0.441126071060957 1
0.57676515144511 1
0.599230962866878 1
0.792360305103044 1
0.76837937886026 1
1.25287793347543 1
1.15554915980318 1
0.720654429349921 1
0.79533534148716 1
1.02363539499941 1
1.42451849153359 1
1.1064751283019 1
0.769715349077791 1
0.673860550500051 1
1.07676527382637 1
0.952154858383118 1
1.05681294890311 1
1.00202510615375 1
0.527111433889523 1
1.39312799889503 1
0.906157603035666 1
0.767020494071935 1
1.10985043195727 1
1.21012561810612 1
0.837117056387271 1
0.682795711720316 1
0.96979194237956 1
0.860628312911482 1
0.751657075177552 1
1.12253923030897 1
0.22287137352963 0
1.10123934985766 1
1.27382627019428 1
1.175373294394 1
1.08631827245577 1
1.7118947169174 0
1.10328087913606 1
1.04866747526824 1
0.828531287428917 1
1.10470755677258 1
1.13071860242801 1
1.44883803482561 1
0.97635587390024 1
0.680126355884341 1
0.469594812598589 1
1.18523020444135 1
0.928588851360395 1
0.862214003749458 1
1.62477084971001 0
0.777732552507357 1
0.935113549455898 1
0.608239670433138 1
1.28668964106934 1
0.641851962826606 1
0.870435369615996 1
1.31704457907199 1
0.725953062042141 1
0.862551992938604 1
1.16579620341164 1
0.916331580000394 1
1.40575200825939 0
0.381269536779964 0
1.50635595776684 0
0.958635429338505 1
1.08178769964949 1
0.686662453918026 1
1.01508872355796 1
1.38236741176325 1
1.24650524061475 1
1.13106939955417 1
0.868334394925494 1
0.966615340040428 1
0.660798467933509 1
0.11808631264804 0
0.919539509838346 1
1.16702018076717 1
1.56340755886038 1
0.618871743177668 1
0.802933157966554 1
0.701844593435639 1
0.894440861344374 1
0.957925291087109 1
1.06386912976412 1
0.874165022093164 1
1.02139012229222 1
0.794441463938749 1
0.67457769474634 0
1.11301834525693 1
0.762540496728603 1
1.37172076279036 1
0.552738354708064 0
0.697036445902294 1
0.7570506935338 1
1.79466794932459 0
1.39828458652646 0
1.14679732968777 1
1.02173981058253 1
1.15078471487872 1
0.904203029216905 1
1.0816347548552 1
1.61839355662758 1
1.58116507322521 1
1.36910593601474 1
0.869916649716784 1
0.45754559395174 0
1.34203819270626 1
1.52818423213768 1
1.11430448331475 1
0.972833143057559 1
1.27757165539633 1
0.985864770015899 1
0.471976622399105 1
1.25124235778154 1
0.887993831878325 1
0.871118673327792 1
0.975896126779595 1
0.727408757816089 1
1.00743599622968 1
0.922477345604625 1
0.797263814728643 1
0.256478644401423 0
1.10054328779575 1
0.937105336031227 1
0.945861836013376 1
1.09038422837658 1
1.17373458736429 1
1.15752503374034 1
1.20862620673059 1
1.33713683765374 1
1.00548394529126 1
1.06428423285503 1
0.210855885361442 0
1.43403591325142 1
1.21022015388062 1
0.586343032319681 0
0.747983950282305 1
1.42688577878733 1
1.01416921505485 1
1.11092084762494 1
1.99777441688149 0
0.83235338292371 1
1.13019374179295 1
0.63419663444016 1
1.44693356593636 1
0.861872788321264 1
1.02499984642001 1
1.09839068017821 1
0.818522033760637 1
1.33773908878255 1
1.18731276792504 1
1.16416845839011 1
0.960570838052135 1
1.00807525520073 1
0.963027727816339 1
0.970497959431642 1
1.0260998275901 1
0.706882555862812 1
1.08272557344196 1
0.871092752972197 1
0.513561203790748 1
1.17214490027707 1
1.1194531280692 1
1.43201035416726 0
1.08382221874445 1
1.1072542768842 1
1.08987561862723 1
0.90728344408273 1
1.29533085206257 1
0.840225280007094 1
1.19203803002254 1
0.762242576894996 1
1.42863019270915 1
0.978148249766922 1
0.944076735877087 1
1.12643790709079 1
1.13135848842846 1
0.848639869083066 1
1.050838666905 1
0.997821249339562 1
1.04619442141402 1
0.346930275272933 0
1.32272397790989 1
0.887803188090844 1
1.53414651363092 1
0.586542898945714 1
0.728188212466815 1
1.26791274768125 1
1.19948396508707 1
1.36186909188876 1
1.20039257700827 1
1.2276039194524 1
1.61468854811234 0
1.15865158564799 1
1.22985148938169 1
0.802631180618139 1
1.04233227198236 1
0.867029733335665 1
1.06707287121439 1
1.35075948523963 1
0.299012461440513 0
0.65956041587128 1
0.638678519469617 1
0.969331068337682 1
0.935305250353044 1
1.03620646208231 1
0.831850902240305 1
1.08670697015809 1
0.588474431415417 1
0.475126965196935 1
0.748801111204733 1
0.599199033595988 1
-0.0377200125924498 0
1.11107503358253 1
1.11868554401257 1
1.03479097524396 1
0.946759500627315 1
1.10219325512077 1
1.12427148900799 1
1.80368390998896 0
1.15210746882266 1
0.636873118618761 1
1.29083371563114 1
0.663247499543364 1
1.05943912108226 1
1.24928329254113 1
0.37146252363683 1
0.808918168989985 1
1.25372805795969 1
0.914907106189223 1
1.13329243870393 1
1.02216517801713 1
0.675239139914319 1
0.551744462222192 0
1.25557887237122 1
0.934065096164461 1
0.877543265797333 1
0.586587370869797 1
1.20409236309207 1
0.778657094685455 1
0.613774085196774 1
0.490810707723961 1
1.30637862861724 1
0.814340267199019 1
0.634409171217012 1
0.549678341518336 1
0.818452622552474 1
0.805982961163389 1
1.29346096804008 1
1.2638808572992 1
1.01643523111581 1
0.403054029473896 1
0.761275684000737 1
0.617172940047304 1
1.10969509015503 1
1.04229299989775 1
1.04162752121596 1
1.01892552970576 1
0.833398521300541 1
1.14873516888339 1
1.41390806102708 1
1.16994154204327 1
1.0805608340053 1
0.809285485830196 1
0.906804088135999 1
0.964662438072368 1
0.936445607300431 1
1.31174063701268 1
1.21395675366561 1
0.720717862662966 1
0.252728758240943 0
0.981034998381147 1
1.20700620836188 1
1.20306316692347 1
0.658046238385193 1
1.32071253639118 1
1.19365374732553 1
1.20540792000264 1
0.56078163216293 1
1.2490811601103 1
1.01702390782822 1
1.34699772190636 1
1.00243051982573 1
0.477851962016853 1
1.49805063977577 1
0.823444701208698 1
0.679992391034005 1
1.03044497566636 1
1.33135637278973 1
1.33476991793536 1
1.20979202918184 1
1.12682910208905 1
1.23144195849256 1
0.953365987516318 1
0.414079551992591 0
0.845541413150188 1
0.347641879727531 0
0.983650393279975 1
0.672673667578995 1
0.875282858963213 1
0.923914718040551 1
0.653679347832884 1
0.873509036958213 1
0.901416871667834 1
0.959439090141781 1
0.532440386601719 1
0.702959120714663 1
0.99038541732117 1
1.80334414694775 1
1.19165209639715 1
1.22348639337342 1
1.17209585207422 1
0.855254897847749 1
0.979336746788798 1
1.22611728865456 1
1.32093701858927 1
1.54240187678739 1
0.935318220153013 1
1.48573972289714 1
1.03837203012017 1
1.07159840336535 1
1.08798320983406 1
1.12950830981486 1
0.39433563217012 1
0.694511518910428 1
1.09613988713213 1
0.672627736605515 1
1.20047913229118 1
0.52955064698581 1
1.28314356086126 1
1.6556227639974 0
1.20199936677112 1
1.17694181431775 1
1.14974945640379 1
0.879029972064094 1
1.22173825527525 1
0.955191866159415 1
0.922480572419136 1
1.25567241432689 1
0.849681556765303 1
0.760426109428959 1
0.824983710224587 1
0.93063304406154 1
0.941206303833687 1
1.43037307369391 1
1.13700224870033 1
1.20962675874934 1
1.12247184072452 1
0.59614106152483 1
1.54764760152446 1
0.76022119869179 1
1.15086885913549 1
0.873470089828283 1
0.903888985623796 1
1.43567805335047 0
1.04835005332184 1
0.879835705482811 1
0.944978233321113 1
1.35166610677914 1
1.03523921717335 1
1.27014575453272 1
0.902562799352536 1
0.800979172150793 1
0.878788980662081 1
1.00958903646999 1
1.05227568395827 1
1.29508442100332 1
1.14152610882371 1
1.50114981819387 1
0.510261570722689 1
0.93295712603074 1
1.11533342575284 1
1.26768520321921 1
0.361713705648434 1
0.241932603942853 0
0.782416952940567 1
1.42344892182322 1
-0.00926442236475508 0
1.16958515984835 1
1.44582345600566 1
0.871182509120331 1
0.729168624720657 1
1.12301962115906 1
1.05718798748083 1
0.70634193154348 1
0.708379645453795 1
0.794424356572074 1
1.07168485999077 1
0.746664253259296 1
0.688235811636796 1
0.386161309223231 0
0.408552651012586 1
1.44459170208786 0
1.39958250025521 1
1.08625148041375 1
0.816881668226807 1
0.967212522046405 1
1.20073496222826 1
0.39709632328174 0
0.882107463027129 1
1.51017239102772 1
0.133835581386839 0
1.40813428923774 1
1.61987730190781 1
1.36829853349192 1
1.58208336204991 1
0.77847827403423 1
1.02214251028049 1
0.56717226705588 1
1.29559921405079 1
1.39427904785635 1
0.697746633178495 1
1.10065268267743 1
0.795306523135995 1
1.23656551229555 1
1.04643901967757 1
0.879481603130822 1
1.57260227860975 0
1.4152714062322 1
1.05995200332796 1
0.977218779674367 1
0.773695558821582 1
0.725039763474133 1
0.877412173145699 1
0.0663520139756404 0
0.652498796807909 1
0.991427759100239 1
1.13158869675506 1
0.371674506491856 1
0.979462812271641 1
1.11321294017368 1
1.11195615851956 1
0.334923441068398 0
1.46766129104486 1
0.766681286042828 1
1.14830287925395 1
0.311932651208374 0
0.50964891880289 0
1.12989476926543 1
1.24698023061947 1
0.914007931907492 1
1.23165910438638 1
0.776469075954062 1
0.461510203588901 1
0.682870107710056 1
0.677801791461433 1
0.855073206027387 1
1.08688189341951 1
0.989672314799151 1
1.15893447299097 1
0.703034344872782 1
1.07455397148644 1
0.939147184346151 1
1.06959683030473 1
1.10293021320766 1
1.44884966270397 1
1.08231445611887 1
1.2416427739485 1
1.01804884434257 1
0.569648120112916 1
1.48077689643959 0
1.00808580951587 1
1.16809748457721 1
0.307788311316741 1
1.20916385381521 1
1.51727789830111 1
0.788626762211514 1
1.28390343513656 1
1.0990219521496 1
0.739031583715477 1
1.18025226543823 1
1.10879112038314 1
0.884637352744385 1
0.382747409470444 0
0.345436083498753 1
1.21332446700407 1
1.29028140580893 1
0.755554251692109 1
1.55230146744874 0
0.884511174908691 1
0.913552535257783 1
0.866337044232039 1
0.672228826785208 1
0.739921349352953 1
1.20936406700619 1
1.30186300794621 1
1.44538413592266 1
1.08666173566842 1
1.30265500489473 1
0.774454360048393 1
0.911376469528567 1
0.852349883920979 1
1.23307907980018 1
0.799674203204596 1
1.01505920327811 1
1.09419434989853 1
0.661874327475187 1
0.949770160940905 1
0.387038596780662 0
0.973225715257993 1
1.23087818818112 1
1.41472029218013 1
1.14491494591898 1
1.36744874243541 1
1.27441755387196 1
1.33263138107412 1
0.542665239419465 0
0.653825668062167 1
1.04235696055119 1
1.44678902908045 1
0.951631273971006 1
0.87369901285589 1
1.24924761380667 1
0.878558907375557 1
0.788857501088539 1
0.84362639861805 1
2.23669094153068 0
1.11308344733816 1
1.36758824021363 1
1.28166136134626 1
1.20789590386249 1
1.18884818175976 1
0.687956723879727 1
1.11889534509416 1
0.387729992269599 0
1.32027753343455 1
1.41825033505993 1
0.902771442616562 1
1.06263649072114 1
1.05596881872067 1
1.12129263161175 1
1.24708529869357 1
1.54863588828062 0
1.3158255568335 1
1.07199989383815 1
0.705336967541445 1
0.9558853508437 1
1.25932013225799 1
1.05257972337933 1
0.769177273923219 1
0.883510670623196 1
1.11173009797092 1
0.921489048460258 1
0.641016957252302 1
1.2014512797187 1
0.845767597142363 1
0.403019722603099 0
0.711244213439117 1
0.874965452422004 1
0.486054035477439 1
1.22458799330618 1
1.36982714160865 1
0.634577379238555 1
0.968053251087891 1
1.35918104028397 1
1.03241205283784 1
1.39838033402533 0
1.12536686309612 1
1.41080278765569 0
0.781887238508011 1
0.863176849372707 1
1.61743851115463 1
0.6844630515717 1
0.825405793427326 1
0.678005861552195 1
1.05335344811191 1
1.65922072104309 1
0.841085772443743 1
1.1878989574876 1
1.29699830727281 1
0.409678425305752 0
1.04222303113276 1
0.814138486702695 1
1.19751161908564 1
1.07279528952997 1
1.36914974282379 0
0.452520148113763 1
0.56361837618976 1
1.48372439048787 0
1.40284226294049 1
0.244899446761504 0
1.51190834680262 0
0.745452649812617 1
1.1045267077877 1
1.30475872588993 1
1.25065593146245 1
0.470822919423396 1
0.987302959646004 1
0.798169452806976 1
1.57136442332126 1
0.693961537044418 1
0.857802736718253 1
1.05052467329646 1
0.64307607036602 1
1.13579716099234 1
1.44940203757688 1
0.491121052566374 1
0.763101464169049 1
0.81393677165251 1
1.31959380100063 1
1.44637541720286 1
0.841597000554998 1
1.21041654129561 1
0.923402591043403 1
0.899696270314298 1
1.27492861127204 1
1.18897558125687 1
1.07759849342451 1
1.31394922623161 1
0.765690373833111 1
0.819909543365177 1
1.54927178232288 1
0.484417437019233 1
0.355844829940446 0
0.647508970068244 1
0.404113824241493 0
1.01584832514219 1
1.41295937255443 1
1.15845959651959 1
0.787263296846122 1
0.387783101620896 1
0.268257786191595 0
1.53525832543686 1
0.708226088324045 1
0.689399970105549 1
1.07369052345731 1
1.23189663733635 1
1.25250266298755 1
1.46576384492758 0
1.16250633368698 1
0.809388713802702 1
0.872339645080377 1
1.02050448305073 1
1.005942293868 1
1.15267071208466 1
1.30195730521137 1
0.483048866877335 1
1.40112769347533 1
0.631592718531489 1
0.574604206035495 1
1.28553304906335 1
0.767026336667137 1
0.998879864613466 1
1.59263856896849 0
0.797252188885048 1
1.04021409102032 1
1.2744755228371 1
1.662359680377 0
1.09917594765602 1
0.609571262382988 1
0.588706820543434 1
1.09823306222558 1
1.15505914058002 1
0.592263829895255 1
0.909837007551278 1
0.572485060130286 1
0.708849361866088 1
1.51971054110455 1
1.22904865786644 1
1.0280161392485 1
1.24336627084831 1
1.0072776836483 1
1.90333888540924 0
0.316759378409224 0
1.05371097077688 1
0.879189087690326 1
0.589890367281604 1
0.822859831964249 1
1.2239170792383 1
0.890810819922757 1
1.03741012949659 1
0.741186591610396 1
2.13149807553056 0
1.15505401468631 1
1.02006417899601 1
1.12977183344035 1
0.761130428200331 1
1.04608477289776 1
1.05952252554361 1
1.38302142286665 1
1.04923714130679 1
1.13899363148394 1
1.72999697382058 0
0.678909209512679 1
0.772349258558102 1
0.912686640668234 1
0.768298016549125 1
0.576107272643713 1
0.688080236828071 1
0.586159054568943 1
1.17242010168482 1
0.994578803615713 1
1.35969121099066 1
0.844926604254969 1
0.571182830848964 1
1.58250159862626 1
0.940645773546521 1
0.887181382619422 1
0.716626212147863 1
0.69394750926682 1
0.737064488805257 1
0.971234817776075 1
0.676976474475988 1
0.838044002587418 1
1.25569592729318 1
1.08470176622695 1
1.29879160763118 1
0.882473932159246 1
1.4211666402952 1
1.04621454607182 1
1.24712398381262 1
1.38543444978972 1
0.55626038952225 1
0.934607484279869 1
1.59239604084035 1
0.931525089605622 1
0.545943606570634 1
1.32711780614268 1
1.2456771709962 1
1.34859839320423 1
0.258255306394174 0
0.771219052178721 1
0.845747354730319 1
0.952021944860433 1
1.64936387627692 1
1.47165900844689 1
1.19590367448152 1
0.552409626087846 1
0.34337722165698 0
1.14615856480578 1
1.13124571246795 1
1.24933053424911 1
1.36297089060777 1
1.23607605469531 1
1.48982035509656 1
0.614418227619137 1
1.17091124873518 1
0.7320091540415 1
0.33930627771206 0
1.51657592090686 0
1.1172280359294 1
0.9938177238966 1
1.19437738580169 1
1.04581589326237 1
0.615482742835035 1
1.34473686229842 1
1.36816378726184 0
1.31985070861444 1
1.18603752864586 1
0.825891976592714 1
1.67924955404854 1
0.759553036730486 1
1.13136500340265 1
0.591083868142653 1
0.756923566758184 1
1.44038807957787 1
1.12621959193413 1
1.17025604283489 1
0.872419107994339 1
0.951157501418883 1
1.293276981348 1
1.00693342893849 1
1.07225687801003 1
0.598267545530587 1
1.40551756732666 1
0.711492343711585 1
1.43687566062025 1
1.17610837426868 1
1.17154089990702 1
0.957306227858598 1
1.356573342746 0
0.644196698947455 1
1.04299349417168 1
1.42453436102581 1
1.33681023090526 1
0.858606261574848 1
1.15015219965105 1
1.53435330657668 0
0.628651443986847 1
0.679326902326231 1
1.46698769693445 0
1.58895288291938 0
1.13693571711149 1
0.513987822635699 1
1.22939309910325 1
0.331022715556969 1
1.52966735945247 1
1.02112826331532 1
0.299854794264212 0
1.21469254764915 1
0.634995459294343 1
1.10045771303746 1
0.709635754159166 1
1.34462006711369 1
0.972827104034748 1
1.16980305855746 1
1.54470362090859 1
0.80773555146287 1
0.892681828185463 1
1.00623519637152 1
0.837902946442338 1
1.5415631709906 0
0.992646332156362 1
1.29194471777664 1
1.21392611192646 1
1.3085217644816 1
0.87727009476126 1
1.2385293128787 1
0.994600710580622 1
1.38584477135823 1
0.760479143774824 1
1.51277628875392 0
0.8094464910699 1
1.21719270025407 1
0.833230013847475 1
1.54192161653543 0
1.26387224998964 1
0.632113631731873 1
1.28684146400131 1
1.29863115485404 1
0.996528030616885 1
0.854040251589022 1
1.17988567887052 1
1.21455162521832 1
0.763010823610494 1
1.78285429327197 1
1.28639944395546 1
0.493671195360921 0
1.16425766401028 1
0.889957856133645 1
1.02582858845918 1
1.35092384285509 1
0.740323817277739 1
1.43056040969497 1
1.29183683244312 1
0.10856085258499 0
0.629000073976254 1
0.472352796241061 0
0.285384966730181 0
1.06558928563981 1
1.08525351607407 1
1.83857613211341 0
1.37991156730776 1
1.13920551149928 1
0.891330837520478 1
1.43520125481761 1
0.910814476249342 1
0.762658626931633 1
0.880978899711851 1
0.894488970698324 1
1.15568333283954 1
0.282292236547261 0
1.04453682149604 1
0.902457094775777 1
0.675215298012913 1
1.41540818994936 1
0.820984320643733 1
0.724831243913898 1
0.576772048773196 0
1.10195136147006 1
0.540352098436206 1
1.30058578388219 1
1.16224206478859 1
1.12042784159186 1
0.857813147427764 1
0.943798272525581 1
0.958370370865036 1
0.758321860083052 1
0.602558145807517 1
1.27990318824763 1
0.983870008805216 1
0.87938138872977 1
1.03943207843162 1
1.25282881602269 1
1.16165239338709 1
1.45485959401353 1
1.0302156707727 1
1.19920830727688 1
0.782700880871944 1
1.15712279846669 1
0.685493927150828 1
0.865534636496504 1
1.03240426980182 1
0.722637324011933 1
1.32042684845027 1
1.17748021420732 1
0.810474261025675 1
1.04575234081658 1
0.870146948097774 1
1.12559450158134 1
1.55167544895423 1
1.16825733082673 1
1.36402555183629 1
1.16783330707442 1
0.94042671604174 1
1.13471216884448 1
1.50933283826491 1
1.3279172541952 1
0.333863595084965 1
1.12445351691264 1
1.24035132299352 1
0.981949342296003 1
0.470349693312895 0
1.16605382433086 1
1.02820692993268 1
0.669963832343424 1
1.30023411871104 1
0.491891575573751 0
0.619100216598437 1
0.920856595422021 1
0.872756909725127 1
0.764239032458824 1
0.97513330875874 1
0.739348021671069 1
1.51758211668734 1
1.22585272598875 1
1.34049127081044 1
0.0397774102714084 0
1.07543915646038 1
1.3213936915939 1
0.758088817285335 1
1.18350131430798 1
0.96110682707684 1
0.477235750244089 0
0.820630146661296 1
0.969712555190636 1
1.55660471227689 1
1.24530004044785 1
1.24951986782603 1
0.353131572206175 0
0.916348600310074 1
0.788386112781719 1
0.905740551415795 1
1.49306112421921 1
1.02610444780814 1
1.60989511641633 1
0.301821148604916 0
1.64504040390195 0
0.778270610048619 1
0.5810760892488 1
1.12062521725521 1
1.12823189980593 1
1.1558337269033 1
0.969843977696505 1
0.830600590793937 1
0.953988551848122 1
1.21174048220997 1
1.03927745426865 1
1.04157061751042 1
1.52092851523479 1
0.775461420280293 1
1.2847343870148 1
1.4059189516305 1
1.26901479426671 1
0.829621574250995 1
0.947750623732163 1
0.414440130668554 1
1.50465151409959 0
0.818933389909997 1
0.703404442148254 1
1.1193632080983 1
0.779437181305804 1
0.75472966957942 1
1.10471366742613 1
1.22149946905757 1
0.947241755449571 1
0.741860908257869 1
-0.240613067048951 0
1.22458801274746 1
1.07185408638479 1
0.775207745408951 1
0.75892949044023 1
0.902342525169821 1
0.999467527936914 1
1.81799725515876 0
0.634737442960622 0
2.6316477858503 0
0.790781822275385 1
1.54838567788491 0
0.840820382576044 1
1.02767707619609 1
1.13593667329516 1
0.896998022558433 1
0.785832606390435 1
0.921112615857739 1
0.377576303184977 1
1.34023923582912 0
1.28366277079975 1
1.31516250546705 1
0.753232188509881 1
0.913674988943875 1
0.645066263262833 1
0.439771791246547 0
1.22374243263131 1
-0.354275822466844 0
1.12519704544289 1
1.01295119737533 1
1.1385735694595 1
1.13586985665776 1
0.532741305623425 1
1.44911300623325 1
1.0419798341255 1
0.145184528078966 1
1.60240975892974 0
0.832293648951629 1
0.993030020576701 1
1.25159218513069 1
0.974941648919074 1
0.853086746188727 1
1.65022257203446 0
0.886777123699432 1
1.04902060968172 1
0.956796406292689 1
0.532053808890115 1
1.76998775114623 1
0.884776099890267 1
0.868255405262084 1
1.30918669322338 1
1.00971403954723 1
1.21402514614903 1
0.627433033805021 1
1.63824708145734 0
0.525103389093916 1
0.457424802221177 1
0.865536211683322 1
0.868494172091209 1
1.29566287996435 1
1.03893209860291 1
1.29809786193405 1
1.41771062583387 1
1.20237308694443 1
1.17108077044541 1
1.3598107088341 1
1.05693970301061 1
0.590557707004653 1
0.833999039156665 1
1.40883106132535 1
1.12944618161813 1
0.700514563832613 1
1.53687811216206 1
0.377524634875432 0
0.678545976815858 1
0.513451627963322 0
1.23376498912846 1
0.640973585924588 1
0.934417977226744 1
1.28471291260704 1
1.72777902185727 0
1.11163674094139 1
1.05286420121072 1
0.918654780303666 1
1.48526837504024 0
1.12100172476691 1
1.07514945619022 1
0.47035470130198 1
0.259355882021829 1
0.972174816536439 1
1.15997021318546 1
1.04831519440952 1
0.658375878511288 1
1.09840107863963 1
1.20233259489249 1
1.25325345075953 1
0.921347103029698 1
0.633501594939747 1
1.12115069005182 1
1.82589482185942 0
0.606409105189376 1
1.2303601058319 1
0.573884906116594 1
1.33527895446978 1
0.710725983589166 1
1.17008847403987 1
1.17207592563969 1
0.674114373693305 1
0.748445708192814 1
0.98743405254546 1
0.945217988334215 1
0.813114891984305 1
0.74533274953512 1
1.54364867476922 1
0.911697877692559 1
1.2528050382673 1
0.800283092075359 1
1.13395112869119 1
0.664641380156844 1
0.81128456740393 1
1.2687776715105 1
0.729091680147243 1
0.999200405713089 1
1.2668701489265 1
1.33166692940818 1
0.965200244518767 1
1.08176202139661 1
0.635159322085012 1
0.299363338697568 0
0.709891428574755 1
1.06233990258309 1
1.5416448065195 1
1.01257780658312 1
1.28733901516937 1
1.16279103503604 1
0.671940269389811 1
0.442258677688189 1
0.945773942585165 1
1.0816163557116 1
0.943743872617022 1
0.869640967182594 1
0.754879599805252 1
1.2359802689612 1
0.901540862150994 1
0.504010260708387 0
1.27929977073779 1
0.663962817253933 1
0.844198286068183 1
0.519413847637709 0
0.805903913346302 1
0.466234299767897 1
1.09519457658361 1
0.431459790221667 0
1.25065823703426 1
1.35119340375656 1
1.10425799141485 1
0.803283878725678 1
1.19890560878705 1
0.60091439018466 1
1.33719009522633 1
1.10787128919298 1
0.541073713820195 1
0.719970519139921 1
0.96663874614864 1
1.17428453890202 1
0.946316086960161 1
0.764045289744516 1
0.617268742219158 1
1.40918131685728 1
1.14444418200305 1
0.995133610174031 1
0.589224821498802 1
1.21463172459588 1
0.390600502961425 0
0.631896612820589 1
1.71099968465303 1
0.851939580751384 1
1.21854724485092 1
0.851012663345089 1
0.65111836519144 1
0.764541554432891 1
0.654394237353931 1
1.35099333697334 1
0.906559000178666 1
1.08298082655196 1
1.3192635268254 1
1.21801397250708 1
0.708651132798658 0
1.43684084609588 1
0.451000597759583 1
1.04873349469121 1
1.19485077846536 1
1.46930714621771 1
0.978048788977225 1
1.39850186481364 1
0.816898959902952 1
0.891852735503934 1
0.26202225966696 0
0.893683036252949 1
1.40278603765937 1
0.763991832800169 1
1.08841997162167 1
1.07071851903707 1
0.749748321895702 1
1.48803645066779 1
1.07283667391792 1
0.861284473659442 1
1.11251872622245 1
1.05781050385201 1
1.33706004543992 1
0.773809646973884 1
0.33191438706083 0
1.36423844490167 1
1.01491833417773 1
0.31449840782935 0
0.788078578135219 1
1.31392072649054 1
1.57139156022022 1
1.07239084723353 1
1.79842503106284 0
0.822479172740416 1
0.40439315541738 1
1.4665183131907 1
1.16071467662291 1
1.00774503546927 1
1.07006201504149 1
1.06864141146132 1
0.406641130908566 1
0.989134839047396 1
1.03347617551713 1
1.17614348922444 1
0.905589927354369 1
1.10544041170887 1
0.803533067870304 1
1.64543534888077 1
1.08442860783703 1
1.21529010385499 1
0.61924385530279 1
0.427716425270721 0
1.04369442632572 1
0.924560456628045 1
1.70023116215781 1
1.03306466587779 1
1.38878466694154 1
1.14624401179464 1
0.505384108543803 1
1.10991224039741 1
0.926054177619968 1
1.40435301541168 1
0.466921898922544 1
0.670940436964829 1
0.686679643101135 1
1.13526861524652 1
0.725377321325888 1
0.788968119702467 1
1.19174639444017 1
1.01212231511577 1
1.57224427936398 0
1.46873692420465 1
0.611302710912907 1
1.1564950995993 1
0.848351427881447 1
0.795866966616136 1
0.686975576462473 1
0.946872553717818 1
1.21149710244693 1
1.27905999080986 1
0.903028436014096 1
0.801769760382711 1
1.74672537504227 0
1.01380477815215 1
0.770500489842773 1
0.648825371913026 1
1.33000843907757 1
1.06175387765665 1
0.791244528313332 1
0.815552071779291 1
1.08084175083665 1
1.29628059393559 1
0.980239409958971 1
1.15008204721059 1
0.906588701576289 1
0.948651657541833 1
1.33240331087094 1
0.600221571597479 1
0.448974701969957 0
1.38838399224462 1
1.2835161011924 1
0.859916169792165 1
0.958415959630383 1
0.658521796037113 1
1.38896249095168 0
1.4768157093605 1
1.16553715374556 1
0.488705472327479 0
0.729261478791226 1
0.844392148295074 1
1.10222843422068 1
1.62691989596336 0
1.29040638754641 1
1.48330033995664 1
1.31720774849041 0
0.601553612168689 1
1.11421325356699 1
0.860109180776674 1
0.819618862656743 1
0.867904065332853 1
1.23786204744604 1
1.56269035586511 0
0.932444758393521 1
1.2609429704001 1
0.864980429722641 1
1.03620706214821 1
1.09365113927142 1
1.22523304958159 1
1.27428091927817 1
0.958782458553375 1
1.88696505720583 0
1.7385298980948 0
0.547726426149417 1
1.30270214046169 1
1.46811807508692 0
1.13354527467038 1
0.755090866127158 1
0.676077168311524 1
1.17404033101636 1
1.11008803360946 1
0.806408703308903 1
0.967017586735487 1
1.03981437253977 1
0.818129590983152 1
0.950354934131643 1
1.06616916535814 1
0.997835683768208 1
1.33022235003632 1
0.392977975931764 1
1.65872844922203 1
0.729517693706461 1
1.09863593742149 1
1.72024362016146 0
0.897251681668609 1
1.14567757339122 1
1.49928345862515 0
1.27496731054472 1
1.00252807269874 1
0.861062674259055 1
1.15943469372268 1
1.08000580995623 1
1.0901744947349 1
0.986285375411869 1
0.644507248598533 1
0.794665809026085 1
0.426904754024276 0
1.01713986907992 1
1.12635048304968 1
1.37996442360318 1
1.10690405356685 1
1.15748813025113 1
0.721017819827098 1
1.07250138489886 1
0.45941739473394 1
1.81893752717001 0
0.887134603490474 1
0.992850649578894 1
1.30153968463146 1
1.40435092294652 1
0.998324232579071 1
1.10501505143728 1
1.29218039975735 1
1.04356214972106 1
1.48012686282402 1
1.04482325182317 1
0.836498242144733 1
0.729497194910174 1
1.46719288472607 1
0.845589312527154 1
0.596347387267469 1
0.983593895510751 1
0.94602771920885 1
0.804738924373068 1
0.810420607894389 1
0.710942677848952 1
1.23689215467993 1
1.8021873659395 0
0.880901141922713 1
0.86974665239212 1
1.32457965457412 1
0.79843133709094 1
1.30854972453665 1
0.570064983327607 1
0.760540093986783 1
0.678436003488249 0
0.465180632585243 1
1.07243854837475 1
1.00565792144988 1
1.07149365306404 1
0.716950187100074 1
1.22259399631568 1
1.09416616006781 1
1.00898151667651 1
1.02458890423168 1
1.20032023977243 1
1.13299893581817 1
0.479035016892956 0
1.37378539340358 1
0.977770120270126 1
1.36401667732288 1
0.357854869663087 0
1.40948109119511 1
1.23853615245601 1
1.2829427168086 1
1.16344894775273 1
0.751502243964547 1
1.21020833277501 1
0.861269434369165 1
1.01763328067093 1
0.757173279274135 1
0.891448942824649 1
0.988394158292064 1
1.35353297033846 1
0.92415590240926 1
0.948816074585542 1
0.996243096390339 1
1.07545246043315 1
0.95090498704475 1
0.666153190296752 1
0.724475304157496 1
1.23517513857007 1
-0.207956873813648 0
1.30723631732862 1
1.10348208787302 1
1.15707882757925 1
1.29284931496929 1
1.40784281766471 1
0.492054532689017 0
1.44145280839673 1
0.695188876468503 1
1.10529560374153 1
1.27591994932384 1
1.29868643193343 1
0.547698932832386 1
1.07666648984802 1
1.25082053682993 1
1.18533057580247 1
1.3643503251734 1
1.26900762293806 1
0.712756381502938 1
1.55840547516365 0
0.763588430340552 1
0.848676791205025 1
0.977594670002889 1
1.29333550219277 1
1.0659592766387 1
1.08069643543492 1
0.703053434578783 1
1.01924600864067 1
1.18671647444963 1
1.2221855733927 1
0.98212825325013 1
1.2673566226467 1
0.494166849970301 0
0.901430019674092 1
1.25647900863414 1
1.18340370136935 1
1.09966974788854 1
1.43767959594147 1
1.01973201644522 1
1.29755307082724 1
1.06434949195594 1
0.581264652920592 1
1.20653159430695 1
1.5362906517389 0
1.79203392361232 0
1.23797906678118 1
1.45660796595123 1
0.853715868806639 1
1.19884972395853 1
1.38467163510639 1
0.415079266871866 1
0.812981399667174 1
1.1192944853286 1
1.39672038748403 1
1.10548852151139 1
1.17565487628252 1
0.983643847224681 1
1.24832319518737 1
0.871892449220045 1
1.31855290599903 0
0.740170272154498 1
0.61120572629313 1
0.967272864354433 1
1.26832586101382 1
1.17908102313701 1
0.532531659165271 1
0.608882663217815 1
1.00117675777692 1
0.879559373368996 1
1.27819310819494 1
1.0194187051184 1
0.728703308497805 1
0.476035324387359 1
1.19456744199482 1
0.981899503359909 1
1.23245435126981 1
1.70653592179675 0
0.811497313300031 1
1.19244836732695 1
0.762022096421156 1
1.07021352489656 1
1.44604406978936 1
1.7127223528288 0
0.989320320237737 1
0.585949937506317 1
0.95941014147002 1
0.307774818915176 0
0.956002982717284 1
0.689525868650327 1
0.872238421718722 1
1.17464564242712 1
0.679290293412462 1
1.37917129385803 1
0.868169524093494 1
0.700045377413834 1
1.01053581580452 1
1.01691637422112 1
1.50913105810105 1
0.662111363376439 1
0.499149016550706 0
1.12017713737192 1
1.48738045605046 0
0.842586404835713 1
0.441019419064021 1
1.06721238878021 1
1.34252124681768 1
1.61376193622317 1
0.499463552165017 1
0.625623935983573 1
1.3510709161457 1
1.26145554451431 1
0.866658088447309 1
0.699540056098112 1
0.782800075786328 1
1.03867480121519 1
1.14232793259833 1
1.22414791836312 1
1.46208622695116 1
1.29337314760248 1
1.31955213173666 1
1.00969258043717 1
0.169759188528436 0
0.803013751443577 1
0.399115066920755 0
1.40668974600826 1
0.910636687180355 1
0.627269334559557 1
1.33322637151396 1
1.05758192537028 1
0.708669751766641 1
0.731569038039415 1
1.10158406052304 1
1.14311805887308 1
0.786375937130588 1
0.668549158863251 1
0.715153948997948 1
1.39934333999828 1
0.544905939663494 1
0.722960583002238 1
0.530289616184015 0
1.09953649971527 1
0.595765296201551 1
1.59463763253774 1
1.18402282125521 1
1.11658557043499 1
1.06217498212546 1
1.10798970279844 1
1.50761291763136 1
0.962656376107228 1
1.35565438275783 1
0.937348316120449 1
0.479210270566792 1
0.667177984025053 1
0.925156541633319 1
1.29123595085612 1
1.01894850587157 1
0.960255997180129 1
0.763783185583007 1
0.991575202137503 1
0.913176762750175 1
0.897809869267764 1
0.860804817398166 1
0.832466187028687 1
1.12942371671781 1
1.02436507577013 1
1.20417453313268 1
1.07290067976716 1
1.1909057421442 1
1.31747898226501 1
0.862462841285651 1
0.993522482733513 1
0.889297547375557 1
1.25322634722976 1
0.745933412678316 1
0.572318006158483 1
1.12122796394285 1
1.48385260306574 1
1.55326809427015 0
1.29634783837521 1
0.721404166736612 1
0.508726908493635 1
1.16153714770132 1
1.07356710624987 1
1.32886300592509 1
0.813230882253282 1
1.15581137231316 1
0.968163222204244 1
1.25847104198808 1
1.21223330543083 1
1.2136117094842 1
1.01401455890981 1
1.03986860768221 1
0.962598711567703 1
1.70790948960648 0
1.31145669307293 1
1.17257757999107 1
0.989998895870913 1
0.642549017230693 1
0.953417915484822 1
0.91839291405751 1
0.815303303403886 1
1.16622282417311 1
1.4292223204954 1
1.5887215761271 1
1.29899870405246 1
1.7052437964133 1
0.672985621396797 1
1.5744255269722 0
1.08636278208393 1
0.438251850109822 1
1.31795062763303 1
1.51675228557446 1
1.15496553621288 1
0.903624538626804 1
1.2025328467971 1
0.671069325145473 1
1.09749099145686 1
1.45566731515316 1
1.77967411523429 0
1.22910172343653 1
1.25605736662517 1
0.906623967132233 1
1.05331850125575 1
0.985714775748194 1
1.11630241133161 1
0.471413360458564 1
0.925752178476638 1
1.42056427618092 1
0.157985528877911 0
1.47522871807763 0
1.30684108810003 1
1.21547380758409 1
0.746092346502856 1
0.996799144156637 1
1.19166764517574 1
0.758247255421822 1
1.60965377930835 0
0.972850656919251 1
0.920560824447257 1
1.35700334125359 1
0.624538067335537 1
1.2726275631045 1
1.0447940396196 1
1.68136007497384 1
1.09291424891267 1
0.799835980620387 1
1.27653375552068 1
0.764258965171885 1
0.417366297951067 0
0.944762142394324 1
1.37317664346557 1
0.589835836689589 1
0.641927507025464 0
1.13580912333292 1
0.747536413772177 1
1.35848154645998 1
0.799857997488964 1
0.567495091855974 1
0.991574951982965 1
1.21884184355426 1
0.921873530237542 1
0.656302728957589 1
0.825092554162335 1
1.19043958586139 1
1.15970363102572 1
1.50866856000851 0
1.55316153311437 1
1.42849858457626 1
0.514391125984263 0
1.26328182633064 1
1.38667445387312 1
1.02497154206801 1
0.647116843198515 1
1.16134230782066 1
0.725263222572196 1
0.62210062893589 1
1.22629800809592 1
1.10870441208065 1
1.09549738319659 1
0.831480824598324 1
2.21882765406712 1
0.775778834930922 1
1.1701642616213 1
0.582933972325451 1
0.635644940348236 0
0.591124189939392 1
0.2854282501881 0
1.14162721012376 1
1.38686668910377 1
1.34270909455613 1
0.612949962985788 1
0.860839632854284 1
0.735839865087678 1
1.18111606770924 1
0.935711734574198 1
0.98942725329335 1
0.830155591783643 1
0.980250793928533 1
1.26853913801706 1
0.829020426643735 1
0.974954292961905 1
1.41444275182988 1
0.694748611314691 1
0.967627841710623 1
0.833454456517847 1
0.808536991659332 1
0.291158626686095 0
0.845095424203276 1
0.826180758471991 1
0.969987723949869 1
0.438579796101591 1
0.555469287022942 1
0.613880540474731 1
0.607572579449635 1
0.608759507733942 1
1.62428636378474 0
0.974838414120913 1
0.935259689232317 1
1.23993347301412 1
1.37960639119332 1
1.15625847087458 1
1.42508061177003 1
0.986102333235321 1
1.12042315434209 1
0.634437401646461 1
1.43758187668719 1
0.38355495306567 1
0.993779395177318 1
0.660878348919135 1
1.18357148472711 1
0.500505533672156 1
1.43633346530112 1
0.763898449773006 1
0.995717366444857 1
1.28985210516559 1
0.699476452547155 1
0.60932281409221 1
1.51892654981282 1
1.53400331715417 0
1.00882490359118 1
1.47862327124007 1
0.822895054511354 1
1.20374122301075 1
0.70401642202666 1
1.33399623109561 1
1.11121651236148 1
1.12579529573589 1
1.14694994966919 1
1.15718076668523 1
0.599919213571403 1
0.949201400128194 1
0.470093728860106 1
0.861982211200563 1
0.454916753356897 0
0.660208558158406 1
0.609316855695001 1
0.826885856699563 1
1.30828519391998 1
0.538866439234049 1
0.997206063584956 1
0.883604228805566 1
1.29482456265077 1
1.37577558785504 1
0.368777027403548 0
1.11957775330344 1
1.30327086773955 1
1.26604141295415 1
0.387203277275697 1
1.19651177022487 1
1.13783165836977 1
0.486571708094843 0
1.29326122459254 1
0.704244095916669 1
1.07861902048632 1
0.236658504184043 0
0.364573787665558 1
1.20126407569359 1
1.00370227402629 1
0.522623378374428 1
1.20899743810602 1
1.17741477660097 1
1.14316333299311 1
1.50411411596252 1
0.410326758084777 1
0.994077852350941 1
0.777335439372731 1
0.658677096093461 1
1.14661886018315 1
0.592865158802828 0
0.899344366867359 1
1.17701307338006 1
0.440040176370718 1
1.68985215171728 0
1.06682747957388 1
0.600789224287836 1
0.758517214043183 1
0.376650651242747 0
1.22606810396468 1
1.24199919216295 1
1.18218659342486 1
1.72588216676272 0
1.1194299957518 1
1.4006963566512 1
0.627207289346324 1
1.39691445610611 1
0.918456926798102 1
0.382226494262537 0
0.975150223430624 1
1.21302080589207 1
0.547577987952242 1
0.579435441299324 1
0.714708199552725 1
1.35770139794597 1
1.02463811671057 1
1.22802873038467 1
1.04010811733597 1
0.891232292859299 1
1.18737031331151 1
1.55307933401926 1
0.88087501679864 1
1.20438753880026 1
0.615782450573162 1
0.299289137696459 1
0.999952139334006 1
1.66049014588414 1
0.815091159937488 1
0.929609336604132 1
0.755509805513694 1
0.57300598704115 1
1.34902206482956 1
0.395168762400083 0
0.789554072624795 1
0.178831797079187 0
0.137440375152684 0
0.697686181918174 1
1.38727012783229 1
0.931386592523194 1
1.10155437994827 1
0.976712866323238 1
1.30868199191998 1
1.33329307961141 1
1.14733561466441 1
1.20975006586172 1
1.16432858589896 1
0.91731895950889 1
1.580356380685 0
0.591654033045488 1
2.00577233637452 0
1.59674456277468 1
0.8741232216435 1
0.944498270899585 1
1.2259800327156 1
1.42436299025696 0
1.09431502775137 1
1.01976341231343 1
0.859373439347201 1
0.939855727608519 1
0.812331064081578 1
1.0212931792611 1
1.22225408311862 1
0.453898109577519 1
0.76872174963788 1
0.94485863821368 1
0.742405609926465 1
1.43226132630531 1
0.828520466964609 1
1.02258517708511 1
1.44259476260918 1
1.22638716909897 1
1.46100340741924 0
1.09113163479386 1
1.08844945276075 1
0.662138036584348 1
1.03022152938469 1
0.777423806852771 1
1.14512925151732 1
0.382186954520921 1
0.4461090839809 1
0.688868088829382 1
0.98865490560729 1
0.41185845311203 0
1.38606012300937 1
1.2553739411715 1
1.37188119514882 1
1.24691505849756 1
1.02091117895791 1
1.15225067512809 1
1.04823112003891 1
1.74988626341203 1
0.78294559361027 1
0.587438996789205 1
1.20557369599928 1
0.764186391192972 1
0.995147362768022 1
1.85980594632267 1
1.2990938999231 1
1.4891915791028 1
1.32232156624028 1
0.963641180045182 1
0.839995828156723 1
0.93321490849337 1
1.14805027289906 1
1.39342098975736 1
0.883235218923844 1
0.958294275134563 1
0.738216230653486 1
0.841807199227856 1
0.525318841546099 0
1.10370611855828 1
1.33162495426154 0
1.18918568739582 1
0.659401568356071 1
0.78608905307846 1
1.35837167476752 1
1.09115035274339 1
0.953291830924514 1
0.968498268530052 1
1.26196236788683 1
0.821810610478884 1
0.752778751987549 1
0.874711926978162 1
1.03194438975151 1
1.47428811047772 0
0.0807305196043962 0
0.722574883906454 1
0.796638503652586 1
1.11482955573064 1
1.30938093519458 1
1.10330365073103 1
0.340517084715039 0
0.827567483049891 1
0.949493381555349 1
0.704120704044559 1
0.562409003654758 1
0.916273717390244 1
0.690927605219788 1
1.20531183262366 1
1.1782737895763 1
1.35885071649011 1
0.572887089897503 0
0.570301112395441 1
1.05540119551778 1
1.03679171872385 1
1.24192819468611 1
1.05871469589429 1
1.21245598864678 1
0.933509459295742 1
1.4746599015951 1
0.566018622861079 1
0.912977131300561 1
1.09963057714065 1
0.339523923621418 0
0.641065209619853 1
1.08623920473321 1
0.744497630168026 1
0.991553316042117 1
0.871851150805967 1
0.978641050930877 1
0.92061667388965 1
0.731164912033691 1
0.189796755337655 0
2.04495525485482 0
0.681339908199762 1
1.35507427681356 1
1.09273843925056 1
1.20106757862993 1
0.275570556092214 1
1.11055642255161 1
1.1121656387385 1
1.66627340636986 1
1.16157729190186 1
1.08852091438966 1
0.849683903765146 1
0.848951621878046 1
1.12491131949116 1
1.11480227363715 1
0.546622881465855 1
1.22611881224799 1
0.949314088276575 1
1.47743433606945 1
1.06766510735563 1
1.23269906378249 1
1.2627542090345 1
1.19100397218383 1
1.87955479489555 0
1.04066531982668 1
0.761975992298542 1
0.876002613843454 1
0.976251043681288 1
0.842772135228271 1
1.11538270013324 1
1.25336804506651 1
0.378698967325543 1
0.814262447784192 1
1.38419349376929 1
1.09168013390123 1
1.11775704036856 1
1.4420956281213 1
0.781610942568107 1
0.727789937121473 1
0.811908040304686 1
1.70419845368292 0
1.13124374487828 1
0.901932913266459 1
0.405049602053884 0
0.54813833455958 1
1.37854918771718 1
1.18087113240352 1
1.01845727952923 1
0.888923746105228 1
0.983271900243758 1
0.660573718907546 1
1.009898987781 1
0.477460102619735 1
0.935637948204685 1
1.14513957792106 1
0.614994759160044 0
0.631456733191511 1
1.03227485543636 1
1.57883696520362 1
1.47007135937276 1
1.08565891310124 1
0.996034975808272 1
0.534285740811312 1
0.882621505778172 1
0.89960227502759 1
0.499240258347102 1
1.54681180874475 0
1.2132050941828 1
1.07519971001425 1
0.917337305498423 1
1.15928636243101 1
1.37447708281751 1
1.2087652733666 1
1.30868460711699 1
1.06231720456803 1
1.21175491223598 1
1.16101719513985 1
1.11821086410093 1
1.00245109974808 1
0.44629824449998 0
1.2790186097847 1
1.12322073346336 1
0.553373813467806 1
0.847278974085261 1
0.827390856895906 1
0.967584410306335 1
1.02956279686066 1
1.5363622913665 1
0.605618821632322 1
1.09243908765364 1
1.07568465930874 1
1.05979878870472 1
1.15621439860752 1
1.0651488506083 1
0.783971906269699 1
1.20610181018024 1
1.05625230059854 1
1.4284779772626 1
1.64469499647032 1
0.900044806805011 1
1.2568420274337 1
0.301534889741181 0
0.976753391186753 1
1.24454196365789 1
1.34431116166013 1
0.210836591325263 0
0.777354470764872 1
0.820440674827064 1
1.10401663047551 1
0.787038918019585 1
1.27560789193344 1
1.10430790402063 1
1.08104864089146 1
0.894777452703623 1
0.943216687508166 1
1.06028705031301 1
1.04187811257323 1
1.61855055257325 1
0.928144379911656 1
1.02722425901341 1
1.14601655954945 1
1.26259680467126 1
1.23731040440366 1
0.924421508858965 1
0.377044220867185 0
1.29166615698543 1
0.322631782626906 0
0.695464911918798 1
1.34716281742106 1
0.884130632043109 1
1.0362270658948 1
0.530427005338413 1
0.95948218338763 1
0.928667241764632 1
1.10326866331326 1
1.01035450828923 1
1.59143174077453 1
0.927748951963139 1
0.904109523136222 1
1.51663546313725 0
0.581656252378016 1
1.34555418029046 1
0.938561822999285 1
0.664220629355768 1
1.20645001975227 1
0.283536102290724 0
0.866624007146807 1
1.50510490428593 1
0.659552777467091 1
1.12737314518702 1
1.13995317827401 1
1.49635453760831 1
0.812810989732029 1
0.613295034178421 1
0.896812755433943 1
1.35631656767344 1
1.31655256065479 1
0.985744136770646 1
0.839022115143828 1
1.05830182673235 1
1.19312965093725 1
1.00225359950424 1
0.4470392001388 0
1.22370923196123 1
1.230629107146 1
0.884672411327312 1
0.903662025568591 1
0.886209063432769 1
1.35591029607256 1
1.14134802300025 1
0.926641352332914 1
0.950179746513074 1
1.02585233452875 1
1.31069947643249 1
0.809863900349904 1
1.7150441880334 0
0.669255070137683 1
1.21612913147892 1
0.945027568802121 1
1.45295868317616 1
0.936209457938396 1
1.13510204304819 1
0.445500528313699 1
1.15245303681693 1
1.03513216048433 1
1.47584167650325 1
1.05454110283861 1
1.39049123277918 1
1.0905403729451 1
0.430023585598422 1
1.29099068764403 1
0.819510397066588 1
1.22656108588697 1
0.793298811364871 1
0.941723615083092 1
0.790714126110896 1
0.982389517777182 1
0.84664555260832 1
0.939811823966066 1
0.54734984653304 0
1.27057652725956 1
0.400223576794675 1
0.778308205087344 1
1.29036259162927 1
0.954168135744978 1
1.08657524054001 1
1.15576848840056 1
1.13673389815151 1
1.16543476422401 1
1.2217726646085 1
0.934811364591605 1
1.285234800138 1
0.489106293078103 1
0.616121637124421 1
1.58256816992932 0
1.45226491302025 1
0.683467648003245 1
1.18546877305189 1
0.729494213985309 1
0.746671358778056 1
0.845627218197762 1
0.814924978066361 1
1.13215194529568 1
0.736506072908172 1
0.936255029887959 1
1.31443459781499 1
0.320677619443088 0
0.407109377651595 1
1.34290660048527 1
1.49931316937238 0
1.34085013933763 1
0.593432194249509 0
0.577878508000818 1
1.10269393844028 1
0.693867674443291 1
1.07935484970602 1
0.631454687252877 1
1.25070384048271 1
1.1162154754255 1
1.21473422636102 1
1.18402674271471 1
0.909692428804398 1
0.525892086592997 1
0.78395334004819 1
1.22623509319748 1
1.26224789613618 1
1.35451417835373 1
0.950880454408118 1
0.848532058147491 1
1.50841008912731 0
1.53512284864484 1
0.647699861402116 1
0.284651022654239 0
1.00144476179606 1
1.37806943951579 1
0.7384790318913 1
0.98641886292203 1
1.04451341248834 1
1.1181701234691 1
1.37384184560418 1
1.19510108111024 1
1.00650269893071 1
0.786721746476393 1
1.01739550855762 1
1.52327922120259 1
1.08901352808904 1
1.13988502024719 1
0.88334481570054 1
1.55335491378131 0
0.780264209256285 1
0.886425339825625 1
0.879310915084031 1
0.713670003063573 1
1.05415587561368 1
1.06825965204192 1
0.729874945938783 1
1.62345578401663 1
1.41564279670799 1
0.394628861882606 0
0.692905079166457 1
0.893384625943786 1
0.723328360963292 1
1.74003823953836 1
0.907038241583914 1
0.541172943018263 1
0.947503578328193 1
1.06218798600749 1
0.778922071746474 1
0.822477267847686 1
0.844547518952056 1
1.58335583815802 0
0.952661608636875 1
1.10460875536507 1
1.02380996804437 1
1.15861519579805 1
1.10533483154895 1
1.18869004904059 1
1.27989272805972 1
1.04626694391343 1
1.5216754328724 1
1.64271377638061 0
1.07930685537313 1
1.18934378392632 1
0.440153506812964 0
1.05777857722562 1
0.903006823217484 1
0.738791191714433 1
1.31654610193471 1
0.218880114749394 0
0.735786709026617 1
0.624481313960419 1
0.832091813629054 1
0.900732581779812 1
1.04508933703031 1
1.20028443792787 1
1.26050786426701 1
1.20544119516405 1
1.52550886721014 1
1.62341348800232 1
1.10612299548053 1
0.67065247859881 1
1.06992391075694 1
0.825391798294631 1
0.774247329518804 1
1.38623746425559 1
1.52384469192355 0
1.34550144017012 1
0.873299039754896 1
1.04115022724764 1
0.666215875212143 1
1.57456900281699 1
0.743831485732583 1
1.36102768063543 1
0.8325220059302 1
1.16810550615927 1
0.856135898182392 1
0.967214466621179 1
1.49617073439487 1
0.521220694692423 1
1.29223010659429 1
1.50644233637626 1
1.20947653142341 1
1.17870928081152 1
0.696773540485014 1
1.12728732408974 1
0.860451742852136 1
0.461775806948688 1
1.33902990380438 1
0.99500966892807 1
0.982046002929527 1
0.943193555224299 1
1.12564094837656 1
0.727939316414408 1
0.877347861030322 1
1.29592800680985 1
0.964093624653731 1
1.21158235686796 1
0.894271165230896 1
1.29856312438986 1
1.08959117118402 1
1.83993849061604 0
0.677087783068149 1
0.472836960619508 0
0.964112681068588 1
0.694422257741682 1
0.919645081538998 1
1.24959126109815 1
0.686309882681015 1
0.614657003784551 1
1.20648230056708 1
1.31202331007641 1
1.13483290835104 1
1.46323192900569 1
0.586816735986312 0
0.824644852838773 1
0.720216574587101 1
0.68501040864225 1
1.24480289499853 1
1.24751372470595 1
0.425642515143515 1
1.42137474392635 0
1.49030807273403 1
0.849482829286804 1
0.961401551095448 1
1.0295028598531 1
0.555821852725733 1
0.745600503428519 1
1.04955296258202 1
1.07594758229774 1
1.06918980899083 1
1.41073475425452 1
1.39850609992834 1
1.37730707049557 1
0.967531830123344 1
1.47756582133043 1
1.41091897374386 1
0.653883193414633 1
0.777120050763518 1
0.455367665984537 1
1.84306059687114 0
0.435730863760625 0
0.997791540468712 1
0.725947703740922 1
1.09335078724596 1
1.35858047338776 1
0.556951150772954 1
1.04819616144046 1
1.24379029889279 1
1.05483168896533 1
1.64116934161097 0
1.24894929636182 1
0.63693689223599 1
0.827747020619997 1
0.976041456174919 1
0.992977355272905 1
0.782073955543255 1
1.34735306445816 0
0.650307415378337 1
0.953329346352916 1
0.615517620107019 1
1.19119079325903 1
0.608290504001299 1
0.818236775223354 1
0.744027252762053 1
0.481518749167151 1
1.32554114755838 1
1.48120242030199 1
1.27763934078918 1
1.09176402909123 1
0.883643854997429 1
1.31317664130181 1
1.06799408902021 1
0.870667243639629 1
0.509463885017014 1
0.820281680879971 1
0.814279552468834 1
0.617932061556601 0
0.275794300342315 0
0.552808205251428 0
1.09504724317466 1
1.15000735211527 1
1.19253328188917 1
1.04895503564551 1
1.06477924879532 1
0.996680933256196 1
1.35468045120634 1
0.846007202578327 1
0.994822578550367 1
1.62889267261455 0
0.894231758468655 1
1.23584533731699 1
0.678025363569397 1
1.62887209441749 0
1.04053234727193 1
1.17009615617261 1
1.52024708424978 1
0.954012182935411 1
1.20231751162102 1
0.990547960620839 1
1.0093751218629 1
1.20884840607541 1
1.04856876477545 1
1.01329257471349 1
0.648173058806409 1
1.62866680489646 1
0.647779246756609 1
1.36249238633763 1
1.25589246605601 1
0.796056002370364 1
1.11474071278882 1
0.900096249258535 1
0.342380790678714 1
0.886856957868968 1
0.662523837104756 1
1.20407210682272 1
0.883742376941976 1
0.395288347986439 1
0.725906251351241 1
0.758363298731976 1
1.39420509166817 0
0.966835477313722 1
1.61518684075016 1
0.835110463295411 1
1.1567371269395 1
0.63124079586938 1
0.149349752522461 1
0.822488333133842 1
0.608921129485668 1
0.961737881098238 1
1.18835204987636 1
1.21416600757888 1
1.39620097821738 1
1.25662014004991 1
0.620533754211292 1
1.46460678229097 1
0.860956092602752 1
0.885615388409255 1
0.887324569060099 1
0.599776604098409 1
1.4801965908311 0
0.987679973526129 1
0.046518645186911 0
0.866841486391267 1
0.442993351604001 1
1.31482034858458 1
0.421950763219733 0
0.844626453901886 1
1.07672475147089 1
0.796412272465764 1
1.23324233817233 1
0.62148377931183 0
1.14999689556228 1
1.40335979150968 1
0.636332725629305 1
0.871401335862335 1
1.00514682247809 1
0.91793349058277 1
0.991819971224758 1
0.263621455734076 0
1.03841729613453 1
1.03230554898028 1
1.02749393339824 1
0.697555716429292 1
0.552109438717568 1
0.688109905124935 1
1.02371908757312 1
1.14903941874264 1
0.703658369279981 1
1.05179094001741 1
0.707625815700655 1
0.898282091970266 1
1.57656938872836 0
0.970238750240868 1
0.526918733144226 1
1.06209726207488 1
0.791478644485394 1
1.31196312210468 1
0.918421727966376 1
0.717776348833992 1
1.0590192683366 1
0.784383063270133 1
0.843654144294813 1
1.33394005688266 1
1.17725521973111 1
0.941260300294419 1
0.904032154768025 1
1.59478639253477 0
0.731082641569676 1
0.820462499597181 1
0.292915283951367 0
1.22903958692737 1
0.884534999393091 1
0.917577065778939 1
0.70012951360872 1
1.11338011869696 1
0.971580571220529 1
1.08717179809175 1
1.52114093260144 1
1.56096998301731 1
1.01327020652006 1
1.74476398258103 0
1.01850185718078 1
1.18764243744747 1
1.18945003168192 1
0.858828900385446 1
0.836317378944444 1
1.23669474343213 1
0.516229114109932 1
1.19554303596376 1
0.556093508559396 1
1.17043140935739 1
0.819266225116749 1
1.47504206337607 1
1.02991400443863 1
1.03573290822125 1
0.871643596471732 1
1.13292316586828 1
0.991994999467157 1
1.3121246498553 1
1.09440768188092 1
1.18952002705213 1
1.3301821749037 1
0.789031728873156 1
0.993913691978143 1
1.11747739766856 1
1.18890012638868 1
1.23066393454073 1
1.28747951447922 1
1.07987193212566 1
1.09953051615016 1
0.587629561091369 1
0.854090236971858 1
0.780472908288666 1
1.50588785320697 0
1.08834392625291 1
1.57648724716863 0
0.458922583674969 0
0.913282487470618 1
1.32308861562777 1
0.781412899411655 1
0.726379955319789 1
1.79112469102512 0
0.869357115971112 1
1.02125427221054 1
1.55464231061861 1
1.0974112510485 1
1.20327954545094 1
0.899649961014137 1
1.14460456526568 1
0.998059359625708 1
1.6927899582476 1
1.20542726592613 1
0.870025298709579 1
1.69277748462289 0
0.426958173691283 1
1.28258203149677 1
0.840400771965784 1
1.13168424329299 1
1.06915683299046 1
1.3006727109242 1
0.848292720958147 1
0.736840634928122 1
0.982642619588894 1
0.721055460369601 1
0.466381167828346 1
1.27870255290507 1
0.862386815552099 1
1.25990256802966 1
0.354916432254874 0
1.04466415020758 1
0.968287480752898 1
1.1108672023425 1
1.02320645226228 1
0.640791213038208 1
1.62643812571971 0
1.87034673018934 0
1.13378447348919 1
1.47915154986019 0
0.46838115855321 0
1.29305843015489 1
1.40729209526005 1
0.569477536885727 1
0.938562378846524 1
1.51405886593175 1
1.01981533944704 1
0.407997391667254 1
1.29086402747425 1
0.985428322432759 1
1.00448362097236 1
2.13371173418179 0
1.14290267429113 1
1.07692374916329 1
0.787999962725517 1
0.655708235515198 0
0.558708024632411 1
0.710837426963363 1
0.53602477228516 1
1.33922279367764 1
1.05045006680685 1
1.50473318019784 1
1.07201335566053 1
1.80415634697248 0
0.928063238412859 1
0.868163051063558 1
0.846518725932595 1
1.48105189396046 1
1.39415349059511 1
1.02781606460174 1
0.920572902230218 1
1.15986595729677 1
1.65740429319406 0
0.607120392528038 1
0.737110650471488 1
0.649253237896422 1
0.906474256418335 1
0.531917692931435 1
1.08242357031424 1
0.43131420928644 1
0.674175735927071 1
0.597650065783476 1
0.909464112514701 1
1.13058096171181 1
0.934225907722481 1
0.728471778944114 1
0.837970770047254 1
0.926889342748672 1
0.95340461876502 1
0.6988832609227 1
1.25768461668797 1
1.14831042856386 1
0.706631948680225 1
1.54867295864587 1
0.672859584983298 1
0.602069624184282 1
1.54789824860261 0
1.20579785898461 1
0.33980520651248 0
1.15953717906457 1
0.641877266586936 1
1.06757228689209 1
1.00979409677003 1
0.644548121152914 1
0.949309043553315 1
1.0367969435484 1
0.716044906297754 1
1.24850225597844 1
0.984806465042598 1
0.786002416436184 1
0.7622701563506 1
1.16964231740506 1
0.892936188136827 1
0.712013589381259 1
1.18934843545576 1
1.0957562667022 1
0.713736526725411 1
1.06491726141794 1
1.10912060237503 1
1.18194752767962 1
0.887896501331862 1
0.360224744483729 0
0.853712641441376 1
0.610631066212447 1
1.36016583658492 1
0.809011311152268 1
1.69568112681971 0
0.877935884437457 1
0.713807766541081 1
1.33834694173538 1
0.974560090852901 1
1.59812407630505 0
1.65265185870626 0
1.04066200467334 1
1.07799575242931 1
1.12056571883299 1
1.00223626386147 1
1.51481777714988 1
0.978986845379335 1
1.08797204815172 1
0.669109541489743 1
1.60685773503071 0
0.946904230295637 1
0.621136249840023 1
1.24651352019772 1
0.596277043073211 1
1.52899580153985 0
1.0101757166354 1
1.0519330753419 1
0.975415061287874 1
0.914855598982059 1
0.45335685856241 1
1.3582478923816 1
0.812254118207728 1
1.63660714879484 0
1.11429417143796 1
0.929941293045172 1
0.478781213325613 1
1.59903224547191 0
1.32144729434833 1
1.14177460219273 1
1.69932358898048 0
0.822471275010192 1
0.925669341807275 1
0.960110394261088 1
0.946524794512651 1
0.819192646744799 1
0.809042996538601 1
1.28481876993454 1
0.899669876430372 1
1.40469820727422 1
0.709320460608813 1
1.34247813846099 1
0.940562490922205 1
0.596866277190056 1
0.789355074323045 1
1.16593501373404 1
1.32387787228733 1
1.29490941625712 1
1.10716632703304 1
1.20969899024203 1
0.292846581104495 0
1.10173271444068 1
0.663850566559549 1
1.76938265266154 1
1.28922897135959 1
0.455739900340476 0
1.12897443433691 1
0.218431145767108 0
0.777165949683419 1
0.606944950526447 1
1.18218434474334 1
1.04800865773961 1
1.10954369986338 1
1.36930406543128 1
0.66587050276128 1
0.933054941504347 1
0.905147103984603 1
0.806625209560928 1
0.683402050309116 1
0.874948355246272 1
1.03241206989735 1
0.734237845848723 1
1.23034898568637 1
1.23940164604548 1
1.41042817876745 1
1.2691392607372 1
0.705492538783255 1
0.957862210105982 1
0.860140305102517 1
0.975358394687233 1
1.30427911632603 1
0.924614322105365 1
1.00199327634139 1
0.951728944591945 1
0.399514396642522 0
0.947833334523948 1
1.54048333903109 0
0.437531000768872 1
0.895174463173081 1
0.847690067982323 1
0.356842589614284 0
1.25397417154811 1
1.20634456398482 1
1.0277874221828 1
0.880891761866818 1
0.921096954796593 1
1.43258053419548 1
0.808277143859871 1
1.15170281734561 1
0.787451404742917 1
0.693698056489263 1
1.15569608895753 1
1.06028039092446 1
0.932719713021093 1
1.7028184978946 1
1.17284685991849 1
1.28652082645587 1
0.840997739304681 1
1.17026097721309 1
0.99576003536172 1
0.797987215263306 1
1.07545136758325 1
1.05290704100207 1
1.0939971650401 1
0.767427569979009 1
1.35604186262338 1
1.08421416457688 1
0.342926133858534 1
0.819233954946416 1
1.07236316865282 1
0.729954317204078 1
0.413757180141658 0
1.13858896237219 1
1.11130424515886 1
1.3032804500168 1
0.89294060306154 1
1.03872480448187 1
1.17403776939732 1
0.468623217451006 0
0.905659910486281 1
1.27805092294351 1
1.27396761862082 1
1.10195077983267 1
0.609247655880511 1
1.37937424757509 1
1.02326383369235 1
0.862732652352768 1
1.39316116517858 1
1.87814228954677 0
1.16633632612605 1
0.574394268968497 1
1.20301417602132 1
0.801145198916732 1
1.44629833455245 1
0.988443006196991 1
0.678653844661645 1
1.0548001604893 1
0.505270122454668 1
0.831147134610578 1
1.59027680714234 0
1.1820723968271 1
0.855302016300541 1
1.16216934970707 1
0.723776393751193 1
1.24183834305785 1
2.01412548596693 0
1.45119093323435 1
0.711270184214144 1
0.960169588792454 1
1.41937314758103 1
1.57991867330804 1
0.861096170584348 1
0.770363597704761 1
1.1911939766586 1
0.97404603528191 1
0.83175725393476 1
0.313268219684097 0
0.811894473285963 1
0.515413290383629 1
0.824127596750954 1
0.483888304023032 1
0.537644679762556 0
1.27906578306953 1
0.876578766520434 1
0.874785564138934 1
1.20215481764213 1
0.811797781437919 1
0.935601150221202 1
0.956661761168606 1
0.64826695058645 1
0.872615907132088 1
1.36151192544509 0
0.727941177011682 1
1.5072588273321 1
1.54180337905027 1
1.4800093442965 1
1.12996785881566 1
0.429082701712691 1
0.560497348424575 1
1.26303776811188 1
0.959621474664359 1
1.63832903713692 0
0.849582279978664 1
1.39920647187436 1
0.66988321868254 1
1.13340928681851 1
1.12213068763852 1
0.262963730859385 0
1.34227280955029 1
0.871018668953708 1
1.0264982680613 1
1.05551657270648 1
1.05264028184563 1
1.21988713550255 1
1.00253598382181 1
0.829625335268339 1
1.00446443538258 1
0.826060475051894 1
1.22534319325782 1
0.814502882961926 1
0.0540457106073588 0
0.97796079893548 1
0.98002445734343 1
0.773278299312956 1
0.933011909841443 1
1.04734786396094 1
1.21917109902212 1
0.933340438038628 1
0.880409149435958 1
0.567199242938655 1
0.991232547661216 1
1.00826032446769 1
1.23025431309763 1
1.1113159860684 1
0.621048291057369 1
1.05917275754839 1
0.695677146208417 1
1.00946869299219 1
1.03095857792915 1
1.24871285940791 1
0.824935420077234 1
0.746289937799012 1
0.770504571950246 1
0.339167499940644 0
0.272696325133171 0
0.654209776781891 1
0.833907840472938 1
0.863638601027078 1
0.577503007950981 1
1.66046258556257 0
1.09492449520804 1
0.407693782664257 0
0.531637557897398 1
1.6127055969449 0
0.995863297018488 1
0.99370406680063 1
0.907880399481827 1
0.586807766783495 1
0.603521765001666 1
0.941270916969585 1
1.15314119414051 1
0.793088006088736 1
0.901900666357696 1
0.319313809763408 1
0.864173000116516 1
1.04508783983806 1
1.27944506042608 1
0.880171549933516 1
1.24358039806433 1
1.32464529156264 1
0.8603267247054 1
0.585169538953808 1
0.320582056245518 0
1.35868855304272 0
1.00920400567865 1
1.06730204597544 1
0.630762205738574 1
1.4093875865374 1
1.10074380962841 1
1.22015042925264 1
1.85158952441756 0
1.31183405745172 1
1.49825151763979 0
1.17648496438667 1
1.43258473507986 1
0.575703213744317 1
0.747439672558424 1
1.11132923060133 1
0.956229531783601 1
1.54568639887521 1
1.55102964829973 0
0.831459763176285 1
0.839099144566933 1
1.32910809251239 1
1.56286731012577 1
1.02908280449543 1
1.37556861043366 1
0.67100927152992 1
1.1606997169775 1
