# Supplementary material for: Bias caused by sampling error in meta-analysis with small sample sizes
Source: PLoS One. 2018 Sep 13;13(9):e0204056. doi: 10.1371/journal.pone.0204056 (PMC6136825; doi:10.1371/journal.pone.0204056)
Supplement: S3 File — (ZIP) [file pone.0204056.s003.zip › results N = 10 delta = 2 tau = 0 sz = 10-20.txt]

"dl.delta" "dl.cp"
1.78765470624972 1
1.80097805189348 1
2.03218851164745 1
1.61334818720483 1
2.16461120728193 1
1.80092256172683 1
2.64928008867606 0
1.95473019548016 1
1.86125149969838 1
1.64412317649094 1
2.17628444259632 1
1.93236761397606 1
2.08409154225999 1
2.25468090926002 1
2.55468225052894 1
1.92409243675175 1
1.70333217661783 1
1.7346775279127 1
2.00658512143264 1
1.49440694821784 1
1.46458315293904 1
2.01780130966953 1
1.71106848920869 1
1.86331133382328 1
1.85046814269336 1
1.9069390627634 1
2.45133136700995 1
2.1313394609275 1
2.10929561200991 1
2.53089806708715 1
2.42449564712084 1
2.4661925852762 1
2.18326517134836 1
2.27303432589219 1
2.1451435435753 1
1.9879810458882 1
1.56287215724134 1
2.33238106799496 1
1.82526412693495 1
1.76244974539103 1
2.06961604442656 1
1.82363064270004 1
1.80399231565088 1
2.41527109577192 1
2.29251320377283 1
1.79859612975902 1
1.28714859449001 1
2.17705995472418 1
1.98219342997483 1
2.00544058539111 1
2.06310819694532 1
2.16008067841188 1
1.5114526128328 1
2.03035315488343 1
1.50215590588275 1
1.4092827995283 1
2.01955022399514 1
2.3431009228775 1
1.65034832015447 1
2.407730408459 1
1.93038880182647 1
2.09310038566701 1
1.61047426419602 1
1.7669792178306 1
1.95964775470991 1
1.62709630454227 1
1.96766786475932 1
2.72127439410952 0
1.92433226210349 1
1.88456013386376 1
2.079430397727 1
1.56793186095443 1
1.66787881649874 1
1.7372365281387 1
1.44648075022198 1
2.01977836971885 1
1.97974479050814 1
1.54729427100542 1
1.67406001446545 1
2.93107712145746 1
1.88500312337314 1
1.68368369052891 1
2.10819667382139 1
1.9163350621265 1
1.09261689041194 1
1.41315136007022 1
1.44113603859234 1
2.13860037544022 1
1.54950826447922 1
1.95000198370523 1
1.86301258448339 1
1.89442297576614 1
2.11243805771459 1
2.22196645339773 1
2.06991569282677 1
1.61706110509643 1
2.7031425944196 1
2.08070938160453 1
2.30487112000016 1
2.43211034610602 1
2.97482868318525 1
2.12291421076239 1
1.70855938321618 1
1.66465965362579 1
2.4333131243032 1
2.45909191371825 1
1.32059819200611 0
1.6044643086007 1
2.35876527668168 1
1.8608113320164 1
2.04861143736243 1
2.55716992737473 0
1.77582083794522 1
1.789131836782 1
1.93093346497227 1
2.3028737624666 1
2.6470512276716 1
2.32036170955902 1
1.8369598440515 1
1.13377241088735 1
2.31614907200258 1
1.80823014965295 1
1.35032798342205 1
2.16345496437006 1
1.8984373520948 1
1.92611079767264 1
1.92152690654419 1
1.99520227496707 1
1.76895589210392 1
1.83329274420002 1
1.98311534267711 1
2.06027389595392 1
1.94657575544204 1
2.05761290123669 1
3.2155760729691 0
2.29195796040279 1
1.21471743114862 0
2.81201129972562 0
1.75057780278357 1
1.8789275958262 1
2.71473009602186 1
1.7213203869467 1
1.88396552562824 1
2.12456872312719 1
2.34750882920353 1
2.67899608095775 1
3.04801852537812 0
1.52858267857229 1
1.02685301084007 1
2.55825443976095 1
1.45507986203836 1
1.92908492461698 1
1.7891373205931 1
2.29111842087364 1
2.19849467230139 1
2.03419871516621 1
3.28818056073119 0
1.77542604152952 1
2.24787833633631 1
1.81598528507231 1
2.04834335233069 1
1.59980981914728 1
2.10147723176027 1
2.12032990541092 1
2.08954934225269 1
2.47727981147185 1
2.81629980754631 1
2.38747384680583 1
2.05775937609761 1
2.00995868102848 1
1.94973027370781 1
2.13731333109264 1
1.83952567397482 1
2.23892504511057 1
1.65551989394955 1
2.59022300915577 1
2.06939626626649 1
2.1206297572732 1
2.73516941670082 1
2.19441062474687 1
2.27858545943741 1
1.75777189282938 1
1.89798100248754 1
1.64904926933175 1
1.48702156767879 1
2.05518661312527 1
2.59005678420737 1
2.16898835753863 1
1.73753512145944 1
1.75535216426679 1
1.79806295178941 1
1.97218171359597 1
1.49483177025728 1
1.94109512331846 1
1.54760490693111 1
1.57549013626904 1
2.49387026937099 1
2.12095510828479 1
1.74022337417684 1
2.60836879175405 1
1.9780057387586 1
1.87086394686514 1
1.87054995548026 1
1.29683426637026 1
1.67464615869902 1
1.90627934328765 1
2.16881450855222 1
2.43054966610346 1
1.2543677463259 1
1.67686591194248 1
1.47020952984968 1
1.73061660171285 1
1.47978926831008 0
2.19046036389132 1
1.98284704545972 1
1.45118018652553 1
1.12189904832391 1
1.76999150592589 1
1.93060396523661 1
1.12978059961792 1
1.75567173369164 1
2.23254177931368 1
2.15422571663217 1
1.06192196049875 0
2.36583595347574 1
2.32650285157799 1
1.95950939189341 1
2.25854131957115 1
2.21939909894931 1
2.22422795884269 1
1.89187141740643 1
1.95415970322674 1
1.71413511652641 1
1.89885443128527 1
3.15105042990737 1
3.15180801417832 0
2.2604316216679 1
2.00068283147264 1
1.65637884656709 1
2.11912893969359 1
2.37989038060428 1
1.58418181660253 1
1.10398018962757 1
2.63924077665874 0
1.72189198678109 1
1.53459347718128 1
1.76914039394458 1
1.83803244227148 1
2.35914349050541 1
2.50038579750353 1
2.12941770484925 1
1.79219127661407 1
1.46894833937627 1
1.75342850246693 1
2.05724045377924 1
1.91341005546809 1
2.20822002998682 1
2.70881477715613 1
2.2414719833048 1
1.58717464035535 1
1.51934999071013 1
1.71175384077992 1
2.73943754179335 1
2.50227768009679 1
1.57848480313756 1
2.48971401527335 1
2.35205468675464 1
1.98312539574844 1
2.68731588562801 1
1.63465971082294 1
2.62982441667246 1
2.04643196391551 1
1.9412071141339 1
1.83332074890345 1
1.90945787139775 1
1.68396915869631 1
1.92988382760884 1
1.52338095573962 1
1.91817527334117 1
1.57760880478637 1
2.07116657114741 1
2.43459184822367 1
1.37870956207003 1
1.90742468723718 1
2.26410430709182 1
3.46659914097012 1
1.84122117622758 1
2.06202174685711 1
1.36847365004205 1
1.95483682267247 1
1.98925887631752 1
1.28950957554774 1
1.94434390670023 1
0.834242632299541 1
1.91560448330931 1
2.42882898406376 1
1.76889682186034 1
1.71093643091638 1
2.02602904868296 1
2.42540307819529 1
1.72033654285235 1
2.13633887922296 1
2.36721283362393 1
2.30247397187305 1
2.35116564780104 1
2.51293638771376 1
2.05406613259794 1
1.76639146380205 1
1.68907139888973 1
1.86774817172265 1
1.20716098220144 0
1.65095294820599 1
2.24284193842852 1
2.340699902915 1
2.84493346724966 1
1.91883345159875 1
1.80461196382406 1
2.05304922166564 1
1.57599412087075 1
2.34674757832625 1
1.778787417038 1
1.57147785634447 1
1.69195161530746 1
1.02622223304469 1
2.05386020068197 1
1.46599977925244 1
2.9091429640563 1
2.14254039029818 1
1.71243164872468 1
1.59204546724999 1
2.50609537880849 1
2.03476387553346 1
2.2550060680402 1
2.40536326793167 1
1.81856506406879 1
2.4096880939461 1
2.2454422139203 1
2.16464965665198 1
1.54186663519892 1
2.36763411796153 1
1.45043954347526 1
1.85561197611072 1
1.75988942421457 1
2.15729985642308 1
2.65940628484739 1
1.7179323709514 1
1.93652474537747 1
1.94242309277866 1
2.42035958980727 1
1.78843650442686 1
2.27784187287193 1
2.30034640706495 1
2.68434447982322 1
2.04591357058105 1
1.89161777725889 1
2.71224950549518 1
1.05704522532577 1
1.9542861246611 1
1.35539980610536 1
2.27885727585893 1
2.01542821542762 1
1.61664834883514 1
2.07203246371957 1
2.14145704595065 1
1.22075239730257 1
2.50455827227329 1
2.32961684565832 1
2.44041920808127 1
2.09208595537749 1
2.08114477761411 1
3.01540060365707 0
1.88522336811706 1
2.05683180369034 1
1.81823150764687 1
1.94081073347128 1
1.69943195102261 1
1.6960779643432 1
1.81608410337876 1
1.41262113469376 1
2.11725319163575 1
1.92008980322749 1
1.28781051777249 1
2.04375227632897 1
2.38803845267814 1
2.01037502581026 1
1.49601648038174 1
2.00492370785191 1
1.47677051244278 1
1.65393317516656 1
2.01792649597882 1
2.61039213613368 1
2.0162441309261 1
2.43491668236766 1
2.09152309737625 1
1.94804834674247 1
1.8336819616009 1
1.82374931888877 1
2.06602117863032 1
2.11966193580491 1
2.02221481138592 1
1.69856673053833 1
2.22014343385599 1
1.89870744130871 1
2.75672627706824 1
1.07365979599294 1
2.52839679545626 1
2.98194557170048 1
1.7409887683525 1
1.96865859415012 1
2.12728154426192 1
1.61704982220716 1
2.06551006681409 1
2.57829546742293 1
1.55799782809795 1
2.10136196146167 1
1.81489409451489 1
1.58095839106949 1
1.54459582734241 1
2.49448475548157 1
1.76069260163141 1
1.32325421351112 1
1.08187463732682 1
2.14038613164311 1
1.70969317470821 1
1.5732280739243 0
1.97647458621345 1
2.12249229901444 1
1.52289527551839 1
2.2243810844123 1
2.3002881744083 1
1.75693105638703 1
2.21393739848635 1
1.77129388729787 1
2.55638907445461 1
1.33104587239225 1
1.12835789403454 0
2.37277226660112 1
2.50262209308203 1
2.17141866509694 1
1.96316215112549 1
2.07347024033557 1
2.06358430875662 1
1.73663813284913 1
2.11326275812715 1
1.39978925643061 1
2.27621026722605 1
1.40218796399354 1
2.01692941437774 1
1.20020267681198 1
1.57930992055474 1
1.29390819826664 1
2.08075433273975 1
1.78539412801466 1
1.90374844647082 1
2.48742733837285 1
2.11495338690656 1
1.72787180880508 1
1.75644920655232 1
1.8766037335782 1
2.12434862888997 1
1.54361390202937 1
1.74368228393661 1
2.50176382605092 1
2.20076576704435 1
2.67131611349994 1
2.50805631796867 1
2.29962780075187 1
1.62244027832899 1
1.91499629797197 1
1.59969786498924 1
2.05774777602503 1
2.55300641227278 1
2.2058413116066 1
1.75301599171074 1
1.54746399416618 1
2.22148986475697 1
1.97545113869081 1
2.04361835453298 1
1.88826116574698 1
3.24072779693418 1
2.18329339324289 1
2.11471132156857 1
2.69042295054813 1
2.50368606883999 1
1.84327822028185 1
2.44479110057118 1
1.90818455926534 1
1.95659955983214 1
1.95472145173776 1
1.72400983044711 1
1.01492766920107 1
2.88147334257741 1
1.15530533292283 0
1.94577284211496 1
1.57839037401848 1
1.62311918074732 1
2.38502410633255 1
1.90779707439811 1
2.15595650050445 1
1.95085765062329 1
2.13586901808163 1
1.3901348386353 0
1.78093165640432 1
1.46053047471605 1
2.41108496159875 1
1.97698760673554 1
2.08862451786339 1
2.79381870970805 1
2.17083883743813 1
1.84208688270296 1
2.39609768107437 1
2.27800963324847 1
2.17863501424472 1
2.26116970871887 1
2.2304836663073 1
1.48523390532095 1
1.49037004592565 1
1.69368819759312 1
1.36431195026369 1
2.99948398328502 1
2.63121507401332 1
2.35436336830962 1
2.15552694401898 1
2.3863382725195 1
2.80440046045591 0
1.76620699304389 1
1.72157008828804 1
1.42878172592615 1
2.38477744389239 1
1.49423735326012 1
2.06828076507514 1
2.46264621938722 1
2.55954720167758 1
1.13923046081661 1
2.42610039141367 1
2.29076037620451 1
1.55217391286746 1
2.29296579811146 1
2.11437580360914 1
2.22483239462585 1
2.58131146223734 1
2.34699519579228 1
2.0838693445595 1
1.61047014228009 1
2.56915231476982 1
2.03480320802389 1
2.78458596707868 1
1.58208589123336 1
1.81332919227423 1
1.90577979919576 1
1.93816911342778 1
2.69768226916234 1
1.4126869683757 1
2.28045437933217 1
2.13238786582307 1
2.49820864629059 1
1.73690901199366 1
2.15141135658461 1
2.32499362277961 1
1.47754696978448 1
2.48675824764154 1
3.49556875636132 0
2.49433322333838 1
2.12821776643321 1
1.36563295411124 1
1.65914978367478 1
1.60205436219004 1
1.86515943834172 1
2.37249363978638 1
2.70175041064042 1
2.63160280595119 1
1.88800461093083 1
1.7681882990585 1
1.50489841799647 1
2.76164177911382 1
1.88720258077062 1
2.70128446406765 1
2.71562076921206 0
2.18269633921355 1
1.7532726071127 1
1.71048792947568 1
1.70084021038669 1
1.76888225765343 1
1.70438731108754 1
2.06136926641606 1
1.3498160730821 1
2.41177191772328 1
2.56735710510062 1
1.91980104370947 1
1.95871395430147 1
1.87511276948061 1
1.78801218810515 1
1.95602966332229 1
2.50392907825927 1
2.29935668232475 1
2.11354290786238 1
1.69998926653914 1
1.91915474131597 1
1.88885427066411 1
2.65728382644824 1
2.05204369475932 1
2.21150949450668 1
1.588082473867 1
2.35367977418835 1
2.13696820159186 1
1.91487119176198 1
2.03589498897525 1
1.91569515381081 1
1.93820139764505 1
1.81891004164689 1
2.82318776182224 1
2.15592456330735 1
2.71331441812224 0
2.22008105437535 1
1.57597758860898 1
2.0337533071397 1
1.76039470766078 1
2.4891268960647 1
1.94526990022963 1
2.00588439490626 1
1.66626300465836 1
1.44081487026095 1
2.69032230552085 1
1.89028619352278 1
2.02645465313866 1
2.56837782811635 1
1.97464097471144 1
2.8607226206012 1
1.18471622727192 1
1.93315137247411 1
2.49982534615727 1
2.50144432491308 1
2.0297550859 1
1.69830605496937 1
2.56406912861031 1
1.44969122774414 1
2.5522367499683 1
2.20155242709515 1
2.30485103909202 1
2.05465896551575 1
2.09511263636592 1
2.5302731541372 1
1.6290881148537 1
1.71407963408921 1
1.88522953786763 1
2.1333943096285 1
2.459688594572 1
1.85592414375376 1
1.70580525527512 1
1.98101539431956 1
2.29811075954676 1
2.09576468678587 1
1.97311926390616 1
2.13038593031946 1
2.15422962664825 1
1.8749336154202 1
2.54057583136625 1
2.55906457889405 1
2.96798925885652 0
2.55137433183511 1
1.62508872587342 1
2.18547401958957 1
2.01841155074276 1
2.41283462084728 1
1.3590743933105 1
2.45631548262025 1
1.32012167955405 1
2.82325119213721 0
1.69098561542104 1
1.56967836187101 1
1.75365121534528 1
1.34402398767958 1
2.30529907311119 1
2.26617651306785 1
2.67169355482216 1
2.29837192715103 1
2.01865583899959 1
2.63855344082832 1
1.9070017314465 1
2.415568576698 1
1.66438453247594 1
2.17817514530136 1
2.14583303002617 1
2.72319969532888 1
1.8915987825649 1
2.4938286059047 1
2.60848726099978 0
2.71080136393169 1
1.62451519684126 1
1.76884577331024 1
1.72855757482213 1
2.38109110235811 1
1.34521860240939 1
1.2340487788896 1
2.02921218378206 1
2.82057079508276 0
1.45020859956976 1
2.38501677870234 1
1.59687406561677 1
1.44539720061678 1
2.25459682794573 1
1.56548603644323 1
2.49303181199953 1
1.77147880328747 1
2.70241320381875 1
1.96289357098926 1
1.76075072285419 1
1.65495257634861 1
2.03681728172267 1
2.13008733511529 1
3.09961355648101 0
1.48313773780033 1
1.51997473952092 1
1.89175384842748 1
1.8933259641201 1
2.06787188216224 1
1.5804658278857 1
2.54204823602206 1
2.13035362077399 1
1.53767141868648 1
2.68405003867364 1
1.63253780399181 1
2.14597400550117 1
1.24913314265589 0
2.43517984817856 1
2.19230151262028 1
2.82661251779091 1
1.71945069847658 1
1.27094103639829 1
1.8886281311504 1
2.54446293480766 1
1.66767454703265 1
2.49336434065998 1
2.16148848640305 1
2.69178853239615 1
2.24328954374858 1
2.34871266783701 1
1.87263661524947 1
2.32514615141565 1
2.13154667323075 1
2.00854592438747 1
1.95845714743586 1
2.60555062610071 1
2.12567577590372 1
2.13041762271899 1
1.83674821270512 1
2.1253180491493 1
2.56705121520669 1
1.70966202261403 1
2.05355874670665 1
2.01940020448415 1
1.3568237514188 1
1.87329898912729 1
2.5132240103125 1
2.12072514212296 1
1.81101194775262 1
2.2337395871467 1
1.29110658396847 1
1.66431607594264 1
3.21435572758527 0
2.1793570541885 1
2.02499134634911 1
1.7663532410661 1
1.61418945071664 1
1.57169062545767 1
1.60811318983488 1
3.0088440732038 0
2.69981645810159 1
2.31106924486931 1
2.20189767230601 1
2.25581192876676 1
1.8662285375702 1
2.77468468873969 1
2.42501300300653 1
2.00459800793615 1
2.30644544135156 1
1.43972435264283 1
1.98514060380154 1
1.49073301893795 1
1.34201670669074 1
1.42119048638216 1
1.92120487667655 1
1.79650210207061 1
2.28718564674076 1
2.35065349585729 1
2.17978475324698 1
2.37829349666398 1
1.88577191258155 1
1.82579849037729 1
2.6990464025655 1
2.40863774550413 1
2.26159915397469 1
2.27934763512329 1
1.64843073696855 1
1.32000532913483 1
1.95036463697841 1
2.01678103442252 1
2.12438662624239 1
1.88232953952931 1
1.66109267615542 1
1.76305438808118 1
2.36130047373766 1
1.70936793099823 1
2.76859602987683 1
1.47826046687334 1
1.48118575171517 1
2.07633561728603 1
2.20432531230224 1
2.23931792798963 1
2.33821734906401 1
1.86563194065129 1
3.11701784130305 0
1.89091066479171 1
1.7821471395034 1
2.18930862745767 1
1.98885103741868 1
1.78711899881604 1
1.72326886185625 1
2.62965518841857 1
1.53255908360918 1
1.51375272001353 1
2.46682514610626 1
2.00141324726238 1
2.04480914786102 1
1.57556512818273 1
2.66542919259197 1
2.30570448690393 1
2.31958646503123 1
2.05598942899347 1
2.30105574613827 1
2.03921117084553 1
2.17981142138399 1
2.3942386839477 1
1.80814951470285 1
2.41658607700333 1
0.514590286036694 0
2.2595325040866 1
1.68496235386874 1
2.32770948232821 1
2.53648626397708 0
2.32721666674047 1
2.45518278704471 1
2.04194611752739 1
2.1049144522505 1
1.89016935529655 1
2.16377764160147 1
2.18165548666501 1
2.74279875900118 1
1.15408171023243 1
2.27289863260939 1
2.89521512423943 1
1.85530890876804 1
2.10959347941342 1
1.82791996848168 1
1.09776794555657 1
1.58180348375608 1
2.08642494462094 1
2.35134839925406 1
1.76224787748834 1
2.13759346574795 1
2.77559591163866 1
2.1820121827401 1
2.7244869142181 1
2.31250583399569 1
3.21865826809363 0
2.30157615550413 1
1.60503796622068 1
2.21768818592364 1
2.15845409903374 1
2.00314811724597 1
2.04847646763846 1
2.45130331893336 1
2.38042439704891 1
2.87009501929851 0
1.81204592201418 1
2.22292642033163 1
2.77594744863306 1
1.71559507545877 1
2.29307414905642 1
1.12653286846329 1
2.26606919392816 1
2.16802965890279 1
2.04573694551609 1
2.25040175705191 1
2.88147360896295 0
2.15762011807956 1
1.87919511636771 1
1.89502432800273 1
2.23192558410984 1
2.44262077001536 1
2.17256108796398 1
1.95961441218867 1
2.49667108685079 1
2.15757803956877 1
2.06502832071274 1
1.91585661755967 1
2.43037995373351 1
2.00128453979215 1
3.16285916711619 0
1.75936330466268 1
1.71645301680615 1
2.23418044194569 1
2.20235294922424 1
2.47403493748657 1
2.8574387078512 1
2.52403735311677 1
2.54331456718982 1
1.69046843507035 1
2.02286321494883 1
1.72090536269903 1
1.90805584739295 1
1.96103296581026 1
1.85617068287518 1
1.11682317815554 1
2.04846854400433 1
2.18855454052886 1
2.14048997298487 1
1.90389472707095 1
2.07213018762336 1
2.33405672111799 1
2.43214468549479 1
1.93420478444131 1
1.99885282134236 1
1.52888063311737 1
2.28749746392918 1
2.15862523546511 1
2.52766322863592 1
1.77820277298932 1
2.90985417847642 1
2.66009279238965 0
2.74849508578048 1
1.8704093841469 1
1.49953007409242 1
1.89131557403979 1
2.04829659803448 1
2.50690204703294 1
2.01618650297622 1
2.00259058584229 1
1.90090382144817 1
1.16932432460065 0
2.49971747577182 1
2.0227807246627 1
1.67128325052572 1
2.03621291757101 1
2.35938010455298 1
1.05448363625633 0
2.15125089783696 1
1.92858875915622 1
2.055722351898 1
1.91839461221347 1
2.26151670295432 1
2.44379314460712 1
1.46579117399502 1
2.10070323585415 1
1.96620432352293 1
2.52592323695772 1
1.83123014535935 1
2.06077838645001 1
1.94062857104716 1
2.12000611574615 1
1.50835035155497 1
1.32425968817759 0
2.28845351045368 1
2.3988663011988 1
2.35622342397755 1
2.98257712175913 1
2.17199289962013 1
1.8261890734783 1
1.33711603342549 1
2.30930714500363 1
1.60144777132713 1
0.98789654356728 0
2.0742170053215 1
2.68055579056064 1
2.08796367699124 1
2.92362947338512 1
2.26393288380044 1
2.34501503794776 1
2.50065284741413 1
1.98292836364603 1
1.59147703497084 1
2.17351248048205 1
2.34339602529933 1
2.37345074578558 1
1.71504267255879 1
1.78394077137518 1
2.42579039961571 1
1.63089257608864 1
2.31109593701945 1
2.10395744221915 1
2.04570014979864 1
2.14361469199025 1
1.78205722182669 1
1.76817827995917 1
1.95638010475009 1
2.02165167819291 1
2.08661659614455 1
1.65952275108938 1
1.81268554365686 1
1.09959571814863 0
2.55633836894586 1
2.52366519998612 1
1.9121088331199 1
1.55981305013676 1
1.47255087781004 1
2.19619495922999 1
1.74540676075851 1
2.22375285943738 1
1.86018399407392 1
2.48779786635942 1
2.12214622634248 1
1.97377636348791 1
2.33545842952174 1
2.24133240906428 1
2.51864871818273 1
1.29555137026526 1
1.99249793107141 1
1.85476317243497 1
2.24127266661604 1
2.21074123378198 1
1.54453980442287 1
2.48944390624659 0
2.80757548149134 0
2.34510432042288 1
1.59929635272649 1
2.23705808662511 1
1.93840141694986 1
1.24994303657598 0
2.5570738786951 0
1.3342285786758 1
1.53645290726795 1
1.7980586251456 1
3.08163192675445 1
2.00407291432912 1
1.85111976842112 1
2.17958884145 1
1.57457352535778 1
1.73558253850519 1
1.71897452290266 1
1.57414299232768 1
1.85420937945939 1
2.10807625590327 1
2.21626929817979 1
2.08277462980783 1
2.08111154367992 1
1.50385056681495 1
1.36879713520281 1
2.14226326736256 1
2.73398857309988 1
1.61861950718752 1
2.52772611401545 1
1.15741462522688 1
1.70775220577959 1
2.64862813240694 1
2.23224933195014 1
2.32666546798245 1
1.89282398066267 1
1.75030824867526 1
1.91629213438792 1
1.75641575376413 1
1.76805703039703 1
2.58847454641317 1
1.8946568920226 1
2.41396617918217 1
2.07762863954438 1
1.63963739226793 1
1.82891551010042 1
2.43905298360011 1
2.44568810900994 1
2.28623678362634 1
1.93832075443194 1
1.41840514643106 1
1.59419476564557 1
2.19909684764225 1
2.22038924943507 1
2.62561743892201 1
1.66164861525269 1
1.7592278325597 1
1.80868471968382 1
1.62683186835873 1
1.42772441317871 1
1.78148861011838 1
1.20568115086569 0
2.55096397980893 0
1.58006479531215 1
1.89044802706492 1
2.49402147991619 1
2.76154683257192 1
2.39763916885789 1
2.14045624205077 1
1.84301191668738 1
1.79195979212696 1
2.02372811231457 1
1.96733287707674 1
1.85365425467317 1
2.01797403668502 1
1.67949291635159 1
2.12892515338578 1
1.72140261866802 1
2.61988608647832 1
2.07956940496422 1
2.53913011482989 1
2.39251665512575 1
2.07890223990612 1
1.92703012282719 1
2.19048466336081 1
2.02923531481215 1
2.86723667238321 1
2.9083840350417 1
1.40036062143832 1
1.77255465861639 1
1.51711019748985 1
2.14734476273457 1
1.37705430887981 1
1.33623891019492 1
1.4120067881268 1
2.14449660140393 1
2.17781150653904 1
1.91456946525915 1
1.65014322645517 1
1.72581372376924 1
2.24884982427025 1
2.11541077552324 1
1.93641393697212 1
1.72884170120042 1
1.94571282985668 1
1.46135181507902 1
2.32391393183852 1
1.68194824563722 1
2.19949296080888 1
2.4348823601951 1
1.89284926503987 1
1.8192943987522 1
1.88423260969606 1
1.66526476023026 1
1.7571657933663 1
2.06996538579368 1
1.84863955863091 1
1.90333854566426 1
2.00735720336576 1
2.20793449191284 1
2.55977781900249 1
1.89695440208143 1
2.34383608909839 1
1.92270967784703 1
3.09495611969286 1
1.99624161742555 1
1.57920334983559 1
1.32626217667931 1
1.44803811006604 1
2.00588724902681 1
1.21183268187744 1
1.74312556136401 1
1.45870881327707 1
2.21396130687836 1
2.07037781183732 1
1.9540623086651 1
2.07317877491977 1
2.37781152987227 1
2.23089195147148 1
1.66056454329323 1
1.38983615738319 1
1.6851093068175 1
2.02801305242379 1
1.96431310462743 1
1.78592434037477 1
1.39917598825637 1
1.76208044664818 1
1.84250173347193 1
1.37575916864104 1
2.08256093892379 1
2.21373768006333 1
1.79725174226429 1
2.6274913602308 1
1.98396839297976 1
2.52526607111833 1
0.922044039833904 0
2.58890464004869 1
2.84178096048631 0
1.66221213815226 1
1.97528274494808 1
2.2728673755535 1
2.58764314642966 1
2.36939434863775 1
1.91088581269514 1
1.51155231389471 1
2.2956204708225 1
2.06213322313835 1
2.10144086305203 1
2.0203738658899 1
1.85635132437938 1
2.16241945272197 1
2.31015574579368 1
2.49010778889595 1
1.91964854401707 1
2.49833467169747 1
2.1089105747896 1
1.59795420786692 1
1.7758682281156 1
1.96013626456289 1
1.26579014019205 1
1.71540669419094 1
3.04648116427516 1
1.85973048441438 1
1.93169963777671 1
2.53504720736634 1
2.13848002225989 1
1.67410577733232 1
2.17439808317495 1
1.53268659119548 1
1.24984152062945 0
1.53006731061908 1
2.2514625557846 1
1.3897976536353 1
2.19594682791532 1
2.83707119794478 0
1.79278338112969 1
1.92157435461686 1
2.60992457318168 1
2.04546420124545 1
2.63916912199504 1
1.87961207639994 1
2.53218426135116 1
2.62719292438426 1
1.33760786070494 1
2.63694895810333 1
1.97767148954924 1
1.82195836122825 1
2.24203560805809 1
1.26651190195088 1
2.6428556722816 1
2.52988837767738 1
2.22770075218799 1
1.77954346677206 1
2.82765869067 0
2.72031646803179 1
2.06001878121359 1
2.81653642349393 0
2.76229053974704 1
1.82725988442143 1
1.4656680822415 1
1.03539780974976 0
1.10972843598616 1
2.49552664243595 1
1.52617522615798 1
1.40908567150323 1
1.20663701340342 0
2.15869240090025 1
2.43625768345977 1
2.74783194031796 0
2.06231902312483 1
1.99677442285804 1
2.23261685576849 1
1.54888939169652 1
1.2334902080399 1
2.61480519110546 1
0.981167432748783 1
2.5043181299326 1
1.3838696434691 1
1.99573108530415 1
2.18923008524684 1
2.62996890818587 1
2.71729944953992 1
1.66229987415956 1
1.38927353950039 1
2.07516488759952 1
1.34877066486063 1
2.4622707380378 1
2.07119811099335 1
1.92717695787917 1
2.29192827936686 1
2.59154845233569 1
1.60296395523488 1
1.81603120510431 1
2.76834728885735 1
1.65106120338638 1
1.66717225244313 1
1.96517667223298 1
1.86535566348901 1
2.24457027533704 1
2.01129449059653 1
1.74918073655881 1
1.81573183984213 1
2.05287616250851 1
1.7927268301599 1
2.46363965722104 1
1.97484605934629 1
1.25898975526031 0
2.13165868840966 1
1.75655212844404 1
1.52212613867311 1
1.71101137248721 1
2.92189572654955 0
2.0707467810061 1
1.73326342317459 1
1.8997998863336 1
1.48096166043176 1
1.87771322439744 1
2.02690248921129 1
2.87824941249364 1
1.99532400860367 1
2.18687924298894 1
2.3305812701787 1
2.34186112355372 1
2.40498188370265 1
1.76602295883817 1
2.28050010244834 1
0.983292599392967 0
2.20902482730021 1
1.96223581529247 1
1.95902346946213 1
1.54894400531704 1
2.07500000214036 1
2.34298284306536 1
2.58455300471455 1
2.11913372965615 1
0.887227859283571 0
2.83233491526486 1
2.22886530030637 1
1.61598601307282 1
2.63477327107164 1
2.56989203280405 1
1.53072457510752 1
1.93939081841313 1
2.03074018486232 1
2.17329521243351 1
1.98590138133825 1
1.14853878341031 1
2.44017031156394 1
2.07179257670663 1
2.01457166067807 1
1.306821130947 1
2.353504707328 1
2.39740204473779 1
1.83407888853031 1
2.28845762846885 1
2.73261308741536 0
2.17555626566015 1
2.85247347010784 1
1.33541665580749 1
2.34427653284637 1
2.31489423863052 1
2.98607703496986 0
1.7249426107249 1
2.03341732421554 1
2.35241532500951 1
1.66388287870735 1
2.37454129901729 1
2.09276581277287 1
2.17895933545757 1
1.34819582660197 1
1.59766149432546 1
1.78208564392581 1
1.78094839678701 1
1.71314732247764 1
1.73940933330065 1
2.1918328439827 1
1.96613858834379 1
2.28726722336406 1
1.89182529557939 1
2.26105565244229 1
1.8364833333583 1
2.50073136439096 1
2.89284312293769 0
2.22490666609602 1
1.26755276304858 1
2.37059845681382 1
1.63400977564378 1
1.38724067739753 1
1.71746370137327 1
1.28879628244201 1
1.33700179881821 1
2.46814943080274 1
2.07314759360586 1
1.90007468722096 1
1.68861063376549 1
1.98482576969458 1
1.9001360131624 1
1.82678292799815 1
2.28196849284054 1
2.23462006200644 1
1.04599891339192 0
1.9352532233822 1
1.60564882974723 1
1.91685484282262 1
1.87200997486048 1
1.92004648727008 1
2.02576632671241 1
2.37718507971981 1
2.79868152584763 0
1.18495995790205 0
1.56383631973497 1
2.03378888024408 1
2.54805102518917 1
2.4192058279065 1
2.06843253499492 1
2.32867433603013 1
1.66322114788664 1
1.62373225569362 1
1.70715078861488 1
1.5154937670701 1
2.18104376133376 1
1.31903739484783 0
2.11793489251766 1
1.21217985617179 0
1.81757219569287 1
1.89793731564909 1
1.71122163313637 1
1.54979241127232 1
1.23531242829614 1
1.87177929819583 1
1.96660032060418 1
2.18618087263099 1
1.65808532546533 1
1.1337499587982 0
1.25544360195149 0
1.8378420728967 1
2.55374922841282 1
1.81713569380791 1
1.8770321391886 1
2.09063518984442 1
2.4019560712334 1
2.20843327278493 1
1.64482220048965 1
2.28946142456318 1
1.65914450397996 1
2.07259118254021 1
1.88088726429109 1
2.33729191120276 1
2.12721559801657 1
2.01531895843417 1
1.25247771228925 1
2.42039609930426 1
1.4870590267468 1
2.03084921359412 1
1.96813194761063 1
1.63457547430848 1
2.09076831042791 1
2.36784199090881 1
2.29072302456189 1
1.25644051325289 1
2.51619581663962 1
1.92948125478385 1
2.34899207411553 1
2.07452676484002 1
1.70539430428798 1
3.20827042309443 0
2.27660736179714 1
1.88670760967081 1
1.90547735668801 1
2.44585863511989 1
1.94508898728425 1
2.2047217668296 1
1.1051608652194 1
1.16683828667152 1
1.7710421853686 1
1.49843649932792 1
2.6698948621011 0
2.25716274146982 1
2.11925100353147 1
2.14465961017286 1
2.00800364356186 1
2.26088132219365 1
2.33994093217629 1
2.04756170614399 1
1.35574723220991 1
1.27637642043802 1
2.11446083853973 1
0.975954039168211 0
2.39497774413674 1
1.62115132249119 1
1.8970454317684 1
2.24469644951834 1
2.21242201609124 1
1.69613791375507 1
1.94459097818928 1
1.90059502022988 1
2.09964164207662 1
2.35776716191446 1
2.40847519616125 1
2.36297130794776 1
2.16965042724112 1
2.09111999588111 1
1.94942158938536 1
2.37029314119879 1
1.66084480220494 1
0.906194537658525 1
2.23931006334164 1
1.89169603562966 1
1.10268605124384 0
1.9437847006261 1
1.71702541528436 1
1.44408562145211 1
2.63797112765364 1
1.6342386531133 1
2.04440425498077 1
2.45712773362603 1
2.11902579326787 1
2.08845510718705 1
1.4355369043546 1
1.96729992758443 1
1.97264175974762 1
2.62697810174752 1
1.46931272965285 1
2.30394370757496 1
1.61583878164992 1
1.79320260713663 1
2.22163419406629 1
1.02474590888066 0
2.48607076024369 1
2.10326185649935 1
2.31923719309356 1
1.78833798934021 1
1.53517015903465 1
1.60895973381088 1
2.2180507886426 1
1.60570273614149 1
1.04967203751807 1
1.9590362978793 1
1.97606664119915 1
1.9892146272354 1
1.97722447938634 1
2.36276853195935 1
1.36263852592104 1
2.22063646938303 1
2.1848113970675 1
1.60732736154753 1
2.15638165855385 1
1.53806100215743 1
1.98122038989388 1
1.76252869704155 1
1.87516093654103 1
2.3067669215368 1
2.29574763150954 1
1.6698338298532 1
2.0660588479981 1
1.92688829819687 1
2.21544806565629 1
2.15772911795931 1
2.23694887868342 1
1.27493136149206 1
1.9271250172299 1
1.72172985351479 1
2.27138350717378 1
1.42235372033643 1
1.32307634825435 1
1.45082045243775 1
2.68064384869059 1
1.73355162413272 1
1.75944155383209 1
2.82513305624191 1
2.55185111205549 1
2.10270097185403 1
1.67827146874482 1
2.60010753219542 1
2.05579964851835 1
2.04889967754116 1
2.13258053964352 1
1.90444384103188 1
1.78957657670376 1
2.54657981799624 1
1.3560556024558 1
2.71695085667783 1
2.45511644993349 1
2.68223693156685 1
1.32529231597261 1
2.11649571945287 1
1.70107643798533 1
1.77910958039544 1
2.37550520514354 1
2.11996651906459 1
1.57739661421636 1
1.3515127368069 1
1.98864442807524 1
1.95500561093176 1
2.35005606686313 1
1.8230964532104 1
2.32299836787948 1
2.18825593693544 1
2.26693916153995 1
1.71299475513677 1
1.31682953621262 1
2.05373667073553 1
2.36072588070718 1
1.81393324022938 1
2.44454521103396 1
1.62752236834529 1
2.19969161576099 1
1.85584197088721 1
2.40396381124419 1
1.92983485880502 1
2.0144422987259 1
2.5199554024054 1
1.58785026743335 1
2.5521052962524 1
1.54912062788383 1
2.08944578842063 1
1.7653940158977 1
1.78136952728707 1
1.71019669637966 1
1.6821473418658 1
2.43799623099181 1
2.13828420170293 1
2.17439986293598 1
2.33341074377482 1
2.14360453073794 1
0.854252278082358 0
1.9241552178214 1
2.10169406765832 1
1.651197364671 1
2.15805369920922 1
1.98441587863676 1
1.66824598293037 1
2.07325934483942 1
2.44030965142013 1
1.71876080320813 1
1.74231111972504 1
2.13018464422833 1
1.48414892673836 1
1.19508477673568 0
1.52236414857026 1
2.75487779056485 0
2.23617974522042 1
1.41604279555762 1
2.31211496792454 1
2.22485928640175 1
1.32855618109052 0
2.07123139909614 1
1.68621651354394 1
2.73997674722565 1
1.91393429757519 1
2.23716498408361 1
1.29015355740035 1
1.19327309144571 1
1.87258704859615 1
2.45159237332144 1
1.99304590724132 1
2.18260653064667 1
1.80356786373711 1
1.92292266442233 1
2.32519981504446 1
2.03763659571314 1
1.85592302236491 1
1.95263387992411 1
1.63004685193592 1
2.26278580116739 1
1.51505733811149 1
1.17149358192369 1
2.19285217955529 1
2.00805800304528 1
2.30234042648052 1
2.7561026965346 0
1.7254349671859 1
2.27494963257175 1
1.92666904155975 1
2.01267395083573 1
2.43273210142697 1
1.68124184592997 1
2.1043743379402 1
2.39058616539226 1
1.96035259911441 1
1.4318514008092 1
1.94548486770349 1
1.5789827830667 1
2.39918346528405 1
1.96894136188011 1
1.6655878129273 1
1.29163968118465 1
2.22168604247048 1
1.77345233675658 1
2.10589755646051 1
2.25970385997406 1
1.77384747405143 1
2.10085849463987 1
2.17688161147581 1
2.21725237805555 1
2.13914511402876 1
1.81458467985322 1
1.97845406837654 1
2.38683849196053 1
1.31769025767635 1
1.02163602256378 1
2.22701956003896 1
1.23274735479501 0
2.44801780439991 1
2.47754935886059 1
3.12186961981901 0
2.33319290656065 1
2.13754776769375 1
2.24484274460921 1
1.82577060624503 1
1.86003482525774 1
1.22008851063132 1
1.59028988296405 1
2.08484173297338 1
2.62679586892956 1
2.10179306392653 1
2.57083152997494 1
2.24809211939071 1
2.1837425902599 1
2.2824224517331 1
2.18904051249138 1
1.27465836147142 1
1.34341983473715 0
1.68090660575134 1
2.53612146098681 1
2.16462636300735 1
1.77471930293672 1
2.07677633010792 1
1.68413858186576 1
1.98682060469823 1
1.907378505936 1
1.81905932414889 1
1.36438165905158 1
1.91246176637379 1
1.80765164806389 1
2.16386894908129 1
0.667501446235092 0
3.1739305673056 1
1.78236385008282 1
1.25286274804663 0
1.51969812874031 1
2.95937646475641 1
2.75818579332646 0
1.92914025439962 1
2.16968332566544 1
1.43502792678484 1
2.26447126472139 1
1.44934992418659 1
1.4573021928668 1
1.91831277423666 1
2.26980535024372 1
1.57559347284913 1
2.67712515116171 1
3.09631047057341 0
2.24782240312145 1
1.45688993032425 1
2.37145091817537 1
2.25732782258255 1
1.70726327730178 1
2.27420057509668 1
1.93300688073124 1
1.69256874716297 1
3.04566113860249 1
2.20039875291499 1
1.54477954938904 1
1.23292854075808 0
1.8346166345442 1
2.12669391907134 1
2.17109070510994 1
1.90112369612201 1
1.91187286087062 1
2.49845192601255 1
1.88192336837634 1
1.58239769395601 1
2.04095954295713 1
2.40949119896472 1
1.51418829872748 1
2.07625215036786 1
2.97899755881074 1
2.32097801285255 1
2.71482582329735 1
1.95019744109231 1
2.36030305895664 1
1.59612040341341 1
1.70714923603597 1
2.70336690113582 1
1.54749683795039 1
2.64459735488317 1
2.02294934401159 1
2.80091270738256 0
1.81986179679056 1
1.66717108797716 1
2.24148239935163 1
2.17926415898119 1
1.7362869445735 1
1.21054344510106 0
1.72460420462552 1
1.75320969408178 1
2.29028100422509 1
1.97353622944428 1
1.64152193607331 1
2.43507835198003 1
1.88772547688418 1
2.43230464429379 1
1.99635289678104 1
1.81332977276781 1
2.23433430195959 1
1.84131131950796 1
1.77076147524648 1
2.10192761883523 1
1.673060241902 1
1.84211163607209 1
2.39886487445946 1
2.20315927801186 1
1.91183274310599 1
1.22119071164471 1
1.64012196545279 1
1.44686566005662 1
1.59377632847864 1
2.13672347714001 1
1.75752946836181 1
1.68092113557528 1
2.28169477894674 1
2.56291617186058 1
1.70100763580436 1
1.94221675980468 1
2.04414943398056 1
1.71522198167035 1
1.55451613045423 1
1.56730982402665 1
1.5267372701978 1
1.69469968935246 1
2.01383069555199 1
2.05429219476975 1
1.86108539765106 1
2.45115425742777 1
1.93231968764169 1
1.9100238978655 1
1.72582659285963 1
2.57650302456182 1
1.75035694538062 1
2.01057312205792 1
2.18908363013259 1
1.92135242375977 1
1.92153723753422 1
2.25118516963326 1
1.34275398799792 1
1.89557603207032 1
2.06942645582756 1
2.31395987707257 1
1.85396710467324 1
2.87142935842237 1
2.7688409148808 1
2.17901748637657 1
1.66297049478332 1
1.63687725623979 1
2.14554483398994 1
1.49376820122731 1
1.70284245811625 1
2.34850609274332 1
2.05744062199169 1
2.35828335409598 1
1.75373662554971 1
2.28558640866657 1
0.729103069060254 0
1.71800550451489 1
1.80112762143554 1
1.42043077901708 1
2.20451407398165 1
1.71746849397511 1
1.61088151373951 1
2.1598869440366 1
1.90088020900127 1
2.69473865758027 1
1.27096099231771 0
2.59086542610794 1
1.64647905759263 1
1.6383352617053 1
1.92587597167777 1
1.9767346027739 1
1.69133712228769 1
1.81565403147135 1
2.37604354731625 1
2.58883139699444 1
1.95030508250449 1
2.53811323384032 1
1.58006553098805 1
1.96981820588631 1
1.52518972511432 1
2.00091344511526 1
1.0401231449752 1
1.89329219341277 1
2.70887473554416 1
1.18306458548985 1
2.71355236311137 1
1.68299086042373 1
1.18120615492387 0
1.72547145349856 1
2.44589949598488 1
2.07511333648928 1
1.57265360374213 1
2.5409617572841 1
2.3496840830469 1
2.15453118470438 1
2.32162289446983 1
2.03459736495952 1
2.48404642628732 1
1.74474741456491 1
2.11154016453967 1
2.37212596344357 1
1.69794278449489 1
1.74151976173665 1
2.32951474236315 1
1.9836020494212 1
2.08382007652659 1
1.8506417943187 1
2.18974264279073 1
1.3160837878057 1
2.04876495152884 1
2.60578759687405 1
2.0341030509557 1
1.93383759658931 1
1.8012900794392 1
1.43091155193065 1
2.3117439359315 1
1.11739426294198 0
2.35775900680483 1
1.663437899054 1
2.13871553808746 1
2.72188246385881 1
2.4662100240251 1
2.05329079228396 1
2.40563514281518 1
1.88131120383346 1
1.36473824315586 1
1.88773356576586 1
2.13640497831449 1
2.73520253784419 0
1.72108587688511 1
1.34152881387204 1
1.729473636336 1
1.89177500600055 1
2.20967252097019 1
1.94597093450256 1
2.83210412063702 0
2.48293605273103 1
1.9760400795829 1
2.44416458323282 1
1.73037266786457 1
2.41279566809029 1
2.63366409956587 1
1.68382009491695 1
2.21357882645311 1
2.00036527140082 1
2.19790610204226 1
1.99617098127331 1
2.30869528620535 1
2.05197975451201 1
1.82947417656118 1
2.68111640570523 1
2.32076706533851 1
1.44354377939365 1
1.8203871991094 1
2.02784482217564 1
2.5581485013078 1
2.00536703691368 1
2.13150448600985 1
2.32169515699957 1
1.43485645746151 1
1.30725803563778 1
2.96526681939548 1
2.08492871292833 1
1.716696648349 1
1.69355814782925 1
1.40125233598249 1
2.25499403702714 1
2.16892377909887 1
1.6018331169201 1
2.75260092952037 0
2.58279223003573 1
3.39561657604532 0
1.55774848053873 1
1.71068503904423 1
1.85750094328942 1
2.4035112613057 1
1.91655355035511 1
1.53718283535763 1
1.7926491800864 1
2.04493489227628 1
2.32731093717054 1
1.62474856342741 1
3.20536563056421 0
1.77803686179525 1
2.19469710939759 1
1.56724693635777 1
2.73647098623771 0
1.85006737792144 1
1.65712578333064 1
1.88036844741319 1
2.64561648596097 1
1.91198891978231 1
1.82822747116727 1
1.89558519469106 1
2.21023993847076 1
1.9528458476015 1
1.9114425490664 1
2.02170156128911 1
1.84216932187997 1
1.73627064578929 1
1.82692073135447 1
2.19137207871448 1
1.65785470443816 1
2.28032434012239 1
1.9065654590015 1
1.97550963181448 1
2.20829549277424 1
1.18364182283069 0
2.51914832659951 1
1.87026079197867 1
1.76499881251245 1
2.01507312138252 1
2.98146202496516 1
1.45188051962519 1
2.23693237829201 1
1.90825879854833 1
1.72000262002795 1
1.73553389431797 1
2.28485218935141 1
1.93888482669586 1
2.0420795815047 1
1.61468126046118 1
2.28672070440671 1
1.4693142610032 1
1.546009773615 1
1.86627356126218 1
1.78424493810173 1
2.37418938684547 1
2.41764826300768 1
2.44670848674674 1
1.73005234212932 1
2.67070684101889 1
1.61929067116588 1
2.73427368945228 0
1.787962878526 1
2.05605706082514 1
1.34100746807748 1
2.20677265763552 1
2.36143319151735 1
2.79414274050226 1
2.53759727208602 1
1.89295596884033 1
1.32829840721641 1
1.63358099227874 1
1.26183238047189 1
2.27081509995081 1
2.24349010136731 1
2.13698305609972 1
2.0136282530232 1
1.79601483247834 1
2.40286451269343 1
2.43882792063757 1
1.75868192184169 1
1.83093901664508 1
1.63561649833978 1
2.45621396559983 1
2.13384137918359 1
2.80624681564898 1
2.17898204627669 1
1.85353563022749 1
1.97765129703158 1
2.52778033269531 1
1.71924949198995 1
2.63093665666484 1
2.35627342209297 1
1.48248595105843 1
1.78794084779174 1
1.9282436937334 1
1.83000290236178 1
1.96856113542714 1
2.41833635285195 1
1.97294274559621 1
2.00107569123001 1
1.85040095029536 1
1.96572528700601 1
1.71324342494586 1
1.64118779820604 1
2.13890957771186 1
1.71286523612 1
1.94562036842381 1
3.26668911568823 1
1.96707509972512 1
1.63866398192195 1
2.11882142862772 1
1.61589681971501 1
1.44991414748908 1
2.02419823179383 1
2.54059518810195 1
2.20852244346792 1
1.61183812399274 1
2.04408662594297 1
1.90791519375488 1
3.05722062632728 0
2.6161752237288 1
1.77021378664913 1
1.45073142062293 1
2.24469537491393 1
2.08839191528725 1
1.78778408380907 1
2.83948233794437 0
1.59827687411073 1
2.58872036566721 1
1.89572828698043 1
2.55708207115881 1
1.80541204342416 1
2.11769083207437 1
2.16550909725159 1
2.29492550886077 1
2.1141967119484 1
2.06054197210366 1
1.4882311517248 1
2.13274370376899 1
1.72792435634236 1
2.72334763634813 0
1.95022475954437 1
2.53492773684546 1
1.36892897197182 0
2.53591936245327 1
2.28692064516374 1
1.398681176604 1
2.07142120375413 1
1.83337580784334 1
2.2290850113883 1
2.24415577836004 1
2.61200979043725 1
2.72278918812753 1
1.70169716851075 1
2.98612033851588 1
2.63712727853128 1
1.81840453024457 1
1.27282017808035 1
1.53981763473948 1
1.91371892075425 1
2.5737043067296 1
2.62495365379417 0
2.43923444202016 1
2.03404391621902 1
2.65023338442549 1
2.33734522960494 1
1.51789088327401 1
2.73653658664165 1
1.72474677756669 1
2.0761631659716 1
2.92288418367395 0
2.52268967752921 0
1.97176681138062 1
1.98000788972645 1
2.70268835551661 1
2.03347338979732 1
2.02671681844029 1
2.30371617582575 1
1.73513227547707 1
1.48383135129285 1
2.47215959440829 1
2.03468806025389 1
1.84929101318508 1
2.06131322529553 1
1.74944682321468 1
1.68812093215168 1
2.02524802210913 1
1.76668527737764 1
2.38902011130956 1
2.34266173598703 1
1.81469400423224 1
2.22627554157441 1
2.39745110913893 1
1.53030165351817 1
2.52590810353709 0
2.0581490461227 1
1.85327234926269 1
2.22789878806518 1
1.89276392817336 1
1.41279561620208 1
1.26377872089472 1
1.82602578507172 1
2.70908902221252 1
2.35646703105044 1
2.27844868398069 1
1.72481058601965 1
2.49096520316029 1
1.32123010365354 1
2.50514834436968 1
2.25250161151851 1
1.81219153579471 1
2.43132504294173 1
1.08342636657211 1
1.82820787076016 1
2.16528199982913 1
1.84499026587175 1
2.0326885079821 1
2.24351951192607 1
1.66991058882409 1
1.71443665122129 1
2.46141610982861 1
2.48838795643752 1
2.31824732080167 1
2.12706653646724 1
1.28067133233664 1
1.98799663150422 1
2.59809511344842 1
1.66418042159442 1
2.64223823119 1
2.0395130552161 1
2.50424404865609 1
1.67382920348852 1
2.05478398521465 1
2.62171321671473 1
2.26366719781072 1
1.88852175506311 1
2.22672558949487 1
1.27064379360725 1
3.13952189373988 0
2.42959813681064 1
1.63494082734368 1
2.21812316424157 1
1.8811733751934 1
2.84364654964718 1
2.0257297924484 1
1.7786659208372 1
2.29406932786582 1
2.26915428829006 1
1.4001644731807 1
3.65899178259396 0
1.60038452631467 1
2.50620298121712 1
1.40653129276869 1
1.59025309198137 1
1.98553328830023 1
1.65375809215677 1
2.62539826710415 0
2.03023567144996 1
2.21427405930256 1
1.08759244230844 0
2.44977216876527 1
1.64576186824983 1
2.34803775093763 1
1.6393255639709 1
2.37872579283286 1
3.04515034870433 0
1.59462852110254 1
2.24178577480713 1
1.89871038508761 1
2.42402700791088 1
1.6778722295557 1
1.36556788814547 1
1.7062999816548 1
2.20518440860372 1
2.85824128499407 0
2.56757472866944 1
1.83168128386983 1
2.21976832120334 1
1.51532334740706 1
2.12757414752963 1
2.75301089576649 0
2.38461123464634 1
1.97189788497099 1
1.58749723483641 1
2.94996921721624 0
2.52951188862515 1
2.57919187328182 1
1.73747995898231 1
1.9959919112784 1
2.40110227857357 1
2.28084334070687 1
1.33121587878947 1
1.74670368772273 1
1.54430820903007 1
2.18168250844706 1
1.84424325849529 1
2.140909555002 1
1.56909773281591 1
1.49545881111957 1
1.67835555243454 1
2.35898283361045 1
1.85921362744823 1
2.48210199449879 1
1.96187664946444 1
2.29721480363409 1
1.95280012315615 1
2.42311281756444 1
1.96226515657475 1
1.9469634487257 1
1.81948419674996 1
2.11522825947397 1
2.13448467131415 1
2.00406307790061 1
1.69986614185589 1
2.2783125812101 1
1.67624337009405 1
2.58463037815503 1
2.31535613060632 1
2.86028132474101 0
2.27644803151862 1
2.35819754140933 1
1.90304935078026 1
2.10726493975898 1
2.69500604412091 1
2.27081282660869 1
1.3088283329561 0
2.17051217000721 1
1.62961856756528 1
1.83615212873145 1
1.7419271385652 1
2.04335844822986 1
1.93216057203972 1
2.53711915841096 1
2.33376256199141 1
2.65873911828679 0
1.07384096055869 1
2.06646118147956 1
1.72333233514021 1
1.31071128220321 1
2.06395789250935 1
2.02634769052638 1
2.0653859779299 1
1.6525594960631 1
2.65078586177268 1
2.3964336027386 1
2.36450989929085 1
2.00097553280037 1
2.00879101079349 1
1.90969400426595 1
2.01556724309905 1
2.04727213672702 1
1.63417298692417 1
1.7536300050595 1
2.1364476001754 1
1.88213421330214 1
2.44965229389666 1
2.78302729953729 1
2.04081162301758 1
2.09327176842117 1
2.4042635929021 1
2.07745174141671 1
1.5383989429443 1
1.25531880676828 1
2.38349373518923 1
2.1737315631811 1
1.96752311762275 1
2.22194587490823 1
2.16214947057545 1
1.97040267214638 1
2.18196727509381 1
2.47839921260116 1
0.517596039791427 1
1.69623768100993 1
2.27027940223657 1
2.24240057344322 1
1.99893528780234 1
2.08340469887614 1
2.02900981565879 1
2.18887850998377 1
1.85807733010368 1
1.9672183571837 1
1.73446914268997 1
1.8969158688591 1
1.86454535661604 1
1.78947664972124 1
2.38051831397269 1
2.09107070873505 1
1.7967444903547 1
1.92488882143319 1
2.5831563544136 1
2.67958174598725 1
3.04337397563847 1
1.79496128590038 1
2.27646824996157 1
2.39240025610198 1
1.77929532360397 1
2.09501187932978 1
1.49133676568537 1
2.09641930362986 1
2.48495345590126 1
2.13832696816722 1
2.30580380008466 1
1.75841366970374 1
2.1870327000621 1
1.2792714083726 1
1.69097596280673 1
1.46413065703159 1
1.64796758722919 1
1.78275821390375 1
0.95836584308143 0
2.35361172224308 1
1.85755913569866 1
2.63147292820907 1
1.88215674262807 1
1.93957758925605 1
1.75023936787627 1
1.2061802835112 1
2.13123294769642 1
1.60691666864487 1
1.60018247405757 1
2.15149501675585 1
2.22405089093122 1
1.86950148555467 1
2.60175736166309 1
1.49618739905554 1
2.7844255374066 1
1.50805436062509 1
1.74715909429791 1
2.14115617436118 1
2.10038543679723 1
2.10462794106824 1
1.61963806814956 1
2.09385278001618 1
1.31339768317013 1
2.19449091285207 1
1.98274696994522 1
2.88177275019562 0
2.30907631393546 1
1.59868005501401 1
2.19252473656896 1
2.54020114162691 1
1.72433075183497 1
1.53922359720077 1
1.90693455324086 1
2.06936486387078 1
0.950542542545678 0
1.7544134030365 1
2.4527289789428 1
1.75762109477507 1
2.73028138796087 1
2.22472758605134 1
1.9801449941348 1
2.90619813478683 1
1.64021118311717 1
1.91918845859688 1
1.71969397706941 1
0.638157990157293 0
1.2429726500641 1
1.7738453058089 1
1.35919916916806 0
1.56361058788537 1
2.27563209274698 1
2.08263561603936 1
1.29266498273646 0
1.54757211111572 1
2.10110300144233 1
1.58450906235801 1
1.85124255047819 1
2.31307808899684 1
2.52522453720934 1
2.36750752438232 1
2.38199637677576 1
2.27306113281322 1
2.85118505399548 1
1.50669438406502 1
1.68298763882128 1
1.93874626360367 1
2.40483585468096 1
2.13294853509066 1
1.39859199789057 1
2.05569505720599 1
1.72092754377278 1
2.14586341329704 1
1.64273544693427 1
1.58368073054655 1
2.84296981993799 0
1.07564213876864 1
1.44549085749028 1
2.19674460962823 1
1.93235718352024 1
1.5166947347082 1
2.46826110382162 1
2.3460111373278 1
2.44793450133566 1
2.17559479973259 1
2.26918846748891 1
2.08762246035716 1
1.08426782282928 0
3.31595888605075 0
1.63362604494436 1
1.02523064861096 0
2.40325463369098 1
2.02477508119942 1
1.63416388823126 1
2.27289659854886 1
1.99982258843667 1
1.45548749700913 1
1.80930496797408 1
0.929352968568863 1
2.1226376466749 1
1.47105983354059 1
1.21931330648519 1
2.21249863405581 1
2.4639121201292 1
2.46876065447575 1
1.63448354544687 1
1.43176548714415 1
2.2436987008237 1
2.10324679445335 1
1.37638144543575 1
1.62522535940791 1
2.17368754295372 1
2.8064184274219 1
1.33367337679217 1
1.87367951253296 1
2.07488176056461 1
2.09248643204282 1
2.0913833487327 1
1.95438132417744 1
2.13789213244677 1
2.04385086808455 1
1.74300087284087 1
2.35686430606172 1
1.51396403295513 1
1.67814285759663 1
2.02676593807415 1
1.52679949536781 1
2.11650266782721 1
2.05598085830857 1
1.53328216147712 1
1.723017890656 1
2.07453465763665 1
1.96854378022024 1
1.51964116433688 1
1.1207961594854 1
2.67310342830643 1
1.65224482291737 1
2.79351639661279 1
1.48224031779219 1
1.09738564538963 1
0.862622566108233 1
2.17166839469807 1
2.40210081995524 1
1.42047179685277 1
1.40691919822251 1
1.57862581225639 1
1.67341875252967 1
2.01915383890418 1
1.75353761988907 1
2.69394849163528 1
1.12257968288497 0
1.79527145794958 1
1.12322573292647 1
1.99645955093361 1
1.55737761036236 1
1.9943115233037 1
2.03061610420596 1
2.04150170345561 1
1.67516884631268 1
2.99323696667373 1
2.45630904998386 1
1.34706178360459 1
1.64390939764225 1
1.85272169411862 1
2.02994462005346 1
1.6766232523785 1
1.67040712261731 1
2.21807079302649 1
1.88829839372875 1
2.41314434817023 1
1.788307057477 1
2.71654279888909 0
2.72565844227672 1
2.64980256426486 1
1.78414277853526 1
1.49567399593321 1
1.66409344293565 1
1.94669152116329 1
2.38319596014146 1
1.54071687102271 1
1.85983404625699 1
1.70627973805848 1
1.76203555053792 1
1.72170539962459 1
1.93220673219933 1
1.77670418233709 1
2.42114102887393 1
3.66207667902138 0
0.0566909230311657 0
3.10205858882986 1
2.25326779337454 1
1.88157076438883 1
2.17204007286991 1
2.56549028554682 1
1.64960141303974 1
1.83998447801031 1
1.42479142611794 1
1.97655376970936 1
1.90833367840655 1
2.03032290727138 1
2.0373180255253 1
2.05416249589368 1
1.20151894764607 0
2.07296408799399 1
2.54883660048709 1
2.23196158067286 1
1.52967056288135 1
1.98139827963284 1
2.14291697562479 1
1.78864752307971 1
2.13974620434335 1
2.22602025681124 1
2.56074973248366 1
1.90706575454167 1
1.7803266580087 1
2.86806766314105 1
2.46571464916632 1
2.38078646556099 1
2.2755963533644 1
1.25297230947533 1
2.527843514474 1
2.18697758712327 1
2.20595993614332 1
2.52394689806436 1
2.25947064613863 1
1.45297179862333 1
2.45714492517746 1
2.1470879279721 1
1.94818197959303 1
1.68082599840138 1
1.98536827246892 1
2.45756473806727 1
2.52079960958886 1
2.07261251760498 1
2.16802227965379 1
2.19611185481045 1
2.13449665426256 1
2.2821654456073 1
2.37171232334874 1
1.93391596923593 1
2.33213716426306 1
1.58597451522917 1
1.23936977905374 0
2.04738156189589 1
2.26641276078411 1
1.8126154789436 1
2.42618277741226 1
2.2998135301413 1
2.56695410491706 1
2.15277282486179 1
2.05310071728061 1
1.91074876547526 1
1.48296049532935 1
1.69153665717195 1
1.7127513420021 1
1.7540773304553 1
1.82110559637158 1
1.57950033832007 1
2.35079603321704 1
1.98910141338816 1
1.33080801013915 1
2.55376247766573 1
1.65551381473584 1
1.64900910725107 1
1.41228470591663 1
2.3228691661603 1
1.99490412628459 1
1.41184431532976 1
1.50363926148434 1
1.86484361695562 1
1.84937318720097 1
2.37580419039146 1
2.22357831002268 1
1.21804760990044 1
2.46007454620762 1
2.13574595784531 1
1.81616573570905 1
1.37693662858966 0
1.88700550566577 1
1.19101359647474 0
2.06680963528167 1
2.20884467553376 1
2.17868334858899 1
2.54718332972493 1
2.49066212417822 1
2.42347182605287 1
1.78562009714624 1
2.68295842931737 1
1.83579764188478 1
2.15642186610957 1
2.39964994421842 1
2.87750943047227 1
1.90701292449079 1
1.61433105641158 1
1.14633613904742 1
0.999920512799765 0
2.68645042236078 1
2.4739040594245 1
2.09379110660459 1
1.78566346354801 1
2.5848335384178 1
1.89391548400836 1
1.88449791517811 1
1.79038901289721 1
2.16943234486113 1
1.84106436385917 1
1.85037112494225 1
1.94470140016004 1
1.31445445369149 1
1.51612164929079 1
1.80631913771854 1
2.58986218825876 1
1.57312238005176 1
2.07724027253033 1
2.18209897982598 1
2.29255078428556 1
1.91765550586581 1
1.13718534613462 0
2.05785812354536 1
2.15545184572637 1
1.97115909855758 1
2.13211998890979 1
3.02747783309594 0
2.64100227002237 1
1.54808804424491 1
2.09426658526581 1
3.13232249359593 0
2.41653621679544 1
2.07411272857026 1
2.12524702531339 1
1.88446988612575 1
2.521390158195 1
2.52618677877312 1
2.18507629815316 1
2.3385003168646 1
1.75572694491889 1
1.94412744884234 1
2.41712577301837 1
2.73450475093675 1
2.23423273885961 1
2.13389391370034 1
2.27313513299497 1
1.67840465422946 1
1.55954517665085 1
2.31357002282451 1
1.90881164859195 1
1.86431701107788 1
1.7232277281379 1
2.53141629488065 1
2.23495966429382 1
1.98739002820609 1
2.44865132814144 1
1.94023887417114 1
1.75505067947028 1
2.89627164624893 1
2.64822078181443 1
1.81633450767591 1
1.85354227556856 1
1.88636153445153 1
2.39114362752178 1
2.31153612390566 1
1.4815352138861 1
2.38224932907775 1
1.7827467339694 1
2.23221424201768 1
2.54705855028265 1
2.15048089201177 1
1.80914985092398 1
0.876599380186788 1
2.96652059873489 0
2.09578988479056 1
1.96126963581619 1
2.18634153122241 1
2.18464317700277 1
2.00933577863634 1
2.27302274944987 1
2.69670062886361 1
2.08429707688165 1
1.8654953163071 1
1.79413235596665 1
0.701586787108956 0
1.65671235195408 1
1.8481507101897 1
1.97782224080088 1
1.59651931061152 1
1.41175233803176 1
1.73407151370347 1
1.37763655380176 1
1.96418625173023 1
1.91037422093184 1
1.61407551826005 1
2.08763322629339 1
1.25356659817527 1
2.52819703140326 1
2.33266875957932 1
1.45420989173398 1
2.11310856624734 1
2.40124441335146 1
2.22353017424642 1
2.18828463651401 1
2.04128788771305 1
1.87903932386859 1
2.11746525383571 1
2.17814592131839 1
0.568225119895607 0
2.16355334246642 1
2.40070577592214 1
1.71247866580683 1
2.23882676017271 1
1.76852681028226 1
1.42477161118701 0
2.38832376536043 1
2.04525978427275 1
1.72501239398814 1
2.29014647483709 1
2.02005937380709 1
2.68552042776881 1
1.40042870646042 1
1.65833568838607 1
1.26312361648118 1
1.96752990239637 1
2.32028163287842 1
1.14089968731492 0
2.1724816462724 1
1.32690036185561 1
1.57551903165791 1
2.22638822602457 1
2.52414950606212 1
1.72839585943849 1
1.59574756883915 1
2.48067789937657 1
2.55440532020566 1
2.51104586553509 1
1.70550083222198 1
1.76478803798671 1
2.30072492869087 1
2.27090526973783 1
2.15658859122467 1
2.25685951810381 1
2.58383054361681 1
2.4041760815166 1
2.09472815775894 1
1.98476458983851 1
2.37147148584686 1
1.9121961793894 1
1.68464723943206 1
2.66336230355413 1
1.85637426299988 1
2.62321344043713 1
1.8397309881409 1
2.1911388758497 1
2.3826963542107 1
1.85530018084697 1
2.19832044029107 1
2.19766256509148 1
1.36784707789304 1
1.83970935518509 1
2.09957761224813 1
1.67578167969054 1
1.72013781056548 1
2.11207246252003 1
1.5353635708043 1
1.94731685384246 1
1.7978169190451 1
1.69918516265019 1
2.38717590078232 1
2.32960900773633 1
2.3555017565896 1
2.70122631129232 1
2.35251204164773 1
1.72926437873523 1
2.30541534853786 1
2.11774587659437 1
2.68680555445723 1
2.26185051027751 1
1.46990948819556 1
1.48202869847625 0
2.24191776804919 1
1.58439506337313 1
2.20973538529789 1
2.49456574544768 1
2.44191103641346 1
2.52712162328169 1
1.83465729741017 1
1.66936764536176 1
2.48875071225942 1
1.70155117421866 1
1.3123652378446 1
2.23756695082059 1
1.49356704997817 1
2.92491175228325 0
2.54908397535249 1
2.44486145319113 1
1.93276083072248 1
2.23203057212654 1
1.78768505558605 1
2.10332864229632 1
2.40979593739594 1
1.96173641248975 1
1.16686237271467 1
1.28918856698032 1
1.97091443750235 1
1.63449546561168 1
1.99279480610659 1
2.3579371283995 1
1.88814614229596 1
2.91750819009519 1
2.05230349966214 1
2.51910547433003 1
1.86752444998587 1
2.29134662467026 1
2.07942794730299 1
2.99015257477469 0
2.14457347492654 1
2.27654713103605 1
1.80673314879226 1
2.39951572299675 1
1.67757061128845 1
2.31073930940243 1
1.07417928722775 0
1.52960610236067 1
2.06532946080911 1
2.69194223952309 1
2.13091304826084 1
2.63341324493077 1
1.91430840713056 1
2.1053202936792 1
1.13935401546109 1
1.67691904909364 1
2.34355937416171 1
1.85724202634293 1
1.38444570016289 1
1.95360612327672 1
2.03659610610386 1
1.68598334446696 1
2.07813880135627 1
2.04761394079672 1
2.0524325762978 1
1.96318938992401 1
2.52647794348934 0
2.55569520104174 1
1.79098016387841 1
1.98316059814134 1
1.06455985431225 1
2.05473874820705 1
2.2489116079014 1
1.99485548349216 1
1.46193271908596 1
1.47230007939892 1
2.29853562936641 1
2.46522770276257 1
1.58054128373969 1
2.14017632444707 1
2.47812472376747 1
2.5990581783422 1
2.12482351490686 1
2.21932463696648 1
1.72283841694961 1
2.43399186496605 1
1.15919661235742 0
1.02767834676959 0
1.70585841112432 1
1.28808912380854 1
2.13874715570791 1
1.92661119730223 1
1.26958269965376 0
1.35315542942618 0
2.04695866139768 1
2.37312185671216 1
1.530589063833 1
1.76756123154159 1
2.39321924614037 1
1.94669323065986 1
2.42440008570322 1
2.03206546893002 1
1.47480924524961 1
1.36888187343843 1
1.16803428627234 1
2.03619566997213 1
1.71937591380731 1
1.32803232743937 0
2.0786949483544 1
2.52232991378144 1
1.61149616700441 1
1.85953737992379 1
2.21545648312862 1
1.82616329868192 1
1.8856824187929 1
2.12296320410723 1
2.00101523638465 1
1.56912478938234 1
2.45479271156417 1
1.44384914686524 1
1.56287612659025 1
1.89421485064698 1
2.04800938643251 1
2.40153071974923 1
1.68375197904471 1
1.77052838220667 1
2.34738143056518 1
2.33237975134932 1
2.41700426650783 1
1.83112547483846 1
1.90750196990943 1
2.4577423123229 1
2.18066838677721 1
2.08955237233766 1
2.68160699360758 1
1.69866226750569 1
1.85388961477588 1
2.36359761725 1
2.05408592817731 1
2.0129982452078 1
2.29185080038409 1
1.85819298089044 1
2.8481642684391 1
2.30146832093689 1
2.53623637822656 1
1.80271209168786 1
1.40839160044264 1
1.8355944865709 1
1.00411779866628 1
2.44721506772623 1
1.80305909418448 1
1.31050431018985 1
1.81839326607001 1
2.23477623368315 1
2.19545591883842 1
2.10508941392956 1
2.43609821546713 1
2.48834576329767 1
1.16785750458604 1
2.08753681775855 1
1.53768847270551 1
1.24196431533444 1
1.26319927826842 1
1.69982028607637 1
0.915446382798969 0
2.1648337924455 1
2.71038206021644 1
2.65609128551092 0
0.963079418308602 0
1.7704673711005 1
1.59568408885135 1
1.39874866816296 1
1.34000228001198 1
2.27493414268169 1
2.21448754447988 1
1.57003058057432 1
2.24817242428708 1
2.0559777758244 1
1.91803538787681 1
2.17764249948376 1
2.09931746382387 1
1.89476549006198 1
2.03194015798253 1
2.46467631948262 1
2.25168501886591 1
2.07756832348682 1
2.55705455228969 1
2.21716099403537 1
1.7454701693789 1
2.68660783831735 1
2.76644347272759 0
1.7969478684063 1
1.94233473108442 1
1.83115475006941 1
1.01547980065349 1
1.82493765353956 1
2.31353348646782 1
1.58836147664922 1
2.27743222539999 1
1.65371186524122 1
2.38770316968497 1
2.13441756103494 1
2.14068066027423 1
2.74332283722177 1
2.09229662801634 1
2.72105918909064 0
2.26151661128782 1
1.90830077865801 1
1.46206054757001 1
1.84571546543707 1
3.32996291345039 0
2.41711493961119 1
1.60641125422351 1
1.97388088374398 1
1.94342224113141 1
2.09555803753179 1
2.14904465226878 1
2.15102624808433 1
1.56776124209638 1
1.9972334492507 1
2.1524491067991 1
1.92511023693955 1
2.47685166646956 1
1.9254128368587 1
2.06445357523739 1
1.96535196237617 1
2.01074776748505 1
2.25687170073588 1
2.05807239812239 1
1.49124099988847 1
2.21979553880016 1
1.64089350556031 1
1.55450837844007 1
1.73534576430166 1
2.21214092099224 1
1.43185866614547 1
2.24235233040966 1
2.2266112984552 1
1.21428136158192 0
1.96931827552449 1
1.69317911756819 1
1.82893578068316 1
2.18043068879025 1
2.02818752537183 1
1.59921969399351 1
1.76258819931581 1
1.7853455125331 1
1.38424376542017 1
1.35358477255391 1
1.76093550747056 1
2.44973926595613 1
1.57536346537652 1
2.02594567859375 1
1.8664485051374 1
2.16926058454781 1
2.289421648909 1
2.12734597063238 1
1.77338018750292 1
2.51192208894198 1
2.35879283220956 1
2.07076117590793 1
2.43685289368295 1
1.32074142689933 1
1.370979826384 0
2.57072205027893 0
2.61290938025639 1
1.58921162695905 1
1.98420817931218 1
2.39802218475399 1
2.101135512366 1
1.7126626710974 1
1.35938784401442 1
2.04642898079589 1
1.7386312908942 1
2.62569147840355 1
1.79332398682333 1
2.2264687889515 1
1.78687526715908 1
2.13768445062453 1
2.46374009084763 1
2.05549423277829 1
1.52727361719501 1
1.55249652375678 1
1.02643474241105 1
1.28294706467183 0
1.97245421537135 1
2.65151120399618 1
2.48951262020437 1
1.25624792387451 1
1.89353831001321 1
1.24896589142422 1
2.18142065602317 1
2.08492148559284 1
1.19334931888963 1
1.92959100270288 1
2.12054063972864 1
1.97209045170329 1
1.46430051692377 1
2.33800565433273 1
2.08268341059122 1
2.15778823604192 1
2.01628966241652 1
2.36862577277289 1
1.54605853283714 1
1.91327239345986 1
2.95862021036701 1
1.6245991995402 1
1.71011177811548 1
2.00467761178046 1
1.8949344408862 1
1.71526207416635 1
1.3673056357418 1
1.92794725378795 1
2.71510894064203 1
2.98548687284409 1
2.00852724712214 1
2.08107509945503 1
2.3687224414562 1
1.96180224020713 1
2.02647929518902 1
0.991007938459521 1
1.74833112648942 1
1.57169681115645 1
1.1313429400372 0
2.38501443445867 1
2.06263490202274 1
2.1612975845951 1
1.67550089317026 1
1.96385233637869 1
1.53812763970958 1
2.15643555912613 1
2.69847342130983 1
2.74298875228216 1
1.51562702617552 1
2.26585529976082 1
1.96046429637619 1
1.55268726224964 1
2.50558512807498 1
2.33499190281717 1
2.03097250611975 1
2.0972504485631 1
1.57202585253477 1
1.8519517137679 1
1.87751152757826 1
2.37410550746197 1
2.11644061231681 1
2.09431126247467 1
2.44928447106887 1
0.8000737389955 0
1.85210074271358 1
1.87343286474744 1
1.75262085999557 1
1.81861811616095 1
2.66878011315921 1
1.75137959154039 1
2.61953600659058 1
1.90209059232806 1
2.43535194241899 1
2.11830316622645 1
2.21736393469421 1
2.14881618762695 1
2.0543782709398 1
1.82404160288393 1
2.46123754191867 1
1.869741268287 1
1.68287453024259 1
2.48024603133155 1
2.39451042803997 1
1.57834408036365 1
2.48867861522372 1
2.35155179871894 1
2.26103442014202 1
1.92940765195994 1
1.68494831871021 1
2.29898203264998 1
2.46301445026734 1
2.07511254881886 1
1.40122450396835 1
1.97935687498276 1
2.16549135330888 1
2.27088678343193 1
1.86461331147945 1
2.51719760369757 1
1.45636357234604 1
2.24772418728677 1
2.49952698779264 1
1.93733981394249 1
1.88157501291123 1
1.96322500770554 1
1.92590014105768 1
2.25570976241288 1
1.50127588992276 1
2.48665763752886 1
2.11853929401373 1
1.71882382992034 1
1.69936690743811 1
2.41573439549229 1
2.16993405532812 1
1.91057642021639 1
1.97310337272439 1
2.48501759380471 1
1.87338908698226 1
1.60478043607405 1
2.68145249692852 1
2.2906013638471 1
1.5449470751977 1
2.20268357490816 1
1.58381794815665 1
2.49629778513157 1
2.00212190779757 1
1.41229052651479 1
1.78522465921017 1
1.60988473545088 1
1.48724191945759 1
1.91385110903545 1
2.80106679572413 1
2.11886217296647 1
1.78210109062927 1
1.75183876137734 1
1.96287981303769 1
2.24274251900016 1
1.63237071428533 1
1.01485386807034 0
2.13921626822948 1
1.8292102435091 1
1.85487719847948 1
1.83216335717049 1
1.85063856582814 1
1.51840428908362 1
1.50742569739195 1
2.02900728514396 1
2.56418553527305 1
2.06399698234621 1
2.1624643467886 1
1.94047236641986 1
1.90936694914436 1
1.68380706734071 1
2.3193861613184 1
2.44532597323158 1
1.11956423417343 1
2.73735307296622 1
2.04176742900831 1
1.6745646153835 1
2.11374970279186 1
0.872596387036378 1
2.12164999384703 1
2.00171765611614 1
2.29741827723605 1
2.42705531907584 1
2.19234195948097 1
1.98636951644824 1
1.78353557059302 1
1.92753702099656 1
2.38312119169416 1
1.67365700419771 1
2.04986034959615 1
1.6768795586402 1
1.7040306124835 1
1.46240578012252 1
2.00126670146881 1
1.77668398266424 1
2.19249432959786 1
1.57125669043265 1
2.46721141251812 1
1.50565250439108 1
1.56761339718045 1
1.66434573069154 1
2.30816441311594 1
2.35569693826425 1
1.5545159492608 1
2.12994422904261 1
1.95059391424908 1
2.2756003116492 1
1.85474191884227 1
1.7920370283529 1
1.90960160456706 1
2.18758674138562 1
1.93414834045266 1
1.54792513564008 1
2.08565481166155 1
1.8509470550408 1
2.17632851707141 1
2.4482742342318 1
2.46259797907472 1
2.38962042435747 1
1.94020220937128 1
2.45675458157007 1
2.24960836798988 1
2.14912609334572 1
2.53428450624168 1
1.84544728255983 1
2.0127047411908 1
2.1960103850909 1
2.07725945809649 1
1.16643278081619 0
2.02583236107831 1
2.00504551445555 1
1.81770412924985 1
1.9000487162894 1
1.62791620831404 1
1.80618026948959 1
1.1378996792187 1
2.35954859962999 1
2.18436447131751 1
1.86091771906373 1
2.31459698006805 1
1.97582515292812 1
1.67918606326764 1
2.16474433171009 1
2.06951794088641 1
2.31676536204755 1
1.91339219616432 1
1.89635787443193 1
2.09217248379919 1
2.45638807678085 1
2.33133433385309 1
1.32230929624456 1
0.955654924676928 0
2.22649115937409 1
2.16522724830898 1
2.50454466922382 1
2.01880956920031 1
1.98961343858847 1
1.97060268735441 1
2.26846364392487 1
1.97093145040442 1
1.58313065084194 1
1.73133748583125 1
1.72245464688559 1
1.54600291448471 1
1.54398651693555 1
1.85931508303099 1
1.7920473457119 1
1.49822140736606 1
1.54956546727755 1
2.35876684108054 1
2.33724434624466 1
2.04619460506381 1
1.75708736639007 1
1.89092451174755 1
2.14069166117302 1
2.13942919931203 1
2.22975203951332 1
2.20519743473192 1
1.93690733927989 1
1.51635347887696 1
1.83473008934641 1
2.05416366235076 1
2.05012651989582 1
1.92425757320382 1
2.05530737748012 1
2.44151805939038 1
2.87340809755531 1
1.7577855498937 1
2.1507163508031 1
1.54632583215738 1
2.30864413819068 1
2.85081583778879 1
2.70109986283399 1
2.43443192366579 1
1.47655124241338 1
2.18820117087525 1
1.97501909912235 1
2.20965035271995 1
2.42822344916985 1
1.59983307750017 1
2.04113083572191 1
2.40706404744801 1
1.83156309121539 1
2.6139780842088 1
1.42020079198573 1
2.10703564874109 1
2.62557643418397 1
2.20129542302802 1
1.26818629413626 1
2.14151895747856 1
1.76538904982271 1
2.65989859651934 1
2.11973902875628 1
2.33126550775359 1
2.16268935622775 1
2.51131909235054 1
2.35149971412166 1
1.61411028690415 1
1.37090565019759 1
1.97602870027299 1
1.62085750174794 1
2.0659865686842 1
1.61652969455562 1
2.02388370877552 1
1.54144004002352 1
2.85297163160223 1
1.40143145665066 1
1.68717783976751 1
1.34822670699827 0
2.27029691944313 1
2.58230719782736 1
1.76935563409687 1
2.33771377604106 1
2.58674398162634 1
1.6103586193158 1
1.8238008754592 1
1.77148174527081 1
2.03744879936989 1
2.43998693902531 1
2.16900757729195 1
1.77608345648095 1
1.83442662265008 1
1.31588666292116 0
2.09739959253854 1
1.28853910993471 1
2.19011180835117 1
2.44299998930527 1
1.81112504555865 1
1.83925738742813 1
1.85982755748719 1
2.15168187374311 1
1.79548343857383 1
2.11011456312648 1
1.75082025806555 1
2.02054640200568 1
2.18307665925965 1
2.23732926083432 1
1.72954297350857 1
1.88856424531247 1
2.36856044471679 1
2.35945515169496 1
1.83092254896091 1
1.92093766595487 1
2.28328688359472 1
2.32181402080117 1
2.10694721600165 1
2.12309506291205 1
1.70845933130889 1
1.82825104145377 1
1.80404790249578 1
2.22833507838201 1
1.83661121582475 1
2.08041158579171 1
2.83140424403193 1
2.87074350616547 0
2.10579910050609 1
2.18019638768981 1
2.41309305273824 1
1.96815125598171 1
2.86825307515099 1
1.52615993737451 1
2.12703763027264 1
1.67542336832959 1
1.61177745222007 1
2.56645064815504 1
2.20025048183571 1
2.2556303674869 1
2.53186411968459 1
1.9604210989204 1
2.40353885918179 1
2.10559092423508 1
1.58886806681661 1
1.58498161675809 1
2.12898167067789 1
2.60925758721239 1
2.09715766181122 1
2.05727304257556 1
2.37859663216716 1
1.51203976732456 1
1.94423500696156 1
2.26441621455265 1
1.0931432294976 1
1.9007938933551 1
2.02367120192945 1
1.67105085044423 1
1.55422404822589 1
2.10084754752446 1
0.748676078073624 0
1.99404499670869 1
1.90567597412035 1
2.14864368426081 1
1.67902395741301 1
2.84243249792446 1
2.06418035114444 1
1.74160013449725 1
2.67569579323725 1
2.26160908779093 1
1.54062960339847 1
2.86144124718316 0
2.3315464783099 1
1.83979896859351 1
2.57910524488127 1
2.58154341415631 1
1.90730177557759 1
2.40220587527 1
2.97496406191313 1
1.63559262128439 1
2.10495123102351 1
1.90123191131659 1
2.90406051629727 1
1.82349841602941 1
2.29501772741107 1
2.05267957279364 1
1.88410639757344 1
1.47915841216362 1
2.78726945776152 0
2.00585775037553 1
1.78141832169351 1
2.30909424454052 1
1.68535958917552 1
1.98729972936186 1
1.88952358854288 1
1.88883877294361 1
1.77904907597285 1
1.94451551468956 1
1.71141199169924 1
1.71205617207925 1
1.06724920954594 0
2.16165665715865 1
2.0240458525433 1
2.25253634375239 1
2.83229970952085 1
1.77910046278026 1
2.18146635822929 1
2.283424788071 1
2.10547083388452 1
2.07391976696345 1
1.90835570046743 1
1.66948412108978 1
3.42712563247047 0
2.5686510921177 1
2.23529041474029 1
1.90621812744644 1
1.85578386591935 1
2.85856826158005 0
2.19989890394366 1
2.13222475065694 1
1.83524397661976 1
2.28724229401895 1
2.21561490818061 1
1.94061369472555 1
2.01633035418305 1
2.40921226214376 1
2.9424679756716 1
2.16439757702025 1
2.25308965366174 1
1.80118594722524 1
1.4586500352925 1
1.16838897827863 0
1.39032295179105 0
1.76249242837838 1
2.56868259505729 1
2.55921065043042 1
2.63227585739342 0
1.43634810018121 1
2.16459707732063 1
1.28279480082744 0
1.61568102093317 1
2.17701845073115 1
1.94975271588531 1
1.49455181757114 1
2.50926225821064 1
1.97347357236273 1
1.79727523340334 1
2.62677511706926 1
2.79015558756561 1
1.02239178574681 0
1.83408432680791 1
2.0261495635586 1
2.28168582355408 1
1.98144668523357 1
1.34261782999144 1
1.47553156633012 1
1.81167495361541 1
2.17063701766511 1
2.68357230478199 1
1.42099092627848 1
1.86770812316326 1
1.6919297272671 1
1.29430033173775 1
2.27711259281007 1
2.35444625733358 1
1.99996243768988 1
2.08706223325487 1
1.85374116843182 1
1.76209561007021 1
2.03067055740103 1
1.42552725171929 1
1.6072797042911 1
2.12133318518702 1
1.9021483723586 1
2.26233555379527 1
1.77005285635755 1
1.91867463042423 1
1.99469216532899 1
2.2041216132486 1
2.9854963181813 1
1.61475329073591 1
1.85248808813312 1
2.23261558129027 1
0.851707701682516 1
2.17097291858394 1
1.73938135379531 1
1.72471934466319 1
1.59710405436545 1
1.45335032959639 0
2.18312914095782 1
2.00462528966055 1
1.84606049183314 1
1.74007218008103 1
1.87826197017585 1
1.51014338544231 1
2.1384787818818 1
2.2137045250413 1
1.58447500163604 1
1.90307829498405 1
1.44996584685735 1
1.78723785299195 1
1.36726657697659 1
2.60687683776617 1
2.0350798193092 1
1.61316916710606 1
2.83747910474729 1
2.99803890721706 1
1.8999750492454 1
2.02371235332572 1
2.40630698437485 1
1.90139397394286 1
2.10582549449317 1
1.58922692628044 1
1.75729974772515 1
2.3013239825392 1
2.62378986137152 0
1.29235546822055 1
2.71908438769857 1
1.98633441646027 1
1.93760318041184 1
2.33826484590895 1
1.87860202387787 1
3.02982545758955 0
2.33727662342661 1
1.36326460213314 1
1.59553348266777 1
1.59889103043394 1
2.18261109408355 1
1.65409883463543 1
1.35766040972643 0
2.04718722641868 1
2.41525359558586 1
0.860828892371376 0
2.6337960368898 1
1.6533397084691 1
1.90645646157185 1
2.60332100665193 1
2.41482110148895 1
1.45594689666329 1
3.23735828006166 0
2.38370466164195 1
2.00580436210795 1
1.97350347149755 1
2.12203813789405 1
1.79045579806932 1
1.84832896017079 1
1.94946336946107 1
3.45715701180427 1
2.0806312571839 1
2.09701385366166 1
2.06015443288986 1
3.06083316196808 0
1.4665387884557 1
2.22215545442655 1
1.97712939744585 1
2.0520751109186 1
2.21599756297396 1
1.97916431491447 1
1.69523763883332 1
1.41106778499276 0
2.39067318808655 1
2.51246810200266 1
1.55116772497084 1
1.79988443369853 1
1.79064196441115 1
1.48453535320785 1
2.24101920458549 1
1.48844621908455 1
1.56794948041265 1
1.45342178682669 1
1.48102806125569 1
1.96674881277009 1
1.55787869003847 1
2.38991195549334 1
1.52755510420841 1
2.0226906739998 1
2.25927351095653 1
1.46341471560819 1
1.79728547148588 1
2.1131359436324 1
1.8380482085765 1
2.22276657498212 1
2.54637788447965 1
2.43162663296234 1
1.8230902624651 1
2.35311068787699 1
2.06736396039841 1
2.2137440603593 1
1.65949932952027 1
2.43921352584891 1
2.09323775621997 1
1.75654628621587 1
1.25714529418009 1
2.43569508839215 1
1.56862965298407 1
2.04399427512465 1
1.74586524862292 1
2.27952876499059 1
2.02949961255623 1
2.40427676808201 1
1.72810950556693 1
2.66590122886561 1
1.67252433364059 1
2.07593253516793 1
1.52194790356109 1
1.80098625607782 1
2.5357840062863 1
2.27828378866722 1
2.01291649251028 1
1.31231780440222 1
1.74555962869369 1
2.06792722917055 1
2.28363916865062 1
2.56984617153494 1
1.51803311924535 1
1.98583430743793 1
2.10140583239025 1
2.7319149999506 1
1.74382446792 1
1.73015896973675 1
2.01436203482447 1
2.16208937056862 1
1.88939098520449 1
2.091025552176 1
2.31175739839922 1
2.72816899575284 1
1.91783444414949 1
1.70101802745032 1
1.32385286260004 1
2.05356732505232 1
2.14442093356496 1
2.27589105500525 1
2.43100621318967 1
2.46743517645674 1
2.69646188648244 1
2.06450470929445 1
1.6787803705622 1
1.7663031341599 1
2.00031533027169 1
1.54407357013369 1
1.86006501808984 1
2.37675861332816 1
1.63844776282379 1
2.49132551218379 1
1.05631747223992 0
2.05492172699677 1
2.82606759944135 1
1.78724002769555 1
1.7048525045448 1
1.90965335690615 1
1.57392492036637 1
2.02780126586676 1
2.59617673877333 1
1.20295747683148 1
1.52130784757927 1
2.3234753576507 1
2.52010558999704 1
1.80878323978582 1
2.49768212014219 1
2.14890409746016 1
2.03472502973227 1
1.76314197221765 1
1.64354024252155 1
1.65547148781437 1
1.92036878124401 1
2.99104413814765 0
1.92691310912935 1
1.91150721099688 1
1.83154241884884 1
2.28064576731505 1
1.62473017888349 1
2.73781362207554 1
1.73804161929791 1
1.10020318990511 1
1.3120496048221 1
1.89891156888691 1
0.847853086902766 0
1.88998151520643 1
2.31884707785517 1
2.1307310165706 1
2.44748126067709 1
2.4126057950821 1
2.14711819701281 1
2.64538972333446 1
2.0318488824008 1
1.45319132768231 1
1.4159633293398 0
1.58034856410851 1
1.93425391830573 1
2.11398448559923 1
2.23481763829961 1
1.75381430327541 1
1.61998113039963 1
1.53604631167928 1
1.77151730222577 1
1.86541866091839 1
2.02098399834213 1
1.55549183270491 1
1.3777907651415 1
1.66409322576635 1
2.26571235523506 1
2.42820214141054 1
2.06105960748599 1
1.79486377413472 1
1.6010819438813 1
1.67391190829162 1
1.54722041398846 1
1.51003661491716 1
2.17697728799419 1
1.51712109819591 1
1.62412317217023 1
1.52627828434289 1
1.70871464830492 1
1.74276983983584 1
1.66987493113405 1
2.33406514047839 1
2.53988249139282 1
2.3018002788558 1
2.71460215173669 1
2.0114100066052 1
1.76461340622498 1
1.10591367019107 0
1.74762391031555 1
2.08868240863117 1
3.03999792931632 0
3.1385605185713 0
1.5112420968628 1
2.61602617922231 1
2.44181746935475 1
1.42968612844354 1
1.99335672053816 1
1.93494998504552 1
1.35215441018455 0
2.07355062931173 1
1.56211337685345 1
1.47006890584817 1
1.58437340716906 1
1.54816599226889 1
1.87216567647037 1
2.86774536555301 1
1.76836392987455 1
1.54960451328711 1
2.29857653678884 1
2.75504956102456 1
1.86907908741533 1
1.38197308453843 1
2.1261626518161 1
1.32458743221658 1
1.49317678759324 1
2.42857887511758 1
1.31021896579599 1
2.10504943730933 1
1.48590730565933 1
1.72392474225944 1
1.710720104201 1
1.19987153509263 1
1.90119551137835 1
2.01976268447081 1
3.04232613172268 0
1.8796035168214 1
2.50898303891715 1
1.3031395627475 1
2.23728888478325 1
2.37929267671616 1
1.59399237272876 1
1.69607817508989 1
2.41859384536947 1
1.872195970343 1
1.9422144320608 1
1.69661443252723 1
1.40125849784424 1
2.06085185234269 1
2.31277834590058 1
1.78318443707996 1
0.728114330043792 0
1.58274663044851 1
1.83006143551509 1
1.63884446655952 1
2.71037499554391 0
1.92398426623398 1
3.09088741031625 1
1.9338693925518 1
2.67907933784386 1
2.12465029091967 1
1.80562118631717 1
1.99750840547882 1
2.0555227908188 1
2.61213905420116 1
1.9117610643294 1
1.93969864042881 1
2.60942673007112 1
1.4531736334899 1
2.30558706946067 1
2.08651849174085 1
2.54229656705721 1
2.37536874210222 1
1.96671210623167 1
1.45171259172868 1
2.15100128693035 1
1.86417386544218 1
2.645388675914 1
2.05761542035194 1
1.61481248265822 1
1.84274302034364 1
2.50192079457195 1
1.83594772274683 1
1.64975031301428 1
3.06541778204427 0
1.21206419592916 1
1.84316526234911 1
1.93314224778872 1
2.41766534143419 1
1.1221499903469 1
2.25944893790001 1
2.87792723439632 1
2.08057079461671 1
2.07625863339791 1
1.08237088159411 0
3.45917931211234 0
2.29626776752581 1
2.58412740220545 1
1.94336078427731 1
2.01974728857339 1
1.97155184908206 1
1.68814696545619 1
2.35003687025933 1
1.83276705467602 1
2.12396181657134 1
1.93979250277691 1
1.51278111056386 1
1.73368903813558 1
2.12642351231334 1
1.85636004055826 1
2.25492527088545 1
1.19663676866951 1
1.85580036748184 1
2.06569312958263 1
1.78863453286843 1
2.66054094048987 1
1.75551803573599 1
1.52152275909604 1
1.72020876090929 1
1.28908870065321 1
1.71707564516215 1
2.36917583933034 1
2.95307227972391 1
1.8765390461896 1
1.41602594342108 1
2.4558825864141 1
1.90305001649993 1
2.17376727074688 1
1.65068615072233 1
2.15177474987585 1
3.17020961982513 0
1.78361264050829 1
1.43070743941287 1
2.69558395608495 0
2.1632115466234 1
2.55993543020745 1
1.62710132085459 1
1.40439521513577 1
1.49010983696229 1
2.510108775306 1
2.3649893508315 1
1.37552943180432 1
1.83150095844254 1
2.76203279169522 0
2.62959773873914 1
2.04525802046907 1
2.20883087505245 1
2.50905912545429 1
1.67648833558691 1
1.897047326092 1
2.30507292930947 1
2.26925813016305 1
1.70862537312293 1
3.11863635778576 0
1.63652224916979 1
1.80944352781268 1
2.36392229473235 1
1.84944077971307 1
2.12538935158866 1
2.12900779359355 1
1.72654081150387 1
2.00671173086003 1
2.37946346980322 1
2.16402286473751 1
1.11568512059557 1
0.617170481593117 0
2.48857751819048 1
1.59096350233634 1
2.12445007625845 1
1.60576866528221 1
2.42780242043824 1
2.43661501705416 1
2.44065812703005 1
1.9542646519884 1
2.16837947338306 1
2.140536194236 1
1.65177244563792 1
2.38253841156094 1
1.74677245340851 1
1.19070427551256 0
2.16115074326126 1
2.21820806021922 1
1.78101607752224 1
1.46184754696024 1
2.08481446654615 1
2.10211979074356 1
1.85631317256989 1
1.99465634190605 1
2.27053513266948 1
1.60700990974858 1
2.18791255738149 1
2.34879819580642 1
1.60432758649792 1
2.26938603214762 1
1.7687408938892 1
1.0101903115422 0
1.15016214355437 1
1.26264793458198 0
1.76770543270214 1
1.08092625294609 1
2.76116470318396 1
1.42565847464499 1
1.9373764730853 1
1.34749493557262 1
2.33946247194591 1
1.87931500333353 1
2.11848520254243 1
2.52591261782191 0
1.62362239482484 1
1.56822682981428 1
1.7786163260693 1
1.57812709482319 1
1.58327951369586 1
1.98633236027849 1
1.92380177922746 1
1.65736460019464 1
2.5289179774652 1
2.72094568543789 1
3.00690073621599 0
1.82336572000166 1
1.26065576174422 1
2.16420068078722 1
2.18967713713262 1
1.49571921504498 1
1.45296201935526 1
1.88356032172124 1
2.37038251587152 1
2.01479482170967 1
2.00329742928848 1
1.64693982711173 1
2.29532245022137 1
2.33530402977846 1
2.55646514516222 1
2.28015707593992 1
1.91988596190839 1
2.52053732772726 1
2.31721094233695 1
2.14363735944457 1
1.718898306199 1
1.64070533873997 1
1.51371365519369 1
1.9295147871912 1
1.76365464607513 1
1.86913024827114 1
2.18371514747921 1
1.80500509076612 1
1.92697319859862 1
1.86190997275199 1
1.93710595591198 1
1.98670793309144 1
2.43402745729842 1
1.99663669896324 1
1.87969986536116 1
0.858976196247736 1
2.24565698603051 1
2.32365597096108 1
1.44736489976957 1
1.91225633677574 1
1.58817750883824 1
2.24129131452283 1
2.59163081381484 1
1.49987107621011 1
1.90969055164425 1
2.02929491721786 1
2.11896921864342 1
1.64011212849965 1
1.56620879452652 1
2.0410278411593 1
1.26648226459257 1
1.94259427532294 1
1.84830875287266 1
1.93822474371451 1
1.55318776022945 1
2.22224707575385 1
1.65961373043032 1
1.91803541015087 1
2.02094930111841 1
2.01144104046498 1
1.92044469947545 1
2.80930112620783 1
1.53161459451124 1
1.32332420361906 1
2.15297432529234 1
2.68956108916561 1
1.11452623366362 0
2.41543851270682 1
2.21343665995479 1
2.38511901895045 1
1.68823978065365 1
1.71485234668804 1
1.89150695272066 1
2.54491211994765 0
2.23147573719137 1
2.70725744982243 1
2.21356432772069 1
1.9754831704791 1
1.43965094879479 1
1.49299316334783 1
1.49040653405533 1
1.95687352390794 1
1.7104878445449 1
2.50794760704843 1
2.73005679919132 1
2.12164127480346 1
2.39415160952624 1
1.49351830937639 1
1.92440546210414 1
1.72734979279392 1
1.64177361302737 1
2.19100672011992 1
2.43581603589966 1
2.075526911934 1
1.94124821905371 1
2.76928756640932 0
1.72696868068338 1
1.61182163500994 1
1.64460481524461 1
1.75303026276426 1
3.88478925236187 0
1.67549846554542 1
2.03525367396094 1
2.30404227357057 1
2.25619297481382 1
2.67862060822353 1
1.4288141616227 1
1.85441570851821 1
2.19007113048075 1
1.85585724854114 1
1.90354243421568 1
1.90510941923583 1
2.35510222418951 1
1.90339962839038 1
1.96319830052739 1
2.21191141370203 1
2.45861546562612 1
2.50475346383561 1
2.00617541979951 1
1.97457659027205 1
1.93127591316854 1
2.07184172727287 1
1.19558437784835 1
2.02953363415175 1
2.00169499013246 1
2.67487198681837 1
1.97941607942832 1
2.6853441047436 1
1.78960611928052 1
2.10428524257306 1
1.1687092811047 1
2.20744971101821 1
2.12796577580035 1
2.48410812943059 1
2.82543483481584 1
1.92973119737614 1
1.97836600816713 1
1.76688349871225 1
1.91269204117337 1
2.22950156264144 1
1.72181547377632 1
1.83167858783825 1
2.12742090148227 1
1.62316523618124 1
2.81314863357471 1
2.7347729874302 1
1.76443904434106 1
2.04937743410609 1
1.57146786986275 1
2.41496170990763 1
2.61799982575807 1
1.4825613812223 1
1.63659655038214 1
1.83593522480657 1
1.61950485335888 1
1.41794245791384 1
3.37476083241531 0
2.50557161233582 1
1.71361315602026 1
1.66035135167795 1
1.93106227153087 1
2.21323830074378 1
1.94699020841982 1
2.36568896042947 1
2.90404636940375 0
2.51346572466411 1
1.77575208682314 1
1.90670638766222 1
2.25221153354263 1
2.169811875169 1
1.59586657079013 1
1.68598490090646 1
2.9803441627549 1
2.21408789521288 1
1.98259589212756 1
1.68114503932963 1
2.55013723478368 1
2.40813045859283 1
1.66706703462481 1
2.3024542860997 1
1.53435172663839 1
1.94099592024593 1
2.06015984906532 1
1.84778718633192 1
1.93731576859325 1
1.91409660648163 1
2.11200030058553 1
1.98422736028149 1
1.39831446323142 1
1.81225919829266 1
2.05953380462567 1
1.85898536766509 1
2.20685572163753 1
2.09180725952043 1
1.69633159793322 1
1.19710959556596 0
1.84798883815677 1
1.73177835280968 1
1.16221886066083 1
1.8980964610529 1
1.76442818308989 1
1.25331512848473 1
2.55274600406169 1
1.7762252777994 1
2.47577335948299 1
1.75862712268777 1
2.14917601038726 1
1.54703831601437 1
1.74822712907387 1
2.65447787599073 1
1.91097454025058 1
1.33737012239088 0
2.27721458204022 1
2.48577523729196 1
2.47992526718267 1
2.07641274282582 1
2.13992263639716 1
2.17345948149183 1
1.4859768415926 1
1.98936106137041 1
1.82295315369754 1
1.52443227794006 1
2.31543224433243 1
2.32404931865155 1
1.94235851530078 1
2.1456342906345 1
2.53600066853277 1
2.97422623869907 0
2.19032928854665 1
1.83118367299384 1
2.26058537943934 1
1.7371141125921 1
1.66079571502825 1
2.36940857854584 1
1.60077652957372 1
2.05515401808064 1
2.35967505476677 1
1.69929852045152 1
2.25831415529707 1
2.05113714461163 1
2.15633753901087 1
2.06103340627922 1
1.54604758290155 1
2.37052207115043 1
1.04543069717238 0
2.60391827016501 1
0.834864766937621 0
1.80275070218508 1
1.89318094981014 1
1.88019499282094 1
2.76746523506398 0
1.87327086979683 1
2.1393069650476 1
1.50387529467822 1
2.63152298181784 1
1.95070391948027 1
3.12190014380116 0
1.9628016509483 1
1.80150578342361 1
2.11197572480863 1
1.50016030179225 1
1.62514546886388 1
1.57408854813328 1
1.97097408846647 1
1.6612536930589 1
1.9667488751489 1
1.38780033019143 1
2.14259700926012 1
2.18344434417843 1
1.99811920751285 1
1.81800533853813 1
2.05464690020326 1
2.21338132114305 1
2.49234837664174 1
1.86918764191306 1
1.61455424885193 1
0.915515693324659 0
2.48707555983213 1
2.39044230305094 1
2.57836867576438 1
1.48269104336336 1
2.46991411124867 1
1.7193679064592 1
1.53157326524688 1
2.91641923940621 0
1.79311328091441 1
1.75105862456363 1
1.85910106254052 1
1.32932464788292 1
1.85318184955367 1
1.6949971643595 1
1.98355066913469 1
2.05338034362734 1
2.28168746081967 1
1.86102844561413 1
1.39057709647521 1
1.53240666539611 1
1.58707993528886 1
2.15113131618939 1
1.43271987626591 1
2.08625411326733 1
2.10071482342706 1
2.48786543381478 1
1.40126259577825 1
2.22904194586202 1
1.72226789072738 1
2.25167530546748 1
2.13656871536131 1
2.03977479722114 1
2.13531099227078 1
2.16801659210742 1
2.08692684539437 1
2.29979941904043 1
2.00205048566807 1
1.68960199342469 1
2.33665536587299 1
1.70330579107843 1
1.83226968656563 1
2.01805220688789 1
2.18642562294408 1
1.85229277861637 1
1.47351364575406 1
1.92409198255314 1
1.48186356336893 1
1.69631948363619 1
2.40888459819813 1
1.92997639349188 1
1.85369632838605 1
2.46970416127084 1
2.01107828524857 1
2.50940390751697 1
1.73438024276672 1
2.33698784364224 1
1.70254357448496 1
2.81360712379526 1
1.81410229675087 1
2.73958992521776 0
1.791391764087 1
2.65669587660142 0
1.55710954806126 1
2.02876515040371 1
1.97980385592656 1
2.80048898398849 1
2.27935438699532 1
1.82927258665085 1
2.12521218653671 1
2.65020194731968 0
1.97798482378338 1
2.06285292823238 1
1.7022788779838 1
1.54230002390077 1
2.06094520543143 1
1.69154219628936 1
2.70493042440892 1
2.49746209182937 1
1.82068239622186 1
2.02789352858641 1
2.09146715266168 1
1.88300789349553 1
2.13168012304854 1
1.73299886971407 1
2.19211391416276 1
1.69085115679404 1
1.72062192417845 1
2.34365138963776 1
2.25217130650426 1
1.75944945017888 1
1.90894200514425 1
1.36384987274821 1
1.18967511022204 1
1.05528775476103 0
1.4488273635594 1
1.88033091844423 1
1.6304029478826 1
3.36950164064982 0
0.967511023959559 1
2.27183427053652 1
2.105690138218 1
2.5072716508584 1
1.98057492744271 1
1.98263735627117 1
2.03064674764219 1
2.05225053768527 1
2.34892407668244 1
2.12466263552507 1
1.33761986346357 0
2.59444073456737 1
1.37543974035747 1
2.73523899573068 0
2.78633745454641 1
2.00984743962923 1
2.06837344475529 1
1.88599499709228 1
1.59043124165246 1
1.94997570873533 1
2.13945413547721 1
1.79927749046974 1
1.82961477201221 1
0.957186268266905 0
2.44191881734793 1
2.18295149414876 1
2.32996535069723 1
1.47176426883615 1
2.29198620396452 1
1.54414199778837 1
1.90329647497304 1
2.11228098334513 1
2.42234934419424 1
1.46639377988538 1
2.24446196924296 1
2.56781200772164 1
2.16832392211479 1
2.23584711376028 1
2.42159323553287 1
1.81662847255246 1
2.38444086132951 1
1.98342563242467 1
2.44108603104702 1
1.04001252506916 0
2.08093949149829 1
2.27318930260045 1
1.54438410513807 1
2.50463788725636 1
2.30658939172494 1
2.80305618115284 1
1.89201538659758 1
2.22681745991763 1
2.03367836269344 1
2.12271467291796 1
2.05452146677211 1
2.29202608989809 1
1.69500917106467 1
1.85017730748906 1
3.32495291308364 0
1.64309275458341 1
2.02466716904123 1
2.52716494161579 1
0.813138244401732 0
2.15592706911638 1
1.88502553296359 1
2.39846754929139 1
1.25683235215175 0
1.89897995742396 1
2.22048610846698 1
1.32590528831146 1
1.81728364864568 1
1.70460376361938 1
3.07305439434819 0
2.5131922533371 1
2.36671094569239 1
2.09266904032402 1
1.75587252240047 1
2.12283280265436 1
1.47841636126815 1
2.24046803015977 1
1.90671219108248 1
1.43536804357543 1
1.02583670953498 0
2.11687582163473 1
1.75781165629186 1
2.66231013468304 1
2.44993258495832 1
2.13749090697881 1
1.99024864472518 1
1.91586122468554 1
1.50139342848684 1
2.03865250878487 1
1.88245565307007 1
2.05103065513134 1
0.928756158344267 0
2.00999997904006 1
2.4896901544857 1
2.26756245215922 1
2.3261360288254 1
1.56211357982271 1
1.15276628181065 0
3.10619941156051 1
2.19144007650175 1
2.26006579226792 1
2.12380222265941 1
1.73268030210378 1
2.20038798891916 1
2.44977465543152 1
1.99202683251452 1
2.15794739063999 1
1.50799464248103 1
1.44083601673517 1
1.86177747715795 1
2.5598092485716 1
0.826370630035394 1
2.20983913103918 1
1.6954467891191 1
1.3533086571428 1
2.36036449740447 1
2.59717333059916 1
2.18797458835674 1
1.76529926691448 1
2.1618329398307 1
1.9127949303646 1
1.72485070770707 1
2.33352927003821 1
1.6038208836447 1
1.33936536510171 0
2.32482672649079 1
1.52845794204175 1
2.54353176540529 1
2.60756190519968 0
1.74131265514508 1
1.77046496916866 1
2.52368119935875 1
2.41947740762159 1
1.88169549606153 1
1.96449165182453 1
2.01200856490656 1
1.6831994644247 1
1.97676125922641 1
1.96640209425744 1
2.47627179369686 1
2.17767174860718 1
2.11511692768442 1
1.63950676193238 1
1.7303207051588 1
2.60288653389319 1
2.17561525440022 1
1.64052334440293 1
2.50376055228859 1
2.08698076825761 1
1.87863851867517 1
2.07257318790195 1
2.23845635382954 1
1.59618567999638 1
2.28558144409072 1
2.59358064867345 1
1.75728511909364 1
1.18477864572667 1
2.13185646458509 1
1.52537601659106 1
1.84611525084709 1
1.58366932689541 1
1.35714645820938 0
1.96891291479419 1
2.03320082971244 1
2.51177742940831 1
2.29955377584513 1
1.64556669920778 1
2.20063764003703 1
2.31491258550961 1
1.98414333675698 1
1.67951511080686 1
2.20647222231285 1
2.48733598999527 1
2.09694079929556 1
2.56212852568939 1
1.91222404972002 1
2.63846205847544 1
2.65377807131013 1
2.23257557588832 1
1.9796951952207 1
1.51955681316712 1
2.30175376053457 1
2.59014213562763 1
2.14745111058019 1
1.56873436797507 1
2.49614721856399 1
1.96921060840396 1
2.02053755273779 1
1.07314976317195 0
1.93501037445474 1
1.90963288240912 1
2.49735716164737 1
2.56068134348865 1
2.26032841404394 1
1.71515443316884 1
2.25510975278761 1
1.88344356504307 1
1.63374123940906 1
1.90202972860864 1
2.5083203844844 1
2.393702454929 1
1.77394388290709 1
1.8133730037122 1
1.41883051363613 1
2.11250247133124 1
1.9255892379576 1
2.01933093996008 1
2.76270992608066 0
1.8635791085405 1
2.01700987904318 1
2.3802482360438 1
2.26419822889234 1
1.84791711185449 1
1.99791218328328 1
2.30794448484586 1
2.46088391506044 1
1.83646207147721 1
2.02038257388044 1
1.83122531338575 1
2.333281688025 1
2.29901171080693 1
1.53606375723865 1
1.92399251277299 1
1.64434495707034 1
1.71230685799376 1
2.22989381549568 1
1.77817424913937 1
2.20934927654144 1
1.93138295981768 1
0.901908305100641 0
1.92006543559803 1
2.14715209413087 1
2.68986959773961 1
2.45162825145202 1
1.7591045312894 1
1.91518108207613 1
2.40183541996824 1
2.05000827438846 1
1.50582027294768 1
1.29738235884441 1
1.96810284490657 1
2.00388898830008 1
1.55269448660513 1
1.92421358576253 1
1.9055993901397 1
2.01876541097256 1
2.23906833510422 1
1.74807449540888 1
2.3543508505768 1
1.39677038216601 1
1.80877654978328 1
2.35861527040153 1
2.64025023308178 1
1.74951313006693 1
1.9805342275007 1
3.09770239311539 1
1.74033035720373 1
2.53207638739297 1
1.42651499593081 0
1.90130040749716 1
1.96225506800159 1
1.93489927210427 1
1.42983939436068 1
2.22134442989564 1
2.16018245584573 1
1.93973291545914 1
1.67340601100411 1
2.24733473775136 1
1.77216462148871 1
2.14763578164811 1
1.25896270971616 1
2.74003111458048 1
1.93695801954295 1
2.37274488004839 1
1.79995569504833 1
1.77107426845819 1
1.62563402356909 1
1.64059668590353 1
1.86734913549241 1
1.93963462281927 1
1.52593672620198 1
1.96356792671427 1
2.11457656970375 1
1.79076444205798 1
1.83562499961994 1
2.81376269954014 1
1.63989317230086 1
2.08237603548362 1
2.71497933001907 1
2.09391284316756 1
2.31811801409831 1
2.15978432569374 1
2.25250447552285 1
0.91258125450028 1
2.35300630968198 1
2.9342452987912 1
2.63473286331183 1
1.41777104262875 1
2.30949712772599 1
1.27190070548509 1
1.33967470585528 1
1.9105195024887 1
1.34696547359725 1
2.42729162854973 1
2.14989520758039 1
2.20925512745309 1
1.66621233037889 1
2.08125082220435 1
3.12587036239972 0
1.73946813042624 1
2.65698138299745 1
1.22140774707238 1
1.84044273538756 1
2.08347802891993 1
2.43540051239529 1
1.57613836259691 1
2.26596053161402 1
2.35730908825495 1
1.95752968755567 1
2.17056988502893 1
2.07865727828174 1
1.67365684673394 1
2.69284948606994 1
1.5618288783713 1
1.66081383494591 1
1.52825709828004 1
1.62407955011899 1
2.04418642845027 1
1.26944288683393 1
2.10705218654591 1
1.47161051348296 1
2.15098141069375 1
1.99702146211779 1
2.46041483015299 1
2.51856763437406 1
2.76989135006135 1
2.08468043713191 1
1.65487014729026 1
2.58419710168083 1
2.69526015733729 1
2.07590825567605 1
2.09265734064398 1
2.16614439879416 1
1.98652415461035 1
1.80825207272147 1
2.29465630666979 1
1.88259885016103 1
2.44057523544202 1
1.70978488203582 1
2.18652982921343 1
2.32100605343251 1
2.06803273335638 1
1.58946214224104 1
2.61449746069273 1
2.07733382517972 1
1.94560946874189 1
1.07023958411319 0
1.73696739849006 1
2.06117642305492 1
1.43178302961401 1
2.76730252782849 1
2.15934184503621 1
2.13918167261056 1
1.76410790567824 1
2.03855446485386 1
2.37760295359052 1
2.10737552485996 1
3.01807157670036 1
2.23010371484095 1
2.20397656823796 1
1.84434774069022 1
2.79484082475408 1
2.13695031387324 1
1.82069331976972 1
1.89782434215047 1
1.41324705130471 1
1.99483743057835 1
1.87832412059595 1
1.99389336129521 1
1.75242949432281 1
2.25604056109052 1
2.14042331551122 1
1.22403010319723 1
1.71189948211582 1
1.67485928758833 1
2.65604681585059 1
1.7081833010062 1
1.85252800517507 1
1.73532551093877 1
2.0023805094872 1
1.99988016097432 1
2.08339277707327 1
2.22691122680892 1
2.52601262379424 1
1.68936620247217 1
1.17301211509852 1
2.39028033890655 1
1.6924899178903 1
2.19658354950958 1
2.56022479092677 1
1.70233360310108 1
2.11261527232341 1
1.85404111402925 1
1.79819050789327 1
2.16503409396223 1
1.97340801611215 1
1.97841920454064 1
1.17835053004006 1
2.38584572276447 1
2.25898501784831 1
1.94878508312507 1
2.07886306756918 1
1.91398971068779 1
1.3377730988907 1
2.37393529738304 1
1.59638711607907 1
1.62412798598591 1
1.80856277293755 1
1.63815515495812 1
1.92898538910671 1
2.70976083534288 1
1.93233600065162 1
1.97396846154416 1
2.09993556770357 1
2.26812290689949 1
2.23692282434732 1
2.54755525626199 1
1.70907525891958 1
1.87978995986038 1
2.35976784129403 1
1.98085837120789 1
1.41773310237863 1
2.45636072414016 1
1.38078657293625 0
2.95194893060877 1
2.15956172733654 1
1.35820265083915 1
2.27931747721443 1
2.46917566520604 1
2.15676600503887 1
3.47753081039203 0
3.02626150249238 1
0.982766498689181 1
2.34328657054525 1
1.2903336055562 0
1.82653787114593 1
2.27115027947178 1
1.64432716763004 1
1.95044282794196 1
1.68821077966852 1
2.47679224855547 1
2.50397183823124 1
2.65764304716551 0
1.87671262312472 1
1.91622950297656 1
2.25025711192163 1
2.05676792994419 1
2.88533382677257 1
1.62535408628833 1
1.90401317705808 1
1.02571069419601 0
1.94867325023295 1
1.70337018221288 1
2.15927984867948 1
2.41245280044346 1
1.52007055064535 1
2.39777729070294 1
2.06654001945893 1
2.09887182509691 1
2.18850189105429 1
1.60992599967504 1
1.98558188458816 1
2.42651715829038 1
2.48676455000547 1
2.41575486193873 1
1.25470736777944 1
2.58676700322406 1
1.72052037312126 1
2.1028199198444 1
1.61187027690227 1
1.66498606540407 1
1.79761771860839 1
2.16172985483751 1
2.24231006354414 1
1.14760987726843 1
2.17532323087363 1
1.73302634656191 1
1.54818264544428 1
1.49248925560482 1
1.9174863412876 1
1.37805236328425 1
2.1488996247942 1
1.67057861749767 1
1.78372152978572 1
2.1814045435636 1
1.91008697997291 1
2.20696654584028 1
2.24607375611259 1
1.66989188033073 1
2.51037487329433 1
1.52824253572871 1
2.41024871952725 1
2.16350408771384 1
2.42378214856733 1
1.27041683950659 1
2.8120894815979 0
1.7576021670876 1
1.72813150027956 1
1.20717518128676 1
2.15453244613337 1
1.68088036533732 1
1.86188369629954 1
1.39753571535049 1
1.46925349779807 1
1.20196583892403 0
2.4736090491771 1
2.16239016739873 1
2.09408206712118 1
1.90356670157276 1
2.49661452062192 1
2.03382332224047 1
2.02440143642002 1
2.10705033428368 1
1.75562990534929 1
1.43218473316999 1
2.3223996581774 1
2.00733638723131 1
1.06445240944444 1
1.71630957484392 1
2.21563141444157 1
2.63417509155017 1
1.68668315280341 1
2.35476054769623 1
1.79942523457383 1
2.3913255773674 1
2.19717199679599 1
1.11176993683946 1
2.28369539312264 1
2.73691889238098 1
1.30320486142373 1
2.30979072114472 1
2.03166304071732 1
2.07559645248036 1
1.90115769098179 1
1.36475605516613 1
1.8172190963379 1
1.96297563321502 1
2.03006197732454 1
2.21911977241234 1
1.85130803882988 1
1.61660636589475 1
2.45632108074066 1
2.30315409475059 1
1.35920259693626 1
1.59051163776128 1
1.94203894280956 1
2.97998209010818 0
2.49092783795721 1
2.26266826914912 1
1.8750150115359 1
2.55633621086559 1
2.5607724968349 1
1.56713129474611 1
2.30693255427301 1
2.14754681734255 1
2.1283506520413 1
2.00226371631987 1
1.45898622000407 1
2.26235197070876 1
1.34978949965978 1
0.98787044497778 1
1.70916307758142 1
1.83003357766251 1
1.6542302846054 1
1.7086817057601 1
1.94984934286362 1
1.97309586023903 1
1.65980021714235 1
2.26160937059247 1
1.3884160481837 1
1.64727120255592 1
1.61275906149019 1
1.80258674720762 1
1.74809440770946 1
2.65839382532592 0
1.63866636315268 1
1.93687268562207 1
2.20774472458734 1
1.72107575113812 1
1.28930563511677 0
2.58383500332876 1
2.18415041748885 1
2.49561602969329 1
2.34229404081369 1
2.0626331042402 1
1.54443735255932 1
2.0821589937915 1
1.85211961020192 1
2.05282796826109 1
1.51442917227236 1
1.72700617134069 1
1.53817815975857 1
2.22124081755156 1
2.18121894858219 1
2.14622700208784 1
2.3400501522298 1
2.55956056874254 1
2.11151427716278 1
1.66891399846081 1
2.56668862198202 1
1.62151330227367 1
1.23254231895284 1
2.27249224319069 1
2.0660899812341 1
2.23669900381588 1
1.64014617746869 1
2.42573506039239 1
1.83176953744945 1
2.42680318487321 1
1.54200779739026 1
1.71828156527813 1
1.62790673151981 1
1.86105140792627 1
1.62626859538024 1
2.2558632394505 1
2.08147747571069 1
1.08578216247636 0
2.27844864576238 1
1.05368192476687 0
2.54629343194166 1
2.06271926175449 1
1.60701553359882 1
1.98041874528924 1
1.73121168822594 1
1.96130885081993 1
2.10558574428227 1
2.63256111830643 1
2.54315348427714 1
1.99994151397723 1
2.05093334385906 1
1.59107615626566 1
2.20589735017536 1
2.18380443646862 1
0.866846727611548 1
2.28881033353763 1
1.65792070817317 1
1.89760124409696 1
0.861207041514246 1
1.91446520027097 1
2.36948338365158 1
2.06446763915245 1
2.16787877398159 1
1.65695878749036 1
2.31957885286695 1
2.1761169810071 1
2.45440580236503 1
2.46519155108727 1
1.8197441063882 1
1.50607039788352 1
2.68426814031012 1
2.22467851492521 1
1.81033974585319 1
1.21845067593847 0
1.71368360976272 1
1.86926604396758 1
2.39035883696234 1
2.17381055384841 1
1.54905602747992 1
1.70272250162633 1
2.13053012243872 1
3.01499337227013 0
2.04741338272389 1
1.87755115603505 1
1.57545305514113 1
2.29730215451832 1
2.18188480498219 1
1.98667353309372 1
1.73349794929658 1
1.99600121996857 1
2.05121712000679 1
0.959917738783347 0
2.14575960433748 1
2.29229025495111 1
0.980317216419978 0
2.35027803921816 1
2.19009637817884 1
2.95795371086491 0
0.758655338323188 0
2.07828640255341 1
1.24439602250205 0
1.56950658979802 1
1.97921709699572 1
2.3095418084049 1
2.5064812252214 1
2.44544227471647 1
1.99313212958616 1
2.39971585256709 1
0.660268773661378 0
1.74648886767143 1
2.22193303237979 1
1.94951930629556 1
1.86673709692419 1
1.90443643678323 1
2.06121925537744 1
1.81102656241234 1
2.01452355618004 1
1.9561502108149 1
2.99554829220687 0
2.54921586540908 1
2.27835417102592 1
1.76964589551115 1
1.97666122189623 1
2.39143770713914 1
2.37714565550973 1
1.89443543467376 1
2.10563709340816 1
1.28539619674029 0
1.82594495043054 1
1.68897221883573 1
2.07980596392065 1
2.16775742649499 1
2.27808750361998 1
2.44226209977394 1
1.87465495819144 1
1.44370105050911 1
1.81948618407022 1
2.50707198464071 1
2.5614506381991 1
2.40751159818513 1
2.0839161976252 1
2.02768357437307 1
2.20426515084282 1
1.94922319261905 1
2.35046054499353 1
2.06955397046124 1
1.01996346600696 0
3.34972789137075 0
1.8578218986316 1
1.96639024459119 1
1.80203357877245 1
2.74380726744444 1
1.76943176898593 1
1.90424888530843 1
1.67753990437502 1
2.32588561668385 1
3.10939159153238 0
1.95184362245794 1
2.46683701301024 1
1.8290981884306 1
2.1600597776398 1
1.98362812760311 1
1.73538523110759 1
2.03431392007178 1
1.77619281469072 1
2.0266852437304 1
1.74843781995617 1
2.31592601610433 1
2.09539111113421 1
3.05687579640431 0
1.78304954386952 1
2.56188436925521 1
2.4022461166764 1
2.34923993640775 1
2.16124346897718 1
2.01420005610866 1
3.14353972113305 1
1.89456544545141 1
2.34290694902239 1
1.72264120186382 1
1.85210227575761 1
2.46238261741575 1
0.64636100065542 1
2.35143547573397 1
2.31075712844272 1
2.17267544849887 1
2.00238212416224 1
1.54901019667981 1
2.60246119553122 1
2.40590498527119 1
1.18267181346533 1
2.37215507073868 1
2.5057849117472 1
2.04844085836266 1
2.80735088959642 0
2.40660943951908 1
1.60188840795503 1
2.1698528786471 1
1.87086535452782 1
1.96400201996049 1
1.68282395257074 1
2.02919364967118 1
1.98272285128159 1
1.77014360216147 1
1.60632238432922 1
2.29580582665028 1
1.7962315610952 1
2.06483039702832 1
2.18662034416602 1
2.54685684942798 1
2.28911901969914 1
1.37505777501379 1
1.94652179421966 1
0.379099728351511 0
2.48075377283624 1
2.12417899393694 1
2.02845257144677 1
2.34534274861402 1
2.47377942212273 1
1.76766853464089 1
1.73072116576335 1
2.29963666991904 1
2.41607774948447 1
2.71943610078269 1
1.51496933762872 1
2.17864251661749 1
2.35837104199706 1
1.97919693893813 1
2.15027501608558 1
1.51915561185806 1
2.50834959483589 1
2.78118051533399 1
1.40633889510085 0
1.78101982664768 1
2.72503903093418 0
2.25183958550843 1
2.07792802904179 1
1.86035256926633 1
1.60897778850685 1
2.30109974657203 1
0.848153343173455 1
2.67573195682762 1
1.79874054121981 1
2.10382995492633 1
2.32680964085038 1
2.03609910838521 1
1.95603837537286 1
1.38985079767585 1
1.95801593994617 1
1.58209244390586 1
2.2606608416554 1
1.89067288491125 1
2.23239548469747 1
1.86101704773974 1
2.45061761428994 1
2.35543647649859 1
2.01011092278722 1
2.17151489418873 1
1.63016521241317 1
1.57815009922569 1
1.69780240980638 1
1.24516031453246 0
2.07954698752062 1
2.8687382755571 0
2.4327791694335 1
2.0066802919067 1
1.61985536635357 1
2.05924515704678 1
1.41736781283975 1
1.87720024271731 1
1.81343322421069 1
1.83427445442574 1
1.58934858463292 1
2.21337172835932 1
1.98984943545688 1
2.20658216151061 1
1.76402728965883 1
1.79848904859959 1
1.23311974483671 1
2.32871123504222 1
1.52831879565633 1
2.35984910134912 1
2.12482885474268 1
2.50017945773676 1
1.52761194793953 1
1.91731234765142 1
2.82665757550361 0
2.86521665712689 1
2.21021456821005 1
2.02328196349955 1
1.9696995621401 1
2.2629854718529 1
2.48825489954467 1
2.73617753807051 1
0.782792023149929 1
2.69822745056764 1
1.1066220040375 1
2.72118103293419 0
1.88606058493447 1
1.97839735275019 1
3.07849024083338 1
2.10869556108092 1
1.57992728597566 1
1.33053053778685 1
1.88719751103608 1
1.20250563085492 0
1.8043449541795 1
1.76467004607478 1
2.45610138021532 1
1.70861027385696 1
2.32781947729201 1
2.05354236848735 1
2.06349652227962 1
1.04044123958559 1
1.52280269962074 1
2.22022861029048 1
2.11937790123465 1
1.50606922783598 1
1.83461468366841 1
1.93435700638964 1
1.69298221334388 1
2.67983245058011 1
1.87809465958825 1
1.55973723401595 1
2.53518615768287 1
2.27696171448181 1
1.75053294708922 1
2.2550379690492 1
1.9081811344548 1
2.03036873449244 1
2.50612545642414 1
1.96457017540618 1
1.87996926588621 1
1.54812173563963 1
1.95810038572382 1
1.19532499189684 0
1.76384617391696 1
1.29617159823647 1
2.14772506075911 1
1.69811425714132 1
1.45080214699854 1
2.79398056839032 1
2.14979323288457 1
2.0706181814448 1
1.44644560777184 1
2.2017227874008 1
1.11026401661073 0
1.7428067900659 1
2.13446002046608 1
1.67695524407586 1
2.0823554663403 1
0.930329054930418 1
2.4629843450727 1
2.36045611794093 1
1.877549827605 1
2.07528598358966 1
2.34045128164959 1
1.34738723283231 1
2.32467555895006 1
2.8292488690737 1
2.41546197123394 1
2.07596631076126 1
1.76411042133138 1
2.18283514714802 1
2.30184013399324 1
1.38032758420825 1
1.45010245932606 1
1.99538488605108 1
2.1213903221058 1
2.77156572827601 0
1.86434666795518 1
1.83591110004435 1
1.7391091894112 1
2.59770978633151 1
2.31198801465786 1
1.90753995868636 1
2.48048327967072 1
2.1838967306915 1
1.80255672764202 1
2.13113116930749 1
1.78365956713648 1
1.72871605660483 1
2.36941290007278 1
1.74136138437778 1
2.05353662225526 1
2.13094739511655 1
2.13526108391644 1
2.21358975906178 1
2.12128968188502 1
2.79128079720943 1
1.92174174654238 1
2.25907540405892 1
2.50596123663053 1
1.77791008429633 1
2.43269647909302 1
1.67627087748372 1
2.73021665842638 1
2.36956678402955 1
2.17321506812517 1
1.56061746423367 1
2.34290866594725 1
2.4387820736745 1
1.78278339163123 1
2.11857093107724 1
1.83752872574552 1
2.81042437276159 1
1.87855781588732 1
0.768558716962954 0
1.34972577763705 1
1.93248915918247 1
2.31592829553713 1
1.69299546817999 1
1.5600050288838 1
1.89273545322164 1
2.7331623368045 1
2.15150448919112 1
1.46794095376371 1
1.85841786554662 1
2.14468509880827 1
2.09783003473664 1
2.09648375723308 1
2.41825637431388 1
1.91973676370754 1
2.57875961134943 1
2.29774192673328 1
1.66406504521475 1
2.27557386306095 1
2.39835330026351 1
1.96986316010447 1
1.8653954359034 1
1.35055930440654 1
2.65450960370849 1
1.77836787729499 1
1.85163017242799 1
2.22087222863743 1
2.0915716343717 1
1.68592720065469 1
1.57293096264702 1
2.0762240104877 1
1.34646483809441 1
2.11711958714615 1
1.7954600964173 1
2.80159644694216 1
1.38667520585506 1
2.18054506969687 1
1.74899058555951 1
1.99211450644931 1
1.92059030813615 1
2.68933966351482 0
2.1108339356905 1
1.82119687443334 1
1.93923135202314 1
1.91609027443221 1
1.88815090021159 1
1.79975045842485 1
2.14119117839206 1
2.16277383184993 1
2.45344808755586 1
1.75731099053357 1
1.29485166463522 1
2.01629805379563 1
1.60606796544713 1
1.75544558486142 1
2.33235408557208 1
2.47544134460498 1
2.71684444852196 1
1.63471110921718 1
1.1831527020465 0
1.37555413747497 0
2.25010805948441 1
1.70890462778424 1
1.90790465505221 1
1.15662971943242 1
1.53715666511588 1
2.11578118213791 1
1.14439676130233 1
2.33073514522955 1
2.29263045883006 1
2.88747466966759 0
1.82731746982556 1
2.39346441407149 1
1.83810185065622 1
2.27123654005788 1
1.65711956462185 1
2.68104322663633 1
1.17331489702884 1
1.61158882389685 1
2.24381848298082 1
1.72010376034099 1
2.46024600616138 1
1.46155048134925 1
1.85118137633232 1
2.21645945284539 1
1.97249742737656 1
2.06415586212895 1
2.29055143042792 1
1.83849710134907 1
1.52934484853175 1
2.54135892632927 1
1.6573163814605 1
1.26820638074527 0
2.22479129456086 1
2.54921894913189 1
1.96210974075427 1
2.36112386263432 1
2.29452577764771 1
1.48411308234159 0
2.50281497618957 1
1.48760415357392 1
1.75181341865192 1
1.12608165775936 1
1.69112234366343 1
1.81985918183649 1
1.91782148568508 1
2.51259926461216 1
2.44998981594951 1
3.07607364499195 0
2.11281564407763 1
1.74981663988268 1
1.68479622140012 1
1.48387178150195 1
1.84664723988093 1
1.87830830396113 1
1.69430560365429 1
1.43771744328883 1
2.37729508593109 1
2.2690285895227 1
2.01589138881936 1
2.19169075767375 1
2.68675751336313 1
2.16494547891328 1
1.7447034582194 1
1.4335459339178 1
2.27567821717579 1
1.64465794765646 1
1.38614324982512 0
2.03559229723109 1
2.08559864083699 1
2.00754654186411 1
2.22315708357543 1
2.08488589515762 1
2.37605026950081 1
2.54570530902085 1
1.82012899055999 1
2.34042495654637 1
1.77759828220616 1
2.85632627373169 1
2.16794933865807 1
2.10591463651905 1
2.25060039121828 1
1.27039432834761 1
2.74832106832437 1
1.64254378582235 1
2.01997231884078 1
1.17262565680186 1
2.28560280401682 1
2.14378365065209 1
1.78320874865968 1
2.29197859863132 1
2.12804606098038 1
2.12668271422841 1
1.70501815005146 1
2.37893155164501 1
2.26342682812786 1
1.94634393005195 1
1.65472030607764 1
2.06359449622909 1
1.6854913430937 1
2.18746813205638 1
2.62766969749123 1
1.41140908687419 1
1.86088646073814 1
0.522644671765308 0
1.7155601884641 1
2.29812776155297 1
2.90233593631087 0
1.95712070049011 1
2.12601502287593 1
2.80977934723923 1
2.64118437554497 1
3.24827000645829 0
2.46106897591639 1
2.04507815816712 1
1.91766257213642 1
2.57990354641008 0
1.80579348449554 1
2.58550502099083 1
3.1595516081759 0
2.39891212122018 1
3.27131055163364 0
1.42548691415673 1
2.1543130322451 1
1.80115876679491 1
2.20828294231606 1
2.26901592589904 1
2.59598843508829 1
1.93607392818774 1
2.45581900564937 1
2.59581016130694 1
2.16894568911129 1
1.69263027680568 1
2.40380724534936 1
1.9616391039019 1
1.8932160617223 1
2.05387288888069 1
1.4761813287789 1
1.95032325314101 1
2.20609474572723 1
1.93533745660413 1
2.71821164382033 0
2.09265773556571 1
1.49282821281424 1
1.9053399106485 1
1.02941432861781 0
2.61110007592841 1
2.69214280998063 1
1.68294107831325 1
2.30669005667285 1
2.13985311829179 1
1.89330674009014 1
2.34520806859581 1
1.66810318501124 1
2.40711177396815 1
2.00338174087634 1
1.76427413191857 1
2.16844949928502 1
1.74488631161264 1
1.85980228495364 1
1.80708976204965 1
1.04539912264531 0
2.11587631079286 1
1.64880474440561 1
1.78458532609384 1
1.79999029541581 1
1.95683210744561 1
2.00984816037985 1
2.56519742402183 1
2.32666414897099 1
2.20275891211835 1
1.85191747585163 1
2.06675540334705 1
1.71564695334259 1
1.41698232300593 1
2.38421574297976 1
2.40001866863025 1
2.6673144799796 1
1.93985874706627 1
1.8701182882156 1
2.05019230199078 1
1.95987663179471 1
2.25609221352657 1
2.70745411390699 0
2.74216993374035 1
1.51565724426574 1
2.16562893827971 1
2.0130944448941 1
2.19862072703507 1
1.55274149620055 1
1.73794495460956 1
2.17105528997044 1
2.00892124185674 1
2.16685906933725 1
0.888022096639806 0
1.50679730475212 1
2.21172922289396 1
1.58818059218543 1
1.759045994489 1
1.68733931019245 1
1.75630172570726 1
1.80321593626212 1
3.22333032664327 0
1.86182651229926 1
2.15348816323333 1
1.88092648684926 1
2.06162504526584 1
2.4709465040052 1
1.85546896920962 1
2.78053323691524 0
2.18115332983649 1
2.37530149403258 1
1.69961731482623 1
2.21729537806432 1
1.93169384158676 1
2.43404158525224 1
2.13613161345501 1
1.96537911171203 1
1.57505521951882 1
1.97018440503825 1
2.62324171226504 0
2.07253068484825 1
1.66613602758721 1
1.59360812935274 1
1.80209366516652 1
1.90271547665102 1
1.83801171246215 1
2.03602061929744 1
1.42655208222653 1
1.93488594416279 1
1.96856605353668 1
1.93353101318032 1
1.53204994946268 1
1.79618591161795 1
2.22733042103863 1
1.40292187110215 1
2.18445303829013 1
2.79991448007808 0
1.28999423994629 0
2.08917425741182 1
3.22392454916626 0
1.94145385015965 1
2.03128441429627 1
2.26216601138333 1
2.15947333759449 1
2.64706371290362 1
2.05453176005592 1
1.90081477747061 1
1.93416014130766 1
2.01854455954936 1
2.85992715747843 1
1.90848851506457 1
1.96304346284055 1
2.0466126498121 1
2.64644347620246 1
1.90517791991968 1
1.82783167552113 1
1.95096286056535 1
2.26378597835538 1
1.96493095740229 1
1.90195405034858 1
2.44071735340474 1
2.84132157140497 1
2.29882545853065 1
1.90695642785318 1
3.15451133361512 0
2.02329493244756 1
1.64425601269036 1
1.78561827360081 1
2.07995916781849 1
1.93260665585797 1
1.6629121818187 1
1.8502488493226 1
0.909827072831744 1
2.3736526542392 1
1.92467927107559 1
1.67808138407065 1
2.53527593689626 1
2.09062620986066 1
2.39745947628639 1
1.64347965233443 1
1.80413787802038 1
2.54481719033599 1
2.39686913274152 1
1.27351769026176 0
2.2420855242119 1
1.99601450163269 1
1.26515328662946 0
1.56612931433349 1
2.12191247439955 1
2.13302592721384 1
2.87657734227933 1
1.3919870276495 1
1.67172009101553 1
1.99945942232516 1
1.27184580776754 1
2.11104748663087 1
2.04631744045378 1
1.4998709336099 0
1.67690830752831 1
2.46882322464931 1
1.87780560177996 1
2.26948871159004 1
1.78426327324419 1
1.73346719626759 1
1.86010566058513 1
2.34561759907992 1
1.65634265092743 1
1.87435791343579 1
1.33418941835478 1
2.63520344476027 1
2.55899276318028 1
2.24026362060194 1
2.56112916280601 1
2.12700926087855 1
1.38377125847853 1
1.76136228885061 1
1.41212277314903 1
2.24169255127985 1
2.13684125878589 1
1.62084678944808 1
1.10419893072179 1
1.38792120759941 1
2.43257205267615 1
2.53248823935635 1
2.81981824563174 1
2.08183628246482 1
1.42543220383646 1
2.19588052304047 1
1.58858160423406 1
2.04976862058723 1
2.01990307653278 1
1.65813019815678 1
1.8636021143548 1
2.10854291509634 1
2.17534382654935 1
2.25476632869959 1
1.82191740407838 1
2.70973080248297 1
2.47286897003992 1
1.80622902209211 1
1.60127350426161 1
2.00359965061585 1
2.35502305216189 1
2.25329936033941 1
1.7349066335491 1
1.72068042012533 1
1.96408816835814 1
1.27196014907462 1
2.06149824868594 1
2.58006044767236 0
1.66353295096227 1
1.71435838883321 1
2.48384429178071 1
1.2619355324387 1
1.79842440334987 1
2.21737841110288 1
1.10590024047994 1
2.67701427231653 0
2.11552404782161 1
1.16733924986076 0
1.07905689856443 0
1.93869879660488 1
1.75621384540072 1
1.90268475619464 1
1.80822599458902 1
0.749018543666936 0
2.04953418960631 1
0.946135522803638 0
2.35539298823108 1
2.14662788705478 1
2.00225013346824 1
1.51008429746954 1
2.06570064079221 1
1.90291636381724 1
1.84240183984583 1
2.02069765101498 1
2.09668946205316 1
1.60227200149296 1
2.25470511917278 1
2.42799566117159 1
2.19019105252473 1
2.39639919942667 1
2.01182724780072 1
2.2036847447138 1
2.17699875371333 1
2.00898879726052 1
2.21398178026373 1
1.59528990603353 1
1.71175691249291 1
2.544370072721 1
2.21854865303154 1
1.75999912266736 1
2.81665609523441 0
2.17585458959794 1
2.11645924014284 1
2.28738512721147 1
2.27449767543132 1
1.84212627125318 1
1.58070097425031 1
1.91258155099054 1
1.67315407912221 1
1.84854184494959 1
2.08801832346798 1
2.64527517370521 1
1.98357023138968 1
1.93131881282305 1
1.45109200668457 1
2.40982507964727 1
2.85723937415574 1
1.46381423295861 1
1.75089405358593 1
2.41988977156989 1
2.22928355302648 1
1.94844683376717 1
1.88605657654596 1
2.23987628378787 1
2.47836285062935 1
2.6165193817901 1
1.99437584037145 1
2.03499902802178 1
1.67178014275703 1
1.98012985450727 1
2.60991671340302 0
2.40789681029618 1
1.97031861794805 1
2.13631958538888 1
1.86197898537751 1
1.89190709332385 1
2.01707177645139 1
1.74051249122346 1
1.83598061573581 1
2.6238485007936 1
1.91074731669836 1
1.67549836023015 1
1.99556406919698 1
2.60710641307327 1
2.06614372762653 1
2.28717899402143 1
1.97154728932085 1
1.78339921722788 1
2.12519901819602 1
1.75082185806396 1
2.04727607116427 1
1.65255576459464 1
2.14307793137223 1
1.9243031707323 1
2.38875906699275 1
2.30693331393359 1
1.51832362297502 1
1.70782200562362 1
1.65825201564837 1
1.68223032483913 1
1.72984955583624 1
2.41269123194374 1
1.88835326605473 1
2.13319993831823 1
2.29308565713559 1
1.94685341224444 1
2.36337913393217 1
1.81784619186546 1
1.83636049752817 1
2.36465986815777 1
1.75850922881026 1
2.22076196986415 1
1.34128690816235 1
2.43278685815329 1
1.82878961668045 1
2.16003491708742 1
2.14925518202145 1
1.62325473748825 1
2.55631718856085 1
2.31057641168629 1
0.987394453232076 0
1.3437234412373 1
2.14776153730026 1
1.94956738975448 1
1.71116353558419 1
1.60544807375404 1
1.69200846491076 1
2.08195970950644 1
1.88433732993784 1
2.26875550508424 1
2.05690424020248 1
1.67098098577642 1
2.17639649672488 1
2.21911904627735 1
2.24789630511041 1
1.34985275899375 0
1.73340969736471 1
1.90857239392996 1
2.21251787655566 1
2.60270731730488 1
1.94692631726561 1
1.80027027797179 1
2.1293922205026 1
2.20909123676443 1
1.7490696872011 1
2.28279262223472 1
1.83480912861429 1
1.99472906865104 1
1.6796586660339 1
2.39429860182755 1
1.61420927699187 1
2.21678227956245 1
2.40315311357822 1
2.00541807519715 1
1.78976305431945 1
2.04841029928179 1
1.55080767029516 1
2.31950266444186 1
1.64451602709817 1
2.31471957841515 1
1.69221312161028 1
2.16408539456683 1
2.30559646599521 1
2.16254368434436 1
1.65120553331949 1
1.66731262639819 1
1.86062951434312 1
2.4988130577989 1
1.67567324623908 1
1.66812117089825 1
2.03978284463599 1
1.15982390749832 1
2.04997008923178 1
1.79565403102011 1
1.80380152445417 1
2.16020908456086 1
2.02587828819369 1
1.83312298347828 1
1.68865700381437 1
1.55684931895912 1
2.01278694083418 1
1.80657244636551 1
2.03660302024973 1
2.31770908792876 1
2.3681702169801 1
2.76362054083214 0
1.80452003972801 1
3.34325131371814 0
2.22297996318346 1
2.72044320267499 1
2.609148562738 1
2.41324917158931 1
1.90990226457754 1
2.72983895005883 1
1.02976427700875 0
2.53944511106581 1
2.94972078109339 0
2.07800571143589 1
2.10659092760003 1
1.9961990138691 1
1.76083763962797 1
2.4487070125359 1
1.50329757031453 1
1.99865589249795 1
2.10216954715183 1
2.10425184805298 1
1.1522007666097 1
1.77642050712945 1
1.09881073518855 0
1.54561560586685 1
1.41737693779727 1
2.89214095061903 0
2.75721204610605 1
2.32538258394882 1
1.43897806602715 1
2.07143182111072 1
1.68753290053461 1
2.58617350941986 1
2.03800943678483 1
2.13243079540736 1
1.48937905216045 1
1.94366694869837 1
2.15625767444201 1
2.06019708879501 1
1.26738681478969 1
1.55433197879731 1
1.53623540031649 1
2.05558154943384 1
2.66174731176126 1
1.97117340391352 1
1.45146337693779 1
2.32288874173999 1
1.64987683256062 1
2.34354589722418 1
2.45603391048691 1
2.24160606633959 1
2.29492548813114 1
2.72158351861767 1
2.12752180174058 1
1.82538300877025 1
1.89566820255905 1
2.34313956886497 1
2.26938463707162 1
2.0722576696958 1
2.28851155656391 1
1.6215469718764 1
2.01486133472645 1
2.51168758821711 1
2.15804956103779 1
2.5749153221544 1
1.5767346400675 1
1.64710977513802 1
1.33236736592232 1
1.88708305734176 1
1.38437502877886 1
2.99849596340633 1
2.07119469455629 1
2.06546205951592 1
2.07703598598134 1
2.40884181382302 1
1.69910254478247 1
1.62218387072442 1
2.52597096156389 1
2.14222092601417 1
2.72325456594363 1
1.40299643496678 1
1.94622706818941 1
1.06936212390957 0
1.8448104463932 1
2.25769057254993 1
1.14935943536446 1
2.12210541711068 1
1.51852757199613 1
1.49368694594004 1
1.14609196819681 1
1.69558392391964 1
1.97857376622788 1
2.17245362720082 1
2.26126126856866 1
2.05873242692134 1
2.05857887947398 1
1.90467384640536 1
2.23591576123337 1
2.15623452565722 1
1.91081182941063 1
1.9276726450392 1
2.4758915446198 1
2.34778850944736 1
2.23851664975393 1
1.61642273886794 1
2.00564507839929 1
2.33600153328714 1
2.08164615342201 1
1.69625830393561 1
2.30570013217662 1
1.88540467987711 1
1.32322346565629 0
2.16308923048413 1
2.54345865110557 1
1.47355112580143 1
2.13143414783201 1
2.31425506732468 1
1.56192378503686 1
2.80100790860407 1
1.44611963767131 1
2.46109938267411 1
2.24140467095778 1
2.72359455876095 1
1.07530787871168 1
2.07817333752762 1
2.4066106738022 1
1.66837934544489 1
1.48938546365563 1
1.56338908272595 1
1.78659355492838 1
1.89898296696785 1
2.18550879129531 1
2.06810136705315 1
2.84569378430027 0
1.60174736304328 1
2.52014665827183 1
1.67148059764438 1
2.40683599770327 1
2.12491803835598 1
0.988232524229511 1
2.18892183061736 1
2.18765823718256 1
1.76537974276745 1
1.70853242259497 1
2.22597331708361 1
3.09811671035536 0
1.81272446409014 1
2.48449006865197 1
1.40206049989668 1
1.75485697059945 1
2.1908979089338 1
2.79387699313189 1
2.39226048426557 1
2.42427821468595 1
1.94045302887468 1
2.47888021335444 1
2.29041770369195 1
1.48772613570972 1
1.49689709933772 1
1.16115978730523 1
2.0125317367074 1
1.79409685285176 1
1.74995423034535 1
2.21945321866477 1
2.20696166835263 1
2.33883235821979 1
1.86146174019684 1
2.73332046808793 1
2.5479537841608 1
2.86059940554898 0
1.64660540430664 1
1.89866043366827 1
2.14918644483381 1
2.70248364800253 1
1.95793477869807 1
2.06665862815742 1
2.09072583446961 1
2.37683943908481 1
3.15987208755782 0
1.4290517561345 1
2.03063783395838 1
2.09165559960278 1
2.92674900427025 1
1.73205509720188 1
1.4587015624029 1
1.80119104119566 1
2.28594783533337 1
2.48693805514295 1
1.88995669018096 1
1.50355788008532 1
1.23360783648994 1
2.17731297239284 1
1.61142237242497 1
2.20974090382654 1
2.25875951161496 1
1.96196022524048 1
2.58217602065786 1
1.44593007013569 1
1.93179540532296 1
2.11546865325866 1
2.5023239798914 1
1.80565343374873 1
2.2971544979815 1
2.12794039180119 1
1.86929573701762 1
2.14747129553773 1
2.11057318727862 1
2.23952656354487 1
1.88660617722475 1
2.37243232737739 1
1.24898694221632 0
2.3391463194304 1
1.85751139590989 1
2.16263000509225 1
2.11748279272425 1
2.02683049614732 1
1.72969911077259 1
2.1201374245248 1
1.76283039473071 1
1.9703423950812 1
2.29707211740257 1
2.43635511814837 1
1.4940737978053 1
1.95218175218787 1
2.07194669185725 1
2.14209396575256 1
1.91340910053539 1
1.65867671561241 1
1.60825268255604 1
1.76999727707369 1
2.5922867103531 1
2.12454242954889 1
2.36401145419371 1
1.9188408422963 1
2.17627221007268 1
2.08472146645523 1
1.85339750919544 1
1.83779639276117 1
1.42593603902158 1
2.06636173160732 1
2.146145739928 1
2.52029535482046 1
1.37303674341844 1
2.19756612948329 1
1.26571931404669 1
1.21423704104995 0
1.17219759987432 1
1.5188185094726 1
2.43542230116238 1
2.13792832634473 1
1.62090362748701 1
1.84578125823544 1
2.80212702996158 0
2.65851500609761 1
1.45570032660612 1
2.70158757078922 1
2.67591508035479 1
1.81514205901425 1
1.68023863852665 1
1.82364561797798 1
2.14697634291892 1
3.0918621869326 0
1.69319458323421 1
2.1905410862364 1
2.1125968389806 1
2.4581970431198 1
1.53983011100833 1
1.76665066003332 1
2.09810092698711 1
1.77876348466707 1
1.08160704354295 0
2.14225082293959 1
1.53887898903827 1
1.33101642638551 1
1.91328004226022 1
2.47195169397378 1
2.00369761863943 1
1.82684026986007 1
1.35244977573594 0
1.46790654449705 0
2.20047697373512 1
1.07928903960252 0
1.82494732044382 1
2.22035430876531 1
2.05491275290833 1
1.92282514358576 1
1.9405267696201 1
2.15190494712909 1
1.97362521170736 1
2.18049005463792 1
1.3508087000308 1
2.02749033222844 1
2.15794950291044 1
1.67808307762247 1
2.42028755740086 1
1.64012735716473 1
1.87169805741247 1
1.02041196813855 1
1.96445488919584 1
1.93420146912368 1
1.86526930680955 1
2.25026875717316 1
2.34463257683784 1
2.16143285826645 1
2.26702134756054 1
2.30487078325821 1
2.48425460790543 1
1.49974281837726 1
2.41286135945269 1
2.03403339442898 1
1.94141065229221 1
1.79434287774223 1
1.33663831695391 1
1.77946934998195 1
1.65339648969259 1
1.82389965487763 1
1.64825871377201 1
2.23016753329544 1
1.81650436612243 1
1.70377319466301 1
1.222218061088 1
1.25392149796039 1
1.92119873885718 1
2.6650020281975 1
2.7207090575166 1
2.81758578958694 1
2.16247001688742 1
1.70431193508781 1
1.73271238041509 1
2.37482926932697 1
2.0460140084685 1
1.20148458392057 0
2.41183774836748 1
2.27175187379203 1
2.53296366881054 1
2.25411859638497 1
3.64119343479012 0
1.67271027827208 1
2.67449527938344 1
2.03236107147891 1
1.99434258098086 1
1.21481954215765 0
1.77072135819141 1
1.20519534716881 0
2.46233772095741 1
1.83641208834332 1
2.46976792513371 0
1.15054052603795 1
2.40660200183457 1
2.46936136990509 1
0.77608369101073 0
2.15056763902481 1
2.06926282752731 1
1.66536827466912 1
2.10310888016047 1
1.72229906211966 1
1.50803906422432 1
2.21592410111712 1
1.68386233117506 1
2.73488242094756 1
1.68464878031706 1
2.72190144686384 1
2.00347392401968 1
2.44053306020974 1
2.70394290980696 1
2.53650499274256 1
1.80327674434846 1
1.78738306416281 1
1.81196529861379 1
1.9497352782499 1
1.04235338830438 0
2.54378892983941 1
2.10455108802981 1
2.80566241341911 1
2.39500804941795 1
1.84307681510784 1
1.89697654976647 1
2.32798360248236 1
1.95969310437094 1
2.15597251814056 1
1.99259552460612 1
1.68529046354424 1
2.43674306828597 1
1.55526691405987 1
2.29494538648587 1
1.53801336038508 1
1.6001998680764 1
2.43316321226147 1
2.19830838156793 1
2.38103798975789 1
1.7105432041167 1
1.58764841517724 1
1.91105608402959 1
3.31571080266144 0
1.6521367341055 1
2.04699828158748 1
1.7832527292582 1
1.98083167071718 1
2.49642586314081 1
1.67505882099274 1
1.93406060224463 1
1.18817456341102 1
1.53896664380727 1
2.08825359506002 1
1.49491770913611 1
2.04700251836017 1
1.54732065443922 1
1.33644912083871 1
2.51584410068067 0
2.34741422323909 1
2.01771108245969 1
1.540228476022 1
1.54350821583625 1
2.44994044900448 1
1.3925134319307 1
1.43429229689938 1
2.42571381656968 1
2.11823620313016 1
2.78232810137829 1
1.17049342707404 1
1.58224686007 1
2.24510928464719 1
1.58252820532871 1
2.77364501617375 1
1.90059714487965 1
2.00441551926868 1
1.98295846387553 1
2.04055841792128 1
1.45938688778123 1
1.6211483416764 1
1.71719900327345 1
2.45704037086334 1
2.81659078274212 1
2.03926050304649 1
2.2955258995046 1
2.56920379518062 1
1.85698350523519 1
2.13244297318607 1
2.28018245578255 1
2.29629953900942 1
2.99221866837618 0
2.37245682841064 1
1.96136168341736 1
1.88447411859426 1
2.18956456384745 1
1.02329356851968 0
2.37333219486194 1
1.85723206242948 1
1.99300779126296 1
2.44828235904843 1
1.95037673611326 1
2.72902573795459 1
1.7872710583695 1
1.92667920761106 1
2.4613356873906 1
2.02174036533445 1
1.71684982385126 1
2.36459169959534 1
2.07886846593535 1
2.09491068303546 1
1.96677010266097 1
2.21388225894854 1
2.27149812098917 1
1.74985480266342 1
1.55391761974769 1
1.85908921241054 1
1.78086076356165 1
2.71894936251557 0
1.92292212138075 1
1.9671584644838 1
1.9302867975554 1
1.80957115667397 1
2.64579885149962 1
1.66940975543578 1
1.70796515543162 1
1.0485726596799 0
1.52672800181531 1
2.07229523658849 1
3.10571521679703 1
2.47997558241678 1
1.76634096461936 1
1.23880387308974 0
2.41059741153935 1
2.35201386597529 1
2.25154200791184 1
1.84988159107876 1
2.40482392733277 1
1.78381545481994 1
2.72108146022355 1
2.0296390300111 1
2.87415215122852 1
1.33073730029201 1
2.29676216986467 1
2.00210737252709 1
3.19452849244943 1
2.3436597224749 1
2.50398197195179 1
1.79736510526459 1
2.5836592899945 1
2.45875127705355 1
2.07557887465336 1
1.56314816603754 1
1.86375839709762 1
1.81820771707829 1
2.14302949515187 1
2.1564666538218 1
2.24505500615235 1
1.91771714546651 1
2.15823626015768 1
2.25571819038514 1
1.4832677878069 1
2.75703126425673 1
1.62529724007148 1
1.79622708865751 1
1.73333912334771 1
1.49208670892287 1
2.16215578815298 1
2.59556435988586 1
1.6898360028529 1
2.38206440873097 1
1.99199992180513 1
1.85456368263856 1
1.60586822621789 1
1.92746743451241 1
1.50663634875744 1
2.24748200608501 1
2.17514924619326 1
2.61708455545287 1
2.37774267348116 1
1.76531219213016 1
1.74365743702952 1
1.99735734228403 1
1.89651834326499 1
2.38321726922474 1
1.98611255669731 1
1.64009311772202 1
2.48932680269067 1
2.31596522867133 1
2.45641341042182 1
1.54007003978211 1
2.01591069802481 1
2.13711220545653 1
1.53844183373122 1
1.68402336647036 1
1.90021058119841 1
1.76665813692919 1
1.42272235601198 1
1.42737026479337 1
1.16745483250571 0
1.7184855404513 1
1.83389090229271 1
2.04251824608347 1
1.84101691423646 1
2.33499692761995 1
2.97130219012057 1
2.40360977538267 1
1.88846277468408 1
2.06738113216817 1
1.53536357112775 1
2.2627319534066 1
1.77801590794455 1
1.35322019267662 1
2.12386272907342 1
1.46277950793086 1
2.51516289734629 1
2.50691574308233 1
2.58297550949803 1
2.01402089363258 1
2.13316731334459 1
1.67991895481895 1
2.57813788153043 1
2.13728256321655 1
2.46540058551986 1
2.27135164318636 1
1.70302084968939 1
1.75401154210019 1
1.87523222783934 1
2.30715699909704 1
1.40201643507161 1
2.43096319832502 1
2.18666502517515 1
1.76405829352602 1
1.53592462827812 1
2.69351160594908 0
1.8783677620714 1
1.69606115438342 1
2.48903318276093 1
1.8462459629751 1
1.84263987516779 1
1.58274379955904 1
2.31015659547212 1
1.51022928679103 1
1.79922942225605 1
1.95105098391676 1
1.69431570246051 1
2.03709214560382 1
1.45914119810787 1
2.33154922607102 1
2.05410976859997 1
1.99277018740535 1
1.478267750865 1
1.38370575771602 1
2.08423407913497 1
2.30241067946088 1
2.0511502513873 1
2.57284606876504 1
2.61861078930439 1
1.95888811397038 1
1.65745593179086 1
1.32115087102233 1
2.34575304626592 1
2.12663820710702 1
2.24185940972062 1
2.07232146679129 1
2.04181897779083 1
1.8947626583559 1
2.14593735232691 1
1.78535967527079 1
1.15436370740751 0
2.1853380693028 1
1.91893369119085 1
1.6634575588131 1
1.40774722730978 1
1.81009310508488 1
2.39616067014294 1
1.55409378104473 1
2.0901775775933 1
2.12512649433664 1
2.05663892724115 1
2.02554075474324 1
2.36498233879491 1
1.62677652249656 1
1.60227852375614 1
2.27904075990086 1
1.61043933822573 1
1.54434711419102 1
2.42776048177355 1
2.41849550231793 1
2.13316915018097 1
1.85830848109046 1
1.43211532442194 1
2.33920275629698 1
2.0275034814729 1
1.67609243373872 1
2.19849080745736 1
1.80817161895963 1
2.61303099254034 1
2.33207274480707 1
1.84725559778985 1
1.77129416661545 1
2.31710686050446 1
2.0711232662646 1
1.29941188860078 1
1.71188658948134 1
2.18816148271487 1
1.67374268415467 1
1.70892161690869 1
1.90353318066933 1
2.62977095691122 0
1.25890922475938 0
2.2389408182394 1
2.18705141710583 1
1.37572542291026 1
2.57271419808279 1
2.47150578301844 1
2.01473903797924 1
1.8303177907801 1
1.3943098923561 1
0.9385410413588 0
3.18596760011228 0
1.91758232029085 1
1.56790117098712 1
2.3552690626726 1
1.48481356290587 1
2.83692424972927 1
0.894674628201006 0
1.65783352584422 1
1.55897127683136 1
3.16039508834231 0
2.39293912981462 1
2.25271019634848 1
2.25924304937036 1
1.85786753826401 1
2.03948749986642 1
1.75743239567168 1
1.33627099117358 1
1.98086304286693 1
1.11300698402903 1
1.97729038499311 1
2.00040636752946 1
2.00882634398381 1
2.14397446956487 1
2.40891819809256 1
3.19601686375379 1
1.58466601173967 1
2.14971779387337 1
2.02064889676596 1
1.76119384080831 1
2.60142895390575 1
2.2163848479615 1
2.10433677311502 1
1.76235710225998 1
2.22212445474135 1
1.41602943874885 1
1.81007872522705 1
2.46518452479797 1
2.19566662645568 1
1.92114046652389 1
1.86944578496311 1
1.82263851325768 1
1.94733435110995 1
2.00792640892736 1
2.10520353150173 1
1.94074401667098 1
2.23483996124778 1
2.39892381264027 1
1.22355062137768 1
2.34068784433801 1
1.4810172182573 1
2.26770341449466 1
1.79589146364459 1
2.13591230600777 1
1.19441634851056 1
2.08355558250831 1
2.31259174723289 1
2.27082759639648 1
1.94133845877674 1
1.86435978499922 1
2.29921562602708 1
1.57829653028603 1
2.27585659176434 1
1.37903015464759 1
1.99129713404861 1
1.89103582723474 1
2.12628667317516 1
1.77876475470313 1
1.32039661309239 1
1.60166864057161 1
2.02571996608819 1
1.68704419266483 1
1.53886648494918 1
2.28443923934796 1
1.81448497916627 1
1.67115183586983 1
2.00694472668179 1
2.06678445334631 1
2.2284116861551 1
2.29945967663861 1
1.34307304858567 1
1.53221760345233 1
2.0690086567847 1
2.30390869064882 1
2.03427180132364 1
2.31509389546555 1
1.54151150892937 1
2.23560202353664 1
2.10928299604736 1
2.28950098022124 1
2.18855151921761 1
1.89400622228444 1
1.77141754301109 1
1.73350932543093 1
0.620106430751879 0
1.97428594790031 1
2.10732149122905 1
2.35032225543909 1
1.75759202616563 1
2.01313945979856 1
2.58217649073316 1
1.54339008405517 1
2.06642357714008 1
2.19692638338641 1
1.18940971836668 1
2.77826247978186 1
2.30109726045537 1
1.73152869445709 1
2.01820828700973 1
1.24189798779709 1
0.316432314485383 1
2.62917920695345 1
1.75015890104706 1
1.99322710770706 1
1.95616893530977 1
2.59022838166192 1
2.17603950148136 1
1.11476533616597 0
1.97139005263999 1
1.70684733074265 1
2.47399026870602 1
2.96637388057438 0
2.82594051833448 1
1.6404946658932 1
1.94790134944323 1
1.63589215545669 1
2.10016765617145 1
1.98002779488958 1
1.9537972539965 1
1.94358648348326 1
1.60515751488945 1
1.37572954585816 1
1.56043720651827 1
1.81209049474257 1
2.58599070493278 1
2.25606358926772 1
1.96927297136336 1
1.04005411914353 0
2.215756810784 1
2.96987240259997 1
2.01056792872001 1
2.0604398306902 1
1.94737725496358 1
1.81932529029436 1
1.87065604951777 1
1.67745006042468 1
2.75848002354282 0
1.94843288147718 1
2.02940327755989 1
1.83854448530789 1
2.12279911370171 1
1.94744172243755 1
2.02839244458635 1
2.22561107417739 1
1.9838545521244 1
1.63258650307054 1
2.76766515889212 1
1.76816270053177 1
0.667963657512574 1
3.02060986180699 1
0.969534891324814 1
1.11772320171855 1
1.71976728938015 1
2.36741410346491 1
1.80952703991156 1
2.10758848724639 1
2.10936517452552 1
1.99940183221373 1
2.04561983862228 1
2.05484290185113 1
2.65470470608912 1
1.86137970002755 1
2.20051833596702 1
2.08040855220305 1
2.9934797888493 0
1.68918240728364 1
2.45077191750952 1
2.4786456973052 1
1.86991195732161 1
2.26486494031913 1
1.93045033639411 1
1.82272471295761 1
2.13149772754731 1
1.49492751350166 0
2.90989587246158 0
2.08462286623461 1
1.15534475616701 1
2.64548666200828 1
1.87772330342688 1
2.72755508537219 1
1.86887894762781 1
1.26167387894113 1
2.488564821681 1
1.93963098951214 1
1.57543916912551 1
1.90422003483446 1
2.16098151176388 1
1.82870499431095 1
2.42262487613817 1
3.04084136560704 1
1.63837606918164 1
1.18073509250781 0
2.23576754659103 1
2.25788409314084 1
2.56840966393001 1
2.16008536949995 1
1.92432675872678 1
1.96082339279268 1
2.26430804963452 1
1.70224469464005 1
1.83637946445694 1
1.65035460894255 1
1.99327498749667 1
1.61926135544455 1
2.04400584683624 1
1.62627965689067 1
2.20879261698394 1
2.27368490083436 1
1.8094110763216 1
2.27946285503672 1
1.8608141837342 1
1.93458462857634 1
2.28245091439349 1
2.03716496947559 1
2.23187343568844 1
2.32095019095398 1
1.70158903966604 1
2.08986806646226 1
1.13620090125848 1
2.21741093294611 1
2.1130265894164 1
1.77070532766608 1
2.21553109956823 1
1.8454429774899 1
2.19559098394359 1
1.95091090154571 1
2.0201782865465 1
1.98678100145982 1
2.1686666149657 1
1.95801692640623 1
2.42168340278758 1
2.07764696600514 1
1.89765273330696 1
1.37081848718417 1
1.87893344316004 1
1.97847348800151 1
2.04189853261005 1
2.69744086731038 1
2.13338887968093 1
2.21174652933528 1
1.6043047712008 1
2.49048441146962 1
2.43261915194674 1
2.05239371108171 1
1.47731255647628 1
1.53743482022148 1
2.55315223976085 1
2.16288097361099 1
2.41939408818497 1
2.12306568574083 1
2.0055904287613 1
1.64809065163013 1
2.09737982865602 1
1.90992904906428 1
1.27598780257793 1
1.6348331522555 1
2.08582957661142 1
2.63271933564156 1
2.50029822342411 1
1.36926126020919 1
1.63194438382292 1
2.21817205884005 1
1.91951331481513 1
2.23512581857163 1
2.00510626268663 1
1.92983733812787 1
3.16592870153882 0
1.75015198804525 1
2.61131458725997 1
2.11942437405153 1
1.70850676028232 1
2.60793256528076 1
2.58667040046125 0
1.99541731292914 1
2.83833985682124 0
2.34077932718174 1
1.62710491098469 1
2.13979861555944 1
2.15699038338032 1
2.11963431775 1
0.916407416019734 1
2.33592189926992 1
2.21053845334125 1
1.18597487258969 1
2.36580011085311 1
1.91348785363661 1
1.2219806903381 1
2.34883157327294 1
1.94758208285396 1
2.42011937536754 1
2.04813968006381 1
1.82423535901859 1
1.31835712333508 1
1.19416174219226 1
1.23305076864864 1
1.80734531152961 1
1.32412451120141 1
2.09979003836428 1
1.19286307550195 1
2.39055891370049 1
1.83654438417428 1
1.25632405776063 0
1.32712395434366 1
2.07998261275341 1
2.18695332783526 1
2.24391484441505 1
2.26332220069263 1
1.73537987570654 1
2.06113686922648 1
1.39930370286861 1
1.61851319897451 1
1.931029716802 1
2.00087398723286 1
1.98408880360119 1
2.00504021048375 1
1.85593384409983 1
2.84742048407757 1
2.06336557220985 1
1.32055710438809 1
1.30179428660748 1
1.33139541188999 0
2.20593367250306 1
2.01026975281572 1
2.13578320368885 1
1.41368644753746 1
2.00320160126007 1
1.74708857937273 1
2.02077990534374 1
2.08972895387204 1
2.26021782629929 1
1.2428643616552 1
1.77430054178623 1
2.61647211666931 1
2.06963856169915 1
1.4147470735727 1
1.64381916481522 1
2.5966678799141 1
2.50131198145183 0
2.08582477895881 1
2.11227637476632 1
2.14009975471534 1
2.14757364751032 1
1.76005202715139 1
1.06913323650163 1
1.91607317506075 1
2.61564514149615 1
1.98928333387565 1
2.02461309485183 1
2.1980136153005 1
2.05198357838217 1
2.31303764481459 1
1.85284206546813 1
2.26595916907248 1
2.21268734828905 1
1.46543295205633 1
1.01035104185657 0
1.77793239492247 1
2.18205734011251 1
3.26165369729929 0
2.13787013879599 1
1.97554423151435 1
1.88248378612506 1
2.66290839172724 1
2.45038953565702 1
2.17689896275099 1
2.19703507800927 1
1.7385489409367 1
1.83940633609935 1
1.52335649653106 1
1.58581205957136 1
1.9335322061072 1
1.63740337798326 1
2.07867588447856 1
1.85366989713802 1
1.67757105931585 1
1.43789868480659 1
1.89438243921746 1
2.13293132917652 1
2.19482003251848 1
2.6188271467151 1
1.80713661279175 1
2.45455125171188 1
2.00747385369169 1
1.63926268262344 1
1.84564855183118 1
2.08566686226958 1
1.9924146402504 1
1.86519266915656 1
1.18620650822631 1
1.77780349325744 1
1.93917003988513 1
1.9166850525282 1
2.24748378923059 1
1.75365768971328 1
1.54375807751834 1
1.75109195396243 1
2.87445470096253 0
1.76873437048165 1
2.09321133335757 1
1.23719219674028 0
2.3737711964375 1
2.60271599000484 1
2.1129183423401 1
1.73651988766478 1
1.55577535029549 1
1.40179121168699 1
1.39843840667257 1
1.98099933091102 1
1.42939241984222 1
2.60045002020439 1
2.18176911118144 1
1.83896784323767 1
1.80039678294236 1
2.06690465453268 1
0.816952482831703 1
1.90055131194224 1
2.26692706174428 1
2.02361596630721 1
1.52846522046304 1
2.12504694441093 1
1.70384685444228 1
2.40445156934033 1
1.5085384505369 1
1.59372696573063 1
1.60923638935622 1
1.95693934776081 1
2.40266583688316 1
2.50797090839949 1
2.43986739254884 1
1.82611902244028 1
2.59094490458317 1
2.05406932089229 1
1.53727770678067 1
2.1148447974237 1
2.12523204118855 1
2.3005946842037 1
1.98816348904003 1
1.78133779188859 1
2.54124721368174 1
1.705104517847 1
2.4403163409954 1
2.21580377428733 1
2.95215584690342 1
2.02398308964879 1
1.99326648391001 1
1.5778864320845 1
1.85892292349785 1
0.578074859000791 1
2.38718929088651 1
2.02705619180837 1
2.44433584354044 1
1.13489711086328 1
2.0325977912698 1
1.98472235936017 1
1.92541295057024 1
2.30878881266791 1
2.52724235785712 1
1.40925895214498 1
1.5270609088388 1
1.40367296900249 1
2.56683992115729 1
1.87820758387468 1
1.7920301288501 1
2.46961006261516 1
2.36221746620837 1
1.44009761726918 1
2.14198693194224 1
1.35420774970502 1
1.67080068248961 1
2.00781130701518 1
1.9525775455532 1
1.20496526416498 0
1.96883961792108 1
2.05708501378797 1
2.03625343361808 1
1.80709893342793 1
1.69111199351572 1
1.88495250357361 1
2.48850088379398 1
1.98904959761583 1
2.25867982072386 1
1.96126565146938 1
1.90271038504938 1
2.40667251428133 1
1.78733447701272 1
2.30784756222227 1
1.89212033420376 1
1.66496364960793 1
1.76575779707162 1
2.4292478255715 1
1.80696239546965 1
2.72656688749191 1
2.6865547785483 1
2.19098068618853 1
1.91086097918645 1
1.51570046682658 1
2.3275561524699 1
1.82956679563079 1
2.42564285347378 1
1.84415310905852 1
2.07769320370171 1
1.71021542473666 1
2.32360557957774 1
1.99291380835609 1
1.72401854232487 1
1.43205140665044 1
2.234129644592 1
1.54999873570026 1
2.56793039032167 1
2.05617333031135 1
2.19642613438731 1
1.26560292793397 1
2.01500033533133 1
3.3739764892017 0
1.80177193872935 1
2.58158094246846 1
2.53424906674182 1
1.75838388691623 1
2.68998112040468 1
1.64818337289449 1
2.04596022742612 1
1.61769947672405 1
2.03266792780406 1
1.88002970886126 1
1.48536203132989 1
2.48003497017747 1
2.73520819156757 1
2.39215203136474 1
2.05380015753267 1
1.60477081247174 1
1.93621144840639 1
0.943568998457698 1
1.44280526026885 1
1.51676017833188 1
1.7235910204496 1
1.76631515263801 1
1.18956351893938 1
1.86496985219967 1
2.46617037037799 1
2.1402012843851 1
1.80459808355874 1
2.0043009683838 1
1.56208659365124 1
1.61514117296136 1
2.27817555179974 1
2.02031204657964 1
2.40746151137247 1
1.8736856322539 1
1.84357495336597 1
2.12525691825726 1
1.91637651766198 1
1.30071011686919 1
1.42313181197017 1
2.07646308901522 1
1.65537332574182 1
2.12471082907576 1
2.07542535489969 1
1.79344399448926 1
2.21847528623866 1
3.09436295170013 0
1.97735484271748 1
2.34162577150379 1
2.48269198469071 1
2.09353199499545 1
1.41363995765573 1
2.18838771710238 1
2.03055488324758 1
1.20417491953389 0
2.21628831112608 1
2.28756162438627 1
1.79127427027101 1
1.85180460218394 1
2.19895983287114 1
1.26907156818111 1
2.11740760924435 1
2.1789236128433 1
2.05394949025591 1
1.89860132535387 1
2.29470918908623 1
2.25646981513647 1
2.10933110522263 1
1.84761384111711 1
2.06031396569498 1
2.55393983249636 1
2.47607694312805 1
1.90089240791003 1
2.31451606866748 1
1.20332873857602 1
2.20223817166879 1
2.27496331904923 1
1.54102531542056 1
2.44724704291839 1
1.50605606633318 1
2.03902902997576 1
2.15064413904293 1
2.12423548696975 1
1.29593152070179 0
1.9851723625769 1
2.17015301036574 1
2.08539291920016 1
2.01516235399455 1
1.65045449327844 1
2.02155700207786 1
2.27923782126849 1
1.84882595557589 1
1.23830382492414 1
2.30657928071338 1
2.13850742442003 1
2.26218738259433 1
2.38762213888233 1
1.67521770273471 1
2.13730388288584 1
1.73255782453268 1
1.85816103813836 1
2.05353541692534 1
2.24641729920229 1
2.00613898846576 1
2.20325771217992 1
2.07718846908385 1
2.78760691545452 0
2.50451168000022 1
1.55216539425626 1
2.2521941001365 1
2.34815307244554 1
1.93913226084953 1
1.50250606177273 1
1.3250468984219 1
2.2280793788498 1
1.94777403445863 1
2.9805171332076 0
2.02154133121269 1
1.52054502693769 1
2.32323255136222 1
2.11355637042402 1
1.75209615116152 1
2.47644268534776 1
2.16975216932342 1
2.34535513223317 1
1.97889123965054 1
1.35367057653819 1
1.81757001304632 1
2.82487195869338 1
2.0361480694129 1
2.4425843122358 1
1.75718271020294 1
1.51269819855254 1
1.9234140339723 1
2.54370502430958 1
1.94405360445786 1
1.04089710461485 1
2.46426476166495 1
1.64162862595439 1
1.49289844450883 1
1.70008332289571 1
2.264236449842 1
2.25551773416016 1
2.5241069398974 1
2.69962245174874 1
3.0055539618617 0
1.95192852329392 1
2.15910582690192 1
1.72319463619689 1
1.29257913772083 1
1.44269019077533 1
1.462934032361 1
1.55187002420712 1
1.90062854674897 1
1.95357051950811 1
2.91600955809786 0
2.30981673370982 1
1.97596446775308 1
1.71547560628902 1
1.37153389757304 1
1.25117478144059 1
1.58405609168514 1
2.25288735083968 1
1.88013755836002 1
2.22807443040548 1
3.17799569151438 0
2.04447199697694 1
2.08339209807147 1
1.37775319151501 1
2.05227317989055 1
2.80631629689479 1
1.68987314379731 1
2.65252430852483 1
2.19595236657418 1
2.31679831598447 1
2.10269201713527 1
2.2542286237811 1
2.63805184736285 1
3.17100381964674 0
2.42374033974907 1
2.06775113899177 1
1.3431741370898 1
1.05734173199003 0
2.5129578222919 1
3.13497587261437 1
2.14591922975617 1
2.26280634119172 1
1.74873164732418 1
1.04215332409009 0
0.845509823229956 0
1.8372130313772 1
1.33220326576857 1
2.3095031712181 1
2.12516707426977 1
2.12552526015455 1
1.82205175146841 1
2.23691801437229 1
1.43257231681591 1
1.49869597897007 1
1.80296342881041 1
1.5602783358709 1
1.77611865021355 1
2.0459412974296 1
1.75423655599677 1
2.92553114232901 0
1.72145053530473 1
2.88545969236068 1
1.69004123209482 1
2.24160071933876 1
2.19900140023853 1
1.89336515540954 1
2.00573983202722 1
1.36717055452248 1
2.39926072031693 1
1.65182575127764 1
2.19759470855028 1
1.57049360894928 1
2.60263581652326 1
3.10594399502594 0
2.09898660982215 1
2.57842391552686 1
2.86831518137665 0
2.37114968501753 1
1.89894540225421 1
1.54958588661164 1
2.22528098521645 1
1.69590691926825 1
2.38176432254669 1
1.4354551300541 1
1.66489015717224 1
1.701808642474 1
1.32797022403928 0
2.0270666325316 1
1.99130752728059 1
1.9931731491445 1
1.84185389404843 1
2.17143065408659 1
2.39202874499448 1
2.25577231049152 1
2.79216123976402 1
2.49441488492868 1
2.71101351896809 1
1.89190553896512 1
1.96614074798858 1
1.89867672166515 1
1.92511983612329 1
2.07731343266946 1
1.57863191989562 1
2.18137157927306 1
1.61197584262512 1
1.49168759112367 1
1.67114446350915 1
1.93247716725483 1
2.41074024771937 1
1.74897063008413 1
2.66655825370536 1
1.80310778157655 1
1.70176631740986 1
1.60151544701182 1
1.63869889733281 1
2.16017993237506 1
2.03905484422458 1
2.11386755345958 1
1.96224525540221 1
1.76306385026693 1
1.76344443115585 1
1.56826707383406 1
1.78273744026987 1
1.84158817675728 1
1.45767773446865 1
2.06458317616105 1
2.2564236918731 1
1.62441037272963 1
2.31492200304598 1
2.05233442539526 1
1.87455886873361 1
2.19748860548389 1
1.6349784536603 1
2.44455652842915 1
2.08954679478495 1
1.68540322539052 1
1.14108452985415 1
1.97944699095127 1
2.49917499519744 1
1.52642984692311 1
1.7458786515996 1
2.17965308491697 1
1.69243780938054 1
1.67359759688169 1
2.34502423603133 1
0.639338565195454 0
1.61579963360658 1
2.38772928401139 1
1.99318779281876 1
2.12074195738551 1
1.47153406942508 1
2.16406942558936 1
2.0684509940907 1
2.1315290354796 1
1.48206260288336 1
1.92212302847233 1
2.66609934552574 1
2.12546089993109 1
2.10005574046453 1
1.95697919106192 1
2.128407344988 1
2.16284632948784 1
2.05662837554778 1
1.53338671383434 1
1.88139216842936 1
2.00742900295575 1
1.73231680130293 1
2.58481621331021 1
2.58828662769674 1
1.75154785185296 1
1.96255086140095 1
2.37485311395865 1
2.35814734037106 1
1.95996745441888 1
1.74959870910721 1
1.87702703221807 1
1.93137466641894 1
1.79377614604455 1
2.19392609881802 1
2.95631093079508 0
2.09091859225155 1
1.60893879247689 1
2.09368347549358 1
2.18878084897904 1
1.77510530167106 1
2.46362529421883 1
0.515506932373263 0
1.83221674962966 1
0.88316080105391 0
2.02283061074876 1
1.90519640381668 1
2.2430172499985 1
1.23688326384168 1
2.03070644368504 1
1.80915348183231 1
2.21512878146157 1
1.91951294405511 1
1.96533918184136 1
2.01548592091397 1
2.44762911772379 1
3.10598460370736 0
2.36394794610266 1
1.70626942111555 1
2.31816867700776 1
1.42128847912901 1
2.5083298378263 1
2.15518592252399 1
1.23721789444368 1
2.33610566236199 1
1.81845269772379 1
1.69448309632613 1
1.49292811647836 1
1.73370640680159 1
1.7005051926653 1
2.07294219242656 1
1.70383933727831 1
2.74642143644784 1
1.8557903222863 1
1.39144247908439 1
2.01817180233956 1
1.89206801565018 1
2.32351708424855 1
1.49800298727259 1
1.73777560455307 1
2.08144927326139 1
1.599787725906 1
1.7647619842022 1
1.81530258960946 1
2.44730821860911 1
1.19267967430826 0
1.82380704756741 1
1.79215111806762 1
2.25091679255137 1
2.26941312309112 1
1.54124757496222 1
2.16501472207986 1
2.12418554014314 1
2.05394645569586 1
1.24055333414061 1
2.62431346909337 1
1.67286355376418 1
1.53694944643443 1
1.22571590109486 1
1.68078368853699 1
2.07768457714586 1
1.91149404103003 1
1.2605241408306 1
1.77453353866648 1
1.78219190998925 1
1.87445638267148 1
2.06451031802656 1
2.02580385402378 1
2.16539715608128 1
1.95891618181817 1
2.12276212985473 1
1.79879466619051 1
1.98574071900813 1
2.22953955881334 1
1.5118725309995 1
2.03601662321936 1
2.28550510001932 1
1.94311753161518 1
2.19548204404706 1
1.78778017313141 1
1.83265121848104 1
1.54871877264664 1
2.11449199165548 1
2.27029915029673 1
1.61402575721946 1
1.76151530987983 1
2.71920690481657 0
1.98797846711089 1
1.30776139417181 1
1.92336840356003 1
1.89869885944484 1
1.63234516173153 1
2.15761113370363 1
2.28738626515659 1
1.93445685699904 1
1.71002529286778 1
2.01399424791716 1
1.80294731674942 1
1.68068820222563 1
2.84500868642267 1
2.02210397767248 1
1.77007345137777 1
1.71694356080696 1
0.900156672514277 0
1.80592973674682 1
1.77160186122489 1
2.49136649948386 1
1.84856340678254 1
1.1954943103179 1
2.20891504874275 1
2.11455165502553 1
1.83431215416651 1
1.94782740511742 1
2.101275687871 1
1.55174787057225 1
2.38313388933343 1
2.07457074229022 1
2.16100279971299 1
1.79791447333861 1
1.95774141023801 1
0.776973753709391 0
1.70390670495807 1
1.59626139890081 1
2.14084716890429 1
2.14590382202248 1
1.75124195385006 1
1.52754033214858 1
2.31690677873161 1
1.7823369901846 1
1.77169248334635 1
2.71191951843283 1
2.63266979863843 0
2.21665411182926 1
1.69571463508003 1
1.41617167281649 1
2.50744749982283 1
2.20902247810553 1
2.05918998637164 1
2.50030491160807 1
1.58328839778011 1
2.35704093965143 1
1.73706805806833 1
1.03405792958906 1
1.86656133807471 1
1.50403819784851 1
1.97331431879877 1
2.16052161791995 1
2.03087258553539 1
1.48816335555981 1
2.76772989564726 0
2.14493920941065 1
2.61733613563332 1
2.58635325952379 1
2.15942584832395 1
1.85143016412423 1
2.06770750610556 1
1.26096526485848 1
2.2242008042174 1
1.51413398051342 1
2.70879530203777 1
2.52601430587364 1
2.0622223898566 1
2.7714599020396 1
2.1219919675689 1
2.23137205511002 1
1.89329340971182 1
1.88024566495266 1
2.50261168824427 1
1.96042330737682 1
2.29337959690315 1
2.45803780677947 1
1.66221251006979 1
2.40501250238394 1
2.68353470922665 1
1.63625453525057 1
2.05823940611269 1
2.78235670978008 1
2.73117205087519 1
2.08446576797406 1
2.07518899818322 1
1.40774890947926 1
1.95723377904713 1
1.70453488831219 1
2.52444099052971 1
1.63206237421527 1
1.94295849862381 1
2.2723359853988 1
2.46052982896335 1
2.12396648545679 1
1.94313792163193 1
1.60623970124476 1
2.10219116556647 1
2.57296456451025 1
1.6054973654047 1
1.35386491268125 0
1.84965024996524 1
2.82054516173665 0
2.38940053954606 1
1.63614835064601 1
1.95723204258643 1
2.16239754121608 1
1.76604354392497 1
2.33910629573239 1
2.19239396168378 1
1.83111708968913 1
2.28339158306008 1
1.30225682279599 1
2.25771666815029 1
1.84197035196436 1
1.21193109616385 1
1.37394320439465 1
1.23215327268218 1
1.89029139929378 1
1.45351990910874 1
2.03177521610851 1
2.24626714624642 1
2.02774426814683 1
1.87559496395345 1
2.67872004162458 1
1.90641156970654 1
2.71852054639568 1
2.14108818521726 1
1.81507689508282 1
1.79247591662708 1
1.70972273849229 1
1.89047834543996 1
1.82103884561586 1
1.59432169957906 1
2.06259509744193 1
0.876505566695393 1
2.01077905240114 1
2.037454238243 1
1.66422019421205 1
2.19162900007629 1
1.62812682139065 1
2.16485546636757 1
2.49248827837848 1
2.85525787178085 1
2.35317507003199 1
1.79123887286886 1
2.44263118280131 1
1.68380684822972 1
2.77790177039246 1
2.72312268007475 1
2.00399186767559 1
1.99274398711737 1
1.92815350997747 1
1.29750140551066 0
1.90718359724913 1
1.92637753039606 1
2.19093801989813 1
2.47948948438415 1
2.03612947517485 1
1.22764133331309 1
1.98933835804283 1
1.96254433544093 1
1.55176609578299 1
2.32574339536505 1
1.17803575637433 1
2.38102201691084 1
2.00932128914261 1
1.66072316061374 1
1.34317848941298 1
2.49400929358062 1
1.43476931388586 1
2.14985224951804 1
2.10526043677699 1
2.34411310197748 1
2.25548343939539 1
2.14684350600126 1
2.33972429768372 1
1.65789875634721 1
1.87800987276304 1
1.52529010890345 1
1.42723642164942 1
1.69869884010069 1
1.82385447976566 1
2.02748551744353 1
2.47696460116202 1
1.49793860074753 1
2.81394484674323 1
1.39668998864935 1
2.50916992929376 1
1.65258160510912 1
1.83765878245031 1
2.38784486891691 1
1.31395018684547 1
2.04177689241101 1
2.22908661761875 1
2.42094741542413 1
1.36187738680857 1
2.36529290860683 1
1.67071271739587 1
2.34770390531816 1
2.03908576600247 1
1.94298658097437 1
1.95832140381699 1
1.45982508506738 1
2.70151730895164 1
1.28619830347455 1
1.7794516252948 1
1.63428298163254 1
1.74952490030525 1
2.28506230111009 1
1.94764237123243 1
2.36111325181681 1
3.0890900330579 1
2.04568557318399 1
2.02494266539792 1
1.93222437218184 1
2.03134797219188 1
1.85895001292607 1
1.86726414063074 1
2.03609509719665 1
2.76933950483461 1
1.97052503715261 1
2.51424941436113 1
2.89558805461583 0
2.50363777631122 1
2.23182943429962 1
1.80058819614024 1
1.72587311213876 1
1.36810813975538 1
1.51406350744392 1
1.06501613378793 0
0.922588229784773 1
2.01794044103342 1
2.29689229360283 1
1.90731259744773 1
1.87900188192871 1
1.95745422047973 1
1.73100860536924 1
1.83962157156626 1
1.74394576177131 1
2.38621998779029 1
2.50254259865425 1
1.96580708191442 1
1.38887153454223 1
2.40547673855422 1
1.99208114910276 1
1.1410439420112 1
1.65358268163445 1
1.97617803737508 1
2.37668112279152 1
1.9148112346921 1
2.33665636233996 1
1.97007813051876 1
2.0611119166688 1
1.35158409164141 1
2.81875346164791 0
2.28150608681308 1
2.62317305296879 1
1.88574346572836 1
2.10699381818436 1
2.08855937088788 1
2.10172278955733 1
2.08920685710694 1
1.57841455292473 1
2.29371183213698 1
2.37432698382785 1
2.13023887754897 1
1.70121960523834 1
1.95541231128253 1
1.9023955462485 1
1.80500968005046 1
2.13744496492891 1
2.38299284164627 1
1.00180882774616 0
1.03663843566206 0
2.05469447192714 1
1.6781906041283 1
2.49234466993641 1
2.10121449952995 1
2.355343129673 1
2.76095357893452 1
1.90917536607532 1
1.93644421701958 1
2.15985835956883 1
1.52829954643456 1
2.17709493275842 1
2.41868248666682 1
2.60863809158327 1
1.60980006788863 1
2.35401240867066 1
3.07035241699668 1
2.78461072188333 0
2.37305708176774 1
2.57346361645784 1
1.66037559943743 1
1.81837818044394 1
2.02951889714864 1
2.1088876314183 1
2.12918339634953 1
2.35041483002712 1
1.78902436462832 1
2.10661117010075 1
2.30290199590899 1
1.66337511446463 1
1.74490840998304 1
2.04206266714832 1
2.57517435693081 0
1.51941459128865 1
1.82637306556653 1
1.41972757058703 1
2.25896376585021 1
2.2681361313032 1
2.1216300467225 1
1.79598810386367 1
1.47069204414675 1
1.57569003448725 1
2.47714517582349 1
1.39305746459777 1
2.50636922216359 1
2.21214051644477 1
1.98358015666937 1
1.49755371947601 1
2.18352465938153 1
2.509202860766 1
1.47515174350306 0
1.86604909780391 1
2.46101644011605 1
0.453436359661433 1
1.43689507546775 1
2.08586820215278 1
1.76661591312499 1
1.68480690148067 1
2.19995073756398 1
2.21449494323273 1
2.18255841302588 1
1.59805250747508 1
1.90017182628333 1
1.7269077855082 1
1.41404838199438 1
0.958405836537193 1
2.40912217077924 1
1.72204296203139 1
1.50163106660056 1
2.27389449358007 1
2.26546326361614 1
2.18972801469447 1
1.64228570851772 1
2.57413700121615 1
2.15848227065919 1
2.08448691773402 1
2.34666909863362 1
2.87347680670454 1
2.47683449431959 1
1.97215413742262 1
1.71217829520538 1
2.35572635925458 1
1.76171519027306 1
1.28573415793515 1
1.34889148935599 1
1.80833654865176 1
2.10983511720593 1
2.3564068471504 1
1.48588372434606 1
1.95830957720664 1
1.84083600293124 1
1.90597704086971 1
2.05181657733854 1
2.35649812294671 1
1.68579497471092 1
2.64708182333653 1
1.65601877113242 1
1.32071572150733 0
2.37858361279451 1
2.06686783501811 1
2.01491886999944 1
2.0963711437973 1
2.17414798670327 1
2.12509425420454 1
1.8931325502061 1
2.28525554596797 1
1.79331988642694 1
1.4524044790102 1
2.22326686868122 1
2.30608654355997 1
2.10449650078901 1
2.45661239987929 1
1.49593489587763 1
1.96870929710181 1
2.88204124624796 1
2.24948354409474 1
1.76487149286139 1
1.85288644332742 1
2.46764041035709 1
2.03593395451482 1
2.3607255503986 1
1.87060951654711 1
1.98638703755764 1
2.35063786669588 1
1.92782076725252 1
1.81453509332853 1
2.14909930387252 1
2.230738579701 1
1.78668563779299 1
3.06588366072602 0
3.05890796102685 1
2.3652631509899 1
2.04115928557029 1
2.00764674689121 1
1.83395688238488 1
1.92749220316443 1
2.23687305939663 1
2.20002420110941 1
1.84662220314675 1
2.2202692125548 1
2.56515535556595 1
2.05382410615362 1
1.46422276956889 1
2.1581945353621 1
1.80984267102985 1
2.29340749971802 1
2.04629926590926 1
2.31079271279339 1
2.63233242473992 1
2.07698629075295 1
2.2528181683381 1
1.88320475627564 1
1.83406470850001 1
2.79739495907978 1
1.97725706717765 1
1.69223421961467 1
2.11419642903815 1
1.95015418631962 1
1.81494705397325 1
2.56468224171954 1
2.3344602711137 1
1.65376970429131 1
1.68372763492186 1
2.01444397270185 1
2.15451681224194 1
1.08713906748307 1
2.03016475224178 1
1.67487172985531 1
2.59563251038581 1
1.98920979454274 1
2.59508572650109 1
1.68914244121395 1
2.22097640614238 1
2.97226585694582 0
2.06974538045305 1
2.56264866157465 1
2.32698265924313 1
2.36112321625415 1
1.7736414534854 1
1.84856375844991 1
2.41896925166215 1
2.02602283900869 1
1.23776106465364 1
2.0165998999605 1
2.03795367761118 1
2.50595573325776 1
1.66230132851702 1
2.00182422623452 1
1.50668899930232 1
1.44679076414424 1
1.72278862841214 1
1.64546068948002 1
1.30945482767746 1
1.22779452476549 1
1.69151838158065 1
1.95161936284224 1
1.20644008524584 0
1.96652061435299 1
1.69002912093765 1
2.28915814921392 1
1.53230109607735 1
2.36417926113423 1
1.62841456892496 1
1.95448695258587 1
2.55826525218103 1
1.71581022347448 1
2.33052923248307 1
2.07703791617155 1
1.7578873934228 1
1.60482010187469 1
1.92772497979141 1
1.25078105092935 1
1.87928408057404 1
2.36371032314267 1
2.18585985359226 1
2.23229534030508 1
1.81409399421962 1
2.19553284735975 1
2.22107729028341 1
2.41873134198685 1
2.92081582651212 0
1.96839685986681 1
2.15369468390682 1
1.8083182077732 1
2.01602802343686 1
1.9464457419876 1
2.37628415748517 1
1.84279930392978 1
3.48698015479883 0
1.5385815432663 1
1.72828791132722 1
1.21694452510938 1
1.94110524790776 1
1.81560532820504 1
2.56484770190287 1
2.24308213817987 1
2.82990455306598 1
2.26583950829686 1
2.00337406062254 1
2.59135674282864 1
1.49798362605671 1
1.61390091171313 1
2.25993238138197 1
1.70456242461702 1
2.59213676857795 1
1.40251080850649 1
1.71522219370071 1
1.63626859850118 1
2.76599876678674 1
2.21027051486424 1
2.44949992472195 1
2.4807983889914 1
1.85532448223525 1
1.57939950899601 1
2.3078598934656 1
2.68364741325473 1
1.31563263338408 1
2.6946631949645 1
1.68471158302475 1
2.38058872893872 1
1.37434585085216 1
2.34466441837645 1
0.891503718434474 0
2.06938453108331 1
2.41641955640404 1
2.40076783193115 1
2.409074250394 1
1.62772684134425 1
2.19572651970949 1
2.47280499545365 1
1.25985050661657 0
2.02374514949861 1
1.64719099583079 1
1.60317062996403 1
1.26804652114889 1
1.49292082066326 1
2.20499168991657 1
1.68512198284542 1
2.11644994291938 1
2.19142067582039 1
2.5109560499354 1
1.8265598043018 1
1.76887089226912 1
1.74585877509797 1
2.58794227176802 1
1.82051593368538 1
1.597429196769 1
1.45862150493873 1
2.22896099380417 1
1.69151464895906 1
1.88701497220255 1
2.46219204255885 1
1.9482262001167 1
1.83511330603633 1
2.19063955646348 1
2.1047107187133 1
1.91621555261586 1
1.78147218879502 1
2.12902195477938 1
1.06650383607541 0
2.20520983242007 1
2.65942283256275 1
2.10636245743344 1
1.97024270232537 1
1.68508470518412 1
1.19225566629758 1
2.60401717142991 1
1.95066368241808 1
2.62479468951809 1
2.46389705324388 1
2.42718104800347 1
2.7592590369795 1
1.32871911168733 0
2.15988823372606 1
1.83117435645226 1
1.61855503910524 1
2.04224158465342 1
1.60369402435393 1
1.12818995710897 1
2.35082891458394 1
1.69461007564618 1
2.19815162658172 1
2.04327110690695 1
2.06669524313475 1
2.38059717623286 1
1.36794295943847 1
2.58586451594158 1
2.0702575669819 1
1.83548207929016 1
1.74824391927194 1
1.24284698320146 1
2.29219838760929 1
1.76861576239547 1
2.21201659559995 1
1.3589580405707 1
2.28730723159623 1
0.954662515124533 0
2.04628490765825 1
2.22422775534978 1
1.65954083483491 1
1.47945119037429 1
3.30681358091708 0
2.0489869844413 1
2.18275826581755 1
1.84003266110664 1
1.57305104134008 1
2.7251237713781 0
2.04620289410162 1
2.06350631430339 1
1.99357860531573 1
1.25152938253071 1
2.37692015426386 1
2.06774850439432 1
2.04934929996283 1
2.0928404790141 1
1.4406201986084 1
2.13422969501991 1
2.04519173454792 1
1.19544250387599 1
2.2138505269657 1
1.69653805725444 1
1.45860542408843 1
2.11530437032546 1
2.08340989886584 1
1.50201912679948 1
1.87234099507854 1
1.47536135383413 1
2.21570122466866 1
1.96126890604703 1
1.30023464236537 1
2.13355015116958 1
2.20600837509855 1
2.07258880902629 1
2.56516467350039 1
1.60752038143548 1
1.87919128492742 1
2.04588609402885 1
1.82478737020717 1
2.62100141240139 1
1.97458847946838 1
1.82685192535225 1
2.50361796159392 1
1.71644827422791 1
2.08656658689647 1
1.73699676445578 1
2.3025589117842 1
1.43273191798564 1
0.992731892149308 1
2.10861037610438 1
2.47132713001566 1
2.00285517665739 1
1.26638197571437 1
1.73845367807738 1
1.96276620267615 1
2.34039623024275 1
2.59987586034489 1
1.72909919646493 1
3.070713630548 0
2.37327438938771 1
1.44503444021609 1
2.0423332782376 1
2.00396457927612 1
2.20615934763609 1
2.25332551490546 1
2.25919939528532 1
1.93121971100436 1
1.64021562004009 1
2.12803170791215 1
1.88415589182399 1
1.90419926597776 1
2.30995489230335 1
2.52696800871742 1
1.74721499423757 1
2.37375087736 1
1.42924359442643 1
1.71938892361807 1
2.14774673205309 1
1.51089007727703 1
2.28366188273743 1
1.99559023908302 1
1.96619609995737 1
2.5763352998485 1
2.25370233493344 1
1.64940902992896 1
2.35237319680313 1
2.26063884503375 1
2.24571384273115 1
1.75729193878088 1
2.99124371061644 0
2.453859319899 1
2.36766508885694 1
0.488915634179401 1
3.02466246947884 1
1.95190393039952 1
2.29715561040289 1
1.79734665858159 1
2.4635705946306 1
1.48049522804143 1
3.08185474540816 1
2.04660912669977 1
2.51928752532838 1
1.49797702646102 1
2.08683749286067 1
1.58214837226276 1
1.4920034460187 1
2.11212539347496 1
2.21476733714292 1
2.15592199117413 1
2.38845947177951 1
1.7739717131194 1
2.03402683845803 1
1.66607326091535 1
2.20958079962346 1
2.49456634913767 1
1.45524741990283 1
2.14209541344562 1
1.82642833960707 1
1.91369736088435 1
2.65595404291724 0
2.60270621648925 1
1.74800900186383 1
1.65263679314581 1
1.84526859774566 1
2.18305163492958 1
1.53312097358378 1
2.26838128883098 1
1.87014600073038 1
1.75694903749324 1
1.13250061258534 1
1.8105514105064 1
2.15138808495573 1
2.26381956537491 1
1.53238069413337 1
1.15956547180335 0
2.43539867340556 1
2.68076478128645 1
1.99647933364922 1
1.89522731852073 1
1.93459118742107 1
2.70030990177972 1
1.6141451114077 1
2.35144091205507 1
1.90078169554958 1
2.14614671238368 1
2.10190434787396 1
3.13836499403341 0
2.09170080664407 1
1.75362847373633 1
2.48434057446902 1
2.40743449594425 1
1.47145168517379 1
2.45367979194832 1
1.76726012483103 1
1.73664182884045 1
2.53098438062453 1
2.9025525650512 1
2.29918988562193 1
2.6881691003339 1
2.44368421169051 1
1.53388038384682 1
2.03026204245179 1
1.15288931919546 1
2.57770887384776 1
1.56415432902074 1
1.71742234833605 1
1.56317373711997 1
0.318731812296803 0
2.71021152109464 1
2.0305057378431 1
1.95370746409075 1
1.79774138346347 1
2.50786919965428 1
1.75108967804712 1
2.27092631224794 1
1.83814693631206 1
2.23944920621177 1
1.61397241500588 1
2.4810993293735 1
2.08489605711068 1
1.19397298418482 1
2.62775830840437 1
2.371618198536 1
3.18451279820495 0
1.88602174366999 1
1.3155669656342 0
1.36298344220468 0
1.87028154173083 1
1.48356101933289 1
2.18963635737022 1
1.74071353249915 1
2.59236728840963 1
1.96345612419027 1
1.98437080693764 1
1.72331008175283 1
2.47680101041464 1
1.34506000003781 1
1.54604200804998 1
2.22568639245172 1
2.62256234179494 1
1.22498557544355 1
2.14210313023205 1
2.4922325702752 1
1.50083487193045 1
2.31540342586878 1
1.39386026246142 1
2.17900511642566 1
1.87546287594472 1
1.98756949306304 1
1.9702815524388 1
2.17357607041767 1
2.12508196797976 1
2.13174346912094 1
2.29104081255397 1
2.09607054631939 1
2.05885379092641 1
1.54299824081192 1
2.26271832474194 1
1.91726630786267 1
1.79590550765695 1
2.21414010807133 1
1.82321954672852 1
1.93823119514083 1
2.06159544365547 1
2.51297407476194 1
1.65465490205801 1
2.14982513396735 1
2.00238037053522 1
2.79415734809818 0
2.35452654716672 1
2.24854430298284 1
1.86104540832585 1
1.93274590067686 1
1.88886977499493 1
3.7722543694404 0
2.25205431490924 1
2.60907170729357 1
2.60398381502329 1
2.20474701557511 1
1.89730994853799 1
1.65971086125258 1
1.61581950372363 1
2.83456469800837 0
2.27472011748009 1
1.27784349485876 1
2.07668974207215 1
1.91020911020193 1
1.77835267220004 1
1.83680961227433 1
1.48850922507277 1
2.41491540364014 1
1.86545470127532 1
2.52114499813245 1
1.63726035062347 1
1.62408566767466 1
1.71249099576704 1
2.2391716313505 1
1.93017820247107 1
2.22118971836767 1
1.50306074153779 1
0.882635526973292 1
2.08949787349796 1
1.54588824947602 1
2.42617022323948 1
1.91460589481146 1
1.81282898000548 1
1.65702058730429 1
0.755788007148876 0
2.3614873744123 1
1.72909315197196 1
2.63632637581631 1
2.68087816172743 1
2.18500784480842 1
1.422115491056 1
1.71586900476401 1
2.08927979779252 1
1.78778407927814 1
1.72913285366948 1
2.02503047464775 1
1.83116415451909 1
2.14261573079315 1
1.33196246444554 1
2.61497237539561 1
2.12018076500792 1
1.77791212350598 1
1.40110829234453 1
2.13046016980455 1
2.2079580404472 1
1.57943229910331 1
2.50478682020444 1
2.76061005068076 1
1.83236666035241 1
1.52903796441566 1
1.89590144459433 1
2.35180960934845 1
2.30313449214226 1
2.33972880723146 1
2.3974324752718 1
1.8792346857131 1
2.14722413289194 1
1.80956207024563 1
1.48333132843192 1
2.58809257682044 1
1.64938810334751 1
1.93104063154674 1
1.71344364169273 1
1.92341667775323 1
1.6009045705246 1
2.64815802542134 1
3.08254482933434 0
1.62541419100909 1
2.16843168730011 1
1.58942554193302 1
2.24885928507878 1
1.61981301854588 1
1.86091564282641 1
2.4426124000066 1
2.00026219255923 1
1.71610978436201 1
2.41619922833426 1
1.9691593083781 1
1.91920607574353 1
1.77387705720959 1
1.20293790332287 1
2.36739415734681 1
1.76872543997062 1
2.19654336225535 1
2.09331440445791 1
1.62921591796738 1
1.63376467509654 1
1.72761609085528 1
1.93940679988307 1
2.14753660357365 1
1.62325662701602 1
1.43026634327241 1
2.54779864653591 1
1.78171860316939 1
1.22434263556984 1
2.16681152912854 1
1.21924768401924 1
2.19214167983601 1
2.12522722292241 1
3.02331253188513 0
2.30781430967392 1
2.12832750524323 1
2.00581309966071 1
1.90472445094301 1
1.35622259495378 1
2.03815171788956 1
2.15482915653962 1
2.45713685390781 1
1.71949857145408 1
1.72021842424249 1
1.45986524879062 1
2.09328211626544 1
2.00479821636386 1
1.44831700914265 1
1.59230575929716 1
2.71162369235378 1
2.32139352888692 1
1.20906602291938 1
2.07431403769161 1
2.0713827437275 1
3.84754835573927 0
1.93585637092458 1
1.75195495896567 1
1.60089281953559 1
1.63780306722215 1
1.57718668264717 1
2.19375727417799 1
1.75294053528668 1
2.06902246916708 1
1.83829753477621 1
2.01937756865079 1
2.09991527601583 1
1.13839634523941 1
2.51046329973657 1
2.14876922839525 1
2.15945996146508 1
2.1445895545633 1
1.83305289745885 1
1.78574065953618 1
1.98487852515249 1
2.40234602545941 1
1.32441128391097 1
2.84414427329543 1
2.5258969384807 1
2.01480633462545 1
2.039554950018 1
1.81376284670313 1
2.21689615516391 1
1.70415856642675 1
2.04265413864496 1
2.20108528351301 1
1.89315892405666 1
2.85329532504084 1
1.91890416683891 1
1.68082629314829 1
1.98714943848107 1
2.54437208338137 1
2.5547177778698 1
2.3363762881259 1
1.90907846488572 1
2.08393029317627 1
1.72594781123608 1
1.79490508951433 1
2.48287004735988 1
2.80918064623615 0
1.9760903103428 1
1.24544403751005 0
1.40837297295136 1
2.55023383481543 1
1.53191657351591 1
2.42569619725866 1
2.91589519526832 1
2.75165708342033 1
1.87634584497073 1
1.80477282789182 1
2.06744039707256 1
2.06206620694817 1
2.20604845482585 1
2.23760587278229 1
2.37550683950379 1
1.47763759811215 1
2.28648133224358 1
2.19414017367507 1
2.3546465813133 1
2.19491104653617 1
1.94788379444978 1
1.74294924190432 1
2.37588631087442 1
1.63759855601711 1
1.62280810676851 1
2.15621078254434 1
2.05023211899432 1
1.48171794904175 1
2.73182390936818 1
2.50902240581892 1
1.3783719829145 1
2.04171916654762 1
2.27226383907299 1
2.16669435873463 1
2.96825071383418 1
2.75977852469943 1
1.17022594647395 0
1.66909197536409 1
2.57887897482017 1
1.55033174430836 1
2.22257052366945 1
1.40668439945274 1
2.46033488466958 1
2.38032971777624 1
2.41174197426749 1
1.66916832259501 1
1.86797953766622 1
1.78547507278093 1
2.05545631880477 1
1.95055060169045 1
1.70728920285944 1
2.41254443965808 1
2.31903122819313 1
1.76764698466508 1
2.39278248904751 1
2.08226088961426 1
3.00815780386501 0
2.18771464894914 1
1.72755455364002 1
2.41491819600616 1
1.72515587048207 1
1.87242965298761 1
2.04141157358846 1
1.56155975363088 1
1.44287510343662 1
2.03387565207399 1
1.68703060038835 1
1.87285715409139 1
1.85368667571245 1
1.78978490332923 1
1.43783401802331 1
2.2041123446564 1
1.86656034124393 1
1.53976537697195 1
2.0220921892468 1
2.02441824860496 1
1.97194737245018 1
2.23781463367915 1
2.38311869380494 1
2.24678696849001 1
1.66278556421057 1
2.02302797954169 1
1.37919045211898 1
2.0461550391698 1
1.86915328902371 1
2.03007681329568 1
3.0651313551202 1
1.46589506884943 1
2.22426034308706 1
2.06552589570722 1
1.96127285048494 1
1.7777710059593 1
1.87012897868412 1
1.59425296751954 1
2.13308669798006 1
2.90161468461432 1
2.6656093381577 1
1.62040878372533 1
2.0338791285682 1
2.35498297840369 1
1.7522911989018 1
1.81096267965004 1
1.83987900138162 1
2.47871396270845 1
2.12763116455078 1
1.72254552468483 1
2.3858845923522 1
2.04480138228066 1
1.83977905302045 1
1.51888152807033 1
1.41623001812147 1
1.779632206778 1
2.01917489578421 1
1.77917088364615 1
2.17284924638768 1
1.95845515839732 1
2.81500075217352 0
1.67565796891361 1
2.40750861267128 1
2.28723049853085 1
2.32294800675938 1
2.00652439297714 1
1.96045802392087 1
2.48712457126372 1
1.6109304865461 1
1.66278061107281 1
1.4348826764693 1
2.31378682643807 1
2.34246024800581 1
2.51516107935676 1
2.374776416515 1
2.13405858666687 1
2.1609181493747 1
1.82455472525291 1
2.42456186374749 1
2.17648711289131 1
2.27880436071448 1
1.74964008588403 1
1.85169315517934 1
1.88886501446858 1
2.30445318878299 1
2.01289537037555 1
2.60985881798108 1
1.93933248721874 1
1.98036592834238 1
2.09574143536159 1
1.80402288550917 1
1.98501387718719 1
2.10000165980736 1
2.28064728199649 1
1.61774387736765 1
1.77699548076266 1
2.16215810399188 1
1.77306830437429 1
2.39833042246034 1
1.92534789293733 1
1.15606263370336 0
2.48692366475499 1
1.48002639683681 1
1.64597665102771 1
1.82321326903921 1
1.37866414199769 1
1.95121700313413 1
2.05096066628604 1
2.17166831018005 1
2.53977886566449 1
2.28238439406142 1
2.60107064025369 1
2.36754366737415 1
2.6313552297017 1
1.31554355822161 1
1.52295960131403 1
2.12116406827585 1
1.21876710336758 1
1.87168764900277 1
2.41629666196386 1
2.18859797146913 1
1.38278390850334 1
1.81082235211936 1
1.73224246796156 1
1.52631530783138 1
2.12770477931526 1
2.0059701506588 1
1.37088836070281 1
2.07728936845125 1
2.16591590186676 1
1.66750039613668 1
2.22511882891953 1
2.00666652903979 1
1.73342781811618 1
2.05851842696515 1
1.93544614162599 1
1.61515338267397 1
1.76804069574024 1
1.90375742043951 1
2.85431256319739 0
2.41502375139841 1
2.00923182335028 1
2.09947961185738 1
1.71314474014461 1
2.06401124247013 1
2.65822511486676 1
1.8313903162356 1
2.28278061304936 1
2.76597408821905 1
0.855272252882976 0
1.25073835634473 1
1.87550640049272 1
1.76909836188362 1
1.61926623899675 1
2.0683233349247 1
1.79677885800411 1
2.02054077138422 1
1.48206717724706 1
2.25293361717809 1
1.08598710888027 0
1.94874971144148 1
1.10819966447547 0
1.75065208082412 1
1.66261757867338 1
2.36868386246725 1
1.95313667992235 1
1.62488336342233 1
1.24128065741011 0
2.1603368823154 1
2.18939180479731 1
2.17642405506382 1
2.31948026161662 1
1.85547665916643 1
2.5744501705655 1
1.74697721328092 1
1.27322244501565 1
2.3104261476544 1
2.05226134156485 1
2.20398115101911 1
1.28581655158456 1
1.49870967482724 1
2.22174412046054 1
2.64295917331469 1
2.49186918382415 1
2.36043092850915 1
2.1889806263579 1
1.42317336839137 0
2.23816592180885 1
2.52667115022584 1
1.49613928226406 1
2.15953225169905 1
1.79167227831844 1
1.7980817614986 1
1.97970452892896 1
2.59324622648528 1
2.27750053347289 1
2.54212468669293 1
2.56250454165622 1
1.80115700754498 1
1.89704756021406 1
2.79630819794985 0
1.86883179400627 1
2.20638867409085 1
1.4854578229344 1
2.15521660508026 1
1.84746875747648 1
2.14344725958836 1
2.37295923263086 1
1.8278231017936 1
2.34967943586631 1
2.09550979343166 1
1.8364863360653 1
1.40095252588874 1
1.69276668392863 1
2.85041201521343 1
2.32717908730796 1
1.50436525414207 1
1.52995265243989 1
1.67633527843707 1
2.53240167941478 1
2.19074754665677 1
1.98652591290618 1
1.78980859803802 1
1.25742225346075 1
2.39780787127255 1
2.32428189589852 1
1.78196574646886 1
2.02126921545975 1
1.55101311818356 1
2.19598265444478 1
2.0877247062929 1
2.4341299725307 1
1.36543491747784 1
1.56794708458377 1
2.00199735745966 1
1.84921089637872 1
2.2643256774387 1
1.67782935893036 1
1.38910448681037 1
2.24561947357872 1
1.14920028534806 1
1.16800630338329 0
1.95417229511594 1
1.56925710102841 1
2.38952039400946 1
2.13331214303769 1
1.13506825469139 0
1.81544354323298 1
2.17842586661966 1
1.9513582274611 1
2.30173622048634 1
1.27617359521504 0
2.114433507886 1
2.51815574361541 1
2.60933761781724 1
2.13610808280189 1
2.04652720285238 1
2.66453912112756 1
2.72418780215972 0
1.59875726817243 1
1.77709511332654 1
2.3992108467736 1
3.29609152034564 0
2.05375069949123 1
1.87726913267296 1
1.68085723583916 1
2.03173458248749 1
2.34769930669218 1
1.62130569822742 1
2.01636421192818 1
1.82685885704333 1
2.49298863043169 1
2.12787411601158 1
1.98605614266849 1
1.92109151357861 1
2.30400444446944 1
0.858262021579228 1
1.72543413019421 1
2.77228276400334 0
1.47338030469019 1
2.28832528969194 1
1.46462600358668 1
1.69196734438204 1
1.93891997572075 1
1.82483894763564 1
1.93099030856078 1
2.10607528568863 1
1.84242681969667 1
2.4528559098245 1
2.90943332476867 0
1.83331785992537 1
1.8152225888653 1
1.05531548027263 0
1.52133001600495 1
2.43068605698494 1
2.12687848244742 1
1.7773569613349 1
1.40201649739446 1
2.38392180020437 1
1.82782115702818 1
2.17892274133794 1
1.74108778385304 1
1.83361867642984 1
1.50533483754336 1
2.18221860190594 1
3.45914976748227 1
1.81582644992834 1
1.75532695560005 1
2.27177691229423 1
2.2866274933971 1
2.6320341174141 1
2.11102629297319 1
1.63743187622739 1
1.397280983099 1
2.99463236872768 1
1.49470692682131 1
1.17853174598021 1
2.17219726262205 1
2.04578402825597 1
2.36515184200641 1
1.79304193375653 1
1.86805635823147 1
1.66357536667783 1
2.39789154906027 1
2.32089815709331 1
1.70094018618916 1
2.14995095745677 1
2.97996074834689 0
2.23152255209513 1
1.94687092040875 1
2.10627419113085 1
2.06147637648918 1
1.8995387684325 1
2.24126403268381 1
2.41371184784313 1
2.33226231016573 1
1.73280349263553 1
2.15495341813343 1
2.06970042743375 1
2.34082607765348 1
1.94953374713404 1
1.76884963238104 1
1.90920046221549 1
1.24427130223805 1
1.88345776783262 1
2.63821977123486 1
2.02698421912702 1
1.3755258305919 1
1.74281612764411 1
2.18124254786073 1
1.62032171020095 1
1.81567812580749 1
1.32431820659823 1
1.98721187933805 1
2.30733657530232 1
2.10506046631072 1
2.07354572983772 1
2.27181070247347 1
1.89978728717 1
1.93352540844398 1
2.1216714823264 1
1.72331032739802 1
2.2791244111498 1
2.1809399466676 1
1.61252977281947 1
2.16252704084695 1
2.78061614383215 0
2.15131209369301 1
2.07220121028569 1
2.018824077151 1
1.98845341333846 1
1.9630312105461 1
1.90810481379271 1
2.52954272392331 1
1.92594113267639 1
1.3694891330486 1
1.63057253840204 1
1.69556001955775 1
1.95922455197707 1
1.47593919417329 1
2.11169855661183 1
1.97206938738047 1
2.3529326981971 1
2.24733001592947 1
2.18544756948861 1
2.35042857632445 1
2.32597623689185 1
2.48071064496569 1
1.29117054552225 1
1.00146940231815 0
2.5946340762162 1
1.4096823497756 1
2.15525991418974 1
1.61896783325173 1
1.79588641648853 1
2.39977314323789 1
2.96855126956251 0
1.58339015426336 1
1.43773516971982 1
1.48097019358375 1
2.22180748583506 1
2.27209473539332 1
1.35602461680096 1
2.16347671556683 1
1.93121309227828 1
2.20932083086216 1
2.62097623011167 1
1.79952713332808 1
1.04649666806322 1
1.6410437023078 1
1.52636401770143 1
1.49924268519338 1
2.46682145576833 1
1.77878358039819 1
2.20345146114248 1
1.92143120066206 1
2.5882769213003 1
0.900851802764818 0
1.55304317927548 1
2.06744075184927 1
2.04996453603936 1
1.70061044356952 1
1.77915218120288 1
2.09195887342191 1
1.95921149103408 1
3.02596600123533 1
2.88732732010571 1
2.45899589022587 1
1.74003800055999 1
1.8804925946042 1
2.19319806201561 1
1.57993145945506 1
0.488603867674361 0
2.03145332450603 1
1.8876719290685 1
1.99365410616954 1
2.24477376852589 1
1.69723715894544 1
2.3978979293221 1
2.06759743901868 1
1.3995944328273 1
1.76419341569764 1
2.19906229532265 1
2.37692812175385 1
2.7139210925312 1
2.17930245285366 1
1.84341932399553 1
2.29881023972482 1
1.97572562540809 1
1.63781528174438 1
2.29053696191571 1
2.24357788094189 1
2.27202398262891 1
2.05122659809403 1
1.6080866184027 1
1.81761242809263 1
1.93116857933529 1
2.81168711058236 0
2.46290497699114 1
1.85967593269258 1
1.98791727366426 1
2.40313484898715 1
2.73422228294662 0
1.92708502689566 1
2.57445711856715 1
2.30129379384212 1
1.62345131035622 1
2.62358552176944 1
1.79552163940698 1
1.14579154522173 1
2.26345298738909 1
2.05975696742261 1
1.36440605297269 1
2.3729813292621 1
2.40940673439234 1
1.79916086294659 1
1.24851705104434 1
1.28468446241575 1
2.00028893531197 1
2.19796917991645 1
1.80328451680084 1
1.54013681643894 1
1.72625771232424 1
2.51276872708068 1
1.80876047297691 1
1.87570643977043 1
2.66622345885115 1
1.89358988939839 1
1.92264851234916 1
1.40763321897736 1
2.7850188189051 1
1.9395330175896 1
1.97283272467437 1
2.36695884791462 1
1.77279976689385 1
1.68259629857812 1
1.61882393111247 1
1.97254189253293 1
2.25635982826187 1
1.38852028376294 1
2.12163052611169 1
2.08532863030105 1
1.99278875434471 1
1.83670205030696 1
1.81989508911294 1
1.41478519548786 1
2.23440638682062 1
2.13590512109945 1
2.42449071316659 1
1.74693134871216 1
1.92325667136604 1
2.13105853722415 1
2.07348918142764 1
1.96707546753651 1
1.5491733416276 1
1.49772912800405 1
1.91718159551802 1
1.99312132500095 1
1.91589825369151 1
1.95178675637975 1
1.69922979174462 1
1.96617717789344 1
2.25093736504041 1
1.66573615309875 1
2.4111203006105 1
2.29178750978846 1
1.6831713081439 1
2.35420972289141 1
1.95586640753028 1
2.33729064310772 1
1.68068770778267 1
2.11496746882442 1
1.03171043773704 0
1.88613538049556 1
2.12432920998625 1
1.59443679660045 1
2.05164746514222 1
2.34271871031395 1
2.0836814045845 1
1.78517862701924 1
2.59795828316805 1
2.08539920672389 1
2.08822318173448 1
2.48724848976207 1
2.08422227806557 1
2.40962554975425 1
2.30517303133584 1
2.47438479032064 1
2.23647334851372 1
1.23316834745084 1
1.46363686872871 1
1.86923483025855 1
1.4230845418564 1
1.7654612555898 1
1.85329845106923 1
2.27673157941961 1
2.19624328159794 1
2.30579638592288 1
2.34414261788441 1
1.23375630419492 0
1.95275368275114 1
1.89567857709823 1
1.99554131884624 1
2.66575944104756 1
2.04886510556936 1
2.25984561234799 1
2.20729189698682 1
1.57602975052323 1
2.83662032896392 0
1.06531136174465 1
1.91909427438473 1
2.14158804345923 1
1.51828759935145 1
2.45805761863857 1
1.61848097897799 1
1.86270787435755 1
1.89671494930607 1
1.37145719253801 0
2.17088906354996 1
1.94296180862312 1
1.46340444684796 0
2.57617042503884 1
1.92787128308651 1
2.05129436494041 1
1.3796677725497 0
1.76240403704387 1
2.56641581820407 0
2.06652619431631 1
1.82057039868105 1
2.46635808560353 1
1.93369161354879 1
2.61272246044026 1
1.95275989226773 1
1.43608949393391 1
2.59122293366027 1
1.46431124350543 1
2.35840918471045 1
1.97453144410928 1
1.70874624425757 1
2.36868802807615 1
2.28144175110751 1
2.12984195582232 1
2.51348415153899 1
1.74539750978462 1
1.60479332379225 1
1.60245630557867 1
1.81284360332807 1
2.08978947331596 1
2.21694386800158 1
1.05585797946998 1
1.80938073618103 1
1.74224918665176 1
2.56083347762691 1
2.04570645223002 1
1.51566155677624 1
1.98883158450558 1
2.61836310989832 1
2.29073569314121 1
2.354972072513 1
2.75320203458438 0
2.3380273734292 1
1.49901484293562 1
1.96281481268544 1
2.10695725882527 1
1.66210990608298 1
1.51305029842506 1
2.12277984010475 1
1.89906116945395 1
1.87998279110669 1
1.29062170915389 1
1.4212341122364 0
2.60302679689721 1
2.27306205058071 1
0.756047703713662 0
1.71661155181337 1
2.67290345816509 1
1.54160247012348 1
1.62037888927354 1
3.01504546641784 0
1.94305262773238 1
1.71100889046045 1
0.98857119036646 0
2.30260081384903 1
1.73944668468734 1
1.99534227393962 1
1.13865679895966 1
1.43901100880905 1
1.85658152466925 1
1.90460808240179 1
1.80073458938269 1
1.39847964945558 1
1.67108490081944 1
2.24442606634131 1
2.39097798132138 1
2.228598817676 1
2.31482605549082 1
1.99310366918689 1
2.45051430925753 1
1.72926340021785 1
1.72872641542649 1
2.3409218078966 1
1.04641005693678 0
2.6878146032631 1
1.65461729885095 1
2.15090381637699 1
2.33426581767242 1
2.52204292169145 1
1.21637685568798 0
2.05590364575791 1
1.41521472074062 1
0.905737870671043 0
1.69266994320108 1
2.28339854235006 1
1.41964137050746 1
1.79165602337988 1
1.89684694666127 1
1.80125112544118 1
1.96662450700676 1
1.95709749488075 1
2.18532055148111 1
1.7933862447399 1
2.23695263880516 1
1.76766080384069 1
1.79079313325132 1
1.7002391079023 1
2.39460015344469 1
2.15682332398966 1
2.23625883894964 1
2.11684108150072 1
1.86600152614343 1
1.86639106978249 1
1.69241417150928 1
2.90578190672789 1
1.98517725535514 1
2.06970069742812 1
2.53395858813755 1
2.10387979116112 1
2.67503448370495 1
2.50351514864242 1
1.992729165486 1
1.84469618981197 1
2.2640829322152 1
2.07793503436054 1
1.90545408377466 1
2.52785535136441 1
2.48575531085404 1
2.17662789323681 1
1.60055814497395 1
2.00990275140073 1
2.30513114802501 1
3.25758798382103 0
2.50797574603442 1
2.26634270008851 1
2.76975294813174 1
2.43441254814703 1
2.45537906159265 1
2.88430488333935 0
1.58424668153831 1
3.12095002848949 0
1.23936370832899 1
1.5155594916064 1
2.02667799427217 1
1.69066983665445 1
1.83987536220474 1
1.87714820556936 1
2.05251387057095 1
1.97956928277024 1
1.36477520955872 1
2.58563626756004 1
2.59079552366298 1
2.54079124733603 1
2.73128770203107 1
1.36571994741963 1
1.5258856696599 1
0.931648028589215 0
1.16837943714825 1
2.47223422058413 1
1.47357050866188 1
2.24749566463428 1
1.88411044035831 1
3.11116511753035 0
2.17013470863703 1
2.18048884529666 1
1.69436130380006 1
1.66008608768101 1
2.2059525748934 1
1.4246385194631 1
2.92078740455157 1
1.77212327826206 1
2.46310301077005 1
1.91623158527139 1
1.71875026443297 1
1.47678135359328 1
2.00601761616445 1
2.07576726007935 1
1.7157498386815 1
1.28155043342409 1
2.41646155459363 1
1.9580014193539 1
1.4896077626305 1
1.83472953447123 1
2.38282427239815 1
2.38786160785303 1
1.67320862476793 1
2.34244427060496 1
1.56801620023052 1
2.72345961295855 0
1.84896326701313 1
2.03476513269707 1
2.52883238674835 1
2.64957099321201 1
1.99708356122272 1
1.54514736212385 1
1.83408074678349 1
2.05815339720377 1
1.68965804465404 1
2.32893895143356 1
2.25054325047459 1
2.69527577701823 1
1.59900282338855 1
2.37143115576658 1
2.29984860428297 1
1.9915732822181 1
1.44706423516045 1
2.38748645994325 1
1.9931059063265 1
1.73625139762759 1
2.1469956165477 1
2.51854363222303 1
1.84582137317846 1
2.14857006086672 1
1.59814830559499 1
2.54603534862181 1
1.68383410931699 1
1.96100801648295 1
2.67387582809876 1
2.53223311951348 1
2.4832398278147 1
2.40089408905478 1
2.16855564785875 1
2.07535333774541 1
2.43073270685498 1
2.26419692658315 1
2.80591016273757 1
0.849766343923184 1
1.91721461278289 1
2.09773902816017 1
1.43037758119006 1
1.81934659801323 1
1.26919593574608 1
2.04691806565785 1
1.77726891198945 1
2.66990873912545 1
1.92732625377452 1
1.82244420989408 1
1.47126705422908 1
2.09141841033639 1
1.85423987331504 1
1.74517689432059 1
1.57178215834554 1
2.40567651245402 1
2.188855296199 1
1.80282808255681 1
2.22644836325789 1
2.11242057888851 1
2.36666399611329 1
1.96934928429791 1
2.60757161717881 1
1.84551529224674 1
1.80824256158352 1
2.28158333045562 1
2.4040201252099 1
2.37587985008699 1
2.20495599437146 1
1.55751776562698 1
1.1850350599679 1
1.98019046180647 1
1.69571157301102 1
2.81324824255806 1
2.20705662918085 1
1.59220309546339 1
1.65407367240698 1
2.1913545619274 1
2.28324510093003 1
1.54399872401544 1
1.97047213317492 1
1.82273273466004 1
2.52565877509188 1
2.2679305462217 1
2.73107940269827 1
1.68657093339783 1
1.70375024580568 1
2.51345617173401 1
1.4471331497968 1
2.06192326542841 1
2.53734192789628 1
2.18104232840004 1
2.81912381597239 1
2.53733762259152 1
1.7491077818466 1
1.7046577334198 1
2.21949675240637 1
2.4683836016958 1
1.92299003145998 1
2.63268860201576 1
1.91378636094384 1
2.17143439437456 1
2.58387158569361 1
1.56670232572261 1
2.23174131594322 1
1.56700322057147 1
1.89394321360915 1
1.81529222157035 1
2.02799511763901 1
1.50701402033813 1
2.32860323391078 1
1.90223222197764 1
2.55891073646802 1
1.37219545531314 1
1.34191566514166 1
1.63111353534024 1
2.13454081082055 1
1.73864653139747 1
1.31741489858214 1
1.66776083779779 1
2.99358513425671 0
1.92721418672056 1
2.2803636538505 1
1.5397054547426 1
2.7901527286031 1
1.89387110427045 1
2.34488505477894 1
2.05763417450158 1
2.56655805667203 0
1.5116988629282 1
1.75663659454772 1
2.29374614055661 1
1.9107684349993 1
1.73526514475814 1
2.14077497548783 1
2.29676061895737 1
2.1442916818933 1
1.969958930571 1
2.99570824713469 0
1.72555072826741 1
1.99828090991704 1
2.13398971192235 1
1.65702835414592 1
2.13037988301874 1
1.94297937795306 1
2.06180398012245 1
1.6017859032123 1
1.9874575060778 1
2.18042117982368 1
2.13191381595503 1
2.11514202658215 1
1.14062071275304 0
2.4440942885296 1
2.25093793101061 1
2.32747388146425 1
2.78895835788016 1
1.95689069175698 1
2.12363415290256 1
2.52776445666485 1
2.10813284198288 1
2.03133304672791 1
1.74192819577502 1
2.37038871980199 1
2.08914522936296 1
2.17770782441061 1
2.74867367900212 0
1.74185658314328 1
1.89413982611351 1
2.44755899685183 1
1.6236903546058 1
2.24745615358535 1
1.77989079071131 1
1.3948424736484 0
2.02876608268627 1
1.87150656068881 1
2.6433870123709 1
2.12287048001258 1
1.31788291746127 1
1.90525931244911 1
2.41348249503183 1
2.19664437579282 1
1.43992496835134 1
1.30935584410764 1
2.03874120617761 1
2.81303033065136 1
2.17600696097023 1
1.95304113680028 1
2.23380792670898 1
1.66131588005559 1
1.86481502880185 1
1.97688181278944 1
2.02806760146969 1
2.02294646839418 1
2.15554980960256 1
1.15534604700604 0
2.36105180244141 1
2.43264725222085 1
1.97644652830478 1
2.58324674485815 1
2.85098999836384 1
2.38203336815409 1
2.35851601077061 1
2.14784471080415 1
1.72330260837722 1
2.23977073958775 1
1.81953673146131 1
1.27110320638362 0
1.25063326361095 0
2.08479108508319 1
2.78250156976444 1
0.852258311810726 0
1.83028365306879 1
1.48112519488098 1
1.62644275718363 1
1.98432816457839 1
2.13818643573825 1
2.90896354323085 0
2.30172986286173 1
1.76519187525849 1
1.75241210053681 1
2.14965199144219 1
2.20327014610498 1
1.76049680190392 1
2.72314349707205 1
1.84591319139944 1
2.10916631284251 1
2.12010730300804 1
2.47103480396803 1
1.11550104409247 1
2.27820143988082 1
1.8468910604604 1
1.7097025645628 1
2.13854280569269 1
2.43759326885073 1
0.925010443906351 0
2.62606909194695 0
1.44584292102861 1
2.304340303891 1
2.41831869358929 1
1.83649529400878 1
2.11008096573176 1
2.53258948762432 1
1.53451368284171 1
2.12035507529905 1
2.07577138920708 1
1.53797191990238 1
2.34882154469407 1
2.72253089572861 1
1.88421322789458 1
1.90422468322191 1
1.26382490152694 1
1.94675983963059 1
2.24864620490916 1
2.31734930194032 1
1.94901702827162 1
2.61250446993255 1
2.04079084033166 1
2.19228469229776 1
1.79808157561078 1
2.66039049233311 1
2.25348042157462 1
1.68997954167937 1
3.03221839681397 1
1.72799090308004 1
3.78913038278261 0
1.73609018532212 1
2.29434459890151 1
1.98565473139308 1
2.20297297916517 1
2.07765465882615 1
1.77644395404329 1
2.52895673187148 1
1.79075967731393 1
1.7360118571893 1
1.80053284208303 1
1.92424801192655 1
2.01408801938221 1
2.06678331515727 1
3.01881002583704 0
1.94315195976187 1
2.30268917754687 1
1.74262658530821 1
1.58236154341976 1
1.15081286358913 0
2.7013110427241 1
2.08598480356978 1
2.19168825945339 1
2.16499324512141 1
1.93758631092289 1
2.13832415441408 1
1.1782650744008 0
2.14501628668338 1
1.94383327958525 1
2.234383323013 1
2.21395464984273 1
3.27083988950349 0
2.29792359079079 1
2.14033262544705 1
1.66786966791383 1
2.36787438998787 1
1.57748346840135 1
2.09221992813036 1
3.0243413035885 1
2.32649644181146 1
1.42167111718378 1
2.00989399772143 1
2.40387338121718 1
2.39591741090051 1
1.87648592355248 1
2.60202894912828 1
2.09296500302469 1
2.21767486163251 1
1.36473199887273 1
1.48951419042741 1
2.78367250538001 1
2.37521374415202 1
1.70736738096289 1
2.78391949772108 1
2.57175374449775 1
2.21913159172068 1
2.68808373091881 1
1.83298739885415 1
1.19135347001792 1
2.07406843815646 1
2.21191080597931 1
2.05901383169971 1
3.20281755676593 0
1.47367079516101 1
1.79678031511177 1
2.4252032856092 1
2.02352999228873 1
2.04923370399361 1
1.9780263102686 1
1.04119649456224 0
2.06736240575606 1
1.67331629630929 1
2.25145812746267 1
1.35156278885402 1
2.29248197224875 1
1.70496287708015 1
2.06034171479804 1
2.32991143945577 1
2.85569920762622 0
1.82346958517581 1
1.88188640365722 1
1.92830406245519 1
1.85302741758624 1
2.28192946618848 1
1.68795655536258 1
1.99465941950664 1
2.71064860676283 0
1.38135943728228 1
2.56367569486131 1
2.21556862846662 1
1.72945236099765 1
2.14393535881904 1
1.5004778029092 1
2.02102499363634 1
1.35085300181793 1
2.08899770139798 1
1.8424780247049 1
1.9759339855809 1
2.52068020840485 1
1.65844780513907 1
2.10454291193255 1
2.01826234093737 1
3.02161785325079 0
1.41394322117696 1
2.15182508824827 1
2.12090587055572 1
1.6600933981453 1
1.85564010327616 1
1.74335900523131 1
2.40560946971667 1
3.02152535146022 0
2.19149718437165 1
2.16930007275574 1
2.21447943027966 1
2.34932263347841 1
2.35216240488797 1
1.65694759880904 1
1.84734950802606 1
2.00016894436376 1
2.23582538752389 1
2.09411220225612 1
2.07605923840236 1
2.3297571252675 1
2.46931801097107 1
2.25711332734277 1
2.15616835392871 1
2.08581497920999 1
1.29319368445291 0
2.23781388915061 1
1.7982308045415 1
1.83695566096526 1
1.81277260923091 1
1.74321378953541 1
1.84714907653804 1
1.49412191017975 1
1.97722821443735 1
1.98366381735129 1
1.48811539297164 1
2.35706443335248 1
2.25842758164561 1
2.33949175947048 1
1.14595777240277 1
3.0651551192201 1
1.82562511390986 1
2.35343597796402 1
2.54301349132494 1
0.711247877750295 0
2.6326575855528 1
2.41784492663378 1
2.1905391601215 1
1.50990330021679 1
1.94241248033327 1
1.53558903481961 1
2.03929206150087 1
1.76658557490832 1
2.20783681307798 1
2.52765846382573 1
1.09372674392373 1
2.03087699134639 1
1.88289876797152 1
1.60672274105916 1
2.4935947348222 1
2.33297786137338 1
2.12443142923974 1
1.778667848578 1
1.79940436138133 1
1.97325783670177 1
2.30061020420071 1
2.10009508088595 1
2.5497919668077 0
2.3154047951789 1
2.13844995353083 1
2.18671638975213 1
2.02613762423866 1
2.11618250861548 1
1.71223905440409 1
1.9912005730855 1
2.37839531357684 1
2.10866932874331 1
1.43678104145942 1
2.0056821744764 1
1.56896232158554 1
1.73796800902958 1
2.37786208252719 1
2.03443103086338 1
2.14745868443379 1
2.20380568716639 1
2.72090014177777 1
2.08628083094031 1
2.32266543150784 1
0.737959193177187 0
1.83565065603682 1
2.0887849674429 1
2.75306683913939 1
2.19355705829813 1
2.90758192746895 1
1.45413068905251 1
2.46267086089805 1
1.92363594674224 1
2.0717451535918 1
2.4436355285856 1
1.63852460928892 1
2.11363328078453 1
2.04143529322051 1
2.5550025555673 1
2.02601699685095 1
1.74284780349493 1
