# Supplementary material for: Bias caused by sampling error in meta-analysis with small sample sizes
Source: PLoS One. 2018 Sep 13;13(9):e0204056. doi: 10.1371/journal.pone.0204056 (PMC6136825; doi:10.1371/journal.pone.0204056)
Supplement: S3 File — (ZIP) [file pone.0204056.s003.zip › results N = 10 delta = 2 tau = 0 sz = 100-500.txt]

"dl.delta" "dl.cp"
1.9738594339019 1
2.01952157188115 1
1.97693764496792 1
2.02160685388219 1
1.87868605006348 1
1.91064408624744 1
1.94567098752898 1
2.05591907127583 1
2.11367467321228 1
1.87003377379428 1
1.9189476241266 1
2.0346675049128 1
1.99950298147045 1
2.04698583395944 1
2.11329402926741 1
2.0666247401243 1
1.88909412995073 1
2.06032233688998 1
1.91781405912396 1
1.79949679078103 0
2.12605150021414 1
2.04583589817868 1
1.97275352844856 1
2.09920879073221 1
1.93925416110888 1
1.98417743971286 1
2.00174984257263 1
1.95422867221404 1
2.07915481751406 1
1.93916092265263 1
2.07498351556908 1
1.9871303490768 1
2.11633466706677 1
1.95680057401307 1
2.06990326480418 1
1.99623446909852 1
2.00372152157134 1
1.95443361197424 1
2.21541946670571 1
1.96787746334362 1
2.03620470787285 1
1.96413725113985 1
2.20170441890416 1
2.04850547084428 1
1.96913751777866 1
2.07905163030514 1
1.93536561030273 1
2.10018521843105 1
1.9619614311418 1
2.15749494197586 1
1.88572813727179 1
1.91392711988282 1
2.01848089672126 1
1.98909259655756 1
2.0642812523608 1
2.04623507060412 1
1.90684300970599 1
1.86537978384432 1
2.01698971493141 1
1.93510044744333 1
2.01698231533923 1
1.9108076569608 1
2.02381259341565 1
1.89257907711705 1
1.98537576551909 1
2.03567489366822 1
1.93396486111353 1
1.8703670776588 1
1.91491137136658 1
1.92661869102466 1
2.23506416008597 0
1.96258209354979 1
1.76385879366971 1
1.95970940781494 1
1.82865378858616 1
2.07195478654341 1
1.97166361853397 1
2.00553324692061 1
1.84770071288763 1
1.98064078480894 1
2.00657805151987 1
1.92892919231235 1
2.02510098697298 1
2.01092857223784 1
2.04827289876312 1
1.97975146132235 1
1.92158810549445 1
1.86116292508568 1
2.05185233017114 1
2.05661599002586 1
1.93901310548054 1
2.15368301687189 1
2.0157508098513 1
1.93118947873337 1
1.94628910188457 1
2.01120479794231 1
2.05822011957606 1
1.95946611924185 1
1.97730306143226 1
1.95250602068702 1
2.02391628399174 1
2.10093854738069 1
1.9701641579148 1
1.83158108723995 1
1.9089484303832 1
2.10292925320426 1
2.08777110536644 1
1.93229210707327 1
1.95892467751826 1
1.99370087392241 1
2.1403527171445 1
1.9581506935225 1
2.17979586874175 1
1.9569089772349 1
1.90936775292041 1
1.77960334633157 0
2.01391919608224 1
1.90711849144939 1
1.95655120572744 1
2.04337969854822 1
2.0284956935013 1
2.02563556793079 1
2.0489061530935 1
1.96236594568079 1
2.03395561967066 1
1.98645449356997 1
2.07843375734913 1
2.05713010642978 1
2.0071777298877 1
2.01539147466652 1
2.12601052015859 1
1.93221667503779 1
2.11321137000791 1
2.10068536616543 1
2.09691760635549 1
2.0336331949855 1
2.12357320710756 1
1.97863423917599 1
1.98971497721328 1
1.99731153532211 1
2.21688198124124 1
1.94849048777408 1
1.90660343001356 1
2.0813718621059 1
2.09328566831201 1
2.08239293362319 1
2.06851714541527 1
2.05313475325452 1
2.02404303844618 1
2.00711830670779 1
1.98544412171891 1
2.05903879706159 1
2.02523517473062 1
2.07402410306823 1
1.92486391522379 1
2.02021165980478 1
2.10993893502978 1
2.00747504210505 1
1.99570676193705 1
2.06708338087603 1
1.9062837949583 1
2.0340557554857 1
1.94296050090058 1
2.13728749663114 1
2.09360294579699 1
2.10521710785453 1
1.90676765991301 1
1.91322164492118 1
1.78513283403245 0
1.95850366014086 1
1.91194141820153 1
1.87989139701471 1
1.96692151678008 1
1.98845549544594 1
1.99051539091098 1
1.88828972035762 1
1.92034475308094 1
2.13920863916185 1
2.07091034542824 1
1.77780432700509 0
1.93437219127603 1
2.05600484901542 1
1.98731704429309 1
2.24016946267936 1
2.18040969219878 1
2.04523177108387 1
2.10583870539969 1
2.05302298837258 1
2.04070642106353 1
1.91047837728737 1
2.09697519087825 1
2.01251048142069 1
1.95511461155875 1
1.89265374831903 1
1.94591705485267 1
2.0697180458089 1
1.91881585939805 1
1.94843945055268 1
1.85913827763067 1
2.0133644261114 1
2.10305192983469 1
2.02323893054539 1
1.87073175164275 1
1.90020263784184 1
2.02179627886403 1
1.86281347106628 1
2.05908550060619 1
2.02194519884592 1
2.05743539518092 1
2.03150116180796 1
2.11356041401128 1
2.05246747386425 1
1.93227026514255 1
2.02690706862516 1
2.09525124238497 1
2.07067725652271 1
2.03273895141891 1
2.03397038809248 1
1.97353324253592 1
2.15065632013071 1
1.96220714489902 1
2.00585222238849 1
2.10801804802772 1
2.03990660568586 1
1.95525084330576 1
1.91318366395913 1
1.96831108689053 1
1.980708407016 1
2.00887585307875 1
2.12862995645329 1
1.94366917904757 1
1.9030415856432 1
2.05162667080955 1
2.01876639891182 1
1.88124172576205 1
2.08867437388458 1
2.11973892154534 1
2.00445802102182 1
1.93225488618794 1
2.14328206697986 1
2.04526131236337 1
1.84963610411026 1
2.06565588597109 1
1.98301582849404 1
2.20347699165775 0
1.94603906346959 1
1.86358062203363 1
2.10418121634927 1
2.04265112736199 1
1.94417802290295 1
1.88436850149698 1
1.89841836761669 1
1.87360569320864 1
1.87365118696 1
2.02904962799788 1
1.80735697217053 1
2.09854835100667 1
2.06942365775968 1
1.92136628298963 1
2.05210897176673 1
2.1337464445948 1
1.97383997781016 1
1.92382186946933 1
2.00425309385113 1
2.0214998411854 1
2.02022076098181 1
2.00102120023187 1
2.09431069522293 1
1.81604773438672 1
1.95933802234529 1
1.98518321732879 1
1.9633753854481 1
2.09291354042812 1
2.01901606473858 1
1.92605603823917 1
2.12530051050707 1
1.79545154967595 0
1.90444682283476 1
1.91331853159666 1
1.84239921880076 0
2.1034471731145 1
1.92390415127878 1
1.99229746265259 1
2.24477109815754 0
1.97297979361825 1
2.11678812355035 1
2.00632820224539 1
2.2118794185579 0
2.0549027860325 1
1.9753975509085 1
1.92486220985216 1
1.88279540955739 1
2.02483382610216 1
2.0547109154345 1
2.17233724719041 1
1.93635649941749 1
2.10794423229531 1
1.89236739255645 1
1.9672855962074 1
1.95389323013622 1
1.99462038775143 1
1.96622772724419 1
1.99789307417395 1
1.95751998707974 1
1.96113378530726 1
1.73188585495885 0
1.98218804093641 1
2.01998340462678 1
1.92971945300983 1
1.99467531390912 1
1.94742576146773 1
2.14672604937522 1
1.93252208504004 1
2.09580166510377 1
2.06687316329983 1
1.98919664317688 1
2.05591618616278 1
1.95168335285569 1
1.84515778961997 1
1.88163561190871 1
1.89071395318096 1
2.10554715528758 1
1.85913552838385 1
1.89944831273634 1
1.94708662961522 1
1.86091341985076 1
1.9500708356938 1
2.16438986465591 1
2.01686837189546 1
1.90055084173607 1
2.05142808764555 1
1.95950563702362 1
1.68959524347889 1
2.00167657601801 1
1.9337580581992 1
2.12950811732778 1
2.13360528097609 1
1.94361750503316 1
1.90559583478713 1
2.05054885675105 1
2.00970116206068 1
2.10768331132604 1
1.92029188062666 1
1.96228945248956 1
1.78880219402523 0
2.34143245044924 0
2.20549155999915 0
1.99245391644463 1
2.05009445136825 1
2.06296817654343 1
1.95267420349217 1
1.8880120770628 1
2.07773570039419 1
2.06359340993256 1
2.13810509875577 0
1.86049241069231 1
1.94390556657966 1
2.03011567739264 1
1.98428481998833 1
2.10408095793187 1
1.96308979971812 1
1.86786560223303 1
1.96589989170453 1
2.0807317678611 1
1.98162562598302 1
2.08042329987117 1
2.04997374468901 1
1.92736475616343 1
2.05860329313953 1
2.0527824914495 1
1.90257984055931 1
1.94806705152627 1
1.7928333990201 1
2.00366238415667 1
1.87010533654765 1
1.95415781985167 1
1.9967917413045 1
1.9498285717231 1
2.03965307060758 1
2.11626543289169 1
2.01498442636612 1
1.94200706007202 1
2.00006417959504 1
1.9559604786084 1
1.92907149313161 1
2.12265691269296 1
2.15046041161809 1
1.8116866419023 1
2.00049182545188 1
2.0534467512478 1
1.89605136885478 1
1.94701694968242 1
1.97115251315051 1
1.99752378106493 1
2.00073590739484 1
1.95064393489864 1
2.05540171757277 1
2.01599002595449 1
1.91787318016172 1
1.9659725974234 1
1.98149702959243 1
2.15532121616374 1
1.92223396997998 1
2.03086528851486 1
2.04523615360069 1
2.02723050212471 1
1.75938763784794 1
2.03945157465523 1
2.04224873049242 1
1.92808804851992 1
1.98185178575126 1
1.93271438085395 1
2.03876008276803 1
2.01118869234932 1
1.95476929710685 1
2.00361743219052 1
1.97213982081743 1
2.11112036835159 1
2.03935927038141 1
1.97128831545687 1
2.00457782133284 1
2.00729091574418 1
2.09797960735965 1
2.04983766406311 1
1.84007400559755 0
2.00345396494492 1
2.20459716551793 0
2.06580584161079 1
2.01838289108916 1
1.98195350903292 1
1.94178903067342 1
2.02764672146105 1
2.10365066545519 1
2.05603869828226 1
2.08430197240042 1
2.16650130832565 1
1.82007618749878 1
2.06547242991855 1
2.11207167633103 1
2.12519242893829 1
1.90632399279664 1
1.99303992038046 1
1.93730183006515 1
2.11428102482447 1
2.16511558125328 0
2.1417024380291 1
2.00820847462326 1
2.11237905327265 1
1.98612429113527 1
1.91044831604096 1
2.10382609149132 1
2.06197055889351 1
1.87075358746673 1
2.01666194515405 1
1.93924977662641 1
1.99721760654241 1
1.9426293307383 1
2.00668252696783 1
2.11503479627434 1
2.08735147156709 1
1.99196185793552 1
1.90491354227646 1
2.08951402245991 1
2.21090337821772 0
2.09911924984177 1
1.92922162188022 1
1.93647073422783 1
1.95590420444731 1
1.87971257276295 1
2.15352569180954 1
2.0186912163712 1
1.98598111714175 1
2.12016383360652 1
2.11534829232497 1
2.04639147546605 1
2.15167962293948 1
1.91211071822959 1
1.98433860227144 1
1.8661700183104 1
1.95786404618961 1
1.93318402774867 1
1.79811994683147 1
1.85024842568642 1
2.06255902630527 1
2.09605969410834 1
2.00188811234994 1
2.00410533700893 1
2.08852606532109 1
2.09373601727096 1
1.97352167272654 1
2.03207001641754 1
2.09339478327699 1
1.97134643835408 1
1.9492166715663 1
1.80134507356324 0
1.94290240272995 1
1.98509860212129 1
1.99770608173074 1
1.83618169951388 1
1.93285274180161 1
2.04736103040265 1
2.0409386736777 1
1.89952012543965 1
1.9785092108717 1
1.90358421008433 1
2.15917984830588 1
1.94210642163218 1
2.06608316734842 1
2.0772007396329 1
2.00953023166816 1
2.03756723733837 1
1.79324564639209 0
2.01614494226144 1
1.96234365999167 1
2.15033615359585 1
2.08338759390869 1
2.02619638244838 1
2.0570145148327 1
2.00212643638563 1
2.19640695536471 1
1.81225532650489 1
2.03800283962045 1
1.75574489630929 1
2.01771173824766 1
1.88765332026493 1
1.94681151507205 1
2.03746383563785 1
2.10198449662887 1
2.17705513868598 1
2.21178245607332 0
1.91739679661686 1
2.08178400335653 1
2.05850403970393 1
2.07596724352329 1
2.13161881961624 1
2.03684550186498 1
1.8883920537722 1
2.0597481252903 1
1.99734164487592 1
2.07252884483838 1
1.99254522222744 1
2.0943883867769 1
1.90016708926329 1
1.97470944407002 1
1.8579315145957 1
1.99158663175602 1
1.96165619834146 1
2.04629318121045 1
1.92100963471999 1
2.03908676445253 1
1.98371438503273 1
2.00922725192826 1
1.83077892555099 1
1.89376474283906 1
2.02801186526672 1
2.04094626795507 1
1.9611936987235 1
2.0154255914763 1
2.00909516489534 1
2.04246234507853 1
2.08593527852905 1
1.91310716760308 1
1.70024502186631 0
1.94873034055042 1
2.03344505408975 1
2.09620117476566 1
2.03429575547651 1
2.06114123606313 1
1.91801922524524 1
2.04359696172782 1
2.00574916704632 1
2.04200164617881 1
1.98380736825001 1
1.99543634988849 1
2.11680017154013 1
2.04752678719824 1
2.09342165837171 1
1.84905385417703 1
1.95793250821352 1
1.97360228145922 1
2.05657307730159 1
2.17841933264657 0
1.79980130567584 1
2.04160297631775 1
2.00606958752054 1
2.18078797635992 1
2.14585795228954 1
2.07837809564369 1
2.01640192464338 1
1.96632878121534 1
2.00210085461963 1
1.98233261209399 1
1.84361795361155 1
2.03451407873035 1
1.9643139288409 1
1.91263233829975 1
1.9282281756184 1
1.91437668267754 1
1.989072095054 1
2.05462777961268 1
1.88946217764383 1
1.97173946497938 1
2.15057552811122 0
2.03405945251715 1
2.00714221197098 1
1.9295388104189 1
1.78920412595855 1
2.06061314284569 1
1.9519455417185 1
2.07997457564226 1
1.93234057186674 1
1.9412630651639 1
2.0830516756178 1
1.83891698320693 1
1.94791485919686 1
1.96442689807962 1
1.9279407287662 1
1.86227077223491 1
1.9670034663311 1
1.83512950782131 1
1.95494859293616 1
2.20778905238885 1
1.92090604996253 1
1.89116422942043 1
1.91839402958252 1
2.02325423892036 1
2.00005341559822 1
2.00003412908703 1
1.70675627402978 0
2.04011004121163 1
1.98658773445376 1
1.94728889457747 1
1.99499855099406 1
1.89775492605791 1
2.25048156237961 0
2.16705715105043 0
2.0404954251659 1
2.04428479695669 1
1.90835582071565 1
1.96997797651578 1
1.97537571789244 1
1.94167055702026 1
2.08081304992194 1
1.97614270953974 1
1.84095235476366 1
1.92798873311855 1
2.03899517872122 1
1.9950827417348 1
1.90183188625614 1
1.94073821922894 1
2.15183827718605 1
1.87508837267111 1
2.03532730423569 1
1.95195676900372 1
1.97892600501976 1
1.97145641044383 1
1.96910852088282 1
1.97244760079567 1
2.14037239977059 1
1.874348133281 1
1.93233204305868 1
2.17741150882535 1
2.03856501500352 1
2.05127623113061 1
2.12276556867495 1
2.09383816338102 1
1.9401186927274 1
2.056085934295 1
2.0670765900876 1
1.93370612663256 1
1.92949171794768 1
2.0176888053132 1
1.94697227825545 1
1.93403187966169 1
2.14345338647548 1
1.94214787097665 1
2.02373826870098 1
1.96086010647616 1
2.03297562797017 1
1.88317471484348 1
1.89482818543222 1
2.01518751949483 1
2.28490021863658 0
2.096143412006 1
2.11547894987063 1
1.90667285858698 1
2.18383631247953 0
2.03825496757115 1
1.92256008749603 1
1.91292041680699 1
2.0372397982014 1
1.95389093966881 1
1.97465067440244 1
1.90114181663923 1
1.93467259497729 1
2.09349846730031 1
1.96424792652015 1
2.15173280606421 1
1.97426345206543 1
1.87258700556646 1
1.81239179921143 1
2.06213227651771 1
2.07393083573784 1
2.00182122686927 1
2.06500604353907 1
1.98676954813725 1
1.90156793100368 1
2.2617253262262 0
2.01425562691259 1
2.04162728516263 1
2.06852504322358 1
1.99319194731297 1
2.07933690618238 1
2.07514589175918 1
2.11734061524485 1
1.90449436863183 1
1.93245621021709 1
2.07493902825404 1
2.08991163857645 1
1.80297947963871 1
1.91224387319771 1
2.0060745092624 1
2.1211782947421 1
2.07999770824465 1
1.93684654952875 1
2.00551359007868 1
1.91218586169422 1
2.00867386137665 1
2.03128772178584 1
2.00501435785916 1
1.99666939664867 1
2.08561117117807 1
2.08312842866762 1
1.88332295071323 1
2.02553384049502 1
2.03555522228147 1
1.84138550913536 1
1.96202970881935 1
1.97034013822504 1
1.96367239976604 1
1.98163913452347 1
2.00953238363831 1
2.10737145038528 1
1.95043500090851 1
1.96554109917648 1
2.21523607298017 1
2.06667782123813 1
2.13091583447682 1
2.05920647007196 1
2.01726268436643 1
1.89832636826433 1
2.04750751130201 1
1.88012137632771 1
1.86300707315957 1
2.04923775145381 1
2.07304943494707 1
1.89714853647988 1
1.95285209451054 1
1.97707821104666 1
2.06566662912546 1
1.99646799136882 1
2.00378172694568 1
1.9574263388151 1
1.96679222619355 1
2.08674737502462 1
1.93735628088357 1
2.00755806691221 1
1.98858861644065 1
2.07105568341348 1
2.04848927687025 1
1.78577933594162 0
2.04970749412596 1
2.08241922345126 1
2.1049552129988 1
1.86088336126795 1
1.77301035076889 0
2.03720004832177 1
1.78748440115621 0
1.94735515484271 1
2.01426337489073 1
1.93607031694411 1
1.9526833708825 1
2.05845248487421 1
2.03902748069146 1
2.10882030577456 1
1.76936959253426 1
1.86458035989919 1
1.93631989237415 1
1.93447677313156 1
1.89589371680706 1
1.94923662062365 1
2.09211911577051 1
2.09261872092116 1
1.93140554281539 1
2.15824424927658 1
1.96252031916602 1
1.99500484763605 1
2.03439557746742 1
2.03237910566361 1
2.03145402170366 1
1.8958591777755 1
1.90679432495225 1
1.87018781178988 1
2.00061833291984 1
1.91134279130784 1
1.89386823060891 1
2.00814969273874 1
1.93370265519784 1
2.0581303694119 1
2.0134314078106 1
1.97742642239965 1
1.92135132856252 1
1.93933599086827 1
2.12136508030813 1
2.0949508418168 1
1.9433500558283 1
2.12995396067481 1
1.90317090743683 1
2.00429926462653 1
2.16231050873239 1
1.9460847848561 1
2.01275736606718 1
2.06190011774893 1
2.00227141828082 1
2.06993408343359 1
1.99541795064333 1
1.93060603074166 1
1.85650724411022 1
2.02412968399749 1
2.00027216252193 1
2.12792011410451 1
1.93888760921054 1
1.92632130256152 1
2.07270050688804 1
2.01788904554776 1
2.07455667288088 1
2.00294530323104 1
2.04594843168 1
1.90008684532796 1
1.95923636796756 1
1.938052444274 1
1.8979918979738 1
1.8894484617786 1
2.0586674128158 1
1.98429286273538 1
2.00661571278383 1
2.05981225564974 1
1.94508849813716 1
2.08567997141062 1
1.96880403122456 1
1.85198624927994 1
2.01817718908741 1
1.93327090816182 1
1.99026533578818 1
1.97381334581808 1
1.97774090500467 1
1.90548693816565 1
2.05719618288787 1
1.87782447103809 1
1.95515090768265 1
1.78787460746301 1
1.86635933282286 1
2.02147916070905 1
1.97409200973978 1
2.30131435747838 0
2.02206883112664 1
1.97715428400215 1
1.95052284315436 1
1.87904298414646 1
2.00731719604988 1
2.08947869921908 1
2.12017446873804 1
2.01176758627739 1
1.97053010030832 1
1.98251535022673 1
2.00262128116014 1
2.09261024876204 1
1.94054087690877 1
2.10012040291948 1
2.04153814639006 1
2.11261181287224 1
1.94357551569279 1
1.98647551142047 1
1.98546107349816 1
1.9721688839275 1
2.12689723555442 1
2.01653087719962 1
1.96538604558441 1
2.01350998452441 1
2.01324362825197 1
2.17821250402299 1
2.15281167428297 1
2.0317399408903 1
2.01148372455329 1
2.05365769169054 1
1.93976266933194 1
2.01286368740425 1
1.99837304564052 1
1.96545252427631 1
1.97652161436302 1
1.92390954511491 1
2.00488714728477 1
2.07597490850808 1
2.17561840981609 0
1.98796626299336 1
1.9161626728081 1
1.94715600795643 1
2.00906662682593 1
1.93298811730146 1
2.02109036522232 1
2.01981849690325 1
2.00175180840023 1
1.90568194510097 1
2.01400675488516 1
1.93770400656772 1
1.88879267005659 1
1.94673361119671 1
1.89758588262777 1
2.10819229452809 1
1.96998784584962 1
2.06584953512823 1
1.97125808305687 1
2.09914184346736 1
2.03315880210641 1
1.91343485473073 1
2.00120966497435 1
1.86457063307572 1
2.05694243007341 1
1.98340984442692 1
1.97581594249467 1
1.98804336768476 1
2.01403696022088 1
2.02841135011292 1
2.0226245130919 1
1.86815369577085 1
2.00288784888185 1
1.86109106082402 1
1.98120035287685 1
1.83744369776718 1
1.91574544100945 1
1.98843692617824 1
2.01865782571046 1
1.93550836533446 1
1.99498256353006 1
2.0070914625769 1
1.9666777508835 1
2.04982759564204 1
1.7891336887397 0
1.95580283194812 1
2.13432731800475 1
2.03770017212388 1
1.89687763822156 1
1.93675591392434 1
1.96500845816846 1
2.06300606666092 1
1.79350759444645 0
1.92963127364108 1
1.9414589352894 1
2.11592684301432 1
1.88194858133741 1
2.03801977634964 1
2.05027028934806 1
2.03339498208684 1
2.02039232955579 1
1.85674135453932 1
1.99867411693241 1
2.04405127526129 1
2.05923272173146 1
2.01573367711558 1
2.02479873335134 1
1.92682311475222 1
1.93674201819882 1
1.90012413725589 1
1.92594127692405 1
1.85828319444223 1
1.84507093302077 1
1.89629471683574 1
1.98797065360765 1
1.97448009527308 1
1.87966845215668 1
1.96833366233528 1
1.80384063544649 0
1.93533470210526 1
2.17211171509592 1
2.04736719494627 1
1.89029943190053 1
2.11192924847713 1
1.97255502105007 1
2.03073146619866 1
1.96979913409982 1
2.16310098805634 1
1.90192529560036 1
2.16044619102514 1
2.09325070060952 1
1.98609926761727 1
1.93437796402317 1
2.08035814373797 1
1.97425510158501 1
1.88583260909594 1
1.84981668916684 1
2.08938968514378 1
2.09389226225944 1
1.86450427865724 1
2.06041083281326 1
2.18084122724086 1
1.93577724015868 1
2.11209618598343 1
1.87541338157414 1
2.0755163072401 1
1.98930831397805 1
1.93489610072395 1
2.07388405314116 1
1.9326659926595 1
1.79630958692933 1
2.0231885182307 1
1.95314213694956 1
2.07240677309388 1
2.02992216545383 1
2.10796292192302 1
2.01801632185482 1
1.96915348887081 1
2.16857754180876 1
1.92212707769071 1
1.88701611275134 1
1.94495998916521 1
2.13990700436875 0
1.9730994697826 1
1.94587058684486 1
2.00008575835133 1
1.86366999671489 1
1.76759593006129 0
1.94048736914014 1
2.02966476836731 1
2.03934184210454 1
2.02872411151395 1
1.90541639634398 1
1.87068521385999 1
1.84664307073955 1
2.14741509933235 1
1.87477445878435 1
1.94581646123788 1
2.10918597867352 1
1.93747367292662 1
2.08753032251987 1
1.8707891423187 1
1.84327712750941 1
2.05983639749252 1
2.19210637494828 1
1.84582974500197 1
2.01880754235732 1
2.06093588295447 1
1.867765845842 1
2.03795512532893 1
2.07275759792146 1
1.91217580999706 1
1.99014000225709 1
2.00667110147056 1
2.05554816198763 1
2.08314583510161 1
1.88777392136386 1
1.94053021236765 1
2.02763118607098 1
1.95918423258165 1
2.121297446019 1
1.97912195694156 1
2.06656344554683 1
1.96322070837544 1
1.87524240113778 1
1.96383460384552 1
1.8875505602786 1
2.15854365784632 1
2.08287258754134 1
2.0255794754592 1
1.90201031604123 1
1.86995496890379 1
1.93440362923568 1
1.97846995785965 1
1.89110998731114 1
1.91014190195528 1
1.8799525115849 1
1.92863555984759 1
2.13838324689721 1
1.9780661449219 1
1.99899016562852 1
2.03048656978859 1
2.10486075835444 1
1.90880078901149 1
1.8102368724252 1
2.03240488989698 1
2.12455671501205 1
1.97618855016828 1
1.97604909387112 1
2.06559183105276 1
2.05344364340666 1
2.04308423236661 1
1.96497432799283 1
1.89366369249017 1
2.05788034412639 1
1.90689046465639 1
2.15287492635069 1
2.08156448594136 1
2.00774311868391 1
1.9686815035982 1
1.95065914960204 1
1.92973404843056 1
1.91124726990666 1
2.0188566197547 1
2.03093550011812 1
1.88028361911733 1
1.94596774438541 1
1.89676544333576 1
1.97795354165032 1
1.93132567778157 1
1.92409466468984 1
2.00574510219835 1
1.95531770557293 1
1.9262411852498 1
2.03722196812892 1
2.0108144003937 1
1.97155254835331 1
1.95832573161463 1
1.97446363583738 1
1.98752385434764 1
2.00546912360273 1
2.10001623326311 1
1.96757968408418 1
2.10130981557648 1
1.98363553628218 1
2.07294703815265 1
1.85898500252296 1
1.93259686686049 1
1.95925343392824 1
1.9928817873908 1
1.88136348115307 1
2.06853504679876 1
1.94315956886975 1
2.07206202390953 1
1.99874679522456 1
1.85699837430595 1
2.01082313803027 1
1.87567822282249 1
2.00015413686246 1
2.01504920970039 1
1.96425075702836 1
2.02508657408195 1
2.11823688378424 1
1.93071033594919 1
2.06013119533005 1
1.99062584197284 1
1.9930223141516 1
1.89173002481804 1
2.01581123315409 1
1.92933127011995 1
1.83990488167503 1
1.99038723914565 1
1.9995294728971 1
2.03660597037615 1
1.94557048746747 1
2.02383727334711 1
2.03174452774006 1
1.96984724195008 1
2.28112642221565 0
2.01815481310587 1
2.03790170429978 1
2.23513652960817 1
1.86850501736403 1
2.01119373875684 1
1.90313791048117 1
1.89776809524082 1
2.06189647777588 1
2.08864013233597 1
2.02334038191262 1
1.93393627632605 1
2.05382943636231 1
2.09273341969482 1
1.99942196830485 1
1.95145141982345 1
1.88260260955967 1
2.06538462108603 1
1.86717150392828 1
2.14386491297329 1
2.14905872918279 1
2.09124349216495 1
2.24013453924755 1
1.93759222875953 1
2.09561093732028 1
2.05191253095616 1
2.0000325181245 1
1.99664200625052 1
2.09423197533655 1
1.97933371839933 1
1.89316919858415 1
2.06237685654508 1
2.05103327097683 1
2.00373123035192 1
2.02547914752059 1
1.81475230246237 0
2.02642061245884 1
1.83265535131176 1
1.95640223928432 1
1.98178682876707 1
1.90850934143938 1
2.03102433555429 1
1.82768081717158 1
2.1036283293369 1
2.01267826499708 1
1.98328094479491 1
1.90036754110491 1
2.12909359607141 1
1.99544070052504 1
1.9009345828564 1
2.0058943466018 1
1.96305718606425 1
1.88782792135763 1
1.99614523926297 1
1.91339203811609 1
2.01129791336534 1
1.94668415992103 1
2.01427962521833 1
1.88954726358374 1
2.08068260550258 1
2.08850983210412 1
1.96850812017153 1
2.01084682581087 1
1.79659593172177 1
1.93019896642053 1
2.10522070908018 1
1.95754214877688 1
2.00832898441358 1
1.82117566488011 1
2.06294852810744 1
2.04647803438389 1
1.94527940281706 1
1.98284929875679 1
1.91554924482195 1
2.04297575849413 1
1.95971141852107 1
1.95223682904394 1
2.06965064110944 1
2.07652372078141 1
1.87783275490229 1
1.946786679974 1
2.13939972881697 1
2.12539855690958 1
2.17780581683746 1
1.84020969581753 1
1.88457984022154 1
2.11628847303111 1
2.12274899653642 1
2.02117986415185 1
2.23162656785598 1
1.91204764745637 1
1.90289499330283 1
2.04471790357897 1
1.96437443733853 1
1.99848159674526 1
2.04954396360376 1
2.03746465178711 1
2.05256328555874 1
2.04297342847731 1
1.89396173032823 1
1.94423592958966 1
2.04434259522141 1
1.88452371452215 1
1.95027440359243 1
2.00586847372854 1
2.06032248100867 1
1.95511037354546 1
1.97732519664873 1
1.94959405125126 1
2.2241568439637 1
1.94058075618068 1
2.02844428046149 1
1.95685909164018 1
2.03270927131849 1
1.97320799427109 1
2.049728350986 1
2.14180029611313 1
2.12951350879001 1
1.98785023484352 1
1.88341249209176 1
2.12846574500383 1
1.97844838299937 1
1.93612531574812 1
2.16595986751227 1
2.07930344927076 1
1.87951990413653 1
1.94674262064734 1
1.98077788425802 1
2.05509946706715 1
2.07819922293398 1
1.9663369397341 1
2.10872443778839 1
1.93310741147501 1
1.95388217844732 1
2.03702806157829 1
2.10881929402568 1
1.93435893314033 1
2.06798909788319 1
2.05533753236393 1
1.88081748381836 1
1.91309153194235 1
2.22358482661309 0
1.93195463481635 1
2.03310553629541 1
1.93095762935419 1
1.84142577054158 1
2.03144757170538 1
1.91756478480333 1
2.10062613779789 1
1.91293838921759 1
1.95414630189861 1
2.01527373993786 1
2.2913616621276 0
1.94855623239581 1
1.93320668982137 1
2.02725467090975 1
1.97352532658001 1
2.0099652840906 1
2.02717477405546 1
1.91738896298405 1
1.97864635028022 1
1.91126892755502 1
2.0314126638006 1
2.07533257853385 1
2.06076692132497 1
1.93001217565534 1
2.08341810132036 1
2.03781773013427 1
2.02397362057137 1
1.91968345445149 1
1.86423716528594 1
1.95050461544197 1
1.93316799963476 1
1.91265891677592 1
2.07122954533243 1
2.03166588588315 1
1.97487795763647 1
2.00402810012544 1
1.77078465338427 1
2.03750224429661 1
2.11944672324018 1
2.00182563687707 1
2.12260006264221 1
2.00432314987921 1
1.98690264014785 1
1.94388359604817 1
2.05934487567564 1
1.98275731177133 1
2.11587549057369 1
1.90642615058943 1
2.06086029045971 1
2.05117214425487 1
1.95258230954837 1
2.01380342328234 1
2.11969083569059 1
2.03681131691428 1
1.90850303692104 1
1.95284552315478 1
1.97936249883369 1
2.09841081322707 1
1.99658424417884 1
1.86726086165657 1
2.10341541234055 1
2.08515890341285 1
2.21737938931661 1
2.19410657071357 0
2.06004928158023 1
2.07505483961208 1
1.97463381013594 1
2.01145531533787 1
2.03524005606116 1
2.0826150153238 1
1.97943912418155 1
2.03229469213068 1
1.86685509528312 1
1.99153537379577 1
1.932309471026 1
1.9103633825232 1
1.95020358733497 1
2.1322132569496 1
1.95702570301642 1
1.95707115761126 1
2.05475585407826 1
1.9013942362969 1
2.08071403099055 1
1.97727336461207 1
1.88687320779588 1
1.95908719781213 1
2.03830557891134 1
2.00316366593573 1
2.07576475099055 1
1.96458517394462 1
2.04392984383118 1
2.01816080286192 1
2.01888957774287 1
1.91304282331218 1
2.09826300205495 1
1.94668224479374 1
2.06892468680406 1
2.05659312776494 1
1.85993620246545 1
1.96840415377102 1
1.97704495232028 1
1.92261170471563 1
2.11129815971452 1
2.00274288426908 1
2.06180965082452 1
2.00962433444399 1
1.92876595295297 1
2.01009704877317 1
2.00777974568876 1
2.09727923893513 1
2.09570126510095 1
2.1994989313452 1
2.03386659299495 1
2.1777152019544 0
2.0318447010721 1
2.07060990442192 1
2.11646847442322 1
1.92167688708585 1
2.05869343886217 1
1.96838646187453 1
1.96331774033277 1
1.94228361627686 1
1.83658300010751 1
1.89925239635117 1
1.93826461961035 1
1.96259549670235 1
2.05120710878885 1
1.88903736512742 1
2.05745618575531 1
1.91993514626558 1
2.04437361606628 1
2.01832614496167 1
2.02881264772747 1
2.02462439056116 1
1.9806743031966 1
2.02822963429514 1
1.89570204743627 1
1.93693987241395 1
2.18211547499841 1
1.99231190848145 1
1.9555822223589 1
1.99149758646826 1
2.0550258167179 1
2.11467125665051 1
2.07285704646343 1
2.15298300550379 1
1.89408899092624 1
2.04991641836818 1
1.90441415631309 1
1.9675462622972 1
1.89271101082047 1
2.12267798713522 1
1.98945915359657 1
2.0341573400101 1
2.08636945362613 1
2.08286321766165 1
2.0670904266588 1
1.94576623938269 1
2.02842069622351 1
2.04085075214672 1
1.95146738069026 1
1.98524770525467 1
1.98068389776854 1
2.05362277873079 1
1.8560492004251 1
1.84395695378187 1
1.99926769629662 1
2.04142293787663 1
1.98672474800091 1
1.98538705823943 1
2.03381567246344 1
1.96593348966138 1
1.91004668785271 1
2.07647714015096 1
2.09164653356462 1
1.88004067000628 1
1.82920291402477 1
2.04003337361434 1
1.94524267832551 1
1.88494139739869 1
1.97439845652348 1
1.94899182534291 1
1.9296193539944 1
2.07893944757074 1
2.07679736313619 1
2.10699281450244 1
2.10582840321736 1
2.19907393862144 1
2.02836962323102 1
2.04322435929727 1
1.85361984119659 0
1.8742941432121 1
1.96532945704792 1
1.9479825398865 1
1.89400070265728 1
1.92279995378706 1
2.05286303084653 1
2.0116277872467 1
2.16488273642405 1
2.1558907352276 1
1.93082025179012 1
1.96026650136581 1
1.9688846217505 1
1.97179882909065 1
1.9589168908714 1
2.02195322530822 1
1.91052675968353 1
2.10354743300367 1
1.99226833629921 1
1.97391525710571 1
2.08144028500012 1
2.02517297897571 1
1.99041280597365 1
2.1575279448733 0
1.9395045110168 1
1.90526436046835 1
1.98633000785633 1
2.02651983969729 1
1.94773341799146 1
1.93958398638091 1
1.99885121872503 1
1.94445802907605 1
1.99738717497111 1
1.7411388780158 1
1.93409569829794 1
1.9651269581922 1
1.90722139565217 1
2.17171780281588 1
1.89749731768362 1
2.04867714094384 1
1.94173741120932 1
1.95197041016658 1
2.08514454170458 1
2.01819493251253 1
2.15505649895308 0
1.99677823019485 1
1.90023281539754 1
1.91262229468115 1
2.06075891586071 1
2.02931614499482 1
2.14578321756425 1
2.06864461870502 1
1.93424924528746 1
2.06730643076839 1
2.05738940202027 1
1.89854108876624 1
1.96614036409248 1
2.04716385054435 1
2.21413740306285 1
2.10857489684762 1
1.91013927698116 1
1.97018723255652 1
2.10641228598944 1
1.95903561007479 1
2.0693802006051 1
1.99246015945566 1
2.01135967979847 1
2.01208045068955 1
2.02188316599907 1
1.92968730124243 1
1.96945305965478 1
1.99704897921222 1
1.89321795042298 1
1.98343406566288 1
1.96466299558506 1
2.02401624069787 1
2.11438775290854 1
2.06443117666887 1
1.97512667663905 1
1.99090751606883 1
2.00755044218744 1
2.08112568851685 1
2.27217308575898 0
1.90738788995416 1
1.94222402975818 1
1.92813111219568 1
1.77641084831527 0
1.94955827896818 1
2.13248162846273 1
2.05268578791535 1
1.99511434872649 1
1.93160723074672 1
2.07300604736217 1
1.98527686593982 1
2.02333250885958 1
2.04691120985238 1
1.88790642536125 1
2.04545321593943 1
1.95102892445186 1
2.07633718624572 1
1.98829016732783 1
1.96841363756954 1
1.91664505348644 1
1.95536190643431 1
2.04867318618401 1
1.89727264391966 1
2.05946099757483 1
2.14866545510201 1
1.9061017556199 1
1.89739223222307 1
2.08648871930677 1
1.98872570917403 1
2.18086323153379 0
2.14103474941195 1
2.159010735914 1
1.94077329699617 1
1.94824409642367 1
2.00536115866272 1
1.749593263894 1
1.98475519482896 1
1.92134869287249 1
1.92187803852114 1
2.07385543784877 1
1.88631059964822 1
2.038199558183 1
2.10090349946521 1
2.09935768139758 1
1.98937844222633 1
2.01256064218675 1
2.06749690371997 1
2.08238328375175 1
2.00203059136217 1
1.85147324792758 1
1.9833752089316 1
1.87859256199789 1
2.03227896602492 1
1.89435406384092 1
2.03720202639025 1
2.00343633357634 1
2.05284324827654 1
2.02351137683757 1
2.10474795820672 1
2.00504934154138 1
2.06194394340526 1
2.02966056612674 1
2.05702082566908 1
2.0084159662258 1
1.98678965843815 1
2.07315771245516 1
2.09552069800899 1
1.92362737102914 1
1.96735884121097 1
1.98564594537113 1
2.11624117771133 1
1.90212554495652 1
1.88923264465948 1
1.91110087613678 1
2.04441633022719 1
1.89468882268925 1
2.14265703061995 1
2.06575573707003 1
1.9688716240586 1
1.95713127772209 1
1.8918818140816 1
1.90784692025823 1
1.9499523973905 1
1.9920187512201 1
2.08798923775488 1
1.9725602970889 1
1.82738008013028 1
2.02003991351009 1
2.10333407664449 1
1.84919851079596 1
2.01484724895859 1
1.91677672753037 1
1.94057713560246 1
2.03822364677347 1
2.09011098035032 1
2.03205754072175 1
2.08336937611588 1
2.08945205699387 1
1.86384798591776 1
1.94004265837742 1
2.00081680690384 1
1.67276168979622 0
2.19083994430839 0
2.03489435271393 1
2.1247911126527 1
1.94853248618925 1
1.95590805569231 1
2.00826998882041 1
1.91374738921233 1
2.04490677288437 1
1.95078069699801 1
2.13082523543914 1
2.01647325849723 1
1.88896477744474 1
2.03308426320082 1
2.02422001294774 1
2.07172182203463 1
1.86667372338827 0
1.96063075515347 1
2.06172028991852 1
1.89333201160181 1
2.09134557880157 1
2.01804513850732 1
2.00406226268582 1
2.03215823149752 1
2.08057035766546 1
2.02739418435219 1
2.01562893041999 1
2.07384266647223 1
1.80701253713079 1
2.00384432660868 1
1.99369284546897 1
2.07062440135923 1
1.96608396406484 1
2.13908900582199 1
2.01661290425065 1
1.87909063659495 1
2.06619651430376 1
2.0723015428012 1
1.84206376634244 1
1.83913087080017 0
1.8810484260214 1
2.13255034945093 1
1.8864976812396 1
1.95385933733023 1
2.10766285389135 1
2.10407136696814 1
1.99467086569498 1
1.91734613574737 1
1.88202287248849 1
1.78899491204752 1
2.0053063954661 1
1.96634499326553 1
2.08508024190835 1
1.74163083714252 0
2.03134709645672 1
2.03943287168127 1
1.91306978322466 1
1.93825536230784 1
2.0280000684592 1
1.70590191181196 0
2.0295657940823 1
2.09422802990106 1
1.99863721665931 1
2.18096631429586 1
1.82214862267358 0
1.96445576741374 1
2.22242140066614 1
2.05993192777596 1
1.9481418916727 1
1.92698359103253 1
1.95595390757053 1
2.1944085142069 0
2.12527243114374 1
1.98849422418743 1
2.14581640129576 1
1.83630827542778 1
2.17715594944241 1
2.21321323355438 1
2.09086416015166 1
2.01379687250051 1
1.82315729599541 1
1.99206392330517 1
2.20681307618131 1
1.90370366446406 1
2.0411321417446 1
1.89331141968515 1
1.85722382413525 1
1.93861252635315 1
1.9653534251658 1
2.01017608995246 1
2.02701338154078 1
1.90216014025994 1
1.97724439231866 1
1.97006871527168 1
2.08402636438968 1
2.15969973531691 1
1.96667096941759 1
1.94959877123817 1
2.08933505046352 1
2.09336522108377 1
2.12928644732665 1
1.97743131255488 1
1.93108280014305 1
1.84948664710334 0
2.0659938993826 1
1.8811565164044 1
2.05832622141574 1
1.97798358665211 1
2.0244346816431 1
1.95241163565573 1
1.94872183429863 1
1.99401722863876 1
2.00166770728038 1
2.13268446036557 1
2.02409673764463 1
2.06196826178241 1
1.91771993873969 1
1.9846872356052 1
1.98557581471157 1
2.04404859775654 1
2.02494974330689 1
2.04754597343458 1
1.84529872327482 1
1.90323425527451 1
1.90753397566017 1
2.09806536645896 1
1.89287467357124 1
2.10484226978011 1
1.95108119429434 1
1.93667875556709 1
2.03987333580948 1
2.07751973459002 1
2.02099540325415 1
2.01755817338663 1
1.98883884658444 1
1.92978086107891 1
1.98789037308739 1
2.02670575016582 1
1.97490740141579 1
1.94332847604727 1
1.95503065497751 1
2.03096552893412 1
1.9207262037986 1
2.01964394605944 1
1.99109270406293 1
2.07294205341791 1
1.96052302947394 1
1.89734931466021 1
1.96249433748993 1
1.97925130480507 1
2.17346540089911 1
2.06182119384086 1
1.9296505000701 1
1.97796737863349 1
2.00814366727665 1
2.01213192937794 1
2.11912379604625 1
1.94306242320663 1
2.07829935830363 1
1.91285938710283 1
1.92966643170896 1
1.9727276659328 1
2.0464288573686 1
2.07912315318385 1
2.05935237749153 1
1.94453034781748 1
2.02883093783868 1
2.05990541831305 1
1.90007260248786 1
2.09484574765526 1
1.99268027501476 1
2.09496530337122 1
2.06355644196524 1
2.00897151232512 1
1.9584634547251 1
1.91386031608787 1
2.04829854560483 1
2.08602176854991 1
2.01665442687282 1
1.91120108569373 1
2.04363129738224 1
1.90113130027168 1
2.07275306851489 1
1.92465634283114 1
2.08603793181217 1
2.13156175651107 1
2.1337221094851 1
1.98996262548301 1
1.93499889431197 1
1.86756243340602 1
1.85098921157576 1
1.95841223181502 1
2.12664523707872 1
2.05064132481389 1
1.97075923189996 1
2.02465431765935 1
2.00401847653427 1
1.95739969814218 1
1.89801485023898 1
2.0796454091124 1
2.08052715525796 1
2.06273411095775 1
1.94058240319176 1
2.02883100252038 1
2.09133225640793 1
1.87132545100585 1
2.04272223834085 1
2.09067855721205 1
2.01186577834315 1
2.02417983197748 1
2.05978566989921 1
1.90681893300809 1
2.01904028404718 1
2.03985417668123 1
1.97250367087699 1
1.94673225633357 1
2.03085892872129 1
2.03743506881257 1
2.05223202583406 1
2.09944756073866 1
1.98811190451913 1
1.93765098064417 1
2.04319901940162 1
1.93846732788242 1
1.95261086157243 1
1.94429944269215 1
1.94317014366158 1
1.89435906923094 1
1.94586400474654 1
1.80511103121058 1
2.09078119962478 1
1.76524992892653 0
2.01351751930706 1
1.92739437538232 1
2.09304515452737 1
1.93975770133974 1
1.99369339570421 1
1.76339616770921 0
2.07561773723921 1
1.97930173567831 1
2.06963525436901 1
2.03933506455052 1
2.15464719378926 1
1.99176176857613 1
2.16972551297551 0
2.14510661040512 1
2.09308900399828 1
1.90316527265355 1
2.00568072387486 1
2.21842007135199 1
1.95598448312058 1
1.97835813402929 1
2.09131582292099 1
1.99135407868224 1
2.10295923426349 1
2.01466853675103 1
1.88325299101998 1
2.04657396547154 1
1.99759721225803 1
2.05452878733428 1
1.94211850731684 1
2.07554224139515 1
2.05530118986376 1
1.97572319814744 1
1.98750317448741 1
2.18133906385208 1
2.00698052761792 1
2.01786045416908 1
2.07728877479456 1
1.98176104629993 1
1.96831058953768 1
1.95510058620669 1
1.82554355567936 1
1.95508988627511 1
1.99629844009756 1
2.03599566778215 1
1.90595914191393 1
1.9837172467192 1
2.06558760083283 1
2.05682638350163 1
1.95343682974391 1
1.85770895324106 1
1.84234860205023 1
1.99957908915133 1
2.11991297961323 1
2.00093528210653 1
2.05298198532744 1
1.99922096883749 1
2.17930842465797 1
1.98072292492767 1
2.17002624968097 1
2.07069680061847 1
2.09323113924333 1
1.99974546308064 1
1.91674247727036 1
2.05467094826352 1
2.11778418390273 1
1.87925967375667 1
1.99828548835138 1
2.06212801841033 1
2.11517390533843 1
1.89539273840367 1
1.96705938276521 1
2.1736655339443 1
1.93332703021801 1
2.01557996473412 1
1.90554311909502 1
1.87552075972554 1
1.92808821933418 1
1.96199299279235 1
1.88959440440487 1
1.9981700841008 1
2.13125931762463 1
2.02368158982945 1
2.0378382061164 1
1.98886094470711 1
1.99648679407324 1
2.07680663681185 1
1.95038159251395 1
2.13322991955691 0
2.01805333715179 1
2.01261935015022 1
2.02250897039843 1
1.96699220263129 1
2.00194586008197 1
1.88123703707838 1
2.03844353785156 1
1.84406070058881 1
1.91636290732282 1
1.96026207410214 1
1.92405924019839 1
1.99719144826896 1
2.00185256869592 1
2.14520965049512 1
2.17316007625512 1
2.16337327735962 1
2.01607453605804 1
1.98152904348072 1
2.09523863684728 1
1.87638307917956 1
1.99415277560969 1
2.08777772182347 1
2.18938228014099 0
1.99342147389273 1
1.99389350445524 1
2.07941083604083 1
2.11061157338266 1
1.81967141212335 0
2.04609784147465 1
1.90511043594953 1
2.04259359353171 1
2.16981091044637 0
2.01143769438135 1
1.95257038772617 1
1.90271504012697 1
2.05367286866022 1
2.09661668928041 1
2.12316649822897 1
1.91271998416665 1
2.33504829532483 0
2.04758987187873 1
2.38769778673745 0
2.037098756851 1
1.88078310548248 1
1.89030506602067 1
1.81691555657775 1
1.87548039052157 1
2.06026029275905 1
2.09173009314914 1
2.03361018131911 1
2.11163848599556 1
1.96302699327159 1
1.96288623301954 1
1.92723795065145 1
1.90463403572195 1
1.85858835791357 1
1.94563223419736 1
2.00310775539735 1
1.95413621101071 1
1.99172987634035 1
1.82746470288793 1
1.92064671886185 1
2.02928139078586 1
1.85326614228463 1
1.77864926042605 1
1.96195511940938 1
1.96933362502179 1
1.86530206038251 1
2.08870649500068 1
1.9866125299908 1
1.85667338285502 1
2.04427304403543 1
2.18095377560289 1
2.1429169528908 1
1.91824920096478 1
1.89053980853759 1
1.88375383506301 1
2.01996717221745 1
1.90376088282485 1
2.01970852875431 1
2.01490591306525 1
2.02181624341026 1
2.03824092791073 1
1.96059729922524 1
1.97982163886013 1
2.02431753546737 1
1.89898679222089 1
2.01939008587029 1
2.0534626908991 1
1.95823705503455 1
1.94097345256803 1
2.07958328506903 1
1.93046723073258 1
1.9285348830285 1
2.11880190593058 1
2.08725631374038 1
1.95630356248962 1
2.04622015310398 1
1.77657568328415 0
1.89668604602365 1
1.97256040990333 1
2.02040609431025 1
2.06960742916337 1
1.94991343478072 1
2.03821282694337 1
1.90830668715655 1
1.97200353895365 1
1.98730157146487 1
2.01548118350911 1
2.04899452149697 1
2.19848855446281 1
1.94053036041792 1
1.85949885469119 1
2.10916001486323 1
2.03273422491985 1
1.81670129010809 0
1.97708580744792 1
2.06287095297642 1
1.82940331101383 1
1.94717973235696 1
1.87660928359011 1
1.99540414828274 1
2.06075549051803 1
2.06299166222231 1
1.9245408339711 1
1.8358781271816 1
1.91922478703652 1
1.87172613048923 1
2.2283917124076 0
2.10124114936359 1
1.96256705125299 1
1.94918902066671 1
1.89786403144499 1
2.12547787633006 1
2.02821222948961 1
2.06606012040134 1
2.12942989531457 1
2.14083535199999 1
1.97163788137451 1
2.10000312508116 1
1.8711357469568 1
1.9462286751571 1
2.10245594301652 1
1.8059900632649 1
2.01391822640086 1
2.02158557947741 1
1.96132631130228 1
1.98445302238705 1
1.93775627317221 1
1.89096516674978 1
1.95486698194657 1
1.96786649009783 1
2.01268828196437 1
1.96307039701145 1
1.97434422821197 1
2.07228179011931 1
2.10784874555486 1
1.89796923748346 1
1.84581633139992 1
1.99614369062613 1
2.08746849467254 1
1.90566181669198 1
1.97332869376217 1
2.00181764126768 1
2.02535122847171 1
1.97451576360451 1
1.95656547134541 1
2.11527928025334 1
2.09127052194798 1
2.00492578620231 1
2.00673309690853 1
1.93010137783034 1
2.04971752360703 1
2.07066518351546 1
1.99893813594323 1
2.06241434873205 1
1.86258749789071 1
1.90904456656132 1
1.86077645811405 1
1.99806103758277 1
2.24831471933001 0
1.98919269727232 1
2.05848098444591 1
2.06655141537731 1
2.07627228177647 1
2.14201821793103 1
2.04769250939418 1
2.00373590205817 1
2.00845687151133 1
1.96607763083629 1
1.94557334585582 1
2.02622980361817 1
2.1634448261859 1
2.21500692648247 1
2.02623559000511 1
2.05082549182671 1
2.03086257577632 1
2.15325542815652 1
2.13090604401602 1
2.11966282170926 1
2.05459214567375 1
2.08952713891208 1
2.08367720328119 1
2.07205224391633 1
2.06693596868856 1
2.02482204450104 1
1.91781008830857 1
1.98803071203957 1
1.83670008183036 1
1.89133630998146 1
1.98900271666764 1
2.05439468179941 1
1.93106698917193 1
2.03054058570724 1
1.96352746725168 1
2.11214928621027 1
1.95212216087769 1
2.13841675284232 1
2.03691302135585 1
1.97872073746874 1
1.87587236572902 1
2.02873278523492 1
2.1257085732007 1
2.19398427871292 1
2.18977604996128 1
1.91205938897988 1
1.8110406317151 1
2.08233432827306 1
1.99258672719029 1
2.17737628584041 0
2.05037122741978 1
2.21568005286824 1
1.97811527100484 1
2.06412106259797 1
1.94807490757206 1
1.97852018727964 1
1.94255574292377 1
2.04890726921167 1
1.94684447780762 1
1.93586700479131 1
2.0231512246968 1
1.92265720563383 1
2.07888399519416 1
1.92882216471352 1
1.86317482347843 1
2.09240982884853 1
1.96686104468142 1
2.16802825758508 1
2.23003095547748 1
2.07574094418234 1
1.9987185986484 1
2.1045065775457 1
2.14455826379399 1
2.03681458104823 1
2.1152539107144 1
1.94714868162488 1
2.01358453788182 1
1.9808631010262 1
2.08914192586195 1
2.03254492828129 1
1.91118543881021 1
2.0626333037925 1
2.06110805965448 1
1.97537729117469 1
2.09624099462007 1
1.74441698077144 0
2.08323994249036 1
2.13283129823812 0
1.99289098264796 1
1.99245672220398 1
2.01528941426322 1
2.1183497847559 1
2.00897095469841 1
1.9787554612469 1
1.84376291957873 1
2.03380068532201 1
2.04878325329236 1
1.95117167869587 1
1.98091921681893 1
2.04004256635844 1
2.13554374930998 1
2.03693923496966 1
2.00839855916908 1
1.97420762783481 1
1.93529893518856 1
1.86865965774487 1
2.04140127593849 1
1.99715977248171 1
1.91531265776218 1
1.97121380869516 1
1.90874485100215 1
2.02638688783114 1
1.99199769912974 1
2.07597704709401 1
1.99123838352726 1
2.15302737352323 1
1.96773759092366 1
2.04433093156589 1
2.11917867891446 1
1.97868845848486 1
2.08693237048336 1
2.09673480944681 1
2.00248617693386 1
1.96262830561395 1
1.90294044892239 1
2.13132108045416 1
1.94080303097946 1
1.98610716775577 1
1.88725118417108 1
2.02450079872853 1
1.95551253116431 1
1.91434719231841 1
2.01382904083586 1
2.09933355619856 1
2.16877482470063 0
1.93593074855188 1
2.05292012444072 1
1.88288038496303 1
2.04212335736852 1
2.01603388764252 1
1.98691826421078 1
1.98290359751964 1
1.77988477968406 1
1.8479791785285 1
2.02002084088258 1
2.00060058147678 1
1.87221938100082 1
1.89316510214463 1
1.99467138201084 1
2.01916348819644 1
2.30627308067168 0
2.03871691202298 1
2.10335111736432 1
1.9626711321985 1
1.97167610351322 1
2.18954684712367 1
1.87339807094933 1
1.9926743489625 1
2.11484868349742 1
1.92288292208329 1
1.98963117321057 1
1.95144680331405 1
1.93839690896185 1
2.06400710884871 1
2.06162171645816 1
1.87752451972398 1
2.1269282139312 1
2.32958946415717 0
2.11545290740373 1
2.09663001874999 1
1.96155801070428 1
2.06799760614621 1
2.03850609291544 1
2.02010861463333 1
2.06290714633452 1
2.00914816103765 1
2.04676353289215 1
1.97045587749471 1
2.06256150442323 1
1.95617575409947 1
2.03517102479574 1
1.94970875706977 1
1.98201086666864 1
1.93850870632664 1
1.98829109244713 1
1.94917655418423 1
1.95337584137898 1
2.26422455354468 1
2.12196262180155 1
2.05660532186225 1
1.92364650471016 1
1.80866467549162 1
1.89346214775742 1
2.06525830833997 1
2.03847114245798 1
2.00092143203863 1
2.0966990814771 1
1.96729827129434 1
1.7414936241838 0
2.06116308210892 1
2.05306071152281 1
1.98548948303402 1
2.14852426403486 1
1.99829736064612 1
1.84651819290102 1
1.94996855412336 1
1.99194896288109 1
1.9268756482848 1
2.08999757860276 1
1.92215661053607 1
1.97086572707172 1
2.1603975815951 1
2.01617195870711 1
1.88764399772483 1
2.20125403995178 1
1.96223186329444 1
2.01783503679332 1
2.12180260098913 1
1.98679269592304 1
1.89855652976392 1
1.923571210714 1
2.07071806171666 1
1.94034508370525 1
2.01600988721948 1
2.15218520478276 1
1.94586897050543 1
1.89032424515323 1
2.03242702382947 1
1.92698164539167 1
1.95682763177398 1
1.90127295245871 1
2.09315469056726 1
2.10611551115792 1
2.00988061619584 1
2.02804819280286 1
2.0326561052683 1
2.04669507448654 1
1.955763642051 1
1.94050511995004 1
1.96251107024867 1
2.20611500680491 0
2.01719927484296 1
2.05919559861156 1
2.06785084945861 1
1.97572258678412 1
2.00427308984135 1
2.07579874542162 1
1.98939764808828 1
1.97746660622026 1
1.99676664605458 1
1.91623420630409 1
1.99398693163391 1
1.95865763011853 1
2.02937230272857 1
1.84643481595177 1
2.01469592939096 1
1.9214130019082 1
1.9622962649425 1
1.9875179945302 1
2.00321222306026 1
2.0947270605387 1
2.02787576199361 1
1.92102104570514 1
2.0120885604243 1
2.01033279059662 1
1.87756381471881 1
2.05839470936511 1
1.98745279679017 1
2.01886962115327 1
2.00027960574735 1
2.1005697949901 1
1.95697868330833 1
2.13209585718026 1
1.8439263553431 1
1.83418754133588 1
2.08916538602003 1
1.92788201770333 1
1.72984250648716 0
1.90663468432845 1
1.89044438011414 1
2.01995525392961 1
2.12783864705328 1
1.98333058795142 1
2.07493648360619 1
1.95195577053003 1
1.96277981024447 1
2.08304978232343 1
2.04216811598924 1
2.00536009807334 1
2.10218195001076 1
2.03428220903157 1
2.0183952031396 1
1.84988814932272 1
2.03740744299449 1
1.96155851788962 1
2.08155208022305 1
1.87494817132696 1
2.09604946028223 1
1.94764692393244 1
1.95700432566997 1
2.05192819112804 1
2.17799321271592 0
1.76416254499485 0
2.0228830794703 1
1.92061534231915 1
2.04298050380275 1
2.03273782967231 1
2.07465142331071 1
2.02026445294046 1
1.95275080451801 1
1.92350110658015 1
1.90581169226623 1
1.91064365131048 1
2.0442141288397 1
2.00805283516867 1
2.09775845867424 1
2.05026923003007 1
1.99197906417716 1
1.95335029561092 1
1.9120188858454 1
1.86443713464472 1
2.05979590019604 1
2.09569228593003 1
1.99325207613278 1
2.10823075229937 1
2.01297337188674 1
1.96266661064965 1
2.0232434979931 1
2.10203576514389 1
1.98199361905969 1
1.89238887441066 1
2.06339402862287 1
1.90276054838817 1
2.07583336202707 1
1.9436911044204 1
1.95118358526201 1
1.97037574956287 1
1.91540438071603 1
1.95634585651579 1
1.97396383735303 1
1.93470955263354 1
1.84374094585076 1
1.88168052466215 1
1.88999129793977 1
2.03603781196508 1
1.91949636678501 1
2.10300339507511 1
1.96424254101933 1
2.1621672573645 0
1.98956830948073 1
2.04531045993094 1
2.00414935569815 1
1.85364573382184 1
1.97857797417768 1
1.83872278200906 1
1.9863892157607 1
2.04471735259887 1
1.98301463937337 1
2.0046290903791 1
2.03772417434201 1
1.93226745532407 1
2.04915933708482 1
1.87136171373826 1
2.08025177509947 1
2.15863111331839 0
2.02313663211793 1
2.10321092545403 1
2.01843884151217 1
1.98187223703948 1
2.00428343052107 1
1.91987340832945 1
1.90508386274712 1
1.96991367677401 1
1.92410282802522 1
1.8509295800218 1
2.08186686525412 1
2.01526633840717 1
2.03283761641705 1
2.01580199587716 1
1.97853047751209 1
2.00751113234071 1
2.12213955365493 1
1.91179544966245 1
1.73100313926619 1
2.09662219526635 1
1.98571433372298 1
1.95542064401707 1
1.86821096684358 1
2.06812614191425 1
1.85653696195506 1
1.93239560273611 1
1.95367300673872 1
1.8692889414424 1
2.0061980100428 1
1.86364318139456 1
1.94886746290419 1
2.03007740531569 1
1.98185374629696 1
2.09869836656103 1
1.96703488963951 1
1.87812379956215 1
1.8844543824585 1
1.94174191372159 1
2.02106950090763 1
2.1282567637927 1
2.08479357163044 1
2.14488854209331 1
2.02677918547921 1
1.91478730984493 1
1.95577260826689 1
1.696504822553 0
2.11515649237294 1
2.02133631262801 1
2.1470520976707 1
1.9521837020125 1
2.02681265858092 1
2.01823985984116 1
2.0664397376531 1
2.07368691862061 1
2.07878507384866 1
2.00007917083725 1
2.01306686700907 1
2.06877386496579 1
1.84905492328214 1
2.05990590469845 1
2.06605614567622 1
1.97520605765879 1
1.90559221317922 1
2.12358523947933 1
1.85018035997814 1
2.02477212600876 1
1.93370378428271 1
1.96880138672209 1
1.95482560622424 1
1.93814303972317 1
1.93462203804606 1
2.01660015052601 1
2.11442875428699 1
2.02234677178976 1
1.9771003063205 1
1.94865125010628 1
2.18734150386077 1
2.0777185348212 1
1.97414109349821 1
1.98651855032963 1
2.03615070668355 1
2.01647499210756 1
2.07378033896972 1
2.02442031764215 1
2.14599795067277 1
2.0202422886634 1
1.98196622622645 1
2.04792861752022 1
2.04267082361356 1
2.02657635960994 1
2.19015097742167 1
2.06094718030722 1
1.95904507843082 1
1.82018641307836 1
2.11848270897491 1
1.96291345261662 1
2.0061232836747 1
2.05609524440242 1
1.97993003413761 1
1.97635853871058 1
1.93948032276077 1
2.00973031849593 1
1.97302810257391 1
2.29511336716234 1
2.10229032302992 1
2.05652717893308 1
2.0289807643302 1
1.96612946720849 1
2.05550131345663 1
2.15856362820029 1
2.06548213740268 1
2.01208983324601 1
2.02439716781754 1
2.08714787526781 1
2.20874474756053 0
2.10713270147293 1
2.06804350002416 1
2.06336190868617 1
2.1058980106914 1
1.93867266316181 1
2.00107725460333 1
1.79698379543257 1
2.12065694664989 1
2.04859805837153 1
2.01388415612285 1
2.04594712851011 1
2.0000321161251 1
2.19341795718777 0
1.96068813192051 1
2.02587062602603 1
2.05212367368561 1
2.08569441380198 1
1.97417328711135 1
2.14713502212454 1
1.97370600492 1
2.0100870160691 1
1.9757890249837 1
1.98269710011307 1
2.0146365362303 1
1.87054742739974 1
1.95730646859259 1
1.93833302465971 1
1.88209623244988 1
1.98662164293883 1
1.99729779309911 1
2.08179227256707 1
1.93726997422675 1
1.95952031548537 1
2.15373589675846 1
1.68239182474066 0
2.08264482550471 1
1.96171887408328 1
1.94445640821004 1
1.99141017073358 1
1.83808503197746 1
2.11652981353724 1
1.95448583126876 1
2.06058979070802 1
2.0863523434018 1
2.03998870092426 1
1.91549880078572 1
2.24357935028441 0
2.22177640257045 1
2.048087553151 1
1.99986431117484 1
2.09469523666703 1
2.02759332963361 1
1.70071350821329 0
1.91148302642874 1
2.31413859687127 1
1.88298736625134 1
2.00612960624674 1
2.04899091104766 1
2.02382732424012 1
1.99425621440992 1
1.93253820642423 1
1.98651013975467 1
1.97273535861971 1
2.03881543187125 1
1.95714925528151 1
2.08376804628469 1
2.06344434737862 1
2.01160661213864 1
1.96408684906893 1
1.88798448457994 1
1.90344992854286 1
2.05337151116716 1
1.99336298849898 1
2.10016414824227 1
2.10847166612897 1
2.1339879263889 1
2.13188335586689 1
2.02970429273736 1
1.99232049440727 1
1.88312910183654 1
1.96331010301689 1
1.95821497552143 1
2.01462715685576 1
2.01201461787001 1
2.17019631664234 1
2.12665529100716 1
1.84710002825946 0
2.12001486774807 1
2.02459188803886 1
2.02088932478703 1
2.02584522208821 1
1.89445934743347 1
2.01844667989382 1
2.04210565274526 1
1.92254995177189 1
2.05449265793506 1
2.04067864417589 1
2.00062987478649 1
1.9095243311386 1
2.258815041788 0
1.93681686177617 1
2.39959939375499 0
2.02194412980736 1
1.93512445960861 1
1.99393000843368 1
1.86676652167723 0
1.96334849551313 1
1.98517322114472 1
1.93342963693132 1
2.01305911475023 1
2.03067530177117 1
2.06860053652262 1
1.96002167547575 1
1.95363928324457 1
1.98925663499677 1
2.00891533496507 1
2.1014485348421 1
2.1662509354391 1
2.05711077186839 1
1.84938784053787 1
1.84019857858103 1
2.03232452017459 1
2.0318569117779 1
1.96806696651623 1
2.04392023854685 1
1.94044118417873 1
1.99634841427892 1
1.92923998404987 1
2.05081048848395 1
1.96848999231322 1
2.00702461900359 1
1.97813567369234 1
1.96557684194546 1
2.05495507554953 1
1.79913597779042 0
1.76248924503924 1
2.03038656085818 1
1.97596931428372 1
2.00908872727961 1
1.92876151378935 1
1.93788705305962 1
2.0104701269686 1
1.99239634758146 1
1.98775872900614 1
1.94027127454109 1
1.99028048620467 1
2.05631741263944 1
2.0228462296898 1
1.90796465708149 1
2.16019034030672 0
2.08888203044719 1
2.10016072086399 1
1.84594579540685 1
1.91441772857857 1
1.74194298792715 0
2.07308300890819 1
1.95300814786296 1
2.0693812814469 1
2.08747944836497 1
1.97645882099387 1
1.9644735171724 1
2.0935780988003 1
2.22925784992918 1
2.2496881826685 1
1.97093947946618 1
2.06908615107061 1
1.87886999682718 1
2.04083745536441 1
2.02634087391037 1
2.06318270840222 1
1.99910016703397 1
1.86653753710944 1
2.02121072245037 1
2.12717284966419 1
2.11370356910545 1
1.94945023018104 1
1.99956851783142 1
1.7462840142599 0
1.88106642763329 1
1.8673417068328 0
1.94009273569848 1
1.97646339383427 1
1.99099316429036 1
1.95049455980854 1
1.97117642144485 1
2.0527032510794 1
1.99954574149071 1
2.00558242231138 1
1.89550762002487 1
1.98007087349201 1
1.89872674810169 1
1.85270799361617 1
1.89268407850542 1
2.05662437468402 1
2.00920358712504 1
1.91795022445549 1
2.17313393892909 1
2.19961761017355 1
1.88370020569864 1
2.08304388329478 1
1.95570333276537 1
1.96135118537733 1
2.14986475673166 1
1.90597905829253 1
1.91391002093452 1
2.02644657437 1
1.86736950423105 1
1.98898120582726 1
1.95861034826786 1
2.04062059069648 1
2.08671738709374 1
2.08272025044184 1
2.03320203991931 1
2.08142515871855 1
1.9742317806015 1
1.97065845610988 1
1.98159652776442 1
2.03962548150941 1
1.82758775697984 1
2.0387707655926 1
1.93771104684413 1
1.98070935879784 1
2.07998578990587 1
2.09795524269808 1
1.93095810404467 1
2.03401509300464 1
2.00396144809814 1
2.14006303255386 1
1.8701252287691 1
2.00153546568357 1
2.13931548587867 1
1.9246044544578 1
2.11677456405783 1
1.86346448710798 1
1.97366012868707 1
2.06181073971231 1
2.14526916324618 1
2.00330142324757 1
1.91592180603442 1
2.10505279665034 1
1.9856651906778 1
1.91194022730478 1
2.18566363439807 1
2.08767779665238 1
2.15151295002952 1
1.89295884663612 1
1.97609240764812 1
1.92913228124912 1
2.06167285668209 1
2.01290014980711 1
2.06917934749706 1
1.88485597735224 1
2.174227390507 1
1.89452241395247 1
2.00890250435477 1
2.05458645655509 1
1.98238875365914 1
1.93975032989311 1
2.01274006885541 1
2.08851831256979 1
1.96451250526504 1
2.03728639928101 1
2.16498283542571 0
1.95634273871696 1
1.97548751015573 1
1.9475217724435 1
1.8566383401201 1
1.98113720063403 1
2.08485814830531 1
2.07829916024321 1
1.84717489519708 1
2.07717954604623 1
1.97374470541569 1
2.05787551875779 1
1.9697328129358 1
1.97182792514367 1
1.94297879898974 1
1.97744409697475 1
2.04416760400666 1
2.05395753573698 1
1.81062497090092 1
2.07908073739595 1
2.01793021477197 1
1.9565504448352 1
2.19455920807812 1
1.97435143051159 1
1.92510345233283 1
1.95549469607265 1
1.98766793178951 1
1.78650457721933 0
1.89531409033733 1
1.95243737409491 1
1.97682981662154 1
2.11583571834459 1
2.23405354744591 0
1.98293151343314 1
1.91416518145676 1
1.95318125198984 1
1.964383302981 1
1.95716029245443 1
1.89680753425202 1
1.97409696458541 1
2.01575591871126 1
1.96008205205567 1
1.95090210781705 1
2.04173221277878 1
1.82467525501821 0
2.15006050215203 1
1.89585512710089 1
2.14151999343857 1
2.0246116503713 1
1.9666533979456 1
1.84800101356995 1
2.11571966446481 1
1.86284557628089 1
1.88909317269511 1
1.979254811927 1
2.0955762601604 1
2.12214458911554 1
2.03306710869682 1
2.03284993642229 1
1.9462086570689 1
1.9051686904571 1
1.9178631603082 1
2.10457657938818 1
1.97285074191416 1
1.97329206849956 1
1.96924003564824 1
2.04876290759224 1
1.97918443246804 1
2.16221682900732 1
2.04826821066339 1
1.96083280722106 1
1.92796434742315 1
2.06342429379813 1
2.10643863113618 1
2.02981004525632 1
2.06082615120734 1
2.06751125642079 1
1.94325711048048 1
1.90081058589984 1
2.04552901197223 1
2.1191346352905 1
1.94303841800796 1
2.04960078780275 1
1.98534461340165 1
1.97202405195679 1
2.04663436444568 1
1.95117939368702 1
2.00305976276908 1
1.79882661053224 1
2.09268557820542 1
1.85597504963213 1
1.85786739195124 1
2.02958853264104 1
1.88896361264443 1
2.00950414311865 1
1.88340878789899 1
2.11844633327891 1
1.87741280722249 1
2.00134698827401 1
1.97838245316984 1
2.01851687339346 1
1.92282837043288 1
1.95729519048392 1
2.013981224492 1
2.11163015124267 1
1.9428882103071 1
2.12850376963295 1
1.97218635796165 1
1.9967046844029 1
2.09803157727068 1
2.01084868986457 1
1.92102322674944 1
1.92148018722841 1
2.02534403148564 1
1.9427064096932 1
1.98422808869083 1
2.07684176530565 1
1.99080257515905 1
2.03754301076164 1
2.13002762075834 1
2.15277491948411 1
2.07061608967323 1
1.93994492575049 1
2.11480585686757 1
1.9378345560568 1
1.96687189368371 1
1.98113699740719 1
2.00459001708135 1
1.83846578463985 1
1.92587730756178 1
1.9911709371142 1
1.99610931833039 1
1.95427677230164 1
2.07264438766808 1
1.94264778185941 1
2.0406105651007 1
1.96153491368362 1
1.90449321905065 1
2.05908137834806 1
2.05676513314566 1
1.91819920088722 1
2.02176104654117 1
2.17220486008886 1
2.04902466609285 1
1.85262021700338 1
1.97487218631704 1
2.06523579274903 1
2.06643278544583 1
1.97842084320539 1
1.93431067576684 1
1.87470834005247 1
2.09291221066618 1
2.0929472769803 1
2.16861528302337 1
2.05353870107665 1
1.96358600428556 1
2.13036802484405 1
2.04709402229836 1
2.08086444114641 1
1.81363557174762 1
2.02016381476663 1
1.90638193368756 1
2.03061964371085 1
1.84354285900936 1
2.06317808202956 1
1.90243548088118 1
2.15296162935701 1
1.86761147118364 1
1.85416858517238 1
1.92012077087107 1
2.03917038740926 1
1.95464208098142 1
1.89457635003542 1
1.95251989118379 1
2.02118630140043 1
2.10424471397436 1
1.95100140328587 1
2.14231188750095 0
2.13581459466979 1
2.08412398360032 1
1.91108533906364 1
2.04585873597827 1
2.01497307954306 1
2.0961779198204 1
1.98344630143064 1
2.02756461718745 1
2.10723995348739 1
1.86166181174775 1
1.83915785509842 1
1.90792061628299 1
1.90893203321195 1
2.04014802438232 1
2.15322140504075 1
2.03869936213098 1
1.96167088892255 1
1.95038152558166 1
2.05097042138086 1
1.90790366303466 1
1.96142973023521 1
1.92453502561907 1
1.95125131649656 1
2.17433179504453 1
1.9584527819867 1
1.96842704265699 1
1.97180912606429 1
2.09648825586977 1
2.00026630449778 1
1.90493869653182 1
2.00261528945981 1
1.82942139749806 1
1.96096245873536 1
2.06986416118587 1
2.01111440354186 1
2.04296786461923 1
2.02943569598819 1
1.96948798057054 1
1.87981404916221 1
2.00995965088691 1
2.06472870003552 1
2.09697365046171 1
1.95730106641325 1
2.06545087485939 1
1.9009859345646 1
1.80825600763235 1
2.00173397339848 1
2.01987358815699 1
1.89593073628343 1
1.97883836045681 1
2.02596812503907 1
1.96783354124035 1
2.05171416241666 1
2.09825798428966 1
2.13266196833262 1
1.97546152577434 1
2.10303888625269 1
1.91777231917934 1
1.9752596820263 1
2.14846424471061 1
2.07429122063719 1
1.9563319186259 1
2.11512644814189 1
1.99496597187185 1
1.92741131286311 1
2.12814800572695 1
2.11023575898607 1
2.1137798760999 1
1.98768453141276 1
1.98106390703673 1
1.90772955005906 1
1.96239356415363 1
1.89980868231927 1
1.80759348381214 0
1.89396851162075 1
1.89341456505512 1
1.98148924563663 1
2.06248632578986 1
1.97908812525541 1
1.96664002162418 1
2.04403754490301 1
1.96562987093994 1
1.92482167525217 1
1.95341029756953 1
1.94244429049739 1
1.95718342018227 1
2.07208389606373 1
2.02337057342638 1
1.99688117877125 1
2.04431017032208 1
2.10813154000226 1
1.8474042604587 1
2.00736112658744 1
1.92023691479382 1
2.0824773711254 1
1.99153503864356 1
2.23358078757632 0
1.99477859956603 1
1.9861921653554 1
2.01510970121285 1
2.0627024959156 1
2.10240904315439 1
2.16088283343101 1
1.95677516204931 1
2.11639287153772 1
1.98685635412607 1
2.00444559781367 1
1.87456612236511 1
2.08943846251703 1
2.03558516393555 1
1.92347581532324 1
2.03402622955875 1
2.01265553206677 1
2.10842764110703 1
1.93958524241742 1
2.07048938499891 1
2.01161641746356 1
2.12149869027415 1
1.90645412423831 1
1.95962711155887 1
1.92076274972261 1
2.00946791567334 1
1.88610207756489 1
1.93613411904245 1
1.96245675413199 1
2.09714470934086 1
1.75248212001964 1
1.91806904567362 1
2.15900588319806 0
1.90072755907945 1
2.05098120380602 1
2.07764115481234 1
1.88923198221639 1
2.00557445238169 1
1.97904167312142 1
2.17619853176493 1
2.04161199314174 1
1.93256407250694 1
1.95206388554909 1
2.09320982368886 1
1.8245789660242 1
2.1586094278266 0
2.18016724504117 1
2.05053462649388 1
1.97868248059209 1
1.97956689826951 1
2.22025974792711 1
1.9255988904332 1
2.20047191000931 1
1.96305420543066 1
1.99119225181139 1
1.83275000185311 1
1.83534904998394 1
1.94444998115473 1
2.06846564080052 1
2.06046967995757 1
1.9908289628064 1
2.10262865627405 1
1.98322766672343 1
1.85236131422917 1
1.9236861172475 1
1.99235061038834 1
2.11021443009821 1
1.87486864948366 1
2.19079516689761 1
2.04708591419573 1
2.07854001272161 1
1.88848178455246 1
2.07399921125982 1
2.25331922920167 0
1.91135971553125 1
2.2422085762061 0
1.99795699595644 1
1.91412130963871 1
2.06276429881782 1
1.96495439791454 1
2.08126297489356 1
1.97987840635431 1
2.10364323195802 1
2.04841598212709 1
2.15306507696617 1
2.1665612652191 0
2.01627730167766 1
1.97657320986781 1
1.98957428921015 1
2.04517732022076 1
2.00143760826087 1
2.04583835128055 1
2.02097171679315 1
1.90111489763696 1
2.1327918042378 1
2.1045649661661 1
2.01091258947049 1
1.97523734327468 1
2.00773319313637 1
2.04519072550277 1
1.93422005512157 1
1.90153954975785 1
2.02843203056202 1
1.9780058848163 1
1.96827272982639 1
2.12244831392346 1
2.03526357165121 1
2.11195045607199 1
2.04280361261305 1
2.05654665493688 1
2.00976791145346 1
2.00621924472597 1
2.27552847384325 0
1.88309411709354 1
1.95425402749387 1
2.05342390741492 1
1.980399787888 1
2.01392520463591 1
1.94823466804548 1
1.96332703368576 1
1.97286039568161 1
1.94438774088485 1
2.02101703446795 1
2.00775329395659 1
2.0321172919461 1
1.9207254275717 1
2.02351855760615 1
2.15435202705698 1
2.05151653894526 1
1.8913353757009 1
2.00649891468198 1
1.96097123057366 1
2.11721122381396 1
2.0016183628273 1
2.02498564293477 1
1.91451421482706 1
1.92765504949615 1
1.94521561364852 1
2.06297719561256 1
1.88256228292797 1
2.00528284164704 1
1.8507089704209 0
2.03378300236927 1
1.92311619386084 1
1.94378399875142 1
1.88241890689965 1
2.02257532872703 1
1.94725602208321 1
1.95457086379294 1
2.00051159943021 1
1.95386238576471 1
2.06971756945661 1
1.94005792172648 1
1.80020338608021 1
2.06576531620654 1
1.94896580386255 1
1.72178197002799 0
2.11308413704324 1
2.13499243137811 1
2.0052749577952 1
2.03531058503354 1
1.94099309583767 1
2.07809538480241 1
2.00450128100633 1
1.92409820203482 1
2.08741419610882 1
2.09416140889084 1
1.98902263428554 1
2.15367841352674 1
2.17273829030213 1
2.13466222175741 1
1.95895240218409 1
2.07275655345717 1
1.94653902195341 1
1.99953462653016 1
1.87131598200331 1
2.25753697558161 1
2.05917834883042 1
1.94098989592968 1
1.85965690285112 1
1.92595496238486 1
2.05797965177026 1
1.9974829108087 1
2.05689738868252 1
2.12923967298924 1
2.07056018450599 1
2.09982257135165 1
1.95568738766589 1
1.91126220264924 1
2.16234498050007 0
2.12414561123972 1
2.05145494989469 1
2.03744224819499 1
2.03402707014405 1
1.89126857058773 1
1.98588545661046 1
1.93176463759288 1
1.90279557769656 1
1.80433342475595 1
1.86720688910388 1
1.97985048074372 1
2.06434675714047 1
2.02588534119652 1
1.95817977019223 1
2.14520489826481 1
1.91211595612576 1
2.04573038383938 1
1.95159692401521 1
1.88720422875719 1
1.83081415768575 1
2.09884535085601 1
2.02165337472109 1
2.04980419918168 1
2.03517100802341 1
1.98081550892042 1
1.77511532537531 0
1.97432169099926 1
2.18074674946357 1
2.02687042149509 1
2.1456671469892 0
1.99212159865363 1
1.96449545664859 1
1.79396534101325 0
1.88083994485531 1
2.00362465558962 1
2.00865664643397 1
1.89721225788359 1
2.06607696459141 1
1.91432483495678 1
1.86903121423345 1
1.9850129118435 1
1.84960978493161 1
2.10055015683281 1
1.98854959089189 1
2.05575099777874 1
2.0032294730362 1
2.07803447839322 1
2.13565698633945 1
1.7955479933212 1
1.9967056652739 1
1.91690759357101 1
1.92365727140284 1
2.010503497375 1
2.15701035354505 1
1.86689642653389 1
1.93594027341087 1
2.02190378437329 1
1.95961787786182 1
1.98221632857961 1
1.96278043161186 1
1.82399501892808 1
1.99579435326926 1
2.06877639012461 1
2.19862262206556 0
1.98058911302444 1
2.06420415441472 1
2.00643303837947 1
1.96642922156683 1
1.98892615078076 1
1.97666737358314 1
1.99726860779657 1
1.93261423059772 1
1.97657313864972 1
1.79524467200837 1
2.00240725394378 1
1.87144752254625 1
2.07019329839463 1
2.07493121481097 1
2.03116706150672 1
1.9344074771661 1
1.99577272593193 1
1.95945883070599 1
1.84856019574843 1
1.90938354422039 1
1.8525495525917 1
1.9130764821631 1
1.93778547401883 1
2.09821841428601 1
2.08766488319156 1
2.1322156185927 1
1.82855226778496 1
1.71102937884463 1
2.07560423857905 1
1.98773369119981 1
1.98729649589104 1
2.05221758166167 1
2.00346072435721 1
2.09479460510212 1
2.00849938291221 1
2.03131824074891 1
2.02367355714087 1
1.9870313212156 1
2.04615457442095 1
2.18449903733153 1
2.05171991655102 1
1.94127394288773 1
2.09189063706528 1
2.0311414939749 1
2.00635797366875 1
2.01725531152506 1
2.06524380749772 1
1.94010176194561 1
1.94219507369118 1
2.11623046549869 1
1.96118377450697 1
2.11853769044572 1
2.09567164245377 1
2.05159823996358 1
2.05705170735718 1
1.92788573331672 1
1.97330508218774 1
1.91125499841094 1
2.01815142500932 1
1.97731135813064 1
1.86129580644484 0
2.0457874479242 1
2.01027300071282 1
2.07196454921286 1
1.89436987886232 1
2.03341295505458 1
2.28611280438359 0
1.95158458977434 1
2.11255799694096 1
2.00015483074032 1
1.95136263143322 1
2.10218357523258 1
2.09023254639103 1
2.15527718443696 1
2.00059955389593 1
1.85799348221541 1
2.04721097500698 1
2.02132576620848 1
1.86886437347496 1
2.04291538728648 1
2.10223367738605 1
1.98285964361266 1
1.98635543250795 1
1.94188918523039 1
2.2471751939103 0
1.86554052791529 1
2.02135020936178 1
2.09706555529215 1
1.85521782315309 1
1.76813006866402 0
2.06464713682039 1
1.78479770723222 1
2.25213596071989 1
1.80436424702124 0
1.93670879553742 1
1.86439947683538 1
2.05165540603424 1
2.03240499891396 1
1.96544510455393 1
2.09354010107454 1
2.0219223243424 1
2.11951308317077 1
2.11630211529928 1
2.00734814184755 1
2.04558323104173 1
1.92818314398496 1
2.12778704358658 1
2.0970933141123 1
2.12017284412931 1
2.04311190831951 1
2.15799797889046 1
1.95977686141628 1
1.89823411680027 1
2.01626384386079 1
2.04485564208631 1
1.98118679719075 1
2.12393120560474 1
2.03912762885952 1
2.00038378290304 1
1.80286206566971 0
1.95576626783878 1
1.9987778015744 1
2.24248796135568 0
1.96906906807368 1
2.18557849873002 1
2.0058082218988 1
1.97480800572135 1
1.97087840428366 1
2.07199451594106 1
1.94371930233232 1
2.15548531643381 1
2.0577312220637 1
2.09147156822587 1
2.03125684333911 1
1.98854936368263 1
2.01089953474575 1
1.93499359792623 1
2.04264627504619 1
2.01134560532747 1
2.04425712665531 1
2.12891555349996 1
2.00970119153634 1
2.18971577536172 1
1.98367322078927 1
1.93719358292247 1
1.71212916383144 1
2.03771979311073 1
1.99264262129601 1
2.1052991823027 1
2.10535969358184 1
2.00218731177 1
2.13096300135971 1
1.80342354562258 0
2.17749363119693 0
2.07882620101062 1
2.01128457504873 1
2.06958391061138 1
2.04878710110398 1
1.97777100209913 1
1.91572464312461 1
1.95055740550749 1
2.15125502026489 1
2.04558391404035 1
1.85487895618888 0
1.7350584319349 0
1.94204087830057 1
1.97647991727256 1
1.91032531735439 1
2.09185105896997 1
1.90430188238897 1
1.84723347024668 1
1.91387863258158 1
2.001179158751 1
1.90603831599236 1
1.98619598814994 1
1.92816257830686 1
1.86922492031792 1
1.91301219313053 1
1.99184930181842 1
2.11415737710185 1
2.01360105152994 1
2.01792141569169 1
1.8925247489014 1
1.89399280926339 1
1.90246325086733 1
1.9622610660169 1
1.93805006105484 1
1.97432840199808 1
1.92141515233596 1
2.05661187240921 1
2.02897265854735 1
2.02878188415588 1
2.06952091418816 1
1.99648178904845 1
2.12524308044683 1
1.83233649249918 1
1.89780140333713 1
2.01063746708498 1
2.06736462175008 1
2.03963422592226 1
2.03468586357465 1
1.84554878716838 1
2.02127803722524 1
2.15478140375391 1
2.07210407533562 1
2.07815801471827 1
2.00008629511799 1
1.8405800526809 0
1.86156243787424 1
1.89627830512425 1
2.02389717008599 1
2.02540139817661 1
2.09012737828778 1
2.11535372709699 1
2.00081142916842 1
2.01420283486683 1
2.13851577857081 1
2.03523515715126 1
2.07083429052102 1
1.97814549978244 1
2.0731011225875 1
2.02069191378018 1
2.01930293781019 1
2.06971203625779 1
2.04297623040188 1
2.01014216560869 1
2.02729194020176 1
1.98563187657831 1
1.97105552824262 1
2.03988788043211 1
1.80911340543306 1
1.9636265987308 1
2.07752225911281 1
2.04077260795646 1
2.00232714628456 1
1.85210393105455 1
2.09107237609812 1
2.1183520750664 1
1.95368756180525 1
1.9251277188094 1
2.06940937959468 1
1.90816042708046 1
1.96448279723995 1
2.0979085309885 1
2.27895429595946 0
1.9575621613216 1
1.8436611413691 1
1.88234795851449 1
1.90609523511228 1
2.01000173609592 1
1.95373057837498 1
2.25264302331417 0
1.91141537707031 1
1.89844203612067 1
2.05853435110659 1
2.00483437218021 1
1.85666542140645 1
1.95501879835689 1
1.86826644988598 1
1.77709115680667 1
1.95426795405085 1
1.98065518291594 1
1.87409686451556 1
2.09627467369433 1
1.94181545187754 1
1.94644044564317 1
1.86628707244101 0
1.9942604730378 1
1.94540918938149 1
2.02861920459978 1
2.02168933427778 1
1.98205603636436 1
2.012118937896 1
1.93591576206037 1
2.12388777326243 1
2.1086838659022 1
2.04014018191941 1
2.08824613916715 1
1.96479672011361 1
1.89745438174582 1
2.18042655753606 1
2.07513087020994 1
1.92690521789028 1
1.9834242620186 1
1.97040482169062 1
2.02919131551585 1
1.97437810098666 1
1.99289339776877 1
1.91674398966394 1
1.85497945556648 1
2.04190310295205 1
2.00768802024328 1
1.97923184204134 1
2.0301113595807 1
2.1171443012541 1
1.98383788266003 1
2.01183546741105 1
2.13147142660873 1
1.96854795012654 1
2.10999730233846 1
2.04428009394376 1
1.89392457598116 1
1.94497430691643 1
1.98996020998066 1
2.01616077489392 1
2.05720178594974 1
2.00113093710032 1
2.00542698525279 1
2.25824811847602 0
1.92463966054543 1
2.09089708583397 1
1.807658687701 1
2.17073532389945 0
1.90300524983757 1
2.02187216063867 1
1.97891812620548 1
1.97337136800379 1
2.05295374801455 1
2.00182931287794 1
2.16656403846532 0
2.1632399995559 1
1.77546288806222 0
1.96467355652429 1
1.97774661188638 1
1.93911344377662 1
1.94971501655652 1
2.06377202595048 1
2.06918604746999 1
1.86319169750495 0
1.7247339404156 0
1.87291264022425 1
1.97059550728178 1
2.14574406707698 1
1.95139442743519 1
2.10086195718391 1
1.96261100490687 1
1.8938165110802 1
2.04105828859723 1
2.05146415360079 1
1.9868306006193 1
1.80581809264573 0
1.91493718315173 1
2.02143628771293 1
1.92545964510489 1
2.06582375588941 1
2.05738649273739 1
2.08407042518056 1
1.92373844060547 1
1.96230360671012 1
1.97824014064711 1
2.06145874104524 1
2.06765734645277 1
1.86158064254277 1
1.89727417152285 1
1.84868014452395 1
2.04455526887463 1
2.08382169658181 1
1.9939241887031 1
2.13856770331495 1
2.04566105953062 1
2.11805094967183 1
1.95525352720314 1
1.90339616357186 1
1.93094523812611 1
2.04975630089019 1
1.96582920021976 1
1.92444884891381 1
2.19699195718782 0
2.08860841173904 1
1.90388622096906 1
1.96637646008205 1
1.99251452728435 1
2.14460372062432 1
1.98148910075994 1
2.16277294243135 1
1.97499640032288 1
1.95015085308081 1
1.91872259717133 1
2.01785990838626 1
2.00858041890217 1
1.94546148938905 1
2.02947762685237 1
1.99680225781515 1
1.92406497137632 1
1.94904768211429 1
1.91300692329658 1
1.8818605348982 1
1.7355049937676 1
2.06757103554364 1
2.08100209272113 1
1.98962680485424 1
1.95706444345866 1
2.07114362618368 1
1.94985159437895 1
1.90515844543063 1
2.02217911809067 1
2.07910362036611 1
1.89614705263223 1
2.0382685800768 1
2.02266114527246 1
1.94422911562511 1
1.96405927568665 1
1.98228092529201 1
1.90744599804626 1
1.87244196957917 1
2.14666563351104 1
1.93166943741363 1
2.03424879661645 1
2.03966567548617 1
2.18671255109902 1
1.93100178767715 1
1.87808446678139 1
2.02577876078784 1
1.95157998404286 1
2.01785429323459 1
2.04324162204739 1
1.92621189268135 1
2.02515120912655 1
2.04059392566016 1
1.98102348068403 1
2.01649945383154 1
2.15169843245015 1
1.9104888988793 1
1.89645526708451 1
2.06055044443397 1
2.05696814866191 1
2.01574740290496 1
1.93206218209129 1
2.03199069424866 1
2.0304300315957 1
2.08447938904195 1
1.9036134337344 1
2.03452808254313 1
1.71993828507604 1
1.92645382637395 1
2.04056217017807 1
2.10476428525294 1
2.04049563611424 1
2.12190274932863 1
1.93341170952871 1
2.02822479507509 1
2.08451546420477 1
2.2427347107747 0
1.94113206579937 1
2.0439863746538 1
1.97510500177404 1
1.84785312329891 1
2.02715964827106 1
1.8848342569095 1
2.00614450701031 1
1.85120410646887 0
1.88658153326861 1
2.05588995046201 1
1.88329914527162 1
2.09358950849179 1
1.83968677451611 1
2.06517022371886 1
2.07557696701453 1
1.84647311639041 1
2.11310700126535 1
1.93812697002922 1
1.91240115375449 1
2.10090816488051 1
2.04334190837485 1
2.11538079989707 1
2.03109117378308 1
1.99096202290702 1
1.99003797162314 1
2.02543196625701 1
2.06621196377191 1
1.97993699400145 1
1.8643217631286 1
2.0811397730381 1
1.98466977731567 1
1.99712813708994 1
2.00247490550393 1
1.89555842456042 1
1.85535987109537 0
2.01271266450489 1
2.14106177003681 1
1.97524458185834 1
2.14403622688643 1
1.92836645291777 1
2.0679064252739 1
1.69019738958431 0
1.85852598148377 1
2.10974372042062 1
2.03499067282553 1
1.90047455899242 1
2.19297519352392 1
2.04303353037118 1
1.91620138100915 1
1.95331836538569 1
2.00307834000812 1
2.096792069265 1
1.91250893674466 1
1.92729070015699 1
2.01601531745488 1
2.1664451200549 1
2.07167899029542 1
2.00123248875348 1
1.90470228853909 1
1.87185561483833 1
1.90425891379251 1
1.99448977270806 1
2.00550318964638 1
2.06110982493789 1
1.98657032170594 1
2.04670858467859 1
1.97820808799761 1
2.02127427859164 1
2.11248494488014 1
1.79623954513634 1
2.02410381885046 1
1.86143768211424 1
2.05016353157308 1
1.95821906973128 1
1.94355859927421 1
2.14250751221003 1
2.09452433411494 1
2.31208062913722 0
1.98042820219083 1
2.12462287390306 1
1.91653654424051 1
1.99469472689245 1
2.00987326387149 1
2.26198667804901 0
1.97968584237261 1
1.95996713563052 1
1.80067583484801 0
1.95583269430147 1
1.95539063314884 1
1.83644109273894 1
1.9281430054002 1
1.86717773141599 1
1.978576911738 1
2.04676901016703 1
2.0780930506559 1
2.07814352177028 1
1.93606050768625 1
2.03890237445226 1
1.8405603716171 1
2.0669057459448 1
1.90608258964081 1
1.91895732828707 1
1.92500637106247 1
1.95551206393422 1
1.93095942229153 1
1.91393358992869 1
2.09310155616764 1
2.034973123627 1
1.99604841817244 1
2.06309030091231 1
1.99917816631615 1
2.09966702030685 1
1.76645372008837 0
1.92094504264411 1
2.17043211953346 1
2.05634874103433 1
1.94864942311161 1
1.98872720139499 1
2.17560407610538 1
1.95257986195601 1
1.97904639103306 1
1.97782510895433 1
2.08721364686383 1
2.04986109905041 1
1.69144453311693 0
1.87730186242728 1
2.03523089056207 1
2.01233254290633 1
1.95812898193399 1
1.91892982338755 1
1.99494938927211 1
2.17224892307998 0
2.0097516168006 1
1.88826596565466 1
2.10051104595579 1
2.04071589009468 1
1.99585828653113 1
2.00071883405966 1
2.03812789913014 1
2.0862640607162 1
2.05245709452797 1
1.90437216025469 1
2.09540230134103 1
1.91806283372312 1
2.00875278457452 1
1.85141700394588 1
2.07476045850026 1
2.16896128272003 1
1.92538701185953 1
1.94248812847908 1
1.96320024571561 1
2.03989684564286 1
1.8655514263545 1
1.91697724319698 1
2.0749724621444 1
1.85360157871075 1
2.04404866718658 1
2.09409808055365 1
1.86119411446147 1
1.83389402176621 0
1.88305209486879 1
2.00096589680236 1
1.95336969641078 1
1.8344369257248 0
1.91490503822363 1
1.93596690622606 1
1.98528985529277 1
1.81394917556155 1
2.09935332415097 1
1.9264752129949 1
1.96681851733933 1
2.08010673699649 1
1.89106555019108 1
1.88732566708458 1
1.846735683879 1
1.88558030949088 1
2.07680901541144 1
2.17128141369224 1
2.05773707154184 1
2.01431457627341 1
2.09980393162167 1
2.00695430565214 1
1.94501912750854 1
2.18629313893812 1
1.83815637652937 1
2.06294225721883 1
1.90572905206533 1
2.10346447618809 1
1.89730951167297 1
1.99123846245491 1
2.01488691233904 1
1.99950369547358 1
2.03238322539712 1
2.05565657858665 1
2.06520807582804 1
2.13172911065524 1
1.97577746109022 1
2.06715051471631 1
1.83742582695283 1
2.0756909102382 1
2.02819941319343 1
1.95783761716568 1
2.02445428764143 1
2.00661103555193 1
1.87831383923942 1
2.13236270677723 1
1.98012154118322 1
2.17036715096232 1
2.1190355888932 1
1.99619167300424 1
1.93291250289964 1
2.01967475287149 1
2.01788924556317 1
1.86526514135831 1
2.03988175983234 1
1.84336134639097 1
2.13228423442411 1
2.15285661998346 1
1.90925680297179 1
2.17524318363528 1
1.88951450608255 1
1.92081321641379 1
2.05326048362069 1
1.956812371363 1
2.17339442122237 0
2.01145306628394 1
2.0326474122632 1
2.08271713882722 1
1.96400749706436 1
1.93544700487925 1
2.10607682997019 1
1.98133210985801 1
1.93957733082331 1
1.93013514305486 1
2.02884783331368 1
1.84271779347061 0
2.11847531652006 1
1.97684180629625 1
1.89489901013834 1
1.9972342041154 1
1.94177016465986 1
1.92004629622352 1
1.91236792498649 1
2.10404173727709 1
1.98278914020403 1
2.03385477434045 1
2.05471329682527 1
1.91791822152981 1
1.89128956209763 1
2.1036593098374 1
2.10270798736972 1
2.15133794586776 1
2.093435468389 1
1.96698811819316 1
1.9007330469779 1
2.11666301810171 1
2.0665770335264 1
2.08999250978242 1
1.88040386280027 1
2.09388950068573 1
1.96718175214121 1
1.95710397271303 1
2.03978229497084 1
1.93254307244501 1
2.03170005532483 1
2.05334077583206 1
2.01609573926248 1
1.98169487466677 1
1.95877043062935 1
2.00265542894671 1
1.97819127226052 1
2.00374179060852 1
2.02640044907101 1
2.05248409613507 1
1.74469817090957 0
1.95922541673269 1
2.11329141560961 1
1.93458413224271 1
2.13698221785512 1
1.95310131743855 1
1.95804606082642 1
2.09670842293359 1
2.00214592140186 1
1.95288950185023 1
1.9292857344775 1
1.96602008623267 1
2.00695330668559 1
1.95225495219404 1
1.87915154268068 1
1.92192667259656 1
2.12413494408221 1
1.89968396105245 1
1.97055052358086 1
1.98862081420802 1
1.95607949509522 1
1.94050860246729 1
2.10853426156065 1
1.94458825760269 1
1.94004624931613 1
1.94263060451993 1
2.23779413628739 0
2.00571391406907 1
1.99239229879085 1
2.17115984653891 1
1.95985986671626 1
2.06313073183379 1
1.94356206028654 1
1.849216168997 1
1.9291222105138 1
1.97280821121688 1
1.89613541272545 1
1.92119660259971 1
1.92410246477239 1
1.90162488266166 1
2.00347142475862 1
2.14643700179724 1
1.96575456357477 1
1.90910393800559 1
1.93171585701824 1
1.95670862808209 1
1.98357608481718 1
1.95832611144649 1
2.07367596888116 1
2.06426277679764 1
1.92964402628914 1
2.09916581117943 1
1.90940038004083 1
1.89023523895355 1
1.94986876769212 1
2.10240390276298 1
2.03066199408306 1
2.07967653132567 1
1.79152763063883 1
1.98961535590972 1
2.17934355403382 1
2.01682882197832 1
2.00522416950765 1
1.94091478623808 1
1.85124404949975 1
1.99383111674052 1
1.88255850705781 1
1.99571033016061 1
1.95256404070361 1
2.06340246826355 1
2.11289711661745 1
1.99032135880254 1
2.14935391432914 0
2.06913370805964 1
2.15226040349839 1
1.98070816340986 1
2.07465431753016 1
1.95619718244103 1
1.84040733217213 1
2.08609645693558 1
1.94804634207585 1
1.95181083018338 1
2.03371785545041 1
1.94798008539402 1
2.13882918457924 1
2.02197128161422 1
1.89668811146404 1
1.99474032224968 1
1.99511950795898 1
1.97587227048563 1
2.2004997737945 0
2.05359777658727 1
2.03128488534568 1
2.02894677332154 1
2.04970397300333 1
1.83401281279863 1
2.07263234655896 1
1.97048206344708 1
2.0345945847414 1
1.96684883148293 1
2.08567602210856 1
1.97314299096707 1
1.97817083411095 1
2.00232746442759 1
1.99260747979867 1
1.89158145328027 1
1.98363884938728 1
2.1024819743148 1
2.03145260239268 1
2.04256309529266 1
2.16225992775456 1
2.09323332964968 1
1.98820932633705 1
2.03207570326686 1
1.91980626597135 1
1.99871496525776 1
2.0532460636074 1
2.13570434185948 1
2.05994537229015 1
2.2439398356034 0
2.16201389094303 1
2.12389057864912 1
2.06044473573121 1
1.92555429267488 1
1.89990728436807 1
2.00776531211319 1
1.96211115405848 1
1.89691751314875 1
2.01198871183356 1
2.14456810713007 1
1.97164954866825 1
2.18373772268062 1
2.05057818666429 1
2.08526342522314 1
2.10144446147539 1
2.06170014325796 1
1.99322172845356 1
1.99962431195528 1
2.09153794030315 1
2.01816724173649 1
2.09925739369454 1
2.00571700475431 1
2.1039623073543 1
1.9472710701355 1
2.05150196094634 1
1.91576242955475 1
1.87051268523078 1
2.075930891528 1
1.89542456795343 1
2.08750068430011 1
2.0791050455109 1
2.06615710029407 1
1.97970091892589 1
1.92994624200695 1
1.97636984187174 1
1.90385456813396 1
1.97568040064169 1
2.17542272622697 1
1.86652184682251 1
2.12602959498927 1
1.94089738637153 1
1.94807268035378 1
1.96572061486381 1
2.02677877895444 1
2.0237537588761 1
1.89497704571631 1
1.95167043678366 1
1.90339177524068 1
2.01912925324843 1
1.95489878232677 1
1.98951498023044 1
1.98819679833731 1
1.94325661919639 1
1.97893378224233 1
1.89668083517944 1
2.02848892206148 1
2.03617098882412 1
1.90266307787172 1
1.93573953399092 1
1.92135099161582 1
1.81861927770969 1
1.91920655720299 1
1.99286230360285 1
1.94909078537834 1
2.02979954621736 1
2.01909550435319 1
1.94874730211757 1
1.94995448960967 1
1.96320088054506 1
2.04888638338522 1
2.06329625752586 1
2.04029647467636 1
2.01837624674087 1
2.0279363868613 1
1.99472787571778 1
1.93774605391168 1
1.78151565473358 0
2.001656683487 1
1.87610247888049 1
1.98854495955271 1
1.95764716506945 1
1.97459475437549 1
1.83060849151524 0
1.98782376506757 1
2.04764329136751 1
1.90026166379187 1
1.81822054343311 0
1.94471647962501 1
1.9670927243111 1
1.9979719965908 1
1.87161593726824 1
1.97260313085385 1
2.19168451095576 0
1.94922208114551 1
2.08795720340925 1
1.9723324579971 1
1.99086672476906 1
2.05117175019601 1
1.85101572706871 1
1.9268019962217 1
1.91621123035062 1
2.07849489373821 1
2.09911846021346 1
2.08235487799114 1
2.08789980967372 1
2.12278373792179 1
1.98571844329201 1
2.00167131319316 1
2.05985559372297 1
1.95816618140505 1
1.95979815363005 1
2.00163750124234 1
1.86419438729147 1
1.96602363675814 1
2.01204450900338 1
2.02428952990488 1
1.94798514066144 1
2.08301254515747 1
1.92684692250856 1
2.04650205935307 1
1.99997825311541 1
2.0136052721206 1
2.21453241483267 1
1.95308076207274 1
2.03104319240973 1
1.97700585525955 1
2.01526785438815 1
1.98794134228206 1
1.90724590067047 1
2.06139160089175 1
2.05164598047201 1
1.92523306429822 1
1.94065308062994 1
2.1599094358368 1
2.07249505512276 1
2.01011849803891 1
2.02323383554229 1
1.90658706481892 1
1.82000776085616 1
1.97604537902444 1
2.05439230625575 1
1.78168447398565 1
2.07865760331468 1
2.05233931613406 1
1.96488964595664 1
2.03953436028265 1
1.952690910814 1
1.93158751963615 1
1.94994566841896 1
1.91306303685777 1
2.05346445184183 1
1.84068725774549 1
1.95366641405585 1
1.98274065222379 1
1.99777209471863 1
2.07957275452809 1
2.03309711216649 1
1.83563376531336 1
1.73961512253314 0
2.04356034392237 1
1.93661998361928 1
2.11518551954038 1
1.93511686629322 1
1.84672023012251 0
1.90953039569284 1
1.98918365344394 1
1.98441227400209 1
1.84672722252953 1
1.87102290254159 1
2.03576200250437 1
1.88471638367497 1
2.11053666712298 1
1.98588295337875 1
2.11190827688037 1
1.93048246503627 1
2.24149530726981 1
2.02517102755534 1
2.04689953865427 1
1.91579740198577 1
1.95819875074667 1
2.00514604339352 1
1.81007361153769 1
2.07238890892955 1
2.00497320886986 1
1.96939455189576 1
2.02886828991525 1
1.94251182456341 1
1.78413824455932 0
1.90974046487911 1
2.01789049279165 1
1.87533886331349 1
2.09712265323707 1
1.75126874719594 0
2.05780185268598 1
2.09981674314763 1
2.13396807664887 1
1.98895270848249 1
1.8913706953125 1
1.76115765129706 1
1.95080279446256 1
2.00355348379196 1
2.03533401067162 1
1.97077690708706 1
2.03845557201609 1
2.00167761395563 1
1.96746012880902 1
2.03432914609213 1
2.04382175971475 1
2.06027861378908 1
2.00990419529603 1
1.94672948401357 1
2.00710793297408 1
2.17590533200279 1
1.9286181139981 1
1.96001854806369 1
2.09299706933809 1
2.01996333342616 1
2.06838682808613 1
2.0813322052935 1
1.93966650782512 1
2.0304439532931 1
1.88292387829161 1
1.96817036714129 1
1.99531341132476 1
2.08393755601995 1
1.97197723968463 1
1.93083903857469 1
1.95696299129478 1
1.94662929202124 1
1.98075650914789 1
1.89642393140303 1
2.17268602735666 0
1.84381448207935 0
2.01183833883458 1
2.0451526576797 1
1.95877117360515 1
1.97860566045299 1
2.17950783749519 1
2.0327067103133 1
2.00440069525784 1
2.12088590491023 1
2.08346957461375 1
1.99413754360357 1
2.27656362020806 0
1.98582467174515 1
1.97302988092222 1
2.01917396671841 1
2.03924139167405 1
1.93212136974791 1
2.04264011116671 1
1.87875831923746 1
2.0572169099701 1
2.07543200536221 1
1.95856992819862 1
2.09178524291073 1
2.12918401935274 1
1.95575116949089 1
2.07367138890842 1
2.03922304135518 1
1.88712646031139 1
1.87648039682986 1
1.99425405502805 1
2.21793030750697 1
1.88955973497329 1
1.93937700307129 1
1.99531053113608 1
1.97963799341947 1
2.07488188144309 1
2.00180010106298 1
2.00101574901579 1
2.02309314098483 1
1.9449139589298 1
1.98963502000251 1
1.87185070268298 1
1.80168033254203 1
1.96882681736633 1
2.02989681739954 1
2.03171257985116 1
1.91469049431218 1
2.05884191733319 1
2.04006079348237 1
1.82929464110583 1
1.96271118011816 1
1.95235361713983 1
2.04401479344375 1
2.02908662627855 1
2.10519754043921 1
1.94887406241146 1
1.89665906803112 1
2.03010074084823 1
2.08240203884216 1
1.92935036830223 1
1.98552564747717 1
1.9429524347971 1
1.99883949785165 1
2.05174859508878 1
2.0796727789165 1
1.97478595450554 1
2.07023808066053 1
1.99571852416713 1
2.08154611871061 1
1.91086429651639 1
2.19136997161434 1
2.0142596076927 1
2.0551565910832 1
1.93297011873343 1
2.14058932404587 0
1.99986632385646 1
1.95937899951782 1
1.90009129713782 1
1.95610146183971 1
2.08181335766814 1
1.98673636367425 1
2.0093677690948 1
1.8919358060418 1
2.08456315311593 1
2.01576864788784 1
1.9822528110091 1
1.96011165058655 1
1.82682637690229 1
2.11642380584301 1
1.96184019133963 1
1.95695339442972 1
2.02336285334378 1
2.00121507714721 1
2.02822557488767 1
1.91862439940049 1
1.90673153869919 1
2.06509968967339 1
1.94809869928275 1
2.06823465997924 1
2.06477018512656 1
1.98128886338318 1
2.12585351672756 1
1.96228066002942 1
1.97983439426062 1
2.03935817292277 1
1.66457044533904 0
1.96195327442436 1
1.93386036201136 1
1.88559488369098 1
2.08275198800201 1
1.90180899527398 1
1.94508499097842 1
2.11872199615624 1
1.99761810795668 1
1.74365075475273 0
2.00087585241462 1
2.07623606465925 1
1.89568470379554 1
1.97016207884346 1
1.86867836589651 1
1.91054333165042 1
1.98910930769222 1
2.09253076364866 1
1.95774995081035 1
2.1419267330343 1
1.88266103022762 1
1.9479730574663 1
2.1623881883538 1
1.93967067248908 1
1.97793462963984 1
1.84160343983824 1
2.0326735219265 1
2.03251815854442 1
1.92433081437822 1
1.90530816718359 1
2.05353919038838 1
1.97859004776929 1
2.0091880398282 1
2.05433284643078 1
1.89277497745777 1
2.05737100143774 1
2.06576390244771 1
1.85010872536814 1
2.0323917337905 1
1.97811721146871 1
2.0694757269851 1
1.9550804052031 1
2.00014455257452 1
2.14901067283221 1
1.96102428895532 1
1.89401871379156 1
1.98562738771047 1
1.90571157687392 1
1.88811032068682 1
1.84740438159967 0
1.98164961109699 1
2.06147954854265 1
1.94577646718651 1
2.05986471561024 1
2.03888733644077 1
1.9928001720773 1
2.09327126520885 1
1.91781114408395 1
2.12100106691013 1
2.03206063593056 1
2.12364272452669 1
2.04216904784122 1
2.08039374093784 1
2.0927893223186 1
2.003137701609 1
2.03884190022277 1
1.99524501017571 1
1.8551841166114 1
1.9431349757085 1
2.04233721720431 1
1.92494860439156 1
2.13758991763227 1
1.94169433635249 1
2.31228536637029 0
1.94400398019984 1
2.05122725343524 1
1.9791154964975 1
2.03328892837385 1
2.04422418808865 1
2.13092885144089 1
2.16274675270469 1
2.02518322083662 1
2.05846886247373 1
1.94486190557809 1
2.000169799929 1
1.9514562060274 1
2.02002655910848 1
2.07401252180631 1
1.91627989307963 1
2.02571567397667 1
1.9050289341612 1
2.11980114434618 1
1.99504383299762 1
2.00422022419038 1
1.97238698405236 1
1.93501665382133 1
2.00597841334642 1
2.07640093079443 1
2.11909921127263 1
1.98836878235471 1
2.00027972261447 1
1.89915826654583 1
2.00856816270302 1
1.98547291634856 1
2.03213205199498 1
1.92367042497429 1
2.18221284194011 1
2.06079333071436 1
1.97419285108667 1
2.03090994448838 1
2.02605461299887 1
1.91196018370641 1
2.0526163141233 1
2.01918400995799 1
2.09966238840619 1
2.00580968462544 1
1.95059692807128 1
2.1834355000713 0
2.09697550390486 1
1.85567736818274 1
1.94516749393017 1
1.96355859050718 1
2.00799868300144 1
2.09257996047 1
1.95334146613523 1
1.93524543094934 1
2.00627357354255 1
1.93145170125248 1
2.08639045303437 1
1.98258103088619 1
2.09374556676305 1
1.92799717462563 1
1.97873989693514 1
2.09296358556516 1
1.9888129497947 1
2.07946523743224 1
1.79436780776994 1
1.96157212629471 1
1.95155973292184 1
1.9577668837117 1
1.92181643753939 1
1.89725605106317 1
2.02722996830636 1
1.88305468977827 1
1.84085765090267 0
2.02283030687004 1
2.01726989107042 1
2.00912480699894 1
1.96175892976882 1
1.96501128942919 1
2.05729484058824 1
2.05722219079049 1
2.12971100954367 1
1.86685432482352 1
1.95223848267068 1
1.98563135977771 1
1.96548772790717 1
2.0574953702568 1
1.96216084958412 1
1.92542918463121 1
2.00073812334333 1
1.96141372401429 1
1.98126988292374 1
2.16750252380984 0
2.03859550786495 1
1.90418837575611 1
1.98395753196539 1
1.83748132905385 1
2.0341936062355 1
2.06109622810359 1
2.01867039074427 1
1.92628075109424 1
1.96104144818961 1
1.90486364535585 1
2.11862347844702 1
2.07115413093153 1
1.95690695091635 1
1.99140472364079 1
2.05064532929835 1
1.87553357763854 1
2.08474574322684 1
2.08181562225912 1
2.00628667905911 1
1.95887721081349 1
1.94991152874684 1
1.87098555843972 1
2.00316026282192 1
1.90709974950716 1
1.90843568751845 1
2.02559330352012 1
2.09390848216078 1
2.01862614951218 1
1.98264073482368 1
1.97022806540937 1
2.02629985161751 1
2.00332542295756 1
1.91224325170083 1
2.13124820499597 1
2.09463231786326 1
2.18676943743843 0
1.98471107939205 1
1.94387470142228 1
2.01865169882676 1
1.97975489033032 1
2.09750879831819 1
2.17350466809389 1
1.96305971969699 1
2.07223044426614 1
2.10009307419578 1
2.10837112785533 1
1.78745342056212 1
2.05900073246997 1
2.0654646146409 1
1.85771262694166 1
1.5667741635529 0
1.90338611685577 1
1.7718026321735 0
2.00037563348593 1
2.10358686395852 1
2.22317405960258 0
1.90874822248431 1
1.89431333434539 1
1.95749184968209 1
2.05575149797443 1
2.20509485017422 0
2.03950584021054 1
2.07371940866131 1
1.92496479615483 1
2.01744809064668 1
1.93620826176456 1
1.88595574093203 1
2.06063672135537 1
1.78979653905862 0
1.97624298079743 1
2.02168133249015 1
2.0589809614735 1
1.86290070805178 1
2.00489688813979 1
2.05585989507071 1
1.96819360765079 1
1.88980440595297 1
2.10727405245232 1
2.05484114076148 1
1.98423742144063 1
2.01206374848027 1
2.09488069099781 1
1.98815283157799 1
1.9207357419179 1
2.05532638695018 1
2.00823019133797 1
2.04791780974992 1
2.14135511258171 1
1.97229379414052 1
2.03415084598441 1
1.92046063491987 1
2.04318694077677 1
2.26955738348766 0
1.93721219204129 1
1.94974844296968 1
2.05015498646059 1
1.92989109668788 1
1.96346111479397 1
1.91808788101534 1
2.01855917760154 1
2.20150445622486 1
1.98938924354506 1
2.00397535458648 1
1.95750566720115 1
2.00081498038396 1
2.06222472634746 1
1.89877081023548 1
1.99303206690539 1
1.81992412517579 1
1.89803672705047 1
1.90399951634836 1
2.16809911578901 1
1.87074082025556 1
2.27024491803344 0
1.95091808625144 1
2.0183993346189 1
2.1973796781089 0
2.0506552742805 1
1.94128102337431 1
2.09372056402458 1
2.11478185015854 1
2.05106648313222 1
1.98674007613883 1
2.08920476882625 1
1.95635474050783 1
1.94791443905389 1
1.97088472671949 1
2.1791092037856 1
2.03786080354545 1
1.98505326122687 1
2.02127949700355 1
2.00737142331174 1
1.93844381801312 1
2.01588042926839 1
1.96535847921663 1
1.7864012462718 1
1.86909723013754 1
1.96071004624898 1
1.97776038528817 1
1.99204854023747 1
2.01622982702342 1
1.91838316136427 1
2.18669951620834 1
2.06781271285423 1
2.09514848156674 1
2.11361824807087 1
1.96230020019471 1
1.98197080591715 1
2.04624300890334 1
2.10974112331541 1
2.16053484339173 1
1.97524521010057 1
1.91142890597028 1
1.92284475382307 1
1.9854834126635 1
1.96087235488774 1
1.93054380993375 1
1.97934164550295 1
2.04729715243017 1
1.8651198797264 1
2.02638569783323 1
1.89503911010964 1
1.92318727796476 1
1.97093557719618 1
1.90987390371282 1
2.00437902513584 1
2.05768267765878 1
1.95265113115767 1
2.11474219381095 1
2.05386288105311 1
2.01686569805918 1
1.84300321203016 0
1.98772358288995 1
2.00634237715928 1
2.01071681774875 1
2.02266124682938 1
1.97118354804782 1
1.96887297949213 1
1.91839591505071 1
2.01465672745496 1
2.15241843061461 1
2.04515082455314 1
1.91298284671363 1
1.9923728495711 1
2.22259666427376 0
1.9231569721879 1
2.11489058497555 1
1.81910735022954 1
1.9736708173727 1
1.98123996422212 1
2.00478441734153 1
2.19365603491187 1
1.94424398027035 1
1.90673114407417 1
1.97286316134179 1
1.96621140495613 1
2.0734882413203 1
1.81691024800177 0
1.92201204985465 1
2.00502543432999 1
2.00376511099776 1
1.79572151504794 1
2.02432048963207 1
2.09575048563733 1
1.83674908837746 1
2.0401208989562 1
2.00884004276121 1
1.94705605166325 1
1.84173401118011 1
1.99656155446116 1
2.05417147106701 1
2.08737064483015 1
2.11485242348374 1
1.80572840409552 0
2.15527934022569 1
1.92581502028759 1
1.97653226706104 1
2.03767342520933 1
1.96481829528704 1
1.99011255781177 1
1.96618914067548 1
1.92570618208487 1
1.98029019570659 1
1.94486493384951 1
1.86656572155358 1
2.17065584681303 1
1.93130424755341 1
2.11431559063879 1
1.99522305728675 1
2.03064657827984 1
1.95976118150517 1
2.15431474402811 1
2.03676780200433 1
1.95869660830856 1
1.94254837822846 1
2.03470347674321 1
2.13204259692337 1
1.77068200528392 1
2.08287259450786 1
2.15236820699458 1
2.0371779486462 1
2.0868792255696 1
2.13954542758803 0
1.8292437574663 1
1.83938343452525 1
2.04896238634301 1
2.00591443445001 1
2.01376670527063 1
1.98868964396563 1
2.09536047753894 1
1.98484688289496 1
2.10925564259505 1
1.99234879810638 1
1.97397913303202 1
2.18199874835711 1
1.84040109036547 1
1.97193171495084 1
1.90627127561145 1
2.00796218335613 1
1.88305239051436 1
2.22032854498239 1
2.02011358912224 1
1.96303602693256 1
1.97516526321334 1
1.89072910604967 1
2.00947866798829 1
2.17874830807165 0
2.05560132029457 1
2.0844080916761 1
1.95230259116178 1
1.97710311448263 1
2.10207093849512 1
2.11065311232118 1
2.01151465567136 1
2.03104378098838 1
1.70430953885427 0
1.66848668594354 0
1.9271392841542 1
2.03537517138167 1
1.96888078329609 1
2.0477785971336 1
2.12872064230184 1
2.15431021326687 1
1.78715318384171 0
1.97471008366491 1
2.03809881014683 1
1.97087469263146 1
1.98791717330685 1
2.15452488909337 1
2.15284861343557 1
1.97370836886261 1
1.9408082911432 1
2.05266156352307 1
1.8611379278494 1
1.88894194718397 1
1.91047877490524 1
2.04206861671644 1
1.93713118653056 1
1.84330395004679 1
2.13943093282365 1
1.99649215876713 1
1.89644380470799 1
2.18796750432779 1
1.94378222581593 1
2.19140374018272 1
2.02424186572467 1
1.84799949461795 1
1.85667677724904 1
2.00245338555746 1
1.98485461159643 1
1.93046441432126 1
2.07638511354464 1
2.0879216650024 1
2.04123196424841 1
2.35808182136051 0
2.11456585749395 1
2.12753688062315 1
1.88456152579497 1
1.96740831280289 1
1.89714625298992 1
1.91659337264077 1
2.03568853488338 1
2.06398079123446 1
2.08290049887155 1
1.9777956167738 1
2.0984710180288 1
2.09850207056848 1
1.95594496594245 1
2.02366930900864 1
1.98682928822953 1
1.80006737565098 0
2.02816855221312 1
1.95824835205066 1
1.94813776142831 1
2.20670083001973 1
1.91477249250394 1
1.99380138977385 1
1.95592129039586 1
1.95053064163016 1
1.99554213710854 1
2.16839115442703 1
1.98248959029507 1
1.91858161026523 1
1.95394788946126 1
2.05422698684994 1
1.90393963075804 1
2.00545848781409 1
1.93876412152221 1
1.99508715480079 1
2.04723692992712 1
2.14906113502845 1
2.2200405503009 1
2.03869140408614 1
1.91170731270948 1
1.99297373752868 1
1.91886609161928 1
2.07954940962755 1
1.95587099944089 1
2.03010868535106 1
2.06012351159477 1
1.93269963328999 1
1.74748457251861 0
1.90619659376137 1
2.08112641892972 1
1.9621898233047 1
2.33270675502372 0
1.97134069946119 1
2.01572400454474 1
1.99696651340589 1
1.99759414776663 1
1.86997739545573 1
2.15472066049308 1
2.02038492636857 1
1.93839914010398 1
1.84433391502725 1
1.87617734815726 1
2.05436131190579 1
1.98476782763423 1
1.93466466975564 1
1.9268309720982 1
2.13462704275945 1
1.79220907686799 1
1.89546695870729 1
1.96414107760701 1
1.9785061215792 1
2.01512782619279 1
1.93576191998336 1
1.94648582898076 1
2.14581412702077 1
2.0013894447093 1
1.85853356989678 1
2.04508534890191 1
2.04477054501928 1
2.01082050898006 1
1.86223188262541 0
2.02670249742879 1
1.97096571801279 1
2.12380228537423 1
1.96943698860998 1
2.03658859942004 1
2.03686141703128 1
1.85911191558066 1
1.88575141002718 1
1.92793993124009 1
1.95914074381969 1
2.00677997391484 1
2.04664429919217 1
2.07232501547439 1
2.09863416167256 1
2.1137458716896 1
1.92049588133367 1
2.07772080833207 1
2.12168220537091 1
2.00607580941719 1
2.10192502573958 1
2.05026195385232 1
1.9139532539471 1
1.95215505077989 1
2.08304954260405 1
2.04396033761165 1
2.0837167050513 1
1.96606032695431 1
2.0806147028152 1
1.88693305397448 1
2.06185743092006 1
1.93403239407679 1
1.97860154347472 1
2.00878462421126 1
1.89207327883789 1
1.92350243652058 1
2.02791676849978 1
1.88579057543437 1
1.87760226332591 1
2.01379731851989 1
1.95788529690984 1
1.98788040358106 1
1.91902228792196 1
2.0602814771308 1
1.97263135424013 1
2.03053880432868 1
1.90571385830308 1
1.93302523308294 1
2.03053413517744 1
1.99594662016009 1
1.91135510345965 1
2.00977046495301 1
1.98589414874668 1
1.97611514349081 1
2.00336858779388 1
2.11842810968287 1
2.25142240760947 1
1.96067275255211 1
1.90169476399644 1
1.9600286956368 1
1.90962163504022 1
1.80624378479968 1
2.04706125874362 1
2.08310263076062 1
1.99335965535338 1
1.89102209745073 1
1.99453802637519 1
1.90443874790853 1
1.96226237444057 1
2.14575569374132 1
1.99815771694402 1
2.03558488306179 1
1.95807572861689 1
1.9432257004649 1
2.07355959616858 1
1.97887834527961 1
1.99876165046789 1
1.9930456655842 1
2.04536704937504 1
2.007439661986 1
2.02059664368804 1
1.86853595535494 1
1.87254071310342 1
2.01731564933281 1
2.10453418081526 1
2.02460248601498 1
2.01394310740166 1
2.14731798434033 1
1.88550657547484 1
2.10241010061198 1
1.87178043315373 1
2.11296008290593 1
2.05104228910311 1
1.75704693723618 1
1.91649841495375 1
1.86541755308604 1
1.80907430630772 1
2.11957712566349 1
1.89523219897523 1
1.84259973659912 1
2.00123487995171 1
2.14559753194709 1
1.94549849948709 1
2.17687655138112 0
1.94815007353284 1
2.02198059824437 1
1.90255452831877 1
1.89580455254272 1
1.97494180977533 1
2.19874041516578 0
1.9464830281421 1
1.88105503876909 1
2.02537661027663 1
2.06081693364394 1
1.98242215405423 1
1.99539446452819 1
2.02067965930996 1
2.02255582705489 1
1.99191385341309 1
2.0368909851244 1
1.97477720757287 1
1.86352645477295 1
2.03155979046849 1
1.94745459980861 1
2.04156689227379 1
2.07823263062026 1
2.07674001720518 1
2.12682648238566 1
2.12158043843541 1
2.03412895305732 1
1.88140531250701 1
2.04696092372481 1
2.10916139142712 1
1.99235012335532 1
2.07848346649686 1
2.08858643895577 1
2.00966957906609 1
2.04760564858914 1
1.79292424824374 1
1.99376495586081 1
2.07519176100171 1
1.99820273539981 1
1.88059624352602 1
2.01105509237927 1
1.8325849641431 1
1.9937143879866 1
2.07114913362079 1
1.98822570706742 1
2.00705410908258 1
1.91241923732207 1
2.21948579450583 1
2.08948804482317 1
2.04984536973614 1
2.14951602580849 1
1.92583110150584 1
1.88030323438404 1
1.77295953137057 0
2.11869637299426 1
1.91161631254212 1
1.98561228795343 1
2.03121361655138 1
2.09553663869761 1
2.08394468613814 1
2.05979952091941 1
1.90674768085081 1
1.91251847458459 1
1.89895805684169 1
2.02246860399432 1
1.99098476817657 1
1.84910086215777 1
2.11481628990394 1
2.00403689727899 1
1.87729085421204 1
2.11196105188013 1
2.0709672135054 1
1.8819956076417 1
2.08652203312769 1
1.96168253463009 1
2.01936739677493 1
1.86020396115787 1
1.97404904213538 1
2.13948382311434 1
2.00145364773532 1
1.90075544638627 1
1.93027677896606 1
1.94950159937217 1
2.11198535054674 1
2.02614763324487 1
2.03880860416384 1
2.02178023420129 1
2.17006399095485 1
2.00782463666648 1
1.94596068085371 1
1.93214989724559 1
2.18252973179394 1
1.94289667956508 1
1.99687452435742 1
2.05146201523937 1
2.0579187782091 1
1.89696912291833 1
2.03152845150356 1
1.9992551082555 1
1.76529308045895 0
1.96286423255283 1
1.9633606656483 1
1.91551731935193 1
2.04115207443675 1
1.9654633630142 1
2.00724988826056 1
2.02280547718773 1
1.98424273646191 1
2.18810882740734 1
2.15002527641983 1
2.12359118960597 1
2.0506797149962 1
1.95363290629266 1
2.09243745105791 1
2.0968011804937 1
1.81699437841266 1
1.99289636295393 1
2.17037480427935 1
2.21983287376522 1
1.84925024703202 1
1.99756387912754 1
2.1136478859304 1
1.93595998089805 1
2.0040667753095 1
2.07923183470047 1
2.06007577473262 1
1.98418886208092 1
1.89986058339877 1
1.94172436646696 1
1.98833484650496 1
1.89151909865328 1
1.91037429146093 1
1.95217548861717 1
1.98969748467645 1
1.81580263627154 1
2.12860615962406 1
2.06827846334795 1
1.96550068043633 1
2.03305033805368 1
2.0518271291247 1
1.84300106474814 0
2.13260558458601 1
2.06042172204505 1
1.88721775971246 1
1.93881132893019 1
2.00362846893516 1
2.11712808564584 1
1.97925356449684 1
1.89422608187932 1
1.96099167026891 1
1.99817157592784 1
2.04332066187373 1
2.06315270684615 1
1.99859450343921 1
2.02129172479209 1
2.0205938675308 1
1.90720179383299 1
1.97079752305332 1
1.9058040945253 1
2.12744994441642 1
2.03577412613348 1
1.96954328619844 1
2.00557948223165 1
1.96962778398425 1
1.86926601338721 1
2.01769093894934 1
2.12308812424193 1
1.86376975591231 1
2.02949992711093 1
2.03330725080218 1
1.93351538884868 1
2.04180477877966 1
2.04937170047361 1
2.06673619220568 1
2.00615026133343 1
2.13432024279755 0
2.01701669927427 1
1.95363999235724 1
2.02023073295364 1
1.87944410025544 1
1.92891654875562 1
2.00526560281797 1
2.06243780065305 1
1.98483402137747 1
2.03426025752522 1
1.97279918408063 1
2.13589774266106 0
2.0931741047926 1
1.80923348943095 1
1.9824545705671 1
2.00857068282241 1
1.9728647661102 1
1.98127488527031 1
2.08937334813777 1
1.82241480743607 1
1.92284742199825 1
2.11185279842354 1
1.96803282368019 1
2.1652372237907 1
2.01620464486373 1
1.99457325225363 1
2.16781551263698 1
2.09209164611429 1
1.96416777829513 1
2.07342074326572 1
2.09864155500434 1
1.91900825323312 1
1.94955961519884 1
1.88389022487208 1
1.86542222180482 1
2.05604003825314 1
1.96862050471117 1
2.00541706447582 1
1.96791784764957 1
1.99444444330292 1
2.07887477871469 1
2.03712662533616 1
2.0203282046678 1
2.20635853621249 0
2.00118076274462 1
2.02859290868547 1
2.03088476095455 1
2.05289157375171 1
2.07472756412321 1
1.94529701173484 1
2.00769497866911 1
2.05652266184405 1
2.00971230074018 1
1.96621034747505 1
2.10576501883408 1
2.09043657579291 1
1.99479784154588 1
2.1542454972536 1
2.03174190021831 1
1.92506784152547 1
1.93324905432705 1
1.88752781817666 1
1.99427978630769 1
1.96560298039308 1
2.02421222768506 1
1.99204869067115 1
1.98756597126684 1
2.13246970643867 1
2.06305298892219 1
1.97135993585402 1
2.07344136314621 1
2.01208972258704 1
2.18826927027614 0
1.93685310170704 1
2.09139938198388 1
2.11937775313253 1
2.01189334615019 1
2.01101092115043 1
1.95771626950209 1
2.01959837421887 1
1.95881816374689 1
1.94566873935689 1
2.03397549279702 1
1.77025620771403 1
1.94468512629959 1
1.93020253459299 1
1.97890682962645 1
2.03687234682893 1
2.08802850324312 1
1.88209620683715 1
2.05241338269677 1
1.99401341557051 1
2.07143188865921 1
2.0623856133 1
2.0933656306622 1
2.06663727140146 1
2.05509003899482 1
1.99690290151285 1
1.75869976771473 0
2.1416835379401 1
1.97699226507151 1
1.82107323522558 0
1.97134920874024 1
2.04549983503768 1
2.04979527186606 1
2.06816971017939 1
2.06541271001969 1
1.87707588073494 1
1.97158667575851 1
1.97280250255007 1
2.02802729658918 1
2.07946955155171 1
1.99555924160522 1
1.95174470814948 1
2.0552187943897 1
2.06776538603132 1
2.10227805958743 1
1.87208298062995 1
2.10644978572205 1
1.75459163656456 1
2.00360119631689 1
2.03375751080146 1
2.15309420799244 1
1.95952481861217 1
1.98367489208626 1
2.06821640740361 1
1.91057736203022 1
1.95979952443944 1
2.07965397238911 1
1.86225684232873 0
2.13682083840841 1
1.97772267154383 1
2.01852326938055 1
2.03427420561165 1
2.00386565989717 1
1.99219929991429 1
1.99534681708615 1
2.00499628123407 1
1.90016278275918 1
2.06257903254674 1
2.13464971357841 1
1.84670092839813 1
1.93915421294343 1
2.20526007878745 0
1.94065830316842 1
2.0197025070339 1
2.1889367679207 1
2.07478486220384 1
2.06155463908797 1
2.0467453051796 1
1.80055825146141 0
2.0723533086451 1
2.04144933403077 1
2.23837522495051 0
2.07019757513313 1
1.88784177746186 1
2.0011492180783 1
1.95609818685997 1
2.06314978248465 1
1.9641409701772 1
1.99886643203716 1
1.87152136310475 1
1.96517184509926 1
2.09567964534149 1
2.03896879618869 1
1.98588857754528 1
1.97873739381872 1
1.97760347145996 1
2.09755654269419 1
1.98699238775099 1
1.82537892031289 0
2.14978892197589 1
1.79939509812449 1
1.85962471818507 1
2.02357618473019 1
1.91536477699295 1
2.06237535890707 1
2.04522689159768 1
1.97819519718307 1
1.91723497192111 1
2.00600676235958 1
2.0139974511457 1
1.88491325664655 1
1.85678239942757 1
1.98320556540753 1
1.8558737694382 1
1.89830858735197 1
1.99898802111922 1
2.02868480598351 1
1.90404226735701 1
1.94572159570949 1
2.12548735053286 1
2.04213090280651 1
1.90408935147876 1
1.95413059416096 1
1.88626166289281 1
2.08302581034942 1
2.15081917144796 1
1.91498398083009 1
1.96888239540144 1
2.01024585650374 1
2.17486514786653 1
1.85904710410751 1
2.04205312256034 1
1.80699515585089 1
2.06563414471692 1
1.98081521669381 1
2.15005494764208 0
2.02767435218697 1
1.96921837783713 1
1.87363649828404 1
1.91480510790608 1
1.96758601447721 1
1.97664377816825 1
1.9487456230876 1
1.97222165859539 1
2.02050600994688 1
2.08321463218558 1
2.07684731825203 1
1.86045674727709 1
2.01525227146866 1
2.05201640507917 1
1.9941344735081 1
1.9306131897085 1
1.96964118207697 1
2.08314906712367 1
2.06528878004706 1
2.09197850598011 1
2.15431057630686 1
2.15546725394378 1
2.0263954841024 1
1.90646570823721 1
2.02880226669095 1
1.97550524835251 1
2.10696049043938 1
1.99346493172062 1
1.98774452535399 1
2.12550582441317 1
1.98887268549339 1
1.96705072548428 1
2.05515006901698 1
1.91489518016876 1
2.0412293039585 1
1.87433671410477 1
1.98813451371831 1
1.90491313410953 1
2.06255547385388 1
1.97859785438654 1
2.14782845364934 1
1.98939681048796 1
2.03885022692947 1
1.93296991121446 1
2.03642573687793 1
2.04817744392645 1
2.01527544697561 1
1.98319174195601 1
1.73839542883108 0
2.19364385408876 0
2.04091203046285 1
2.01537908406573 1
2.15462381584179 1
1.96648950497402 1
1.93839664133675 1
1.96986896053799 1
2.05516154079224 1
2.12134441023663 1
2.15798012274576 0
2.02365252350203 1
2.03063984645937 1
2.04350902189591 1
2.08223540358049 1
2.00827775386356 1
1.92718453844376 1
2.01051950314308 1
1.91894331638459 1
1.99014131633941 1
1.99783100151475 1
2.02082215759628 1
1.99649331739184 1
2.109220793146 1
2.04628667955736 1
2.0494878655445 1
2.00804612658688 1
1.92284094334711 1
2.071119138746 1
1.91199195643813 1
2.10666947938195 1
2.07120208663177 1
1.93148162775594 1
2.12236255502028 1
2.04906447584681 1
2.00628277059094 1
1.95156784812083 1
2.14062938567799 1
1.95686001763215 1
2.07571796266219 1
2.15090860143169 1
2.04172534340297 1
2.01159889416235 1
2.11033644831624 1
2.15506021342112 1
1.9711001595917 1
1.9963289092211 1
2.08047503319802 1
2.08393527098722 1
2.05748272739286 1
1.97217468066038 1
2.16676582475937 1
2.05550066680969 1
1.81708494459091 1
1.96336536539583 1
2.06320001790608 1
1.88144764918152 1
1.98229196472576 1
1.93855224841858 1
2.08014128804005 1
2.03170713592629 1
2.13500275273971 1
1.92745215580936 1
1.99996753145126 1
1.94602441677867 1
2.07526770193413 1
2.10362930167147 1
2.01461166750856 1
2.07164937378605 1
1.95211384759838 1
2.03460706390634 1
2.21339704841738 1
2.19226101445697 0
2.06691705916652 1
1.96381845280982 1
2.06251775885435 1
2.04158373893171 1
1.98582964420989 1
1.96779902355048 1
1.97047159665298 1
2.07792475926289 1
1.98537620257657 1
1.97758406699932 1
2.05532523270229 1
2.03161151203127 1
2.05759702167977 1
2.06071256791039 1
2.07590719451638 1
2.09162472989069 1
2.07154698600554 1
2.03983443924745 1
2.00232934613663 1
2.07408018769215 1
1.93314239514209 1
2.04127169290021 1
1.96126316141022 1
1.91334526805917 1
2.03060384995792 1
2.08212631231852 1
2.11030591494592 1
2.06344719218266 1
1.94507893967862 1
1.94176612493368 1
2.04309271635397 1
2.07467587740345 1
1.90978128870532 1
1.93467050139191 1
1.93693004149091 1
1.97590978993325 1
1.92635412329682 1
2.07731543797125 1
2.0974399935315 1
2.01146614602426 1
1.92616859536285 1
1.98986443682038 1
2.06832258641362 1
1.9482936346616 1
2.03032569005719 1
2.00532764065317 1
1.99422296879287 1
1.92475638695853 1
2.11795131956418 1
2.12323629293304 1
2.00144804461739 1
2.07338968560371 1
2.02002104996547 1
1.9844230066345 1
2.00713350922214 1
1.99495885211996 1
1.97719199672645 1
2.05002254719661 1
2.06629679727649 1
2.00005429781482 1
2.01426127771356 1
1.92197795945569 1
2.13433869363145 1
1.97978889580297 1
1.93881433822455 1
2.11784203322086 1
2.01021806947168 1
1.96565576479365 1
2.00836502866722 1
1.9938842912811 1
1.92992016189048 1
2.0088272379779 1
1.88884011716324 1
2.0954008857609 1
1.92460577915675 1
1.9777523430892 1
2.08595686266177 1
1.92592679564848 1
2.09550229091302 1
2.06685314182698 1
1.94146948201227 1
1.9741517385009 1
1.72810118002882 0
1.99592809334206 1
1.70406773097264 0
1.95920621148117 1
2.1532795620331 1
2.04060248455142 1
2.02445049206882 1
2.14993634639979 1
2.10815677423368 1
2.12325145653912 0
1.92553926129724 1
2.10523974020999 1
2.00630027990823 1
1.99824349722876 1
2.06463652499821 1
1.86904459929008 1
2.11054687711905 1
1.96255508909676 1
2.01970184360095 1
1.97418463639439 1
2.07783541952313 1
1.80968021135124 1
2.10277338433698 1
1.8432069203766 1
2.03954657974041 1
1.97862747626312 1
2.11368061781952 1
2.21528862948972 0
2.0329809168922 1
1.98109170731824 1
1.99974554111856 1
2.00337850959469 1
1.87167457834708 1
1.99774029620398 1
1.93173020151207 1
2.09992459940107 1
2.06234624071208 1
1.99845364761138 1
2.09629467248015 1
2.00528992888887 1
1.99870868043878 1
2.02824545598708 1
1.94629926645686 1
2.04997659959302 1
1.90248831107626 1
1.93942899157353 1
2.00147704769609 1
1.94041204119399 1
1.93371426365731 1
2.06408340174507 1
2.05061114732498 1
2.11080635144827 1
2.05716702231873 1
1.98864858621169 1
1.84668040738311 1
2.16360410965187 1
2.07113365564974 1
1.88195597716984 1
2.11893808551218 1
2.05449938299494 1
1.80058542419798 1
1.91128183429657 1
1.92558758960611 1
1.91545795046078 1
1.97679023516387 1
1.83850965236097 1
1.96480662436367 1
1.93273939652683 1
2.00284629777756 1
1.99362795409484 1
2.03082034133247 1
2.01252827972784 1
2.04918732903284 1
1.81108353724826 1
2.0300224676995 1
2.00078812439965 1
1.88025472436883 1
2.02892781415192 1
2.07759350267214 1
2.08367947140257 1
2.17485524055524 1
1.9254169977308 1
2.06358692757278 1
1.89224657416803 1
1.98623186911898 1
2.03406676590336 1
1.92313572093974 1
2.25343791344491 0
2.15761420796541 1
1.97989720880044 1
2.03696916081002 1
2.12797780775364 1
1.84198303247438 1
2.1110768376557 1
2.02121735424108 1
1.95721372883517 1
2.05225196879154 1
2.11050822669193 1
2.05548040899759 1
1.85766971385237 1
2.08166803999994 1
1.91373289827984 1
2.04826282653465 1
1.99962219094737 1
2.14227908380188 1
1.95425534798377 1
1.93650211807478 1
2.00764279183493 1
1.96038959657389 1
2.14270712515337 1
2.11149387201021 1
1.96922733996078 1
1.98412293227616 1
2.05391610337628 1
1.98972542252847 1
1.99137097628236 1
2.07440735271842 1
2.04537270085924 1
2.10833587343604 1
1.98430743849612 1
1.98126618876069 1
2.08061403146265 1
2.11124288825695 1
1.90109783596238 1
1.91539072498342 1
1.95254319550735 1
2.02909679177912 1
2.06571137501578 1
2.0595700121523 1
1.89124397202678 1
1.91182269757987 1
1.90988999986672 1
1.89743102684443 1
2.1101623903693 1
2.00478602264571 1
2.07820036091744 1
2.05915955840228 1
2.1531698204751 1
2.20105033957656 1
2.06386918216769 1
2.11598933311414 1
1.9177193924211 1
2.09470178483689 1
2.01756223547879 1
1.83865877690418 1
1.91518259227224 1
1.92910804866275 1
1.96921596147673 1
2.11114747920023 1
1.90475225533939 1
2.09563590619672 1
1.95135616870769 1
2.02205448734123 1
1.98409581759924 1
2.082495010569 1
1.84230155192827 1
2.03907376708729 1
2.06129592266442 1
2.20619527194963 1
2.04594895653041 1
2.04682967667806 1
2.05701798686169 1
1.8354635901285 1
2.0475207999258 1
2.10055830566388 1
1.96595961020283 1
2.02507728156376 1
1.97619934057637 1
1.88642566368933 1
2.01151948452257 1
2.01196819684922 1
1.94510880112931 1
1.87803357702492 1
2.02274496371613 1
1.91035079725309 1
1.96686497152115 1
2.06132397738703 1
2.05593474902035 1
1.82224978750666 1
1.94435433629623 1
2.053735613867 1
2.02560160238365 1
1.75618490532318 0
1.92790539021537 1
1.91857455690872 1
1.82200377563356 0
1.98633749263017 1
2.10057064092382 1
1.98509614502624 1
1.92736631436163 1
2.05825411326258 1
2.03144506928523 1
2.0307574422862 1
2.16307627717187 1
1.85698166094112 1
2.09999412199727 1
1.90748036001062 1
1.98230147217527 1
1.85972662816551 1
2.06932984617353 1
2.04148495555344 1
2.09356659375074 1
1.99446610218952 1
1.92020179488829 1
2.07528469820378 1
1.91584638669813 1
2.10469302957724 1
1.98453070270691 1
1.86424971548664 1
1.96641053930453 1
1.82063810122252 0
2.13612664476649 1
2.07597363059759 1
2.09549087094122 1
1.94087374962683 1
2.10722686219584 1
1.98555946321893 1
2.17814084116274 1
2.01212381355513 1
2.04204650239187 1
2.05495871351562 1
2.07890225319862 1
2.05666251907448 1
2.01947062825515 1
2.12407203571453 1
2.04413972655267 1
1.92008490262323 1
1.95697074506499 1
2.01689014812119 1
2.05339174169542 1
2.0366227696772 1
2.13523760002648 1
1.94938865086426 1
2.21961768520014 1
1.83933277825683 0
1.86666465257839 1
2.00438412110989 1
1.99255874772192 1
1.70400815207212 0
2.08750216034574 1
1.99236093698394 1
1.90855315543178 1
1.90799414570566 1
2.03395061740029 1
1.98405238546874 1
1.86493601760591 1
2.00743085474176 1
1.98599076270774 1
1.98180373810038 1
1.97654550672505 1
2.02930162118762 1
2.06349857226038 1
1.94062429540476 1
1.97555969372672 1
1.96655428457182 1
1.9806375477461 1
1.98501429570087 1
1.80705876531381 1
2.22192075999848 1
1.96767389294203 1
2.02475194104191 1
2.00747811289818 1
1.99827089330298 1
2.03679007686024 1
1.95162541164964 1
2.05237615272695 1
2.01457724352957 1
2.05215393424733 1
2.0945536096462 1
1.9360889683013 1
2.03992178166255 1
1.98337822965415 1
1.94563305290037 1
2.07425983476104 1
1.97338411514267 1
1.9599000444433 1
2.1025961669986 1
1.93221382280321 1
1.8706463582459 1
1.89083658911741 1
1.92497021058659 1
2.03637118800996 1
1.93707674824369 1
1.95432722363295 1
2.00705880988907 1
1.97335597772194 1
2.0155286753649 1
1.98448532988396 1
2.05106692274452 1
1.94028244431996 1
2.09670765581782 1
2.0589624029411 1
1.97664082371978 1
1.91857870859732 1
1.98751325947214 1
2.08841046686036 1
1.86890592685114 1
2.08592488583652 1
1.98684693973905 1
2.20154649366081 0
2.14751032991524 1
2.01727996691871 1
1.91256862037821 1
2.12166533392583 1
1.94339710091108 1
1.94317427752492 1
2.05990607350305 1
2.11835866593568 1
1.86906369754906 1
1.98439202175184 1
2.15010666167325 1
2.03305972569398 1
2.01231827615919 1
2.15190725969108 1
2.09481534576533 1
1.98728518476939 1
2.03573238222762 1
1.90250357814455 1
2.06385785520491 1
2.11987661654315 1
1.90099868196446 1
2.04679515417456 1
2.00548647768304 1
1.84758772546686 1
2.12880312394866 1
1.97294906904158 1
2.08863280739507 1
1.96515851542805 1
1.94551827371587 1
1.92923295733186 1
2.24442584805082 0
1.96105394561458 1
1.96865498636391 1
1.9443502770712 1
2.02307347231646 1
1.99365042469211 1
2.089875868691 1
2.01353677691314 1
1.9204643607744 1
1.94356162139653 1
1.86198464048179 1
2.0169330773951 1
2.06085781405587 1
2.10883184359154 1
1.95798510409496 1
2.05155515154744 1
2.04749344748866 1
1.83131874912172 1
1.92520642004896 1
2.02516716672065 1
2.15161487815842 1
1.96774701446644 1
2.03742797597004 1
1.97040284505867 1
1.94777716326938 1
1.84625300725758 1
1.94707962293973 1
2.05475156330297 1
2.11888974502825 1
1.96257342069587 1
1.91575822153185 1
2.14262974731923 1
1.93191415835682 1
1.82610557626091 1
2.09940562480655 1
1.92779408466143 1
1.86297496275747 1
2.04560539846139 1
2.025142533937 1
1.99070213582517 1
2.0403789139666 1
1.89545674770161 1
2.07112653615451 1
2.01127657396689 1
1.9404874966358 1
2.00668955488074 1
2.15122568548928 1
1.92526130677848 1
2.02072104020485 1
2.13866619514896 1
2.00108177247883 1
2.12013191042114 1
2.12079403914353 1
1.87858930249354 1
2.12259353381172 1
2.07611864982932 1
1.90524036843078 1
2.20218021069166 1
2.01103713500911 1
1.99658133274205 1
2.08639947236292 1
1.9479330511297 1
1.90866059874031 1
1.87137708028476 1
2.0199570348613 1
2.11289624001036 1
2.05626673899123 1
2.05072137077508 1
2.05129224605311 1
2.04880768499684 1
2.01957490049522 1
1.91794616860954 1
2.02771805700546 1
2.02017332743773 1
1.9293302834315 1
1.97865398665681 1
1.68033310518532 0
2.05555701310632 1
2.06302585916158 1
1.95228158915841 1
1.75984882019706 1
2.11267029241585 1
2.08515023464414 1
1.90165290818826 1
1.94101303660905 1
1.89545548712466 1
1.95195735501538 1
1.86444744691817 1
2.08264991003869 1
2.11015033927477 1
1.88792195408537 1
1.98496922962202 1
1.93614607712147 1
2.03852936962376 1
2.07670850621592 1
2.15279361160138 1
2.3036657788115 0
1.83264569845049 0
2.03213289555332 1
2.17555571287167 1
2.11490282544879 1
2.03901769998208 1
1.92254230671569 1
1.88558613988501 1
1.95687164767499 1
1.95975661305688 1
1.89763137047647 1
1.91177163126371 1
2.0736259177733 1
1.98428840307037 1
1.85550074714263 1
2.05506015459637 1
2.06603447526472 1
1.98450430162972 1
2.08776604590348 1
1.97599270785266 1
2.05349187911232 1
1.93764955427603 1
2.01607536198707 1
2.0018634881533 1
2.0025323550791 1
1.98035077781306 1
2.05742955558897 1
1.89927989108733 1
1.78181444857084 0
2.02720597606617 1
1.96726634980007 1
2.08615351842213 1
1.91363233702545 1
2.05028463971377 1
1.88792236001433 1
1.96902423181084 1
2.14994268927347 0
2.04763370077441 1
2.10924635289493 1
1.89643445239509 1
2.1495092852035 1
2.00209678495554 1
2.02564508951912 1
2.02171843551028 1
1.90227266825945 1
1.99919741393951 1
1.95355751139877 1
1.91836962199083 1
2.13461762658789 1
2.0748763346835 1
2.06840776563534 1
2.07211547229508 1
2.03144374687387 1
1.93162469651265 1
1.93244950577643 1
1.96812999829304 1
1.99335093547736 1
1.99540075261934 1
2.01547734961664 1
1.84159759767365 1
2.0449676501128 1
2.05314156438059 1
2.06876511735676 1
1.98211618112712 1
1.9628114679666 1
1.93186492041267 1
2.06628658808905 1
2.26351409479329 1
1.95679238579771 1
1.91093321447163 1
2.0736674491493 1
2.24066453522032 0
1.87056994385111 1
2.0294975228631 1
1.96892125136432 1
2.02074132795915 1
1.92437893901333 1
1.82711860101163 1
1.87399267653844 1
1.71932986853093 1
1.99609930142071 1
1.98177619166661 1
2.02641852996516 1
2.01239992065019 1
1.94799491434006 1
2.0943078425887 1
2.18125903601364 1
1.99655085144389 1
1.87135648477535 1
1.89874982705302 1
2.21867696782532 0
1.97841061865685 1
1.94338195965453 1
1.93631424496465 1
1.95132189271109 1
2.01231883658567 1
1.82171629469736 1
1.80388049029495 1
2.21352971964816 0
2.05499427648097 1
1.80430189979426 1
1.97711900629099 1
1.96622486502429 1
1.95429870259274 1
1.97237332705948 1
2.0781116313476 1
2.16336027622722 0
1.96262613980509 1
1.99954230256468 1
2.01958815825347 1
2.03258066300921 1
1.96418258072794 1
2.01199018056851 1
1.85555750960495 1
2.0613739374355 1
2.0421545932895 1
2.01976996921523 1
2.18695549632547 0
1.90952962208762 1
2.0279655922759 1
1.96832255545438 1
1.95711551489934 1
1.88398115495824 1
2.04407425660785 1
1.91544680237755 1
2.10726299283945 1
2.08492450909389 1
2.08203708005366 1
1.9324131346267 1
1.86220116207812 1
1.96338125121883 1
2.07697634314706 1
1.90702980439552 1
2.08714366551836 1
1.90131060962954 1
1.90696223735686 1
1.98389189355941 1
1.9170943893565 1
2.02678850148063 1
1.95860545696002 1
1.94883787479605 1
2.02132143193813 1
2.01663986984364 1
1.96781026281433 1
2.03988194510472 1
2.01373026132134 1
2.05196700095666 1
2.0677816788964 1
2.08313112435091 1
1.88594285325255 1
2.05866022916582 1
2.06762602796659 1
1.9616849936427 1
2.04208583701129 1
1.98813801893745 1
2.05445561145514 1
2.10529238515588 1
2.07908993944558 1
1.91106161823763 1
2.04298919817039 1
1.99296567376473 1
1.9576719958252 1
2.15200251067778 1
1.88124117654632 1
2.01279382703453 1
2.00766229535906 1
1.97206507908334 1
1.95234555099423 1
2.17147716582764 1
2.13459937031197 1
2.07893375533277 1
1.94352847809042 1
1.90215520690571 1
1.99076991524677 1
2.05376367541235 1
2.17604024089998 0
2.08151489878022 1
2.10231622514483 1
1.88127920950292 1
2.08501618082602 1
1.97447603876512 1
2.01060016012717 1
2.05426071517234 1
1.9513083841467 1
2.06579886990322 1
2.04800695192577 1
1.98081996184526 1
1.99460587942443 1
1.8892560151778 1
2.04217942252419 1
1.97135935129746 1
1.94389665593252 1
2.15328187545848 1
2.04598209858033 1
1.8359503519817 1
2.03533560955919 1
1.91603124678938 1
2.07858872110817 1
2.0749223392605 1
1.97267353982941 1
2.04465429107622 1
2.18592587552843 0
2.07150175276576 1
2.04339946492451 1
1.88766995179589 1
2.09515372664322 1
1.92793679516419 1
2.00388627068049 1
2.10571580204045 1
2.01162737069633 1
1.92282081544745 1
1.97024053662586 1
1.96443041921672 1
2.12929794878976 1
2.00722635384026 1
1.90747983917363 1
1.79379577073953 0
1.97031300946704 1
2.09107887458018 1
1.99408111065156 1
2.09671627339964 1
2.01605285135562 1
2.06526507550106 1
1.98981822504657 1
2.04516036932472 1
2.07379737849157 1
1.9688844620618 1
2.01532670033693 1
2.10091140737766 1
1.97524785801851 1
1.96816419077962 1
1.89563357700131 1
1.91634825124476 1
2.01891824739903 1
1.99583282376282 1
2.13528688210076 1
1.93190697584 1
2.14339937226117 1
1.90809264221292 1
2.01002873349798 1
2.02223673612684 1
1.95870412953113 1
2.02695850134514 1
1.97149710902684 1
2.12683316047451 1
1.99224779648376 1
1.8802645023814 1
2.00097456504805 1
2.04651313872915 1
2.09495930467906 1
2.00298507382439 1
2.11057757611092 1
2.07905114509691 1
1.96925264254963 1
2.12039622150534 1
2.00948285117469 1
2.15513100434015 1
2.05850347858493 1
2.03539989688759 1
1.97772806464175 1
1.9945507861544 1
1.85684916588715 1
1.94461643599797 1
2.06113959526554 1
1.89004897135849 1
2.13698553357113 1
2.11904986332924 1
2.01117354677587 1
2.0084403927743 1
2.13556883755106 1
1.93800041492896 1
2.00988836267137 1
2.10074754615119 1
1.86787939901827 1
2.00622321996836 1
1.87609399331415 1
1.8200409601877 1
1.88628573833669 1
2.1334294835366 1
2.01919761683113 1
1.98593952774983 1
2.11812579341585 1
2.00057352531995 1
2.01024447437564 1
1.97631420302708 1
1.98752135030169 1
1.9816431018147 1
2.01446552718819 1
1.87077044348609 1
2.0278825312257 1
2.01502232484185 1
1.983664626506 1
1.95005827333603 1
2.05347505076284 1
2.04757864918048 1
2.09215433952285 1
1.93684463530618 1
1.92069785123798 1
1.896545599699 1
1.89237237790248 1
2.04449258522825 1
2.03729128303688 1
2.06109623916708 1
1.96017769186638 1
2.00184394297717 1
2.00720998613813 1
2.10277332188991 1
2.02466700216736 1
1.9274414961984 1
1.85429470288597 1
1.95302549648534 1
1.94511617104375 1
1.95145820170756 1
1.80825607059087 1
1.96246576285347 1
1.96402019966752 1
1.93172418098056 1
1.85619842231075 1
1.97563545436969 1
2.02768688713856 1
1.8396803830058 1
1.96313922995695 1
2.08402765970794 1
1.94736994372285 1
2.03121314072055 1
2.22717235006052 0
2.02963109896206 1
1.88147308838091 1
1.91654219615957 1
2.07517016987827 1
1.94316308178658 1
1.97490116849014 1
1.98054800890238 1
1.99200515586489 1
2.03342548356897 1
1.94104951206733 1
2.07902178358168 1
2.0851207794864 1
2.07538402619747 1
1.91949598673189 1
2.10192871616111 1
2.02329586595164 1
1.99365763084868 1
1.87712360171284 1
1.95438197954335 1
2.08075222127114 1
2.04792787854598 1
2.02290115989741 1
2.05538977178468 1
1.96867159405529 1
1.93666925657783 1
2.03987558088384 1
2.08463294739241 1
1.99595155957069 1
1.93320812719786 1
2.00743954427929 1
2.09691268727817 1
2.09675483758616 1
2.05908104191543 1
1.98008506940541 1
2.08847890632382 1
2.11018784522255 1
1.97826279379606 1
1.96188713966634 1
1.98741619242823 1
1.99407675478106 1
1.95460648487689 1
1.97667303250521 1
2.04937015551817 1
2.04892859368291 1
2.07529898847069 1
2.04556583108666 1
1.92932179810029 1
1.87426004198408 1
2.05190216952064 1
1.85173869572334 1
2.104477078156 1
2.00365518618241 1
1.99215517397609 1
2.05681132312322 1
1.96341482592192 1
2.18017878571036 1
2.09709468908183 1
1.98065118801113 1
1.91928879055074 1
2.10092721348296 1
1.99520516334557 1
1.99907198663284 1
2.03822697126696 1
1.82041848356705 0
1.96341796579862 1
2.07177154455292 1
2.06503082061059 1
1.77435419237715 1
2.06267237801076 1
2.03162654324857 1
1.95238743486671 1
2.29147445537038 0
2.02929538452413 1
1.89024136447095 1
2.08558111526397 1
1.79661706039731 0
2.05709528687351 1
2.0082526906745 1
2.20780756191915 0
1.99746336635113 1
2.03979156735406 1
2.00579212439989 1
1.98474738368002 1
2.00878158856446 1
2.07947196142596 1
1.95224791868758 1
2.1397987879753 1
2.00153406782605 1
1.95762690733262 1
2.03966140535383 1
2.05301211310104 1
1.90148481576801 1
1.84250659756726 1
2.12461280883756 1
1.9801987097409 1
1.96299226975115 1
1.89656058867925 1
1.73994261675211 0
1.99003792732178 1
2.07639349324002 1
2.0351724357796 1
2.03341218313968 1
1.91178561445737 1
2.08006630394854 1
1.90060941830198 1
1.71983855538821 0
2.12437187965412 1
1.91683948016612 1
2.05823273502364 1
1.86376953563378 1
1.83513964679825 1
2.00014257612263 1
1.92705769943554 1
1.96201349970962 1
2.01211598740614 1
2.08720552578315 1
2.02226298284863 1
1.95068967427509 1
1.98395282912666 1
1.921756443721 1
2.04458961730559 1
1.95925180461433 1
2.28432888468901 0
1.9300006321073 1
1.96726076690504 1
2.05038991961712 1
1.9869493812286 1
1.98526779321356 1
2.09076900341087 1
2.05161316709883 1
2.02639255936805 1
1.84804176479333 1
2.01203100064867 1
1.97158927366663 1
1.94283475597366 1
2.01632952777529 1
2.19825032637476 1
2.10995408515949 1
1.93377634664849 1
1.90233568924479 1
2.0803718681944 1
2.12442175656234 1
1.84722084275023 1
1.96703737432209 1
1.85383164507415 0
1.99682587439246 1
2.0949276318559 1
2.09299671487456 1
2.02272389535554 1
2.10599059303986 1
1.74623770475355 1
1.97582048672001 1
2.06409717224543 1
2.00490583145918 1
2.05515327972649 1
1.98832208499483 1
1.99078686255749 1
1.96042471809081 1
2.03109916310134 1
1.99505671454126 1
2.06707836013913 1
1.97981071978445 1
1.88238292198018 1
2.04501502070858 1
2.03649339067632 1
2.06188114501384 1
2.02564144284507 1
2.00665301888996 1
1.92720654078364 1
1.98709990272053 1
1.89038848421758 1
1.90765586455934 1
2.02362636277058 1
2.03885213921481 1
2.00882605915574 1
2.08498718439378 1
2.06821098658581 1
1.97692277948588 1
2.00174963105433 1
2.0319563057187 1
2.05812584089542 1
2.01188565044203 1
1.91980261646483 1
2.05263822179988 1
1.93327236020686 1
1.96531842368413 1
2.05202324656485 1
2.11470895326753 1
2.02164516222666 1
2.01753317034033 1
2.06756137803075 1
1.93005840845197 1
2.05929709492406 1
1.80769127914135 1
1.98925796942996 1
1.94137163632983 1
2.07129753687459 1
2.00596836168549 1
1.94228150769206 1
2.01870287044573 1
2.04293053206364 1
2.05396179688504 1
2.06450179302688 1
1.89773712721138 1
1.89988514948203 1
1.96588124550774 1
2.11707224790812 1
2.02870524901799 1
1.9724971464424 1
1.91581230290208 1
1.79671119582349 0
2.10555540154231 1
2.10924794622575 1
1.92991900532076 1
1.97090173969332 1
1.98494713010441 1
2.13521342884415 0
2.01112926959851 1
2.21465024727102 1
1.99098125760651 1
1.96239478500751 1
2.04692969381961 1
2.00175187812683 1
2.14795082994319 1
1.9833791398506 1
2.01428833899819 1
1.98423978773108 1
1.93078700558706 1
1.96466614567488 1
2.08733026565576 1
1.91950138939135 1
1.93394522846892 1
1.94180591903644 1
2.12446024374734 1
1.66489018372677 0
1.82699391826441 0
2.06387234477084 1
1.9097971696997 1
2.22588951327468 1
1.88484012839501 1
2.16631042877577 1
1.98210283303592 1
1.75822107371151 0
2.13745636547898 1
2.05244541217314 1
2.06348843359597 1
1.95349121136387 1
1.98148121185299 1
1.97490645623414 1
2.08839738505567 1
2.04317122702916 1
2.01019142854087 1
1.95088842698528 1
2.02015076387688 1
2.07743650238782 1
1.91731352728883 1
2.09973096727266 1
2.01546828068394 1
1.83268517328232 1
2.14040891941521 1
1.80396866368807 1
1.90069734892755 1
1.99733035487267 1
2.05212883206517 1
1.87924785381167 1
2.01665443664548 1
1.99626725122856 1
1.9939591985017 1
1.91403034137092 1
1.96771330414507 1
2.09968157402517 1
2.02193597858246 1
2.0884637778885 1
2.1219957945512 0
2.04113025517931 1
1.94795771950495 1
1.95929655729889 1
2.04935181138351 1
2.17211823011054 1
2.11128563967221 1
1.89002499560149 1
2.06826238998473 1
2.18851249431467 1
1.92030391173542 1
1.96616035161012 1
1.94306234079932 1
2.03607163450051 1
1.96719228247341 1
2.04544974135111 1
1.87924046863028 1
2.11747655285407 1
2.00056474181164 1
1.90676599406505 1
1.93422948003151 1
2.13291386500086 1
1.87594469587719 1
2.11364803288591 1
1.92598804519347 1
1.99855540020577 1
2.04848617346368 1
1.98691580341999 1
1.99062022132175 1
1.92595224024347 1
1.9217077126361 1
1.84936151987226 0
1.98199006079222 1
1.83781877064758 1
2.02319950964965 1
1.71083749325066 0
2.14034589518553 1
1.91526389314819 1
1.95992662424748 1
2.25741094472491 1
1.8774845328781 1
2.03153083322246 1
2.04606004230635 1
1.95224139828156 1
1.99836525220189 1
1.98129614520249 1
1.8456479599642 1
2.03214795469934 1
2.00772788361083 1
1.91514257685085 1
2.03836224323317 1
2.09523358116041 1
2.07702758653531 1
2.03281372578113 1
1.99422139854255 1
1.81638297372597 1
2.15313642616758 1
1.8424772335149 1
1.93099783633287 1
1.91886843305989 1
1.89098430861813 1
2.00853206847503 1
1.91044345314188 1
2.22555256971352 1
1.94585248143081 1
2.08426531718685 1
1.92362201322987 1
1.94006565665567 1
2.03687049316363 1
1.86999732565166 1
2.00914283792273 1
1.93999502731323 1
1.87158026941687 1
2.06338581471936 1
2.02074486483132 1
1.96731546623092 1
2.06048731363561 1
2.0176067773704 1
1.98136345229507 1
2.04778538508272 1
1.97794977845998 1
1.99702959488067 1
2.01336047428406 1
2.08148773268733 1
2.04250852080701 1
2.03581874761813 1
2.08523247399604 1
2.07367411185881 1
1.999269359045 1
2.10292487692945 1
1.95483215944798 1
1.94707898696702 1
1.95711108254726 1
1.86992215646135 1
1.9825457458265 1
2.12730088910292 1
1.98926362106641 1
1.94565171704241 1
1.8276012368803 0
2.07531345621465 1
1.98650699767379 1
2.0417255468165 1
1.92052101448305 1
1.99408207052784 1
1.92227988064963 1
2.04115004217975 1
1.97208695398409 1
2.12121345647771 1
1.95127199249625 1
2.15069111976839 0
1.70763618223633 1
1.94478088550973 1
2.01640505927883 1
1.94860703158873 1
2.20882316557397 1
2.14952010900343 1
1.91197914370519 1
1.91991639777838 1
1.92957840416006 1
1.92991355169375 1
2.06502961511544 1
2.17038338871928 0
2.15586068423156 1
2.01269822005126 1
1.9228872586581 1
1.994336466334 1
2.08665205422554 1
1.93721892122199 1
1.90385396795514 1
1.90166145733266 1
2.03277358974354 1
2.01447117851512 1
1.97060118703152 1
1.97305641849994 1
1.95946309178291 1
1.87910612731458 1
2.05003817717309 1
1.83169134193779 1
2.0848061532651 1
2.05217782409807 1
2.0197934200928 1
1.7179344818842 1
1.89550990789583 1
1.92133600651752 1
2.01660790743047 1
1.97022847074131 1
1.9902489414811 1
2.03443196901146 1
1.8327618963616 0
2.05690482069232 1
1.97594900402967 1
2.14337901223415 1
2.04289118757466 1
2.12892288053934 1
1.9763181762069 1
2.01251700645133 1
2.07631695181645 1
2.02161064256088 1
2.02837271405454 1
2.01075867902004 1
1.90239911249309 1
1.97737047819655 1
2.10843013053567 1
1.91885357695291 1
2.0418477206965 1
1.99719775191049 1
1.98495239966112 1
2.06045498297246 1
1.84061793928697 1
2.06022703309333 1
2.13224722320262 1
2.05230629741657 1
2.01370221070211 1
1.96866763727048 1
2.12465485907026 1
1.98489588213119 1
1.95101145725762 1
1.92108260496756 1
2.04842072485787 1
1.97232757128185 1
1.99905926713754 1
1.97396825748558 1
1.9529666670025 1
1.93196974143753 1
1.89295816016393 1
2.14663592028282 1
2.05332842412536 1
2.0267679655514 1
2.00930014203958 1
2.06623227423704 1
1.97952526353317 1
1.96467810699792 1
2.11253856750244 1
1.98243881957896 1
1.97220390526591 1
2.01112842884293 1
2.05286327234526 1
1.92688681768094 1
2.20215675563496 1
2.09537435294073 1
1.99413594995904 1
2.07443570722198 1
2.04793462420328 1
2.11448922864702 1
2.06895450041791 1
2.06811441044414 1
2.01818432456045 1
2.00191383297133 1
1.90989469705343 1
1.82324482402833 1
1.99773259465952 1
2.01485205540352 1
2.04912623216836 1
2.00598876250684 1
2.01628907514193 1
1.96584186748448 1
2.01220108540849 1
2.1303361982542 1
1.87039686629484 1
2.07071444735039 1
1.72992401416511 0
2.01562180986616 1
2.01518423294705 1
1.97168359453299 1
1.95481011291252 1
1.8714950940946 1
2.07463598006492 1
2.137658237375 1
1.98755998918638 1
1.95185368163844 1
2.07600115662446 1
2.02036901070855 1
2.06060766928443 1
2.18074902453906 1
2.00343125736939 1
2.01107280164704 1
1.93452109271823 1
1.93887434841719 1
2.06236099640004 1
1.87104063641895 1
1.98153947616464 1
1.91571741537234 1
2.05911342765093 1
2.01581558201207 1
2.11924994128012 1
1.95404980297114 1
1.99890055524235 1
2.02265505330882 1
1.94652479658026 1
2.01603499846172 1
1.94915624500588 1
2.02158081508621 1
1.99454402547067 1
2.04627971923561 1
1.9379304752692 1
2.09357197955889 1
2.03526549810699 1
1.96765188595992 1
1.94962287632056 1
1.81916661867369 0
2.02502506685827 1
2.05228738163078 1
2.12717696667447 1
1.88859914477329 1
2.00931921858423 1
2.126189152782 1
1.99716012684947 1
2.15531762363706 1
1.91872101679347 1
2.00249873657629 1
1.87318952243557 1
1.92070574065391 1
2.00581277318923 1
1.97688210330936 1
2.06480535381822 1
2.05164585918593 1
1.96713169400064 1
1.98504754393545 1
1.85267211619546 1
1.82915623938265 0
2.06578354655153 1
2.02246766682947 1
2.02200398339492 1
1.8711473933805 1
2.00269165119674 1
1.79530635749753 1
1.79222454518793 0
1.96581284934287 1
2.14653057014522 1
1.86151007226533 1
1.96377362587616 1
2.08237062755065 1
1.83254228673168 1
1.93377235317024 1
1.91034101546512 1
2.02954942992011 1
2.06953573154244 1
1.94593574018285 1
2.08815866396876 1
1.93042932444072 1
2.00374721583878 1
1.96080997911227 1
1.9701114782703 1
1.96090969309909 1
1.95891287180919 1
1.81058408571718 1
2.06110726924818 1
2.17728030722004 1
2.23442096653822 0
2.13677423756114 1
1.98494723694004 1
2.01421278419144 1
2.08184442446132 1
1.96636167640118 1
2.07368034416351 1
2.13266263356254 1
2.00632079378683 1
2.13856352497614 1
1.91465111314346 1
1.96360987170573 1
1.94982187338018 1
1.96035211669815 1
2.08189402936251 1
2.05327345933162 1
2.1653094283556 0
1.98788469311831 1
2.04450084542193 1
1.99864644025825 1
1.96850232013889 1
1.97827926919974 1
2.01104063667055 1
1.91324042242766 1
2.0692613081996 1
2.00014244867891 1
1.98892229923904 1
1.97090514413693 1
1.92733958722609 1
1.95254664134957 1
1.95799809297009 1
2.10385792483653 1
1.90332617529227 1
1.97004358201182 1
1.8790233981785 1
2.09707216750448 1
2.08188415520484 1
1.87186874722344 1
2.0326850525787 1
2.12736413565924 1
1.97707449900183 1
2.01286237357017 1
2.19784533368177 1
1.98278899966963 1
1.99765731985312 1
1.93517083993636 1
1.95385886393289 1
1.94659730539602 1
1.99265344002396 1
1.95965181704629 1
2.12235119059126 1
1.94297866742587 1
1.95082684376242 1
2.09224828232858 1
1.72184592936289 0
1.98629148819799 1
1.92782259221082 1
1.84744568793489 1
2.03636090013827 1
1.97818897816514 1
1.95087619776127 1
1.85113985720263 1
1.84784189820212 1
2.06204655006563 1
2.0711920279062 1
2.04804512889034 1
2.09439524909604 1
1.82869102749166 1
1.88231324355097 1
2.05277040759201 1
2.08933099244589 1
1.93696925085136 1
1.9052217381834 1
2.03566077217678 1
2.07826061455224 1
1.97797008018787 1
2.06161442705932 1
1.99443672917828 1
1.93611927878601 1
1.96163877667625 1
2.10297141575586 1
1.9533720866795 1
2.01294011969141 1
2.08284666591841 1
1.96030948593865 1
1.96208078865253 1
2.397023078141 0
2.02033831966984 1
2.17853579343856 1
2.14010463012288 1
1.88511279095384 1
1.95477009272128 1
2.12885658068034 1
2.07940120100508 1
2.03247732644879 1
2.01333681599602 1
1.9021147471634 1
1.87019102323133 1
1.93241100638055 1
2.03342538588709 1
2.03847649624366 1
1.69129081630254 0
2.13235128899868 1
2.04067722393053 1
1.92109771848876 1
1.90802323854799 1
2.0232284629018 1
2.03993403540421 1
1.9298405321921 1
1.90967423962795 1
2.19140761932451 0
2.10730320510288 1
2.06829316343541 1
1.91595682447855 1
2.04231856796974 1
2.01277780531346 1
2.07901486076014 1
2.06196305057366 1
2.06547599074747 1
2.07176440360723 1
2.00689077881543 1
2.07114957090977 1
1.93238279445246 1
1.9849410971673 1
1.98662221344634 1
2.0949570956436 1
2.07519172570938 1
1.90462995703 1
2.1022200573434 1
1.97723448991491 1
2.00483591006781 1
2.04762551998408 1
2.04349059444164 1
2.06133170447668 1
2.03858356978731 1
2.01927185785461 1
1.90754185490659 1
1.95622912582441 1
2.02772329946351 1
1.85172254383697 1
2.02570080259245 1
2.0993601015257 1
1.96074803962297 1
2.05641612735916 1
1.92275488545449 1
2.03299505979578 1
2.13853561401569 1
1.92595964627997 1
2.07868696379119 1
2.07653348809816 1
2.10334713497017 1
2.07521860678402 1
2.0002638726602 1
1.96187942006383 1
1.83348147747911 1
2.02054974955446 1
2.00633646954097 1
1.94002914520854 1
1.98366215039455 1
1.76075155080062 0
2.09282853822936 1
1.82274358886016 1
2.04887286842271 1
1.95233332795631 1
1.86056014929923 1
2.09562909730439 1
1.94838432778245 1
1.96390014148539 1
2.06543119743767 1
2.10289606524405 1
2.05637281105136 1
2.19103527333326 0
2.08495334322481 1
1.8759331388528 1
1.93554010907614 1
2.05402528999536 1
2.08361216076194 1
1.88263728963746 1
2.05977124405144 1
1.99579261967076 1
1.87404552183194 1
1.8197604157717 1
2.03082630682243 1
1.99734559509837 1
2.05187117742549 1
2.13716021543515 1
1.84570243875342 1
2.01633521204915 1
1.84067565490259 1
2.0466451394165 1
1.83920946746406 1
1.58379754813303 0
2.08990959499601 1
1.82134765088136 1
1.91627636772611 1
1.99488355848903 1
1.96182397001546 1
2.07591930751208 1
2.04643094049965 1
1.96083206034687 1
2.01023987984257 1
2.11610493488996 1
1.8106454359485 1
1.98603966780996 1
1.71342584362445 0
1.89753510892515 1
1.96643161173213 1
1.93076818688576 1
2.12588080048164 1
1.99901525963933 1
2.01996494972875 1
2.09262668598769 1
2.07271892497555 1
2.05252098746447 1
2.03746232373974 1
2.04547988381593 1
2.05707801885609 1
2.10279840798891 1
2.06172311801117 1
2.05217948656379 1
1.94850381301773 1
2.07740134632151 1
2.1171698774457 1
1.9975221002966 1
2.01917832123252 1
2.01561701408779 1
2.08180011166565 1
1.88613235430962 1
1.9338588333526 1
1.98868142358314 1
1.92183295811418 1
1.89323799467544 1
1.79702978616753 1
2.04924799552795 1
2.05730650645581 1
2.03459261514699 1
1.89834354262814 1
1.99968872123619 1
1.97583443603753 1
2.06162660349611 1
1.88313725676014 1
1.87190144370497 1
2.03725601285276 1
2.07164264151365 1
2.10944780850832 1
1.83405749471433 1
2.11829273668618 1
2.01551871511899 1
1.9019924513809 1
1.94453352323614 1
2.07549084101063 1
2.028592712691 1
2.11408128585574 1
2.05133888887557 1
1.94190630143336 1
1.9532197310114 1
1.9811162841177 1
2.11633650917653 1
2.07100763834192 1
1.97884269649433 1
1.97570764481207 1
1.80969612752034 1
2.11551776996528 1
1.98801119945804 1
1.82367887232771 1
1.89180727648829 1
2.0005773590805 1
2.09326180725341 1
2.01994546454179 1
2.10854782207189 1
1.88912639360074 1
2.1053015960056 1
2.09583002597462 1
2.07793186193069 1
1.95779979969463 1
2.13828285625844 1
2.11209217317793 1
1.90955443236778 1
1.97325234686134 1
2.08496249838737 1
2.12567362993794 1
1.86958333472452 1
2.12235669427725 1
2.0340629437268 1
1.99162342009013 1
2.07420182211978 1
2.02937159400768 1
1.88512950824997 1
1.90932868794903 1
2.16314783261102 1
1.9709761772742 1
1.95987262797526 1
1.86341642470571 1
2.00893551811709 1
1.97693521327921 1
2.02541799730322 1
2.01316159112217 1
2.10535046709301 1
2.02567708348392 1
1.99766766605792 1
2.09467566755938 1
1.89000982166769 1
1.83068616278445 1
2.02775544364879 1
1.86867384743532 1
1.99180774615125 1
1.98410233372717 1
2.0001039957782 1
2.15432239123021 1
1.97304810036199 1
1.93973840923899 1
2.03420826825806 1
2.05525171707793 1
1.87624758165485 1
2.06588097309635 1
2.04387704487771 1
1.95812980892153 1
1.96944477396471 1
2.0015573141158 1
1.94866328565212 1
1.99535026586286 1
1.94757860847283 1
2.0666302098183 1
2.00807487727109 1
1.96804065394017 1
2.1655822204338 0
1.97923376604018 1
2.11348948675213 1
2.07120437598955 1
2.00044378480022 1
2.11021924190443 1
1.98137071712117 1
1.94651090263137 1
2.01696997948923 1
1.8595591060577 1
1.90173087795156 1
1.97157299754803 1
2.08243235791132 1
1.9509813811038 1
1.93414070334995 1
2.04700627236251 1
1.98049906496826 1
2.04384631997452 1
1.97297126288063 1
2.03100641735255 1
2.0690773373071 1
1.99862662978299 1
2.24240108274259 0
2.01563749293724 1
1.87034556029799 0
1.86448240631592 1
2.07049959717252 1
2.0732814085081 1
1.93121883894369 1
1.9270308515354 1
2.01181532567802 1
1.87427472229056 1
2.02119885759671 1
1.93129512532819 1
2.05351860453707 1
1.91448738514653 1
1.97696030211082 1
1.9911065533458 1
2.021151593583 1
2.08218204176317 1
1.99255283239586 1
1.89232796739545 1
1.92733595269051 1
2.0931399411294 1
2.02385329905393 1
1.8204839733753 1
1.99772469615866 1
1.97027012474724 1
2.25208847405709 1
1.90550340571562 1
2.0061576165426 1
1.97034678841143 1
1.93054007050945 1
1.88144795112232 1
2.10300418864056 1
2.09424575673173 1
1.87050200894289 1
2.13860629358273 1
1.94675446999632 1
1.91323190062703 1
1.87151456574074 1
1.97081172665914 1
1.97220095836288 1
1.85359874645597 1
2.04873823311748 1
2.07899875681987 1
1.93740251564189 1
2.16707780714116 0
1.96782464506266 1
2.19200249395075 1
2.16330383947958 1
2.17181018415961 1
1.91251273698319 1
1.9786885897872 1
2.12572444789886 1
2.13237531034697 1
1.93510413143417 1
2.08848964301726 1
1.99395172295739 1
2.05403369048129 1
2.04834118379613 1
2.04672087718238 1
1.96004895633418 1
2.09232687339139 1
1.88325939674718 1
1.76842382890149 1
1.985631016506 1
1.97959841060539 1
1.97805940796863 1
1.92301164817862 1
1.95870832940567 1
2.02090710861516 1
1.92721575245415 1
2.07534949346404 1
1.95962786120874 1
1.96941467832118 1
2.02559162092931 1
1.89046645231112 1
1.87293761768695 1
2.07008476005913 1
1.91827140925315 1
2.13751014583949 1
1.99777495270959 1
1.84690318585978 1
1.95293496185869 1
2.02742290870125 1
2.04146920921066 1
1.86169488596656 1
1.95668184768015 1
2.09659838256324 1
1.91190010887318 1
2.18980530491824 1
1.98448138759584 1
2.00699041765927 1
2.01213218268011 1
2.04686304015651 1
1.97335843675061 1
1.83826923791249 1
2.01050388351005 1
1.80130667703157 0
2.0591695695372 1
2.0345495538184 1
1.87727947850802 1
2.0132414201578 1
2.16078097544046 1
2.05665718400567 1
1.80173110136555 0
1.87570428128014 1
2.04612461408394 1
2.18864436817145 1
2.09281793142785 1
2.01781337424311 1
2.1311665611147 1
2.17008049830086 1
2.00684375536044 1
2.01360682483355 1
2.06472498316072 1
2.11480506306781 1
2.11919768728726 1
2.05704642288948 1
2.08162395482078 1
1.90589190529608 1
2.09348560624666 1
1.83703649731081 1
1.91607414167162 1
1.88017176968512 1
2.14377170530091 1
1.86435892366059 1
1.96822844904534 1
1.98866902992864 1
1.95421981391956 1
2.12115406613101 1
2.00455435030329 1
2.03227637463287 1
1.92863058824091 1
2.1414663456497 1
2.00412950965318 1
2.16033963669712 1
1.97929860845206 1
1.77642451521855 0
1.9446032679452 1
1.91362614484596 1
2.16964234044784 1
1.98808881880953 1
1.89343743514053 1
1.97042329444823 1
2.02086792628454 1
2.05103766172558 1
1.9355463996671 1
1.98083550175476 1
2.03398047995735 1
2.0237410251891 1
1.93733041235881 1
2.06756821379746 1
2.21289890385406 0
1.97989824722831 1
2.09983237673273 1
2.01347940747911 1
2.11345251998303 1
1.91848276660934 1
2.23487987385488 1
1.80889459970674 0
2.12553738938246 1
2.02293715449072 1
2.01692165299208 1
1.94280138938363 1
2.1259476559848 1
2.00390004195072 1
2.00997209149281 1
2.11528341542367 1
2.00552861812153 1
2.00980491008893 1
1.88034052040617 1
1.95287436935106 1
2.02251119324601 1
1.85667468714614 0
2.08333161493561 1
1.94781809974546 1
1.93899530195932 1
1.59330514597827 0
1.88315683095157 1
2.0440075590098 1
2.17631641373628 1
1.97589889236456 1
1.95542405913588 1
1.97733379101722 1
2.07043315632901 1
1.95491201367938 1
2.15598980849706 1
1.90809018112381 1
2.03751020969047 1
2.04831889534421 1
2.03008147322661 1
2.02552799457421 1
1.85377939396364 1
1.76279764909325 0
2.05894377137446 1
1.92321594592968 1
2.07977699569055 1
1.94443652191177 1
2.01950889001531 1
1.978582232474 1
1.98306400321357 1
2.05369934889146 1
1.87871958453639 1
1.95547689449827 1
1.95588696734628 1
2.21715296831157 0
1.97252112435098 1
1.93553074352694 1
2.07279577032155 1
2.14442430113827 1
2.02323433698698 1
2.10040088722336 1
2.19749707633804 0
1.95722825264112 1
2.052726322295 1
2.10317365114801 1
1.94032955485778 1
2.03334150976528 1
1.92861836952174 1
1.70025533127796 0
2.03222885561002 1
1.81906338421304 1
1.90621920311497 1
2.15098002574933 1
1.73492590300669 0
2.00456188367014 1
2.12269966331425 1
1.92647912830035 1
2.06760894370904 1
2.00710557241451 1
1.96925504765489 1
2.00627949950355 1
2.11081688912455 1
1.95096845352063 1
2.03792854817948 1
1.98538058620386 1
1.90715926439899 1
2.07271036282368 1
1.90446175407856 1
2.0715873168125 1
2.06464187844278 1
1.95707388235897 1
1.85615577251686 1
1.98471866255003 1
1.99551229762176 1
2.03443711072785 1
1.85319225503143 0
1.98222734282402 1
2.01588053639734 1
2.16077279030849 0
2.02289390272257 1
2.090685002287 1
1.74076246213939 0
2.07600694460505 1
1.98085941379793 1
1.95748297650997 1
1.9270377700949 1
1.9620407450911 1
2.02322545743579 1
1.96424948077343 1
2.07625548391009 1
2.12275233866488 1
2.03691217897792 1
2.04135612502563 1
1.8859910883002 1
2.00373815087515 1
1.88231279000351 1
2.1755617025105 1
2.10541943979311 1
2.11360520594625 1
2.11896411200295 0
1.89945767672735 1
2.00206441117695 1
1.89692415489525 1
1.9379751307459 1
1.9484120654736 1
2.04691310375553 1
2.04503375671525 1
1.91299353165536 1
1.80501084818091 1
2.02257179133271 1
2.16378650684002 1
1.98784857412235 1
2.02748034094491 1
1.97557972906989 1
1.83538465436919 0
2.0562400088955 1
2.11588613280298 1
2.0713256315622 1
2.10971082801311 1
2.13293569810592 0
2.02152055839209 1
1.90611286355531 1
2.28173177898713 0
2.0328240716843 1
1.9579907925404 1
2.02907879871682 1
2.06152361582348 1
1.99604263160259 1
1.98545874584622 1
1.9328790235222 1
2.1062788943455 1
2.02638084230519 1
2.11305032051153 1
1.92641583914837 1
1.93435376870915 1
2.09851150688821 1
1.90940946608357 1
1.97021074497779 1
2.03861325900209 1
2.02043278385616 1
2.08313058309533 1
2.03223341671178 1
2.05327335126674 1
2.05152649287028 1
1.9923752650579 1
1.96985066138429 1
1.85949661404262 1
1.94794606850035 1
2.16805625483048 1
2.13829126492693 1
1.77364818695095 0
1.92042266578646 1
2.06033090907647 1
2.21737915945202 0
2.16344825181631 1
2.11275835512424 1
1.98981607205437 1
1.92219197139687 1
2.0570565878707 1
1.94294486849535 1
2.08529588539609 1
1.92594538264099 1
1.8353604827768 0
2.03909959905946 1
1.94956823290987 1
1.89577402035766 1
2.06200214519815 1
1.9745030438012 1
2.00939666077324 1
1.9924952160565 1
2.08126507609627 1
1.96078844021309 1
1.76596807117956 1
2.05173588934576 1
1.93683264430368 1
1.98959450153431 1
1.99345065974557 1
2.0634690515496 1
2.05388319646145 1
2.08191050978059 1
2.07561293992816 1
2.06473529437707 1
1.99999105732313 1
2.05262889015496 1
2.06259827899965 1
1.87009454037858 1
1.96255728422425 1
1.83324909713179 0
1.94186042410127 1
2.01559652840701 1
2.00609994178092 1
2.07625849752874 1
2.09840420976406 1
2.05296314013077 1
1.93330849783077 1
2.0338815497679 1
1.99749431854851 1
2.11544856696342 1
1.94429263606201 1
1.88507213796266 1
2.03004600380416 1
1.97041180432356 1
2.08405586951059 1
1.95278920911424 1
1.99635321015334 1
1.94955061550886 1
1.90102207749202 1
2.12702446822991 1
1.97552641131609 1
2.0295940062761 1
1.97491942148116 1
1.99696664261872 1
1.85320387846357 1
2.13573006952916 1
1.85271367998834 1
1.97657018000715 1
2.01528158511659 1
1.97937220544896 1
2.13584791743989 1
2.14027049102678 1
2.03048143882858 1
1.8803105523991 1
1.98873211615738 1
1.81116040320088 1
1.97977337441156 1
2.00773274162003 1
2.01987005475993 1
2.0530667933281 1
2.22650520746675 1
1.94845760900393 1
1.88493358048845 1
2.06675735612753 1
2.07167850618515 1
1.93113531902111 1
1.92491384137833 1
2.00394311643406 1
1.85701674878534 1
2.22258113804829 0
1.93110839725917 1
1.84469450644027 1
1.93459795050291 1
2.23132904376389 0
2.11192012742347 1
2.05063199824558 1
1.93263832387519 1
2.06757255453182 1
1.84224803651431 0
1.95267807824384 1
2.09294796679884 1
1.98820345171859 1
2.0382236771339 1
1.87924319932246 1
1.95228906401788 1
2.09657310767239 1
2.04365413572638 1
1.88027016387774 1
1.93555334888258 1
2.0046503339179 1
1.96697195410787 1
1.87867178291733 1
1.8974019138119 1
1.88433986484202 1
1.96301186234692 1
1.90094580739623 1
2.05317884632658 1
2.01235265915038 1
1.97466517065219 1
2.08324356792385 1
1.94071608989609 1
1.88179498287529 1
1.88123650753598 1
2.03175963539895 1
1.91226127617559 1
1.97675619331641 1
2.15993490930053 1
1.92556443561403 1
1.91421860642183 1
2.04960576701291 1
1.95160317368658 1
2.03258334671024 1
2.03693426829179 1
1.81544385491849 1
2.09772769848524 1
1.95452355787336 1
1.9332431332299 1
2.2031413144908 1
1.94076300803378 1
1.96839301728282 1
1.97777956042585 1
2.00430770437387 1
2.22347260059665 1
2.0070602877003 1
1.91615375378665 1
1.87147021134624 1
2.06646076840949 1
1.66865013253419 0
2.14977737841683 1
1.92354721286091 1
1.99314336724012 1
2.05519706837536 1
2.00838060505244 1
1.85416746531129 1
1.99558993377194 1
2.04331596139378 1
2.09912136577432 1
2.03151252386478 1
1.83873303714257 1
2.07582507410395 1
2.07236640927855 1
2.00259651855681 1
1.85225373982893 1
1.92008783176402 1
1.89810544096152 1
1.90872286827605 1
1.94143147463427 1
2.01099635608616 1
2.07345184266306 1
1.89934325223243 1
2.07042439374282 1
1.96666046097598 1
2.05839435006803 1
2.25263796826871 0
2.01471022890975 1
1.96327718406764 1
2.00740370940689 1
1.95021044708329 1
2.00072778452909 1
2.00795953247212 1
1.88917016532159 1
1.88452297158402 1
2.01634484392965 1
2.02647403773408 1
2.09734639857686 1
1.96982931289068 1
2.0067281260319 1
1.86247469013241 1
2.01277012644313 1
1.94240414982375 1
1.99490808591044 1
2.10276677690303 1
1.86322020860677 1
2.00428989518976 1
2.04565593361565 1
1.94126534725094 1
2.09508713257859 1
1.95892792886199 1
2.0969693778023 1
1.92196520782181 1
2.01205392150758 1
1.97041413160984 1
2.03250835634702 1
1.98765415230503 1
1.97519722549644 1
2.10364954397841 1
2.08261542398469 1
2.15782335307805 0
2.0119311667027 1
2.05691752504095 1
1.91569618629837 1
2.09827464435132 1
1.95057223234945 1
1.91378024884894 1
2.15155866821504 0
1.74328902382703 1
2.00724203559779 1
1.98561419512585 1
2.03157780812496 1
1.94903383338834 1
1.98913011168142 1
2.06072968584332 1
2.01044735097084 1
2.00041673295933 1
1.89740961761858 1
1.91867234703954 1
2.13580774177513 1
1.90746817475876 1
1.96437498984118 1
1.97968196829562 1
1.94553883307925 1
1.99215248395621 1
2.0316725126755 1
1.98437180699864 1
1.93180785226382 1
2.05118550460559 1
1.82323258327579 1
1.86103043725074 1
1.99555756080789 1
1.96506261536527 1
1.9904481983775 1
1.95942260513829 1
1.89598167135228 1
2.03527659244546 1
1.97390029691828 1
1.99513096036872 1
1.97787355248313 1
1.90696195386929 1
2.05368306894637 1
2.01305826780724 1
2.10294933032783 1
2.13185688227716 1
1.80319895741292 1
2.09131307525913 1
1.94787768573521 1
2.0192433163239 1
2.0288232590086 1
1.94780352697704 1
1.9452641084298 1
1.99237457290894 1
2.03904270494101 1
2.01089030119418 1
1.87162065757583 1
2.07555720663541 1
2.00244978651719 1
2.07009925535106 1
1.87174173587351 1
1.88804812762096 1
1.98241593315957 1
2.04629388174193 1
1.8805102790998 1
2.00715445565232 1
1.92855227395639 1
1.99846699933437 1
1.95599945383543 1
2.01296347891567 1
2.00970324491889 1
1.91307081629928 1
1.99925979718946 1
1.79771501349785 0
1.92785690965842 1
1.95447850942396 1
2.01940588639288 1
2.19013981991073 0
2.03532617342988 1
2.04390508972374 1
2.02196456244648 1
1.93963075142301 1
1.91350478563767 1
2.0624098367069 1
2.07301862143522 1
1.88230572174595 1
2.00846602294911 1
2.1311425470663 0
2.12129730709317 1
1.85741545215357 1
2.02465726315074 1
1.91717732600651 1
1.96589834102619 1
1.96458204204609 1
2.07393486484589 1
2.16450854123187 0
2.03564013502627 1
1.86469335173487 1
1.92854944043596 1
2.0049942242128 1
1.95960463794956 1
1.87795088310249 1
2.06233664747255 1
1.90532982068748 1
1.9004716627298 1
2.16573723451657 1
1.90648382733935 1
1.7865329816214 1
1.98641003633924 1
1.94582804519389 1
1.96452806308426 1
1.9422419055708 1
2.03251258914998 1
1.90303050564355 1
1.9651014490739 1
1.87577601284327 1
2.10953484569702 1
1.91144321704735 1
2.06644234582775 1
2.04856554618196 1
1.92020900644117 1
1.93678693581482 1
2.02455698193579 1
2.01312352655652 1
2.04593595439413 1
1.99145682106316 1
2.08444226374221 1
1.92639727717622 1
1.95521235212634 1
1.85386629882173 1
2.05752642438884 1
1.89610412389818 1
2.08132484168343 1
1.91168560524578 1
1.86140833086516 1
1.98640086720859 1
1.9522272391946 1
1.98394532548711 1
1.8943416576282 1
2.02087617982051 1
2.05165205800052 1
1.95857952893447 1
2.12215211549113 1
1.9272528448473 1
2.00296146203755 1
1.81601288729997 1
2.11402107236495 1
2.00744879367499 1
1.97366891457974 1
2.01962775976054 1
1.83720895576983 0
2.00243496542559 1
2.01303611641394 1
1.94421235778558 1
1.97329708397053 1
2.01366237565338 1
1.90248460134427 1
1.8811207435345 1
2.01993199370887 1
1.84562861343639 1
1.99380365114679 1
1.94952753734694 1
1.83168761215792 1
1.96684702126173 1
1.94099907233956 1
2.04164782984353 1
1.98224399637839 1
2.0579023603139 1
2.07242705408223 1
2.08586994357544 1
2.08242878880495 1
2.15438874913395 1
2.05591803230314 1
2.10192488107599 1
1.78899675938431 0
1.97617094320938 1
1.94390601340165 1
1.85139097470301 1
2.00043667610598 1
2.08650806604739 1
1.96391866293133 1
2.08479257734367 1
2.01136936323649 1
2.00750965997224 1
2.12437911183052 1
1.96535364230477 1
1.98854811218157 1
2.07265634074285 1
2.03089668233937 1
2.0622023543518 1
1.84020558688038 1
1.89830380095358 1
2.11350004314963 1
1.95019919989884 1
2.04775106918062 1
2.02949410910287 1
1.94028133882401 1
1.94206432978673 1
1.94333021007128 1
1.94873756705291 1
2.1479396806697 1
2.05942847586125 1
2.06020242666136 1
1.90062757163711 1
1.9704190970771 1
2.06821338951612 1
1.94818117471837 1
2.01279267270995 1
1.99700388035717 1
1.99336157737248 1
2.00159343177522 1
1.92260927559913 1
2.10311636749142 1
1.95350715433603 1
1.96729486787564 1
1.92929449096978 1
2.1241990022701 1
1.85301633583584 1
2.0462672834345 1
2.14690808690932 1
2.07041482753822 1
2.02104399419767 1
1.9298692757002 1
1.88680131226462 1
2.08466306209655 1
1.9196796960164 1
2.02501704293592 1
2.09122219869713 1
2.05853793979399 1
1.96589086596464 1
2.06230277999447 1
1.8463166437643 1
2.02474928670593 1
1.99336259409763 1
1.93478645655129 1
1.98964100629014 1
2.10385443917932 1
2.02026317417673 1
1.99846335026696 1
1.88098572086156 1
2.0506014264197 1
2.01880326017202 1
1.79875202427193 1
1.93562529151949 1
1.91034630727678 1
2.0254701681284 1
2.20574180372891 1
1.90729167063321 1
1.90984149159193 1
2.02471434092393 1
2.02900426539388 1
2.05815038831678 1
2.00368430056134 1
1.94195812869713 1
1.83877693438489 1
1.97528537512285 1
1.86169349998242 0
1.86089727823521 1
2.02937531294201 1
1.89399406587652 1
1.98807423698729 1
1.93654720805555 1
2.06606663010884 1
2.00783672031317 1
2.17298433506238 1
2.02318713060943 1
1.96469664691486 1
1.88846367066084 1
2.13034951534955 1
1.91548540177792 1
2.00292180107497 1
1.98201894184305 1
2.0057838813771 1
1.9273990164872 1
2.00062419826539 1
2.0291747487884 1
2.04287800140656 1
1.89964034167259 1
2.16666676567462 1
2.02310500896543 1
1.97456098660894 1
2.15228602744283 1
2.15786701013643 1
2.06494241814625 1
1.87373085040037 0
1.99111639541834 1
1.96247809747338 1
1.94501079661735 1
2.13020889813998 1
1.89655723368002 1
1.90375183888888 1
1.97719048447497 1
2.05682306477827 1
2.00417582680282 1
1.98398537599645 1
2.06844742016836 1
1.9487027166289 1
2.03779946943847 1
2.0076522308523 1
2.0666289218296 1
2.03933710592678 1
1.81323664071498 1
2.13776604607418 1
2.12625671054924 1
2.03736329218319 1
1.97882279280553 1
2.10561913957448 1
1.93633733127493 1
2.07390694437723 1
2.04751997109111 1
2.16864553687658 1
1.9295599400756 1
2.01207011332857 1
2.03036194430458 1
1.88466260380696 1
2.18067102491604 0
2.15969424928404 1
2.05581369561788 1
2.08032116994917 1
2.02466821838377 1
1.93716839746259 1
2.02059808338963 1
1.95449896899833 1
1.82264519370262 0
1.9882339121148 1
1.85533832944639 1
2.08153765163064 1
1.94568211818629 1
2.0178695087704 1
1.98015407751866 1
1.90068010589803 1
2.00920602788926 1
1.96301252162802 1
1.9829116977301 1
1.85027585602021 1
1.82249530878877 1
2.01026057115298 1
2.08741600241165 1
2.12908068248602 1
1.98321770472248 1
2.05160147812111 1
1.98828236868481 1
1.92441542316054 1
2.01818947213045 1
1.95600554573571 1
2.02237352891359 1
2.03992296247319 1
2.0378979474056 1
1.9973311489223 1
2.06366935680981 1
1.99233643196935 1
1.9683363056358 1
1.98143936640993 1
2.17684944294634 1
2.01507968220606 1
1.94544629776815 1
2.04485805598637 1
1.94351206298581 1
1.9688972013886 1
2.05709887904503 1
1.7974158749266 1
1.99410528333159 1
1.93088944173144 1
2.01303933537796 1
1.97702667744543 1
1.92729926883236 1
1.8909665317228 1
1.91805265919386 1
1.93849050330196 1
1.98556250510594 1
1.96856477520866 1
1.98629858116832 1
2.07017386705474 1
2.09511289222393 1
2.04846059638944 1
1.99709957924084 1
2.0904382198438 1
2.05815963772162 1
2.15583548639555 1
1.98981375871344 1
1.85806070580937 1
2.09629125988918 1
1.9058052863956 1
1.96651137277416 1
2.09145095580941 1
1.95355563093634 1
1.96554314879343 1
2.0285824513097 1
1.87400434480215 1
1.990047929783 1
2.06074730986934 1
2.17028117390669 1
1.95273039332881 1
1.90606446695888 1
1.95968890403226 1
2.13797543529578 1
1.98120261684992 1
1.96263040705088 1
2.15834585850414 1
1.70908925712652 0
1.94687659893361 1
1.95158177625332 1
2.0628178900321 1
2.09009178774271 1
1.86208355593231 1
2.06854409194868 1
1.99976680110791 1
2.27039748811574 0
2.09568615332347 1
1.98838629876765 1
2.03797173259546 1
1.93040986083826 1
2.00241090965262 1
1.9931400312853 1
1.72960532864477 0
2.00385780963417 1
2.03595736994334 1
2.09013481398697 1
2.05096452465541 1
1.88774294074752 1
1.92722436037472 1
1.93224058505088 1
1.88247265242619 1
1.8909132892424 1
1.88674175796098 1
1.99210559805063 1
1.96028526184926 1
2.18607140741704 1
2.20385104696033 1
1.85493209191496 1
2.13536171333297 1
1.90491638373678 1
2.01099646315599 1
1.96880561832516 1
2.03520512451006 1
2.03157864586147 1
2.07656147268456 1
1.82732084823902 0
1.90059344859715 1
2.01812661717997 1
2.16568477219104 0
2.01704865872059 1
1.83585735182638 1
1.97193700593064 1
2.03058004070501 1
2.06594772753125 1
1.90137519359091 1
1.89652186632599 1
1.99988155150616 1
1.92432575868079 1
2.08654841438539 1
2.00580471379765 1
2.06598673572803 1
2.05441991793886 1
2.06655334902437 1
2.02675734088069 1
2.03626605669941 1
2.14976444846981 1
1.890524765681 1
1.93272643449356 1
2.10284786998034 1
2.06240610202248 1
1.98729792051208 1
2.12970260453772 1
2.06430243201068 1
1.76993202875124 0
2.02127392365951 1
2.05575132282084 1
1.89819492505031 1
2.07095257543625 1
1.98544185556354 1
2.14438499883383 1
2.08289418801337 1
1.96161649511655 1
1.83438813490591 0
1.92827964043784 1
1.89429370471678 1
1.89154480483865 1
1.90103698791994 1
1.86873974174904 1
1.94386485217145 1
2.09574855866785 1
2.06448870911664 1
2.13062030199518 1
2.1257959071696 1
2.01776237633083 1
1.96412048701955 1
2.02898472244394 1
2.08933031812628 1
1.97818765100112 1
2.0141097393624 1
2.15754087082793 1
1.82007645967256 1
1.82110188819248 1
1.8500642814698 1
2.02890168217329 1
2.10702778878942 1
2.14119001706939 1
2.05140072598591 1
1.9806951765205 1
1.97491068304203 1
1.89828858197818 1
1.94230333005767 1
1.93262747589384 1
2.14005219983796 1
1.97086186889016 1
1.98992748904593 1
1.94168375505603 1
1.94139010172696 1
1.83129999131035 1
2.00109598943095 1
1.9937469751474 1
2.0575102222536 1
1.94837112145014 1
1.91310067960109 1
2.05790296189448 1
2.01942278554656 1
2.08816723430206 1
2.06160228050317 1
2.01262498953096 1
1.91486885408431 1
2.17777946381667 1
1.95858537245753 1
2.00391326801389 1
2.12429326264695 1
2.0905102195763 1
2.22787873828428 0
1.9646254643931 1
2.0960330123241 1
1.8032326354954 1
1.95267050327439 1
2.21829265006932 0
1.98295176167662 1
2.02631814302277 1
2.04075777391465 1
2.0268049961608 1
2.13929243829154 1
2.01544620680847 1
2.03502269553379 1
1.97621410937775 1
1.90870785786129 1
1.89913126547004 1
1.88192839558213 1
1.95335604383751 1
2.02042105076263 1
2.04232990242708 1
1.924993353175 1
1.99226779566042 1
2.07278092274031 1
2.09390570936973 1
2.09683129701285 1
2.13220231250522 1
2.02237500325168 1
1.98292927878609 1
1.88032145889513 1
1.94205959791679 1
2.12597000407371 1
2.11464202437923 1
1.96107897796967 1
2.11480885383216 1
1.98696540955926 1
2.1247611048901 1
2.0228966808999 1
2.05960072354319 1
1.95365510375319 1
1.98579681991387 1
1.89034327289637 1
1.94484393962338 1
1.93135621212869 1
1.95655140286259 1
2.07834300081208 1
2.01604586937305 1
2.14938922844362 1
1.87663258515708 1
1.97415185684241 1
1.96308556747571 1
2.06020187123058 1
1.86201683060013 1
1.96156562945135 1
1.96907710013816 1
2.0322602485108 1
1.98764912746495 1
1.94777939077395 1
2.0191019575528 1
2.04334270548454 1
2.1684167482013 1
2.06975999145346 1
2.16737577961261 1
2.18299101047978 0
2.02206316641231 1
1.95893729906016 1
1.90596632625719 1
2.0059233549111 1
2.00436541184809 1
1.9619661652271 1
2.0364623356404 1
2.04905605979194 1
2.01476679676303 1
2.03511307247309 1
2.00072363334294 1
2.13904928409583 1
1.83268112742806 1
1.98218524544846 1
1.94711719098209 1
1.86822139145472 1
1.97207176570063 1
1.99935564013233 1
1.99215156776187 1
1.8964241097537 1
2.06691687552031 1
1.96953104445653 1
1.88586799160664 1
1.92258113115854 1
2.11349768661523 1
1.90163801833061 1
2.11747795164459 1
1.85554351378992 1
2.0512464376905 1
2.04786094002879 1
2.15748143413165 1
2.10430769348742 1
2.03049986229536 1
2.0793629347454 1
1.98907627818281 1
2.03509313728185 1
1.93905925155784 1
1.90874335654571 1
2.08691722440366 1
2.00689710492368 1
1.90431088911542 1
2.11566214516954 1
1.95485035388434 1
2.0744138474615 1
2.06765913677543 1
1.84024541761576 1
2.04331452944333 1
2.01290740195811 1
1.94847966352499 1
2.10416227997893 1
1.91975436093282 1
2.03807359937845 1
1.98913273100858 1
1.99166521238254 1
2.07100308171183 1
2.10004115049837 1
1.99637205164705 1
2.09867019511558 1
2.10563655064089 1
1.78865256780371 1
1.96924348681889 1
1.9870093556396 1
1.97921936995531 1
1.96583982871976 1
1.81214938590357 1
2.12959831106227 1
2.02652423742498 1
2.01625343256945 1
2.05438781890542 1
1.88428745039834 1
1.98313890345082 1
2.06574391803874 1
2.01496266154489 1
2.04957026097578 1
2.04458128330912 1
2.03067648578255 1
1.98305554841823 1
1.97626781192526 1
1.92964468253238 1
2.07195065842413 1
2.01731131047885 1
1.90153151721294 1
2.02438056796402 1
2.09949535737223 1
2.07446050702735 1
1.84544694376461 0
1.91959592733582 1
2.17026393295013 1
2.09616677108557 1
1.94377721597737 1
2.03176227288162 1
2.03345113514507 1
1.85503059360944 1
2.06263208618936 1
1.9603932293319 1
1.92882080719633 1
1.96301885216599 1
2.03743133573535 1
2.07191813837786 1
1.9898182225589 1
1.98240702475422 1
2.10448155179766 1
2.08666984031577 1
1.95960985114414 1
2.01810103057079 1
1.99959078826763 1
2.03132623210034 1
2.0794852390384 1
2.06617364024954 1
2.02624857686926 1
1.94022395228796 1
1.94760970477383 1
2.08310702182618 1
1.75554126399598 0
2.03568422815265 1
2.1812800838249 1
2.12269688084172 1
1.96559807146617 1
1.9627009756218 1
2.02622377996665 1
1.99055213220847 1
2.03088421383742 1
2.04701414935546 1
1.93127611692266 1
1.95235365015796 1
2.00084087323121 1
2.11292030072527 1
1.97458196745711 1
2.02997212563788 1
2.00686628963733 1
1.97294790574656 1
1.97031816406845 1
1.89209362644959 1
2.11121094800993 1
1.8207864725516 0
2.08456357677321 1
2.01869701272017 1
2.09177741862808 1
2.04984056450797 1
2.04154239628778 1
1.99736430532439 1
1.9274375960011 1
1.95206993828366 1
1.96326508951501 1
1.99514240351823 1
1.84651182851503 1
1.93530454207102 1
2.01335391623315 1
1.97599278777883 1
2.06978632089684 1
2.05572290500868 1
2.05995599635809 1
2.0101679653559 1
2.26675364110183 1
2.04687370795024 1
2.08919393075572 1
1.93405276906478 1
2.05303669035852 1
2.01994832865178 1
2.01432989596244 1
2.00192889303978 1
2.06949814651947 1
2.0120953696637 1
1.96669356722365 1
1.98101759059503 1
2.09146810568499 1
2.09913570203888 1
2.02747361472611 1
1.86679934342482 1
1.95797107159753 1
2.01760248620043 1
1.99089380912688 1
1.96841401514385 1
1.8864388437285 1
1.87793500681187 1
2.16899139157648 1
2.2639167172978 0
2.16671686534954 1
1.96076224432512 1
2.03613486654787 1
2.18643176422238 1
2.13049327701249 1
2.03859231481295 1
2.03077572169007 1
2.02026678575975 1
2.02377778860471 1
2.00002966020508 1
1.99844947898368 1
2.04508098186769 1
1.94053955305719 1
1.99816314070507 1
2.04718241683871 1
1.95447201234329 1
2.01168981621635 1
2.08161452465486 1
1.998073203885 1
2.23451504419507 0
2.1669224965803 1
1.97726124222758 1
1.89263451658107 1
2.02047288405835 1
1.99882690648477 1
1.88632701921316 1
2.12781750824608 1
2.09484692600817 1
2.00897125858924 1
1.96223201414981 1
1.92163639911413 1
1.9870408810292 1
1.87445055963645 1
1.92375612677811 1
1.98794445229588 1
2.09942119838044 1
2.08795171816646 1
2.14997009896677 1
2.1978058802977 1
1.71373254266072 1
2.04499994015829 1
1.84971543236448 1
2.05426075761661 1
1.96696127063343 1
2.02245202183775 1
2.03866733481978 1
1.79926085069102 0
1.91990810879072 1
2.11658433632479 1
2.06678257483787 1
1.98367752460724 1
1.98490284264573 1
2.0093370453443 1
1.84825990231998 0
2.20661837518494 1
2.09384600468834 1
2.03075981754038 1
2.03075773721691 1
2.02175572210926 1
1.71535193286492 1
1.94473955743845 1
2.01073312413882 1
1.93888456006988 1
1.99236742309381 1
1.96404207989522 1
2.03523234396297 1
2.00965904422421 1
1.98827705284136 1
1.93473109777963 1
1.9186698292755 1
1.96081218899988 1
2.12093714419509 1
2.02300960091632 1
2.0049544162443 1
1.95286192994614 1
2.00973901424151 1
1.97224315959366 1
2.11276133845402 1
2.10637898506983 1
1.83815287353717 1
1.84748796108945 1
2.1559796093705 1
1.79264856978834 1
2.11747160841841 1
2.27812495242607 0
1.92572389543297 1
1.92872105349077 1
1.94363719099043 1
1.8773701224363 1
1.93019825585849 1
1.79463747762243 0
1.95954543562119 1
2.05905740224085 1
2.10330119711753 1
1.81834494091052 1
1.93905051932042 1
1.84256318545899 1
2.12680099884386 1
2.04175123880339 1
2.02187187762701 1
2.06077418053954 1
1.85484750193259 1
2.10381569563564 1
2.02281632046788 1
2.00687350016796 1
1.95976890712413 1
1.98887894278665 1
2.02474011210844 1
1.97563816211565 1
2.02127338982755 1
2.05437560703761 1
2.0722646026371 1
2.06945970272336 1
2.14584417163707 1
2.08798017509738 1
2.02794862090767 1
1.98310068637261 1
2.05683556623389 1
2.05625162519427 1
2.02830808333425 1
1.94131450244818 1
1.90637937861165 1
1.93281821036456 1
1.99874850146888 1
1.93868600416211 1
2.00878268207947 1
1.95567242823605 1
2.12567732767125 1
2.11242230151889 1
1.98890651895734 1
1.94052341690947 1
2.13704612501698 1
1.9241064741938 1
2.03421603793269 1
2.01682606640177 1
1.82164449149758 1
2.03479807710751 1
2.19867456366131 1
1.96214253261067 1
2.06766659612782 1
1.82018714391471 1
2.06118753643861 1
1.92243538413612 1
2.11512017790975 1
2.16902737439746 1
2.02484326624859 1
2.04552883083807 1
2.11834880812183 1
1.94815650470168 1
2.02091013365811 1
1.9454617387967 1
2.01664124157957 1
1.71986101659068 0
1.89372557803833 1
1.92277100247733 1
1.96893302781328 1
2.00224817287084 1
2.01584243353169 1
1.9464287316467 1
2.04024066960719 1
1.90412271478622 1
2.01394197637956 1
2.14583401794739 1
1.95889386264556 1
2.03649005489258 1
2.08026851731507 1
2.03297823964776 1
2.20908210473643 0
2.12989553893532 1
1.88971656359161 1
1.7589211759543 0
1.81418476572467 1
2.00125428076987 1
2.15728936163893 1
2.03396840942522 1
2.10640400226112 1
2.15241360971009 1
1.9013356109431 1
2.04671934109653 1
2.0767892112564 1
2.02128252181516 1
1.9624362612136 1
2.02860780528286 1
2.04101306658091 1
1.98414736001734 1
1.97573727365646 1
2.1101430243193 1
1.99008909542987 1
1.98940579121715 1
1.95587202609187 1
1.83769781562417 1
2.14592593016817 1
2.05595545998878 1
2.00118842133069 1
2.02551890206921 1
1.98542954263998 1
1.88702572020798 1
1.99446465195569 1
2.03910952493582 1
1.97306936498049 1
1.84453989062424 0
2.0724426610925 1
2.04434437837348 1
1.99863592692924 1
1.93340365906746 1
2.02240953580926 1
1.96635527472976 1
2.08371566414388 1
1.95335614274479 1
2.05182293946657 1
2.05615174620416 1
2.0378681165318 1
2.01696297007658 1
1.92248796932349 1
1.95628339402848 1
2.09160800241766 1
1.99111580453552 1
1.87332654691631 1
1.95633770836632 1
1.94008236629029 1
1.97351277156304 1
2.03046450109645 1
2.00089561900603 1
1.92283717665974 1
2.0410619217309 1
1.97654653455111 1
2.19037176887599 1
2.19840303532008 0
2.16455584378207 1
1.91458485478122 1
2.06915364299168 1
2.03621028839359 1
2.0015870068153 1
1.94800566032987 1
1.93253742620338 1
1.9878445011086 1
1.92698456879661 1
1.95618351589173 1
1.88010068702157 1
2.04011001313026 1
2.1717186985605 0
1.96093885255113 1
1.93555071457777 1
1.98784819765272 1
1.96401827017016 1
1.95730969048763 1
2.02588355200579 1
2.02951281234482 1
1.98779723117086 1
1.96385443076039 1
1.93261213182464 1
2.19141250432802 1
1.97068517961909 1
1.79066962261051 1
1.7718848814522 1
2.03314348706322 1
2.01424797805107 1
2.04271120334212 1
2.10766008229113 1
1.94026848208299 1
2.15974197874466 1
2.20213293607177 1
2.04805087197159 1
2.10781121081484 1
2.15645124387986 1
2.16854182816675 0
1.97246286342116 1
1.98098463789676 1
1.95644364645468 1
2.0680622858089 1
1.98124360206146 1
2.03021235924803 1
2.04210992251027 1
1.83302657238313 1
2.08612200408865 1
1.88750184524051 1
1.88922159060087 1
2.05205350111802 1
2.08000104395342 1
2.18629922728695 1
1.89758635285061 1
1.91410866778343 1
2.09887295077394 1
1.93234213328356 1
2.04021277918037 1
1.92157245479962 1
2.02774196020315 1
1.9527401426405 1
1.99340843586784 1
1.9842425141578 1
1.96621629731917 1
2.04007696199489 1
1.98480997086076 1
2.13370973546544 1
2.04870913131924 1
2.02478911152438 1
2.00103561835179 1
1.92538922495279 1
2.22250801831031 1
1.94938749921501 1
1.93236459739148 1
2.09006067171683 1
2.07598496836986 1
2.01218405316285 1
2.03030475303011 1
2.09882927460817 1
2.02792024840427 1
2.04691146084158 1
1.97492944826303 1
1.99906573089405 1
1.8761924981571 1
2.03678385214597 1
1.99551132014363 1
1.87453798934881 1
2.01788220853779 1
2.06305727387923 1
1.92925507293511 1
2.02350861831419 1
1.84576480179634 1
2.01033106971954 1
2.24929927224728 1
1.91454168707331 1
1.91820222167607 1
1.86067402772237 1
1.90620070728855 1
1.88928796828645 1
2.14132129244703 1
2.00566129833837 1
2.21480488656365 0
1.93546069319772 1
2.12809345987575 1
1.98097190960077 1
2.07669226963984 1
1.94247154633498 1
2.04867501235323 1
2.12855356618616 1
2.03514922567799 1
1.81504239201546 1
1.94888674193356 1
2.13887028168105 1
1.95747461247701 1
2.08988724763036 1
1.971087421271 1
2.05314763096324 1
1.97922674538794 1
2.10495146219142 1
2.18037193651658 1
1.9526899999485 1
1.96022072812768 1
2.25491766423204 0
1.8677702658325 1
1.98889531900362 1
1.98939450212585 1
2.0476902277391 1
1.77555548244179 1
1.9607412416796 1
2.0702607388625 1
2.09818648001183 1
1.98741003485789 1
2.05002071569714 1
2.03925932428855 1
1.96486922380741 1
1.94347284196172 1
2.04365247377132 1
2.00883821263166 1
2.08863816782907 1
2.02157998917463 1
2.03975454168997 1
1.77052741434195 0
2.00556992970563 1
1.9669525993517 1
2.16843303671559 1
1.90955368750526 1
2.06711503974743 1
1.98560648004655 1
1.94672879075012 1
2.05979648274408 1
2.0040540575512 1
1.96695174195684 1
2.02431542784098 1
1.96018687789046 1
2.0907010184934 1
1.96585575546007 1
1.98007255246537 1
2.11113058337417 1
1.93992850208209 1
1.97810730152717 1
1.88214507417348 1
1.99019135954722 1
1.93111996471685 1
2.03084022902122 1
2.05458662081442 1
2.03624067033694 1
2.05551584205102 1
1.94889980207392 1
1.94557944834206 1
2.06449993083348 1
2.01899766644536 1
1.98692499989337 1
1.87654593167428 1
2.00388050684935 1
2.13373322300699 1
1.91316353065017 1
1.98083821648597 1
2.02912108617335 1
1.82260102475395 1
2.1483350954723 1
2.1785879061555 1
2.05588340947985 1
1.94203072660954 1
2.10139225914195 1
2.00230266846651 1
2.06577380772972 1
1.81904259782088 0
1.93032910944577 1
1.95311857564775 1
1.95874464458776 1
1.91619641684155 1
2.06179481530875 1
1.98095816984405 1
2.03960211566329 1
2.04086173568945 1
1.88717478615696 1
1.87227037530077 0
1.96620693356783 1
1.99870851201768 1
1.85090530308309 1
1.91098440065588 1
2.0425327496455 1
1.95605539100934 1
2.11245940674247 1
1.9851665330805 1
2.02578366245231 1
1.71635191136255 0
1.8067348462788 1
1.88443036456134 1
1.96455115293755 1
1.98681654200512 1
2.0718786159876 1
1.95648352720149 1
1.90349043217098 1
1.97042428627291 1
2.01678451684812 1
2.09078739315285 1
2.00626224677775 1
1.89325120622029 1
2.0480594564898 1
2.05048151931744 1
2.06706398308705 1
2.03899259715782 1
2.06458129579987 1
1.86296276200755 1
1.86482653873614 1
2.06317799880635 1
2.03718981997038 1
2.14002047699427 0
1.86034764142277 1
2.23310576123061 1
1.97303504812816 1
1.92215379643325 1
1.96302791374785 1
2.02794164305903 1
1.82862776047474 1
1.95631684621529 1
1.98817292991953 1
1.90443801656705 1
1.98826351950391 1
2.0490484979185 1
1.89697497813504 1
2.12527331879342 1
1.98306528386451 1
1.98765314202951 1
2.0795948847296 1
2.03110921053593 1
2.04748254851026 1
2.017878050357 1
1.95444175152575 1
2.03603653593964 1
2.20235221270544 1
1.96615186883381 1
1.79074907092563 0
1.91668538041496 1
1.95158915982452 1
2.09116216068162 1
1.84963206780199 0
1.81824826706635 1
2.08145338134802 1
2.14457215547219 1
1.95656631843553 1
1.92010805563099 1
2.07153428557283 1
2.06103143342007 1
1.93768155782666 1
2.01645078236659 1
2.02241321725104 1
1.92648687716264 1
2.04941115714773 1
2.0165042375175 1
1.95950886781887 1
1.93799419778131 1
1.94123311573619 1
2.03005735912263 1
2.07818737991802 1
2.03546830232447 1
2.08619422241544 1
2.04880185699778 1
2.19791405150596 1
1.91300592967218 1
1.98433437259156 1
2.00544284841867 1
2.06566114579438 1
2.01785349529207 1
2.016512184119 1
2.07638615256101 1
1.98813684853106 1
2.08105284292205 1
2.1067384414401 1
1.95996197198977 1
2.13421091064465 1
2.09861437179658 1
2.04988647379782 1
1.9793236680292 1
1.9685260592395 1
1.97326806571067 1
2.01465089707082 1
2.01236978457395 1
1.9806333374658 1
2.05839842383047 1
1.96126540992284 1
1.96732651783548 1
2.14221639237738 1
2.06885130705919 1
1.99287618970928 1
1.88682330797088 1
2.08056182086112 1
2.07427379887295 1
1.99331962498959 1
1.89104522802135 1
2.043112219733 1
1.98770148498491 1
1.90180003092503 1
1.9765069803406 1
1.98140337943245 1
2.0556307948676 1
2.04855440269602 1
2.06993784959657 1
1.89434249019783 1
2.03277963208204 1
2.07089257474123 1
2.08518541402761 1
2.02537718610243 1
2.06609865979133 1
1.89365945002264 1
2.02805594288142 1
2.04121664719383 1
2.12681388939101 1
2.17541475374441 1
1.83398263275061 0
1.93113372565416 1
2.17481540278317 1
1.84007456709553 1
2.13776936181628 0
1.88046056845428 1
1.92415594487024 1
1.90756016036892 1
2.01694043496475 1
2.00683824153847 1
2.06622486920647 1
1.90279638418732 1
1.98667359265812 1
2.08166917206159 1
1.67962508633439 0
1.92767524504228 1
2.03623426841339 1
2.03727599409544 1
2.13340337332573 1
1.96321038521223 1
1.91949622067699 1
1.93433917670516 1
1.76317811021883 0
1.8513597528468 1
2.10502961777558 1
1.99136563207576 1
2.1965239055354 1
2.13296351071862 1
1.98435831533433 1
2.0198281063227 1
2.09287143062708 1
1.91185495608581 1
1.89338720399642 1
1.93249922338159 1
2.01160455466756 1
2.03713007960579 1
2.03992417012409 1
1.94082980604059 1
2.04388217138587 1
1.96047159417163 1
2.07784395036138 1
1.94613552199876 1
2.06110547684878 1
2.00548870023764 1
1.9694140866105 1
1.99186720438745 1
2.00235642852591 1
2.0653435937064 1
1.88739530286013 1
2.1038033283585 1
1.7864059848584 1
1.97723568853278 1
1.95527240532196 1
1.99039981992324 1
1.95635393611008 1
2.03220317452319 1
1.77855794542928 0
1.93785225051137 1
2.12889620117124 1
1.92822573078833 1
2.02341601725305 1
1.97167574797611 1
2.12475455024953 1
1.9577562750469 1
2.02471675525635 1
2.22009105750614 1
2.0779452522898 1
2.22028637210548 0
1.99532692118429 1
2.06159191423479 1
2.13865793997172 1
2.00957894161959 1
1.98275869915297 1
1.84998329544793 1
2.11516725860861 1
1.9746408111022 1
2.08152326791494 1
1.97879210476273 1
1.8047794764055 1
2.02891003104233 1
1.97343621909289 1
1.99696531876032 1
2.09844535319963 1
2.07399883372359 1
2.04851003897392 1
2.09320396760037 1
2.00361962666098 1
1.97484051026157 1
1.99172498173564 1
1.98086540798369 1
2.14140641625954 1
2.03859619452916 1
1.85450612759323 1
2.01593382105292 1
1.94166286718982 1
2.00573874109522 1
2.00292231033006 1
1.95761585332969 1
2.05087845914718 1
2.04260295507833 1
2.1462903329128 1
2.02278479621008 1
2.10157988059615 1
1.93186423924604 1
2.0175848526518 1
2.02305672171686 1
2.03377966633781 1
1.90536535844847 1
1.84679056150876 1
1.90828576424865 1
1.97095248558704 1
1.98736198589258 1
1.97895129447687 1
1.968675311717 1
2.04809034455304 1
1.97121847836355 1
2.02030040525315 1
1.70128419685064 0
2.22154739062076 0
1.99494868755855 1
2.02776872728453 1
2.09908674770366 1
1.93101895368091 1
2.0391803336715 1
1.8635684995561 1
2.05114756476128 1
1.96193965967299 1
2.01547019329472 1
1.74187362202779 0
2.04421662237129 1
1.93562702366525 1
2.00017966991284 1
1.945770696728 1
1.85602378434994 1
2.04042523627521 1
2.04814737394648 1
1.84076035130101 1
1.99771480472521 1
1.90424523206879 1
1.81557544925733 1
2.02607586875525 1
2.03623800168731 1
1.99693968533711 1
1.8030717613311 0
1.9286107283792 1
2.01321137765215 1
2.13309452182755 1
2.03393704547346 1
2.12044232520896 1
2.06776803024337 1
1.97617668303468 1
1.95785419643554 1
2.03380970093569 1
1.8876951543927 1
2.03575650698878 1
2.00306462520723 1
1.95350649139883 1
1.82712372060163 0
1.99555429592948 1
1.88202125209759 1
2.1250584108842 1
1.92947526291607 1
2.21023761389623 0
2.12404361297104 1
2.15168446409028 1
2.07312719971828 1
1.90089449070703 1
1.99549561704286 1
2.06113556057962 1
2.09554813506951 1
1.96736503202637 1
2.00483098687591 1
2.02574095164786 1
2.00685799594542 1
1.98192566085132 1
2.01176775616046 1
2.12656688988035 1
1.84635533351201 1
2.10360738469292 1
2.11856142356639 1
1.95244529675835 1
2.20239674865853 0
1.94562673626754 1
1.95046282681163 1
1.84949750604558 1
2.02172547461024 1
1.85796736005644 1
2.12106578078913 1
2.05250053448461 1
1.96087913268262 1
1.84308555559074 1
2.02961619839653 1
2.04768555705528 1
1.94722086319448 1
1.9268369648118 1
2.04269321479272 1
2.13396919075741 1
2.09454985669109 1
1.8949965062773 1
2.01335405992859 1
2.06414580357305 1
2.03257190813041 1
1.93887244499969 1
1.99443759148361 1
2.06395954650004 1
1.82044782760466 1
2.01597618648187 1
2.13858453273118 1
1.87175082048893 1
2.03211490922873 1
2.2009526192835 0
1.88542710892345 1
1.96829679334127 1
1.950670102975 1
1.97054736495218 1
2.0923491331898 1
1.87729145464294 1
2.08264644882255 1
1.88511516775769 1
2.03112672053902 1
2.10171949248665 1
1.99523756584017 1
1.93953210920592 1
1.95375256146082 1
2.0797745036705 1
1.83068854132988 1
2.0591392261801 1
2.02178829050808 1
2.08821844172665 1
1.88768224579738 1
2.00710524939611 1
1.95781461307487 1
2.16975888621164 1
2.06703432001985 1
2.07395496909995 1
1.96521254320533 1
2.16628211601761 1
2.04637521518248 1
2.08460417501692 1
1.98183665455849 1
2.12463922589485 0
2.04370556647915 1
2.03205743148591 1
1.98904464326283 1
2.05606046195151 1
2.08786321819922 1
2.07058754594852 1
2.06668081682525 1
1.91861216370103 1
1.8390101572373 1
1.94714915367334 1
2.14424814402285 1
2.08067396362762 1
2.02055989238074 1
2.00733137074257 1
1.92110373008156 1
1.95858682172363 1
2.0049797690337 1
2.03892594582801 1
1.99282368957557 1
1.90856343853321 1
1.96414138269352 1
2.20972055545062 0
1.98612954914144 1
1.89813985718239 1
1.98002204174673 1
1.99949502235481 1
2.09355689395459 1
2.02097423071863 1
2.04224621175678 1
1.87224350970616 1
2.07286489903991 1
2.09381336779439 1
1.94285579191516 1
2.1888283321165 0
2.08841630027251 1
1.87079561321037 1
1.94406687361859 1
1.9558160178108 1
2.10065193837721 1
2.10276846661978 1
2.01142786436722 1
1.98966054162066 1
2.01036884970864 1
2.01504356613406 1
2.10442768470242 1
2.05051810817757 1
2.0961936818074 1
2.06401532903023 1
2.13939134718716 0
2.028394310745 1
1.91147501887895 1
2.15028487317455 0
1.9801221164887 1
2.03881367267098 1
2.01910609844459 1
2.05410668373734 1
2.09824182829021 1
2.12318035725482 1
2.04220972179673 1
1.9157238271326 1
2.16463835832653 1
1.67296130236321 0
1.96045999502535 1
2.04692170823496 1
2.14081778964707 1
2.08182011933102 1
1.90066341264 1
2.19163524076046 0
2.08952661803484 1
2.00937629681449 1
1.87041247202507 1
1.98999543939721 1
1.84950490796217 1
1.83557883032836 1
2.11105885688822 1
2.05536597527714 1
1.77616292636712 0
2.03970541893 1
2.07554393405461 1
1.88138591770951 1
1.98436051497555 1
1.95494414268172 1
1.92681002383278 1
2.00322690796651 1
1.89205572395747 1
1.96214310668215 1
2.02537742792558 1
1.91512798633329 1
2.02042343215779 1
2.08299879950548 1
2.08907227590635 1
2.06653934124761 1
1.93291598834624 1
1.89292745588441 1
1.91039804166347 1
2.05606182086243 1
2.01444288352651 1
1.98527348356127 1
2.08529888027126 1
2.01953188033814 1
1.95978037571939 1
1.92566980323295 1
2.00601445543751 1
2.0507264062927 1
1.91203703703775 1
1.92549706193667 1
2.15350661707925 1
2.04048020310626 1
1.90951589196506 1
2.00213132694879 1
2.0546773760794 1
1.95068481945005 1
1.88693493524574 1
2.04118667099105 1
2.25600884184654 0
1.8671965142864 1
2.06209870923299 1
2.08206211713637 1
1.98583306341063 1
2.16018675791253 1
1.92395493174357 1
2.04571377166098 1
2.07054053600536 1
2.00529876883911 1
2.00945857641472 1
2.01320138246947 1
2.0268628753748 1
1.91190301447873 1
2.00100385132993 1
1.78809851073706 0
1.95835527654727 1
1.98488816665075 1
1.96093738092783 1
1.94570841390467 1
1.87235445534561 1
1.86759515738914 1
2.10043295825235 1
2.11379369281394 1
1.91639000482631 1
2.21388865779618 1
1.92352464956752 1
2.14258896534974 1
1.96050931033139 1
2.06012797733595 1
1.92119142403476 1
2.09232659991396 1
1.82688997027309 1
1.98659481089562 1
1.98116445944885 1
2.14719270377438 1
1.9942958179016 1
2.0330028373003 1
1.99931835818606 1
1.98273854907666 1
1.85106652935726 1
2.07179814145229 1
2.13489194507637 1
2.08572852020225 1
2.10116950267021 1
2.06111549472148 1
2.00322138943174 1
1.96179954082084 1
1.94765027975354 1
1.94122324833143 1
2.04509882788268 1
2.01987329087535 1
2.21457226858245 1
2.00627812214256 1
1.92429252982547 1
2.20479787686007 0
2.16008102280847 1
2.00188705365498 1
2.01827867809563 1
1.89166365947981 1
1.96974672736512 1
1.86070108007299 1
2.20816070975427 0
1.98548116038539 1
2.14591620870649 0
2.12534994426974 1
1.87526995060996 1
1.97750589078721 1
1.93205468379507 1
1.94207551389768 1
2.067993321624 1
2.0459881140178 1
1.97763512468593 1
1.97471256876261 1
2.00361071391261 1
1.96834025492672 1
1.94653554371729 1
1.96177025421746 1
2.05886834041571 1
2.09850952892461 1
2.06123829911059 1
2.03579050857333 1
2.06593760674843 1
1.8162847604051 1
1.97834735858913 1
2.02104191931093 1
2.05138342666211 1
1.85716316001652 1
1.93752983602793 1
1.87220386922521 1
2.06316954295851 1
2.00232782904864 1
1.93381648242473 1
2.09067190831548 1
1.99305273482069 1
1.92925034455291 1
1.89019273488784 1
2.16792249906527 1
2.10912648614601 1
1.94943749056038 1
2.08717110185303 1
2.00169334819708 1
1.96941359912636 1
1.96741912333948 1
1.948977918834 1
2.09730476400693 1
2.15647572805104 1
1.90071007548352 1
1.98596269806571 1
2.00421168896791 1
1.96617598815416 1
2.06431246506465 1
2.19645938213183 1
1.96812050438083 1
1.99204023013537 1
1.94698995040607 1
1.92668312304747 1
1.93737265055966 1
1.9813864358096 1
1.95861073305994 1
2.03754981980169 1
1.86152138894717 1
1.95733928106772 1
1.69389597635681 1
1.9947407883587 1
2.03908556820709 1
2.00255170705082 1
2.02360424390376 1
2.07591300478173 1
1.97311985989694 1
1.87271976867426 1
1.94427246882929 1
2.07390932891652 1
1.9813123976533 1
2.05199297488006 1
2.08047211311958 1
2.02912448839604 1
2.08446192294243 1
1.9964980679957 1
2.05339288765184 1
2.07559896756089 1
1.96831471245049 1
1.96612673959379 1
1.9919869027488 1
2.01943070391036 1
2.02177339826435 1
2.17697611276493 1
2.0324073152958 1
1.86938831594204 0
1.97648748632825 1
2.11396799428424 1
1.93037515782262 1
1.77673997293762 0
1.92342311467265 1
2.09131342057599 1
2.09315889092109 1
1.8649391027241 1
1.83332856824738 0
2.02135584713774 1
1.95371833817215 1
2.03457595153137 1
2.08003035849028 1
2.10198463171138 1
1.86947014196404 1
2.08818717851838 1
2.01152401472016 1
2.05937901409506 1
2.01391604894551 1
2.18926605500767 0
2.11632132971614 1
2.05869436289323 1
1.88856538092102 1
2.02119232394329 1
2.06348673338838 1
1.93360141898658 1
2.07143081050552 1
2.15331494715439 1
2.08116202472726 1
2.00408001853416 1
2.0147863112539 1
2.11271669133838 1
1.9400035658673 1
2.02517509521801 1
1.98901431574772 1
2.00256681602252 1
1.8373778706047 1
1.95036616908476 1
1.97824761071842 1
2.00357319826364 1
2.0824943814233 1
1.79963191547526 0
1.90061609251842 1
1.92648555411856 1
2.11409070215805 1
1.99847392184351 1
1.99452980083339 1
2.05181646184202 1
1.90718176379159 1
2.05826952932607 1
2.03000472699107 1
1.93900201130993 1
1.94573093625085 1
1.95249183481449 1
2.1377607980365 1
1.96878991157701 1
1.93716739312479 1
2.07356214249222 1
1.97164147935724 1
1.87524827753493 1
1.7955870855195 0
2.07619025088999 1
1.9939844813485 1
1.98559073857531 1
2.10172691399461 1
1.968427869208 1
2.0231195186005 1
1.92595477207936 1
1.97429991461953 1
2.09283655873772 1
2.13149580955079 1
1.91009511121143 1
2.01241339351874 1
1.94318469987781 1
1.99283887382111 1
2.10930449001533 1
1.85274013842031 1
1.9852387433559 1
2.05739200604595 1
1.95329525067874 1
2.04821738874791 1
2.00894881606596 1
2.064728533805 1
2.11977657368992 1
1.97429466600553 1
2.03590454579367 1
2.01801266748444 1
1.94731660960332 1
1.99805530003867 1
2.0299341763565 1
1.99195456894243 1
2.18197550348958 1
2.00599790635265 1
2.01400583571563 1
1.96409605932778 1
2.09295943111463 1
1.96614897073083 1
2.20274908760231 1
1.96254178059865 1
1.89994132841334 1
