# Supplementary material for: Bias caused by sampling error in meta-analysis with small sample sizes
Source: PLoS One. 2018 Sep 13;13(9):e0204056. doi: 10.1371/journal.pone.0204056 (PMC6136825; doi:10.1371/journal.pone.0204056)
Supplement: S3 File — (ZIP) [file pone.0204056.s003.zip › results N = 10 delta = 2 tau = 0 sz = 20-30.txt]

"dl.delta" "dl.cp"
1.72812680855459 1
2.2507217660846 1
1.86243122673286 1
2.63402437930392 1
2.17211444468419 1
1.76196181184206 1
2.04821400198489 1
1.88096859629921 1
2.08938787438096 1
1.94848432543773 1
2.08543852047082 1
1.64621868943285 1
1.66254971388515 1
2.15802864101209 1
2.11681247573663 1
1.61993478469436 1
2.03067307409723 1
1.96185964016532 1
2.11856011400687 1
2.08340603289914 1
1.92444157272565 1
1.90907439457473 1
1.42577551858198 1
1.50826360657529 0
2.32761003255394 1
1.38324882527496 1
1.50128951502062 1
2.51930257087695 1
2.11132495383694 1
2.06397348519288 1
1.35400242064263 1
2.42628468074617 1
2.10918598512622 1
1.58158150662857 1
2.05033564346191 1
1.90238559734241 1
1.7622014930747 1
2.36636593571524 1
1.8414588621438 1
1.91138714103017 1
2.06875115145941 1
1.82727515840965 1
2.29923039335888 1
1.7775493572483 1
2.27212144301345 1
2.36051116057587 1
2.58142000444826 1
2.10120611612129 1
2.03079043370329 1
1.59391768248125 1
2.35545055384893 1
1.8542320616992 1
1.89502146925726 1
2.25360475634711 1
1.95826687855663 1
1.86522677501933 1
2.08284053554867 1
1.74443475158504 1
1.97432326870053 1
2.1915480927814 1
1.78979832779914 1
1.71172603121926 1
2.65924838281692 1
2.25759313069165 1
2.06805290776074 1
2.38749257033392 1
1.99307794546024 1
2.10960339949861 1
1.95921289377852 1
2.01504085415009 1
1.9890421079797 1
1.68561761677136 1
1.53139596806447 1
1.74601884027642 1
1.53746738795406 1
2.20487557253182 1
2.07117204228804 1
1.86008857252056 1
1.38733802132197 1
2.61893740087039 0
2.23507051106717 1
2.21659820642796 1
2.00682935207505 1
1.88283281301584 1
2.75812146294921 1
2.07222148808754 1
1.85668471358677 1
2.08843449269172 1
2.60448962461079 1
2.28987779471306 1
1.64317892629312 1
1.94876556720721 1
2.38970396469057 1
2.41412633411836 1
2.16529571178203 1
1.83404366344912 1
2.29210886674392 1
2.23803922873955 1
2.06547535297627 1
1.91690098804491 1
1.4916553620474 1
1.93031947536553 1
3.03762954057771 0
1.5911901325167 1
1.9564290039238 1
1.84538524421148 1
1.76229026801921 1
1.87674362809261 1
2.52845398887417 1
1.82127417790942 1
2.12893500642164 1
1.63256702272256 1
3.05798006332286 0
1.78933198681475 1
2.16786267513293 1
2.14143598743295 1
1.48755949607241 1
1.67667453180225 1
1.54776672123292 1
2.0118959228657 1
2.00756277690211 1
1.8901202454493 1
2.29485665499504 1
2.47715802351359 0
2.18767774446186 1
1.8898403601919 1
2.14790700449981 1
2.18386874237732 1
2.09031042752964 1
2.14969971092276 1
1.62623175575023 1
2.05070540737661 1
1.8344946690826 1
1.74769004298486 1
1.90666089169739 1
1.95021581674137 1
2.04905530899242 1
2.36746191086923 1
2.45020488684968 1
2.03980116461919 1
2.42624897847099 1
2.30007625061189 1
1.62045480228928 1
2.22019959944249 1
1.76299175886955 1
1.75840640369064 1
1.8651902449613 1
1.62884789806865 1
2.33882304149634 1
2.40385922817395 1
1.57805760280965 1
1.6341483589644 1
2.31173080537078 1
2.35832318655053 1
1.76099969494481 1
1.67268761318603 1
3.1613743144932 0
2.46490174381127 1
2.09874075743104 1
1.87871374503562 1
2.27373528141619 1
1.91343657927797 1
1.76601637176146 1
2.28810605523748 1
1.44678821969886 1
2.09155517819456 1
2.44950495689704 1
2.01823328030718 1
2.40355231424588 1
2.17823022642483 1
2.10149314491045 1
1.6751557131943 1
1.8526863742342 1
1.96976053342948 1
1.96445757133438 1
2.1953240659791 1
2.46395662230127 1
2.0634831797144 1
1.8711631504729 1
2.03381820901417 1
2.51543866416543 1
1.70894949586353 1
2.27734888773135 1
2.01172293237192 1
2.09722853610944 1
2.21457547339696 1
1.88509615154593 1
1.93878648884532 1
2.14775884045418 1
2.11264500686343 1
1.55201254808067 1
2.79769393742955 0
2.53309956551814 1
1.79961518144232 1
1.56504193923279 1
1.80510000795319 1
2.08975818503771 1
2.24442889114415 1
1.46811936172149 1
1.95920762101252 1
1.31083892813896 0
1.80825711948117 1
1.47895985447452 1
1.66857505246845 1
1.70829858538794 1
1.86400285112561 1
2.25478580918174 1
2.37857785566023 1
1.69547914718522 1
1.85886864502976 1
2.23692628410883 1
2.57837609558033 1
1.93957272810403 1
2.02455256456631 1
2.03602506187144 1
2.33256907773418 1
1.75675188085507 1
2.20930968167387 1
2.12091532924951 1
2.5578193219045 1
1.87960413315132 1
2.03653107015953 1
1.87253254028796 1
1.83647005173692 1
1.97823024031966 1
2.13020795025025 1
2.40227743100537 1
1.78519958952997 1
2.48908734421533 0
2.41410394155627 1
2.23877104843806 1
2.09639675720639 1
2.18784931452439 1
1.99421999262394 1
2.19556178065099 1
1.55964480159098 1
1.91798102771999 1
1.87478232369597 1
1.50837461782848 1
2.01019393301439 1
1.90265018921306 1
1.70766343390006 1
2.22184498829122 1
2.29275446695563 1
1.58195776226647 1
2.14687981676771 1
1.94034796337173 1
2.21234704491702 1
2.36451559766001 1
1.82156672326451 1
1.94064095457637 1
2.02640362967972 1
1.94377567252152 1
1.81836417008488 1
2.26410366930424 1
2.14833357981079 1
1.81512842951435 1
2.34125569956931 1
1.83938736094993 1
1.69140330229008 1
2.07324495680365 1
2.35608084851046 1
1.76368083549133 1
2.18998611482943 1
2.4322473346839 1
1.49669540344934 0
2.13837225840129 1
2.24366481534987 1
2.19626823039781 1
2.15797834662684 1
2.2109475484135 1
2.08417027701063 1
2.12785902182563 1
1.80258056560904 1
2.31409489176755 1
2.45362019012488 1
2.18521868097884 1
1.85189712236871 1
2.53255835860943 1
1.63437429648217 1
1.99152740024534 1
1.51036303588067 1
1.92644336476127 1
2.09252811202739 1
1.8559907712135 1
1.81876233615891 1
1.88995679390846 1
1.56856587865537 1
1.95858198196497 1
2.38447685104495 1
1.77830215324379 1
2.09113528504754 1
1.40303704634817 0
2.19969333561327 1
1.72135778501031 1
1.94485436430417 1
1.74057164075641 1
1.86245479180496 1
1.64077854815255 1
1.42782992832566 1
2.35908460975831 1
2.48654407602237 1
1.86632413623842 1
2.47803543344042 1
1.92957904309384 1
2.33876507237647 1
2.60495738266492 0
2.33329017534613 1
1.97201863494849 1
1.65140143795943 1
1.23878861420242 1
1.78422696242036 1
2.08770010051209 1
2.22894112058566 1
2.14575503860784 1
2.14966009560395 1
2.03388213397259 1
2.22965470898692 1
2.02555746578543 1
1.63259212904429 1
1.99936225406173 1
1.24185167791475 0
1.80537255549961 1
1.28780670797381 0
1.81440780504265 1
1.87982788001547 1
1.89090062204075 1
2.13432183971916 1
2.0305653886144 1
1.75582788495622 1
2.42703121456343 1
2.31369144131418 1
2.79029804178852 0
2.46400130131337 1
1.87972384530351 1
1.86894556022693 1
2.13289034004179 1
1.82446559109298 1
1.51453459194736 1
2.67030649889099 1
1.62884379369031 1
1.42293186163633 1
2.18033811218574 1
1.79190107796309 1
1.79163955622366 1
2.74030382537842 1
1.95825880666877 1
1.67771534475198 1
2.1296485176268 1
1.73638267667307 1
2.02021883006642 1
2.81413655451071 1
2.44321890077137 1
1.86663835637015 1
1.82490844540433 1
2.18226387215 1
1.68319240418435 1
2.02622069458486 1
3.13567532533771 0
2.15556761617471 1
2.03616771667939 1
1.81566384866633 1
2.00663313583582 1
1.62694628410634 1
1.80105207494502 1
2.60877229272544 1
1.95113633362708 1
1.72762028530772 1
1.55069323922517 1
2.40224456656477 1
2.00103666815194 1
1.5794572365532 1
1.86108671944154 1
1.74025564724231 1
2.1841306307993 1
1.92696930298199 1
2.00078278246024 1
2.54214120960001 0
1.75252175095644 1
2.29612299764114 1
1.66180493671395 1
2.19237067388987 1
2.04662619879007 1
1.80934261121121 1
2.09702723066383 1
1.68794871443411 1
2.13035843437677 1
1.70969254607096 1
2.09529652455208 1
1.82670969170179 1
1.74356879701698 1
1.94031400316492 1
1.66477975971144 1
2.02380501216137 1
2.04374438353788 1
1.88536601352698 1
1.99396623015434 1
2.5741826882418 1
2.62043496027796 1
1.47750931632131 1
1.85882225337696 1
2.18878333811214 1
2.04340752720301 1
1.63858825042778 1
1.75227626748273 1
2.29416470538441 1
2.12086497982692 1
2.06767606590649 1
1.53112668070051 1
1.93944547484905 1
2.03155559383556 1
2.028770559568 1
1.71056366886632 1
1.83872005707482 1
2.14699660521144 1
2.36886542586899 1
1.90540165984615 1
2.48066532913777 1
2.02645066089482 1
1.74835518975713 1
2.04117098375349 1
2.25173808569855 1
2.14918276557653 1
1.58275689142267 1
1.80466346876642 1
2.42609797464148 1
2.1412295300691 1
2.00388352603289 1
2.15091957745407 1
1.92832010280929 1
1.69629936446179 1
1.71015339910649 1
1.88005409135455 1
1.60456013786086 1
1.66406548903592 1
1.94345058093319 1
2.07696570607782 1
1.71596755503691 1
1.62924678456966 1
2.08726860414535 1
2.15603376910596 1
1.43614416308091 0
2.02021857911498 1
2.68817768302598 1
1.8661976564778 1
1.53607355627215 1
2.4173969873979 1
1.68042234635482 1
2.19589769673897 1
1.72056918745084 1
1.8806071496079 1
1.78376043313257 1
1.80110952076491 1
2.16533087213226 1
1.76069889027685 1
1.91348322196787 1
1.77357773032376 1
1.90174265438047 1
1.9465201043854 1
2.24753013080253 1
1.60446010454462 1
1.68097443709484 1
2.13688087827055 1
2.1610324675248 1
1.92035545280081 1
1.7074284837747 1
2.062218255753 1
2.25492505211351 1
2.10486087573349 1
2.25891969413982 1
2.13899784977652 1
1.98881682888276 1
1.9178560972071 1
1.81075295778678 1
1.85350903332354 1
2.95104061717741 0
1.94652792476223 1
2.30278853771616 1
1.86412965997277 1
1.91400955429289 1
2.20676971749948 1
1.40425030428147 0
2.41154236055124 1
2.14775019684676 1
1.73171790486443 1
2.48096097238932 1
2.16352536784762 1
2.94766011684317 1
1.47622406046882 1
2.06148986119015 1
2.02091907080055 1
1.45609898046449 1
1.75619432207885 1
1.96376989192708 1
2.07468660620897 1
2.19165788457277 1
2.20222714375767 1
2.33695378819882 1
2.10035467990134 1
2.16922717013685 1
1.86959099724213 1
1.55859665788642 1
2.40516891122448 1
1.62309377242441 1
1.95319474159951 1
1.80623943515559 1
2.65378154265576 1
1.90155870875699 1
2.05138064064287 1
1.83081031459382 1
1.74637171552309 1
2.12983488870488 1
1.47402826593632 0
2.36653429073735 1
1.7235642554377 1
2.55201668660034 1
1.88531760982376 1
1.98019492415057 1
1.45850683456581 1
1.60031476818935 1
2.49096457548397 1
2.84617447311657 1
1.51141431124639 1
1.94724481771656 1
2.23017287824999 1
1.84966540407125 1
2.40908284192925 1
2.49775845475381 1
2.3358430449867 1
2.50948828289934 1
1.57179751102625 1
1.89762929327634 1
2.2478062973192 1
2.03998682476532 1
2.16696479930032 1
1.84326060183492 1
1.77000952582493 1
1.68194112557929 1
2.1504376425512 1
1.78224599354628 1
1.96558382636359 1
1.85474462810025 1
2.4343951988534 1
1.69694182133653 1
2.51462854359813 1
2.20997335470019 1
1.87343359104208 1
1.99178896050266 1
1.43225064563164 0
1.24868093449112 0
1.92149977651739 1
1.96192500979134 1
1.60461549792793 1
1.52087244534217 0
2.03103693887613 1
2.51142497970505 1
2.34941870358026 1
1.74786539920177 1
2.00639413429345 1
1.98760793135741 1
1.47353168702907 1
1.55696455631401 1
1.78255952000604 1
2.21590515747555 1
2.17163798349616 1
2.52669642421303 1
1.95878668435378 1
1.61228890466324 1
2.3557398996482 1
2.24021710762965 1
2.03188126000521 1
2.2439965685376 1
2.29646692619758 1
2.42454402324962 1
2.06065597913035 1
2.2096106024424 1
1.93244001768764 1
2.10180247965923 1
1.86391124146932 1
2.35243172502053 1
2.27287485525724 1
1.98257544534919 1
2.89707158343669 0
1.52475062129908 1
1.9282545896062 1
1.84083918699082 1
2.61939164860502 0
2.27271961105164 1
1.78509234339028 1
1.88094261430517 1
2.28355115447316 1
2.27336510610447 1
2.81569059321478 1
2.26564482325914 1
2.18617432096577 1
1.83710595095982 1
1.89954322405558 1
1.8502634602899 1
1.98711121393673 1
1.73550376233282 1
2.87352512259362 0
2.17429212673015 1
1.96893181869613 1
1.54515269111007 1
2.13732035037642 1
1.93895672216825 1
2.63355056415276 1
2.3276347864176 1
2.17218042931639 1
1.68810395018567 1
2.80782884170685 0
2.30082219078755 1
1.90131084086497 1
2.27682582164654 1
2.22249848326533 1
1.63782304268937 1
2.69746545820145 1
2.55595866619656 0
2.37856246759569 1
1.3666288146777 0
2.38675472616279 1
1.34768340919842 1
2.10412017430002 1
1.87798802457961 1
1.76809661705792 1
2.06438718332923 1
2.19476509123049 1
2.07561368356299 1
1.81866547314001 1
1.97192305912055 1
2.18658385078773 1
2.61699668781304 0
1.41760508131672 1
2.00536829098612 1
1.94621333671863 1
1.84336294787572 1
1.83121462776812 1
2.1505057715664 1
1.80301005339014 1
2.19070364265922 1
1.22349401680652 0
1.59826693122882 1
1.76584806068349 1
2.22132293814485 1
1.8299907668354 1
1.8309457563898 1
2.16736483638122 1
2.35288535670879 1
2.01987476365799 1
2.34242577054538 1
2.20833323239377 1
1.87261874872602 1
1.89334735469894 1
1.80969487313256 1
2.17510664516368 1
1.60696076331982 1
1.68952055174441 1
1.62821730049146 1
2.17637932799212 1
2.16190650835503 1
2.24986143332939 1
1.57396983933755 1
1.30566100734962 1
1.39806480215708 1
2.17046823587641 1
1.6967428985254 1
2.57073547995488 1
2.07160695227516 1
2.16408552664473 1
1.38279736152441 1
2.43928098727911 1
2.05688944337389 1
1.66440272839223 1
2.55139212939263 1
1.93440925960358 1
2.23224658162588 1
2.01136891340486 1
1.93554730896637 1
2.08126042934963 1
2.53519729651057 1
1.70846461740551 1
1.44936947988622 1
1.99547120854513 1
1.78259369336103 1
2.4513788608115 1
2.12733505432811 1
2.45201573010046 1
2.46858918006373 1
2.49598451050087 1
2.07493813565956 1
2.20586630547807 1
2.3890437090549 1
1.71468088684447 1
2.34500209294734 1
1.71721864502805 1
1.94121143954649 1
2.05606766077699 1
1.88129188236198 1
1.83074377719951 1
2.11434638842245 1
2.1726176351874 1
1.95826756882955 1
1.72533373631 1
1.90299157877364 1
1.68485459663554 1
2.19304067991878 1
1.56318489962327 1
1.90230477106634 1
2.26802193740468 1
2.53791363790944 0
1.82323984480691 1
2.01386286139561 1
2.25591308689734 1
2.4819050143927 1
1.73085524114156 1
1.7589126517562 1
2.1902514533893 1
1.87681522907509 1
2.4048966725818 1
1.9431107054928 1
1.64875545581262 1
1.6348729209091 1
1.59540994068648 1
2.14232136057942 1
2.36701201004025 1
2.01694875710599 1
2.06444048366633 1
1.41613589944541 1
1.64126870198494 1
2.09000979478108 1
2.03986391301446 1
2.26867422213377 1
2.43362092374457 1
1.76268112458165 1
2.15112097540428 1
2.41980026468924 1
1.9630718440518 1
1.92650386730832 1
2.15750281063024 1
2.20703624576957 1
1.90029978667456 1
1.89932311737788 1
2.01413616413695 1
1.9322831757242 1
1.80458936436059 1
2.33474032306882 1
1.62102742366756 1
1.88328583131258 1
1.96376090055982 1
1.98536142001368 1
2.02844890246908 1
2.10518891548621 1
1.51321711099163 1
2.26941834787086 1
1.96535980599462 1
2.30607360240225 1
2.06320029876858 1
1.83939962959009 1
2.30575029603549 1
2.26218020911411 1
2.35928448856501 1
2.33191085536416 1
1.9024157616649 1
1.8394071794153 1
1.78179875668301 1
1.77927179379081 1
2.0068041054601 1
2.14569013412601 1
2.02005549796563 1
2.00354415176888 1
1.85731308313522 1
2.1220710365285 1
2.44488483539283 1
1.93511853494657 1
2.37811172921764 1
1.80551875075231 1
1.97932219044359 1
1.66781766183882 1
1.93188781562265 1
2.01361876610133 1
1.99083277202249 1
1.74508258606431 1
2.22251634088663 1
2.05794740347738 1
1.81576931909116 1
1.90788320827525 1
1.8681247562265 1
1.89804969795619 1
1.96346454529915 1
2.44691520981146 1
2.08344848311029 1
1.62200993681594 1
1.8931838341327 1
1.57993771034364 1
2.17323311292109 1
2.40644589337432 1
2.38018615818492 1
1.80968336136755 1
2.04576682165815 1
2.13118034141023 1
1.80981232744451 1
1.95118374643505 1
2.47801790853822 1
2.63442567733765 1
2.88766989608905 1
1.88082546677206 1
1.55773596623473 1
1.91592776614554 1
2.51539955188941 1
1.54705702023304 1
1.83732726480603 1
2.07416014664802 1
1.7755407751061 1
1.66299498052706 1
1.78814351433639 1
2.11792618804916 1
2.28246473910132 1
1.67839608975827 1
1.8996592398826 1
1.9613843147822 1
2.23166827447685 1
1.75682240556167 1
2.12818786122866 1
1.84935003362435 1
1.73450927092989 1
2.05171135937176 1
2.19543525212206 1
2.38682395838558 1
2.44966437761124 1
1.85238750877723 1
1.82984241623379 1
2.07071630121962 1
1.94988618008203 1
1.92280235486313 1
2.0596714402029 1
1.74080562738037 1
2.87385646007461 0
1.68019645448349 1
1.80083979191908 1
1.87375337861301 1
1.73843830089501 1
2.2678519576522 1
1.74307566412842 1
1.66518518674053 1
2.15790539456455 1
2.30705487852323 1
2.10950720729961 1
2.12517134686931 1
1.35302258171585 0
1.82518458257075 1
2.70317142820375 1
2.10080149652082 1
1.81263649681475 1
1.77806728085336 1
2.2919399871851 1
1.80854203464102 1
2.06195705174538 1
2.05630101465129 1
1.98152640530151 1
2.27421976352136 1
2.18886050747116 1
1.77435526318239 1
1.61087694465933 1
2.53494568892517 1
2.31225362924504 1
1.90709532186545 1
1.83161225662695 1
2.56805175827868 1
1.97909512934742 1
2.05829003368689 1
2.43713608451269 1
1.96116951473063 1
2.06058587317915 1
1.98031124837877 1
2.6531680219377 1
2.34822063647204 1
2.07887658682063 1
1.68571858433152 1
2.08580644211578 1
1.96584883214413 1
1.82885686583654 1
1.5445123131325 1
2.14333165275681 1
2.13164327987986 1
2.07434201029649 1
2.00542550598848 1
2.1280350219207 1
1.57666656009232 1
1.70357123847156 1
1.777320186368 1
1.8394413501057 1
1.45715525244891 1
2.23160300022404 1
2.49729786088331 1
2.28800968412362 1
1.68602616375879 1
2.39244204580249 1
2.04827385763068 1
1.86811348112678 1
1.84966835718355 1
1.96841326322574 1
1.99136301136988 1
2.32888617916196 1
2.18044921961713 1
1.91884732079763 1
2.78936806614669 1
2.16726521639026 1
1.64994177518091 1
1.49056461506122 1
2.8012641126785 0
1.80517304302307 1
1.72866419495342 1
2.13632491833098 1
1.5625262504335 1
1.70934583357497 1
2.00263506128933 1
1.56346319942984 1
2.13469387168646 1
1.34990714828911 1
2.01058976972209 1
1.87542194702796 1
1.79548670367122 1
1.61345490128896 1
2.13134920072674 1
2.05612735037293 1
2.24638042595554 1
1.89576471849095 1
1.79599601540865 1
2.19692484419441 1
2.43785527500108 1
2.02287787458501 1
1.80291451312368 1
1.2904585243347 0
1.10744206329046 1
2.19623711969731 1
1.88250313099758 1
2.22906611313867 1
1.75049909040711 1
1.9170564150613 1
2.09437350036904 1
1.77438602597563 1
2.50137639398377 0
1.95835343631851 1
2.10318991285298 1
1.84736376424941 1
1.7231297981921 1
1.92342748652415 1
2.05609585038154 1
2.08546769779203 1
1.83512944713875 1
1.82829969560614 1
1.84129067579241 1
2.25858290301771 1
1.51436723265715 1
2.02188084201993 1
1.77343330507751 1
2.45378642525999 1
2.17436206594567 1
2.46267895241966 1
1.74829317905458 1
2.09343569230711 1
1.92686562856643 1
1.51208985715623 1
1.76450226511053 1
1.88995420413788 1
1.51356760990298 1
1.93264390117709 1
2.19611961540141 1
2.09783129309505 1
1.29771161798821 0
2.56825827664204 1
1.92389328492034 1
1.91986990020881 1
1.75721258601072 1
2.36918488695023 1
1.71242492586992 1
1.99088138542483 1
1.56201903647077 1
1.96770949191575 1
2.11820296459683 1
1.54484648281632 1
1.9636425330933 1
1.73942118008662 1
2.21642926808466 1
2.18357647894126 1
2.12620047613745 1
2.50278415198828 1
1.58125047268709 1
1.8260453662316 1
1.73774852084108 1
1.72207101404551 1
1.99943142406457 1
1.73709589721596 1
1.793876295115 1
1.58284233730349 1
1.34113075906614 0
2.43011173732759 1
2.02395515165694 1
2.2803880659324 1
2.13005011474654 1
2.2327447230894 1
2.10932003836241 1
1.63138792378642 1
1.78793108246505 1
1.80841221478241 1
1.78224932676083 1
1.74516713706323 1
2.32648736904248 1
1.7566559516659 1
1.63538659589212 1
2.23427068129806 1
2.362370025355 1
2.16823753870546 1
2.80147906856967 1
2.18511727082999 1
1.49904458272308 1
2.17430045451632 1
2.14658595115873 1
1.43279428564056 0
2.2208709706836 1
2.18028175757936 1
2.0368137249517 1
2.15511507445084 1
2.30313212223362 1
2.13921650552315 1
1.54349137585752 1
1.91516047097285 1
1.47830081318448 1
1.98324797186673 1
2.25574528114769 1
2.51999945813331 1
1.93312526311154 1
2.33541535573339 1
2.22531927038855 1
1.80504010847426 1
2.04368715461329 1
1.90152206747664 1
1.40453429033727 0
1.78615072643951 1
1.84990312099899 1
2.0539901350626 1
1.33166505386421 1
2.22423387544793 1
2.20829553145852 1
1.59049201150392 1
1.72576756276588 1
1.86928571062691 1
1.98070558804185 1
2.45553165938566 1
1.70959769010643 1
1.88705685552344 1
2.18835079777608 1
2.29541642132906 1
2.05043816735215 1
2.54427298121946 1
1.72013930654184 1
1.36455079663282 0
1.72784035484411 1
2.02041551009745 1
1.46940171341692 1
1.55362276613871 0
2.15246145706083 1
1.85803787438375 1
1.76794488877172 1
1.96932847321382 1
2.2799756811857 1
2.16993843959434 1
2.04637535866453 1
1.40594891250959 1
1.98982289923503 1
1.40027668757012 0
2.19326603595476 1
2.03734419860717 1
2.1940889480897 1
1.88717236137861 1
1.55885295821539 1
1.57266691146512 1
1.44838370541141 0
1.95892887227149 1
1.95301980620061 1
1.60659410782228 1
1.69302452758487 1
2.08651216565107 1
2.35880958043614 1
1.78393958709327 1
1.85340124630217 1
2.5458952515103 1
1.98534273245491 1
1.92288140244286 1
2.4983330916891 1
2.58710398448112 1
2.49395971250696 1
1.96285221428948 1
1.88757294474044 1
1.96375213250928 1
2.06259777851142 1
1.71174310547643 1
1.8406544989796 1
1.91704334966777 1
1.90687385922575 1
2.07615001781657 1
2.5919741021527 1
1.89976109454921 1
2.19645309997691 1
1.97090065797345 1
2.19088475306822 1
2.32708193975907 1
1.92246592490708 1
2.26690825319521 1
2.13853659448475 1
2.06014265384709 1
2.02318836293595 1
1.7587289078061 1
1.92624355178858 1
2.17884429654825 1
1.77767134808199 1
2.05949804689937 1
1.58612075565138 1
1.23804567444051 1
2.80945003706762 0
1.8982883135433 1
2.31117060250118 1
2.00961092762201 1
1.80374645844043 1
1.8723576082621 1
1.74834581208996 1
2.01207792325707 1
2.30763130807771 1
1.57007816963268 1
2.04384486798479 1
2.2283272676061 1
1.98031108553054 1
2.26264247426097 1
2.16885290021494 1
2.18523366711874 1
1.1867037623862 1
1.55974303953168 1
2.28312450635419 1
1.03784520212474 0
2.33166130252615 1
1.54769359434218 1
2.11606762024035 1
2.58690541005963 0
1.60139487973155 1
1.8554431299 1
2.36164013622248 1
2.09603755899817 1
2.33350817303564 1
2.35224953605605 1
1.87098420846244 1
2.25788790649928 1
2.03324338922967 1
1.75865413965351 1
1.8764728003253 1
2.68596234085797 1
2.36357787014643 1
1.83737426515362 1
2.26585380986233 1
2.09133954742347 1
2.02405307990419 1
1.56597671136904 1
2.22141957474965 1
2.10130210214501 1
2.48190196506594 1
2.3946701564992 1
2.17411334675043 1
1.26287548592302 0
2.42578000474124 1
2.09262511725388 1
1.5895215854729 1
2.1651144380471 1
1.84292547433186 1
2.4235271704928 1
2.19599211176848 1
0.980674996656624 0
1.8829321145078 1
2.2310927609058 1
2.25409236859247 1
2.09965818763796 1
1.80078599645135 1
1.87630324390302 1
1.77906762441013 1
2.23701856910228 1
2.28057434787123 1
1.77854710973604 1
1.61258091891668 1
2.1550866577714 1
2.3199193342723 1
1.89688966955408 1
2.27535315083083 1
1.37887980737082 0
1.56665866357202 1
1.61085069223262 1
2.08512750354166 1
2.24022351290871 1
1.76124412901411 1
2.1228238748433 1
2.12118445361737 1
1.98823330021101 1
1.81339113913132 1
2.50549701874296 1
1.79644687395917 1
1.82860756906184 1
2.25359519483793 1
2.04117417010758 1
1.43126725525158 0
2.24341174926404 1
1.95257067944083 1
1.43071376689597 1
1.91510940428627 1
2.05403511649841 1
1.67347954817261 1
1.92350046189568 1
2.05069550139893 1
1.81831754613692 1
1.77680667875037 1
1.59514110946429 1
1.62249365292845 1
2.09027701123425 1
2.16457976715568 1
2.95606482632759 0
2.36966502585866 1
2.07022288934353 1
2.35793198592166 1
1.60813015755253 1
1.20882385102804 1
1.91454476426971 1
2.11825601249708 1
1.86911207340746 1
2.62698502185039 0
1.50445442073587 1
2.14948327640725 1
2.20349058062668 1
2.77711910742747 0
2.33526896553811 1
2.3959619750192 1
2.12095906605705 1
2.31597207327969 1
1.71052356115043 1
1.64510271754887 1
1.92988146448616 1
1.884101252849 1
1.96084233081317 1
1.99470333977911 1
1.78399505552757 1
2.48836971059194 1
2.18184403784091 1
1.47671795841139 1
1.91763487844007 1
1.88927426796869 1
2.16158495373661 1
2.17165405479063 1
1.28323015643816 1
1.5515312053073 1
2.00411191193051 1
2.04495701005636 1
2.28956184481837 1
1.71176297080868 1
2.25072976080255 1
1.66104539961141 1
1.91222502187028 1
2.38501736351776 1
2.27981242224906 1
2.27566836862735 1
1.86774024113575 1
2.09129539579469 1
1.77269308652164 1
1.99554381031407 1
1.95947448031629 1
2.31767256236438 1
1.77059044859692 1
2.29549105920119 1
2.20083667028399 1
2.53141154656214 0
1.77381469146072 1
2.0925405952813 1
2.02756221003454 1
2.29968029967424 1
2.0882772742412 1
1.87876116246458 1
1.62172969958971 1
1.92405912308907 1
1.72392618408846 1
2.13061764513529 1
2.30134030922968 1
1.97226989343371 1
1.95083587457797 1
1.82175990954103 1
2.16652048416845 1
1.39728125085833 1
1.77432390443205 1
1.31979508040055 0
2.23766011070744 1
1.63667079222031 1
1.43990680522576 0
1.88482737915482 1
2.19221558825743 1
1.73070165882119 1
1.72241560376814 1
2.09050321543469 1
2.114529087289 1
2.19834785367021 1
1.9815070352402 1
2.25325521747147 1
1.87937106479475 1
2.82870496747688 0
2.10443728842654 1
2.08485464575624 1
2.18462154767753 1
1.57139661100529 1
1.64628068428787 1
1.73329728965069 1
1.93983287611444 1
1.74108884185083 1
1.69970252654881 1
2.00556984819776 1
2.37491067105029 1
2.31869144033043 1
2.0181099932722 1
1.59315709982333 1
1.99546182352746 1
1.53550037712018 1
2.14477229080241 1
1.73827620939163 1
2.49080035136539 1
1.82223679600749 1
2.36998214252 1
1.90967613371144 1
2.18573143643998 1
1.53973955347154 1
1.85094427200943 1
1.99040732505516 1
2.17817298081486 1
1.86687230947117 1
2.03113682244157 1
2.30048641469386 1
1.79007857782707 1
2.16261240113813 1
1.72050944244576 1
2.13410148342425 1
2.10419408481893 1
2.26123147387264 1
2.03410376382327 1
1.76237207601399 1
2.33035314495213 1
2.29464536119778 1
1.81293325150825 1
2.4689788572346 1
2.59959457929652 1
2.33995407266064 1
2.29219394816202 1
2.40395500508416 1
1.56694163329047 1
1.7002139979714 1
2.42447207735046 1
1.74731584443806 1
2.23758441965749 1
2.19755470042511 1
1.67687818921354 1
2.06962465919612 1
2.7131586203662 0
1.81573832204224 1
1.94985986795292 1
2.10938988534109 1
2.27885824238278 1
2.02554578725208 1
1.48395477590313 1
1.72659679115018 1
1.97930902152261 1
1.85828423036551 1
2.17208642147022 1
1.78679098507671 1
2.06913964699072 1
1.92424335554848 1
1.58218787177931 1
2.44905535187921 1
2.01790723230172 1
1.8979165057059 1
1.84335901009962 1
2.25164020398777 1
2.25046971555634 1
2.22379410554091 1
1.51669195242837 1
2.14706103364167 1
2.00868993242408 1
1.78209794943632 1
2.1773586423314 1
1.95335954138311 1
2.1144573974089 1
2.01443851601932 1
2.33284010943007 1
2.61384261187987 1
1.62789109264536 1
2.23973522024234 1
1.59306783964715 1
2.27722619331086 1
1.95139799412519 1
1.87060210943725 1
2.29348859964694 1
1.9807080612219 1
2.58829924729327 1
1.49971553540928 1
1.63331103194339 1
2.15164982795619 1
2.29748136905033 1
1.93011637539713 1
2.27132797059377 1
1.53606296310705 1
2.03611954688102 1
1.79022313178939 1
1.80330182169267 1
1.76175935156598 1
2.12632052868886 1
1.94263972150481 1
1.64973090049774 1
1.45854898754266 1
2.20015921249829 1
2.27020971538283 1
1.87629334221197 1
1.82292420760974 1
1.29876563443295 1
1.70193779122186 1
2.05124551860191 1
2.32820399460157 1
1.92453217446158 1
1.65456592925647 1
1.85417982930951 1
1.52169018251365 0
2.0077547672521 1
2.51966505785619 1
2.24293032434815 1
2.37558261503892 1
1.92618953372655 1
1.83168032702438 1
1.81541214010876 1
2.02440216906083 1
2.39280211880278 1
2.20074672438517 1
2.70256565736179 0
2.85623089326419 0
1.99137779957117 1
1.96166487402148 1
1.36168192803778 1
2.30782618350155 1
1.60909474849336 1
2.09619466019001 1
1.35509762311474 0
1.31998314384373 1
1.94601816076585 1
1.88799887297342 1
2.03200687401386 1
1.7373174385404 1
1.83262954960734 1
2.07363600774753 1
2.1680141946283 1
1.90694285293536 1
2.01193347585574 1
1.72658145659859 1
2.38243384703246 1
1.97818208828263 1
1.91909400420143 1
1.57218282502393 1
1.65047743311329 1
2.02256457479911 1
1.79558403469669 1
2.17054166323042 1
2.55434375808188 1
1.63297363105387 1
2.1617325240457 1
2.24550370386514 1
2.89021611391653 0
1.90367305497374 1
2.28701640296709 1
2.15344687942266 1
1.90754949153632 1
1.78418076107815 1
2.18752274698097 1
2.47664106801114 1
1.30288265144513 0
1.87554201137116 1
2.2351470728577 1
1.87531901553218 1
1.90292097949493 1
2.16738598761272 1
1.91327429886851 1
1.7308923347541 1
1.66105596382441 1
1.92897920810596 1
2.02148335470838 1
2.21734241511245 1
1.2000078919835 1
1.8452740597335 1
1.98972784130334 1
2.37011792694062 1
1.63480309611139 1
1.83886997374819 1
2.11420451226943 1
1.92564247054978 1
1.87043050640868 1
2.02309383012618 1
1.79570635412075 1
2.15342218101884 1
2.11091979027955 1
1.92158089376147 1
2.92561071255481 0
1.88249186441276 1
1.49276833947318 1
1.80586372466719 1
1.83848009911478 1
1.9838953759831 1
1.98620444361763 1
2.21263427343228 1
1.77642167435391 1
1.3885947511367 0
1.94781805022472 1
2.46604905345032 1
1.94567987257108 1
2.54859057925688 1
1.84235354383831 1
2.06495698401313 1
1.50944246925928 1
2.24869601054217 1
2.71882621385284 0
1.93593831116196 1
1.64887976010912 1
1.82910633537361 1
2.28444366115934 1
1.85679969766232 1
2.31237833652032 1
2.67476061139971 0
2.05122836487523 1
2.1199754786099 1
1.91451615302321 1
2.05246768787927 1
1.84987390746999 1
2.05072130537807 1
2.00041461517282 1
2.45856630982007 1
1.92240573344179 1
2.1135825707308 1
1.55912141489789 1
1.83626109183926 1
1.91328192169738 1
1.48192332808717 1
2.17185473621043 1
1.99482492293256 1
1.81627046100102 1
2.1680585459626 1
1.67326637671072 1
2.35974149502698 1
2.47066262654966 1
2.35770376040606 1
1.92384594897692 1
2.29604890097072 1
1.86963014961356 1
2.55807062119525 1
1.97301701173959 1
1.87591347455733 1
2.26382512927797 1
1.93639936619237 1
1.04000976686002 0
1.89043134761915 1
1.545212412296 1
1.85055049779946 1
1.86283420338896 1
1.27222471886825 0
2.13551567628857 1
1.47995492017275 1
2.6920960532201 0
2.1093106438299 1
1.88812501931148 1
2.13047893810653 1
1.69402216431253 1
2.2166678260942 1
2.05817017777799 1
2.04830146754956 1
2.05909852497352 1
2.21506510239289 1
2.27111876550532 1
2.1300873028874 1
2.24068018540728 1
1.54375384463705 1
1.92697738075337 1
1.7404595370044 1
1.6174025877496 1
1.68477295574847 1
2.28427292445664 1
2.10123984299701 1
1.616375905604 1
1.94118312878765 1
2.56964258847636 0
2.75052639777804 0
1.86355153750561 1
2.38392618547303 1
2.08647146758768 1
1.41475980176674 0
1.52996654704426 1
1.81501983257824 1
2.08240055962382 1
1.6614425153656 1
1.69773393075547 1
1.92933078177779 1
2.23469134536605 1
2.39017017258232 1
2.70474649377339 0
2.20955195282011 1
1.9241659690006 1
2.31990118950569 1
2.45492493442569 1
1.80556775876027 1
2.15737625482418 1
2.22815206942156 1
1.75944371016166 1
2.33278261822635 1
2.06313740079479 1
2.30156848494018 1
1.70808694293604 1
1.88946968917828 1
2.26763049284191 1
2.14090725462785 1
1.68869505585805 1
1.9787522022042 1
2.2636363101896 1
2.18491988517957 1
1.73000005631599 1
2.71109288484966 1
1.64306417289446 1
2.29645825220631 1
2.33078527358074 1
2.12176842679767 1
1.95616801366282 1
2.4725389124915 1
2.37334423489764 1
2.0982101121513 1
2.47649934285989 1
2.26824292691452 1
2.10884089944281 1
1.86655330610319 1
1.692328347453 1
2.07221388173012 1
1.31801443026597 1
2.39318114649523 1
1.5807968826352 1
1.90268643171105 1
1.97317798768868 1
2.16803957428928 1
1.87048757316751 1
2.06030841155488 1
1.57850521033128 1
1.95265615916279 1
2.35983529803247 1
2.15794746696509 1
2.33293748796466 1
1.82710665374154 1
2.1595928132532 1
1.68729532045775 1
2.05098081075387 1
1.2985664536413 1
1.86410702572086 1
2.4546642127519 1
1.90560276430518 1
2.36292021769193 1
2.70491217029692 0
2.08048241434929 1
2.06708866913177 1
1.53922836625878 1
1.76231008753911 1
2.26982835216399 1
2.05759162531161 1
2.1020461610975 1
2.27111515255919 1
1.50110485244187 1
1.90852422668538 1
1.759611696219 1
1.64052411072925 1
1.6502460640149 1
1.94553093941124 1
1.44899671704472 1
1.99685578187671 1
1.62129300749964 1
2.07954088016471 1
1.78772831306794 1
2.33480237637695 1
1.83688165314904 1
2.14915603155855 1
1.87912464347208 1
1.4805098924523 1
1.4879432834383 1
2.55909733491135 1
1.56836977433861 1
1.88019142095641 1
1.86982691487234 1
1.91524582676064 1
1.89395778994099 1
2.23152401886472 1
2.11313445631274 1
2.10545691415163 1
2.3464997291173 1
1.93544751904504 1
1.64613397493431 1
1.78309199195609 1
2.02303093746728 1
2.05447633291057 1
2.18205847095955 1
2.75841579431492 0
2.37484795226761 1
1.73619090397247 1
1.87801391107877 1
1.55816441371928 1
1.93495648958543 1
2.14423313090495 1
1.38016325883278 0
1.86907095214211 1
1.75547522356191 1
2.38502013527719 1
2.27014972818747 1
2.43392459369273 1
2.31431854519112 1
2.37066103312557 1
2.10301030962054 1
1.78966778511405 1
2.06707613267489 1
2.29994547961853 1
2.583546879777 0
1.73949880361803 1
1.9723266711041 1
1.68660826619313 1
2.07039795593887 1
2.33245897903053 1
2.09483854612708 1
1.88303942585857 1
1.95554277598401 1
1.95764030492427 1
2.12914278341304 1
2.11143323392845 1
1.66369118903796 1
2.42780814354088 1
2.17032503064566 1
1.69863911494193 1
1.52921003676494 1
2.37170628029622 1
1.98306281263972 1
2.07312510339932 1
1.61555039881654 1
2.04176963375825 1
1.32384630012837 1
1.81011591502465 1
1.81948902226955 1
2.22382429560945 1
2.11142480172465 1
2.0798344518874 1
2.15502464056725 1
1.68935164544914 1
2.146496483513 1
2.43669517888798 1
1.78243490554666 1
1.96836631017082 1
1.97630688371004 1
1.85975419940378 1
1.5443296528982 1
2.20809338774367 1
2.25241398872773 1
1.7677417437057 1
1.73585862703803 1
1.89414117047907 1
2.45885053163693 1
1.94560610099871 1
2.06032013385056 1
2.0605402370238 1
2.09705109602593 1
1.43712083160574 1
2.20643529756277 1
2.10677438307228 1
2.22575114594508 1
1.84150546622585 1
2.38676522965047 1
2.06851120362351 1
1.96443549444671 1
2.12038710235579 1
2.18608687151565 1
1.88127357244636 1
1.97197582529267 1
1.87519240151659 1
2.44680420023345 1
2.17919906377892 1
2.10344826341734 1
2.39431753789625 1
2.01566920391401 1
1.98922682058005 1
2.17491817024954 1
1.57900826343251 1
2.41912818644003 1
1.88009136394023 1
1.72383130561957 1
1.62983623314153 1
2.34598835044143 1
1.61278916477336 1
1.58003512768162 1
1.97585269744187 1
2.02258402830127 1
1.7942912565363 1
1.47462564683747 1
2.06981367621117 1
2.36484764834276 1
1.74646933176962 1
2.05568605840151 1
2.25941508296283 1
2.2366992762846 1
1.89960219543167 1
2.08122641598615 1
1.8455217653079 1
1.86770216783412 1
1.82967921814428 1
2.14972558342134 1
1.65075874650285 1
2.22135578657637 1
2.18708132792079 1
1.93418490536719 1
2.08572759312725 1
2.15774376680238 1
1.39739817474863 1
1.86453068316594 1
1.55437411792525 1
1.79923960027474 1
1.9887597381796 1
1.39482102867988 0
1.53018860864249 0
1.95425551257871 1
2.55270545536268 1
1.69582370427074 1
1.81050074425682 1
2.22411261368243 1
1.74568125138377 1
2.25595668602712 1
2.41871696813731 1
1.82007047137438 1
1.59576863465858 1
2.14310477938582 1
1.97794927239359 1
1.77857587147639 1
2.28807894477915 1
2.23657544385113 1
1.4931016820433 1
1.90808210102046 1
2.66855665003853 1
1.5039597713767 1
1.80634154154676 1
1.72465967495742 1
2.36524541117704 1
1.81671223725509 1
2.39115049609764 1
2.08458372276825 1
1.28079118690776 0
2.21489996150368 1
1.3107844058848 1
2.66404292638743 0
1.92774815991316 1
1.92456047280504 1
2.02159745748331 1
2.02892207773079 1
1.68572721539103 1
2.34507062284461 1
1.86393646587671 1
1.86855937368616 1
1.65535830894154 1
1.96380797667898 1
2.31928068054648 1
1.47900561361708 1
1.5108298001542 1
1.17419004883604 0
1.73510369893049 1
2.11134863361828 1
2.51983911621133 0
1.87537971455062 1
1.99797269310282 1
2.07547329561377 1
2.03018684674238 1
2.23973269669635 1
1.91428357669002 1
2.39131330216741 1
1.9130434467563 1
2.02980903907388 1
1.54481633584242 1
1.71376905413332 1
2.03960168180445 1
2.10125081890629 1
2.09620838973806 1
2.41595133629567 1
2.04297577400918 1
1.5469419668908 0
2.5872077781558 1
1.59566324915794 1
1.97683102019514 1
2.01531390754711 1
2.17539867057761 1
1.8470239925489 1
2.36686460160836 1
2.40062908751368 1
1.15438086011933 1
2.10292761878683 1
1.89277712193512 1
2.01695923881055 1
1.7716667955495 1
1.79889163454333 1
1.95987949502647 1
1.93211634651368 1
1.26235118998457 1
2.32118820662777 1
1.78325372689464 1
1.72921442680122 1
2.55208332271192 1
1.8934957734993 1
2.83292781507246 1
1.88803447139064 1
2.46392287325225 1
1.66527865812421 1
2.42121862085522 1
1.90473815522129 1
1.82124905558741 1
1.99832095261625 1
1.68594336450089 1
1.9207702343734 1
1.56829241776299 1
2.34441832631711 1
2.26293686022756 1
2.06036053120574 1
1.53264622599187 1
2.60647170350942 1
2.06637034347613 1
1.60899936148897 1
1.70691609715566 1
1.61259534578473 1
2.05316258740496 1
1.72246184044041 1
2.05269114396773 1
1.71816873525614 1
2.27656663365561 1
1.79660288642268 1
2.09627351018249 1
2.43208667738895 1
1.98838118400032 1
2.84004994824706 1
1.47636278623173 1
2.44503514955806 1
2.00846321076045 1
1.83933787844555 1
2.10853152127182 1
1.99292077413276 1
1.9773989724934 1
2.65149829051939 1
1.63916327796011 1
2.68391945997302 1
2.59162567201975 1
2.03049323357559 1
2.2974426941562 1
1.8665575702166 1
1.99368536107125 1
1.95303163938955 1
2.25019348329068 1
1.99919264818966 1
2.27241462657881 1
1.91585805708878 1
2.05818264405468 1
2.31101937662928 1
1.99645131283285 1
2.03513369602366 1
2.04798572422409 1
2.3390011479899 1
1.89172357563745 1
2.11040865557348 1
2.32847930418475 1
2.01517805605114 1
2.60714604275232 1
2.11468551655197 1
1.70650913352468 1
2.16775786077647 1
2.53190995622714 0
2.55561414238059 0
2.2718477804979 1
2.24830346110116 1
1.99981523200429 1
2.09308567761414 1
1.81002175809311 1
2.33506949425343 1
2.13377743750313 1
2.39722933344606 1
2.47322173157274 1
1.86274038243086 1
2.15176072357108 1
1.59971957124007 1
1.50943671255452 1
2.43257321365584 0
1.89935895992098 1
2.63894566179182 0
3.02412158322445 1
1.9706791802642 1
2.16403259893201 1
1.25327922212635 0
2.24266031834166 1
1.61344006905571 1
2.12214645042685 1
2.51556434289209 1
1.58198658342572 1
1.43443657666377 0
1.38886570839299 1
2.61250778364546 1
1.8323344723367 1
1.71890028039753 1
1.81997999598893 1
2.05471532382708 1
1.58979098348726 1
2.03669604785777 1
1.05512334396224 0
2.13433170790303 1
2.08968785859429 1
1.78239675221511 1
1.81024827232603 1
2.18850160573646 1
2.21694329323991 1
2.26613235764362 1
2.42515018943004 1
2.00442729698768 1
1.54033552919825 1
2.11928395697138 1
1.81415025428566 1
1.90354075848391 1
1.545400704013 1
1.66823612712507 1
1.93951209489038 1
2.1446484752192 1
1.90184178001258 1
1.66706533706616 1
1.96400855055751 1
2.55449797503735 1
2.35416316834344 1
2.28519865841868 1
1.40909634079644 1
2.11696995315528 1
1.7125543148013 1
2.33171298667089 1
1.84007033486098 1
2.01362076235231 1
2.3727145617069 1
1.85167935302909 1
2.2845769126426 1
1.61697741174703 1
2.11587378991832 1
1.95251596447923 1
2.24461164355048 1
1.77480738818595 1
2.19450679582823 1
2.14513468229792 1
1.70430235899829 1
1.84006519233383 1
2.41099603721461 0
1.85975836877799 1
1.85763502825563 1
1.82738519421807 1
1.6755846872608 1
2.34465812514073 1
2.58459921979765 1
1.41674418237058 1
1.50728212212192 1
2.04584707667867 1
1.69779491783796 1
2.08796095377326 1
2.36449089566223 1
2.20788416911615 1
1.86307258353426 1
1.30946052432325 1
2.68246525790154 1
2.00344867136603 1
2.27368387425133 1
2.30049478363782 1
2.50790852364661 1
1.76591747025502 1
2.42496834497811 1
1.64696051781149 1
1.96360891652539 1
2.42789959705559 1
1.83071715451567 1
2.29568918464584 1
2.10973848143567 1
1.49429076444761 1
1.67194681338747 1
1.92383583463027 1
2.2087553716303 1
2.59999064500555 0
1.82733624309022 1
1.80919667977364 1
1.69022383629912 1
1.58909157806093 1
2.39690311517673 1
2.14587822953959 1
1.73390882643948 1
1.89421481003366 1
1.85131794932835 1
2.11296353476019 1
1.92095831337 1
1.80101669312873 1
2.01870144033089 1
1.69069306181183 1
1.8272515947853 1
1.5293016381273 1
1.67037115179053 1
1.80424968505466 1
2.32000963237396 1
2.26950917080153 1
1.73482432633082 1
1.81657434023307 1
2.25246688623187 1
1.82594628188875 1
2.18213340504675 1
2.17621842645723 1
2.54541892749811 1
2.440098109826 1
1.57770182373233 1
1.73491908910756 1
1.86257070322185 1
2.04797488823925 1
2.31709296793436 1
1.87825452275721 1
2.40529066982833 1
2.10410732703984 1
2.2365345848911 1
2.148952060062 1
1.92694432737022 1
1.65905955092447 1
1.56609233392301 1
2.11494548136989 1
1.98890576882962 1
1.85875855231437 1
1.81030635719513 1
1.54325325152445 1
2.23066495861429 1
2.08306258877925 1
2.02808800710164 1
2.31000118135331 1
2.3774353689519 1
1.97104745622035 1
2.39268544660332 1
2.06866511190317 1
2.06013629873616 1
1.90429711594204 1
2.10098395621009 1
1.65649810017507 1
2.33955611529457 1
1.98893625664672 1
1.94078802954797 1
1.9540908740263 1
1.80591028482366 1
2.2941046567789 1
2.49237163381052 1
2.0767773803138 1
2.0048438116333 1
1.96575410733661 1
1.79949097909803 1
2.17254149703082 1
1.90489118903329 1
1.81344713713682 1
2.20901830267948 1
1.59338921471014 1
2.21725833323425 1
1.69119248066507 1
2.15037436332928 1
2.45098647131983 1
2.4479553683864 0
1.92122228273493 1
1.95922040532908 1
1.68478482984435 1
1.98918400255078 1
2.10893326143495 1
2.01838453742856 1
2.04495784863756 1
1.88516357489888 1
2.24136563949035 1
1.97043075245214 1
2.03956861692322 1
2.02346116801195 1
1.68417635468166 1
2.01342446914488 1
2.22887722439425 1
2.26262087493219 1
2.25350768933274 1
2.22113937179934 1
2.25196972319867 1
2.36806117746799 1
2.06402647427161 1
2.11237971804118 1
2.17158158877243 1
1.69364802704477 1
2.45791499258843 1
2.34659205481125 1
1.78872063117658 1
1.90702330905553 1
2.41690465735879 1
1.91696107215972 1
2.40044231660993 1
1.64204535642279 1
2.30997617293894 1
2.78565183018513 0
2.11061397509236 1
1.79093454013852 1
1.42609388164258 1
1.95281613354656 1
1.77540040650705 1
2.24777569149928 1
2.41193741631951 1
1.60529665749412 1
2.22360436598126 1
1.90398216313769 1
1.7276718815284 1
1.70410199459771 1
1.8356391700532 1
1.97220061068275 1
2.06511767059352 1
2.42205773762981 1
2.22018698791504 1
2.19863664203966 1
1.55837328065418 1
2.1366874187776 1
2.16251872169167 1
1.85256815425395 1
2.07085034855034 1
2.19965685768906 1
1.81937641034127 1
2.09414119875048 1
1.70177754332647 1
1.42836323217312 1
2.28203065097015 1
2.19841389811843 1
1.84550397860139 1
1.66078254516751 1
2.61156246646802 0
2.47282839986743 1
1.65545760098548 1
2.00049976781664 1
1.79149508023006 1
2.05711799458021 1
2.06347456761552 1
1.25566711039146 1
1.57846140740621 1
1.92868558973843 1
1.68490820387753 1
1.78071017539161 1
1.69834856438337 1
1.7671802686627 1
2.34175080812933 1
1.88865800754321 1
2.07920318336969 1
1.8603395882357 1
1.84771820253114 1
2.39926235813307 1
1.66869327649467 1
1.74979096741179 1
2.15551457145694 1
2.26518823276138 1
1.86271549077497 1
1.93418307159116 1
1.53809588659857 1
2.03926221899349 1
1.87085051440229 1
1.96432732382778 1
1.9138431543616 1
2.16905119364419 1
1.45790475510679 1
1.80807297763744 1
2.27594767780602 1
1.85766763093083 1
1.38885207440249 1
2.13595236611761 1
1.58417258418252 1
1.76218685287775 1
1.97710837725611 1
2.02062816901471 1
2.14109970476861 1
1.51683582290538 1
2.25672185642519 1
1.9877329175849 1
1.75528973141068 1
2.44267978468022 1
1.88095773928587 1
1.96918750259661 1
1.870096433245 1
1.80200544681869 1
2.54633753744273 1
2.30201244930898 1
1.04005780171634 0
1.45470531657776 1
2.59395596633563 1
2.50704941653106 0
2.06710105571455 1
2.21493413626222 1
1.96521871427291 1
2.41062707247159 1
2.22455746501425 1
1.84964890385635 1
1.83546210575494 1
1.80991972675849 1
2.10241823213785 1
2.50580960344613 1
1.86872196344551 1
2.51215171724705 1
1.95496140120061 1
1.62137610413531 1
2.44212107611111 1
1.85164382993969 1
2.16016624007858 1
2.26231826503852 1
2.10288509966888 1
1.88732113332016 1
1.95775397181508 1
1.92967605704208 1
2.0477437799611 1
1.83536741330661 1
2.05939817451269 1
2.21484792438004 1
2.47522995938699 1
1.89717244948144 1
2.18282177106663 1
1.68402861322902 1
2.2036442662813 1
2.22217991460398 1
1.95851128598947 1
2.22271342324655 1
2.01863318932482 1
1.73636680532193 1
2.43232891425623 1
2.22566610096027 1
2.33132959063038 1
1.62322696252155 1
1.88880090419652 1
2.29535746199466 1
2.09220361912074 1
1.4092245780743 1
1.89085315873222 1
2.29007775123132 1
1.82273793935683 1
2.36587866410585 1
1.94010147957967 1
1.84408587321415 1
2.22074920020833 1
1.65741368613751 1
1.75343188972922 1
1.96338857030254 1
2.15457671889068 1
1.7052985846033 1
2.36134659850094 1
1.82624289460437 1
1.59128484533899 1
2.09001213530759 1
2.18742629153128 1
1.679413786711 1
2.0969841023645 1
1.84718300455633 1
2.00761889831146 1
2.17468291462035 1
2.30259635967737 1
2.228706503988 1
1.55486925555907 1
1.33051914694942 0
2.10366429033518 1
2.05581598945735 1
1.9857545897149 1
1.78083676228744 1
1.82169259846806 1
2.08918846146875 1
1.43580853123601 1
2.43301667803407 1
1.80823167582151 1
1.31557921386069 1
2.15374579425064 1
1.90959535133877 1
1.71612465673417 1
2.26507439228181 1
1.40616567505798 1
2.18212429812847 1
2.03235193281898 1
2.0922259250138 1
2.28260196519156 1
2.53644642622926 1
1.61215271817224 1
1.63089945183943 1
2.18555666520537 1
2.62110051895754 1
1.65061530726477 1
2.27176300995838 1
1.75813967537219 1
1.84873086910693 1
2.16841302817084 1
1.86523439768848 1
2.16948251253121 1
2.11792331331953 1
1.86897046776661 1
1.93487671217525 1
1.89676777177019 1
1.80831439638164 1
1.61493276800618 1
1.70607666298785 1
2.38914659128778 1
2.06152155355313 1
2.40320275521352 1
2.14000356404681 1
1.73750829574357 1
1.79270645092532 1
1.95664916436909 1
2.17512690953692 1
1.77406944695663 1
1.22613140964824 0
2.29200344440944 1
1.9441968589138 1
2.34563071955311 1
1.43027763297434 1
2.35504817514733 1
2.22910859333403 1
2.17649413795399 1
1.77783518396668 1
2.03939746454893 1
2.20334615585505 1
1.70784844380419 1
1.86044089489152 1
1.73605846018894 1
1.85354537128527 1
2.69198391790035 0
1.67380293907463 1
2.49084643707543 1
1.53888296536518 1
1.64097884597097 1
2.39342691472788 1
1.78426079216312 1
1.75518357624479 1
1.90763343099126 1
1.75080303091459 1
2.26024462049503 1
2.17137225608412 1
2.11081134406195 1
2.33216031462098 1
2.4903523558928 1
2.3063978946196 1
2.3116945725335 1
1.78517047184233 1
2.02846554500807 1
2.51932622234682 0
2.06141412173905 1
2.19860900325291 1
1.83216969589129 1
2.07393977919033 1
1.36327865089963 1
2.04570554979719 1
1.62204006248116 1
1.92535782164282 1
1.46864561269114 1
1.5074990986448 1
1.78636964646552 1
2.67994847815913 1
2.07883023865219 1
2.10407758378976 1
2.2613022781686 1
2.09429286664983 1
2.30825114941786 1
2.38385179976714 1
1.71864283800236 1
1.44861658883284 0
2.32071618932996 1
1.8958594970841 1
1.91177791692248 1
1.83307257505643 1
2.26023119391221 1
1.41623143462603 1
0.989401407350715 0
2.07052035608226 1
2.18777508611469 1
2.05230501649954 1
1.93642366353952 1
1.64380913537884 1
1.89769129363337 1
2.22508697186092 1
2.53462498196807 1
2.14854491772276 1
2.41451657417601 1
1.4723029178407 1
2.14318790064492 1
1.87099320742244 1
1.58253557904332 1
2.14362580833795 1
2.31421285483009 1
2.47297194388797 1
2.36344546463005 1
2.11225364249139 1
1.89415563265569 1
1.7579020241229 1
2.70015010850809 1
1.64306161132571 1
1.76692169999098 1
1.81267434393448 1
1.61907154907087 1
1.7242002072119 1
1.93218642082287 1
1.71730903665093 1
2.26307405713993 1
2.34502595623622 1
1.93717416165081 1
2.27028131233854 1
2.49438537281347 0
1.96448446014505 1
1.77378920086254 1
1.6543205109691 1
2.23364923472639 1
1.84336268378856 1
1.87727712242271 1
2.70620663390144 0
2.66216382934751 1
1.81392612583655 1
2.99962265368846 1
1.66471472634587 1
2.1946566883785 1
2.30145979910699 1
1.94027396389986 1
2.22444635207755 1
2.0162465316228 1
1.78176715458635 1
0.907974842900476 0
2.41465138533454 1
2.3517173479879 1
1.98634939006909 1
2.35897550534227 1
2.06125791672991 1
1.45047784707603 1
1.51872391177519 1
1.81322810610587 1
1.90196709989806 1
1.57723366423192 1
1.67929344700616 1
2.03545225665807 1
2.18738218285615 1
1.80081006277803 1
2.06823471990534 1
1.96708372294212 1
1.88640886444477 1
1.41841408948372 1
2.29037580181729 1
1.69951682470266 1
1.9503437950771 1
2.09278009384553 1
1.74595591481554 1
1.87102378994198 1
1.40942481245321 1
2.20707664226712 1
1.85761342814836 1
2.55296550970824 1
1.86548588899628 1
2.23095462264448 1
1.21799822774594 1
1.8373807672145 1
2.14164487871125 1
2.01990712954674 1
2.40679586092464 1
1.18474399424999 0
2.13021488113697 1
2.33933653709132 1
1.97302641422357 1
2.18490956882522 1
2.27080984315959 1
2.05817700541552 1
2.21260164123761 1
1.96384545426247 1
2.20358215522436 1
2.28041993671697 1
1.95679555294768 1
2.07810764094116 1
2.08147213950206 1
2.55686971250188 1
1.7332073822491 1
1.83451897047292 1
2.2766958917128 1
2.00360653399906 1
2.21431172047282 1
2.08230021087842 1
2.04773544732234 1
2.10280481987863 1
2.25207770264496 1
1.82833347379368 1
1.57118077228868 1
1.11164970348022 0
2.27826956576431 1
1.88888147084043 1
2.39672381158635 1
2.27548416771896 1
2.14402210698908 1
1.2778502331726 0
2.06627585187964 1
1.60547423678364 1
2.39839718186482 1
1.95881408324221 1
1.8892674773144 1
2.14383016767259 1
2.44657124618809 1
2.31495684226123 1
1.63148188677745 1
1.88160041134238 1
2.34544951937917 1
1.15739968651613 0
2.39720955821141 1
1.47406398299489 1
2.5047225640376 0
2.36954303880969 1
1.74139143704551 1
2.21459170188382 1
1.48058477068795 1
1.84560013157591 1
1.80111485853826 1
2.47306155720631 0
2.25605911051499 1
2.23639229172336 1
1.71078886094832 1
1.5000693014574 1
2.37308436519656 1
1.57207694903667 1
2.2097262955488 1
2.14336195499092 1
2.45515836081868 1
1.85184011921843 1
2.14068832944687 1
2.3639841044063 1
1.61628444321736 1
2.13531114574434 1
1.55417704115679 1
1.79765944343683 1
2.04239632025553 1
1.44407203757127 1
1.62936153281576 1
2.01038232348594 1
2.10247411370979 1
1.74617128628386 1
1.62234782377446 1
1.89924207404048 1
2.19845819515027 1
1.9864622298457 1
1.39010090555341 1
1.99795299810041 1
1.44513113057227 1
1.99511362116805 1
2.06366610949275 1
2.06768833231955 1
1.76408567999777 1
1.41219303699271 1
1.93669667913223 1
2.38410584602423 1
2.09062969599964 1
1.74648201280701 1
2.48509591448966 0
1.97485386626641 1
1.35830929091032 1
2.46471480007502 1
1.82824661159689 1
1.88918226061217 1
1.70231265460305 1
2.03232616010592 1
2.34779654457725 1
2.45278334739333 0
1.8930530036751 1
2.60834612512284 1
2.0082092738149 1
2.14059285997548 1
1.98713833867245 1
2.26761700787169 1
1.68653433913624 1
1.59713104575258 1
1.83521649813655 1
1.88657347271417 1
1.55695573053482 0
1.98373272081199 1
2.19871285141049 1
1.80134062051805 1
2.15971519480226 1
1.81437409780442 1
2.24147313992246 1
2.01689089140215 1
2.16395033574097 1
1.39946070877043 1
2.00172384289456 1
2.17941069848603 1
2.02895862725214 1
1.90090198896148 1
1.62327939985425 1
2.72859184706984 1
1.9285319417178 1
2.57343790411492 1
1.64099956326544 1
1.83451213129668 1
2.40410057176366 1
1.91205864173349 1
1.9925192010109 1
1.7066379987761 1
1.5832639097367 1
2.3862804948912 1
2.08988448000477 1
2.06366533163051 1
2.04526042184767 1
2.19444555089491 1
2.00402302433311 1
1.59752341755821 1
1.6630192041438 1
2.43990414329186 1
2.11577795495328 1
2.11222167300397 1
1.71936288561152 1
1.89489178807132 1
2.25260546620969 1
2.08550101870566 1
2.48685538592444 1
2.33727481698152 1
1.63316075569575 1
2.32598790630153 1
1.89077478571748 1
2.01073332838563 1
1.39546189078034 1
1.83431414627818 1
2.20411415955203 1
1.2718367232448 0
2.2731604701701 1
1.66371673631699 1
2.03898941177346 1
1.63154524531663 1
2.18748803199165 1
1.93599311439522 1
2.08988651914051 1
2.55957883822119 1
1.65336799761074 1
1.76725200985912 1
2.25636589158517 1
2.06024200504365 1
1.05627287849283 0
2.22368788913757 1
2.02430316855133 1
1.51453188317033 0
1.52294825602818 1
2.06664150956996 1
2.64243989284763 1
2.00740411556279 1
2.15220691356688 1
1.76948262592658 1
1.69928971328669 1
2.09570750213697 1
1.73068368851639 1
2.17449415717625 1
1.3813947477717 1
1.43151221736347 1
2.1624789750844 1
1.64263873944028 1
2.52461613579609 0
2.35565244546433 1
2.00578538209755 1
2.32370108187946 1
2.30547900375204 1
1.83784236067014 1
1.97789857282215 1
1.67135270887834 1
1.75099386275883 1
1.91639718708481 1
2.49553091924834 1
2.24326836253975 1
2.07305817505789 1
1.55240500337799 1
2.19216674054761 1
2.75109497280564 0
2.89260340093943 0
1.79691187961835 1
2.38181429493626 1
1.95607941796594 1
1.92845403796923 1
1.94453443710893 1
2.33833442807307 1
2.57730481106427 0
1.5181886732912 1
1.83460121008647 1
2.0255398468449 1
1.93987035346411 1
1.54047446435954 1
2.19708866488101 1
2.07094011265922 1
2.02643614623482 1
2.01404410304512 1
2.05769689431729 1
1.83578321391647 1
1.72197231974661 1
1.87115483953008 1
2.05900008972653 1
1.74667885882152 1
2.51849444595624 1
2.06311597331228 1
1.93325953580609 1
1.81132006395002 1
2.28261451187819 1
1.5795959713554 1
2.23120363253026 1
1.90802017958837 1
2.10090301696046 1
2.10295193228169 1
1.98740831554496 1
2.5120623289301 1
1.71727919210827 1
1.86092520496952 1
1.737815737546 1
1.97830441788722 1
2.17942176111362 1
1.99298821604882 1
2.1296647881163 1
2.12268396185718 1
1.60885375182483 1
2.2203190026286 1
1.97185804291143 1
2.31774153948754 1
1.58969673914861 1
2.39952688828339 1
1.40147882021898 1
2.71299461857689 1
1.87170377117646 1
2.0815903124281 1
1.66923533045724 1
1.94641564321832 1
2.1962241620885 1
1.68034993624463 1
1.89646123295634 1
1.7000836922682 1
2.44306719802978 0
2.41543895039735 1
1.71181723103565 1
1.36726075571668 1
2.33978982296048 1
2.00554298525076 1
1.69806864078581 1
2.40090685758846 1
2.06382162094084 1
1.59550133211896 1
1.78502291249861 1
1.664724016424 1
2.22106626860344 1
2.66217524951778 1
2.01493421779953 1
2.31721805324122 1
1.74973524338486 1
2.21074234024555 1
1.85851211379915 1
2.30861793216282 1
1.39549292261303 1
1.85197190773963 1
1.9474352105546 1
1.90844769671598 1
2.01044724320079 1
1.550671732766 1
2.08991819750877 1
2.14799642787421 1
1.07531661659185 1
1.24497027409767 1
2.05485097812929 1
2.0793163508731 1
2.30584796669355 1
1.8744349766297 1
2.24470047227359 1
1.9049135609188 1
2.22015695889716 1
2.26910842910567 1
2.2631498259753 1
2.1696115728524 1
2.02943124551971 1
1.81000898504509 1
2.00007783830166 1
2.1794717248653 1
2.17999947705024 1
1.84358798868341 1
1.70949707507734 1
1.73481333546747 1
1.95039051579769 1
2.34048424806682 1
2.19315288889859 1
2.1006101657662 1
2.2434139627396 1
2.05504004505059 1
1.72644409201451 1
1.84905262020694 1
2.48928381681018 1
2.20582920539034 1
2.02862362665175 1
2.55433782289637 1
2.1430157593054 1
2.69256936215484 0
1.72938261703163 1
1.99651710883612 1
2.50542450702014 0
2.0006398411498 1
2.63519050172222 1
2.55491864064614 1
1.63215855761139 1
1.6257119812938 1
2.0164886551431 1
1.8553953023495 1
1.72694842604918 1
1.61444414454905 1
3.38525808429306 0
2.22277666688621 1
1.11932328795564 0
1.98201210451125 1
1.94217712594365 1
2.28679475274078 1
2.34840079474577 1
2.06898452245892 1
1.65219776356393 1
1.83882504246179 1
2.23594447425445 1
1.9384164912193 1
2.20781624015674 1
2.1525749592493 1
2.67244873377475 0
1.98453094160861 1
1.69764274952429 1
2.7780540984465 0
2.44947714608174 1
2.2345632355996 1
1.93206345861494 1
1.85876711291313 1
2.08711592043937 1
2.06939477198526 1
2.36690340898662 1
2.30640739381219 1
2.22318797730584 1
2.23422728399474 1
1.90392563436614 1
2.26981809559411 1
2.09703453620733 1
2.23531356899651 1
1.63568620779085 1
1.86593091303365 1
2.25899226204199 1
2.24183112103898 1
1.92004876478638 1
1.94260117717616 1
1.51101284752422 1
1.97351350230314 1
2.01313247226898 1
1.8639389149005 1
1.7874048195394 1
1.94757396370729 1
2.14157053537669 1
1.96167849155224 1
2.17512954465587 1
2.07958396526442 1
2.18778646735176 1
1.74907430307409 1
2.16780532199758 1
2.18494790257067 1
1.96806043678292 1
2.19236948526284 1
2.0614546990198 1
2.24719679755592 1
1.69683325637906 1
1.67686614995403 1
2.11681275584822 1
1.82920055619377 1
2.01200573830634 1
1.55746234468138 1
2.6102553443942 0
1.76599776387275 1
2.13384689025935 1
2.12784153544711 1
1.53005547331692 1
2.28674549828722 1
1.64066979703351 1
1.77855329762422 1
1.73103048689497 1
1.94420812448452 1
2.33435317097796 1
1.28099211730874 1
2.48111859131078 1
1.8107855435019 1
1.92536807887254 1
1.59445806720241 1
1.89544260366376 1
2.74523489074846 1
2.36507167576813 1
1.69740971264898 1
1.81602966267353 1
1.74365627929076 1
2.43834688246864 1
1.35213516942931 0
2.29579880862767 1
1.832303313173 1
2.06875363775035 1
1.91657769297536 1
1.4956159890882 1
2.05152421529258 1
1.76496387834511 1
2.06089631524989 1
1.97556276688006 1
2.27890837678267 1
2.07172742203573 1
1.9815056010903 1
2.15665227495031 1
2.77491424452337 1
1.62308951778084 1
2.50941680441121 1
2.17414377858605 1
1.79081242902072 1
1.84758032984621 1
1.80432629194309 1
1.98360020723989 1
2.30705420343056 1
1.68079510578106 1
1.64960133818059 1
1.49150590656303 1
2.156893165443 1
2.76037173462193 0
2.63011618341217 0
2.45092766223196 1
2.53733021915861 1
2.03391958544019 1
1.57323369486891 1
1.63393374561829 1
1.80028520833253 1
2.25614605827392 1
2.18545619356149 1
2.31527439164127 1
2.15944016236914 1
1.9331531799961 1
2.15832385263076 1
2.52085158352949 1
2.31170798116805 1
2.26777192842616 1
2.25447925820201 1
2.7836750262442 0
1.96620987358064 1
1.66484609794855 1
1.77850476315118 1
2.21649633468274 1
2.14865968595719 1
1.82319618887475 1
2.39543070301454 1
2.44662340669378 1
2.10932687308765 1
1.73693886685478 1
1.94595412799645 1
2.05082482965258 1
2.37890827897721 1
2.49933151145993 1
2.30711528882454 1
1.78262389541466 1
2.18952174444107 1
2.23869077321204 1
2.08574185773283 1
1.603617440224 1
2.04401732004759 1
2.47707006548905 1
2.03454700849445 1
2.0836281769126 1
1.80477863341066 1
1.79330851866625 1
2.86080697529377 1
1.76670494624197 1
2.10738732325253 1
2.00418489788091 1
2.08349732593934 1
2.12697470217402 1
2.43665680563508 1
2.19753612446835 1
1.59590990673613 1
2.3646806352714 1
2.20565360844868 1
3.01001553985877 0
2.26385472993948 1
2.17274023503864 1
2.09860037805933 1
1.98301775324572 1
1.75548700062353 1
2.02895338060824 1
2.22453990206422 1
2.46112931550278 0
1.96170132440419 1
1.99043065522019 1
1.65403761084311 1
2.43083198769515 1
1.97422045683914 1
1.8615030022438 1
2.17417993065015 1
1.74645465982461 1
2.61169578821383 0
2.27443449545701 1
1.91907783918742 1
2.29111251672706 1
1.80512020151439 1
1.86695058570943 1
2.57656313779417 0
1.83180963389014 1
1.8892780307415 1
1.74794770787326 1
1.97742448552798 1
1.75669086784721 1
1.82696120128964 1
2.23614639636209 1
1.69517814838313 1
1.88535237691519 1
1.83939412313373 1
2.08433186793189 1
2.17549047138959 1
1.85548856608836 1
2.18355203353227 1
1.8430238544175 1
2.50282173871063 0
1.60636530144477 1
1.91918543169556 1
2.0101245069353 1
1.65932815883954 1
1.93266424028266 1
2.2793458980367 1
2.09073444120764 1
1.99326721055381 1
2.16729194826446 1
2.1149813447244 1
2.36532691538755 1
1.92639583501403 1
1.96481879215752 1
2.10268618655286 1
2.09938141429606 1
2.08993601666726 1
1.78006911719577 1
2.22819377241731 1
2.14889504980863 1
1.90788163319349 1
1.21963209900804 1
1.53119013846037 1
2.66140418950352 1
1.9658640052506 1
1.61733600362068 1
2.29173265384612 1
1.89538314542829 1
2.64291608802407 0
1.33330505222092 1
1.85443502831718 1
1.77112541512897 1
2.24308952144711 1
1.37979112792232 1
2.38479687389269 1
2.03567997065548 1
2.49486826274642 1
2.15621304673423 1
1.73767090051709 1
2.28194280983045 1
1.98319888577245 1
2.03245444331815 1
1.98458624171548 1
2.20833033554405 1
2.20658677103677 1
1.74652758153062 1
2.02183248778999 1
2.59700860738792 1
2.44462336253727 1
2.05558082500304 1
2.13890662662318 1
1.88706519573983 1
1.80289319755805 1
2.50156060323622 1
2.41729530924016 1
2.06379654826684 1
2.11218412803026 1
2.10140974259109 1
2.1894080608949 1
1.81335716117087 1
2.04019160663698 1
2.03173101469938 1
2.45360890397108 1
2.11803212639006 1
1.96990236818011 1
2.28560356320184 1
2.07715157274624 1
2.09724985478609 1
1.82020878223361 1
1.61877076264998 1
1.88695988502427 1
1.89237881648306 1
1.73486002621047 1
2.38754820214342 1
1.79623222167787 1
2.10498857328731 1
1.91670937152667 1
2.53120463100555 1
1.26066486368856 0
1.9160310663911 1
2.09298370072318 1
2.21560100343809 1
2.68151752152425 1
2.24788218216906 1
1.87167162477348 1
1.93212805243256 1
2.09560460295933 1
2.77463550188678 0
2.47462932350853 1
1.85581274275197 1
2.11001161764603 1
2.11914983587811 1
1.80423918631995 1
2.83432378812782 1
1.53432888789249 1
2.55996026646636 1
2.1754362153319 1
1.43098613429463 1
1.1755296941933 1
2.23545100105153 1
1.87634360048842 1
1.82393436301264 1
1.60350779346008 1
1.90268205917008 1
1.59698473161413 0
1.97688809350416 1
1.94443258855707 1
1.77938593645992 1
2.12635556877117 1
2.43798050968389 1
1.7059125032722 1
1.61105488067681 1
1.66245654461486 1
2.12916769187621 1
1.84749325805217 1
2.1912593865435 1
2.23236745919259 1
2.38740996039464 1
2.43801857938821 1
2.00369617343824 1
2.35527659938057 1
1.80332761773189 1
2.40309290643724 1
1.71102415306537 1
1.8160705901195 1
2.5383631579841 0
2.40860212471232 1
1.8785990495688 1
2.0027807567821 1
1.77563499916344 1
2.26712920463924 1
2.72254199694705 0
2.12945760695439 1
1.79977083904229 1
2.05768806616597 1
1.57087824807236 1
2.12171622507224 1
2.21658276629177 1
1.90593393653037 1
2.11836200464956 1
1.67718059642274 1
1.94577204083 1
1.85920032118123 1
2.35880358502204 1
2.25695574422675 1
2.1835769117958 1
1.38778995381493 0
1.95788789902615 1
2.14765166297718 1
1.49731047280539 1
1.74063364734952 1
2.18413806693741 1
2.55510273690762 0
1.92820306147955 1
1.5552989316844 1
1.90873197245016 1
1.50484307011116 1
2.04806419084884 1
2.0359470747155 1
1.72511510832513 1
2.00455708832151 1
2.17314080305139 1
1.91155457480055 1
1.78516197643531 1
1.60130479352302 1
1.53721567178954 1
2.15034388195494 1
1.93364067435325 1
1.76719225181753 1
2.24832545750661 1
1.71828065837975 1
1.97406256429945 1
1.23416332863796 0
1.91686006497622 1
2.24563136157186 1
1.82889831714551 1
2.03144186652704 1
1.97076640784381 1
1.71455648911478 1
1.9041268414605 1
2.20616879154825 1
2.49918689475448 1
2.29583529568946 1
1.92399931392508 1
1.894766602588 1
2.06085498847126 1
2.05090231269832 1
1.78760971144789 1
2.03726884017859 1
2.21430821377379 1
1.98091010192443 1
2.57046548624176 0
1.13231870073301 0
1.5244054252114 1
2.15407664831889 1
2.06446835182035 1
2.11623926481341 1
2.08222887376212 1
2.25535830578483 1
2.05062885128316 1
1.85272264058148 1
1.71706055048808 1
1.67154275571472 1
2.193658769258 1
2.04148629512369 1
1.54693679606045 1
2.01160119791516 1
2.65378333745638 1
1.61345345391184 1
2.29359713833282 1
2.12306698517881 1
1.65126139241957 1
1.99110742564494 1
1.90628516156089 1
2.66891902156926 1
1.80419336121116 1
1.68183030675057 1
2.6044966264853 1
2.33310057592288 1
1.75331445007877 1
1.95070701711887 1
1.85869943368158 1
2.18176007960987 1
1.7775322558602 1
1.71348092493885 1
2.02840408181645 1
1.16458669104861 0
1.72670290980586 1
2.35474623821831 1
1.69826377445035 1
1.42427199291412 1
2.04367827269699 1
1.67359773875374 1
1.9986964305316 1
1.7852182431776 1
1.9612554920531 1
2.20463015936528 1
1.96943190960348 1
2.76792827040872 0
1.37629712558304 1
2.25018338084256 1
1.73536625122842 1
1.93445013417099 1
2.52806020270282 0
1.84239360913862 1
2.05810010294236 1
2.23592412161357 1
2.41232550524679 1
2.10194725039437 1
1.47681990150381 1
1.72518864368764 1
1.69206860334884 1
2.18309803657118 1
1.79444272434672 1
1.98083856387474 1
1.59841638851961 1
1.72701536096391 1
2.7739967655462 0
2.03625556953001 1
1.76331003875338 1
1.91484119927666 1
2.11915809146358 1
1.89154825511288 1
1.67399290073098 1
2.35023007260493 1
2.12101064894347 1
2.54564440014542 1
1.85459125531154 1
2.16037766166939 1
2.0177621050542 1
1.85959699648995 1
2.00295557145401 1
1.77635644444359 1
1.98115980547381 1
2.33282776310939 1
1.96139504999329 1
2.04577485113038 1
1.7472271168126 1
1.79001464912681 1
2.11703841000791 1
1.67612854831785 1
1.924018509841 1
2.40846195663335 1
1.38432631630925 1
2.21701854139828 1
1.9007517433213 1
1.9965362282074 1
1.46724168347134 1
2.20849200989041 1
1.8144866120498 1
1.89275914291333 1
1.58656202572324 1
2.49283742475366 1
1.57735259166957 1
1.97602605554905 1
1.94137249367349 1
1.97534008181211 1
2.42893991307638 1
2.33875166026939 1
2.19798834517961 1
1.6691879416458 1
1.98040347397638 1
2.07351314250069 1
1.83366349269408 1
2.17391454433186 1
2.01052035736662 1
2.18941506863541 1
2.03543245679162 1
2.37254418787719 1
1.53607289119199 1
2.03490387717211 1
2.43896774097102 1
2.10054478229714 1
2.63245717678263 1
2.15157865124214 1
1.4668741284291 0
1.76415782570425 1
2.14409441261289 1
2.48033412947163 1
2.13095127855284 1
2.46292831971308 0
1.81842181500519 1
2.29751157694527 1
1.96351550322739 1
1.60982041009672 1
2.07241666629247 1
1.55387466453518 1
2.20596597510804 1
2.11783005713969 1
2.20638985110457 1
2.01769833975179 1
1.70464867318942 1
2.07489292980677 1
2.16223345613351 1
1.91822457581903 1
2.30436932339533 1
2.12940717774687 1
1.88275972658037 1
2.27730980156952 1
1.88149677716667 1
1.9211007159635 1
1.77358701649225 1
2.06460205449297 1
1.90250843492139 1
1.86876302830489 1
1.77055746520188 1
2.45636428228943 1
2.08754319023383 1
1.34834001224365 0
1.97827252868971 1
2.37176598415102 1
1.68126804018724 1
2.38423842256644 1
2.20760016809436 1
2.1071054411789 1
1.95151759248983 1
2.31215623769733 1
1.90707837137238 1
2.69392141079224 0
1.79673484318007 1
1.31537164063035 1
1.9345792536352 1
1.46837812708733 1
2.12259013674184 1
2.04854173394617 1
1.78139676876252 1
1.94480975786905 1
2.20018374726012 1
1.8155241643133 1
2.50345598748181 1
2.4677597235025 1
2.09037091253398 1
1.60024824946026 1
1.94006281325549 1
2.2562167611899 1
1.54897715871172 1
1.88317366092989 1
1.79129539191105 1
1.97063907316604 1
1.92268977343295 1
1.78160967250221 1
2.26089855069347 1
2.05511599774842 1
1.83160585787498 1
2.33773324646161 1
1.89727217944596 1
1.93590563209493 1
2.14026532595609 1
1.7081602390463 1
2.31645177739174 1
1.97290545077686 1
1.77470908249365 1
2.20112340192767 1
2.54919295559808 1
1.89050913340454 1
1.34891703381901 1
2.2014246631703 1
2.21136632707538 1
1.72922748380229 1
2.37979567561029 1
2.56742117138876 1
2.13060553258989 1
2.19220090227464 1
1.93852797735892 1
1.55706630093253 1
2.10169450222031 1
2.25877330818476 1
2.28621897022271 1
2.04877394742839 1
1.69188715535647 1
1.76271299810357 1
2.16836769254713 1
1.53362495921128 1
2.18245269683966 1
2.05495166089676 1
2.03344721264115 1
1.93072216017774 1
2.42166857661834 1
1.57847819609256 1
2.0670855288247 1
2.4971305639253 1
2.0300230002615 1
1.84803206123324 1
1.44339254533024 1
2.37375654752111 1
2.59214905035537 1
1.91264311474717 1
1.62594976964477 1
2.32126757252617 1
2.37638459367175 1
2.61710476776008 1
2.77796010682999 0
2.43135136167443 1
1.19763924218213 0
1.9796863684858 1
2.25990138396737 1
2.00796758873769 1
1.93216532442121 1
1.97157704228058 1
2.06436351063558 1
1.70065955529793 1
2.10076035476494 1
2.05768354712451 1
1.94292362002621 1
1.8665192674052 1
1.9609024291591 1
1.85890786770755 1
1.48934181762411 0
1.78796942426643 1
2.20163942630921 1
2.13294881143183 1
1.96907309532314 1
1.8762639368426 1
1.63002580615211 1
1.80390751945127 1
1.80319428540812 1
1.71234102078034 1
1.48039849290127 1
1.85018062739959 1
2.07212586341838 1
2.03437903650047 1
2.14474213684212 1
2.74885198826673 0
1.64125926791065 1
1.28169922797073 1
1.39445066717941 1
1.96922828460929 1
1.87301422212327 1
2.06760549330601 1
2.37686381647982 1
1.81220079820649 1
2.50586989058684 1
1.90492015171352 1
2.05093439526318 1
1.61311899181559 1
1.34393763211116 0
2.37201777046358 1
1.92627600783288 1
2.08044217265851 1
2.31664288235563 1
2.06162784207215 1
2.51968511474031 1
1.69069067843137 1
2.19961302061717 1
1.52153912735964 0
1.44140844476681 0
2.01043331065983 1
1.97577532829946 1
2.06322765359838 1
1.91493418109501 1
1.74125592951943 1
2.16534738101324 1
1.96505287149007 1
2.53008574970178 1
2.0194452369755 1
1.44612114307424 1
1.7606409964786 1
2.31318212677965 1
2.01281324854057 1
2.07041519806654 1
2.01867320191913 1
1.63541860250006 1
2.34164174751453 1
1.50566970991896 1
2.37385759336501 1
2.01766154268192 1
1.98804206871008 1
1.89382408464272 1
2.62617897338546 1
1.740482445504 1
1.77516825600817 1
1.50150536843957 1
2.54885657167412 1
1.655744875621 1
1.90736441642679 1
1.86703942836486 1
2.2276349054914 1
1.67264296645568 1
1.56254485286222 1
1.97464014346445 1
2.5721807503654 1
1.86509305250649 1
2.13220856941849 1
2.33865001694223 1
2.33788595237683 1
1.87155084967074 1
1.76147664838294 1
1.81734523496876 1
1.7555209142709 1
2.14264885131852 1
2.13517027143582 1
1.82790208818533 1
2.15717467436398 1
1.84674162524878 1
1.62232269635778 0
2.03286659909694 1
2.42151421518273 1
1.47474190542214 1
2.26654841239166 1
1.33203176651998 1
1.98240084839241 1
2.39458098374316 1
2.24789230106222 1
1.83276385608743 1
2.05420003164882 1
1.81669792049007 1
1.94501949477462 1
2.0705198293586 1
1.88195765855465 1
1.80006167568088 1
1.87568226850835 1
2.14619076901453 1
2.14044541219994 1
1.67240436498988 1
2.10347803597991 1
2.39807550100871 1
1.66916615405493 1
1.74475184182493 1
2.1084281515914 1
2.46545925672348 1
1.87835283592508 1
1.95514685483825 1
1.95519033167121 1
2.28672416655746 1
1.82578476871572 1
1.99072703858048 1
2.20071920949241 1
2.01025553894438 1
1.83813575077259 1
1.94288210531961 1
1.79347445141321 1
1.75191911202992 1
1.85961729653265 1
1.94804819562116 1
2.21360529679695 1
2.06624231656996 1
2.00146492157547 1
1.50895725437432 1
1.65458933509106 1
1.69954943114501 1
1.65143805097868 1
2.05588678718646 1
2.02352895037252 1
2.16583555098792 1
1.51464024509314 1
1.85680077876864 1
1.86630319345545 1
2.54263856374278 1
2.44950617763435 1
2.14406370873744 1
2.01366731337341 1
1.77451501697204 1
1.95192060126773 1
1.6784306077833 1
2.61297841987932 1
2.1364197679566 1
1.74687733143094 1
1.91219474443153 1
2.27430070768806 1
2.42922918630448 1
1.40611930675674 1
1.718408742147 1
1.9727488438717 1
1.99625908160115 1
2.09727407645864 1
1.96277881833075 1
1.95786276917119 1
2.20374864081145 1
2.46919328991424 1
2.15256115980518 1
2.02319217655974 1
2.01551685194049 1
2.14720786511328 1
2.22039356832457 1
1.99079212405775 1
2.01935780240891 1
2.16140125271272 1
2.50820282172638 1
2.11803971321966 1
1.33797999454448 1
2.07286656539579 1
1.79679683290027 1
2.37180908671882 1
1.81444539856774 1
1.71847738577556 1
2.07213224365029 1
2.61281654662455 0
1.37962909213689 1
1.94447934530343 1
1.93157629295307 1
1.96025083602649 1
1.55145161145103 1
1.53752390731359 1
2.50866188666486 0
2.0570985022502 1
1.22620374047619 0
1.99544967947948 1
2.06613607453108 1
1.98360631069613 1
2.13597562852717 1
2.03435229864393 1
1.85330354132882 1
1.83557616722424 1
2.35644040531095 1
1.87879685237054 1
1.97778806222717 1
1.99451493099311 1
1.67612145923155 1
1.74363618717711 1
1.9045788372242 1
2.03589956923912 1
2.02030263056356 1
2.4388217661566 1
2.03218964282763 1
1.98241793142099 1
2.41636247714347 1
2.01134089072846 1
2.28042290119768 1
1.95608816620031 1
2.35746024665823 1
2.163670323546 1
2.6661029892725 1
2.21838477795243 1
2.02542302242424 1
1.93643471180321 1
2.39478873549061 1
2.37596963117353 1
2.37330853745884 1
1.98939587430657 1
2.11542726669629 1
2.10368364338916 1
1.88524613143385 1
1.60660302480208 1
2.329970770989 1
1.89914843982509 1
1.82640462228923 1
2.03938493955284 1
2.04249503009243 1
1.93686945972612 1
2.2491881944823 1
2.18591367744081 1
1.73386980130327 1
2.06877624334679 1
2.03364424113228 1
2.05142332593608 1
1.41132724859213 1
2.1840158332657 1
1.97211894703287 1
1.99033285916112 1
1.62580268036713 1
2.00015185232086 1
2.36670420436989 1
1.80642702712725 1
1.61141132105689 1
2.00775821602801 1
1.50288358376445 1
1.91630100421045 1
2.00088183598632 1
2.02531774849348 1
1.79515604040406 1
1.68201466564115 1
1.68050628595447 1
2.33789056653685 1
2.11570397729931 1
2.34114884103887 1
2.2238315476161 1
1.83431698402354 1
1.84931322521754 1
1.7902249695463 1
2.18716238338352 1
2.07504205556889 1
2.10187051492269 1
1.82633318929235 1
2.07996938535125 1
1.92827185933104 1
2.38384907315536 1
2.12388104243627 1
1.97048580521825 1
2.07136241568763 1
2.41058753519843 1
2.1217858823574 1
1.66045830699027 1
1.90850548977892 1
2.40738397666526 1
2.10637934801405 1
2.31770461842772 1
1.75362786040211 1
1.92151098155112 1
2.22157681862718 1
2.19002735414477 1
2.34356798838836 1
2.49291065446233 1
1.73351754736185 1
1.86111119549876 1
1.9338505435759 1
2.36616709575488 1
2.11875486209337 1
1.76660916832564 1
2.48409604410553 1
1.65525360119329 1
1.65258177598393 1
1.8715025639933 1
2.2450457363913 1
2.05354491100996 1
1.79848000342207 1
2.31108075278169 1
2.35493656367153 1
2.0162115066953 1
2.31110562789074 1
1.95666531186619 1
2.35634475991378 1
2.43337689625322 1
1.96482020720812 1
1.70263509741083 1
1.85626790936052 1
1.92004258170313 1
2.23218685176431 1
1.71159894246416 1
1.95777657221573 1
2.22865424065861 1
1.50714090559191 1
1.97485077011396 1
1.54549992699036 0
1.93993330413034 1
1.67831699534481 1
1.9955411197719 1
2.18091559347426 1
2.20185243017765 1
1.40678482197212 1
1.78300153556746 1
2.13605616121704 1
2.51219990354147 1
1.71461606614347 1
2.26354741049116 1
1.88267953834318 1
2.1646640917675 1
2.65541888602628 1
1.94974706253733 1
1.54506128174017 1
2.01577229499141 1
1.58713157662899 1
2.1465929187823 1
2.15551321076245 1
2.65706895067694 1
2.07317949118289 1
1.65977467503715 1
1.72815326225742 1
1.72822670970077 1
1.9297429610276 1
2.16841282257933 1
2.12869058934559 1
2.10484103096407 1
2.02113727981376 1
1.94096233155363 1
1.88207922550202 1
1.66266939758175 1
2.00039458880044 1
2.05517717079183 1
2.41150723726665 1
2.0468756572948 1
2.23195758155913 1
1.86149186654323 1
1.54846251364301 1
1.6373768914331 1
2.12039514653179 1
2.00563686603416 1
1.8160083338502 1
1.63298728707134 1
1.84948570507526 1
1.83974333773849 1
2.7630311405404 0
1.91893962965784 1
2.35323637535115 1
1.93616941763421 1
1.69414518174922 1
1.83975601156277 1
1.7790735362611 1
1.93725840640531 1
1.62456014395274 1
1.9024391532128 1
1.95024968139561 1
1.67517265988203 1
1.81315884462873 1
2.18707065410042 1
2.57382695853394 1
2.04344994964802 1
2.29863156280049 1
1.91974755571934 1
1.71283351208475 1
1.6828216487218 1
1.84899176076351 1
1.63195042204861 1
2.23317042248316 1
2.89387184202331 0
2.35056011863009 1
2.02840510626272 1
2.53760805748433 1
1.97725657713182 1
2.10688059992713 1
1.75454235638376 1
2.08594370729114 1
1.90061146609701 1
1.66636606131551 1
1.77515923976418 1
2.37585701070654 1
2.11335854523599 1
1.66211841936474 1
1.88195492215144 1
2.2881759456337 1
1.86828942652031 1
2.74410634919205 0
1.73671554688925 1
1.9069672810185 1
1.89524572872676 1
1.3576668180937 0
2.09857696567447 1
2.33984023824487 1
2.02977951031598 1
1.80840737677352 1
1.72255272132882 1
1.54490293828513 1
1.51573513306109 1
2.02585020872434 1
2.17373833130134 1
2.31219641389403 1
1.94122653634147 1
2.16198802619718 1
1.30751263217861 1
1.79350744122253 1
2.51425407764377 1
1.86790350258498 1
1.49022094152365 1
1.83271871144901 1
2.09383529059946 1
1.92414385014574 1
1.15626715182768 1
2.42117108458774 1
0.804009447729871 0
2.27540694113312 1
1.76184915588965 1
2.00502454713092 1
2.27879848810466 1
1.3565572695703 0
2.079901789019 1
1.65674653958149 1
2.17684299346507 1
1.93164095409577 1
2.11600065263561 1
1.66185399163836 1
1.97259740267777 1
2.01617775814774 1
1.26152331885381 0
1.9718682050594 1
1.8393519728267 1
1.7653058221901 1
2.17199892769488 1
1.92359120973824 1
1.83370389810095 1
1.9116050399256 1
1.63438496324914 1
1.81951687443593 1
2.20136933538384 1
1.43329086991606 1
1.70547196519179 1
2.02900982134392 1
2.05167120924481 1
1.87733319254793 1
1.35331880540703 1
2.60221425528514 0
1.7820316428458 1
1.84569904790752 1
1.81906212653202 1
1.07101487933202 0
2.22284779083223 1
1.41775292904962 0
1.67669158873326 1
1.81950517463325 1
2.19253820806727 1
2.02722657027079 1
2.13662633986496 1
1.61293694120859 1
2.10928972192171 1
2.42723402680767 1
1.67289462327738 1
2.02798837660554 1
1.19560975518739 1
1.96161447449516 1
2.17356457848529 1
1.89090037014962 1
1.92888566685309 1
1.93466908704457 1
2.04795480346867 1
2.32572090722755 1
1.57760111756598 0
1.72241711385129 1
1.94983268460477 1
2.03472885179156 1
2.16657432612335 1
1.76246007435687 1
2.73857276031859 0
1.55006545730447 1
2.14232353905049 1
1.73153377755057 1
1.8516912974882 1
1.46604336488426 1
2.41412933045323 1
2.15633164522056 1
1.99976138131687 1
2.59201602374506 1
1.82802971854907 1
1.74933395416481 1
1.42586165063188 1
1.86307669395666 1
1.85379633744892 1
2.20487259286186 1
2.56337784971812 1
2.13235038136175 1
1.95504461832451 1
1.88568968143303 1
1.59019095752997 1
1.55993486617874 1
2.23383550046903 1
1.93758279084469 1
2.10294039535815 1
1.94444575219445 1
1.85020346304256 1
1.80097272708988 1
1.92989549799106 1
1.77449928630743 1
1.66465438893587 1
2.0524447019301 1
2.00933680583558 1
2.12780319226407 1
1.65212075308341 1
1.77765989854019 1
2.52788348496662 1
2.49024232898216 1
2.33386044037091 1
2.06790134936146 1
1.97340482568381 1
2.09888097199698 1
2.27436671062244 1
1.77956203781378 1
2.19302905702189 1
1.79195508173829 1
2.15483971396514 1
2.90344523220674 0
1.94194024955244 1
1.46555523554339 1
2.02393327323293 1
1.07816279994789 1
1.52810005965431 1
1.76791620873767 1
2.1580306496003 1
2.37419869822549 1
2.2062336142237 1
1.94889666960682 1
2.17037078505516 1
1.48757653996305 1
1.77263448755028 1
2.09419901641621 1
1.87219639637047 1
2.39648560569516 1
1.97252694449971 1
2.51634934791398 1
2.55211986860544 1
1.89745967548941 1
1.35666590307293 1
2.15018554270797 1
2.00853811363706 1
1.84385641649486 1
2.10319750983418 1
2.14242017124909 1
2.36124456254125 1
1.43965761882272 0
1.86366195151816 1
1.31606147367773 1
2.18105400707101 1
2.43778452603008 1
2.00190686047936 1
2.33592356844372 1
1.98566035280197 1
2.24621938697649 1
1.88900534447411 1
2.05626749290097 1
1.85983151689723 1
2.06330863368385 1
2.17178454732885 1
2.2717532607789 1
1.76074152641655 1
1.54263090001852 1
2.01794581487789 1
2.50452078592512 1
2.07855237147043 1
1.5549849127564 1
2.38376489280519 1
2.27943920816332 1
1.65355317641862 1
2.0793213997557 1
2.27845503650176 1
2.21334520002463 1
1.64871160014306 1
1.9893435395119 1
1.75449119663628 1
1.87720224962869 1
2.23579264242349 1
2.24200625686035 1
1.78307193632676 1
2.41950989925112 1
1.65980320866714 1
1.96625603787815 1
1.85577002888663 1
1.62905030739607 1
1.66892714792103 1
2.23490383598045 1
1.97127619628943 1
2.49627033879509 1
2.4366828320702 1
1.53079299075891 1
2.38442461054094 1
2.33217473426567 1
1.15067134554222 0
1.77981012407899 1
1.69322278307142 1
1.49597647484094 1
2.46234269227422 1
2.31371912758148 1
2.37699523557638 1
2.10504083089504 1
2.3840018737708 1
2.28580072697497 1
1.43516689743907 0
1.50354377754165 1
1.58066766913736 1
2.0938677933582 1
2.23340404424215 1
2.43352699625068 1
1.9555238031842 1
2.42258287280926 1
1.68826465974678 1
2.24317805552562 1
2.30557926986015 1
1.84943306116689 1
2.48808770345823 1
2.01212667103479 1
2.00020583549768 1
2.39599824739722 1
1.89490071275061 1
2.4207767552053 1
1.60094898841228 1
1.80373025483778 1
1.76540959838774 1
1.83266638251651 1
2.41847854683139 1
1.60549772673402 1
2.4381139862535 0
1.92585317357627 1
2.03262410426954 1
2.34296536911708 1
1.85648574414931 1
1.94170402174074 1
1.85963764557673 1
1.69441161613708 1
1.53257198031508 1
2.17679974973168 1
1.90022761574092 1
1.9020085855352 1
1.65202960577987 1
1.53442553294929 1
2.28438263845027 1
1.64253487244372 1
1.86114702451797 1
1.84818837491376 1
2.33757145029918 1
2.05190018527089 1
2.35531693241218 1
2.07550824176258 1
1.72571515620939 1
1.77349365965281 1
1.87485402296622 1
1.82866310552453 1
2.13433018754644 1
2.16633096200869 1
1.89407017240964 1
1.73720687837399 1
2.24683843640758 1
1.78929460913612 1
1.87930023893531 1
1.81027491581156 1
1.84444275824927 1
1.9297611682522 1
2.18554159949462 1
1.56185713321585 1
1.58403766718597 1
2.5289647115463 1
1.72335218032799 1
1.87377355739271 1
2.15164316195003 1
1.9518478890891 1
2.14894267019601 1
1.81695897808821 1
2.25184843469498 1
1.79959113066662 1
0.762186477685261 0
2.01960783023106 1
2.02624277827485 1
1.6629804453864 1
2.63163038184047 0
1.97457529616074 1
2.11884662050449 1
1.92726560329123 1
2.23313092621506 1
1.69016490875251 1
2.2938117502929 1
2.40367148493549 1
1.67294943895108 1
1.58973155365722 1
2.49988586611673 1
2.17234319121931 1
2.10339396139341 1
2.44111251731909 1
2.61956922582305 1
1.60287915002027 1
2.38658580210311 1
2.08783643343488 1
2.24739248443134 1
2.58824088871811 1
1.71177934795157 1
1.61272602683689 1
1.63608012986294 1
1.99328277728216 1
2.03823325082492 1
1.63656505862407 1
2.01499134505608 1
2.03519924752612 1
1.5733703365483 1
2.26709038422692 1
1.63717462751803 1
2.23171021777667 1
2.17385422350145 1
1.95316930399637 1
2.14479303110446 1
2.04432575697238 1
1.56467648024075 1
2.11422696673592 1
2.2682887596257 1
1.7574045303666 1
2.13271280342961 1
2.20007279667525 1
2.5784565620561 1
1.89187535085603 1
1.80476061069324 1
1.89100620255357 1
2.12725585452443 1
2.30311260330243 1
2.10072790952528 1
2.16280242061982 1
2.35978804539458 1
1.64655614178617 1
1.88428672427219 1
2.5472867364898 0
2.25487692030237 1
1.7017548787485 1
2.0012876414316 1
1.36249438364629 1
1.2477160087811 0
2.00348950167795 1
1.99089723293858 1
1.75990813891637 1
2.28145178829576 1
1.8083392864795 1
1.95363087769758 1
2.0206068831603 1
2.01125443628803 1
1.82295686490914 1
1.78988993169087 1
1.77753676313934 1
2.1022359995247 1
1.69729571850785 1
2.2895104472767 1
2.06573949357602 1
2.12555977426061 1
2.07327714178054 1
1.6493715101513 1
2.07387355796957 1
1.84933538646889 1
1.72797475853221 1
2.3579512146771 1
1.71309302728146 1
2.11849753096852 1
2.34967096285127 1
1.68888948376803 1
2.13470169744 1
2.3296127768053 1
1.86429599867668 1
1.92642329565091 1
1.74700871205783 1
1.96032378359242 1
2.40247997734172 1
1.35183301234044 1
1.89481600033552 1
2.12737786114314 1
2.3071468650924 1
1.83731582964061 1
2.29038725024856 1
2.19504546803405 1
2.0945805990639 1
2.24632349842111 1
2.28207230293974 1
2.21868961842351 1
2.64858303833453 1
1.91465205624335 1
1.95182994401312 1
1.37377561219385 0
1.31825499845829 1
2.06699025516932 1
2.34838691095223 1
2.27335590459713 1
1.57064634766255 1
1.84245069020408 1
1.7415351634928 1
1.631133657014 1
1.81491711747511 1
1.76565686398917 1
1.9846603425008 1
1.99238396304399 1
1.64948560328282 1
1.63401315759486 1
1.50707605689357 1
2.31206216086487 1
2.13694419856961 1
2.20080199231619 1
2.40314274007674 1
1.88578375746844 1
2.20633606303307 1
1.5306675844801 1
2.78005018559838 0
1.12509652721016 0
2.24158647257187 1
2.41907034758474 1
1.90199100871527 1
1.61717216980094 1
2.59031290198654 1
1.85386488305848 1
1.94471559102674 1
2.11162470600514 1
2.18872949418051 1
2.14967881462613 1
2.03546491049522 1
1.3102522777115 1
2.20966080367047 1
1.53415767625371 1
1.7517865578987 1
1.75345405311218 1
2.31993380547744 1
2.19989519950499 1
1.68724093726172 1
1.69867063193142 1
1.82435742734877 1
1.81510137210519 1
2.71675842415137 1
1.87033971041774 1
2.49882143595543 0
1.77796343389955 1
1.99677108502814 1
2.37602493882593 1
2.26480150832637 1
1.6876815394919 1
2.02890267210539 1
1.93763048723409 1
2.10245277806953 1
2.03705126437812 1
2.04904728346591 1
2.13074717008024 1
1.87624622864299 1
2.22333985934308 1
1.68336142063683 1
1.25172897456575 1
2.07700320746835 1
2.33812313683109 1
2.3972306602358 1
2.18165990634862 1
2.14789359535572 1
2.18800228429709 1
2.05777494896881 1
2.21958879491472 1
1.66622629510773 1
2.39588445573308 1
1.75194584157201 1
1.78037246699553 1
2.05115575052809 1
2.27092209262299 1
2.51874493530381 1
1.93473210011571 1
2.60394149674372 0
2.01366935440622 1
1.51403429007862 1
1.80445552558016 1
2.02519421004164 1
1.68881150841515 1
1.69179972834315 1
2.08054887347429 1
1.57426464295988 1
2.35564262167292 1
2.08107229238258 1
1.45532064417177 1
2.29919566596587 1
1.36146898322422 1
2.01233097921408 1
1.26971215246376 0
2.39248283770199 1
1.95793046088727 1
1.81377947838358 1
2.28259477590976 1
1.99540824822507 1
2.32795960066142 1
1.91229937946607 1
2.03006737585629 1
2.09135182308251 1
1.54036822731907 1
2.426331654938 1
1.53256516982263 1
1.83901528052635 1
2.08302152744129 1
1.6424899651163 1
1.83271552521466 1
2.41474857567162 1
2.30943812822395 1
1.49426184508454 1
1.62311253388464 1
2.40984260537872 1
1.88319240870133 1
1.08434862483818 0
1.44434697989381 1
2.38087175221623 1
2.25555212436359 1
1.93168188409896 1
1.60559121300315 1
1.76679220456727 1
2.46866700701864 1
2.40125405530733 1
2.12099892233704 1
1.67373251589277 1
1.95449584756009 1
2.38864007787022 1
2.01983042759332 1
2.56184704531416 1
1.98650294453326 1
1.91806544281375 1
1.87614344935342 1
2.06791928822157 1
2.38104405484674 1
1.43494698108358 0
1.96853283541584 1
1.93208096985642 1
2.41949484635338 1
1.56312042487071 1
1.75528162335559 1
1.84135239418306 1
1.67605514942469 1
1.71341102855317 1
2.00543179840714 1
1.8615934251634 1
2.06254566089525 1
1.85192391271333 1
2.68435523890976 1
1.81122677273686 1
1.93238975372222 1
1.94003011210389 1
1.87370169795288 1
2.15384808186615 1
2.15111191044159 1
1.74102546998281 1
2.02977994556821 1
2.51498431614154 1
2.73340134061567 1
2.59838243221783 1
2.23965252101009 1
2.63088008253177 1
1.67991304749996 1
2.08798916290037 1
1.2797749952782 1
1.85653434019028 1
1.80047639178037 1
1.72599201841872 1
2.24122693369017 1
2.10663722974746 1
2.99984919655151 1
2.04541877880407 1
1.96312704877256 1
2.02932631936143 1
2.39921162024436 1
1.76166028369694 1
1.48751049610245 1
2.04515453747178 1
1.65320146936853 1
2.11594539952399 1
1.60253519216192 1
2.43614692348262 1
1.99174195410005 1
2.50230535120426 1
1.48597991522275 1
2.17186191384645 1
2.25189655902338 1
2.30251987345653 1
1.90279138787753 1
2.00129464329327 1
1.93251573572957 1
1.89442578241862 1
1.83722067019882 1
1.91041447873715 1
1.84322849306483 1
1.9641598273512 1
2.11566243606887 1
1.97822670808307 1
1.93782148925465 1
1.77160530925104 1
2.04641870138462 1
1.43827104918464 1
1.88262572742041 1
1.60755680636476 1
2.22661893001161 1
2.22463503982532 1
2.12670568025277 1
1.69703620850831 1
1.35938673272577 1
2.17889176406113 1
2.45611911023856 0
1.77838218235919 1
2.09640950718328 1
1.75850532832241 1
1.96792174306394 1
1.67626241414138 1
2.09673852376354 1
2.1100549758508 1
2.20914720227534 1
2.36549535486459 1
1.80306108285603 1
2.00903131693032 1
2.19049137275391 1
2.03617174377633 1
2.04740722998175 1
1.8107486612026 1
1.70558613065869 1
1.62409889555945 1
1.90790782996167 1
1.78057350175175 1
2.00582800041148 1
1.81242783493863 1
2.13661414585823 1
1.69883975057625 1
1.42759484244211 1
2.15293881758198 1
2.02565942738237 1
2.40189546571801 1
1.48832676308125 1
2.22817353040815 1
1.97470039172841 1
1.61158375643275 1
2.19240440702136 1
2.05131145843993 1
1.44167578210332 1
2.09929941905114 1
2.5193664128138 0
2.08676467836419 1
1.83908114730673 1
1.40434583206717 1
1.92564804146152 1
1.53056170537706 1
2.15681024190833 1
1.79836058613518 1
2.02436032784757 1
1.63667793843618 1
2.05769932773272 1
2.01926812478944 1
2.27024401902689 1
1.99674533254693 1
2.30614875904889 1
1.74274355400623 1
1.81670283199066 1
2.73601325846423 0
1.75932823454896 1
1.92019892647412 1
1.97459615977769 1
2.0655517632142 1
2.43895609272484 1
2.18384228760011 1
1.67933027226469 1
1.63839789834136 1
2.53778268331602 1
1.81784271886988 1
2.0757069116684 1
2.32784855016888 1
1.90986086220947 1
2.20971134267031 1
2.20300013535453 1
2.27605948455829 1
2.05713831258521 1
2.13839326054032 1
2.02784661436079 1
1.84814939175436 1
1.77242502215817 1
2.1581324170091 1
2.21346942132508 1
1.98964442888747 1
2.02349894940077 1
2.0199696699812 1
1.62973446364986 1
1.48602801799305 1
2.01506355832259 1
2.32302604673593 1
1.67519172066133 1
2.12203188663468 1
1.77255360690851 1
1.97755938380683 1
1.91842061128064 1
1.82604975779425 1
2.39673000156674 1
2.22998037278257 1
2.08666003431897 1
1.99511875665717 1
2.10752890202236 1
2.06692382161471 1
1.36289799696388 0
2.2745412816376 1
1.90089451494561 1
1.70467687610424 1
2.03529112009321 1
2.44731903487325 1
2.43339380724083 1
2.03410097575673 1
1.37557070738906 1
1.98059803120762 1
2.08588318806854 1
2.43484122624089 1
2.40026317572959 1
1.97005055220353 1
2.2869534067084 1
2.08513463170765 1
1.67198576870768 1
2.17261440010147 1
2.49968994668157 1
1.82653447559327 1
2.3513432665412 1
1.64051834542007 1
2.00397057882667 1
2.36591317778297 1
2.23970178561703 1
1.73668725326337 1
2.47409528606397 0
2.14156157960835 1
2.03335410198999 1
2.05141214738558 1
2.05370701570338 1
1.82113981602708 1
1.67137706763455 1
1.34582733999529 1
2.45682598231898 1
2.04345802642526 1
1.93809100842477 1
2.03570902475395 1
2.04381696021578 1
2.34879710843909 1
2.09343655338687 1
2.09088478125119 1
1.52910491154253 1
2.13731661621237 1
1.54640813955481 1
1.83561119150417 1
2.55284261414922 1
2.55259975083243 1
1.52418343412072 1
1.82270165995392 1
1.93373668846254 1
2.21584710169964 1
1.8065846964227 1
1.8182987973674 1
1.90688569880687 1
2.02377410346155 1
2.05279404983333 1
1.65067671681135 1
0.796428832701398 0
1.65927314758408 1
2.02079450699795 1
1.95490400219599 1
2.05854979354872 1
2.02227339476807 1
1.2173613646272 1
2.14583268990826 1
2.43065183061119 1
2.086722371509 1
2.33702770568715 1
2.23903402857074 1
1.66525965798192 1
2.04649582771046 1
1.81202813404264 1
2.17765175847818 1
2.23830325812806 1
2.20114740654927 1
2.00867632326989 1
1.66631505492653 1
1.47564190978565 1
2.30290204924869 1
1.90090538537229 1
2.39233326857779 1
2.15614762791611 1
2.02944992801605 1
2.46576053007662 1
1.25742092445378 0
2.36077189021075 1
2.13044566952824 1
2.28085733016131 1
1.99593962242489 1
1.7260310948552 1
2.37557613532028 1
2.23597646565908 1
2.3830617668397 1
1.96918157548276 1
2.2263094912473 1
1.9195758665309 1
2.3082949078617 1
1.62665893124282 1
2.68190504137676 0
1.58625123424989 1
2.14320041915663 1
1.78367400437629 1
1.93976853609376 1
2.44184865304041 1
2.29964902242141 1
3.15686670074727 0
2.0251550578255 1
1.79566530273902 1
0.989174051553444 0
1.72036347748927 1
2.23205058803018 1
1.70414705682638 1
1.71365122160654 1
1.57580803510491 1
1.88238611050258 1
1.55988401724541 1
2.10790877777015 1
1.68752096408256 1
2.62064560221252 1
1.8539888445302 1
2.23038943115615 1
1.83937922029195 1
1.87724590301642 1
1.96274172191725 1
2.06552516123168 1
2.36730092341056 1
2.06891892719027 1
1.95796040299123 1
2.00350712678075 1
2.24513545283688 1
2.47751027422042 1
2.54734156859108 1
2.27218847958126 1
2.14069650106045 1
2.03798415089682 1
1.96314298333534 1
2.01534707601119 1
1.66035007381345 1
2.19579883524135 1
1.77265107450352 1
2.42639883669035 1
1.8227168962762 1
2.46247234238937 1
2.06314960753666 1
2.04540554185254 1
2.40600205900203 1
1.7708442530791 1
1.95298556342841 1
1.86344780831178 1
2.33968450064861 1
2.2100674432232 1
2.08596050318849 1
2.2106931737732 1
1.83364439571705 1
2.35546255057206 1
2.26546263933214 1
1.85962577412626 1
1.7891723339104 1
1.95936790645186 1
2.19641082562741 1
1.75464532200939 1
2.52150019839326 1
1.80033382545227 1
1.88825945361309 1
1.82582332697306 1
1.63624253228837 1
2.21890859167559 1
1.92460601570777 1
1.75254920357585 1
2.08340401565773 1
1.94552481458796 1
1.68860176207745 1
1.67377054832043 1
1.84887199347356 1
2.28386374588713 1
2.04300276062053 1
2.41848342186801 1
2.32321652040842 1
2.19983326615949 1
2.16119657968034 1
1.96036699008539 1
1.81644182301209 1
1.81663467364261 1
1.85673311471958 1
1.69871906133303 1
1.92387489927591 1
1.76032356380623 1
2.01971510930674 1
1.69776906812122 1
2.0266585363575 1
1.70665612283485 1
1.61728191793434 1
1.78963776750828 1
2.08521113959235 1
1.99598349114219 1
2.01139510127367 1
1.8900980119181 1
1.7629942528441 1
1.4796096470138 1
2.22699505357335 1
1.79526341886092 1
2.15780082355808 1
2.2468457730785 1
2.11866857595522 1
2.10933751560256 1
1.83027982089112 1
2.45501943702644 1
1.93947301397593 1
1.96341252113682 1
2.05170322064871 1
2.2749744266001 1
1.38564257528565 1
1.97562414893617 1
1.56869183605792 1
2.01897759673653 1
2.55989454376824 1
1.63720093741203 1
1.63405253252851 1
1.7548231892288 1
2.45156548257124 1
1.89586623934423 1
2.23185238842573 1
1.81503985513139 1
1.83747911253324 1
1.45199862905699 1
1.71617525751688 1
2.23571145373611 1
2.11101020783712 1
2.20394531818871 1
1.56635165375738 1
1.78320681064635 1
2.14725010019326 1
1.92932526817436 1
1.64696005571948 1
2.01883704264455 1
2.10822701553861 1
1.87954178303822 1
1.47008614989678 0
1.72178183401685 1
2.00251329002916 1
1.84831825358513 1
2.05321760513806 1
2.00761626546913 1
1.59941248510052 1
2.66647069666405 1
1.47903695266307 1
2.10185054769092 1
2.2053981703921 1
2.31273658725843 1
1.26812999963125 1
1.88194174963595 1
1.63612663378473 1
1.63115313754158 1
1.87973744261588 1
1.66654689587217 1
2.23699585365019 1
1.86725383380326 1
2.70306632648577 1
2.16729230481593 1
1.79061220591486 1
2.10311508762173 1
2.10898878289562 1
2.24139457649774 1
2.08184897115812 1
1.93770830093193 1
2.0397088834405 1
2.20857849864109 1
2.19772863197911 1
2.57410410058005 1
2.1700010212062 1
2.17614142261878 1
2.20655852529312 1
2.07352025079731 1
1.49839336301772 1
2.24708474082105 1
1.86962800210699 1
1.82099928668018 1
2.14325239607388 1
2.14370600686229 1
1.51430475271089 1
1.51506973803608 1
2.24604019257094 1
2.35840502717744 1
1.75709320992407 1
1.91606116261023 1
2.38796194934574 1
2.38331501813678 1
2.36207081006105 1
1.80067676459986 1
1.70744072773234 1
2.21028832687024 1
1.33242285552395 0
1.6721427640898 1
1.68444707564853 1
2.25042694002616 1
1.73227134845994 1
1.67146461642145 1
1.5954471456868 1
2.16880719664515 1
1.7142553831756 1
2.20537670889293 1
2.26137662135179 1
1.56636695200199 1
1.79141792992543 1
2.01653151585464 1
1.55613523915917 1
1.99564732493066 1
1.44131465348384 1
1.3301716408677 1
2.27085612871911 1
2.38130041524189 1
2.13924126434024 1
1.89931758965063 1
1.88721616905937 1
1.3679756606446 1
1.9547673277344 1
1.47916037289328 1
2.08507436991071 1
2.19369024331676 1
1.36551058644987 0
1.61583878480522 1
2.19802350793886 1
2.6370804915817 1
1.97295324414394 1
1.96999395007342 1
2.46930624902511 1
2.3896191179868 1
2.22477156945362 1
1.84861312867201 1
1.51901381961272 1
1.90810623401768 1
1.8909590448383 1
2.05028328848866 1
1.92763483574856 1
2.38348772776643 1
1.5471417677341 1
2.1468636019564 1
1.71274192806761 1
2.22564439125579 1
2.0526486401143 1
1.6594507453819 1
1.64608861010157 1
1.57331282205472 1
1.63445949729527 1
2.80321496098059 0
2.15555007640207 1
2.16688148682058 1
2.32037870051245 1
2.12560634794804 1
2.11087164027005 1
2.03247406702554 1
1.92555082548237 1
2.53664707083995 1
1.81952425984554 1
2.22909750543618 1
2.30406614396975 1
2.37782464981343 1
2.06465003448116 1
1.93876753622677 1
2.37614326939224 1
2.02910976673218 1
1.48163632872135 1
1.74411860508336 1
1.86132946290001 1
2.13009767642175 1
2.08999469424298 1
1.58566749404315 1
1.83803415393675 1
2.03158460062451 1
1.65129522537314 1
1.93834162714325 1
1.90126221639892 1
1.52956904499424 1
1.78751662107646 1
1.73761592072062 1
1.69964013846299 1
2.31363733335682 1
2.34088292158114 1
2.45453921797674 1
2.41770883157846 1
1.74085560136869 1
2.72032746835863 0
2.18430794708474 1
2.51197786966464 1
2.10394797401666 1
2.17967660079785 1
1.87060487657097 1
1.78227826646727 1
2.21510207349297 1
1.89216537316369 1
2.23766613626612 1
1.9240359297568 1
2.04463366702093 1
1.82354999590494 1
1.96347485975739 1
2.18841826154119 1
1.90313387554223 1
1.84370476495351 1
1.93621077570984 1
2.14765397403631 1
2.01649644867354 1
1.6294345280421 1
1.84684576590247 1
2.26406895731573 1
1.51424642340614 0
1.27248718486907 1
1.7348213698375 1
1.79731834371113 1
1.85974203814201 1
2.0900292630491 1
2.25027089249383 1
2.28968424234941 1
1.74646085275097 1
2.23238423280291 1
2.3518326540756 1
1.7030004477328 1
2.06472461862504 1
1.95437720295912 1
2.09442884494047 1
1.88152911355679 1
2.00698879654351 1
2.51849419909132 1
1.27501721156744 0
2.47673354518838 1
1.72690761391593 1
2.04835978345359 1
1.92798062297277 1
1.68007805889685 1
1.90252575700494 1
1.65614398962235 1
2.18922152451457 1
2.07005616874102 1
1.70713558281404 1
1.65481983467489 1
2.13600519529633 1
1.82697063157833 1
1.78790141425869 1
2.32006318435649 1
2.21049843010302 1
2.25639267174104 1
2.05777241924498 1
2.24469791474679 1
1.47712029590189 1
2.57981525324355 0
1.87294385535087 1
1.61070320266519 1
1.45392998065815 1
1.74539921513686 1
1.99272800611741 1
1.84693946195563 1
2.18022234395126 1
2.72509232661531 1
2.02366610490764 1
2.00597363760258 1
2.05056684522246 1
2.37691062256791 1
1.77458817679968 1
1.74182656952666 1
2.291852327545 1
2.15491107113796 1
1.54475680306364 1
1.80334059510699 1
1.88979769729304 1
2.33899797034766 1
1.67834130494843 1
1.99352283131522 1
1.86692057302658 1
2.01642945481328 1
1.49724803106542 1
2.45001528231561 1
2.62350261609686 0
2.24120590013086 1
2.28719437866262 1
2.27714480636399 1
1.88754201890398 1
3.05269018547611 0
2.39698057122363 1
1.73403786076916 1
2.40577766164762 1
1.78070658385401 1
2.17737192900699 1
1.93333200442886 1
2.02609348616522 1
2.03506845740835 1
2.18097945175789 1
1.29118207738903 1
1.95314927811389 1
1.41423058705812 1
2.03741492418398 1
2.32271781589637 1
2.05463596701913 1
2.25142065920338 1
2.08418143029037 1
1.4713130241332 1
1.8994234377323 1
2.10130334169116 1
2.34378056450004 1
1.98467059607188 1
1.89604978291136 1
2.04753598713096 1
2.26717684798446 1
2.22584134940792 1
1.74434506791945 1
1.67075569089095 1
1.86116602534885 1
1.41375682007167 1
2.10074483773821 1
2.19317736144731 1
1.9221658141715 1
1.99104025567635 1
2.12021827740552 1
1.52124465164844 1
1.45877037570073 1
2.17383363815594 1
1.77845241321802 1
1.94257271444326 1
1.80153316328078 1
2.00916106570752 1
2.16259574073643 1
1.89571050414006 1
2.06526755835803 1
2.62217648322869 0
1.6320180394107 1
2.09914072515522 1
1.66192118490745 1
2.03808078554694 1
2.23584717583171 1
2.11414386146899 1
1.67007819361614 1
1.95843593251075 1
2.1601334664306 1
2.23573678430732 1
2.19265563898114 1
2.23292388752541 1
1.9416009649043 1
2.26484037685757 1
1.80707424512683 1
2.01406939262454 1
2.22749801933236 1
1.90820722668973 1
1.82286828538401 1
2.3744201789682 1
1.76112598326719 1
1.64550120317725 1
1.95205265090785 1
1.91774655868702 1
1.91896574701635 1
1.84736895147704 1
2.25234727571326 1
1.99252094025116 1
1.72064559530937 1
2.09165886926862 1
1.898610246175 1
2.54071716237953 1
2.30536822229991 1
1.61642515966748 1
2.4854332263199 1
1.97869313525897 1
1.94048586957074 1
1.79578050059307 1
1.9603566919874 1
2.22253577526189 1
1.73925765413304 1
2.17859451688531 1
1.99172702188608 1
1.83554988756522 1
1.99401198350661 1
2.01873219887466 1
1.84802985084035 1
2.18211084250471 1
1.91004418931909 1
1.89679938039981 1
2.3269051188279 1
2.12151440181152 1
2.04212858691485 1
2.18149913080837 1
1.70009321282525 1
1.94174149294706 1
1.96220437904946 1
2.23526836247577 1
1.39799553133277 0
2.28059546657918 1
1.63094050237197 1
1.9609307001534 1
2.63219424278969 1
1.8226113683718 1
2.43916198591235 1
2.51653447849601 1
1.7722338377083 1
2.1037058936712 1
1.56130361371448 1
2.3105892206342 1
2.33102435930871 1
2.36992608761753 1
2.28958615290484 1
1.81230954125828 1
2.19624073750887 1
2.19163794534718 1
2.33772845062755 1
1.98851077851019 1
1.41930042717001 0
1.68748595896049 1
1.86571426341517 1
2.19401588387683 1
1.61693224169097 1
2.80603105030261 1
1.58689744168033 1
1.83902510024902 1
1.30314057856448 1
2.17474385902992 1
1.69011123938445 1
2.00186439101534 1
1.94707614039114 1
1.89131138926426 1
1.51744863555804 1
2.06239942550213 1
1.91565130420932 1
2.35497858681913 1
2.18875400851679 1
1.93817903706887 1
2.12680722271482 1
2.10522415315248 1
2.49493734228628 1
1.86963567689253 1
1.87503200862847 1
1.94958263246074 1
2.10691413431184 1
2.35688692135891 1
1.98691612486894 1
1.97190993451621 1
2.43406924469055 1
2.24275011600542 1
1.89768086579586 1
1.78081576895842 1
2.11679530875458 1
2.24350199952853 1
1.65747445543118 1
2.10707354403811 1
0.96154179663343 0
1.79288338040392 1
1.9725646263391 1
2.2269822814649 1
2.18049042504241 1
1.70127933979959 1
1.94777695094274 1
1.82371603110296 1
2.05491012728746 1
2.92952763770379 0
3.02163140559561 0
2.49534292644588 1
2.46042146329318 1
1.95759340912628 1
1.61486874106237 1
1.7600804395703 1
2.21672726899231 1
1.48377692324581 1
1.6742281695695 1
2.1386158041789 1
1.79350242480388 1
1.67988875582556 1
1.71833190883557 1
2.06849715466343 1
2.44307202758813 1
2.27318989208946 1
1.80121758520953 1
1.8806905979788 1
1.45601052507152 1
2.59792328181945 0
2.01564743323744 1
2.00862748024963 1
1.357182597941 1
2.17098706144015 1
2.01066007307579 1
1.67358258352278 1
1.58901124457754 1
2.44315828012357 1
2.27831857263776 1
2.1367986555366 1
1.67930693030338 1
2.10642685690582 1
2.43490265071194 1
2.44991134050222 1
1.98806504511743 1
1.51025181175863 1
1.65927421256414 1
1.87602847687318 1
1.82555921000544 1
1.70302321309992 1
1.85502261892868 1
1.76126722559768 1
2.09280723571443 1
1.98678743763608 1
1.98457407173764 1
2.40543949457379 1
2.44220219791179 1
1.6669217092309 1
1.82842340284927 1
1.79375880076494 1
1.64218333603971 1
2.4939858820654 1
1.61507807266626 1
2.06204118999216 1
2.10909393010924 1
1.74408608288447 1
2.08313315015759 1
1.5094502984909 1
1.641012394116 1
1.46252858121029 1
2.44962275089624 1
1.57336551534539 1
1.49984463211905 1
1.63333033250243 1
2.18542869900069 1
2.28178887280856 1
2.51969615298866 1
2.39988269050556 1
2.06871770715442 1
1.80613930140202 1
2.27748951130753 1
1.57042321365784 1
1.78665338902796 1
1.50204934960337 1
2.0221401604473 1
2.02192138416463 1
1.9907349459356 1
1.89085754080325 1
1.79792123067084 1
1.72086828447782 1
2.5755007821237 1
2.09873341666609 1
2.06484809602338 1
1.49550760562453 1
2.15207140177994 1
1.9257850139503 1
2.45910549848107 1
2.24333617053344 1
1.97948002044983 1
2.72749975734335 1
2.65607122520245 1
1.99031414795317 1
2.40636291610433 1
1.8503891335803 1
2.07461129841844 1
1.70710094201862 1
1.51679370293425 1
1.95701356801943 1
2.90913572393108 0
1.24178124584727 0
1.87307035126532 1
1.35757691582501 1
1.45261938743479 0
2.27822142129246 1
1.47420185149442 0
2.17355093597064 1
2.01703032221249 1
2.45419496759807 1
2.03257595903594 1
2.1335228108299 1
1.99191184889791 1
1.9423340946761 1
1.60092283424247 1
2.10164032678788 1
2.01186176240938 1
2.05304314700425 1
2.60499782028017 1
2.02365619925526 1
2.51264950860521 1
2.80213042371934 0
2.13100169028208 1
2.29674488546615 1
2.57802004088857 0
2.25691717634838 1
1.8178298882708 1
2.07436803243966 1
1.8074834543262 1
2.35032506476068 1
1.79506782422705 1
1.75323589576919 1
2.21074773616812 1
1.79727586380506 1
2.12935948650293 1
1.93830815539595 1
1.94475062829343 1
1.93624548184335 1
1.99002419636071 1
1.89334088756114 1
2.50883414246381 1
1.93622993785058 1
1.740662512068 1
1.94795851501864 1
2.206780717619 1
1.83452255344231 1
1.569508342525 1
1.71072120761888 1
2.03081270275539 1
1.94922734267351 1
1.81721537027627 1
2.0635494821921 1
2.02103655152636 1
2.02094389477822 1
2.12987579438159 1
1.86749008355244 1
2.39192707056783 1
1.90515863860826 1
1.82345340470274 1
2.55014604459149 1
2.07505260174975 1
2.18301083084511 1
2.14501737265263 1
2.0470053432522 1
1.96445801176755 1
2.10977073885015 1
2.06162408545408 1
1.71395891224721 1
2.66690833482634 1
1.73005245072303 1
1.98676779849286 1
2.31264924565511 1
2.2102927659609 1
1.99330684576577 1
2.04524646846105 1
1.55047872786559 1
1.78971409801083 1
2.12129792597812 1
2.41685604504203 1
1.68311772640422 1
1.30323162534722 0
1.54732208437385 1
1.90519771716295 1
1.18908464871868 1
1.8054144337339 1
2.15393742095905 1
1.54235240784649 1
2.13028443703935 1
2.00627041569943 1
2.11009234682624 1
1.31062254255345 1
1.75561974868595 1
2.00880351118356 1
1.52739795380804 1
2.31399585336757 1
1.96665728185665 1
1.66980188626559 1
1.58133805623889 1
1.39902203723395 1
2.07413339470753 1
1.26809845074035 1
2.03728556305179 1
1.65470869058531 1
2.0620048647058 1
1.80703853232099 1
1.47858451330114 1
1.98662516149438 1
2.23222913574842 1
2.11267050032583 1
2.01791960245812 1
1.61615050145246 1
2.57812770841341 1
1.96369724015307 1
1.92276096857222 1
2.0871347661022 1
2.0010284313143 1
2.16663655225323 1
2.32691227329309 1
1.98485673009438 1
1.9161589948033 1
1.93436561413389 1
1.62525066292368 1
2.52268917542447 1
2.3218491114582 1
3.15531717053819 0
1.60835944305156 1
1.87772750346372 1
2.34078915838332 1
1.68211699032861 1
2.26220093457871 1
2.23472000549045 1
2.46886904771702 1
1.96814454863477 1
2.16688916866756 1
1.87911742691643 1
2.1797210270494 1
2.28328282710587 1
2.22234764706517 1
2.04948172693045 1
2.24614649080485 1
1.31540262671006 0
2.03725492225095 1
2.18885553037155 1
1.85863523809053 1
1.83017495117538 1
2.28357785367103 1
2.21413529095823 1
1.8912153354687 1
2.44643831478432 1
1.85139382809141 1
1.77836096350966 1
2.09453809355269 1
1.35227080136675 0
1.97020996547137 1
1.87972848810807 1
2.10445100957948 1
2.40566483539003 1
2.01099019743509 1
2.04137598378367 1
2.09404305674694 1
1.98779295193143 1
1.80451945310878 1
2.22683034421042 1
2.30083326947351 1
2.07622623820323 1
1.54899577536356 1
1.82188842118274 1
1.54230199927654 1
2.23571498682016 1
1.8029055680336 1
1.99255632348291 1
2.15466064095604 1
1.76402296312687 1
2.10672506606965 1
1.9109306087854 1
1.96168974648661 1
2.19176241039018 1
2.43513225244743 1
2.58235962473025 1
2.51949346770079 1
1.91818499250479 1
2.14285352957574 1
2.03587516909879 1
2.05312980613144 1
1.77685148441941 1
0.916600080210952 0
1.97883793188058 1
1.93916665792488 1
1.76063102049335 1
2.13098577363444 1
1.79705844705234 1
2.30717977914476 1
2.1413402109537 1
2.21171585995262 1
2.35236501874801 1
2.10763947483958 1
1.87468840947245 1
2.03595374051751 1
2.32763294834555 1
2.03370753424067 1
1.98335943193433 1
1.8091710577283 1
1.67041688388241 1
1.55272144014866 1
1.42847526369097 1
1.641429404251 1
2.16871083194222 1
2.5651784215141 1
2.18492922694602 1
2.30059562692137 1
1.88499250327073 1
1.60014915335349 1
2.03431690348692 1
0.791671537528616 0
2.8733104973234 1
2.50992851103642 1
1.79935982766987 1
2.10542991414336 1
2.12134186573141 1
2.17546998121456 1
2.21756209186947 1
1.85148371975472 1
2.07072221761532 1
2.67876605995255 1
2.21568019326085 1
1.71353646935059 1
1.83539580411334 1
1.95840709738728 1
2.11257313732668 1
1.87168644593088 1
1.97879861901212 1
2.29466489748512 1
2.57110663283135 0
2.01365036250286 1
1.94522127458954 1
2.23305124333285 1
1.67078276711729 1
1.98185641217165 1
1.98687521237648 1
1.06512725811645 0
2.68230212171206 0
2.70828939053531 1
2.00568221483002 1
1.95258242213222 1
1.93143470669883 1
2.55411188409945 1
2.02929960137197 1
2.16902669239502 1
1.99543775781874 1
1.93377242960463 1
2.21173678105116 1
2.15311792530927 1
2.70985087632258 1
2.51706509408929 1
1.63464085735086 1
1.75776511202815 1
1.99006832517344 1
1.96248084797977 1
1.81444828481318 1
2.33948217955213 1
2.21624658855523 1
1.86004390575067 1
1.56261830384684 1
2.1040165526065 1
1.93822429995527 1
1.96724408620721 1
2.57852354386495 1
2.23636194803302 1
2.01265602880087 1
1.75252340847865 1
2.23565397097817 1
2.16170461759324 1
2.71358863010928 0
2.07382139626357 1
2.30785996769833 1
1.58660574292408 1
2.04200058128527 1
1.64894957661486 1
2.00506403363072 1
2.60672548459428 1
2.26264566452952 1
2.07695344314301 1
1.85578449463867 1
1.88765332888218 1
2.05301879994132 1
1.92009045111817 1
2.52699938392243 0
2.08997476588263 1
1.9333487679139 1
1.96737612505346 1
1.8458235707143 1
1.37865682335694 1
1.74912318946302 1
1.72911502455947 1
2.12397217514215 1
1.96850293056159 1
2.23499205657739 1
1.85220418222854 1
1.76275637367452 1
2.35706481193548 1
2.08681353696254 1
2.09915929844587 1
1.90020352425107 1
1.70703932347741 1
1.59037519289782 1
2.61656428067001 1
2.49694754152903 0
1.94688060260537 1
2.40514283424543 1
1.67588594746355 1
2.20115941635551 1
1.95233351643579 1
1.69067414151016 1
2.17037075225339 1
2.01356063498601 1
1.88723446141765 1
2.61381487258735 1
1.8279257363179 1
2.02424072524606 1
2.05582930716188 1
1.96428480963644 1
2.18258722089385 1
2.01125178690088 1
2.57582654046946 1
1.82397938574412 1
2.02700790336663 1
1.11956055413832 0
2.35932866658977 1
2.04755026742901 1
2.07311040320288 1
1.95235521363126 1
1.62691443806219 1
2.32788389286879 1
2.20838142946028 1
2.03878333898041 1
2.30481951764649 1
2.10005093645429 1
2.35596318694737 1
1.91999033854487 1
2.25377511375183 1
2.15606509418623 1
2.10414297778613 1
2.02242642589375 1
2.15829729109125 1
1.92110568812946 1
2.29138979973239 1
2.44307827233264 1
2.0262254367433 1
2.09852757103942 1
2.01886136248169 1
1.92719503446412 1
2.62982492370735 1
2.17352684796349 1
2.10497710136963 1
2.13302376695019 1
2.38289120018064 1
2.17238739848512 1
1.85778641959621 1
1.76283376357897 1
1.85823298438827 1
1.65816914187759 1
2.02161909018377 1
1.74216235870702 1
1.65038871713261 1
2.09819043366052 1
2.18661354515294 1
2.43603610646897 1
2.99263256226097 0
2.42197646312809 1
1.81055843871915 1
2.15071166358248 1
2.27515176714587 1
1.73574245433709 1
2.14856390643056 1
2.12065805782546 1
2.21272289195887 1
2.13568242237622 1
2.30971849798499 1
2.56972000528014 0
2.34367108954464 1
2.04694425441776 1
2.4524924982418 1
2.20733521984485 1
2.53378127370271 1
2.69637273938567 0
1.84388063734756 1
1.48407913697597 1
1.99170559401679 1
2.03398283819404 1
1.59687288342895 1
1.8851750739308 1
2.44776899812974 1
1.91460009960981 1
2.1092706547947 1
2.33285338897137 1
1.58155842523163 1
2.51863449336004 1
1.8003386588969 1
2.40211224167475 1
2.08190844592694 1
1.53925382048694 1
1.58473284134004 1
1.38517321694114 0
1.88527858280014 1
2.41905538149603 1
2.08175936141255 1
1.57750088019565 1
2.43907616904112 1
1.747470097996 1
2.36533912064485 1
2.22561288197926 1
2.61195602057505 0
1.64335938765758 1
1.91795740308733 1
2.02517174226328 1
2.66508236452246 1
1.78356714751317 1
2.30806352566021 1
2.18891251709683 1
2.16089619074267 1
2.42075764141819 1
1.62102361562446 1
2.09207360131464 1
1.81509891411298 1
2.37479294934729 1
1.75153048482673 1
2.15067811613215 1
2.3612012979502 1
1.63751287810348 1
2.00167938056616 1
2.50638107843531 1
1.90094339283133 1
2.55341661813037 1
2.19114371439201 1
2.04248575893025 1
2.10448602930066 1
1.81898461341599 1
1.89462755223205 1
1.92341789838687 1
1.65557506254227 1
2.15900903792744 1
1.30716647059997 1
2.06050695048808 1
1.93203106346266 1
2.48854564784205 1
2.10360105072852 1
2.49640798566813 1
1.98371593618298 1
1.7647978412162 1
1.59632794103583 1
1.59823430959908 1
1.85612303439245 1
2.35149152228539 1
1.82354606231599 1
2.31031588854928 1
1.82243430693861 1
2.4393817117586 1
1.88066072274512 1
2.55417775183043 0
1.41282731105752 1
1.53636718169364 1
1.90471779983381 1
2.46918147147389 1
1.77623644507928 1
2.3728916588218 1
2.11126810097362 1
1.74979385445647 1
2.23534088300804 1
2.42731615815892 1
1.96435032081768 1
2.26565607469959 1
1.58798545678109 1
1.93388361199893 1
2.02837935784988 1
1.86600024225914 1
2.15286968822869 1
2.01203327201159 1
1.62437671004482 1
1.60501546885706 1
1.55905737499237 1
1.94121865386801 1
1.92013819351515 1
1.9224792497543 1
1.74714357117515 1
1.79282577970733 1
1.9757300680749 1
1.88130875453293 1
2.16593948286619 1
2.648095067315 1
1.31178341834566 1
2.3475231073858 1
1.7204136929452 1
2.16988398294377 1
2.34070443603697 1
2.06590524139554 1
1.9263446215332 1
1.7431641040183 1
1.84176889976475 1
2.04302920002037 1
2.08294421552313 1
1.94514059268148 1
2.12440710325164 1
1.92746390926889 1
1.6200577966642 1
1.84158761990549 1
2.10465679066588 1
2.06651673846303 1
2.16010576483271 1
1.99654487100425 1
2.619777110294 0
2.35796485030504 1
1.68495265724611 1
2.1357711272545 1
1.5921523952733 1
1.2967570699969 1
2.08479162263352 1
2.12793543392229 1
1.76315866598808 1
1.68440618546782 1
1.83399716728443 1
2.19230982722578 1
1.72049830000293 1
2.03214693479617 1
2.1255818827588 1
1.99027352996114 1
1.91507112481751 1
1.90290749614309 1
1.96735705786822 1
1.63426569273595 1
2.15366315538974 1
2.06175137301365 1
2.03899510807099 1
2.31220260301467 1
1.37814545277002 0
2.66517573552624 1
2.12015874364413 1
1.93144381884307 1
1.4470493744428 1
2.1789174619089 1
1.95991500170056 1
2.07400090258706 1
1.82878420043522 1
2.14991832384134 1
1.81620084535347 1
1.74752028680967 1
1.7615273284418 1
1.8972012745415 1
2.26612849809261 1
1.8903027702963 1
2.19027658125011 1
1.83959575884564 1
1.93595100874227 1
1.73853071144701 1
2.90884835918016 1
2.49852470656449 1
2.18830819280007 1
2.41170364074238 1
1.64981411238038 1
2.26536465936204 1
2.17872538183994 1
1.67847628923584 1
2.40291781867345 1
2.2120961816561 1
2.30659822994031 1
1.82989897556534 1
2.23151513221883 1
2.06058868581239 1
2.02596599094531 1
1.91954686749634 1
1.82708110841522 1
2.02058612383148 1
2.26070026116146 1
2.88808224472894 0
2.20565473058774 1
2.17243588933071 1
2.30239818752505 1
2.6773832984126 0
2.39209138668943 1
2.04794830181337 1
1.9075893187793 1
2.03938314338708 1
2.10286499038622 1
1.87411589221134 1
1.89636101965099 1
2.01596696072081 1
1.82516485856609 1
1.73554774490654 1
2.21760392171316 1
2.04290045522435 1
2.44706192515846 1
1.96092544158386 1
1.95378796689585 1
1.59403176194226 1
2.30699946324246 1
2.09021260415837 1
1.98676557917999 1
1.99526775461805 1
1.81602442658375 1
1.76036076862436 1
1.87508591803382 1
1.52125631116894 1
1.71699114294537 1
1.96189398296081 1
1.86924047154026 1
1.79303182080035 1
1.73636746237037 1
2.18730119997233 1
1.6317756912092 1
1.87433942023103 1
1.92622599046676 1
1.86276594888501 1
1.86701188262577 1
1.95713359984592 1
2.08053215030018 1
1.92310842194037 1
1.53969067558438 1
1.74774314324812 1
2.2730855854856 1
1.70099630237091 1
2.32280823588345 1
1.96878808445079 1
2.0832347921447 1
1.92425845245009 1
2.24752326731306 1
1.62259331828641 1
1.72480558355316 1
2.22150763576669 1
2.45454058915089 1
2.10024134636097 1
1.76008300284156 1
1.41038716239694 1
1.53634352083165 1
2.18809672426068 1
2.5511147446781 0
1.84154813630154 1
2.29312846711215 1
1.44725101795607 0
2.60513566878466 1
1.63709018496532 1
1.79440356711823 1
1.79954361821739 1
1.96547085302068 1
2.46614788240958 1
1.53413813302448 1
2.44530882830708 1
0.70425874019241 0
1.87690901798457 1
2.37774317519222 1
2.58227211901755 0
2.28652824824672 1
1.81519996128747 1
2.15988856422747 1
1.69779430417898 1
1.82723765732569 1
1.79476568378657 1
1.97029176390832 1
2.05404849057612 1
2.5567641567081 0
1.88047256087755 1
2.23889712637646 1
1.78572574187288 1
2.34221825940831 1
2.13263101289733 1
2.33748980500086 1
2.09922117356756 1
2.24129751194186 1
2.12679559671002 1
2.22371212069346 1
1.92516898526089 1
1.59455765081917 1
1.61097835081689 1
2.3236410047952 1
1.88024386816031 1
2.05602631403045 1
2.56709694611289 1
1.8499742655126 1
1.82977011782972 1
1.73764250551319 1
2.14622986889247 1
1.80701148260533 1
2.03797608480833 1
2.71906937709225 0
1.75371171410973 1
2.17361734348594 1
2.38238948439229 1
2.07635643096462 1
2.78941770920637 1
1.97293342066764 1
2.14552020874679 1
2.16089011427367 1
2.42753847805321 1
2.07698346970884 1
2.01943407035003 1
2.06524417118218 1
1.79129354922937 1
2.06356820348714 1
1.82865124985109 1
2.03385800291902 1
1.81027277741079 1
2.15456835940245 1
1.87931019099211 1
1.59654569328286 1
1.70428018052357 1
2.31096349024463 1
1.98975913709665 1
2.29620163290304 1
1.77317947806481 1
1.92825634656211 1
2.16001536632408 1
2.05892829803725 1
1.97220766788188 1
2.15661553000758 1
2.25086113653434 1
2.41408149253928 1
2.28715095568604 1
2.10625158300159 1
2.17645219312451 1
2.23885009519644 1
2.31779434608962 1
2.12054754138952 1
2.49935620582118 1
1.77502377435191 1
2.20701196704783 1
2.63784089454903 1
1.65677271005832 1
2.06245045472179 1
1.85831994845948 1
1.61994755510539 1
1.7671756389069 1
1.22770273991703 0
1.48844285701989 1
1.93732280327664 1
1.9580141175108 1
2.24285410949805 1
2.09315618423874 1
1.65043140717218 1
2.06814506759209 1
2.34776859179308 1
2.12528310293065 1
1.26999323238912 0
2.16921588091977 1
1.6840861986404 1
2.09599205582278 1
1.86845252278394 1
2.56050133413487 1
1.9079445410208 1
1.86731646256034 1
1.76510849041079 1
2.21580135170917 1
2.37644664822035 1
2.1299996546169 1
2.02603799313128 1
2.15536157406475 1
1.86604026105418 1
2.01997743449746 1
2.95386431459207 1
1.86715662763127 1
2.44734105543979 1
1.78529535044087 1
1.4355342704457 1
1.76721404799982 1
1.79910988514166 1
1.68239501266465 1
2.21199344847554 1
1.89231819267946 1
2.38968484360592 1
1.93758610370589 1
1.79083907886568 1
2.11449517918292 1
2.74805551122732 1
1.88210352798594 1
1.98463251074245 1
2.05685884326905 1
2.02383930475242 1
1.76437337818703 1
1.90059184928703 1
1.76376391926275 1
1.62923145512375 1
2.06712463568412 1
2.280029233431 1
1.74083258138012 1
2.35345545383139 1
2.14302685671169 1
2.14072349783979 1
1.76295606805198 1
1.97795423855595 1
1.7526502224804 1
1.67084010851026 1
2.67046415601884 1
1.39035013376893 1
2.40154887573595 1
2.19528177677426 1
1.99325659130076 1
1.52051035255 1
1.91149330115406 1
1.54861354611691 1
1.99836476263981 1
2.15767030088517 1
1.50942521281448 1
1.74190886636258 1
2.12848552564789 1
2.08257407716222 1
1.54943427075902 1
1.94805707903634 1
2.17555936673831 1
1.50746746470528 1
1.90507742256133 1
1.38198082259401 0
2.10365493524447 1
1.91518247333913 1
2.46276428971157 1
1.86446686955215 1
2.70732089490392 0
1.77158108289964 1
1.44664701295342 1
2.25569395173508 1
1.72384443404558 1
1.94819178212864 1
2.2489200553012 1
2.01750384690842 1
2.12459686875347 1
1.70652073677441 1
1.79655523345461 1
1.56531587078996 1
2.30897417745012 1
1.47596670507237 1
2.04206664221238 1
2.26150748570732 1
1.90745078515041 1
2.30188431582077 1
2.23209846693371 1
2.17273467587876 1
1.86456077598487 1
2.36466714426597 1
2.20252041317085 1
2.06773717660693 1
1.56119041179458 1
1.71447255848732 1
2.42455096835174 1
2.85881281770747 1
2.04412740435649 1
1.84237729949032 1
1.44535895989526 1
1.81264269327075 1
1.82126864187457 1
1.53998818669172 1
2.09963590436785 1
1.68720777781753 1
1.75195762316972 1
2.37813662490577 1
1.70289428548764 1
2.10658759795184 1
2.54806723240987 1
1.766832945264 1
2.26828454735703 1
2.02097520311836 1
2.0832674507439 1
2.04543456988852 1
1.70886574726686 1
2.22914947288572 1
1.54098099907966 0
1.93709509652265 1
2.21068805749355 1
2.0791423403507 1
1.15714324785498 0
2.03069671712527 1
2.37320528966602 1
2.32326671732544 1
1.88405471549325 1
2.21693067625465 1
1.78793349464656 1
2.26729181222147 1
2.37817590430652 1
1.9692335213127 1
2.17008890525672 1
2.38320634444748 1
1.53323544928327 1
1.67710491755768 1
1.97709391931725 1
1.87326767369383 1
1.74585128884735 1
1.54477057298128 1
2.20907121512562 1
2.05317411518523 1
1.97435548709371 1
2.3851106280978 1
2.28834851000876 1
2.01952329932964 1
1.77340475701795 1
1.74873779326868 1
1.96748837801556 1
2.31622443989979 1
2.0287541734272 1
2.00517287131941 1
1.85441237870688 1
2.08209504134189 1
2.23875554688825 1
1.62469371699636 1
2.19685386034902 1
2.01059472575852 1
1.91481569352401 1
2.07877206286444 1
2.64136213508364 0
1.88348167737427 1
1.47175173299964 1
1.51417935300618 1
2.17252841827004 1
1.73069249157508 1
2.06678183713634 1
2.09036398674515 1
2.2267527251286 1
1.8175387414927 1
1.60423357971247 1
2.17643802374956 1
1.46864346081402 1
2.24544713795348 1
1.89207469844462 1
2.06952156270508 1
1.70837679662822 1
1.85307266596456 1
2.16229808346983 1
1.58265573642943 1
2.57009673893562 1
2.1928345122239 1
1.61978294066925 1
1.7115823222402 1
1.81836857875078 1
2.19748052195099 1
2.10122271753269 1
2.36007084626863 1
2.0704830427865 1
1.92768311580627 1
1.52233136706099 1
2.09966427476577 1
1.89583929348533 1
1.97516132394407 1
1.7720322980813 1
1.77813529426237 1
2.12167183996417 1
2.05854272825793 1
1.89282268603915 1
2.05793921277684 1
2.17471465408799 1
1.73581424631675 1
2.00037591375904 1
1.98167123264764 1
2.22766535636176 1
2.48845849707418 0
1.64250866836725 1
1.9374665439783 1
2.10019501502846 1
2.12036486470844 1
1.85689080122198 1
1.21201436177532 0
1.43490241507495 1
1.84038102361409 1
2.07470786780058 1
2.11129059522963 1
2.10084341138049 1
1.63027748806422 1
1.89987911396385 1
1.70012395958114 1
2.5362169965013 0
2.03710949399782 1
2.69510471760819 1
1.43810067998698 1
2.28852637951726 1
1.22576280664759 0
1.90385763345427 1
2.61367697377934 1
1.92673420378321 1
1.98690760634791 1
2.23559632760172 1
1.93761281772478 1
2.10813217987417 1
3.01983775025751 0
1.80780096582013 1
2.6199233542346 1
1.83559143339336 1
2.30059584700151 1
2.18219498376213 1
1.92322428490976 1
3.1090663947186 0
2.0196274859448 1
2.04505844066616 1
2.16157080509025 1
1.82531492557912 1
2.0576493608528 1
1.55664957026311 1
1.94537912387085 1
2.03978266143199 1
1.85165792917757 1
1.42361226193751 1
2.02304862129489 1
2.438630228033 1
1.86335172218663 1
1.28879306976866 0
1.84692711426276 1
1.794118358941 1
1.80804777081091 1
1.54895643483804 1
2.18362476325146 1
1.57099221187181 1
1.7027024006351 1
2.21978055916663 1
1.9907048989696 1
2.17964649443055 1
1.92205957257445 1
2.34728680334625 1
1.90112582993246 1
2.2018337413962 1
2.10665842539817 1
1.7757491997818 1
2.09946443949559 1
1.96345158060431 1
2.17299607447693 1
2.18642690033433 1
2.38963315227697 1
2.05315081897861 1
1.60265797556909 1
2.01036261510464 1
1.8803187564437 1
1.47149172862974 0
1.70194034598549 1
1.82405364324878 1
1.84312102332721 1
2.08502156881502 1
2.34703569027687 1
2.35837374999877 1
2.33049301434548 1
2.48182980179086 1
1.7931865489015 1
2.01335288169761 1
2.2172977967554 1
1.89114118440741 1
1.91684901719838 1
2.18325863578456 1
1.95466802571287 1
1.88596760792326 1
1.99131574141193 1
1.93074377910346 1
2.37100154120262 1
2.03472407223994 1
2.22200344469822 1
1.7038944028954 1
1.65286047722946 1
1.87343441672921 1
1.60574718529611 1
1.43330946180326 1
1.84757889227482 1
2.36009055466364 1
1.91647616105793 1
2.0208466768884 1
2.07873320791561 1
2.22249404683903 1
1.49869751528481 1
1.55195070627348 1
2.08715642557195 1
1.78841653402262 1
2.18940064383925 1
2.12320118665241 1
1.95591325239353 1
1.87844500626957 1
2.14544848134787 1
1.73784841540186 1
1.93905653018647 1
2.19618707614663 1
1.72701265296967 1
1.57366837965305 1
1.62204809805112 1
2.0989605828667 1
2.06290911427917 1
1.62814878953575 1
1.77956481802956 1
2.22758371667708 1
2.05803993561045 1
2.47077643058728 0
1.99084335339935 1
2.02659234530818 1
1.95235045993428 1
1.93111994913533 1
2.17115547755784 1
2.38319384092606 1
2.24265141763249 1
2.30264580146063 1
1.836774547684 1
1.7346484273518 1
1.6362204689872 1
2.32730954265393 1
2.48968619062258 1
2.31079178571947 1
1.42972502534895 1
2.16559712331795 1
2.0333984216012 1
2.14675285332765 1
1.62366147743748 1
1.95169066612807 1
1.93892086576377 1
1.81142487183379 1
1.74957669748807 1
2.09875204907757 1
1.76532355105135 1
1.5718858024398 1
2.27605064298468 1
1.83305639187857 1
1.98624136719739 1
1.959361919502 1
1.79275878090172 1
2.01005378067053 1
2.77012441594532 0
1.78704329763658 1
2.26260311900012 1
1.85680971231297 1
1.74459741700405 1
2.4158587057899 1
1.55510567417568 1
1.74868420218218 1
2.25563733774505 1
1.76328082257142 1
1.90141097508895 1
2.25132378836688 1
1.49288437843606 1
1.83337701159358 1
2.21246095941133 1
2.39962876748227 1
2.3360909300514 1
1.82782075360948 1
1.55487805914707 1
1.67983249284833 1
2.56300244903278 1
1.78284142927547 1
2.34187492566308 1
1.56941216878616 1
2.22425308521953 1
1.92840970985244 1
2.21519704800339 1
1.81310111916418 1
2.12887102224715 1
2.15667427056007 1
1.8564414635751 1
1.78707585172533 1
1.84995289695075 1
2.11380478534374 1
1.39289921179419 1
2.13879908384592 1
2.41910478937929 1
1.98104318653221 1
2.39519879101227 1
3.15176666378784 0
1.86224991214863 1
2.57995522615492 0
1.81166606289411 1
2.11970420809379 1
1.79211803471457 1
1.68515675864202 1
2.06848854259701 1
2.10490394155035 1
2.03324812610336 1
1.44238048148694 1
1.79991855029403 1
2.52159290426341 1
2.59334451358724 1
1.9333936636711 1
1.75671845810747 1
1.59331601316195 1
2.1168219142101 1
1.67449824969035 1
1.83069223348111 1
2.21226517455567 1
2.59569179043015 1
2.14720664238859 1
2.36467081746064 1
2.04131954213622 1
2.2972897804029 1
2.14137890586763 1
1.62591701574959 1
2.11478902550376 1
2.27010088566421 1
1.94878710286338 1
2.08987731632906 1
1.98639935612139 1
1.87993608378234 1
2.22629196035284 1
1.88129065975335 1
2.10990024683438 1
2.01548977239993 1
2.09947680191461 1
1.91143066994905 1
2.78692559317532 0
1.79538997918392 1
1.51129529692281 1
1.69742189536786 1
1.74894623329341 1
2.24457722701933 1
2.11934988434026 1
1.77628070380229 1
1.61487624492778 1
2.21935471738989 1
2.04091744381998 1
1.96066958491881 1
1.86000897957759 1
2.24666813829912 1
1.95271030765915 1
1.9824875267629 1
2.00196432292082 1
2.50985737035434 1
2.32936518445748 1
2.16606937919403 1
2.05896645534798 1
2.18630824154487 1
1.52107558625866 1
2.24854589073058 1
2.5371560916104 1
1.989293198897 1
1.92198770905507 1
2.0752330917358 1
2.16719974993552 1
1.4591247411853 1
1.61104833319645 1
1.38641217862922 1
2.08513113842115 1
1.92966474241744 1
2.01215386187486 1
2.44708680936521 1
2.1255730823679 1
1.57330316092299 1
2.21493722887252 1
1.85648074688469 1
1.93881661619821 1
1.64301634955682 1
2.06497687625234 1
2.01442188943507 1
2.70664459912462 1
2.10782815908104 1
1.97959022358719 1
2.19774031964877 1
2.33073280566907 1
2.15580919602478 1
2.25189877367651 1
0.854657780306866 1
2.61903199305475 1
1.53829256587557 0
2.12717075650336 1
2.41536584837603 1
1.9283602659151 1
2.18227188478444 1
2.01674194566746 1
1.93835729068327 1
1.98408247078162 1
2.23751762700629 1
1.96208154129403 1
2.18388396570308 1
1.87376733658047 1
1.80417031083311 1
1.86523895626762 1
1.63970338798001 1
2.25636404869649 1
1.8339669837964 1
2.22207380749439 1
2.66835449407948 1
2.20908226975943 1
1.69590026598458 1
2.17789229198403 1
1.74030264103614 1
1.83942743185993 1
2.37749596401054 1
1.55564647123486 1
2.28032087857773 1
2.06333416561972 1
1.62904540377951 1
2.44305679460162 1
2.04659695535543 1
2.05427494804719 1
1.84169045473222 1
1.90063429260845 1
1.94888446442433 1
2.00319706261144 1
1.8661389068081 1
1.86324439269064 1
2.34293232541269 1
2.15021027817872 1
2.8439020072889 0
2.08174298326593 1
1.90945758633919 1
1.65780286778693 1
1.9571282932391 1
2.17180810567101 1
2.07706842033039 1
2.0406011523063 1
1.82348197748818 1
2.87729255496805 1
1.79072620675139 1
2.10937669927333 1
1.6153499130291 1
1.81017985721697 1
2.51102368089523 1
2.03053947976607 1
1.86418217072639 1
2.02227707537512 1
1.86957453725997 1
3.18824882385423 0
3.07269365654678 0
1.98953038377379 1
2.36255429227235 1
2.17582123747428 1
1.86265147568892 1
2.18124385665619 1
1.70291258345803 1
2.00080824974144 1
2.12617336733212 1
1.8698537553602 1
1.99674965751101 1
1.84591583031107 1
1.97974556543126 1
1.24724434007058 0
2.00052814345775 1
1.66048325397268 1
2.53502040490389 0
2.47847863770703 1
2.04503439672719 1
2.46886651268921 1
2.1321853984739 1
2.01607719598693 1
1.52003966397952 1
2.23538811361668 1
2.38847454887179 1
1.44410238046347 1
2.01378010108474 1
2.13730719734965 1
2.00788176588367 1
1.33638743473039 1
2.15244600463741 1
2.32308150301839 1
2.06689532857787 1
2.14452860407009 1
2.72760094267365 0
2.40718002217245 1
2.18963113105189 1
2.33844549168713 1
2.47847196327177 0
2.54053840506013 1
1.85262518325034 1
1.96849364520481 1
2.42669759435472 1
1.51378619652225 1
1.94032124936654 1
2.19576701249919 1
2.10597902220192 1
2.15441461745282 1
2.18370515278897 1
1.88534164784695 1
2.09335484269295 1
1.89675596932142 1
1.90746115886742 1
2.06810840944901 1
1.86929101892437 1
1.72719535247185 1
2.12724973830231 1
2.03344994160201 1
2.57394650401239 0
1.58138797028366 1
2.11259341969965 1
1.73801184027018 1
2.11848436142207 1
1.87084851135319 1
1.77783912152362 1
1.25133925346152 1
2.25496264422696 1
1.86572849459115 1
2.24378832922922 1
1.87347992077466 1
2.4021694441266 1
1.93887328369243 1
1.78202301560051 1
1.51926380105201 1
1.95883842806087 1
2.47574744722336 1
2.00149866228879 1
2.17672637397379 1
2.26660558374922 1
1.63053571029537 1
1.7890922359498 1
1.88496672731214 1
2.12118162707284 1
1.89520695861892 1
2.3632128280622 1
2.3412039676412 1
2.19739111208122 1
2.37620908963522 1
1.69379929231648 1
2.59586870787536 0
2.18437979921878 1
1.66522508730518 1
2.30195485795598 1
1.88210281042157 1
1.9494776380649 1
2.12795534809624 1
2.00593498418923 1
2.39449231201101 1
2.28516857870942 1
1.91777116797675 1
2.33345359524569 1
1.95429998384407 1
1.38109761815754 1
2.20338261324787 1
2.17658892192741 1
1.93056683807422 1
2.32423740068471 1
1.80140280707788 1
1.66685699385558 1
1.88724722565483 1
1.94229709199394 1
2.34344323968327 1
2.53817887362116 1
2.02357672561914 1
1.68035726711584 1
2.11026905752053 1
1.95030019556722 1
2.58746632796838 1
1.57968899690491 1
1.70528013505397 1
2.07547836959792 1
2.28420817437659 1
2.21097816943358 1
2.00925614669807 1
1.72994453232876 1
2.48691927624916 1
1.93969207177591 1
1.89183549482341 1
2.32699677860606 1
1.1826564164607 1
2.05618034508051 1
2.08403372532945 1
1.80482731679442 1
1.90394172544941 1
2.27491173581342 1
2.28069242803091 1
2.19504385310429 1
1.76746557609642 1
2.01332037414886 1
1.94238033424924 1
2.26910706309476 1
1.81510493061705 1
2.43926269957347 1
2.13102630999744 1
1.85090016841726 1
1.92015538333801 1
1.78277702374546 1
1.35542251154704 1
1.97227377209149 1
2.21595170231665 1
1.90050118136332 1
2.27715097312666 1
1.97082904708179 1
1.49129208693609 1
2.2477207905807 1
1.81455718701897 1
1.85332412669777 1
1.66352979147119 1
1.96927398565894 1
2.03225429386525 1
1.81452951993787 1
1.87370863719275 1
1.24801741068055 1
1.95460809755336 1
1.87722030879815 1
1.65217241285157 1
2.32050765867106 1
2.52613167542108 1
2.0792143425161 1
2.23803087783274 1
1.90685416621219 1
1.84287598721768 1
1.94139277539598 1
2.42658518270674 1
1.96944359076417 1
1.65960454840956 1
2.00407737530004 1
2.29572092271107 1
2.59609820160275 1
1.85131135937169 1
1.89521726163251 1
1.68311124973314 1
1.11977377238473 0
2.00298943380448 1
2.22663546996147 1
2.03677476314578 1
2.31678299414796 1
2.17870469818976 1
2.15930788086333 1
2.08705838390352 1
1.94161244601416 1
1.92912068729273 1
1.87719949298421 1
2.4343817096776 1
2.66219868706148 0
1.62230624597167 1
2.25433616175093 1
1.94382273257104 1
1.67030320776 1
1.95949819040444 1
1.39316462481472 0
2.25064881379156 1
1.7969210206908 1
1.92497953793061 1
2.11678220421777 1
2.22321392673168 1
1.93764321548551 1
2.31858527332653 1
2.05131468944864 1
2.36823311271898 1
1.63375753986313 1
1.41179815072086 1
2.00837298687726 1
2.15527363310588 1
2.30278481898441 1
1.91556611786602 1
1.94069082187049 1
1.85557730079962 1
2.23846892629222 1
2.40852958618209 1
2.02330151530303 1
2.00265427229695 1
1.68591731238032 1
1.99066925917052 1
1.87444820507326 1
1.81614211105947 1
1.64358574325339 1
1.40449984225286 1
1.98178898097287 1
2.31841853428219 1
1.89263693563641 1
1.16355831878259 0
1.79885664878444 1
2.51126298377382 1
2.23031874131601 1
2.26355973655612 1
1.93264820234901 1
2.33333574879975 1
1.89517193363914 1
1.51727414629482 1
2.02721802848851 1
1.67728153963434 1
2.1970743633283 1
1.94813704788408 1
1.97292018474498 1
1.65296262254074 1
1.94536239530034 1
1.42527047391936 0
1.04355573672066 0
1.73628951962962 1
2.27472569252088 1
2.52001132746386 1
1.58221899341342 1
2.13739058379571 1
2.37517152519903 1
1.71362799987551 1
2.33477971710083 1
2.08568784970881 1
1.80900590272491 1
1.76858645172211 1
2.92400121558901 0
2.39591877035842 1
1.6247465217819 1
1.93782427698142 1
2.06913163101922 1
1.99446679340885 1
2.23554612918265 1
2.46075375161939 1
1.84932037552965 1
2.35277179935912 1
2.07260194717161 1
2.37052343931949 1
2.03534992799706 1
2.32386550937575 1
1.99875626477661 1
2.31187173617428 1
1.94181634082334 1
1.75795603815119 1
1.7438777114087 1
1.83567307390339 1
1.17934676684707 0
2.11141705206712 1
1.97599198412112 1
2.58699415716961 1
2.08237473108633 1
1.77595597583661 1
2.10808061599206 1
1.91367018916438 1
2.0809496327531 1
1.73151332882997 1
2.65223473184143 1
2.41288209018084 1
1.80984329075841 1
2.15904589375953 1
1.62459443718517 1
2.14246454659405 1
1.91724089351396 1
1.52470083982849 0
1.41809713659484 1
2.05474183171188 1
2.09524675981882 1
2.73846798967103 1
1.70853657733979 1
1.94374830135478 1
2.22523081308371 1
1.52444857501605 1
2.1515659622627 1
1.02626262413329 1
1.62357302593435 1
1.90135245092308 1
1.39674321207664 0
2.32527176250936 1
1.86382989546597 1
1.78281452215445 1
1.59306141868389 1
1.39034637257997 1
1.42096724685436 1
1.64314508471511 1
2.23290233627664 1
1.87268546776585 1
1.53481322074746 1
1.62454167276947 1
1.6852769275044 1
2.66880569936726 0
2.03248090961049 1
2.12110374844885 1
1.4382747361393 1
1.74826076444331 1
1.57290977378884 1
2.301024943408 1
2.14365309977046 1
2.00314285584948 1
2.01293164456034 1
2.46352891854256 1
2.12081662255337 1
1.52347083298823 1
1.79445690477436 1
1.82126717384451 1
1.91678766237833 1
1.87568023179502 1
2.42758665021489 1
1.75036725408166 1
2.00979647367471 1
2.04203400493135 1
2.01386286315855 1
2.26167388003827 1
1.55866042304395 1
1.89680406006772 1
1.68234672607981 1
1.74767991512482 1
2.21443101549536 1
2.13188853226663 1
3.05619123627722 0
2.31057984615787 1
2.10106502513786 1
1.85205793434294 1
1.52864915901481 1
1.77453414370536 1
1.41373913499753 0
2.45579326486047 1
1.90472964024837 1
1.85393495762572 1
2.36921331216244 1
2.13354098740937 1
2.04235031001176 1
2.1224732698074 1
2.47360107250315 1
1.96761686120986 1
2.58903532800274 1
2.17370938838972 1
2.18728013184779 1
1.90552023973833 1
2.32864636418921 1
2.27350731040243 1
0.94873413602036 0
1.8017288689835 1
2.10253556455828 1
1.47094085378817 1
2.01724481430418 1
2.16518959575585 1
2.69516326842255 0
1.86515988991176 1
1.92296750832505 1
2.5696037033279 1
2.11469738293596 1
1.90395030037173 1
2.17293227139915 1
2.1674956897486 1
2.29967460770231 1
1.6381409709083 1
1.5862997846555 1
1.93663849292301 1
2.16612464383327 1
1.65184022464165 1
2.41553668452283 1
1.75359530140931 1
1.62297820513319 1
2.07431794246665 1
2.01118938124212 1
1.86739001658232 1
2.21983994282359 1
2.11723230290308 1
1.85540157632302 1
1.86862843302225 1
1.30612753711415 1
1.99458870447871 1
1.71061838440369 1
2.40675574256647 1
1.73723704043349 1
1.83045404050041 1
2.33199206155362 1
2.0372427834926 1
1.93485219601537 1
1.59880581501965 1
2.44249519762676 1
2.06336920101753 1
2.55454558721626 0
2.27478437916434 1
2.20073814511673 1
2.30944136074391 1
2.23570049415044 1
2.27040627122383 1
2.0416365339278 1
1.71177570263447 1
1.81425375731877 1
1.12723358037495 1
2.04566268555257 1
2.25096165601437 1
2.71894598972917 0
2.19112462021069 1
1.99746961067809 1
1.62154469002295 1
2.48873880313998 1
2.00605896269493 1
2.11703289619689 1
1.69963252433149 1
1.95094609027471 1
1.60830803579814 1
2.13698983495748 1
2.01715396134665 1
1.46209225476442 1
2.15078708628552 1
1.86360274339218 1
2.07803869910776 1
2.10577893808016 1
1.57400398619497 1
2.53004846985926 1
1.71798437877431 1
2.22729239558494 1
2.57335407118869 1
1.92212188557548 1
2.42141313478613 1
1.78507000901346 1
1.57501325305254 1
1.92854962468061 1
1.6450971369662 1
2.00333629279314 1
2.17715371578592 1
1.78912496774492 1
2.10139413144261 1
1.47500710051553 1
2.39383558741338 1
2.03387239203968 1
2.43630906478081 1
2.38521538994859 1
1.97974795677347 1
1.68987870629119 1
1.96840771412333 1
2.17558532233421 1
1.94931080388718 1
2.64813067578441 1
2.20961908247154 1
1.84634729797994 1
2.14208207030333 1
1.90334634587406 1
1.89585159987894 1
1.82441058974956 1
2.28221595373874 1
1.94248314656522 1
2.2536255201929 1
2.26334559873906 1
1.1530883019538 1
1.81271929850051 1
2.00664199053626 1
2.13464487259756 1
1.80714753184576 1
1.34561691272748 0
2.04503741491961 1
1.58359508928078 1
2.3248935233193 1
1.84658766111662 1
2.06591894226619 1
1.66438586310186 1
2.10539292700642 1
2.12086276432181 1
2.21379378225045 1
2.31044392139723 1
1.81246831967047 1
1.48277043455625 1
1.15465091082156 0
1.87914524356011 1
1.74408882241363 1
2.98488932620618 1
2.03149702468352 1
2.13223852949443 1
2.72083546264131 1
1.81129660348062 1
2.48492699455756 0
2.23295436894906 1
2.39575192625012 1
1.9480139786166 1
1.86027249022991 1
2.11625355623992 1
1.40981839650379 1
1.71658138138132 1
2.0491686584519 1
1.86364284995173 1
2.12825261859511 1
1.72011653794777 1
1.69016540457045 1
1.5547590740949 1
1.79777126463116 1
1.37445856383025 1
2.00223071947946 1
1.76797080209395 1
1.54444061732947 1
2.20811922939025 1
1.95978134116423 1
1.89552312418509 1
2.02758154718438 1
2.01844102012785 1
2.27533612460906 1
2.27943504929023 1
2.1216312448037 1
2.09743336609662 1
1.88312599500116 1
2.13924642462159 1
2.47201413552591 1
2.09337031117895 1
2.66722548060967 1
2.00945161562817 1
2.93275668501051 0
2.12817018778423 1
2.4924153541862 1
2.06942562099349 1
1.82279713830284 1
1.78845411260539 1
2.08111949633665 1
1.99015197841202 1
1.63114867132848 1
2.19966870365978 1
1.44944900680142 0
2.25751121770563 1
1.91427749190696 1
1.86271437504995 1
2.04795852743415 1
1.94712252377068 1
1.83501097481192 1
2.24523002818702 1
2.13196811677256 1
2.05667908848004 1
1.75451072382352 1
2.17086854618955 1
1.69661061510768 1
1.691721960324 1
1.82121898514103 1
1.67100226269054 1
2.33155130196274 1
2.31414587895766 1
1.87586603279961 1
1.80541560011509 1
2.07964990986247 1
1.7016045561822 1
1.87574102159139 1
2.23053710642512 1
1.76579014594797 1
2.08579395033241 1
2.07874086999509 1
1.85702179600759 1
1.77111005042236 1
1.46091593052411 1
1.78865128073515 1
1.4580942243011 0
2.0355085222892 1
2.00427464272328 1
1.54654931517146 1
2.43581715892742 1
2.12166741731274 1
1.87147370871415 1
1.956000461461 1
1.91776377521115 1
2.40511125292137 1
2.22022326189803 1
2.07842286848292 1
2.18929444093713 1
1.96736391405813 1
1.83472571774477 1
1.81779856274848 1
1.93109833524255 1
2.78693352635379 0
2.23057902600542 1
1.97257791520606 1
2.06812969304537 1
2.06565751407299 1
1.61420286470748 1
2.0274398481675 1
1.80492350363952 1
1.93243121037524 1
2.28187826864649 1
2.07955219066942 1
2.16476179599814 1
1.65966508271787 1
1.94649329214883 1
1.7924153306485 1
2.22173523726105 1
1.87555431465752 1
1.63075440313056 1
2.01409197050073 1
1.5084577231528 1
2.2469347524902 1
1.46858981709766 1
1.87008257778551 1
2.17580139556419 1
2.09748166276927 1
1.78234452846938 1
2.3000657630569 1
2.18196531482085 1
1.84644567319005 1
2.50429224757834 1
2.08758636113748 1
2.13994675053738 1
1.85133401414408 1
2.29656895635526 1
1.59994222060039 1
2.37115550217847 1
2.13079035145984 1
1.88873176529402 1
2.14409752626349 1
2.39299265337006 1
1.70784616403215 1
1.42262024508115 1
1.71624903392505 1
1.57348686871565 1
2.254381710643 1
2.13195599905164 1
2.16658757032868 1
1.95240511950858 1
2.06522119902631 1
1.96862105083374 1
2.2957995858651 1
1.51744285548421 0
2.17298556090833 1
2.07220012447872 1
2.07531393377031 1
2.25330535369396 1
2.00601114336712 1
1.9666235212529 1
1.43260026466431 0
2.45534433284457 1
1.85591638263394 1
2.34134769751453 1
2.19819747994375 1
1.56187923680934 1
1.64901370730904 1
1.89400786978901 1
2.08705978379644 1
2.07214780408173 1
1.71650121146268 1
2.20443277400452 1
1.72174397241184 1
2.47901960459785 1
1.75052966417433 1
1.79073819398425 1
2.30072833392537 1
2.14826476990383 1
2.39748811121741 1
1.71322460430744 1
2.5063790638542 1
2.1333064941592 1
1.91804031136984 1
2.07097405472136 1
1.97673981756492 1
1.9798202545368 1
1.5047414134619 1
1.79675113720668 1
2.53706708901667 1
1.88756401464584 1
2.37320577093765 1
2.40322078890572 1
2.13344920163106 1
1.90341045979657 1
2.43655307568569 1
2.19215137568183 1
2.18049491233299 1
2.45268901494398 1
1.85197295262718 1
1.81614985255396 1
1.69661222927415 1
2.24749218707303 1
1.84517218829793 1
1.80659696726311 1
2.09081867815107 1
1.90437070578907 1
2.11894509408675 1
2.00589550683683 1
1.82234697538013 1
2.31850715552053 1
2.08837732081523 1
1.97524281976803 1
1.65137509972612 1
1.98073900824006 1
1.9779652130011 1
1.6223509285672 1
1.72170369620184 1
2.35351174254223 1
1.7673817278587 1
2.41139956471254 1
2.15357402487438 1
2.6181550325182 1
2.21180318497024 1
2.88793909945959 0
2.31488548990075 1
1.7572813329892 1
2.03647006005651 1
2.20238189946238 1
2.39939820815573 1
2.52786603133887 1
2.27173074115492 1
2.34430019311877 1
2.36625517356308 1
2.13591466843424 1
2.15990605450901 1
2.22084386778862 1
2.13600027912508 1
1.90961045715844 1
2.16338333973656 1
1.77475063184214 1
2.16573120164122 1
1.8081035593817 1
1.71611654518785 1
2.31546391009546 1
2.08878538113766 1
2.46263278127232 1
1.84572480662111 1
2.49069188642561 1
2.15498658712109 1
1.62324581550823 1
2.48436754428511 1
2.51022217008611 1
1.92474046538883 1
2.07378301450173 1
1.74746666097198 1
1.62029745514597 0
1.99185007621877 1
2.29948384182988 1
1.89054647378604 1
2.05573621666742 1
1.94198281812038 1
2.27698637009163 1
2.2382145574651 1
1.74164818141814 1
1.37133447416958 1
2.37705813493219 1
2.22452702855121 1
2.77283589164885 1
2.16898746143121 1
0.836080232151562 0
1.75321249080964 1
2.2064918933305 1
1.69481410397322 1
2.00482379994636 1
2.04472704437081 1
1.76353244834739 1
1.36068196602246 1
1.85392665114416 1
2.35522746798545 1
2.40625968544049 1
2.44081417664785 1
2.25295143848791 1
2.12232183739752 1
2.77579565869943 1
1.86233374892185 1
2.1451821118127 1
2.02933979018303 1
2.30025120855925 1
2.40392430923654 1
2.20540458371889 1
1.5392612224223 1
1.78523462750978 1
1.76584151625554 1
1.86772786840173 1
2.16137401340568 1
2.09609916103603 1
1.78874193392416 1
2.08796673160105 1
1.61029575692737 1
1.70315338837446 1
2.60086971544412 1
1.91689985592929 1
2.16758873077547 1
1.61602821958172 1
1.14706138787147 1
1.63245911677668 1
2.52072358973119 0
1.4375454519626 1
1.73949091986513 1
1.39926705449121 0
1.41735461186536 0
2.31274074606208 1
1.55984688947153 0
1.63093666716688 1
2.21257607780644 1
2.12064209600518 1
1.87085547006036 1
2.84575506436349 1
1.75706494367925 1
2.37160396490949 1
1.90480939796818 1
1.63948479347395 1
2.0896490002214 1
1.85024626805717 1
2.00630126872525 1
2.5390607606159 1
1.99664148852094 1
2.15462779547434 1
2.31112937944095 1
1.71325990184232 1
1.42845398086707 1
2.49795722679057 1
2.29870321421602 1
2.29986227209785 1
2.08763534044566 1
1.82895276079315 1
2.19887955448405 1
1.76343565127403 1
2.12268737083865 1
2.17133565456254 1
1.83774965458493 1
2.06796181861926 1
2.0204020855325 1
1.61321486550178 1
2.15388123925342 1
2.29839958922243 1
2.35356866928846 1
2.11310824276461 1
1.58146244783532 1
2.53391604318148 1
2.27033444307034 1
1.83874805444872 1
2.28104360349246 1
2.45281270470514 1
1.73354399804285 1
2.29003484870138 1
2.52764623997123 1
2.06789285085695 1
2.02996500102787 1
2.48035819412611 1
2.256230445806 1
2.01216181889812 1
1.84346761578796 1
1.77667284237311 1
2.23117753325322 1
1.92247632295336 1
1.96950715276275 1
2.23097669037021 1
2.05545033474765 1
2.13941681182668 1
2.11263903199268 1
1.88815316449963 1
2.01931301973447 1
2.10918386115407 1
2.2111645246402 1
1.6169391681759 1
1.36152396780492 0
1.98448281120319 1
2.2732272142305 1
2.31522010619 1
2.10286511943451 1
2.33943735306974 1
1.29985329740665 1
2.48156177214719 1
2.4343606902579 1
1.64976125822337 1
2.21894160479272 1
2.44225408089712 1
2.42341382260706 1
1.97641896489692 1
1.6318236003817 1
1.87577765179675 1
2.10660381908501 1
1.95240210834321 1
1.8420779563814 1
1.46908243586534 1
1.63580536965771 1
1.92316711168687 1
2.12414660383486 1
1.79669271875834 1
2.23655517196763 1
1.66710163158469 1
2.24869701048852 1
2.20232477353799 1
2.06674814164704 1
1.79545581326768 1
2.34014977815977 1
1.83659016017515 1
2.09113626918088 1
2.17974880522855 1
1.654246275413 1
1.57062274628277 1
1.64474095803045 1
2.0838942686253 1
2.70030227125737 0
1.40646230010096 0
1.97171047835513 1
1.84183727653537 1
1.84512656096975 1
1.84959320304327 1
2.14031006137571 1
2.29508927644491 1
2.09533787303612 1
2.46046770710835 1
2.2088695552414 1
2.14272450739617 1
1.76913478712194 1
1.99441125393986 1
1.87354346576736 1
2.06277033965051 1
2.63655438876256 0
2.19392148844954 1
2.07323460137962 1
2.27149067945025 1
2.42843959851574 1
1.94649359531446 1
1.9543808776965 1
1.99041640114643 1
2.0019752383889 1
1.98690889924004 1
2.44574832578665 1
2.66818174259664 1
2.25677376001617 1
1.80873845686301 1
2.07422357978481 1
2.16454972650728 1
2.29169669251841 1
2.06935115835886 1
1.47998118288505 1
1.78950252487699 1
2.058096098932 1
2.13741774395075 1
1.95052926246455 1
1.9478345607369 1
2.08905093009601 1
2.54652042333362 1
2.57473046268393 1
2.00446577727388 1
2.50337718009442 1
1.32548562725971 0
2.49429963813589 1
2.25686592279038 1
1.99991070691765 1
1.97408455060291 1
2.16635068490962 1
2.32237782040045 1
2.31977564800741 1
2.22824953246438 1
1.62301171687522 1
2.048226414531 1
2.14724974930255 1
2.19769191988399 1
1.86059289321405 1
1.85699254900747 1
2.0772376036389 1
2.07226540727435 1
2.37237440717667 1
2.53482446597354 1
2.01966000901181 1
2.51893969185012 1
2.25610055775975 1
1.85765058174022 1
1.7897500583174 1
1.93426834329622 1
2.11708531840545 1
1.79369583499715 1
1.31477696362707 0
1.93223787901654 1
1.94051295934909 1
2.32156317585019 1
2.0708372759585 1
1.87946427610188 1
2.34506920147982 1
2.18606933946515 1
2.4861688078268 1
1.83035296557557 1
1.91587041499953 1
2.43924797378428 1
2.14728214427348 1
2.31574618005125 1
2.11954168041986 1
2.37377831331881 1
2.03943268897898 1
2.22655944969677 1
1.70488402994826 1
2.01335590112031 1
1.61252534158085 1
1.69491314177143 1
1.8560550987847 1
2.17291946240721 1
1.70560127390804 1
2.1089339741769 1
1.76341066946803 1
2.62862884773332 1
2.24876553060397 1
1.72705789363027 1
2.11158814406656 1
1.93581636268995 1
2.69911979136646 1
2.5630681820443 0
1.67776420387479 1
2.15999818334341 1
1.97514334044141 1
1.82719431089025 1
2.25115356178817 1
1.81994441302324 1
1.81032460625538 1
2.86711286648812 1
2.72070706414899 1
2.29092996445569 1
2.02225608446195 1
2.25117897838868 1
2.37818139872431 1
2.12398020707904 1
1.94443812709573 1
2.21940174701151 1
1.99497806248783 1
2.07773283157251 1
2.06918123405305 1
2.20920075164179 1
1.88198806447036 1
2.2270011502419 1
2.60453725790263 1
1.91410008122037 1
1.68048870626604 1
1.84568715848687 1
2.05361144460192 1
2.17209735238026 1
2.37524318948519 1
1.93975967247171 1
2.20813813692177 1
2.20161424241892 1
2.04893594060294 1
1.85173635725833 1
2.00951035527346 1
2.24175996533125 1
1.32258271628035 0
2.26913279685401 1
1.72015392410678 1
1.41777246609853 1
1.50475769381782 1
1.98044297456777 1
1.86639604327006 1
2.48147261125823 1
2.97923277613755 0
2.11028775499865 1
2.05971332139939 1
1.86353153082148 1
2.1852726670878 1
2.48781165617728 1
1.37110030007395 1
1.75898520332718 1
1.37900625028903 1
2.47594034220047 1
2.17863066372035 1
2.0383181673599 1
1.9712097809744 1
2.17735369237631 1
2.32925900474675 1
2.17091215448409 1
2.09141691440081 1
2.16880965537874 1
2.17417120112851 1
1.8493702345695 1
2.01207686553417 1
1.31964287455703 1
1.85162735787435 1
2.33554225047441 1
2.40981738889583 1
1.47988165990151 1
1.72497724671515 1
1.73581143503326 1
1.25569987298127 1
1.51272788451516 1
1.56996085151104 1
2.10103951037293 1
0.977988473970876 0
1.74650537741513 1
2.74915945922168 1
2.15181909095221 1
1.76183629263349 1
1.50030187536937 1
2.34285277611037 1
2.0993205015683 1
2.00281985805171 1
2.66879013088789 1
1.85046709075938 1
1.8750204957704 1
2.06065245245837 1
1.72816610024454 1
1.64144400900197 1
1.7461565214586 1
2.48975772735451 1
1.80315271657857 1
1.99676214394747 1
2.04698390958259 1
2.03526565645604 1
1.29167132706987 1
2.05879526433572 1
2.39797772099382 1
1.8856883921439 1
2.05226083015754 1
2.52212395676231 1
2.09331027483712 1
1.96304099445105 1
1.79930506626723 1
1.84404514810614 1
1.44959372441146 1
1.97244042362118 1
1.98138238231197 1
1.96009113818513 1
1.60988084729289 1
1.95505058988012 1
1.93112693289084 1
1.40089735451046 1
2.07949585131153 1
1.92028062952346 1
2.06019576069688 1
1.9050417968471 1
1.71793082364453 1
1.80911483097727 1
1.96470983801588 1
2.10826547276754 1
1.9968153795932 1
2.12503133062828 1
1.84809249839455 1
1.98604979222382 1
1.58814973994918 0
1.93303759015936 1
1.76488063807555 1
1.51217155037767 0
1.88701075695283 1
2.00475210705803 1
1.34186283213905 1
1.77235023029552 1
1.87826834402465 1
2.72132890170858 1
1.88654232877533 1
2.23164767396798 1
1.78123615239653 1
1.89240023098974 1
1.67619793623931 1
2.04021514386633 1
1.44273528639324 1
1.69784414513523 1
1.88966796322954 1
1.82991695941882 1
2.10104192263276 1
2.61700125447819 1
1.64024301247552 1
1.73339240522953 1
1.7318468004015 1
1.85207849827936 1
1.85627581790669 1
1.97549275190543 1
1.54704997057916 1
2.60557491902383 1
2.2429561973574 1
1.88241512204321 1
2.91504240573085 1
1.92608889874493 1
1.56504504986649 1
2.02335371305735 1
2.07582289481666 1
2.08216160697569 1
1.92232382227052 1
2.34629629152833 1
1.78736881767195 1
1.97182501950273 1
2.34960118147586 1
1.52043679184773 0
2.31016503148833 1
2.51124515803404 1
2.21292043197827 1
1.84643064629923 1
1.92659337965783 1
1.91379705111393 1
2.29761995431066 1
1.76032838659497 1
1.88599798191604 1
2.12230045176992 1
2.4624707096975 1
1.84690127037179 1
2.05499085297395 1
1.39772942499189 1
2.39368836509142 1
1.9810680435832 1
1.72245705396681 1
2.14572662152763 1
2.06431155880064 1
1.92232866118286 1
1.77043403009219 1
2.11458549025662 1
2.334614229061 1
2.33522200472437 1
1.88697435998525 1
1.93509067206853 1
2.65551495371517 1
2.02529623832621 1
1.90573596521313 1
1.54630062196424 1
1.98270642199895 1
1.47311482532093 1
1.20602682802523 0
1.92620984201081 1
1.94963244255128 1
2.0187944751711 1
2.19330138608571 1
1.86105198618877 1
1.86013729794961 1
2.43184074380971 1
2.18722558041138 1
2.11663583685715 1
1.46919055839162 1
2.01863397280968 1
2.28337420595017 1
1.97433780349289 1
2.32435113500721 1
2.2097063856536 1
2.19945519824214 1
2.09858178651908 1
1.37942170908246 0
2.24080841086871 1
2.55986299172437 1
1.88217967886631 1
2.26400462930408 1
1.80102239040648 1
2.42751853795868 1
2.21351191404112 1
2.25090546792179 1
1.78294807851585 1
2.22943497016952 1
1.78827047756765 1
2.10930783449612 1
2.11709319690542 1
2.30447480878834 1
1.95909954743967 1
2.24476833135905 1
1.69161187943657 1
2.3228815459336 1
1.62377386619144 1
1.9278763532225 1
1.9229369510605 1
1.62984522605231 1
1.57018247601718 1
1.95317157305211 1
1.62361885188983 1
1.99020244224248 1
1.95505566824066 1
2.70341970730424 1
1.73890687917074 1
2.04629462577948 1
2.12602402224628 1
2.22857671255183 1
2.1583056613619 1
1.93754326998038 1
1.98567380817906 1
1.74816795952892 1
2.34339111833755 1
2.05142538163925 1
2.38158380486496 1
1.54227415021075 1
2.04026322199564 1
2.26593612056742 1
2.22845172849234 1
1.62633646535777 1
1.88262363976271 1
1.96399789598423 1
1.33312890218523 1
2.26552847265608 1
2.78466955817846 1
2.16593092401201 1
2.18077695297189 1
1.75885201584076 1
1.73389423090626 1
1.88125398091594 1
1.81133236021188 1
1.77992963078195 1
1.67582458722001 1
1.81971412203916 1
2.36557091144984 1
2.25786652884491 1
1.93293055890895 1
1.89937165444273 1
2.04475009648329 1
2.03191974619249 1
1.59178781577927 1
2.28756865192682 1
1.71527604862188 1
1.80174606900947 1
2.11199480261398 1
1.86461380899277 1
1.15189899916886 1
1.82770965391857 1
1.83448216820563 1
1.2764878508194 0
2.29513582771947 1
1.88169726187405 1
2.09007395041363 1
1.96460399454668 1
1.89207099948392 1
2.63752437363857 0
2.5023673093346 1
2.30333058621498 1
2.44092569493045 1
1.72499041410858 1
2.10529337547372 1
1.99095527615964 1
1.6501733742797 1
1.89028367546467 1
1.94217337223338 1
1.71392362212354 1
1.70867886783606 1
1.99885241757026 1
1.69675470842652 1
2.09984502049042 1
2.67599761475325 0
2.44264001092814 1
2.54454751536304 0
1.89038192676315 1
1.75615180967466 1
1.68447620005397 1
2.02619306579535 1
2.62065051054916 1
1.91539662801944 1
2.552696796973 1
2.40314599555762 1
2.14865473471231 1
1.61952854443504 1
1.59659519577868 1
1.83757588190935 1
2.18520610255174 1
2.10492767747869 1
2.15998983862691 1
2.20231159863999 1
2.49063975791311 0
1.77647133264212 1
1.87409175473525 1
2.24867290703769 1
1.74322218774512 1
1.93174627839703 1
2.39482060861623 1
1.62792139263181 1
1.99908645416294 1
2.94895630888843 1
1.88576638720077 1
2.62876675843973 1
1.69787164871971 1
2.04862511620291 1
2.03143093375896 1
1.67347856903813 1
1.78114557356374 1
1.72723122597841 1
2.73040641125297 1
2.02417970114599 1
1.52011631004049 0
2.11086516980369 1
1.6300147166886 1
2.81434743851269 1
2.10574974698752 1
1.5109087103199 1
2.09512240683973 1
2.07292820317852 1
2.76042120531013 0
1.95590300008239 1
2.31065433990807 1
1.96998898755471 1
2.25210509694589 1
1.88941601032385 1
2.10548748190092 1
2.16897684529205 1
2.17327425511146 1
2.06556826034446 1
2.00470254137997 1
2.38225838715352 1
2.35252393611015 1
1.90041808971027 1
2.20230944464513 1
1.6356927481188 1
2.28122922392675 1
0.691760961884123 0
2.24327760151072 1
2.13274776707443 1
2.13733293802458 1
2.26639387693483 1
1.6532231560887 1
1.53372116137721 1
2.22888425802816 1
1.45064560617868 1
2.36337389560543 1
2.41404352447255 1
2.65932157248363 1
2.04268684509216 1
2.68925230078033 1
2.66609290481274 0
2.22769537044667 1
1.59953748422776 1
1.54095231002927 1
1.79878496009191 1
2.0052133396733 1
1.86264475832774 1
2.01268745716652 1
2.13991780127347 1
1.89252605063122 1
2.27339975261876 1
2.19391455571931 1
2.69006702441648 0
2.44078844785571 1
2.17843343934427 1
2.45647469158251 1
1.71183524884155 1
1.91407705180191 1
2.37790048992158 1
2.00417951368139 1
2.05909297650385 1
2.24544381491093 1
1.81884185668538 1
1.71782782158419 1
2.16427186569755 1
2.15636377824338 1
2.2094955199293 1
2.0674740183119 1
2.33807021450876 1
1.97033885252854 1
1.94257418581833 1
1.58439810502008 1
1.88978043060724 1
2.44309225810061 1
2.08218234326348 1
1.59626217195261 1
2.40743924922457 1
2.4870400833789 1
2.10178687385549 1
2.16831322479241 1
1.34309582250107 1
2.11276993382983 1
2.36556355953959 1
1.83668694667115 1
1.87764923342488 1
1.92974174792558 1
2.38432216741435 1
2.16755616151975 1
1.66079703694387 1
1.95026028091661 1
2.16001372338744 1
1.41001535833337 1
2.07220093097739 1
2.29584205423061 1
1.98621974808837 1
2.07070394463097 1
1.7264850582074 1
1.95916639490277 1
2.39652465745535 1
1.9064269835496 1
2.06387603778622 1
2.51426121193821 1
1.91066718863606 1
2.42853289939878 1
1.91632786172307 1
1.35632816629298 1
1.86032011271974 1
1.87662744235358 1
1.53109431459898 1
2.40716840478368 1
2.24652365947738 1
2.1045721024384 1
1.78168201450073 1
2.02512774661339 1
1.85849283178429 1
1.55471894558355 1
1.94335468198941 1
1.74233260460432 1
1.64445969231513 1
2.15311636788302 1
1.91510482025924 1
2.33637578105071 1
1.88459076904822 1
1.92838809777224 1
1.92218914230332 1
2.08654047019003 1
2.1192632095456 1
2.28569945050617 1
2.11779527700102 1
2.05033530795335 1
2.28760101959295 1
2.55151302297166 1
1.74467691203609 1
2.17354833529961 1
2.02733725084311 1
1.84282449374776 1
1.47516194067522 0
2.00842753516099 1
1.67304780263638 1
1.97641802260302 1
1.62251846580972 1
1.85454999689242 1
1.70587646931021 1
2.2698455788874 1
1.98433682244815 1
2.08622133640226 1
2.13483307703047 1
2.10951599583969 1
1.8907871839207 1
1.60115336893985 1
1.8784628468682 1
1.89315043794499 1
2.24155604396308 1
1.66240604509667 1
2.01204273954335 1
2.12598826727274 1
1.87159461658518 1
2.55043084878025 1
2.03405234147117 1
1.621671940061 1
2.47986369372886 1
1.90902074059525 1
1.9112963706022 1
1.69280041336912 1
2.07743416917379 1
2.27303009294401 1
2.45550635415369 1
1.92438675031732 1
2.49717994504876 0
2.07980937952496 1
2.00886022939622 1
1.47604298871489 1
1.99477390391465 1
1.87255264767944 1
2.44442481406678 1
1.77834921300353 1
2.14639098762797 1
2.2357831971381 1
2.15493868234918 1
2.36094921485638 1
2.22131426122113 1
2.44156988883072 1
1.99196487231251 1
2.24514108859388 1
2.43679989640961 1
2.00130398071756 1
2.57876934920862 1
2.13044172697832 1
1.61764228867571 1
1.85857329314673 1
1.98402149595993 1
1.6590326718284 1
1.33163328618825 0
1.09350099081141 0
2.05990223586521 1
2.01248784093984 1
1.40195762371269 1
1.69180261660434 1
1.61165067076945 1
1.95016091585738 1
2.03060487882342 1
2.0746495368489 1
2.56086115527149 1
1.81404159089187 1
1.8288019905309 1
1.93585342924811 1
1.95945180100874 1
1.41398153134296 0
1.6454050163998 1
2.29643620993073 1
2.34314040818536 1
2.18630434436244 1
1.95768470060306 1
1.86770831942061 1
2.07738997217841 1
1.64318840789189 1
2.06950961497954 1
1.7453783671126 1
1.93189814248862 1
2.54121566804464 1
2.41437891376184 1
1.37118075495177 1
2.15211145737846 1
2.03618838998802 1
2.25150465630259 1
1.93211184114861 1
2.09106683555962 1
1.99240612138399 1
2.12887985960614 1
1.99347942617621 1
2.1102157571174 1
2.77575250796951 0
2.54704947486211 1
1.7972971036997 1
2.59528378499818 1
2.02223477769364 1
1.95690564590303 1
2.01158684069863 1
2.50006420827799 1
1.54914593015576 1
2.02095144626463 1
2.22884514941771 1
1.89055363285182 1
1.95314574712679 1
1.80864262520551 1
2.15248923406751 1
1.67694475395107 1
2.49528423310877 1
2.39221427588348 1
2.69711900720878 1
1.87561152424535 1
2.49194618667357 1
2.17912840623369 1
2.30021491920181 1
1.72298288384214 1
2.37613309438627 1
1.92891264401193 1
2.09253103536504 1
2.40933616736909 1
1.49760175491521 1
1.77672054391109 1
2.27646194849218 1
1.92403749750273 1
1.85944618570931 1
1.27951945869783 0
1.99929001239325 1
1.86411975587421 1
1.64056325506678 1
1.0836670915762 0
1.74799151748546 1
1.95240882839267 1
1.95069308068805 1
1.45145209844875 1
2.65061102051913 1
2.29829075842908 1
2.35035593209803 1
1.51700014312383 1
2.41862773630788 0
1.8567429765858 1
2.44110816509231 1
2.11787148636195 1
2.53270526066906 0
2.17180537918772 1
2.20978241887985 1
1.8344395425016 1
1.82189084322483 1
2.38335271771913 1
2.15631386567089 1
1.96304931370243 1
2.03502173087453 1
1.82776206895196 1
1.40421214246442 1
1.97966283543256 1
1.91963963510558 1
2.20209144609038 1
2.38642572118649 1
2.21145242970102 1
2.07825273789513 1
2.14299892107921 1
2.17303768688488 1
1.78342222206003 1
2.08321764957701 1
1.72228292646782 1
1.98446924685813 1
1.03480617029172 0
1.98872738300666 1
2.25817874619155 1
2.19757418961436 1
2.02856384298186 1
2.53565460273986 1
1.99186546850198 1
2.2735768403139 1
2.27446838225712 1
1.46431567320299 0
2.35392054142656 1
2.03053036144533 1
1.58861985402935 1
2.04360987941922 1
1.78328201454793 1
1.2647346787359 0
2.23262394167122 1
2.10964669127599 1
1.77121308535852 1
1.91595680917092 1
2.13255262589443 1
2.73033240758435 0
2.18808507881564 1
1.95355157986045 1
1.97040136242044 1
1.97044242259816 1
2.40094316499047 1
1.72714429868236 1
1.79628103860274 1
1.40443100706894 0
1.90316221999072 1
1.95804027987882 1
1.76327021917103 1
1.89183947464661 1
1.63659821009102 1
1.95921080270883 1
1.83969598974524 1
1.7862308993723 1
1.40313157898646 0
1.71062488415916 1
2.05751960745863 1
1.90090343294946 1
1.87323912448957 1
0.932108747919389 0
1.83559923950591 1
1.9258017967909 1
2.75852920434014 1
2.53072821964158 1
2.54305074439962 1
1.99127907707614 1
1.90611797909779 1
2.408754858774 1
1.84141485849417 1
2.08224062693538 1
1.99770709732017 1
1.9520390788054 1
1.85708962526515 1
1.61928032419457 1
1.62997171935847 1
2.40597563217489 1
2.08190532782793 1
1.80847759900141 1
1.48652789790879 1
2.29821932445412 1
2.64903874593115 0
2.16192881971466 1
2.2355166659587 1
2.01350112405914 1
2.24098910122973 1
1.80978973770856 1
2.05003031956284 1
1.48887443243478 1
1.33403067998362 1
1.65149913692997 1
2.20574482664597 1
2.41682521630902 1
1.63590317640119 1
1.86703299838691 1
1.52278464630381 1
1.30277113509196 1
1.53111146432747 1
1.48452437414081 1
1.77388679122802 1
1.66557326634051 1
1.70747863823912 1
2.26627992765504 1
2.08826265755516 1
2.15394787955181 1
1.45485420960631 1
1.71010688707601 1
2.68342206318939 0
1.71161289400712 1
1.92265443285609 1
2.51708058554296 0
1.90628229127875 1
1.7410061999158 1
2.50621168812326 1
2.35953120103531 1
1.86435398800514 1
1.69704967129791 1
2.08563516929982 1
2.36606349169642 1
2.066869048361 1
1.76853302236903 1
1.88333345662091 1
2.23930489918481 1
2.04183867621773 1
2.20336367716077 1
1.91668297267901 1
1.76761709727773 1
2.43072470395265 1
1.58759908024189 1
1.53698365102339 1
2.46123550813679 1
2.24619274056217 1
1.67044824365491 1
1.72081773711998 1
1.78846278014199 1
1.97943505741967 1
1.94221498493394 1
2.31533125490902 1
1.36908544771913 0
2.11161667013168 1
1.68072231259751 1
1.95642868142853 1
1.90224936884244 1
1.2329382550748 0
2.17005839909557 1
2.312937111562 1
2.05218935460161 1
1.79812759918784 1
2.25115742228104 1
1.91328649752089 1
1.67276390849929 1
1.94962144465941 1
1.87709462062878 1
1.94353693853857 1
1.90380316624984 1
2.1799005706309 1
2.01257445004951 1
2.04680825560525 1
2.16006663280924 1
1.75716910037024 1
2.59357916155506 0
2.2947871543676 1
2.29048034763619 1
1.7094651024986 1
1.79411232317298 1
1.78277681295845 1
1.84152736644591 1
2.26476805503033 1
2.43807227124922 1
1.2709483121335 1
2.03231698685243 1
1.85658395688599 1
2.08349730716546 1
2.21240093635051 1
1.85989958756454 1
1.89167603691532 1
1.41824438709845 0
2.84686544774847 0
2.29510601542862 1
2.09507401456047 1
1.975526593819 1
2.14010108325588 1
1.92805685420877 1
2.08073228730432 1
1.8938557500978 1
1.76488005747051 1
2.23561150384379 1
1.603903590702 1
2.07319634538819 1
1.70782599400887 1
1.94826248998506 1
1.71544080380644 1
2.15939495009341 1
2.09073017611457 1
1.81977560407487 1
1.92564806039556 1
2.28199268584311 1
2.56738528188285 1
1.09648927404055 0
2.10714194955867 1
2.34370930379323 1
1.93755941648901 1
1.64117441548789 1
2.0286822252504 1
2.62206992397164 1
2.13596682106823 1
2.66670940515716 0
1.9236211189427 1
2.21058243410996 1
2.78288257668558 0
1.95437771547465 1
1.96835112035969 1
2.09800194772493 1
2.1178901388288 1
2.0979039820254 1
1.65673001711973 1
2.14674592384209 1
1.97792680920332 1
2.17568919051957 1
1.69127524614614 1
1.92822660499271 1
2.07580827187648 1
2.00539864999749 1
2.00130381593672 1
1.90780902555541 1
1.90779346820447 1
1.72944829436752 1
2.52552988722407 1
2.69230381073348 0
1.98789667463723 1
2.27907986268151 1
2.15537778901519 1
2.54183929913899 1
1.89022725976922 1
2.15620313258943 1
2.26479255200597 1
1.95228851494933 1
1.9848171397864 1
1.92140059312618 1
1.41628849424909 1
2.40038051271642 1
2.30916033819843 1
1.84558275764022 1
2.30187675106004 1
1.88458135861521 1
1.90582588943309 1
1.96149949072632 1
2.37422060148857 1
1.51395532990826 1
1.91068829313181 1
2.62088208825573 1
2.01487677939434 1
2.360743289868 1
1.79598323150192 1
2.24834831496485 1
2.33096166116326 1
2.2955805199257 1
1.56380091380979 1
1.9583783330519 1
1.62277791436449 1
2.03296597304011 1
2.13872585054098 1
1.64462912825835 1
1.74341550222924 1
1.85085728215152 1
2.37613433709219 1
2.24948098016335 1
1.67715416048297 1
2.7763730780251 0
1.97789965293938 1
1.60460299411281 1
1.46470609669529 0
1.60190952212354 1
2.25118348213844 1
1.59613913941139 1
2.47431914357725 1
2.15409646849772 1
1.8232743878435 1
1.43677157668871 1
1.63537367747549 1
1.37186808921225 0
1.80694827830852 1
1.88820420743887 1
2.20789769833332 1
2.26098658787615 1
1.02836342502878 0
2.18367248937034 1
2.18782453730269 1
1.84376265063169 1
2.25012177192123 1
1.83824076049048 1
2.17957708606834 1
2.12401642785436 1
2.15870513106187 1
1.93063862593432 1
1.96680504010479 1
2.00144944616112 1
2.27212652896121 1
2.10621516385103 1
2.01256660922697 1
2.24672915798601 1
2.25183581122516 1
2.73136267890395 0
2.09736966998562 1
2.25062936572728 1
2.03224389605419 1
2.01325746311848 1
2.03428365661889 1
1.90393714318813 1
2.50354025732278 1
1.89427106987567 1
2.03233761937649 1
1.99929234207346 1
2.62792832035415 1
1.67449970851692 1
2.03275620555649 1
2.36082798497006 1
1.94911886755619 1
1.71108590753323 1
1.7081556434501 1
1.81109912279138 1
2.27028416881099 1
1.9841894663029 1
1.61388581985127 1
2.23353907743122 1
2.66761811934704 1
2.38465802314269 1
1.85043175108793 1
1.77788117563564 1
2.22291517653487 1
2.2120507240345 1
1.70678443584984 1
2.17960625643758 1
2.29674133328969 1
2.54697845408486 1
2.10439080601755 1
1.84353914345757 1
2.18102660371799 1
1.95401714786859 1
1.79116428142605 1
2.30908511665514 1
1.98942887020735 1
2.20170078709276 1
1.4427023106486 1
2.78796096745738 1
2.45057660979901 1
2.28781755591751 1
2.02593909374651 1
1.95121425528847 1
1.86845738795497 1
1.90947350673831 1
1.5735724559119 1
1.55521734785728 0
1.9068222221232 1
2.765583382312 0
1.83143245130599 1
1.94852777125475 1
1.9500902578735 1
1.85099443495929 1
2.36996658597972 1
1.88883892987659 1
2.28392333543752 1
1.42789782666438 1
2.21503404941775 1
2.3180570829881 1
1.75633919066686 1
1.91099241292634 1
1.99348418854818 1
2.37411384965865 1
1.59875216065607 1
2.29337922503666 1
2.78670690057587 1
2.46022302945089 1
2.12182417374968 1
1.74947337714872 1
1.89195395723148 1
2.23834953465362 1
2.12802419520401 1
2.48518764960533 0
2.42340746525269 1
2.25119588224491 1
2.17501681990724 1
2.5259466979133 1
2.00284122616067 1
2.22443474072029 1
2.18971261425002 1
3.35654677323178 0
2.16151791187836 1
2.37032110572349 1
1.99526578684235 1
1.94967944339629 1
1.54088520885164 1
2.55122302226183 0
2.04396558450339 1
1.52897502025111 1
2.17021617875802 1
2.46870604135974 0
1.94137089872213 1
2.19138924056161 1
1.68564502152344 1
2.58233043511109 1
1.80698982108447 1
2.16723845021121 1
1.82369335102896 1
1.74437796296761 1
1.99691710609521 1
2.17093596701861 1
2.21618144965167 1
2.05051394051485 1
1.90791614217507 1
2.24211683167421 1
2.07305094291476 1
2.29083257071753 1
2.28415638637397 1
1.91042924780834 1
1.97639311423028 1
1.97688472259578 1
2.19452396670305 1
1.83880031331895 1
2.20875089066318 1
1.74129180218643 1
1.35612932597452 1
2.07339642993685 1
1.60358792693058 1
2.14219289372954 1
2.20542281935083 1
2.0415516339752 1
2.0827510479969 1
2.16030661215166 1
1.92997750866535 1
2.05483537085815 1
2.0150938740168 1
1.91920058137835 1
2.05318051379195 1
2.15024368666498 1
1.53086222981348 1
1.59889773299164 1
1.99227838054504 1
2.31143501425972 1
2.38930605572139 1
1.66104184961197 1
2.12687235764704 1
2.28127462419516 1
1.85006866990035 1
2.53660159826489 1
1.97678455206647 1
2.27148531968571 1
1.88961789828505 1
1.60331294630949 1
2.51061167380906 0
2.1417069209865 1
2.05780077707721 1
1.77254198287562 1
2.46246683640307 1
2.40965020506976 1
2.50163734019461 1
2.13684616061526 1
1.98459918290644 1
2.29512712710926 1
2.46517777581529 1
1.92057693486083 1
1.94774528401577 1
1.75047446754733 1
1.86915112606655 1
2.36332340465923 1
1.76643639180996 1
2.37583532610159 1
2.02491109618759 1
2.33765353227736 1
1.5065767709773 1
2.15011544922157 1
1.68745524626877 1
1.9614543925878 1
1.96297009257692 1
2.13797802838575 1
1.36802020586676 1
1.71911054069542 1
1.99098898191307 1
2.47398936324766 0
1.81541387501917 1
1.65516793106341 1
1.62515868896234 1
1.92621167353726 1
1.14542525363041 1
1.77385229219619 1
2.11914869560496 1
1.9480729418657 1
2.2753363195022 1
1.71375627533221 1
1.93155803022022 1
2.27988531613615 1
2.30106042783837 1
2.25613223433546 1
1.88475897374234 1
1.59028799558031 1
2.30014781767948 1
1.92490821975392 1
2.01665814293724 1
1.84258003778501 1
1.60757485225159 1
2.00788499278575 1
2.10240156803207 1
2.22546292909731 1
1.43823875636287 1
1.98807418811838 1
2.54767289102935 1
2.25896298992716 1
1.74322952393477 1
2.15268092843939 1
2.29626403003427 1
2.15681957754829 1
1.81900732189923 1
2.09260324702913 1
1.74253591158473 1
2.27243575817969 1
1.35268486958477 0
2.23039031608689 1
2.02844720008581 1
1.88038704071779 1
1.9567837802537 1
1.8598647241114 1
1.57747224814211 1
1.76598401392966 1
2.74936350538386 1
2.25876592701876 1
2.19995322679852 1
2.30217139155495 1
1.98007777741781 1
1.59838474945692 1
2.1459419610354 1
1.7186098918114 1
1.52308463785987 1
2.2843825367728 1
1.823641309807 1
1.86985075534042 1
1.97484201979017 1
2.36101658045625 1
2.36921179312665 1
2.35450924332813 1
2.1286940739891 1
1.84229422875005 1
2.2581419034876 1
1.9032918728935 1
2.54099472075054 1
1.7382427332639 1
2.20331775150953 1
1.98038966605079 1
2.42098735243538 1
2.04633609151563 1
1.17363419768505 0
1.33140594003519 0
1.76131818457995 1
1.63799651476914 1
1.40445729538643 0
1.82631348797691 1
2.12969135339973 1
2.43449279681174 1
1.67224289481153 1
2.08647123703169 1
1.48992192021502 1
2.31564233612434 1
1.95731475852588 1
1.99430998524354 1
1.75506730985628 1
2.1587604162694 1
2.16177434720514 1
1.76410791031766 1
1.95458107088714 1
2.53698267004902 1
2.35484119126577 1
1.38433468027426 1
2.44227405416125 1
2.13372064409719 1
1.80514431742125 1
2.11277479874821 1
1.33319948513697 0
2.50387188088341 0
2.1209476245377 1
1.63835656688319 1
1.90397224159221 1
1.87510545720164 1
1.97761614866778 1
1.89263000640404 1
2.5832862765173 1
2.24122573637334 1
2.0979771348723 1
2.27402542135278 1
1.92545364474052 1
2.11933337920407 1
1.43070227547642 0
2.00689514631249 1
2.09139223582647 1
1.32696699280016 1
1.9608553926377 1
1.74855636149015 1
2.23658514452097 1
1.94382448522032 1
1.82511989959269 1
2.03856154811943 1
1.78830114776381 1
2.05112152549803 1
2.33620928152846 1
1.98645303390001 1
1.87167003231966 1
2.35142762934911 1
2.24297041123149 1
2.4943344595755 1
2.04991285831866 1
2.31561610997236 1
1.85573683345592 1
1.78481869776014 1
1.99819187969253 1
1.08039280188072 1
1.79248955311127 1
2.6762009616279 0
2.27448090670851 1
1.90313428046258 1
2.21885112601976 1
1.89627781948983 1
1.85873488293267 1
2.35415857688845 1
2.30756989177411 1
1.93454910215232 1
2.24882526055815 1
2.48783978980713 1
1.65256291623625 1
1.91499823734532 1
2.03341667141717 1
2.09036676801315 1
1.74004294119176 1
1.94616400083372 1
1.82893292238673 1
1.18490397467589 0
2.21613576640305 1
1.34917292900584 0
2.17685415329213 1
2.10866217510884 1
1.8925808518029 1
2.34924264914482 1
2.24706717337505 1
1.91035093375139 1
1.95153917713636 1
1.79049887122376 1
1.78699655933756 1
1.80616155487445 1
2.32005076720221 1
1.70161447890787 1
2.01724178441509 1
2.2287561671426 1
1.97963724247002 1
2.2159135617035 1
2.08321066657937 1
1.65736367921979 1
1.638421775915 1
2.02250983912466 1
2.06292137109733 1
2.03001477889891 1
1.95448615358347 1
1.72362819530104 1
1.9897995820388 1
1.9122437574205 1
2.19093895938347 1
2.11665183132006 1
1.74148821949523 1
1.92159731812026 1
2.10867905253672 1
2.10081351834177 1
2.0003104810866 1
2.15771976436285 1
2.09629759623819 1
1.99516470809771 1
1.82473305434262 1
2.06364061362451 1
2.34355398328349 1
1.6785407664902 1
2.42003303947222 1
1.88932065368475 1
2.04537621652818 1
2.44789278416246 1
1.83340032646375 1
1.67343931589513 1
2.15156920789489 1
2.00785417465867 1
1.84615464637246 1
2.1022499351294 1
1.94633864984227 1
2.03088821631394 1
1.94290349542919 1
2.16620905022755 1
1.92591246280613 1
1.66587273117703 1
2.36130171720727 1
2.59726460281246 1
1.54676011558792 0
2.42409898448621 1
1.95343116839711 1
1.72445337470094 1
2.29011745649031 1
1.75410820552329 1
2.06488795261299 1
2.20995939933009 1
2.13481080119566 1
1.46295569348464 1
2.05610538838569 1
2.27810520527378 1
2.02444799242979 1
1.82542476212223 1
2.4864298086967 1
2.32776001499171 1
1.54670022890034 1
2.5050494215394 1
1.85394767566131 1
2.01273385304366 1
1.90933447727489 1
1.78493999851155 1
2.3767990589514 1
1.29773858899262 1
2.07494504032342 1
2.24046835698065 1
2.05560627949184 1
1.71049749912347 1
2.12434366842668 1
2.19357086250325 1
2.00483251569089 1
2.35244496097063 1
0.86255595674724 0
2.42720588135554 1
1.75406703292038 1
2.54049930641951 1
1.9398263104514 1
2.16876047187382 1
2.02924922594846 1
2.26700300994845 1
1.83954289647375 1
2.67627050657907 1
1.28710601222316 0
1.87954984592226 1
1.50445719413475 1
2.39196960261583 1
2.12930769790002 1
2.1553045031708 1
1.64167662748466 1
2.11365725810154 1
2.17750453927004 1
1.75046124926473 1
1.95903565015191 1
2.06542140406379 1
2.06910837892202 1
2.08470397169947 1
1.86052454690549 1
1.60069246370986 1
2.06483777058713 1
1.80628132832094 1
1.77719056820505 1
1.52709313764449 1
1.84433457694604 1
2.00013923140134 1
1.86371219440198 1
1.75712720651166 1
2.55410747434059 0
1.84813646678456 1
1.88352047818144 1
1.67321573884545 1
2.14867372102303 1
1.98127865207147 1
1.58898827551177 1
2.00829171216576 1
2.33222135824868 1
2.79667986603836 0
1.77593732911301 1
1.62609074523038 1
1.04585008797666 1
1.99992019708981 1
2.2845813441826 1
1.54926537922269 1
2.22439292723471 1
2.16938410576082 1
1.85434992858769 1
2.14457766368382 1
1.9047748160453 1
2.00037804520534 1
1.81108832814869 1
2.02022689566322 1
1.94099133465038 1
2.15514782558118 1
2.61256664669255 1
1.66725365919942 1
2.0176431404238 1
1.49829437116696 1
1.48993661544578 0
1.85652867799095 1
2.04650867184906 1
1.70273958521116 1
1.9640701424831 1
1.35977119723409 0
1.90605741898142 1
1.79956027818989 1
1.95106345150031 1
2.42000881679597 1
1.85939263423856 1
2.42672038167115 1
1.73687106569663 1
2.33628564787778 1
2.10005064518614 1
1.81702525343583 1
2.20565463603759 1
2.327893882341 1
1.95471622931149 1
1.73992059800048 1
1.9995867550305 1
2.18103859186533 1
2.55914454962108 1
2.04573089734871 1
1.99525905915966 1
2.37751768709907 1
2.46855062188189 1
2.13051966115506 1
1.96350333129129 1
1.93313268250754 1
1.81021635470672 1
1.8505581622424 1
2.87708197671744 0
2.02324123166305 1
1.83896356898779 1
1.93759757956554 1
2.63913068614747 1
1.95867663025772 1
1.75429839409951 1
1.87237756362652 1
1.37913257830791 1
1.77032355636285 1
2.62243245318494 0
2.44441132848656 1
1.98627309940868 1
2.05669471214617 1
2.36944918931145 1
2.12892879912344 1
2.12467776365993 1
1.86576476400694 1
1.81243922026436 1
1.36190015167608 1
2.09280188643576 1
1.92215798093175 1
1.71044068104333 1
2.34941747962225 1
1.80273605431202 1
1.49973468884365 1
2.18411741790524 1
1.71209201192349 1
2.16013831863709 1
2.10474222113421 1
2.12013445245656 1
2.204454857661 1
2.18517081292991 1
2.25079460218007 1
2.23442755766397 1
2.16965401872713 1
2.0427869985764 1
1.58373301729751 1
1.8223018925127 1
1.88338963777465 1
1.88283371112381 1
2.14557997719652 1
2.15883919899248 1
1.59346860446563 1
2.89323354039665 0
2.49384796764501 1
2.0101149332343 1
1.76271549377368 1
2.40707081806843 1
2.35124501571535 1
2.02526056887534 1
1.96208763434589 1
2.18491634658103 1
2.38966648304725 1
2.11883844864394 1
2.05446819360983 1
2.20092888119304 1
1.7901441545306 1
1.99396868622788 1
1.6914703037324 1
1.86770585421588 1
2.34570302824169 1
1.80137822378024 1
1.99093939971063 1
2.18511156784049 1
2.50923947157932 1
1.79794957383536 1
1.649661796947 1
1.82974743973814 1
1.76591083408062 1
2.21728279121241 1
2.31535238830167 1
1.33500684472176 1
1.78147656684317 1
2.18732671628419 1
1.5779676434572 1
2.21967216718887 1
2.28605052040257 1
1.99246844056192 1
1.76189050660502 1
2.19647496421854 1
2.3463719948579 1
2.27386669709291 1
2.10308324899202 1
2.01498768661437 1
2.04635291670682 1
2.13733640983335 1
2.20835695299632 1
2.01491755505739 1
1.85923775980353 1
2.21969667619874 1
2.4837052313882 1
2.08319558586427 1
1.88469707819516 1
2.03169644063585 1
2.2747915804778 1
2.18610217177545 1
1.9862171287496 1
2.21905442803738 1
1.38581042239413 1
1.97199866614687 1
2.48263547411791 1
2.15469469714607 1
2.29542675186127 1
1.80731837769337 1
1.85627777408974 1
2.38785362268144 1
1.96399159919542 1
1.87866732851284 1
1.97503433493873 1
1.90877212163275 1
1.8247467531797 1
1.66958060122101 1
2.24131441219053 1
2.64267280404491 1
2.17200684466775 1
1.70060931373945 1
1.92474587554327 1
2.42037950834928 1
1.99457311868356 1
2.07793332773682 1
1.84470037868653 1
2.46443469902452 1
2.20861042050754 1
2.23607206013853 1
1.8258675531545 1
2.0977713110586 1
2.02386629015105 1
2.0305009416658 1
1.77510686384612 1
1.74136779635453 1
1.76742020955032 1
2.2858959019245 1
2.56750236446825 1
1.72082775400216 1
1.93018208862391 1
2.29025586652857 1
1.94233542437688 1
2.04391724691516 1
1.38034668594285 0
2.06332455002419 1
2.44220809384278 1
2.43416564359025 1
2.35870142153314 1
1.9601164801248 1
2.35275759022986 1
2.16306898093444 1
1.80082217354419 1
1.83224636471931 1
2.22646848493264 1
2.38017860090285 1
2.13718253831641 1
2.65077668236594 0
2.30356116091031 1
2.22426892561401 1
2.28505173820142 1
2.39228490902521 1
2.11410856305634 1
2.34626235682864 1
2.13547491139462 1
2.26600692077954 1
1.34989350841904 1
1.7518348441456 1
1.96992332796619 1
1.91123923380723 1
1.77594226560499 1
2.45164885990205 1
1.97505767581927 1
2.26824919517743 1
1.80478282607014 1
1.71005398300448 1
1.66586871364424 1
2.35523855660941 1
1.95036050125846 1
2.59124960625274 1
1.68561222670243 1
1.740292681203 1
1.31058850742145 1
2.02352880772721 1
2.42348309935461 1
2.06699783465024 1
1.84450555927618 1
1.85236805429727 1
1.67205688416217 1
1.96548668914852 1
1.30672678669616 1
2.40774986853349 1
1.81402476981002 1
1.7170742968426 1
1.485092388381 1
0.964051469534364 0
2.12309766223435 1
1.76099736874819 1
1.74624156289413 1
2.69013488655415 1
1.49069156085362 1
2.13580261728204 1
2.01998494286675 1
2.40173153725536 1
1.95443653310604 1
1.72470154874793 1
1.74970534343598 1
1.74220970948487 1
2.51365501428095 1
1.76083829916565 1
1.82567203713754 1
2.6437955533051 1
1.89408809996893 1
2.08892956719788 1
1.4797803515211 1
2.07778011700489 1
2.5292289112805 0
1.96370759455939 1
1.5203920801515 1
2.40807293931615 1
2.56890056070994 1
2.16733256844043 1
2.20167405538396 1
1.9385656190409 1
1.787768510289 1
1.77711329151235 1
1.44578500554601 1
1.79076500539787 1
1.99141101076428 1
1.84394082125917 1
2.01217912794868 1
2.25075199479987 1
2.39682410026556 1
1.78193166522584 1
1.48836825034327 1
1.95658043995381 1
2.64363382750343 0
1.65547445269661 1
1.96852346819573 1
1.7425044094824 1
1.29772104130943 0
1.49304513015144 1
2.1640875694098 1
2.27973077375505 1
2.51256023698341 1
2.25893534921101 1
1.75109035140834 1
1.83739167982215 1
2.24152998320134 1
2.52263857779464 0
1.72103376989476 1
2.07218359313983 1
2.39195542076565 1
2.33975305560377 1
2.4006522324058 1
2.63162310106517 1
1.93435135581824 1
1.93116901808152 1
2.23255953191814 1
2.46298042883847 1
2.137196010984 1
1.98301354523443 1
2.2014098670309 1
1.83531033925284 1
1.58994183704679 1
1.5470931744083 1
2.69269066850906 0
2.12354113387647 1
2.16519971061267 1
2.23311375248165 1
2.19156217944682 1
2.89488462163193 0
1.96371916851128 1
2.02670829149845 1
2.11038184877223 1
1.90381711668479 1
1.7539547560931 1
1.72024736350456 1
1.97961309298912 1
2.04275671744681 1
2.4882349520413 1
2.71966450629834 1
2.07293314414807 1
1.01203193673358 0
1.85363768681955 1
1.17339085950241 0
2.16088303826713 1
1.7460701721404 1
2.3114457491494 1
2.09210702805722 1
1.52940207030877 0
2.06093413696399 1
2.22753882569049 1
2.08964230907451 1
1.88385959103806 1
2.75179224883064 1
1.71771297085627 1
2.3029193383001 1
2.03277833091532 1
2.09350456972175 1
1.74411840966734 1
2.54966352450092 1
2.25056935184048 1
1.68095706486034 1
1.87438849969791 1
2.27058648618947 1
1.68624181077351 1
2.00835308221781 1
1.51986807070571 1
1.6434205039338 1
1.87882401997214 1
2.46158329544426 1
2.24346550121748 1
1.46623593187074 1
2.12566377032518 1
1.64387176868068 1
2.03449439099104 1
1.87074434779711 1
2.02129758779555 1
1.56525396581417 1
1.12639939635855 0
1.8285990073058 1
1.75122409057647 1
1.88043477252911 1
2.33379081351132 1
1.73925222667622 1
1.72735778622511 1
2.34559659903421 1
2.40170243943781 1
1.81598773457847 1
1.64970633501603 1
2.08354508121781 1
2.28091715107881 1
2.1005422647424 1
2.06346888504322 1
2.16700691807832 1
2.10488266354096 1
2.46369158539569 1
2.4861392630512 1
1.89555873478091 1
2.24442045245491 1
1.71193905657049 1
1.80057304911216 1
1.66847593957267 1
2.47104548331019 1
1.25019521871966 1
1.92850680554552 1
2.2321871360939 1
1.42051363800349 0
1.98438689905987 1
2.03686979441954 1
1.92086083183284 1
1.80458704872657 1
1.855527339359 1
1.61448060245438 1
1.6374358054436 1
1.78009042552172 1
2.12979241664131 1
1.75821774552359 1
1.74840155679042 1
1.99658312374256 1
2.54026500938224 1
2.38140603237691 1
2.65889710456438 1
2.19091245686849 1
2.71717720244358 0
2.25092559026251 1
2.2254701885515 1
1.66909233516982 1
2.17653829118193 1
2.15363382542138 1
2.34975451140824 1
2.3827947517437 1
1.79266114762863 1
1.82756949058986 1
2.0225812277324 1
2.05994612833407 1
2.04972471334804 1
1.84747863521822 1
2.11628961010952 1
2.03801071099985 1
1.91869872042694 1
2.53740670455601 1
1.90374516558066 1
1.92881074245952 1
2.23891944249067 1
1.87791240499831 1
2.55449962315429 1
1.85792621554402 1
1.27434829749187 0
2.07438001113734 1
2.13809935680791 1
1.64505941611123 1
2.26946351516476 1
1.79422523998893 1
1.53250716777503 1
1.82428523631522 1
2.04365189345765 1
1.41445487291516 1
1.61222505419538 1
2.03472135237904 1
1.59756427401686 1
2.06534683855407 1
2.20877182688597 1
1.43398439187964 1
2.02597753589672 1
1.83173158226268 1
2.01392633375819 1
2.01432528552343 1
2.02325711220801 1
2.06045264431032 1
2.15374668188799 1
1.63225276808215 1
2.3005307351094 1
1.52555749516614 1
1.59493394230764 1
1.85941015885942 1
1.84508380466891 1
2.19202498298295 1
2.29519348163072 1
1.9165914660219 1
1.58494632181888 1
2.09731089501466 1
1.35555731308042 0
2.22934133457712 1
2.33810033233733 1
2.11720381135764 1
2.51956740386878 1
1.64000601526696 1
2.17936713262898 1
2.52779338416144 1
2.00425341140692 1
1.94988009570189 1
2.02697171402685 1
2.54602108762624 1
2.2443091407766 1
2.14976260151888 1
1.88781974250256 1
1.62840857357966 1
1.84341923037939 1
2.68446347650574 1
1.85251316655883 1
1.82337345645872 1
1.90479226276741 1
1.81390790364255 1
1.73594572930658 1
1.98045949084088 1
2.08663732811942 1
2.37594066663432 1
2.73551970407622 0
2.18612655976943 1
2.10113220900835 1
1.71371871633142 1
1.73090967793356 1
0.750244074748186 0
1.73218003442669 1
1.87194089984063 1
2.07819586823664 1
2.30154555847867 1
1.88082499447885 1
1.84339110021328 1
2.25106087595868 1
2.46553401560282 1
1.95010666461165 1
2.26545987481156 1
2.16975200233771 1
1.92642108507804 1
1.82066168867949 1
1.88320051400918 1
2.17572577453528 1
1.91748365243445 1
2.0303738859464 1
1.60840393728837 1
1.85558281053167 1
2.72994126887111 0
2.40180856853018 1
2.16641414209087 1
2.35692713202331 1
2.24689573101833 1
2.12818348504689 1
2.16717298806216 1
1.8684965121793 1
2.45475783611767 1
2.09985746532512 1
1.70173719898625 1
1.68389977510913 1
1.53465201995603 1
1.9523057957481 1
2.51411214521778 1
1.45200370244715 0
1.99143641842471 1
2.46298375252719 1
1.71853296968667 1
2.17030153984663 1
2.03372757814406 1
1.87818169473093 1
2.4011764795697 1
2.23411758172354 1
2.16230691881861 1
2.71347854147005 0
2.55819200841642 1
1.23364741938286 1
1.86203688825763 1
1.77592510757337 1
1.93578651010752 1
1.70500564879714 1
1.78846574244344 1
1.64451358236753 1
2.23065432903659 1
1.92295152528458 1
1.98101565521003 1
2.22642346559958 1
1.99349937391451 1
2.04276078473455 1
1.53134505781124 1
1.83244679867587 1
1.44622234181798 0
1.72603217606402 1
2.35704667420104 1
1.99583703956549 1
1.99434201851327 1
2.00467445040432 1
1.79559755931249 1
2.09555803762627 1
1.82888747049979 1
2.4589653314781 1
1.66723531238198 1
2.36136649054271 1
2.30490801469059 1
1.84841993490245 1
2.34973310657267 1
1.86122654939094 1
2.12312700045503 1
1.91623567661114 1
2.52254882370699 1
2.10946306284782 1
1.8953269704887 1
2.0119461038432 1
1.4504991220139 1
2.04537986347832 1
1.97257123433866 1
2.23839793495076 1
2.3355530850357 1
2.49527373529133 1
2.30387597678268 1
2.60558095282031 0
1.73803719047882 1
1.7839429669541 1
2.10077657166013 1
1.79824153266869 1
1.55434260880218 1
2.09416430646294 1
1.68919320594596 1
1.84837263198749 1
2.20944580612772 1
2.40924767948483 0
2.14055658587775 1
2.04905989713486 1
2.1886412627835 1
1.86394278573382 1
1.96695469781688 1
1.87951859426686 1
2.12209704247872 1
2.17696267813013 1
1.99298620226269 1
1.82704242094085 1
1.6775595834803 1
1.99854495987963 1
1.82875809372695 1
1.90542760466419 1
1.90060619873276 1
1.97237660599848 1
1.57979381303808 1
1.85616177993009 1
2.0526645866208 1
1.81789787033281 1
1.83795254965596 1
2.06246766811974 1
2.29545147565424 1
2.00631254749203 1
1.97093102180326 1
2.12457585008127 1
2.48326701384611 1
2.54215049132459 1
2.17168158489326 1
1.60569224210656 1
2.06637467157629 1
1.68673269496866 1
1.35181241845611 1
1.66870281688742 1
1.77339827789393 1
1.72738664987083 1
1.8071862369146 1
1.74135538446826 1
2.22639117850571 1
2.01707058603088 1
2.15417150596225 1
1.76068890097831 1
1.74044914149588 1
2.25625230260353 1
2.04256902958684 1
2.66896808281387 1
1.33594433731791 1
1.92614651265484 1
1.85305694886033 1
2.44679155486522 1
2.19447174275623 1
1.61716628991154 1
2.17079657063161 1
1.43169979851368 1
1.77867795277738 1
2.05957722983918 1
1.64420663389575 1
1.51997686702326 0
1.74216486373893 1
1.88896181357011 1
2.0491201164063 1
2.21546517377804 1
1.35206081080848 1
1.52739717134824 1
1.65148398886192 1
1.85262751473817 1
2.2858908481991 1
2.52784055160193 0
1.90261209288654 1
2.42125516025453 1
2.02791987721187 1
2.36411837925011 1
1.91357308304858 1
2.0134083187788 1
2.06491450997574 1
1.95814812259656 1
1.74062206676123 1
2.04776444072247 1
1.76944678235271 1
2.73077256440813 0
2.15062700149683 1
1.70560753217446 1
2.07089331918105 1
2.29647138508633 1
2.03838694448438 1
1.88937760680563 1
2.47666631516159 1
2.21243859470646 1
2.5488074169852 1
1.75910682100239 1
2.01582764861107 1
1.6571979925622 1
1.72946287230383 1
2.12148749502837 1
1.47040452353247 1
1.93765889527009 1
2.10464279998834 1
1.91281245396608 1
1.77508250745859 1
2.31260493169111 1
2.43981195496255 0
2.44476577513385 1
2.83376198976731 1
2.05466880570854 1
1.9446799486007 1
2.21115483736428 1
2.1059169575188 1
1.89535890252194 1
1.67767318577081 1
2.08376174417595 1
2.52059260082413 1
2.49124175693739 1
1.92391921401373 1
2.14814824215355 1
2.46701718175289 1
2.36102818367221 1
1.73127363595823 1
2.02681668430497 1
2.46016402904637 1
2.34364306365873 1
2.0931075934285 1
1.90934809782747 1
1.38789386773631 1
1.9528787585458 1
2.1977917674787 1
1.88785790422446 1
2.09336470103107 1
2.80744145635905 0
1.72367700401288 1
1.57259506125162 1
2.00186655931189 1
2.16731069918296 1
1.99319760777392 1
1.87221472240907 1
2.4224738078397 1
2.37337754765205 1
2.28323746318631 1
2.04144488464602 1
1.61050232908916 1
1.7645096233755 1
2.58048257268144 0
1.88293118068283 1
1.88407728210081 1
2.03117666165919 1
2.03537555438492 1
2.04083135943546 1
2.24149497650943 1
2.08881961644529 1
2.1389844031288 1
2.30556391701981 1
2.10188196752316 1
1.92494276620706 1
1.99892093128916 1
1.6082754490843 1
1.99009780674226 1
1.68967244663522 1
1.72251024528995 1
2.41342023937393 1
1.87216500447291 1
2.03079651015107 1
2.13962237043463 1
2.0119256827237 1
2.45186522730323 1
2.12395423673667 1
1.84156997542117 1
1.70930811956329 1
2.25021086063585 1
1.85806045430899 1
1.89050327004963 1
1.97233896759289 1
1.65899548383042 1
2.21131749412818 1
2.32290654005649 1
1.88249699684737 1
2.01885915818228 1
1.87262215654764 1
2.28638379925243 1
2.30989027704518 1
2.17113780599314 1
1.77277060543731 1
1.50625974285441 1
1.7241320157223 1
2.05224533562668 1
2.19545737320396 1
1.97197525386336 1
2.15555425481557 1
1.82872780125704 1
2.40891406029527 1
2.26042025439809 1
1.8612312259479 1
2.33480596793587 1
2.326151793682 1
2.17824673155992 1
2.63273109892971 0
2.04699075055545 1
2.01686608498021 1
2.00236302594772 1
1.87274356060898 1
2.18670077579248 1
2.11519559189637 1
1.88109802131683 1
2.03730826398481 1
1.6519367067134 1
2.6078039328642 1
1.7111351643046 1
2.15140600078658 1
2.17518329098888 1
1.45329449298212 1
1.71589154870856 1
1.55379913342557 1
2.11239515217656 1
1.97318817354638 1
2.16236613778819 1
1.91369628201328 1
2.35419037635849 1
2.02879713876713 1
1.52619438931613 1
1.55175360602442 1
2.08344613753244 1
2.07896914149495 1
1.56220320551457 1
2.23250908354118 1
1.98830729862801 1
2.5302461568897 1
2.23261211227902 1
1.39022306924992 1
2.43955781370435 1
2.5364207625158 1
1.6028741344031 1
2.08871796205892 1
2.12937342664733 1
1.93999661035602 1
1.52861479024774 1
1.23977207143992 1
1.81926009660867 1
2.46735577206714 1
2.25618307517456 1
2.23498698138069 1
1.44381686450716 1
1.98677059791247 1
1.55276317610737 1
1.92180163063079 1
1.46529412685752 1
2.25664961744578 1
2.16988979970391 1
2.15282269303386 1
2.07020748537295 1
2.17227678231975 1
2.15488112738247 1
2.28818433675166 1
1.66432762405871 1
1.90637160984874 1
2.66987316415402 1
