# Supplementary material for: Bias caused by sampling error in meta-analysis with small sample sizes
Source: PLoS One. 2018 Sep 13;13(9):e0204056. doi: 10.1371/journal.pone.0204056 (PMC6136825; doi:10.1371/journal.pone.0204056)
Supplement: S3 File — (ZIP) [file pone.0204056.s003.zip › results N = 10 delta = 2 tau = 0 sz = 30-50.txt]

"dl.delta" "dl.cp"
1.93890967629499 1
1.6660725422211 1
1.98696809874248 1
1.67529295572346 1
1.99105062669361 1
2.15464471153827 1
1.92188906724278 1
2.00240967398867 1
1.86586118280594 1
1.92050590092128 1
1.97547034373968 1
2.1420648644962 1
2.13693336150049 1
1.86891411040603 1
1.99403308339624 1
2.00639735336764 1
1.90514149214235 1
2.08555161423375 1
2.05553001736314 1
1.87157971895631 1
1.6180141924642 1
1.85011390469927 1
1.70891082194842 1
2.26880984369573 1
2.10361884812624 1
1.97314339270456 1
2.37722077780165 1
2.08007167460182 1
2.13480556505198 1
1.74771429951039 1
1.78346245998239 1
1.97452547129218 1
2.05151627572714 1
1.66676958091942 1
2.0762976347109 1
1.52383303233622 0
2.14933244753078 1
2.31330484717816 1
2.02481650364491 1
1.95458212814408 1
2.0601232219704 1
1.97266529286757 1
1.50951782614569 1
2.05777207391705 1
2.22349270452341 1
2.02112572067902 1
1.44011222215575 1
2.24952428225814 1
1.7055394407421 1
2.09401794236192 1
1.38510795996342 1
2.07276910489153 1
1.8680011856681 1
2.41770035024062 0
1.65279690910181 1
1.966176832976 1
1.88878359447303 1
2.29107343465067 1
2.0485214446793 1
2.00438246037325 1
2.25388959205024 1
2.0873726720053 1
1.91364144516665 1
1.94073156646485 1
2.51847145093365 1
2.09985749443691 1
1.93888951195843 1
2.17454735241402 1
1.78347005129002 1
1.90242706036202 1
1.98531710934741 1
2.01144813504964 1
2.6997554673539 0
2.19131369588637 1
2.11700462882189 1
2.04839904581699 1
2.13574543274031 1
2.40967870528932 1
1.97357670184295 1
2.134155140696 1
1.9704753411803 1
1.93004893819442 1
1.73138015670472 1
1.90710558638245 1
1.98516986388027 1
2.0620094658298 1
1.75347249845851 1
1.7819864985745 1
2.18970911736495 1
1.93297962371267 1
2.17030212985448 1
2.01836388604156 1
1.95801745184588 1
2.03093794511163 1
1.99949439282753 1
2.04640709754649 1
2.19640158676709 1
2.36004493670602 1
1.98484302864087 1
1.95825206379661 1
2.20269321252991 1
1.93065626062857 1
2.22766477277745 1
1.91828201451573 1
1.91266565135005 1
2.28271838391845 1
2.05955616938989 1
1.73103793879237 1
1.97775018552907 1
2.14417107538036 1
2.14252541105053 1
2.05883748591037 1
1.75889438815784 1
2.01688356230928 1
1.94435555178264 1
1.67288989602874 1
1.82207895365105 1
1.91607908013881 1
1.74487887236713 1
1.9151957421138 1
2.00811533172447 1
1.6537866930792 1
2.12607615083485 1
2.19330965969039 1
2.09620226893356 1
2.09675259876558 1
1.88469599657648 1
2.02327834812048 1
2.23383815017189 1
2.47093328694614 0
1.54024659868008 0
1.76341840714491 1
1.90171425648916 1
2.10359551617399 1
1.76512636153918 1
2.59356415441819 1
2.30973579127251 1
2.04351206537994 1
2.01794836578072 1
2.11084600306912 1
2.22680632262101 1
1.79824922891725 1
1.37453147474295 1
2.78460868196328 0
1.67951503045778 1
1.73124982736752 1
2.35977867820869 1
1.52535219703503 1
2.46881792906157 1
1.9547714455555 1
1.6717486319016 1
2.08368831096691 1
1.85717960557453 1
1.95726854728867 1
2.18067652579691 1
2.04598418527177 1
1.67598642949211 1
1.78717046974225 1
1.80278585707704 1
2.24560190631694 1
2.09935726652561 1
1.75567778835486 1
1.8931808668113 1
2.01872634550412 1
2.0274937858956 1
2.44498000166556 1
2.64413956928522 1
2.17840609844788 1
2.16216964399289 1
1.79277598112413 1
2.21819781198575 1
1.54972653138509 1
1.46185700436145 0
2.12237091009559 1
1.86527136594232 1
2.16207136298516 1
1.51784572703289 1
1.85087680113933 1
2.27228821983841 1
2.2841909498774 1
2.52828606249205 1
1.96146496007582 1
2.36311553896267 1
2.07859082160653 1
1.42327806240782 1
1.92956799674977 1
1.97549579925516 1
1.98217424927196 1
2.20284628219097 1
1.84186753241097 1
1.96719048854568 1
2.16863233019172 1
1.47396483727216 1
1.76066217435386 1
1.91322613602441 1
1.89373465755082 1
1.7227619166265 1
1.97869666263268 1
2.09959273249725 1
2.03590747181088 1
2.00242463031227 1
1.94274255614725 1
2.29074295276449 1
1.75405185852119 1
1.76372426294665 1
1.74421661134865 1
2.36502872624946 1
1.89581058169626 1
1.70177526244751 1
2.15957071223871 1
1.99905492343012 1
1.56136181296828 1
1.96194249462503 1
2.68426559551104 0
2.02398467895227 1
2.3530436018512 1
2.41438410555992 1
1.74484400504542 1
2.16915115365693 1
2.18635612467664 1
2.03708267852338 1
2.01835513892297 1
2.01165637721903 1
1.76474627373539 1
1.76871806414096 1
2.11062135107227 1
1.65077267464234 1
1.73651307216906 1
2.00287097381483 1
2.2087058065702 1
1.70146392405214 1
1.92872639562592 1
2.05750172548846 1
1.79356706814667 1
1.93666010483793 1
2.11401562287425 1
1.77342753500625 1
2.06028406436555 1
2.41487484504189 1
2.15459801044442 1
2.2017727901307 1
2.02260967956054 1
1.78825981256497 1
1.78099790974414 1
1.782981758323 1
1.91719719405392 1
2.17994434844585 1
2.26638891757857 1
2.04397654922933 1
2.58267089217626 0
2.07587552649167 1
2.11228470445248 1
1.69765232872875 1
2.14773615967577 1
1.99341564478394 1
2.30904855104389 1
2.10439581650001 1
1.75174556103376 1
1.99862753524779 1
1.80995960985769 1
1.83937375988866 1
1.94662924500999 1
2.23866090693907 1
2.02228008268287 1
1.96794208052024 1
2.10493324526772 1
2.5335100370679 1
2.12612070613124 1
2.19998496483337 1
1.97416411225316 1
2.02606661189877 1
2.06204319370439 1
2.12688614369578 1
1.87021752533754 1
2.27784684083242 1
1.92246989920234 1
1.66931915483661 1
1.87347488338843 1
1.74280679849197 1
2.20001595916704 1
2.13093287749093 1
2.58090934593839 0
2.29334958947599 1
2.53934045812171 0
2.31895454903714 1
1.81036181320471 1
2.04247083546535 1
2.16637365444002 1
2.22329300665043 1
2.0642686829359 1
1.84720011938498 1
1.99283844190842 1
2.15854933061324 1
1.69274637292123 1
2.10938099765049 1
1.57760805735724 1
2.02050382252888 1
2.10230465181544 1
2.00295553529838 1
1.9240714445072 1
2.017066158784 1
1.95325391472897 1
1.81565504861162 1
2.06787015920498 1
1.95627486540468 1
1.62341120227238 1
1.75364658760689 1
1.94837938915427 1
2.19292264620831 1
1.98614495303168 1
2.00400402790842 1
1.739176083486 1
2.00515031569224 1
2.33025673453891 1
1.96977821606554 1
1.89076768838295 1
1.93444462576587 1
1.70907218103696 1
1.99066249996975 1
1.94625575783999 1
1.84474032226174 1
1.87833655710385 1
1.90158029960583 1
2.42844532563843 1
2.3499930695368 1
1.77746850899986 1
1.62850882842016 1
2.17365826119529 1
1.9512097045034 1
2.04887491754878 1
1.85627396455827 1
2.57636383598477 0
1.59560833718386 1
2.0950426489155 1
2.11010194355631 1
2.51058464604138 1
1.97720126223056 1
1.97864242120922 1
1.83206356841419 1
2.03312977824623 1
1.84783743016741 1
1.59002673285 1
1.91572815692289 1
2.00332797752055 1
2.08156627442655 1
2.13437397403504 1
2.09227234115759 1
2.15410935583127 1
1.98198440964745 1
1.9673516239394 1
2.26450363879279 1
1.86165466275743 1
1.97879772906626 1
1.73942290308293 1
1.95600536995979 1
2.03248381550716 1
1.96230893830699 1
1.96226166427346 1
2.19760362171831 1
1.72646454541434 1
2.09912907767522 1
2.62884692037261 0
1.84125292306512 1
1.9337254790271 1
1.29569711056734 0
2.08099328298009 1
2.19441985922293 1
1.91806247386364 1
1.83018048152364 1
1.76768228001735 1
1.80991985659296 1
1.99715622776715 1
2.68311166210611 0
2.11249736164221 1
2.11666946845317 1
1.64457325269182 1
2.00661785423074 1
1.9554743700643 1
1.59674638817202 1
2.0970435146635 1
1.96896605652414 1
1.81181322434619 1
2.12294200399232 1
2.16515484563926 1
1.50140115752426 1
1.91451807212099 1
2.04350255688494 1
2.12601867545685 1
1.98063332748462 1
2.00251059226836 1
1.74269065387738 1
2.09811927666381 1
1.87194524547955 1
2.15141778589877 1
1.78649635792679 1
1.65759024225866 1
1.80408360643103 1
2.27609290456816 1
1.64895572088548 1
2.05890853156637 1
1.66268959933478 1
1.65509888870415 1
2.0614161395083 1
1.59600970128836 1
1.75354032025819 1
1.77715418959548 1
2.14906915014768 1
2.24284439988653 1
1.79246696525399 1
1.95071195042604 1
2.13202188782618 1
2.03229519868994 1
1.36371677525077 0
2.33857966113588 1
1.97813730213994 1
2.10715068849592 1
1.85770837297452 1
1.47027965643076 0
1.92072298065692 1
2.36422651091981 1
1.90123143619894 1
1.90935847722071 1
2.01033551784494 1
2.25369935501224 1
2.08316017591174 1
2.14230997335689 1
2.36944744550991 1
2.5428743236918 0
2.20772019276556 1
2.10505476121365 1
1.60663937673563 0
1.8730125920278 1
1.77600036133421 1
2.11773310268936 1
2.31807156700955 1
2.40833200062154 1
2.1085726500454 1
2.2279657475855 1
1.77405228787087 1
2.26961473513146 1
1.75288943154176 1
2.49303119023347 1
2.10641912472166 1
2.06290435016597 1
2.22481071326679 1
1.74792813892396 1
1.4226027632918 1
2.14457058942033 1
2.05788502638641 1
1.99273319324938 1
1.89330013487608 1
1.92545102870012 1
1.54843347950248 1
1.8205625955707 1
2.14312274888744 1
2.01925902341996 1
2.11243250071535 1
2.71833931626275 0
2.00059707617969 1
2.09885205742329 1
2.18678137631557 1
1.93246315359607 1
1.90531151652208 1
2.12308137959813 1
1.99208464400831 1
2.31758970793099 1
1.98983921038566 1
2.1664433396416 1
1.98122787094787 1
2.18667859159287 1
2.36650761305069 1
2.16490977904693 1
1.89114978862246 1
1.99715990466292 1
2.02905395062608 1
2.06342820236047 1
1.93136461898304 1
2.05815678072371 1
1.62814532990764 1
1.95967022048624 1
2.17490485658011 1
2.23036148700656 1
1.36812803480438 1
2.03397721231736 1
1.93628371380601 1
1.65112032924941 1
2.20535555419347 1
1.66240887824621 1
2.05461349372644 1
2.05722738831837 1
2.02357762019526 1
2.23046449531124 1
2.23891924745333 1
1.68131043788313 1
1.93544537596871 1
1.73108744690532 1
2.03737224711914 1
2.33110780548482 1
1.96485626299885 1
1.65096511423437 1
2.15717647679641 1
2.33542903547927 1
1.83597650027352 1
1.80627964300565 1
1.72596287458734 1
2.07591482356163 1
2.29469096112876 1
1.9555025317685 1
2.47834111034126 1
2.5661857330418 0
1.63710818263677 1
1.88108519483507 1
2.13847723452193 1
2.62547603405408 1
1.81688147876498 1
1.9028347121712 1
2.13013404286883 1
2.16416373039365 1
1.79101940539128 1
2.21816520847624 1
1.74530021968079 1
2.03754409318172 1
2.07144667222338 1
2.02297583858702 1
2.15964412697087 1
2.04232413847082 1
2.11654977598518 1
2.04960223732219 1
1.26784606319457 0
1.92492501597003 1
2.14798348990755 1
2.10003849047571 1
1.89381629893373 1
2.25329245400851 1
2.11764087774585 1
1.60238368458862 0
2.33891492102625 1
1.93167104322339 1
2.07808609034945 1
1.93984920147093 1
2.11084830071099 1
1.96864262715363 1
1.8942913455318 1
2.12536319001728 1
2.21629304153054 1
2.08533896980347 1
1.59920045928933 1
1.64329908948368 1
1.83778179424882 1
1.84261259992629 1
1.72420535481934 1
2.09344233032963 1
2.30834774917115 1
2.25368797385038 1
2.08326790145366 1
2.05937840149639 1
2.46902233692181 0
2.22987420777137 1
1.96608179469698 1
2.24739747139042 1
1.63900139252963 1
1.98025761451602 1
1.98594062787183 1
1.75241019123638 1
2.13128608469348 1
1.90231244408862 1
1.83716303006475 1
1.42763399941505 0
1.63549220104988 1
1.97427950222751 1
1.57828247355668 1
1.87969514272247 1
1.82703720571541 1
1.71365972292877 1
2.4341762275201 1
1.92756355724702 1
1.79766114911644 1
2.30693463863611 1
2.2746849724793 1
2.49455155230121 1
2.32554301530459 1
2.24524680639635 1
2.80596410407965 0
2.10453077736291 1
2.0740748905579 1
1.70744020500444 1
2.2964794089842 1
1.61067529360114 1
2.30906306187107 1
1.68165561686591 1
1.74000755777053 1
2.08612319252724 1
2.23462459376972 1
1.86081962402583 1
2.29142620919454 1
2.20487151105552 1
2.4322272798984 0
1.90469348817531 1
2.12284949225731 1
2.09845010306852 1
1.76305733379336 1
1.86041082417167 1
1.7572098728349 1
2.03986676315657 1
1.71594237973603 1
1.42475366343437 0
2.01889991555042 1
2.05251954862832 1
1.77181961806309 1
2.1768051627669 1
2.17296044493187 1
1.9277713789901 1
2.1146787809167 1
2.21081878638928 1
2.08626026010458 1
1.7485211807368 1
2.10006402181254 1
1.98819842316592 1
1.55938556565661 1
1.81806478968445 1
2.17152357097402 1
2.19862437572541 1
1.67798887071059 1
2.20222229152102 1
1.68700679196218 1
2.10518297107168 1
1.84159429220456 1
1.85452841594478 1
2.17274764633384 1
1.86923150866125 1
1.94896712300231 1
2.30133134017916 1
1.86593565049076 1
1.79615800004068 1
2.55840927660436 1
1.6893846081358 1
2.41247807346666 0
1.91815419267901 1
2.15980736176055 1
2.02136407670431 1
2.31168452901426 1
2.49726861884709 0
2.13672675910452 1
2.15233588130358 1
1.77488176195815 1
1.72291620658946 1
2.12901140876967 1
1.98332883980062 1
2.11041514166892 1
2.04113854691013 1
2.3608223684242 1
1.93631669430176 1
1.90102417593541 1
2.23694458207946 1
2.70387239954619 0
1.918824339715 1
1.88505295024971 1
2.00619297818042 1
1.96959552720145 1
2.26137209926813 1
2.30388117736983 1
1.90372137588986 1
1.43078150189792 1
1.97470126780504 1
2.47180983198877 1
2.24958735349028 1
2.13016140430115 1
2.32130253971338 1
1.99574706019998 1
2.30687670363225 1
2.08188558226871 1
2.19386349046112 1
1.74071578348754 1
2.54249489720045 1
2.35472099139671 1
2.19082196968376 1
2.16541915016751 1
1.65857500126178 1
1.91046226136678 1
2.31923952547682 1
2.31533392028572 1
2.51679053394419 1
1.7837922406427 1
2.02796500650621 1
2.50128260140504 1
2.06594043386898 1
2.04072748904225 1
2.03580482616002 1
2.03387214094829 1
2.28587841431648 1
1.83480595316529 1
1.89949208609135 1
1.71543245515223 1
2.21416306513485 1
1.9288671586696 1
1.80887449323132 1
2.38669950217421 1
1.67662928433807 1
1.89556896330355 1
2.14785974795718 1
1.82957272792212 1
2.1060062351449 1
2.3244354283172 1
1.80914161465424 1
2.05207269980512 1
1.70381434534848 1
1.9283475400486 1
1.91860547218866 1
2.08144221215888 1
2.35884266894003 1
2.20936307265164 1
2.06570996100083 1
2.02165102514399 1
2.05078174407873 1
1.74304689565067 1
1.98814351871503 1
2.04532201577297 1
2.07052370555021 1
2.04962416507504 1
1.63820057312108 1
1.64266184932563 1
1.91919512073771 1
1.9300159169916 1
2.62282492093853 0
1.90138162769536 1
2.02636079934273 1
2.33802136645711 1
1.77739520310383 1
2.01839588991653 1
2.08922809324225 1
1.89350108819747 1
2.07858486242213 1
2.40515806096254 1
1.98850933462804 1
2.19927760625334 1
2.51586979287322 1
1.78657307734363 1
2.25310597639166 1
1.91647553748416 1
1.80072380729114 1
1.89289500138178 1
1.71390355676354 1
2.03842984915939 1
2.21904352403387 1
1.9858336048351 1
1.52774286857482 0
1.9978520595628 1
2.55664774057036 1
2.38023499009758 1
1.74482960521996 1
2.12349085653964 1
1.69835242238558 1
1.65628926472889 1
1.93026483326073 1
2.60330271466268 0
2.28988713179279 1
1.92669154585736 1
1.91683714422346 1
1.71441573174723 1
2.20986159785151 1
1.8255525028905 1
2.25709066705315 1
1.73751031640396 1
2.38160967087376 1
2.20423473366957 1
1.72623233329494 1
2.18343606277069 1
2.50030929784939 1
1.86069405001987 1
1.94024581997544 1
1.49159617172675 0
2.26002470242186 1
2.09909304966848 1
1.61932199862798 1
2.37472486625998 1
2.28150477788636 1
2.18418064560334 1
1.8540469220932 1
1.87807701886177 1
1.87631027812479 1
2.02275932577194 1
1.86561670274436 1
2.38056948579618 1
2.23193001580127 1
1.79738236548314 1
2.42339506453554 1
2.05377464404936 1
2.05711811945535 1
2.11270818034289 1
2.24415253350369 1
1.87870747204918 1
2.26766200923264 1
2.29425334346036 1
1.94550975684717 1
1.66638054882104 1
1.45933040615416 0
2.15120800917459 1
2.02676448566513 1
1.76961013898694 1
1.75946104559134 1
2.31132821103282 1
2.03236296310139 1
1.86222551600883 1
2.39394231793027 1
2.0374542093441 1
1.72019615992595 1
1.77776872962173 1
2.14169190345595 1
1.88345317544986 1
1.13975067782733 0
2.05599971815413 1
1.91006234142158 1
2.35568255757294 1
1.5644232927245 1
2.11035993942086 1
1.97480973699689 1
1.90967515278615 1
1.9396157985335 1
2.41418048089751 1
1.95342660924796 1
1.840648417303 1
1.90766889428184 1
2.14565170970464 1
1.44268258082603 1
2.25551851515287 1
2.35536055484246 1
2.09258882106256 1
1.5676615189738 1
1.98301117538436 1
1.87654572471518 1
2.13978990715698 1
1.53274165295634 1
2.34222954380497 1
1.97094394464149 1
1.95579608210961 1
2.10036979049425 1
2.22510917456655 1
1.83268672057316 1
2.14636472590836 1
2.21449319520748 1
1.76073753525498 1
1.94372991024648 1
1.49790510688344 1
2.11477501295475 1
2.07783195628585 1
1.74691332882191 1
2.61893051850536 0
1.82080503052659 1
2.38013134099394 1
1.90157720163177 1
1.27835841685918 1
1.86513759618621 1
2.02020974306067 1
1.83335083028214 1
1.48189841048969 1
2.13436417943368 1
2.0373832982926 1
1.83149923085202 1
1.7526136848769 1
1.72436657993685 1
2.17574475796544 1
2.38571541130847 1
2.32225227764177 1
1.98357294520548 1
2.3334367786805 1
2.00285029229043 1
1.79625310694241 1
2.25802061346558 1
1.72935354680454 1
2.0305944237781 1
2.02726670939684 1
1.75134133620773 1
2.15696726149982 1
2.09611715569426 1
2.22653604331986 1
2.09281225996681 1
2.11431750802399 1
1.54334058823877 1
1.88299005557999 1
1.65246596727717 1
2.82081918726996 0
2.21070758476003 1
2.04752251539432 1
1.94464517266022 1
1.67563396013093 1
1.85772694724556 1
1.78110924146092 1
1.95855972709452 1
2.11723832190072 1
2.13545380963369 1
1.78265967689397 1
1.87482108972614 1
2.50765989524238 1
2.15574533922714 1
2.24594612726997 1
1.77985046996372 1
1.83294386573386 1
1.57548291824998 1
2.02126836656713 1
2.03695752274911 1
1.87642979017196 1
2.40273418772678 1
2.27197464407767 1
2.57353240282225 0
1.51229073489681 1
2.65316873812572 1
1.86430823430834 1
2.41758104338854 1
2.27755628696973 1
1.80127017104796 1
2.17518790590278 1
2.0212960599666 1
2.15688623441988 1
1.77055072970674 1
1.80639545162712 1
2.29467570210494 1
1.99722007079529 1
1.99718626938159 1
1.98695335872615 1
1.78516129156515 1
2.02502042076602 1
2.05637951112366 1
1.58902099700757 0
1.6847304308186 1
2.11091293987649 1
2.10960545853506 1
1.9462526716655 1
1.49692522212099 1
1.68825489503202 1
1.96376198606305 1
2.58343379113536 0
2.05209699257577 1
1.70555384881441 1
1.37420342766495 1
2.21841966411564 1
2.14844847762198 1
1.39114395713179 0
2.18953353939813 1
1.76161357975616 1
1.73846091151172 1
2.14627578895059 1
1.93794270876089 1
1.90656634700743 1
2.33313347939407 1
2.1274664136604 1
2.17930475375581 1
1.94895041874313 1
2.05726540877335 1
1.75806172278471 1
1.97576088513671 1
1.94490429316383 1
2.10514563155416 1
2.49144814945631 1
1.89335814217651 1
2.15407554004832 1
1.78181898506808 1
1.93668546541191 1
2.29002382300346 1
1.95717953387905 1
1.85028208726176 1
1.73705630382487 1
2.21762564412951 1
2.00493895913106 1
2.20362707016422 1
2.26540579042089 1
1.39638511107518 1
2.01700088646268 1
2.2026659190461 1
2.11411527750259 1
2.08097225091359 1
2.29084171861426 1
2.10417977146349 1
2.29010805002192 1
2.68741491760589 0
1.69202268251316 1
2.21894319106318 1
2.34425125470727 1
2.31157367162689 1
1.97921066745081 1
2.22375439880293 1
2.24874219877542 1
2.22630127650288 1
1.80130010435012 1
1.68386876487619 1
2.07219260196621 1
1.67604531635342 1
2.12662591166338 1
1.94499533840599 1
1.97316175296482 1
2.01692030385239 1
1.62290345120202 1
2.3761791020579 1
2.23261138516622 1
2.22443993518778 1
1.872002094217 1
2.03226963556484 1
2.09855429491806 1
1.5452220006105 0
2.33231994144202 1
1.94060815544704 1
2.44078076891611 1
1.55861214556339 1
2.0474263677426 1
2.45238576371251 1
2.20317364832582 1
1.87554574654306 1
1.93904104484324 1
1.89363512800429 1
2.47671191867804 1
1.9003178083297 1
1.85816308725017 1
1.80522734628159 1
2.35097966048194 1
1.49178360671111 0
2.16346818163495 1
2.05516048626821 1
2.3268785538717 1
2.39776263005082 1
2.27297053217002 1
2.02149460866077 1
1.66311849020548 1
1.99632361274292 1
2.024480020138 1
1.65546855176445 1
2.03662286708896 1
2.29439420020939 1
1.89575630760046 1
2.49065430835894 0
2.12474426963822 1
1.71299611132663 1
2.0609481718078 1
2.23512611006819 1
1.7607640553555 1
1.79383456241997 1
1.65402956014807 1
1.78430697705356 1
1.87946519054082 1
1.92664576656046 1
2.57691771784799 0
1.76945630544875 1
2.39970531576958 1
2.18705944620381 1
1.933743714114 1
1.84121191957533 1
2.04113497583018 1
1.98381917846223 1
2.50484512247905 1
1.79397771517914 1
1.92810308858228 1
1.77923514142188 1
2.16145677955212 1
1.93692411733893 1
1.7892111767799 1
1.83369175911596 1
2.0015010533777 1
1.94918760617352 1
2.07286736731499 1
2.11362835654179 1
2.00603037858678 1
1.93833256318346 1
1.96723099505824 1
1.87143532023968 1
2.12441514124421 1
1.96714319622735 1
1.70550047339237 1
2.48383790636527 1
1.88435209077725 1
2.14070308729038 1
1.77488884112364 1
2.27391198870383 1
2.35121875261697 1
1.76218867060136 1
1.77785243885267 1
1.81094631407341 1
1.93804393599724 1
2.29577164225177 1
1.68058542070913 1
1.74112250253282 1
2.1074890518425 1
1.89573456472368 1
1.9107973822004 1
1.77978263066238 1
1.89837363228455 1
1.88355420807712 1
2.01621927839011 1
1.72209386003651 1
0.999815706733589 0
2.18588211618528 1
2.16806540568159 1
2.16710293612218 1
1.85162292180092 1
2.17885516587989 1
1.8061534220308 1
2.12906654500156 1
2.29400719515994 1
2.21890604439188 1
2.14158462202673 1
2.10231052047333 1
1.92770630827377 1
2.21051295164867 1
1.78245632601514 1
2.41703501666 1
1.87115197809018 1
2.0689527864597 1
1.59570964212053 0
2.3980154657499 1
1.65222360463909 1
2.32532767416641 1
1.78211977734102 1
1.48060493688277 1
2.34521725637045 1
2.03133299510461 1
1.75994203819278 1
2.0716052394918 1
1.91267339436092 1
2.05732909455738 1
2.15935172651052 1
2.16194320773636 1
1.61139292760562 1
2.24506656144713 1
1.8586031648262 1
1.6975579525529 1
1.9625441802754 1
2.41494182441802 0
2.17619855063891 1
2.45412903231865 1
1.92328408216036 1
2.05561831941382 1
2.30535327814066 1
1.96007352895627 1
1.87827967411962 1
2.05141128361053 1
1.8260736181032 1
2.0801095115579 1
1.60988415358341 1
2.03241078028169 1
1.62992530299681 1
1.8375392626893 1
2.07202852396845 1
2.04030904695831 1
2.39886553762563 1
1.96945169142126 1
1.85779969142111 1
2.14220288158864 1
1.77276600832501 1
1.92096029084446 1
1.75298977528728 1
2.09478043941564 1
2.04558134716973 1
1.78259937483148 1
2.10642541589273 1
1.86495546827594 1
1.66112686574275 1
2.43419061560674 1
1.93084118168147 1
1.6708084003547 1
2.41089652425944 0
1.88282214871569 1
2.26117123400664 1
2.16281431601629 1
1.8812915455316 1
1.71150375418712 1
2.11754727722299 1
1.9563685150923 1
2.20001974861669 1
2.0457483795345 1
1.90759963097368 1
2.25909632336164 1
2.10714133397827 1
2.19261454985665 1
1.48264737370578 0
1.92680236071995 1
2.35927554642323 1
1.41578987377227 0
2.61648499019577 1
1.90147206481243 1
1.67135855084501 1
2.59159885723044 0
2.26264962645207 1
2.05589575643766 1
1.9727524703615 1
1.7929273981806 1
2.4638352295992 1
1.86116223658621 1
2.09424290756721 1
1.361741239741 0
1.99185369481716 1
1.65485849875694 1
2.16762190409646 1
2.27309021000332 1
2.38203234293487 1
1.86403593756386 1
2.18926582584585 1
1.98686038431462 1
2.19617265776705 1
1.56633399711097 1
2.24734235560551 1
2.15210874933011 1
2.09355190420915 1
2.08251805665751 1
1.5157600027573 1
2.31847209005484 1
1.59641736824688 1
1.9334069200753 1
1.19621850321914 0
2.08629697497121 1
1.65440000452946 0
2.11836476284081 1
1.80394282417782 1
2.17105000247006 1
1.99508377993999 1
1.73350253418179 1
2.04291071158171 1
1.83385093163843 1
2.30461402753559 1
2.63523696049875 1
2.13629036166449 1
2.01684773889853 1
2.11834648802007 1
2.2474301278464 1
2.25487778751612 1
2.36161751076233 1
1.71955431826836 1
1.84107508298159 1
1.86722989682162 1
2.01299086746804 1
1.92466940441185 1
1.3044583676927 0
1.85668591075773 1
2.41820117201612 1
2.13824881118683 1
2.31880627920184 1
2.32961844227859 1
1.85202965250999 1
2.11134887959008 1
2.20500953129842 1
1.91070087226148 1
2.18558715815217 1
1.83531051911504 1
2.45480802862185 0
2.13522722879289 1
1.84970459330509 1
1.91600024085177 1
1.90163355500274 1
2.31259049102451 1
2.26831970268329 1
1.95045786623734 1
2.10339481692777 1
2.0751643659515 1
2.06723310681472 1
1.96354558081339 1
2.18872862175579 1
1.94150058717046 1
1.6460151039068 1
2.40830662457051 1
1.90281657484691 1
1.72210274240977 1
2.00320924837607 1
2.08013298798902 1
2.1823467037352 1
2.58017233075526 0
1.70438304936675 1
1.835518434152 1
1.70669370915055 1
1.97970200403113 1
2.19080944601936 1
2.05267769617717 1
1.99714546945671 1
1.96818215127304 1
1.56688393384238 1
2.05138403089261 1
1.75035714134285 1
2.21146787290506 1
2.16883696227478 1
1.85124506126163 1
2.07286781354651 1
2.25910889969782 1
2.02208497385573 1
2.14599413603878 1
2.08728022440435 1
2.01919718370965 1
2.41773776383447 1
2.24160935362217 1
2.07095187847441 1
2.17971715601853 1
1.87948040885882 1
2.20810458204169 1
1.8602386662897 1
2.00067388358623 1
1.80953683659723 1
2.06805184986313 1
2.06359169082664 1
2.60947872541573 1
1.75069619959476 1
1.68190710018318 1
2.23768375960239 1
1.94755048046953 1
2.20064283336851 1
1.72349148637057 1
2.0618508893041 1
1.80902245756673 1
1.70144728227332 1
2.44726069491546 1
1.71187044522918 1
1.76988137179328 1
1.73756989103337 1
2.43781635338244 1
2.34694862169231 1
1.87535526954886 1
1.86262600729934 1
2.15624262999208 1
1.72367883413721 1
1.86587793719039 1
2.12591032381339 1
2.08230036921504 1
2.10877277013627 1
1.46428987992459 0
2.00021524357133 1
1.77580442320385 1
1.96520436066203 1
1.6971488209636 1
1.51178736718072 0
1.67106324764964 1
2.00910672242525 1
2.32310035624185 1
2.12192302645438 1
2.22739126144055 1
2.1941796978641 1
2.11235446828531 1
1.97436706891772 1
1.95156360234652 1
1.54263757640531 1
2.14200046580829 1
1.7346788455963 1
1.63100918152094 1
1.82653922144917 1
1.66748233719761 1
2.31934001789909 1
1.97147446931289 1
2.19017116508886 1
2.03908534682168 1
2.52693154166144 1
2.14097061857393 1
1.9968055568624 1
2.32833442858963 1
1.87940207148152 1
1.62804855357231 1
2.30838798144515 1
2.00642681172316 1
1.9833437878328 1
1.75772306861333 1
2.1438059710811 1
1.94126512755921 1
2.01415580614996 1
1.98803690191927 1
1.94035893830974 1
1.59772778936836 1
1.98116772133327 1
2.19497958346691 1
2.14507520438196 1
1.98790110113578 1
2.27267004924537 1
1.78979272727129 1
1.94641207022845 1
2.22491202690477 1
2.22260768540214 1
2.06156946731272 1
2.08814048120952 1
1.9486912376388 1
2.0978100482454 1
1.96685589057146 1
1.85725133470049 1
2.29492982445326 1
2.11777210665976 1
1.58368865153224 1
1.97456505045929 1
2.08298710829836 1
2.02038337906832 1
2.27314704694529 1
1.97903822271913 1
2.0879830763119 1
2.01525252826141 1
2.14006970590247 1
1.94165421311855 1
1.99973223921254 1
1.74837286906611 1
2.28993164709796 1
1.50092754023845 0
1.8656396912469 1
2.23612438410806 1
2.15546493737614 1
2.64269589549223 0
2.32900249294968 1
2.17062666644334 1
2.13000168648192 1
1.78565423821931 1
2.3267916899001 1
2.02942354445928 1
1.89714010174983 1
1.96052033832358 1
1.9340137902202 1
1.87509911574273 1
2.04824607702437 1
1.91131323134051 1
2.03687527674348 1
2.25543017167182 1
1.91013462116325 1
2.02781040839507 1
1.5619317692304 1
1.81456362955138 1
1.98703374332122 1
2.10233308541481 1
1.96706448548283 1
1.96618015919845 1
1.55109953597027 1
1.86516629618618 1
1.77343173400326 1
1.70554415490416 1
2.41556931543699 1
1.96061001605814 1
1.68074884360037 1
2.07586086120984 1
2.1678380594737 1
1.85054355499222 1
1.88475376079141 1
1.9465718518399 1
2.14698808475049 1
1.81765203467647 1
2.10350456211213 1
2.06773186098188 1
2.22906056902387 1
2.14543994524552 1
1.34227322992297 0
2.24550888399424 1
1.70931039064436 1
2.15304775710898 1
1.85373531308482 1
1.8649947243063 1
1.95598954570884 1
2.0608621683681 1
2.29398181891073 1
2.11019283965056 1
2.45001818572987 0
2.25406455948725 1
2.0320445730799 1
2.21719419098819 1
1.87600778121325 1
1.65886531736304 1
1.88415079784876 1
2.20777862625235 1
1.88326008739276 1
2.08141742941706 1
1.86641589551879 1
2.05177518030784 1
2.32639972081728 1
1.83028134623086 1
1.99874812374571 1
2.29163500509279 1
2.23348942063475 1
1.89079066425985 1
1.80502644763323 1
2.65677489496435 1
2.01063934677698 1
1.98275799201326 1
2.1628607684232 1
2.01412912790683 1
1.51774954815935 1
1.64394768869963 1
1.56524004724422 1
2.02232230613697 1
1.98977681348358 1
2.34458372025951 1
1.15931701782627 0
2.24497500425523 1
1.80299017070823 1
1.96738529635149 1
1.95638882951126 1
1.98016047661314 1
1.95670130557369 1
1.8593226701468 1
1.82920200047085 1
2.14475796201975 1
2.26373320926119 1
2.20217016435463 1
2.13859924941883 1
1.75936813467324 1
1.98965018017214 1
2.16869106594548 1
2.48927635296049 1
1.98947986549535 1
2.05088469761372 1
1.92081901193059 1
2.33891502295859 1
2.27656849925279 1
1.82030282629607 1
1.56759107753741 1
2.00464506088392 1
2.32991843496811 1
1.9832921579846 1
2.26781547242528 1
2.02509021791844 1
2.26338957830597 1
2.34149060837613 1
2.42702819647601 1
1.70933593656054 1
2.17278073980868 1
1.96201070285114 1
1.90082756576167 1
1.76709285081485 1
2.48026804889969 0
2.0031952228343 1
1.97727058510995 1
1.74198468497072 1
1.86300208833267 1
1.85455353673319 1
2.08823550888499 1
2.0101916948418 1
2.24830438959583 1
1.5848880749918 1
1.88122523095564 1
2.02092422710344 1
2.50169070608281 1
2.33700894192007 1
1.88497484388004 1
2.46614921046542 1
2.05385131387431 1
1.45021941721233 1
2.05985390675801 1
2.49962498027889 0
2.18023122245985 1
1.85416128538594 1
2.2056920183743 1
2.02841509777934 1
1.60915023012394 1
2.46523468010986 1
2.09891227784212 1
2.23924301468263 1
1.92793048823502 1
1.88196788977175 1
2.15618282640918 1
2.10502248490344 1
1.50574044817986 0
2.17653548574893 1
2.17094568105541 1
1.90501742943694 1
1.92323280207059 1
2.15498227300775 1
1.82565528307378 1
1.89042794864451 1
2.18871844201594 1
2.83380782793259 0
2.0834529835325 1
1.7320994797561 1
2.23227008369339 1
2.12354834421299 1
2.42769650651017 1
1.49483266757545 0
1.96613071536998 1
1.69451256511853 1
2.03548718187479 1
1.73651657455542 1
2.26059515573391 1
2.29608472119491 1
1.83385795867669 1
1.50750144850792 1
1.78314477003399 1
2.30185811393669 1
2.0665726683898 1
2.17736284261286 1
2.22309477845185 1
1.62522817756282 1
1.99488944664297 1
2.10537742446681 1
1.96857546472626 1
1.79643138321565 1
1.69619539535393 1
1.9443262539392 1
2.01431552124902 1
2.30097072029416 1
2.4129172549085 1
2.38096139412124 0
1.95303950508656 1
2.23517632809363 1
2.20932998232392 1
1.72686193633563 1
1.7676233266489 1
2.02410450441668 1
2.17407526135881 1
2.30430544498281 1
1.57911272363497 1
1.70379312449599 1
2.24058647779664 1
1.83495609678676 1
1.58679960660501 1
2.01709342979139 1
1.99601462865244 1
1.90428567861905 1
2.03710345364401 1
1.82099838904113 1
1.54413881477018 1
2.22433945176465 1
2.06296977192836 1
2.20648710595856 1
2.19235915460774 1
2.02310770232042 1
1.81166500347213 1
2.03957274378735 1
2.10463537539974 1
2.19840482385545 1
2.49554598132035 0
1.82545750667022 1
2.5827841991918 1
2.61881877055046 0
1.3115378505387 0
2.25513604156546 1
1.76084738308721 1
1.94545939053774 1
1.72031276193611 1
2.17626369549028 1
2.12315971771938 1
1.80961495052017 1
2.43825457906903 1
1.96173531680238 1
1.85150276085629 1
2.01455337768175 1
1.77893148065724 1
2.00941535730391 1
1.64032240206948 1
2.04986475088009 1
1.99072274767096 1
1.85858892129619 1
2.76247999220186 0
1.52771455911824 1
1.9109731624487 1
1.79665101396301 1
2.01565763837611 1
1.78237105971386 1
1.77347844098421 1
2.14957464580263 1
2.15129801620614 1
2.27874293761449 1
1.76038939870982 1
2.02717211121789 1
1.67209410425753 1
1.40287738671686 0
1.99617050135627 1
2.03618194290058 1
1.88452024660004 1
1.94811975907134 1
2.20927471377547 1
1.76951444865517 1
2.13615287406382 1
2.00901688505746 1
1.84279982457817 1
2.00779782743053 1
1.24206582236431 1
1.80768215717531 1
2.24982873711322 1
1.76879010431582 1
1.47291433775803 1
1.20618576114332 0
2.13194109231106 1
2.51388270376554 1
1.93517962422817 1
1.9456136177795 1
1.92727489529202 1
2.10496663552397 1
1.85847080353935 1
2.02307951807675 1
1.95966370449714 1
1.58371691138909 1
1.91397955780665 1
1.68702950519699 1
2.16723475239621 1
1.70089439179056 1
1.64732033402812 1
1.96630918589632 1
2.15488011909746 1
2.09875677747992 1
2.18198287477506 1
1.9751713403464 1
1.77886038298756 1
1.92050847169287 1
1.70193349779231 1
1.98337980986544 1
2.08376864743265 1
2.36325485446306 1
2.06723482504964 1
2.26067617746929 1
1.7935162928205 1
1.98137646787518 1
1.89208848075086 1
1.97717159963583 1
2.1887135192093 1
1.7466219193483 1
2.28119679957298 1
1.94961757531144 1
2.23241638518501 1
1.62479412848371 1
2.15073234658901 1
2.19790973035686 1
1.89221157232126 1
1.64765421415513 1
2.19748335493445 1
1.33806775993072 0
2.21450234101818 1
1.67420411800765 1
2.12522201025169 1
2.04702103689067 1
1.80348972406874 1
1.64925668018668 1
2.1424212387129 1
1.39561965264339 1
1.69120440960077 1
1.91701637151178 1
2.02445742476321 1
1.91804835599676 1
2.20054544394859 1
2.44388174549937 1
2.07995000192011 1
2.01312394408512 1
1.95660375319178 1
2.16389589162598 1
1.73720092791305 1
2.10225035175762 1
1.80107661229806 1
2.05646153029236 1
1.87513681094415 1
1.87807361549908 1
2.20543035631966 1
1.97913272291464 1
2.25652356944814 1
2.3684691372997 1
2.40941336079983 1
2.00505138637061 1
1.92419323585123 1
1.79684182172625 1
2.65360758660727 1
1.64599553557426 1
1.83959707379976 1
2.35403546097856 1
2.51924225050865 0
1.90522489512702 1
2.4673721617712 1
2.07954130387365 1
1.96497491085496 1
2.08125756637365 1
2.03727947221299 1
2.26091198282179 1
2.37539775328771 1
1.67414179508658 1
1.98700442480347 1
1.60843946439191 1
2.19949225127503 1
2.25868244632471 1
1.85479463345836 1
2.10088886667325 1
1.99940633134134 1
2.04717898008932 1
1.57932601977143 1
2.10341081806967 1
2.12581582894239 1
1.91148552370559 1
1.97975339766427 1
2.28713409417124 1
2.07346273267914 1
1.8126356952667 1
1.847578614758 1
1.84176756259948 1
1.48507822322527 0
2.39013027470868 1
2.03971784935196 1
1.99870447461892 1
2.14319311613325 1
1.88526377104918 1
2.67097478385967 0
1.97355422593457 1
1.57997783294224 1
2.24980107134056 1
2.0629610108342 1
1.77724350775589 1
1.99686582831314 1
2.03774223110342 1
2.28081960434696 1
1.85028242948006 1
2.08318711023743 1
2.24261976852255 1
2.03955829706958 1
2.24879457484896 1
1.98505671770047 1
2.09564681114063 1
2.22382404274212 1
1.84113490929177 1
2.014439264443 1
2.24960513066954 1
1.78452173545317 1
2.05896587799171 1
2.09214271933941 1
2.28796812055569 1
1.80608088286296 1
2.3629458724003 1
1.84920939011928 1
2.27697819871596 1
2.09155102503702 1
2.02502543519122 1
1.88773397393007 1
1.60627520717944 1
1.86678697136284 1
1.9596132261373 1
2.02052182782413 1
1.73898995561418 1
1.71793121547573 1
1.83053398269204 1
2.16865952945694 1
2.08036899043108 1
2.15495972367174 1
2.53831377379132 0
2.2803250806819 1
1.86953318152769 1
1.84074518747976 1
2.18754325362374 1
2.14432209220962 1
2.21440632896443 1
2.16781650560583 1
2.03164556880378 1
2.20577711889746 1
1.84659765181465 1
1.65966745304669 1
1.65645688614936 1
1.98378667425111 1
2.04484521452605 1
2.14767890107507 1
1.9488542742241 1
1.73578622790114 1
2.11482118976579 1
1.73211342292996 1
2.4426965079999 1
1.64460388507711 1
1.94791890043881 1
2.29498567412839 1
1.82166216271399 1
1.93098705818045 1
1.80924367375908 1
1.73362237760973 1
2.09362593276647 1
1.85845130985075 1
2.11309556974429 1
1.47063668173229 1
1.65266451558624 1
1.8055782555952 1
2.19254967013161 1
1.9392965306171 1
2.13522002826889 1
2.41792711717347 1
2.33029085552257 1
1.91369700252969 1
1.70747552669186 1
2.42032169826582 0
1.92909777312571 1
1.74080626198782 1
2.21912693199624 1
2.21606968856833 1
2.30348118105871 1
1.95366130049257 1
1.98430645302389 1
1.82660500964778 1
1.63406478003202 1
2.52455880159911 0
1.79253016969777 1
1.91063582317661 1
1.80424059391626 1
1.74455801592905 1
1.85642359885159 1
1.92089217773495 1
1.41399383249749 0
1.87216749373645 1
2.00572791510219 1
2.07110855171787 1
2.21177690332896 1
1.98565530083897 1
1.8745779062628 1
1.41057333694559 1
1.79401282565144 1
1.89793811663521 1
1.75325568378213 1
2.13761845299232 1
1.9539039050253 1
2.39600949197686 1
1.58208925244632 1
1.98088753457817 1
2.09601769021601 1
1.91590952174993 1
2.541585589163 0
1.84958727818344 1
2.27934126697923 1
2.04616274043019 1
1.96473499318042 1
2.28229478465576 1
2.14522501000944 1
1.8357003617704 1
2.30423169571576 1
1.81231740128366 1
2.00618090270764 1
1.82526644685971 1
1.83826533848921 1
1.89290981976861 1
1.46888281310303 1
1.57038127340514 1
1.8513423223369 1
1.98118467778851 1
2.1436046648132 1
1.51502416677524 0
2.62629822049907 0
2.11617659794599 1
2.02821596095546 1
1.52549789373017 1
2.07411879234796 1
1.98813694637017 1
1.85991634748825 1
2.00703868866523 1
1.99534770538833 1
1.89346475256318 1
1.95669659461128 1
1.60532692572557 1
1.90141350641394 1
1.904407109529 1
2.14871343555664 1
2.03421496085803 1
2.06890030533116 1
2.32695995836667 1
2.06422293461114 1
2.27317672540222 1
1.94372555326262 1
1.58751050600358 0
1.86765619079397 1
1.79212407728244 1
1.60116012162108 1
2.15010073038887 1
2.16564487930518 1
1.92722099787824 1
1.88682255345813 1
1.98820382828305 1
2.42614012080465 1
2.21074141639041 1
2.3067824042776 1
2.48643355530739 0
2.02217293883764 1
1.93880507643869 1
1.98454336139845 1
2.31707065400931 1
1.59852031109969 1
1.93636684808468 1
1.84852302138148 1
2.09401742045732 1
2.23052612544787 1
1.9876428276667 1
1.99640568460157 1
1.80510054661689 1
1.71669119473518 1
2.02016474529728 1
1.95464779933096 1
2.20012192169063 1
1.94708515845275 1
2.17878578299128 1
1.99003991434937 1
2.43047142349703 1
1.9353437733961 1
2.18862163321248 1
1.91986853760127 1
2.61496288130162 0
1.71561462951173 1
1.97613728640905 1
2.2564843544703 1
2.13048576042025 1
2.26755959759014 1
1.85107886248335 1
1.62412704180739 1
2.39091823082661 1
1.91173549015661 1
1.85001272843308 1
2.13877128431349 1
2.17315442599147 1
2.14955660113185 1
1.96530943258311 1
2.14222291954968 1
2.00370691849053 1
1.83384895337301 1
1.65876580138025 1
1.63030730762424 1
2.10921241368663 1
1.99721001533929 1
1.91790292162775 1
2.00938900107638 1
1.82830381264517 1
1.79338355410049 1
2.23392417150281 1
2.06702958942911 1
1.70401655955128 1
2.12470421532738 1
2.33208177527036 1
2.20413277717372 1
1.8757048114681 1
1.96553748365456 1
1.80388593162471 1
2.51532906268816 0
1.74013814027819 1
1.88531416007116 1
2.18282103297218 1
2.06223863771252 1
2.00944171723342 1
1.95886716543037 1
1.73497764346534 1
1.80320742296669 1
1.84839211923345 1
1.74159673032136 1
1.85694033885988 1
2.46361408761042 0
1.48312534673502 1
1.78787350154723 1
2.28251469664147 1
1.56551121434122 1
2.04680445329825 1
1.77823295034452 1
2.01535371538441 1
2.02669765419365 1
1.92723699006683 1
2.15008935873197 1
2.3226002413252 1
2.33899183688655 1
2.20065220607513 1
2.1117012097814 1
2.5846185627482 0
1.88505154864707 1
1.57128169123713 1
1.75728227695182 1
2.02687102609657 1
2.12880472344164 1
1.72421194994048 1
1.55912479551974 1
1.68765583642747 1
2.11533160530567 1
2.25354382425542 1
2.20390336921041 1
2.19640231770472 1
2.1214831991383 1
1.81831285527063 1
1.7148023945334 1
1.87886509445744 1
1.92618579329485 1
1.67744858821477 1
1.80681333476086 1
1.90871595784555 1
2.21301164828434 1
1.50878911479769 0
2.46921223058868 0
2.06357345364696 1
2.10029750126237 1
2.17610175117903 1
1.914827596549 1
1.80717780941757 1
2.02438500764045 1
2.39090000043949 1
1.67630239561058 1
1.93582609155202 1
1.52270465055556 1
2.27682798800775 1
1.77006050909996 1
2.21529762966263 1
2.05895739346797 1
2.05319919712619 1
1.53245085876875 1
1.87809043118807 1
1.6590830027272 1
2.21021240527682 1
2.5734989976298 1
1.97740113838706 1
2.13848134785701 1
2.16434929370435 1
2.48577840298782 0
1.72486098419983 1
1.88175144690047 1
2.33972080511566 1
1.99776774468323 1
2.34562346034384 1
1.64750607675622 1
1.60893139686647 1
1.79454741260106 1
1.85879105158367 1
2.15812043337779 1
2.04722428994986 1
1.95016314522441 1
1.78110488338529 1
2.03104142298239 1
1.93055919565731 1
1.93343412509782 1
1.97459441309701 1
1.86685122017061 1
1.33174339516373 0
1.88708514740486 1
1.89065865187398 1
1.90211742898387 1
2.00440057197249 1
1.65859581629406 1
2.18390897017189 1
2.31604796146569 1
2.04479937736604 1
1.86371006338888 1
2.25891730271124 1
1.88372151369575 1
2.076953832736 1
1.72989156824011 1
2.06328384897079 1
1.56491585051049 0
2.1858319727817 1
1.79615353709361 1
1.95259176044645 1
2.16694793577973 1
1.61541130132822 1
1.86991932924592 1
1.91392202159895 1
1.46096702791901 1
1.93313499044372 1
1.60897059462225 1
1.75910397491383 1
2.03175752073881 1
2.54618600276855 1
1.8810161565203 1
2.19756884568839 1
2.18436137867598 1
2.36081241721315 1
2.08857902643903 1
1.96591272950711 1
2.14095908915569 1
1.92239596926754 1
1.99990530837558 1
1.77643461393671 1
2.02597124946274 1
2.17108078381292 1
1.51026323523616 1
1.97352186936534 1
2.38787566194912 1
2.15622495790079 1
2.09058475114311 1
2.3278997066851 1
2.0736325799725 1
1.85770279603607 1
1.727286102925 1
2.0021024839756 1
1.83026387625898 1
1.42886954941579 0
2.10725319366186 1
2.09274657022062 1
1.83495389143259 1
2.10047398300883 1
1.87197114111812 1
1.81292310912105 1
2.03310075789712 1
1.62888003006997 1
1.61695653535115 1
2.01499763573085 1
2.28856561375557 1
2.14790767180098 1
1.81556025303821 1
2.03862139647043 1
2.20201695370309 1
1.94185364508848 1
2.18994515779308 1
2.15278929273421 1
2.08551417317001 1
1.89402805994214 1
1.71130434724178 1
2.15933721396545 1
2.07622630186332 1
2.07240452912154 1
2.55305970946802 0
1.55342308187978 1
2.36296550087202 1
1.8378314686773 1
2.03087666379186 1
1.6450444574835 1
2.01272121565576 1
1.82021025767152 1
1.42156779984387 1
1.89770769154129 1
2.00032543006821 1
1.78430154440933 1
2.37286537466474 1
2.10352283617239 1
2.05293360221302 1
2.04189580406855 1
1.50121864094862 1
1.75831676434308 1
2.26134010145334 1
1.91066869881992 1
2.08784919143854 1
2.11266783905269 1
1.3577724207422 0
2.33019315870267 1
2.06290871236834 1
2.28722821386916 1
1.98648531926376 1
1.92946978359859 1
1.92089675777146 1
1.3957520903475 1
1.80471373769668 1
1.82869206712315 1
1.80423466381675 1
1.83506636138309 1
1.87953464669043 1
2.38020374064631 1
1.83195100806563 1
2.40691812478886 1
2.0756882484855 1
1.68860929417021 1
2.08466442450398 1
2.17661557984592 1
1.5013850159144 0
2.63434034149352 0
2.13763591328999 1
2.28164162735428 1
1.97026349258766 1
1.99864040521269 1
2.05362457045956 1
1.29537616026414 0
1.88223108984139 1
1.92812627439964 1
2.08760000993278 1
2.17330362217837 1
1.80557091869153 1
1.78265595228524 1
1.9399356673964 1
2.27152520488259 1
1.94206087533666 1
2.09736187349737 1
1.76958700279037 1
1.95544408559583 1
2.02618135658139 1
2.17551654070686 1
2.17770750179206 1
2.12874606491473 1
1.68573230236269 1
1.60084988939596 1
1.99254539530446 1
2.01691690295451 1
1.934026320791 1
1.48349419722229 1
1.90231559763971 1
1.72025085510764 1
1.64565007886398 1
2.07293536714676 1
2.20029202185352 1
1.75851159855451 1
2.10113330310586 1
1.98231044928522 1
2.01523851385328 1
2.08077394911257 1
2.0912291775997 1
2.27326494012754 1
1.95799762413556 1
1.95226501973854 1
2.04667633654318 1
1.91882753379501 1
1.37663562195696 0
2.22542471672499 1
1.96032195246092 1
2.17945906006918 1
1.9264793518545 1
1.98979794299591 1
1.83594559594194 1
1.64069502144324 1
1.70021425558334 1
1.77620676026582 1
1.85233227180844 1
1.59817716410153 1
2.09515302573464 1
2.43406953088184 1
2.06959604862227 1
2.01667704533992 1
2.01177404639407 1
1.98090261228217 1
1.96458378662476 1
2.16027639394085 1
1.48893480594197 1
1.91681755957034 1
1.8736914224664 1
1.84547212384512 1
1.87516454883042 1
1.66578860466558 1
2.19227920147989 1
2.1884346344974 1
2.27896031921696 1
2.10880884627599 1
1.36350131248185 0
1.88013885863988 1
2.06353088877768 1
2.03022021516371 1
2.13459394334625 1
1.79563751939708 1
1.84927328718495 1
2.62671626091635 0
1.85162915824907 1
1.80404621752863 1
1.95954995842899 1
2.28721708057446 1
2.15865242992091 1
1.70567129029651 1
2.17863976181246 1
1.80508017822088 1
2.16290416939455 1
1.95215033559043 1
1.6090575352982 1
1.98898738245159 1
1.78924177012841 1
2.40336838623831 1
2.37471659822399 1
1.83604152978683 1
2.00018295129135 1
2.11124832134021 1
2.14537464042256 1
1.84364092599266 1
1.76620306298017 1
2.03192060863542 1
2.22388358641546 1
2.05608857115191 1
1.81507644686238 1
1.98341044353183 1
1.85060127596224 1
2.17225448036494 1
2.05642735528732 1
1.8940296355896 1
1.82738049599801 1
2.07314986262524 1
1.59457850785543 1
1.85438367987354 1
1.63612541273941 1
2.0036943299092 1
1.86059605719213 1
1.88432395954045 1
2.16203623501322 1
1.93173551928272 1
1.93576471714927 1
1.82099271074774 1
2.13361957122188 1
2.36896185521407 1
2.1549278233185 1
1.88579597399865 1
2.1045376220645 1
1.96721196193443 1
2.03867657926566 1
1.86113075117166 1
2.02655241408003 1
1.89371287737099 1
2.05110909828183 1
1.92564167609534 1
1.50912786229919 1
2.08879294536694 1
2.1834292137097 1
2.15190178868362 1
2.19419972696351 1
2.14255726736828 1
2.099668095064 1
1.87283387289344 1
1.65673539301596 1
2.56475603568321 1
2.05326059889964 1
2.52596237565156 0
1.99070445683845 1
2.77754738929138 0
2.21573433764761 1
1.90369075568861 1
2.19512112123424 1
1.98488267013468 1
2.4997243123165 0
1.85695799013041 1
2.19901121129864 1
1.85048167989144 1
1.79062307499058 1
1.95170404841026 1
1.86481221250849 1
2.07736112240865 1
2.34924894985775 1
2.03614782843184 1
2.02202369778492 1
1.80869295216324 1
2.11810695115822 1
1.86487401048156 1
2.20040468278875 1
1.83243957269081 1
2.32205199233475 1
2.19124952349266 1
2.07803185349032 1
1.83490222882396 1
1.95249618875479 1
1.95347064607305 1
2.39228778443584 1
1.65961583915658 1
1.80508574166752 1
1.95259100321473 1
2.0370382247691 1
1.93593713328358 1
2.06702774483636 1
1.79241948358235 1
1.81747170623769 1
1.74608996127566 1
2.06994495209475 1
2.05013029553951 1
2.02670960607141 1
2.28432861906347 1
2.14939453585733 1
1.48009993721686 1
2.00705830930555 1
2.00322604913616 1
1.79064360994254 1
1.95365770219377 1
1.83670629572394 1
2.34755172499548 1
1.69144835856299 1
2.15940610655784 1
2.0619971937238 1
2.1620869892065 1
1.73598263249711 1
2.09909221447595 1
1.9905361976978 1
2.14656417333767 1
2.2614372002121 1
2.0393903323211 1
2.26653378213638 1
1.71245805237078 1
2.07267444785658 1
2.21746026602255 1
1.83120773330049 1
2.1477221425109 1
1.91863295021371 1
2.07096064618188 1
1.96115106948763 1
1.8355035126297 1
1.97373568286704 1
1.89596198069043 1
1.62111774215804 1
1.89709523431417 1
1.78276076978729 1
2.13364490247576 1
2.01329419888908 1
1.69824418633156 1
1.92032015052394 1
2.07996715824809 1
2.10849075190012 1
2.48093683388474 1
2.12801989183574 1
2.17280097278138 1
1.73219587089039 1
2.02084876455258 1
1.75778263880653 1
2.24504793350628 1
1.89890445643148 1
2.0349069009217 1
2.28500845187727 1
2.08889940245806 1
1.98897469747845 1
1.69131433685421 1
1.88576814313308 1
1.80884844593905 1
2.26479108769043 1
1.91549305377869 1
1.73562320511821 1
2.09709347510436 1
1.94810473720004 1
1.6417628965269 0
2.00319825078698 1
2.12689024033208 1
2.16744761429512 1
2.19744098671272 1
1.97204916590846 1
1.75056603968407 1
1.8162312068175 1
2.90995939879296 0
2.16436222126218 1
1.67967474127341 1
2.27782010679962 1
1.90770452936092 1
2.01650600017924 1
2.31365511297572 1
2.2563708666311 1
1.82796783605375 1
2.13660464769991 1
1.94199701036257 1
1.84811139751013 1
1.86963652904531 1
1.95172314237758 1
1.81852210547244 1
1.72354287666475 1
1.92483258106409 1
2.12180211932929 1
1.63884854152489 1
1.90080516965968 1
1.57351287928264 1
1.70820231031786 1
2.06556465433111 1
2.14982804672653 1
1.94313974800956 1
2.38310932140846 1
1.95537159543631 1
1.9835526153389 1
1.59072878642802 0
1.7137719963784 1
1.43082021241074 0
1.89547072847744 1
2.15965512472491 1
2.56701922939133 0
2.31385619816508 0
2.04053544471406 1
1.72684409085654 1
1.4703359074251 1
1.84668429461379 1
1.94281618250602 1
2.01997307216193 1
2.0453558365899 1
2.44215936538944 1
2.05916933678692 1
2.21734499156537 1
1.75773569297758 1
2.29945678641234 1
2.3853421588179 1
1.98321452998505 1
2.39070216674597 1
2.235354063023 1
1.98410786927373 1
1.59738316912192 1
2.03979668290308 1
1.77075677142869 1
2.18769525673523 1
2.05982684179964 1
1.53252475607312 1
1.90609172219211 1
2.49189804644203 1
1.98251809849512 1
1.6612535709018 1
2.19569895674983 1
1.72987569082714 1
2.30772489673203 1
2.10919481426872 1
2.08918993322472 1
2.10515052266768 1
2.15594046695155 1
1.99664271023851 1
1.76864487353042 1
1.80485398165805 1
2.24153599120927 1
1.97816937926216 1
2.32686600686307 1
2.22968096650717 1
1.40961384128122 1
1.51640347084261 1
2.165370544729 1
1.76437901066017 1
1.67962805986741 1
2.0039615889741 1
2.21117779287184 1
2.14418662722096 1
2.22836470858982 1
1.84036096405715 1
1.9172414117781 1
2.63245705075214 1
1.76749706160605 1
1.98687394730027 1
1.65642737968412 1
2.27978273002743 1
2.22523988483949 1
2.39854067950944 1
1.71528049458843 1
2.29495699158233 1
2.31225169377788 1
2.23260622357109 1
2.18377259387424 1
2.07199613265438 1
2.25078077426944 1
2.15207764207749 1
1.98282244737925 1
1.87629066415625 1
2.26065623831067 1
2.23715835190418 1
1.95842018602675 1
2.29202903623972 1
1.89331639471938 1
1.80539256808426 1
2.03614496615888 1
2.09151584567828 1
2.18719966853633 1
2.15215022796554 1
2.07197691447018 1
2.08252594460279 1
1.37552350833037 0
1.85939618245616 1
1.8090798116956 1
1.66927951300488 1
1.91675109638429 1
2.1439687460592 1
1.96147124720974 1
1.85422736969205 1
1.81126815351191 1
1.65567339740351 1
1.48357120087315 1
1.86523739048167 1
1.20113959087941 0
1.75555474329689 1
1.87307590094282 1
2.21805512750145 1
1.84717359532956 1
2.42813944838546 1
1.57018250465385 1
2.52912208560538 0
2.02911488041696 1
1.69239441252651 1
1.77247264273022 1
2.00710220749873 1
1.65819375389958 1
2.2912161880568 1
2.07476211453927 1
2.33247665991583 1
2.11852719500076 1
1.78774056599293 1
1.57681156348729 1
1.89959449207893 1
1.7859301144211 1
2.17730717658158 1
2.00171690869648 1
1.76175034871982 1
2.11095362072156 1
1.93327819983119 1
2.52563937990713 1
2.10411576015145 1
2.16225397711961 1
1.93763121626862 1
2.18331291430786 1
1.71625860043369 1
1.93059266650179 1
1.83431080234248 1
2.30764095388225 1
1.76773173079447 1
1.89344572361367 1
1.67029285491825 1
1.77769203431867 1
1.72187050002264 1
2.24109973051964 1
2.20806848663802 1
1.93955571564996 1
2.01481338973579 1
1.91773148990553 1
2.3954082502137 1
1.95561632585488 1
1.67970993250713 1
2.07219964269398 1
2.26769206570483 1
2.03071934006946 1
1.99449896999282 1
2.07532675543527 1
1.89333381176223 1
2.37096674666856 1
1.962121520698 1
1.9906995672999 1
1.49898939869463 1
1.86378671445009 1
2.02723826895031 1
1.81787375198564 1
2.33837026283381 1
2.28923648166226 1
2.07968566007086 1
2.21548304303613 1
1.76826332912914 1
2.15934972167258 1
2.03765733135209 1
2.10111056996099 1
2.39371798961539 0
1.83028292353332 1
1.80788109609115 1
2.15560578463863 1
1.99751046089794 1
2.09263844376998 1
1.9815175029802 1
2.15835792865143 1
1.87644130872821 1
1.76709778492421 1
2.18463107611838 1
1.71735210445521 1
1.70025893818463 1
1.57027651927556 1
2.21190602673027 1
1.49048774677606 1
2.08541829169185 1
2.21137463371465 1
1.53615859590881 1
1.83547256502541 1
1.95532226499068 1
2.05438073014567 1
2.0465397847729 1
2.07611965717551 1
1.49832863213522 1
1.82084531664721 1
2.20540492215151 1
2.58238727670406 0
1.88168676643696 1
2.23377625586987 1
2.64433785299401 0
2.03826715984394 1
2.01540099512439 1
2.21257436622069 1
1.79673803508752 1
1.77284661570352 1
1.35947228612232 0
2.07901745227366 1
1.96810671364582 1
2.12177442182509 1
1.80530674765038 1
1.87133894477412 1
2.14489654981536 1
2.40680761723325 1
1.18566707691475 1
2.17286427668141 1
1.7830966990068 1
2.39578384108762 1
1.51468885438831 0
2.01266317198873 1
1.88057283687323 1
2.12915934599862 1
2.37009851006769 1
2.27040695611275 1
2.20054785933972 1
1.86730091804709 1
2.35206236713031 1
2.06253884856933 1
2.03619415474548 1
2.2757983808452 1
2.2068971912876 1
2.02464353531111 1
1.94683286260625 1
1.99245597205992 1
1.60550210986126 1
1.96818520832087 1
1.79494405592769 1
1.86877708171711 1
2.07118331261538 1
2.0889941522927 1
1.88631661234547 1
1.87721477211843 1
2.08277450674724 1
2.17404592092427 1
1.71021719217335 1
1.84023201417438 1
2.27587533841863 1
2.01891726978192 1
1.99607159210948 1
1.71302546372392 1
2.14246930078475 1
1.91787367720446 1
2.03956695274 1
1.81091323366896 1
2.44271260547012 1
2.33885300108637 1
1.75389791745095 1
1.70194908714237 1
1.86564633409788 1
1.96725175245201 1
1.54782311629758 1
2.00378106427622 1
2.10545347715197 1
1.67549908349379 1
1.80010693416422 1
1.67725151291128 1
1.81367860592595 1
1.86112674226722 1
2.61334641258279 1
2.06880200105827 1
2.23478079078842 1
1.59277281795752 1
2.17765313758293 1
2.02127681424003 1
2.38266972041983 1
1.96053764956619 1
1.50003971171721 0
1.73552036384912 1
2.15167088375942 1
1.45691153430833 1
1.82261039984938 1
1.95855180275934 1
1.60797726938392 1
2.07788397001366 1
2.07285813455959 1
2.0988335701946 1
1.87315523424367 1
1.96864531125869 1
2.14331499872932 1
1.62135783669114 1
2.14009470269561 1
1.9830588654713 1
2.03593965390828 1
2.48335193377116 0
2.24153677730874 1
2.41598895437526 1
1.70932512908835 1
2.24754006639085 1
1.64166785763212 1
1.97417458095891 1
1.71427339656094 1
1.68011741225388 1
2.0204585616827 1
2.15955146344866 1
2.32101167085839 1
1.99571813460575 1
2.87378342631703 0
2.233409924124 1
1.69395909164719 1
1.86802422311552 1
2.18717311747384 1
2.25223121211024 1
1.66463182844236 1
2.33835978221867 1
2.12606836209832 1
1.91646837159776 1
2.06426499124641 1
2.13757023490643 1
1.78770171998903 1
2.01221319467768 1
1.91407032599777 1
1.95888173260415 1
2.20977736017834 1
1.92919936219019 1
1.7413883932583 1
1.71585836404352 1
2.25987081125827 1
1.7244748385422 1
2.10771551598315 1
1.87229229673837 1
1.98495941107574 1
2.47525663463159 0
2.20860186364131 1
2.11420434677719 1
2.18875368350672 1
1.7747457328825 1
2.23441368352247 1
1.67933311051508 1
2.09736573374031 1
2.21147235244177 1
2.06360868938264 1
1.87515718868882 1
2.0176754745678 1
1.79921842619241 1
1.8017752213759 1
1.84216781165208 1
1.46298918957143 0
1.94363495208386 1
2.00084415251117 1
2.15587790291216 1
1.77511017241315 1
1.98502211416617 1
2.72908776290142 0
2.17219466498301 1
2.07289579266577 1
2.04921107210564 1
2.21971068406971 1
1.36828213139528 0
2.01162921826316 1
2.23691422016624 1
2.06083337060701 1
1.55337213500352 1
2.20888321428756 1
1.47797226101264 1
2.56234202674691 1
1.83859335313732 1
1.95994571085303 1
2.07618943100891 1
2.19170236567112 1
1.6519599873827 1
2.18079821857607 1
1.77029223531036 1
2.02162583524292 1
1.63288539117565 1
2.07155590966108 1
1.74912830019134 1
2.10192540879817 1
1.93918345302433 1
2.0133459506969 1
2.02646031247213 1
1.74093539166046 1
2.00538732737493 1
1.78149077881672 1
1.99250645546186 1
1.91803855596806 1
2.04507555467166 1
2.16365718898951 1
1.7933444288161 1
2.25000278693269 1
1.827949902615 1
2.0524033987981 1
2.45644483306166 1
1.85715857016202 1
1.63052758413927 1
2.37710447943454 1
1.6221057679989 1
2.28181699733954 1
1.98751285869038 1
2.32523821827233 1
2.18363666479419 1
2.49499178082214 1
2.39506664977982 1
2.15103479481673 1
1.61392175862383 1
2.20091336284447 1
1.97813521430485 1
2.31788851090293 1
1.99694696264481 1
1.63482561141712 0
2.08299872095004 1
2.05388986064146 1
1.85535076130509 1
2.1923544795729 1
2.03119254867625 1
1.84608683792586 1
2.16853270804934 1
2.36668273867293 1
1.9771953668614 1
1.97755467520357 1
2.14753052949983 1
1.57428358644512 0
2.2917059001618 1
2.12191019228939 1
2.09810348183623 1
2.42871287260363 1
1.78153707576429 1
1.36012468853028 0
2.06179416190417 1
2.09353361305473 1
2.3158279564371 1
1.89673468496479 1
2.56827683762614 0
1.96669600714971 1
2.67323296504316 0
1.99606842942379 1
1.86168994932895 1
1.81365241446578 1
2.23513772463494 1
2.029143105662 1
1.78550167195276 1
2.62681985651479 1
1.92935303548161 1
1.78477795039292 1
1.95867816681432 1
1.89714920654893 1
1.55036273968866 0
1.93082495333082 1
1.68125685775299 1
1.72262832280733 1
2.09437482590703 1
2.32465791591679 1
2.03607107804662 1
1.72897091321788 1
2.31666401271304 1
1.67598216658171 1
2.36935901148915 1
1.86020686143495 1
1.90028431820311 1
2.12637562006231 1
1.92069573244977 1
1.6157272914321 0
2.25442085392229 1
1.93172041087751 1
1.60870740577245 1
2.2690163828079 1
2.20522660640614 1
1.76722614099342 1
1.9711865258591 1
2.23792512970915 1
1.62285601144383 1
2.04884295466532 1
2.22597043630265 1
2.1265478508944 1
2.05947476703111 1
1.93542716218668 1
1.84910239890716 1
2.11947051076281 1
1.87182322555932 1
2.09008523856506 1
2.24463040800355 1
1.9708920870719 1
1.87728665742653 1
1.9822907335299 1
2.16657306922364 1
2.02872280918228 1
1.86382343099609 1
2.11623865971185 1
2.08832616932565 1
2.13935795635491 1
1.77821229991311 1
1.62282177890533 1
2.04548147186564 1
1.95737860353599 1
2.10118262292227 1
1.80620029559793 1
1.64430649152153 1
1.72200387986762 1
2.00283177760414 1
1.90038398062398 1
1.884658014331 1
1.83546149307516 1
2.12253850726081 1
1.36471196144286 1
1.8571598547496 1
1.83582404373717 1
2.10818695900468 1
1.48189835761942 1
1.75352744262161 1
2.1500114459356 1
2.63267653918629 0
2.20686674704207 1
2.05581906074009 1
2.01201738862145 1
2.16608669620402 1
2.0992953799846 1
1.81699036924562 1
2.21915149582888 1
1.77209360845699 1
2.3422684544831 1
1.9792561118961 1
1.86649210521884 1
1.57065910572097 0
1.72757914639094 1
1.86600218109652 1
1.82136060244931 1
1.75374207082552 1
1.80173702213842 1
2.00273931241619 1
1.69408742322583 1
1.64312391189578 1
1.55105368891356 1
2.4791030396783 1
2.1436213970159 1
1.85991163342553 1
2.20711998605962 1
1.75016171543927 1
1.77601136167334 1
2.10361325114343 1
1.72343432500512 1
2.33057498298077 1
2.06985576610052 1
2.41177460377137 1
1.97920571965582 1
2.16532123027986 1
2.09804684759397 1
1.88870229261889 1
1.85703793228877 1
1.87488378801787 1
2.08261125402606 1
1.91142629457801 1
1.61409211233462 0
1.80767128269177 1
2.08296943774806 1
2.04939600975828 1
2.08607473086733 1
2.13207080201644 1
2.00457018259315 1
2.0319678240604 1
1.87109427606114 1
1.75537418738745 1
2.05603065817625 1
1.68407626891425 1
2.30351567868127 1
2.05703211336942 1
2.36602315014927 1
1.85053273188668 1
2.42471107394766 1
2.18223307184155 1
1.61150010792217 1
2.03295247277835 1
1.65844250209775 1
2.32161287476051 1
1.83429752145177 1
2.14552646644833 1
1.98634528653415 1
2.32607452393833 1
1.84711197361039 1
2.28629297604656 1
1.98248162166848 1
1.50986967543701 0
1.98821329782198 1
1.91566110904348 1
1.9017884703685 1
1.88163162747209 1
2.00756610522126 1
1.75333606313152 1
1.76528886015708 1
2.15774759430409 1
2.04632383546474 1
2.0603017558131 1
2.1731237061045 1
2.04438341295478 1
2.30870378171703 1
1.97841628585858 1
2.01428543706194 1
2.23810582586343 1
2.27700202390683 1
1.8519980157212 1
2.22775158204717 1
2.39997205817455 1
2.15159000265118 1
1.87275282442516 1
2.4478939527766 1
1.99138063688075 1
2.23593572908647 1
2.23562360450593 1
1.65053824508149 1
2.26203217429403 1
1.79475945251672 1
2.01723670161486 1
1.70792585787567 1
2.13712017885905 1
1.9302559994293 1
2.43400641712553 1
1.96483734511506 1
1.98500339450636 1
1.81779264603608 1
1.70169453155993 1
1.7437825144379 1
2.15994762284209 1
2.36746222682064 1
2.25115032495471 1
2.35832103898625 1
2.26693436784855 1
1.94424566914486 1
1.95816649851556 1
1.67840888102161 1
1.90199921355192 1
2.24181536208972 1
1.90090729947362 1
2.16477534415267 1
1.91991121029145 1
1.83443739646097 1
2.27657278655454 1
1.56798084976401 1
1.73937946850634 1
2.12512015711919 1
1.79426609125125 1
2.08987710857005 1
2.14684778522585 1
2.19954147353303 1
1.94438082334721 1
2.31063198389094 1
1.59392951461136 1
2.12472949700697 1
2.03327280297393 1
1.70258038715942 1
1.94102372505908 1
1.63269132881253 1
1.51135480256019 1
2.45860927158858 0
1.72660318008177 1
1.92996332176615 1
2.20464265774113 1
1.9988469864952 1
2.37193372701768 1
2.04493595437149 1
1.8719463508341 1
2.21196766438722 1
2.22245089720774 1
2.62567645222439 0
1.90129749770953 1
2.01337960708607 1
1.55518809624176 1
2.28441604894129 1
2.02192992564439 1
2.20830957837364 1
1.94496248457897 1
2.10170519068797 1
1.87742664833668 1
2.15788516622485 1
1.77192268649123 1
2.09168645317486 1
1.99198718023876 1
1.9960353829942 1
2.22920458549021 1
2.05919303758052 1
1.98290913825472 1
2.02643806511788 1
2.05939028802603 1
2.13124317392915 1
2.27020662318442 1
2.08726001570951 1
1.75636029455583 1
1.66657468503618 1
2.29874898488237 1
1.93738934532011 1
1.63182798507709 1
1.90599540052508 1
2.13809516809863 1
1.90010719661416 1
2.04341649378347 1
2.37815815663834 1
2.24901687463809 1
2.35311831358416 1
2.12435777196642 1
2.08195516901679 1
2.01766737249097 1
2.0514791631716 1
2.19606395013174 1
1.68992501099394 1
2.3463421165605 1
1.65182878032484 1
2.03098816163881 1
1.99768234335777 1
1.88579775293769 1
2.18102809822659 1
2.02722718337354 1
1.71632867129805 1
2.06055463153255 1
2.42403745667064 1
1.94310171248637 1
1.79621202081911 1
2.05209159004045 1
2.16823993071698 1
1.99456609393162 1
1.48168710865219 1
1.80045165333231 1
2.2423512486386 1
1.97572311980788 1
2.28328466752628 1
1.94974740828927 1
2.17405265565502 1
2.09959942445708 1
2.51230037833133 0
1.76399502222265 1
1.7304759652278 1
2.12687670967693 1
2.22618277608403 1
1.84689998947787 1
2.15569146550716 1
1.91265433886186 1
2.48640447520803 1
1.92615948306068 1
2.19963108859196 1
2.244599009881 1
1.87105973692272 1
2.39732748150725 1
2.22591885773346 1
1.84574609771551 1
2.25258292263778 1
2.41671974871055 1
2.05801702925393 1
1.81991877827889 1
1.88424030263741 1
1.6541656359571 1
2.74162263327308 1
2.29964736824602 1
2.13119194842005 1
2.14360243875537 1
1.93491685025352 1
1.6432629980481 1
1.69815130621734 1
2.01569853877254 1
2.40353473354902 1
2.03416371155159 1
1.84420801376579 1
1.80140019227477 1
1.93947026845595 1
1.41206472197123 0
1.92355238021144 1
2.0070310852837 1
1.69964626651073 1
1.67178426529299 1
1.83306891298169 1
1.82623724109971 1
1.67635772690596 1
2.38402479660401 1
2.1324212857675 1
2.13871755207321 1
2.27984755295283 1
2.34728710267546 1
2.20110575205637 1
1.88602656651793 1
2.04123972006249 1
2.32400703721827 1
1.79397132587598 1
2.2223884012323 1
2.0910846622326 1
1.97805754776892 1
2.34790511077377 1
1.82808974391785 1
2.20528338891369 1
2.00256262982893 1
1.5897743900274 1
1.77857974348074 1
1.86083502025989 1
1.82980283834584 1
2.04086217951803 1
2.0719852611298 1
1.98418104607347 1
1.97042046164834 1
2.34687053244898 1
2.21415289790714 1
1.78937090949012 1
1.84810100083939 1
2.18686599897749 1
2.07473566629447 1
2.14016485674195 1
2.20177177927488 1
2.24069741336549 1
1.95412087803872 1
2.275603698037 1
2.13766144631097 1
2.04993082170256 1
2.10826371146016 1
1.72865685907306 1
1.88224295493774 1
1.9092993516719 1
1.69737727381742 1
2.302282375558 1
1.92388065772252 1
2.06412478642988 1
1.62777508080562 1
1.96329104862372 1
2.18961838978227 1
2.05261711998335 1
2.17534310688668 1
1.97801371190691 1
1.9832657217503 1
1.48016468905693 1
1.81674734920153 1
2.02802160637416 1
1.67531279765569 1
2.28316117344002 1
2.10843218285669 1
2.17883521897802 1
1.89493178234806 1
1.73633319762686 1
2.42602061972535 1
1.72541747774091 1
2.18175944785824 1
1.99396766229262 1
2.28911438403535 1
2.19154427996235 1
2.03845468510515 1
1.99740224787034 1
1.92369246857913 1
2.13255653375748 1
2.18043904671768 1
2.33505561417428 1
2.32745948012699 1
1.73262473096999 1
2.32304010213617 1
2.80094630587452 0
1.72077897104846 1
1.92522604628972 1
1.90648697406803 1
1.9263107564305 1
1.42783206665433 0
2.05453645291618 1
2.11839025587217 1
1.90067424559663 1
2.1291901723636 1
1.48791656701905 1
1.66204610756585 1
2.36820262724885 1
2.05063539502435 1
1.7869088336402 1
1.51915837046931 1
2.48206530657321 1
1.72990005129256 1
1.8160433757722 1
1.3804023042785 1
1.72020574855995 1
2.00897936871493 1
1.96183643037647 1
2.011176537278 1
1.78678641675294 1
2.4141894211074 1
2.00996759805702 1
1.854047272978 1
2.14486726830398 1
2.08526692516535 1
1.73713283405481 1
2.04929553495249 1
2.35186919192429 1
2.11967355582636 1
2.07754508411643 1
1.91597886421371 1
1.54543134646519 1
2.04544907232451 1
1.88818809980257 1
2.58543575086067 0
1.77769995744195 1
1.97101505342709 1
2.13570522858217 1
2.16080129411241 1
2.37172053080306 1
2.2742984432163 1
2.19973472834725 1
2.4563323684643 1
1.67231954120016 1
2.03565447420464 1
1.8197242589344 1
1.73932157682905 1
1.82420993352581 1
1.83097851285834 1
1.69345987466342 1
1.92384119294215 1
1.94382628215601 1
1.81590100239275 1
1.89594494118301 1
1.65323382542972 1
1.83669310485857 1
2.05885546328777 1
1.91644414848263 1
1.95016337782185 1
1.72955505216221 1
1.87161388208655 1
1.65669669101864 1
2.22425002536655 1
1.85685301663742 1
2.32470415241869 1
2.34286081891083 1
1.93996505384149 1
1.97569158124645 1
1.53830079263793 1
1.66737114021368 1
2.04752320825777 1
1.79758470151316 1
1.96253821616588 1
1.9110163235169 1
1.9819222239875 1
2.07198480602642 1
2.0774376010963 1
1.65237610209152 1
1.81000097657107 1
1.84178005977235 1
1.89960958073759 1
1.78974489589272 1
1.71636342421976 1
2.18219009366524 1
1.70755477197666 1
1.75894632930224 1
2.11478915004593 1
1.57124106474091 1
2.32106524356077 1
2.18882506264922 1
2.24576572623014 1
2.16637520117285 1
2.16533989352512 1
2.4058252389061 1
1.73939930395992 1
1.99661128201958 1
2.0130570032497 1
2.2723947757338 1
2.19299105905928 1
2.32294836844494 1
2.16966778797948 1
1.79844926947389 1
1.70080708401363 1
2.36536996874461 1
1.98606023680056 1
1.73716853144205 1
1.74293893241661 1
1.94184366127115 1
2.23259200368966 1
2.17026212715331 1
1.65844256164239 1
1.88920483397544 1
2.0287951468644 1
1.86951616038847 1
2.21537887866352 1
1.27183716856332 1
1.80224634785402 1
2.20084462939034 1
1.8100374272726 1
1.52097432994359 1
2.02617818599504 1
1.89654002731119 1
1.96470220369967 1
1.93295181964346 1
1.43272882087716 1
1.98435260896985 1
2.17220938681362 1
2.14462717931771 1
2.43986626270019 1
2.09797205354982 1
2.04177877545348 1
2.4360399247834 1
1.94672301974002 1
2.34582559717671 1
1.82683767405241 1
2.32366849153241 1
2.05557332147603 1
2.12390776290773 1
2.25482808341289 1
1.99999367487357 1
1.91946526986785 1
1.45697496764522 0
2.02570897234777 1
1.93611338205127 1
2.09239692790427 1
2.10498525759257 1
2.19832543549865 1
2.04718116849476 1
2.44256139091314 1
1.82856281362888 1
1.86146684547467 1
2.16930843044932 1
1.59667347198606 1
2.26753601991153 1
2.08616195287528 1
1.60254603163707 1
1.99600901369576 1
1.88201558860878 1
1.66533012762493 1
2.03005491427439 1
2.04499410755906 1
1.67634370761396 1
2.25892834346621 1
2.44387042487876 1
1.74278780047463 1
2.10483029810438 1
1.88682760969096 1
2.31519012051543 1
2.14777123379442 1
1.89615643424307 1
1.73913504682164 1
1.91949235661162 1
2.24526823978999 1
1.75212091783904 1
1.91624488584593 1
2.06295150282018 1
2.37166145242142 1
1.95951848193004 1
1.65338663178106 1
1.86337851498121 1
1.97661117670465 1
1.99412631669941 1
2.42191266279419 0
1.74625840395602 1
1.75906038845189 1
2.14862329451065 1
1.89467839549916 1
2.44506063227731 1
1.62185194432964 1
1.69498261213408 1
2.27720078980936 1
2.01368575062226 1
2.02869721883864 1
2.16732087019858 1
2.35009390645336 1
2.16981627749482 1
1.80106478442571 1
1.59126883804148 1
2.08831198336458 1
2.1610381840242 1
1.83098801856065 1
2.1688143163896 1
2.17451102407184 1
1.81884269729318 1
2.33536472509676 1
1.93334829789614 1
1.7449664766781 1
2.11232648987094 1
1.93177186791256 1
1.96550893442998 1
1.80274553790131 1
2.47299680455998 0
2.07748248893659 1
1.71644119914095 1
2.0031985259543 1
2.1312415847562 1
1.70025423574271 1
2.03387677274153 1
1.81386913980649 1
2.08668230481199 1
2.22612157120994 1
1.60602903991898 1
2.16596480992898 1
2.15958104809533 1
1.74174839285402 1
2.18551284317061 1
2.01581756629859 1
2.18195764206876 1
1.94898219614604 1
2.01261636339072 1
1.96388927804575 1
1.68336831724104 1
2.07695772938379 1
1.91559812766221 1
2.36658487599607 1
1.97418003693991 1
2.06352470657857 1
2.0052169955466 1
2.05525501729637 1
1.99871490433928 1
1.4119265035758 0
1.6505690935292 1
2.29789703509409 1
2.67340371999509 0
1.99476597233131 1
2.49780055089939 1
2.12965116235427 1
2.19151761750271 1
1.75149809828473 1
1.9561878204968 1
1.8230219429114 1
2.4471747328994 0
1.72486974739991 1
2.20585847493227 1
1.45325516281163 0
2.6553211843179 1
1.91460566819508 1
2.12313992696034 1
2.00385905679313 1
1.88918097861913 1
1.86445981585728 1
2.02843961019918 1
1.90753671206617 1
2.11299216819372 1
1.75934933463184 1
1.56984284926938 0
1.67530417482103 1
1.84718379907695 1
1.72431640093148 1
1.75225796480648 1
2.03022361338736 1
1.59919370376998 0
1.90177281820167 1
1.64227415059607 1
1.41869062109586 0
1.77433019648039 1
2.00829784176904 1
1.82437082243897 1
2.11572140951159 1
2.07829322042171 1
1.60904290948052 1
1.85816375253662 1
1.91200550705334 1
2.12322845123601 1
2.40685202988931 0
2.02113275494816 1
1.69555364959441 1
1.76699443593787 1
1.78036262817311 1
1.8434404166916 1
1.99393831029175 1
1.86624792795625 1
1.83005724503077 1
2.21123752450379 1
1.92026617819526 1
2.09435441699835 1
1.99344322638762 1
2.14445908444249 1
2.18193987780249 1
2.13728386666622 1
1.96874340501429 1
2.31027872372389 1
2.2810552278137 1
1.94901193287509 1
1.9535128346035 1
1.98941416789554 1
2.54387744317062 1
2.45477243137131 1
1.98457343717411 1
1.92999433585184 1
1.96814767458703 1
2.20427241619713 1
1.99192954429708 1
1.93808294027659 1
2.47886623156925 1
2.00030637057668 1
1.9751281002466 1
1.8947802552919 1
2.06573679346382 1
1.87674226978918 1
2.06232335438212 1
1.95325052048806 1
1.97503806823731 1
1.90181879006165 1
1.86151673814504 1
1.96984975100483 1
1.86375291056831 1
2.03558045075036 1
2.08175877075444 1
1.75893620601268 1
2.27345017555285 1
2.12906014883092 1
1.93619181643006 1
1.9920810777915 1
1.41543965866979 0
2.2693701714508 1
1.98397752795986 1
1.87020346658518 1
2.47300455797268 1
2.20233058576452 1
1.96318588592256 1
2.68046572196642 0
1.62543995504505 1
1.98495291430337 1
2.52939833783732 0
2.20325997271629 1
2.01248927815067 1
1.79854533676834 1
1.57013625430334 1
2.35563093442164 1
2.16964393903589 1
2.02980740739517 1
2.26775244946769 1
1.75399738525144 1
2.34392010498881 1
1.93792674898521 1
1.88833402252162 1
1.73908767755559 1
1.65236858502997 1
1.89242830029767 1
2.12880329445761 1
2.30711489517242 1
1.97968502744529 1
1.87229154915177 1
1.5610973925459 0
2.05641377410685 1
1.90074965470204 1
1.90124121598911 1
2.13690591983568 1
1.77695004604725 1
1.83856179631021 1
1.75136868193361 1
1.65025739939146 1
2.46149860334384 1
2.12304403005057 1
1.68214318834073 1
1.73437630940354 1
1.79195607368176 1
1.90689091648971 1
2.14073305795944 1
1.81895692250356 1
2.12465184024874 1
2.11037344357504 1
2.07034805200502 1
2.07149215082739 1
2.03935518737977 1
1.55223821144119 0
2.03011369018218 1
2.13485329899069 1
1.86191885768475 1
1.93243603124539 1
1.3751426440975 0
1.91480358898491 1
2.67232653904227 0
2.00177037903186 1
2.22389655487723 1
1.98860384853821 1
2.24645384739317 1
2.05480728733289 1
2.00673390464844 1
1.68269525743614 1
2.11904959985254 1
2.16725632105319 1
2.21997627574634 1
2.13323964921216 1
1.80173752361247 1
2.01498242366145 1
1.93876158994615 1
1.83126668104579 1
2.06920920674096 1
2.50718541985074 1
1.55253416684289 1
1.63483593537721 1
1.93124574438878 1
2.09036952178179 1
1.90278324995916 1
1.50556493010108 1
2.01411816905038 1
1.88025445374388 1
2.04653320505161 1
1.9757672351023 1
1.97230249371736 1
1.53538408638195 1
2.31400796166328 1
2.13199445689405 1
2.21540214538027 1
2.16990026322452 1
1.94569130622979 1
1.91453821545433 1
2.22404757151581 1
2.26921904484173 1
1.81532596688397 1
2.58941877070643 1
1.86130964615004 1
1.73031201454598 1
1.81679911920388 1
1.65590602754127 1
1.86933239232669 1
1.94240567345088 1
1.92004437473039 1
2.26374087767492 1
1.94089254918256 1
1.80366309635198 1
1.94033680472574 1
1.79659699490668 1
2.01719167889424 1
1.70578225492719 1
2.35362767953976 1
1.81944320285219 1
1.7743184265371 1
2.64985700972205 0
2.18297010507128 1
2.01700458561514 1
2.03300026755458 1
1.42967491674128 1
1.86236893735955 1
2.17517858720652 1
2.07880484993317 1
2.00957068834217 1
2.29264226956506 1
1.63587088713551 1
1.79842983231705 1
1.97208877630067 1
2.17275647243486 1
1.84111393114294 1
1.99738996758174 1
2.29855169493803 1
1.74524259887305 1
2.26132529842345 1
2.19169704715713 1
1.81848012289813 1
1.72844973272262 1
2.15070408257641 1
1.6959442510123 1
2.19152338084055 1
1.92691786997816 1
1.70136137559476 1
1.82523569330663 1
2.23380515832749 1
1.95124229036628 1
2.17966269189233 1
0.814164521501936 0
2.23830388479266 1
2.74537615439609 0
2.04830376337691 1
2.28170392890848 1
2.36992293814235 1
1.58376379031233 1
1.61992670580087 1
1.10088213000392 0
1.84464037690526 1
2.03373328558823 1
2.05687249973769 1
1.80293386717192 1
1.9814430399196 1
1.9122955796097 1
1.63907171049761 1
1.87191671542231 1
2.05862003446152 1
2.22271575242386 1
2.36441916899388 1
1.67474740118225 1
1.87551411071472 1
1.72139091044531 1
1.88143699771899 1
1.97110603867053 1
2.17685558395632 1
2.12556508925371 1
2.05224208411102 1
1.80727071966111 1
1.92170883514453 1
1.96282701609129 1
2.07109033800939 1
2.3703917393668 1
1.89722530347325 1
2.06580981030063 1
1.93745677970179 1
1.91060782426063 1
2.143990389058 1
1.49882483089389 0
1.83398178650612 1
2.18973661595535 1
2.16064141327532 1
1.9236717967392 1
1.90585193818367 1
2.18512582624466 1
2.1312228363686 1
1.65121801001798 1
1.85193674686141 1
1.64548204961521 1
2.1280033860443 1
1.78774254966888 1
2.01229165417096 1
1.75218298509025 1
1.7033214185524 1
1.45581120514177 0
2.01255622041372 1
2.01489709351467 1
2.19664760869789 1
1.72670260898188 1
1.76171585185164 1
1.99521968660418 1
2.05105357097347 1
1.99324952540988 1
1.62181507899828 1
2.39550782614802 1
1.48275985899269 0
1.83821684494455 1
2.36481533317059 1
2.04158534964478 1
1.81937170945312 1
2.00672796930074 1
1.96946814860399 1
2.65045931811094 0
2.03306915100565 1
1.97014740831827 1
2.46811555380361 0
2.13533809476212 1
2.14156906303035 1
1.85147313396797 1
1.91861542144483 1
2.01673526901305 1
1.94621738190947 1
2.14542905089222 1
1.6922337433538 1
1.76958721884349 1
2.0320162227996 1
2.25924376186126 1
1.96946303917892 1
1.79175569524013 1
1.87256091875452 1
1.89892331173523 1
1.6574377378455 1
1.957819276311 1
1.98646615272829 1
1.91133091309022 1
1.82156357670711 1
1.52014966225711 0
1.99992148402156 1
1.99740811257606 1
1.78482661013784 1
2.46483316937604 0
2.22443178771255 1
2.01005398904514 1
1.79381683676335 1
1.7289457632489 1
1.7169467085718 1
1.69039577833208 1
2.29393008234237 1
2.20364587482746 1
2.13621537786852 1
2.15691075384802 1
1.97294310846711 1
1.70319742390568 1
1.95516552509409 1
2.41417856983929 1
1.21291740069145 1
2.29522644705123 1
1.73692744350367 1
1.86712333010913 1
2.13569887124462 1
1.77196651229242 1
1.87680470953444 1
2.46429696518902 0
2.04068017817567 1
1.69949106660543 1
2.21491166574087 1
1.77085565296228 1
1.84587382660164 1
2.26431419856072 1
2.02408623702053 1
1.81609409541686 1
1.52243110024125 0
2.05980093207935 1
1.94339511181974 1
2.45703681000084 1
1.7278729909242 1
2.14802867687803 1
2.35778549126807 1
2.30012050942797 1
1.74810849811776 1
1.70768254050785 1
2.30080946501832 1
1.95018206800339 1
1.51606130601805 1
1.66598607634166 1
2.46989633877563 1
2.08683059809491 1
2.01251870452278 1
2.28032007945275 1
2.55796602039577 0
2.08302529286074 1
2.08843629597392 1
1.74905971535531 1
1.97062697035107 1
1.71353440253292 1
1.69540253401492 1
1.87684317581292 1
1.71616538643266 1
1.67103632344949 1
1.66825647437236 1
2.24305489638852 1
2.14381226405005 1
2.13369247213565 1
2.0246681236363 1
2.00995933343891 1
2.0803324162974 1
2.21800830799963 1
2.14461865345843 1
1.70470639159982 1
1.95559784408343 1
2.0081152956939 1
1.85904883165764 1
2.06099382204809 1
1.89235751614861 1
1.99817306479881 1
2.58484318382055 0
1.54173631309056 1
2.45748210652433 1
2.05571309968109 1
1.8061136324893 1
2.29528704601128 1
1.84014992562798 1
1.61171613643322 1
2.38137864310886 1
2.04645141775293 1
1.76821916508132 1
1.70648634454342 1
2.02471155217242 1
2.16992830446291 1
1.99175660316945 1
2.04690885837712 1
2.22780085968232 1
1.91468778505106 1
2.00354426626777 1
1.91283430194277 1
2.16546714092663 1
2.79154435844085 0
2.18983263969402 1
1.76237674998839 1
1.90448040725018 1
1.84008215423725 1
1.60667352679881 1
2.66489055188251 0
1.78206077807135 1
1.94221063806845 1
1.87579204271788 1
1.89165033751153 1
2.14441990672567 1
2.42919677939567 1
1.92400103628064 1
1.92051245489598 1
1.36431150989301 0
2.00510350320097 1
1.73080700102994 1
2.02247011691193 1
1.48396342177438 1
1.8122259773615 1
2.03973945445304 1
1.58688417623928 1
1.9590054755828 1
2.1834189741068 1
2.14608977682355 1
1.77922933652927 1
1.80145565591802 1
2.35607963579286 1
2.64738987778792 0
1.9483852272832 1
1.54976529054101 1
2.233486091522 1
1.87087178442083 1
1.94856927910226 1
1.8923116041882 1
2.15174428279628 1
1.59571642062598 1
2.20681019280691 1
1.995602387953 1
2.01711857900672 1
1.88782827779239 1
2.04552522231452 1
1.49391635554798 0
1.99785145145826 1
1.82132020519251 1
1.95558603731342 1
2.23559246347435 1
2.07231473682112 1
2.10094324293936 1
2.13261299801434 1
1.87862969032409 1
2.11017546490217 1
2.07573148439281 1
1.91470320782923 1
2.22042360415165 1
1.94206480108116 1
1.9702230871564 1
1.56716082382091 1
1.95410505433507 1
1.95759597117903 1
2.2019948626849 1
1.69733982896062 1
1.75264850798594 1
2.09346812466513 1
2.19706420394462 1
2.27373186145373 1
1.98233732556258 1
2.22540604471884 1
2.20241532720723 1
1.57514254055764 1
2.02179788361522 1
1.84716960979571 1
2.01040665039801 1
2.18107219586041 1
2.12667100103773 1
1.66730736689771 1
2.30743032149455 1
2.38463623664934 1
1.87574510668567 1
1.96233531148106 1
2.0940185235103 1
2.47242873152944 1
2.13897381257926 1
2.32486742584911 1
2.31107197810649 1
2.22167247379454 1
1.83779198111569 1
2.0127285385347 1
1.67499260166764 1
2.23775796221331 1
1.8752867011859 1
1.9382520488985 1
2.02512455815265 1
1.9888707758561 1
1.76249800629109 1
1.65295291597106 1
2.11857801150301 1
2.33719601628568 1
1.86560959153145 1
2.31297976693273 1
1.92348114470295 1
2.19300910250326 1
1.59646864409795 1
1.74637844338537 1
2.24147113519548 1
1.80715273017678 1
1.39180439191252 1
2.36832143491129 1
1.77017092370065 1
1.99980090451609 1
2.00315735024059 1
2.15318983605384 1
1.72536688616447 1
1.7765617327779 1
2.25986059278494 1
2.09229326945165 1
2.51984161330521 0
2.030300365995 1
2.18140676966759 1
2.02719391281691 1
1.89531192268305 1
1.95527655521994 1
1.89901069790635 1
2.0455497327527 1
2.01023797127954 1
1.26624141778507 0
2.08008602531642 1
1.67457564651762 1
1.88728451114983 1
1.66939838003541 1
1.6866467841705 1
2.04098150332383 1
2.13003001937313 1
2.29151458850237 1
2.47912979609106 0
1.94831097529518 1
1.70454122785548 1
2.12976989146758 1
2.64812714026547 0
1.92074658555252 1
2.14257081656953 1
1.8577995229134 1
2.18494122404793 1
2.36021471701056 1
2.10532320321691 1
2.27507462765965 1
1.8296468744845 1
1.9879524430185 1
1.98928779131849 1
1.90360152320148 1
2.4081854733504 1
2.43368201102088 1
1.43424195102361 0
2.07682844132929 1
1.91736186208788 1
2.36872897839119 1
1.84719839162423 1
1.61195401165523 1
1.96994014901608 1
1.94984555667454 1
1.98543387310232 1
1.67754338086008 1
1.85915223242748 1
2.05026890491157 1
1.8580066413198 1
2.22525953186631 1
1.8409177398257 1
2.65525570538378 0
2.14867492208886 1
2.00047068784167 1
2.23888132322164 1
1.76880912091215 1
2.10224459056996 1
1.92749288625907 1
1.91375323743196 1
1.9815992239847 1
1.37158072366912 0
1.99677123898676 1
2.10131548219305 1
2.34422952641484 1
2.03746348529501 1
2.17681769778417 1
2.07701921084861 1
1.9753100889685 1
2.01643339670127 1
1.90154728267507 1
2.01001060222947 1
1.36201341387165 0
1.89393009801588 1
1.85369851116188 1
2.04651677102171 1
2.41378883258267 1
2.02051795823817 1
1.61696927992815 1
2.02469455316348 1
1.99172811811316 1
1.71379872977002 1
1.64521060953643 1
2.08150679198713 1
2.22287657764551 1
1.79428935963665 1
1.91362592202315 1
2.54038736510551 1
2.00981977359714 1
2.165350026461 1
2.22754749573754 1
1.682009666444 1
1.83734020089733 1
2.40505206964589 1
2.16842605292502 1
1.84127655530461 1
1.80461137046683 1
1.99399930757669 1
2.06398627999597 1
1.92394134578443 1
2.19442434480794 1
1.73871750919632 1
1.90849490564307 1
1.92657703038145 1
1.79949030735448 1
1.9441620112544 1
2.1660542272868 1
2.06395131155635 1
2.03866563510076 1
2.00551276535091 1
2.11966104895015 1
2.24793808073844 1
1.97840729883231 1
2.10917484026081 1
2.10963838540847 1
1.67028922201898 1
2.08159279369683 1
1.88604976518011 1
1.73963116881623 1
2.15396992925687 1
2.37438212835694 1
1.67180879076329 1
1.62780132186701 1
2.11702789361838 1
1.9530672969451 1
2.05231261849332 1
2.07242531164228 1
1.70897197195557 1
2.12053975431206 1
1.77541797010302 1
2.04562728615624 1
1.87845105276585 1
2.12910085441341 1
2.26730729221164 1
2.29358348746059 1
2.12073522075251 1
2.05047618513996 1
2.13489906085419 1
1.78383072137912 1
1.78306860540844 1
2.29726143056215 1
1.40555346930647 1
2.31917326544386 1
2.10802610341898 1
1.88508401096655 1
2.40965748933866 1
2.31122416240943 1
1.75894039653283 1
2.31170395911909 1
2.17334690904628 1
2.0873183058569 1
2.31332891046111 1
2.11111414031458 1
1.84845391314966 1
2.11177648497908 1
2.15467744697896 1
1.83673129571042 1
1.87667044910904 1
1.75309486619437 1
2.07276067044013 1
1.81098735120539 1
2.07551043656682 1
2.02512949828053 1
1.97076770423282 1
2.17551779503752 1
1.94672861135437 1
2.58084782371494 1
2.05524505552636 1
2.16970316803349 1
2.22872447269198 1
1.87884615961005 1
1.83145878092725 1
2.14541145059347 1
2.16736332849295 1
1.78042013048735 1
1.90522751812431 1
1.88816194581815 1
1.78131795270109 1
1.92433966738667 1
2.02752930018875 1
1.74374049499258 1
1.7646937733192 1
2.22741302481264 1
1.95054428243392 1
1.9860357684444 1
1.82036039395105 1
1.9559958020531 1
2.53179529728029 1
1.89266228817378 1
1.98911867233289 1
1.90141715430292 1
1.97427473697101 1
1.98712024738961 1
1.83051450883457 1
2.15713459954928 1
1.82584805762575 1
1.95838399017959 1
1.89793230984503 1
2.24423084404937 1
1.58221010998278 1
2.18127507959243 1
1.84064604940321 1
1.57390300963573 1
1.89657789968512 1
1.75577764739074 1
1.7628122388992 1
2.1192946232927 1
1.83753436885654 1
1.82191026215516 1
2.0359684128712 1
1.97145481387443 1
2.0795526266892 1
2.02624146528095 1
2.25938027373333 1
2.00979125179268 1
1.73969889111568 1
2.06394756296286 1
2.44324377711996 1
1.89438571694999 1
2.39793725825473 1
2.36305983042537 1
2.05639685366231 1
1.61254914998633 1
2.11236468661885 1
2.25105004173183 1
1.9023163842227 1
2.06193190364632 1
1.78167079743724 1
2.25590739473219 1
1.69345321363754 1
1.95451414583574 1
2.28165744049725 1
1.99752546386442 1
1.97377245452068 1
2.21357563302979 1
1.77977759563335 1
2.12934150413301 1
1.9827837912085 1
1.73790292537648 1
1.89802337322587 1
2.16839073922577 1
2.20020741218734 1
2.10170547241621 1
2.36629075052793 1
1.73579573911264 1
2.02150354181857 1
2.12773231792827 1
1.86818105367122 1
2.02822139851007 1
1.87403852659636 1
2.06525938466002 1
2.37631496013918 1
2.01889008932488 1
1.90029439542853 1
2.32514786411283 1
1.75495226290689 1
1.50377706264479 0
1.86371938460933 1
2.2075219834533 1
2.00619537845468 1
2.03422727396263 1
1.89541174168267 1
2.42882776739066 1
2.03210658969825 1
1.82945418803794 1
1.8553833402829 1
1.64908797866453 1
1.78642788568953 1
2.20404011788665 1
2.5572895472644 1
1.93736416762293 1
2.27080183204003 1
1.82318668206962 1
1.95202179263503 1
1.79240449267583 1
1.6997268884749 1
2.20839586205474 1
1.88513435032564 1
2.036333450713 1
2.28253675681296 1
2.0719442876642 1
2.61298987960449 1
1.83907563737195 1
1.60519454470323 1
1.65525980369603 1
1.85571431320692 1
1.83231665393204 1
1.73612099032883 1
2.55039225039055 1
1.63915181469572 1
1.84632569460833 1
2.22545094969642 1
1.82991209237955 1
2.01130357420598 1
2.18395114846084 1
2.26351629555343 1
2.16700485063573 1
1.92340129907323 1
1.73603949464991 1
1.60498398033503 1
1.64571267164208 1
1.94142718941697 1
2.23894163941626 1
2.04568661430806 1
1.84467098946581 1
1.79721224420418 1
1.68313879309025 1
2.01643913777947 1
2.14528698773482 1
1.69845876481977 1
2.26073143435391 1
2.23010158964205 1
2.52559908146947 0
1.97520445638431 1
2.37934988772112 1
2.00127586027741 1
1.5848516125373 1
2.40733097143085 1
1.40948788150577 0
1.54173595479702 1
1.85505336962202 1
1.85139511298878 1
1.78130613788409 1
1.74951692920707 1
2.41139996473297 1
1.69195258791475 1
1.77575589150354 1
2.05771188647607 1
2.02446209483814 1
2.1268222579161 1
2.08528968620624 1
2.07606784251568 1
2.10818763522092 1
1.83593749891013 1
2.22272194338962 1
1.92461396268939 1
1.70369213779671 1
1.81337211030545 1
2.04655121547578 1
2.1467833568696 1
1.90698394087486 1
2.16187217613476 1
1.71634084949814 1
1.64471079757021 1
2.02429459979621 1
2.59527705909987 1
2.01585961779122 1
2.41659811735505 1
2.20280237390352 1
2.07521837003497 1
1.78616204642283 1
2.14307829612742 1
1.79970206769418 1
2.24076266218421 1
1.7724547749102 1
2.4000461943276 1
2.03227048885831 1
1.85729717307894 1
1.40886162977561 0
2.00597670594923 1
1.98096086376579 1
1.59248091904892 0
2.10923395390309 1
2.35691692701821 1
1.64816280791802 1
1.73071625924865 1
1.81537123354968 1
1.56217171910275 1
2.05623034571022 1
2.014361784623 1
2.44357396637468 1
1.99324164174776 1
2.24305590261662 1
2.02679862975505 1
2.04297487992794 1
1.98023668694052 1
2.39723585544709 1
1.76509543751152 1
2.18074940184781 1
1.94382696910284 1
2.19805481362283 1
2.09821764548509 1
1.97368072183429 1
2.12502483253974 1
2.42310754597949 0
1.87105224560108 1
2.08724626561983 1
1.88982607432982 1
2.30248434667863 1
2.52980090114159 1
2.14126051492628 1
1.9807072196739 1
1.97216702359013 1
1.46975525016494 0
2.05924403080558 1
2.04485285215599 1
2.17435852030087 1
2.17111890372718 1
2.05335607433155 1
1.58010972402625 1
1.88778959893895 1
1.82721897123243 1
1.55357155941766 0
2.1333046242426 1
1.84800605507368 1
1.94512208274748 1
2.00393141791959 1
2.29831091783893 1
1.8290748427754 1
2.2647930190858 1
1.93449892227488 1
1.99516914319493 1
2.12421753933944 1
1.75844869568121 1
2.33861432979414 1
1.99513039827239 1
2.0009924112012 1
1.76395681305844 1
1.68201077704595 1
2.14367860855034 1
1.94809466511065 1
1.69577481577431 1
1.63549053297182 0
1.97406250906799 1
2.22019611700495 1
1.96368430209511 1
1.83283035892809 1
1.7705605821036 1
2.03774593908231 1
1.87385348049614 1
1.78803647389056 1
2.15791052946335 1
2.00623055519052 1
2.13251737059515 1
2.25756681468406 1
1.81506533620287 1
2.08727692424943 1
2.01776606141045 1
2.27071610960458 1
1.88583751314213 1
1.52306140798545 0
2.29846988073119 1
2.05090107928942 1
1.91954090683546 1
1.61190811842332 1
1.62379874168522 1
2.21207076941045 1
2.14233895190465 1
1.60570622635666 1
1.64360850343863 1
2.02135922294169 1
2.00782981794535 1
1.94038040806738 1
2.05632407625951 1
2.14329221714557 1
1.84666764761024 1
2.3199842852221 1
2.05910895946573 1
1.96781311555883 1
1.99140863005165 1
1.97288620503031 1
1.91868090720934 1
1.70299617894111 1
2.2685911736783 1
2.1789956777125 1
2.19748853104211 1
1.88906968826069 1
1.99810716972398 1
2.23062759421135 1
2.03530798038185 1
1.99470532630172 1
1.9733039458939 1
1.80417647910238 1
1.91481845365808 1
1.88668763717272 1
1.92111582524505 1
2.04837318904141 1
1.8639110312727 1
1.82289368985727 1
1.70078091791365 1
1.73030779647313 1
2.10572109946963 1
1.91665412444049 1
1.85899937578959 1
1.9128938517119 1
1.6323547037777 1
2.27362233832155 1
1.97353404877384 1
2.64388860724308 0
1.49771272494883 1
2.35551826020604 1
2.09848248758564 1
1.97735028017074 1
2.39489294104181 1
2.21446868940472 1
1.9665492203422 1
2.49523349105141 1
1.85998888128163 1
2.02757931507648 1
2.20299683643181 1
2.18078873268221 1
1.17022893233931 0
1.83420768634978 1
1.78961504813235 1
2.19993947022505 1
1.95724662104252 1
2.36663521795657 1
1.91280010628657 1
2.1382956077433 1
1.711945725149 1
1.93803463622441 1
1.89446273317751 1
1.6088594438822 1
2.37867791297542 1
2.06136615251962 1
2.28235622155186 1
2.24886161378373 1
2.14140874581641 1
2.07236590859463 1
1.94542384546792 1
1.60284715262207 1
2.2768916062832 1
1.83395074381062 1
2.22033771979345 1
2.31931811622033 1
1.86103693045513 1
2.27645618181219 1
1.46986297698391 0
1.99662653184688 1
1.96654784680556 1
2.00464382189186 1
2.15672270384788 1
2.24964303732227 1
1.98855113966557 1
2.28621341748595 1
2.44652380678178 1
2.20647736806618 1
2.00941017853376 1
1.45727720129578 0
1.92959625167092 1
1.94403868189013 1
1.84997876857297 1
2.04659629243513 1
1.97216139450664 1
2.17554370204908 1
2.27787046371281 1
2.16329889946263 1
2.38809070076046 1
1.8003801961143 1
2.03118768263563 1
2.18571516658271 1
2.40413697604077 0
2.15105217312445 1
1.72520254827725 1
2.03099393591606 1
1.89596625075161 1
1.9693113968638 1
2.04902749409393 1
1.85123837084341 1
2.05340687750856 1
2.07808161498138 1
2.03783549543745 1
1.77200877135342 1
1.82424407001315 1
2.18687600017751 1
2.05986511463256 1
1.64737152673238 1
1.99172966994368 1
1.86729377340831 1
1.62123436924259 1
1.80721880237007 1
1.60555970352147 1
2.59098420033612 0
1.76168636017207 1
1.99417199147236 1
2.43005958733293 1
2.12189878683993 1
2.6934167414327 0
1.50550443403171 0
1.9874930441627 1
1.84263722742858 1
2.13825380076685 1
1.83127859040007 1
1.74419391563882 1
2.09753905477099 1
2.14148768369346 1
1.96356636473374 1
1.991332458082 1
2.09631378811865 1
1.97065264950158 1
1.87845238446722 1
2.10030068448642 1
1.79787336834549 1
2.01446397676624 1
1.63748969043438 1
2.25915855213965 1
1.68111009379051 1
3.07375689956568 0
1.91496058478581 1
1.86584468733817 1
1.51134080763074 1
2.182090077741 1
2.08354074768509 1
2.26359426334912 1
2.051779602588 1
2.02907368041928 1
1.73682187582005 1
1.74758910344025 1
1.83042062700241 1
2.36365523497058 1
1.88812868995422 1
2.16884309880305 1
2.00820332724657 1
2.33950451428816 1
2.38433563038036 1
2.09284292679137 1
1.93845256367333 1
1.95523775217101 1
1.9200825048114 1
1.87336955546505 1
1.62106716858648 1
1.94006334496448 1
2.22446841361878 1
1.90291574838795 1
2.15674725144891 1
1.89244043673832 1
1.91439720656713 1
2.20723916244336 1
2.04334969305428 1
1.87670498483718 1
1.74069606827425 1
0.890447853010499 0
1.82841738931837 1
2.14141373958307 1
1.89802364062203 1
1.86482937729756 1
1.88262562461908 1
1.29902506469341 1
1.91163818810711 1
1.65869253417839 1
1.86198704834164 1
1.92555848912336 1
2.04814579412631 1
1.89990195550777 1
2.23923924158315 1
1.4378950649342 1
1.68775215558328 1
2.33172100659085 1
2.16260524654512 1
1.60135092722186 1
1.86604708703883 1
1.57365142233452 1
2.40303585456391 1
2.02890992621744 1
1.94009365733504 1
1.94744148463047 1
1.55678738124935 1
1.91712364152324 1
1.87254933717937 1
2.2183141155398 1
2.18240529783838 1
2.29817802918346 1
2.61296307504659 0
2.17030325619548 1
1.83340333333242 1
1.81731644224764 1
2.0090640680906 1
1.63864652356313 1
2.00309223282751 1
1.73125150402914 1
1.95387340630425 1
1.78890091064876 1
2.5529711020563 1
2.00737941686702 1
2.27836546091818 1
2.19165908281059 1
1.91451103721323 1
1.46885035264238 0
1.99929244876059 1
2.32495069223944 1
2.01029105641743 1
1.94488589771263 1
2.37430127923114 0
2.00118453864335 1
1.90126058260697 1
2.07721434981719 1
1.58807630407513 1
2.28866953553556 1
2.07504603326143 1
2.27862890460347 1
1.98694044261923 1
2.39580186275601 1
1.70864552853517 1
2.06121211112596 1
1.90160862646087 1
1.93303829828818 1
1.91268292049657 1
1.54424649816613 1
1.89224402205225 1
1.35369837967211 1
1.96680238510004 1
2.13591065754465 1
2.09456753973814 1
1.84866981288228 1
1.75838298929922 1
2.22932729487607 1
1.80086988670391 1
2.01788400161602 1
2.25712310546904 1
2.38183438313908 1
1.86494675949015 1
2.04139902772243 1
2.34365340922743 1
2.05802015502269 1
2.10016091843564 1
1.97759443514162 1
1.90487154328548 1
1.88771521706855 1
2.23685229172527 1
1.56852026598293 1
1.99304835271951 1
1.93081751906471 1
2.08889648375657 1
1.99368890209966 1
1.7726959068799 1
1.44187286315366 0
1.79908846266657 1
1.66607506568632 1
1.90715938703575 1
2.26973347118596 1
2.04710447571354 1
1.72432745035178 1
1.66283570473084 1
1.92141375226255 1
2.0674953119517 1
2.18004371273346 1
2.15312519964932 1
1.89876630063814 1
2.07163111092988 1
1.69777371058101 1
1.90618710892984 1
2.30732948397135 1
1.8253245932464 1
1.8334523893385 1
1.91556291189814 1
1.95588828284704 1
2.15773518415612 1
1.51565303409335 1
1.95367113692098 1
1.41261826145268 0
2.39964221447895 1
1.90126096347398 1
1.84927604766356 1
1.75175226414711 1
1.6974432160378 1
2.16588282752024 1
2.22337263754934 1
2.26960750741262 1
1.666956652129 1
1.79100358943157 1
1.98123664926158 1
2.03691806781054 1
1.9201165189444 1
2.06328868462729 1
1.68093228549934 1
1.65789218089157 1
2.30620589009716 1
2.07396175318093 1
1.96502399393893 1
1.89113552653075 1
1.91929976681362 1
1.98853560726755 1
2.2035951426978 1
1.86200684691497 1
1.93267225607333 1
2.35022862740397 1
2.39410347415773 1
1.53969694191588 1
1.87674244527297 1
2.20688514573732 1
1.81849090474645 1
1.853005071843 1
2.03014164308189 1
2.15011135017861 1
2.0938883298278 1
1.9632862357569 1
1.87171137697836 1
1.90554918888237 1
1.94269847621917 1
1.88089204005181 1
1.95788683844627 1
1.80772100878776 1
1.9916285746506 1
1.66805339047554 1
2.31699129994551 1
1.62859685653478 1
1.99587577274824 1
1.97818971028448 1
1.74442458605913 1
2.23624492016572 1
2.00358660631823 1
1.95578429682941 1
2.6294424305258 0
1.76822485977347 1
1.88269726127094 1
2.17884467116658 1
1.97451500564976 1
2.50678184358848 1
1.63282448552798 1
1.94322050731571 1
1.40523319096919 0
1.97373373455714 1
1.97080055631664 1
1.71511644097618 1
2.17384481875785 1
2.19596153196395 1
2.22857338511579 1
1.81276456635707 1
2.03968786882181 1
1.78698738980322 1
1.59923958088721 1
2.3317250673288 1
1.83880334398337 1
2.31982384503481 1
2.11851430027785 1
1.97309325320481 1
2.79787244976403 0
2.29397814644633 1
1.67036791385919 1
1.83034315436817 1
2.3163105160486 1
2.10444789746571 1
1.7836721110537 1
1.90036594101 1
2.05402738646488 1
1.96417926379264 1
1.89102655193388 1
1.70036638913864 1
1.95438945124748 1
2.06392867159465 1
1.78294169030989 1
2.03568847345682 1
1.53302576641001 1
2.44543721445856 1
1.67527540101305 1
2.01303499039811 1
2.63041667660939 0
1.38408536826996 1
1.82641131045679 1
1.87095004280943 1
1.98726082103721 1
2.38482063377493 1
2.25942429703075 1
2.11230752941423 1
1.760308885086 1
2.34218923985208 1
1.89696717752977 1
1.7393821944397 1
1.514312826844 1
2.28335376290971 1
2.09515208493743 1
1.98751165728662 1
2.07357531921432 1
2.74153094229411 0
1.9575956177243 1
2.26188646283582 1
1.88185649665606 1
2.11988545418377 1
2.59056149790375 1
2.05511408053065 1
2.04645808338223 1
1.90024283893061 1
1.65632376613475 1
2.01205375024034 1
1.90965515678478 1
2.06770865786139 1
2.08430337293993 1
2.05306534169079 1
1.71355981442682 1
2.01113788432159 1
2.20195250572605 1
1.97094195857034 1
2.65690566982606 1
2.07937527800849 1
2.20629038425759 1
2.03007349892905 1
2.14325742639537 1
2.03500537381602 1
2.28038063770017 1
1.98153938542777 1
1.96010018792321 1
1.86010348031609 1
2.30724308344994 1
2.15291262329971 1
1.8370176654458 1
1.52088262227374 1
1.61319514747416 1
1.79661812667864 1
2.24066238355952 1
1.98828831316657 1
2.25209565091704 1
2.20547619587332 1
1.79154325567107 1
1.85786649729163 1
1.40619147012596 1
2.55499142839314 1
1.71163727298319 1
2.00302616504705 1
1.77943815904569 1
2.57488963786545 0
1.78195442710796 1
1.82457482910349 1
1.59749277326396 0
1.71089727193769 1
2.10738914983069 1
2.04071685726514 1
1.98973605758795 1
2.1274461689561 1
2.23767296190905 1
2.36354325230307 1
1.86592742033386 1
2.11497300894367 1
2.14354425404686 1
1.89062162220521 1
2.1826974529466 1
2.4432466732644 0
1.67430037083166 1
1.51886434088106 1
1.44427388232265 0
2.01318073804595 1
1.94333441248715 1
1.95093180423483 1
1.72120932530129 1
2.01748788803288 1
1.96915582272708 1
2.107488990627 1
1.95632382072053 1
2.17090702646387 1
2.03193072196739 1
1.98012538937844 1
2.05927126810875 1
1.73633765777848 1
2.07643479079394 1
1.90652247151076 1
2.23045754274192 1
1.69182757254529 1
2.00462084678794 1
1.74730671875148 1
2.03550316790865 1
1.5575737171358 0
1.65864500199895 1
2.1826392875853 1
1.71480831008043 1
2.01146351622897 1
1.79295594648194 1
2.34751640406305 1
1.97125694248164 1
2.15440950758369 1
2.04456657202883 1
1.83355088419224 1
1.86920858871775 1
1.62485126451531 1
1.98421900806957 1
1.65428848150961 1
1.92512712661723 1
1.8134350877024 1
2.60237284826373 1
2.23712291178808 1
2.11563525148629 1
1.98798685850156 1
2.0146074028738 1
1.91666140793971 1
2.23961139329525 1
1.52211948243691 1
2.74990162697185 1
1.77742588515648 1
1.77619299134023 1
2.14189123360995 1
1.99791090579047 1
1.80909555629755 1
2.30167536934043 1
2.09090405087782 1
2.16740092138149 1
1.91494018747259 1
1.83166112733788 1
2.19700535124481 1
2.29915340939962 1
1.86211225609942 1
2.134463864473 1
1.91886355905301 1
2.53386323074879 1
2.27202485570325 1
2.12257876185486 1
2.01064644640252 1
2.02699351595518 1
2.23264213287508 1
1.98099711453445 1
2.26556209461846 1
2.0454210439476 1
2.06087172533149 1
1.93169469188228 1
1.34499886231666 0
1.90193815110657 1
2.56339794595608 1
2.35478551555997 1
2.05709186494438 1
2.190517718108 1
1.85949801525403 1
2.00534879417304 1
2.07349036064689 1
1.99844396479692 1
1.10918929127261 1
2.22068100303634 1
1.57650037401864 1
1.87430305440332 1
2.37507791527553 1
2.20143774742145 1
1.82985589614954 1
1.92591404286912 1
1.92820305901056 1
1.55482247689921 1
1.82032962056891 1
2.33019615280708 1
2.39658965673977 1
1.95254538414767 1
2.14162239263714 1
1.87785285687345 1
2.03558727889919 1
1.98266326898947 1
1.87652831595075 1
2.07334169923885 1
2.00213358730657 1
1.87826452374059 1
1.81595571168774 1
1.97934595305985 1
1.9931647950181 1
1.87570876356635 1
1.95275267409831 1
2.32745700897154 1
1.79189151033738 1
2.39688003783909 1
1.60825696629021 0
2.28810340213985 1
1.74052178517147 1
1.76181192049921 1
1.91807124978995 1
2.19423461937031 1
2.05814728138426 1
2.19117520584079 1
1.6175203894134 1
2.02962500028523 1
1.51693222723083 1
2.42867547098791 1
1.72706359560486 1
2.20218386152545 1
2.33231224059757 1
1.82587503493161 1
2.03894704914892 1
2.04617617072668 1
1.78036582295835 1
2.44948786157306 1
2.30479313118882 1
1.61942820459969 1
2.01701981518277 1
2.24160528381125 1
1.98747052213185 1
2.00713181670512 1
2.27922344006525 1
2.19869126132723 1
2.15546880770031 1
1.50397688376014 1
2.66076334848404 0
1.8834915153015 1
2.0063704161179 1
2.18840034191655 1
2.07307175614642 1
2.03043622761719 1
1.90207326063444 1
2.46768263542857 0
2.12636844232743 1
1.9929466626203 1
1.88705980073589 1
2.28935725044263 1
1.78966297278626 1
2.19204486686167 1
1.51922097091669 1
2.20696458835096 1
2.16918484067329 1
1.67720286236958 1
1.85331331794195 1
2.06688412949293 1
2.18433274277605 1
2.01663389284456 1
1.95948426959623 1
2.36299987767019 1
1.87032473356711 1
2.00052067491714 1
1.81155749484147 1
1.98324356135845 1
1.63060175922082 1
1.80959669342098 1
2.48422616576763 0
2.47662887191631 0
1.67556485177494 1
2.13840747975253 1
1.65017575797309 1
1.47899063783461 1
2.01149731703036 1
1.99947485871226 1
1.85607746140451 1
2.07262451906653 1
1.91841238472962 1
2.51367866576481 0
1.6255964425336 1
1.40312157433441 0
1.98775543029127 1
2.11272328436455 1
1.90458595914924 1
1.95988198726285 1
2.01477638506558 1
2.2035820754276 1
2.0518637935486 1
2.32511200653675 1
2.09539974625237 1
1.89510922081093 1
1.94196904020291 1
1.63956860701398 1
1.95325366055992 1
2.34905805378036 1
2.0286261838039 1
2.01468647668678 1
1.7579054736696 1
2.1490424025672 1
1.79600309323195 1
2.0913138098288 1
2.13017936240465 1
1.71504803504241 1
2.36202752224524 1
1.94426871981576 1
2.08100599506852 1
1.74359188939247 1
1.79369654446167 1
2.24339869120128 1
2.01720100919516 1
2.65633997627276 0
1.96640451084222 1
1.82586636538158 1
2.3603502473075 1
2.33191842185896 1
1.69467518252962 1
2.06522375723031 1
1.88839951241738 1
2.04642075583906 1
2.19553881272103 1
2.24829995050598 1
2.04099818112836 1
1.97080855200628 1
1.62335669331379 1
2.35252920304288 1
2.01997120301972 1
2.19504153252591 1
2.13426867502805 1
1.53510951727239 1
2.0897136837785 1
1.77467266949425 1
1.66583673372444 1
2.12268321186701 1
2.13335978123341 1
1.93981581363893 1
1.98967288922931 1
2.18799699096681 1
2.0661884821887 1
2.33612536324592 1
1.97483839387957 1
2.34658159661666 1
2.33446599282023 1
2.03123088511793 1
1.82112536849457 1
1.85591671964575 1
2.18243505350622 1
1.97770049214187 1
2.080824135772 1
2.05941458282174 1
1.74665588926746 1
2.0082385489055 1
1.9588458977143 1
2.25241246704235 1
1.68890188877824 1
1.93694121798406 1
1.86859084562746 1
1.80026940630075 1
2.14936107002186 1
1.91979060866116 1
2.16857372803895 1
2.14504664949419 1
2.51812254703636 0
2.14465770657528 1
2.39380151436077 1
1.93290902448815 1
1.44781762297074 0
2.15292526077322 1
1.92024896519997 1
2.3643862041162 1
1.48917614831523 1
1.88898271364604 1
1.99541572333618 1
2.02113808570435 1
2.21119534208422 1
2.09307116003369 1
1.97704252120985 1
2.22829831843916 1
2.79090509145882 0
1.98082351065327 1
2.34509998551127 1
1.79583871105436 1
1.86383295327475 1
1.6812928839907 1
2.62101160240116 0
2.0069931453807 1
1.90322543759986 1
2.2972945076358 1
1.97625963537472 1
2.26036578787674 1
2.01837151939162 1
2.22419557345401 1
1.9332624804705 1
1.73681647702442 1
1.99981496290029 1
1.54927137652232 1
2.0452359371241 1
1.84025115353442 1
1.99697695098032 1
2.11343946515158 1
2.00616807908798 1
1.70386844902043 1
1.68986050836213 1
1.73855095258583 1
1.92557845020236 1
2.16885378848081 1
1.96360306479 1
2.31841127825128 1
2.01063316571654 1
2.28379931432745 1
2.09370956282963 1
1.55372130535923 1
2.52595586931772 0
1.58669125481695 1
2.11933046553095 1
1.77793921782637 1
1.97803315921997 1
1.78639354918038 1
1.96617874201307 1
1.65187459987722 1
1.41443041545995 0
2.41883531806751 1
1.70176498246673 1
2.12654022546371 1
1.94822228581881 1
2.03670677539985 1
2.25955637425587 1
2.03280428543431 1
1.96142136102336 1
2.48015806772435 0
1.67730979390009 1
2.08128103517003 1
2.23757631959562 1
1.71079611047606 1
1.9983914956208 1
1.96277021723817 1
2.02719421914833 1
1.88318256376331 1
2.09512719744527 1
1.62149448117171 1
2.56253050312634 1
1.9338098520361 1
1.86291396437487 1
2.50091268654919 1
2.00767138169539 1
1.84644534620658 1
2.3945492793012 0
2.28108512618806 1
1.52172017788031 0
1.71486716847907 1
2.14066475882026 1
2.23797789024302 1
1.759781734293 1
1.94510562529254 1
2.03609883422873 1
2.03059034525092 1
2.05836397136664 1
1.84388770813433 1
2.31149607658129 1
1.64991823407141 1
2.33987588858109 1
1.75965875903485 1
1.80346372546133 1
2.11213664032258 1
2.003483658447 1
2.2650569906343 1
2.18784418189247 1
1.83214458115426 1
1.99735877824901 1
2.31420910897618 1
2.25852945965919 1
1.86660065217778 1
1.66111849548652 1
1.95041737950061 1
1.88845967933984 1
1.94013297615917 1
1.87357228265005 1
2.22216352328069 1
2.26971606371654 1
2.60605760928181 1
2.09114616304666 1
1.80104797214491 1
1.96166582535511 1
1.85300765729604 1
1.70043559185536 1
1.56098545622827 1
1.86143434687895 1
1.76752353564428 1
2.09045684863589 1
1.62823445746942 1
2.30309519391841 1
2.23986485761225 1
1.94544579064211 1
2.64683686266205 0
1.76480555484749 1
1.47434569216044 1
2.13943001458598 1
1.95305325911291 1
2.6547029410745 1
2.17596862701363 1
2.11978923783864 1
2.21547369367551 1
2.13070903271141 1
1.98383333718888 1
2.01556998628725 1
1.93694518679046 1
1.93651021976829 1
1.71352120968957 1
2.333442600519 1
2.26771417560479 1
2.03909137315641 1
2.20056589063958 1
2.21615603842893 1
1.87439978017442 1
1.5681998377281 1
2.40091152466373 1
1.83929743914886 1
1.85845985559248 1
1.85413114442768 1
2.19406048655334 1
2.14943053196818 1
2.1914031422929 1
2.19213129120653 1
2.27235773326848 1
2.51540437304311 0
2.20925269833937 1
2.08349295493445 1
1.85575283020308 1
1.95834419820381 1
2.39406160644602 1
2.00618845492579 1
2.36894423600276 1
1.9871696532138 1
1.86450672016275 1
2.17424206197786 1
1.97619828642008 1
2.21789900375732 1
1.70007785900049 1
2.16111445068928 1
2.62164747934652 0
2.10675194110351 1
1.88902918559731 1
1.98976014873021 1
1.58450302070386 1
2.24718555405175 1
2.09405711258385 1
2.11108048905067 1
2.4424249246576 1
1.72930115629864 1
2.07069450509476 1
2.32172454983419 1
1.96356863064776 1
2.22807190324752 1
2.08673005575854 1
1.95104615255426 1
1.86183423701073 1
2.27668546888941 1
2.00569415887489 1
1.89882723541435 1
2.01668927168562 1
1.87942776765748 1
2.29873240929359 1
2.10476589569307 1
2.29198581237705 1
2.56264888634642 0
1.84182204066623 1
2.06854796412469 1
1.89378839990245 1
1.86808785218086 1
2.47103544439909 1
2.36140864507808 1
2.29209899878745 1
1.76421526207015 1
1.99048739964124 1
1.52129381821478 1
2.12817746869683 1
1.92325152327801 1
1.68969587397781 1
2.17111285950534 1
1.98884487217088 1
1.87655636428971 1
1.81684601915945 1
1.91848479550908 1
2.16096151683543 1
2.22200359453336 1
2.20323288318095 1
1.88545300475091 1
1.6640889777299 1
2.22739752774704 1
2.15146596136097 1
1.77104636117953 1
2.11260754091995 1
2.01585458915179 1
2.035714699393 1
1.9941794684011 1
1.77282044245534 1
1.91136516891483 1
2.27352993461955 1
1.85190572434174 1
2.08232895410285 1
2.09523302205489 1
2.011802188446 1
1.49014479844821 1
2.00618117771988 1
1.9894847234203 1
2.30546470665102 1
2.21265866225733 1
1.76315294038202 1
1.70065863887965 1
1.54846692461921 0
2.3124780599796 1
1.89601780538647 1
2.0218458832239 1
1.76412208306264 1
1.93020238257428 1
2.03592704341459 1
1.84397219765281 1
1.36785914537723 1
2.1419211909458 1
2.58272399546671 0
2.11495817159822 1
1.96559058671496 1
1.81245522404734 1
1.74685700546643 1
1.94305539755688 1
1.93646469165461 1
1.84291702368763 1
2.03197124171641 1
1.82176865469185 1
1.84152035957707 1
1.71464279409604 1
2.26321975724539 1
2.01697548577591 1
1.53002096469034 1
2.12604196054314 1
1.93741012322234 1
2.09416061296616 1
1.99211095530909 1
1.8475983191207 1
2.03979162900297 1
2.00400712657324 1
2.0916115907858 1
1.75718451988065 1
2.43898147629047 0
1.9449727303513 1
1.88982405037646 1
2.22868452703516 1
1.80697038925921 1
1.84252601111007 1
1.9884369489749 1
1.77011250964549 1
2.24327973546177 1
1.88754863840907 1
2.54186613160651 1
2.00235612592959 1
2.0707604669043 1
1.86663375692435 1
2.14384485306089 1
2.07582852047521 1
1.7256670259315 1
2.13592907531451 1
1.82845642102247 1
2.65867802528044 0
2.01202693219878 1
1.84030812862491 1
1.93865017522815 1
2.02052504987893 1
2.32198658904308 1
1.77170836581833 1
2.21442779746008 1
2.22962440734103 1
1.93397898412759 1
1.95002315224231 1
2.49672826969527 0
2.05833178662431 1
1.81677858258837 1
1.77633891036212 1
2.16428439689207 1
2.00128200105851 1
1.9900778860161 1
2.12558316781652 1
1.73158245519897 1
1.51713300856725 1
2.33371059370785 1
1.70102987926003 1
2.13651842202861 1
1.75082845445928 1
1.93749539193083 1
1.85327900362862 1
2.08931145582095 1
2.17382375185185 1
2.14403824412589 1
1.94052293729051 1
2.04469998566062 1
1.56650830197915 1
2.01438321549912 1
2.09459302280724 1
1.73884518737674 1
1.70298973983966 1
2.1920149835139 1
1.99430867703401 1
2.371959773668 0
1.90038533181674 1
2.03272850471798 1
2.14735156297138 1
2.27739681101639 1
2.08215827429628 1
2.0191796600239 1
2.455475397898 1
1.88405156966547 1
1.99291705628623 1
1.60536736170322 1
2.08372730619523 1
1.65658949224939 1
1.81489591392132 1
1.70695313399547 1
1.87269676405292 1
2.14419183283217 1
2.24982911792202 1
2.0176739386115 1
2.26990326320764 1
1.91469264127565 1
1.96557398573863 1
1.8564561417123 1
2.04155439925405 1
1.85197226511709 1
1.5398225592803 1
1.95197744554568 1
1.93019063947812 1
1.68728764900199 1
1.95932014879304 1
2.18066515232267 1
2.42513063414869 1
1.62009060259678 1
2.33431066338463 1
1.74337254217025 1
1.96573358254625 1
2.23278747845004 1
2.07611546953317 1
1.9360556961913 1
1.63007289841584 1
2.09836469910272 1
2.23706345325028 1
1.59419855856642 1
2.26093033949713 1
2.05186928906368 1
1.96828098809459 1
1.69777436998033 1
1.81503643969378 1
1.63967880137739 1
1.97353589419537 1
2.10773205784383 1
1.80290783045759 1
2.20475090183957 1
2.14865689728202 1
2.40188210054047 1
2.32113184015061 1
1.55494303453413 1
1.79992860289405 1
1.94754378826376 1
1.90307392139332 1
1.82389163622916 1
1.62866530026697 1
2.04956391960708 1
1.87581548824201 1
2.12602468009743 1
2.31547871173231 1
2.06873184841444 1
2.09787086845364 1
2.1300181687771 1
1.87556124835991 1
2.34313367080517 1
2.22932775369735 1
1.96408929772435 1
1.70788670150436 1
1.33791477606941 1
2.12203246605002 1
1.91901536647942 1
2.51789808656838 1
1.8650692188966 1
2.13961560675974 1
2.09198456477285 1
1.80759354941463 1
1.59114868026854 1
2.05959708059479 1
1.96849471855616 1
1.63034182644551 1
1.71806527932066 1
2.09220649994635 1
2.08673617638604 1
1.19036396302555 0
2.21765364883521 1
1.89378860689993 1
2.14007996148924 1
2.38860853994631 1
2.53740088765431 1
2.18763361068706 1
1.80241515075484 1
2.06273591170713 1
1.89461286660771 1
1.92016981781962 1
2.03247964245968 1
1.27121495384956 0
2.28951790969654 1
1.89296298024422 1
2.17138278396548 1
2.13876858322886 1
1.84031615093093 1
1.90737644528649 1
2.05604091591097 1
2.25388037160993 1
1.66411365070932 1
1.88273560887054 1
1.92982950843383 1
1.81216251055608 1
2.25693521653624 1
2.0994647490889 1
2.11852626403415 1
2.14154291514888 1
1.83738414571278 1
2.19648379469305 1
2.30812430845107 1
2.14768031124451 1
2.36000843886079 1
2.02430556833404 1
1.83994695585047 1
2.32027598026643 1
2.02509949521959 1
2.12937191632414 1
1.8947217318987 1
2.45464706758823 0
2.00643405244824 1
1.66923563456478 1
2.16814218034097 1
2.16213393445279 1
1.81103158694859 1
2.16196483158185 1
2.21367752454966 1
1.99316078583535 1
1.84692163010446 1
2.33411757419158 1
2.34531805279726 1
2.16939047469385 1
2.30851497137983 1
2.11999385691214 1
1.72832454634692 1
1.98933808366823 1
1.94675579969391 1
2.17935999973506 1
1.83200741149467 1
2.05003841375663 1
2.21868054478497 1
1.93023628881127 1
1.96955386086891 1
2.51558002946927 1
1.82277529060695 1
2.38825126809863 0
1.85963837334415 1
1.57753157142562 1
2.12222885247656 1
2.1910637629682 1
2.23756327216162 1
2.15070459307598 1
2.25908212398279 1
2.53231800749097 1
2.08868951296727 1
1.91227548648698 1
1.9747924012078 1
2.10252904039737 1
2.30130160185701 1
2.08335428121734 1
2.78378338936353 0
1.80665684532003 1
1.66724506472403 1
1.92396328552844 1
1.94691685521852 1
2.27988032752112 1
1.85555511033447 1
2.05686359483738 1
2.20514949641769 1
1.95434910680272 1
2.10588108834057 1
1.84785073224534 1
2.48083304111583 1
2.16896769901223 1
1.99628952386199 1
1.68476999532142 1
2.06872126555196 1
1.61003639649275 1
2.47218100551511 0
2.20465033563364 1
2.39234388860416 1
1.85419760294664 1
2.40739260257728 1
1.89991725265636 1
1.76929635197371 1
2.25054466978134 1
1.95806889253037 1
2.10228120848313 1
1.76884512159443 1
1.86294388645088 1
1.74121610588529 1
2.15495762082907 1
2.12681287494557 1
2.25423635178224 1
2.10597536448065 1
1.98873523666089 1
1.7789858669412 1
2.17937459820372 1
2.18993398882886 1
2.29448436960526 1
2.03428134777091 1
1.55706016088081 1
2.68595322095161 0
2.03182933031907 1
2.1040764268904 1
1.94865600909011 1
2.00073063286905 1
2.08756210693143 1
1.71021163235524 1
1.88634556473909 1
1.77187978413198 1
2.29426124152705 1
1.7222640055651 1
1.54312756952663 1
1.66303958121672 1
2.20984290973298 1
2.07785994816466 1
2.58039544486025 0
1.75100843513861 1
2.22102872908963 1
2.21988023857412 1
2.07231271331328 1
1.7558301762194 1
2.19475322100252 1
2.23873003362356 1
1.98936008325755 1
1.8424639324806 1
2.36509305109104 1
1.71071877472754 1
1.95088160204844 1
1.68486846334494 1
2.10656128116692 1
1.6699427706031 1
1.96395926539681 1
1.77620893777923 1
2.00199774704501 1
1.91931818343603 1
1.99268835222673 1
2.19156443866026 1
2.10501058816175 1
2.03454777469137 1
2.20872248693689 1
1.84320905043636 1
2.02734438411615 1
1.95537758456957 1
1.94505070283449 1
2.22327595498959 1
1.91074527112476 1
1.87186912688352 1
2.06985075508805 1
2.03067977883136 1
1.77892471920694 1
1.81261109146291 1
1.70709775430965 1
1.84764326785795 1
2.27162290833071 1
1.54216298917296 1
1.9177775925294 1
2.06054416255342 1
1.88207681974248 1
1.75912224908776 1
1.89253336616147 1
1.9700111752435 1
2.2940957735833 1
2.36059907593417 1
2.22864535978171 1
2.26330950384117 1
1.53035766877603 0
1.90379313331837 1
1.94182846903318 1
1.82774642439054 1
2.12242110295697 1
2.44137176179964 1
1.34342314327659 1
2.15115207228353 1
1.94692319704373 1
1.87536009150575 1
1.9081945040432 1
2.25025026290039 1
2.22491445630846 1
2.27519780357316 1
2.35106155626828 1
2.4085479451572 1
2.271803136444 1
1.88761354206315 1
1.8773778341658 1
2.04158508090701 1
1.79595111710887 1
1.7808222042043 1
1.99096026682218 1
1.28063396189351 0
2.15162248602632 1
2.31872435427179 1
2.07857548951807 1
1.8940537855865 1
2.26047406154029 1
2.33646535040205 1
2.12153806786701 1
2.13859289346481 1
2.73086264592687 0
2.16436788664409 1
2.19910414653616 1
2.08125631083476 1
2.08571809115894 1
2.08549383212498 1
2.06267930856528 1
2.09634382526306 1
1.89579335681259 1
1.78710806808884 1
2.36181252812759 1
2.01367134686858 1
2.06336534504925 1
1.50943054193569 0
2.55577726746782 0
1.51225234085159 0
2.10079213762877 1
1.69128838648989 0
1.28196109194511 0
2.03022896310632 1
2.06900937324493 1
2.10808022829452 1
2.26340599046545 1
1.97622164350964 1
2.28809868087192 1
2.16527441578225 1
1.92033344511839 1
1.99920998918182 1
2.11311100116432 1
1.88292774943628 1
1.53453253359687 1
2.14709557320406 1
2.19863717143104 1
2.0747826582813 1
2.05380033344162 1
2.24955240056785 1
2.11954046131909 1
2.3116058293941 1
2.09687944532615 1
2.25958315108646 1
1.6989822025589 1
1.66377305414293 1
2.04448451617664 1
2.20195365791586 1
1.76226316806124 1
2.02957920144927 1
2.03372270829133 1
2.30351173796042 1
2.04732065727234 1
1.76570400625724 1
1.92455321933103 1
1.61798422518302 1
2.2462161400742 1
1.73649708950734 1
2.22642286149979 1
1.90232047774679 1
2.27383618134459 1
1.85528704874612 1
2.33434066915896 1
2.39730980750855 1
2.31180509419447 1
1.50531641680326 1
1.88211509099925 1
2.01578026999493 1
1.93374503121354 1
1.9230521763102 1
1.77202441195879 1
2.12577698695274 1
1.85749133052359 1
2.25706261266798 1
1.54251622203051 1
2.38507715310135 1
2.47343613869002 1
2.51331500906785 1
1.95598835052476 1
2.3477381143813 1
1.96535954495146 1
1.88858489922368 1
1.94564641359923 1
2.20644168866191 1
1.97812401138438 1
2.12649037490289 1
2.02487219591388 1
1.90191709528376 1
1.7030273688741 1
1.57109646032826 1
2.25054090272326 1
1.89208148875092 1
2.51023509692155 1
1.82125346779423 1
1.88030966827309 1
2.33223757065146 1
1.71625396148496 1
1.52103219833109 0
1.64440509833889 1
2.19062654790722 1
1.74515735222524 1
1.98373319609529 1
2.33256147625907 1
1.9466675182831 1
2.24582837508849 1
2.21055824194245 1
2.20488503384908 1
1.78013227670128 1
1.88940044066611 1
1.81585725335102 1
2.20421038232557 1
1.87392256619406 1
1.77606325371415 1
2.19959303193893 1
1.71635125976226 1
1.96348996927734 1
2.26721631392373 1
2.02085275143558 1
1.1813441301137 0
2.37641852452961 1
1.56698841616493 0
1.98162160129348 1
2.22478517535404 1
1.71774404721847 1
2.11024347152193 1
2.00501114757353 1
2.55147548562324 0
2.62328875869816 0
2.16939140785518 1
2.14431321597918 1
1.80808759826962 1
1.46009160615782 1
2.164328321942 1
1.6933951806148 1
2.68594675441429 0
2.25401082661614 1
2.10465573005882 1
2.02693161234025 1
2.13713354853121 1
1.88193663261249 1
2.17933356724341 1
2.03469284334342 1
2.35356237068584 1
1.88201270652696 1
1.80727668165853 1
2.01003843649672 1
1.90860861336819 1
2.24290084251442 1
2.44885368572611 1
2.20216468080076 1
2.15345087790243 1
2.24622701387748 1
1.65585268086885 1
1.81454627755741 1
2.24572866966806 1
2.19785803151381 1
1.74842278416773 1
2.18831513325869 1
1.94952700051574 1
2.36632975501166 1
2.08349368047223 1
1.70014329828183 1
1.86285148065936 1
2.14844225137765 1
2.43846852171668 1
1.95255809801596 1
1.76412205375943 1
1.98973598677253 1
1.8440112195572 1
1.73437273257996 1
2.38262666285573 1
2.28167113693859 1
1.93014524476836 1
2.09920413715457 1
2.37312345290827 1
1.92819478884118 1
1.89363151012152 1
1.99148376405974 1
1.29920851979342 0
1.62429338319426 1
2.16015128302934 1
1.90684596880156 1
1.91938348196734 1
1.83713036892107 1
2.16596548617073 1
1.76914895526017 1
2.42870752373419 1
2.12646213241801 1
2.36160720611437 1
1.92333009978613 1
2.1646708982037 1
2.2920787361423 1
1.71651091364141 1
1.89224983752742 1
1.54243124889486 0
1.62848564674432 1
2.33757006508104 1
1.81895136141719 1
2.08467501955073 1
1.83915772748318 1
2.12661366378932 1
2.02679536146628 1
1.98223312451302 1
1.89515984513966 1
1.66594133971404 1
2.24408407734719 1
1.77347840914237 1
1.82113712897471 1
2.10514345668829 1
1.83517276027188 1
2.16795465889847 1
1.38572630951471 1
2.21244898597206 1
1.31493658025465 1
2.09292199651439 1
2.19076512147554 1
1.99161000421353 1
1.95490612315445 1
2.06945684651908 1
2.25520192117247 1
2.14166122075138 1
1.83574331063492 1
2.57481201463333 0
2.33168049041232 1
1.95996542882407 1
2.5453436999726 0
2.00093592229831 1
2.55472114975176 0
2.22452610357634 1
2.03728135179058 1
1.98637634422483 1
2.16249994584327 1
2.18912250095085 1
1.62748098243389 1
2.38179409212349 1
2.06047898292449 1
1.84880594851666 1
2.15674780912164 1
2.40346524438818 1
1.79334680008149 1
2.20246509531114 1
1.78041759402921 1
2.05700134087793 1
2.07430766351628 1
2.06212223591738 1
1.88935037109128 1
2.14461663942299 1
2.54611177379373 0
1.72963032314115 1
2.16664885339527 1
1.99046218732807 1
2.38538261174667 1
1.4715797159311 1
2.03270839642904 1
1.98971263709221 1
2.1948222096359 1
1.95137237097724 1
1.95316219906889 1
1.99198334098874 1
1.81036342427701 1
1.96413315487338 1
2.04799455106479 1
2.13496577980951 1
2.27266070715004 1
2.07875918858587 1
1.60289157120505 1
1.9831983644237 1
1.63878276709857 1
1.87637765844836 1
2.13591193897126 1
2.00907653798715 1
2.13388096825369 1
1.9264368682822 1
2.00560400000735 1
1.84308224963544 1
1.83103357329202 1
2.02189122303508 1
2.24667158679039 1
2.5909263291241 0
2.27057985223764 1
1.64661643247188 1
1.62517292070859 1
1.94422139081886 1
1.96727183319363 1
1.9344477438356 1
2.23086640849747 1
1.86224696760968 1
1.55556796111872 0
2.45668120090315 1
2.16196627163788 1
2.01504711347411 1
1.75201003785907 1
2.10117212382583 1
2.09418756487831 1
2.3282969233526 1
1.83630866164691 1
2.0262676045203 1
1.98061603068937 1
1.96387542542899 1
2.13535451508715 1
1.58885566271966 1
1.8142061635902 1
2.40195540082082 1
1.96690507509504 1
1.56618362316062 1
2.24116607793415 1
2.14979013166183 1
1.43242328508488 1
1.96153438932004 1
2.53128447727899 1
2.06512049583898 1
1.92616423233283 1
1.65103523065087 1
1.82734052827394 1
1.84412590835855 1
1.91034147849261 1
2.12226269178595 1
1.98205153810289 1
1.78415807314414 1
1.93061274825863 1
2.20341011260641 1
2.06718393497835 1
1.96793455785369 1
2.03062841541287 1
2.04003362909589 1
2.27667611611428 1
1.88515112741958 1
2.00789196186921 1
1.95890613072775 1
2.09674300809541 1
2.10166952123949 1
2.01511710788336 1
2.38809573351919 1
1.67239107103658 1
1.99258004134467 1
2.04820467794013 1
1.83929176723139 1
2.12253421681659 1
1.72698702913233 1
2.17880047043195 1
2.01709808703641 1
1.54380504181131 0
2.2705187179 1
2.70971734589718 0
1.80870253991727 1
2.2977596025359 1
1.94015889564309 1
1.91887887807555 1
1.45061569532792 0
1.58964743821532 1
1.96891789460424 1
2.29626875659722 1
1.83346714780599 1
2.07116569524807 1
1.83413715305772 1
1.88533024938793 1
1.89495683589101 1
2.29365633346198 1
1.95500354018284 1
2.28396747842888 1
2.23613048226925 1
1.53193437994248 1
1.89361831001944 1
2.19642206035433 1
2.09559323642568 1
1.63908702273224 1
1.97331563618941 1
1.8017968609829 1
2.15138572028289 1
1.62052127227992 0
2.17175353423639 1
1.93665121559767 1
1.27135519636539 1
2.46915397248398 1
1.98097828570866 1
2.05706558077872 1
1.57203696185184 1
2.10420104057091 1
2.27083971013695 1
2.2348864206384 1
1.92135816535992 1
2.00730179871839 1
2.41165810133053 1
1.94472474526418 1
2.0643399399256 1
2.20371490867796 1
1.66167085969149 1
1.48593403318239 1
2.10771740883897 1
1.81705009295594 1
1.96901365227071 1
1.88698361993951 1
2.17829089706769 1
2.22805854508418 1
2.30585188964463 1
2.21187107888463 1
2.09669906139136 1
1.93595095418561 1
2.44296136830333 1
1.85544271126801 1
2.45281477657155 0
1.65494431578813 1
2.38447416140124 1
2.01710514413317 1
2.15152707804387 1
1.95881532864776 1
1.98180794261804 1
2.06827640548492 1
1.94473488212541 1
2.37871065020173 1
1.35495018432859 0
1.50365953689994 1
1.84359252098811 1
2.47807475053283 1
1.94445623501853 1
1.37291958584863 0
1.88885989919538 1
1.87716445988719 1
2.07461077421431 1
1.7647324021648 1
2.2482679677122 1
1.85962947964803 1
2.03330205462617 1
2.12039096821775 1
2.00499680231413 1
1.74584207428272 1
2.1155540849994 1
2.33768052242991 1
2.09161025609568 1
1.82720445820225 1
1.9835959622298 1
2.32278672776619 1
1.8790741873443 1
1.9383712703485 1
1.65297017245922 1
1.94533263167271 1
2.00604292043765 1
1.7329586195428 1
1.78459697937272 1
2.11444230338148 1
2.19041468020666 1
1.6914076660357 1
2.73120751747367 0
1.77606083801868 1
2.14533422742985 1
2.00273824036888 1
1.83301837002977 1
1.73562467798803 1
2.12033799241686 1
2.36975929446293 1
1.8887149815073 1
1.77625697801401 1
2.17701884624815 1
2.20769403099365 1
1.93930506270129 1
1.98896140477681 1
2.06282343416801 1
2.08639792841708 1
2.05579942035346 1
1.8507705080185 1
1.87216809715066 1
2.3115477961348 1
2.30670662321617 1
2.20636061551034 1
1.32087504227774 0
1.86111370429769 1
1.67054028916033 1
2.42236907182928 0
2.04207487184477 1
1.76086622586573 1
1.85485488249152 1
2.59839381538342 1
2.3406847975889 1
1.54507863727888 0
1.96560699030715 1
2.18409357661359 1
1.88229507660149 1
2.08666051093703 1
1.9176923187465 1
2.01164939530956 1
1.64118384256342 1
1.71811755892592 1
1.73377447772132 1
1.95884508371266 1
1.91294793235456 1
1.94605748296684 1
1.91377169978142 1
1.84498363190512 1
2.06220950640959 1
1.68239548668535 1
2.19644378998321 1
1.84770912533999 1
2.7556288863599 0
2.11465053906471 1
2.22696278332798 1
1.14605220382012 0
1.78444166835757 1
2.13992181705197 1
1.92343305738213 1
1.90832449218861 1
1.83554027152732 1
1.23310366631904 0
1.97077635775747 1
2.075836556683 1
1.73577747679091 1
2.2786817783598 1
1.86971776319661 1
2.4170280663302 1
2.62055424328765 0
1.67224923232244 1
1.72996520303583 1
1.84045805632667 1
1.8458957152785 1
1.8937512515912 1
1.86099750774286 1
2.887113704125 0
1.91327324202795 1
2.28578165581215 1
1.01372002023704 0
2.01377987352602 1
1.78363935560985 1
2.29430793112685 1
1.98032750183319 1
2.42318375176174 1
1.71389681128616 1
1.74898837206262 1
2.06002428635986 1
2.14253386482424 1
2.09432825764841 1
2.08746151108986 1
1.90732840934113 1
2.16047976943945 1
2.10349519800987 1
2.28792139688691 1
1.99585828975396 1
2.02935125991399 1
1.75873333610197 1
1.77377940101025 1
2.15997465704285 1
2.01459235553476 1
2.22453145366848 1
2.05853116177309 1
1.90145603761552 1
2.38422274759089 0
1.9572158673939 1
1.88217545920614 1
2.07705380105046 1
2.04398044078285 1
2.32439215433021 1
2.17257902626766 1
2.13992969211031 1
2.09605402109731 1
1.47261514841474 0
1.96451267260772 1
1.66050024885342 1
1.69176679577404 1
1.81568888944387 1
2.02419732349993 1
2.08979188240692 1
2.13094845837475 1
2.06331292232715 1
1.82975891063666 1
2.20026446922442 1
1.7617290901287 1
1.93413839094212 1
2.46423793660377 1
1.88682499972373 1
1.93460777883857 1
2.22568245207998 1
1.81505885132919 1
2.1239381133755 1
1.80938375667674 1
2.08219512965077 1
1.93284828490277 1
2.77225407516907 0
1.90275746825819 1
2.10803702982951 1
1.79430577106726 1
2.21689985337122 1
2.17939516141537 1
2.01548762010847 1
2.37802389830223 1
2.21780892429681 1
2.32397249495201 1
2.66544305259058 0
1.89275430706013 1
2.22741708259006 1
2.59794706440939 1
1.77229984282392 1
2.07180015918089 1
1.98238049678365 1
1.88472032250901 1
1.84769151606773 1
2.50859561017367 0
2.51926311941286 0
1.7620902679067 1
1.87022388855236 1
2.04978768653344 1
2.09695060668716 1
1.7919551970735 1
2.09888491987674 1
1.98772708954795 1
1.33974880033735 1
1.9771242293967 1
1.97410646143044 1
1.89473139198067 1
1.30799868358707 1
1.89435570802788 1
2.250082601495 1
2.73908651968098 0
2.16002865715313 1
1.96375334036123 1
2.23383868373574 1
2.03061760191101 1
1.87179692905723 1
2.13192431886845 1
1.70651901685019 1
2.17306264280344 1
1.92995088683736 1
2.33518607084755 1
1.85711556098296 1
1.97497845831221 1
1.87604925110225 1
1.62324528271874 1
1.6859530140845 1
1.90682714245984 1
2.00502940506344 1
1.8603633483703 1
1.69097935530977 1
2.18039634041619 1
2.2024360381415 1
2.03299819486734 1
1.81403739561776 1
2.36907837393978 1
1.66298346659462 1
2.06674365488525 1
1.88728146000121 1
1.74169768336676 1
2.33112447648833 1
1.51885623838515 1
2.1830481267365 1
2.19185937594492 1
1.98562825432389 1
2.40100455787946 1
2.19201263631847 1
2.01262680223437 1
2.05276978073316 1
1.71595974953758 1
2.00116274548544 1
2.18114528491866 1
1.86546115008402 1
1.85642553629634 1
2.02848284718059 1
1.77940960179667 1
2.3111631784588 1
2.44565458505906 1
2.15897034439808 1
1.82412908072962 1
2.23430869193232 1
1.89452394325072 1
1.75681047853836 1
2.13839903877716 1
2.07312234600662 1
1.7844238547845 1
2.17492198193157 1
1.81963909977569 1
1.98946272963693 1
2.20775037028347 1
2.26770863942619 1
1.88433121824009 1
2.19049351339002 1
1.62745902742548 1
1.67464461645354 1
2.02620582681707 1
1.9190582102306 1
1.90191926488619 1
1.76504017736995 1
2.18528536582827 1
1.8884377085188 1
2.17024221305659 1
2.05644645266064 1
2.31714392631431 1
1.87139540762224 1
2.20987968518977 1
1.61719267400587 1
1.64509888234668 1
1.96491823419554 1
1.83045848270739 1
2.41666046478474 0
1.56502998322983 1
1.81619081024883 1
1.64589966310549 1
1.64740305437668 1
2.52064767170836 1
2.41002953818868 1
2.13935148553992 1
1.55331834925348 0
1.76395326603104 1
1.87587835159267 1
2.35852695111184 1
1.96275429170725 1
2.34541661921779 1
1.74070481146926 1
1.84059561431409 1
2.02161366556019 1
1.80068753021128 1
1.96887530162657 1
1.98876250095475 1
2.17877341603044 1
2.41885698535121 1
2.02082987332814 1
1.97838885347645 1
1.60974856689215 1
1.69977480761046 1
1.93287537227057 1
2.22748601992062 1
1.70623546016063 1
2.13345115967394 1
2.34529403269003 1
2.17617617465531 1
1.78941801078314 1
2.23923948541542 1
1.87007521949428 1
2.11697907908747 1
1.6587991432866 1
2.22530903504816 1
2.71111677366134 1
2.04363986807382 1
2.19297683196393 1
1.9547263069816 1
1.79656215674152 1
2.18912112611059 1
1.77525806406358 1
2.29182863232747 1
1.46049657713789 1
1.98870311169748 1
1.52870337230046 0
1.74534653711017 1
2.03717165837229 1
2.48088698493253 1
2.34990919987567 1
1.8431523599397 1
1.86584121295871 1
1.9016069535329 1
1.75561622941484 1
2.13519006255688 1
1.96892608798578 1
2.31162041272081 1
2.28462017408372 1
1.92628902587119 1
1.66693029379326 1
1.99829665988219 1
1.94448909820073 1
2.00781048244262 1
1.86847115122514 1
1.63892417958329 1
2.00334599115576 1
2.45008794810257 1
1.88214328928245 1
2.10029625017607 1
2.10204950086178 1
2.26920012251778 1
2.15804027995644 1
2.21441587790425 1
2.1142618945102 1
2.11791033630544 1
1.80388177904438 1
1.98733145925774 1
2.14564691215514 1
2.61325075376918 0
2.06539409449154 1
2.1856071466071 1
1.72077131493809 1
1.86437928740321 1
1.98384495691454 1
1.40703563388662 1
1.97198528564041 1
1.70066047517564 1
2.14074203111629 1
1.79458973418695 1
1.88108095532553 1
1.76549448931471 1
2.54635900318231 0
1.2748212963541 1
1.76487335246613 1
1.9501022538258 1
2.27559696879424 1
1.981142988124 1
2.15142756383759 1
2.03531880904049 1
2.40375451230658 1
2.17998078871267 1
2.08915387133544 1
2.1049572694388 1
1.70559682595299 1
1.44351134154959 1
2.09947331307202 1
1.62541955232235 1
1.81315367685374 1
1.99709463482201 1
1.8218444034318 1
1.99759536240004 1
2.14967322461015 1
1.86786189541651 1
2.09385334802471 1
1.78557295824241 1
1.50583176255133 0
2.60565529580406 1
2.11111784459082 1
2.05668505291339 1
1.73518658536751 1
1.97820068128695 1
2.03709728228133 1
2.15918869047871 1
1.87644218493724 1
2.27108618464338 1
1.90667061107666 1
1.74132852443386 1
1.95600401601946 1
1.89668524296091 1
1.770868595447 1
1.86265375197619 1
2.54820531062499 0
2.12572518354593 1
2.20487927097167 1
2.27269949989639 1
2.1467488838203 1
1.86279453644486 1
1.99241990720577 1
2.12042188588215 1
2.09322214958556 1
2.09170279835734 1
1.6074542336836 1
1.5895013747743 1
1.97112587141761 1
2.18197276638976 1
1.99232098360166 1
2.13499163963949 1
2.02036002374253 1
1.98529638904083 1
2.18075367669136 1
2.24836618559637 1
1.81274471655011 1
2.27848752860101 1
1.85462113361417 1
2.5074302812597 0
1.73944993084671 1
1.78741908267323 1
2.2035324563209 1
2.21678725684466 1
2.09031465033875 1
1.54106218377402 1
2.05653768780478 1
1.7340265385758 1
2.23447232543275 1
1.67222286075591 1
2.02424334856252 1
2.21889768360468 1
1.46413071833885 1
2.21079604150224 1
2.2431577148245 1
2.21079515283541 1
1.77704121112149 1
2.33452186604075 1
2.19888986162056 1
1.74462130680545 1
2.19957455396921 1
2.19002658990733 1
2.03156083172569 1
2.1360483148962 1
2.61667394774393 1
2.22721413330831 1
2.19072804439356 1
1.75939091611141 1
2.05900104852566 1
2.1484448671542 1
1.86323263506624 1
2.02926535288002 1
2.18573998969696 1
1.73342722141351 1
1.79320980957995 1
1.13138808449945 0
2.1321624900214 1
2.35246049512844 1
2.40910169910381 1
1.72314562901519 1
2.38763622327384 0
1.81844201090301 1
1.9915541645184 1
2.10347117315176 1
1.99327071062292 1
1.79598226401727 1
2.13429273466209 1
2.25975174331594 1
2.44275157190146 1
1.52217525569397 1
1.87457922338694 1
2.46312278816264 1
1.81058278599909 1
2.21448488188797 1
2.26339720146596 1
1.25624893628792 1
2.34029725973275 1
1.9457841124984 1
2.11707538931688 1
2.26217371164117 1
2.04226636848029 1
1.79626356619675 1
2.27961299077627 1
1.89489929747235 1
1.8249036350578 1
1.74792294405871 1
2.17641198297024 1
2.04667208110291 1
2.15815013777154 1
1.96322577727936 1
1.92197421582609 1
1.83949478223766 1
2.05743592835763 1
2.44426209904725 1
1.78529237262111 1
2.34732962280678 1
1.90751499112713 1
2.35892510292314 1
1.86445577680868 1
2.261627149077 1
2.38197111815222 1
2.03459060982103 1
1.60807986137395 1
1.86183219634465 1
1.92399873435349 1
1.85200443169413 1
1.77247195257142 1
2.26893344941298 1
2.2920617011775 1
1.79928566069811 1
2.00421963291986 1
2.27943690539737 1
1.54800160136787 1
1.98140092533986 1
1.91763273456888 1
1.71737312135383 1
1.91777492048826 1
2.00917412406359 1
1.98634146878309 1
1.68388792020962 1
2.06056070592264 1
2.16990417643694 1
2.06434071750743 1
1.29852712256609 0
2.1903589902711 1
1.72152773611022 1
2.31059043374885 1
1.56639039067324 1
2.14288671870826 1
2.02056803233014 1
2.13855517543503 1
1.77395727452258 1
2.04800659373378 1
1.58581130757449 1
1.89019197331091 1
2.13327972936761 1
1.92523627080714 1
2.16861729056598 1
2.07284563849652 1
2.1194893071902 1
1.78656420964102 1
2.4124830072372 1
2.3469772073339 1
1.58356310432272 1
2.15715257978669 1
1.72650312372058 1
2.13844295782834 1
1.57624103753056 1
2.16967921640869 1
2.06304870391079 1
2.22306693156476 1
2.07286674065096 1
1.97525704973562 1
2.06825672043195 1
2.04744053830542 1
2.0163413096116 1
1.94062888956272 1
1.87147089741262 1
1.92404988899185 1
2.17373506082459 1
2.31230896303914 1
1.93416277175943 1
1.87079616585781 1
2.02821016369201 1
2.52071867795237 0
2.27742545623945 1
1.88422933525666 1
1.81573915648256 1
2.13976650879388 1
2.63819562545061 0
2.3472361687638 1
1.83665457197695 1
1.77905332076332 1
1.89281773103207 1
2.0870540186018 1
2.10851177169028 1
2.12493733387967 1
1.84262727860963 1
2.12836280167333 1
1.28249820180954 1
1.88914521167389 1
1.94817336502376 1
1.92199214809356 1
2.04968494086203 1
1.95412076328014 1
1.73077679574542 1
2.01313432637674 1
2.53222248811151 0
1.88674549110303 1
2.17584063362293 1
1.68142226273573 1
1.77980266295677 1
2.21258300404882 1
2.14147510076896 1
1.85554136456 1
1.81690812279772 1
2.1249444052456 1
1.92629417978729 1
2.01236609059682 1
2.0453600799531 1
1.97848786858222 1
2.194906011393 1
1.90611881086228 1
1.5637459888014 0
1.92585627037522 1
2.28937996897295 1
2.06899574802418 1
2.08561265590433 1
1.97062561079695 1
1.97288690103399 1
1.54981362906573 1
1.86451105617023 1
1.91750928393948 1
2.19450810192031 1
1.97048685923006 1
2.67232522029019 1
2.14283662405537 1
1.36110771611317 0
1.57904477479276 0
1.96433725656437 1
1.56161545793688 1
1.80567935157253 1
1.66485413140876 1
2.0837375164234 1
2.0255618065574 1
1.45445428235487 1
2.33316785771726 1
2.5380354610482 1
2.35688931668156 1
2.1764768469521 1
1.95777790300128 1
1.96017437413366 1
1.72016814016285 1
2.23940420000018 1
2.40852733695378 1
1.71868289982318 1
2.25437774216996 1
1.81030522293433 1
1.82306393501582 1
2.32721196063147 1
1.81662068036933 1
2.02675392085626 1
2.30243688084842 1
2.03671151097148 1
1.94905243087898 1
1.77508283814865 1
1.83503936828651 1
2.18941373634237 1
1.91336518749653 1
2.12038055179183 1
2.01936685758423 1
1.89982013314126 1
2.00718859505314 1
2.54037992483311 1
2.21003404573578 1
1.87713277483778 1
1.84389641102613 1
2.01743260870719 1
1.75235307688162 1
2.07988132321646 1
1.85703339683337 1
1.72638886966363 1
2.03665862757931 1
1.70381488658384 1
2.18113947207043 1
2.12458424735648 1
1.74794685167118 1
2.06848062635523 1
2.00683922466426 1
2.14297874141382 1
1.90218197771771 1
2.09310674728688 1
1.80426841160051 1
2.11459907860735 1
1.96601208668714 1
1.98462224021017 1
2.01958530449979 1
2.21109329361293 1
1.61680716580639 1
2.32479336181577 1
2.1046099366491 1
1.91795060298591 1
1.53699832698147 1
2.42789578999208 1
1.76714082089436 1
2.34323684458106 1
2.08354843744475 1
1.40756926308475 0
2.38728601797174 1
1.65291926921654 1
1.98079355344422 1
2.18449122482435 1
1.92395848544434 1
1.88110869526287 1
1.4834002716786 1
2.36196536033606 0
1.96147649354023 1
2.00999697495359 1
1.56993406783148 0
2.31231088297974 1
2.13508554984082 1
2.27177765854244 1
2.05412944683441 1
1.85105478968281 1
2.30405634515502 1
1.93407991878326 1
1.67197752717587 0
1.87908972272431 1
2.16632301001073 1
2.16792968151337 1
2.11444972363742 1
1.93058132327306 1
2.45087631351279 1
1.69971753873336 1
1.94672320534365 1
1.80122078764016 1
1.93657046659485 1
2.10178705485253 1
2.31428445993957 1
1.9048883611408 1
1.80817535125124 1
1.93207761240579 1
2.53070517705463 1
1.28756660613407 1
1.99144493131161 1
1.98061179388822 1
2.05849666017855 1
2.22005976384894 1
1.64803367292906 1
1.85233382837788 1
1.85019317428947 1
1.70421688811663 1
2.25795171846721 1
2.18931439455301 1
2.00130752329255 1
1.87856724304617 1
2.31107954289786 1
2.00143587044723 1
2.70130436484923 0
2.13619325974075 1
2.54355595100942 1
2.22469547299785 1
2.17511012548961 1
2.00000917808433 1
2.02110958446432 1
2.254971866439 1
1.90006587090454 1
1.91757266869218 1
2.13132794232198 1
2.1756702944842 1
1.85337625372395 1
2.01608646390687 1
1.7235269449769 1
1.83477791835981 1
2.20611512009043 1
2.42283152913176 1
2.00616745234837 1
1.96342548922457 1
2.0266423707864 1
1.71753414799784 1
1.74410674046223 1
1.85082385799801 1
2.3464531608318 1
1.49487916661968 1
1.52268860165389 0
1.91503147669433 1
2.30459985561684 1
2.36236085605333 1
2.15986339943485 1
2.26595818846459 1
1.74479624041582 1
2.36116774615867 1
2.68441879693203 0
1.58472680926094 1
2.37251890860325 1
1.50630824577844 1
1.86496975124767 1
1.89130774143075 1
1.65730867515308 1
2.41474438856858 1
1.72706889113043 1
2.20549525512083 1
1.94877144817039 1
2.00139188741657 1
2.03812960086926 1
2.02458923248758 1
1.75743422113053 1
2.10714184626926 1
2.32831610547488 1
2.10863714376448 1
1.84403631864588 1
1.93233629329955 1
1.48866942565358 1
2.28615709791956 1
2.0229389521859 1
2.05469843642095 1
1.80330552060808 1
1.73036385023252 1
2.03432085479689 1
2.44441626940613 1
1.85204438911299 1
1.88402081337605 1
2.01544493758271 1
1.84124081914309 1
1.83882846288782 1
1.92502820315398 1
2.22118562623563 1
1.71299509379735 1
2.0466285366465 1
2.06668015579609 1
2.4948793349828 1
1.49460383816341 0
1.99451336066628 1
1.55867569808001 1
2.04043901588854 1
2.10148123861684 1
2.12191355269479 1
2.05712785016856 1
2.0490122750673 1
1.86105214624155 1
1.8120065661165 1
1.91283908839702 1
1.6655118339713 1
1.97751651236513 1
2.3749009382967 1
1.69915409584207 1
1.93948352000145 1
1.62031277792652 0
2.15650675360607 1
1.95558911619067 1
2.03126440471537 1
2.31602991764599 1
1.9731065701228 1
2.02852688042569 1
2.05879503484053 1
1.8374589179486 1
1.8906257635332 1
1.49962717325774 1
2.01993864065538 1
1.6186799791566 1
2.13132682166411 1
1.98663224007175 1
1.81902788563053 1
1.88597670175773 1
2.1610369813507 1
2.00213785529899 1
2.05444482903078 1
2.22966867749568 1
1.96175481424775 1
2.06432902877909 1
1.96189237615872 1
1.76011067981179 1
2.26013716284392 1
2.01361511674215 1
1.96168502622137 1
2.18441360841502 1
1.64228487806427 1
2.14668865531467 1
1.69899953123537 1
2.34742192187495 1
2.19945240022575 1
1.9918248871858 1
1.90740035532109 1
1.85854318908412 1
1.93663299346606 1
2.03966964756234 1
2.1686849051531 1
1.94487248358909 1
1.60477311598299 0
1.99856216815939 1
2.07790619014861 1
2.19716335972727 1
1.93016552698364 1
1.84480215015609 1
2.50071309520376 1
2.38579076630646 1
1.99880334699645 1
1.86942925385817 1
1.65610471788973 1
1.87575395439808 1
1.42818428404065 1
1.87053570921289 1
2.14125045583125 1
1.84721633680724 1
1.67021040817693 1
1.76063023557342 1
1.83095519967728 1
1.85492186427192 1
2.18977678809806 1
1.91736048416774 1
2.4009054865391 1
2.32096151426723 1
1.6188335082859 1
1.74023285594102 1
1.6963826319967 1
1.91248082225696 1
1.80061406748564 1
2.04733604116451 1
2.2309195716092 1
1.75824188504464 1
1.8149945509637 1
1.91230532009526 1
1.7366148709526 1
2.33610928866584 0
2.07962682583023 1
1.8376484109851 1
1.95994076837526 1
2.19990392615475 1
1.96402258830989 1
2.6247051712865 0
1.9801577242464 1
2.27635869578643 1
2.09810825842796 1
1.91773902332205 1
1.88717524479583 1
2.08469729308261 1
2.12092444715019 1
1.97225501231689 1
2.07448687084446 1
1.95645811963223 1
1.71226564571119 1
2.01890679260969 1
1.89418666397153 1
2.04094547651281 1
2.21669080286471 1
2.0738777147038 1
2.19869491395178 1
1.60403175071944 1
2.02901834524391 1
2.1563124335063 1
1.81007321924538 1
1.5953973646843 1
1.74769058110381 1
1.91197286158806 1
1.95452761320178 1
1.87143259522353 1
1.51395562944058 1
1.91445155512293 1
2.06635917887798 1
1.84458973474874 1
1.94307389715475 1
2.0152206534301 1
1.95919531619014 1
1.87507662057165 1
2.23605393961197 1
2.14276407094798 1
1.7798234848627 1
2.26811915670591 1
1.52426435073175 0
0.89943045009154 0
1.75744202942725 1
2.21477396097272 1
2.18762258203244 1
1.80548537848027 1
1.85640795721297 1
1.90821479609246 1
1.79615498040288 1
2.33299787474782 1
1.88199286575123 1
1.91752784453384 1
1.71426172478033 1
1.86238504058009 1
1.70364595707324 1
2.06747469710759 1
1.90481344922543 1
1.6795040518829 1
2.17011571045995 1
1.87014343766072 1
1.90313925219015 1
2.10767382515892 1
1.86480086791289 1
1.60626110716781 1
2.00150624621935 1
1.7482959677142 1
2.10573674965711 1
2.0380071768158 1
2.24527105228176 1
2.02307718250973 1
1.92541690426324 1
2.15505224305191 1
2.21914768149409 1
1.62428819804517 1
2.22437838646652 1
2.26351017386355 1
1.98341651394538 1
2.38705049755157 1
2.30941557955051 1
1.46565562531559 1
1.49631369463976 1
2.26667589021639 1
2.03127017906997 1
1.78700837608178 1
2.18545232524321 1
2.29344456874739 1
2.38387340295773 1
2.04219301606763 1
1.87061919535805 1
2.00210785762877 1
1.92646872693407 1
2.24983516293793 1
1.25537143537967 0
2.17337079856682 1
2.22489885610527 1
1.75696034108956 1
1.71323991933909 1
2.17481105958445 1
1.8671055863301 1
2.07895379127091 1
1.98784969137747 1
2.5382349474523 0
2.096502271756 1
2.20350419546169 1
1.80991878455351 1
2.5277666823335 0
1.56826456632018 1
2.07403731420669 1
2.51138711409122 1
1.85187945859139 1
2.16308802971599 1
2.07276898384947 1
1.80409627322999 1
1.52475423383698 1
1.39860176591831 0
2.00085671388614 1
1.88023130882769 1
2.20893012841975 1
1.90546924049407 1
2.16895480203682 1
2.19053841652681 1
2.14153146286467 1
1.70813640544145 1
1.67381136755732 1
2.28111003464353 1
2.02990517008333 1
2.63100000517264 1
2.47778551608024 1
2.33656460628892 1
2.12572470309671 1
1.57589259775293 1
1.89212040204442 1
1.9135455467453 1
2.09449226454473 1
2.11144127422712 1
1.92659146598303 1
2.13290470646408 1
2.42962292619678 0
1.61876083415278 1
1.93944391737725 1
1.93981670891026 1
2.34350566996894 1
2.71956426836355 0
2.18940434423725 1
1.51037634315854 0
2.06406974251797 1
2.27420282183116 1
2.18976878465181 1
1.58130414046159 1
1.95697528182025 1
2.19875949073893 1
2.4673615808991 0
1.87072215455961 1
1.46230130924204 0
2.07084961723015 1
1.78074953153791 1
1.85838999923713 1
2.09208419581251 1
1.77275882192442 1
2.03656086743902 1
2.02884827195725 1
2.16915883351359 1
2.12190185160635 1
1.92763363768147 1
2.59728960235053 1
2.3529619556595 1
1.92141562527871 1
1.84844802870796 1
1.91434659668853 1
1.97896850588473 1
2.11520229901557 1
1.60372358872823 1
2.24499955813904 1
2.07042880450671 1
2.36061084029363 1
2.10487862899571 1
1.76947397595753 1
2.24273722314617 1
1.75443787614333 1
2.06108029678174 1
2.23703507995923 1
1.93397323612537 1
1.88001804785181 1
2.14951309659123 1
2.24343819407177 1
1.95479431068298 1
2.17961865172183 1
1.61260606545404 1
2.31621137045278 1
1.86178696938428 1
2.0751812473706 1
1.96926197952326 1
2.25164872832505 1
2.09146008305408 1
2.3006630296674 1
1.75209001361588 1
1.76262291803014 1
1.76157709590223 1
2.08849213385193 1
1.87939340542857 1
1.97494913590999 1
1.51915246886513 1
1.63336020471036 1
2.24600770827178 1
2.25610546544195 1
2.01762328726091 1
2.14110615971674 1
1.51272393292966 1
2.10802232821096 1
1.86182673450698 1
1.98144397621677 1
2.16360895513231 1
1.48864641105992 1
1.62087328469769 1
2.183918680819 1
1.98499600543011 1
2.24474696967066 1
1.8873526715015 1
1.79235102117317 1
2.23176306629875 1
1.84373968913565 1
1.61793787553783 1
1.90882055660563 1
2.0729241354307 1
1.95603079997077 1
1.98465993840658 1
2.13301427843796 1
2.14416916474002 1
1.65227713526183 1
1.73762200954831 1
1.44830404206794 1
2.21606853738447 1
1.63832950977866 1
1.79355409664951 1
2.34866311652208 1
2.26937671815782 1
2.00466366807993 1
1.90053311557936 1
1.72965624124693 1
1.8809641760112 1
1.68591253051354 1
2.1047560577156 1
2.34410787607399 1
2.07240763732821 1
1.94284697653852 1
1.99849156852625 1
1.67588114755737 1
2.23156682582808 1
2.44888194417741 0
2.02867296927291 1
2.17538773183696 1
2.52995078095406 1
1.98603473138784 1
1.95557507521574 1
2.05821039695659 1
1.80218289400281 1
2.30154947339179 1
1.78717835381133 1
2.22356419515289 1
1.93389986000393 1
1.79097762103329 1
1.97229512185017 1
2.25042197252443 1
1.59505682155156 1
1.96010110733975 1
2.21784353592295 1
1.91911615909913 1
2.00073310028136 1
2.04882917836308 1
2.23672495965436 1
2.05092954163186 1
2.08477403474793 1
2.10752878848966 1
1.94064327324034 1
1.21276335569738 1
1.73163615392835 1
1.93374773720719 1
1.77424425601383 1
2.50515799397954 1
1.31423015772126 0
2.09743476871287 1
2.24342750534066 1
2.60397702198133 1
2.17262641212712 1
2.38179155000947 1
2.24623356635309 1
2.25223793936378 1
1.91359556564406 1
2.17620570547627 1
2.30973348216471 1
2.19150163822437 1
1.70277794085553 1
2.30806197153609 1
2.43426220690645 1
2.19846019421514 1
1.69627163265329 1
2.40208864873403 1
1.96081556976116 1
1.72704764360025 1
1.82579797321021 1
1.80487227197512 1
2.06145915157395 1
1.91293783472991 1
2.00799506480856 1
1.90884618831424 1
1.57238203060391 1
2.17123653316109 1
2.0150062230269 1
2.46263752582272 1
2.14669891750815 1
2.06768156777205 1
2.46727897793883 1
1.72269831018602 1
1.7889256209023 1
2.25923732846729 1
1.78628568534056 1
2.15919564266097 1
1.88697556665456 1
2.33803159808696 1
1.81955448451784 1
1.66609534122387 1
1.83083859129466 1
2.16794011555473 1
2.1250799255071 1
2.01269145363142 1
1.71446625449701 1
2.2017043142868 1
2.18658363947071 1
1.98519299732933 1
1.90867842265581 1
2.27517782690254 1
2.03882582424862 1
1.86148356607398 1
1.72959133611383 1
2.26120177963837 1
1.88684607785845 1
1.57547004970772 0
2.68093098084645 0
1.46775077357573 1
1.81400672264702 1
1.93698743040661 1
2.02171111382906 1
2.1515921769591 1
2.13913614042673 1
2.3161454002175 1
1.93523969192425 1
2.47530408022791 1
2.55082682727023 1
1.97239209860003 1
2.1362035927977 1
1.95495118712386 1
1.76930363340547 1
1.69702601931575 1
1.66688580688581 1
2.10620826819479 1
1.86959209158491 1
2.00979465738759 1
1.67988004018221 1
2.12020156001508 1
2.02046298295107 1
1.95961079947223 1
1.92757397018463 1
2.1560681939663 1
1.95506269452432 1
2.2353803558137 1
2.00629792765152 1
2.07017745887717 1
2.07746761251703 1
1.84598488445435 1
1.89680277893324 1
2.21060610941227 1
2.2164949548903 1
1.97662569532308 1
1.78589630149059 1
2.33071779131052 1
1.62647755055462 1
1.93387568094878 1
1.50246403263357 0
1.97628605992887 1
1.91793001151079 1
1.68414809378693 1
1.86862439747658 1
1.69214263188115 1
1.61981884037155 1
1.78392713804945 1
1.8120021386839 1
2.04383227675461 1
2.24356865522123 1
1.56286951022568 1
1.98387128615699 1
2.17611991834737 1
1.72054639282512 1
1.58716016322492 1
2.24738319633634 1
1.67477887622935 1
1.72428916035251 1
1.77149478064935 1
2.14940359281796 1
1.92464439424167 1
2.00181135041912 1
2.07562505471183 1
1.59799522650608 1
2.08006775008113 1
1.82693393965686 1
1.83946836389559 1
2.136673957038 1
1.93221185126139 1
2.19892895563114 1
2.51688048836078 1
1.96392031137226 1
1.86322193387681 1
1.93985988910911 1
1.77872107360883 1
1.95770363738106 1
2.11464223671405 1
1.73469060729098 1
1.79300559726017 1
2.35596629464244 1
1.898231373586 1
1.82679717715529 1
1.74292367270293 1
1.77655533245729 1
2.30950951721116 1
1.33426653897254 1
1.90522032508903 1
1.74350060166044 1
1.78914777369542 1
2.04149410195788 1
1.98078506899828 1
2.20672522222883 1
2.27108830577659 1
2.25629005586822 1
1.74136793932659 1
2.01710666275864 1
2.24603956285208 1
2.19399539450911 1
1.96298958350126 1
1.96358173044538 1
2.40008261423074 1
1.9919234266796 1
1.98551859219316 1
2.27866473720905 1
1.92473381288111 1
1.75757545336703 1
2.10393666800376 1
1.79668525875762 1
2.14371676813827 1
1.98834136936712 1
1.89821035931305 1
2.23810983354975 1
1.86050890738089 1
1.78605681054714 1
1.82667504429871 1
1.83832481790562 1
2.18912482459459 1
1.80533067019742 1
2.02380154908787 1
2.36787018841345 1
1.84461046555725 1
2.35054799700115 1
2.01533825206729 1
1.45577645572428 1
1.99412882399282 1
2.07818235751029 1
2.29717133040974 1
2.44714398932963 1
2.20555352600301 1
2.28728815971327 1
1.85076588667198 1
1.87652912441313 1
1.85935687664793 1
1.58764890212251 0
1.91921314160655 1
2.40822435138846 1
1.75980635401971 1
1.91376858952396 1
1.8013349863497 1
2.17455067904018 1
2.10191280876156 1
1.63524102209565 1
2.14073756719321 1
1.98616930203509 1
1.83545500883451 1
1.87328548622647 1
2.07051241049856 1
2.16915402184013 1
2.09808063529501 1
2.1350331589862 1
2.21393661225482 1
2.30307636316898 1
1.72308075319595 1
2.27379641981782 1
2.37745766407081 1
1.94151266258718 1
2.07429249189836 1
1.91003415752529 1
1.91585304792593 1
2.04420477920925 1
2.27096287201304 1
1.91194707616616 1
1.97556386625814 1
1.98386408686411 1
1.92312014314873 1
2.13794532577739 1
2.1347217102589 1
2.56580362560452 0
2.24356130248565 1
2.06574808994988 1
1.91250263170484 1
1.79098073055915 1
1.84484833771887 1
2.15083346433631 1
2.47442788281288 1
1.82978756901602 1
1.69781735133453 1
2.19892499306238 1
2.04267738834614 1
1.99846704360859 1
2.25546900452301 1
1.77462833146386 1
2.32634982675475 1
2.03803361540992 1
2.02781131756437 1
1.79129410756507 1
2.21018525666197 1
1.95573813070889 1
2.37046693622654 1
2.1301399318582 1
2.41927620966965 1
1.99257640986092 1
1.91158307768019 1
2.34565715070505 1
2.11263870687097 1
2.03647316632179 1
2.29329037063764 1
2.19495124479637 1
2.2949491692817 1
1.85025011194807 1
1.72706233216577 1
1.92376895431402 1
2.07144960068432 1
2.13046469829057 1
2.25706257141247 1
2.11210963042488 1
2.05097989634936 1
1.67012708725425 1
1.7218793675999 1
1.80302807113093 1
1.81974697773664 1
2.02535467322147 1
2.04143124401507 1
1.86592146948943 1
2.14886215094227 1
1.87765843214249 1
1.55649757420206 1
1.94578032834315 1
1.92710593482792 1
1.64758208377584 1
1.96004533114891 1
2.20681486313553 1
2.17662429022793 1
1.91706341911832 1
2.00552889557492 1
1.86170554199434 1
2.12787151883729 1
1.92373835158269 1
2.19467274060503 1
1.85178101205646 1
1.96868660347681 1
1.94218579906552 1
2.32215365461708 1
1.89511113507244 1
2.56346048408685 0
1.71648897856917 1
1.69025257965203 1
1.80686388325982 1
2.13114265703282 1
2.09010070698603 1
1.93164241287548 1
1.92993143984611 1
2.21245590989184 1
1.99499000580365 1
2.11259704885599 1
1.79820387096196 1
2.14345277061038 1
2.02455309004772 1
2.38943272631802 1
1.99317086273386 1
1.70525500256345 1
1.99781424647593 1
1.73910584149913 1
2.06507359944826 1
1.73322585296539 1
1.93198372042188 1
1.79904973047461 1
1.78625687673779 1
1.95149118373284 1
1.9761285478415 1
2.48778218528044 0
1.80627971905159 1
2.11390553164918 1
2.58292997529189 0
2.00982939788718 1
2.17119907897096 1
1.97664992869103 1
1.54820222018295 1
1.993278716377 1
2.10408192022115 1
2.25098312090288 1
1.95965929001829 1
1.91217760990385 1
1.99426815279457 1
2.3377605280468 1
1.72829582112791 1
2.14548619634384 1
1.70255365949193 1
1.73584409374227 1
2.01562416119099 1
1.77902185672317 1
1.91137247727162 1
1.62619902039465 1
1.34642271804491 0
2.2780214057349 1
1.98946914322671 1
2.02415604789143 1
1.74152132511322 1
1.92390626795331 1
2.22647032032004 1
2.11780273251025 1
1.95709029808865 1
1.65074799801731 1
2.01300031102699 1
2.02509300668626 1
1.67006698307317 1
1.86886282345465 1
2.05858337843027 1
2.42037059292079 1
1.93588703641076 1
1.95370636728142 1
2.06807675555206 1
1.85880659693214 1
1.78026931448079 1
2.2861891831005 1
2.03481479656105 1
2.00249153199261 1
2.07296571653143 1
2.44006133786919 1
2.26399563789115 1
1.89318176176556 1
2.02279425884865 1
1.90689401335129 1
1.90737561643933 1
1.80191198350774 1
1.9987493169889 1
1.8411348530269 1
2.21451739219076 1
1.69693823671424 1
1.84645905119849 1
2.31137781354826 1
1.95214332571963 1
1.69349539086696 1
1.87147146773832 1
2.28611308753976 1
1.60539065110983 1
1.81505447370056 1
2.12391452929202 1
1.77332566620739 1
1.70891088196903 1
2.1515781509265 1
2.04875688883163 1
2.17342454841804 1
1.99550132238601 1
2.35251957832432 1
2.00777950333681 1
1.9731094597233 1
1.92070701549873 1
2.13340298031843 1
1.99599578335325 1
2.42083996066112 1
2.16066641711894 1
2.59004656880761 1
2.21251195247144 1
2.06205954632177 1
1.5703776869183 1
1.78665941641918 1
2.30086466578933 1
1.99896062916708 1
1.61905252241733 1
1.74351686646353 1
2.73157650282478 0
1.81536518806248 1
1.96224027334759 1
2.14605985132028 1
1.98611933217224 1
2.15999419157592 1
1.93190420794399 1
2.32419548329366 1
1.87195286411275 1
2.04584211822519 1
2.31596856178988 1
2.01962084836736 1
1.89499060324171 1
1.95041563702935 1
2.03805633051519 1
2.07799250062985 1
1.84813492583154 1
2.02981267463014 1
2.32151318852803 1
2.24298352121853 1
1.95623395896351 1
2.21628473733728 1
1.94094240805946 1
2.17986032179093 1
2.17095721936168 1
2.17673375098925 1
1.49244072112021 1
2.08477922748869 1
1.978888432919 1
1.8647018626141 1
1.93867114923004 1
2.231421821037 1
1.91951624346636 1
1.96535833622167 1
1.80448141172268 1
2.19917455313889 1
2.18617666342337 1
1.66071957297304 1
1.90579375708087 1
2.39406013756978 1
2.00860336444305 1
1.79684155006061 1
2.09913594614055 1
2.2274730014429 1
2.06790365429982 1
2.10451101938862 1
2.03724535030945 1
1.70453680667119 1
2.29486568538659 1
2.26172763880855 1
1.78509675766044 1
2.09334660021581 1
2.33336853824061 1
1.93894549964085 1
2.02342810735151 1
1.92232999345869 1
1.87254883035802 1
2.0143921323273 1
2.24036698449374 1
1.67990703090169 1
1.94594294024722 1
2.30084833922515 1
1.70197544781322 1
1.90651022400856 1
2.14261695577678 1
2.17902569483067 1
1.81312166267529 1
1.91209021538205 1
1.94646485450558 1
1.8353847819904 1
2.04046244767608 1
1.92788749762048 1
2.90794510831279 0
1.5108443582555 0
1.90432062794015 1
2.28768718507002 1
2.48212256211126 1
1.98147282738698 1
2.11929750560661 1
1.37062687648891 0
1.70983817376149 1
2.40961221898776 1
1.94037507945841 1
1.62774296513009 1
2.15917451375314 1
1.77345503695518 1
2.16935641857435 1
1.89465287853889 1
2.06373379436048 1
2.05512064400149 1
1.90855965973467 1
2.69536472535012 0
1.82447655239659 1
2.23802986150566 1
1.95369106295764 1
1.93169641549562 1
2.13308719961331 1
1.58580167003369 1
2.24695768797344 1
2.14971152326358 1
2.06637383877841 1
2.01446692659329 1
1.95761401499487 1
2.18562006321742 1
1.81903300520432 1
1.54846829521122 0
2.16671860421468 1
1.87915542474856 1
1.96311593963852 1
1.82008544626846 1
2.03564173196865 1
1.53481887359887 0
1.46471616804566 1
1.17432805393131 0
2.05785255434645 1
2.08150197256644 1
2.23060612928305 1
2.19629413202668 1
1.72674016589319 1
1.90979134619135 1
2.08810120218979 1
1.97528832606075 1
1.98089412485989 1
2.10030752444437 1
1.55045423887289 1
2.3213499048378 1
1.59079448825983 1
2.40012165878597 1
1.89835544672568 1
1.72027827749391 1
1.78290276399783 1
2.21662900418795 1
1.84298383602694 1
2.36362245616095 1
1.92127677701239 1
1.92922085040057 1
2.06619600339626 1
2.05882423688814 1
2.03417716740975 1
1.71657442309146 1
1.86720443509877 1
1.65878572297635 1
1.92803090150472 1
2.01895439529448 1
1.79980020196606 1
1.84650466577299 1
2.13048881048509 1
2.4716694558103 1
1.67348111053718 1
2.45005528069383 1
2.06135889137022 1
1.61961766947107 1
1.95798525972361 1
1.56199264629695 0
1.82493323289919 1
1.78098850215685 1
2.24278700465153 1
1.91265537664723 1
2.01136477429903 1
2.27682939561797 1
2.05615742607482 1
1.98274389296798 1
2.51523562861148 1
1.57355827174177 1
1.98370061009937 1
2.30589279336314 1
2.07278158477975 1
1.66823719979082 1
2.23820485769696 1
1.678051370205 1
2.8217652621704 0
1.87641320144518 1
2.2747332322829 1
1.94787816213481 1
1.81762036986693 1
1.76514201392521 1
1.84224055294444 1
2.15892161867838 1
1.4391224058521 0
2.3538775075419 1
2.02527993392054 1
1.75596020368646 1
1.90884001049992 1
2.13320559674772 1
1.80751230343753 1
1.49031733822398 0
0.78677971110035 0
2.82167786496127 0
1.80223902644339 1
2.45816764028704 1
2.22234176415409 1
2.04220456960383 1
2.11035138418904 1
2.2338341800307 1
2.22101274900801 1
1.9199864415995 1
2.40206439870585 1
1.69466088844768 1
1.8757213752322 1
2.04557061937743 1
2.03135151143408 1
1.85230122882763 1
2.14473929785833 1
2.31988257221715 1
2.1610987428683 1
1.69452593048127 1
2.44535445808365 1
2.36447996531037 1
1.8817088840659 1
2.4485428361383 1
2.34992548382167 1
1.82287800986713 1
1.82692026851135 1
1.99694363388239 1
2.26874532737743 1
1.79204944398253 1
1.93343804938035 1
2.18745985605389 1
2.13290442823152 1
2.19751730731822 1
1.99938592706395 1
2.04474040066491 1
2.07542201596494 1
1.98501017940787 1
1.81728338518377 1
1.64887386555672 0
1.94348777544646 1
1.8424084385608 1
1.94930468201383 1
1.95911263173735 1
1.64526362632992 1
1.59110696273135 1
1.77977152478512 1
2.04496427545054 1
2.04364749661098 1
2.02145105795119 1
2.12067372893754 1
2.10874129512166 1
2.1002649967084 1
2.01102930402265 1
2.03458980635997 1
2.04235244569822 1
1.48902237135764 1
1.70644407504817 1
1.46405541551911 0
2.14775251546922 1
1.60968976183976 1
2.17628815681359 1
1.97646514713349 1
1.98946389326285 1
2.42878860562963 0
1.63987379285438 1
2.23520500809889 1
1.99792286553842 1
1.59356225718502 1
1.99486802299544 1
1.93953413891064 1
1.97626760673711 1
1.7526505436295 1
2.29706946888451 1
2.20973812887769 1
1.91810493567913 1
1.59472376955905 1
2.09495918691983 1
2.34121994775154 1
2.08915274290631 1
1.72175859601641 1
1.87680616814368 1
2.000953671972 1
2.4637679949335 1
1.82234560656622 1
2.0045077288017 1
2.30254959903339 1
2.322511551 1
1.56402257210468 1
2.26080198507034 1
2.03697315733813 1
1.90323493922604 1
1.81455120077409 1
1.86953068604818 1
1.74247485261186 1
1.97302120447782 1
1.74359559173934 1
1.87373664828219 1
1.9232512554271 1
2.23883156948006 1
2.05576151975106 1
2.33873119718004 1
2.06235114596935 1
2.25141279023213 1
2.14627484301039 1
2.30365911895285 1
1.94695506810171 1
2.17267686823776 1
1.76232783196428 1
2.12392080324595 1
1.89191899024651 1
1.83359344541488 1
1.61295849772666 1
1.9843471755376 1
2.04303948219261 1
1.90164636042812 1
2.19780130330194 1
1.88692606750934 1
1.61772548202087 1
2.37082507324216 1
2.24793798544223 1
2.05393914797542 1
2.14528365692137 1
2.01430647089807 1
2.05891053740976 1
1.96740976169309 1
1.85255586058293 1
2.0165469171888 1
1.69887847841492 1
2.20880682258807 1
2.04555086000792 1
1.88658292822681 1
2.06040692670569 1
2.09172525841178 1
1.81907764090962 1
2.18670699723415 1
2.316035172494 1
2.45592935961834 1
1.98100501601455 1
1.97161831968048 1
2.10812659403078 1
1.87578816739709 1
2.22981812631346 1
2.09824549962388 1
1.91697187584812 1
2.0258171793202 1
1.85101801432917 1
2.15510495098383 1
1.86589923924345 1
2.13762012642846 1
2.13040954541247 1
2.04553303719996 1
1.93855761056744 1
1.89979935913069 1
2.24845473077754 1
1.91268388586226 1
1.67319740709221 1
1.60196192409353 1
2.7580795885736 0
1.90739424651903 1
2.35474879872329 1
1.97187530350999 1
1.4760362246382 1
2.19157884821574 1
2.24025732728839 1
1.91475070093992 1
1.68997676956627 1
1.91359452805661 1
2.35508414921017 1
1.91813126960344 1
1.83598786936414 1
2.24157446254734 1
1.80903489518467 1
2.25019077246281 1
1.79672343191258 1
1.49455324385488 0
1.99646447738455 1
2.10812306234757 1
1.99710913410018 1
2.20451185343622 1
1.5614305759328 1
1.52538201843017 0
2.00251144932699 1
1.88507893694349 1
1.87948208069597 1
1.7590460347291 1
1.68209924905113 1
2.12994677087952 1
1.98487765793917 1
1.97825603805903 1
2.08452155686747 1
2.09831165464005 1
2.10891771241056 1
2.17655618332253 1
1.82523464207986 1
1.76401381238328 1
1.95951923754199 1
1.75062908405221 1
1.75164524859971 1
2.57152542137752 0
2.26206303679124 1
1.62260685479022 1
1.48377546081163 1
2.0870853610254 1
2.01491632208984 1
2.36921744231922 1
1.536070155658 1
2.11473799541682 1
1.97851596879813 1
2.13649732348641 1
2.00414718921054 1
1.95135671389478 1
1.6138109508233 1
2.02176864041817 1
1.9474188650536 1
2.00739442731677 1
1.71943710835906 1
2.01270375347301 1
2.30245496400629 1
1.71666374657862 1
1.78870628276363 1
2.28998790052556 1
2.19522211408489 1
2.07882585242742 1
2.33726631490075 1
1.76610376896931 1
1.9170997382302 1
2.23463502182689 1
1.86441491902776 1
2.2232607630111 1
2.37683325853411 1
1.79254835942372 1
2.37401163306358 1
1.71702867543617 1
1.99434503139197 1
2.29430869896377 1
2.14493816977058 1
2.39157498512406 1
1.7062054859213 1
1.96809179246378 1
2.07612701626741 1
2.23416011253906 1
1.64006662992429 1
1.68098912894764 1
1.60690034900187 1
1.71821276127201 1
1.9770455587513 1
2.00290519554248 1
1.91480043270903 1
2.41543725595435 0
1.81217189863122 1
2.3986151747172 0
2.30029378783116 1
1.7617239535275 1
2.23986665687789 1
1.72851484810653 1
1.93862718297353 1
1.76001565776936 1
2.00683584266899 1
1.80300593924409 1
2.36365445915502 1
2.11514730422919 1
2.0058653310352 1
1.73257995574017 1
2.18939887142101 1
2.1767273666698 1
1.88952343259173 1
1.89503424204027 1
2.05709850113588 1
2.31871386492153 1
2.03499854269691 1
2.47353533554058 1
2.3620750394517 1
2.32139097792776 1
2.27817926289601 1
1.43756298158391 1
2.20353587113454 1
1.9738433724012 1
1.77176140049238 1
1.72238070388449 1
1.82171846534144 1
1.97300431231378 1
2.04042828782859 1
1.88683957911211 1
1.85502143966555 1
2.00220428808648 1
2.48030918706372 1
1.73557312024535 1
1.87295813635526 1
1.54898034273915 1
1.9009551998424 1
2.10018243603575 1
1.98024001588612 1
1.89277393902139 1
2.16922214848014 1
1.46631185524152 0
2.15648064418687 1
1.55562370782115 1
1.08360351508833 1
2.00411712116065 1
1.57930565243588 1
1.77724165268952 1
1.93663285409096 1
1.94898601464811 1
2.20837454796473 1
2.17545161615677 1
2.19878184991471 1
1.82307202030248 1
1.62212481925517 1
2.01056805769616 1
1.93897663955773 1
1.7367724448138 1
1.66572771720781 1
2.17602303233643 1
1.84547656268935 1
1.90931068258048 1
2.21136963236412 1
1.88335426324119 1
1.74219792928257 1
2.03783185321858 1
1.93819567739662 1
2.20540398033172 1
1.97916317289839 1
1.8559648100546 1
1.98003509454157 1
1.57530184953233 1
2.14271535968385 1
1.37889813353459 1
1.89233296668297 1
1.95117090373209 1
2.0210374250317 1
1.89371750190003 1
1.99098589525431 1
1.87617286417057 1
1.79406465333761 1
2.20398967944919 1
1.96519875449001 1
1.86616638462737 1
1.57821474358325 1
1.78836852867144 1
2.18734213043869 1
1.86590964104651 1
1.91988188577662 1
2.32684902642383 1
1.59167533104011 1
2.47112673788105 1
1.99419546617576 1
1.89429814788026 1
1.83274113464613 1
1.65648526880943 1
1.92803939118847 1
1.73526438442153 1
2.27369678751687 1
2.20774364914866 1
1.66346850245355 1
1.96501566592143 1
1.70195511801983 1
2.42661393879625 1
2.26544808704485 1
2.27945081433563 1
2.27401595474117 1
1.9244798807415 1
1.87528444674699 1
2.05375104265379 1
2.18671942852195 1
2.10563283590013 1
2.13321300718101 1
1.8449092538431 1
1.77068434310177 1
2.12072513321913 1
1.89406931426646 1
2.31224089526016 1
1.97777107266885 1
2.03013652142989 1
1.47607729657895 0
1.59148988835533 1
2.05559783074784 1
1.74590594352064 1
1.85763584348815 1
2.08735537904339 1
1.67377330885402 1
1.92485315590328 1
2.37021136058154 1
1.81191257325559 1
2.10116977086911 1
2.06693525024287 1
2.16229349103457 1
1.95207480210565 1
1.79671501332948 1
1.66515573006279 1
2.32800775694986 1
1.85082557075361 1
2.20804236167406 1
2.06016249197075 1
1.70141468503482 1
2.31348372249383 1
1.99118171707625 1
2.53258683551773 0
1.88450589376936 1
1.82577993008858 1
1.74151436719168 1
1.60319385266667 1
2.48645710663627 1
1.6912661205485 1
2.05764851813725 1
1.9225830436701 1
2.30544850642248 1
2.15194898102642 1
1.97056490230828 1
1.55140700602034 1
1.7731909633531 1
1.96162591613198 1
2.19166146869948 1
2.34465265955419 1
2.02749683568226 1
2.21749773507687 1
1.89933120690712 1
1.68397804004675 1
2.06090661777275 1
1.59809689083054 1
1.79101202749392 1
2.10582603116239 1
1.76799164747299 1
2.07149855474196 1
2.2545909588467 1
2.01157740237346 1
1.90092212934866 1
1.73068994518832 1
1.84528336770384 1
1.92719873543043 1
2.17138751699412 1
2.44051170631402 1
2.50910952524052 1
2.15654164338224 1
2.29814539006956 1
2.20669931381851 1
2.37947790295021 1
2.16556020006116 1
1.61472311331274 0
2.13185148893075 1
1.99278496746704 1
2.15372192692155 1
1.78865071352319 1
2.0315085999683 1
1.9657068686018 1
2.14736246936828 1
2.16741916701803 1
2.11740066616654 1
1.96479255250493 1
1.84954448161516 1
2.02809042211296 1
2.09253608021261 1
2.05696801005634 1
2.09890286582803 1
2.22130022402714 1
2.05516895410604 1
2.18443643780264 1
2.16940650457101 1
1.65681609013777 1
1.87327181118774 1
1.8593543059935 1
1.99061718737542 1
2.21274439791323 1
1.57855767136865 1
1.65498193068924 1
2.081332156957 1
1.94731627975809 1
2.16145064939549 1
2.16236772575276 1
1.67277931138783 1
2.00928054420142 1
1.61963801204814 1
2.28700497260129 1
2.53268835753022 0
2.10750466833291 1
1.99830174629099 1
2.09386675704093 1
1.99611313598848 1
1.9642648184215 1
1.73338113184146 1
2.16053324753904 1
2.02179161378477 1
1.77017813747194 1
2.75361992536838 0
1.64346210051301 0
2.26288003143565 1
2.08401636399106 1
1.74412533230636 1
2.22596233096069 1
1.9165495427269 1
1.93092023487376 1
1.79275903570986 1
1.81020236970003 1
1.88331117658533 1
2.20754216251347 1
1.78712348144609 1
1.95084854979679 1
2.09280957723992 1
2.15000353075423 1
1.47390128431911 1
1.83748733026166 1
2.07640926697516 1
2.29314300472982 1
2.14078359187308 1
2.18331287258699 1
2.11720392611913 1
2.18478247223337 1
2.02035992176906 1
1.9888767591291 1
2.34598149661095 1
1.67384061744948 1
1.79076711889468 1
2.3521129528509 1
2.00824141982162 1
1.77310500101332 1
2.31304479861575 1
2.21310614508543 1
2.25503905512702 1
1.69701776481299 1
1.48193047389308 0
1.75120411105039 1
2.08755552680021 1
1.99207360258943 1
2.41183750271307 1
1.64795631865995 1
1.70131741091948 1
1.37672732743406 0
1.91103493046646 1
1.76780635416659 1
2.03771639848222 1
2.08488998813667 1
2.0172921390087 1
2.47297227378098 1
1.92240659837838 1
2.01024179750976 1
2.00250357185658 1
1.94231027107293 1
2.38497096835207 1
2.06261801566175 1
2.09300874065602 1
2.10134598342633 1
1.9097724599732 1
1.7242091982369 1
1.75514890408077 1
2.54144718435196 1
1.72941027712245 1
2.09744307610965 1
2.31905561317524 1
2.08978107107357 1
1.99479629803497 1
1.32419679891069 0
1.88377708478534 1
2.17887471649649 1
1.9052906308258 1
1.9054240893633 1
1.87681291673285 1
1.8702149173352 1
1.99897062682926 1
1.98572031298807 1
2.23104205866089 1
2.30841886091719 1
2.06998732317116 1
2.05661032886775 1
1.90994159848847 1
2.01078070095415 1
1.53846696833968 1
1.83018246963692 1
2.42339088919107 1
2.05073332045965 1
2.18008813220736 1
1.77861145674043 1
2.02344791590667 1
1.97565627899378 1
1.97374071729386 1
2.32807067982991 1
2.20453941944075 1
2.21094949338407 1
1.72793884219233 1
1.56375983136598 1
1.76458815039919 1
2.21376258668224 1
2.14111787133639 1
1.77487519064057 1
2.12387001151302 1
2.17858098943987 1
2.31329048759038 1
2.28652903368649 1
1.92675762707178 1
1.74795788486841 1
2.37943413713547 1
2.49449431144264 1
1.96634171556576 1
1.73900566461489 1
1.98194312332643 1
2.01068872811454 1
2.07500284177779 1
2.04764429190798 1
1.92084238420708 1
1.99161100930432 1
2.18579760611306 1
2.29808956751661 1
1.85739513126031 1
2.32542107153026 1
1.93675455294448 1
2.21757001009397 1
1.57195531984102 1
2.18925039612088 1
1.81502948064593 1
2.50868657130126 1
2.2171078876606 1
2.2485393026418 1
1.7233505686102 1
1.84651725610074 1
1.8666153187059 1
2.33154167648854 1
2.0008038467574 1
2.08938451145532 1
1.7408070578961 1
1.76160555692511 1
2.30375687899784 1
1.98960865638694 1
2.40968898772523 1
1.64364128813618 1
1.79135749552168 1
1.87546054896714 1
2.19682366766264 1
2.10546813602653 1
2.09335320998948 1
2.29481230155521 1
1.89142740073003 1
1.79877520809403 1
1.88068389285195 1
1.94731726446742 1
2.15990265046163 1
2.02990037968341 1
2.24692015306754 1
1.93313742269778 1
2.10884534778857 1
1.92269286378778 1
1.75007964137988 1
1.67315645836657 1
1.75426560511923 1
1.9552485809083 1
2.2076011912353 1
2.07160678461706 1
1.97166725818663 1
2.53388434580624 1
2.1228872987962 1
1.88281667690392 1
1.82174823846193 1
1.95547657659627 1
1.98841315023032 1
1.27995303235383 0
2.10511153861902 1
1.41954914887946 0
1.62324352569287 1
2.0694654931838 1
1.25429470342942 0
2.11619179933384 1
1.62823310514627 0
2.38584912847168 0
1.73138011368278 1
2.04080228951629 1
2.25985219510845 1
1.89851104186437 1
1.94836031705413 1
1.3682201962874 1
1.65344800267449 1
1.90319097735624 1
2.00179858195504 1
1.88455996044038 1
1.98491966917285 1
1.97238748331557 1
1.90245518623268 1
1.98320228704583 1
2.11608010506886 1
2.02233557775396 1
1.5082287162662 1
2.25559913376494 1
2.09123113619902 1
1.7636946674118 1
1.77770621232903 1
2.15984938528647 1
2.16165135155829 1
2.5251638853628 1
1.77170046047556 1
2.26116887534111 1
2.27470551862074 1
2.71143309876865 0
1.93286011215481 1
2.4278792477377 1
2.53333650493132 1
2.06556879865519 1
1.89446081391418 1
2.20605153720814 1
2.32226579691979 0
1.90804824888264 1
1.92562111409527 1
2.17704752956344 1
2.07708170043814 1
2.16736588015721 1
2.26997053540267 1
2.11393247489018 1
1.78856789145603 1
1.81376383905583 1
1.52178214653373 1
1.62116428982156 1
1.68810955668432 1
1.57230381676825 0
1.9653500718245 1
1.89804930629429 1
2.16085879974467 1
1.77152547830061 1
1.70689410420339 1
1.98363979761034 1
2.0146167456135 1
2.25336286664822 1
2.12776017027566 1
1.32777105165139 0
2.17631666786734 1
1.50255309376097 0
2.12740995177971 1
2.15508092643987 1
1.72137994518241 1
2.12688852179422 1
1.97194518762427 1
1.95768037652317 1
1.81152742983011 1
1.83247468247413 1
2.18351365196486 1
1.98002919540838 1
2.02561522807861 1
1.84308808706515 1
1.93706044755191 1
2.31292485459382 1
1.90723889372284 1
1.49007337757439 0
1.97612854872102 1
1.81502903534544 1
2.55057276814691 1
1.74711318573417 1
1.89165650825475 1
1.4544913869052 0
1.91270807111761 1
1.92615966671733 1
2.15813255564283 1
2.02925359217888 1
2.17683922029202 1
2.36487808322593 1
1.98036113123416 1
1.8111968160662 1
1.88071036458431 1
1.95226728097345 1
1.55465071838912 1
1.67693918585823 1
1.79904746465004 1
1.94798390260488 1
2.04870692100255 1
2.3854147926489 1
2.0034663891093 1
2.12247796722118 1
2.03890976011673 1
2.09206394296481 1
2.35800178936388 1
1.94408657968523 1
2.08801216260613 1
1.7461234814328 1
1.94386314901457 1
2.2363594578815 1
2.10675996937644 1
2.31225693610193 1
2.10343411785891 1
1.53332104770619 0
2.01433464653547 1
1.89739915088419 1
1.68684832266471 1
1.87554077456357 1
2.05828801401098 1
2.04187287665795 1
1.88783583570315 1
1.7204680247939 1
1.87885473830428 1
2.06262205733378 1
1.76566702214753 1
2.37320000444226 1
2.12309425191993 1
2.31849215844555 1
2.13549822776508 1
1.80015145148656 1
1.59129365078508 1
2.15858289619703 1
2.02031591931392 1
2.10886616021997 1
1.77881703556721 1
2.32189256766974 1
2.19558610979327 1
1.61670230086001 1
2.35258152684405 1
2.11492465122927 1
1.62819949214848 1
1.95089680340598 1
1.76212755576034 1
1.85008127031435 1
2.02280224896978 1
1.97856000201697 1
1.75557960511777 1
2.03270075629759 1
2.37301899586247 1
1.75969206325414 1
1.91070733663943 1
2.0486598119733 1
1.57183200194047 0
1.45037708949969 1
2.16135166114228 1
2.27241925660051 1
2.60378159313538 1
1.36173224591576 1
1.7009449973248 1
2.09341469502198 1
2.10246412849365 1
2.31763053160462 1
1.76968860575299 1
2.16711445596907 1
2.09817359935843 1
1.58550753075385 0
1.8238961119708 1
1.92209095878413 1
1.80917543245807 1
2.1420655028792 1
2.18568777302486 1
2.30196111470802 1
2.06641067058203 1
1.95417797190478 1
2.03025675393416 1
1.83845058867582 1
2.56359903028774 1
1.66036617382239 1
1.87903859687094 1
1.92075822331066 1
2.02224098063219 1
2.29205633024671 1
1.72424415275467 1
2.23427500704127 1
1.84130355386311 1
2.065564917458 1
2.40566370413787 1
2.20182978628148 1
1.51521957055009 0
2.65431967062472 1
2.1966921674923 1
2.31472097838211 1
2.12099224329026 1
2.18766389517551 1
1.91633625371847 1
1.65531601963104 1
1.89547660834628 1
1.9509615394503 1
1.36930479978651 0
2.10127125191019 1
2.01803879548542 1
2.21980394841206 1
1.79051797977989 1
1.86908668345958 1
1.83135822529756 1
1.64088958836266 1
2.23064867345234 1
2.22417148448272 1
1.99258304995255 1
2.16176742409229 1
2.28727127400539 1
2.31398319762786 1
2.29701045964951 1
1.81052785901784 1
2.1857996203159 1
1.95546142817026 1
2.1472872077011 1
1.62973784134673 1
2.09149631568031 1
1.96650302209849 1
2.2227580865628 1
1.81299025927156 1
2.10371024854426 1
1.75866376499363 1
2.0292449504659 1
1.95894259557759 1
2.23593808503077 1
1.79348726051788 1
2.29985456001956 1
1.80877679192532 1
1.95099423881393 1
2.55765772517125 1
2.02366003865375 1
1.62163566810282 1
2.00040721665299 1
1.63260796855332 1
1.95376921167224 1
1.97702954117541 1
1.94749510189726 1
2.26225316256616 1
1.93865366290101 1
1.87039860491197 1
2.06421883883129 1
2.10224173340749 1
1.95718185480161 1
2.24182059591173 1
2.1827759518789 1
2.40452831067947 1
1.71581791224312 1
1.80225028686981 1
1.89576331430984 1
1.83392891474987 1
2.27761046265377 1
2.13412408883418 1
1.92421865543471 1
1.5900554156091 0
1.82926541219461 1
2.04387111663589 1
1.81956724238467 1
2.10113058075262 1
2.18697448488692 1
2.03991915153546 1
1.63433465157834 1
2.13368937577291 1
2.27976205659226 1
1.59621823584066 1
1.99461997843866 1
2.10227535234951 1
2.05671512511508 1
2.11627073420541 1
1.96005543270734 1
2.06259335805441 1
2.11968539677048 1
2.35148109145091 1
2.21476212700608 1
1.87584212761534 1
1.72530923853868 1
1.93636565128476 1
2.0790813965054 1
1.97479692489516 1
1.85630675568348 1
1.74808211067564 1
2.1338271768959 1
1.67558125436028 1
1.8848072533637 1
1.79993990765796 1
1.66501741322777 1
1.97630968883396 1
1.45835696948714 0
2.26867205298575 1
2.05129814878942 1
2.21484411277966 1
1.94812657916352 1
2.09661603490161 1
1.8890343381268 1
2.56004919778255 1
1.84077912567855 1
2.17568323716678 1
1.91032244273626 1
1.77591746939067 1
2.37507549197486 1
2.06067937567308 1
1.51679600123649 1
1.98782842974345 1
1.95176606498589 1
2.69900715328374 0
1.88245166979025 1
2.42535834754915 1
2.10843233508882 1
2.22227938212921 1
1.73424044948816 1
2.09593418852026 1
1.62926235624092 1
2.01300690496218 1
2.31952371081428 1
1.82577982421482 1
1.79734726974914 1
2.2895622657781 1
1.79118726039468 1
1.91220286421029 1
2.1704615693898 1
2.10212638426415 1
2.03515637854573 1
2.50740967300444 0
2.33978302562335 1
2.13141936947694 1
1.60345143132899 1
1.61155501763432 1
1.86930490255003 1
1.85647884948039 1
2.15738425365162 1
2.07082580070433 1
2.15253998432705 1
1.58711219487923 0
1.91706630619507 1
1.55945043286645 1
1.74270076429205 1
1.95699328125027 1
1.8115988187244 1
2.10928613081345 1
1.70325344913087 1
1.9020397999253 1
2.40623826691188 1
2.01244316899225 1
2.08419287941927 1
2.39256418873247 1
2.25273494846889 1
1.98215754709683 1
1.9065585980019 1
1.93582915509419 1
1.77701576864183 1
1.3588497073154 0
2.52623550688048 0
2.18640378430542 1
2.03068825389376 1
1.66892044412954 1
2.40162523996981 1
2.16106382816346 1
1.93109663942268 1
1.99791521560381 1
2.1499937337238 1
2.0211318965052 1
1.91720221277544 1
1.91839348673005 1
2.15997464217075 1
2.16605050879744 1
2.15994182286306 1
1.68350204031432 1
1.7426467229493 1
1.82421886601174 1
2.04474430221372 1
1.86978215447904 1
1.55422801575831 1
2.4171062491858 0
1.95635855349506 1
1.71306696755526 1
2.26733626299783 1
1.50423045396129 1
2.57308106339666 0
2.06449558823743 1
2.11593555138034 1
2.08091125392337 1
2.35857565899684 1
2.18803944041904 1
2.2834598819041 1
1.74429672201031 1
1.90421030121677 1
2.07715504086968 1
1.99594590235631 1
2.27807012340779 1
1.78227916518944 1
2.39117801348626 1
2.13145449072387 1
1.75346459702707 1
2.08127203231516 1
1.49672322869567 1
2.01033537672937 1
2.13895319142101 1
1.99988298833719 1
2.38119372522022 1
2.17039807714958 1
1.80975945792051 1
1.94144198162366 1
1.49393711084359 1
2.26564422934484 1
1.79575950048605 1
1.5221666410112 0
1.89109371522422 1
1.7419225860933 1
2.12305477382668 1
2.09647740332658 1
1.8930327351978 1
1.68404741075515 1
1.61721622783657 1
2.15038684717728 1
1.90803283822631 1
1.90482679173626 1
1.43432358918739 0
2.07413447466398 1
2.18127668422295 1
1.80236841079857 1
1.54311208597049 1
2.45367645197615 1
1.71943368975353 1
1.87619265579074 1
1.74640696445591 1
1.85458748355623 1
1.98242815157914 1
1.78165645349578 1
1.93592012317755 1
2.05565654624867 1
2.17356554182743 1
1.7500956413855 1
2.00606380815852 1
1.63744764128148 0
2.04375192679189 1
1.78341395881836 1
1.76423381935929 1
2.49575933851952 1
2.08988410075738 1
1.99140979964698 1
2.23335214458354 1
1.87948801042002 1
1.72818261318989 1
1.84935243178386 1
1.92405569607803 1
1.42090927662874 1
2.08268884780169 1
1.90163111133039 1
2.29092822854949 1
1.82399282761449 1
1.84061067974777 1
1.6272423626662 0
1.93884473973301 1
1.94713008449503 1
1.96424508964617 1
1.85028723745734 1
2.42170477204185 1
2.10486319954415 1
2.09737822619383 1
1.87608301520297 1
2.25663968220423 1
2.09937625245117 1
1.91042246772726 1
1.92339329901141 1
1.89756991297334 1
2.23914549446816 1
1.6587163130519 1
1.46999578644902 1
1.82641529965904 1
1.7732990082793 1
1.88779017705462 1
2.21472418066485 1
2.30330482505883 1
2.49403852385925 0
2.07216765864955 1
1.47267587103861 1
2.12716896705537 1
2.46949800425817 0
2.05036600698838 1
1.9787161076649 1
1.87110965324411 1
2.1945615212154 1
2.18092665563992 1
1.77592859396591 1
2.20921342683107 1
1.97431751390502 1
1.89587216560281 1
1.65067340869572 1
1.46050719499164 1
1.8935082482982 1
2.14763249562234 1
1.94973055189724 1
2.06026310823758 1
1.69342913723137 1
1.71353987774553 1
1.98088674229709 1
1.90422228037023 1
2.09646044129829 1
1.89096359387306 1
1.87498408452388 1
1.76769758352629 1
1.97714181919369 1
2.10128781151382 1
2.48822316840021 0
2.09255833940583 1
2.16319522437039 1
1.90298405730161 1
2.29134248352711 1
2.03009854856379 1
2.00183062957871 1
1.98750776855924 1
1.3312814314429 0
1.76091654425456 1
2.26910418521691 1
1.79970849161402 1
1.96011082779909 1
1.97536150888358 1
1.94250503111694 1
1.74398670169786 1
2.43830632495821 0
1.97768086722309 1
1.85409035930754 1
2.19946088305781 1
1.89578879546683 1
1.58792644097214 1
1.71526963537624 1
2.27557935487281 1
1.9227672788453 1
2.05021742462295 1
1.52280559157954 1
1.80807546458383 1
2.0571092634203 1
1.74717923712463 1
2.12837366798715 1
1.74113526329396 1
1.95871356439062 1
2.30289018420726 1
1.92870041312829 1
1.92486771968873 1
2.51528532440343 1
1.69554260191988 1
2.24818217305461 1
2.17543452874398 1
1.80089082462292 1
1.87955852441955 1
2.20835986912644 1
1.47669706197086 1
2.16542139862381 1
2.20183726416902 1
1.84851610350513 1
1.67347812295589 1
1.90318352153929 1
1.73476670681022 1
2.37070764206272 1
1.98389088009208 1
1.71053076712236 1
1.93437969705774 1
1.73567767403364 1
1.83669546525077 1
1.9967246139305 1
2.22081264185098 1
1.74353395112754 1
1.99803945809521 1
2.02204540640452 1
2.12036978443392 1
2.0336604167029 1
1.64535773087498 1
2.01277231557642 1
2.0819409443788 1
1.71238168344427 1
1.9235804575036 1
2.0544794391766 1
1.63902059198406 1
2.07210346375142 1
1.73590702328486 1
1.70369421673166 1
2.0829546288119 1
1.67058923478327 1
2.11717376972977 1
1.41231449213787 0
2.55511148613552 1
1.84112989015987 1
2.60501703275912 1
1.46544004237483 0
2.42473239177938 1
2.00856587256687 1
2.29690162518831 1
1.80336081307141 1
2.23655590866433 1
2.04198196466634 1
2.12143506230157 1
2.10298056315007 1
1.99779247111224 1
1.92092431282695 1
2.27849220347568 1
1.65175006325665 1
1.90588317434894 1
1.71268589000522 1
1.97552856935496 1
2.26956126059617 1
1.9037389314523 1
1.84518600503608 1
1.99118269975728 1
1.89201455146766 1
2.04139689485001 1
2.00299669823745 1
1.96736932692821 1
1.99500213929926 1
1.8935696676645 1
1.92435343070777 1
1.74030004883492 1
1.81019544206448 1
1.72647727580408 1
2.23517986445212 1
1.60720341736788 1
1.67648402490445 1
1.97661411609164 1
1.79630834579829 1
1.77368783406152 1
2.23107371537347 1
2.16237958601697 1
2.24069172226224 1
2.05562179098247 1
2.16475139572978 1
1.99708446468625 1
2.12387991052121 1
2.20723905036559 1
1.60740661156471 1
1.94317407147862 1
2.05007682318929 1
1.73675945410961 1
2.2642732013942 1
2.00862135957084 1
2.16502792353739 1
2.49882893925733 0
1.98665688513824 1
2.25403997205739 1
2.11197604331935 1
1.70186043871136 1
2.02879687923099 1
1.7898065736877 1
1.85784166904914 1
1.96108448005996 1
1.74330174271933 1
1.97339094064089 1
1.59295537922325 1
2.01057433690671 1
2.28943551279229 1
1.94552935977075 1
2.10532652569698 1
1.98467571694458 1
2.05103190442634 1
1.85023980522915 1
1.72529801845823 1
2.07596432917333 1
1.66574689093402 1
2.462260370102 1
1.96549970816924 1
2.10274074330761 1
1.92465409543238 1
1.61572858717926 1
1.493544223463 1
1.81830809011228 1
2.04921966631421 1
1.58013391733674 1
2.19851294444427 1
2.12136496129191 1
2.1046505972008 1
1.69381493902142 1
2.2098019064104 1
2.11897179431226 1
2.55747700527481 0
1.99633746763239 1
2.37271246609411 1
2.15929647749854 1
1.68045968188102 1
2.37288109097329 1
2.29770127784587 1
2.32572418273814 1
2.07638270911578 1
2.11724483770061 1
2.15334380741916 1
1.83108114779592 1
2.307084681371 1
1.91408511766953 1
2.0540599721505 1
2.04751842113183 1
1.83438657672817 1
2.01665577350313 1
1.90315264427778 1
1.89947173507643 1
1.85608576990163 1
1.87913637140952 1
1.82302512675316 1
2.09523017036916 1
1.93550390001694 1
1.9836856665273 1
2.21143715066235 1
1.99985823532044 1
2.13449579023164 1
2.32283907378415 1
1.79729510415938 1
2.21317806064108 1
2.30892878906323 1
2.16346425902595 1
2.49351247478163 0
1.95818864103818 1
1.89982840682189 1
2.18801805029291 1
1.86043748440445 1
2.16651440625272 1
2.02886196757279 1
2.20255702436169 1
2.07524063085906 1
1.95925225957047 1
2.20693977513434 1
1.45712801145801 0
2.01732882929547 1
2.01126011165994 1
1.58200578671038 1
1.82485704477096 1
2.27717168445861 1
2.35399103074167 1
1.92695252509266 1
1.76085659786724 1
1.96270720094521 1
2.36445584027201 1
1.5674864227569 1
1.92894190851706 1
1.81089849963332 1
2.24265488335186 1
2.10393521887999 1
1.89401495843447 1
2.16033665928953 1
1.61390477603402 1
1.87352149522155 1
1.3655523616166 1
2.11535107080744 1
2.03719825328533 1
2.02815405638401 1
1.79987399031579 1
1.9369162026744 1
1.92883941273685 1
1.70122112106045 1
1.89956271221147 1
1.83567830443367 1
2.11876894857326 1
1.99704649003372 1
1.91068464665669 1
1.61943082274706 1
2.18015666987571 1
2.12319299952292 1
2.04461858855155 1
2.17829266961193 1
2.14088850360447 1
2.18009020578512 1
1.93234130110443 1
1.46187230906648 1
1.92214745729125 1
1.99376118391343 1
2.03647929305849 1
2.00780946052183 1
1.79002563879095 1
1.77941675130247 1
1.78731055556756 1
2.40860369540855 1
2.27324449140156 1
2.75253010169359 0
1.73319740552663 1
2.205544661916 1
1.83434743425795 1
2.11834128804593 1
1.89656959132376 1
2.34434973236974 1
1.85780498442609 1
1.98912720154542 1
2.27750503434476 1
2.0761054919591 1
2.44415993625941 1
1.95906526862539 1
1.78586020426725 1
2.05215255205891 1
1.87776993868697 1
2.40644372350486 1
2.1057060637912 1
1.82331482423747 1
2.11816222036262 1
1.9357737413031 1
2.07083849801981 1
1.89910179908268 1
2.24045134688218 1
2.06132247454957 1
1.56029973953098 1
2.12862197880839 1
2.06438611998987 1
1.87924878858074 1
2.1109501462159 1
1.76621896244142 1
2.30521953298408 1
1.65166707567745 1
2.28087809557413 1
2.07338616414643 1
2.27515793858792 1
2.01916623511288 1
1.80665592061489 1
1.78104923896425 1
1.56134601210559 0
2.16704564267654 1
1.9154716477924 1
1.87491568988959 1
2.3488388908158 1
2.27429385617294 1
1.69533219670334 1
2.00274563828174 1
2.40305263565944 0
2.04290261757733 1
1.85444756508551 1
1.96320434382404 1
2.25316082225209 1
2.00948587899064 1
2.04411944215111 1
1.76001483550331 1
2.15253019870676 1
2.44232237415427 0
2.14027702616751 1
1.99673894571321 1
2.27502805168714 1
2.02372577690603 1
2.06150196352151 1
2.40429804975021 1
2.44599572508238 1
2.0559876102204 1
1.85648437214561 1
2.19860087866954 1
1.79993422459547 1
2.30033251310337 1
1.7061209096422 1
1.66409044545477 1
2.01139922937079 1
1.83372656908924 1
2.19916675647975 1
2.09916032488516 1
1.80599316800672 1
2.29792280072131 1
2.31784448594951 1
2.22240165909961 1
2.23912833007276 1
1.72594204177567 1
2.37151507045212 1
1.85318405282935 1
1.35699473153036 0
2.21873995398643 1
2.03447520564349 1
1.6319750974907 1
2.12174898844405 1
1.93342149160478 1
2.12700966612413 1
1.91107616776318 1
1.62393199897612 1
2.12647002581335 1
1.86931622906255 1
2.50203680076796 1
1.66246024306125 0
2.18987041258058 1
1.8535352662788 1
1.81169559072427 1
1.56355145581294 0
1.91254456828044 1
1.93601795601871 1
1.88143946074236 1
1.97723329752029 1
2.09332478408505 1
2.07246469713446 1
2.36890129442545 1
1.78304838121766 1
1.9305602892515 1
2.16196996994375 1
1.99103069649325 1
2.31687144224001 1
1.85614366546638 1
1.80679416697162 1
2.30003134677435 1
2.00228760887826 1
1.94802929627302 1
1.76834021010689 1
1.85577837562334 1
2.51633343698004 1
2.10760723513245 1
1.94005231627419 1
2.27087090172125 1
1.71949644959257 1
1.90781186177353 1
2.14846679199707 1
2.02280177860998 1
1.84726485228398 1
2.0224815764219 1
1.61790946835373 1
1.92467035590246 1
1.5974598031671 1
2.1335098715919 1
1.86363535554878 1
2.57039767634451 0
1.91255092797849 1
2.34165838447986 1
1.84304366276846 1
2.16837333855207 1
1.98687385986019 1
1.94011704803863 1
2.16075681892921 1
1.82276138829597 1
2.48218621518003 1
1.81671117415427 1
2.00094010089159 1
2.27636398021195 1
1.96420179385508 1
1.90512744837835 1
2.17936697462334 1
2.12285136154666 1
2.10151697629916 1
2.10848398358884 1
1.94771205078335 1
1.61071603517316 1
2.08079323798647 1
1.95483193399887 1
1.82155313605085 1
1.81418922008043 1
2.09834358399862 1
2.54010043798262 1
2.35380133735401 1
2.62781787619175 0
1.59903255418976 1
2.36269366824653 1
2.11071777534594 1
1.988097607907 1
1.65567402633359 1
1.77784447144575 1
2.72506559620367 0
2.00211135949808 1
1.86970578324189 1
2.57358836474264 1
2.42872244560729 1
1.067277903015 0
2.07796711784803 1
1.87189945500418 1
1.95750384269477 1
1.62812600608238 1
2.3214414504681 1
2.30503262087538 1
2.01151390038448 1
2.28580692782301 1
1.9589719932247 1
1.87297958362388 1
2.08083151923528 1
1.94928442843276 1
2.25604304242148 1
1.77410165094359 1
1.74589679436314 1
2.53099154581416 1
2.30164666355813 1
2.11534973737414 1
2.32934194323512 1
2.2212348555662 1
1.72684102675166 1
1.88417009888311 1
2.00156667742979 1
2.12986599393202 1
1.41511433929405 0
1.89577448952893 1
1.71123346528559 1
2.37135524404487 1
1.96145384376258 1
1.77811157481753 1
1.86527994390868 1
2.25230304092247 1
2.15160279385404 1
1.94533396542029 1
1.98749773807743 1
2.36277663108503 1
1.88379331098948 1
1.97379728739793 1
2.34789128557799 1
2.22343307274635 1
2.06599489951534 1
1.92122056092727 1
1.63619923897811 1
2.12062607368091 1
1.7496123407278 1
1.81819347472514 1
1.73773573656908 1
1.85554221298636 1
2.25491000204123 1
1.84202661865225 1
1.9345422157464 1
2.48982892629543 1
2.00622222291628 1
2.26359571259963 1
2.14563823582562 1
2.11496533366555 1
2.22101206089496 1
2.16000031483964 1
1.68089778317254 1
1.99757859524742 1
2.28401258670876 1
1.66702558449181 1
2.03815478580151 1
2.00288013370527 1
1.88878722284032 1
2.01340695327913 1
1.51502493446458 1
2.19715460354406 1
2.05806231655359 1
2.24250415303594 1
2.00859773654397 1
2.27414280238394 1
2.0882436416858 1
2.00264957548684 1
1.90610551879268 1
2.0931333862204 1
1.90122188299117 1
1.81603937575947 1
1.87457157317385 1
1.88442609678024 1
2.10517775570445 1
1.76459172028264 1
1.92136020879715 1
1.78365485536578 1
1.82409579483581 1
1.67255529268088 1
1.66404631024085 1
2.17379589172897 1
1.74038149725929 1
1.8563138834774 1
2.12861754167584 1
2.12914000599135 1
1.7633296064353 1
1.90454220136583 1
1.9895676835749 1
2.07370014816722 1
2.30095005412189 1
2.28299068496772 1
2.03816568119394 1
2.07770819206134 1
1.96215106751301 1
2.12348899055127 1
2.16194080019185 1
1.79418482932438 1
1.90142016599888 1
1.88048549632231 1
1.96544039238356 1
1.68117874488914 1
2.35204432911922 1
1.865845309501 1
2.01666518442203 1
1.72473445438626 1
1.90910724843013 1
2.68495921087467 1
1.98991450990293 1
1.80549448019837 1
1.78959696556435 1
2.31414275701899 1
1.50260814649938 1
1.81731892720022 1
2.25200411075272 1
1.87677334825056 1
2.05012595717659 1
1.54160993929326 1
2.02529060287792 1
1.86332001946591 1
1.7837200656342 1
1.91368410781445 1
1.87149007448897 1
1.45128621857018 0
1.89231159414269 1
2.06926511136794 1
1.73077427042978 1
2.03152676337752 1
2.59234662203677 1
2.00038315058341 1
1.83729506311584 1
2.11712553685198 1
1.7865196526551 1
1.81722794550437 1
2.20235049707653 1
1.96743752304571 1
1.83433123746816 1
2.52189969263573 1
2.33342764996067 1
1.88018359718582 1
1.81080652829224 1
1.92432753366061 1
1.59157127623926 1
1.78384420267965 1
2.24464118998986 1
2.40340027499113 1
2.00074538588454 1
1.92592533395013 1
2.32555036688164 1
1.69942518454351 1
1.91029256967289 1
1.53762432842188 1
2.12869456108243 1
2.02373633504851 1
2.02651083654897 1
1.69906916493781 1
1.86190982241925 1
2.462186552603 1
2.15044833874542 1
1.82999104739448 1
2.42959548053702 0
1.6907220156103 1
1.92757104923629 1
1.61475436606329 1
2.67630530093525 0
1.92379908686744 1
1.75823803159947 1
1.97647030683868 1
1.73265231568854 1
1.90251735917664 1
2.02602742593153 1
2.29828962794936 1
1.93700873737178 1
2.00442323619432 1
1.87621470335542 1
2.01077902214777 1
1.78938607485307 1
1.69763848140709 1
2.3760529053977 1
1.99657932224804 1
1.82850199621299 1
2.43626651046617 1
2.07113711319305 1
2.09286996899001 1
1.82272750414409 1
1.78732777120084 1
2.04657889240642 1
1.76310067286887 1
1.77794551941179 1
2.42835579823388 1
2.45855245964253 1
2.02730018211356 1
1.78013782139868 1
2.00360998563323 1
1.58763369102994 1
1.92314847566817 1
1.88072504075055 1
1.71081802396583 1
2.1930425692488 1
2.17767813532544 1
