# Supplementary material for: Bias caused by sampling error in meta-analysis with small sample sizes
Source: PLoS One. 2018 Sep 13;13(9):e0204056. doi: 10.1371/journal.pone.0204056 (PMC6136825; doi:10.1371/journal.pone.0204056)
Supplement: S3 File — (ZIP) [file pone.0204056.s003.zip › results N = 10 delta = 2 tau = 0 sz = 5-10.txt]

"dl.delta" "dl.cp"
2.43596197084457 1
1.79312760007789 1
2.4729641457607 1
1.54854492231635 1
1.82635221515216 1
0.534896113530565 1
1.64954073146152 1
2.46429010078965 1
2.54631334702241 1
1.94418369874168 1
0.787651393924025 0
1.89625654904688 1
2.32207078751735 1
3.13478926896019 1
0.435641158848986 0
2.03898957103007 1
1.67782872435513 1
1.14338811400949 0
2.27569875113975 1
0.77408985336236 0
2.07943136221307 1
1.78953861346838 1
0.971279846778153 0
2.71429934629099 1
3.59316148076383 0
1.81111692711235 1
1.15578121040624 1
1.75133068156848 1
1.77818473805075 1
1.36455310374006 1
2.86344051953379 1
1.49848541031425 1
2.21729708628333 1
2.13224187375888 1
1.63117050067449 1
1.98621988261448 1
2.20757803341941 1
1.23496592953363 1
2.46815142046287 1
1.40777732385065 1
1.55667120508582 1
2.29026250341304 1
0.535750399202169 1
1.66997365351686 1
1.3989189502648 1
0.764754502317234 0
2.19166438461855 1
1.64969093585907 1
1.13805539491999 0
3.03318066478487 1
1.7678261514054 1
1.22839194948582 1
2.27879591637926 1
2.03548872024504 1
2.63742633651361 1
2.91877464842728 1
2.74654259987351 1
2.35886289238727 1
2.31179974756621 1
1.31987624033638 0
1.4940623435513 1
2.77107763721693 0
1.51773611653439 1
2.41602475515157 1
2.19092445977911 1
2.43925064612562 1
1.49907401685403 1
1.1256067716255 1
2.09242083019029 1
1.25123611994778 1
1.57264687960076 1
1.91502156832973 1
2.38253698442196 1
2.14095789130998 1
1.57528411258956 1
1.27517914808092 1
2.04661874903927 1
2.84841801592466 1
1.94262463755749 1
0.33622653651753 0
2.26730107840827 1
2.09112235114096 1
2.13855020837338 1
2.05176854794018 1
2.41860112347897 1
1.99212888812031 1
2.99352005858153 0
1.62498008723715 1
3.61893218790058 1
2.25002810161114 1
1.80450665601248 1
3.15607797691811 0
0.610934545294282 0
2.02353094521801 1
2.55703804510382 1
1.61303621331835 1
2.05765503699939 1
2.13314295303843 1
1.9647914219373 1
1.82162119916691 1
0.673351026153733 1
1.27921711458645 1
2.38319067705125 1
2.68306597838907 1
1.5957975793474 1
1.79272061357261 1
2.56421123864426 1
2.00666847459105 1
2.57939291387583 1
2.94978323501749 1
1.66982823917837 1
1.88007303922902 1
1.33282643003344 1
3.36547398788692 1
2.19891763433175 1
3.71537955376367 1
2.3594330520514 1
1.65393517823188 1
3.22701185428362 1
2.73987408416725 1
1.97019596666132 1
2.00831296273864 1
1.98553830726482 1
3.42577457782549 0
1.93823244508149 1
1.43698808514099 1
2.34358543742788 1
2.62969922159254 1
1.86947104666598 1
1.61478286001684 1
1.78497067272797 1
1.30706410597504 1
2.30036618515226 1
2.29426463636068 1
1.37790980872014 1
2.0919361404446 1
3.10115772561261 1
1.43391302424193 1
3.14299560469085 1
2.90501910915818 0
1.13722920843965 1
1.54157354424791 1
2.26430073069709 1
1.52615302763929 1
2.1895650638666 1
2.02827073387749 1
2.89542421002596 1
1.91457099029579 1
2.7638529294413 1
1.03501834818101 1
2.31575066582623 1
2.62366955853707 0
1.67912031597763 1
1.64384877291449 1
1.85015712797515 1
1.94987533461008 1
2.17792454638693 1
1.27017234488117 1
1.03762092820264 1
1.71609373531393 1
2.85417223993335 1
2.14612899588697 1
2.28261080274463 1
0.795189114558064 0
1.65900834691366 1
1.81475315357862 1
2.18324076407357 1
2.42066979942614 1
2.37208358681293 1
1.8127812032531 1
1.42263813949725 0
1.68867324122994 1
1.82208311271967 1
0.627231634452949 1
0.581411475899498 0
1.22340254532179 1
1.66651713324109 1
2.76763895590803 1
0.167247257464675 0
1.81915911756837 1
1.94759729338417 1
1.96685712094898 1
2.25937801630939 1
2.06925684163675 1
1.63995141288362 1
1.16320844173712 1
2.12693387340335 1
2.60323210539346 1
2.09657769090611 1
2.8567066278917 1
1.73870131771137 1
2.87512322462532 1
4.39362629141591 1
3.02151610852145 0
1.71465886247539 1
0.796644728868195 1
3.51569026854511 1
1.80740306804378 1
0.911965112253783 1
2.30053791344658 1
3.23877032769205 0
2.78658326682076 0
2.32996367032227 1
1.54748297652157 1
3.16163665736495 1
0.749975108608276 0
2.07683374985637 1
2.28564028548789 1
0.237487024428728 0
2.0239591625082 1
1.93441727190272 1
0.921554425839037 1
1.86110264499171 1
2.98258235125893 1
2.98869686696877 1
2.22605436840039 1
2.77138624228097 1
1.37427266279014 1
1.76304815842283 1
1.49777428104545 1
2.63879462521868 1
1.65461236499169 1
2.42414942069129 1
0.894420060515398 0
1.64126166605979 1
2.58559550295069 1
2.07447771691781 1
1.78486711057498 1
2.41420272551168 1
1.99314198453743 1
1.07692889485174 0
1.63668095657068 1
2.68340097026661 1
1.02201515036387 1
1.46954386459568 1
1.09004810710934 1
1.17417326945394 1
1.85993952083899 1
2.0565181715168 1
3.43376785584526 1
1.93895826963229 1
3.02890859745806 1
3.52773714278342 1
1.87133403582247 1
2.42421203016539 1
2.05765876120726 1
1.10133555964852 0
1.81833426937435 1
1.57771309251902 1
2.90699122420363 1
1.30486625326784 1
1.83315623683269 1
2.09138674803449 1
2.42715637367607 1
2.13649807744892 1
3.62911950235234 0
2.27579057452855 1
1.39109215757632 1
2.25117269157763 1
2.56001084747614 1
1.31454283816424 1
2.14056449978201 1
2.65711385803065 1
1.59029379594929 1
2.53479739509442 1
1.51069949654456 1
2.74529620330245 1
1.81254115531571 1
1.57728882175565 1
2.8374461260302 1
2.85580344100264 1
2.40012281684773 1
2.55578495746828 1
1.55670754908674 1
2.39332426440973 1
1.36771518236736 1
2.71274324747293 1
1.96983194461775 1
3.98434542200176 1
2.37550271111416 1
1.08622466836421 1
2.04261598314613 1
2.03574245180514 1
2.70812170961889 1
2.42544851256045 1
2.76770219514551 1
2.02726884448074 1
1.475143718406 1
1.24007865652601 1
2.80786377439115 1
2.58314270633207 1
2.95391629048324 1
1.99096060186084 1
1.83856606206228 1
2.41386519749876 1
2.43579433104195 1
2.38294935328112 1
2.05626056173115 1
1.96781241198769 1
1.85213117253734 1
1.02632553541864 1
1.55863747073388 1
2.68183696856639 1
2.64878387759849 1
2.35442035501588 1
2.73790087759321 1
2.45248759472073 1
2.43193366262151 1
3.03363803682237 1
2.05856842313875 1
1.60722179170963 1
1.78242561117225 1
2.56169975443794 1
1.97307433885934 1
2.25896935020928 1
1.91877191724723 1
2.48547171083036 1
2.06744062255675 1
1.05817876957677 0
3.84816398193109 0
1.95729819731861 1
2.83390130865405 1
1.21544977539803 1
2.88282645053651 1
2.05912364460309 1
1.98531542062277 1
2.87434859685567 1
2.79557328620559 1
2.19517271016465 1
1.99548223495613 1
2.33342772594004 1
1.47136266189467 1
3.98965143134653 0
2.67974961943995 1
1.62488578540492 1
2.89796786092966 1
1.68035851687126 1
1.65226687521844 1
1.89752526714222 1
2.50489991283021 1
1.38651435546417 1
1.89469703004596 1
2.10310646841308 1
1.91408026764127 1
1.81088391626413 1
2.44583415337984 1
2.46753625577063 1
1.4837004491507 1
2.1087064538293 1
2.92981448948983 1
2.22586474430368 1
3.17409233682315 1
2.8095396847275 1
1.49630360937302 1
1.51856531207644 1
2.85420697347584 1
2.85610902178826 0
1.8382697920557 1
2.15217836875639 1
2.95405755753909 1
2.67063566030791 1
1.82163382581806 1
1.87498327739887 1
1.62000570923212 1
0.762288035401128 0
1.30650946334034 1
1.75670108347174 1
1.39866269830641 1
2.42001638425732 1
1.39142682003353 1
1.4016068379099 1
2.23479151788282 1
2.71751633941256 1
2.47651363699694 1
1.82872941036635 1
2.26758435336641 1
2.3100435017275 1
2.81337254588125 1
1.04435500899968 0
2.33745564225977 1
1.16471230857099 1
2.64857442687633 1
1.69761030046475 1
2.80028381362088 1
2.89389424840206 1
2.21642279767821 1
3.00135622933644 1
1.58469690397826 1
2.66693904947743 1
1.22494707087153 1
1.48990623448268 1
2.19848004534504 1
2.49516901901182 1
1.43934735122147 1
2.99675011369965 1
2.06670278677267 1
1.40633884316611 1
1.29182648628985 1
0.947411453173365 1
1.87061871957753 1
2.25448017665164 1
1.72376693882569 1
1.89931865977404 1
2.20235971829379 1
1.8442412690413 1
1.61092471105483 1
1.36259938587441 1
1.18241744354387 1
2.00316252670674 1
2.5226703744273 1
2.08628331697707 1
2.69179726388206 1
1.18601960991278 1
2.55429572580139 1
1.71579717294779 1
0.817077590508712 0
2.42707468362673 1
2.59259983645354 1
2.15773355756571 1
2.65558334954363 1
1.33013019553858 1
1.92834896573218 1
1.75160379622681 1
2.03761875551342 1
3.06455968042216 0
2.25822590447724 1
1.05447109414183 1
2.98080063969532 0
1.88044304916487 1
2.50150319531963 1
1.98268210373486 1
1.88175392660798 1
1.39737144278483 1
2.63151648994284 1
0.767578157654692 1
2.46549820993404 1
1.54226538289214 1
1.83888029339662 1
1.70241742902191 1
1.39133176992829 1
2.05165684644549 1
1.19370861174222 0
1.99168941365115 1
2.42903877008119 1
2.33334182026097 1
1.34551257091644 1
1.847653813448 1
0.991985031165494 1
2.3373655157517 1
1.46578267182994 1
1.20320832622143 1
2.62865153216152 1
2.51652441947878 1
1.69874146152133 1
3.07878678670039 0
2.17843910535133 1
1.18682146983367 1
3.22325421859969 0
1.30822158718471 1
1.70739324441345 1
1.21131535504968 1
2.12448339251461 1
0.957876627120497 1
1.43740205972433 1
2.53223182266368 1
2.36587846431762 1
2.67431271690866 0
0.140505619809085 0
2.15409786100686 1
1.97797223510396 1
2.44561316197382 1
2.34085277156065 1
2.73758708344174 1
1.23172326870452 1
1.29477125890531 1
2.00772477250711 1
2.54436441009762 1
2.64173311751642 1
2.04615072597447 1
2.46265087387221 1
1.40256878629226 1
2.74291830957531 1
-0.223624757204697 0
1.99300104293787 1
2.47829362100463 1
1.42782905845667 1
1.55800165823125 1
3.6206134256089 0
1.39524045255943 1
1.81876005650095 1
1.11195272680754 1
1.9353188570075 1
2.29162770903295 1
2.63493556110732 1
2.18944677542702 1
1.76201690464409 1
1.54295545322781 1
2.70483155502429 1
1.16653783146085 1
1.18712799139292 1
2.17371043587767 1
0.851393555879665 1
2.10359636163645 1
1.19202866651381 0
1.83056006803744 1
2.05979238693284 1
0.559524469400437 0
1.03164661180568 1
3.08079945258916 1
1.99889898662341 1
1.59353951223846 1
1.25718277234245 1
1.7936748877952 1
2.65477273569239 0
1.8165454245266 1
1.97640682490195 1
1.68514007679851 1
2.78867703999375 1
2.98130362893754 1
2.44635416691717 1
1.94980518804251 1
1.61604910133386 1
2.35381352903148 1
2.58878385532773 1
2.36366824045632 1
2.49098644198518 1
1.82362095574291 1
3.35234388007056 1
3.02775715440192 1
2.54610625088792 1
1.54455867006122 1
2.71642788709046 1
2.09756614025643 1
1.44819882118609 1
2.29365821333588 1
2.22385031394786 1
2.07714466106887 1
2.51543926974527 1
2.74315352129671 1
2.54669413332769 1
2.35167949258315 1
1.9617833102323 1
1.64914024606922 1
2.41529075618409 1
2.61715924349062 1
2.5329479294463 1
0.809972780806786 1
2.20802265314571 1
2.30885125054079 1
1.89414543045348 1
1.10706088708589 1
1.30422177866003 1
1.69225520513277 1
2.5019494949876 1
1.53593653464294 1
1.7077236184498 1
1.83359135010663 1
1.98848835813037 1
2.30861448628781 1
1.67500556213273 1
1.21632306238964 1
1.54553944452939 1
0.98132272912448 1
2.52761620506509 1
3.00253659246314 1
2.39073480327539 1
1.73502376733882 1
2.12239888300134 1
2.67878564453939 1
1.56987574417514 1
1.92948834839702 1
1.4771964280257 1
1.74095100924981 1
2.08750414341251 1
1.83086995599153 1
1.15128459073776 1
2.46781933801759 1
2.20846653392387 1
2.28218377929439 1
2.7542687511913 1
1.31439931382978 1
2.03746452200164 1
2.4171117590189 1
1.16655480966334 1
1.71322429060771 1
1.18152488178686 1
1.70099569695553 1
2.01229846466269 1
3.23743088615138 1
2.60622227209109 1
2.1824222215993 1
2.9092343847286 1
2.18812623171091 1
1.85645756989685 1
2.28794674142116 1
1.93774203266938 1
2.24781751579491 1
1.8922148221828 1
1.71504504100835 1
1.07432166389229 1
2.45397387756873 1
1.75966403848966 1
2.17815306261507 1
1.05131808373685 1
2.81672102863501 1
2.24622803966532 1
2.09186495077403 1
2.09245077467127 1
2.21680926829874 1
2.43240664855654 1
1.62900901077539 1
2.83079941154369 1
1.90080214998902 1
2.02265863974052 1
1.9242937220019 1
1.96921244982333 1
2.40648557712892 1
1.42048478180188 1
2.00496685525608 1
1.60336430556754 1
2.83316157998328 1
2.34570364846296 1
2.6589823303947 1
2.65399276524225 1
2.73759950210377 1
2.34631541031726 1
2.32505478147136 1
1.38271116044972 1
0.218778915750238 0
1.91712852978964 1
2.15517919848156 1
2.13815284792933 1
1.12996280702393 1
2.47797242622048 1
1.97497147320256 1
1.36476345694822 1
1.5571974962368 1
2.59250665938561 1
1.89719930505844 1
2.57773416478688 1
1.7279863935007 1
1.71247253556268 1
2.78093030180974 1
1.46507544760218 1
2.5660286582145 1
2.41429072227507 1
1.9098459953394 1
-1.07066505933581 0
1.78665917862632 1
1.70299981925488 1
3.62877472008066 0
1.92269611527835 1
2.08447157397658 1
2.69056687489525 1
1.55077087706963 1
1.2021959782702 1
2.02370992668596 1
2.8991428258455 1
1.45970982469112 1
2.07305453126305 1
2.28819133071591 1
2.60913880246159 1
-0.948502553314936 0
2.6336358401455 1
3.14107311904567 0
2.45980591378191 1
2.27751314067875 1
2.50033083191739 1
1.4638495965586 1
2.05483952803447 1
1.28258487195121 1
2.16089073332773 1
1.07964883108002 0
1.67558588416601 1
2.46557349272313 1
2.93545687541907 1
1.96729613556385 1
2.51321889289662 1
2.05948289091496 1
2.29315725278129 1
2.01030621802943 1
1.77586840214764 1
2.02791220508567 1
1.67145437308313 1
2.1825775435158 1
0.418509643037403 1
1.84259799444277 1
1.48116447821684 1
2.43557740735573 1
1.84291325963935 1
2.69898400064911 1
2.13499928029341 1
2.89154043802929 0
1.74565843776603 1
2.22177983023432 1
1.33703822826579 1
1.63971638309253 1
2.67354528396598 1
1.85951183229093 1
2.03679730261492 1
2.57440762000404 1
2.1131141621801 1
1.5456087575382 1
2.09514099626956 1
2.06979015995497 1
2.72350324555761 1
1.45433584443105 1
2.37064292266455 1
2.19088544695601 1
2.53934437554156 1
1.89750690827133 1
0.13988170611844 0
1.37461108446196 1
2.53719456350476 1
1.75370523846674 1
2.29310386091843 1
1.93917151982646 1
1.67549804191253 1
2.37628431357099 1
2.21392449865648 1
1.2023408102176 1
1.40188188928839 1
2.20617716051317 1
2.18109324559925 1
3.09846565444043 0
1.58913326562173 1
1.77429335138205 1
1.59302867942296 1
2.23957510065523 1
2.04852367847696 1
1.11832491359686 1
1.43306756786551 1
1.14698496726101 1
1.53056810631674 1
1.81946744645475 1
2.37550640346603 1
2.26805558324309 1
1.37804060989018 1
1.98252917584069 1
2.54852531550137 1
1.77828188577211 1
2.46900908178093 1
1.68036292109205 1
1.46298381534854 1
2.77000876784239 0
1.71215296131722 1
2.16949992319834 1
2.60209358018953 1
1.2756804399417 1
2.42820368527604 1
1.17585793789636 1
1.18704556611039 0
1.65589841045911 1
3.0966832092015 1
2.47513777739391 1
2.75782350180006 1
2.25528564141543 1
1.92215844272592 1
2.15249604790057 1
0.283437198352065 0
2.31388459084515 1
2.74289533391575 1
1.74974383308205 1
2.09718788824302 1
1.12402786969228 1
1.83759215550755 1
2.99904428803501 1
0.593286996559343 1
2.26838651899587 1
3.3095373128192 1
2.54497818932349 1
1.61820923137583 1
3.27152931812945 1
2.87700526751083 1
1.40394043198421 1
1.39658665930531 1
2.16077788119512 1
1.57918985334085 1
2.36929558308329 1
1.60775886212812 1
2.78855523809462 1
2.37705454894138 1
1.91848735844362 1
2.75646892433781 1
1.21187635177394 1
2.13436426433141 1
1.02113356174175 1
2.07542711497385 1
1.87019585191958 1
0.870575164511388 1
1.96640455024667 1
1.86395991386648 1
2.27184847736383 1
1.89086766836691 1
1.96695704235659 1
1.70623515903644 1
2.23735013701303 1
2.33641274426931 1
2.17331447399112 1
2.17300013417045 1
1.77550177033047 1
1.4684658254309 1
1.26543783993011 1
3.74462668078792 0
2.09744201214569 1
1.18719317288947 1
1.11501903317481 1
3.51585972698117 1
1.01019897923541 1
1.2278897619804 1
2.34684016782456 1
3.32176676581318 0
2.57620869265682 1
2.82583948803163 1
1.59002930351954 1
1.77130755606667 1
1.31671412500828 1
1.77369832409674 1
1.63004424141334 1
1.88524834805895 1
2.38256929559336 1
1.75248062544913 1
3.57386215309343 0
2.27675454463378 1
2.04870043696902 1
3.04389549471026 1
2.00662778330271 1
1.88474837002409 1
2.60887425851305 1
1.06252102838827 1
0.781966504321051 0
1.47909817972591 1
1.98696607253705 1
2.73908970799385 1
1.25297201815629 1
2.39036715857007 1
1.6309591258829 1
1.9511047742215 1
1.98625233825151 1
2.94342839170134 0
2.05139053515876 1
1.32366699984911 1
2.26418198428433 1
2.29409467291572 1
1.67860517542237 1
1.63531409373311 1
1.88529164272805 1
1.68645500563906 1
1.88078999715388 1
1.76085114026487 1
1.55500871729528 1
2.96590343356511 1
1.51383131999873 1
1.707054723525 1
1.92199281493169 1
2.08609396809291 1
1.24596115018083 1
2.25554240533273 1
1.49993731403912 1
2.40269541682123 1
2.47382769386779 1
2.85098081000401 1
3.1063834035954 0
2.35675583377633 1
1.04320311733046 1
2.42853507573283 1
2.26578837573525 1
1.86443831197129 1
1.87504542631308 1
1.57076473311068 1
1.98194409131772 1
3.42886237049379 1
1.01969897089632 1
1.30241386685604 1
2.32504256505794 1
3.10730314586892 1
0.927036859875638 0
1.17636854568668 1
1.27175255182371 1
0.800070104515525 1
2.29360286188528 1
1.38252912632569 1
2.13058439307794 1
3.15126601068941 1
2.1846615990759 1
2.77549219093991 1
2.44709908817912 1
1.56331627215356 1
1.93630531526744 1
2.41683101172119 1
2.21924246574991 1
1.13608563391058 1
2.24444143097639 1
1.9651397105554 1
1.48497686008 1
1.84162204400445 1
2.79683744787656 1
2.67270026623932 1
2.19439395018237 1
1.92577258981268 1
2.3096495125087 1
2.38621911210615 1
4.01182010316519 0
1.54506302529587 1
2.45778151558019 1
2.49546528753635 1
1.96904995916874 1
1.63064836163748 1
2.54130207174203 1
2.19393166842877 1
3.15871948614586 1
2.99549981074028 1
2.80306279352273 1
1.82846391476847 1
3.03345689163424 1
1.54680279856159 1
1.66640531765048 1
1.38927473095622 1
1.44690593737175 1
1.63638300016666 1
1.64563416589176 1
3.05820520598312 1
2.51268566477694 1
2.75896317388863 1
1.86481847834376 1
3.25814109006932 0
2.00884102014415 1
2.11578529075523 1
2.61314161377047 1
1.39361214495742 1
0.760666436054239 0
2.06223912476372 1
0.979131699738002 1
1.91093120273057 1
0.795464374649841 0
1.92158159461467 1
1.60403437249019 1
1.20622069257919 0
1.02564674606772 1
1.74658770929403 1
2.68426997237828 1
2.14695970393953 1
1.34399383966568 1
2.88173957302281 1
2.93827168801314 1
2.48764476077454 1
2.45294053667337 1
2.3626204644286 1
2.0876123824885 1
0.812344830006074 0
2.17770947554548 1
1.62109938945829 1
2.58877485105039 1
1.71841026372135 1
1.87577639980841 1
2.49838703531371 1
1.47340768911364 1
1.38050411887492 1
2.65484217797022 1
1.86664127469358 1
2.15244323860068 1
1.88705017498792 1
2.06462589873958 1
1.65350326203331 1
1.77549665885315 1
2.86670485150847 1
1.20111529627342 1
2.22379041750619 1
2.58449148028125 1
2.82475407389292 1
1.57869787396575 1
1.11037481357747 1
1.03973279803055 1
3.18038659195496 0
2.15917192708054 1
2.61025173744416 1
4.05991650043548 0
1.33679934172342 1
2.06299032689822 1
2.20649416290892 1
2.11877827267728 1
2.59552200276493 1
2.53906886103629 1
2.18205217157224 1
2.58594662233947 1
2.17967603949537 1
2.90933871273888 1
3.68794070382246 0
3.04850262299887 0
1.48106380552342 1
1.96351802146934 1
3.27938406774538 1
2.64817606905793 1
2.4945554135218 1
2.68002453709485 1
2.87839802704287 1
1.44440581156097 1
1.54758308211389 1
2.10294348558459 1
2.34594742604091 1
1.99642064958488 1
2.61154806145861 1
1.34890370280788 1
1.64541958964543 1
2.07396663853947 1
3.34760859777286 1
1.83224824664823 1
2.8145816043268 0
1.98456665965428 1
2.14896916732329 1
2.36347333778166 1
-0.0457591700647548 0
1.87244234670561 1
1.8118161625498 1
2.35791206139283 1
1.71879338347103 1
3.67075765983025 1
2.53545917264625 1
1.92869929742933 1
2.40583046683796 1
1.96744334539683 1
1.60925955361737 1
1.30477625055114 1
1.11854776545528 1
2.52054850455448 1
1.48085915837272 1
1.89113607035852 1
0.938412429655419 1
2.21981153420561 1
3.32285879596601 1
2.14114572979135 1
1.31541816563492 1
1.76935514676763 1
1.78274298737629 1
3.2386576859216 1
3.05682651153123 1
1.62300762026568 1
2.21157695537863 1
3.62809501355717 0
2.10057283783866 1
2.18256086844866 1
2.3098208112856 1
0.967469559578195 1
2.53951990964201 1
1.68288327323706 1
2.20855476345708 1
2.55852271195325 1
1.95061249265053 1
2.19619835356511 1
1.16763859719807 1
1.19821506127141 1
2.52209907452105 1
2.62756318867618 1
1.46874068819517 1
3.48141853212998 0
1.84751534541561 1
1.44503758972761 1
2.1207214159857 1
-0.571893250344621 0
1.17228270025098 1
2.56280130677141 1
3.07353374902411 1
1.85667990100366 1
1.820348765388 1
1.125397399983 0
2.6444178636687 1
1.1773408416588 1
2.07899013551765 1
0.131478875815604 1
1.83690242501356 1
2.08665915046978 1
2.0088457882754 1
2.12257297168901 1
1.48358480398748 1
1.1080284199091 1
1.56694570711417 1
1.63089600116932 1
2.45885916633763 1
1.21457720730419 1
4.77815869592688 0
2.9085756428276 1
1.81364518414292 1
2.00491868128059 1
1.722299328568 1
2.19237557599349 1
2.10355813080926 1
3.4135432839742 1
1.58474864807494 1
1.72968313183015 1
2.91977981859304 1
1.61738122967409 1
2.03920248078539 1
1.55162318278212 1
0.99565855153949 0
1.74495532846664 1
2.43656720428433 1
2.29122268011691 1
2.34553210649175 1
3.05567951234584 1
2.47785760056413 1
1.4195466656801 1
1.09147896236143 1
2.36092746063745 1
1.80086984896504 1
1.17114902586019 1
2.12240551595051 1
2.4038206838166 1
1.1647934296341 0
1.91918308464057 1
0.837112412471156 1
2.56632019460631 1
0.644444916759041 0
1.56689096827409 1
1.57891907219959 1
2.36168166244361 1
1.88979123539316 1
2.1534317143758 1
2.45181368398277 1
1.41663664298667 1
1.53867540870139 1
2.55396042982857 1
3.24604682370821 0
1.47638588362304 1
1.95663414110784 1
2.76482933323188 1
3.52055702807631 0
2.31825424369488 1
2.41545009197013 1
2.00040203278907 1
2.38548897237401 1
2.52073008403149 1
1.87563911469345 1
1.23504312982563 1
1.74543211168878 1
2.7794322209707 1
1.53846119610171 1
1.24459405561438 1
3.23792766880468 1
1.8383834857437 1
2.22609338299318 1
2.31957792323266 1
1.58402034294865 1
1.64338513304248 1
1.10451692965083 1
1.3943285744025 1
-0.023788960535281 0
1.62429449590413 1
1.33529212649711 1
1.90301370101662 1
2.2990679594527 1
2.58222310410105 1
2.53879146614543 1
0.695664470745043 0
1.56872956674683 1
1.99319951719652 1
1.92850052855697 1
2.65902057242186 1
2.14272445294217 1
2.24554939789996 1
1.69850591670337 1
1.74019117756966 1
2.52292724051078 1
2.21378760335051 1
1.94207166773365 1
2.54328641274635 1
2.03931498089333 1
2.24139838491516 1
1.78449144311518 1
1.85046054671477 1
2.53415585825437 1
2.62350887786659 1
2.2791404204771 1
3.39068352390629 0
2.32654022675375 1
2.96508521722319 1
1.41267197203954 1
1.03939905968164 1
2.47861034388128 1
1.81161759333753 1
2.16142591898481 1
1.47250179907881 1
1.40990798145876 1
1.89714477336023 1
2.33906193051618 1
1.89983674082592 1
1.83081549977734 1
1.97637718689797 1
1.13400719354701 1
1.73820978755535 1
2.49935268838129 1
2.61761036869911 1
1.73096258028281 1
2.53039063584763 1
2.85391179862788 1
1.47655693296609 1
0.849150187297482 1
2.14816324816199 1
1.68002825532069 1
1.42235256641718 1
2.12954907591449 1
2.11419849985261 1
1.51908124894802 0
2.47447520025703 1
2.58733314156784 1
1.58844354696318 1
2.98935648595722 0
1.24308114339838 1
1.84380499388991 1
0.951782965486471 1
3.43828684815487 1
1.64645528867072 1
1.56656287688438 1
1.68632139404685 1
1.70342649253764 1
2.07724898587435 1
3.02303667722698 1
1.57436779421943 1
2.02342929221673 1
2.32420411145751 1
2.15264539966964 1
2.55739085271889 1
2.25348667002067 1
1.47878277780421 1
2.87995842754907 1
1.93202107680591 1
1.66446048887103 1
1.64497030782867 1
1.11292367983422 0
1.55704198407156 1
1.18238498188346 0
1.56300458462777 1
1.90135358088823 1
0.416280200030246 1
1.41860227538483 1
1.25726119012481 1
0.506163245435786 1
1.56951720932827 1
1.97152351917107 1
1.41932221495665 1
2.47942535921395 1
2.02758669940489 1
2.59856698561348 1
1.44256521753177 1
1.80090993449944 1
2.81741340243594 1
0.871544095372554 0
2.43787261468618 1
1.6936214407018 1
1.28361423415758 1
2.44821711034864 1
2.04427940216144 1
2.09974549705269 1
1.01384976470373 1
2.43386628896111 1
1.21911596189456 1
1.54608551921392 1
1.3375973350527 1
2.98745433936627 1
1.19247999588976 1
2.10079247556408 1
1.64744198662079 1
2.78973452179504 1
2.46502669410902 1
2.33912106825859 1
0.853211278023422 1
2.45049530567245 1
0.350698317177829 1
1.42769038783871 1
2.32554558523501 1
2.96889753718708 0
-0.143122356036927 0
1.66546870285104 1
1.37583905939538 1
2.61011983717417 1
2.58424294543787 1
2.47791133635304 1
1.23719773026472 1
1.71063723391303 1
2.76461054965927 1
2.04034646845518 1
2.79203421449668 1
0.60257766627555 0
3.38174974162144 1
2.56669339921179 1
2.11139986869029 1
1.66715523223707 1
2.79994859339828 1
2.00246529640503 1
2.61690231694497 1
1.60745861143385 1
2.3613975551163 1
2.99352690128878 1
3.36987292583588 0
1.66346529235088 1
0.619305715939663 1
1.83119252507411 1
2.13708109862871 1
2.32028693626437 1
1.48870682074311 1
1.21714945978634 1
1.97281517961013 1
3.29794863380887 1
1.45473575242877 1
1.57915789951482 1
1.59544311554403 1
2.08296685401938 1
0.643588424100868 1
1.61631075647844 1
1.59060287245756 1
2.226506565235 1
1.97140631885305 1
1.00906499229176 1
1.91162433196515 1
1.27239067428363 1
2.54893314779928 1
1.73596922841748 1
0.589807419422232 1
2.09026953962404 1
2.08282355290096 1
1.3085210499095 1
1.16281337842406 1
1.15239644360252 1
1.42467268642407 1
1.2208107656794 1
2.28980286401602 1
2.06119569542098 1
1.197848435764 1
1.68118156718455 1
2.42586205890646 1
2.22235393675686 1
1.36782812811202 1
3.34801163283447 1
2.51220624917558 1
1.44434598898413 1
2.40752268489933 1
1.65368027333625 1
1.10082151987587 0
1.42871021111288 1
1.37365881914991 1
1.72401210253423 1
1.91391617333932 1
1.70033967969153 1
1.99465028311124 1
2.47613514043543 1
2.24795153508933 1
2.30118203284507 1
3.24960819543321 0
3.03678037900046 1
1.9832086031638 1
1.35408847722009 1
1.88897537583124 1
0.973609772152494 1
1.96637269217033 1
1.67917468010437 1
1.54841174323865 1
2.4537213185608 1
1.97800369552798 1
1.02077917661348 1
2.40679016949221 1
2.73396453536141 1
1.28991715755136 0
1.62028427901 1
2.50657533175473 1
1.33748343311089 1
1.274130318684 1
2.06885464145125 1
1.78098360046875 1
2.93712558075608 1
2.67243604390791 1
0.73558523068945 1
2.43065581874864 1
2.00078825317303 1
2.83180129539078 1
0.818325761072094 1
1.07300165749236 1
1.65733188227568 1
1.42972231416524 1
1.75592359589111 1
1.99470280895754 1
1.9069955221309 1
1.55054141128781 1
2.52969739511085 1
0.796826243424468 1
1.61424915953104 1
2.35140044304843 1
2.54788926228766 1
0.870989295047446 0
1.78818178332294 1
1.87653149042846 1
1.93583355419952 1
1.46236160654436 1
0.946734416679862 1
2.21769508579399 1
2.08400718552593 1
1.14897276320755 1
1.87970994949385 1
1.82791750678988 1
1.88746057162012 1
2.04456160473454 1
1.84099582889823 1
2.27060152490058 1
1.91161520886921 1
1.25639020769306 1
2.24727761059982 1
2.03517954588714 1
2.31237811351461 1
2.20772566487317 1
1.42583487021854 1
1.27869577673953 1
1.74368379629736 1
1.90245967244187 1
2.29277793830604 1
2.36912355659963 1
2.25151226654419 1
1.87719792274926 1
1.61493108438012 1
1.31502233132511 1
0.665046306637675 0
2.14837862931906 1
2.51558557616671 1
1.91958528172651 1
2.20424434681805 1
2.23886249340732 1
1.70348894840615 1
3.12737632896103 0
2.51723138550318 1
3.00610384894675 1
2.14638725639 1
2.31469980751795 1
1.48226259265923 1
1.35155518133048 1
1.69272424305282 1
2.97300597438023 0
1.54569168349198 1
2.51988301015619 1
0.775333775935835 1
2.33325694785251 1
2.94086207969191 0
2.44996396329605 1
2.05211948350766 1
2.14588365148218 1
1.80916153227806 1
2.44287612122856 1
2.23445748547716 1
2.08611786117149 1
1.12332301055963 1
2.83768439140547 1
1.25783836480144 1
2.33689674752061 1
1.55249092819375 1
2.27620547533245 1
1.37485341278842 1
2.49903497192872 1
1.87073352984051 1
2.1591228821991 1
1.53811379937579 1
1.74162450704044 1
1.87836161830254 1
2.58278164190331 1
1.85870138656463 1
1.354702039054 1
2.00678349944681 1
2.0971519590762 1
0.444456766067921 0
2.28741613697994 1
-0.0102809405546927 0
2.06114375241171 1
2.4860220965948 1
2.74642788411082 1
2.09921236011281 1
3.40296423275546 1
1.56831274272514 1
1.77875434774173 1
3.1969120525318 0
2.62262967666385 1
2.65850170941397 1
2.47249010481355 1
1.75945151101632 1
1.0369452193328 1
2.23183591840451 1
2.23814560049122 1
2.33788166026697 1
2.08989159075735 1
2.87326805210712 1
1.52540333475676 1
2.13147704191612 1
1.70969211020039 1
2.93651841990119 1
3.08275169780664 1
2.49750853976182 1
1.18074640896362 1
1.6691135652206 1
2.01481490224014 1
1.51755342724773 1
1.86361956596754 1
1.56486184518353 1
1.56942682145791 1
2.14978905877625 1
2.3480196258582 1
1.56198565783192 1
2.82155549169397 0
2.62697170026379 1
1.36730858400993 1
1.25473798569529 1
2.42991673890622 1
2.32177559822131 1
1.43055047704812 1
1.69817289385818 1
1.36655171041312 1
1.92774013498174 1
1.86297679391366 1
1.75681400818612 1
2.51878958091421 1
2.08184708680444 1
2.2527425762327 1
0.827648438249766 0
1.92050896403103 1
2.13245064348891 1
2.18696262720059 1
1.28167351579629 1
2.75586062717661 1
2.37851625376728 1
1.9471955090191 1
1.16931733787527 1
3.44348036182726 0
2.16575544329099 1
1.81598794638403 1
1.38184667552047 1
3.15651406046601 1
1.39065694808672 1
1.78381883010411 1
1.74850405399533 1
2.54591860922325 1
2.45053465026928 1
2.30445821471682 1
2.23684687414639 1
2.90536756442552 1
2.24111429589523 1
1.25388510000635 1
2.1154651095384 1
1.52098990289168 1
2.04702814762093 1
2.10605477492864 1
1.55968231574209 1
2.24223793536341 1
1.64391605049139 1
2.87967216909735 1
2.13435566851427 1
1.52374081104778 1
0.754921459510472 0
1.64420984139265 1
2.40645902580258 1
1.73499352775237 1
2.2608092437681 1
2.95084114422831 0
1.51963399298363 1
2.3584702567001 1
1.99518792598511 1
2.19600160362612 1
1.41137550794856 1
2.46409531451849 1
2.67924616883563 1
2.42779407790468 1
1.17168337613419 1
2.12939132464214 1
2.39750875768788 1
2.15893237801463 1
1.56904541345682 1
1.68444028565046 1
2.24291906184512 1
1.19220468703302 0
2.99481115014568 1
2.76910117976541 1
2.05642517580845 1
3.02423737452199 0
1.672697543058 1
3.18967272934578 0
2.55596175783065 1
1.5595364406952 1
0.265337607164437 0
2.17922571691718 1
0.449688816263847 0
1.55675950336846 1
2.34996129285961 1
3.92138378967347 0
0.445784667969234 1
1.26227512211685 1
1.44559630944122 1
2.01542509976548 1
1.97862447078059 1
3.05985388649551 0
1.28690417002806 1
1.87072040289433 1
1.81288677561258 1
2.53515643347607 1
2.22117498091655 1
1.90091852307012 1
1.0536084764646 1
2.11185220625316 1
1.48315078221226 1
1.09161882080992 1
2.42395462852591 1
2.05543184791751 1
1.25323038294968 1
1.59193082697815 1
2.08377820222957 1
0.953324595157826 0
2.12692532972519 1
1.79455734570693 1
1.68089345103513 1
2.44680546253654 1
2.03920481687414 1
1.52828470290127 1
2.59866030132326 1
2.64156053914118 1
0.244201952595406 1
1.48838135470205 1
1.78228512821403 1
3.60725956063149 1
1.87097528657296 1
3.41012783774625 1
1.89113344715769 1
2.39774511330371 1
1.7637503184518 1
2.22036599959752 1
3.20337449313119 0
1.51211027565497 1
2.10654368281762 1
1.64028351566277 1
1.7614267009238 1
1.11900178184484 1
1.60292159555442 1
2.42385274582795 1
2.41073190694308 1
2.99160453995984 1
2.6038580740365 1
2.3748487749462 1
2.37787350176838 1
1.95151734468876 1
1.97659857226354 1
3.22854588685158 0
1.63915702051995 1
1.91833980171911 1
2.26195768941061 1
0.576195771196891 0
2.48704371853754 1
1.69771151629216 1
1.41071253667008 1
1.74031139002294 1
1.22095317654999 1
3.23115988059702 1
1.38189253357346 1
1.95209367386294 1
0.989283919212685 0
2.45557333117738 1
2.85301969027422 1
1.76088821487995 1
1.88294139379617 1
2.46816657763685 1
2.14847681328738 1
1.40587359375647 1
1.80351091437362 1
0.968173168523818 1
2.0828668192543 1
1.4012093422514 1
2.75343159057502 1
1.87138212717106 1
1.82545872281746 1
2.26206593721462 1
2.12751031613233 1
1.45420400389462 1
1.89718884843862 1
1.81168489508756 1
1.80656579981814 1
2.45788991471361 1
1.90361907965721 1
2.67475483406849 1
0.751728014876603 1
1.86921293835951 1
1.3633613581885 1
1.34476801606921 1
1.05054891087424 1
0.721511553663106 1
2.47653204718125 1
2.94291631031909 1
2.54198000012622 1
2.03593334896756 1
1.36512666632672 1
1.63603313503564 1
2.94567793849721 1
1.72193454935457 1
2.73391292809792 1
2.55882496280565 1
2.06733912909551 1
2.13228127244609 1
1.77187293868458 1
2.14655355534165 1
1.23159507782338 1
2.01441836993476 1
2.02828566387931 1
1.79138014913664 1
2.70475220233034 1
3.28894004647415 1
1.39576182833362 1
2.04108242164457 1
1.39652034398806 1
-0.140748581558136 0
1.78174998336601 1
2.51902060791854 1
1.56941069603152 1
1.44151870294593 1
3.31945817399956 1
1.2876106391383 1
1.76316343950602 1
1.47081113964916 1
1.98873364193869 1
1.52833481286608 1
1.56995776360208 1
2.13428672041477 1
1.67608076923766 1
2.43027630402752 1
1.67258632902213 1
1.36713852284878 1
2.61909236554524 1
2.37707725784301 1
3.36374554036782 0
0.335093036274053 0
1.07639390010353 1
3.24303684358721 1
1.70895694962839 1
1.13110812409518 1
0.430338240884347 0
2.79841429259892 1
3.11185881650026 1
1.4477095175206 1
2.88940127815326 0
2.64644882722206 1
1.38487716552606 1
2.12637185746482 1
0.912128390878461 1
2.12772873669636 1
1.16591594323684 1
1.85586175540035 1
1.23571532975013 1
1.44589862574492 1
2.73471132710862 1
1.94503907249857 1
2.23708505105302 1
2.66992499461722 1
1.92089445500122 1
2.07912400505526 1
2.02153900053171 1
2.55169430284609 1
2.297475410385 1
1.48469021408958 1
1.25213409012802 1
1.44340728949164 1
1.74370386679782 1
2.04883028217373 1
2.44574993715668 1
2.2064611429293 1
2.60846584532393 1
2.44550321371689 1
1.72699341151352 1
2.00511968422517 1
2.55851964925722 1
1.578228078368 1
2.57564717609137 1
1.06912525052596 1
2.81289745905993 1
1.84829334876103 1
1.92629179649033 1
1.65174374665868 1
2.00937144267569 1
2.16609759821985 1
2.69881336118563 0
1.82642496656866 1
2.49823401984695 1
1.90835816244439 1
1.3903722724104 1
2.44896958724283 1
2.21263765656036 1
1.54398433425285 1
1.94983218614564 1
2.06130155319268 1
2.39264081200432 1
1.9729079478283 1
2.85020587917492 1
1.07617693731729 0
1.98193887957793 1
0.445647533445716 0
2.3035107669585 1
2.19758236843033 1
0.960094109240487 0
2.73714056924078 1
0.793746023115194 1
2.07209173409174 1
2.77401686812892 1
2.84602141669737 1
3.17576880163943 0
1.33489582142892 1
2.26736032382533 1
2.39995610167079 1
1.09631544879192 1
2.28035268815467 1
2.06008534247779 1
2.09803148814723 1
2.72011879450731 1
1.57579967133318 1
0.987211054182126 1
2.58937968982399 1
1.74339310335809 1
2.39376617556636 1
1.12016748223281 1
2.07172244494731 1
1.81815160898922 1
2.11523640558924 1
3.33376085307056 0
1.76559882893553 1
3.18846296634524 1
2.11681567222839 1
1.89781548836924 1
2.88431409726424 1
1.73564661168852 1
2.45921168239894 1
1.5371647059527 1
2.37172437696562 1
2.15572393808039 1
3.12146096938448 1
2.18659832094795 1
1.45692645961932 1
2.18536902072852 1
1.80981809862466 1
1.56128377193737 1
2.19655355831931 1
1.49693193087782 1
0.964091057495322 1
1.27216310252908 1
0.263972419689345 1
1.11793027812159 1
2.38455044570122 1
2.60474948159826 1
1.24124191019831 1
1.79763400698759 1
1.79707253608682 1
2.15735092580726 1
2.6148528019321 1
1.16995661215406 1
1.76258747126185 1
1.12633618518709 1
1.0214656733351 0
2.45524231743166 1
1.6567149964374 1
2.05886959106703 1
2.22498186287544 1
1.68314342604745 1
1.84351050499397 1
1.33506260806275 1
1.47411846260993 1
3.03015609593256 1
4.12737025151767 0
2.76660024084165 1
2.27208373593493 1
0.901159214615002 0
0.985236867090775 0
1.89272344385933 1
2.07133429466449 1
2.00494276158404 1
1.90269656247381 1
1.80365842578325 1
2.02334082758995 1
2.45200047261844 1
1.78926676173857 1
2.4889342350906 1
2.30900094350603 1
1.79097722720752 1
2.09416700195985 1
2.01342807493774 1
1.83384979711883 1
1.87119396673187 1
2.64807029228624 1
1.78386338642501 1
1.48171589998416 1
2.36656650955809 1
2.26177152632293 1
1.67564239176868 1
1.59287074268521 1
1.91374318436936 1
1.85292535695327 1
1.84830882460004 1
2.09426370173585 1
2.1625934786895 1
1.84268109468196 1
0.95325177301278 1
2.00239859356445 1
2.01029357477197 1
1.23677614714371 1
2.16671743066282 1
2.09067358736522 1
2.05271180236696 1
1.16235602714033 1
2.23918357113631 1
2.05563890918183 1
1.65272321991185 1
2.49004933216563 1
1.58958337186345 1
1.36884006448867 1
1.95577256057749 1
0.706881523173634 0
1.95829884553249 1
3.01972510162087 1
1.39298499476251 1
1.89306817696791 1
2.39141275718149 1
1.31944087363965 1
0.219667438304221 0
1.67785413719681 1
1.85344490342679 1
1.96888610823183 1
1.86371773191768 1
1.83498150554313 1
1.8844938692455 1
2.20697769261841 1
0.518312611373358 0
1.43398495838658 1
2.45997446714403 1
1.62792680926725 1
2.73218721208689 1
1.77959791251025 1
3.27763464315305 1
1.46308954667386 1
2.95079338167996 1
2.78046967490074 1
3.12815143149371 1
2.15448037498645 1
2.86091364801477 1
0.858552288071151 0
2.65274804884699 1
0.797314684862339 0
2.67038784879891 1
1.88305884972286 1
1.95516084021388 1
1.69152205996949 1
2.41889151915014 1
2.16703046791008 1
2.38945398650593 1
2.27237695249254 1
1.30406535620824 1
1.46482743717634 1
2.44677387965416 1
1.14769101714129 1
1.50950741626073 1
1.23670385333054 1
2.17664009578257 1
2.36417146868997 1
2.07705598433531 1
1.59277099180179 1
2.23797961796219 1
2.04889216293103 1
1.69636574690146 1
1.7251900340669 1
1.54141886330205 0
2.14242440749195 1
1.09339538252023 1
1.41018522570791 1
-0.227418869799382 0
1.88515518461027 1
3.15668787647457 1
3.76580356293974 0
2.20269637109067 1
1.22812124790739 1
1.778545048694 1
3.12799379500023 1
1.71835140381236 1
2.09492904460182 1
2.38836960126809 1
2.36902767383216 1
2.12961365891367 1
2.34733820146177 1
1.24297674983207 1
3.6047592192 0
1.96256301443363 1
3.0313207846485 1
3.16201679189212 1
1.8322724989843 1
0.670471438075389 1
2.42703702249414 1
2.84890589524751 1
1.56430418183186 1
2.52758310643093 1
1.15092417197166 1
1.47779538568303 1
1.50615541152953 1
1.96569476742133 1
2.33327691610053 1
1.71401282987756 1
2.24041644465879 1
2.26827153511442 1
0.849974228560708 0
2.51219785886221 1
1.21721758015601 1
2.01681595853115 1
1.14957551434973 1
1.51195579922498 1
2.60495126053634 1
2.01943925301935 1
2.91469667577078 1
2.28120922089992 1
1.51010159565437 1
2.04799333806646 1
2.60457241463478 1
2.6313509658866 1
1.06558772871573 1
1.32374389077045 1
1.35191763638338 1
1.96656103794962 1
2.28783770507266 1
1.67684150718061 1
2.25154151886212 1
2.22031929344508 1
2.47689761940026 1
2.39525547591909 1
1.31955055669716 1
3.23739821875468 0
2.61484002288388 1
2.44116231997324 1
2.0328471212291 1
1.16018902782753 1
1.59003947126046 1
3.1934750850919 0
2.70085462283082 1
2.4000539904195 1
2.53989653436276 1
2.21327056582833 1
2.25847570783182 1
2.47471505256644 1
1.67313306013668 1
2.68688369290846 1
2.25543708012683 1
1.68308717262588 1
3.82631685709239 1
2.28746676257361 1
1.77218642341978 1
1.68347063405957 1
1.45606734346395 1
1.36300434783078 1
2.45978828248802 1
2.37170250699201 1
2.00318442228673 1
3.02356415966853 1
1.21844938742982 1
1.34860385320251 1
2.06905167164554 1
1.29760773053208 1
1.59523119879148 1
3.33699633091647 1
1.49422170081802 1
2.3458013462445 1
2.68887002986237 1
1.97574923828651 1
1.49608852317848 1
1.91348615983293 1
2.08120542070873 1
2.85118925968804 1
0.764734712661935 1
1.7660477979196 1
1.54680680495746 1
3.05777125910217 0
2.36132153819725 1
3.28021455108271 1
2.59241351210934 1
2.66655324823251 1
2.69087582605982 1
1.8125692556103 1
2.2076115917059 1
1.38984429653079 1
2.03073725312756 1
2.42722339986384 1
2.25187050277098 1
1.75743284699379 1
1.52972706274026 1
2.44077348697866 1
0.632295601427528 1
1.91638066986491 1
1.34275357448729 1
2.2488668393124 1
1.38273635606537 0
1.50397653499603 1
1.94504130891739 1
1.56223359361576 1
2.00557834064295 1
1.77622307569498 1
1.52111902437341 1
2.11654120775691 1
2.76017751322683 0
2.68488951286343 1
1.73875046734316 1
1.08677653972959 1
1.65991093273182 1
2.06272976436201 1
0.556925164770374 1
1.88535992461247 1
2.6417846687292 1
2.21227057815846 1
2.54908155489503 1
1.8970636405356 1
1.52972521868413 1
2.07756315028703 1
1.41446797024515 1
0.909366621231045 0
1.52701977961738 1
2.10568953389035 1
2.24761574403901 1
2.01782390702826 1
3.16784631487743 1
1.51895642888619 1
1.44113744562442 1
1.37778208392621 1
1.71254492371073 1
1.62956316586488 1
1.88424610279481 1
2.61172228380097 1
3.07177625959412 1
2.410499698221 1
1.39401225718796 1
-0.461390978147238 0
1.79411373901122 1
2.60497073481526 1
1.29239739778194 1
2.52230948209637 1
0.68830463778119 0
1.98115668818549 1
2.68584642679896 1
2.7836053741837 1
1.28868162983845 1
2.16284817178912 1
0.509153033233632 0
2.27485186169204 1
3.0053281195091 1
2.7781992231215 0
0.8808263973219 1
2.16918896037768 1
1.79059854438163 1
2.05243436028202 1
1.88575135912368 1
1.95820732822068 1
2.88569703516259 1
1.98443972317877 1
2.47885356763907 1
2.08397686277151 1
1.84241836826221 1
1.11911610709835 1
1.22023250082976 1
2.10015116057819 1
1.79152937487419 1
2.44529667568314 1
2.39324342649381 1
2.26293124610658 1
2.79648617411153 1
1.74949904893578 1
2.74414784507604 1
1.92467344061881 1
2.26321554616497 1
1.00788824346356 1
1.84010011969209 1
3.56271301484455 0
1.43193624574168 1
2.87298549508991 1
0.718600980897634 0
1.80287792389951 1
2.85547543466701 1
2.06949219675501 1
1.81503194665465 1
2.23255898200341 1
2.77733041850934 1
1.65880466252178 1
1.9882597959224 1
2.21044587178474 1
2.00856194195615 1
1.76199370231643 1
1.65664616220248 1
2.84485829799684 1
1.5981474193814 1
0.922477520738264 1
1.60412727024919 1
2.08389676739567 1
1.02938626530158 1
2.21500611140359 1
2.27534323835437 1
2.05243359064755 1
2.21470620288348 1
1.00491340055874 1
2.6255324380862 1
1.1131663245272 1
1.92399252710895 1
2.99387276120775 1
1.78231196960103 1
2.91682007614741 1
1.00701433715821 0
2.01050514569095 1
2.82008021693937 1
3.71053110522614 0
2.42132252032624 1
1.53965824296644 1
2.30825709381828 1
1.94605786513153 1
2.41638551754483 1
1.93727104398793 1
1.41253197761611 1
1.52495290109121 1
1.17617255282802 1
2.09610079368189 1
1.66593575680344 1
1.91969919529282 1
2.67169144141795 1
2.2653868359245 1
2.68146533491861 1
2.2859298570922 1
2.70894526470084 1
2.86765757786266 1
2.00703601356618 1
3.42009709398114 1
2.25206791426576 1
2.5771750802316 1
1.59715770565355 1
1.92952253368043 1
4.12926932914436 0
2.05535224957575 1
0.925510794402178 1
1.35994591583495 0
2.04222085306702 1
2.08444521200113 1
1.40576973360653 1
0.58343506015969 1
1.81263772409244 1
0.474041032461415 1
2.42531161062018 1
2.50854325153867 1
1.90618679133382 1
2.18220381951883 1
1.9802942317293 1
2.59951798119742 1
2.30269246038082 1
1.23920185071833 1
2.52143074600158 1
1.76254091089285 1
1.25972028237865 1
1.25140428138265 0
1.20093875003575 1
1.14231355053415 1
1.94191664636375 1
2.20006018942125 1
1.97102826799511 1
3.71458153467163 1
1.81751733093268 1
2.51566188305544 1
0.943278293390062 1
2.47860668985435 1
2.28482463916175 1
1.7336706174269 1
2.15086556346895 1
1.99664200775162 1
1.75777282136999 1
2.50317645006259 1
1.23460162263932 1
0.356762085659517 0
2.2420690488393 1
1.82358421419383 1
2.38856192872439 1
1.19433022297838 1
1.72610213456252 1
1.38363239933036 1
2.02491667847836 1
3.10784806787951 0
2.47056659846526 1
1.62639251877693 1
1.30837951721048 1
2.80406479512701 1
2.86067716570884 0
2.24808165167381 1
2.20573000381207 1
2.14582324772959 1
3.32548244967619 0
2.51583238502424 1
0.31709320359317 0
2.43694283453793 1
3.0589355076357 1
0.681463852418225 1
0.439918964406688 0
1.67823565125173 1
1.88846410257557 1
1.57523232926113 1
1.57166274616615 1
3.02894359495463 0
1.62287212934317 1
1.86841572362561 1
1.81213587345 1
1.19100301251062 1
2.17586555173917 1
1.70058525674024 1
2.10577754456224 1
0.685784607212229 0
1.00943988447566 1
2.26907062799858 1
1.5171462844537 1
2.14776897243844 1
2.66609154038032 1
1.334854431525 1
1.81925691414133 1
1.64694948867675 1
2.0050331525108 1
2.5196610180245 1
2.02123784748878 1
2.78308503793153 1
1.52327025902064 1
1.87421493131287 1
1.32385279228219 1
2.89845492810615 0
2.18352995317334 1
1.06100339694178 1
2.27895480471872 1
2.28309354396938 1
2.50567569936408 1
3.13815665993694 1
2.28948339243417 1
2.41071242491451 1
2.35596062379671 1
1.20630423406632 1
2.50469059328307 1
1.61259077272204 1
1.13809121699832 1
1.72095965563761 1
1.64165104595171 1
3.41208759819512 0
2.38700923597346 1
1.89117456485983 1
2.24300162728101 1
1.68304431630764 1
2.05854748457135 1
2.63734298834417 1
1.64039339178195 1
1.73036565659969 1
2.14883257772193 1
1.9322531152711 1
2.63570419401196 1
0.212154320755752 0
2.76935858949615 1
1.96894785863001 1
2.20955049498621 1
1.76633460201222 1
1.94791454873929 1
3.09602211588473 1
1.56512362413212 1
1.8360152026021 1
1.95453190410244 1
2.03522008664716 1
1.86400661225729 1
2.20030592253334 1
2.35814409627612 1
1.11814224626452 1
2.25566036943697 1
2.79438865864043 1
1.52013306137264 1
2.71073340928576 1
2.47211988183732 1
1.77871386169789 1
2.23025306705121 1
1.73503879295118 1
2.61207114517363 1
0.134375781382648 0
1.76583832191748 1
2.17035390722883 1
3.10690745415153 0
1.31079799853192 1
2.16313887823722 1
2.14154286288956 1
1.41648954938137 1
3.12834780952253 1
1.93409015690678 1
1.60080615929516 1
1.51079569869175 1
0.0147031865309828 0
2.06061961198984 1
3.17700490290738 1
2.00296729934811 1
1.87857462918726 1
2.96385914325759 1
3.07429460514323 1
2.94932425503113 1
2.49386859488575 1
1.58181052895051 1
2.18857692942504 1
1.9249851771631 1
2.22255755337315 1
1.75228047609852 1
1.20939202107761 1
2.71577127785424 1
1.58546850726879 1
1.71029600463662 1
2.66935625828095 1
1.25952414098911 1
2.42379242928803 1
2.21873522865499 1
0.890946267925579 0
1.89924289294453 1
2.07442175784562 1
1.24100964253052 1
2.75610116039426 1
2.31872073566852 1
2.02307174244988 1
2.29734911709223 1
1.90318602220933 1
2.01922405140043 1
0.666719968700115 0
2.6477696325342 1
2.81555776130062 1
1.40861033375037 1
1.17575927089102 1
1.89383180170225 1
1.36507364237838 1
1.21099388723101 1
2.13923674272525 1
0.917398465646595 0
2.21642243756972 1
1.97370989133017 1
2.31655605787641 1
2.15836274637115 1
2.59437752875058 1
1.61293895843026 1
2.92588755885956 1
3.55404482643596 1
2.39142625211228 1
2.24889112528717 1
1.93444246040322 1
2.24163874125917 1
2.36730824530002 1
1.23351429313802 1
2.70453864436981 1
0.929874136593434 1
2.4185400844722 1
1.99813308085123 1
2.18921237143504 1
2.37670431731171 1
1.41939405047864 1
1.43520398387163 1
2.84696707782985 1
2.18663829581764 1
1.51666616550286 1
1.61757281357482 1
2.87720392274375 0
2.11692562548998 1
1.63089035890762 1
3.81440135426851 0
1.97615591921883 1
-0.105842160864247 0
1.97814478548565 1
0.0318703989288368 0
1.89171402085918 1
1.65929463973909 1
1.21576518869078 1
2.75599397374431 1
1.49558382734753 1
2.10730921154379 1
1.36940308661178 1
2.17458176524477 1
2.07116571434891 1
1.57491816540916 1
1.35034692415214 1
2.80900319244699 1
1.80895062632508 1
1.93601623781329 1
1.84540980534851 1
2.29649422886186 1
2.20867687300154 1
2.89171582317727 1
2.48621471558698 1
2.05738716581836 1
2.05588157600766 1
2.11047059180436 1
1.96608103579573 1
2.59907923598649 1
2.48744540738971 1
1.18764961225258 0
2.33654202935128 1
0.748075326000137 0
2.03285358896861 1
1.35281369489537 1
2.03836159843479 1
1.61306224897404 1
1.47583966632845 1
2.3136958199585 1
1.09659273932457 1
1.78966366850222 1
1.36753410191351 1
2.36817385985669 1
1.57310955522701 1
2.52357923288275 1
2.41002758858646 1
0.808944582505934 1
1.30547623344846 1
2.40380795588273 1
2.3968051166175 1
2.05113869747912 1
2.13666208648954 1
1.18701416435939 1
1.05772279018782 1
2.64673278489692 1
1.27382094511302 1
0.333348685668941 1
1.91333549543499 1
2.32444991148065 1
1.2087026906592 1
1.27213592306126 1
2.94425387855344 1
2.22182515570693 1
1.3628656267999 1
1.91812829901909 1
1.09501340296439 1
2.16983178641885 1
1.59618854359302 1
3.18011712598065 1
3.58265628140297 1
1.69221245602575 1
1.58000867467219 1
2.91284339985353 1
1.79850251141949 1
2.39577713796586 1
1.68632892689417 1
2.42291698086475 1
1.69971928045863 1
2.24458169985091 1
2.19943088094094 1
1.08309692886281 1
1.92149094999554 1
0.782788002861416 0
1.6050962519051 1
1.87695567420192 1
1.11747672446514 0
2.16000884417339 1
1.42088749161053 1
2.55366477386162 1
2.09363690619941 1
2.61027287843004 1
1.79246729528465 1
1.6759092044372 1
1.09630468503418 1
2.18375046388323 1
2.68597801515119 1
2.0503055906975 1
1.92553101097199 1
2.33922924946354 1
2.78274496841306 0
2.34746529837694 1
1.43438842638494 1
2.68374000771727 1
1.47160634672263 1
2.40887315339963 1
1.91887825007824 1
2.13640740055872 1
2.67200745576331 1
1.27901658776663 1
0.984193232494239 1
2.21527899737895 1
1.62714423627298 1
2.33463309687325 1
1.60766698288052 1
2.30514524046753 1
1.19891847908105 1
2.36855369302234 1
2.31860785621631 1
3.04263478032918 1
2.82011285369731 1
3.0962697665339 1
1.87785865226353 1
1.84840184732338 1
1.87954106103168 1
2.13570124254255 1
1.94693121977259 1
0.827337918816408 0
1.42279231588556 1
2.48827843262642 1
2.25458707624371 1
1.79415462874065 1
0.98626330276438 1
1.77674679585424 1
0.617334206928663 1
2.96587102837803 1
1.01789454763844 1
2.99729595783787 1
1.29365423392199 1
2.48920680580076 1
2.60649379920356 1
3.07408804441894 1
1.64427401947469 1
1.20683806158371 1
1.86375888399935 1
2.9854436258034 1
2.12359847226642 1
2.10044345957396 1
1.92412877678124 1
1.75571133206274 1
1.37142959878513 1
3.07446876381605 1
3.21507001233576 1
2.0653440478397 1
1.74811916508364 1
2.3401900102444 1
2.31508353321555 1
2.11658990148071 1
0.518422149891567 0
2.09763601744739 1
2.50620983661758 1
1.95246244075313 1
2.1523649754916 1
2.08069406575929 1
2.4040492771351 1
1.7479213583045 1
2.17144556152335 1
2.2899362169166 1
2.21100356689863 1
1.72777531561348 1
1.79380129480555 1
1.9751740353528 1
2.72966489259094 1
1.80944563885898 1
2.41124533990076 1
2.49308565005005 1
1.64381022506967 1
1.01447158002287 1
2.95436418270867 1
2.90465334853429 0
2.14508671841266 1
1.66258135858645 1
1.55421391573344 1
0.872179450745515 1
2.18020158522724 1
1.75695528356702 1
1.45655710504088 1
2.99390777768645 1
1.93101695557337 1
2.86591161774387 1
2.6591134344231 1
2.13152790082325 1
1.18458683909393 1
2.38662451818123 1
2.06456401361497 1
1.37457673917556 1
2.60945277130178 1
1.39294943639302 1
1.60993930400762 1
2.47892518471168 1
1.07740047980027 1
1.41654480146177 1
1.74594122852927 1
0.342505871733702 0
2.75515047466997 1
1.43061644313072 1
2.79815628792595 1
1.66572892652733 1
1.58999315763378 1
1.7910100832152 1
2.04842089488261 1
2.5666838736469 1
1.85609339385918 1
1.99778861844204 1
0.572165910328078 0
2.52729905870297 1
2.47024265323191 1
1.59994019946916 1
0.868963628653652 1
2.7125465305469 1
1.68662713059314 1
1.8167213276849 1
1.7304701027988 1
1.93559573450666 1
2.47420518514223 1
1.9212230343156 1
2.12125121139509 1
3.50888720619612 0
2.58575368632132 1
1.46160395699268 1
2.68951870680866 1
2.81636474522248 1
2.52256498420171 1
2.92395395837854 1
1.56012112678056 1
1.93490364461563 1
2.24090062856907 1
2.63599215263471 1
2.4484596436156 1
1.76105153400346 1
1.65237383338179 1
1.91665259768397 1
1.15521783781599 1
2.18389581878515 1
0.814939130611259 1
0.928715659840589 1
2.61077554268827 1
1.97755667866431 1
2.36577237572303 1
1.49340804115731 1
1.84911374260142 1
2.71523731139961 1
2.50938881204327 1
2.74435346351809 1
2.14183380229466 1
1.77494626753273 1
1.7923034693522 1
2.44522706725216 1
2.97626442074594 1
1.42716920068509 1
1.90654564949732 1
1.23451932193627 1
3.10229904142226 1
2.3672695322868 1
1.93555218834084 1
1.36556752354161 1
2.6193612589289 1
3.30055771602228 0
2.13242388796147 1
2.54639039950463 1
3.09714678500878 1
2.42163658734111 1
2.22224849727103 1
1.39836301419716 1
4.35872085124012 0
1.83182739620685 1
2.47342198087723 1
2.67364155750987 1
2.01179064353221 1
1.64192717028804 1
2.35762616684511 1
1.76886276301194 1
2.43366955008325 1
3.11704712394262 1
1.98258005161454 1
2.28276664885704 1
2.15711399134205 1
1.91536773568214 1
2.49153714657821 1
2.64196709376707 1
0.664443784866026 1
1.56481628021525 1
1.3529527461311 1
0.680283425607823 0
1.67527253236685 1
1.76882554654496 1
2.19739217563842 1
2.60937988340989 1
2.38525619169921 1
2.03650316654524 1
2.35931331917819 1
2.38852324273469 1
0.164743051952122 1
1.91534494807702 1
1.80345086553747 1
1.32923790357475 1
1.56843796061665 1
1.49136764117038 1
1.85553378820868 1
2.2951645117601 1
1.46474370580165 1
2.05524330932079 1
2.34973033978978 1
1.975345827739 1
2.22468535845133 1
1.74630003781506 1
3.43439783157082 1
3.04647496672598 1
1.59133393423136 1
2.49342704409173 1
2.23365591280189 1
1.63810159577761 1
2.05523409161509 1
2.78174240288801 1
1.24957799666493 1
2.31661751297733 1
2.04964303643838 1
1.98816329902708 1
1.01981082878232 0
1.53839531677862 1
1.29578424557086 1
1.72363126314423 1
1.34692011707909 1
3.10511943984752 1
2.31934425873763 1
1.84450367757302 1
1.68235342806852 1
1.91882079525233 1
1.02823358193429 1
2.33518275181619 1
1.43469995188521 1
2.66254675575427 1
2.57823983146999 1
2.10775763354795 1
0.759410643177907 1
2.55248746738294 1
2.19668099745957 1
1.82044655878061 1
2.14009282705656 1
2.68752687180527 1
1.75626673893784 1
2.27771664566586 1
0.784746917700358 1
1.83127119657132 1
1.97315194280055 1
2.46138826809241 1
1.7957630798634 1
2.17718548662421 1
1.41198495870468 1
2.45173417751664 1
2.0647271838472 1
2.83427092692307 1
1.19977414596444 1
2.79134996200803 1
1.93962417628752 1
2.49301107248334 1
2.27820269619548 1
2.18789629231733 1
1.57917804355633 1
1.18320733915496 1
2.06558936448441 1
2.07442180439774 1
1.65066697356923 1
2.00363798436798 1
1.67568061574391 1
1.66271143048085 1
1.9520550232946 1
2.22206509874813 1
2.28560506224881 1
1.22443574520122 1
1.45010485929023 1
0.642689714089325 1
2.82119196281951 1
2.77789220050143 1
2.33958529148287 1
2.0053341745693 1
2.38337216801344 1
1.95510019635182 1
2.80672855310198 1
2.81890655203968 1
2.66620119707111 1
2.36287388608744 1
2.76899258592676 1
3.0772395922386 0
2.98858775403035 1
1.71047340728404 1
1.94353092142089 1
2.95194311724441 1
1.62259086221461 1
0.49864543331271 1
2.44535585649287 1
1.3077053103624 1
1.32761657903074 1
1.20616284988482 1
2.11201215813583 1
1.63984514310514 1
2.38896138369403 1
1.70815762077982 1
1.27322928074018 1
1.97854484200818 1
2.3813475984208 1
1.69554002180976 1
1.01882163004409 1
1.70231640194735 1
1.78059774887999 1
2.38169461779321 1
1.66888733062317 1
2.12945666235226 1
2.66267585214988 0
1.37686429762991 1
1.935194123092 1
2.74351335362267 1
2.50649588303612 1
2.11009723725274 1
1.91689889066365 1
3.23824156349476 1
2.27819485321328 1
2.2436768549349 1
2.40016262715895 1
2.00383707217322 1
2.82782010962762 1
2.08046946115483 1
2.42880512823153 1
3.48098093961787 0
1.01083797919542 1
3.62451242399079 0
1.0744675041628 0
1.75256057881643 1
1.52594648127487 1
1.97176941929148 1
1.35541372264088 1
3.61689339033548 1
0.989171298116338 1
1.38577251052565 1
3.38436125085842 1
1.43820809156338 1
1.49684213229842 1
1.98441374832491 1
2.54553125980911 1
1.22221968676084 1
2.33716792438847 1
3.20144178274292 1
1.746445060422 1
3.08220051126596 1
2.91167631310514 0
2.60708820933729 1
2.40621059365904 1
1.82328943170563 1
2.2691426092456 1
2.01676315854946 1
1.70672233898346 1
2.00004025320255 1
1.59967855280414 1
1.90935536423561 1
1.90735784310236 1
2.51153378506252 1
3.26972541125005 0
1.57487713941152 1
1.63377713666571 1
0.532893975493266 0
1.4244498841937 1
2.3153983455444 1
0.982279894293853 0
3.14169829180075 0
2.53562594822834 1
2.19442317360006 1
-0.445760811707603 0
1.68606180490103 1
2.56497035708612 1
2.77440879029104 1
2.31963887087048 1
1.6266156268069 1
3.321062188248 0
1.73352291962665 1
2.89253194101475 1
1.39674700261289 1
0.606548919771347 1
2.38362543909036 1
1.69455104680621 1
2.11059735300087 1
1.73884289357169 1
1.88460790230076 1
1.68912791877579 1
2.71537650775775 1
1.98709263339909 1
1.69725414217397 1
2.05394119989554 1
0.857926468253017 1
2.39873629917386 1
1.64060904134608 1
1.76388856365659 1
1.62234277777068 1
2.98047675479136 0
1.25004155228623 1
2.55827396334353 1
1.66083608287815 1
1.67191859688127 1
1.12228881744664 1
2.28008412577145 1
2.6040298511077 0
1.34126859564779 1
2.11362490029393 1
1.62575970225532 1
1.70138509255276 1
1.06826565493074 1
1.67249614803146 1
1.88903415639191 1
2.39252208418131 1
2.47889526578422 1
2.53683213086751 1
2.56776781629856 1
2.94709995463163 1
2.69880250205566 0
2.62177779126096 1
1.27830699199486 1
2.09785977180267 1
1.16476492331481 0
0.994131159615612 1
2.77657021255639 1
2.99943130413853 0
1.59972220147763 1
1.65980356010294 1
1.73812259163822 1
0.814885757014236 0
2.29517369856967 1
1.6755362947077 1
2.36368774489837 1
1.92865832091195 1
2.64331108187688 1
2.29295632069809 1
2.19232264548617 1
0.860480793562264 1
1.54303084877925 1
2.8069914077041 1
1.79001651871842 1
1.68231079704989 1
1.73508835653441 1
2.85016433670339 1
1.94143841376863 1
1.96970603439113 1
2.05238284148676 1
3.11136417652572 0
1.98236192955387 1
2.09269377992951 1
2.04376670938652 1
3.7651353047897 0
2.62623678170385 1
1.94944777228375 1
3.03054494662964 1
2.41921560840556 1
1.71634520768195 1
1.96985780818123 1
1.99438412709314 1
1.36908125092777 1
2.00196279759274 1
2.73553422769573 1
2.45562536531749 1
2.14199468894949 1
1.89449653659562 1
2.44999244556469 1
2.15958040703948 1
2.16535448087428 1
2.30346829658743 1
0.626693483051221 1
2.07341204533305 1
1.40658431763169 1
3.36438202477351 1
2.48929854988887 1
2.3354612307942 1
1.975767882538 1
1.48617884300315 1
1.76150883623015 1
2.16916488192359 1
2.80799644025305 1
2.39122469487978 1
2.44950185409129 1
2.45120738797441 1
3.01431359662747 1
1.38675853219029 1
2.22241216685504 1
2.35943813902651 1
2.86213695840815 1
2.09462479348329 1
2.55367236545111 1
0.827291401346743 1
0.244601722555151 0
2.89071923697787 1
1.75707205850449 1
0.427139450196935 0
1.63084165281435 1
1.86735731666959 1
1.98328047930852 1
1.80641607013504 1
1.96420625077452 1
1.9249376808543 1
2.11212852704133 1
1.30203672399398 1
1.87126985951248 1
0.310908245810885 0
3.04734567328363 1
2.19088216745225 1
1.53639034645698 1
1.75531819147688 1
1.90685442902183 1
2.37626869093702 1
0.903967124052029 0
3.96395880110053 0
2.36072867200847 1
2.55952370714005 1
2.76516517237683 1
2.44195361941194 1
1.53646695705998 1
2.41621946328479 1
2.47498571274211 1
2.15179769908975 1
1.91045559815876 1
2.44399131220584 1
1.72310365008189 1
2.49276016140597 1
2.28614742592914 1
2.17711923326417 1
2.17520457181568 1
1.93692136718379 1
0.97954934877786 0
1.34416605566256 1
2.15204471706574 1
2.41805121650205 1
1.6511230336522 1
1.6920797343675 1
1.11234227257747 1
2.01538583388548 1
1.90717194405238 1
1.83437067045826 1
1.11280912440589 1
2.57527367913653 1
1.92439344699138 1
2.41771524184059 1
2.09416201720463 1
1.67102921488197 1
2.59596841580428 1
0.513217677853961 1
1.13244518928362 1
1.60924565128001 1
2.9861385305818 1
2.11279015597889 1
2.06163039423425 1
1.73689997011895 1
2.08027853482091 1
1.61918051352132 1
1.45862472898425 1
1.00488345772471 1
2.92888533458468 0
1.51134451769448 1
1.83390241772911 1
2.29779261553533 1
2.02565952156214 1
1.61856231991838 1
1.58363886533574 1
2.97241234011859 1
1.87950540872768 1
2.54619177036161 1
2.23048374538914 1
1.51899087296477 1
1.79307523108745 1
2.70537797202603 1
0.932890026158056 0
1.89248167052218 1
3.02237429395055 1
1.21166477580399 1
2.49275332295531 1
2.57895650706974 1
1.7643541683248 1
0.963052101906541 0
1.87935702175754 1
1.61980502445549 1
1.75324235669774 1
2.12366023887188 1
1.84278242320941 1
0.94067464176697 0
1.52343477348245 1
1.44577284527116 1
0.919085494267088 1
1.8059058157696 1
1.46490198333959 0
2.88393574553484 1
1.63747144957105 1
1.84518978095135 1
1.61261576983846 1
1.44422495020729 1
2.58700549320073 1
3.15394705797276 1
2.65994412653714 1
2.20202635456238 1
0.677972276499402 1
2.5549195200153 1
1.60139955897612 1
1.66936986464905 1
2.19195373059175 1
1.63588768394784 1
1.98504624547627 1
2.17118838017609 1
1.2940671712397 1
2.09674770416686 1
2.35018606193931 1
1.71884282477015 1
0.769787993115477 0
2.96256537400615 1
1.94850489268325 1
1.65646579425339 1
2.80948829599934 0
1.13360085745888 1
1.83456377142152 1
1.26288730762746 1
2.18287170037906 1
1.47341703365305 1
1.93093819143904 1
2.30276754850717 1
2.23369159983959 1
2.55441007858031 1
1.00851962761772 1
2.26444283704406 1
2.74907755899415 1
2.19747307149072 1
2.39680573698354 1
1.15143929201471 1
2.07037583508639 1
1.81169713188054 1
2.85881762413241 1
1.45244996158073 1
2.51317692141644 1
2.75296544895746 1
1.44269014831349 1
1.57800171837708 1
2.10290751309994 1
1.95201409657768 1
1.03679083416129 1
2.93912134428887 0
2.30476695351094 1
2.53306339032301 1
2.31623198873279 1
1.41507220403172 1
2.21435741016901 1
1.71437966073903 1
2.61561637292592 1
1.57661443827396 1
2.34854503343942 1
1.77951136223155 1
2.37594777980858 1
1.92714478244631 1
1.17497084937966 1
1.47451687489536 1
2.63175512594334 1
2.35885684562502 1
2.59606227697125 1
2.44951272309684 1
2.65882756146879 1
0.533497481760565 0
2.30748332083458 1
4.24293840238214 0
1.80281162760411 1
2.0415420006263 1
2.76361117916312 1
1.7511666840616 1
1.67216729723129 1
2.88221605229178 1
2.63945506245864 1
2.12117606029213 1
1.4964784970736 1
3.1166391346003 0
2.62262120703791 1
1.63816272232353 1
2.74245500721985 1
1.50020876935459 1
2.36296279578517 1
2.86742347140684 1
1.96210438124235 1
2.48878062876141 1
1.96277925465774 1
1.53113881234354 1
1.49377960842858 1
1.25131060760662 1
1.18357416472332 1
1.26261637414934 1
1.50628879108747 1
2.00250243942649 1
1.99392900222486 1
1.91586757541104 1
1.95229212616413 1
3.83165540009168 1
2.38779726214391 1
2.35229377536667 1
1.76653325941953 1
2.32569502365791 1
0.39301310279133 0
1.76010865824936 1
1.61914545567846 1
2.44574924533287 1
3.06296611086295 0
2.51014014354986 1
1.61300888152823 1
1.45986281960379 1
2.02460732969369 1
2.35680029068034 1
1.2588537426046 1
1.64193870111669 1
1.52985627063178 1
1.54701840180954 1
1.47503570524173 1
1.05938720744731 1
2.40532824897511 1
1.78454458197929 1
1.97328393946721 1
2.12585030116266 1
2.52018896032264 1
3.05529709600256 0
1.39531190080777 1
3.00749975918593 1
1.57955140187503 1
2.30797268868378 1
2.7076581784768 1
0.967820539506715 0
3.00446362285003 0
2.05182016742074 1
1.99188436093406 1
3.22243400627702 1
2.53791708038496 1
1.81156479426739 1
1.73822131932796 1
2.90856733329465 1
2.30134245949912 1
1.76710529797213 1
1.64130013411795 1
2.07763043923134 1
2.80804806649067 1
1.31847706415379 1
2.44460081278748 1
1.09893745880544 0
1.76199088872116 1
1.82397699194118 1
1.89889317341059 1
2.97427715773179 1
2.46830591674918 1
3.71373420144027 0
1.81603550001329 1
2.0257181961699 1
2.4059179367547 1
1.51978824731444 1
2.73645113542063 1
1.90884878912453 1
3.18776104162725 0
2.14334422885564 1
2.06147977553466 1
1.59878756396789 1
1.96767791088761 1
1.92659327512862 1
2.3268818766464 1
2.17056195350055 1
0.798866313093035 1
1.04020144711668 1
0.882411540530972 0
0.736107136705511 1
2.37738000063438 1
2.60804242670339 1
1.63533433373624 1
2.38792463078574 1
1.08592840090476 1
2.49115137128404 1
2.92231381370857 1
0.917250568071383 1
1.13123442545294 1
2.16043677697456 1
2.13417647645259 1
2.15851611581708 1
1.09397109896216 1
1.03610571107646 1
3.06062207153306 1
2.01470666309474 1
2.11127572396888 1
2.6135688047155 1
2.45421072942663 1
2.5310414449145 1
2.8646462187347 1
2.9911079575748 1
1.75515837831433 1
1.55139500430408 1
1.24699565879598 1
2.79258001050549 1
2.06658199296231 1
2.16065525317808 1
0.255095474802931 1
2.7215990845167 1
2.31773034459666 1
2.26642110599503 1
3.26848647800849 0
1.82178282891338 1
1.84999445514472 1
2.31277273780885 1
2.24880387351844 1
1.72865459594873 1
3.42330725823724 0
1.69290850750463 1
2.05091498940968 1
1.53948779774572 1
2.68151969852205 1
3.07303038282406 1
1.81083577005299 1
2.21127517556493 1
0.445722695338164 0
1.62680261685801 1
2.19109889550053 1
1.74264674859974 1
1.5607241872279 1
2.1405583696429 1
1.5598378506237 1
2.45777150613126 1
1.11385116369775 0
2.42069348618002 1
2.34467714216413 1
0.711231583694131 0
1.58744304008932 1
2.16837086185943 1
2.26498652751398 1
2.02283107578252 1
2.51834380014559 1
2.52583667259805 1
2.40320345316938 1
2.17016846195 1
2.49004123106348 1
2.18196855797135 1
2.00205492899273 1
2.89721397545393 1
2.23871461241005 1
3.03508707847123 0
3.15969650092435 0
1.09443326505187 1
1.48308103118865 1
2.21606084241732 1
3.34430794728397 1
1.89178053283429 1
1.43432698255011 0
1.77569662993687 1
2.33674740606231 1
2.94017495611735 1
1.51505963716405 1
1.32661908221748 1
2.08884314029055 1
2.19561268294476 1
1.76385308118084 1
1.35246835144048 1
1.53712540810361 1
1.26027709367004 1
2.16823871192057 1
1.7650217063581 1
0.890849122986451 0
2.13459362781443 1
2.26300935588205 1
2.10199270324021 1
2.13458950399038 1
1.63721311406291 1
2.4024481548475 1
1.71294459090753 1
2.48077220569079 1
1.58522723542854 1
2.28951432782821 1
1.48403888896785 1
2.32119566574487 1
1.94009107241235 1
1.9066862283909 1
2.99410789197968 0
1.70358648543209 1
2.93847181631421 1
2.01073106436464 1
0.648290605178834 0
3.04596234632361 0
1.78081307816676 1
0.724249367632778 1
2.53980506342694 1
3.57751371645906 1
2.03201369439256 1
2.90570110569355 0
1.54917488417838 1
2.12391614702583 1
2.09653071311914 1
1.99712939321462 1
2.08349243994322 1
2.63877227045613 1
2.00096526261785 1
2.16596479584907 1
2.15442752239513 1
1.23780912802731 1
2.55416804794274 1
2.38698472411332 1
1.39474927926929 1
2.06250740182972 1
2.13404216762917 1
1.79897794300842 1
1.44550832210321 1
1.46627886559766 1
2.02434991646359 1
3.07214431422213 0
2.42423752482056 1
1.63598266532053 1
2.808335609194 0
2.03484876213828 1
1.9493765464455 1
1.31961319977786 1
1.4238675562623 1
2.98575289014065 1
2.06885443575812 1
1.44160414653258 1
1.91999366668589 1
1.94412345657098 1
1.72271009802258 1
1.89915989489103 1
1.63774502999718 1
1.4071412068573 1
1.43894931681507 1
1.15248651326493 1
2.23336108794913 1
2.74354760046966 0
2.44414851934385 1
1.13827109011338 1
1.93953033880152 1
2.34054103736678 1
1.19803487743306 1
-0.434391672276881 0
3.16427421083121 0
1.92982940479487 1
2.53167306542508 1
2.05080815079636 1
1.08062512441866 0
2.36479367853492 1
2.36115409887681 1
1.22069200175949 1
2.09377259746822 1
2.01137640707016 1
2.32935863139816 1
2.13027404603323 1
2.31275565253117 1
1.39685861284511 1
0.781216328358551 0
2.02391197081589 1
1.7407735402657 1
1.84892887858626 1
2.93935833521061 0
1.92002768687405 1
2.04156452890162 1
1.90187164131118 1
1.53662920475285 1
2.33672224342747 1
2.16565964507453 1
2.14143461721902 1
1.40143962517982 1
1.86685318121808 1
1.01469866581764 0
1.18960157279861 0
2.43105285594301 1
0.997094552917288 1
2.38401841849957 1
2.05446962120648 1
1.99808459058543 1
1.24892003517784 1
1.21176244676626 1
1.589128955068 1
1.68536297083594 1
2.45418709153565 1
2.47323294727001 1
2.00283447041797 1
2.67146235361248 1
3.00246872629862 1
2.35551030928244 1
0.686175927466991 1
1.99168525878814 1
2.27052394797969 1
2.11062917002315 1
2.47062490536391 1
2.24231990986182 1
2.90382044431681 1
0.277928866444541 0
2.90253888768366 1
2.25289823300889 1
2.12206104392327 1
1.25212436296693 0
1.70968017661225 1
1.10936794343544 0
2.74908930222643 1
2.05931379119392 1
1.54339286203581 1
1.95320918181045 1
0.723173617582215 0
2.0556222518233 1
1.95191391002919 1
2.3062027478328 1
3.11274352706781 1
3.5184436576529 0
1.8976239846715 1
2.18652193746937 1
1.75393615175955 1
2.84943776200806 1
1.49188661929341 1
3.26584320573182 1
1.61534497556302 1
2.55315608348585 1
1.42324898124935 1
2.34854991138815 1
1.96146188746679 1
3.76772229433725 0
3.48185794510713 0
3.04238846649469 1
1.90492669735339 1
1.66565498521627 1
2.29243075171262 1
2.03668472753103 1
2.10987484425878 1
0.864812820706696 1
2.01412705991423 1
2.3332396438891 1
3.146740372188 0
1.26302609468287 1
2.42965680467764 1
1.92727252251746 1
1.0466912716369 0
3.08800089314117 0
2.58789246010018 1
2.34772908407149 1
1.2231773211148 1
1.98933551896859 1
1.11288612739252 1
1.24368479313853 1
2.22186931220727 1
2.48396089161634 1
2.28730578112922 1
0.821647469381995 0
2.17820984941106 1
2.23306227636076 1
1.2086511360568 1
1.63468856800245 1
2.4988998455 1
4.14003314477435 1
1.61642982563442 1
3.23993671262566 1
2.3626155953538 1
0.94622290119155 0
1.67393519573641 1
1.86267821666531 1
1.93021689045928 1
1.56361390239365 1
1.98611811353773 1
2.26262629364694 1
1.83801514597859 1
1.65145959050269 1
1.21073575143636 1
2.17749895324643 1
1.85730333065615 1
2.13991014373968 1
2.05624704215222 1
4.87049860052406 0
2.40448881926847 1
2.29712880287882 1
1.84419439560133 1
1.4498838461822 1
1.6669048921316 1
1.57759802618184 1
1.74920991025124 1
1.5450198409737 1
1.11915586600069 0
1.01680825397545 1
2.65680116649898 1
1.19617154149796 1
2.18944042853517 1
1.95582634656502 1
2.24496849921958 1
2.15015567533622 1
2.09277204647298 1
1.62998697669371 1
1.51265491936515 1
2.07735926194969 1
1.42393904700079 1
1.68229900803504 1
2.31666362487921 1
1.89785830140272 1
2.3528402678724 1
2.05536635702579 1
2.20675225968353 1
2.46315563917151 1
3.16340297685029 1
1.5816369889155 1
1.80065568569261 1
2.49726829917031 1
2.00638348930261 1
1.35291457010059 1
2.21392850577234 1
2.15322450568649 1
2.24161280541979 1
3.02928306248949 1
2.02483551368906 1
2.78137298212048 1
2.69542370703725 1
1.81424427619647 1
2.9283500160098 1
1.84895788285024 1
0.835058337696005 1
2.3066821656575 1
0.818645083251424 0
1.97661937186763 1
2.35240014148348 1
2.88535346292782 1
2.036157987541 1
0.642866293899371 0
2.32718919258354 1
2.84480506070504 1
1.24571046382672 1
3.0642577506238 0
2.9416162092662 1
2.10529740944739 1
2.04407492435486 1
0.609923651866263 1
1.58604836014491 1
-0.0888936979344253 0
2.75592600846778 1
2.20605658913735 1
2.68737792916612 1
3.16892459294438 0
1.6658446886745 1
1.54424980592788 1
3.35469247108809 0
1.60346249628989 1
1.00365401991829 0
2.10437613409145 1
1.41981534873311 1
0.420907369687429 0
0.584360976711695 0
2.70495855170265 1
1.93669735851232 1
2.54953270732247 1
3.23002251832562 0
3.09740366411481 1
1.78388515810964 1
1.66930601963318 1
1.66079252120063 1
2.16002701924333 1
1.54106325323 1
1.51593432713202 1
1.70840114727367 1
1.49407207119017 1
0.104667395476163 1
2.80326718718471 1
3.77747104117691 1
2.36374955152915 1
1.82869941075683 1
2.1464067357333 1
3.03396215297582 0
0.470039384357879 1
0.895343650236482 0
1.68561204109288 1
2.46735131638241 1
2.17713725280675 1
1.36668702477258 1
2.44933560880213 1
1.48165700386814 1
1.83608414727564 1
1.40158370994305 1
2.19962914640853 1
3.08999188147813 0
2.16478190368004 1
2.88414105577893 1
2.41012406415537 1
2.17113421440908 1
2.19105920681878 1
1.02132782839089 0
3.37649737301997 0
2.73885019991262 1
2.71895332230734 1
1.64185345540277 1
2.28593177493889 1
1.74530525232803 1
1.71044358605708 1
1.55586833002799 1
2.38965427807128 1
1.4330210890215 1
2.57668732905687 1
2.33511275844185 1
1.59771798975625 1
1.48279177953384 1
2.38126428548386 1
2.31832259755036 1
1.52702301672954 1
1.85965581790351 1
2.52895656218082 1
1.68140048407372 1
1.35367351714035 1
3.10007521930823 1
1.40121256395869 1
2.1925556913802 1
2.38903256964082 1
1.9559781164453 1
1.5692266325031 1
0.729931836095499 1
1.59195616297601 1
2.72985732579456 1
2.13266875929315 1
1.38294229198589 1
1.82154878169509 1
2.06530779371022 1
1.73436971427849 1
1.94911082596236 1
2.96507963529517 1
2.4423780699808 1
1.52850875495251 1
1.84354769175811 1
2.03753698885593 1
2.29341733505694 1
0.311909998891166 0
1.17855988780234 1
1.54294755373123 1
1.83628966174108 1
2.04374090914114 1
0.649711460551452 1
2.45137090956132 1
2.32316286603299 1
1.51522378372617 1
1.98197965480907 1
3.190545615959 1
1.27708343941737 1
2.22653971131675 1
2.82072860169633 1
2.81855268360705 1
2.11847681178079 1
1.63463173625194 1
2.10179400344316 1
2.7494553142972 1
1.83963464387556 1
1.62248937386143 1
1.49313974957494 1
2.22578570414666 1
1.31382170407825 1
2.98666387956376 1
1.38354879013296 1
1.81291641584463 1
3.06887657800872 1
2.75786800184183 1
2.07142532671523 1
1.97373175942935 1
1.74767513763992 1
0.296910581236292 1
2.6167613384323 1
1.62158861576316 1
1.85394328317075 1
3.03927988005945 0
1.94215124815561 1
2.57272651317286 1
1.6012049820534 1
1.79746922466621 1
1.55235096595329 1
2.79406068790888 0
2.13956623132027 1
1.90517191955952 1
1.56291557064968 1
0.814637860373903 0
1.42585744082419 1
2.9635932951202 0
1.90506620833899 1
1.97615479178595 1
3.33948289865681 1
1.97058930354841 1
2.2141873289463 1
1.55293958028793 1
2.31147193786512 1
2.84499956493858 1
1.51195962809335 1
4.16226375630979 0
1.06347620533377 1
1.67465416490856 1
3.29406727842528 0
1.45264489328911 1
2.33443849890046 1
0.828194223487748 1
2.26647762908206 1
2.59276629242598 1
0.994790442238269 1
2.40515213560093 1
1.88378552270341 1
1.73149030327895 1
1.38695354260962 1
2.56327570057543 1
2.61513273101358 1
2.4909060609988 1
1.74715457374388 1
2.02664524510796 1
1.14892183419831 1
0.837115977417769 0
1.62846305960257 1
2.2148979063794 1
1.18301577535164 1
2.79520733635958 1
1.88752238324354 1
2.82696083194019 1
2.82732661345363 1
1.61274985751757 0
3.60343933075471 1
2.12605418129495 1
2.6564801219845 1
2.37607170775336 1
0.9315159303999 0
1.91611593556391 1
1.48220125635221 1
2.06015529008608 1
2.28254096699766 1
3.15451823090234 0
1.83402412654001 1
2.31896655472565 1
1.39622944248779 1
2.87794195446618 1
2.44528216864318 1
1.91690724415634 1
1.91225393695599 1
1.63206555688328 1
0.745686221081776 0
1.83076619169198 1
0.83274003198765 1
2.30901820023747 1
2.24965644783132 1
0.572751162642422 1
2.53707588208853 1
2.71469048098461 1
2.71969451298367 1
2.05153113740431 1
1.55992335160582 1
1.72878097941995 1
1.6481953760964 1
1.91990579514261 1
1.35767966106446 0
3.22044227529886 1
1.09777282543302 1
2.0425883310826 1
1.52045350331995 1
1.58684521469107 1
1.54993206988752 1
2.5537056555763 1
1.78555811871563 1
1.63723181304317 1
0.464250214756363 0
0.950276197384943 0
2.22092951736267 1
1.23061106006972 0
1.78348041597691 1
2.60211312102707 1
1.06979070353591 1
1.31973706131353 1
2.82651486761432 1
2.90607762305092 1
1.26476358942621 0
2.01124208252131 1
2.0637221823209 1
1.83681541533496 1
2.75961331784266 1
1.23407002190851 1
1.70726050827069 1
2.7345235004254 1
1.84319791960082 1
1.50820846527107 1
1.93797696755587 1
2.24636638258843 1
1.89862044036497 1
0.720787024655946 1
1.68750737439213 1
1.65260463962165 1
3.07565930888062 1
2.14666040378527 1
2.52125162200397 1
3.47016662957671 0
3.06679273132937 1
0.6761567409553 1
1.60510531795652 1
1.65817621528376 1
1.96776929854843 1
2.12264168663486 1
1.57449168684657 1
1.25560698459516 1
1.48924986365467 1
1.28627110116653 1
1.79193132663264 1
2.77939748305173 1
1.52790844857939 1
0.500540970651514 1
1.67598669532713 1
2.08577760327001 1
1.82379645713691 1
1.18092627282207 1
2.52355975149725 1
2.24745339374361 1
2.82996877315078 1
2.9783645673705 1
2.2011106332663 1
1.27829597557074 1
2.05972030327002 1
2.9499622311873 0
1.39330830646124 1
0.991033480445666 1
1.92416144879674 1
2.07926145402569 1
2.08154354474703 1
2.20431485892228 1
2.00463289548512 1
2.47227031176685 1
2.78289241023515 1
1.41589384648265 1
2.07933050152328 1
2.09601989749606 1
1.99932830069267 1
2.04672568788708 1
1.48038825475328 1
2.18034771068002 1
1.53233356615259 1
4.04319483002912 0
1.69191607978636 1
1.78004979780012 1
1.88771239310382 1
3.46186917707667 0
3.00022282041831 1
2.34614057134402 1
1.27388240192433 1
1.24625056510871 1
4.25055546098376 0
2.05035556749711 1
1.22693003968801 1
1.47685506616719 1
1.39049387690294 1
2.4212185560565 1
2.38232466111172 1
3.20882312165896 0
2.13780111373377 1
2.74070148470177 1
0.822987848936072 0
2.01774329342712 1
2.00743254531612 1
1.91261133191046 1
2.16911698518355 1
2.45573450001814 1
2.08257812400426 1
1.53938145919642 1
2.91867087563412 0
2.0315043337937 1
3.9593714906878 0
2.06993225385744 1
2.95719840974386 1
1.98493625611238 1
1.067119068012 1
2.69204100505502 1
2.23733093059056 1
3.68750812085968 0
1.99694350190131 1
2.01016232771005 1
1.50167682282086 1
2.41492392454134 1
2.16860148309548 1
2.32160600649731 1
1.63803324567863 1
2.61151080755373 1
2.46810263152862 1
1.94493456855144 1
2.39325409155802 1
3.11708839431822 1
0.75389561686903 0
2.00337879154739 1
3.08243054474341 1
2.22996015271747 1
2.19795420421208 1
1.97080914991974 1
2.15224721866068 1
2.5127599365267 1
2.93684440708509 1
0.433780370225316 0
0.933624150786643 0
2.18330508585641 1
2.37390628907781 1
2.54948352112111 1
1.74730216238211 1
1.88060736824969 1
1.61640595565457 1
1.42732421318671 1
2.08543924991186 1
2.13859587941758 1
1.77154111768571 1
1.33627188374592 1
1.99144787764842 1
2.92249036575032 1
2.08096936591664 1
1.45555973139877 1
2.97543388070484 1
1.74693748821382 1
2.30031180685928 1
1.88257646263578 1
2.71590222634841 1
1.39026563718141 1
1.92865499228473 1
1.92479695980601 1
1.52891839254112 1
1.36744340823878 1
1.86859239277795 1
2.25737108803747 1
1.91419622137512 1
1.63131155950327 1
1.13059131204058 1
1.93358778204355 1
2.95127113819356 1
3.29460491521169 1
1.54707951721096 1
1.69994536695878 1
1.63427532625687 1
2.12805090409579 1
1.40533462293337 1
-0.286770443706229 0
1.18163250494576 1
2.43921416556961 1
1.37128222294414 1
1.83382906326311 1
1.69627608414362 1
1.51429197500274 1
2.02730477880045 1
2.25334843644365 1
3.85432465897645 1
1.77076982880987 1
1.62873481838832 1
2.9171177484531 1
1.49353032051211 1
1.74065194820066 1
1.55020948669 1
2.38926235072025 1
0.67821519473443 1
3.74226588030609 0
1.19278432807315 1
2.42421479634341 1
1.5298328097197 1
1.8930799574566 1
1.31411905317711 1
2.73015818138409 1
0.393624523093671 1
0.502367310387669 0
2.09058558467946 1
1.33888817559304 1
0.985538495248551 1
2.3711283048741 1
2.2149412440743 1
0.421875014770287 1
2.22800018233791 1
3.19947499636347 0
2.13756369497465 1
1.82055292729012 1
2.13009730549759 1
1.3233755688833 1
1.16816145816243 1
2.68432829186133 1
1.53440516706594 1
2.16927421633967 1
1.54175373893365 1
2.11152263804848 1
1.10524168785856 1
0.804618248356112 0
3.28836353789215 0
2.61711460601548 1
1.51318988701798 1
2.7137336314892 1
2.52588156889166 1
1.99439470262049 1
2.53461065501115 1
2.03484121553001 1
2.62567956932233 1
2.03238759250967 1
2.16794545497179 1
1.0674347046453 1
1.92129678640283 1
2.94935070076886 1
2.1590621537066 1
2.7001626133212 1
1.99452888051493 1
1.46912245765929 1
2.12037502891538 1
2.24742746342898 1
1.8332838859517 1
1.92082170713164 1
2.86315949364381 1
2.91435903653725 0
1.44264740530814 1
1.90433673586337 1
2.12722841111656 1
3.76593953922533 0
2.00109807115624 1
2.62816213527723 1
1.12782265347398 1
1.75209695737209 1
2.33876965001362 1
2.40959341009779 1
2.29384949372565 1
2.04707745655932 1
1.34381968052671 1
2.84628561890089 1
2.03979000754004 1
1.6178643505227 1
2.78992557350027 1
2.40106248537746 1
4.06930030742341 0
1.27388510469271 1
1.80952508285118 1
2.33617240498813 1
2.3185808957071 1
1.6767889479677 1
1.44713064457878 1
1.85755283268985 1
1.77302140961152 1
1.69397860910273 1
1.66819512886191 1
1.83750414407998 1
2.47225822726533 1
1.09205676239101 1
1.24970413736959 1
2.82380945446589 1
2.10964924910694 1
2.77195547479585 1
-0.252804341998841 0
2.21456143024287 1
0.655021278081151 0
1.2504699752803 1
1.83265085161109 1
1.93741119260541 1
2.58114257947548 1
2.70577152335839 1
3.03679056914533 0
1.31239377815111 1
1.33495520744873 1
1.5521273046547 1
2.69229304158902 1
2.24417069173998 1
2.08629034032156 1
1.05806187844813 1
3.84940029911329 0
1.25470447431683 1
2.46705820188041 1
2.15560326989768 1
2.49411113006108 1
1.83585922707322 1
3.00161809602012 1
1.28678879607764 1
1.86581747533261 1
1.21187526913182 1
2.27090496526355 1
2.13067667659811 1
2.26463212269831 1
2.00377249515097 1
1.42519756227442 1
1.95714860195153 1
3.2692672013786 0
1.44974674343963 1
1.89276596555592 1
2.12903302074333 1
1.2486854161539 1
1.60954374905899 1
2.08840935699187 1
2.90285855402861 1
1.82968739888607 1
1.65382768344644 1
2.01658726344158 1
1.93908952109049 1
1.61523354544571 1
2.71099859719674 1
2.18422411629384 1
1.56074627583823 1
1.5801570396032 1
3.25532947659293 0
3.57693909172553 0
1.70341759844446 1
1.82928484059722 1
2.58238130218526 1
1.95279715019944 1
1.56006786529153 1
1.24238456525765 0
2.20394410665728 1
0.642769074805009 0
1.73205369978495 1
1.71305699852191 1
0.694703442626722 1
2.33118062930718 1
2.43832729038708 1
1.36043145867241 1
2.07549281432815 1
1.64453198077372 1
1.90159391982553 1
2.26335818089302 1
1.45029033873451 1
1.92088183042074 1
2.19750691132193 1
2.09390207606013 1
1.19790614288689 1
1.66536703758558 1
2.51457011308579 1
2.39043721944267 1
1.39856826678808 1
2.26522516668998 1
1.46171136917603 1
2.27311528262471 1
1.11712674917468 1
2.57613944711926 1
2.16836923904055 1
2.98017320245366 1
1.98774772133874 1
1.76617279536288 1
1.48255076442021 1
2.28083830237231 1
0.702389362077625 1
2.10768420722036 1
1.00837580390448 1
3.12862514796354 1
1.32322681277755 1
2.05988136195135 1
3.98319164793126 0
1.74800704250276 1
2.10995373711933 1
2.18424152978428 1
1.39772593074059 1
3.02288966140733 1
3.5067661514243 0
2.34664045366462 1
1.87924680555185 1
1.3981262840616 1
0.750671150929309 1
1.77739827838099 1
2.91658314008584 1
2.35236767693771 1
2.13638319033311 1
1.2044648739958 0
1.32141336066004 1
1.8223294056804 1
2.16444973821408 1
3.19492224879495 1
1.63854393786119 1
2.6843016179271 1
2.90793498465991 1
1.53105040281227 1
2.18486720163572 1
1.3564930990029 1
2.00613810386365 1
2.7629839155022 1
1.84454312617524 1
0.680699391610103 0
2.34254636413828 1
2.24802466136811 1
1.65042637300216 1
2.69773504535154 1
3.50904521699207 1
1.31435978069728 1
1.7913121020693 1
0.814084976149928 1
1.71073254574398 1
2.57270930579648 1
2.83536922922677 1
2.0856269164639 1
1.69863245840519 1
1.00176515657111 1
1.68727137050095 1
1.07582278556051 0
3.00648592504815 1
0.393651886685323 0
2.01685030586283 1
1.51888863024062 1
1.99500433521342 1
2.29546554087857 1
1.26161348730495 1
1.91721167052927 1
1.09441842897714 1
2.61471887786243 1
1.97589289344655 1
2.14716909067991 1
2.41637860526518 1
1.44965058082147 1
1.2515034229182 1
2.05719079453403 1
0.986145903085637 1
1.59198633549649 1
2.09606336953921 1
2.56413519752471 1
1.62146672711962 1
1.3399578881271 1
2.98663110723554 1
1.9139410206298 1
0.398205013253445 1
3.15533083340169 1
2.62484000046144 1
2.39901225438007 1
2.01831811022381 1
1.25525892342612 1
3.2443824287391 0
2.93742585601387 1
1.82160073175889 1
3.42999989726115 0
2.23525791610857 1
1.29216190617302 1
2.12083069121927 1
2.26912036262108 1
1.99912980712647 1
1.94931412798553 1
1.28451581019687 1
2.7020422026899 1
2.36793913101744 1
1.74840078219374 1
1.89515147522712 1
2.25261464822533 1
1.63459573310675 1
1.65494745108121 1
1.24680917488403 1
2.20903028376363 1
0.980357060990733 0
1.4667283741732 0
2.42740541012544 1
1.72090773268228 1
2.59571790535019 1
1.7155489318232 1
1.57763377576895 1
2.41456765348668 1
2.1879046083657 1
1.44530169451306 1
1.10937892193268 1
2.3457672162989 1
1.69474952626858 1
1.25474679484561 1
2.35200632446215 1
2.0163897572779 1
1.31278812472016 1
1.14137712676021 0
2.66733932658312 1
0.897970258399943 0
1.39133280903352 1
1.13140733453773 1
3.70686679410822 1
1.86824383672599 1
1.04332593540371 1
2.27072705005562 1
1.77965852470026 1
2.24701464875231 1
0.993662955711172 1
1.4106537801726 1
2.10123127090209 1
2.99657511581708 0
1.93837652539763 1
2.22954883208598 1
1.98007111037725 1
2.98694284621235 1
2.60783085793053 1
1.81999233371918 1
2.68570308134908 1
2.49724940514163 1
1.53855732689279 1
2.15648363555241 1
2.85802308358491 1
1.94351902033365 1
2.80990139985547 1
1.91229967238223 1
1.90445681551475 1
3.87494566691745 0
2.02141053438709 1
2.77374245738696 0
2.08198254431015 1
1.1798585627931 1
2.34465504541995 1
2.43702960448017 1
2.54994863691352 1
2.12164180322725 1
1.40698564500486 1
2.10200110191171 1
1.32559162319694 1
2.1330332740374 1
1.95894216625199 1
1.26837507256442 1
2.49830828578279 1
2.1960257568291 1
1.06745675510908 1
1.96996093023053 1
2.04912148309996 1
1.89481956088867 1
1.80923338535979 1
2.34383598689225 1
2.29551463853088 1
-0.505603428161289 0
2.39831306676355 1
3.42437414802536 1
2.1842264519472 1
1.94645880610012 1
1.62695317521474 1
1.84879083002309 1
2.31546462422578 1
2.20658245694327 1
1.80027334084554 1
1.83562960597266 1
2.06017204096351 1
3.68309644867224 1
2.72855602842356 0
1.71770455868934 1
1.63580478500444 1
1.2049054071503 1
1.9132205349239 1
3.63675275454162 1
0.89664794990302 0
1.97323259972243 1
2.55435142756377 1
2.57235911413269 1
3.11028724461146 1
1.21364122672021 1
1.5944697496238 1
1.37120232586634 1
3.00470578565917 1
2.15180831768767 1
0.984868791404753 1
2.80817839068132 1
2.04338356667539 1
1.10945870847376 1
2.54618593793039 1
1.916387155996 1
1.70884630683203 1
3.03027169989302 1
1.33577100359676 1
2.18790360510395 1
3.28082260926983 1
2.05139666705462 1
2.19073003363878 1
1.50320184293473 1
2.2776710242418 1
1.94978840121398 1
1.49885462038301 1
1.70822498381943 1
2.10535884230313 1
1.33813097796192 1
2.70936943373903 1
1.54795486978121 1
2.09344044531795 1
1.5073575609237 1
2.53107082701048 1
1.64679050982866 1
1.51380156898974 1
2.46533968344013 1
2.41022953330319 1
1.68794351556948 1
2.41680049174362 1
2.31159602892938 1
2.46180542752614 1
2.46672409570632 1
1.98970600095592 1
1.14807485799164 1
2.32676380657015 1
1.89986149725415 1
1.84744302571002 1
1.40120641114106 1
1.22647886007616 1
2.69254173681092 1
2.0808466426565 1
0.822130765199891 0
1.26254472142189 1
2.38672945692096 1
1.38858446229169 1
2.12817816996023 1
2.48104095395875 1
1.46978113379893 1
3.07778167820213 0
2.12629131865783 1
1.71029708565417 1
0.732843178392917 1
2.41579485338236 1
2.33970185312486 1
0.97156578997719 1
2.85048073518641 1
3.15817130229229 0
2.2114609720751 1
1.28386552271933 1
1.70039722892996 1
2.12346668595216 1
1.89609377872469 1
1.69888580786669 1
1.81403273690976 1
0.634481876502079 0
1.64219434766237 1
1.71102346440243 1
2.43570991687283 1
1.79144135667674 1
1.23963043138815 0
2.45323350437919 1
1.62714312944168 1
3.15223561882945 0
2.87901485339205 1
1.07566011239243 1
1.81301663048956 1
2.03407148233528 1
1.36581563319152 1
1.99864092792136 1
3.296925200574 0
2.66701117809942 1
2.16120805883073 1
2.0521244758746 1
2.25316463725651 1
2.35444655026966 1
1.54880063302452 1
2.95697222616131 0
2.47167073576928 1
3.20182106542263 0
1.2995533901946 1
1.59144487421926 1
2.24243342191211 1
2.47283062900604 1
1.70764110118493 1
2.22449715954444 1
1.11898396375015 1
2.09358409045589 1
2.65472240300161 1
2.27906764956103 1
1.17196377776071 1
2.16424931518373 1
1.14743028412372 1
1.44433603954449 1
1.52271658459034 1
1.79803707552436 1
1.72186804504904 1
1.53986978889015 1
2.12914219527726 1
1.58576205423442 1
2.27229660625922 1
1.77475499510674 1
2.39367777697392 1
0.435437056342079 0
2.1103713011215 1
2.6691651106903 1
1.73209834732475 1
0.800236636617649 1
1.4524067593019 1
3.01134655963983 1
2.16571272372092 1
1.97507864262113 1
2.82001865343619 0
2.46122653476364 1
0.660328876954377 0
2.1169995863751 1
1.96366731603334 1
1.42135354114136 1
2.91020515898341 1
1.60347058527358 1
3.00349159552864 1
2.06738884003756 1
2.69961552787983 1
1.26718368393971 1
1.19092135055629 1
2.09959655784197 1
2.54901812729397 1
1.71438324216712 1
2.36184849140734 1
1.73471347294776 1
2.50209000455622 1
2.66368737472937 1
1.59327404388208 1
2.01941796163932 1
1.79633290837129 1
1.0202130794342 1
2.78294111909636 1
2.05428295887984 1
2.850810130347 1
2.41551998288152 1
1.5184683478856 1
1.62264398562586 1
2.36992535446489 1
1.2285321437034 1
1.04550555698245 0
2.48131770378371 1
1.68999837235926 1
1.63378671003181 1
2.19329770108319 1
2.43219504810187 1
2.21667003966864 1
1.38513104091283 1
2.1013201807227 1
2.45526346687461 1
1.96298481225223 1
1.91360636713849 1
1.28246166210069 1
1.08957080406415 1
1.94001317722313 1
2.21897122831144 1
2.24549685516989 1
2.20896661956573 1
1.92055466242571 1
1.76043439095985 1
2.61178964325411 1
1.61539795882734 1
0.916012533413469 1
2.33465351503296 1
1.7956891488342 1
1.80949640688341 1
2.4591772173407 1
1.72635283195878 1
2.42750570248661 1
1.97417701653682 1
1.91666984227505 1
1.83991640883552 1
1.42289537515662 1
2.02900858666609 1
0.926724379320194 0
2.82516764655881 1
2.06363236667526 1
2.02390769539079 1
0.95746560683501 1
1.17323756076304 1
2.26163359949484 1
2.85194630908059 1
2.34947697117527 1
2.21575562895649 1
2.65435358015167 1
2.27664365711345 1
1.84097423152154 1
1.77867935501258 1
2.77161576767874 0
1.09343512139516 0
1.99218629198474 1
1.90249166554322 1
0.75989285174099 0
2.42168279267414 1
2.29621065699735 1
1.2174672620088 1
2.87413081415946 0
0.91312378647042 1
1.03631053134496 1
1.84304766802807 1
2.15738594758349 1
2.10099239275686 1
1.72518662182431 1
2.40406013290611 1
2.62461027256689 0
1.69607771009831 1
2.64884056365514 1
2.20800646751118 1
1.3068577748122 1
1.74309538723859 1
1.67458789305744 1
2.36877189893445 1
1.87024585982449 1
2.64524567245407 1
2.58504088191363 1
2.16339798156602 1
1.32103593121936 1
2.81145885766056 1
1.9671403101929 1
3.09826794055695 1
2.71094853948587 1
2.1357939925356 1
2.38331945339606 1
2.00917176853504 1
1.26205477885478 1
1.49904545675568 1
3.03629879112197 0
1.93075417588473 1
2.6046477012706 1
3.73237124218021 0
3.66211418401908 1
1.66829902886464 1
1.29542904389165 1
1.33467483621016 1
4.09778188382281 0
1.05517459070629 1
2.47254336823677 1
2.37679740700471 1
2.94710213995418 0
1.926216599658 1
2.08243744516636 1
2.95892935258912 1
2.47138671614651 1
3.47104664280871 0
1.89404644416495 1
1.847570672777 1
1.4365034119057 1
1.10586243450533 1
1.75620141041069 1
1.80895861304835 1
3.09957795068989 1
2.37248676206055 1
2.12282879147596 1
2.24909130973154 1
0.998483220563145 1
2.82898452837322 1
2.27602911838012 1
1.75129380241366 1
2.38085448205728 1
1.44696074357485 1
2.32435308771263 1
1.98301177489684 1
2.27311469014763 1
1.36276386018315 1
2.67625223679066 1
3.21027259919154 1
4.59510206848527 1
1.81552197008367 1
2.93946263447693 1
1.78530812237803 1
2.59982037919534 1
2.23199528189288 1
1.97384805902031 1
1.92539805577244 1
2.94590379073038 1
1.6249449525396 1
2.28915122907513 1
2.17926630934357 1
2.33297046549751 1
1.60894400728118 1
1.02673540366763 1
1.66200054655073 1
1.1070213344438 1
1.94025251843455 1
2.51617605331244 1
2.02023307116751 1
2.94142531274004 1
2.24206247930454 1
3.4867771054235 0
2.88410990228176 1
1.96921092165673 1
2.58928837523136 1
1.5804134763193 1
2.55304864060907 1
2.79776751615261 1
1.59404142984492 1
1.96118619473659 1
2.35901044162051 1
2.05218719416786 1
1.3737995301175 1
2.15213687609859 1
2.04621696726779 1
3.45122123515184 0
3.00463922221482 1
2.12257821087998 1
2.51224544328887 1
2.90857864516165 1
1.85371076570475 1
1.08286873769699 1
2.37028917212418 1
2.21726842106105 1
0.621470901112102 0
2.41419680999486 1
0.685737487016164 1
2.92637241598908 1
3.46202657125827 1
2.21913830117487 1
2.17815995668549 1
1.61314994538468 1
1.30240582319173 1
2.04757456705182 1
1.97904644783875 1
3.10105815069615 1
1.40520405306584 1
0.205725687405707 0
2.08478514717597 1
2.86323671176501 1
1.79461765751212 1
2.1928443399743 1
1.8362922451538 1
2.06088206495939 1
2.19842698153097 1
0.884258400703816 0
2.01246954157789 1
2.09960308310732 1
1.06087290109793 0
0.693499624185084 1
1.48538721317507 1
2.37213582578534 1
0.519338454546805 0
1.45681268225628 1
2.0772284888122 1
1.49381081267088 1
2.11963922811804 1
2.0410445853918 1
3.02970737071842 1
2.20652100421592 1
2.05147792429133 1
1.93376595578789 1
1.27272528121109 1
1.64408276714088 1
2.10770312081237 1
2.5489504052139 1
2.60978840521364 1
1.09312360278884 1
2.41439975816653 1
1.14890992875529 1
2.1023897574287 1
2.4561611947783 1
1.79604070588779 1
2.20520668921802 1
2.31345048265934 1
2.28822505069212 1
3.17305650003487 0
3.14157347147313 0
2.43404051755387 1
2.78672242095776 1
2.65459193620618 1
1.4078857427763 1
2.21336448685542 1
2.07348511620087 1
1.79824873576926 1
2.13537185650709 1
2.95987360833972 0
1.21832506056083 1
2.29957133772822 1
2.48787312191915 1
1.11892714338108 1
1.81786334330278 1
2.05804934457343 1
2.27834968033436 1
1.54248773281192 1
1.40830975796806 1
2.45002216227896 1
2.01500706755517 1
1.66240878619927 1
1.97417844931313 1
3.03639651536591 1
1.01855366248456 0
2.03903369509835 1
3.02636573738565 1
1.5340946650137 1
1.45073256165338 1
1.42231522805714 1
2.16978292925414 1
2.99538011060979 1
0.691289298870348 0
1.66142234157221 1
2.3474375902753 1
0.316731639738232 0
1.97764103228602 1
1.50663770558281 1
1.22276407737245 0
3.19607985795905 1
2.14969323633508 1
1.13948358730057 1
1.67994195046871 1
1.95257591151647 1
1.211326485715 1
2.71651601241546 1
3.01129795109874 1
2.59401423676012 1
2.32600412764634 1
1.40157501936323 1
1.85228140001956 1
1.94281456916728 1
2.21951154280102 1
2.32142974838747 1
1.83019482533209 1
2.13068976623881 1
2.55730173210719 1
1.65471740376548 1
2.23179659702435 1
0.949018658992157 1
2.35694608350234 1
2.49410642821476 1
0.797314138891319 0
2.02655193458419 1
2.96845201467593 1
2.20811986804671 1
0.195489581660002 1
1.88405292016804 1
2.98725916452391 1
2.44256877873049 1
1.76215042978539 1
0.828761601021929 0
1.40919382575444 1
1.98025974349637 1
1.4320104978165 1
1.51910312281991 1
1.56376666273777 1
1.35457724295948 1
2.68388076159794 1
3.0410310686455 0
1.92987719447529 1
1.73667187217717 1
2.12341243744162 1
1.86734187329824 1
2.3535189170829 1
1.501235549103 1
2.8534513206598 1
2.40036273694451 1
1.91196093906669 1
2.23623337843034 1
3.34861845593829 1
1.94709505533944 1
1.49837413892085 1
1.49416569067492 1
1.04407602612654 0
1.09743840032979 1
2.78269163862274 1
2.53523096757972 1
2.27968955966191 1
2.3875055603316 1
1.05735382674394 1
1.56423534996791 1
2.12779701473536 1
1.76098445461373 1
2.44995590766245 1
2.52118938324849 1
3.00542661305376 1
2.35567874258181 1
3.77526747505186 1
1.60649789156127 1
1.62995429001986 1
2.84034448171803 1
1.46869952924886 1
2.11281039813073 1
0.463695182109899 0
2.63971013355632 1
1.1032288863623 1
2.05225625977517 1
3.57001538241582 1
1.4538938634817 1
1.83425956677228 1
1.74557544216986 1
1.25787795539686 1
1.97238141310878 1
2.2260733441845 1
1.50811112914487 1
1.33256635179453 1
2.3638947398945 1
2.77572367938366 1
1.28164670340389 1
2.03646327218337 1
2.13798936887162 1
1.8631357589184 1
2.90778334293132 1
1.23639118647776 1
2.28142705165335 1
2.8240251724639 1
1.69715794815352 1
2.52099844450383 1
3.2355251373705 1
1.74718495552224 1
0.246613948511197 0
2.17797923825151 1
1.79730392868173 1
1.39908214609917 1
1.44598567632981 1
1.73081418079919 1
2.76189445107774 1
1.50864819105808 1
0.924353700342228 1
2.94860503026697 1
2.42621250323406 1
3.16405560049567 0
1.5439536553156 1
1.74080986343938 1
1.68439972646785 1
3.26840185875618 0
2.86564664223787 1
1.90664346477003 1
3.02738958268319 0
0.850453918438244 1
2.21227911221034 1
2.08561706683579 1
1.72227539427573 1
2.58252683138692 1
1.12533681178561 1
1.22907207628905 1
1.52061741031149 1
1.50944364285404 1
1.39618221240213 1
2.06635233343228 1
2.29347376698897 1
3.10957025754946 1
2.24170742240483 1
2.58463702905658 1
2.27249267346305 1
1.80229490922706 1
0.906570163783115 1
1.45321177281575 1
2.51862437732393 1
3.43383614499495 0
1.65605959282467 1
1.83458216089411 1
3.28138937789103 0
1.68146824526624 1
3.99137160785151 1
1.74097669790255 1
1.33578765877382 1
2.44527782014248 1
2.35694826214942 1
3.15686852045682 1
1.63750738640851 1
2.80304610864727 1
1.88047015301134 1
2.66202111845501 1
2.74296583823507 1
1.76761894049055 1
1.62313247830934 1
1.60591035794677 1
2.32257884589089 1
1.52880822759745 1
1.62257954279611 1
2.28003905953242 1
2.50329385267594 1
1.69744148362918 1
1.7454823901121 1
2.71869027197131 1
2.48979883433627 1
1.70866488506685 1
2.77016756606869 1
1.19960180428721 1
0.743779617795048 0
1.93726876476408 1
2.61170709053279 1
1.52247284934708 1
2.05908174816899 1
1.98669638890348 1
2.05508867859382 1
2.76605575537522 1
3.391766196827 0
2.4952121361358 1
2.60374696176911 1
1.47216433460624 1
2.10892476867268 1
1.80786763032214 1
0.936627209686027 0
2.36447814944991 1
2.63973734546684 1
2.50988341750864 0
1.92391974492238 1
2.24709693336719 1
2.41871925991554 1
3.70673980940244 0
1.01422624931279 1
1.40203152241929 1
1.48148672264553 1
2.29019421666229 1
1.76392161332092 1
1.7951868117873 1
1.61040168114085 1
1.96014668189155 1
1.33531337940434 1
2.31022759746709 1
0.756467690981348 0
1.63458575723581 1
1.56327273797573 1
1.65799672348396 1
2.13227316567921 1
2.61174444546138 1
2.0050268642708 1
1.68125687589247 1
3.10652817897451 1
0.5110041597982 0
2.22622610213852 1
2.42863975014909 1
2.52913490279814 1
1.39188319621007 1
0.871411752822532 1
2.12647987915473 1
1.81377458179841 1
3.65045030364762 0
2.27436309329176 1
1.63961908304685 1
2.52764201725085 1
0.932654575573169 1
2.04606307475713 1
0.649118132918762 0
2.59243255984812 1
1.82574268895919 1
2.33375254565447 1
1.9588457460828 1
4.13564365540441 0
1.96124342958929 1
1.41252909691886 1
2.50371811496991 1
2.8524731473107 1
2.94281512339358 1
1.95951743201955 1
2.70048413836445 1
2.09603926493739 1
1.94570109198925 1
0.959204981996399 0
2.64240086352258 1
1.89479679866315 1
3.61401209335754 0
1.84681956032524 1
1.50740148138131 1
2.03242135324984 1
2.0637229065134 1
1.59005365634097 1
0.92355170757228 1
2.51550107371751 1
2.43978149756264 1
2.85628078465474 0
2.12679051561995 1
1.85196636035988 1
1.91274856503745 1
1.32170466070405 1
1.56657810571062 1
1.6363449918847 1
2.09015693612331 1
3.04155318103645 1
0.731554904905364 0
1.73446940969455 1
2.44102393384904 1
2.05844931986004 1
1.65488484076467 1
3.03295136650165 1
1.62434571386938 1
1.9006240978115 1
2.40791784063131 1
1.91485667335204 1
1.26919795633769 1
3.6045333964881 1
1.92005250144197 1
2.67136300871975 1
2.16633163790137 1
2.1681293360364 1
2.83852545958996 1
1.9592420607766 1
0.379487727077102 1
2.30486577016385 1
1.36962219961177 1
2.53088698826256 1
3.95877884672998 0
2.6635102831054 1
2.48272668626701 1
2.78308046087747 1
2.70412756856137 1
2.14399775041733 1
0.585292177089294 1
1.8503933888405 1
1.47888055085841 1
1.98071684239125 1
1.84028660958244 1
1.3721891857768 1
1.61501459793101 1
1.47347886058718 1
1.60592194759808 1
2.1320841144749 1
2.7673107785397 1
1.97676048796839 1
2.80929669800524 0
1.92042922706412 1
2.04159063643644 1
2.54630996665187 1
3.26707611094455 1
1.23903503370374 1
2.35166387611894 1
0.313012009596772 0
2.29730808749961 1
3.02344314132598 0
3.06546132899609 1
1.39650894842808 0
2.46759009647711 1
2.46271297050891 1
1.11952330239296 1
0.517511455017807 0
2.9200311465001 1
2.2170805212356 1
3.16460928088597 1
2.25587016366154 1
2.39171782724002 1
1.61679302718472 1
3.18941522390951 1
1.68546569427948 1
1.59052091304803 1
1.87310273992123 1
3.06681919381904 1
1.52574646770588 1
1.72886663386358 1
2.41635345644974 1
1.66677475090122 1
2.72508576643155 1
1.58958542143163 1
2.71678878395708 1
1.82401870817598 1
0.904030208671724 1
1.52107792949539 1
2.88009673279826 1
2.76956238330494 1
1.73254685810425 1
0.892551501895913 1
2.01988436957939 1
1.42472614988697 1
2.1525460005651 1
2.03321637034329 1
1.8030901576154 1
2.41390439960549 1
0.86454290149867 1
1.16839231391133 1
1.85097588285017 1
1.03456443060335 1
2.60472283393692 1
0.961474482104941 1
1.23410145244899 1
2.91167507564101 1
2.22262525732065 1
1.42319255831039 1
2.56658920826021 1
2.80600396485294 1
2.31734936643339 1
2.7426832711371 1
0.800644485232596 0
0.0354684372615863 0
1.38994767503958 1
2.66511031395826 1
1.34885781104838 1
1.3191849824948 1
1.30529279187902 1
1.81686949682053 1
2.87717081508445 1
2.7536203479656 1
1.78408656890562 1
0.963967845451662 0
1.34635508061522 1
1.58554173933372 1
2.00674058150364 1
1.56629586671337 1
2.47749411229351 1
1.97293966143807 1
2.08085549838759 1
1.85422764230442 1
1.26714896182216 1
1.59954502959745 1
2.09093659992546 1
3.25311382917624 1
1.73004092405158 1
2.01307671202361 1
2.45401012062749 1
3.15313187780324 0
2.78430067350407 1
2.06857262791543 1
1.30831936349346 1
1.9795381796629 1
2.58346472448393 1
1.78885043054759 1
1.78884018240039 1
2.55107608486386 1
1.6824246484004 1
2.09677506158607 1
2.29420619496096 1
2.66686366783836 1
1.68624161437443 1
2.47876629056662 1
2.37543247925653 1
1.63937936298444 1
2.07796726891587 1
2.66816168953303 1
1.35154072079029 1
1.58883461522731 1
1.9269906991014 1
2.19590141140477 1
2.77907865827451 1
1.58194760749967 1
2.60532737438473 1
2.83826130670446 1
2.48540239971889 1
0.908112309087274 1
1.56869252921251 1
1.93824138886544 1
1.13805161306174 1
2.21569638121516 1
2.44491580823103 1
0.965256159489286 0
2.04638259481047 1
1.75538316145251 1
0.9260870969694 1
2.26465714797855 1
2.14803438489723 1
2.12893226279533 1
2.6160728450454 1
1.36911898916624 1
0.956973161494569 1
2.00433171881981 1
2.21180859677728 1
2.00504019364211 1
1.76455095228284 1
2.51484698108659 1
0.630640873717483 1
1.81606529529962 1
2.14123143231687 1
2.37954732217898 1
2.30244018008527 1
2.01044159851314 1
1.21219026626223 1
1.71065277495292 1
1.87527987891633 1
2.18896700080588 1
2.46070512019591 1
1.55444920255011 1
2.2098459732936 1
0.180562473885956 1
2.18046757345586 1
1.20279760180338 1
2.19956389974356 1
2.54042442147251 1
2.83233665541545 1
1.35121679508817 1
2.18158906597919 1
2.32784934885771 1
2.52753373748664 1
1.79481372066877 1
2.23490666494181 1
1.55195717080448 1
2.49716117876254 1
2.31898636307048 1
2.6872277143533 1
2.73419139525598 1
2.02098914863003 1
1.31068015858856 1
1.88232384140714 1
1.64454187073603 1
2.33407439392714 1
1.52108624191445 1
1.48329560102284 1
1.71148131298332 1
1.39676968902869 1
1.79047164550561 1
1.05989426713001 1
2.44858734340395 1
3.35318651911189 0
2.49435134489896 1
2.77155753637379 1
1.8355380593518 1
0.747270627762568 1
2.01591549737041 1
2.75463524922607 1
3.0087940958474 1
1.76469720969384 1
1.949192705358 1
1.31887254080975 1
1.87814768761201 1
2.20354201977584 1
2.22941735604002 1
2.26330046085799 1
1.66904804702476 1
1.60455106399011 1
2.52647606154503 1
1.01368907819793 1
1.55029750840415 1
2.14893045800833 1
2.08338440346337 1
1.76871811993427 1
2.54580166034975 1
1.06557607637535 1
0.922307401257885 1
2.51456421647264 1
1.53709184718507 1
2.96489723733189 1
2.88559629429281 1
1.72155407564204 1
2.44969369601871 1
2.93097899450924 1
1.66296160552649 1
0.846969597691133 0
1.66465834517345 1
1.13394754088406 1
2.42919968449662 1
1.3846825422595 1
1.05103192864594 1
2.3374928046397 1
1.78487339967717 1
2.16923313541946 1
2.76515476925029 1
1.99088898533225 1
1.36435520259607 1
2.16503259907087 1
1.04878306887536 1
2.14185573581881 1
2.06936681963971 1
2.6923459865492 1
3.19068706184993 0
2.62873767756652 1
2.03352787489405 1
1.88914953783911 1
2.51081141432303 1
0.677462145781758 0
1.7645644808554 1
2.31601037311835 1
2.54172257493877 1
1.79211198406369 1
2.65061820796374 1
2.31030158033515 1
1.428532872534 1
2.70925514190529 1
1.89783232509816 1
3.04262821973342 1
1.77709890401915 1
2.31502534380936 1
1.87072917777862 1
2.48998669453437 1
0.924029784785072 0
2.48137935880504 1
1.56225653042032 1
2.63132690718785 1
1.6498315214344 1
2.20715857021371 1
2.09763643396462 1
2.45297284096755 1
1.96534998799434 1
2.77853454554265 1
2.6120827866524 1
2.64516443669292 1
2.16364684573698 1
2.68383809991585 1
1.8219092869757 1
1.98065544263591 1
2.04363317721698 1
2.14499085705878 1
2.83190205448645 1
2.703225748481 1
2.75486409721858 1
0.682318900683966 1
1.86256792748972 1
2.48483843615958 1
2.01794261017063 1
1.73496156439444 1
2.09053320666329 1
0.705953645911608 0
3.29029231683806 1
1.57263161279237 1
1.08884033409549 1
2.27696088588112 1
1.59481888749337 1
0.976516341698683 1
0.13465228312239 0
2.14571118301372 1
3.38298272752925 0
2.50569826676934 1
3.83698814254433 1
1.51001174838082 1
2.19535943584941 1
1.63879436782726 1
1.20341121466897 1
1.66269269226406 1
1.78857303109256 1
2.71861829975601 1
2.3964601765295 1
1.42520659878339 1
1.4733246510002 1
2.05396015984218 1
2.43193035443078 1
2.0114037742258 1
1.13973929096178 1
2.06837696687433 1
2.20164574769918 1
3.40547208702967 0
0.919045340964103 1
1.91400322563125 1
1.84552649325622 1
0.3207763043857 0
3.82789107318967 0
2.28878754300822 1
1.79566837546082 1
0.0594057413323766 0
1.18790595866366 1
1.40946819451287 1
3.03311559344531 1
1.83716353182523 1
1.88478916591068 1
2.45959153113746 1
2.29293616743102 1
2.56382129108625 1
2.09646207811512 1
1.71483972649639 1
2.12142004324006 1
2.28718165492324 1
1.7338844851127 1
1.9488171321206 1
0.429119120615853 0
1.42262029749107 1
2.64069568165465 1
1.30851032165248 1
2.38179942704977 1
1.15108940674381 1
2.24958558090503 1
2.94138404253736 1
1.28672554024239 1
2.6422689210914 1
2.79596112113255 1
2.45232717968215 1
2.7152723568497 1
2.45037981021653 1
2.40180428966349 1
1.53084735962408 1
2.14374223018641 1
2.08142174883842 1
2.76711610743732 1
1.06602642187858 1
1.66110368523349 1
1.28511473133084 1
0.837730652171429 0
1.40745124844266 1
1.36661836637787 0
2.32750797150015 1
3.58268858519797 1
2.96796962407464 1
2.93213328661638 1
1.82880240926597 1
2.5949449088244 1
2.20473533196681 1
4.56745180390845 0
1.87210002913199 1
0.649321507429281 1
3.04348073125223 1
1.36314904087507 1
0.947173378931714 1
1.444125531629 1
1.74900746420551 1
2.6338487573223 1
1.68124987797245 1
2.17692844612621 1
1.84917983134726 1
3.24476176616176 0
2.54386441974909 1
2.00867184805925 1
1.99026208292464 1
2.75907866961789 1
2.89317033817391 1
2.47138584254195 1
2.44359426244645 1
1.77608549725919 1
1.68637240069089 1
2.08172859387382 1
1.66104434169749 1
1.63980266058929 1
1.41562375413186 1
3.94771597069105 0
1.69270593345129 1
2.15175958159976 1
2.78995839285842 0
3.46674747934606 1
2.14664011146847 1
1.48498985488067 0
1.40522190809999 1
0.996910396740784 0
2.30426413101753 1
3.14916451061932 0
1.03945232754706 1
1.48629336285768 1
2.451431437623 1
1.29401123526925 1
1.35468374489274 1
1.44788399519915 1
-0.00116559062679249 1
1.94135510313619 1
2.21759191735998 1
1.57492020469974 1
1.02911645358015 1
1.64023610392258 1
2.64555288827758 1
1.91727657635079 1
1.45227898643943 1
1.89238284552296 1
1.99163826453837 1
1.86819774656127 1
2.82486518870753 1
2.05131693323299 1
3.33804115964 1
0.991571690346084 1
1.47801299114444 1
1.90775005573866 1
2.76137629154926 1
1.75414933455567 1
1.31175198204358 1
1.78366001147149 1
1.48389127646386 1
0.817441932191619 1
1.52177852511349 1
2.91022697012426 1
3.41170750850105 1
2.15782334340359 1
1.90799683082056 1
2.78869123514797 0
0.884010309153135 0
2.35853666475361 1
2.15795876239922 1
2.77508859780268 1
2.37071185548506 1
2.48593618702222 1
2.30363171758192 1
2.16007659186506 1
2.24831749164675 1
1.34270482703764 1
1.53788498568042 1
2.08239003250662 1
2.08164320017556 1
2.85166681219458 1
1.501606969653 1
1.39678293178166 1
1.04354486635736 1
1.76930731016633 1
2.04927800717082 1
2.866310168998 1
2.46705728290022 1
2.86773920634591 1
2.48343604590162 1
2.00491080152427 1
2.33518318682749 1
1.65374216306287 1
1.76047459758467 1
2.09406701699793 1
1.82791497844927 1
2.27668550712903 1
1.79518115721724 1
2.51280905527625 1
1.98505253923427 1
1.68146020383499 1
1.35880373177282 1
2.83909747442444 0
0.0108475813779563 0
0.93424945185479 0
1.94069390667368 1
1.23632213682007 1
2.20102925295783 1
2.36078542408945 1
1.67904336123817 1
1.82115105017218 1
3.03633949085906 1
2.12826770742253 1
2.18967950333085 1
2.88657741799583 1
1.73142035200018 1
2.9947045023118 1
2.09266519576948 1
2.84628838258179 0
1.49008792396624 1
2.08918971734047 1
2.87897444867688 1
0.837192914541711 1
1.77177568658223 1
1.15915999158624 1
1.67049639358746 1
1.70753721152836 1
1.91665320556246 1
1.86528633717466 1
1.31282038018147 1
3.10428509210769 1
0.984961560508139 1
2.89064739898847 1
2.33626227298533 1
2.206089912883 1
3.34884387664435 0
2.24328962449998 1
2.5812516292677 1
1.3620222082703 1
2.81039675220939 1
1.32262456491632 1
2.17256745936329 1
1.5027327234055 1
1.02972881789956 0
1.20309393503631 1
1.70652596043423 1
1.53840162933309 1
1.20119434177539 1
1.51278050251623 1
2.86800721712756 1
2.58347477068992 1
2.31386520523984 1
2.10866748678445 1
2.47449511913196 1
4.49583856995799 0
2.96033687064393 0
3.0653825240789 1
2.08216006462222 1
1.43870277030815 1
2.35581418819522 1
2.15263767682021 1
2.43366058695493 1
2.75245350557861 1
1.61756599832672 1
3.47148390404489 0
1.35419843280539 1
1.93851432212078 1
1.76110959401503 1
2.01046236485798 1
2.27995864097485 1
2.56153307380552 1
2.01698845620111 1
2.46394138812911 1
1.30086512542232 0
2.99263194258426 1
2.16949262191698 1
2.19235258238141 1
2.5171620591338 1
2.50351321765815 1
1.90836770014719 1
2.0699756015103 1
3.05641619257677 1
1.55505862133172 1
3.57502023079051 1
2.42187025225056 1
1.70548066221934 1
1.7304315238897 1
2.31481390875189 1
2.02986686237363 1
2.08629447344255 1
1.52773767997139 1
0.234760243952404 0
2.34678257485167 1
0.864252191955596 1
2.71922503068188 1
1.46634793789721 1
3.13095312744045 1
1.71447665890621 1
2.44351484079835 1
0.737332422398023 0
1.88875345073318 1
2.2280548958767 1
1.78604989818008 1
1.43335156694522 1
2.32746762906691 1
0.751702174915633 1
1.76657261785069 1
2.97447783862419 1
1.45064510357444 1
2.21763882843652 1
0.860307523838341 1
2.75748941367088 1
2.65316856264178 0
1.79114753668088 1
2.6484932601789 0
1.1927209313311 1
1.49664677384741 1
1.77646021901164 1
3.70675299846464 0
2.47929596628498 1
1.59186361925642 1
1.13335913704979 1
2.02171151407524 1
1.92992901952032 1
1.98494973834688 1
1.40297518058821 1
3.2584912132902 1
1.93686245137254 1
2.10714291595056 1
2.29794085987662 1
2.03998803705775 1
2.51761545943072 1
2.43365706916324 1
1.62586751966803 1
1.92075602536748 1
2.4584653620602 1
2.79587367163146 1
2.52365293258266 1
1.77555313383881 1
1.92058395443402 1
2.75508140034777 1
1.88555757050864 1
2.04260287482061 1
1.81344607633949 1
1.72597478532031 1
1.51311844740305 1
2.89764933184073 0
1.5140774951475 1
3.65206876701333 0
1.91495751695964 1
2.62797331722587 1
2.20033875495204 1
1.97877601702313 1
1.36571372413283 1
1.47608903000958 1
1.31653269573033 1
1.67514843381995 1
1.9665584052083 1
3.00391815854223 1
0.860290794482317 0
1.68294974395919 1
2.58463736233174 1
1.31897484129352 1
2.64509561531185 1
2.60651669349693 1
1.83404889631428 1
2.16857376112635 1
1.89265963633377 1
1.07066891184298 1
1.84730883573622 1
1.76790520804394 1
1.79612767147218 1
2.25179963065385 1
2.16511865505257 1
2.29290565638953 1
1.79348622371168 1
2.47888205613162 1
2.66457553525088 1
2.29728912903229 1
1.86725785339594 1
1.95201489257399 1
1.99567101014693 1
2.24595217746544 1
1.48190362746284 1
1.73476839040659 1
2.22839846304863 1
2.12617723160857 1
1.15699760498059 1
3.97839512181844 0
2.18924017485834 1
1.67917681424584 1
2.61338574548524 1
2.99549416660966 1
2.54131868956212 1
2.37060417209454 1
1.93395806852831 1
2.24914005790802 1
1.37584294069921 1
2.61544350754135 1
1.29538245075354 1
1.60642296748743 1
2.4256823471958 1
1.32709005234049 1
1.90218930596452 1
1.87471008194817 1
1.16722328671433 1
2.86868685232624 0
2.0115901924601 1
2.1783594658437 1
1.09607352190809 1
2.5801243915817 1
2.49062236007107 1
1.500712162367 1
1.12651031092491 1
1.34661588146212 1
3.13565460021 1
2.01366276868766 1
1.16843911965657 1
0.658766147196318 0
2.93230885766881 1
1.7085766220425 1
1.39499883095017 1
2.51376469558312 1
1.94935169798264 1
2.5147685348439 1
1.77531424849206 1
1.13684892395863 1
2.24186940305075 1
2.07756336513624 1
1.30233590518511 1
1.48503533990516 1
1.59794387680601 1
2.03614448684145 1
2.8462380234381 1
3.18024913858836 1
0.264929327548704 0
2.87578000289152 1
2.32546661503627 1
2.04098838611145 1
2.24092430896233 1
2.23832541467614 1
2.79115039356661 1
1.58759138273605 1
2.13177651425361 1
1.73242137542405 1
1.4186381227381 1
2.06977685597535 1
3.07756559094959 1
1.65910086726156 1
1.08905419251816 1
2.62820721291552 1
1.7597325698361 1
2.12796108539066 1
1.09440851127549 1
3.11415769297941 0
2.66375527110765 1
2.10006935914288 1
3.32219847428435 1
1.66679890556593 1
2.45254570170229 1
1.27581047447199 0
1.16146363265342 0
3.00143920083255 1
2.299273511848 1
1.30202592078264 1
2.93464900720003 1
1.27381667480579 1
2.30587088516658 1
1.42739944770744 1
2.36280039709459 1
2.15091213850334 1
2.50562604483616 1
2.06717106019549 1
1.53303175415351 1
3.87794134195778 0
1.53381026674279 1
1.64505526353636 1
1.86873393298327 1
2.05573185810383 1
1.66588426734121 1
1.45701673943343 1
1.39989235322357 1
2.23420075688717 1
1.85301370857836 1
1.35758473365916 1
0.840047470433007 1
0.657368126424265 1
1.94121490743009 1
0.971661483378955 1
2.57898178322674 1
1.85125818625147 1
3.04861589970969 0
1.41005196772514 1
1.20828904057683 1
3.00268122283616 1
2.74215941370038 1
2.8405182450404 1
0.757092608459464 1
3.58196857300964 0
2.44144534214143 1
1.77243216165754 1
1.66187334144746 1
2.89402889925037 1
2.32050740287101 1
1.83144164323232 1
1.32726640878347 1
1.92402426740003 1
2.40544248228327 1
1.8242221984696 1
1.93957916213233 1
1.88705111074937 1
2.46631273352431 1
2.79394493451855 1
2.8424874600802 1
2.0398562037221 1
2.0448395633671 1
1.99684636384434 1
1.79286507121204 1
1.99036535462171 1
2.59175775776076 1
1.43561356404869 1
2.20202006260727 1
1.95805028196299 1
0.554985367102419 0
2.36761491601113 1
1.96929195001887 1
4.07563471642214 0
1.64941120884517 1
2.54545680774754 1
2.67235515838658 1
2.42941280557468 1
2.01257670258027 1
1.57837905862081 1
2.25641830292569 1
1.34301008094362 1
1.62127002449658 1
2.61833864996988 1
2.78973774891648 1
1.48109873509696 1
1.81103282997074 1
2.35885444771013 1
1.47489801630767 1
1.71861379484148 1
2.95949637967091 1
2.54704614255319 1
2.29980770104176 1
1.96594590998543 1
0.705217805566325 1
1.05634957187048 1
1.94337293158492 1
2.25507682189333 1
0.487083568555049 1
1.93747747527349 1
1.76995371795113 1
3.09789127996966 1
2.3933608653997 1
1.70035675249116 1
0.444459836499933 1
1.5736709311871 1
2.92115422146321 1
1.43194495742003 1
2.07085976611169 1
1.75195529750991 1
2.1063381948126 1
2.09689698500155 1
2.59768563952972 1
2.59456403291559 1
1.05794912381372 0
2.11332691437986 1
1.17277680738824 0
1.09606487565099 1
3.83415038072839 0
2.20680803535241 1
2.0642211323883 1
2.60423401177429 1
1.4175440644091 1
2.34976814126274 1
3.09868246608399 1
1.95903837575345 1
1.29066633027791 1
2.57883894688438 1
0.949511773091955 1
2.00818323938036 1
2.13885486889341 1
1.86153196970909 1
2.31029506016596 1
2.23064157287586 1
2.30876653252963 0
1.52445549304533 1
2.35445524180531 1
2.0758625956762 1
2.06275525514842 1
2.05584972406013 1
1.88932111293643 1
1.23934075272183 1
2.21585509119532 1
2.28762344040309 1
2.18885439845993 1
2.12292126176146 1
3.37045311516091 0
2.1223211801986 1
2.21250375089508 1
2.9924155885035 1
1.46781420844161 1
0.339835940618593 0
1.96208488451277 1
2.09441187920699 1
2.27631613599548 1
1.19296928518188 1
2.42659782287171 1
1.73103600488161 1
4.50844195419792 0
1.84331858536034 1
1.85501311983967 1
1.7279069628519 1
2.04706578165828 1
1.86864006895985 1
1.22677111099291 1
0.986017617531604 1
1.66588142452724 1
1.41233848933359 1
0.257557273815872 0
2.29739121352283 1
1.87923646889975 1
1.71201579233075 1
0.701715612506463 1
2.47679460652669 1
3.06026092178535 1
2.57537725298227 1
0.729117309467347 1
2.13778223657459 1
1.62602801137418 1
1.8989289673667 1
3.55354092051122 1
1.26023869868055 1
2.64564569094601 1
2.59929475770116 1
2.16949549919872 1
2.05676150220191 1
2.01021241871628 1
2.03316956588128 1
2.3314164116271 1
1.84493500288141 1
1.5561319694376 1
2.30549552479739 1
2.20540716552437 1
1.57194482323718 1
2.05249767876198 1
3.09552722568019 1
2.00512755442398 1
2.432697151087 1
2.34730236188889 1
1.77993787139818 1
2.46017377352046 1
1.87279399926585 1
2.56981510463295 1
0.87600945761291 1
2.16293546994491 1
1.7224959922936 1
2.05039422014286 1
3.01955249074604 1
1.69081455810356 1
1.65579628484923 1
3.14100941307068 0
1.79034144221252 1
0.819691658503486 0
2.124548180874 1
3.50824192830203 0
1.07195356857606 1
1.64659004539816 1
1.57640340697094 1
1.70785262217946 1
1.94560658863331 1
1.45237601847986 1
1.02233981165285 1
1.78717887019951 1
0.883313652802578 0
0.759073052550152 0
1.90265336797614 1
1.58717612626264 1
1.89579817999055 1
1.5711829406873 1
2.17522952307032 1
1.86276417178495 1
2.12022121112091 1
2.57674695611553 1
1.85921667691281 1
2.97738670007776 0
2.53103668165259 1
2.45220073048548 1
2.02980535221895 1
1.75831684969866 1
1.6552281680573 1
2.36179913175137 1
2.9657604291324 1
1.42126213851501 1
2.5454759480059 1
1.95569746384462 1
1.95420818591774 1
2.12822573566749 1
3.40744026390229 1
2.47808163389468 1
1.40734615032008 1
1.87830124688953 1
2.09594357360889 1
1.70754008345338 1
3.0919785685843 1
4.20882871714585 0
1.25764415280782 1
3.01075688496441 1
2.66345674461582 1
2.16871931355139 1
1.12840945398319 1
3.05979364629934 1
1.05291929482266 1
0.975289760955855 1
2.64506069613111 1
1.32445930733121 1
1.36541422119335 1
1.15586069862532 1
1.2253813511287 1
1.44475055859745 1
2.19784133513531 1
1.22841349800459 1
3.01509626001032 1
0.684796403729402 1
1.1968796847826 1
2.71151108401931 1
2.21740102347981 1
2.09433153898972 1
2.46664131298785 1
1.22703742749335 1
1.8106189324509 1
3.24341711483897 0
1.64908245206635 1
0.501482814466576 0
0.20776530623844 0
2.48283033634539 1
2.52192500218198 1
2.23429964534028 1
1.94882702912309 1
1.75059822828225 1
1.02652649843545 0
2.24983173405676 1
1.4054925687019 1
1.84072811242503 1
1.75210249818936 1
2.65962595987047 1
2.20853748297527 1
1.64837063691158 1
2.04429200451245 1
1.61224373115967 1
2.71089842472295 1
-0.0762724640519966 1
3.87299691430763 1
2.18383918369263 1
0.407492580921549 1
2.69651459108771 1
2.06676928620462 1
1.6001595348317 1
1.3866596578388 1
1.44846152334495 1
2.28528905247769 1
2.35180314650998 1
2.14734134942268 1
1.88265910054952 1
2.78143205752301 1
0.311881571100699 0
1.05018574016906 1
2.86992312713559 1
1.51309772514147 1
2.12605085767524 1
1.73695140249956 1
2.04711179461422 1
2.28437112093233 1
2.58767806970712 1
1.88118901621583 1
2.68190012328499 1
1.84467958510272 1
0.744278047758756 0
1.7325520131205 1
1.49299343897369 1
1.8364209373763 1
1.79544870359777 1
2.66710761386527 1
1.47190172888335 1
2.15118081904712 1
2.20422176646646 1
2.63082788748955 1
2.04582458607818 1
2.23645188836247 1
2.20983042670755 1
2.7993020720241 0
2.41190600414953 1
1.46365347009818 1
1.3823106954235 1
2.42018452374607 1
2.52346451851084 1
1.6417067791363 1
1.51085395272318 1
2.76584929189674 1
1.54321050717055 1
3.64250401333287 1
2.60424344768289 1
3.21963529929454 1
2.27073468347487 1
2.34557507488499 1
2.05048888023482 1
0.451509230099604 0
0.768051836630454 0
2.22334432228965 1
2.90753618635284 1
1.97024615076183 1
2.96141119695747 1
2.26268584648859 1
2.77054715408759 1
2.09152550366598 1
1.34049730268041 1
1.84410314254507 1
1.1649259865457 1
2.51165316638185 1
1.92065996346364 1
2.36561699990565 1
1.98963247218712 1
1.61866941330405 1
2.00415231072766 1
0.838724014541976 0
0.774872985970738 1
0.775845052908072 1
2.10521888975372 1
2.59198154961701 1
1.99167433849387 1
3.02002795004192 1
2.19215357290301 1
1.18521596806036 1
2.06336380080874 1
2.71378252972834 1
1.81358837584058 1
2.342526055788 1
2.05167726094627 1
1.8777308052543 1
2.49552630394871 1
2.00067550169044 1
3.56677452566404 1
2.48847928244072 1
2.32056414087437 1
0.932600998230346 1
2.83836029738838 1
2.5441608246811 1
1.14001795194128 1
2.29917143778039 1
1.97816752413136 1
1.78376242234734 1
2.22972658986134 1
1.70817716230652 1
1.62303804123265 1
1.75253671679958 1
0.621063571710025 1
1.75878831033441 1
1.19123149252791 1
2.73269255685197 1
2.40521069794874 1
2.04644924730831 1
1.31875396734022 1
2.39908790479388 1
3.19673894562852 1
1.68438459160723 1
1.892858943106 1
2.23962146548307 1
1.98266051711298 1
1.30661483672348 1
2.34931242210016 1
2.73036415037909 1
1.72820249233876 1
2.72671470687312 1
2.36164538875857 1
1.28075155526638 1
1.31318882902068 1
1.46802962140785 1
1.99974834966288 1
1.3851108215276 1
1.28575048784558 1
2.92416133618742 1
2.14131321158065 1
2.75676015749088 1
1.88042808143988 1
1.54209956151073 1
2.25340279614083 1
2.06689828533927 1
2.44142517189923 1
0.470478789954673 0
2.02348617828545 1
1.75200688297456 1
1.96498438449284 1
2.17101957452399 1
1.37163785600457 1
1.81338045569655 1
1.63971078019834 1
3.14372218968926 0
2.48128965880282 1
1.51969916540366 1
1.46573698689447 1
2.20029184646312 1
1.98177283576331 1
1.80293201676367 1
2.11839115758803 1
2.37853954605693 1
1.81149681375712 1
1.63325174788707 1
2.75891768456756 1
2.14473501182849 1
1.58170169536234 1
2.66143518952515 1
2.80806818828192 1
1.01061740483121 1
2.59458327938028 1
1.95199716745053 1
2.39737087237676 1
1.57876254530877 1
2.09828258588008 1
2.66952544577747 1
2.95186096582712 1
1.58290774915885 1
3.15754773424126 1
1.72261076721863 1
1.9060259912369 1
1.91460404872376 1
2.7257867077092 1
2.32946440223186 1
2.34598288458131 1
1.52484816754107 1
2.15664475779034 1
2.02156343483578 1
1.52660555873984 1
1.02180763412489 1
1.85466898047268 1
1.67831883894124 1
1.47243175128175 1
1.38632885156893 1
3.13125799559805 1
1.36065409519397 1
1.49150052464127 1
1.22117188161754 1
1.75936952141494 1
1.75320520827751 1
1.97393065805387 1
1.81773664274559 1
2.71212221916457 1
2.37377837275632 1
1.95300715339906 1
1.58266456182096 1
1.06162173515616 1
2.78709711869347 1
0.943568633991632 1
0.619219321415683 0
2.45220256645288 1
2.13369266733547 1
2.29786262341328 1
1.8342901057411 1
1.56783011852376 1
2.11148303147555 1
1.97424920478227 1
1.86686753204924 1
1.11841666242888 1
1.45930865490085 1
2.23338297592337 1
1.75093914757835 1
0.496828254506235 0
2.36259635898308 1
1.84495065532367 1
2.44197897955383 1
1.64438158610405 1
1.3441580079134 1
2.20420512027506 1
0.881684412325645 1
1.74711995623761 1
0.600261572522942 1
1.92567233220899 1
1.86800507393777 1
2.67619915978653 1
1.48157769087947 0
1.89140199724375 1
2.31999546834807 1
0.276094919953471 0
2.27369640725052 1
1.66184094334902 1
1.77875814710862 1
2.93886771189364 1
1.49618210735431 1
2.2637053339927 1
1.02033453219749 1
2.3152225564525 1
1.99809147962184 1
2.16711733432349 1
2.47673915702549 1
2.27691950348972 1
3.28072517423465 1
2.05088370604302 1
1.64184396016126 1
3.00202012280257 0
1.72168805736935 1
3.08718719209711 0
1.74483552923995 1
1.22769861602163 1
1.90332525547149 1
0.537267238767593 1
2.4667658866773 1
1.67069614874445 1
2.11011296445965 1
1.94586611816464 1
1.99243939679921 1
1.08488540001985 1
2.0470884876867 1
2.82883243705445 1
1.98672325243552 1
2.58945231820336 1
1.14219382417219 1
1.77773451611272 1
2.2049047328557 1
1.95570029939162 1
2.42601312909416 1
1.95239008441903 1
1.38622074617522 1
2.26235945873384 1
1.86278580073296 1
2.50970492960432 1
2.15492472521732 1
1.65604321037306 1
2.15314918847867 1
1.65050259770527 1
2.14884200011575 1
2.52029893864289 1
1.83444444022585 1
1.01399673964837 1
2.83508833235296 0
1.83130580649377 1
1.86068849632568 1
1.96641591214558 1
1.52002011238579 1
3.90468063391123 1
3.72795139122689 1
2.6446059958673 1
1.38976120244276 0
2.03898041838624 1
2.97123890145309 1
2.39770778692027 1
1.02739800035254 1
0.923329353135191 1
1.54379860424998 1
0.6000944304406 1
1.93049305219406 1
1.79547837621249 1
2.15675427035591 1
3.12030755834635 0
2.16697039403844 1
2.1643008722901 1
1.43572636079057 1
2.10418386044037 1
2.80444547172293 0
2.42661132353673 1
2.01307620403942 1
1.58167033976869 1
1.6198197238695 1
2.66937254254562 1
2.41292777418446 1
1.75905104922703 1
3.38360427469632 0
1.24007447353449 1
2.35472069370836 1
1.52441389527595 1
0.804966649321248 0
2.5653976631439 1
1.26816554355533 1
1.26676395524617 1
1.56620234087246 1
1.56174148138247 1
1.97488437408482 1
2.72347664194988 1
0.704799405987889 0
1.63349664642939 1
1.44543299614368 1
2.56031473712373 1
1.62071314929338 1
1.3196643284326 1
1.61665909477968 1
1.97607167177551 1
0.869472447452871 0
2.53436101969594 1
1.53234665540019 1
1.32268709787427 1
2.62143257777344 1
2.04229317006083 1
3.32705455337954 0
1.38570854094157 1
2.51065323260748 1
2.20285544447998 1
2.51969780219561 1
2.71930270465103 1
2.31721904602451 1
1.80511843579734 1
1.85357041705155 1
1.15499691223427 1
1.91205203042909 1
1.6241601298204 1
1.85035998085326 1
1.95040683465431 1
0.588136886890039 0
2.2203223216296 1
1.75600581174753 1
0.681610886322297 0
2.12927946681652 1
2.05243483964189 1
3.10847194499518 1
1.96500830927759 1
1.60464901068072 1
2.88740777944749 1
2.66841588802046 1
1.50595369682802 1
1.39307320654499 1
1.98865250208459 1
2.67160424865306 1
2.17668934400465 1
2.10764916669476 1
1.34574620024657 1
1.20098187576451 1
2.55539839838194 1
2.4575152848049 1
1.72859827264478 1
1.456756584313 1
2.40849465774814 1
3.14035979153341 1
1.35749271083209 1
1.247490290747 1
2.93199948125741 1
1.2869534836162 1
2.40058653168406 1
2.541188718924 1
1.79790340198801 1
1.93578582845421 1
2.33585202440453 1
1.48887445097395 1
2.01696283053458 1
1.48225733386806 1
1.74768164899191 1
1.35974048332779 1
2.68722493202959 1
2.77495511167593 1
2.44122102799312 0
1.70971159759585 1
0.409498173017421 1
2.66883688546433 1
2.59965674557131 1
1.7129080888805 1
2.10692777671219 1
1.27088060417978 1
1.00589701403367 1
3.92631996591606 0
1.74176760885201 1
2.86370523970334 1
1.77960454232723 1
1.7037985832092 1
1.64054420703393 1
1.70250088443163 1
1.35250139186238 1
2.49417877544259 1
2.43041110290992 1
2.04662223743483 1
3.40935343482614 0
0.470261731230285 1
3.4252203711781 1
0.716071668970424 1
2.03638802177206 1
1.09617196758933 0
2.52453993703728 1
1.86181301245349 1
2.01895508371507 1
1.74220788041981 1
0.549529036702969 0
2.32694631491639 1
2.50950882188709 1
3.01633854302761 1
1.97513422063817 1
2.89676127295143 1
1.05421020581725 0
1.26131125747186 1
2.2908353410022 1
2.43299349831102 1
1.40328409186825 1
3.66182313878379 1
2.92123130109054 1
1.48066345805955 1
2.33618236674818 1
1.78376157006534 1
1.37683452596638 1
2.31918922721738 1
1.51873179040342 1
3.35875360271223 1
1.11497974739859 1
2.32456935605399 1
2.05673838298054 1
2.23395464496269 1
2.73776465456316 1
2.0794373182323 1
1.5076708717237 1
2.84161917643606 1
1.67673598505768 1
1.44302926102208 1
2.22006625818908 1
1.16299986551403 1
1.99882876554736 1
1.52714943358657 1
1.80281792001151 1
2.06859927542606 1
2.91344437706277 0
2.86560662844255 0
2.98710223990601 1
2.53013579836782 1
1.80420599964468 1
0.834346931175016 0
2.28422262985715 1
2.79149340119484 1
1.47877810697273 1
1.28599932420076 1
1.58989006373195 1
2.29248029055856 1
2.12553356853942 1
1.41972207807481 1
2.31868676687105 1
1.38863819940314 1
1.73282983024979 1
2.53236866738635 1
1.52476758060592 1
1.95118011647317 1
1.89622655762396 1
1.31816262668903 1
1.89177970408342 1
2.11870427375069 1
2.51088650329646 1
2.35573058740623 1
2.7108552823725 1
2.15949281738371 1
2.98014162086332 1
2.14026555654264 1
2.11458053470212 1
1.50124853199002 1
1.21709740692397 1
1.58342367125396 1
2.10767320099466 1
2.0024758090883 1
2.21286492292723 1
1.92558789573747 1
1.33483153464388 1
1.94031675959819 1
2.26236936506894 1
1.1706117663005 1
1.65563071937804 1
1.81887826569637 1
2.90807482346116 1
1.9258305695036 1
1.37494900705005 1
1.11477353149001 0
2.29308864623925 1
2.50042178175784 1
2.00067422414897 1
2.6100398118085 1
2.89201993475435 1
2.05392001638949 1
2.37379571715142 1
2.19792057854907 1
1.14902405979399 1
2.79695265108533 0
1.31916889290768 1
1.04867175384369 1
2.48718645656766 1
3.40346536587442 0
2.0122306283221 1
0.879737562513425 1
2.66532179093501 1
1.50052675666207 1
2.55685929895535 1
1.65611907826833 1
2.9733243490023 1
1.6405472161427 1
1.77017681767092 1
2.32060783303896 1
1.66150962029357 1
2.9145251166797 1
2.02301137791042 1
2.17264118095344 1
2.76741839642497 1
2.69108480375134 1
1.50078660473985 1
1.93152091747635 1
1.61249935080632 1
1.80257262608769 1
3.27217474877826 0
3.02163105052739 1
1.62477792337317 1
1.51925958118443 1
1.56528083061656 1
1.30165537105096 1
1.87918258734824 1
0.965740171539681 1
2.25540594772011 1
1.66633179571617 1
2.69018001759558 1
1.84776288393913 1
1.45377874356436 1
1.82365310053786 1
2.18997975504433 1
2.43375946419161 1
1.64504776113139 1
1.7946797021574 1
1.87392628608346 1
2.17911391156387 1
0.959448520704295 1
1.99869344148047 1
1.45268476701738 1
2.05802693852396 1
3.09519095008734 1
1.93606757754308 1
2.64944310418065 1
2.45161815386755 1
2.23064841118077 1
2.14733283913502 1
1.60834793943323 1
1.63367732044966 1
1.85330590303699 1
2.18108601450209 1
2.42039828061634 1
1.74935986932972 1
2.26897714279604 1
0.915145382063224 1
0.977613968670254 0
1.98277968539515 1
1.13156519591413 1
1.39123419914694 1
3.59348428567788 1
0.538744105109297 0
1.05832017549406 1
2.27485551110047 1
1.73510488831755 1
2.43632088291465 1
1.61350174872426 1
1.87292864389389 1
1.68754580710251 1
0.950317242042889 1
1.44523800955705 1
1.60649548587696 1
1.75625160845785 1
2.62110766165709 1
2.27275422637109 1
1.5341472477943 1
1.71014683839891 1
1.94036572843614 1
2.75973485073179 1
0.965350130827403 1
1.09063638652036 1
0.962677010921531 1
2.79665142478696 1
2.09963075526846 1
2.1271945426064 1
1.42769869816834 1
2.72692532924657 1
3.00575851593523 1
1.39793322706005 1
2.03425898233735 1
2.19577654072137 1
2.20708021163988 1
2.18610765931537 1
1.27642305459009 1
1.74862849867972 1
1.98382976017741 1
1.41845449830833 1
1.88736788361618 1
1.81600215908484 1
1.97635414918317 1
2.24349532374403 1
2.82312918683065 1
0.735579847174026 1
1.82879850764717 1
2.81751073858829 1
2.03406493747304 1
1.82416104684864 1
2.47040402617661 1
2.35750598236076 1
1.05067893460266 0
1.59609489893053 1
2.20529173254676 1
1.86747008153312 1
1.60198321255688 1
1.99996965996805 1
2.37306460889499 1
2.36610255233496 1
3.12159591238229 1
1.73778122334766 1
2.21630466281867 1
1.76694620520592 1
2.04500647550611 1
2.08408939677449 1
1.73065802426703 1
2.05038084077561 1
2.24661065074365 1
0.523245396230996 0
2.20226676001952 1
1.5801861060687 1
1.51765855989394 1
1.974493405396 1
1.03247774263327 1
1.58657170569993 1
2.09574675306578 1
2.72583467488157 1
1.9419975722784 1
1.78842575986399 1
1.59440291554283 1
2.32473658206131 1
2.74046638256635 0
0.968859926333806 1
1.4591053147074 1
2.69326792083308 1
2.81266996560101 1
2.73901632728264 1
1.59813755182365 1
2.48315443312834 1
1.94318573501824 1
2.60839468058402 1
1.43059217106882 1
2.88576580477225 1
1.76639732215378 1
2.98445664591217 1
1.73501503655975 1
1.85938964956008 1
2.16999580867367 1
2.51466916080023 1
1.99914168461839 1
1.55647639367726 1
2.99896504071252 1
2.2794439553003 1
1.38093300882837 1
1.75333042598483 1
2.66131080504765 1
2.93663779134343 1
2.64023801494169 1
2.60363897821358 1
1.47269413316267 1
2.625473579357 1
2.18339968346281 1
2.520414926885 1
1.96947953424533 1
1.72931486933916 1
1.87600311449017 1
2.06863451819765 1
3.42910729930386 0
1.39791256774688 1
1.31075625907781 1
2.10298543099325 1
1.51376018065046 1
1.37173264845705 1
1.93881752868446 1
1.27227262158146 1
2.77393116316097 1
2.10274694857719 1
1.79035377913604 1
1.82768942993995 1
2.37703988036843 1
1.65822899073565 1
2.08842542567984 1
1.45790434679081 1
1.7155997734855 1
2.96261719958545 1
2.12851479859003 1
1.81439609178433 1
2.32690585004941 1
2.06338219678618 1
2.91494116395333 1
1.65552574813467 1
1.91249301494385 1
2.07008224678843 1
1.55936012193957 1
1.92896901486876 1
2.73112111089869 1
3.0709246070522 0
1.36349605999177 1
2.12557956969726 1
2.30151959645337 1
2.88050701224987 1
2.24223915829536 1
1.97361958329181 1
1.72870851448658 1
1.54427321202 1
2.92290871904925 1
2.24434124265433 1
2.06505697776956 1
1.74160453072147 1
2.34098069002178 1
2.86270493421028 1
2.50555035102312 1
2.85304303577211 1
1.80280916653754 1
1.60436589541717 1
1.2579983756548 1
1.71601442958702 1
2.47746262451732 1
2.50729036593164 1
2.30932291438475 1
1.34371201327077 1
1.89930517576075 1
1.66990738839787 1
0.934698754276776 1
2.10287812816005 1
2.86507676820829 1
1.16848389279073 1
2.01365597452273 1
2.71052155479027 1
3.35971374186792 0
1.51425402047668 1
1.68795397720191 1
2.35586066656691 1
1.96492086982303 1
2.86974016405378 1
1.15041360837936 1
2.35117001702668 1
1.77143494379685 1
1.7514457532078 1
1.84654578930668 1
2.25274104722115 1
2.21109838943796 1
1.70553982946819 1
0.860598436516777 1
2.8526639950247 1
3.04529644066738 1
2.13830820722703 1
2.06419060411463 1
2.21805616081167 1
1.0944624221593 1
1.88684102611086 1
3.01002931571292 1
1.41431202510776 1
2.23373158911744 1
1.41642006483324 1
2.24307577566097 1
1.87695648447039 1
1.39580078575348 1
1.68060538350019 1
2.16249758485153 1
2.42704419380121 1
1.90945959842829 1
2.18296323415724 1
1.94878748117081 1
0.620226985949615 1
1.92120391510654 1
0.772712454945831 1
2.41797578994983 1
2.54369576831275 0
2.20110364188535 1
2.14214225916799 1
1.37678706205811 1
2.10679340405278 1
1.95638572759167 1
1.7884692132269 1
2.1575189312534 1
3.0525801126879 1
1.74096173981841 1
2.42248679434834 1
2.035326387518 1
1.53467812492344 1
2.66288363301278 1
1.74263867935121 1
2.86424774386772 1
1.37928483000826 1
2.45094971876552 1
1.63792651030463 1
1.27898488449404 0
1.80130277680989 1
2.05091142804638 1
0.860828857142892 0
2.19266484235029 1
1.33153356213421 1
2.89678685937118 1
1.61706380259457 1
1.27582065410638 1
2.24025541587883 1
2.46846433780949 1
2.07933227988833 1
1.53705043269268 1
2.04026594756779 1
1.10561087674953 1
2.56843091520631 1
1.97350227883576 1
1.20378189296411 1
0.559136605439926 0
3.04270913908708 1
2.82882510222859 1
1.21551609284406 1
0.968200722861 1
2.73235931146858 1
2.33152148126295 1
2.07551077269238 1
0.761554135073747 0
1.50366462385133 1
2.04033401815305 1
2.09837880212391 1
1.96811868532322 1
2.47781032672169 1
1.63330575984955 1
2.22018452226414 1
1.22527544044496 0
2.61500636874244 1
1.39784153403059 1
2.42117726321722 1
1.44424759303054 1
2.65086735767052 1
2.53476950045203 1
2.44772422950345 1
2.03785532188328 1
1.26813512580109 1
2.27858444845001 1
1.89080006844289 1
3.71384473680873 0
3.0903844174567 0
1.51371219487918 1
1.88433808926441 1
1.31187912532528 1
1.92869630349037 1
2.39116914292968 1
2.17208869865805 1
2.01961742077058 1
1.52395689987537 1
2.13534516675177 1
2.50020344230702 1
2.18042193468473 1
2.36225270214732 1
3.22796538083514 0
2.11296941144271 1
1.16537594301297 1
2.92640240406596 1
3.51327909595747 1
2.57694181453485 1
2.98806191534684 1
2.79512009286646 1
1.32780407556715 1
2.50318203299327 1
1.74100900020683 1
2.72712475800574 1
3.82491568151094 0
2.38383965083392 1
1.50600644890676 1
2.56377159419518 1
2.16340431562632 1
1.94822990294246 1
3.01237245192512 1
2.89698175295819 1
2.8529266180003 1
2.68977420704961 1
2.34048036453749 1
2.55075287483176 1
2.25238319414853 1
2.5408991577901 1
2.25953582688143 1
1.96935641338443 1
1.6940892592412 1
1.31517610813954 1
1.70667587997079 1
1.61199202166781 1
1.63976276929588 1
2.4722867719252 1
1.10420673636416 1
1.56524654872951 1
1.75322453143542 1
1.3901247982959 1
2.18038334093536 1
1.26138522563551 1
3.00161531168399 1
3.90396921916652 0
1.63878159631273 1
2.43810165670835 1
1.06377614340764 1
2.92818566448905 1
1.34437413886856 1
2.26738875854629 1
1.86196839777982 1
1.2355846257134 1
2.10390676388803 1
2.23843987620567 1
1.00857504599497 1
2.04414324526975 1
1.46710060580145 1
2.05505457427065 1
1.03113163199687 1
0.610386243960505 1
2.16105017129601 1
2.54472175588453 1
1.67851179598932 1
3.41632236515751 0
2.65760030840014 1
2.97860418609633 0
1.95704804583945 1
1.00133047983508 1
1.99556247219566 1
1.3657964147107 1
1.83468258774297 1
1.60819138338781 1
1.70818482135671 1
1.38639725994273 1
2.098729063202 1
1.87341494884934 1
1.66264528693556 1
1.5236018204393 1
1.42530824671341 1
1.51377222346086 1
1.95322419818236 1
1.76652005130022 1
2.14405681916356 1
1.41284485730762 1
1.5148569795985 1
1.43921504466227 1
3.30090011911118 0
1.50420916828925 1
2.86931463475493 1
1.5325724598829 1
2.05247171214066 1
2.37650986431712 1
2.88587671518992 1
1.66234261625747 1
1.65266825349775 1
1.50621132909447 1
1.07978011785616 1
2.5473603860771 1
2.17598833585792 1
2.38187697048375 1
1.99580930976796 1
2.60644702007062 1
2.12491413016334 1
1.98561773587624 1
1.82968239665284 1
1.78174442068621 1
1.68641824762269 1
2.48555802337285 1
2.58622200946545 1
0.968871359085662 0
2.68738201069377 1
2.32300700512887 1
1.75293149148886 1
2.21105604420395 1
2.03095029314599 1
2.00616484904207 1
1.88642731650335 1
1.90642015143339 1
2.19574707460741 1
2.50859946255088 1
1.75253952656075 1
0.579289092427668 0
1.65997858588529 1
1.3651550704205 1
1.2618265526984 1
2.84204632412313 1
2.74433003419972 1
2.31812389670901 1
3.4410372994568 0
1.7640873934643 1
2.39577052234284 1
1.56256678378033 1
1.90168692706329 1
1.73906504937681 1
1.83815279044902 1
2.58930452451029 1
2.91223142255944 1
1.26703894116344 1
2.33051321065753 1
2.73250607298219 1
1.52160614327074 1
2.37387025180797 1
2.02605473402302 1
1.97621608041768 1
1.93846447362515 1
1.95168670767268 1
0.800512327162858 0
1.50936225033997 1
2.40717219509191 1
1.19272355963363 1
2.01054449630081 1
1.21294664448762 1
2.07398269458765 1
1.4521900709115 1
2.2722784079403 1
0.797441281177244 1
1.96646868564015 1
2.05838146631881 1
1.53493190911758 1
2.3794655752671 1
1.16604178991417 1
3.00960686618871 0
2.18601968624964 1
1.72602021920541 1
1.51262718181882 1
1.9828620015035 1
2.5489948497147 1
2.98110740616933 1
2.35915200172665 1
1.9858917261366 1
2.59247828025802 1
2.29946983779331 1
1.5977658774421 1
0.82555632678078 1
2.04531244618346 1
2.56372608612619 1
3.00645079650988 1
1.4462232866074 1
1.47841641049301 1
0.159324495086728 1
2.14330824404391 1
1.42280679492387 1
2.37150092430577 1
2.05653946878257 1
2.05729729194077 1
1.72364928508878 1
1.79762524508991 1
2.48663310814473 1
1.56420093392157 1
2.51235272204044 1
1.99851081891844 1
1.73897173918565 1
3.23100840345805 0
0.720014058608732 1
1.9186710435533 1
2.36917981605222 1
2.61606947091699 1
1.43894813470891 1
1.87600223082039 1
1.05274705222629 1
1.89270137066078 1
2.10088912152797 1
2.55180521781912 1
2.06203463409908 1
2.55977594905749 1
2.96988138645389 1
1.91828607735277 1
1.12775685294977 0
1.86611299386974 1
2.13889912777993 1
2.09919171449613 1
2.63794804630345 1
0.717456080363827 1
1.0623334040777 1
2.19109777908791 1
1.66460184063607 1
1.37327380474572 0
2.11085616994026 1
2.07393765636577 1
1.82310635735318 1
1.65229831677412 1
1.33768058429657 1
1.9565398347236 1
3.26200283504649 1
2.13490247726657 1
1.75935582379566 1
1.53424363842886 1
1.80525898206299 1
0.888265443546678 0
1.72095623547842 1
2.33039854313937 1
1.92694614057937 1
2.22825626032082 1
2.20034951339223 1
2.51396947365604 1
2.23020831621173 1
2.24267419573575 1
1.87093629722727 1
0.742472207739074 0
1.84468843597078 1
1.81721295268246 1
2.51172041293975 1
2.81816273620955 1
2.42819716313507 1
2.16698117218928 1
2.04991455305933 1
2.2315878056937 1
1.93831403255941 1
3.05523485762776 1
1.69090121261009 1
2.52440667040997 1
2.41118189496915 1
2.30226271683228 1
1.98233536250475 1
1.92545050817657 1
2.50535960877355 1
2.09457726496151 1
1.41094565876589 1
2.68498411536149 1
3.11454203082454 1
1.37823402763092 1
1.77734493639237 1
2.94050847096946 1
3.14387219486618 0
1.93595901922615 1
1.02071262267035 1
1.8474860288146 1
2.86697481702344 1
2.56560967856642 1
0.51989087711381 0
1.90959489378542 1
1.19889205540329 1
2.01991957452957 1
1.55940759730146 1
2.79116573146477 1
2.62811368813812 1
2.47478851543936 1
1.66190871882006 1
1.67860046507545 1
1.11133243836194 1
2.04168681515551 1
1.30841848721558 1
2.59492294861493 1
2.10707840049023 1
0.860916781637142 1
1.89573399017952 1
2.30973753544482 1
2.26210579235275 1
2.02270521883919 1
2.47163813022903 1
1.69087199053329 1
2.35975844131576 1
0.517422795973146 1
3.35298504711848 1
1.9590207925517 1
1.59712266400502 1
1.79942815888922 1
1.42614596336973 1
2.23239243014032 1
2.84720833324455 1
1.33926169805268 1
1.55933824273553 1
1.91113350424701 1
2.23574196098831 1
1.26506339017568 1
1.62404371927333 1
3.00373206837257 1
1.82045081399866 1
1.7868012723176 1
2.85562850976244 1
1.71958733071723 1
2.03355653891694 1
1.59058648162704 1
1.65078997240291 1
2.74778093456954 1
1.73093956782591 1
3.43428426795744 0
2.13230378599767 1
2.69131069957321 1
2.30090074327698 1
2.45155861532135 1
2.34722775820652 1
2.08270732382913 1
0.633793821828421 0
1.68711192468777 1
1.25861299983764 1
1.4500429452428 1
1.99631556817999 1
2.52113010708754 1
1.76941253204052 1
1.66915059675596 1
1.69080322140415 1
1.56970417424876 1
1.56094599703962 1
0.866618041254003 1
1.27226521189836 1
2.41450292421877 1
2.98516479222592 0
2.0449297733268 1
1.79017784808897 1
1.05387078007919 0
1.46404989080645 1
1.27482852448921 1
3.24547780124177 0
2.34079189151318 1
3.55870221295502 1
1.12966794273124 1
2.20390927133747 1
2.20944100119962 1
1.73472480382307 1
1.62898969866729 1
0.91236961610236 1
2.17936846850822 1
1.03781626485847 1
2.31168893585618 1
2.0295025065526 1
2.92046393052903 1
2.95225106663423 1
1.86006877353087 1
1.74064884219274 1
3.48991679408718 0
2.47958083065022 1
1.91086395912974 1
2.19845228021353 1
1.82547849535951 1
0.876626002707963 1
2.27854253710383 1
2.21373812983789 1
2.59112467459274 1
2.39883090706507 1
2.76331178267265 1
1.91913257255968 1
2.17784890901114 1
1.94123986882289 1
0.779099707424969 1
1.5116965763686 1
2.07911846662858 1
2.44996588778527 1
2.04987567925257 1
1.84006067082501 1
1.40300162977164 1
1.87364744181151 1
1.30833528010659 1
3.42731925442823 0
2.76146156509223 1
1.6918564669267 1
1.65467626408805 1
2.28895905435553 1
1.79407208678962 1
2.07960182374673 1
2.6559181788552 1
2.15051010619218 1
0.798474739798881 1
2.33929990427677 1
0.99147678599569 1
2.85025919415277 1
2.0650557490748 1
1.98716778536141 1
1.95351424800533 1
1.24140318269972 1
2.49288980873763 1
0.934350287178429 1
2.18613135506848 1
1.50907463922961 1
2.2146665218266 1
2.32592696910849 1
1.78467969731202 1
2.54685292091859 1
2.60908815248378 1
1.90437297829676 1
1.90197140952499 1
2.3301380602773 1
0.757871769252318 0
2.29117650061149 1
1.11806078934608 0
2.06653811937068 1
1.53741029504502 1
1.08335180497759 0
2.12206610740295 1
2.26844323161594 1
2.77610409048256 0
2.04218707214097 1
1.64402402008584 1
1.81387933064199 1
1.84662313586731 1
1.87593434175481 1
1.78497710366727 1
2.39224467584855 1
2.09654125166368 1
1.2409106345638 1
2.05038914629577 1
1.0510102431332 0
2.95078632525432 1
1.5339133082423 1
1.07746786602326 1
1.92671035901738 1
1.38861383625693 1
1.39448322155515 1
2.3766110507866 1
1.17560470333885 1
0.768353944735163 1
2.95557367925963 1
2.27444349009331 1
1.8931254624036 1
2.20775222755243 1
2.1823926430488 1
2.56786184646472 1
2.09493010493587 1
3.60195725394912 0
1.59908744689283 1
1.58960107814452 1
1.43370489995232 1
2.68338413365753 1
2.69407544524168 0
1.85343800915289 1
1.27270294648073 1
2.15879840125376 1
3.97236295087588 0
2.06169101799516 1
2.0210523644002 1
1.67652573336813 1
2.55010948460963 1
2.69478607406213 0
2.58452377640793 1
2.78544134078326 0
1.51610485015996 1
0.849654664595124 1
1.47981866812649 1
2.16086197642291 1
0.992902364010874 1
2.07577180011646 1
2.11000311570999 1
2.32886646707693 1
1.38324284828961 1
2.60147885854123 1
2.0529594948775 1
1.91479633849987 1
1.53460852541177 1
1.43536980499535 0
2.02084231655066 1
1.06537489827432 1
2.10865370629114 1
2.24439274974701 1
2.1361921363674 1
1.34025022850568 1
2.10676761939188 1
1.01604330784836 1
1.68956699453178 1
1.3584805967646 1
1.5352892689801 1
2.36904498531242 1
2.49912642960089 1
1.76194393626939 1
2.1753213721685 1
1.81847367464675 1
2.38484797245488 1
2.10259914315551 1
1.87699421897155 1
2.84716083515793 1
2.13773900553031 1
1.22856353292024 1
1.24180468303521 1
1.7093160695455 1
3.00024344199612 1
2.77425075095179 1
1.58936401197098 1
2.69159708654422 1
2.38234583604037 1
2.47211636216977 1
1.34770634259354 1
2.13609925973565 1
1.59641508404218 1
2.19841117912983 1
0.387999591320611 0
0.921616032226641 0
2.21105828054797 1
1.47772792974232 1
2.63833990914971 1
3.2571006509197 0
2.28414292265326 1
2.2475929972172 1
1.79393377850821 1
2.47150489110829 1
2.62108997948159 1
2.18747134666668 1
1.92841640172071 1
2.23940552586841 1
2.50165775830471 1
1.69353311268724 1
2.21457912902325 1
2.28164850404055 1
1.72659285723151 1
3.38165127569831 1
2.67848833217546 1
0.777461136724934 1
2.3448111737509 1
1.42196734340934 1
1.79767761723343 1
1.4837207259247 1
4.04795567879527 1
-0.0322774284455351 0
1.67129290656205 1
1.71848013220292 1
1.4030332161849 1
1.54786483906601 1
2.46218615406435 1
1.38917946518768 1
1.41708735433877 1
0.634395804974105 1
3.31719299527913 1
2.68734331636276 1
0.722673874412775 1
2.57688261537601 1
0.736265756505142 0
1.90208950434011 1
0.952463667818841 1
1.75981065502443 1
2.81534558524735 1
1.52112818041506 1
2.79804022379273 0
2.3524694893818 1
1.7594720081115 1
2.55847567082936 1
3.15196956979483 1
1.16914670914982 1
2.45580728417904 1
0.922817131470594 0
2.42464979251902 1
2.36764555083596 1
1.89212862339517 1
1.24956085664808 0
1.5604828005167 1
2.41395704465166 1
1.88820271443965 1
1.01382298970467 1
2.64188781693107 1
1.75687489392095 1
1.69106984369024 1
1.62131089622091 1
1.8113652452709 1
1.99905885893026 1
1.38097228285413 1
1.33830481020999 1
2.36960659657507 1
1.69875529879434 1
2.62869749214573 0
3.03883390639521 1
2.28433876940788 1
2.09941546265839 1
2.04234781537406 1
1.98454582982985 1
2.68669157717822 1
2.24565322838573 1
2.72784490146764 1
1.48270222024719 1
0.933241676719946 1
2.13683068935496 1
2.04050929716513 1
2.97710556779079 1
2.63370750086593 1
1.20028636895688 1
3.00614256271519 1
2.14292429940478 1
2.10802549569433 1
1.3106150935584 1
1.31603686923208 1
2.82311397164738 1
1.87737701104936 1
2.96416222163623 1
2.78241932646971 1
1.5136430287192 1
3.17467840544366 1
1.7360970755358 1
2.15889599879753 1
2.45161322805322 1
2.12758440941621 1
1.68952434814763 1
2.80786784991623 1
2.71716759767347 1
1.17571348381966 1
2.98931195442551 1
2.3570205649926 1
1.07166797159944 1
2.27720019659921 1
3.2208904606917 1
2.67993425969494 1
2.40806166760966 1
1.26755429027116 1
1.48085049479214 1
1.94019356167196 1
2.02589386197321 1
2.0841360533142 1
1.58713007196354 1
2.74498314643271 0
2.02547961188843 1
2.02203203495278 1
1.55963103354622 1
0.729080740070683 0
3.33728588492718 0
1.87180647717654 1
1.1460084826469 1
1.81664216036804 1
2.3852787547562 1
0.272880652107067 0
1.37295731880944 1
2.18447965749887 1
2.22839612774225 1
2.11838734486623 1
1.99252284800523 1
2.89598620447901 1
1.3762800651182 1
2.33816773620443 1
2.7479870886209 1
1.32530620357765 1
1.52979748916266 1
2.18867369405924 1
1.56422589999996 1
2.51313203256922 1
1.96231081837062 1
1.92570164481173 1
2.20301016130305 1
1.86335066051261 1
1.66376070537397 1
1.33687860538148 1
1.57179003610003 1
1.02306591877103 1
2.17091722884883 1
4.02907571536057 1
1.75724423109686 1
1.30980586467144 1
3.11441646637531 0
4.25981612951109 1
2.68097424730838 1
1.48898255775207 1
2.68929213928028 1
1.64500120311136 1
2.37574141267603 1
2.14372230292038 1
1.93731931156276 1
2.59511850477681 1
2.62905770204242 1
3.03753222296842 1
1.7569238538616 1
2.2830994592229 1
1.8693814940423 1
3.1324649019923 1
1.5754274829661 1
2.71446440101713 1
1.34313106355536 1
2.19231315074167 1
0.308496284643169 1
2.39194350846988 1
1.28070608941717 1
2.11064644618413 1
1.94551782039691 1
2.58893023918172 1
2.81730621889593 1
3.38511822002207 0
2.0711947385409 1
2.43069699350494 1
2.38002709397628 1
1.09307462655496 0
0.229704696132066 0
1.40502331620813 1
0.285907259105056 0
2.53709990461563 1
2.30536513305592 1
1.62585814364743 1
1.99042030260653 1
1.39601425267486 1
1.43141016110247 1
1.85482525909203 1
1.30192678272592 0
1.4481720846526 1
2.4466492458952 1
1.96354705750765 1
2.70532508941072 1
1.84456579184261 1
2.19205927573588 1
2.07524839575518 1
2.34981503617852 1
1.70187397461442 1
3.44178668814564 0
1.69195752840752 1
1.35701952020858 1
1.86169463533536 1
2.88293364775396 1
1.489352021281 1
1.61272856027911 1
2.54268902079845 1
2.17799539198307 1
2.15390580906127 1
2.20555558481489 1
1.72651303397203 1
1.88822200552774 1
2.63401568537837 1
1.9819000940212 1
2.767966246437 1
1.88879715270634 1
2.14024287887209 1
1.80138679821215 1
1.31843789294462 1
1.08719938121074 1
2.02084780325777 1
1.55367535507865 1
1.58756375879675 1
2.39297867054055 1
3.01150166271992 1
2.3662538857515 1
2.75077221400024 1
2.83588555759872 1
2.26945068831936 1
1.41550205808812 1
1.5006419176298 1
1.61079827275629 1
0.86517920887035 0
2.66746751161928 1
1.22622938452842 1
3.47054468530874 1
2.81305742173155 1
1.2276363993311 1
2.16568758165005 1
2.4996786787763 1
3.31586664250791 1
2.07513275934057 1
3.15362529128231 0
2.08233865334972 1
2.50178037742915 1
2.00376248937908 1
1.70368533666553 1
2.961214402053 0
1.89944972412673 1
2.53834841355418 1
2.03630105707436 1
2.02063443912076 1
1.33398869330922 1
1.45457191462921 1
2.58408763597667 1
2.42634527235584 1
1.22379697129542 1
2.07305786013295 1
1.88704320744081 1
1.84346335320648 1
1.43847931504537 1
1.84219249003524 1
0.827103467790024 0
2.25077183190657 1
1.591564193046 1
0.569024776508053 0
2.05809464946838 1
1.94825089503338 1
1.45077582199761 1
1.32239413301027 1
3.07961529659906 1
2.46101115676592 1
1.40650868100113 1
2.05494496878381 1
0.936418055024831 1
1.89925508025965 1
1.80964678930529 1
2.09750298258612 1
2.04643628504207 1
1.88867241842786 1
1.73142190801413 1
2.06395288878079 1
1.73369253339523 1
2.80796770854568 0
1.697395825569 1
1.45498506570263 1
2.34844331016177 1
1.77324452877096 1
1.17120001875474 1
2.81228153209789 1
1.8437356540345 1
1.94698952126576 1
2.67549512501219 1
1.32495849174514 1
1.84929081632698 1
2.20750973724901 1
2.10704946857967 1
1.54477137436652 1
2.70295941073813 1
1.17764671254098 1
2.29323179246928 1
1.70392582821264 1
1.63504537965031 1
1.37341202964248 1
2.05017711550403 1
2.39403848299776 1
2.15658219866644 1
2.69254479093435 1
1.82019212218991 1
2.35462582198205 1
2.52720229897009 1
1.04063169772845 1
0.58804799394559 0
2.08681651063625 1
1.21624609925476 0
1.74682961727678 1
2.93817146661597 0
2.44268880399334 1
1.39069417222792 1
1.03865267521796 1
3.04816496825249 1
1.72971126726507 1
2.48012407491254 1
2.23420639179026 1
2.37271216949342 1
1.8207898590892 1
2.16766458369471 1
1.62699965622019 1
2.74892618284322 1
2.16615729287334 1
0.826529551318395 1
0.738616233362521 0
2.05940829301174 1
2.31675828052193 1
2.99516475234744 0
1.55178948906063 1
1.12904318283665 1
3.10544546774553 1
2.47607961210627 1
1.69368834151436 1
2.69784806522883 1
1.61135327357965 1
2.06334202094022 1
1.24468850080529 1
1.83351518016239 1
2.82411825624417 1
2.3946060610404 1
2.76915739855591 1
1.1156971046165 1
1.59037670112846 1
3.20536438626541 0
2.3676676190232 1
3.70076055539655 0
2.41894943759242 1
2.72628295041589 1
2.0539936056785 1
1.72622266618237 1
1.6642761606515 1
2.41245430692775 1
2.00856023283898 1
2.20866147016207 1
2.2854088434894 1
1.90312754192262 1
1.45998834649845 1
2.24369374228861 1
2.08579156487994 1
2.44550887564705 1
3.02116506497552 1
2.25581125933303 1
1.65899917182968 1
2.10990718744502 1
1.99329850014295 1
1.27112024004475 1
2.06585262967718 1
2.10565994147107 1
3.17826481300972 0
2.42162205452295 1
2.13790308323475 1
2.06464911819623 1
0.679602370181839 1
1.02147020892723 1
0.565438039456646 0
2.40285972014644 1
1.53005923998347 1
2.23134156770677 1
1.53089721711574 1
1.19415056792103 1
1.96007599576233 1
2.86471032967608 1
1.31535252035148 1
1.07319411312168 0
-0.016696675970842 0
1.68717777223347 1
2.22755865620535 1
2.47880103193394 1
1.49746358782885 1
3.27689376974593 0
0.989998348667263 1
2.02846086884377 1
1.22405791212432 1
2.17453663652791 1
3.52368756936391 1
2.2991451638178 1
0.816162796259386 1
1.79796485119865 1
1.28558401830799 1
2.13491947616292 1
0.675847961817981 0
1.75166953665429 1
1.15913984422081 1
2.26919271355126 1
1.34962859714588 1
2.62709525457859 1
4.04664578086162 0
2.07554730384199 1
2.98798447140256 1
2.44629228007658 1
1.92399686654278 1
1.97395024056793 1
0.996182557740655 0
2.49055713950244 1
1.30822859407927 1
2.36796392357863 1
1.83435055089838 1
2.16835120394615 1
2.47588950940787 1
1.86589677227417 1
0.982852089618419 1
1.57499559114266 1
1.455788111343 1
2.86230826815006 1
1.57069567340632 1
2.59375698447454 1
0.901777651303552 0
1.90867337684498 1
2.57710585057084 1
1.60038510239678 1
1.32760332648773 1
1.12324974446593 1
1.77496002163694 1
0.843879514062297 1
2.34640979060699 1
0.207847386669084 0
2.52469308513776 1
2.54533576678265 1
2.97094040557694 1
3.15404303856801 0
2.45977964294336 1
1.77922298158396 1
2.51115207599999 1
2.07398953584504 1
1.20782374467588 1
1.36849901545019 1
2.165513719298 1
1.5044584024825 1
2.10816322688602 1
2.11918695735323 1
2.79297817667062 1
2.61779855341593 1
2.32899875310553 1
1.64508365743746 1
3.20932386959226 1
2.9176424005719 0
1.41749385780962 1
1.29375613102058 1
2.70007082014957 1
2.96658396386273 1
2.35249617009952 1
1.76588559103825 1
2.43248697364726 1
1.72914356796002 1
3.21608161730951 0
2.12523281756919 1
1.16111899369507 1
1.35780500648295 1
2.41880411131267 1
1.74858415260187 1
2.11578469750594 1
2.61906797215367 1
1.44437318428 1
1.94258630752554 1
2.03424497547324 1
1.90876233724846 1
3.31920401188377 1
1.48714961282871 1
1.78964899889887 1
2.43185341820237 1
2.53354816699174 1
2.24208425576139 1
2.18091682559873 1
2.69058707861733 1
1.73336604773792 1
-0.119780303340562 0
1.62357720855383 1
2.52424754015178 1
2.02336947939704 1
2.61632966892675 1
0.588761833149147 0
2.97117551522093 1
2.86345266274738 1
2.27141029570226 1
2.74160274626028 1
1.83658305825744 1
3.37186892851074 1
2.12903459646925 1
2.85648296471757 1
1.80562229461791 1
2.10239699393211 1
1.69120463586284 1
3.52262037817687 1
1.23973559382905 1
1.65332897818738 1
1.89065656664202 1
2.08066941948984 1
4.12056071960459 0
2.6492393107528 1
1.00373710851088 0
1.5370960577023 1
1.98173996232181 1
1.85251756466495 1
3.22411463491637 0
2.59121687258248 1
1.97771174650346 1
3.02175507899413 1
2.19124809854295 1
2.19709681281771 1
1.98051091495905 1
2.38647059593551 1
2.61517773655616 1
1.21196224594678 1
1.22062861655718 1
2.05038535908348 1
3.05255997491348 1
1.27146647530476 1
2.56438935497052 1
0.820295608402085 0
2.67987355024958 1
2.84995940389737 1
2.12727682592656 1
1.94042324415305 1
2.5351552658824 1
3.12036858321756 1
-0.0059110185088555 0
2.87828956738598 1
0.710246657481108 0
4.40079525583101 0
1.61425897751362 1
1.03529147942716 1
2.38551377848413 1
1.41174854163844 1
2.51532990046977 1
1.11601860310559 1
0.868796093313984 0
2.05055829230727 1
4.08699444128164 0
2.04247929689291 1
2.66084166453131 1
2.0389699919926 1
2.28848892274853 1
1.13600835915817 1
0.522545668243081 1
1.77401043540053 1
2.40514550147492 1
1.25142449665312 1
1.79644804926586 1
3.68540483683931 0
0.477435141180481 0
2.09145071815086 1
3.14167959994918 1
1.10063016357699 1
1.96225025442271 1
1.89964799140222 1
1.5713110295283 1
2.80789381067705 1
2.03409641342006 1
1.46546909497199 1
1.25601348457872 1
2.27987069353483 1
2.14990963797597 1
2.7006017075193 1
3.54383742965582 0
1.95343400854405 1
1.75894937795658 1
1.14091283840299 1
1.59515917649044 1
1.62149896931067 1
1.06050446865762 1
0.466360849894724 0
2.55325960002618 1
1.63217695269805 1
1.74690426885954 1
2.13587705977115 1
1.76285740535545 1
2.60495693699487 1
2.55908979756888 1
2.77824446847314 0
2.49545625268855 1
2.07101713876047 1
2.54424084958862 1
3.41004444892637 1
2.29891664522023 1
1.37854916236732 1
0.810374997543947 0
2.3272111516925 1
1.82369519209947 1
2.34536209641076 1
1.72719822938806 1
3.38613434924958 1
2.75412016537316 1
2.8307820532528 0
2.50177242589966 1
2.11278362974425 1
2.22434902442778 1
1.50595327450159 1
1.00117731383258 1
1.49459322815836 1
2.33592576013356 1
2.41304225967431 1
2.08119557425903 1
1.93606770683862 1
2.34887412656987 1
2.61777371619268 1
2.07837138167946 1
1.77385892845642 1
2.71205598295938 1
1.32199240684389 1
2.24636832156902 1
2.48968227251337 1
2.60027042538742 1
1.3189117652765 1
2.76131318794106 1
2.6821876588378 1
1.56717072470478 1
2.86749378385001 1
2.96174345838173 1
2.23224117909125 1
1.92104424045961 1
1.93896143451713 1
2.41211385435555 1
1.47541840568921 1
1.82740512466099 1
2.17391701158602 1
2.24131668650795 1
1.52351407479968 1
2.27942658576184 1
2.22157111083764 1
2.70050555259975 1
2.18816333463032 1
1.15574814498206 1
2.97050366787747 1
3.09376651955786 0
2.59025586756158 1
2.18806190955033 1
1.92259254825996 1
1.5977103304706 1
2.02484042835415 1
2.46596131912133 1
1.13729091533334 1
1.81802795581506 1
1.9682528051452 1
0.981868797894898 1
2.70574417171781 1
2.39965372514002 1
1.65500269713824 1
3.26604373931985 1
1.60280356590678 1
2.05175100363111 1
2.95795904600222 1
1.94666729634057 1
2.52618414302652 1
3.62914092510721 0
1.71963689549108 1
2.65799133134548 0
2.06320054180072 1
2.30905716341834 1
2.06177346279504 1
2.34076561030218 1
2.06020017563882 1
1.83872321993945 1
1.06408316957666 1
0.902547091268151 1
1.51981514457602 1
2.90145398318772 0
1.89065107832023 1
1.25188072856441 1
2.03717853687684 1
0.754979963212167 0
3.30139221612865 1
0.968673598960952 1
2.1583976934466 1
1.10895754985303 1
2.28551906906864 1
3.37383889989293 0
1.52163539836203 1
1.72395727363869 1
1.69511255248365 1
1.69124331136894 1
1.67871101629586 1
0.38075250117443 1
1.6631830105305 1
1.098768591975 1
1.44711321894437 1
2.00232092496501 1
2.41911842589384 1
1.45696811676613 1
2.17199099234074 1
1.35270524000954 1
2.43187470203644 1
2.29025024787576 1
2.18354381220233 1
2.75696524556114 1
2.81524062502334 1
2.77655350423309 1
2.4457743084403 1
2.50508298067759 1
1.90365061932399 1
1.59271853840432 1
2.78488071424645 1
1.99261049597235 1
2.37370239162385 1
2.08589162276453 1
3.04443183481932 1
2.61658741658237 1
1.84724460399889 1
2.47610520002902 1
0.729125026144684 1
2.86321995462424 1
1.72498763858558 1
1.75377561406847 1
1.5099404825489 1
1.31288699361018 1
1.69156788083414 1
3.08942427726485 1
1.65952625021085 1
2.30598499560346 1
2.31783397606822 1
2.39361078309056 1
1.6548004327651 1
0.424814219283712 1
2.54984321971073 1
1.23171099455172 1
2.85116731863489 1
2.53382694121832 1
1.86289960741243 1
1.24238337162542 1
1.52235074134914 1
2.2761661496235 1
0.895273203703299 1
2.13006071129057 1
0.366102468788733 1
3.4812861562735 0
1.42557782370136 1
2.54883395491084 1
2.36376320064364 1
1.53846598625049 1
1.96883697951384 1
1.21325940011195 1
2.57476677424903 1
2.0570728572437 1
2.29572408489962 1
0.0583985462804468 0
2.07720374431699 1
2.38496459242736 1
3.00274268410936 1
2.57852276322898 1
1.84646493546059 1
1.49922309893652 1
2.43817235856171 1
0.498362908167051 1
2.10511516386115 1
1.81031462041448 1
1.9297897053238 1
1.87758276965809 1
1.44496321207222 1
2.16704041989287 1
2.76661525502957 1
2.95512672444686 1
2.55216434912508 1
1.02200951608116 1
2.72885522379536 1
2.2284229521003 1
1.45942576832228 1
2.65913369764813 1
2.55766806621697 1
2.08594256339056 1
2.34382967447364 1
2.3156915566144 1
2.09331220810881 1
2.3151421355297 1
2.89519942755177 1
1.57811305146901 1
2.86590535912572 1
1.17736357032956 1
0.857512890366024 1
2.38216349454173 1
1.25219089278645 1
2.28579439216795 1
1.6265693534388 1
1.89653442365936 1
1.40816802116745 1
2.26010182805104 1
2.84670804116901 1
2.84898409808633 0
1.30915790379784 1
1.51174365701119 1
-0.234028029459438 1
2.63073228704526 1
2.03800816588531 1
1.28059824919698 1
2.11991539454334 1
1.48776647079255 1
3.24495012308249 1
1.88082714688954 1
2.43098825967038 1
2.96231148985712 0
1.44559309549682 1
2.55618558141292 1
2.54739493743072 1
1.61011265909149 1
1.37594224975323 0
2.62386186289394 1
1.71909678371122 1
2.32075496843554 1
1.68110150592668 1
2.44428083706318 1
1.94439232865572 1
2.07310853480361 1
2.17553682019126 1
1.391328307497 1
1.7614395130765 1
2.1371369832754 1
3.81600499647823 0
2.30392432021355 1
1.8033265614396 1
3.14064942316745 1
2.46261556731962 1
1.16701150159309 1
0.80037954735204 0
2.25835977844477 1
3.24359222213341 1
2.09085300528029 1
2.73360041037799 1
1.83482292812054 1
2.07324135631979 1
2.76527063689115 1
1.56377361139259 1
1.8184701210593 1
3.34503702058581 0
2.18139674408997 1
3.16240762919517 0
1.04142338820337 1
2.15424124257915 1
3.0390771648772 1
0.691837325478421 1
2.20881311709505 1
2.05485620008255 1
1.30998418675471 1
1.81206508394122 1
1.8714471279345 1
2.30135322161187 1
0.130343349598823 0
1.19545262543364 1
1.90356808681071 1
1.78332737212521 1
3.21650782822893 1
1.95880718140405 1
1.47709322944151 1
1.47137809726624 1
2.17140873446888 1
1.40127632650212 1
-0.0482739043645696 0
2.28440715188831 1
3.07953227269601 1
1.89582049058053 1
2.55039782249452 1
2.03048112016536 1
2.547972368896 1
2.80233365257804 1
1.44576807450406 1
2.81813218877864 1
2.10189578180083 1
2.2802302124407 1
1.92440290282678 1
1.80388918528239 1
1.59452371352948 1
1.71089795666423 1
2.86636821807721 1
1.75677179467002 1
0.950693723293109 0
2.28394941433271 1
1.43206481245015 1
1.05772577864318 1
1.45456043147612 1
2.45286995425301 1
2.13388285970602 1
1.68870034278682 1
2.10250529551598 1
2.62253677834823 1
2.7391493231401 1
1.40628205586432 1
1.85216918400587 1
1.72433203572943 1
1.41189734731652 1
2.27793371670356 1
3.41741027893009 0
2.90525933968494 1
1.8171834969329 1
1.54193807749204 1
1.34167015483592 1
1.93693582286954 1
2.18082033857654 1
2.02250223989616 1
1.85187498582323 1
1.83456721072989 1
2.13834409323292 1
2.57904811952194 1
2.28969202008852 1
2.53193980453946 1
2.53463135275214 1
2.20844168317236 1
2.27185518617153 1
2.46471070384524 1
2.01178621808018 1
2.02207399190697 1
3.18239802406788 0
1.44022810573388 1
1.03512333143739 1
2.68590432755036 1
1.09320297183154 1
2.42550843547416 1
2.31535902155039 1
2.42137060243976 1
2.05085791648544 1
2.41285173200665 1
1.38022189570511 1
1.9080612654 1
1.95320593587688 1
2.41386169319169 1
1.85397174835456 1
2.81018410137077 1
0.838438794656973 0
2.9680106627719 0
2.26487382873907 1
1.80582824583192 1
3.13852922062803 1
1.20290236429397 1
1.17522848468911 1
1.94191041351111 1
2.4257143075078 1
0.476133142251658 0
2.01399084800518 1
3.26179086998003 1
2.08607792757441 1
1.74038613363012 1
2.34365344357574 1
2.41972814696093 1
2.32949772070691 1
3.01231550423605 1
3.81683981436655 0
1.22341616610152 1
2.85611810897807 1
1.72673543435428 1
1.45867015314168 1
0.852474292653618 1
2.71347648046662 1
3.31004402350193 1
0.870512163987454 1
1.83865803046048 1
0.95086288396511 0
2.31115019144442 1
2.33780862712617 1
2.77891869363047 1
2.81041693641953 1
2.86252983402065 0
0.924510400849751 0
2.33732982118521 1
2.57925667505403 1
1.22233541185708 1
2.95652057758894 0
2.34152158077714 1
2.27415265414323 1
0.71350772646093 0
2.07971303931283 1
3.52639502245007 0
2.04662429960351 1
1.97536116478946 1
1.59213479202518 1
1.54175637606897 1
0.766559615988078 1
3.45650544143918 0
1.14433977569039 1
3.1918693491817 1
1.99045136906821 1
2.16728157329494 1
1.46917634894382 1
1.77101407002905 1
1.46291858659464 1
1.85360809168176 1
1.60071780460819 1
2.18344671860012 1
0.937322891300997 0
1.34713282887643 1
1.70295534518903 1
2.00422650638815 1
2.50551887302247 1
1.5127765173067 1
1.44096064104103 1
1.82637388423108 1
3.50676549770054 0
3.07770220558453 1
2.54107013768936 1
0.672878936134034 0
1.00930201384076 1
1.74822329906513 1
0.42022164515259 1
2.101243511292 1
2.47930611636056 1
2.22563719429885 1
1.98286086766115 1
2.34324588566205 1
1.32114029772128 1
1.62671426891129 1
2.16343506268887 1
2.39156890518043 1
1.72393536602269 1
1.87931374005481 1
0.82488999355983 1
1.51661041791864 1
2.07100587008698 1
1.76697107784441 1
3.08286715362956 1
2.61710650203789 1
1.61843220705792 1
1.15767794549949 1
1.7120201660923 1
2.14876238266975 1
2.27173397182815 1
1.37590836030988 1
0.9225917831978 1
2.07238567959542 1
3.50479904168397 1
1.26363321492902 1
2.26182568609038 1
1.7393267174496 1
0.917812477653091 0
2.75252844144953 1
1.75890689284894 1
2.39512095395011 1
2.30423466314009 1
0.109541207991772 0
2.63791283945894 1
2.62943525112147 1
1.24194604606838 1
2.85772798990214 1
1.22441156702181 1
3.55334793648649 1
1.86767615997352 1
3.18888482239998 1
1.89774345687123 1
1.72595659919745 1
2.8720268094838 1
2.08012264756095 1
2.43677664297315 1
1.61276329651886 1
1.51209837328454 1
1.84434253156203 1
3.22446855406588 0
1.58995552758525 1
1.94640629872231 1
1.81097705811949 1
2.94369855450616 1
1.5435171323622 1
2.28691036458324 1
2.61614674585353 1
3.27697166011337 1
2.90333124648599 1
1.73593473652603 1
1.17049710456392 1
0.327686228872234 0
2.27751126594132 1
1.98418141162191 1
2.187675181562 1
3.13287053662897 1
2.03407756886409 1
1.78264668089846 1
2.21942071285912 1
1.49370762447169 1
2.08767300880229 1
2.17704523779494 1
3.08038561980503 1
2.64969208650303 1
2.13234514079886 1
2.33861958156685 1
1.55915643830935 1
3.68995989073295 0
2.11362374535219 1
0.638844087195583 1
2.1717307873674 1
1.61894963644226 1
0.279240322818389 0
1.41071785251435 1
2.17666540796198 1
1.64444112348062 1
2.88876762185038 1
1.960401271313 1
3.46334513991475 1
1.90552313509054 1
2.64375250431855 1
2.18684328263327 1
1.79719750282235 1
1.68544740459698 1
2.25330172799134 1
2.1299460535007 1
1.94867976820488 1
2.02483828047717 1
1.42195676320014 1
1.79157856556072 1
2.07107872958472 1
2.71436062325073 1
2.02348841792489 1
2.56005363452478 1
2.15129304487943 1
2.20293906364382 1
2.15745070433395 1
2.91665275948501 1
2.02639785607798 1
3.00700064813435 1
0.562696863474509 0
1.88917525533632 1
1.09375750818505 1
2.70512995511227 1
1.05354129257061 1
1.53135104340839 1
1.96955455733542 1
2.35171935124946 1
2.318054481597 1
2.01463146558102 1
1.83437668079 1
1.80450363899442 1
1.79533468140468 1
2.5083788522513 1
1.02560854879032 1
1.5255187006741 1
1.81782802418453 1
2.86829602264024 1
2.49145963968166 1
1.62042423915249 1
2.42705813231959 1
3.2913984486897 0
1.71318563285578 1
3.67742308371398 0
0.844300397901211 0
2.49905212617885 1
1.88476886027695 1
2.31882572978716 1
2.55885759576286 1
2.27222661038746 1
1.43324047400106 1
2.3372255259091 1
1.98713209420059 1
1.78038514293111 1
2.14402855750425 1
2.17448450972252 1
2.34114848589894 1
2.01066699205324 1
2.00049501081954 1
1.3665890150902 1
1.84491886724769 1
1.27399788839725 1
2.25717526080534 1
1.77714182479804 1
2.10173298326663 1
2.13897640490204 1
2.40614697962176 1
2.11200293738668 1
2.09647553281261 1
2.14103501142522 1
1.46473093084988 1
1.70230984767081 1
2.6950094459965 1
3.35477769934087 0
2.22064914209441 1
3.02228344676705 0
2.58845144151484 1
1.33551484896906 1
1.98020673413306 1
1.62836619547427 1
2.56189687948939 1
1.89922631784234 1
0.914668324237982 0
2.21903817429538 1
2.17713188411889 1
2.65640588421216 1
2.05644547607091 1
1.86691227315857 1
2.15145604758655 1
1.97342890659865 1
2.15172003983369 1
2.42324821745032 1
1.73775936400485 1
1.42586734140977 1
1.5918588438179 1
1.40717553343465 1
2.37282077426388 1
2.90405123259802 1
2.31518926284695 1
2.54236246666628 1
2.03694780770521 1
2.31824027362535 1
1.89543141046198 1
2.90684467552615 1
2.15259358575242 1
1.22339697114755 0
2.73852290033015 1
2.01911477575104 1
1.80917192091081 1
2.23344405659694 1
1.20300201758913 1
1.56982964032364 1
1.12312078053448 1
2.15447663428343 1
2.05666941144052 1
3.15596238419909 1
1.77950819263227 1
1.73993569940538 1
2.8585359116758 1
3.22836460508531 1
2.39206250908667 1
1.66520293160491 1
1.68016897652205 1
1.65412925815953 1
1.92499122452997 1
2.8774144507753 0
1.13734775610169 1
3.36689332221703 0
2.56766367248766 1
2.56161659365299 1
2.05193122473421 1
0.853213902346807 1
1.13002417313154 1
1.70046577180143 1
2.59718860898727 1
1.97005873687116 1
2.54839181416861 0
1.32930882986358 1
1.17647663743055 0
3.29787560762409 1
3.55034967833616 1
1.79596406857318 1
1.74520840545842 1
2.66115939357089 1
2.28962308666111 1
1.48005789401453 1
2.35199615738397 1
3.00308545729447 1
0.641974567726376 0
2.83878135369798 1
1.75902135714817 1
1.20781669547291 1
0.921108840237088 0
1.71492689687906 1
2.61922917141782 1
2.11920505971685 1
1.70166372947188 1
1.54240970492294 1
0.455556615871278 1
1.76124551873366 1
1.96547156475468 1
1.85162163264551 1
1.57689334043126 1
2.81115404744552 1
2.58133794041775 1
3.11415326831365 1
2.49963995098977 1
3.33152542814111 0
2.22327915454171 1
2.42630072455331 1
2.50620305822689 1
1.70521919408321 1
2.33364629627265 1
2.01864295497341 1
1.40961393052133 1
1.21670075775952 1
1.56600642336339 1
2.21192108569989 1
1.43485109817084 1
2.04705816918124 1
3.08554739751735 1
1.78807876351888 1
1.47255486065648 1
1.53764129070149 1
1.55654806727376 1
1.88972490236665 1
1.74120726104671 1
2.62189029094047 0
1.84602024987791 1
2.89362072076394 1
2.12576233013189 1
0.919432786960074 1
1.9451088315804 1
2.01469759082366 1
1.68305543782675 1
2.73615484096337 1
1.58259288554215 1
1.63850706235619 1
0.922906214711212 0
1.34520621495022 1
2.51102304199822 1
2.68506695206683 1
0.990144379367373 1
3.64034120086728 1
2.2940877795767 1
1.93334894733717 1
2.12049505524721 1
1.35145188364836 1
1.69874435712642 1
1.76917319037264 1
1.95246557955317 1
1.0718228217777 1
2.5217307784659 1
1.57583442776269 1
3.23725942753038 0
1.15372868491085 1
3.10999785632727 1
2.4839385374638 1
1.2432870319139 1
1.92808990558225 1
0.907380993720673 0
2.12530120675816 1
0.750332452126504 1
1.8457298658852 1
2.34643635798975 1
1.79573890472636 1
2.63643268137937 1
0.18330813951779 1
2.49978404663917 1
2.08770676853175 1
-0.101484553973827 0
2.21886685275255 1
2.5427127731436 1
2.35806259743566 1
1.10287042445418 0
1.77908766674563 1
1.71151683010227 1
1.86195443973707 1
1.784814948943 1
1.76541818321866 1
1.20983546130098 1
2.36583673831479 1
2.01138458668723 1
1.88862520450488 1
1.56717725258711 1
2.59989841257193 1
2.30429016116353 1
2.61522993915006 1
2.14248394477948 1
1.50180752321416 1
3.29150025986529 1
1.84838631968506 1
1.91981642373768 1
2.3071504097228 1
1.84964314782426 1
1.36496403787402 1
1.64636261258801 1
2.15642235502958 1
1.99847033789093 1
1.06675491057706 0
1.80169853920156 1
1.76660907917131 1
1.77404215665117 1
3.36156934194945 1
2.13293886260432 1
2.28759167445105 1
2.47543514359825 1
1.09647795459151 1
2.76927502269525 1
2.86727481878543 1
1.33159382365946 1
1.70823626797383 1
1.76836052835331 1
2.33751781661352 1
2.42291544957128 1
1.46585286374258 1
1.693408087727 1
1.96232640765508 1
1.92479584088604 1
3.18161471987036 1
2.00370448856396 1
1.81845394417239 1
1.38263799082531 1
0.788620028154051 0
1.82838336883901 1
1.2370088470218 1
1.93526593218824 1
1.65258912297593 1
1.49700304244414 1
3.28808466674227 1
2.33691579279261 1
2.26891872785197 1
3.30342310834415 1
2.10190827734073 1
2.51389022970705 1
2.23640361604428 1
2.48492338381773 1
2.58805476053664 1
2.40679270436581 1
1.75325105318862 1
2.25118208497615 1
0.73825038863965 0
1.96127517769864 1
0.903795353153557 0
2.05675135538285 1
1.75476465378461 1
1.57828858980156 1
1.446486790723 1
3.2361727060738 0
2.83965148778569 1
1.75252438581879 1
3.20379631205149 1
2.728702680529 1
2.2010864126383 1
2.07562781047349 1
2.26149654575969 1
1.71437801589571 1
2.69954562850844 1
1.2607304913752 1
1.86447999593076 1
2.11356806398611 1
2.22173017882037 1
2.38911692832542 1
1.70971354742969 1
1.19115908723048 1
3.56794196445077 0
2.67541858868066 1
0.79601026886034 1
1.52213258505793 1
2.01689935158311 1
1.19535771172768 1
2.23815027300936 1
1.81774361232288 1
1.59555266218339 1
1.80549842908217 1
2.31045731338845 1
2.02999430560605 1
1.5709500473474 1
2.32393018385945 1
2.55454167221026 1
1.87861219306105 1
2.41249524802449 1
1.84646010569507 1
1.07224913791437 0
2.41559304162169 1
2.28443729616554 1
0.973522700380488 0
0.863162661291229 0
3.18699662984886 1
2.3919036639222 1
2.17522055950659 1
2.29190252231938 1
0.929097508246064 0
3.42910712585171 0
2.30587700495488 1
2.22090968412665 1
2.89900492909866 1
1.50855500057677 1
3.20136324749666 1
0.782085837817447 1
0.351082449250972 0
2.21910232436568 1
2.05445902039948 1
1.31786042013073 1
1.1310537215224 1
1.16206268646029 1
2.72091273492706 1
2.2825272697727 1
2.07886251630777 1
1.69798428876343 1
1.60173132112851 1
1.81572845596611 1
2.73342508615865 1
1.73625386618863 1
1.9115542792024 1
3.39592843288958 0
2.81148185762602 1
1.7793844205817 1
2.07878664606849 1
1.81760171807164 1
3.00998642344092 1
0.731935986109987 1
2.18947036819411 1
1.80069131575176 1
1.23076048966101 1
0.986561572083566 1
0.676020938010714 0
1.86549642721809 1
2.04629282638057 1
1.39359209895009 1
2.02321790718681 1
1.83664572748809 1
2.28743169731129 1
1.90646218651768 1
2.50756769350925 1
2.26762053608199 1
1.87895637071126 1
1.77123466209088 1
3.25831536134259 1
2.94852274073008 0
2.02013989676604 1
1.60685108330975 1
1.32913880020155 1
3.00288973772876 1
1.59781169368159 1
1.41811853745632 1
1.14254281356971 0
1.40948734326698 1
2.21072097877727 1
2.28924880952898 1
2.35888222499605 1
1.59019217692223 1
1.2121125681366 1
1.29875124236801 1
2.81649613122207 0
1.5449735207722 1
2.01568361787578 1
1.84464343676351 1
2.37949346569006 1
3.09284746670977 1
2.44198827573042 1
1.70650301021346 1
2.55738325702531 1
1.50074606634754 1
2.01042469537591 1
1.80054770915772 1
1.88904728178602 1
1.35519054383287 1
1.08597618799235 1
1.67803420502621 1
2.0485644563121 1
2.9489599584113 1
2.35975668724241 1
1.47814255064804 1
1.45902421056881 1
1.00510881322324 1
2.01862811190804 1
1.70213937676383 1
2.20449550290384 1
1.97809983349406 1
2.51612580836283 1
2.21883578202742 1
0.992900624145817 1
1.48555233795964 1
2.76914880684004 1
1.98477477578853 1
2.75699699601255 1
2.40976171438516 1
2.33750458701941 1
1.84176795763859 1
1.08429382489149 1
3.50052575604004 0
2.39612025992574 1
2.43810463870853 1
0.953780311901884 1
0.808950520960809 1
1.30796163857096 1
2.39461387272808 1
2.11715940495263 1
2.41569923474198 1
2.97200928389489 1
1.12223903237301 1
2.4098919786996 1
1.89978236737558 1
2.08791781467452 1
2.75478536614005 1
2.19939672986476 1
0.0525384348065235 0
1.30882626524801 1
2.2555071447495 1
2.22556972988453 1
1.96136621305316 1
0.984683786713427 1
1.11285371945042 1
0.658472956006032 0
1.28974478034949 1
2.57240727042845 1
1.82742763665231 1
3.66165974600653 1
1.22887120838269 1
2.14352430665448 1
2.69680819856842 1
1.53545392920219 1
1.83914623157355 1
2.12470004645568 1
2.26620291998533 1
0.604994795898917 0
1.80867498113039 1
1.42222919499352 1
0.834573306439031 0
2.55614554111393 1
3.01979539603412 1
1.75706690277789 1
1.12381482022234 1
2.61221526002973 1
2.70182644004852 1
0.578925103407116 0
2.02157771573639 1
1.94141497317017 1
1.85569301484148 1
3.10293938296944 0
1.73309471009364 1
2.94540285582429 0
2.28415788599451 1
1.62992745116279 1
1.71426146917642 1
1.87564405786304 1
2.31247848852065 1
2.32221518658625 1
1.11809194388175 0
0.944795577900365 1
2.24336498489933 1
2.59026628579272 1
1.42365941386565 1
2.51341694938211 1
2.27225318570023 1
2.32236143362478 1
1.13092999963341 1
1.64127332642143 1
1.7254129466225 1
2.32195746282605 1
2.1820789459672 1
1.45395306523803 1
0.687696876125052 1
1.41843174216672 1
0.120092277152977 0
2.48372342990079 1
1.65627196790672 1
1.14228629679094 1
2.49099112564011 1
2.25171022066639 1
1.35163254408419 1
2.53196862929478 1
2.52894003260547 1
2.7458611590798 1
1.30082425883076 1
2.49179126126237 1
2.46763517982794 1
2.23608090169213 1
2.67961419639743 1
1.11904229210652 1
1.62113560677593 1
1.86694088118102 1
3.26005041826629 1
1.72739922940933 1
1.92977709403067 1
2.61274963733582 1
1.12657455312349 1
2.06841123260572 1
1.60997555646706 1
1.36845893869357 1
2.48846341321704 1
0.950468759503238 0
0.718518114187141 1
1.52501992829115 1
1.16308004308644 1
2.50060619418714 1
2.08690519602767 1
2.18116658913587 1
1.68991952347811 1
1.04904372634628 1
1.77965842378918 1
1.77659769593994 1
1.72566135840963 1
1.17445480259055 1
1.36398067809424 1
3.01513453918792 0
2.02900148167353 1
1.94848723164498 1
1.93450853391519 1
1.65090563499929 1
2.67732988844072 1
1.30949236423274 1
0.973822765946636 0
-0.287842752151765 0
1.55437885657137 1
1.58791143609555 1
2.23104008817882 1
1.59264235477799 1
1.95069052944078 1
1.52315362215067 1
1.79951155126788 1
2.49821839799191 1
2.53360668482633 1
2.35335275109711 1
2.7680570931773 1
2.5688558647369 1
1.70477854970991 1
1.22630737556649 0
2.40152568044565 1
1.66134452220409 1
2.55574233218991 1
2.71938353242417 1
1.5512897597079 1
1.80776166359093 1
1.72356761182136 1
1.86298812003837 1
2.1049184321329 1
2.50702067640319 1
2.61473393668364 1
1.33471110690633 1
1.95171070575375 1
3.27600326364238 1
2.3596708083649 1
1.31000651851377 1
1.21543471251839 0
1.97838388901206 1
1.36041346388308 1
3.25104519005947 1
0.91693913251069 0
2.32117892961897 1
1.64455653245685 1
2.59457693315352 1
2.71356582507615 1
0.676193555619539 0
2.80312836511 1
1.9588412741558 1
2.15109096353401 1
1.80925004950363 1
0.617785340657994 0
1.77235759215834 1
1.9663038777783 1
1.53373580961686 1
1.94163436145313 1
1.23250267508068 1
1.805569362405 1
2.0007668072129 1
1.99504563418523 1
2.59221497670691 1
2.90564689183844 1
2.46855539942732 1
1.89032236921067 1
2.53377157485686 1
2.65490980589665 1
2.94356688371967 1
1.5419463208404 1
1.91041640331719 1
2.67127389928398 1
1.9760645639188 1
1.98070713759755 1
2.2104983428048 1
1.00473893046384 0
2.74385117656855 1
2.79179998965483 1
2.5070512616054 1
2.67586974147402 1
2.23768566193173 1
1.93188076431925 1
2.5962225126024 1
1.45133406937677 1
2.08804089065307 1
2.27234057400513 1
1.1862047928105 1
2.51245470281525 1
3.86690451283406 0
2.49920335925919 1
2.39296191669258 1
1.01890197095716 1
2.3062705640002 1
2.06293942482667 1
2.19045063550424 1
2.10126971376667 1
2.82856574132748 1
0.635907643041705 0
3.22755052566516 1
1.89066718024515 1
0.363020903600098 1
2.06755844114404 1
1.92057365037533 1
3.68065392760076 0
1.7748399743066 1
1.91047982034633 1
2.55109379464035 1
2.73661540576864 1
1.7338887597706 1
3.19479473912105 0
1.14492894667624 0
1.37371498125 1
3.10570395834535 1
1.49992374504686 1
2.69196456992815 1
1.46720460331467 1
2.56992890258215 1
1.6890032847979 1
3.20205782314542 0
1.47363100952814 1
1.93325567287085 1
1.96083392036745 1
1.93051270975584 1
2.6800466199049 1
1.93946913119244 1
1.47269534555288 1
3.85379699306607 0
1.96457643628231 1
2.60853258835045 1
1.70797063258421 1
1.66200683950158 1
2.42474741074097 1
0.549575170784604 0
2.25750707726519 1
2.6759479786365 1
0.826603976823857 0
1.71760922890003 1
3.03373149552552 1
0.372403083815158 0
1.76874790940221 1
0.9157849160301 1
2.7430154127874 1
2.2516626120934 1
0.611330248753472 1
2.13065657002861 1
1.74667824213297 1
1.87867994879095 1
2.43201126335595 1
2.46648445111545 1
1.71466890474292 1
1.97363856747648 1
1.97027994183018 1
1.57219741589784 1
1.26797257150041 1
2.26570457826736 1
2.10033494980319 1
2.47668419201664 1
3.71037902974717 0
1.21973101703946 1
2.31784822658832 1
2.43567118332085 1
0.65250437785959 1
2.88244398474836 1
2.94207973276314 1
2.50467845472826 1
1.76355606327567 1
1.70160565355472 1
2.44477144508455 1
1.72230999241767 1
2.22139080899106 1
2.30319888766036 1
1.06407845309573 0
2.75619526838029 1
3.61553637006742 1
1.78752141139279 1
2.43600323645155 1
2.08582816373951 1
1.85337641152331 1
2.4880679579507 1
2.53785432828664 1
1.41734452887689 1
3.49520877091354 0
2.98300086925824 1
1.3200509324466 1
0.793638446593024 1
2.20467522467857 1
2.61319901185175 1
2.77340123136638 1
1.96933574775207 1
2.54414998370886 1
1.0145298638889 1
2.89300797324837 1
2.00730838189241 1
2.09425554732446 1
1.26423048450338 1
2.47814039655278 1
1.74304834546519 1
2.08027021272691 1
1.22473934501942 1
0.561101271099446 0
2.42533504427032 1
1.05932604058396 1
1.53411170202286 1
2.39306692018354 1
2.6746420310932 0
1.89493763798254 1
2.60552917671514 1
1.26638225519319 1
2.00729941336073 1
1.85999905999818 1
1.32519191472643 1
2.65292713668372 1
0.62235393969607 1
3.37085545555468 0
2.27544238002251 1
2.20897969456191 1
2.15570106998512 1
1.68339723960006 1
1.39101431295836 1
2.52052372511192 1
3.54337708960684 1
1.57652448952243 1
1.82910660653445 1
1.51573467921209 1
1.10596298372463 1
0.899785555777264 1
2.97495825261726 1
2.59664208130704 1
1.95801377769892 1
2.24178161301278 1
1.3958429746678 1
2.25743286114438 1
2.0329937411003 1
1.93045821085206 1
3.34933591654188 0
3.20909775063942 0
1.74482154618881 1
2.1061800843945 1
2.51180951437983 1
1.44373201111391 1
1.12483029376014 1
1.7550272505639 1
3.21131471995488 1
1.64561276931783 1
1.94396447980876 1
2.1561909045276 1
1.70555006732809 1
1.19993080749708 0
2.0273147364802 1
2.85113822918369 1
2.79880619243658 1
2.20876594790533 1
2.22206406939088 1
2.44741009497947 1
1.66281025275706 1
1.81258959061851 1
2.53498456575959 1
2.16220041675462 1
1.30853915239511 1
1.18508985353215 1
2.38214039910995 1
2.06868012619202 1
1.17866097014916 1
2.53041342208888 1
2.62007018816183 1
2.20170265026668 1
2.18035238605376 1
2.48685043369852 1
1.73717317488235 1
2.11266928772047 1
2.89623752688083 1
2.59609899605646 1
2.61067112457026 1
2.14417128228904 1
2.07297826587586 1
3.02268988292642 1
1.36368086628903 1
1.21489063995178 1
1.85769188402534 1
2.15114496390626 1
0.997269843850421 1
2.19240109640609 1
1.72966448109328 1
2.61297786548777 1
2.0722040574507 1
1.86116974780126 1
1.59891300567289 1
2.20634051026323 1
1.55895203518261 1
1.92262992291839 1
1.21767951086831 1
2.54774826637153 1
1.68461797149925 1
1.96383158162481 1
2.71599248198502 1
0.537088062876278 0
2.05453316751934 1
1.6124424695949 1
2.22939732719191 1
2.78390178150513 1
1.8781880540105 1
1.99938913678674 1
1.46510133858724 1
2.18677760423371 1
1.68948430811141 1
0.400903351425567 0
2.39797372809557 1
3.81401345163331 1
1.11061768853351 1
2.54517091135922 1
2.537445131295 1
2.82760012375489 1
2.99682528175586 1
2.31479783855245 1
3.22950250248893 0
2.07906837947669 1
1.84387725114371 1
1.84883980256843 1
1.69447196223212 1
3.36054765717467 1
2.15546286776349 1
0.76587343334492 1
3.29968389788353 1
2.13333267092469 1
3.33229905005079 0
1.5423401733035 1
3.35178226678421 0
1.99852913342789 1
2.68856363880262 1
-0.0300675474863473 0
2.37928987802757 1
2.54950087542346 1
1.24212197904094 1
2.09797507055719 1
1.08171360291294 0
2.45884198509416 1
1.15847083950503 1
2.99816434411628 1
1.03724446746421 1
2.49280740607755 1
2.30111227340624 1
1.6323157947761 1
3.05685708324295 1
2.25244432344302 1
2.92228071973116 1
2.5140827208084 1
2.46346802620915 1
2.17732402029985 1
1.61486957584832 1
3.00754282991221 1
2.91099132996603 0
1.85154145329674 1
1.00181944778211 0
1.68913591986368 1
1.68924438255259 1
1.42708201421966 1
2.06731853988424 1
0.626940955519954 1
0.966596562325657 1
2.03140737182001 1
2.40186492345663 1
0.737272541288656 1
1.334828794493 1
2.0799210796376 1
1.48654859372914 1
2.13874494528857 1
1.33962558495638 1
2.607753690845 1
3.12398187662453 0
3.43073073612386 0
1.49159670664543 1
2.59125842797812 1
1.93657250368948 1
2.44428529501709 1
1.95173842284017 1
0.644005892384868 1
2.06244793884994 1
1.53845477787105 1
1.78189109482917 1
2.00738026819546 1
1.98572361979339 1
1.8950213144199 1
2.20431370058336 1
1.3273427031595 1
2.86083022973187 1
0.774682903166345 1
1.26636779707461 1
1.96957276316318 1
2.53263440451161 1
1.93740590960032 1
1.76092237799846 1
1.35586749787482 1
2.42787611518794 1
2.41758759680541 1
2.53134470438238 1
1.90976560110471 1
1.3957188819618 1
2.12491442475434 1
2.02137771756561 1
2.18574816136334 1
2.42369372537347 1
2.46655347338065 1
2.50501199986119 1
2.30270188711233 1
2.6467940417667 1
2.35734594586051 1
2.14138432509452 1
1.98938925835729 1
1.74085281769777 1
1.4254650082935 1
2.057244259144 1
3.55327047967768 0
2.03131738915009 1
1.64259730931678 1
0.675357589946377 1
2.33032679591741 1
1.59944255130843 1
1.91225980205692 1
1.52032454072025 1
3.14558730133542 1
2.20743866260115 1
2.25075616249197 1
0.683803365562726 1
2.09843083050768 1
1.80878322790863 1
1.76230787514309 1
1.01948373838266 1
2.51018987959624 1
2.7227742149653 1
2.55344813208149 1
2.32017850022297 1
0.450415921504601 1
0.277597904180743 0
1.58733198921426 1
2.07196633666166 1
2.72507890258105 1
1.79591678120677 1
2.3947754566079 1
1.25524854181753 1
1.69999613717195 1
2.85915251854053 1
2.04343184660091 1
2.80536329755738 1
1.52534891392878 1
2.06106869674642 1
2.82283322472501 1
2.12744869681701 1
2.98852981117329 1
1.91719630650748 1
1.88932901172457 1
3.40443186350493 1
1.71165041625473 1
1.86256242834209 1
1.64183553167357 1
2.47162684800888 1
1.12781053124548 1
1.60185584398013 1
1.93219357416232 1
1.22794417870283 0
1.95888034289475 1
2.7742549569034 0
2.11508499932852 1
1.75932451097711 1
2.74013423209942 0
1.07463749937425 1
1.79167383725758 1
0.519397884306012 1
2.84939751038401 1
1.82816854673562 1
1.84701808648065 1
1.11520195887043 1
1.12936060101603 1
1.40770866325023 1
1.46680536777277 1
1.89592388360816 1
2.63704814266523 1
0.825452131450992 1
1.34775756796004 1
1.72945916650074 1
2.86257331965826 1
2.26414370257544 1
2.72273480963745 1
1.71552494895819 1
2.07655192027534 1
1.80323114295338 1
2.17840606878407 1
2.05175270393131 1
3.13422780013991 0
1.92287028719254 1
1.74268041485963 1
1.92662090219054 1
2.53049630220672 1
3.63976911972036 1
2.46119148075072 1
2.33998444662087 1
2.61424828868552 1
1.2130022164222 1
1.30063202046341 1
3.13206660631642 0
1.90613662961931 1
2.92947443045155 1
2.37879723001205 1
3.17640980430676 0
2.86081137460275 0
2.59347406055774 1
1.97397853053145 1
1.13633048040125 1
2.00645036788776 1
1.6891424741845 1
3.26945462705402 1
0.802125101238455 1
2.95073692083069 0
2.20605519910656 1
2.35449491012445 1
1.00259469624444 1
0.919016617144373 1
1.73251925894916 1
2.15426034049754 1
2.79596805352998 0
2.28531051814283 1
1.93595531187534 1
1.28538136978428 1
1.70381778008318 1
2.37978560262488 1
1.58606323229366 1
2.28432576741611 1
1.75082480228778 1
2.04716982068806 1
2.43342121561719 1
1.82863251558682 1
1.93136871445381 1
2.18858454155356 1
1.03530797627062 1
1.82526933035638 1
1.86057092647232 1
1.92117598297978 1
0.838926944367328 1
1.08007504464826 1
2.28688437412389 1
2.11867497413512 1
2.04325376908131 1
1.46590598710731 1
1.9224878235779 1
1.43725216223986 1
1.62695274630859 1
2.65521566652024 1
1.28112695561636 1
2.80669547904415 0
1.66950702205225 1
1.62650085296896 1
3.54635791855658 0
-0.181634503776547 0
1.73359014815034 1
1.56835964079859 1
2.03543204662729 1
1.80084187891505 1
1.81834694525027 1
1.54238172565761 1
1.70737058734557 1
0.885344318984164 1
1.83563269337033 1
2.51954550017188 1
1.41349508088227 1
3.10979208860752 1
1.69257459869254 1
2.14461879969106 1
2.17043862315685 1
1.72803584786991 1
1.81530748025799 1
1.72863589293485 1
1.54216337961148 1
1.90799245957968 1
1.45390603617827 1
1.67396818252418 1
1.66270291799113 1
1.85164538914767 1
3.46124541259857 1
2.5564075552727 1
1.13826938831023 1
2.70662020971565 1
1.91562514117384 1
1.49634709713175 1
1.21397511984124 1
0.79455192173008 0
2.62433185264772 1
1.41796683258361 1
2.16139569783085 1
1.60646752850561 1
0.836201231500208 1
2.97381607131626 1
2.16149658548532 1
1.8728280961175 1
2.52148582754379 1
1.92300578730791 1
1.20876957784232 1
2.60711958732164 1
1.40379860275981 1
1.68564272286522 1
2.13275674178728 1
1.78520196443909 1
2.22399264560069 1
1.73829633701978 1
1.80141091592809 1
1.55575954185391 1
1.73818821176546 1
2.08477222139823 1
1.77998433055861 1
2.54856094647461 1
1.43647243549524 1
2.29860767424032 1
1.77330398983604 1
2.82309259138608 1
2.35776286759172 1
3.38813487554675 0
2.80767821192392 0
1.92377142889218 1
2.11176272090608 1
1.96238031715939 1
1.68851459295499 1
1.34711343924187 1
1.66931540720371 1
2.49304399895922 1
2.29672722241383 1
2.52532694705172 1
1.69230813544088 1
1.70362271829302 1
2.71785382598096 1
2.15802099436333 1
1.45762213452821 1
0.504993486378796 0
1.99200408264416 1
2.29079213309411 1
2.31097633784139 1
2.35755814581453 1
3.04528483920119 1
2.11580460990137 1
2.41702349215633 1
2.54880668009977 1
0.916899991259754 0
1.37321575346219 1
1.67180279505178 1
1.89023507234452 1
1.47412437361066 1
1.63407866555232 1
2.36620830718717 1
1.91250387937134 1
2.15481518307087 1
1.66188320068441 1
1.71225355289765 1
3.34093359413389 1
2.72478679126823 1
2.1036744019631 1
2.02042774732541 1
1.43752864033788 1
1.25380901300888 1
2.00326911915359 1
1.52460511550984 1
2.12998712396756 1
1.70539577201432 1
2.54478091953739 1
2.07755088502064 1
2.52202905954773 1
1.57566159526844 1
3.17214408146541 1
1.16299277829315 1
2.5185718762321 1
1.9699351331368 1
2.07662602173802 1
1.53132622600933 1
2.34430744509361 1
2.0135631197149 1
3.50643950299618 0
2.8513918297738 1
0.888332236970803 1
3.66125386992967 0
1.71807010440668 1
1.0353943006838 1
1.70068239409924 1
2.21093400692659 1
1.32295493839437 1
2.62913002790824 1
1.10443897367569 1
1.66660328354861 1
1.58728651197685 1
2.28442760940568 1
2.40473496487984 1
2.96586675878094 1
2.12413654008459 1
0.785406789210182 0
2.05670647892548 1
1.59121414182259 1
1.23327531599162 1
2.23898901273817 1
1.39678196487883 1
3.02479499842846 1
2.8076216690182 1
2.20113393867475 1
2.43485879459162 1
1.60864253774709 1
2.39783816947811 1
2.52035116119642 1
1.83540371091726 1
2.90466128538835 1
1.70258339449064 1
1.76599920552166 1
2.6982479395137 1
2.89385071847114 1
0.221420185171335 1
1.79465706838231 1
2.0824312493176 1
1.70467062397925 1
1.77393670469308 1
1.49035147806057 1
2.29785463781904 1
2.31434330328306 1
3.022045085978 1
