# Supplementary material for: Bias caused by sampling error in meta-analysis with small sample sizes
Source: PLoS One. 2018 Sep 13;13(9):e0204056. doi: 10.1371/journal.pone.0204056 (PMC6136825; doi:10.1371/journal.pone.0204056)
Supplement: S3 File — (ZIP) [file pone.0204056.s003.zip › results N = 10 delta = 2 tau = 0 sz = 50-100.txt]

"dl.delta" "dl.cp"
2.1944204141326 1
1.78892444015721 1
2.23140596048595 1
2.09587750396806 1
2.14864965746277 1
2.06855704624193 1
1.9942729281736 1
2.08548206979319 1
2.0152674814264 1
2.31231350964568 1
2.31006433091895 1
2.03144343370069 1
1.81671245979529 1
1.96195189390414 1
2.09465299364707 1
1.8507828663532 1
2.20722969960679 1
1.89546903911691 1
1.99052460884596 1
2.05430818057849 1
2.00883830492175 1
2.06712772005377 1
1.69407235187257 1
1.84819512314105 1
2.12436898520944 1
2.03007506327715 1
1.94275977260165 1
1.8823021807973 1
1.78299099314188 1
2.0755330636383 1
2.27611089427169 1
2.09683355757034 1
2.00446277117499 1
1.75712997155458 1
1.98827526152843 1
1.9243696656828 1
2.15667928848319 1
1.89065302797605 1
2.01857968412704 1
1.95479623238138 1
1.92300824991759 1
1.69122406085659 1
2.17371185779572 1
2.29382724998475 1
2.39660010971577 1
1.80189668908273 1
2.01700628633466 1
2.15456059818887 1
1.6912492479168 1
2.2273948501039 1
1.99975115300915 1
2.12929735555217 1
2.43217981362993 0
1.90574910305016 1
1.87378823333996 1
1.51534880928357 0
2.07182271066575 1
1.97513787552757 1
1.84022381946479 1
2.11055259325088 1
2.14098469230363 1
1.66197238761119 1
1.73980473018394 1
1.90151564756632 1
2.09460318680979 1
2.08162576826756 1
1.86965464011727 1
2.12882036910396 1
1.88890798456971 1
1.88637294136364 1
2.10081480401334 1
1.99347505551659 1
2.22282771594128 1
1.85286328924992 1
2.03411258464722 1
1.93819527040185 1
2.09268302003537 1
2.23722196429088 1
1.89898396394097 1
2.0499206019602 1
2.02009438929271 1
1.53872345094412 1
1.75704907935732 1
1.82253787600417 1
2.12203927756834 1
2.22781756329995 1
1.68659828525891 0
2.06278121541296 1
2.20418412811119 1
1.86582767777225 1
1.98792740027019 1
1.92211297771341 1
1.8625081106865 1
1.83987185672451 1
1.97582452900893 1
1.80064952737941 1
2.11561292815589 1
2.00169044858283 1
1.96773034666474 1
2.25415399098801 1
1.78702631407456 1
1.94813679746694 1
2.04530796080332 1
1.91838559088129 1
1.89450016376838 1
2.26589933888203 1
2.07368868781935 1
1.77156863686613 1
1.99742505480876 1
1.94934986744814 1
1.92668498534859 1
1.97535941094684 1
1.62988872062616 1
2.11456445340559 1
1.87367283526328 1
2.47502993001409 0
2.13267067292343 1
1.88157202513904 1
1.85267414360426 1
2.12101190995469 1
2.01941125931849 1
1.61960717206528 0
2.10255094693005 1
2.01442958939703 1
2.00263873084789 1
1.98867972954093 1
2.08192339862641 1
2.03091766455947 1
1.96941823482856 1
2.08408384172253 1
2.19926682015794 1
1.73263079881575 1
1.68470921527302 0
1.74171066208609 1
2.01447235102729 1
2.05310751277049 1
2.11321165877214 1
1.99983053092302 1
1.96859857065627 1
1.88736003853125 1
2.12097528633465 1
2.28922378222734 1
2.24084845356465 1
2.04339184607037 1
1.54374817373643 1
2.08912438821599 1
1.78832621287239 1
2.07979841521293 1
1.97525363198715 1
2.13028061800011 1
1.76120492590642 1
1.92277037280528 1
2.31824153955235 1
1.75378020632529 1
1.7696935569439 1
2.0389523098468 1
1.74939269783888 1
2.17368194180924 1
1.81133810208604 1
2.22543885025471 1
2.10251258136242 1
2.10765832223018 1
1.87406580820893 1
1.94028044572771 1
2.32214721917852 1
1.96589266283772 1
1.70415141157325 1
1.88932193508649 1
2.34709521239699 0
1.91648065364778 1
1.96375615010645 1
2.07069693121018 1
2.15685371662321 1
2.16631246931431 1
2.05943505905639 1
1.51364817632188 1
2.37705406545939 0
2.06778793670136 1
2.22554444646808 1
1.67363017217399 1
2.37947834616733 0
2.14427592975461 1
1.89811973085171 1
1.92583244411837 1
1.6963071217669 1
1.87230834947281 1
2.14853875342179 1
1.93611090238039 1
1.89498754132188 1
1.85003018830581 1
1.69641207649281 1
2.16428557100409 1
1.85366272857002 1
2.0130107453626 1
1.70226082684084 1
1.92646548852326 1
2.15984028359421 1
1.85621491974361 1
1.90185120048629 1
2.17218410474134 1
1.98881344871905 1
1.81572998061169 1
2.41551581696289 1
2.0880850718971 1
1.98681181742382 1
1.64287218065389 1
2.06748612396308 1
1.98863991573261 1
1.72190033868174 1
2.04037144312328 1
2.31868183690084 1
1.80140303545432 1
1.98327861673798 1
2.10502339031187 1
2.11225704000652 1
2.06492522935234 1
2.15807051714845 1
2.15001621478255 1
1.94512019622002 1
1.80085874719851 1
2.23879322304335 1
1.96453647142459 1
2.47666393410174 0
1.99114771856499 1
1.98073113720712 1
2.14854418849488 1
1.90465265861692 1
1.9856340100478 1
2.04991168514801 1
1.91603951890244 1
1.75254851926752 1
2.32749010563015 1
2.26248076233844 1
1.97663207039929 1
2.20757543356446 1
1.75769471211783 1
2.10490189454931 1
2.09858611698552 1
2.11414638815989 1
1.86209864002612 1
2.05386020866152 1
1.95173886197222 1
1.91888099056434 1
1.72279142032831 1
1.70674638253614 1
2.01988305609364 1
1.84895305982922 1
1.89929470097316 1
2.03776160948621 1
2.01627302715116 1
2.10060531579128 1
1.79653451482302 1
2.28496951454791 1
2.08894714213736 1
1.82458212846738 1
2.16853768042572 1
2.22899750175768 1
2.09416344174445 1
1.86537086145027 1
1.89014267729262 1
2.33557328395379 1
1.98854446959357 1
1.99890220315939 1
2.35939710954878 1
1.89559012243039 1
2.12127843473395 1
2.07290684450303 1
1.9757845503993 1
1.92479671666451 1
2.36102167416615 0
1.92332822545654 1
1.90923616023797 1
1.87263847554446 1
1.94640629687214 1
1.75825851368128 1
2.0565336245935 1
1.98098387963265 1
1.93170376413946 1
2.0625543333456 1
2.04380035964413 1
2.11443883645251 1
2.14368285252135 1
1.73314538428651 1
1.95646625168996 1
2.08062841106609 1
2.33958173116603 1
2.01469353134453 1
2.03249294609658 1
1.72751136707433 1
2.26569168326133 1
1.90343910953347 1
2.33829945973629 1
2.18607505111143 1
2.13319510838838 1
1.9720227729149 1
1.95454030662244 1
1.88907618537801 1
1.89570300406749 1
1.95174348419746 1
1.9174197989048 1
1.79459540826892 1
1.94531075982416 1
2.04653408079123 1
2.18054206779368 1
2.0542455908077 1
1.96706154120484 1
1.93602640441531 1
1.6678807149993 1
2.06493905484195 1
1.94947550624622 1
2.35377406249992 1
1.99952814223025 1
2.12148525429162 1
1.60633105149858 0
2.12456856160843 1
2.32895149036083 1
2.37318219437424 0
1.81691497183367 1
1.82347684533479 1
1.82589507728188 1
2.12111912112012 1
1.98875585137196 1
1.92767560573578 1
1.96039448776449 1
1.74975310990623 1
1.86909960687364 1
2.18011718847194 1
2.11881779465852 1
1.88571372703744 1
2.12008416769737 1
2.27569675322589 1
1.84902149543215 1
1.85439717038722 1
1.89394664539029 1
1.99299246742837 1
1.85555853183508 1
1.95454248257144 1
2.05153270096893 1
2.06630435180607 1
1.79946275092415 1
2.11756869990178 1
1.96841208027963 1
2.02100249225253 1
1.96986341177224 1
2.06006517266355 1
1.87605053084601 1
1.89489036820273 1
1.90708098408254 1
1.99273585722921 1
1.97257482735973 1
1.87638347552276 1
2.04074304693136 1
1.50629092321612 1
1.92614211515242 1
1.97969170046221 1
2.03634477789857 1
2.19336573086909 1
1.95860521981793 1
2.05796740916721 1
2.05665767354793 1
1.92392432133483 1
1.74805885207354 1
2.08012762331183 1
2.13073029295656 1
2.45140242917146 0
2.19337607917809 1
2.19980743760405 1
2.14387608326604 1
1.80928382850612 1
2.06030962999354 1
2.36039644256029 1
1.84022053391348 1
1.81691639230162 1
1.73372885207159 1
1.83970587350626 1
2.04812818480726 1
1.93525302801836 1
1.93198639725461 1
2.38651689521331 1
2.24115336201412 1
2.03060205076302 1
2.09089434649245 1
2.1626388251806 1
2.19892748810256 1
1.83117993894506 1
2.41235488245913 1
2.18055881614697 1
2.03709580046645 1
2.12728011554316 1
2.02292025180583 1
1.89168337420294 1
2.14506788474678 1
2.25119191686134 1
1.92873454357264 1
1.90473809404805 1
1.73334730184884 1
1.78309279287692 1
2.11286187291529 1
2.0676200786526 1
2.09598336784416 1
1.79352868488693 1
2.25534379175095 1
2.24151016711886 1
1.82104543534618 1
2.26667344462184 1
2.0547724159911 1
1.64723653393378 1
1.89154051000393 1
2.05015825267691 1
1.94067188522201 1
1.96407873007556 1
2.1138578105084 1
2.44372664260283 0
1.68815145616862 1
1.94562734665926 1
2.02450787210504 1
2.06834418632528 1
1.9928763132573 1
2.26424489944191 1
1.81725793827822 1
2.32444400589462 1
2.00970556595593 1
1.91960148507982 1
1.96681427834159 1
1.96538743799737 1
1.65519077767605 0
1.90224282464996 1
2.21806808968647 1
2.13391272217026 1
1.81470088138757 1
1.97508626895894 1
1.85712957935426 1
1.94159894880925 1
2.3247680299089 1
2.15383806611656 1
1.83228803581651 1
2.11793776552484 1
2.1247815889246 1
1.99832854864372 1
2.17996930198139 1
1.8414909026093 1
1.82294688198579 1
2.3520951897887 1
2.07495860294356 1
2.01727829608852 1
2.21282221829716 1
1.983343114431 1
2.21525354692998 1
1.88973479884438 1
1.84665027696681 1
1.85191718825125 1
2.07770129163639 1
2.0369457462212 1
2.20378478990785 1
2.06854907115523 1
1.55863612543989 1
1.88947242046228 1
2.16750422945534 1
1.88461006303117 1
1.7245199435616 1
2.24853651367534 1
2.00908940706847 1
2.07821481760158 1
2.34756564109149 0
2.18334871285724 1
1.79076400073775 1
2.00689407620051 1
2.24207742188815 1
1.8618744290659 1
1.76927324609596 1
1.83109919691007 1
2.1446883060804 1
2.41977265706007 1
2.028858364287 1
1.92608684151853 1
2.26268695793773 1
1.80872699752388 1
2.39511276557635 0
1.93687633284762 1
1.92849165712136 1
2.01115423882095 1
2.00300052068132 1
1.9783186626578 1
1.87656573756271 1
2.09358450848782 1
1.95388569060889 1
2.10430295981189 1
2.26044902914353 1
1.91067448766396 1
2.13558351805368 1
2.17670467894557 1
1.7302584239893 1
2.10051056678575 1
2.38214470507002 1
2.46116702674551 0
1.69957948150074 1
1.64426051320531 0
1.95933165574345 1
1.83344956679133 1
2.18635334252486 1
1.97872380243745 1
1.98756470447909 1
2.13979326095448 1
2.16463191765313 1
1.9437732274341 1
1.8637374193357 1
1.85753001772668 1
2.13070901113651 1
2.18905347964334 1
1.82793995436597 1
2.02904931738707 1
2.16518422048103 1
2.22085286192983 1
2.26540157006746 1
1.79412095791041 1
1.8479747029862 1
2.11811697428476 1
2.09347344839749 1
1.8263030427784 1
1.99598794073932 1
1.95282835770162 1
1.80609458173233 1
1.77360096883016 1
2.17876602445502 1
2.03964995510761 1
2.06629912585974 1
2.09230813855269 1
1.91270571956402 1
1.98675456871222 1
2.35339832367207 1
1.89041024344695 1
2.17594000659752 1
2.15740690056342 1
1.83393584677658 1
2.15442787217715 1
2.08198888785606 1
1.89037968171413 1
2.20224261500844 1
2.11158617164982 1
1.91178390945947 1
1.86699175998237 1
2.0065804939813 1
2.09750811418719 1
2.17207069036077 1
1.97574388591774 1
2.02605118292976 1
2.00499653828275 1
2.18473796956596 1
2.03124942628302 1
2.26978865279669 1
2.13500021850033 1
1.81511589866786 1
1.8317559888186 1
1.80379731529385 1
1.83689813368741 1
1.83430497585351 1
2.04479254686766 1
1.93909560772617 1
1.8768552676409 1
1.91387131005028 1
1.79253125946428 1
2.19120229605694 1
2.21191367294648 1
2.13693021638899 1
2.04763971858703 1
1.92608715413546 1
2.34518034014172 0
1.82608764342271 1
1.94259565606612 1
2.02639366588472 1
2.14231585562908 1
2.04105288174164 1
2.14256621268342 1
2.15649874233556 1
2.05660432192078 1
2.25086348210627 0
1.84164074191742 1
2.05211509032562 1
1.93233187367788 1
2.29932036814218 1
2.04494504042477 1
1.90250835244999 1
1.56269661586826 0
2.0637915651868 1
1.97086701415824 1
1.63041304240542 1
2.19472868756526 1
2.09639778725326 1
1.90089467778709 1
1.30528600050061 0
2.09373351667493 1
2.1184373719899 1
1.99939877448699 1
1.81986626176339 1
2.36828618517401 0
2.01291380348194 1
1.81367370792502 1
1.90495377318381 1
2.22419171216879 1
1.76093788876502 1
1.55499337781256 1
2.05194002410704 1
2.12594186994185 1
1.72908989208913 1
2.40347382904304 1
2.09467063605006 1
1.85379866132031 1
2.07373554696346 1
2.24007146305469 1
1.91364672898965 1
2.18527125737221 1
2.06165588551743 1
1.71492808973463 0
1.89995444011454 1
1.81644404359172 1
1.92377378256317 1
1.80568984870228 1
2.06647017182734 1
2.0843755259934 1
2.10424604453955 1
2.1960931048963 1
2.1554779302009 1
1.89850188060819 1
2.17498328758049 1
2.00221399652408 1
2.09028585902043 1
2.16058583186822 1
1.94112115909429 1
1.84486296934224 1
2.11900634537529 1
2.15948011555932 1
2.01841621697011 1
1.94814207370058 1
1.85288192682513 1
2.03132287516193 1
2.00170125931764 1
2.21556046113879 1
2.01442544233342 1
2.1192515029612 1
1.8328755503522 1
1.88843344816642 1
1.90105901570493 1
1.76694894103346 1
2.00148187690677 1
2.06968909865664 1
1.8651300890704 1
2.07861794432821 1
1.93530293357174 1
2.14113666190396 1
1.74642565589312 1
1.77989423885502 1
1.95184162015481 1
2.00036576868655 1
1.9441074517379 1
2.00622428371111 1
2.08773432295632 1
2.00017760942794 1
1.87312647835699 1
1.85513456657623 1
2.27470282448073 1
2.13753454708708 1
2.06430305720343 1
1.7122194173136 1
2.09442502573384 1
2.05376919790884 1
1.93833022287396 1
1.97423515864337 1
1.74373323282915 1
1.8181702426163 1
2.17644161192667 1
1.70405395206777 1
2.13893902081083 1
2.20725290905325 1
1.76900195195816 1
1.85411651729278 1
1.95710682158379 1
1.9221567097598 1
2.28119086571508 1
2.16957792641249 1
2.34856593609992 1
1.99593996321824 1
1.98051745244657 1
2.41863925612987 0
2.28924241973436 1
2.041511460675 1
2.0638525438287 1
1.91239983214612 1
1.95953745499727 1
2.02821709444419 1
2.04547564280415 1
2.12300476598256 1
1.89811540283023 1
1.88765937445163 1
2.01570633273461 1
2.1430511360272 1
2.06053932421197 1
1.64423730371042 1
2.22868332081992 1
2.23633140372887 1
1.74360092616868 1
2.18339646916976 1
1.8215849621415 1
1.54838427506978 0
1.97978551071522 1
1.81324068448138 1
2.34418609254234 0
1.94919575795049 1
2.19946165118946 1
2.15851403436523 1
1.94118847771968 1
2.17316871536547 1
1.81632325760585 1
1.86644353889785 1
1.87727444029315 1
2.0780955798641 1
2.03973561213443 1
1.88746980882346 1
1.86946671956657 1
1.99268738366203 1
1.98139868099315 1
1.61485227820525 1
1.94210221669257 1
2.10545871017649 1
2.21792649253404 1
2.16832784818863 1
1.89347288288644 1
2.10398567963477 1
2.06747629614628 1
1.90796691851688 1
1.99771561509533 1
2.1071229506418 1
2.10395025843288 1
1.99016833956735 1
2.26332952005849 1
2.0636952519989 1
1.75655178429683 1
2.28226793146821 1
2.15246698526117 1
1.97771328292759 1
1.81890659280502 1
2.17064358801934 1
2.23262894733326 1
2.00032480113772 1
1.81425787394315 1
2.10938006927804 1
2.04340419376475 1
1.99098517159601 1
1.60703054437691 1
2.05617803819328 1
2.22802064646095 1
1.78780688493679 1
2.3982137138512 0
1.93718954475677 1
1.75605999946681 1
2.12547080015358 1
1.8885942527589 1
2.22855784366601 1
1.88213124403785 1
1.97749310816202 1
1.98496269741707 1
1.87500561396679 1
2.11845089160311 1
1.95145691053424 1
1.73666412142129 1
2.10370143651109 1
1.7481908513565 1
2.03386223568953 1
1.85157138471503 1
1.95610747875217 1
2.26025516958187 1
2.00243871525505 1
2.11579181195643 1
1.70523505910154 1
1.55498456066917 1
2.12369422885266 1
1.91903463846898 1
2.36600072108321 1
2.20631700703208 1
2.13484341997532 1
2.33975248271102 1
2.09542955028569 1
1.84060799183417 1
1.93312924236236 1
2.0477050633449 1
1.65190659265199 1
1.8255852365214 1
1.8008584554653 1
1.97334569209726 1
1.86347514422096 1
2.13652287951531 1
1.57643537500242 0
2.16447009244111 1
1.96457222229422 1
1.96945521992273 1
2.30517009633528 1
1.6979510770712 1
2.32200047034712 1
1.97526666682877 1
2.07161668418885 1
2.29656321869578 1
1.78511111402357 1
2.15762007327598 1
2.09951496549724 1
2.24068529953785 1
2.05837298121208 1
1.74561473789349 1
2.1353083627968 1
1.83234664783681 1
2.2436921766117 1
1.80087832123106 1
2.10298808651102 1
1.52085779405301 0
1.91282093345031 1
2.00537116711286 1
1.84252830705859 1
1.8597171970136 1
1.85400021793342 1
1.76003015910492 1
1.95186060144094 1
2.16444774245371 1
2.17713343630537 1
1.952757888991 1
1.95715402322026 1
1.68282024457643 1
1.9350599995251 1
1.97113260627079 1
2.07023959579105 1
2.04376506148651 1
2.15766048679436 1
1.92442321283475 1
1.93655733997743 1
1.96314287645295 1
2.00810447041164 1
2.03785541417231 1
2.11777705045823 1
1.99127334148044 1
1.93032423973222 1
2.11884476141152 1
1.66721408749667 1
2.10768457875867 1
1.78512414703344 1
2.0241882331692 1
1.87350180998309 1
2.26688062357453 0
1.87996209792977 1
1.82018850690513 1
1.99317256834088 1
2.51558762515292 0
1.97583116517664 1
2.11332417163053 1
1.7708670885181 1
2.04051255308422 1
1.85017263247229 1
1.99763940931002 1
2.17018797333438 1
2.03953401762154 1
2.08992788121416 1
2.20125291075069 1
1.95973320372225 1
1.95742788464491 1
2.01339670744788 1
2.21833838831009 1
2.11301322401817 1
1.76031220912027 1
2.17543964549583 1
1.86960755831093 1
2.11659806750671 1
2.05632554217991 1
2.01568812480924 1
1.9752523910009 1
2.06156756952049 1
1.90339339515441 1
1.9221691395349 1
1.90688094920665 1
2.11459147316706 1
1.68352171977998 1
1.85354321314202 1
2.09729347205264 1
1.96260935837479 1
1.89610731777678 1
1.94405512343323 1
1.86810600032986 1
1.95666313543822 1
2.04302304586864 1
2.0350887278047 1
1.80520690338983 1
1.72758207541086 1
2.06000180114491 1
2.0385484613239 1
2.40036835916384 0
2.14162604141575 1
2.1093446153369 1
2.57822924479833 0
2.10010518667893 1
1.96761115372702 1
2.0890701067859 1
1.98771590704404 1
1.67469561100553 1
1.76523844709799 1
1.97772716709558 1
1.92793975299966 1
2.06320709717298 1
1.96212506854341 1
2.08649798666896 1
2.22486216931111 1
1.88020480525181 1
2.19032971511224 1
1.87323430552713 1
1.72737674282851 1
2.17044282501817 1
1.84021302188261 1
2.35869595987668 1
1.9763324982966 1
1.93258960229783 1
1.96443525578245 1
1.98097148928475 1
2.07620082315178 1
2.07544604154645 1
2.03069207868767 1
1.9946812527134 1
1.96477424095119 1
1.78188482066049 1
2.08395269941665 1
1.86790757012115 1
1.87184756272567 1
2.2897818888832 1
1.78233850856949 1
2.13790933172023 1
1.91733187403414 1
1.77996665448389 1
2.4074839535766 1
1.81985620805609 1
2.04138862903709 1
1.75701714246726 1
2.21082708316291 1
1.8970946770058 1
2.31055435462077 1
2.06891275333931 1
1.96929824326814 1
1.81560923850579 1
1.99435795167323 1
1.95439936260511 1
2.12330354718223 1
2.05383159542987 1
2.6901368022016 0
1.68302323231632 1
1.49664902212776 1
2.10993031331437 1
1.74925809255267 1
1.80444183616593 1
2.00936453612454 1
2.2127419616993 1
1.99941322190915 1
2.33633538982097 1
2.0950426482482 1
1.88621773215389 1
2.03667434208791 1
2.13389006714696 1
2.22003099305832 1
2.03613586560258 1
2.09655183283234 1
1.86637451331388 1
1.91178868081285 1
2.1258629889164 1
1.73953002217027 1
2.01530688252372 1
1.9089694775044 1
1.9551410156346 1
2.12344144520572 1
1.88589581833221 1
1.76760376647674 1
1.89618557585428 1
2.16800397821534 1
2.19952505006862 1
1.88751611963757 1
1.71410442350742 1
1.91671836097241 1
2.31424659571686 1
2.17694550470141 1
2.4283271476175 0
1.86092529637424 1
1.96912969703055 1
1.88201714683739 1
2.04183102159963 1
2.19299479968485 1
2.2280753130931 1
1.97399393022475 1
1.9189018271572 1
1.89868431203342 1
2.04306217045054 1
1.80548740217 1
2.05329825132678 1
2.19566550866221 1
2.06712672163891 1
2.00801155526871 1
1.98040247036969 1
1.96316851894146 1
2.16900577614651 1
2.24968612160221 1
1.56736822656802 0
2.12100560533792 1
2.06064653311678 1
2.13493560620584 1
1.92475979657864 1
1.69670091606735 1
1.73977370484222 1
1.86417215757016 1
2.17472588748504 1
1.83995121830248 1
1.92543364447057 1
1.55503952600611 0
2.08547600574746 1
2.1775667589619 1
2.13278737049517 1
1.86747123707049 1
1.83056202173543 1
1.87696883565211 1
1.92326786859473 1
2.28691974941374 1
2.09250093623071 1
2.01972871325662 1
2.10457664337878 1
2.03191938829957 1
1.87334823265504 1
1.83186792173092 1
2.06583251470815 1
1.92660849057566 1
2.05574950778104 1
1.84605123861948 1
1.8513151623393 1
1.88007237791728 1
2.10372129972321 1
2.13793392594217 1
2.40354028214148 0
1.88064309116286 1
1.91266810612464 1
1.77326327157432 1
1.98572448609105 1
1.75918218127653 1
2.13916677057898 1
2.5258462925409 0
1.71233541786462 1
1.90828398694858 1
2.23566134128107 1
1.69785715509293 1
2.28591431165384 1
1.95621534853981 1
1.93115927374184 1
1.66152455944764 1
2.22263550309646 1
1.96915093052638 1
2.18088153777514 1
1.82329246638223 1
1.84787135562362 1
1.58157279248825 0
2.04791488302716 1
1.96806602157415 1
1.96888846370649 1
1.80020677303641 1
1.92952663513632 1
1.95466372252902 1
2.26263680615375 1
2.1352149085383 1
1.88495734226536 1
2.00160772579502 1
2.18020035308856 1
2.11067664700849 1
2.02300740580121 1
1.94238424458073 1
1.9575452911073 1
1.80009517602516 1
2.16555044203834 1
2.15148325570326 1
2.18364041225454 1
2.04738461992369 1
2.0692978827706 1
2.22109835782203 1
1.71882696773977 1
2.17572618191259 1
1.98194926621534 1
2.19523927795032 1
1.98573939681746 1
2.07005159004834 1
1.88881427989628 1
1.71215180398218 1
1.82056191544936 1
1.95616840004019 1
2.03659558340848 1
2.14582186256466 1
1.75076889884377 1
2.30684204998142 1
1.78698995679695 1
2.19968325609391 1
2.08931177984447 1
2.15364064836256 1
2.17342091051197 1
1.85727924390695 1
2.06797541557251 1
1.95171904980743 1
2.15984215483634 1
2.05600787352232 1
2.28813598944866 1
2.08696794994041 1
1.84204686211229 1
1.80561982189663 1
2.17203318089812 1
2.14143294365642 1
2.27729945323295 1
2.04860894641489 1
2.11399137591064 1
1.99344394989434 1
1.90990617670788 1
1.9771119215311 1
1.65478356565399 1
2.03818201255668 1
1.92640703666843 1
1.8571390348968 1
2.23451358943925 1
1.7748785849065 1
1.72572525000183 1
2.12269704481532 1
2.24789085182826 1
1.85950782928899 1
2.10131573290748 1
1.77403834449191 1
1.94609211574937 1
2.14828629484154 1
1.552473286224 0
2.02531968426183 1
2.09339348463141 1
1.99504698436471 1
2.15115145851469 1
1.80271107809039 1
2.19835792449914 1
2.49513844569672 1
1.98315985965095 1
1.80967065477361 1
2.21174723386577 1
1.79036288774966 1
2.03225212204896 1
2.32614399919616 1
1.88898155158332 1
1.93546641359756 1
2.02601388957404 1
1.96822052052245 1
1.78657923687436 1
2.04827390194437 1
1.89406910978686 1
2.11251823329504 1
2.12818120502649 1
1.81874853745912 1
1.88455949271477 1
2.05202361211147 1
1.93400837586901 1
1.83746111676999 1
2.05270382754498 1
1.64939326521314 0
2.03468195570031 1
2.20157733094028 1
2.18895092711002 1
1.99401458896891 1
1.90582953405627 1
2.03703580330077 1
2.00233060121636 1
2.31464379759392 1
1.76428743255137 1
2.21386448915008 1
2.02580400153762 1
1.83109420192456 1
1.67127896296599 1
1.8412365872462 1
1.88626964115591 1
1.71196622097942 1
2.0310219854879 1
1.95144250766391 1
1.76928347921843 1
1.99762487695887 1
2.14683400926552 1
2.07931532532502 1
2.09241152674134 1
2.40789799687799 0
1.71459144821655 0
1.84908325744295 1
1.55948404770969 1
1.94322647322665 1
1.83632419549893 1
1.97847993014389 1
1.69073458283525 1
2.06798190068127 1
2.09749947358381 1
1.56403140334224 1
2.03190267285087 1
1.9325504119644 1
1.69541589741593 1
2.24930093373288 1
1.76323271810825 1
2.17849045903953 1
2.26664911528446 1
2.0190773231183 1
1.91861661202819 1
1.96272882459402 1
1.85127282974857 1
2.29709198146408 1
2.18342086353311 1
1.94062863974529 1
1.9026855785692 1
1.81268058141662 1
1.98551050919142 1
1.89751710432309 1
1.99141878024091 1
1.69583993756005 0
2.09086553448371 1
1.7142587698976 1
2.28561321552333 1
2.08428397438379 1
2.05215776528693 1
1.95140617839997 1
2.00478203132753 1
2.10682290093529 1
1.5830910541822 1
2.28410588547699 1
2.1460271136228 1
2.24429401962357 1
2.24160369200457 1
1.85663755295762 1
2.34131397687233 1
2.13381184327598 1
2.07979371699503 1
1.84437213585082 1
2.12571021341968 1
1.65300947341756 1
2.29498107377411 0
1.91864495604068 1
2.28245720263752 1
1.64273182861818 0
1.88844086041624 1
2.08982370386619 1
2.00764542703 1
2.32674780397795 0
1.83285967264735 1
2.06720624511344 1
1.94896892183898 1
2.08619459057387 1
2.13494204541127 1
2.06277096653994 1
1.81175727358994 1
2.27386810344837 1
2.23333593031976 1
2.06388365948631 1
2.13121083981579 1
2.05177016388316 1
2.20949288779085 1
2.25216346987848 1
2.00054556502159 1
1.76404604247467 1
2.026107486009 1
1.85174062146977 1
1.87722404409171 1
2.27880550092717 1
1.96137870303829 1
1.53980387346415 0
1.86636952321891 1
2.00155913263911 1
2.23761200172239 1
1.72162293230819 1
1.92368144648119 1
1.92549394439733 1
1.90363620220276 1
2.16424157312838 1
1.76072639636822 1
1.9604555502851 1
2.14357487684532 1
1.79224087465954 1
1.94273427932458 1
1.95777677213702 1
2.09104172659572 1
2.21715176775313 1
2.07934134791541 1
2.00060650845218 1
1.77420712212257 1
1.72917286303748 1
2.04017421675371 1
1.93241178680347 1
1.94150357888344 1
2.33756275983011 1
2.06131053597827 1
2.0213596558543 1
1.93345700470447 1
1.92383064717727 1
2.17065119949114 1
2.12070063057648 1
2.03063351604982 1
2.32998287306928 1
1.69841797226683 1
2.00038771330884 1
2.02908329610193 1
2.11509248407046 1
2.25254494124821 1
1.81653469432859 1
2.16799064722122 1
2.06246899653162 1
1.55331002068362 0
2.0481308711809 1
2.05495641653587 1
2.02048815583206 1
2.06341997081251 1
1.94143877878065 1
1.76074582937837 1
2.04566762453919 1
1.98163045225028 1
2.21599752021555 1
2.37554660277303 1
2.18623121311307 1
2.0219901555981 1
2.10457896258553 1
2.15732633724947 1
2.09432630575282 1
2.11606151696664 1
1.72894673813309 1
2.08654161599872 1
2.04586970828369 1
1.86448263941381 1
2.17322766344152 1
2.15140695185574 1
1.88827552096343 1
2.28020490496903 1
2.49258168761865 0
1.97205893466386 1
2.16672190835817 1
1.99164224202339 1
2.1327011429481 1
2.14918214441408 1
2.03473289736668 1
2.09005626757536 1
2.11971399908551 1
1.80349790259239 1
2.15591966423991 1
2.19564368599911 1
2.06957107752001 1
1.94892999246739 1
2.17563921664974 1
2.04210124340813 1
2.07718671977534 1
1.83597353722519 1
1.92717415725737 1
2.07966453393109 1
1.80548596315162 1
1.92283017768164 1
2.2185848989162 1
2.23084435556189 1
2.16905557310725 1
2.16359589970045 1
2.0546576397995 1
2.30158557821895 1
2.24133700971367 1
2.09723785366095 1
1.80273280158107 1
1.9294394638364 1
2.12491334129516 1
1.92464297073923 1
1.90411422808764 1
1.69578410608575 1
2.01619975765227 1
1.57046698966242 1
2.45699210476045 0
2.4400333842257 1
1.93097566098417 1
1.97354410325387 1
1.79430137096611 1
1.96670431066788 1
1.78471173025606 1
1.49725608385744 1
2.07617535636884 1
2.01995490969973 1
1.96180580249813 1
1.85614033958489 1
2.00044557402046 1
1.64316554336619 0
2.1940442152606 1
2.1157993230998 1
2.12367414710799 1
1.89054524419939 1
2.02227655590738 1
1.87354393585907 1
1.89443092557123 1
2.06034614324097 1
2.00730362556725 1
1.85627794802632 1
2.28700909040297 1
1.87465561634109 1
2.14770915353852 1
1.8035945638866 1
1.9024261506657 1
2.11793259787902 1
2.06181332359818 1
1.88071115060772 1
2.11970404802699 1
2.00821820143057 1
2.26686963031876 1
2.04708525398405 1
2.09512706846676 1
1.97829810731218 1
2.06620148643029 1
1.78933062184284 1
2.17304770312741 1
1.99220544014437 1
1.78041910895275 1
2.05953055849951 1
2.09006984020959 1
2.48167670310896 0
2.25607024198985 1
2.00925005457241 1
1.85345918954305 1
2.18253389246822 1
1.91174249453554 1
2.00926575888019 1
2.17332706666931 1
1.92893452448766 1
1.5546413487539 1
1.80490428576277 1
1.7537113491895 1
1.82844944440708 1
1.74817647087892 1
1.86692419934594 1
1.9238112179728 1
1.781828582093 1
2.11553345437425 1
2.05613407616454 1
1.87066788413171 1
2.29800978744398 1
1.79533142802754 1
2.24093371183423 1
1.94884834566778 1
1.9850209158041 1
2.13472994195898 1
2.08588099912873 1
2.03548602644481 1
1.85498543508235 1
2.11797072130386 1
2.06267206758106 1
1.77494617749497 1
1.90910282505553 1
1.70971381459799 0
2.14921661939826 1
2.00028270072701 1
1.97889847179394 1
2.17873961344439 1
1.99811436189133 1
1.76942614716656 1
1.81933959429365 1
2.1194379428427 1
1.86623983038751 1
1.90611014131357 1
2.16371404846477 1
1.85509506397871 1
1.87709122122816 1
1.72998933557025 1
1.8740610170821 1
2.05324494397295 1
2.0349208871026 1
1.91889062781574 1
2.23715084067182 1
2.02304451935445 1
1.81733307757558 1
2.15409495294012 1
2.29432626011836 1
2.25397522012008 1
1.69554318337527 1
2.01572289490746 1
1.95924639642317 1
2.07739818899883 1
1.73414296202615 1
2.1872368105479 1
2.19894464674571 1
1.96257915953496 1
2.10576355295796 1
2.05121152013246 1
2.19437362060527 1
2.15609743028371 1
2.08497794971728 1
1.97138356126313 1
1.91138508661081 1
1.66689239193156 1
2.37568785758053 1
2.13858141483346 1
1.95373713328134 1
1.88951897544278 1
2.1548970098257 1
1.88581760705365 1
1.934982144135 1
2.10780830032141 1
1.75253727919804 1
2.12487450924915 1
1.94485855766458 1
1.99665375317282 1
1.83341924814657 1
2.26777058920511 1
1.9595813297624 1
1.83968086100744 1
1.77562234409358 1
1.87238682280897 1
1.91208876288004 1
2.38934521677464 0
2.00643467473722 1
1.98300227978173 1
1.96055719397699 1
1.96316371745883 1
2.02070541697321 1
2.14689489449871 1
1.94628905965044 1
1.76860982910485 1
1.92671277685278 1
1.99514934842246 1
2.059260106169 1
2.15473712359839 1
2.02160303973387 1
2.23109669867501 1
2.17729052821964 1
2.38033138648098 1
2.28808405421758 1
2.03303761186188 1
2.19611838963141 1
2.19766758345158 1
2.02326342680221 1
1.49746820267148 0
2.08953803754601 1
2.04195593255751 1
2.06798931816635 1
1.7174422053083 1
1.89151425949072 1
2.02999420957742 1
1.98189869376021 1
1.9644406099365 1
1.97813721759557 1
1.88012016328174 1
1.84695434946762 1
2.11248420458909 1
2.048407055422 1
1.95866028119568 1
1.91215699252458 1
1.78726754086634 1
1.7754090851942 1
1.83653640561156 1
1.93971081306449 1
2.38628734616497 1
2.11039579955445 1
1.83738156384137 1
1.86471429194506 1
2.07656735190212 1
1.96401155747348 1
2.13040610569599 1
1.82578869188799 1
2.26301189411302 1
1.709862301025 0
1.86742585265805 1
1.78737187216305 1
1.96722937469747 1
2.17570052632128 1
2.31417554072743 1
1.71417437655849 0
2.40642636706279 0
1.62271431801814 0
2.18372468250948 1
1.60931569976139 0
2.00818131708205 1
1.92635275153606 1
2.0074844766613 1
2.15484006692748 1
1.91846979780172 1
2.00548036885797 1
1.99500844140457 1
1.98849525465767 1
2.3471234187737 0
2.00694405744359 1
2.18595877539441 1
2.29355180580527 1
1.75575098090999 0
1.88163345357248 1
1.76362284998989 1
1.81324392442189 1
1.81680852955767 1
2.06595437905314 1
1.8579054697318 1
1.93856041987252 1
2.01821060704236 1
1.85945976270398 1
1.81862570576271 1
1.82182363996476 1
1.95194856521015 1
2.17737918769948 1
2.01510369587302 1
2.04079765496632 1
1.72534212617305 1
2.21950332655837 1
1.68190879324217 1
1.84500293286939 1
2.02834421403615 1
2.07439421990862 1
1.84040965412286 1
2.07246818604889 1
1.8688924675283 1
2.01177521293528 1
1.89170090058929 1
2.04513636223511 1
2.15986693117601 1
2.00245492587512 1
1.87365379482343 1
2.35256520833822 1
1.85601917549699 1
2.05541419501259 1
1.80671453658733 1
2.00850424888791 1
1.8942206993222 1
1.74457642556033 1
1.88177305098529 1
2.0513735566512 1
2.18494545432994 1
2.24454632405132 1
1.82205723331463 1
1.8755604469253 1
2.1416955251167 1
1.94318275054135 1
2.10185392966992 1
2.43525522459533 0
2.17390524812122 1
1.83440302023739 1
1.95555833818368 1
2.122472246703 1
2.37564934138924 0
2.1812052687275 1
1.92541645333979 1
2.26980221677668 1
2.06597814375741 1
2.57445672695288 0
1.85888324208958 1
2.15101893844819 1
1.98046209817676 1
1.97194516805551 1
2.42654893023052 1
1.92523971033735 1
1.93134425198371 1
1.75547823269984 1
1.60490017368361 0
2.12688427168602 1
1.78536863502638 1
2.1418744661878 1
2.34172033742843 0
2.25533942569786 1
1.90457668434402 1
2.20106678007663 1
2.02308257154094 1
1.85196033070772 1
1.9656526266092 1
2.21360074521542 1
1.91990373648959 1
2.24194666863524 1
2.12336699836218 1
2.06988255757444 1
1.82101677321512 1
1.52910035045107 0
2.2126908356751 1
1.84446994388332 1
1.92502595915686 1
1.79887093316171 1
2.25657177386056 1
1.79575950029123 1
1.8987243921308 1
2.19370796380361 1
2.14401220369442 1
2.2804286762474 1
1.88695126589932 1
2.07306602592788 1
1.88223381378127 1
2.10012541233319 1
1.88838810304387 1
1.83919743814099 1
1.97244844247978 1
2.05168704400815 1
1.77687333449724 1
1.92723142002302 1
1.81169606055635 1
1.84550152041406 1
2.02228959715929 1
2.05788210720777 1
2.15953829809674 1
2.08564345550294 1
1.57921565115784 0
2.25488819388308 1
1.82782437163153 1
2.21241553021596 1
1.73667466819306 1
2.10476798737299 1
1.89290693551487 1
2.20953616602491 1
2.13878838795376 1
1.99203633656682 1
1.79076848670892 1
1.89290013615883 1
2.01408503071579 1
1.95735509678798 1
2.04245463591149 1
2.05833299788859 1
1.76558223407511 1
2.100130413594 1
2.09124466495896 1
1.63395532350597 1
1.76634012133106 1
2.09902260756127 1
2.20713027748687 1
2.35111392916438 1
1.90447204270148 1
1.72402024659934 1
1.71878163672084 1
2.12792341325432 1
2.21523663033404 1
2.30940731704979 1
2.20227888811063 1
2.13239895712998 1
2.37830903843334 1
2.00941066599417 1
1.76195002485894 1
1.9773646788835 1
2.3218090746805 1
1.90958619417648 1
2.36203392088041 1
1.97840645714526 1
1.86594234958008 1
1.98132580146325 1
2.09858174923151 1
2.07970764110411 1
1.81965193304764 1
2.02245872470285 1
2.02940799084905 1
1.77903549038484 1
2.2724576051611 1
1.95159003846225 1
2.21906959877586 1
2.11494947234289 1
2.02583551244559 1
1.92824629827183 1
1.83842151450145 1
1.85892485249997 1
2.0076332288577 1
1.7409360849274 1
2.13723668287423 1
2.52243946359474 0
2.33160812752485 0
2.21673188156091 1
1.72510143540585 1
1.9073800331129 1
1.99770678133504 1
2.01013957442742 1
1.79682340324393 1
1.82253137521646 1
2.3676010144197 1
1.85712687111509 1
1.84561368546288 1
2.3311380423208 1
2.16603482835781 1
1.72078399365435 1
1.84110463306859 1
2.06780619846279 1
2.12884145091765 1
2.03876972321357 1
2.28053305272561 1
1.79279178452125 1
1.9653823349119 1
2.09960118350844 1
1.73564786327331 1
1.89210570735944 1
2.01798913886102 1
2.01290429103016 1
1.68219608782316 1
2.53471197286846 0
1.97285086397888 1
1.87673065697304 1
1.74529322360936 1
1.94902396111634 1
2.16673463338555 1
1.91062390876463 1
2.21932974056962 1
2.33884005096168 0
1.96334467404022 1
2.02239938176769 1
2.0913340303921 1
2.23113435302858 1
1.65270093777676 1
2.2322895291384 1
2.00903934238735 1
1.9838429601683 1
1.97204924355074 1
2.05775933403159 1
1.94208490631645 1
2.04649160997021 1
2.07624949032534 1
1.91498263872154 1
1.72999072717529 1
1.88210913257852 1
1.87617508406104 1
1.90306780662554 1
1.96859192777988 1
2.02178767995458 1
1.91602459591217 1
1.56163891241744 0
2.1444399238738 1
1.95222507177946 1
1.93350547855347 1
1.62929126310906 0
1.77522168104962 1
2.20695003303985 1
2.08770526335927 1
1.76953046166834 1
1.86042269474577 1
2.43352214039359 1
1.81550921783685 1
1.91173430335192 1
1.94567971171157 1
1.9119465949623 1
2.15236130995775 1
1.89182922408954 1
2.34067443482669 1
1.9610457406081 1
1.89093474674934 1
1.74290151619041 1
2.00060837088684 1
1.8198702897022 1
1.7989997967779 1
2.34619746127773 1
2.12080796871522 1
2.39835952499196 0
1.84278525479212 1
2.01052982559155 1
2.42266281420476 1
2.49814758686732 1
2.16658488325977 1
1.87113102092024 1
1.958282483964 1
1.93068784378285 1
1.95586719444554 1
1.82513858533285 1
1.82595131561804 1
1.91178462657081 1
1.94465728372148 1
2.03021264453935 1
1.82335332735386 1
1.85646299872203 1
1.97325721089937 1
2.24555431415874 1
1.89965000162831 1
2.00164490961547 1
1.64922316029871 1
2.03596717375824 1
2.22935548894428 1
2.00851003745464 1
2.01984211984186 1
1.92700137456827 1
2.17060923036717 1
1.94933028168051 1
2.15266672959687 1
1.8378114243879 1
2.16771280036454 1
1.79726829292401 1
1.96341443157406 1
1.86915249115814 1
1.98815821979911 1
1.89410163059698 1
1.72341158601992 1
1.89482707031426 1
1.8366411576828 1
2.29593090085004 1
1.78728391571487 1
1.95922516156008 1
1.9578782635005 1
2.07988104283655 1
2.10627582025207 1
2.33039004157571 1
1.89808071078517 1
2.35965929193408 0
2.02850522739569 1
1.91055772517999 1
2.01154528736477 1
2.0991725824285 1
1.9335711264128 1
2.0870772080767 1
1.8941088485195 1
2.03984439174301 1
2.20112850352661 1
1.84344839571377 1
2.0447966319717 1
2.144570077547 1
1.98776849900665 1
2.0534150906733 1
1.97739877752426 1
2.18737188631 1
2.03950711498305 1
2.03053101537365 1
1.95058605037145 1
2.04320887194585 1
1.75327335967832 1
1.97532778774069 1
1.98367854760314 1
1.71192129033137 1
1.89551563121973 1
2.05350590303402 1
1.81258811497467 1
2.09443001368871 1
2.05755311439359 1
1.79955557457972 1
1.94787457491501 1
2.00323294969477 1
1.75056000606599 1
2.10229668076015 1
2.0088527509518 1
2.08672584488466 1
2.11809136005122 1
1.89901221040545 1
1.86545361885695 1
1.81967672289014 1
2.14403432746208 1
1.95870013887682 1
2.15200901242592 1
2.31464757987995 1
1.88030593527677 1
2.0495634748169 1
1.92006431129787 1
2.08383121516049 1
1.69957787260278 1
1.88000763196306 1
2.14953730190361 1
1.84422673198021 1
1.71378220665465 1
1.9879273918461 1
1.83903833336346 1
2.01025359582723 1
1.91853869269508 1
2.06591479287087 1
2.29726906743405 1
2.01764567399637 1
2.0829735885903 1
2.19557637550738 1
2.00743387331598 1
2.00516967544173 1
1.90983252692747 1
2.06619834436206 1
1.81264371127246 1
1.75318632016047 1
2.21332324628143 1
1.82953516960654 1
1.85078690210812 1
1.75892354105603 1
1.86273615865885 1
2.38490617940225 1
1.83762677273841 1
1.88994244086254 1
1.89464955008212 1
2.34951105246573 1
1.97098549575537 1
2.09998665001224 1
2.24408507735943 1
2.19376974998424 1
2.28148734543069 1
2.24449035763588 1
1.92692423532143 1
2.09526880728839 1
2.19558683852921 1
1.88886899709359 1
2.10951869014355 1
1.79540858150338 1
1.79121758040163 1
2.2691701240888 1
1.67745258849964 1
2.2612903302153 1
1.9538248097338 1
2.10012056383821 1
2.11896496633852 1
1.97747964596789 1
2.17200375783983 1
2.10244021295252 1
1.89876890120996 1
2.15221416714707 1
1.94006219728482 1
1.88767205900813 1
1.90370896696153 1
1.85008357385891 1
2.03115644626204 1
2.2332530830408 1
2.04507833060235 1
2.05057564268298 1
1.75866966490448 1
1.61472591770992 1
1.70049268303828 1
1.86645808552115 1
2.29690774278699 1
2.00114534968841 1
1.62867720130554 0
2.1117770589453 1
1.93086249289458 1
2.06227408713625 1
1.84085618148138 1
2.10381476662516 1
1.97256766078727 1
1.80210164466153 1
1.78740148734627 1
2.20991809784973 1
2.21825648506027 1
1.6373486217695 1
1.86886861371307 1
2.17625290990125 1
2.03903937398113 1
2.02029112504946 1
1.77934074360958 1
1.84257741217129 1
2.38202286067682 1
1.90210656946239 1
1.97790421530953 1
1.83674418430461 1
2.09895598800974 1
2.01947101661543 1
1.96999993135111 1
2.04080466288079 1
2.09265340542913 1
2.01091977518572 1
1.52441222124233 0
2.10649851908951 1
1.67032017529361 1
2.05724020781626 1
2.38169843307152 1
2.22033955447222 1
2.04895324024049 1
2.04706031552014 1
1.98521343439835 1
1.82652161763063 1
2.01681243100144 1
1.61484299049925 1
2.11579133778679 1
1.93145772606615 1
1.83059212093848 1
2.00700533751939 1
2.24839648939834 1
2.01358513695443 1
2.0617101875274 1
2.18088837450937 1
1.82572972548747 1
1.82294545499459 1
2.20449989929937 1
2.1534293208586 1
1.67746909958406 1
1.78346234762526 1
1.87028421163649 1
2.38097119754755 0
1.99736176428324 1
1.59655719915947 1
2.14580154966615 1
1.78564127935107 1
2.02099032542402 1
2.59709098115973 0
1.80629141355336 1
2.10394200790632 1
2.1034931452162 1
2.16311086630797 1
2.15973996625084 1
2.0051999160607 1
1.96804421616749 1
2.04913114880721 1
2.15733814244704 1
1.99300961103664 1
2.00725765169924 1
1.97338620158961 1
2.14347971569458 1
1.80104821212891 1
2.29275541358395 1
2.04218287491626 1
1.64270500689515 1
1.4525694991953 0
2.37132718196885 0
2.30261057501369 1
1.8630836808811 1
2.16092385738877 1
2.21037136682947 1
2.19733915971059 1
2.05742741193317 1
2.00430964737564 1
1.94894269271584 1
1.99015738457602 1
2.11898523419392 1
1.99440283982682 1
1.84795074123184 1
1.75876995243898 1
2.20330347716436 1
2.23747525373593 1
1.75795837181834 1
1.56229438550236 1
1.98489261078323 1
2.08128672744772 1
1.98063712152519 1
1.67956669920318 1
2.01114694828075 1
2.14406955044714 1
2.27015639396215 1
2.45847747891169 0
1.93992071351192 1
1.86936672296058 1
2.01971438704876 1
1.92689186435854 1
1.98603313224327 1
1.94534726760372 1
1.73652657916984 0
1.84930812010974 1
2.30952383015117 1
1.96452408980217 1
2.29825301355831 1
2.14940301756677 1
1.96329808056291 1
2.05228920702456 1
2.22116559655329 1
1.81248625218358 1
1.79950263667188 1
1.99082606875788 1
1.93544878430193 1
1.91167801232596 1
1.9930707683766 1
2.01914231078913 1
2.43425797901419 1
2.02062905932829 1
1.98796456153137 1
2.0314207686735 1
2.03514513231037 1
2.01380115145401 1
2.08926027338777 1
1.81503556112164 1
2.03166214584402 1
1.85105401963994 1
2.0137751800886 1
1.89797564460295 1
1.97387608342187 1
1.98880221960901 1
1.91155175545168 1
2.05830950368152 1
2.16311452045813 1
1.97799758553224 1
1.87865924366728 1
2.06363526414289 1
1.80942637704258 1
2.34367462056008 1
2.00594652275128 1
1.96382242953847 1
2.01567151056872 1
1.9595596169735 1
1.83940410515737 1
2.30044235153312 0
1.8519921914721 1
2.01160070328756 1
1.82253101662171 1
1.87339321757304 1
2.06874272429163 1
2.31775855286893 1
1.90597573806077 1
2.07041761742333 1
2.16680978330966 1
1.86245737690441 1
2.0201957718361 1
1.91354899502362 1
1.829876821951 1
2.09569989566559 1
1.99767009835383 1
1.94842024675579 1
1.56832447310548 0
1.97739132712843 1
1.94304189032921 1
2.13764513566959 1
2.01665890081499 1
2.18950060059162 1
1.93422513534136 1
2.12420805041408 1
2.14367984961486 1
2.04389607473973 1
2.00630311394442 1
2.00862540252065 1
1.8204846032889 1
2.20242489743638 1
1.86241728287646 1
1.71395902909514 1
2.14531002054743 1
1.59997211101478 1
2.06500618003399 1
1.89588111675089 1
1.78667644744578 1
1.86390206163583 1
2.01510472850408 1
1.96575163620114 1
2.13672825579446 1
1.87747611376998 1
2.10610746727821 1
1.83828478644842 1
1.94876448851228 1
1.97042783232808 1
2.07348085182757 1
1.97863716261234 1
2.01974422573725 1
2.08998335118539 1
1.86714344039315 1
2.2351640796924 1
2.10580018590515 1
2.27696441596153 1
2.34042755378157 1
2.08795980853711 1
1.73605178301223 1
2.18960105142266 1
1.93922885474673 1
2.14009591613919 1
1.49924359778131 1
1.9354779638381 1
2.19790363692037 1
2.03432184920883 1
2.12454812455435 1
2.03090487496618 1
1.58923226635882 0
2.08597909142237 1
1.88312180630868 1
2.0794095841884 1
2.18418243396328 1
1.88479006166546 1
1.78499606913812 1
2.04646700791744 1
2.0799101005815 1
2.08141412272139 1
2.53567160976369 1
2.27302802957926 1
1.85790199123631 1
1.95971980129162 1
2.03562933958675 1
1.91927621168265 1
2.06289497995971 1
1.66948195605276 0
1.92907242193573 1
1.86141065068327 1
1.84666607134074 1
2.00318079358768 1
1.99543300345035 1
2.07357573260036 1
2.09572215581992 1
1.7310436498024 1
1.97039404773148 1
2.03721365349074 1
2.03725434998977 1
1.95244036925755 1
1.82482660545206 1
2.24350305302409 1
1.72692778265652 1
2.13592744025236 1
2.22176658212009 1
1.998525262589 1
2.0992573078265 1
1.96716123320563 1
1.94103089057037 1
2.03720898711262 1
2.07766024796757 1
1.93865098061306 1
2.0255443336446 1
1.98248280799457 1
2.19946406855018 1
1.91201774617589 1
1.85758981948479 1
1.98778405416598 1
1.95705401017565 1
1.81686670350746 1
2.11742889166657 1
2.18773362977804 1
1.87077540373492 1
2.212618989119 1
2.08000463323668 1
1.7223412567527 1
1.70238409019038 1
2.10225373902039 1
2.12076851255558 1
2.24842440857942 1
2.06501707962772 1
2.02921462595426 1
2.00250183234845 1
2.20878001654759 1
2.17433030552753 1
2.10018726464203 1
2.01219289482608 1
2.09903564830094 1
1.90871274816084 1
2.24606502792575 1
2.02849369231903 1
2.10519269081341 1
1.70015480804358 1
1.84329270015128 1
1.85789773034755 1
1.94434983368517 1
1.96310571793957 1
1.82944537599976 1
1.5728678296073 0
2.16107993088528 1
1.86627523938313 1
1.87772200071287 1
1.98879753889607 1
1.93379240805513 1
2.08074472499163 1
2.15631312046156 1
1.96383585158911 1
2.05833929570052 1
1.96438778172249 1
1.85572468573539 1
1.77070748844182 1
1.69611557120564 1
2.2139234457845 1
1.79857296979866 1
1.69380150462237 1
2.30083210476205 1
2.08933856052365 1
1.63574228590334 1
1.67722416302818 1
1.88191920310971 1
1.80590965095619 1
2.15202485208432 1
2.03120955056992 1
1.79557294118922 1
2.10278260887184 1
2.17388548582664 1
2.19088015495271 1
1.61927991699006 0
1.87631212703154 1
2.05098952702759 1
1.65650603570139 0
1.50601566843517 1
1.88072324601178 1
2.25195696681797 1
2.03618421749823 1
1.90653893534244 1
1.78843977311051 1
1.99660046093462 1
1.90588248783987 1
1.81328785853964 1
2.04942174146249 1
2.14925481933618 1
2.01851853485616 1
1.97548454715012 1
1.70594571852735 1
2.02991512213434 1
1.97136494903282 1
1.96935324355629 1
1.98496074992619 1
2.16693363303838 1
2.01640063167222 1
2.23598057797942 1
2.05256111789819 1
1.82627872382148 1
1.84763755746977 1
2.08239494401329 1
1.64789777685625 1
1.83895949344517 1
1.845103590014 1
1.72201470883846 1
2.11885429535248 1
1.95954988799047 1
1.72908865110815 1
2.24518471833457 1
1.881737778867 1
1.90541620844844 1
2.17103854296574 1
1.77893067164877 1
2.14723053391816 1
2.07055147759958 1
2.06457305478926 1
2.19143287349327 1
2.02380180678399 1
2.09522026799827 1
2.06069527334922 1
1.88777391850223 1
2.07357958498459 1
2.10725418555435 1
2.30234259687437 0
2.00278486832057 1
1.79569993076842 1
2.00901417744857 1
2.09258635634501 1
2.01013382191903 1
2.01802468043692 1
2.02519471545048 1
1.97839576619551 1
2.14266769109412 1
2.07810693078848 1
1.92152282313169 1
1.99051300984957 1
1.99606241057274 1
2.08080502302122 1
2.00828035736212 1
1.81952212292814 1
1.95338281615614 1
2.24388732845081 1
1.8061277640909 1
1.83479349451275 1
2.09522277663743 1
2.12652615904755 1
1.88729012369278 1
1.76406138817713 1
1.83331271148138 1
1.88146234974805 1
1.85221075599666 1
1.82755188611808 1
1.97615933490707 1
1.91102416178201 1
2.12385631139087 1
1.87366864101805 1
1.96178996117881 1
1.80902484881816 1
1.90606071204148 1
1.97451299801371 1
2.16009818254062 1
2.513187537102 0
2.12315594048862 1
1.95133206951561 1
2.07981420935422 1
1.75774399471719 1
1.77951782047586 1
2.09833541662246 1
2.10727698807113 1
2.17467592889375 1
1.74860436259617 1
2.02733438327803 1
1.99708768347835 1
1.73250220530246 1
2.21560885245051 1
1.99670314218323 1
2.07832074938071 1
1.8070764277054 1
1.69692119182266 1
2.00299851510368 1
2.14562728111274 1
2.2859878640688 1
1.89090408211064 1
1.9642852455672 1
2.03145624558581 1
2.04691579123018 1
2.08322844117817 1
1.63591763109312 1
1.8809098940171 1
2.119471570468 1
1.8468169728544 1
1.98045339989695 1
1.80316274423935 1
1.67229207810222 1
1.8598836558211 1
1.69531792420919 0
1.81135895645875 1
1.9862018694108 1
1.98310459117408 1
1.90829087162137 1
1.97069669249345 1
1.74257940266591 1
1.71345585267779 1
2.12733584843653 1
1.80111440145228 1
1.99453015068778 1
1.80673491158288 1
1.94560123049689 1
2.21115413588977 1
2.24786778829241 1
1.78895311891865 1
2.06054737010817 1
2.41339391903046 1
1.86004338115767 1
1.94016794858626 1
1.71462491346444 0
2.06560007355772 1
1.86971612055915 1
2.1140924727289 1
2.08458530828416 1
2.20087380452439 1
1.66110147379095 1
1.70528981600006 1
2.17798704045971 1
2.26071423352204 1
1.86407685857048 1
1.91500646058798 1
2.15206943750415 1
2.05132479409767 1
1.626156754194 0
1.84241633242249 1
2.23876372277997 1
2.06120899566699 1
1.8645192289705 1
2.05589108920183 1
2.46510444386201 0
1.90706014950108 1
1.87785634091888 1
2.03369086251035 1
2.19169062594921 1
1.97481983750692 1
1.88842883545772 1
2.01788308347819 1
2.44790048301129 0
1.97284087918664 1
1.73568416914474 1
2.04339584707604 1
2.05938657941786 1
1.8656051875724 1
2.07772597553261 1
2.0198761187005 1
2.298093523715 1
1.90588932580402 1
2.05127037505744 1
2.37117328362374 1
2.15871635084635 1
2.12294679073329 1
2.53315864291837 1
2.17678612334464 1
1.87264840160793 1
1.56149869895589 0
1.81129166524232 1
1.69238714688089 1
1.99564062594287 1
1.97814698605517 1
1.84558203697794 1
2.0087847966066 1
2.14363986441665 1
1.83101096738278 1
1.98692113527126 1
1.94275095294272 1
1.98965504624504 1
1.91700184121315 1
2.12780159286921 1
1.93861386790055 1
1.99425867772474 1
1.746834143948 1
1.82374533345868 1
2.20825840964642 1
2.1281862369123 1
1.97827394137705 1
1.76334023652415 1
1.97754851289589 1
1.74557732809706 1
2.29309373163565 0
2.21515318257903 1
2.08193550518596 1
2.10605969333592 1
1.78417807749133 1
2.2620847856426 1
2.32333592281585 1
2.09105681975254 1
1.81725841261153 1
1.87669674564382 1
1.96587435206883 1
1.87260001661545 1
2.05465698192931 1
2.19871837590733 1
1.89755406440574 1
1.88284503141673 1
1.40812538671015 0
2.07262220057769 1
1.75764664101106 1
1.89366116879047 1
1.43565852233693 1
1.90127824052148 1
1.62658193913649 1
2.24698068760039 1
2.15131258243192 1
2.35221458910879 1
1.85478241000689 1
1.90549019558126 1
1.6788501650883 1
1.6583194538415 1
1.92039028900152 1
1.75963635480627 1
1.74566879336962 1
1.9394078749583 1
2.16937654904895 1
1.95285331364129 1
1.85570537489302 1
1.90796675725393 1
1.84481629029639 1
1.98658022954336 1
1.96007401970148 1
2.05732945977411 1
1.96496661189026 1
1.97856682260673 1
2.01794187016853 1
2.20972170043362 1
2.05645086652485 1
2.20412375576797 1
2.26141265414679 1
2.22976618844925 1
1.93432161620834 1
1.95935100393934 1
1.79068721013338 1
1.98434267786726 1
1.93533127431793 1
2.29760698538231 1
1.7008471759138 1
1.92175290500854 1
2.18051852946106 1
1.71118937351064 1
1.98243034611683 1
1.95230703653083 1
1.8747677511937 1
1.90547280578831 1
1.76074024557622 1
1.75831618404532 1
1.91539641851077 1
2.41041972006498 0
1.83520664420731 1
2.06783660263073 1
2.28926291158382 1
1.99582745268272 1
2.32074528632852 0
2.05026084832281 1
1.92570681487434 1
1.9022349696556 1
2.29229525272446 1
1.54730919285211 1
2.08665644587428 1
1.89848530636011 1
1.54896353909567 1
2.1068164560581 1
1.6210164962675 1
2.05828463119289 1
1.83535430956555 1
1.6811212976084 0
1.91446999195097 1
1.97055835948707 1
1.93643786185728 1
2.42957265830983 1
1.56055054494803 0
2.35588478915161 1
2.04279312603443 1
2.10426093405987 1
2.11422690264795 1
2.04453617055225 1
1.74674970949058 1
2.11414941874125 1
2.29461665152915 1
1.66485442866592 0
1.81249460078732 1
1.91783609753673 1
2.27058105954708 1
2.23774431005962 1
2.33309681240398 1
2.00805407827507 1
1.92530484352546 1
2.0239169839367 1
1.9584353916954 1
2.01955143297733 1
1.61699360666876 0
2.22928168280011 1
2.11190229827862 1
1.7952460866506 1
1.86472172990471 1
2.08756222133565 1
2.0699076689452 1
2.1534950290042 1
2.24355642353251 1
1.63190689881759 0
1.8591520869261 1
2.03580636542945 1
1.7749867906438 1
1.92692070117468 1
1.96661909601613 1
2.13670291173487 1
2.03197755109373 1
1.81349794598923 1
1.98970767594124 1
2.13028763801829 1
2.12721859838587 1
1.41545806945512 0
1.91880232314246 1
1.91456669858828 1
2.00329985303979 1
1.75810836421389 1
1.89342506683787 1
1.96060438604141 1
2.04648977420586 1
2.02840265363826 1
1.93374583416133 1
2.00507277568834 1
2.03100806463812 1
1.91101034709752 1
2.03807098194132 1
2.08348095233566 1
1.90397877180116 1
2.25101716904024 1
2.02801563385983 1
2.32041512027126 1
1.95190707336203 1
1.53813071397235 0
2.11607079516826 1
2.26831268078031 1
2.05355178294733 1
1.7512669438751 1
2.0520342930269 1
2.1609948914749 1
1.9936000152056 1
1.81194049292129 1
2.1741003083284 1
2.09635899341201 1
1.96316218721036 1
2.21153721030839 1
1.92446676064523 1
1.83574928029699 1
2.06693199118522 1
2.05788519725141 1
1.99519663972039 1
1.76448086602608 1
1.95881621591633 1
2.07662273827992 1
2.23322094381669 1
1.83947697135603 1
2.03397905346799 1
1.80267752144278 1
1.86657956225207 1
1.63661527707901 1
2.15141613326311 1
2.03597500896418 1
1.88437026347702 1
2.24205131778864 1
1.81463208663454 1
2.12292816082207 1
1.85157337391841 1
1.93878129496902 1
1.87302164461852 1
2.13000694695861 1
1.77852091312165 1
2.13628960394713 1
1.98451052513875 1
1.96982323415032 1
2.19048437003432 1
2.04225719995826 1
2.2533218436137 0
2.3258096317545 0
2.23260592972019 1
2.1830064958382 1
2.1129461576081 1
1.96239518635343 1
1.94090536563046 1
2.14835145703344 1
2.03308994569034 1
2.57595675286073 0
2.23853794686458 1
1.77063808229168 1
2.18745655351775 1
1.81894713287985 1
2.12055633794113 1
1.64946933519778 1
2.03775534575961 1
2.0854677585468 1
1.85938082253313 1
2.13165807522059 1
1.94384056798606 1
1.89385006320108 1
1.94309620550373 1
1.91613411836683 1
2.14335549335258 1
2.26534697888654 1
2.15500736417803 1
1.59175316251685 1
2.0246198879035 1
1.40384861314514 0
1.74348023789776 1
1.87756115957896 1
2.0330513952148 1
2.243915021471 1
2.23365073939125 1
2.03007075845654 1
1.66012388981161 1
2.22731061582704 1
2.35965454822651 1
1.93794203308851 1
1.73708716603769 1
2.03791744985954 1
1.93996675167958 1
2.10082537272163 1
2.18635285303388 1
1.85306452606519 1
2.05653427831157 1
2.07321504852877 1
2.25310055418599 1
1.95044004421619 1
1.92177387861525 1
2.04925948374945 1
1.9867576455735 1
2.17346348759857 1
2.13047859488814 1
2.24836150837019 1
2.03303100514247 1
2.09593117442793 1
1.76323416151547 0
2.10361225725262 1
2.2634516192538 1
1.97153036263953 1
2.15367887930253 1
1.85002033665147 1
2.07751024325163 1
2.1067606862567 1
2.21796805416004 1
2.35823488684099 1
1.49499223369841 1
2.16935437039614 1
1.90120846682674 1
1.88042310513719 1
1.87902368716793 1
2.07917742938612 1
2.03008311583922 1
2.08087985816007 1
1.92944383890306 1
2.21877247483233 1
2.08184564176971 1
2.15106647743905 1
2.2271805772942 1
1.95474132856936 1
1.94199138304086 1
1.94423303040424 1
2.4597517754688 0
1.49857642094532 1
2.19352400366883 1
2.06972347900099 1
1.98246139706385 1
2.28478135432284 1
1.8409871025165 1
1.98329566927317 1
1.37716741893868 0
2.00893376192493 1
2.17139811002752 1
2.00737857480331 1
2.09159955949977 1
1.85348285394784 1
1.89941424725239 1
2.1039963064213 1
2.01589172368578 1
1.93682086394123 1
1.9045387763859 1
2.16214471681359 1
1.95992210523167 1
2.02615362813425 1
2.03867191911046 1
1.64479828412479 1
2.21309862809164 1
1.96783596812111 1
1.90951602759024 1
2.11364276906232 1
2.16229818683928 1
2.11975612101124 1
2.13713667198446 1
2.19934643527617 1
1.82342736736877 1
2.10045570993332 1
1.86181861685309 1
1.94571998131004 1
1.92669214537503 1
1.94222912461562 1
2.10706039685536 1
2.18606708312842 1
1.78920210474141 1
2.38069763695188 1
1.91812413313317 1
1.94230075043218 1
1.80169607523549 1
1.9040457024103 1
1.98999861826446 1
2.17519473109255 1
1.8361150426037 1
1.93137795226221 1
1.76906744191223 1
2.03879944842899 1
1.96956366946659 1
1.8415410168864 1
2.20092388798778 1
2.05067439137962 1
1.8913649792931 1
2.14455723987963 1
1.83300662694229 1
2.39623014844327 1
2.1291933511524 1
2.0525675442044 1
2.30389177792729 1
2.01969668618503 1
1.88895849753987 1
2.06539968352533 1
2.03492864939939 1
1.98275738585312 1
1.5797010335583 1
2.18963856693387 1
1.93976491332099 1
2.42410423448127 1
1.81609682779113 1
2.27681925250988 1
1.90102005911865 1
2.06521229606826 1
2.15236771426888 1
2.15295210404266 1
1.71233083441028 1
1.63243304604441 1
2.0390497760805 1
1.92551559921506 1
1.71794838232061 1
1.84320579237661 1
1.82963474674953 1
2.21572151264985 1
2.3472547399868 1
1.90449833337044 1
2.12363105914281 1
1.82181037593787 1
1.97865428694642 1
1.72735485985063 1
1.99471546727976 1
1.99455940465311 1
1.97539869380936 1
1.87692292617325 1
2.13954660444654 1
1.67325961180691 0
2.01920522425085 1
2.06626392598056 1
2.04212856021578 1
1.84203873319643 1
1.99696482059823 1
1.96884295334187 1
1.8556151968003 1
1.98607469432315 1
2.08329153165313 1
1.77542126015977 1
2.00756619979573 1
1.93928896592355 1
1.98892720609346 1
1.92932901829375 1
1.87620516418921 1
2.22233280803134 1
2.17811505290741 1
2.19498240093557 1
2.00931502745086 1
2.00182939393332 1
1.99709754489638 1
1.81165408190598 1
2.13822315723612 1
1.84297993143036 1
2.10960205533522 1
2.15111523509321 1
2.20991102046816 1
2.27646733807827 1
1.87353068743766 1
2.14624779174479 1
2.06992316625793 1
2.06164889127199 1
2.56504150711885 0
2.21716202484143 1
1.92428534754154 1
1.94051351686579 1
2.20339547149781 1
2.16814544459727 1
2.15569981222349 1
2.22696037658857 1
2.03252848546213 1
1.73514692174791 1
1.97694425382959 1
2.27279111561634 1
1.65813006489968 0
2.15092293919441 1
2.28478208402819 1
1.99725551885163 1
2.2325000226408 1
2.24312317586575 1
1.85138400386613 1
1.74061208974916 1
2.22673366373588 1
1.81701363024438 1
1.96664968707357 1
1.75530637506145 1
2.02073699686259 1
2.06007993275498 1
1.84126131274745 1
1.78256884003373 1
2.26355431327634 1
1.62476290315435 1
1.94454410471284 1
1.72680022726248 1
1.78100605039289 1
2.16219635684502 1
1.71492845449733 1
1.83700762324263 1
2.26256058080019 1
1.72769913487419 1
2.12281999215896 1
2.31716465738408 1
2.08572379848988 1
2.09010081680348 1
2.01826128173413 1
2.11374418317817 1
1.86419003885032 1
2.36751820188861 0
2.03398542160717 1
2.12342152926026 1
1.91814834607499 1
1.91590989231754 1
1.92387105018876 1
2.11827787333998 1
1.71407865633716 1
1.98461599010313 1
2.11622225128132 1
2.37450851908275 1
1.9828366709911 1
1.99544815262949 1
1.88852663014854 1
2.12304586270021 1
2.01388176118854 1
1.8917625712359 1
1.85757638230193 1
2.05043736286817 1
1.776836171362 1
2.01372577848193 1
2.22797102328388 1
1.82681961093454 1
1.94717170756756 1
2.1463826688148 1
2.10292749610599 1
2.16803720678918 1
1.92765439954956 1
2.05661140838553 1
1.91935843085083 1
1.78385326104605 1
1.92779740362659 1
1.68975646844928 1
1.92166665811666 1
1.89370154483192 1
2.04393285874979 1
2.18026948450722 1
1.88536094383425 1
2.18533201387273 1
1.95164175180985 1
1.95092264303417 1
2.06516284205747 1
2.00482574257586 1
1.95530654511324 1
2.18354495656188 1
2.07319975136278 1
2.0247710105765 1
1.77719206112784 1
1.8073192403662 1
1.99222789886706 1
1.87512727736549 1
1.92354273204456 1
2.19532733869187 1
2.10584734456037 1
2.26213199057437 1
1.76809183443142 1
1.68083258861655 0
2.02608021456282 1
1.90068981629417 1
1.9428558291618 1
1.92937118667211 1
1.88645714390785 1
2.04104065897427 1
2.06966447574327 1
1.9501650836163 1
2.32440314295577 1
2.11929595402434 1
1.78657339659552 1
1.99598948775924 1
2.20525178608086 1
2.03714385873158 1
1.88605553746321 1
2.28140213240489 1
1.86015982051386 1
1.720813058822 1
2.13975980528613 1
2.28729273136981 1
1.92055432912502 1
1.81403309377155 1
1.99684516501813 1
1.9494398159258 1
2.10812929380709 1
1.74418112237258 1
2.02830887570879 1
1.7169768311743 1
2.12382566653108 1
2.03838146700992 1
1.95345330188323 1
2.00544935659686 1
1.78060621674223 1
1.77576763313356 1
2.16695472754823 1
2.05278973127216 1
2.0980628011125 1
2.11696059133167 1
2.0639920832264 1
2.00229332026821 1
1.79669586271983 1
1.89081516032991 1
1.91991003467584 1
2.08743111726015 1
2.09477335546964 1
1.60580787725781 0
2.11265208709229 1
1.95012065996622 1
1.80794054914105 1
2.14845075312404 1
2.20573915920302 1
2.03759071002905 1
2.20112948139635 1
1.94635480845762 1
1.91277354929889 1
1.96466909532261 1
2.14032331519377 1
1.99826049964638 1
1.9779250504637 1
1.87078629326291 1
1.8946581696581 1
2.20274858890221 1
2.03650787979118 1
1.85865716978422 1
2.36210271855429 1
2.07511770367605 1
2.13986507669961 1
1.55423483568228 0
2.05201961040717 1
1.85029600884613 1
2.21804579749482 1
1.98491634719107 1
1.99984488267057 1
2.20544949685186 1
1.6809403542949 1
1.95373539467018 1
1.99922440992274 1
1.85649352677557 1
2.13298359502452 1
1.86088511462819 1
2.1582485178372 1
2.04175375697502 1
1.53258219887914 0
2.04638141461005 1
1.84723451661974 1
2.17106576268462 1
2.18062735327096 1
1.86611701616931 1
1.8815527546702 1
2.03022200379552 1
1.79225409952375 1
1.82482716937086 1
1.9633078780082 1
1.9278783225898 1
2.02205447022697 1
2.40445932680179 1
1.76346534966449 1
1.66071710909453 1
2.19269214658765 1
1.95527386548458 1
1.79756339664081 1
1.95950556286779 1
2.22875743544917 1
1.90439452277848 1
1.93496199215659 1
1.79663896884883 1
2.11250587505549 1
1.88931716193689 1
1.93984976201548 1
2.06535080602636 1
2.03087519903989 1
1.99064665224242 1
2.18768210378612 1
2.04713263553527 1
1.93840161804043 1
1.84402303720462 1
2.21544234000385 1
1.9097013630842 1
2.04816151612622 1
1.92552067093207 1
1.83525675406119 1
2.12519878710364 1
2.05601431494103 1
1.98526923398107 1
1.98249393497892 1
1.93407059605003 1
1.54923557848702 1
2.22924179283065 1
1.87821456482251 1
1.94528356235086 1
2.16354268092859 1
2.15251340853529 1
2.00192858116145 1
2.24180627676029 1
2.27948999324157 1
1.90623462964092 1
2.0652992962301 1
2.06677952442274 1
2.31859552102028 1
2.03532891391939 1
2.00771882938558 1
2.09735583059553 1
2.03960176999689 1
2.50755802839076 0
2.19262881089574 1
2.11741957011763 1
1.82851988371681 1
1.97165150518896 1
1.95418737697134 1
2.3049027298774 1
2.05182505806157 1
2.11135597259734 1
2.03811698065996 1
1.93643583785314 1
2.09008084615527 1
1.86931571251494 1
2.08349671541102 1
1.81122501521072 1
2.29931229527584 1
1.87063062053689 1
1.87379962541733 1
1.91682674089127 1
2.22932533295525 1
1.76486903899999 1
1.73232675808063 1
1.97322317343901 1
2.36142546841431 0
1.86983068750805 1
1.98610315755903 1
2.45814858129733 1
1.99126566798873 1
1.84328235930359 1
2.13635522798691 1
1.66812327414701 1
1.77639780838399 1
1.77452589941158 1
2.02847643532499 1
1.56981020311463 0
1.99899658249852 1
2.15277974864634 1
2.29949649881969 1
2.09342019011732 1
2.28896738884108 1
1.882889225378 1
2.09923458628948 1
1.96028483401629 1
2.20820528977839 1
2.12187015432696 1
2.06196206130814 1
2.00200966412079 1
1.94884841925314 1
1.93917579984749 1
1.92813509738529 1
2.02726267112776 1
2.01784953260138 1
2.06900620672811 1
2.03148301549852 1
2.12394207924243 1
1.93398222729318 1
2.06655104100121 1
2.25899483171867 1
1.87621672876087 1
2.01679379974982 1
2.20055607197868 1
1.93873379737519 1
1.87942819883136 1
2.21169921414419 1
2.1374270379114 1
1.81906318657457 1
1.96285298309693 1
1.9982828375182 1
1.70312198381849 1
1.96527153780932 1
1.75378234019709 1
1.87578509046486 1
1.97199790121076 1
1.70536802614793 1
1.98343885394326 1
1.91885188560584 1
1.90653375620923 1
2.43195687210835 1
2.05528007767259 1
2.39603250890656 1
2.15694948093772 1
2.05624202091067 1
1.81875419123812 1
2.07533033190054 1
1.78123159544225 1
1.83372845727574 1
1.89474014746836 1
1.97193024835442 1
1.77212243397866 1
1.5923454692596 0
2.05034192225394 1
1.83614106048125 1
2.07666171869095 1
1.8698880987238 1
1.96623252608942 1
1.7884429881949 1
1.82488118338732 1
2.22294663272169 1
2.27692196362005 1
2.29146964249337 1
2.11978075995419 1
2.15475595561536 1
1.87067264055487 1
2.0402486620445 1
2.04781060782052 1
2.02014997856834 1
2.06866447709984 1
2.04610327015886 1
2.15501666190945 1
2.44899229464537 0
2.0919937122847 1
1.66321851340195 1
2.30640289976461 1
1.98689890194175 1
2.07442270346979 1
2.07502955852694 1
1.73567272492855 1
1.90166457149083 1
1.7602634814863 1
2.12058375725932 1
2.10210272920843 1
2.07114290085831 1
1.89040571224012 1
2.03357062782304 1
1.64903465843944 1
1.91612551161156 1
2.0223704217644 1
2.18051355883309 1
1.70653497500958 0
2.03948657466736 1
2.09026708987738 1
1.94644845531422 1
2.0167407963761 1
1.89895388956265 1
1.8548493008395 1
2.02885904865354 1
1.83688163112302 1
2.16505912734215 1
2.03066652945509 1
2.05827217385536 1
2.39844962399719 1
2.05343258033409 1
1.96076494558073 1
1.98153510620017 1
1.92547769645874 1
1.71829447905306 1
1.90233929754792 1
1.86673688163779 1
1.78701025518788 1
2.08280059477123 1
1.85194785976177 1
1.96079271888749 1
1.90973632145083 1
1.958352662281 1
2.04589175471624 1
1.57551730778407 0
1.55796363705229 1
1.96737213269297 1
1.90357376907148 1
1.76098624516807 1
2.01134569980726 1
1.78124575661966 1
1.89406055077211 1
1.88710686056153 1
2.16055520393967 1
1.8332870601208 1
1.95707033961241 1
2.03004703803138 1
1.54740494818558 0
1.92292933065734 1
1.82760285797167 1
2.06482986988312 1
2.42225850468089 1
2.06952690791633 1
2.18559627338782 1
1.98813116480863 1
2.14875900526456 1
2.05080920117745 1
1.99025589973589 1
1.9632224437356 1
1.74855830762918 1
1.50245912398941 0
2.13818338448084 1
2.24204987584926 1
1.69911471830308 1
1.94855299474703 1
1.85347990894296 1
1.86009545122416 1
1.76975509535042 1
2.02311147806278 1
1.93478645776743 1
2.22822637387334 1
1.75747123399451 1
2.04760539220232 1
1.94735202526905 1
2.2193120939659 1
1.59166446018877 1
1.9206545589378 1
2.34674203112999 1
2.03268203333081 1
1.72896227580432 1
1.87276092249615 1
2.14804775524865 1
2.19191688855408 1
2.30779710280519 1
2.02105944680204 1
2.0792146267733 1
2.11663396211841 1
2.03022325909439 1
2.31482042171181 1
1.81417760844748 1
1.82505852034465 1
1.85859799665903 1
1.87598768330012 1
2.40247139243047 1
1.84447656377363 1
2.01752239916779 1
1.97255448901006 1
2.06643670830574 1
2.13016282959732 1
2.01115015773523 1
2.12959805668515 1
2.33230064381549 1
2.24383481296795 1
2.02334057715006 1
1.93355784420746 1
1.97007059566781 1
1.83480124952778 1
1.99891711711336 1
2.16683662453115 1
1.97715465621883 1
1.63308604642018 1
2.16524802111072 1
1.7676239312129 1
1.57844385924543 0
2.25077821435313 1
2.35390216889662 1
1.82796211045579 1
1.68998199174138 1
2.18724610281053 1
2.07451955194028 1
1.95864136608347 1
2.13110111622967 1
1.9420320264489 1
2.16013127433364 1
2.03616318131462 1
1.96146730009288 1
1.71150915643137 1
2.1177216954033 1
2.04949252800158 1
2.07375613659488 1
2.21373735694083 1
2.15664052984156 1
2.13235488950582 1
2.04370412068225 1
2.05302975260814 1
1.79158213772859 1
1.97051818164803 1
1.91848678732595 1
2.0529373823959 1
1.61669020106227 0
1.90766825211213 1
1.86210889493494 1
1.9238823073248 1
2.09453252113922 1
1.98228151427248 1
1.98424669655904 1
2.17077816578719 1
1.61644773211995 1
2.10990039360722 1
2.18427558142116 1
2.04130233796593 1
1.90351876953292 1
1.96352500178766 1
2.0182017161916 1
1.87839314876346 1
1.99445741193409 1
2.09182024467004 1
1.50365396833827 1
2.00228296118561 1
1.90200317214828 1
1.69112704850911 1
2.13222951243648 1
1.91030408122703 1
2.08141224864687 1
2.33772289656492 1
2.2485255053908 1
2.16538037299865 1
2.07733600919245 1
1.84360812315135 1
2.01315666607922 1
2.00245878802466 1
2.17925798424452 1
2.00080564936936 1
2.15370237022528 1
1.87001991069944 1
2.13954086576233 1
2.25840021460521 1
2.49459530171668 1
2.07573121028272 1
1.92858313719689 1
1.78614873291677 1
2.00698654506783 1
1.8988198883313 1
1.92640551034215 1
2.17053606260188 1
2.06997666913836 1
2.01789558283269 1
1.98148182000602 1
2.04788389612582 1
2.15369650126407 1
2.08209305255789 1
1.87564127385322 1
2.4037250917962 1
2.13013934804017 1
2.12899289090108 1
2.09592271543066 1
1.96351846054192 1
1.90033783454571 1
1.83997062563392 1
2.06968047508502 1
2.09870314327363 1
2.03797366552922 1
1.99287964677372 1
1.86691237102358 1
2.12915158697866 1
1.9674297216944 1
1.65900909585326 1
2.27538538885553 1
2.04032520976312 1
1.85167926167237 1
1.77246839194778 1
2.25086147808722 1
2.10763637884765 1
2.17910751508367 1
2.00213845055473 1
1.93486490217302 1
1.9316920819634 1
2.08102303245602 1
2.07861645268179 1
1.80964333251063 1
2.27736238818703 1
2.08590934663975 1
1.37026329671912 0
1.51150623954289 0
1.95732060155728 1
2.20463681517472 1
1.84614753959006 1
2.10267593520467 1
1.98476921805212 1
1.75176154137653 1
1.93757602279633 1
1.97503787650858 1
1.96521343563772 1
1.96371206364545 1
1.91975450846394 1
1.89011472570218 1
1.86615702907894 1
2.2225315855517 1
2.06308733402425 1
2.17136707158351 1
1.96000892404091 1
1.96706738772145 1
2.07012181856218 1
2.11192617211193 1
1.8274503252605 1
2.41829707248403 0
2.15912030934714 1
2.16523399860782 1
1.86387593282374 1
2.10269521421754 1
2.14285011571088 1
2.1004390867559 1
1.65960737525847 1
1.98011187077545 1
2.33410903363869 1
1.85240576211109 1
2.13660667141939 1
2.14490173240714 1
1.79641042469793 1
2.16073159420864 1
1.64357953477894 0
2.16858650191034 1
2.39394259670693 1
2.03595953636969 1
2.28613091449016 1
1.74685435043518 1
2.00613664171461 1
2.19183630845661 1
1.87545639847778 1
2.0321789889685 1
1.92978975112275 1
1.84952208509618 1
1.78186696923952 1
1.76304937585614 1
1.99442348533071 1
2.26922063797198 0
2.10220529203585 1
2.09453732341895 1
2.00297685285787 1
1.80905134179914 1
1.95164405813288 1
1.9868342610927 1
2.02486563523764 1
2.30659272475923 1
1.92905105357417 1
2.11155485188163 1
2.03371228495625 1
2.5201823128169 0
1.90583563174502 1
2.12836664612708 1
2.36620279318 0
1.80113733891678 1
2.07147319288393 1
2.15487866921315 1
2.27353466511884 1
1.80358472478088 1
2.08291528591161 1
2.15604688235524 1
2.12210638998259 1
2.07115215301182 1
1.92034299174843 1
1.9916728147764 1
1.96189679523281 1
1.90769349015777 1
2.13854995843708 1
2.04807051991524 1
2.11684051885677 1
2.12475724448799 1
1.99255951436986 1
2.03870451820887 1
1.99065568193458 1
1.67474575169741 1
1.94759011162107 1
2.25252898606398 1
1.95322521121292 1
1.87865076834726 1
2.11358044951092 1
1.71512535314452 0
1.88262019659391 1
1.80329693383732 1
1.72173274426798 1
1.96274695621241 1
2.03107387176336 1
2.04017869614556 1
1.70961326369328 1
1.94016673263725 1
2.16481376049508 1
2.07780793468144 1
2.05157350973212 1
2.00639446364154 1
1.9836150379306 1
1.89610964532708 1
2.32918649418438 1
2.22276700848792 1
1.81769183066274 1
1.9864141412773 1
2.10846404064803 1
1.66518051619946 1
1.93327020697178 1
2.2250965695026 1
1.68875546822491 1
2.34371481591282 1
2.51601364533781 1
1.91173806033721 1
2.27475202721404 1
1.88810428771516 1
2.06864702219564 1
2.14794295228473 1
2.25418358189058 1
1.79617877105921 1
1.92153989157018 1
2.24966299362765 1
2.35267653390091 1
1.961168168522 1
2.144143001437 1
2.0377225603029 1
2.2412116935457 1
1.92619420608246 1
2.05973440695538 1
2.13713026140672 1
1.97005777502461 1
2.3384492817605 1
1.98206919339958 1
1.72091543810001 1
1.96802192531407 1
2.01854994684029 1
1.8950465654187 1
1.84372975795772 1
2.14015017253001 1
1.89345588786924 1
2.13361352330089 1
2.05698215816148 1
2.05136857440718 1
1.95186120715452 1
2.37552623124328 0
2.07627024662725 1
2.33838836671861 0
1.63250316667604 0
1.98959284058805 1
1.87405490314634 1
1.78935401169867 1
2.34822626359195 1
1.66488250262185 1
1.97670728489153 1
2.16986584298814 1
1.98851746465661 1
2.28805567755108 1
1.87744524204025 1
1.60848808733723 1
1.71985018002782 1
2.13063501723804 1
1.81347002449553 1
1.73124005362522 1
2.06936267909521 1
2.05432089226024 1
1.9050124656762 1
2.01327393532387 1
1.69721934144698 1
2.09510209038662 1
2.06739762681084 1
1.91997941464996 1
2.01400878234399 1
2.15658499821405 1
1.68794682228629 0
1.98217141089233 1
2.17301955974346 1
1.87586555203306 1
1.95692036106272 1
2.00477860807235 1
2.02989087480657 1
1.93472585063623 1
2.05607649927215 1
1.75048133439197 1
2.147384990311 1
1.98008509767261 1
1.92963085413007 1
2.29253577827213 1
1.85541654651062 1
1.83993347277655 1
2.15707484545336 1
2.23034949892529 1
2.21631364730146 1
1.98071557715695 1
1.65767245931717 0
1.91158095566436 1
1.97633166030225 1
1.97484313495802 1
2.04267609091666 1
2.03416225622865 1
1.7855401419778 1
2.08605857685893 1
2.07717507822644 1
1.99251321241729 1
2.09506934505958 1
2.09148363380323 1
1.71126275422307 1
1.93778868190561 1
2.14248437404496 1
2.28330402949072 1
2.23934767894764 1
2.161217976286 1
2.06390912122554 1
1.64949213338152 0
1.84225274817662 1
1.83744169650607 1
2.29437180951918 1
2.02888391329254 1
2.03280791684215 1
2.18506510145499 1
2.292835928831 1
1.88158655875439 1
2.09065444618448 1
2.08384893964355 1
1.80491159791292 1
1.84084952013215 1
2.07999329123806 1
1.87918169981455 1
2.13015293659639 1
2.04897359251369 1
1.72076580577533 1
1.93436200897175 1
2.31585088423984 0
2.03189368972538 1
2.10876406146402 1
1.86225095518807 1
1.86726980655676 1
1.97271632784411 1
1.72166693995394 1
1.94808660284669 1
2.08097085990514 1
1.89885493398925 1
1.94374355406242 1
1.96789318370049 1
2.03208701484989 1
2.26173631527966 1
1.92176697226773 1
1.92059991544368 1
2.00108313111979 1
2.02898070076437 1
2.0843919674156 1
1.78204041251478 1
2.1316954913063 1
2.29565096819944 1
2.09678584541736 1
2.13167260168321 1
2.13542733083344 1
2.22530688773104 1
2.05024657650195 1
1.96243406292188 1
1.81265028956433 1
2.02202768882223 1
2.21624582412543 1
2.26484304000839 1
2.12649147829998 1
2.01550697742066 1
1.9335946105837 1
1.92968044489734 1
1.80130868087284 1
2.0221178036505 1
1.85886761152157 1
2.04766781540109 1
1.88864411353778 1
1.8634165479024 1
2.06645459348474 1
1.90208098090926 1
1.72408181465771 1
2.00748745178751 1
1.92685106695165 1
1.94047043481088 1
2.05429060530527 1
2.00415323400266 1
2.03841680958498 1
1.98333213764396 1
2.30979177291339 0
2.15575336376578 1
2.12556655052665 1
2.03716469954948 1
1.74201391992531 1
1.93276463302128 1
1.75135415402142 1
1.97147164036284 1
2.36844289530953 0
2.20165190603332 1
2.27007249031744 1
1.83011825055747 1
2.17860838835426 1
2.05225772385546 1
1.92554698060559 1
1.69299384968281 1
2.13972060777548 1
2.15910742746022 1
2.38124154390443 1
2.01952676908396 1
1.97414744411437 1
2.13048468790502 1
2.30589435886127 1
2.10498437163165 1
2.37712383808475 1
1.94888548830324 1
1.98389426437363 1
2.04056224325189 1
2.00129309407355 1
2.04583500876787 1
2.2324899004205 1
2.3648284909971 0
2.33899807561084 0
2.14184106035071 1
1.85742283430684 1
2.36776262539079 1
1.96941900519646 1
2.00377351506145 1
2.0928528730376 1
1.88017860281074 1
2.1691962275252 1
1.86799976812619 1
2.0865444601558 1
2.30282359393796 0
1.74469170873562 1
2.0801571676327 1
2.01009829827263 1
1.87135522959579 1
2.06842803312018 1
1.89759096270353 1
2.12869426738395 1
2.19412132714158 1
1.96835950224177 1
2.16226140069301 1
2.07892092765701 1
1.83144641888545 1
2.23688759961157 1
2.1528802851983 1
1.74395012888798 1
1.9840277631371 1
2.04590575358619 1
2.57997740377035 0
2.25192602316728 1
1.69201311063818 1
1.98026498844753 1
2.23617250745475 1
2.20709591801243 1
2.00978908108674 1
1.81458724759436 1
2.26484600121925 1
1.82796123409598 1
2.09660230441371 1
1.90349454054704 1
2.46267187074064 0
2.18126907732444 1
1.95536118510432 1
1.8666337548926 1
2.06186421539879 1
1.86975183248381 1
1.92463989946075 1
1.93210465719544 1
1.83810133910955 1
2.12061141119325 1
2.09476739921304 1
2.18322002577402 1
2.15049409836317 1
2.02487728836401 1
2.02127142706721 1
1.94922196647185 1
2.00459513887389 1
2.02437518727686 1
2.46539101988276 1
1.79611238333387 1
2.04466034084025 1
2.03040961390483 1
2.09968722235732 1
2.12165761229458 1
2.0724218420163 1
2.10915258853055 1
1.9656039859125 1
1.83744589150031 1
2.05905144086525 1
2.2267115272823 1
1.91833318693403 1
1.91983614027411 1
1.9763154212226 1
2.14833096878744 1
2.2402290555671 1
1.92360660573806 1
1.89750557978963 1
1.92121857525874 1
1.82904965469025 1
1.85685336059397 1
1.97613360189385 1
2.08722395926967 1
2.20595766841538 1
1.90840333493423 1
2.29832894080552 1
1.89618361884498 1
2.12291522888176 1
2.30586797387136 1
2.22477966925721 1
2.11274346050156 1
1.95417311611785 1
1.7787776683812 1
1.80947073297908 1
1.86244421289667 1
2.0172514924244 1
2.07268419711438 1
1.95405972685025 1
1.89190802680424 1
1.84109780807042 1
2.10329173069952 1
2.06282405675866 1
2.17119531773879 1
1.96840863935066 1
1.94071055728536 1
1.59665641399072 0
1.91889752117179 1
2.166531484878 1
2.15131260242205 1
1.59997253855358 1
2.00733931276868 1
2.24432638219818 1
2.12214408993204 1
1.95951095265373 1
2.14880199750543 1
1.93464612794586 1
2.24545608862371 1
1.8242486359819 1
2.33086688735218 0
2.12205056049576 1
2.08171568747564 1
2.0116765434076 1
1.98895902877706 1
1.93013233853266 1
1.88276483608656 1
1.67887639164976 1
1.94653686737522 1
2.27056446095804 1
1.94524849860989 1
2.07008026955238 1
2.09146302825927 1
1.95469872973053 1
2.1294188389115 1
2.00361245328243 1
2.04988474482672 1
2.04586540927296 1
1.95534303797064 1
2.17128194995353 1
1.8010673922404 1
2.01638421008348 1
1.81227274560356 1
2.08217384223953 1
2.08441829520925 1
2.00864198020463 1
1.8211395691421 1
1.91553136882988 1
1.87017883744271 1
1.53865357868622 0
1.8506331181445 1
2.19278714513149 1
2.00152645467036 1
1.7557539364564 1
1.92823359583169 1
2.27959538671808 1
1.97845215209351 1
2.20683552935126 1
2.11633222948646 1
2.10109235002463 1
1.97987333622627 1
2.17465164729381 1
2.15759149868507 1
2.24468294589285 1
1.88866803645838 1
1.95942716218604 1
1.84448574056369 1
2.01247987573666 1
2.17731551331103 1
2.10312951348467 1
2.00686635072388 1
1.82249641694969 1
1.84031941107987 1
2.18847772754437 1
2.07932421072967 1
2.06771885929376 1
1.45983586129755 0
1.65293087211879 0
2.09785567051491 1
2.27255983336439 1
1.91462886128764 1
2.20537986377951 1
1.91504165583838 1
1.95345333648012 1
1.95513587463414 1
1.54645843032995 0
1.96067020518365 1
1.97301812061868 1
2.0617297933688 1
2.09522479047984 1
2.29677318398797 1
2.08003468272647 1
2.01077613905091 1
1.95616720778739 1
2.14488628248864 1
1.85867239023903 1
1.78398635934262 1
1.94546351170657 1
2.08115539556547 1
1.93229415759461 1
1.84511444000026 1
1.84051663703727 1
2.05810926284617 1
2.13147483596494 1
2.07248161437257 1
1.82920123528748 1
2.03085846014953 1
1.68434292694101 1
2.24249892903085 1
2.19139843734152 1
1.93469450021634 1
2.00785646639361 1
1.86685366210495 1
2.01145542103289 1
2.28075348055096 1
1.65896718642372 1
2.27492927603959 1
2.09716390912721 1
1.97617328214275 1
1.69736322642288 1
1.95579679158052 1
2.17629407535694 1
1.72185714780637 1
1.78729808189995 1
1.85722150945054 1
1.9889453518718 1
2.10576073286775 1
1.83331930044077 1
1.99147659194533 1
1.88655916531029 1
1.89777461825192 1
2.07252278438376 1
1.92098374032387 1
2.17031298033943 1
2.33486518404842 0
1.88795143306362 1
1.93482610883177 1
1.85809581643724 1
2.04389416273918 1
2.29690949122643 1
2.15438297324865 1
1.80998726049957 1
2.19413488888812 1
2.09942614038194 1
2.18696870346701 1
2.30852710033048 1
1.87442370014184 1
1.85405554822197 1
2.24715353227994 1
1.94367190699687 1
1.74123894021494 1
1.92864941133197 1
1.77440169121137 1
2.1492985612187 1
1.66639208999761 1
2.04527707536005 1
1.68947367244985 1
2.03232414792383 1
1.7079541550869 1
1.80409675910559 1
2.01614347837671 1
1.7141768439932 1
2.17017782506894 1
2.20558808075521 1
1.90544023324575 1
2.20341364705557 1
1.82736318378999 1
1.8116330063024 1
2.1150384821128 1
1.96708510686296 1
1.98120192033543 1
1.91603327777625 1
2.25007162995815 1
1.99599947436391 1
1.96184259226564 1
1.89745942206144 1
1.84775300919836 1
1.89866554241028 1
1.96258586727201 1
1.88508246290616 1
2.02324987945195 1
2.16822678855485 1
1.64614128127916 1
1.88891132523904 1
1.85841256384403 1
2.32897945717384 1
1.92441557240013 1
1.94796731670719 1
1.96944473758709 1
2.11121013921859 1
1.95067943948623 1
2.2091917153871 1
2.24609625272215 1
1.99880193258899 1
1.97491031041455 1
1.9999476018762 1
2.03006157937683 1
1.92056975893192 1
1.88543106003902 1
2.09027103566958 1
1.96771884175152 1
1.83018926566829 1
2.09493013268857 1
2.12033973656681 1
1.87199264143474 1
2.37558553413599 1
1.91706123542244 1
2.12774094174399 1
2.12465502649808 1
2.16295723622079 1
2.18094503605692 1
2.01750946244217 1
1.89091192020344 1
2.1745133092065 1
1.74340292394872 1
2.15588107546878 1
1.92396641489093 1
2.05416910179251 1
2.41287418637178 1
2.3331355346565 1
2.07888694570618 1
1.65560868098379 1
1.97294225161366 1
2.40549089182232 1
1.71615042909078 1
1.9576938715195 1
2.15025408859332 1
1.71371056828592 1
1.85723346152208 1
1.96236373370029 1
1.74224482609874 1
2.36569708120959 0
2.14376362819236 1
2.12869066186136 1
2.37662968191831 1
2.07978632810102 1
1.9208250161589 1
1.97125811913093 1
1.98595421752728 1
1.6885809289261 0
2.13883426739034 1
1.82871643202975 1
1.83696271509693 1
2.1017956956986 1
2.0269892046972 1
1.92659282009211 1
2.15169903593558 1
2.0348381728097 1
1.93177180955657 1
1.91483549842063 1
1.84490123689138 1
1.75606479610255 1
2.05800512090901 1
2.04044601276179 1
2.025505544903 1
1.6232459223627 0
1.76840435137493 1
1.93750207525122 1
1.76084486022456 1
1.93044610960766 1
2.15340642802051 1
2.41119729348548 1
2.0562721092587 1
1.8819189436263 1
2.09595768323707 1
1.84637255833871 1
2.00286338870272 1
1.85394181794234 1
2.08032797472711 1
1.9839778196485 1
1.9489113050829 1
2.14729949493988 1
2.08327473650845 1
1.78364313909689 1
1.68482807164137 1
2.0357444606231 1
2.00835112414289 1
2.15278313346805 1
1.98556465964017 1
1.93046093422366 1
1.99691046143131 1
1.94568797232933 1
2.03486985407101 1
2.13721808129225 1
1.90858237475 1
2.18024000078765 1
1.78247469249676 1
2.24479793813024 1
1.83668633620576 1
2.25051184278665 1
2.12318402580016 1
2.21248127884326 1
2.32091304894221 1
2.05293183312748 1
2.17674358924886 1
2.06710595654223 1
2.13047727836809 1
2.41041992872631 1
1.81875427291377 1
2.17091420670946 1
1.9676756171236 1
2.08384626581834 1
2.04272721356675 1
1.94533047133894 1
2.10949787985747 1
1.95986021181136 1
2.15532325457091 1
1.87784254143226 1
1.95406583151035 1
1.96445081034514 1
1.83881112716673 1
2.18941719658375 1
2.19768114042311 1
1.88015396144644 1
2.15213423529167 1
1.83878773945523 1
2.12824542130801 1
1.76818151254777 1
2.07108300193098 1
2.14933281448414 1
2.17268209081286 1
2.11900380126237 1
1.88329599377676 1
2.02022146921373 1
2.07154457506602 1
1.79357840230319 1
2.22016667854908 1
1.74522282819385 1
1.82026521253111 1
1.8203079488506 1
2.27832706009508 1
2.25075807007024 1
1.97689177809165 1
2.32686984470813 1
1.78091821519339 1
1.8518002177008 1
2.03072600363579 1
1.62725383751436 1
2.0969831597931 1
2.10080896166021 1
2.14250788597624 1
2.07446072531639 1
2.06558350024047 1
1.77613211889745 1
1.91666170509523 1
1.8016542838507 1
1.74445889503612 1
1.88827033760935 1
1.88146991718577 1
1.9811176888471 1
2.15149482309596 1
2.09254904679773 1
1.94373018955938 1
1.83281911759601 1
2.10201656924782 1
2.14760844569306 1
2.11415522933665 1
2.12502917323979 1
1.99217620682572 1
2.1227836602933 1
1.82886841069827 1
1.83399082045278 1
1.60153000439995 0
2.04976502658445 1
1.7340413710185 0
1.82243913229038 1
1.86072632340942 1
2.05053501678008 1
1.95365862665688 1
2.22305182663079 1
2.14784602074268 1
1.83136288104774 1
2.28443565153239 0
2.10540433941158 1
2.03032162776411 1
2.008938079087 1
1.77089299267923 1
1.69544271463966 0
2.05009639190439 1
2.169209006683 1
2.22573625596467 1
1.9199809817075 1
1.80469417531346 1
1.94415607160275 1
2.02658333211893 1
1.88221828670867 1
2.0179470600955 1
2.30407860548134 0
1.96182658142694 1
2.00592312549304 1
1.830759769081 1
2.34499974864188 1
2.15344094204496 1
1.85968760607195 1
2.39460906178064 1
1.7589238663782 1
2.10817707891292 1
2.08861095860508 1
2.16618807598806 1
1.97316809649352 1
1.83373067625215 1
1.87758187606177 1
2.11788581473619 1
2.08443986390306 1
1.88628072497946 1
1.82499553516116 1
2.07079617351458 1
1.94365267425942 1
2.18387779440148 1
1.72007750097691 1
2.06013692214301 1
2.37453661625485 1
2.24550648839966 1
1.93043082251872 1
1.89162201686625 1
2.13685859861158 1
2.04157540850674 1
1.95706056615312 1
2.06809472922025 1
2.14992539704173 1
2.18138064701223 1
2.04409884646749 1
1.71077928780218 1
1.82105758337987 1
1.93385366984955 1
1.93732333074174 1
1.81000097630331 1
2.03282519496155 1
2.01338897400695 1
2.18744952049465 1
2.01343969734085 1
1.90503249798183 1
1.48384162972648 0
2.0765634044572 1
1.94580355022362 1
2.17601192235586 1
2.12922182105156 1
2.15667937697 1
1.97497060005738 1
1.98908700784256 1
1.98757374312766 1
2.01214732559182 1
2.01260505033929 1
1.99851283128175 1
2.38227031809916 0
2.23432645580658 1
1.59497590870366 0
1.90234744903984 1
1.95668014840073 1
1.89730024543749 1
1.87425018578464 1
2.08990196087505 1
2.1341277623793 1
1.84921741430385 1
1.99333769625559 1
2.06943456152203 1
1.80353583156224 1
1.9827367641106 1
2.18730109325951 1
1.98626057646843 1
1.71790631567359 1
1.84384975227019 1
1.98187498014419 1
1.87336793943055 1
2.03353512196778 1
1.81108951199761 1
1.76659655244434 1
2.17041016234425 1
1.8162223430066 1
1.84600499921205 1
2.11561637249733 1
2.07717333568032 1
2.04199356628309 1
2.1879847937689 1
2.18562936608932 1
2.13062963576385 1
2.14345085310955 1
1.90115863024405 1
1.94286547356408 1
1.92597162435696 1
2.2482548517525 1
1.98015916548183 1
1.96393977261532 1
1.79714201317857 1
1.98327540521073 1
1.95484662560445 1
1.98006213294522 1
2.0368188312367 1
2.19399321084485 1
1.90773711768665 1
1.99306218875375 1
1.83460261682348 1
1.75961957771854 1
2.21502515314327 1
1.96177508396431 1
1.80183203629565 1
2.28678765304734 1
1.72236182694522 1
2.06022695629489 1
2.07297192062035 1
2.01974665180284 1
1.71640183707176 1
2.18746603326334 1
1.90085590935654 1
2.22706476548086 1
2.03570318536079 1
2.29956916320272 1
1.72624883188418 1
1.82291675684114 1
1.98442280321921 1
2.03864472386224 1
1.63862013355504 1
2.05948986855465 1
2.30842801862724 1
1.84008755299579 1
2.46889278325336 0
1.74700887959154 1
2.06052415861175 1
2.18463774585924 1
1.84576895452186 1
2.25740779766285 1
2.0026619357938 1
2.16294682259789 1
1.87631338928826 1
2.05807134041661 1
1.91754203063512 1
1.91804762454145 1
2.14374802638464 1
1.99409760215759 1
2.28284544605837 1
1.96577977848477 1
2.0386826760746 1
1.78104815927565 1
1.74582273294544 1
1.77241423593823 1
2.02110926257549 1
2.09089897780277 1
1.57627640980024 1
2.11903007051749 1
2.16273723627374 1
2.1942274384947 1
1.88236172918902 1
2.19048894982597 1
1.78686672709169 1
1.85415151058901 1
1.77398994524725 1
2.20865935261391 1
2.0329056758043 1
1.86258049495083 1
1.90539245645649 1
2.10739043316163 1
2.00386684057287 1
2.12660419917398 1
1.94230071820504 1
2.16594961993639 1
1.64234993651026 1
2.38263091914965 0
2.04933747943522 1
2.05138110912389 1
2.07302007978446 1
2.35723073941276 1
2.0980204442795 1
1.99561986431895 1
1.87895943511075 1
2.0892496555221 1
1.82107196741021 1
2.18464858067812 1
2.0123681655252 1
1.98731232299288 1
2.06571517185878 1
1.96429106660682 1
1.77818057235922 1
2.18223236496837 1
1.85364930209323 1
1.99139000195652 1
2.16387759031102 1
1.96683009994386 1
2.23751872234021 1
2.1163930301115 1
2.30790637976252 1
2.1862942711247 1
2.10662287266231 1
1.95707327063131 1
1.95018594457828 1
1.78343548910075 1
2.04202744710608 1
2.15622940509182 1
1.97328898607496 1
2.05289509234625 1
1.99951042007884 1
2.20922598563489 1
2.24601224714134 1
2.12923552251544 1
2.04366687021283 1
1.78291934471326 1
1.75954349445619 1
2.09216103746069 1
2.02636476826155 1
1.96309989113359 1
2.10212598465375 1
1.79228170542571 1
2.27646026955242 1
2.0046240909462 1
2.0782790665515 1
2.16630745478471 1
1.90259431512663 1
2.16762808067398 1
1.84970344101137 1
2.06546259642408 1
2.03436631464221 1
2.19412327425902 1
2.16271770275535 1
1.92953089080582 1
1.98964021878636 1
1.98680101074998 1
1.89370447548774 1
2.24855492922871 1
1.91656597814655 1
1.96862351645216 1
1.92191812429102 1
1.90409936207998 1
2.02418511597199 1
1.98986191366108 1
2.10439834523719 1
2.25288759861585 1
1.81168216041466 1
1.71975715911061 1
1.89121805336116 1
2.17356651989444 1
1.99220343757879 1
2.0919503520504 1
1.98670187250503 1
2.13400581800899 1
1.65586989298534 1
2.36675156638262 1
2.01295530291345 1
1.89030876276799 1
1.79133328433357 1
1.78590827177155 1
1.92254666460453 1
2.01890488143801 1
1.95379294870091 1
1.90911850541461 1
1.92191009881302 1
1.94886172086427 1
2.28326632018966 1
1.95120106102805 1
2.11766849947779 1
2.14549727922876 1
2.14518926241906 1
2.03002370774141 1
1.77378916491603 1
2.03189322384531 1
1.88884482282646 1
1.92763171427369 1
2.12328253269789 1
2.03743011421666 1
1.98990411249651 1
2.29073040492861 0
2.1334927911517 1
1.79789347888732 1
2.09479383558799 1
1.69922809793726 1
2.08606425828385 1
2.0316923296598 1
2.05692345739407 1
2.13079178539762 1
1.97857363105024 1
1.8892601669151 1
2.00706201732768 1
1.7756580255231 1
2.10553052455343 1
1.83546821621626 1
2.17763553232809 1
1.9899377352708 1
1.92563066186137 1
1.6589626959773 1
2.19368598609122 1
1.78852764751662 1
2.25933207509259 1
2.04528498129819 1
2.19496327480948 1
1.95566653568364 1
1.82749474568037 1
2.06706545997853 1
2.09314842563828 1
2.09894632237175 1
1.9390136013802 1
1.9923880459901 1
1.92952921885863 1
2.22818972891334 1
1.84975778338747 1
1.9631878732477 1
1.85800404176848 1
1.88396526832999 1
1.94556855018823 1
2.13511175203625 1
2.06655331415498 1
2.15714959430688 1
1.88488324045433 1
1.98670855678705 1
1.70675336781983 0
2.04912137469174 1
2.10879350513535 1
2.0629261130775 1
1.53606267165817 0
2.38169104006022 0
1.62366734874983 1
2.19719729229963 1
1.93397241880133 1
1.96245930689753 1
1.98351435754721 1
2.15543997945146 1
1.66317967077185 0
2.04027223793839 1
1.8605165082966 1
1.83687613148761 1
1.91071365535485 1
1.95530612851006 1
2.24133973274951 1
2.26427618821909 1
2.01101157852509 1
2.07301518702325 1
1.83804155152022 1
1.99817251321298 1
2.1729715778492 1
1.82650384993833 1
2.01032735908562 1
2.09084259810183 1
1.9791372613279 1
1.90579603674626 1
2.08827059524571 1
2.18053053769051 1
1.95010781953514 1
2.04486962405424 1
1.73513108720022 1
2.62783756002448 0
1.96003582607243 1
1.88517933687065 1
1.94084210609741 1
2.14406576594043 1
1.93917902733043 1
2.01521333323597 1
2.01385429271711 1
1.81995367901531 1
2.1786740029615 1
2.08514105142371 1
2.0102516786187 1
1.9081468527241 1
1.91350347441701 1
1.57226767369051 1
1.90268128646608 1
2.09288290637549 1
1.9584354671384 1
2.06981161010043 1
1.73472338717727 1
2.00853872643244 1
2.078731968168 1
2.15289838400698 1
2.01603142075572 1
2.12973371699298 1
2.08111739096394 1
1.85228672387412 1
1.6101765408156 1
1.89972470784105 1
2.25976883431172 1
1.95178304476159 1
1.9005571606793 1
1.878247815786 1
1.76256208707119 1
1.94907247472304 1
1.90070872897509 1
1.95612637047572 1
1.91835780772213 1
2.11189667118478 1
2.13210379275857 1
2.00405610057169 1
2.11375526174328 1
1.93205215491501 1
1.9643850771399 1
1.96446906026022 1
2.21508578954948 1
2.43529332202382 1
2.01516411670053 1
1.92684299988713 1
2.18199087837305 1
1.82741050471553 1
2.00400112929543 1
2.24852424680734 1
1.54367219200101 1
2.1388828057689 1
2.03996469115776 1
2.13184611345912 1
2.02431350244634 1
1.76055803490576 1
1.96469624474617 1
2.4416053784216 0
2.32578275211947 1
1.92413897007024 1
2.07909746263735 1
1.7349797471891 1
2.11489554396611 1
2.22436823195867 1
2.00096027100807 1
2.14590892104089 1
1.8546114045188 1
1.64969619082653 1
2.10068175832927 1
2.1479440711045 1
2.07852211440349 1
1.83504362533338 1
1.68279863489456 1
2.19864674866467 1
1.91186975687403 1
2.11478670844339 1
1.90101782745583 1
2.18280603579453 1
1.77605933360828 1
2.07123773781803 1
2.13567200528833 1
2.12235275214501 1
1.98322549004242 1
2.23473224944546 1
2.46238000775166 1
2.00862059205987 1
1.49263863031736 1
1.76859532878571 1
2.26003156514217 1
1.86098510320583 1
1.82008351261592 1
2.07446748508258 1
1.88053769501647 1
2.03984209447524 1
2.2611345606273 1
2.22070905876625 1
2.01710779101715 1
2.02987804100899 1
2.1147867919341 1
1.96241734862313 1
1.95663677231507 1
2.12913411450963 1
2.23391976938044 1
1.76459182650735 1
2.09541909174457 1
2.07533205142463 1
2.37104942653908 0
2.15135773608508 1
1.92068254737943 1
2.01112351264589 1
1.93292310141181 1
2.1474899081635 1
1.81031250601736 1
2.10121471759511 1
2.04113823194836 1
1.95818265829631 1
2.11279911905485 1
2.05083923658025 1
1.71247682155823 1
1.66701456646096 1
1.85177682765453 1
2.08157057992125 1
2.0464141476441 1
2.09781162281159 1
2.1493981031061 1
2.18445289140827 1
1.98791989310869 1
2.23671683771845 1
2.29700249698828 1
2.3334753751151 1
2.04144106015037 1
1.83803603382775 1
1.63513731069183 0
2.00816409756676 1
2.45515581509806 1
1.90619448340914 1
2.09282088620057 1
1.68082844405227 1
1.99661250077921 1
2.05198067002196 1
1.51011292202458 1
1.80689496559839 1
1.94906105016961 1
2.05536164283248 1
1.53651986231053 1
2.03844430422653 1
2.15996307958356 1
2.26773034080749 1
2.04887892521081 1
2.18592643784465 1
1.9142830302989 1
2.06869154854578 1
1.29225282812919 0
1.96307083286456 1
1.83996667949563 1
2.15192376719837 1
1.97024495910566 1
1.97664273273288 1
1.97131226355357 1
1.92274465210731 1
1.6912500496274 0
2.18026922226191 1
1.62033267981546 0
1.9722582695555 1
1.93906514604777 1
1.90106643219814 1
2.04494034212765 1
2.02863683745557 1
2.11546661080064 1
1.47934444258322 0
1.97658511872256 1
1.97268554615927 1
2.00705469139322 1
1.87753795987097 1
1.98434811457838 1
1.69124815995772 1
2.072161284911 1
2.034661879529 1
1.95113143915967 1
2.09855905237552 1
1.9722665645256 1
2.41476227747923 0
2.15975230277227 1
1.76225843796316 1
2.02069709061162 1
1.96435336968181 1
1.74646280657971 1
1.78776140898777 1
1.7697260159182 1
1.77625202054515 1
2.15080225574948 1
2.02864796113899 1
2.03885473175796 1
1.82601504589812 1
2.30566269949309 1
2.14857567923926 1
2.03801446277663 1
1.89368879718846 1
1.8121508546481 1
2.08970720794144 1
1.95708888491306 1
1.83961151843223 1
1.83159741012087 1
1.7630366710073 1
2.07678194838962 1
1.88709475238746 1
2.10322362052896 1
2.4704892912885 0
2.16991120043106 1
2.01917988138901 1
2.06872779164197 1
2.11782904846103 1
1.98509251762088 1
2.09684641201194 1
1.70524544552238 1
2.16949926472901 1
2.25585652712859 1
2.00130345965699 1
1.49555702006864 0
1.87006332956461 1
2.16867678860739 1
2.11713249738553 1
2.11588461317686 1
1.78029086146366 1
2.29857879938015 1
2.25683476733769 1
1.75951318161206 1
2.2342338976348 1
1.94957632024569 1
1.91835248625743 1
2.05236689171252 1
1.86787017707391 1
1.81305028678316 1
1.92857966190482 1
1.90390098468261 1
1.84720040473011 1
2.17131821109263 1
2.09300254175547 1
1.95924845493541 1
2.30321681562506 1
1.80301635584548 1
1.92615693665299 1
1.77675717836818 1
2.4570893289013 0
1.84010051205973 1
1.91612234996331 1
2.06919753707907 1
1.46734034825413 0
2.48472909568519 0
1.60959359077864 1
2.23836646473341 1
1.98950718243095 1
1.68088703067176 1
2.12832074809475 1
2.05365633912179 1
2.22181707653462 1
2.20623680410136 1
1.75261375061972 1
1.82712008311948 1
1.77763911950811 1
2.08771186564012 1
2.16592839468183 1
2.04277551599745 1
1.61957352366342 1
1.77161087308555 1
2.24335053453169 1
2.05623989493301 1
2.52155193202043 0
2.02867938218636 1
2.02484973135102 1
2.04459103966658 1
1.80905719822234 1
2.01904943227618 1
1.99424368818808 1
1.78633980806611 1
1.84785881527638 1
2.07941277049161 1
2.28826955906317 1
2.10921459194128 1
2.31763687570203 1
1.89003144443115 1
2.16034064746506 1
1.97442965687119 1
2.06777585650054 1
2.09829913009492 1
1.93030694339883 1
2.11620006415134 1
2.44133194023869 0
1.83697049610216 1
1.89691385205745 1
2.15801460784573 1
1.71447124805378 1
1.73593523491063 1
2.19377546785957 1
1.99940638349738 1
1.92045436492834 1
2.06694559803061 1
1.85102371788607 1
2.00505986543649 1
1.74085939557348 1
1.98357431989807 1
2.11235701213358 1
2.07752234985924 1
2.08017211964821 1
1.89306804159951 1
2.05217870749256 1
2.16072743026128 1
2.05438546532011 1
2.3512485220285 0
1.81221024541625 1
2.03177769710356 1
2.03931847048554 1
1.92897964488203 1
2.1899980715011 1
1.92573700964201 1
2.07744861598142 1
1.86925790638567 1
1.93699318029121 1
1.72307003872527 1
1.8137015223478 1
1.92272458315811 1
2.02531851372862 1
1.85386982283812 1
1.93405005781351 1
2.10148461582726 1
2.05049577898984 1
1.9115034601298 1
1.9223782579553 1
2.17222523840432 1
2.44225872810128 0
2.16790896548169 1
1.94403101402052 1
2.42180678809209 0
1.87199941297587 1
1.85264907563787 1
1.90397187192284 1
1.86907819106082 1
2.24688309965749 1
1.71539565234148 1
1.91312187098683 1
2.00483457306872 1
1.92862050603885 1
2.05150681659681 1
2.28544796605932 1
2.09562691024948 1
2.50163419622307 0
2.0665044422355 1
2.51180062757888 0
1.75892893057021 1
1.93452270173973 1
2.19128518136649 1
2.81521336183489 0
1.96396771835996 1
2.19879087330192 1
2.00685110075998 1
2.08514085179167 1
2.09568129845583 1
1.91059935262932 1
2.34794429178714 1
2.01677299080775 1
2.33631918973947 1
1.9681506097801 1
2.20723852843787 1
1.96996018053534 1
1.98365647976468 1
1.82753145002651 1
1.90903942173845 1
2.2009426740097 1
2.07300318790713 1
1.60686124427298 0
1.71880569118538 1
2.01022856811309 1
2.05040435941625 1
2.24253725152109 1
2.04011160335863 1
1.6476531297365 0
1.90844591416466 1
2.09090363865135 1
2.00225023064149 1
2.28533803155085 1
2.12061236981849 1
1.8927733789753 1
2.29842270633056 0
1.72422717256544 1
1.96375486023544 1
2.22935636506883 1
2.15688930353578 1
1.95042098898422 1
1.90160690803887 1
1.9164508384552 1
2.26116864336589 0
1.68722912530848 1
1.90198974174301 1
2.06861523825393 1
2.06151411606388 1
1.95973305973835 1
2.20839804471517 1
2.18508539085667 1
2.03461060062771 1
2.01771261934805 1
1.92535026027213 1
1.73376745620909 1
1.85482825056702 1
1.86902991659487 1
1.84000366246889 1
2.02676226415526 1
1.94562536762349 1
1.90190946298589 1
2.00060500648966 1
1.97043099643957 1
2.02703306058595 1
2.24130358247421 1
2.12219673551324 1
1.85979467243372 1
2.00148099025602 1
1.89928013310785 1
1.89412259147146 1
2.05240114132919 1
2.12727502717244 1
2.12348320152471 1
1.97295383448852 1
1.99341148997119 1
2.46053479279517 0
2.03849045154404 1
2.06598396095601 1
1.74258762842895 1
1.92834122821132 1
1.48914569292031 0
2.03226194007296 1
1.93225124778644 1
1.1125280540861 0
2.15546055011193 1
2.01650741120759 1
2.17337336129928 1
2.2200935290711 1
2.19355586189907 1
2.20386251337995 1
1.9331732160091 1
1.82341476267503 1
2.1569030536315 1
2.04817866066191 1
1.67727913442028 1
2.04349354141866 1
2.09540930055712 1
2.18036205904065 1
1.82162978337933 1
2.04271968549083 1
1.80870988228651 1
2.07028077687577 1
2.09451250357112 1
1.94815127506061 1
1.78040645908319 1
1.92167899414313 1
2.17647608631628 1
1.85797728924694 1
2.3556977418231 0
2.13701143094521 1
2.17057624091834 1
2.12083609062068 1
2.55421329730664 0
1.94591132639116 1
1.88259406750834 1
1.96989921268233 1
2.29661128096475 1
2.05670429661942 1
2.34291162376747 1
2.02410732484415 1
2.1814794559255 1
2.23972368169498 1
2.06080104926837 1
2.16226636612311 1
1.62738513382035 1
1.86467468962403 1
2.20631459035135 1
2.19144158615987 1
2.057033560518 1
2.13362773605147 1
2.04311985721008 1
1.98705717523333 1
2.06358643295935 1
1.80543939505063 1
1.9753566430646 1
2.02066223118741 1
2.04330608006984 1
1.98745539208821 1
1.82746434687073 1
1.98518020552551 1
1.36369880483298 0
1.8256959737066 1
2.08068929091884 1
2.37208504705937 1
1.90804748392525 1
2.04195873813464 1
1.95819177718818 1
2.08183660238142 1
2.00854053865593 1
2.22958508092743 1
1.97446290406558 1
2.29861894364747 1
2.19079591580637 1
1.87950053003235 1
2.17473976018152 1
2.20574369911117 1
2.03410406222388 1
1.96976818936623 1
2.02887350641866 1
2.12807180528402 1
1.7055865552689 1
1.61151816059637 0
2.04330383797875 1
1.94884547963836 1
1.51468205377097 0
2.19274038203526 1
2.44431162266738 0
2.01928395126922 1
2.04791270828622 1
1.721667055657 1
2.01425006750727 1
2.02093911004118 1
1.63400226945796 0
1.94063795236176 1
1.98829638911389 1
1.93674544177818 1
1.90343171050129 1
2.15803510993626 1
2.3177677741875 1
1.86019208307969 1
1.90283961496147 1
2.39252349068517 1
1.83150939428271 1
1.87289040732554 1
2.13270889629674 1
1.82011080858072 1
2.05671311076776 1
2.07552246927025 1
1.92139333566798 1
2.34071036072781 1
1.87160453409984 1
1.93533753850851 1
1.7834718075924 1
2.04932685450575 1
2.24154763708606 1
1.94607596049662 1
2.02697287232859 1
2.00538828530074 1
2.08334378184936 1
1.82653747171365 1
1.94635586085955 1
1.84245950846279 1
1.94065882635632 1
2.20710850225161 1
1.90442424590763 1
2.0157897474492 1
2.35622673968974 1
2.06504053432908 1
1.71326211375731 1
2.01426125075202 1
1.84406867752609 1
2.47835140511045 1
2.12652906403835 1
2.16203352300743 1
1.85398421144107 1
2.08083760935563 1
1.93225936561862 1
2.0333663339039 1
1.9989566830767 1
1.89360091663894 1
2.31462635322709 1
2.19214926981205 1
1.83751217032265 1
1.91826855774301 1
2.14738872078415 1
2.0146473560715 1
1.83360286625624 1
1.76291039402659 1
2.1776333857995 1
2.01858039737383 1
2.17077538496807 1
1.97103296329502 1
1.99898730660288 1
1.9504802183656 1
1.86352871259551 1
2.03382548061226 1
1.76774100069302 1
1.92244051835583 1
2.23314132956279 1
1.91569299919133 1
2.05169752077863 1
2.12433555855656 1
1.91173521383477 1
2.02987758538309 1
2.02536808972405 1
1.93705047752408 1
2.20560647032734 1
1.86912303175555 1
1.89695412353276 1
2.08893162809026 1
2.05377013649534 1
1.7240857496855 1
1.81707682805444 1
2.10357309017339 1
1.75098759828793 1
1.98468917196929 1
2.01784610713819 1
1.83182486215924 1
2.09490071589294 1
1.94442565389372 1
1.79075135407356 1
2.09693108515879 1
2.06489085816882 1
1.84348336371288 1
2.26019096808178 1
2.11494880321794 1
1.93714432341936 1
1.73827444403701 1
2.36422230963598 1
2.12526334071293 1
1.77924281136855 1
1.98828145881145 1
2.32275592010707 1
2.17380293436256 1
1.82747764268591 1
1.78943394125374 1
2.33652453312697 0
1.88438916219563 1
1.94247135292706 1
1.39926244766316 1
2.01718184410854 1
1.90786831950959 1
2.20431604755484 1
1.94918263550857 1
1.94031505675127 1
2.20150535971978 1
2.01877675297704 1
1.92540153587548 1
2.04469480235156 1
1.90420749009988 1
1.74293538251234 1
1.93882497483295 1
1.9603852943912 1
1.9064154928024 1
1.99108577381557 1
1.82863514818482 1
2.15373909245779 1
1.8676860965052 1
1.93158009942834 1
2.3710495478478 0
2.09931129260676 1
2.3005441372809 1
1.61311569425436 1
1.78305871315112 1
2.07685662301059 1
1.77553537070869 1
1.8856824254363 1
1.76751784701171 1
2.1411246115903 1
2.24344920771088 1
2.11823443544252 1
1.69285711125868 1
2.09389325863482 1
2.07479157882447 1
1.96597772391189 1
2.38027021219288 0
1.88094480031248 1
1.42630255085951 0
2.04602755205211 1
1.95170167588383 1
2.04697473880066 1
2.01596003484998 1
1.58934529166474 1
1.80067721969392 1
2.02920624618606 1
1.94917387554669 1
1.97219026666814 1
1.93484871329207 1
2.00005607059783 1
1.94196629549311 1
1.96774369330504 1
2.26812561685916 1
2.0349537899317 1
2.30684955670676 1
1.91021796893317 1
1.8284898500565 1
1.94458742834511 1
2.09220582258154 1
1.73887318606639 1
1.87473465286645 1
2.35794711756916 1
2.12850539291404 1
2.07914036993574 1
2.01840429304332 1
2.12638922515543 1
1.90019165864602 1
1.68211052668275 1
2.12388677241576 1
1.8444923616817 1
2.13061434697935 1
1.8840610437448 1
1.97025047210155 1
2.32776001269006 1
2.07558677537706 1
1.98461766062273 1
2.04605369128793 1
1.87363875398165 1
2.1815307554668 1
1.74778679097459 1
2.00099990405763 1
1.88604844936375 1
1.78454141606311 1
1.85264517963048 1
1.97611016291342 1
1.90926535324486 1
1.76293911975824 1
1.92754111782761 1
2.10891157344302 1
2.36169047991618 1
2.47904433224347 1
1.74789568115598 1
2.0433557884267 1
2.27132859083165 1
1.63650940334472 1
1.99974115363871 1
1.8057926176432 1
1.83680301063521 1
2.39251890096823 1
1.79722870573881 1
1.99026430787368 1
2.1616264867828 1
1.98039768373272 1
2.09971141691913 1
2.05488616211768 1
1.9676328917162 1
1.74397880107944 1
2.19664915290572 1
2.08374725601688 1
2.14935032078765 1
2.25675973153925 1
1.86270226092837 1
2.18712204021331 1
1.98544790053986 1
2.18953158739245 1
1.76500789512367 1
2.29205737526436 1
1.93965380623026 1
1.82840893235572 1
1.78272062100258 1
2.00235393396792 1
1.8974038479765 1
1.99930202130853 1
2.07666030973491 1
2.12450919344968 1
2.10526428964839 1
2.2960947252278 1
1.49503876183101 0
1.62463380999722 0
2.19502411758132 1
2.12849356071413 1
1.88572172529918 1
2.36372066298604 1
1.9374258351069 1
1.85150022888248 1
1.89985893155617 1
1.91470931742427 1
2.00928734594535 1
1.9677247681667 1
2.29249388572399 1
1.74519585678599 1
1.90133524089404 1
2.04422168968079 1
2.14662763787519 1
1.95088234870744 1
1.73226610241499 1
1.96471863802433 1
1.90322430098263 1
1.91713736956066 1
2.23711243976918 1
1.84249958279179 1
2.35820528426544 0
2.10528400269463 1
1.94247343699661 1
1.86524336664814 1
1.83047568766783 1
1.61435851014812 1
1.97662392483707 1
2.15765016501352 1
1.81829609510702 1
1.92167168087638 1
2.31260741084135 1
1.98666347263752 1
2.13438210023921 1
2.19523658410178 1
2.17179983355084 1
2.0131103236235 1
1.9215122771617 1
1.96292113115727 1
2.17795496716618 1
1.89081954102576 1
1.82346827813122 1
2.0469164871745 1
2.08504558164685 1
1.93773321958113 1
2.120620658311 1
2.10752810091228 1
2.14670968816401 1
2.04373791099679 1
2.15151167349376 1
2.00815426968354 1
1.990324692418 1
2.05363167855811 1
1.89724396156939 1
1.78705176890248 1
1.80565481790536 1
2.34523249466108 1
1.98901280033513 1
2.41894931861257 1
2.25433823184368 1
2.02711335629398 1
2.04136574122819 1
2.01283267285801 1
1.90908623090706 1
2.07486132826871 1
2.0808982838347 1
1.9583080698106 1
1.71698582314833 1
2.12029611092315 1
1.81824213081189 1
1.93636588862882 1
2.13319078546888 1
1.84596108087952 1
2.17793292784344 1
1.97217106695868 1
1.98168696049816 1
2.04971216152105 1
2.00037451675916 1
1.84654760936095 1
1.88977833074242 1
2.15598785526716 1
2.01027266836121 1
2.12135526466895 1
2.00178497460027 1
1.98166202807186 1
1.80260841377927 1
2.2268980092471 1
1.76811963821736 1
2.22685564143568 1
1.9552432086249 1
1.75266451135187 1
1.95301954377084 1
1.96479993962102 1
1.83027284131651 1
2.06749671808843 1
2.05084134138143 1
1.90584345163896 1
2.27704905991066 1
2.05194705899928 1
2.31992008290726 1
2.44110761492211 1
2.47059623100217 0
1.79395806839609 1
1.91884763035008 1
2.26238368506345 1
2.23523662988475 1
1.75280616222335 1
2.12695541183035 1
2.2328717226519 1
2.09581568313506 1
2.26165302393159 1
2.27225835204853 1
2.04040655205637 1
1.94867706245229 1
2.46174805815001 0
2.20717820859894 1
2.16379049535287 1
1.75994203223165 1
1.94268785645399 1
2.00478527851716 1
2.03622525331549 1
2.01052687591317 1
2.03884323757648 1
2.0434365209157 1
2.10984518450906 1
1.91280254647512 1
2.0873692884328 1
2.16902385974357 1
1.96104352276025 1
2.08867026414076 1
1.97497035079953 1
2.07647594894879 1
2.1175628377143 1
2.02248354031122 1
2.36266724692706 0
1.94541295975744 1
1.66402150512601 1
2.00688584528333 1
1.99666667487743 1
2.05471260665278 1
1.81017503776055 1
1.94611056770926 1
1.88999191393518 1
2.10768987112184 1
2.03626974105002 1
1.95750265971846 1
1.96038225059372 1
2.4350135451886 1
2.34535218033087 1
1.83982830755342 1
2.02724467548273 1
2.27533605771987 1
2.05744005390644 1
1.88371776819719 1
1.90751219701571 1
2.06372893214777 1
1.75165455541624 1
1.73124148340726 1
2.11497021626022 1
1.86079994848165 1
1.92043064753323 1
1.85457377206459 1
1.74114176547557 1
1.73210212673499 1
2.12430759927636 1
1.97896601457166 1
1.9214588132088 1
2.35030539438561 1
1.67667620292874 0
2.10723021029571 1
2.13805182453382 1
1.76806067673447 1
2.10181687263342 1
1.72729223740679 1
1.62594303478143 1
1.95851477885821 1
2.01254909455512 1
1.91395271028535 1
2.14711073163362 1
2.08894999657972 1
2.16343783299693 1
1.79458491622014 1
1.83802679057227 1
2.00837582206286 1
2.22962819123821 1
1.81263921659661 1
1.90584995733147 1
1.85392804324581 1
1.90915758075482 1
2.06138854780853 1
2.37030571299825 1
2.26959995490789 1
2.21077034015731 1
1.9622828034651 1
1.59351493081535 0
2.01424622750191 1
1.94457058436059 1
2.19074247036787 1
1.74616836329656 1
1.76039602505801 1
2.38917646295181 1
2.32154184000999 0
2.10712409887894 1
2.13156638244083 1
1.91985149249418 1
1.96422804078843 1
2.07254770781844 1
2.3420321006508 1
1.83465591788083 1
2.00685595254393 1
2.0395101626814 1
1.77303283310656 1
2.24179133078702 1
1.74192540816809 1
2.17853452810203 1
1.95052075302069 1
2.13555939757874 1
1.79652998907706 1
1.31541071820796 0
1.93856727610952 1
1.85073269831109 1
2.07844948540304 1
1.99134753452929 1
2.01107887815104 1
1.88779894920152 1
1.99166020825495 1
2.25300802293404 1
2.30098021002473 1
1.91771918169932 1
1.84646296729051 1
2.18894377689096 1
2.13569105610202 1
1.6039797720506 0
2.10473182653576 1
2.09750071514953 1
1.96124825064036 1
1.60637793084178 0
2.20506112538654 1
1.89247300004109 1
1.77590104828982 1
2.6248747073789 0
1.67282389702355 1
2.27667152954353 1
2.17073739430112 1
2.22075416093317 1
1.99744469629857 1
2.0456611941358 1
2.01780381958284 1
2.06994079715487 1
1.8123961378255 1
1.78903596681521 1
1.82799851833215 1
1.98284419324359 1
2.22480992399816 1
1.84111207859587 1
2.18222575132018 1
1.97231536613799 1
1.84791578910709 1
1.93615139330779 1
1.73225673120084 1
2.14389120344662 1
1.92934871777756 1
2.29183844448247 1
1.97669972693179 1
2.04352184930712 1
1.87337545840618 1
1.9857137437559 1
1.78381175832219 1
2.32691256530566 1
2.08094856004849 1
2.08006639856993 1
2.18475469286739 1
2.53548443722205 0
2.08254173205056 1
1.9897223705167 1
2.04317730327363 1
1.90688163630938 1
2.06967377244756 1
2.33247197160098 1
1.94263294479176 1
2.03462914053215 1
1.87742489101969 1
2.36341659210215 1
2.00506131697573 1
1.9539961700975 1
1.84525112494107 1
2.18412028216048 1
2.08532113682715 1
2.22491445109364 1
2.04911141185683 1
1.72382061362474 1
1.92180844846411 1
1.88661628247349 1
1.99635946635741 1
1.97692197067246 1
2.46438104718462 1
2.26082613596288 1
1.85291097407024 1
1.82255674169952 1
2.088681601281 1
2.04073401822865 1
1.9398231900687 1
1.83717204507417 1
2.14051504078392 1
2.20720760585256 1
1.68616719275204 1
1.78044596339317 1
2.12441993760309 1
2.31654798737938 0
1.96332166274434 1
2.25551970853429 1
2.05045109190719 1
1.76330378207102 1
1.86602925592357 1
1.98393674258117 1
2.14014737043872 1
2.13167085708262 1
1.98536361316696 1
2.18030139166549 1
1.67593486189271 0
2.15825555554555 1
2.23281942083132 1
2.04643859800625 1
1.93595156427606 1
1.71810935010917 1
1.91354534244569 1
1.85748322759591 1
1.97350838374733 1
1.71805894401165 1
2.21707835863552 1
1.88471222518041 1
2.12674045909639 1
2.08309250345956 1
1.93491808707326 1
2.07219109809348 1
2.03823148460051 1
1.68783121340033 1
2.12137944793239 1
2.28817441212519 1
1.95773981159367 1
2.06442901095119 1
1.95752471444293 1
1.89685359248981 1
2.33182757756213 1
2.13359788587941 1
2.13627350863315 1
1.79297760046325 1
1.63156749366133 1
1.98309329616681 1
1.87351666614537 1
2.13867815882303 1
2.04443571901195 1
1.85292402663096 1
2.04396671500601 1
1.91461427964113 1
1.93605035800866 1
2.00190288314756 1
2.15599098452035 1
2.05055923160844 1
1.75356705476533 1
1.93136240042592 1
2.23282123526329 1
2.01250913311366 1
2.134963998315 1
1.88331908843685 1
1.81785986815153 1
1.96539226379483 1
1.80766504155345 1
2.15004980475885 1
2.03721966272234 1
2.33191910097535 1
2.00347011530827 1
1.80322232612081 1
1.46152283385886 0
1.80673375383991 1
1.88710001206778 1
2.12629077288986 1
1.95010361644719 1
2.27131869834495 1
1.90054893873086 1
2.09003707236085 1
2.05920326348428 1
2.13506554874661 1
2.1642981961135 1
1.8196370011413 1
2.07028066254455 1
2.03717683389923 1
1.98488353423552 1
2.08514347261562 1
2.05094531752724 1
2.13212285107657 1
2.16367924519422 1
1.88151533116605 1
2.39344045088306 1
2.07183944292561 1
2.22412787568701 1
1.81268939427266 1
1.93923618688363 1
1.89163112276267 1
2.0462468332517 1
1.94492341959494 1
1.94424473590832 1
2.2815632500554 1
1.93089837362304 1
2.08259849474638 1
2.11901895808093 1
1.83997791233778 1
2.00892068674133 1
1.80063758480269 1
2.30186385111234 1
2.10930898936725 1
2.1817443688375 1
1.95150033499515 1
1.86549807096257 1
2.11228209518647 1
2.09329099877302 1
1.9418074713774 1
1.95591528363671 1
1.80936772302911 1
2.03236297511489 1
1.91467405329746 1
1.80208521652668 1
2.161559222218 1
2.21349111512554 1
2.02869514141637 1
2.01336961082608 1
2.00102172666233 1
1.96909810334993 1
1.67483022287441 1
1.57940037423269 0
2.14887682670016 1
2.13238577564967 1
1.64529405439018 0
2.13809941092603 1
2.01197487057358 1
2.08421896752621 1
1.65454887057516 0
2.00891000358895 1
2.32620912355071 1
1.78522618481305 1
2.22239488856522 1
2.05041411234484 1
1.93419328944889 1
1.8896502510349 1
1.94754175172129 1
1.97186585167454 1
2.11827927045428 1
1.76596706076704 1
1.86985950736189 1
2.02782707417117 1
1.82222224496592 1
2.14301635841097 1
1.85846401323774 1
1.8995015221558 1
2.00947463953707 1
2.00185631441685 1
1.98567912567328 1
1.94191717759453 1
2.157933905295 1
1.95780734577591 1
2.1120154309016 1
1.90591423133263 1
1.82432807232133 1
1.89766766844115 1
2.19926707007432 1
2.09954247412098 1
1.96493445963734 1
1.70147302442506 1
1.90859973172771 1
2.04953273032497 1
1.8605228164099 1
1.95497045140681 1
2.1365540078071 1
2.1416632926053 1
2.07021730125239 1
1.96317383368492 1
2.28938460566139 1
1.962407037826 1
1.75520897766173 1
2.12631454768461 1
1.98233135470244 1
1.82881762470494 1
1.85703077080734 1
2.01366375927324 1
2.07001751633131 1
2.11217850979393 1
1.81953590082507 1
2.12217908836144 1
1.7413875966386 1
1.9510937948499 1
2.12478293494579 1
2.21750154448095 1
1.77412905831673 1
2.15716076253862 1
1.98341154068117 1
1.858407635488 1
1.68490332315357 1
2.20167124842538 1
2.35641736201181 1
1.97555550460883 1
2.07653215781261 1
1.65188850408313 1
1.90164892131399 1
1.8861285424774 1
1.7241964310303 0
2.1295017187269 1
2.0447330017848 1
2.05103242174772 1
1.92230726502654 1
1.79252118896657 1
1.95925819136652 1
1.83985368297693 1
1.80221265064393 1
2.19052976872722 1
2.0178213413705 1
1.706106611822 1
2.03085660959578 1
2.15343292871672 1
1.98685309513982 1
1.91779742031333 1
2.52649892936462 0
1.85698969337266 1
2.01695175446073 1
1.87899811440674 1
2.2236020454424 1
1.78772980516052 1
1.94660762439187 1
2.24082172622308 0
1.87312608743247 1
1.92174769565155 1
1.7837035363989 1
2.1129698281864 1
2.12009695433817 1
1.7178070875763 1
1.66610421471569 1
2.13745594931337 1
2.03568365199371 1
1.91085197700579 1
2.28163101203415 1
1.65196544291308 1
2.09104583673375 1
2.08467186841048 1
2.23215651788133 1
1.89579421784064 1
1.95866721728609 1
2.11453685533349 1
1.98300391344001 1
2.29374273402014 1
2.01081709513653 1
1.6354038853024 1
1.92108989225841 1
2.03179645139611 1
1.68199187430642 1
1.93555826536675 1
1.88649496108155 1
1.79552716002704 1
1.90188683593889 1
1.90308318489201 1
1.93843371749493 1
2.15054063561676 1
2.04607945979213 1
1.86384602891267 1
2.06800506669469 1
1.71207433717622 1
1.93189448442818 1
2.00013301972923 1
1.93673452129636 1
2.01583758326672 1
1.90449726831763 1
1.95531561751449 1
2.10805556194577 1
1.93398513150372 1
1.80750711106154 1
1.73908095865847 1
1.83301736638723 1
1.93010149902601 1
1.99627127808865 1
2.21850961402444 1
2.16722393677835 1
2.17700228130158 1
1.96438613608371 1
2.29430154908146 1
2.10934390443154 1
2.20161206932362 1
2.08839471931081 1
1.89502837677155 1
1.95768357246401 1
2.21955463683201 1
2.29649191354642 0
2.30144010101867 1
1.91159140397668 1
1.87470704845563 1
2.17022002429813 1
2.12851556558551 1
1.89607872851437 1
1.76639375651903 1
1.83493154564162 1
2.27384750159143 1
2.37731167900993 1
2.12024317595768 1
2.14138800960422 1
2.03848932019621 1
2.04570715805525 1
1.79902958651769 1
2.17038969732083 1
1.99220890531326 1
1.90951763473449 1
2.19059212156497 1
2.37496909400858 0
2.07163148705399 1
2.14391614368786 1
2.12596757486769 1
1.96973885161858 1
1.9832184315371 1
1.75663363497204 1
1.97506388792373 1
2.0182609118496 1
2.00831927403083 1
2.30230889186122 1
1.86416069879622 1
2.02560431223694 1
2.15710766143509 1
1.87464815997546 1
1.87602151151456 1
1.99022290126749 1
2.14177085799965 1
1.84175338603181 1
2.20149921912077 1
2.03970632602651 1
1.98015577102297 1
2.15268131793537 1
1.86464253156221 1
1.85989614870859 1
2.34411456556633 1
2.25925597701033 1
2.27587880266397 1
1.79248257063679 1
2.10922324410181 1
2.04226184970672 1
1.71177063362318 1
1.90164290393933 1
2.15075161352057 1
2.26768571203265 1
1.85663814661314 1
1.97103928615138 1
2.04147261202116 1
2.10810803781384 1
1.85419339395868 1
1.88020152696852 1
2.18734448986739 1
2.0481687010886 1
2.13077979800734 1
1.87049716099351 1
2.03004482349275 1
1.98690693509031 1
2.03391516931972 1
1.99229257387158 1
2.07808628278413 1
1.9775145304131 1
2.13617874995717 1
2.01047248789724 1
1.94022210805147 1
2.25295607592211 1
2.06175701607652 1
2.20172316266315 1
2.08982029559305 1
2.11943536722487 1
2.04656104707961 1
1.99426043669422 1
2.05189110323942 1
2.3280194764093 1
2.1163884893623 1
2.16873641538369 1
1.98056451276652 1
1.97256985797705 1
2.12618766875749 1
1.97965902740185 1
1.96396884140462 1
1.84659632202759 1
1.89468812509562 1
1.95961470377028 1
2.17519935868688 1
2.04796729471244 1
1.95446097735594 1
1.81295190975561 1
2.17173794774008 1
2.04081169843327 1
1.80160011706449 1
1.99327122244189 1
1.74056338403546 1
1.86581510871643 1
1.98229902792621 1
2.09243225403237 1
1.86324770511092 1
1.84956408641726 1
2.67852024328691 0
1.78317896970432 1
2.37648523999911 0
1.86771854139156 1
2.05428754143933 1
2.19072892872633 1
2.18514135802104 1
1.99556885928781 1
1.86695565748845 1
1.83414472514745 1
1.75929064479782 1
1.96498528189728 1
1.91912493265095 1
2.31357847758635 1
1.87315671138411 1
1.93582018257753 1
2.01705081198502 1
1.5296747043708 0
2.15408558287386 1
1.92501805030354 1
1.91189054440835 1
2.04218279283628 1
1.80024821501841 1
2.10646947084376 1
1.94883956547204 1
1.943345913846 1
2.0875008132328 1
1.80161439598213 1
1.77247519913804 1
2.16203558269609 1
2.06019085533459 1
2.08663187786251 1
2.18795681309808 1
1.7143180473747 1
2.02234392961121 1
1.7493542690805 1
1.78449323919851 1
2.37832555407125 0
1.88539604539909 1
1.86489495080247 1
2.36083626908321 1
1.9404949016638 1
2.04067873974874 1
2.35923410259547 0
2.15304890542181 1
1.94497073964666 1
2.28792281463495 1
1.89314437753537 1
2.02954240930083 1
2.08926421545044 1
2.21012503178088 1
1.92949727147017 1
2.10948839514605 1
1.93183501851733 1
1.85833562064744 1
2.03537972855668 1
1.7073113209245 1
1.90891960433114 1
2.0930937085124 1
1.92225566839914 1
1.8489670711902 1
2.10229458299946 1
2.15656400420714 1
2.04103389184617 1
1.90277810254944 1
1.89078895135297 1
2.15090350310736 1
2.12672240130873 1
2.02161634364499 1
2.04483842180472 1
2.02746431745829 1
2.09453216282046 1
1.85247271414274 1
1.99920908573659 1
2.02221941019416 1
1.92644394906646 1
2.06665777891405 1
1.9239484029454 1
1.7528256392993 1
1.75727276782625 1
1.95539900865029 1
2.2170123746585 1
2.00645734346412 1
2.02876924702863 1
1.92672507217367 1
1.71667828503839 1
1.90954682396934 1
2.13820036503992 1
1.92367677751471 1
1.78000391820045 1
2.24633880279815 1
1.97271981100968 1
1.99065813435974 1
1.74530205991575 1
2.05284604685329 1
1.76909376767689 1
2.13962641370636 1
2.01189514499312 1
2.02408292084843 1
2.12162588864373 1
2.03724777900746 1
2.11893358951378 1
1.48218585538318 0
1.75450308891946 1
1.69731269822479 1
2.2093840053378 1
1.7969296753325 1
1.80590256644812 1
1.91309276696944 1
2.18148026971047 1
1.89413171123127 1
1.87089504024678 1
2.15132200720572 1
1.38695266492421 0
2.07716328189015 1
1.74844169399681 1
1.99651423464063 1
2.01826131173445 1
1.98862063585901 1
2.17767953150345 1
1.9996497688168 1
2.10637542623334 1
2.06093898351724 1
1.84967346585689 1
1.73603859318988 1
1.81237039104945 1
2.01870844921694 1
1.7961018464758 1
1.91429794055545 1
2.15078662481377 1
2.08631225597415 1
1.8995676560724 1
1.96300347272158 1
1.99061703978018 1
1.94396818224538 1
2.07571516732634 1
2.02817118365578 1
1.98705384930754 1
1.7129159351545 1
2.23997413347173 1
1.88176778795995 1
1.98144533181352 1
1.99045588067223 1
2.09776944973964 1
1.98430165973494 1
1.72864368323197 1
2.13465086990879 1
1.89492820712011 1
2.06304521762108 1
1.85328096849617 1
1.96247835354075 1
1.9991271651774 1
2.16566709944226 1
2.36561990574496 0
2.0838523604428 1
1.84496633379064 1
2.03845552255447 1
2.35516358547887 1
2.24062827853268 1
2.25106642053835 1
2.02172026828867 1
1.95302962074393 1
1.93199672893773 1
1.90343540340733 1
1.80506370945505 1
2.17554651356023 1
2.09985513871102 1
2.01866137180518 1
1.83003153727382 1
2.08863802741896 1
2.08822451469661 1
1.98698957355407 1
2.11440374917724 1
1.60169309242576 1
1.68336087463385 0
2.07795631886601 1
1.75660052985417 1
1.9573605210135 1
2.300501789909 1
1.81776408542353 1
2.06217498202329 1
1.97806669228026 1
2.18551110318154 1
2.07898012091396 1
2.05522114389223 1
1.54583112719409 0
2.08844439041751 1
2.12990633931499 1
2.10989751622469 1
2.16002974703268 1
1.54302852929557 1
1.86381335710322 1
2.01201331889591 1
1.98012459997261 1
1.95658091294131 1
1.91835806262626 1
2.06065039265844 1
1.76884875972368 1
2.15934140740152 1
2.06065995328341 1
1.95071638517365 1
2.09159783532135 1
1.65734565169283 1
2.04163126012102 1
2.38457296721885 1
2.19607359391689 1
2.28574993059451 1
1.88801688448969 1
2.16540817680018 1
2.01563117235116 1
2.02190564517589 1
2.2943427829567 1
1.78500085472881 1
1.97969403438611 1
1.83086298690206 1
2.11731268281653 1
1.99790103270474 1
2.22321358196218 1
2.18488031890361 1
2.39376870724565 1
1.98775993899299 1
2.18800402143661 1
1.82864764306903 1
2.0375101403754 1
1.98302545131097 1
2.3010139819427 1
2.00636897166822 1
1.9414549808948 1
2.28633768788787 1
2.1235690635555 1
2.06658504557438 1
2.4639331961693 1
1.98330622446909 1
2.07646518691597 1
2.12804339041004 1
1.79866512035589 1
2.11029791516462 1
2.01920988220434 1
2.32266986347704 1
1.90775129720252 1
2.09103384788615 1
2.12494191116795 1
2.23734406762908 1
1.98302966980308 1
1.89979929805799 1
2.15183999166954 1
1.51968271787686 0
2.02444086736496 1
1.8697825631255 1
1.84302499690539 1
1.93669458512635 1
2.48226783353619 0
2.08772225131602 1
1.94229584490231 1
1.74113460036998 1
2.26920783540951 1
2.48273975050427 0
1.93841618676423 1
2.13089687001887 1
2.16588789091491 1
1.64876622518743 1
1.79455656356874 1
2.00963269608042 1
1.93412541334378 1
1.77326894803709 1
1.85955307754277 1
1.87458626926852 1
1.71501582654703 1
2.18037371621712 1
2.18996604720591 1
1.88509078598716 1
2.17862677341907 1
1.81044518075176 1
2.04079420426481 1
1.7942522864798 1
1.7786970081638 1
2.03409346929509 1
1.94626632603075 1
2.07419052475252 1
2.10139942592692 1
2.0586294624997 1
1.996990554837 1
2.1902196851646 1
2.07382153474331 1
1.5876844730416 0
1.8489109842638 1
1.91084127556002 1
2.06713062151678 1
2.11990164854912 1
2.03498328746058 1
1.69536723672408 0
2.03878696709005 1
2.11505682205802 1
2.17896855372229 1
2.00360240143412 1
1.85074784184544 1
2.03275901249833 1
2.06360070130758 1
1.75892479264683 1
1.88234913059882 1
1.92301377728186 1
2.01291892242215 1
2.06923668982234 1
2.02137527628603 1
2.15297275757879 1
1.78268032610536 1
2.08656787375903 1
2.16362658823761 1
2.14324474607787 1
1.80350461799491 1
2.15773138455314 1
1.81510577627872 1
1.97912833382907 1
2.12650981287648 1
2.22103716335813 1
1.90624142130091 1
2.13192263023426 1
2.03019578113111 1
1.82165232789863 1
2.10283954605728 1
1.92047354418607 1
2.0111534163997 1
1.91376553351995 1
1.99396529856709 1
2.49936197343876 0
1.76271661347726 1
1.85215319122801 1
2.19070464648812 1
1.7605927485174 1
2.05530378089347 1
1.93015764834294 1
2.45059040677654 1
2.13504789640112 1
2.18969840470358 1
1.98662310968542 1
2.14463291960298 1
2.07727697476706 1
1.99650365813973 1
2.08995043872798 1
2.00064630395658 1
1.94708088856406 1
2.11548653908018 1
1.69522116627774 1
2.00494168928264 1
2.03864107466179 1
2.21615692665613 1
1.8817013840158 1
2.15773433900684 1
1.58052014199444 0
2.25886644740983 1
2.08585550962553 1
1.98424934984185 1
2.26938439889984 1
1.98954026269741 1
2.17468153921489 1
1.88164586283016 1
2.32818837406468 1
1.99616989661135 1
2.0294765118858 1
2.35350820036268 1
2.07983226803966 1
1.98948136695904 1
1.8687895545954 1
1.94899303926032 1
2.14205380650005 1
2.10691708897493 1
1.6941089958953 1
2.27369714044282 1
2.11181943728413 1
1.72000264738203 1
2.23828666622887 1
2.1527765521493 1
2.02088934594632 1
2.08363636782403 1
1.98465150870928 1
1.94526198326336 1
1.98889400257978 1
1.9399578231464 1
1.84345481594528 1
2.03530264047146 1
1.95554636646808 1
1.97306732552337 1
1.94495900447048 1
2.18568180477918 1
2.15410726193686 1
1.79566687461123 1
2.1938133703289 1
1.92914099017942 1
1.7002165050967 1
2.00057219088785 1
1.87232228359876 1
1.84530420734662 1
2.22812228825294 1
1.93559367120726 1
2.31803111557668 1
2.0258096244096 1
1.85011667083536 1
2.03584544031029 1
2.06666165490993 1
1.76856660730689 1
2.15151016140834 1
2.07072678872793 1
2.05607347534016 1
2.20324781067356 1
1.69721296802821 1
2.1133246997375 1
1.7564584251399 1
1.95917023576395 1
1.94875698814792 1
1.99115954009274 1
2.14847871304798 1
1.90501474866014 1
1.99309024918647 1
1.97079765728175 1
2.21922285909141 1
2.17064366988038 1
1.69823588743167 1
1.94466351856865 1
2.07665329661105 1
2.00937257576432 1
2.02803406952683 1
2.21602270591157 1
2.20258189064094 1
1.99517521229407 1
2.0196418570141 1
1.76465350534304 1
2.05901255046876 1
1.81241413708883 1
1.8903690153075 1
2.13585704595876 1
1.65030166930937 1
1.89044158221362 1
1.83844145794611 1
1.86012169793173 1
1.85803060278458 1
1.85575886042392 1
2.13736377494127 1
2.01174795158257 1
1.84354068672895 1
1.83840433713802 1
1.96910298196026 1
2.17025073631666 1
1.96359255950005 1
2.1190138387189 1
2.08461489993157 1
2.17102074502777 1
1.75997850372079 1
2.13773885721169 1
1.99776965525988 1
1.77995802209933 1
1.49081801791717 0
2.01710122201517 1
2.07489082381834 1
1.76413749338288 1
2.19075202981265 1
1.95439658705453 1
2.15716264179586 1
1.78962438180582 1
1.88510160278985 1
1.92433404214842 1
1.81347673543369 1
2.07821501977931 1
1.87459396105473 1
2.16033536658102 1
2.05846148173501 1
1.85605623205788 1
2.0377559970164 1
1.90074174580526 1
1.97012147634343 1
2.2546579505288 1
2.06383757867654 1
2.12719911558709 1
1.95145833619817 1
1.52800259436207 0
1.67576506793755 1
1.81182321206045 1
1.98978194483315 1
2.22557615173267 1
1.98330417943346 1
2.08157651956452 1
2.18945567259737 1
2.13644930659825 1
1.81978014730499 1
2.02377325462122 1
2.28649786651346 1
1.93684535447087 1
1.87634113126349 1
2.08186378607381 1
1.96898315431193 1
1.93862016171275 1
2.2497820482024 1
1.9801581970287 1
2.18777559765256 1
1.84161306158379 1
1.99767703132045 1
2.12498572165002 1
1.71981827570009 1
1.73505672330204 1
2.05025043294096 1
1.95228402442958 1
1.88129915739437 1
1.7305476802441 1
2.21250413125647 1
2.04886271860807 1
1.95849681169327 1
2.01311340635501 1
2.10752940257616 1
1.9493125666247 1
1.8942315627907 1
2.05476275086357 1
2.18214018588626 1
2.08803177937933 1
2.1308926091972 1
2.06400870649939 1
1.85385243967209 1
2.02563554431499 1
1.82774959443504 1
1.69754759848743 1
2.11427980964076 1
2.01493863928421 1
2.18719736294712 1
2.22520373529196 1
1.80244948038962 1
1.80742797525086 1
1.86947627845477 1
1.91841984724661 1
2.02188927622112 1
2.18464854597129 1
2.16622127265998 1
1.82508258405683 1
2.12801060796154 1
1.96973690332088 1
1.94300307443388 1
2.01094282848495 1
1.80752879012153 1
2.0006349791148 1
2.06203713746753 1
1.84526238015474 1
1.98632352469969 1
2.05732242853248 1
1.68498242518696 1
1.9530099599731 1
2.3707456773728 1
1.85413160930459 1
2.37792313668062 1
1.90910512985584 1
1.92382815444913 1
2.30831980986133 1
1.81482813039788 1
2.12830064330312 1
2.28398877158545 1
1.97783732254772 1
1.99087632174175 1
2.1097063061016 1
1.97482324782359 1
1.83026666440703 1
2.38123788171743 1
2.03712102682792 1
2.55725422525588 0
2.27163715031068 1
1.93928344221059 1
1.95387083645427 1
1.94035186861699 1
2.13692787520823 1
2.4102156685008 1
2.23170444985211 1
1.86296008278751 1
1.86967192896489 1
2.25790560829248 1
1.83801568384861 1
2.51986294177208 0
2.21969846611962 1
2.04452656603773 1
2.04332396705828 1
2.06453318516183 1
1.89629915318157 1
1.90726142170702 1
1.93204762457954 1
1.95835960065657 1
2.0842819523161 1
2.0921353308582 1
1.81142205474424 1
1.72445520510043 1
2.31399657360625 1
2.08684520138774 1
2.12834669432826 1
2.05392910910758 1
1.84029752181745 1
2.10650611815917 1
1.9433009366458 1
2.00125310757251 1
1.95883526501513 1
1.64574261030979 0
1.89417982599354 1
2.00989747791524 1
2.24021004261395 1
1.91148278349455 1
2.04793555737391 1
2.13727141006674 1
1.70485131686412 1
1.97353762625745 1
2.379189101999 0
2.06856540541495 1
2.29930874432727 1
2.0396353130828 1
1.88800131381242 1
1.87228877974516 1
1.88824321731801 1
2.46082122548563 0
1.81960980467282 1
2.13315310599348 1
1.84049089175581 1
1.79696907837286 1
1.81173249339366 1
2.04749805761577 1
1.81339946306143 1
2.26884030619511 1
1.98457305929537 1
1.8096362583732 1
2.27182047412699 0
1.95125634058669 1
2.18516811219331 1
1.76112025716789 1
1.58955494896241 1
1.84916580062186 1
2.18540148267139 1
2.06394638943288 1
1.86439773883398 1
2.05347420941046 1
1.82572397236449 1
1.84419582324766 1
1.83160813759581 1
2.02721827182387 1
1.95785930575879 1
1.84306662910137 1
1.71378473747973 1
2.27499610920023 1
1.89139461254821 1
2.19730639252951 1
1.79775639859333 1
1.95102022935348 1
2.09305480252146 1
1.96732273189653 1
2.0525857814588 1
2.02244787037799 1
2.40599160088434 0
1.97409525777175 1
2.20140268190681 1
1.73503017863664 1
1.96645522223823 1
2.00082552630988 1
1.61572235467183 1
1.74926521534431 1
2.13037623351097 1
2.25363685209038 1
2.07195742011302 1
2.19595486064004 1
2.04766438535506 1
2.06389494006457 1
1.57532083914912 0
1.78051561080046 1
1.80236034553745 1
1.85027159299066 1
2.07471707123483 1
1.86068738209756 1
1.92988489956413 1
1.81564620557489 1
1.8148670510432 1
1.7199119430325 1
1.91202108953867 1
2.00773935600366 1
2.04037317009546 1
1.88837975353577 1
2.24922818359612 1
1.79399403704252 1
2.23373579831848 1
2.12638154603212 1
1.92574673357018 1
2.12120810220583 1
2.18891412740011 1
1.78714411662015 1
1.98666243016764 1
2.01131021923007 1
2.16029758975533 1
1.98423441357626 1
1.98682556411038 1
2.0556153148467 1
2.10056206722483 1
2.17693413215436 1
1.92981283724209 1
1.600147877385 1
2.11309540950075 1
2.15100275603985 1
2.29735425022288 1
1.85425598098931 1
1.96886912703501 1
1.99355931657399 1
1.826804425974 1
1.88996306014942 1
2.00781839932056 1
2.15107621148691 1
2.14771539083019 1
2.1583702358987 1
1.86562818011915 1
2.25090040419221 1
2.07828139031933 1
2.15596426622436 1
2.00885681617861 1
1.94462411105378 1
1.91112562483557 1
1.68152139535767 1
1.37829147780657 1
1.93338630231252 1
1.79292263695944 1
2.0477593481878 1
1.86734883345186 1
1.59807034079106 1
2.19274377306304 1
2.08859023404827 1
1.97330420119143 1
1.98191709567246 1
1.73413705743413 1
2.01106643277414 1
2.0660094846288 1
2.10188827815608 1
1.93831591188408 1
2.02666443716672 1
2.03990398863407 1
1.77554766173541 1
1.93352115886513 1
2.12749206168592 1
2.16721589866527 1
2.26189217356493 0
2.0871749855921 1
1.99240933667862 1
2.4646132343902 1
2.2188131575531 1
2.07095601965351 1
2.32239498424225 1
2.14645162165273 1
2.11045587711969 1
2.00960311167081 1
2.42620966423571 1
2.30505258336475 1
2.10279348993501 1
1.96987304258479 1
2.13014095107756 1
2.01990128650632 1
1.75495062249558 1
1.96483779088197 1
1.97793970282661 1
2.0542700865069 1
2.10527469302266 1
1.63847421144629 1
1.64093988207145 0
1.98220737163539 1
2.17220189345008 1
1.88469608700519 1
1.78910169682184 1
1.89932809848596 1
1.95919608214379 1
2.05458956885422 1
1.89409661581087 1
2.16028133137582 1
1.98522677673983 1
1.8334345309483 1
1.79569253971885 1
1.94793271560779 1
2.0322130169311 1
1.7358832451204 1
1.94315179736364 1
1.83298699750265 1
1.92475117893234 1
1.45697454048006 0
1.81459214683024 1
2.08205231812002 1
1.85940922766569 1
1.89572114565195 1
1.68804516174268 1
2.04882366024807 1
1.91239025452647 1
1.82502264380303 1
2.07440894068396 1
2.15056376872907 1
2.17871325870289 1
1.95112386573253 1
1.61500212814494 1
2.06658385921585 1
2.02297739403594 1
2.14969215675922 1
2.01594504782355 1
1.9177574833902 1
2.01065541390358 1
2.05655513279579 1
2.02809622885764 1
2.0550562122308 1
2.30208537516918 1
2.04780136994451 1
2.15079949612726 1
1.65266926826686 1
1.9957596476231 1
2.0044653033009 1
1.9640139821474 1
1.81742917295448 1
1.84178627613151 1
2.14527792329798 1
1.71967999646044 1
2.03092713662927 1
2.18691445109228 1
2.00213722296722 1
1.97007638283128 1
1.87914691364343 1
2.22526572625074 1
2.1229688898304 1
2.03878783456345 1
2.12912097563613 1
2.26415992593654 1
1.71545946481302 1
1.8977136102266 1
1.68732496546127 1
2.27263970489851 1
1.73039582333393 1
1.7154565772348 0
2.23322799660167 1
2.11868932670154 1
2.05612677564525 1
2.34180082819014 1
1.84481682710391 1
2.15815506706194 1
2.13055337160221 1
2.15094065086125 1
1.94907076854104 1
2.29767851538485 1
1.87930002846341 1
2.16469795223074 1
2.29413916752672 1
2.00226963963852 1
2.05563335256882 1
2.18845415693069 1
2.17217657961784 1
2.14802515304988 1
1.76269873272654 1
1.92689599413847 1
1.87959806938211 1
2.24868513444992 1
1.94274039053887 1
2.1152295165235 1
2.18577895888682 1
2.01957770321128 1
1.81885369337588 1
2.08364900452129 1
2.02381936182793 1
1.89024726754745 1
2.09443745161914 1
2.06711385563719 1
1.95310607810533 1
2.04492024325115 1
1.7953746371582 1
2.07575593040564 1
1.82688638173002 1
2.02012319413913 1
2.14492183012876 1
1.78853339341681 1
2.14774021164962 1
1.91552438944976 1
1.98228892529806 1
2.12423287871566 1
2.27338686869161 1
2.03512819432982 1
1.96146496285358 1
2.08376272807214 1
1.99530011369443 1
1.99894015203682 1
2.3792747117384 1
2.05734498899129 1
2.06529935741148 1
2.08370088021444 1
2.26498675111376 1
2.1580732826859 1
2.09972165176339 1
2.01083060162596 1
2.02045052622316 1
1.82768919256318 1
1.68720728326117 1
2.11405237223882 1
2.18849860053499 1
1.79779404277551 1
1.56576684689161 0
1.94919464008089 1
1.74752571682668 1
1.90847856051233 1
2.05557197158153 1
1.97862621030421 1
2.05062138171471 1
2.13516507196701 1
1.81497186456689 1
2.20034373390397 1
2.03412098162624 1
2.32248172747938 1
2.03831895053465 1
2.12142033676111 1
2.16827896293038 1
2.31973644365432 1
2.05957234790199 1
1.77933409586054 1
1.84763015020671 1
1.86090074686812 1
2.17140449258694 1
2.07517062157795 1
2.11588638871266 1
1.89438435798128 1
2.1564254515533 1
1.71706842544788 1
2.25907498324002 1
1.90366363945007 1
2.05842587555357 1
2.03191565809198 1
1.99868844290012 1
2.31156128808102 0
1.81317237952946 1
1.76906027736056 1
1.91656686107372 1
1.95011822562392 1
1.62847130395126 0
1.78298681931317 1
1.79611139314743 1
1.98454488253933 1
2.04018132280228 1
2.10162294578138 1
2.15615948945308 1
1.9719083672662 1
2.20229786039495 1
2.03039615090655 1
2.03225443951563 1
2.09253502265172 1
1.97834318330006 1
2.02627926377552 1
2.0425240120619 1
2.02239380736759 1
1.86710782364215 1
1.88046533781347 1
1.91316646959082 1
2.00086601699924 1
1.96764779577657 1
1.98322393511194 1
1.65760456748676 1
2.14148020869315 1
1.8940903037142 1
2.21806084040334 1
2.03571147682421 1
2.02292266645142 1
2.03757373596882 1
1.93556396877918 1
1.92633455345855 1
2.09377652562994 1
1.75805254989505 1
2.02514182894517 1
1.79066546146567 1
2.2235227770298 1
1.67453675702673 0
2.10060435550854 1
2.11055611141589 1
2.06327055676822 1
1.77925583253882 1
1.89663294055882 1
2.06117985871249 1
1.77426301447914 1
2.23329618365695 1
2.32968052030931 1
1.9934293334914 1
2.10747239133625 1
1.90355435845726 1
2.11361544060444 1
1.9940403037571 1
1.92080965431918 1
2.09220477732822 1
2.19377598527771 1
2.15502183143485 1
2.09901959803286 1
1.76076078209125 1
2.39720508358773 1
2.05052515017751 1
2.05173025065062 1
2.0073823539499 1
2.07119507062483 1
1.81295926124815 1
1.69023006196758 1
1.81431896003592 1
1.8195165002889 1
1.79080327468028 1
1.91062079253784 1
1.99614265818122 1
1.93142814577621 1
1.93067766738427 1
2.09200586772864 1
1.86619016214997 1
2.05018856855736 1
1.91651996869201 1
2.05059828401976 1
2.1100159975855 1
1.62111986312636 1
2.1811237581322 1
1.81752839376203 1
1.98726438441966 1
2.14542447711717 1
1.98100694195759 1
2.00005811830255 1
2.31015026730379 1
2.04134183843337 1
2.20302401815126 1
1.85983550109851 1
1.91244749520061 1
1.85350476289699 1
2.06396292091724 1
1.56854124023354 0
2.0272759360626 1
1.98490329470392 1
1.87606505499305 1
1.96161926587118 1
1.72366346049726 1
1.69477233736223 1
2.31567734114042 1
2.01107250542196 1
2.07884627968179 1
2.00856352513162 1
1.89074320893299 1
2.23378982868006 1
2.24529808356313 1
1.86657498908132 1
2.52617222356404 0
2.26089676854348 1
1.79984772538992 1
1.95285628486472 1
1.78766055302231 1
1.63671976111671 1
1.9937018287101 1
2.08144455488156 1
2.31896797664829 0
2.02639891182753 1
2.10426012702567 1
1.8896747512848 1
1.87728288815162 1
2.25837986862837 1
2.12598316500257 1
1.89629199633222 1
2.07917432625843 1
1.99997883034576 1
2.47464324639206 0
2.31725867467005 1
2.05814009185483 1
1.74380213042358 1
2.19338649938439 1
1.69267142158012 0
1.88644194145193 1
2.08895410925505 1
1.77148411037013 1
2.21663886227822 1
2.26042474816701 1
2.30579034715749 1
1.97847327877236 1
2.04024141593061 1
1.7097844445922 1
2.15798469356046 1
1.83479960991183 1
1.92019741215235 1
1.92611555014327 1
1.83544109084622 1
1.96537433165024 1
1.89553921064159 1
1.68842811245432 1
2.01799144553731 1
2.05213415548101 1
2.12796752199658 1
1.92752358791481 1
2.20648322320146 1
1.75813481137813 1
2.08309003340606 1
1.35351303357414 0
2.15005523130904 1
1.87918216517156 1
1.9302324681716 1
1.82622873798177 1
2.05417527683438 1
2.13579116118716 1
2.31561111517595 0
1.92739236897662 1
2.0214311798231 1
1.83183166419138 1
2.06629791512108 1
1.94209404244135 1
1.69807799247214 1
2.01463201996843 1
2.06040629848228 1
2.28178111054956 1
2.0476769155109 1
1.99982151989242 1
2.04602982073187 1
2.07720616101307 1
1.73433062523195 1
2.23080109422354 1
1.96798904543762 1
1.99503797812141 1
1.96123148199306 1
2.36786463554206 0
2.05186870429893 1
2.14916952453433 1
1.83679933943781 1
1.95515508263894 1
1.80172997600012 1
1.88951285356767 1
1.89082867384637 1
1.80356160287725 1
1.87450264618572 1
1.99702326667042 1
1.79905831757777 1
2.07953608586277 1
2.02402753868391 1
2.14067717946191 1
2.06067039685766 1
2.25072923394898 1
2.06937913920102 1
2.07530909408993 1
2.10094954287081 1
1.82019001321883 1
1.95758813284474 1
2.22627012825296 1
1.90766465588595 1
1.86446082916949 1
2.21845266824847 1
1.79261868086596 1
1.8361736556822 1
2.11357756131124 1
2.07357810981559 1
2.01169724522929 1
2.09357106546261 1
1.66714088645599 0
1.88123794333506 1
2.09922371257883 1
2.00924428209161 1
2.10162947526143 1
1.64931258551527 1
1.88266056922445 1
1.65501945485945 1
1.91864142692362 1
1.95113941010252 1
2.26291404649154 1
1.97408921444779 1
1.96113502031267 1
2.29550385982339 1
2.0952679988686 1
1.89974936728221 1
1.87653158716297 1
2.22775530203266 1
2.22364930941645 1
2.02462388201967 1
1.85426368545474 1
1.7800017735287 1
1.90927406120808 1
1.91197384509746 1
2.12859309578193 1
1.60088879889218 0
1.98406263975982 1
1.69490055522731 0
2.14768913800188 1
1.9271472614098 1
1.74600275150821 1
1.9153867718801 1
2.19761489094188 1
1.8225774011144 1
2.08134707320456 1
1.82464385282565 1
2.11064374256653 1
1.64631332972781 1
1.85871073386588 1
1.93168158437033 1
1.90984130532319 1
1.8178322777466 1
2.00587755897001 1
2.16499620613729 1
2.05774963315688 1
2.13727803031304 1
2.09674043120214 1
2.05738163472694 1
2.05317255204738 1
1.76965899063894 1
1.97122806434555 1
1.95518195595993 1
1.70069646465279 1
2.13854526579982 1
1.85274927630431 1
2.09235033355885 1
2.15533662151749 1
1.90127261620201 1
1.99401951911538 1
1.87558074687093 1
2.36611983724937 1
1.87844863520871 1
1.99395018151357 1
2.01111922259909 1
1.86718475577777 1
1.87985455506562 1
2.2023249140132 1
2.10872277013185 1
1.92021474354457 1
2.15610668527344 1
2.16638122892083 1
2.07048958873558 1
2.26153426224757 1
1.8446923284325 1
2.41332859707419 0
2.25575844663425 0
2.04535503108378 1
1.88332290819156 1
2.04302016972768 1
2.16711307997233 1
2.0259404959986 1
1.64486743687822 1
2.01158265290023 1
1.82204464385638 1
2.14314928405486 1
1.83929187638335 1
2.00052250940672 1
2.02396168733613 1
2.04929722352814 1
1.91523230268861 1
1.84050031601938 1
2.16535884217612 1
2.0971608657214 1
2.01103824664362 1
2.01232037362567 1
1.73847550413626 1
2.19872938472911 1
2.06100064757834 1
2.14592955276258 1
1.97106403023411 1
2.13841245734816 1
1.85142684031634 1
1.6046109153525 0
1.56020767912009 0
1.97117163097607 1
2.1165464600754 1
2.19552698821672 1
1.92387742468678 1
2.05248247737712 1
1.86446113316566 1
2.1581418324474 1
1.74811471569263 1
2.13684730441746 1
1.89107326114144 1
2.17294964324003 1
1.34566442523238 0
1.90751359076942 1
1.98760305735105 1
2.24493018022601 1
1.84071990307826 1
1.93866313273374 1
1.97989030942791 1
1.89993605491111 1
2.07991379151173 1
1.81357422602986 1
1.81979991886573 1
2.00671175655103 1
1.8126450554431 1
2.13315108133534 1
2.07024689258121 1
1.84441966109501 1
1.73994877865954 1
2.10844103458433 1
2.2665143912512 1
1.77251813885375 1
2.02635730039974 1
2.05856853769909 1
1.97233178732629 1
1.98851881282646 1
1.93964369520325 1
1.87728991194446 1
2.14117863566472 1
2.01209434742134 1
2.09413294326615 1
1.61273557620354 1
1.88005754566872 1
1.84784618851054 1
1.7873051928112 1
1.88968344761049 1
1.7770603070649 1
1.93471628051741 1
1.86742578694075 1
1.94957069297208 1
1.73703256585879 1
2.06243018381414 1
2.05230048076797 1
1.92080941711746 1
2.04743312908907 1
2.32711512728014 1
1.79170988815423 1
2.25522436465476 1
1.84721142791929 1
2.43997195845394 1
1.87481527156595 1
1.88812499427691 1
2.32626978586786 1
2.31025045700188 1
2.17920600571586 1
1.94062472280887 1
1.99277958018562 1
1.68561501225265 1
1.85298090633673 1
1.95697910462284 1
1.88305106703781 1
1.89162723514792 1
1.84250507452204 1
2.41889515978682 0
2.0513602554441 1
2.12791204476674 1
2.03348567508648 1
1.44138771511207 0
2.23778714979232 1
1.8575266070698 1
1.89587337105664 1
1.88108267978511 1
2.02826909871668 1
2.03828949148355 1
2.29157161280672 1
1.7517829710491 1
1.77837083625464 1
2.07052642639997 1
2.05185085142543 1
1.95822658074489 1
2.28340058201878 1
2.05833620511468 1
1.52204333683831 0
2.03673601421857 1
1.98677584600824 1
1.86384635727601 1
2.15888683045445 1
2.11010172943022 1
2.08944931915992 1
1.85967151544413 1
1.92201997409329 1
1.49851753517819 0
2.16908514184987 1
1.69684482765662 1
2.14947035574377 1
2.06849054754471 1
2.42255049245338 0
1.9418250560462 1
2.03641491037262 1
2.06803418203916 1
1.6711591675523 1
2.16887330458631 1
1.88324843588098 1
1.91149736685219 1
1.50071818074161 0
1.87062294894237 1
1.79737344452824 1
1.90438530101176 1
1.80488568293221 1
1.81664876883818 1
2.08891899231205 1
1.67369764113102 0
1.94339431426169 1
2.23329134937684 1
1.8748067302542 1
2.00374255311746 1
2.13603049834529 1
2.02826128325535 1
2.12035671275095 1
2.1286176920315 1
1.95162888831693 1
2.24902524776992 1
2.10343141150247 1
2.11250741887731 1
1.79737453226378 1
1.99538378352238 1
1.71172481195587 1
2.07054123177255 1
1.87335495304132 1
2.09742669281307 1
2.09596181686009 1
1.95853064842905 1
1.80624666273517 1
2.14360471332732 1
1.94342823236108 1
1.86645700027081 1
2.0720661006082 1
2.53255362920229 0
1.90610243859447 1
1.89660086116793 1
2.4505915362025 1
2.07289995721904 1
2.08931346459022 1
2.30405926357877 0
2.1123614020443 1
1.9844494691552 1
2.11156125883176 1
1.90909947414589 1
1.92021167531821 1
1.84096237833569 1
1.84968549694858 1
1.99204650427364 1
1.84887705545809 1
2.082047781366 1
1.39126931158686 0
1.87226828258354 1
2.13741869058074 1
2.15125648939237 1
1.96075251965306 1
1.93386564936211 1
1.94698072993229 1
2.32866280335354 1
1.94637557705855 1
2.36360919861895 0
2.25044004744156 1
2.01540471265718 1
1.81365416304814 1
2.02234241773844 1
1.92349234633809 1
2.10022609218966 1
1.90824781699764 1
2.25066151614037 1
1.71999738848725 1
2.23907802992578 1
2.32557165409491 1
1.96105792306579 1
2.05277395039371 1
1.91147866727293 1
2.4326768240691 0
1.80203688299888 1
1.7867002118418 1
2.3717382494753 0
2.17018580379775 1
2.10370071103722 1
2.06982982987441 1
1.95634513316759 1
1.99712410234374 1
2.02524828620848 1
1.94687581275589 1
1.91516711787402 1
2.01210921110868 1
2.23688580001149 1
2.13721286649239 1
1.87443598912522 1
1.85832761041182 1
2.10360833143177 1
1.99512400786984 1
2.21948650990391 1
2.04807115566771 1
2.00361330212315 1
1.73579196637838 1
2.08936233056785 1
1.92845142738911 1
2.04016946581023 1
1.84978101507588 1
1.73657701977581 1
2.09603812579281 1
1.55871513023073 1
2.11155242659809 1
2.06360920180405 1
2.3280191578507 1
2.24823700674857 1
1.81896339255247 1
2.17837501184329 1
1.58842397879116 0
1.83295345122947 1
2.06054112527464 1
1.69031037268015 1
2.01191393656346 1
1.95325919516481 1
1.89393862644062 1
2.34768829148716 1
2.06058926877722 1
2.1185371560151 1
1.71516358523694 1
1.64704152668159 1
1.78439212332328 1
2.08346789439312 1
2.00676388272886 1
1.9172049055359 1
1.97482135402051 1
2.05963593914312 1
1.97955798408205 1
2.09357342082014 1
2.04113417618049 1
1.82918613984387 1
1.97956873084703 1
1.96159436923329 1
2.15179433022001 1
1.72893210893165 1
1.91016381192649 1
1.90014946381685 1
1.84048664058189 1
1.96952360161896 1
1.95267942458411 1
1.88253695619072 1
1.7154775827507 1
2.22084225185804 1
1.97068287543197 1
2.07953645139434 1
2.11692842820523 1
2.04988527909884 1
2.10379475508077 1
1.97003719724888 1
1.93980529530086 1
2.1352751877835 1
2.07996933149989 1
1.99526643477691 1
1.91803347417965 1
1.78711690924027 1
2.3054100484871 1
2.00347222347987 1
2.27260318398622 1
1.95887912300436 1
2.01044949140545 1
1.63382660280618 1
2.12646942552664 1
1.95391120055832 1
1.96614723541016 1
1.75748317364206 1
1.78290310239938 1
1.83269672916206 1
2.2725679028126 1
1.86803213952152 1
1.76129875484361 1
1.57132118699825 1
1.95757272991486 1
1.8990582100864 1
1.98440457665786 1
2.36582653689307 1
1.94941145645997 1
2.06526869138873 1
1.92052533386554 1
2.30623674829876 1
2.16972117607744 1
1.90252136875645 1
1.77840881071833 1
2.10144547813481 1
1.96333450488219 1
2.04109092781584 1
1.85129830193459 1
2.12547887798165 1
1.96849050029193 1
1.73623590059811 1
1.81533650021279 1
1.861437331235 1
2.00776796688569 1
1.61604693617612 0
1.93100543223009 1
2.07928333466752 1
1.92249173025018 1
1.7744750779168 1
2.47863582291653 0
1.89056690570301 1
2.07009494981261 1
2.05784476499892 1
2.36401146493504 1
2.19037493041671 1
1.75877888401268 1
2.32355957994901 1
1.91776564278687 1
1.65517588830003 1
2.27304566191129 1
1.66685045121344 0
1.98781413294973 1
1.64435992421513 1
2.07981704332132 1
2.1569688051661 1
1.94493381550713 1
1.89654861601974 1
1.93805136258791 1
1.96215025048041 1
1.88708580481866 1
2.19607730250515 1
1.92214784080684 1
2.35323062971249 1
2.07770099332902 1
2.0650035174641 1
2.29467254162535 1
1.82468057367001 1
1.68159642424337 1
1.7110599028831 1
1.93805808640559 1
2.18923076902069 1
2.07695621432302 1
2.21949631542214 1
2.07284274260311 1
2.12634375489782 1
1.82439517568093 1
1.85058685387547 1
2.364555679404 0
2.02150534433012 1
2.08406022430469 1
1.76634962996024 1
2.45781139463189 0
2.21531769833722 1
2.03185882969586 1
1.74662428039409 1
1.84882917567169 1
1.83148453613203 1
2.19190530056431 1
2.0399387457365 1
1.89520377716436 1
2.31887107617885 1
1.94134016878589 1
1.98124282090629 1
1.91514101525511 1
1.91718744891232 1
2.08008046031367 1
1.95561825626438 1
2.02800791251914 1
1.92765246973942 1
2.01973362834487 1
1.98327712473514 1
1.75306961978879 0
1.72806875580988 1
2.19625640768074 1
1.93614443910443 1
1.92384353299172 1
2.0461105177943 1
1.80747264741711 1
2.1348757909016 1
2.28346138491776 1
2.01032027403665 1
1.93626468198185 1
1.93759734164799 1
1.77218155405912 1
2.07394990272544 1
2.22898491315739 1
2.08453819040072 1
1.76275363444896 1
1.95860117150309 1
2.17687302085811 1
2.16914579232592 1
1.73785630562158 1
1.89488161775584 1
2.09418832120862 1
2.15807619681327 1
1.98990409067256 1
1.95554602567293 1
1.94795536103741 1
1.90573491751536 1
2.08027513912834 1
2.01925806239438 1
1.90993059622424 1
1.79082244704173 1
1.85946937254813 1
1.82756677283091 1
2.19178590732411 1
2.21984124079257 1
1.93494274565525 1
1.88016716724918 1
1.915768140417 1
2.25423602775804 1
2.35818415217384 1
2.09970415048153 1
2.02265266492478 1
1.86468219731875 1
2.2208358509085 1
2.04826025693137 1
1.8564482527032 1
2.12619266040697 1
2.0206692510177 1
1.77733837576433 1
1.80435801310907 1
1.79712119663601 1
1.74862993359715 1
1.97626680412013 1
2.3383612822047 0
2.01938395039679 1
2.27468083077412 1
2.11562592672565 1
2.19139323703633 1
2.06201138203384 1
2.10383299509989 1
1.62335252042918 0
1.99865423211799 1
2.29506063758299 1
1.75693974722563 1
1.92682663479713 1
2.21113871921563 1
1.81127812079234 1
1.93594500958297 1
1.91996985070767 1
1.93398281058824 1
1.94018593395936 1
1.81517172299269 1
1.94818473679657 1
1.88310748683121 1
2.17928728535854 1
2.05358833752237 1
1.9624226828474 1
2.07609236278205 1
2.04024836433049 1
1.72546814106266 1
2.26202982500438 1
1.84773039096916 1
1.7772368239615 1
1.93678456356488 1
1.87075788109199 1
2.05877975995263 1
2.07550456082008 1
1.81946288455952 1
2.14957143394717 1
1.65593821060301 0
2.05125303289575 1
1.89458714162508 1
2.05212691801018 1
2.20979180830823 1
2.03187545194478 1
2.14567995438857 1
1.53175114927507 0
2.28111469595841 1
1.7893175175411 1
1.9787773569344 1
2.29568464337535 1
1.82501128584227 1
1.88951847198878 1
2.04797328217374 1
2.45375251744539 0
1.8436261788783 1
2.15969837303139 1
2.03234689682504 1
1.9288626661924 1
2.24581965282583 1
1.83120343108439 1
2.0131945278674 1
1.99995525712307 1
2.17189354120746 1
1.79273653416013 1
1.8857957544978 1
1.92569035821111 1
2.1179277230669 1
1.73284929234756 1
1.83164750504664 1
2.17074178383596 1
1.87939281391014 1
2.05869431653897 1
1.91614744720566 1
2.11499459515816 1
2.02004152058519 1
2.12870249026564 1
2.12123759242581 1
1.99774061738011 1
2.06209648387634 1
1.77439525017707 1
1.87476660054366 1
2.07751135247914 1
1.9370911519423 1
1.78452198453568 1
2.25379339188687 1
1.62510596179391 1
1.94135182595399 1
2.11288561690697 1
2.03776833126524 1
1.93238822551997 1
1.9798163720763 1
2.04701149925424 1
2.03651669002761 1
2.1365907891276 1
2.05240113943237 1
2.27898932868592 1
1.86387911240364 1
1.73298459259036 1
2.09995728003577 1
1.87889004324195 1
2.18520341968747 1
1.94702606577685 1
1.94936557429604 1
2.11034136395377 1
1.9115019442287 1
2.16970067865344 1
2.13793638174451 1
1.75429966954779 1
1.80987844107943 1
2.10034684952793 1
2.00319533679483 1
2.07765779095937 1
1.48429657725077 1
2.04357261464348 1
2.07259366712449 1
1.85646439744476 1
2.07251146323655 1
1.88968591178231 1
1.99458689203874 1
1.98781810462664 1
2.01107430853784 1
1.85163911683913 1
2.06817843146019 1
2.03396182779256 1
2.0211527969327 1
2.1889150169655 1
1.90498111162012 1
2.01250512164786 1
2.17751359386919 1
1.91932140225828 1
1.47745598305492 1
1.87022993624222 1
2.03635547148567 1
2.17349969371862 1
2.04807077390093 1
1.96275770765124 1
2.118415100424 1
2.10227932287096 1
2.04685360620685 1
1.89745438469961 1
2.25016943774715 1
1.71772874698343 1
1.89653551220317 1
2.01111430889264 1
2.00544966249598 1
1.73914041751724 1
2.1760950730337 1
2.0359677491514 1
1.95377424255463 1
2.15220082669906 1
1.65855934974974 1
2.06379709487675 1
2.3380130332038 1
2.00861694007221 1
1.77038558628929 1
2.13409706360394 1
2.07484405060036 1
1.98091391466929 1
1.72925423269988 1
2.2197069477581 1
1.96978020075511 1
1.8841515446169 1
1.86864049702923 1
1.85792367301885 1
1.82965902199301 1
2.06100127577953 1
2.00204316826358 1
2.24947046816961 1
1.68426598882034 1
2.18786305020604 1
2.01557179631938 1
1.9335205284594 1
2.14828737356515 1
2.1555654606394 1
1.79346328908079 1
2.63007173562798 0
2.2554783310169 1
1.84066565960804 1
1.79471523512058 1
2.00084511851389 1
2.14536454742269 1
1.59834001765245 0
1.98039069480162 1
2.12035136576459 1
1.88267190372437 1
2.19443673100433 1
1.87260011220685 1
2.20039207373424 1
1.99165908027548 1
2.22910591678254 1
2.42715035652838 0
1.4666777984257 0
1.99213038656198 1
2.33346602404252 0
2.08043099048303 1
1.78550735401531 1
1.90683621516919 1
1.79278048970544 1
1.9161278151778 1
2.40441616903758 1
2.16039624033854 1
2.03553169129474 1
1.87148758706162 1
2.0420940852395 1
2.15004689771523 1
2.21863347215069 1
2.14173561125034 1
2.24475901519012 1
2.2008048377466 1
1.59391040345803 1
2.19949667434472 1
1.97957484627831 1
2.04216535572309 1
1.91126585848931 1
1.9133574853919 1
1.76745010187755 1
1.96540914591124 1
2.07364462854871 1
1.71522566579353 1
2.18346816941544 1
2.04239927978037 1
2.11305646015244 1
1.70492464814787 0
1.88963201545826 1
2.11170062602989 1
2.126127780293 1
2.13934260580882 1
1.67621029847435 0
1.81767161422867 1
1.97482390109501 1
2.0691195427154 1
2.04500621367464 1
1.78721869236032 1
2.00086442200892 1
2.05059564665489 1
1.75068936167791 1
2.03444368949007 1
2.3496451896807 1
1.95234195743137 1
2.1008590097719 1
2.00512653859062 1
2.18623139837716 1
2.05824748176282 1
1.80071747382218 1
1.91851329120522 1
1.93478219799173 1
2.25096250844556 1
2.11190348549271 1
1.9928914493364 1
1.89739866126534 1
1.94132766930824 1
2.02033956487088 1
1.92952138438463 1
2.40993292796943 1
2.19382063962608 1
2.22493554268266 1
2.3776181175159 1
1.77140341513229 1
2.18666038112358 1
1.88750838707689 1
2.05390093197345 1
1.96538954590144 1
2.01663543214671 1
2.26262634134276 1
2.08923326127653 1
1.94888919460572 1
1.76282685976399 1
2.15373258828866 1
1.97730610862285 1
2.08666963615595 1
2.21985923117924 1
1.77479066821617 1
1.64600563808878 1
2.0448321213132 1
2.06024998718851 1
2.0602960869792 1
2.09859843016575 1
1.87657997545325 1
1.86722363692908 1
1.91238637084282 1
2.02032482379806 1
1.86967676028022 1
1.66131932047413 1
1.791861499183 1
1.97411407260328 1
2.14170636557036 1
1.93295827230348 1
1.89916496557352 1
1.92563188871226 1
2.04157941792303 1
1.99325562857447 1
1.86316837464548 1
2.04044680361982 1
1.98147546006849 1
1.96810310497619 1
2.01104149572686 1
1.85789454971531 1
1.65080031822809 1
2.07690585732777 1
2.01189752725643 1
1.80187025167984 1
2.06691485580682 1
1.8898999544175 1
2.112970516593 1
1.94113308702155 1
2.10261206217083 1
1.99765321685017 1
1.89159516597555 1
1.82574752992954 1
1.93512037116762 1
1.81608488126099 1
1.80357356135945 1
1.9826715748961 1
1.9214406132789 1
1.87333227906046 1
1.75873426751666 1
1.85114746152829 1
1.92623397094334 1
2.06876882896535 1
1.81532761781194 1
2.36512728770053 0
2.02492144627075 1
1.59924935974631 0
1.85815823988421 1
2.1986147189587 1
2.19409017588093 1
2.07658597338512 1
2.00586959700032 1
1.86780408161075 1
2.06542081224834 1
1.80878602298192 1
1.93656473559618 1
2.34276055633305 1
1.96284137598622 1
2.08411901704483 1
2.1057301553553 1
1.81672911526413 1
1.78302028439053 1
1.94789507564543 1
1.87759276691827 1
1.63370002655158 1
1.97638677039556 1
1.79556392929464 1
2.10127271023634 1
1.91781910125568 1
2.01954363490602 1
1.89891678948866 1
2.18172911361259 1
1.99461249281454 1
1.87619249672802 1
2.28206788890321 1
2.09109962592781 1
2.01962827842147 1
2.03157655533605 1
2.26700253179509 1
2.06351583863387 1
2.26287312318959 1
1.98617931117353 1
1.88582723717358 1
2.01477892792988 1
1.80442109659407 1
2.16308933247361 1
1.67191991318135 1
1.89415912399152 1
1.41442062535699 0
1.88760433272582 1
1.85716884529887 1
2.26089787304509 1
2.21331768427963 1
2.10556049620734 1
1.9194719969164 1
1.65202713981174 1
1.63478453156532 1
2.11797958117761 1
2.12216153959499 1
1.88307882003215 1
1.89942636132365 1
2.1923122741466 1
2.19597118481221 1
1.9270631069614 1
2.37240636431878 1
1.98017650312605 1
1.9756019743781 1
2.02220573761498 1
2.07993659986228 1
2.07577727156178 1
1.77573432847909 1
2.20118277032214 1
2.09718582772627 1
2.07384928582921 1
2.06305931638942 1
1.76518681686989 1
2.08961008935331 1
2.08666270109698 1
2.02961625542722 1
1.91860714821541 1
1.9314186543045 1
2.00975118344922 1
2.0680688236485 1
1.98640432998808 1
1.75218998926413 1
1.83479503829919 1
1.82769950661609 1
1.63418522686466 1
1.91613904082759 1
1.88981908708555 1
1.83615725414211 1
1.84855632460065 1
2.008394014109 1
2.08910792867674 1
1.75382738607497 1
1.86403518794332 1
2.0231105325816 1
1.96287404420387 1
2.08688940519287 1
2.28198926171829 1
1.92596745717317 1
1.96598800139859 1
2.04720301264501 1
2.19610867429058 1
1.80382321933483 1
2.11390480917226 1
1.98025281780616 1
2.11505022144692 1
1.91107306599987 1
1.93533954300913 1
2.16979362781411 1
2.03749036479828 1
1.74682637343407 1
2.45707082223816 0
1.83485552740447 1
2.0658459283454 1
1.83583778794926 1
2.03650831027493 1
1.96481451296352 1
1.89506316299989 1
1.93922457134473 1
2.24115943444834 1
2.24535593449998 1
2.11735405942912 1
2.03148347168296 1
2.10357154829487 1
1.91210966130215 1
1.7654765711596 1
2.00051013696218 1
2.04330031982884 1
2.20013635732997 1
1.89413809753159 1
2.13773803585468 1
1.97278308877063 1
1.94939945996057 1
2.00332437908154 1
1.91637516666931 1
2.12741756288129 1
2.248508357679 1
2.16739868484541 1
2.06246563161199 1
1.8253261568692 1
2.19120152656001 1
1.98350238772816 1
2.07955431559314 1
1.88032069242779 1
1.79130981214111 1
1.97414323103472 1
2.12998912168172 1
1.87763515876428 1
2.07890529744898 1
1.8570391278882 1
1.96850032661617 1
1.84950799225024 1
1.86317032090607 1
2.10114816148104 1
1.80869113606326 1
1.98770672701048 1
2.06769674371937 1
1.92985235567534 1
2.14686986398314 1
1.82012208907521 1
2.04855824285967 1
2.19530069673402 1
2.14348782121576 1
1.78408216013349 1
1.42797457356918 0
1.847474526452 1
1.60443156488924 0
1.59049813115637 1
2.04651274301948 1
1.99433223365054 1
2.09859162586439 1
2.05231614476416 1
1.89915048501997 1
2.15814437683312 1
1.87969362064707 1
2.06621189760763 1
1.94069311505149 1
2.05734118695665 1
2.14289216889874 1
1.83524767394032 1
1.81346094814616 1
1.94059197545064 1
1.96852834553798 1
2.21795691390416 1
2.27717341113567 1
2.32448278648438 1
1.85003331155687 1
2.09763773723247 1
1.9235235576282 1
1.91217394596307 1
1.91614192251037 1
1.89751344999555 1
1.77031657919813 1
2.20401817637205 1
1.79632666611092 1
1.82169693972734 1
2.03890432179397 1
2.17775586867207 1
1.94525404206672 1
2.19960508810948 1
2.01612260599664 1
2.03229714215379 1
1.85723195302886 1
1.85068871667882 1
1.95041772329542 1
1.70991125970446 0
1.68069241984615 1
2.2354326315506 1
1.88002820356599 1
1.93292427246426 1
2.15680127036327 1
1.86206600128624 1
2.04829494821393 1
2.35718225986392 1
2.30766893986942 1
2.17319471809798 1
2.04122014716586 1
2.10410152965949 1
1.9964538212996 1
2.24551965323064 1
1.94705495181751 1
1.9998853995808 1
1.80024717905499 1
1.86792998483045 1
2.23996337581442 1
1.86211271277845 1
2.2253215378 1
2.02237640354236 1
1.72007348573763 1
1.87835886063829 1
1.9088928099951 1
2.09040760258193 1
1.96264752769941 1
1.88788371102275 1
2.00522362333174 1
1.98503648033216 1
1.97208995769881 1
1.93862108466257 1
1.75870022247453 1
2.11577589499449 1
1.96167768485882 1
1.99951554446185 1
1.74048368430211 1
1.85950659119157 1
1.73564986855483 1
1.76757499761605 1
2.01734449454663 1
1.8391233062088 1
2.40188456943432 1
2.03052386440508 1
1.98140564029692 1
2.24617118693023 1
2.04017813971272 1
1.86848453624979 1
1.89729458365779 1
1.5761680272175 1
2.11051630943345 1
1.90897536228107 1
1.88787040020583 1
2.05264302699894 1
1.92039405344671 1
2.17965331983869 1
2.02483222378849 1
2.03373996452019 1
1.71597264169016 1
2.13500473600818 1
1.91712656996356 1
1.65386726721019 0
1.78749362124984 1
2.02383925395596 1
1.87862125630912 1
1.92656381745391 1
2.19211084415092 1
2.00689488939476 1
1.80287016831429 1
2.02801796528944 1
2.05275334158205 1
2.04097959313674 1
1.61235325690907 0
2.0543182565624 1
1.83075542411854 1
1.83590339786874 1
1.93181389640775 1
2.08021545337863 1
1.78339243986905 1
2.02083717681334 1
1.96425325540906 1
1.78732564518002 1
1.96186439551247 1
1.99925962636753 1
2.17291853422788 1
1.68767530295596 1
2.07383184406308 1
2.03504114487755 1
2.01705074111217 1
1.9226277374128 1
1.98405025602089 1
1.88178297668999 1
2.11296425882665 1
2.24806069855961 1
1.34130359966961 0
1.96300271622827 1
1.95720248150617 1
2.12259910754365 1
1.85548527340159 1
1.94852627762556 1
2.14406291184496 1
1.99129570264465 1
1.8267485067396 1
1.93401556767665 1
2.04704084243805 1
2.30779140630086 1
2.09976458101665 1
2.30570237698758 1
2.22934974447606 1
1.98050257629373 1
2.18400797207234 1
2.0632787421337 1
2.06256661973349 1
2.25461733255168 1
1.94779996360718 1
2.23474288812737 1
2.19336607635523 1
2.06659475329019 1
1.90809925872482 1
1.74222873564709 1
1.94411012043291 1
2.0498938960304 1
2.00786937929721 1
2.10835331843732 1
2.08125238376226 1
1.90680313348569 1
1.88584062708569 1
1.74911580581411 1
2.14978615728254 1
2.21403851178122 1
1.93704383237464 1
1.89083706257291 1
2.00577259007592 1
1.82877663215346 1
1.99728934477343 1
1.93893745164163 1
1.70278281831949 1
2.24275784096676 1
1.93414120957196 1
1.93418184981344 1
1.81440167498641 1
2.05616237903021 1
2.14196984545857 1
1.81141632990088 1
2.02601159478414 1
2.21050226035441 1
1.99767826413741 1
2.26837137975994 1
1.55164210095557 1
1.93760699845583 1
1.74930391537627 1
2.34399792476804 1
2.11612124833841 1
2.02507455515626 1
1.97471123723909 1
2.27863755086212 1
2.06311047845772 1
2.05214220899665 1
1.98232528115481 1
2.02064328629339 1
2.13176472084106 1
1.78730683257942 1
1.80902416962048 1
1.8587191040641 1
1.93795216996074 1
2.04924958231748 1
1.80494885201279 1
1.83696536266468 1
2.04073891796424 1
1.95109365212552 1
1.94846184309377 1
1.91056852823836 1
2.15381548692933 1
2.15882783217746 1
1.79895752166198 1
1.84418235226508 1
1.79907748382287 1
1.80431011018296 1
1.89309859610862 1
2.26212186461252 1
2.30873119330414 1
1.96367842117803 1
1.9430820604809 1
1.93843374840082 1
1.96399104214422 1
1.77461107501237 1
1.9597762887764 1
2.03562749151674 1
2.33600124764614 1
1.93822911352031 1
2.01968441473019 1
2.15356487391224 1
2.02460335302383 1
1.83520960418479 1
1.96707094990427 1
2.29188157155315 1
2.09143318514678 1
1.75198082707619 1
2.0311866606059 1
1.94747562102164 1
2.06947849340551 1
2.1059225835284 1
1.74689054228847 1
2.08020167001108 1
2.10161890996748 1
2.03450723562178 1
1.79759107903783 1
2.25819418983408 1
2.08939007224206 1
2.20288526483564 1
2.07390001702372 1
2.14080023416255 1
1.95702577664568 1
1.87010988258614 1
1.9010021257878 1
2.07830441019946 1
1.98463299157634 1
1.82926113854514 1
2.06209691797072 1
2.01502583812719 1
1.89711775921454 1
1.83292621823947 1
2.0211742513738 1
1.79311544967137 1
2.01301261493371 1
2.42264288851771 0
1.85567167259974 1
2.09057591105601 1
2.16945273073797 1
1.91097510017947 1
2.00436209628874 1
2.15614415056197 1
1.97777815263635 1
2.06986532117837 1
2.03320545207938 1
1.61275873465966 0
1.74565734860424 1
1.69682556866181 1
2.42672776510882 1
2.08606977779051 1
2.20536008181925 1
2.01649884439729 1
2.23563754709253 1
1.45869840534065 0
2.07277669502043 1
1.85691850732376 1
2.03910493309182 1
2.07982732110908 1
2.01928767090864 1
2.20141970324211 1
1.98203894759879 1
1.89174938461015 1
1.77343682441455 1
2.17791196723363 1
2.18161181265234 1
1.86443941225281 1
1.96715030761405 1
2.2087631810377 1
1.89498418418901 1
2.02032895019619 1
1.85626773059535 1
1.87161510181693 1
2.22138965233583 1
2.37876213403054 1
2.23442917097565 1
1.95362174688605 1
2.05970182187431 1
2.00039105111717 1
1.82644376368291 1
2.08058280217907 1
1.60302503094444 0
1.88005424879139 1
2.09673683309979 1
1.98796056040032 1
2.06110653890261 1
1.94032702321452 1
2.11695306919411 1
2.18241726442819 1
2.25348343357081 1
1.8768147404014 1
1.95958128392761 1
1.91379883225348 1
2.12685127953232 1
1.92960797488924 1
2.06159247226898 1
1.64977546169912 0
1.77655677402215 1
1.95840408588478 1
2.06907965353269 1
2.09013062883672 1
2.25932476247249 0
1.9320935643864 1
1.9404283233914 1
1.98414214062159 1
1.79983687394988 1
2.08664737058013 1
2.16544564071666 1
1.73648628041193 1
1.87691112052313 1
1.55115631218336 0
1.84032385597367 1
2.08259303791525 1
2.01847335284537 1
1.68909659351501 1
2.03891717136408 1
2.27932851779437 1
1.91296865591721 1
2.27305342054216 1
2.20085192782145 1
1.96975861955554 1
1.70292061795034 0
1.8773720012846 1
1.83601609770793 1
2.1682659953667 1
2.1293775318313 1
1.92880875495958 1
2.07742710471201 1
1.94257130032482 1
2.26135732798471 1
2.23694503010066 1
2.15061392839686 1
2.05834971445311 1
1.98569855684081 1
2.17008818643558 1
2.13809698187518 1
2.10255424999743 1
2.06786582184433 1
2.02453603637531 1
2.21827348821869 1
1.75099031391226 1
1.92752519479286 1
1.77983846794023 1
2.02324740162806 1
2.24182908448977 1
2.04829098529418 1
2.1470539055304 1
2.04750567697193 1
1.9228461228273 1
1.99908153175711 1
2.01218343514912 1
2.0921739591256 1
1.92227058920965 1
2.08755833039485 1
2.07441862768294 1
1.95290788456178 1
2.26384521328342 1
1.76641414934715 1
2.2890881100457 1
2.33906496450447 1
2.02206246736871 1
2.02348385242875 1
2.16984329912193 1
2.23392752650494 1
2.15569798037408 1
1.82182394057707 1
2.02115520817255 1
1.91480487828189 1
2.03427293150672 1
2.14779812550674 1
2.06852411848106 1
2.04274675769756 1
2.15222169297391 1
2.03021067696596 1
2.05328049098072 1
1.67594568972316 1
1.95920991038173 1
2.25357017287858 1
2.05932706039734 1
2.14134588665723 1
2.11615122748883 1
2.1149285797533 1
2.13897538836301 1
1.79430232454322 1
2.05664649834725 1
1.90348549405429 1
2.19737764414814 1
2.24352090057066 1
2.21892695802045 1
2.18223415963891 1
2.304605877496 1
2.33552463519028 1
2.00541904970421 1
2.12372129055428 1
2.18899189658169 1
1.871454675435 1
2.18290211964758 1
2.10565444393592 1
1.74296568580257 1
1.94611125520969 1
2.40465631382457 1
1.9931213284259 1
2.02562169519353 1
2.32991757105566 1
2.06494065045522 1
2.31514373789557 1
1.85172347013365 1
2.10600154686576 1
1.8691860712343 1
2.06824327958555 1
1.79992076954647 1
1.97055178323968 1
2.07370819339321 1
1.73842842751552 1
2.0155994765031 1
1.83151736315911 1
2.11618686605226 1
1.80599842768433 1
1.95871066125624 1
1.72175351870081 1
2.03718543750625 1
1.82485597813133 1
1.98662022908082 1
1.95638151347714 1
1.78212697928448 1
1.79315360524782 1
1.9214813281733 1
2.20013834653778 1
2.07673773392529 1
1.69306442501811 1
1.86132543407847 1
1.89698958703378 1
1.96832175279494 1
1.9731943398325 1
2.16418044871615 1
1.57095593708882 0
1.98077859462693 1
2.04363119560167 1
2.24254617728766 1
2.03809535878831 1
1.95332852004429 1
2.02043093394887 1
1.89143429338258 1
2.02135875924918 1
1.84033257144883 1
2.31400105090489 1
1.69279994947526 1
2.27373016835228 1
2.06277738534248 1
2.02468613096901 1
1.76142759852551 1
1.7893384718054 1
2.128061751531 1
2.05954348623944 1
1.9036301092774 1
2.02960307168162 1
2.131847773772 1
2.0437683045429 1
1.76556696346585 1
2.23063233033004 1
1.88758704964995 1
2.06032774313383 1
2.22602311406501 1
1.91830574336462 1
2.0188984481645 1
2.11122992875424 1
1.89239442868759 1
1.99814559696644 1
1.98408682247829 1
1.94033940738621 1
1.5367944869092 1
1.87965801846408 1
1.99777963158663 1
2.06467262685571 1
2.06993880119964 1
1.65253971708757 1
1.90021113906425 1
2.01024035777632 1
1.81209637943042 1
2.15567310150651 1
1.87278394426331 1
1.9114131530364 1
2.48397410598821 1
1.79408380921358 1
1.7828027456267 1
2.04954962132096 1
1.9591439117962 1
2.02275061275388 1
2.15393347543576 1
1.85877620054681 1
1.77686017127456 1
2.12581779076542 1
2.12407062378002 1
1.97011764357426 1
1.79552943651936 1
1.74687760904086 1
1.91627121049573 1
1.89623531756707 1
1.92296243157536 1
1.93112893605651 1
1.99688787442815 1
2.02758434803811 1
2.23449942783642 1
2.21565744276924 1
2.13569695668016 1
1.87647606661473 1
1.76395903130762 1
2.01543330008443 1
2.00989257429987 1
1.84718767840865 1
2.23407494023671 1
2.09513462920921 1
1.82232591647003 1
2.20038439679278 1
2.03320660064637 1
1.84557970986891 1
2.02914365326141 1
2.16301619372264 1
1.90806218490465 1
1.78095249501332 1
2.17555814293871 1
2.11187937256931 1
2.2154803541375 1
1.94090924324365 1
2.16875897143482 1
2.39079877942301 1
1.85909763159388 1
2.01666343260176 1
2.1464728513884 1
2.03067809608048 1
2.07544541212752 1
1.85921201106749 1
1.99891830946408 1
1.95705980797754 1
1.92588926868723 1
1.86471601902782 1
1.89197242859811 1
2.24055715041133 1
1.85870840728451 1
1.93392052126903 1
2.40834662070004 0
2.11337025435685 1
2.00863471452386 1
2.11164812254948 1
2.32334947449219 0
2.37552716862408 0
2.02659728980863 1
2.53525275279549 0
1.73040333572313 1
1.66107891901674 0
2.09558042262053 1
2.14367778847293 1
2.087818565965 1
2.05720040137827 1
2.0874520106026 1
2.01748542617651 1
1.9253706852454 1
1.76338947247155 1
1.83750212735084 1
2.13393931079079 1
2.16215547414246 1
1.54245412716573 0
2.06692683613748 1
1.9022457768142 1
1.77321992367928 1
2.03858174107959 1
1.86125145014835 1
2.06008593971744 1
1.92863405147881 1
2.13037018648808 1
2.30280836467387 1
2.0456497180482 1
2.24377009352294 1
2.09005681417768 1
1.91146754983529 1
1.75708277350734 1
1.95252231784586 1
2.10152282603371 1
1.832925874448 1
2.01829604556729 1
2.00697015510272 1
1.91749618731353 1
1.9672134499052 1
2.04834421583051 1
1.8339225925752 1
2.24176786634826 1
1.99411002148309 1
2.00700636203618 1
1.7751744181214 1
2.00826202229446 1
1.4157847720124 0
1.99476195583381 1
2.00311899035024 1
1.96431794352753 1
1.71857431676679 1
2.01619080463926 1
1.71521045375215 1
2.03987917941252 1
1.97037995741721 1
2.03967488159066 1
2.2236520502809 1
1.94170075012227 1
2.22438234407637 1
2.1606437029073 1
2.22061399730644 1
2.31531547071803 1
2.04245996514941 1
2.07496269799683 1
2.31881961395284 0
1.89098624451666 1
1.92548268240533 1
1.93588508561948 1
1.94437436846446 1
1.97862178142122 1
2.02185435507339 1
2.08015012955061 1
1.87778462058759 1
2.19047801313266 1
2.05628991894163 1
2.16899025920681 1
2.05514716025764 1
1.82278420080355 1
1.85272163557935 1
1.84257870002172 1
1.87383572855509 1
2.1062689803526 1
1.796838156909 1
1.90669904650869 1
1.92707974960794 1
2.31763968367067 1
2.1098258164872 1
1.71216088690472 0
1.92523258304372 1
2.25228201430058 1
1.86486242496417 1
2.02269750086542 1
2.00584757076439 1
1.83193414070179 1
1.88012349687865 1
2.06114278771168 1
1.93037524377281 1
1.86549449948172 1
1.99511005648973 1
1.96909672381002 1
2.13673057840612 1
2.09549697554055 1
1.76617975019703 1
2.11638008486027 1
2.28040935899165 1
1.98484658079801 1
2.10696572869245 1
1.89509973283154 1
1.93341827695121 1
1.97458502598106 1
1.82874899416575 1
1.97657466341334 1
1.99951382349717 1
1.70857041805734 1
1.7928794037546 1
2.20748412269102 1
2.0756274410541 1
2.1935361615762 1
2.41210795662129 1
1.96954766611268 1
1.84892775094872 1
1.75954129034441 1
1.97781584496296 1
1.99775915725236 1
1.99103332474039 1
1.61345550387379 1
1.44602080450864 0
2.04911659529054 1
1.76106811033549 1
2.05830445100824 1
2.1086206423659 1
1.99806892997406 1
1.9378730059279 1
1.9940405266512 1
2.03804168511982 1
2.38086743749911 0
2.35698119164503 1
1.84361057235163 1
2.11595287000174 1
2.25401330262804 1
2.1215110455134 1
2.02717000836159 1
2.10368573223129 1
1.90917965258631 1
2.19363058705744 1
2.15628072554362 1
2.27988030195929 1
2.03358552917734 1
2.02929011910078 1
2.14693021535756 1
2.16193873739196 1
2.02114747662736 1
1.6333808486859 1
1.85712978425055 1
1.78565507590231 1
1.88045977793728 1
1.81421621649848 1
2.19479718612587 1
2.00905849222235 1
1.99700107870896 1
1.87017473491212 1
1.96349551851564 1
1.96352734310206 1
2.38595306578252 1
1.92668509452928 1
1.845514789357 1
1.9001167566224 1
1.94998473292939 1
2.14797636593808 1
2.02723835520538 1
2.14526632099403 1
2.09994342678338 1
2.07086030126348 1
1.68765027539551 0
2.18142760429441 1
2.24850043956797 1
2.15370190274363 1
1.74655343953619 1
1.88620686235767 1
1.98115299822636 1
1.92009925598589 1
1.86662106362233 1
2.0379250689883 1
1.90076905928743 1
1.78628009749118 1
1.81996110628569 1
1.83120156475498 1
2.00068143810403 1
2.11498275154397 1
2.38571381903645 1
2.25544318989634 1
1.84164789151604 1
1.75686531543403 1
2.42546501917473 1
1.75243287832025 1
1.89628946014442 1
2.1101857730768 1
1.93279759089663 1
1.83685751981434 1
2.2022496303402 1
1.86838404907643 1
1.99254998378105 1
1.89653558988489 1
1.85073267189196 1
2.13454942911312 1
2.38647788863276 0
1.81444421960747 1
1.94259350541222 1
2.00425414879558 1
2.01974895003222 1
1.82286558212841 1
1.87766190901237 1
1.93228445539207 1
1.88692040028485 1
1.95351184054037 1
1.8473316024145 1
2.19325970157801 1
1.97178523692864 1
1.7667004342495 1
2.05637849074635 1
2.21055899627704 1
1.76619506522317 1
1.57316008858995 0
2.02218841084015 1
2.07699355061424 1
1.90546990816861 1
2.03223065017057 1
2.3074846634468 1
1.92501804872638 1
1.79533317340384 1
2.06008850966615 1
2.09355151113936 1
1.54293356917594 0
1.86264934418969 1
1.52191782532679 0
2.21696991797425 1
1.52583974578287 1
2.07279606873443 1
2.06615656813191 1
1.97470059771337 1
1.92628335714015 1
1.77635407833307 1
2.24024087879023 1
1.93737807658023 1
2.29709288571454 0
2.05545823380766 1
2.23090396075716 1
2.14266481296395 1
2.13500886213692 1
1.87338944980884 1
1.7188708376131 1
2.12919470891574 1
2.44350347667162 0
2.04942143075318 1
1.90776032834546 1
1.87142833067969 1
2.21215068010492 1
2.09435291913277 1
1.8119154420895 1
2.12139352576728 1
1.79500997505484 1
2.08182128441573 1
1.96904449388927 1
1.9018495705579 1
1.83391426731653 1
1.87875162729878 1
2.10267707053828 1
2.01479468507357 1
2.1263979098259 1
2.04493412032956 1
1.94203199228717 1
1.89819929459443 1
1.96278525640176 1
2.05040022236096 1
1.97217946946697 1
2.10733658773022 1
2.02594725770491 1
1.66023177289937 1
1.82503335782039 1
1.84083323146705 1
1.72140789033595 1
1.95282056178048 1
2.18539902533871 1
2.29499658423735 1
2.18809067727439 1
2.17624190772007 1
2.16754267289778 1
2.1606611956362 1
1.97853961340445 1
1.79373080616274 1
2.06371897711656 1
1.89604011707236 1
2.00590381114181 1
1.96950254893482 1
1.81301617463624 1
1.90854375440524 1
1.95503052340094 1
2.04767201247007 1
2.16594020267624 1
2.01744961368125 1
2.06968712185732 1
2.03647042587361 1
1.99537580315089 1
2.08012972629584 1
2.22868273521546 1
1.88938209068512 1
2.37838854749482 1
2.10558253352177 1
1.83536724677233 1
2.10775311959899 1
2.0709922868849 1
2.17444694659149 1
1.94012445110635 1
2.09236856086153 1
1.6450612775757 1
1.98142209353599 1
2.05856788610312 1
2.04533366647527 1
2.28833001503489 1
1.88804704014686 1
1.88034610453388 1
1.78740938092116 1
2.07522449764551 1
2.25987236887946 1
1.90181480462626 1
1.86286516534145 1
2.41366222620853 1
2.28302894500208 1
2.04781003731914 1
1.66429123908071 1
2.38926538405336 1
2.12718487924756 1
2.17359555196314 1
2.3093191476341 1
2.11817482489609 1
2.07417834794046 1
1.86345205830152 1
1.92750582827712 1
2.00567434602081 1
2.05375239387824 1
2.01924388863105 1
2.22234707886444 1
2.20568754685877 1
2.08941044026709 1
1.97023245294896 1
2.12425602575447 1
1.87136149659823 1
1.74256957282895 1
1.85241224339572 1
1.77983234300238 1
2.24705390661681 1
1.93444028827899 1
1.81280249369021 1
1.89913045713453 1
2.05113467939658 1
2.03191852129997 1
2.07697297540832 1
2.00844093119248 1
2.13215796192818 1
1.94078318594858 1
1.90755006711326 1
1.81662720081849 1
2.11986151577254 1
2.10984980587674 1
2.02027680130761 1
1.58407148376327 1
2.16013949896446 1
2.06940089026535 1
2.08707417913511 1
1.99617685307646 1
2.08154717610492 1
2.17962079713461 1
2.03322778843356 1
2.05446401000354 1
1.95670268277479 1
2.1818487166856 1
1.95041445241165 1
1.79510158185401 1
1.62576255261549 1
2.05627366241504 1
2.02304190539251 1
2.0314092279391 1
1.83473514669784 1
1.97380118608443 1
2.08791621109542 1
1.98996862668882 1
2.09473925325056 1
1.48304613722346 1
1.9728947098997 1
2.22789306709243 1
1.98208015585827 1
1.76898879608783 1
2.02001679594276 1
1.88698833729334 1
2.18027807804069 1
1.46585060358958 0
1.88197375110404 1
2.00798219463407 1
1.97775163188268 1
1.84508275217042 1
2.27340506509523 1
1.98561827804192 1
1.89526243419195 1
2.01056945292958 1
1.84616259550344 1
2.01783061430401 1
1.26513774261152 0
1.6661908024749 1
2.35210955897821 1
2.05409383624019 1
1.8087904137184 1
2.11766010120452 1
1.88559009921945 1
1.97467700530419 1
1.95324391892449 1
2.05011044780876 1
1.89944382561312 1
2.04563515291831 1
1.84359598392354 1
1.87195229256425 1
2.01034545620719 1
1.82835345840068 1
1.93985281411977 1
2.04288686612838 1
2.08820098089752 1
1.81210180429993 1
1.64702024536418 1
2.30760368427296 0
2.30113703698733 1
1.93293420292497 1
1.85804668718936 1
2.18620927648122 1
1.88741637340252 1
2.07923401090556 1
1.56009430622148 1
1.98871825582658 1
1.99944760151996 1
2.20208910009556 1
2.08165079115273 1
2.14328089135766 1
2.16518057210469 1
1.83429980726206 1
2.05534801576562 1
1.86614355627155 1
2.11944796601742 1
1.72905107489832 1
1.99026607712001 1
2.01180107406538 1
2.01804233853855 1
1.87478359261244 1
2.13136920477629 1
2.19948828941986 1
1.95313338374793 1
1.82404615653271 1
2.1021871818019 1
2.00960910949544 1
2.07426600284354 1
1.74902632389743 1
2.00214568786592 1
2.09899655372383 1
1.76777746312681 1
1.62282280220238 1
2.010921911542 1
2.18740913253068 1
1.71564598685323 1
2.25603086277158 0
1.86074369026118 1
1.98966679185277 1
2.11970865089725 1
2.02465368883529 1
2.00147641316455 1
1.89310088805753 1
2.29408865894784 1
1.89206974497973 1
1.64853803658843 1
2.03548486925041 1
1.91843099622251 1
2.03192892694953 1
2.08906928131742 1
1.84562846629343 1
1.82627451736 1
1.96951933875519 1
1.96534181494333 1
1.93207370229553 1
1.59191938866917 0
1.91645596834956 1
1.66061154118134 1
1.8282066381304 1
2.0519038395838 1
1.74209067621725 1
2.05078694778357 1
1.92287958540141 1
1.89857438007433 1
2.02144636876158 1
1.97515406108694 1
2.00310579106327 1
2.02057318221949 1
2.06257440088273 1
1.88256203249326 1
1.50483190441853 0
1.6833831515827 1
1.93045702350773 1
2.05712074065961 1
1.89708295878852 1
1.77291145461454 1
2.0991147937568 1
2.28668640402369 1
2.15718211228667 1
2.11344659968509 1
1.79992944451621 1
2.03348810486363 1
1.94211121300649 1
2.09520381562925 1
2.32175370175922 1
2.10119102176838 1
2.05944198429771 1
2.29461949483693 1
1.93313989023265 1
1.94244110187718 1
2.17167832242718 1
1.84582002499143 1
2.04146835955379 1
1.28816967425853 0
1.95690382525561 1
2.36093725752206 1
2.21092796789534 1
1.85925554296537 1
2.06845764353016 1
2.3652057615966 1
2.15946209512894 1
2.18332661005088 1
1.94149549624985 1
2.15117887384184 1
2.16807476742136 1
1.87642086671315 1
1.91845228159998 1
1.81182725654576 1
2.19440213620213 1
2.06275266560523 1
1.73058696383093 1
2.06203460593714 1
1.93936019697634 1
1.93937205316987 1
2.0285471922403 1
1.73654655738132 1
2.05784108584496 1
2.10660501211274 1
2.06410359552248 1
1.97553643721857 1
2.1377664142592 1
1.61701653145039 1
2.35914052668528 1
1.8263678875654 1
1.96748556782073 1
2.15142587495103 1
2.32169235268527 1
1.7844883822812 1
2.03507213920221 1
1.82958742807173 1
1.8947497150215 1
2.41772007273279 1
1.78200317169265 1
2.07505582236815 1
1.98002766258893 1
2.2368264459708 1
2.27715350219103 1
2.08150505703221 1
2.06441649957604 1
1.9202840649102 1
1.94495288101511 1
2.15106658341745 1
1.79451877908746 1
1.85613039487082 1
2.09430367223853 1
2.10625877828598 1
2.03209895494485 1
2.10484122026564 1
2.05852157809395 1
1.84919064526539 1
2.10180980797679 1
1.61020351059151 0
1.9355003744716 1
1.78389579192715 1
1.73545837586265 1
2.11217571092239 1
2.14471218829576 1
2.15696487545243 1
1.89801141255947 1
2.34218353400961 1
1.96560663168996 1
1.94380302062377 1
2.03867726213303 1
1.66071517479286 0
1.74891988875954 1
2.16657966825185 1
2.16933460179768 1
1.81993182128911 1
2.05039607855307 1
1.60951942842327 1
2.15807161679151 1
2.3957728428209 0
1.92650308385529 1
2.22689548886309 1
1.86200972866813 1
1.85707175087136 1
1.90040191877488 1
1.92314216809167 1
1.8147499155731 1
1.98716275277714 1
2.05118155886996 1
1.73236213901252 1
1.63559854873425 1
2.20667264542612 1
2.01751484127833 1
2.15284549258451 1
2.29747272385255 0
2.28170221163658 1
2.20442509907043 1
2.16562154338576 1
2.15837464251949 1
1.91602027165754 1
2.43425287039597 1
2.03921041117674 1
2.03294685004324 1
1.99113636792657 1
2.122380009096 1
1.85777477978252 1
2.01754464035123 1
2.14318254500541 1
1.78732099518621 1
1.94329234217588 1
1.71618980270768 1
1.75799791102446 1
1.99183981406913 1
1.93708287390405 1
2.09672955618562 1
2.15206571771209 1
2.1238833754376 1
2.11834669894948 1
1.91174183388131 1
1.86880202608985 1
1.85573679310571 1
1.85695925526385 1
1.89671480328484 1
2.14867266097432 1
1.83176206299506 1
1.99194107230253 1
2.16783695118178 1
1.964578689195 1
2.03394510607243 1
2.00069327721887 1
1.82149564889509 1
2.11177620550216 1
2.21283860890292 1
2.03651214721797 1
1.9481964264086 1
1.88660754585991 1
2.18669357191023 1
2.32800842398126 1
1.96988995901633 1
1.9479120821462 1
1.85516237927169 1
2.01110713326058 1
1.70429704256019 1
2.22970936945385 1
1.97450426724568 1
1.79372498583443 1
1.80138740951584 1
1.80002970829655 1
1.92613864517253 1
2.21368334752651 1
1.99476977578443 1
2.13834728294649 1
2.31766250570159 1
2.13460723392404 1
1.93688688432536 1
1.90674380505337 1
2.17182258734736 1
1.92783996257816 1
1.94251207018692 1
1.960096679711 1
1.94815749715989 1
1.93871512885933 1
1.83976149297445 1
2.12100220866235 1
1.94554356240357 1
1.71725550914096 1
2.18347494910183 1
1.95994379952657 1
2.01804640975922 1
2.08773378356001 1
1.86519641155277 1
1.96233639849165 1
2.29681656567241 1
1.95831115118659 1
1.88097525778506 1
1.77983628550925 1
2.18820545606025 1
2.1727010455256 1
1.88889057368856 1
2.10679971925392 1
1.93244658097452 1
2.07199639953999 1
2.06505000312723 1
1.80526532830134 1
2.25416170565515 1
2.2041790806457 1
2.13213905316514 1
1.78567408273565 1
2.08516457638856 1
1.85995261887496 1
2.09208695882701 1
1.94689533743159 1
2.11718292907958 1
1.92248764677651 1
1.93454185656427 1
1.89287193062391 1
2.07549895395659 1
1.70309250535661 1
2.0603963307951 1
1.90036536967848 1
1.94421261217153 1
2.0450992063343 1
1.9821307255127 1
1.92351597944751 1
1.78101008670898 1
2.03040934694316 1
2.02995415617229 1
1.76064946419885 1
2.32097109404539 0
2.15107468769888 1
1.74260534241366 1
2.22149690389636 1
1.89405336108065 1
2.04728073694136 1
2.06368233549435 1
1.61722707923276 0
2.14525009400029 1
2.23693725039173 1
2.08807837016317 1
2.25195231222308 1
1.75984373305702 1
2.37259628734136 1
2.16432584682806 1
2.12705856514812 1
2.10628879364998 1
1.96369802356594 1
2.13733664191046 1
2.08543592742003 1
2.47163988552325 0
1.78854958839941 1
1.80409639586934 1
1.85151492284736 1
1.91809945732845 1
1.93152917297213 1
1.99590843651863 1
2.24213006634042 1
1.65660359362886 1
1.77453068523726 1
1.96737933362875 1
1.96036051404274 1
2.26136549740208 1
1.91538949653009 1
2.09473583715878 1
2.09839946778842 1
2.57561037390717 1
2.10462539126198 1
1.97707673322868 1
1.93204110252653 1
1.98111140908542 1
2.18796227264913 1
2.06787386974908 1
1.94842853236506 1
1.98607463502624 1
1.75814362819179 1
2.20758144610199 1
2.11024119433409 1
1.98998873785473 1
1.6634906185438 0
2.05022592420213 1
2.0194172453788 1
1.86262665426785 1
1.75467217895418 1
1.85408144598452 1
1.92181478917579 1
1.94473668591963 1
2.09941285303617 1
1.85861670916534 1
2.01220622447776 1
1.78494744208329 1
2.26612426903675 1
2.08647491251493 1
1.66762740149575 1
1.95812017876819 1
1.92150114509295 1
2.06582224034376 1
1.8389326232972 1
2.03916236791459 1
1.85621772093484 1
2.05103489372043 1
2.06702851390558 1
2.07646792151072 1
1.91671564696407 1
2.05899685221091 1
1.90960179474274 1
1.82223491641355 1
1.8939756667289 1
1.86689458562664 1
2.33108360320509 1
2.20731742535436 1
1.9752290801917 1
1.88244637735774 1
2.03997211555528 1
1.9098461167938 1
2.35293010413062 0
2.10691705366747 1
1.84252674932985 1
1.8413612237744 1
1.90980003498567 1
1.90406593049045 1
2.17080290269293 1
1.71109353247255 0
2.03685007200002 1
2.1652080033481 1
1.86651872680618 1
1.94934742417189 1
1.82442870147015 1
2.06235034414527 1
1.81945368470428 1
2.24716376990758 1
1.91070560682272 1
2.03346391473266 1
1.79037697590053 1
1.96133770151578 1
2.28179981502092 1
2.41700113741097 1
2.12111877602442 1
1.84592023723661 1
1.88377878471287 1
2.14666808812098 1
2.08305967345061 1
1.93580120516706 1
2.14440057272404 1
2.50237473215718 1
1.96434915487035 1
2.07588789905265 1
2.10421174607275 1
1.94580644257144 1
2.17834473312538 1
2.09102295172974 1
2.17015532118468 1
2.06277232810857 1
2.15000864744297 1
2.03364078054152 1
1.50887918255823 1
1.9084184921565 1
2.09523326169672 1
1.97708813376375 1
1.49503366363511 1
2.0242276913417 1
2.18338286193553 1
1.75204476803704 1
2.20240385586005 1
1.98400541034424 1
2.16345336688402 1
2.28400022044676 1
1.85442299596483 1
1.86684668552953 1
2.00560100085676 1
2.08986832069128 1
2.07416597069032 1
1.66148156169678 1
2.15500070754938 1
2.0754876798136 1
2.04564855777298 1
2.23258045572285 1
1.93270951903526 1
1.92337477807864 1
2.07698438638734 1
2.13455495903404 1
2.07152025199544 1
2.24593321035413 1
1.94762073365219 1
2.04250209379345 1
2.11276499728871 1
2.19406393857714 1
2.05435957881159 1
1.82755046933704 1
2.21001224061492 1
1.68255613129592 1
2.0916438765786 1
1.91625108273224 1
1.87649197222641 1
1.90670547628617 1
2.09142127856009 1
1.62294060728399 0
1.95604461235385 1
1.97425597510547 1
2.01906928965148 1
2.14147603751145 1
2.30300018331087 1
2.02025922782565 1
1.84187901216044 1
2.09971322282333 1
2.08104750764191 1
1.90158201124394 1
2.1490523985068 1
2.23772984049302 1
1.95716036889859 1
1.92201600953081 1
1.92718007206723 1
2.15589120532068 1
2.00867830186301 1
1.85807456541911 1
2.11946937025751 1
2.05036802015397 1
2.04832560503733 1
2.14697161084772 1
1.98690559711954 1
2.07648423531057 1
1.55722216145319 0
2.169863833059 1
2.08813470164355 1
1.82442594354624 1
2.36610657796021 1
1.97344542499463 1
1.81421281356166 1
1.95324731805423 1
2.04719683676543 1
1.66299657843885 1
1.64297066104641 1
1.41917028437466 0
2.41488610367585 0
2.23174128247505 1
2.08025490702067 1
1.97510099128742 1
2.15090998849633 1
2.09571963673395 1
1.92975524890274 1
1.91150927581756 1
2.16730479022619 1
2.10183820942185 1
2.26493643042309 1
2.06184730223338 1
1.96993723793611 1
2.45545967401354 1
2.28151633063045 1
1.42766284997683 1
2.02082854325779 1
1.94815985042059 1
2.30567430959553 1
2.0220034048386 1
2.17288542242021 1
1.9164391922231 1
1.83956438280075 1
2.01221981238381 1
2.28739343632345 1
1.85670064678535 1
1.99612897011019 1
2.09259151587878 1
2.61075210647771 0
1.98961709835141 1
1.88903925760323 1
2.06128523882326 1
1.71140508696749 1
1.98068223752667 1
2.09899149422279 1
2.26652110693664 1
1.90865934151757 1
2.10182718323068 1
2.2399382262618 1
2.18455500416706 1
2.13774507553255 1
1.88464081861832 1
1.76340623385997 1
1.72937746686439 1
1.65461246524848 0
1.73416681485226 1
1.94407104236799 1
2.05562320386479 1
2.19331847280286 1
1.97312454152765 1
2.12395553143284 1
2.12457980585323 1
1.73416114458514 1
1.97019020127337 1
2.14468296332349 1
2.09106578341988 1
1.80797478214057 1
1.95622377958787 1
2.25343854331257 1
2.06068925695689 1
2.12679069399532 1
2.07412272339092 1
1.65021442714959 1
2.28504892726279 1
1.96505274878219 1
2.07928791906834 1
1.73392157217849 1
2.46861874426585 0
1.87991893900083 1
2.22654417903952 1
2.1016738116145 1
1.86927344566853 1
1.99602786435262 1
2.1880889997234 1
1.94022572580701 1
1.85893061955653 1
2.01083732212954 1
1.70672889290258 1
2.16444838547541 1
1.91631617154177 1
2.22984431447582 1
2.12500458438509 1
2.11976263676953 1
1.98811120291876 1
1.81584191502006 1
1.91644207112127 1
2.24273618626105 1
1.92311789094429 1
2.03413588076433 1
2.04213442013685 1
1.98398027865309 1
2.18328798797596 1
1.92333102231421 1
2.00972887030157 1
1.94577683298305 1
2.02776037858248 1
2.36217357045966 0
2.09052847113467 1
2.07179534469211 1
1.98026205585509 1
1.98069777161324 1
2.22201100414707 1
1.9940719638727 1
1.8323916171178 1
2.03927956764201 1
2.0785083921483 1
1.99637522245043 1
2.21843590760385 1
2.22152069108703 1
2.34808776240407 1
1.88471674415802 1
1.83506386495877 1
2.4509095733986 1
2.0213933984211 1
2.06270647811949 1
2.19484823328787 1
2.08980705067806 1
1.97792352475983 1
2.06958059929999 1
2.00538588475164 1
2.12715217773488 1
2.06809616472917 1
1.96107400045889 1
1.85502900103847 1
2.07873750340233 1
1.98520879013176 1
1.96434455509421 1
1.81856166624678 1
1.99304259703318 1
1.91247847131479 1
2.00798083028974 1
2.50939117224155 0
1.93012041924122 1
2.27939696244821 1
1.83774148112769 1
2.05557368599532 1
1.86257200263565 1
2.17520462198331 1
1.92129985467477 1
2.14045981094233 1
1.74057829864645 1
1.8405942266751 1
2.06774704273408 1
2.1451711844887 1
2.14348907979051 1
1.84701408452742 1
1.69866069378242 1
1.54207800514748 1
2.02513869534457 1
1.97345429371571 1
1.84851115498268 1
2.03248503880327 1
1.92752089320673 1
2.11325778720524 1
1.87378323891448 1
1.9067990051585 1
2.40390481859364 1
1.95633652495486 1
2.29564992905554 1
1.89065318103034 1
1.85275373164178 1
1.85846283146619 1
2.06027075729654 1
2.10513015098234 1
2.03054626611387 1
2.0131816674031 1
1.85963104735719 1
1.93641146099709 1
1.91298360424365 1
1.98398128719956 1
2.03188826620596 1
2.13366886580195 1
2.10031287175961 1
1.92019763189566 1
1.57268929232073 0
1.84347111079553 1
2.05552231229454 1
2.35572608654302 1
1.99555480816096 1
2.0098187461443 1
2.12795792049502 1
2.07533721514022 1
1.92521778437417 1
2.09978168096378 1
2.15452983649053 1
2.04027886466989 1
1.98636458726079 1
1.88501987136213 1
1.82478097901785 1
2.03852571722336 1
2.2046654474417 1
1.6389481914524 1
1.81171790003284 1
1.79621969849834 1
2.13003310764961 1
2.02075497062945 1
2.13540511036413 1
2.00884765227453 1
1.80415572357114 1
2.23681521895168 1
1.9435495790221 1
1.68576903446237 1
2.01016487089904 1
1.95941343281337 1
1.77927003398701 1
