# Supplementary material for: Bias caused by sampling error in meta-analysis with small sample sizes
Source: PLoS One. 2018 Sep 13;13(9):e0204056. doi: 10.1371/journal.pone.0204056 (PMC6136825; doi:10.1371/journal.pone.0204056)
Supplement: S3 File — (ZIP) [file pone.0204056.s003.zip › results N = 10 delta = 2 tau = 0 sz = 500-1000.txt]

"dl.delta" "dl.cp"
1.93414984042213 1
1.98738340072624 1
1.86512117056593 0
1.99010018965447 1
1.95238433599285 1
2.04033204884067 1
2.05114471794143 1
1.89961785668925 1
2.0355616347393 1
1.97587627000146 1
2.05472943767999 1
2.00752576956298 1
2.04467147444367 1
2.02517754056275 1
2.00139022245424 1
1.94159547367535 1
1.98837483184775 1
1.98568169077595 1
2.01177210807007 1
1.97819965617283 1
1.92376936305898 1
1.89449941680573 0
1.95081450238664 1
1.9725451356379 1
2.01434682680823 1
2.03622671880985 1
2.02277955578351 1
1.97804533339153 1
2.05349891238656 1
2.03140147838921 1
1.94045142750068 1
2.00362731801575 1
1.97282914613986 1
2.02878290874744 1
2.00303592164167 1
1.97950372022698 1
1.99346347139729 1
1.9653560543345 1
1.94037353292827 1
2.04283736046285 1
1.97008020490391 1
2.02294240602308 1
2.06016144854253 1
1.98970847563103 1
2.035407536197 1
2.11192502503122 1
1.96556047477773 1
2.06680989775171 1
2.08465151941738 1
1.94136530710292 1
2.0406485902663 1
2.06961480530105 1
2.04405882489077 1
2.09098698511471 1
1.9760368711624 1
2.11646366236737 1
1.96333895968839 1
2.01455333101369 1
1.8784429655134 0
2.01007368201778 1
2.00358223754055 1
1.99299370438175 1
2.07228287961123 1
2.07333939816255 1
1.96025074117187 1
2.00600187394867 1
2.04876307720036 1
1.96850149549494 1
1.93724165080382 1
2.00501406364025 1
2.04760735284264 1
2.0040463619155 1
2.0306928998708 1
2.00975757263011 1
1.97832428574533 1
2.01568577859394 1
2.05743498163362 1
2.05229596215446 1
2.06249418518356 1
2.03870491866394 1
2.01603603356427 1
1.88466149520391 1
2.02909308548637 1
1.99592901125721 1
1.90015945716034 1
1.98924266670121 1
2.04706287616643 1
2.06296499633756 1
1.96023987150071 1
2.03968832814041 1
2.05003233018208 1
1.91485015944825 1
1.92807122960202 1
1.95421415056298 1
1.94658997574132 1
2.02268316868704 1
1.91492704607565 1
1.94509668829868 1
1.99248306140155 1
1.94269107529233 1
2.0764012379 1
2.05922706247994 1
2.04985530198421 1
2.04534643735275 1
1.90791193555268 1
2.0555891935981 1
1.95820556782158 1
2.0000745345086 1
1.98350465105996 1
2.00668116482278 1
1.90714841431978 1
2.01765673806009 1
1.98698594762045 1
2.02171480532838 1
2.06368808828123 1
2.05834097383709 1
2.04720201519452 1
2.03252095574412 1
2.09979676334628 1
2.04363076184061 1
1.95810835386888 1
1.98562058855779 1
2.06772202425807 1
1.97658497873858 1
1.99781702307273 1
1.92767685936798 1
1.96248625713822 1
1.98388967331224 1
1.92704746256356 1
2.02005271480569 1
2.026685140204 1
1.89480273697106 0
2.02422929607767 1
2.01536192256972 1
2.07212777387529 1
2.03638650039884 1
1.97437584160972 1
1.97922199389228 1
1.98810495973244 1
2.03506721889004 1
1.95630866645389 1
2.1383111591228 1
2.05912474793057 1
2.06573922833961 1
2.01326754464781 1
2.01062646329231 1
2.05147532565973 1
1.98695833716437 1
2.00910964506597 1
2.0791983411992 1
1.99820814139445 1
2.00401799800854 1
2.01404768840436 1
1.97546863965042 1
2.02985494991159 1
1.97958427614283 1
1.91962951592142 1
2.00547090644237 1
2.10451697938701 0
1.98517487335581 1
2.02974803145296 1
1.97385284391477 1
2.03304935697932 1
2.10192940565839 1
2.06075386298457 1
2.08340980166796 1
1.99730556603871 1
1.96159941383303 1
2.06767828312439 1
1.95067763130308 1
1.93660115743648 1
2.01449592863609 1
1.96672972154331 1
1.95875189241712 1
2.11103502146425 1
2.0211183197895 1
2.01474373240273 1
2.0017087418418 1
1.91056537555048 1
1.94588556616471 1
2.12378107657121 1
1.97965866578112 1
2.01976210298104 1
2.00823771647485 1
1.9708423722482 1
1.91493484149552 1
2.0723104176973 1
1.96246680842949 1
1.98855436689484 1
1.94501252864135 1
2.02384831931257 1
2.03455047313131 1
1.99136681589919 1
2.01657460460022 1
2.02570647672471 1
1.96025821996134 1
1.94146508222046 1
2.00527855923955 1
1.98693951067959 1
2.02380666839843 1
2.01978066341127 1
2.02903390765042 1
1.99833866134016 1
1.94174068810138 1
1.96793854051615 1
1.92379099286656 1
1.95600965979329 1
2.05761106435852 1
1.86322170507368 1
1.92004653256845 1
1.90282272567262 1
2.08542121358465 1
2.04463787042632 1
2.01424768023066 1
1.90951637892615 1
2.06186111459681 1
2.0424528863229 1
1.98410585959989 1
1.96981630326999 1
1.96085607723367 1
2.01018345804661 1
2.0054110493509 1
1.99093842971639 1
1.99144852490985 1
2.03776239027869 1
1.9920766242392 1
2.00443047926641 1
1.99451499630217 1
2.00389923531817 1
1.91486552626248 1
1.97901834317179 1
2.02806944654205 1
1.94889695721059 1
2.02883560428493 1
1.9351977037259 1
2.00586053756901 1
2.01383219638535 1
2.09043057384658 1
1.97902929538299 1
1.91702649830796 1
2.07883170476832 1
1.94147664377523 1
2.00066879213622 1
1.99027792045592 1
2.00223261459377 1
2.01593372357476 1
1.96451022980365 1
1.98846112421972 1
1.95470443547024 1
2.01265938355626 1
1.94938708729663 1
2.0553155147808 1
2.01477449290283 1
2.00430343123075 1
2.01958770013689 1
1.99392475053347 1
1.99703926086241 1
2.02659242341893 1
2.15554611264227 0
1.98912306346096 1
2.01778772869644 1
2.01871583767538 1
2.0210423602985 1
1.99517902914204 1
1.95905074032309 1
1.97223103192503 1
2.05793324736795 1
2.03009530991801 1
1.97551983185438 1
1.92391863261409 1
2.00845070274418 1
2.03165532531586 1
1.90633566787373 1
2.01451504716815 1
1.92919447224831 1
2.05243957771365 1
2.01656990429525 1
2.04774651028114 1
2.04735066179712 1
2.07997451962161 1
2.06222918432832 1
1.96379845918622 1
1.98424169121349 1
2.00075313032885 1
1.99311165909469 1
1.9316943489341 1
2.06087427853327 1
1.9133258113155 1
2.02493679739852 1
1.9593584500472 1
1.98382516417521 1
2.01580395243572 1
2.04548967652077 1
2.1040757381286 1
1.94916725777043 1
1.97764687035602 1
1.98043950078087 1
2.03672118095217 1
2.0598893341542 1
2.0412463740952 1
2.10417452861802 0
2.07932558824243 1
1.96458402729023 1
1.9931141693607 1
1.98628734336883 1
2.00236497647492 1
1.93284603707544 1
1.97515494517346 1
1.94528958760981 1
1.98065145291212 1
1.98688200593269 1
2.00583840482315 1
1.97938667105069 1
2.02093648037603 1
1.97131961669373 1
1.98292038775834 1
1.92733075100347 1
1.97139216413131 1
1.98031430047089 1
2.02781637619295 1
2.05800493294626 1
2.00359399772848 1
2.05036789766294 1
1.961411757307 1
1.99268655024789 1
1.98459038110958 1
2.09437280233539 1
2.0243571022803 1
1.96984533277243 1
2.08418349819613 1
2.00322787624313 1
2.06571098819462 1
2.09073144737954 1
2.03864955519311 1
2.08191737234502 1
1.92229344691296 1
2.07037216631914 1
2.0688458906666 1
2.00118021292112 1
2.05073941619864 1
1.99571191173858 1
1.9453049714597 1
2.00604146753244 1
2.04742573600912 1
1.92285126969029 1
1.98900734092392 1
2.07256562641686 1
2.032820601436 1
2.08285575486835 1
1.99466788966253 1
2.05533586130943 1
2.0570457138142 1
2.03425640305336 1
1.98451674623384 1
1.94506018922205 1
1.95191287801755 1
1.94465489167488 1
1.99940576203534 1
2.01410638464052 1
1.90809255641635 1
1.9450553550252 1
1.95873365186754 1
2.05696057101638 1
2.06505095574601 1
2.00576831778414 1
2.07428682706238 1
1.99879359035761 1
1.97747283833372 1
1.96421975222868 1
2.06518947960139 1
2.23206503678912 0
1.94202024193315 1
1.91669420035005 1
2.02783189831392 1
1.97227943028201 1
1.99534676174086 1
2.06875077455755 1
2.04943637175266 1
2.05933469775927 1
2.01601138158692 1
2.02029953367389 1
2.02311396570677 1
2.0041122956012 1
2.05501276254454 1
2.08772672437944 1
2.03359376631766 1
2.05869922289978 1
2.10003711229999 1
1.96050965110313 1
1.9841760878074 1
1.99747725125293 1
1.94587641719687 1
1.9960534139293 1
1.97397325232646 1
1.91637461699958 1
1.9336580424372 1
1.96031162037498 1
1.97440148896829 1
2.00431220590592 1
2.02619000490283 1
2.00970779228687 1
1.88829056093349 1
1.99445496141823 1
1.9462808347321 1
2.07014334784373 1
1.95956410777574 1
1.98176036155169 1
2.06022922944784 1
2.00274777674628 1
1.99120912104452 1
2.02542744318476 1
1.94803488382037 1
1.83724608591726 0
1.99963598572688 1
1.92677209645018 1
1.95883368878729 1
2.02544854129864 1
1.99140439257123 1
1.95939700139167 1
2.01722912335556 1
2.06669740264591 1
1.96733572240156 1
2.01893349175826 1
2.00522700008487 1
2.02926795433959 1
2.00221419928877 1
1.98140677126378 1
1.9558346328311 1
2.02556181165026 1
1.93844606264479 1
2.06911461858229 1
2.02645462726759 1
2.03335150001845 1
1.99912648857646 1
2.00114743233665 1
1.85924715580945 0
1.98769631501555 1
2.0488205585854 1
1.99891126855774 1
2.05084677831969 1
2.05027262901276 1
1.99707436793382 1
2.05014053799965 1
2.00283417826531 1
2.03756986879957 1
2.08124130243199 1
1.98944446709165 1
1.91029994246724 1
2.09027704649662 0
2.03273784227282 1
1.98585731938735 1
2.00583669117839 1
1.9596857579654 1
1.973536176977 1
2.01493690892564 1
2.06479520730474 1
1.98159767304977 1
1.86202856393016 1
2.06308821277643 1
1.93438788136974 1
1.9629886941689 1
2.05785314650893 1
1.9297353234475 1
2.02599884403122 1
2.01555149405594 1
1.98042477568006 1
2.06173062078578 1
1.95946178077415 1
2.09690362095038 1
1.95696936718732 1
2.12561907560053 1
1.9431740504041 1
2.08870228291386 1
1.97571592234868 1
1.99529745478748 1
1.93095568548714 1
2.00764716039753 1
1.9888150954636 1
1.93270288022207 1
1.95890369671483 1
2.01250385401103 1
1.94712810610266 1
1.95500575811172 1
1.98110097262505 1
1.98514303995586 1
2.02328636855719 1
1.91461294496481 1
2.0768825194425 1
1.9882368091265 1
1.99526894342029 1
1.97742111067192 1
1.88226504687657 1
1.96954270515373 1
2.02260321950748 1
2.06602809878722 1
1.99633825609551 1
2.01440632683287 1
1.99148415025145 1
2.05049322356276 1
1.89567497572794 1
2.0186486252209 1
1.98649800915753 1
1.92077272162352 1
1.96694368820571 1
2.00288044823168 1
2.06217273716586 1
2.02656974137462 1
2.03118713264766 1
2.0017044518103 1
1.98308280406264 1
2.02538868504221 1
1.99306102416457 1
2.01473068537633 1
2.03301771759625 1
2.0089339624348 1
2.04045416313063 1
2.00463296697748 1
1.91228485377763 1
2.04134663736677 1
2.04554982103124 1
1.95980315140214 1
1.95138274146265 1
2.05241620146529 1
1.92940556474669 1
2.0002748728921 1
2.01418076946527 1
1.99612924021617 1
2.01853925887633 1
1.85386929237027 0
1.99323353618027 1
2.03399915238174 1
1.96125019978128 1
2.11599241854976 1
1.93383839086707 1
1.97532433363873 1
2.0454461310672 1
2.01511316461181 1
1.98237257942888 1
2.03469371939065 1
2.03322834929626 1
1.990808270452 1
1.95509528311988 1
2.00790824737789 1
1.96251173507202 1
2.06072615809016 1
2.0076707378905 1
2.05013520051859 1
1.88981680607664 1
2.06364665883725 1
1.97845835425361 1
2.02884349720648 1
2.00886313070648 1
1.92924809897588 1
1.90004851603714 1
2.05894279930331 1
2.02517581969055 1
1.99641230391818 1
2.01467935076822 1
2.09894721695801 0
2.02078180295497 1
2.01398668450563 1
2.14274033233087 1
2.03007755786558 1
2.04200930951554 1
2.07239172074354 1
2.09990149814448 1
1.9961372739393 1
2.10288463499413 1
2.0376013571029 1
2.16595629774711 1
2.06308155008125 1
1.95474271289521 1
1.96102871665308 1
2.06119288645952 1
2.04508028860196 1
2.03391098670752 1
1.99714888074406 1
2.02335330867869 1
2.00057763061916 1
2.03732986742269 1
1.98347979411743 1
2.0079648280587 1
2.04437576934832 1
1.83070369065626 0
1.96185423614204 1
1.97708982707426 1
2.0140589318592 1
2.07512082633689 1
2.05622057135446 1
2.09766629616385 1
1.91656236622579 1
1.91555850439465 0
2.03865531952507 1
2.00491365345759 1
2.13183406267348 1
1.9836682557581 1
2.01057560872817 1
1.96625213940338 1
1.96867900641496 1
2.0269057622224 1
1.87522601561202 1
1.99030877097194 1
2.01985348474395 1
2.09821862316053 1
1.92839628521939 1
2.03657540175373 1
1.92243499038076 1
2.15014364815212 0
1.99803811327027 1
1.93422708949455 1
1.95517442050728 1
1.93564807959133 1
1.98499716592567 1
2.15410669503507 1
2.12572010280488 0
1.97156022289184 1
2.06006536819464 1
1.94876351316206 1
1.95046211511146 1
2.15425240549265 1
2.05830665493337 1
1.99284929693496 1
1.92390078370304 1
2.08338118565134 1
2.04109020783236 1
1.96606135249594 1
1.99025700436139 1
2.01542449888503 1
2.04717721779939 1
1.98898438835156 1
2.03178394465497 1
2.02132947483444 1
2.12401575007683 1
1.97128877430913 1
2.025775999362 1
1.99181066522647 1
2.00909972449641 1
2.02392685928429 1
2.00643372001512 1
1.98448802058684 1
2.0345669725633 1
2.03006649879066 1
1.95249446957561 1
1.93589853142445 1
2.13786477617082 1
2.02481553356674 1
2.06945670084273 1
1.90653274472323 1
2.05264550034147 1
1.96053737755759 1
1.96934438823207 1
1.97439543057496 1
1.94385261189788 1
2.03477124462819 1
1.97803291654623 1
2.02602611421244 1
1.99351079511656 1
2.04110445565427 1
1.93749288341492 1
1.99332128885966 1
1.93045893082526 1
1.90664448593537 1
2.08903424264822 1
1.95665198765395 1
2.0312883670543 1
2.01374806978928 1
1.92252787466449 1
2.00826330837927 1
2.05422237917714 1
1.98387512312889 1
2.02913350567029 1
1.99121592557752 1
2.00526030900419 1
2.05168968402665 1
2.03973006721183 1
1.9522924818044 1
1.98860729708094 1
1.97224994296706 1
1.96729223849889 1
1.93781040216639 1
2.0534222040525 1
2.000037050266 1
2.09203163337756 1
1.9648643838727 1
1.9542028955701 1
2.07636192920131 1
2.09147852643481 0
2.032473408328 1
2.0049532533369 1
1.95054934432518 1
2.00082064277592 1
2.0440800968005 1
2.07897866721524 1
2.0610926950863 1
1.9370247318642 1
1.95598874631829 1
1.99626178790809 1
1.9851562597721 1
2.0135793278443 1
2.01155356611447 1
1.91790832773885 1
1.99037432855659 1
2.03682315623579 1
2.03672246050167 1
2.07765965801442 1
1.99480224052208 1
1.97279610906568 1
2.06829889485908 1
1.98339561528373 1
2.02701644991845 1
1.98532214280741 1
1.96161921038326 1
1.92135160249376 1
1.97155242601619 1
2.02496020764804 1
1.92634099051106 1
1.98070999207553 1
1.98005259700618 1
1.93421686436069 1
2.00222893937972 1
1.95108201414804 1
2.03244463020253 1
2.05386604247811 1
2.03870077178441 1
2.14876765928113 0
1.91903358437955 1
1.94220582129055 1
1.89839647679796 1
2.09095499711284 1
2.08171699235944 1
2.02880581467958 1
2.0149503736064 1
1.96638972094253 1
1.88608515470002 0
2.04704671090313 1
2.08272049885593 1
2.17433205517212 0
2.04412209808758 1
2.04025012345727 1
1.96377472298752 1
2.10472948126403 0
2.05336135647399 1
2.02703852834937 1
2.00826374129872 1
1.97755201186923 1
2.09059149467106 1
1.98047686143257 1
1.97479654826537 1
1.98336073393867 1
2.01804229766543 1
1.96329002311799 1
2.03219060367799 1
1.95767167728738 1
2.01619537084402 1
2.04975877517088 1
2.01957020270743 1
2.0002007949007 1
2.04678513537688 1
1.95680886653954 1
1.98041610485315 1
2.01279566700932 1
2.09040631433328 1
1.99234285926284 1
2.02283040825208 1
1.99251084768199 1
1.91209789726319 1
2.04063442928559 1
2.05174336390448 1
1.89181146266962 1
2.01624731860436 1
2.02703103422041 1
1.9156985416419 1
2.02033626611283 1
2.08397556898319 1
1.97685190088681 1
2.02271970324223 1
1.98484849952253 1
2.02402265539812 1
2.01698638242558 1
1.9336152857335 1
1.87284100114688 0
2.04974220867406 1
2.01312860698973 1
2.00893651957942 1
2.01223397013746 1
1.94575806241354 1
2.00152610246384 1
2.0043441866144 1
1.97086979384649 1
1.95831363078989 1
1.95102749104323 1
2.0976299290669 1
1.96896681617069 1
1.97260870797143 1
2.14343891754254 0
2.04647565227479 1
2.00534600863461 1
1.9760955232115 1
1.97066167528271 1
1.90157904066783 0
1.93332288463423 1
2.01418532109287 1
2.08423882285421 1
1.86551738633049 0
2.05572452142549 1
2.17112939642725 1
2.06003233993281 1
2.02415667524277 1
2.0254233771173 1
2.00197286888828 1
1.98953955105745 1
2.09564315202116 1
1.98132280424508 1
1.95917670703258 1
1.94097942630795 1
1.98872354477559 1
1.96060273035532 1
1.99782291107894 1
2.01039114378666 1
1.97555808537916 1
1.97932380796497 1
2.01813016092339 1
2.06862803033409 1
1.95638457506637 1
2.05931364476919 1
1.95130006815592 1
2.06333818352701 1
1.92782209067414 1
1.9871063118601 1
1.93084436980644 1
1.91381579748742 1
2.04747240142679 1
2.10650749111793 1
1.95624979071462 1
1.93924569570012 1
1.93500080959618 1
1.92158286259477 1
2.0659965118996 1
2.03763738326205 1
2.02122677108741 1
1.98972620808645 1
1.96869387173025 1
1.96116248173154 1
2.01968333587026 1
2.01167295437055 1
1.95628673560028 1
1.95200078103245 1
1.94423936027732 1
2.01671977597449 1
1.98751410434245 1
1.86823932501236 1
2.01958688233106 1
2.0133872658091 1
1.9331414863983 1
1.87019878691976 1
2.09632936717711 1
1.94980596889917 1
2.03930322717406 1
1.99091396237066 1
2.03191814424562 1
2.03430863308934 1
1.93274118712146 1
2.05785415161622 1
2.0409042619715 1
1.8070167478315 1
2.02741152480528 1
2.0094183734312 1
1.95038552490975 1
1.9531150720045 1
2.02858091403386 1
2.06849251055138 1
2.06768825370262 1
2.09009173249621 1
2.00055712388457 1
2.00462621931908 1
1.9261791517693 1
2.07710367647133 1
2.03660628847154 1
1.94032952040043 1
1.95982853389253 1
2.15356593136789 0
1.96488616165115 1
2.03850931650403 1
1.89567470307147 1
2.0788266574544 1
1.98994754439545 1
1.99848578434555 1
1.95595759473172 1
1.985428371221 1
1.97321816095555 1
2.02754056785364 1
2.03658948171189 1
2.0386681880635 1
2.02574846580913 1
2.00715831961634 1
1.99507008288534 1
1.99332717005423 1
2.18744059295854 0
1.99334324568949 1
2.10197073616132 0
1.94838411416699 1
2.04541408706928 1
1.9270270625032 1
1.99223510182181 1
2.00940909570533 1
2.02444356134925 1
2.02336154875414 1
1.92286819463359 1
1.98603908897479 1
1.9260471225586 1
2.024837607579 1
2.07602666901892 1
2.0355977296159 1
1.98767225332922 1
1.92163147112902 1
2.00990710916125 1
2.0831041666625 1
2.0182029399926 1
2.10655093713966 1
2.01299390814518 1
2.09835760672862 1
2.09139174686665 1
2.03573047259267 1
2.09977331336069 0
2.02482950134773 1
2.02457537968007 1
1.97766646034763 1
2.1083791130583 1
2.01649717465296 1
2.0997380715744 0
2.12528884920623 1
2.04434338432311 1
2.00909874032377 1
2.09659026412481 1
1.98848787243708 1
2.14068660917888 0
1.98362738638227 1
1.95381299614755 1
1.95824046487967 1
2.0392611307088 1
1.95345090405423 1
2.03223999533625 1
2.00152898857872 1
2.02383829498119 1
2.04607100438499 1
1.85541209590212 0
2.05408009918241 1
1.97763712497377 1
2.02566981660317 1
1.97854844839914 1
1.94622294689535 1
1.94649564782166 1
1.97075190806488 1
1.98625104835601 1
2.05757342433085 1
2.11325911148085 1
2.01840855065322 1
1.98493712283539 1
1.99828303328231 1
2.00544139937405 1
1.97608969004136 1
2.0469617931305 1
2.14654747187883 1
2.01333306048787 1
1.94988078973925 1
2.20415839442053 1
2.02541165723994 1
2.0215365281456 1
2.04971726728723 1
1.88874170804967 0
1.92588090824675 1
1.92927189181523 1
2.00537585874574 1
2.01368640460287 1
2.06069878104143 1
2.03212751229233 1
1.97673493017098 1
2.02418487800736 1
2.10975228018685 1
2.00744664975476 1
2.00844136723057 1
2.02591000551219 1
1.94505537372093 1
1.99237918914061 1
1.9906931341827 1
2.06033656480374 1
1.96824335746335 1
1.86816257133694 0
1.9743698437561 1
2.02866514611517 1
2.00903682316479 1
1.94419220575054 1
1.95346759319494 1
2.01132973315744 1
2.02586208955188 1
1.99486641853132 1
2.05536493283012 1
2.00883326973202 1
2.04023616729355 1
1.96578340890524 1
2.04499697555707 1
1.89538154299933 1
1.99799715751981 1
2.10496759514176 1
2.09349410597026 1
2.08035889956318 1
1.9955542984957 1
1.96607290464429 1
2.04256939479831 1
2.10213617397275 1
1.91823805744176 1
1.89382656953698 1
2.04066555544871 1
1.99613753405033 1
1.97288755106911 1
2.05513105427866 1
1.99536288171085 1
2.0897577773782 1
1.95996105839059 1
2.03986498885087 1
1.95532679447613 1
2.03158268126264 1
2.03811545889538 1
1.95795870791126 1
2.050667905337 1
1.9783805952028 1
1.98384184448586 1
2.08407686532044 1
2.03310560369352 1
2.01061473625196 1
2.03068341189613 1
1.92359152534907 1
2.05035458900078 1
2.0528410140471 1
1.94145910563181 1
1.96014704580678 1
2.01626743232471 1
2.00625130830191 1
2.07753424192725 1
1.98694266242132 1
1.98569564972446 1
1.93595431002334 1
1.90194699074414 1
2.00981449046549 1
2.01686826834905 1
2.03650570911442 1
2.02212676258763 1
1.95933369367591 1
2.06407011036507 1
1.98545459249717 1
1.93182736926121 1
1.85436688604842 1
1.92476351297795 1
1.95078388614424 1
2.0371142925927 1
1.95733346313655 1
2.00486594377829 1
2.01475248274434 1
2.04921306535134 1
1.9963678618336 1
2.00879117084205 1
2.02044602940618 1
1.96158313351154 1
2.0358238465406 1
1.88104323370761 1
2.03310903033049 1
2.01875381392751 1
1.94919859671671 1
1.9969951913835 1
2.02199818674777 1
1.96570603420714 1
1.95722495792176 1
2.0437256343658 1
1.97617362020721 1
1.99377136236578 1
2.12174911192409 0
1.97720990300673 1
1.86908701191043 0
1.99487510767547 1
1.97351269501808 1
2.01073464696622 1
1.97608336101797 1
1.97063552538181 1
2.03266865342442 1
1.99539859956787 1
1.94154651519373 1
1.95480020113605 1
2.00678407223753 1
2.002303405297 1
2.04801791753768 1
2.03905010546787 1
1.925612116964 1
1.96294950715408 1
2.04466041837833 1
2.0328843042497 1
1.97168997327725 1
2.00196497302157 1
1.96734024053985 1
2.21229551945188 0
2.04091608857319 1
2.17368863321482 0
2.00769184040893 1
2.02961263293661 1
1.97881434064626 1
1.90842169154672 0
1.91570429314323 1
1.99238562631471 1
1.91084938563183 1
2.01353148826734 1
1.98652900373948 1
2.02276416928071 1
1.93592428842791 1
1.96303634697133 1
2.02277816699082 1
1.92705111012385 1
1.98303740428466 1
2.07269324886053 1
1.99163153575724 1
2.0275727628517 1
2.05454400478944 1
1.94582596276518 1
2.06061293651698 1
1.97701145932883 1
1.99504797317154 1
1.95878577988504 1
2.13762730509953 0
2.00033671249447 1
2.07521228407493 1
2.07500591155691 1
2.09571875972462 1
1.88232859578149 0
2.02227063187452 1
1.95276554369167 1
1.97478073625516 1
2.01988431244432 1
2.01002069591945 1
2.00024430853476 1
1.95978510935358 1
1.92788332427255 1
2.0029602429494 1
1.99974576657569 1
2.04057763235045 1
2.02539160381703 1
1.94546519257054 1
2.03738691932019 1
2.02001842761642 1
2.01449579956007 1
1.91120451774109 1
1.96324555507995 1
2.09033112636057 1
1.95676827044376 1
1.97506416845168 1
2.04909758564054 1
2.05644572965038 1
1.90671837706841 1
1.99768912313643 1
2.0027825050221 1
2.07742033480051 1
2.02006870700385 1
1.92249631111125 1
2.10943876736114 1
1.92787642328443 1
2.02088491021096 1
1.89817081631394 0
1.98938665317047 1
1.9955299983009 1
1.91265971258097 1
1.93921575412233 1
1.87887654349512 1
2.06030591151654 1
2.02621838266288 1
1.90237524639774 0
1.9648306378986 1
2.09797601263379 1
1.84884294137053 0
2.00847874810855 1
1.98163447171589 1
1.98009524513894 1
2.01691330233063 1
2.00821449769991 1
2.0089108170674 1
1.98818059602487 1
2.09858502287944 1
2.02338650302069 1
2.01580576340966 1
2.00070015611473 1
2.10325751018925 1
1.91605642068984 1
1.99168356280375 1
1.93517808346373 1
1.98869668340196 1
2.00270160368421 1
1.98655542419686 1
2.03010356710839 1
2.00867608539158 1
2.02476442275196 1
2.07387049153442 1
1.91638650019595 1
2.01784060539667 1
2.02760280372484 1
2.0164971373922 1
2.05374027581089 1
1.98982942501614 1
2.02034469863325 1
2.07885598945701 1
2.10315139253426 0
1.96344154723047 1
2.00475043261 1
2.03760264154816 1
2.09395135100444 1
1.99921403222551 1
2.0186033059791 1
2.00873557248113 1
2.05839895523493 1
2.05993654511345 1
2.00182155942099 1
1.99883778456932 1
2.08179532054885 1
2.03204297276041 1
2.05889195631551 1
1.93390335730967 1
1.94864103566973 1
1.9346539540573 1
2.02243393801451 1
1.92237541640134 1
1.90345253796401 1
1.956968903492 1
2.05682442138254 1
2.00959270065453 1
2.07856445202895 1
1.89074842006748 1
2.04497472555508 1
1.98755552912513 1
1.99570768214557 1
1.97869579302876 1
1.94740119330893 1
2.02244122796488 1
1.94154460511018 1
1.9573158033455 1
2.04776782404865 1
1.98732952451271 1
1.95084485565237 1
2.09764007124718 1
2.02197092227227 1
1.93863821286869 1
2.03308603624682 1
2.07541293183529 1
1.95048209182233 1
2.01639490731594 1
1.92353973615235 1
2.0511081295871 1
1.89752802394966 0
2.07292371884859 1
2.05591288020092 1
1.9399487098411 1
1.97173101342522 1
1.89948102815963 1
2.02238902330763 1
2.00873192946527 1
1.92803704497665 1
1.94166818739644 1
1.98186864309263 1
1.9572066856409 1
2.01437602169944 1
2.01367295228312 1
1.93692231861635 1
2.0692818389589 1
1.95345337428652 1
1.97189480337858 1
2.0438226907916 1
2.0960424660684 1
1.98993822641132 1
2.06334525227006 1
2.05163165160376 1
2.11158160329938 1
1.99526724423074 1
2.00683118232645 1
2.08848905970628 1
2.11605575015441 1
2.0383370691919 1
1.92518555336118 1
1.95046273480489 1
2.06940600781331 1
2.07817857769802 1
1.95680799618701 1
1.97381694739973 1
2.0266969340926 1
2.01285164721415 1
2.02404578370439 1
1.90403745866659 1
2.01234831535269 1
2.02674029226779 1
2.00062411742296 1
2.05878385400161 1
1.87856403420771 0
1.95879166573452 1
1.99990346526451 1
2.0501759565016 1
2.0571634634487 1
2.07159005495149 1
1.93788329709339 1
1.97253725181708 1
2.07896401423638 1
1.99404790918787 1
2.01985307861113 1
2.01876653011083 1
2.08889936130024 1
2.00281835477081 1
2.00430737940627 1
1.99980414141294 1
2.00992154954184 1
1.94814905530717 1
2.07626626799137 1
2.15217641777042 1
1.97367062189145 1
1.93468111032078 1
1.98052664127672 1
2.06074690190166 1
1.91983123366609 1
1.96983272836173 1
1.99246006944906 1
2.04403074905249 1
2.00814615067412 1
2.00207683350017 1
2.216525968657 0
2.00103318934349 1
2.08128418824871 1
2.08037494995492 1
1.97659752318632 1
1.97133283706157 1
1.97339154121383 1
1.99839691993702 1
1.97961817773418 1
1.96940675293995 1
1.99284289802932 1
2.00702826563744 1
1.99617164682112 1
2.11660200059946 0
1.95864440347633 1
2.07275134848677 1
1.90880936874644 1
2.08148024082927 1
1.95013322407256 1
2.06736734484463 1
2.0441840244077 1
2.12949124829848 1
1.99970828947199 1
2.08137906099485 1
1.95590044198807 1
2.1700583705646 0
2.04424723193769 1
1.975509163154 1
2.04256322513753 1
1.92055768960151 1
2.05071923371433 1
1.98723422330555 1
1.95210269567843 1
1.9643505404136 1
2.05354882605023 1
1.96241863838172 1
1.97291974612759 1
1.92554402798113 1
2.02211503995591 1
2.06760979573454 1
2.05226398902508 1
2.02398258890368 1
2.02441007407487 1
2.02412457322162 1
2.00072906274826 1
1.99268627467911 1
1.9833996723028 1
2.03849227064011 1
2.0423646940517 1
2.03332887374073 1
2.05031367731038 1
1.87529368594914 1
2.07052424553364 1
1.9781860577486 1
1.98824806468273 1
1.99551163091919 1
1.87228673350157 1
2.06292070720815 1
2.05092549695348 1
1.97484984405817 1
1.99039968192982 1
2.010758815878 1
2.1005998781118 1
1.99485887211965 1
1.96454796219163 1
2.05621217836356 1
1.98889295941175 1
1.99300597442569 1
1.97592593253259 1
1.9509964777352 1
2.06149804256653 1
1.98776426326633 1
2.01769773862538 1
1.985401088079 1
1.94834535149085 1
2.04849018622874 1
1.97096103597413 1
2.01314337873346 1
2.07844131197162 1
1.95248006164953 1
2.09539342932666 0
2.1279110644074 0
1.95865138139189 1
1.970516264823 1
2.01550760868244 1
2.04474746149413 1
1.95825918669392 1
2.06636630900699 1
2.05950387652472 1
2.00093791995657 1
1.90874994985 1
2.02319185480822 1
1.9540014330262 1
1.90333483118952 1
1.91897053535643 1
1.9571331308883 1
2.01441966741023 1
1.95024058010283 1
2.05544232798859 1
2.01033568232576 1
1.99467967152907 1
1.97251937926337 1
2.03456619554507 1
2.06529097742547 1
1.99361352726502 1
2.01923523244275 1
2.06124350422285 1
1.97009932211632 1
1.95530667648196 1
2.00043569308952 1
1.97721534742531 1
2.07230780505596 1
2.05194966374661 1
1.96169486101465 1
1.97395095020046 1
2.0796031440335 1
1.99949885081226 1
2.15071697911154 0
2.00528249520152 1
1.91946071031814 1
1.94623507542988 1
1.98477759862606 1
2.15246132070636 1
1.89689796425779 1
1.9313730524656 1
1.87939611030375 1
2.01234872775794 1
2.03985758720762 1
1.84279029848976 0
1.95972751217448 1
1.99984052718435 1
2.03656490467718 1
1.94536969004584 1
2.0926247839594 0
1.99956619133451 1
2.08609025723343 1
2.01051248136732 1
1.95216994449028 1
1.94199071544183 1
1.99788361772729 1
2.01957620300512 1
2.06252782867321 1
1.96860416416881 1
1.94192892092595 1
1.99839081830352 1
1.98869517451707 1
1.94705137744033 1
2.06136755995566 1
1.98971273314269 1
1.9889159865146 1
2.03541733390143 1
2.03948025202672 1
1.94135522167669 1
1.90597109998318 1
2.01625318691423 1
1.98932073304517 1
1.95992275770959 1
1.97009901341347 1
1.90983485207105 1
1.97835001724025 1
2.03197025659711 1
2.01355752437592 1
2.11140684564846 1
1.95405277527688 1
1.97914203768499 1
2.01144769038451 1
1.97989283899235 1
1.90898803604473 1
1.99209310702194 1
1.95000493022548 1
2.17083348013022 0
1.95505776707572 1
2.04204427623684 1
1.95561139834631 1
1.96659877696016 1
2.07240822593126 1
1.99044798429967 1
2.09479852952949 1
2.1164137586602 0
1.99744683885591 1
2.0403163125671 1
2.09909072109396 1
2.0529409312409 1
1.96470497996191 1
2.06497254235773 1
1.9426768452062 1
2.00804041727732 1
1.96616324529861 1
2.0700814407558 1
2.00413177817357 1
1.85952828083312 0
2.00197748956436 1
1.97387190174576 1
2.0610188582781 1
1.96669876975673 1
1.96195388103973 1
1.97179392202127 1
1.98724069762886 1
2.02553124156161 1
1.97990574599299 1
2.0382746093861 1
2.07954490235374 0
2.07553888664264 1
1.94198488338087 1
2.03855439987858 1
2.0362642917361 1
1.99829363672302 1
2.0487330183942 1
1.9743358167718 1
2.02080784635763 1
1.96146755073755 1
1.97719005380745 1
1.9524596239953 1
1.99139166420352 1
1.90099334913254 1
2.02733012838412 1
2.04913640864669 1
1.99933876862723 1
1.95036414949781 1
2.06753690580198 1
1.95736992315994 1
1.9280360228888 1
1.99427575160857 1
2.02422048353804 1
2.03389093095236 1
1.93887904284521 1
2.04206970082236 1
2.02498654632448 1
1.97638030018249 1
1.97978561173765 1
1.9824463219781 1
2.08000714884463 1
2.0484893923455 1
2.09268229851289 1
1.97889472556869 1
1.91444232504159 0
1.98395668233721 1
2.00699955846346 1
1.96132951038984 1
1.9699280735985 1
2.08185501313704 1
2.00949497202226 1
1.97925678358329 1
2.08313119265931 1
1.96807659239645 1
2.02069828586188 1
1.9074012603221 1
2.00166023189611 1
2.04522202272623 1
1.98867555662429 1
2.00141548672103 1
2.02321636601371 1
1.98087777129556 1
1.94858154071616 1
1.98624504114649 1
1.97342697953714 1
2.01538358161629 1
1.91601060032758 1
1.98227555646844 1
1.985050039293 1
2.06697402215765 1
1.88584980424141 0
1.9876552724453 1
2.02255834073117 1
2.07386721179816 1
2.00429074709293 1
2.02268335871593 1
1.98005589004935 1
2.0287528930236 1
1.96318948928926 1
2.01497189221678 1
2.01230916203278 1
2.11703619525895 0
2.02811062235515 1
1.95783878208386 1
2.15664688776588 1
1.95882076589752 1
2.01064327992953 1
2.07238264847173 1
1.96921137681425 1
1.93491443802419 1
2.02356330949852 1
1.99251630209888 1
2.04907722024504 1
1.98062512927249 1
2.0440221334086 1
2.00212313158087 1
2.13962279800407 1
2.00635348110286 1
1.97425133358671 1
1.97489952407464 1
1.88242505545772 0
2.01914916733882 1
2.03557993903912 1
2.01647737642151 1
1.96967771444586 1
1.9718689877776 1
2.01141856332708 1
2.00551076189647 1
1.95259678697794 1
1.99128747805128 1
2.05212854802645 1
1.97460208411581 1
1.97649973205146 1
2.05344468376304 1
2.07896472148281 1
1.95299438772415 1
2.06838899170835 1
2.03187966583736 1
2.0754210644043 1
1.91285412870642 1
2.01131343590075 1
2.0223032810516 1
2.03025977987962 1
2.12841323130266 0
2.03048899555259 1
1.97727230046868 1
1.94224148175264 1
1.99961166107544 1
1.9095196146387 1
1.96377896796857 1
1.97395066844567 1
2.00643588581758 1
2.02108608709406 1
1.97383168730963 1
2.08539062620147 1
2.01363755838532 1
2.01120973622366 1
1.99517011339578 1
1.91941541198184 1
1.90566600012961 1
1.92303591273145 1
1.95939038743599 1
1.95068467071924 1
2.02097176736428 1
2.02384215319182 1
2.05081618351039 1
2.01822287864363 1
1.91225646450344 1
2.01029559883844 1
1.96964780298571 1
1.95796636561232 1
2.05559779392655 1
2.01383673854418 1
2.04876579090399 1
2.11072033970344 0
2.01377073101095 1
1.88568591523165 1
2.04892752069426 1
1.98961295175598 1
1.93844414356098 1
2.01545785312881 1
2.03314522728478 1
1.98798369499455 1
1.99314673886448 1
2.05185101322987 1
2.02417357512065 1
1.9839606914737 1
2.0479773863581 1
2.03012329351134 1
1.86571063042991 1
2.00007649228584 1
2.02378465596453 1
2.02084911078776 1
2.03356108914964 1
2.01828758623076 1
1.96116136954283 1
1.91887066142392 1
1.97820084773724 1
2.04337489832301 1
1.98630708623807 1
1.8810770030655 1
1.98388991893159 1
1.98873476377391 1
2.10125594514066 1
2.05408285083242 1
2.01154867636529 1
1.93351506953866 1
1.92417134479398 1
2.08733518221721 1
1.89406330490233 1
2.05964941450243 1
2.04323476963919 1
2.06683198287023 1
1.95126656904756 1
2.02043243748177 1
2.03246712468964 1
2.0822885150446 1
1.95886935540809 1
1.95329390537064 1
2.00832391261311 1
2.11587666227815 1
2.02059951112112 1
1.94202009260319 1
1.98638455101744 1
2.04203091884913 1
1.95139138288651 1
1.95479573145603 1
1.99283127491337 1
1.91193422160521 1
1.9036869256111 1
1.99988692683544 1
2.04045270004852 1
1.96407235380655 1
2.09049950277261 1
2.09098044976478 1
1.99739891492377 1
2.00519717980525 1
2.03778138250808 1
1.95106679217452 1
1.93825988441068 1
1.94689582743544 1
1.91711795391101 1
1.85056804002421 0
2.03162672342642 1
1.96144316385546 1
2.11798309643555 1
1.98629629269775 1
2.07726652359099 1
1.98242050235021 1
2.01999992190006 1
1.87036837953065 1
1.90079029448889 1
2.0559624539434 1
1.97095869948773 1
2.00394011403999 1
1.96444476279825 1
1.94272578698708 1
2.03744754182728 1
1.92583901733792 1
1.99798177142061 1
1.98421284783085 1
2.05998414619084 1
1.87392255973605 1
1.89122611609025 0
1.86607299363077 1
2.16195552522112 0
2.13172642351402 0
1.94106253503439 1
2.01249153249034 1
2.05833635377947 1
1.94773080095026 1
2.10646659726673 0
2.02804507769556 1
1.99134955498039 1
1.97878294037872 1
1.9512397381097 1
1.98979586237718 1
1.9887442282828 1
2.04959639529454 1
2.04424813368215 1
1.98370974285636 1
1.99586441577516 1
1.91387003855895 1
2.00554614432889 1
2.01344751186241 1
2.06770489299794 1
1.99416995724181 1
2.05431711867339 1
1.91536587017625 1
1.93720265563216 1
2.00664681176072 1
2.08458457238175 1
2.04075187229345 1
2.00614193374072 1
1.95023782195805 1
1.96708644757215 1
2.02329561054496 1
1.94756959841187 1
2.01388133860392 1
2.02275553186599 1
1.91242096149688 1
2.1107332075411 1
1.96911977569921 1
1.96634255863169 1
1.95515035462677 1
2.07811194037412 1
2.0195353050642 1
2.01519931382937 1
1.97476242633475 1
2.04719136757311 1
1.96469068500048 1
2.03340809643748 1
1.94818289992329 1
2.01116153189039 1
2.07272777430593 1
2.03585851778208 1
1.94678784606554 1
1.91610703880417 1
2.11677694663243 1
2.03901540910454 1
1.98570959422224 1
1.97621565602972 1
2.03245978700925 1
2.03838730391334 1
2.00242369532026 1
1.99657125255309 1
2.01029621900943 1
2.02217613333877 1
1.98521347273874 1
1.97692880522576 1
1.96871766059611 1
2.05865524697922 1
1.87478314366397 1
2.0089968728981 1
2.08159404489715 1
2.02114957201653 1
1.89311312134774 0
1.90686181947529 1
1.88907185309816 1
1.95836615656912 1
2.00814462197568 1
1.92721973055356 1
1.99004997745749 1
2.03983837888112 1
2.11100183856332 1
2.01315037140495 1
1.98964997613714 1
2.11902062836871 1
1.98202104142658 1
2.02645463169761 1
2.11086857348462 1
2.00203856399701 1
1.91106430864009 1
2.02630074333893 1
1.94145834878911 1
2.05080001622694 1
1.9958790057691 1
1.95555409150277 1
2.06331049704524 1
1.98674387511265 1
2.06618601016018 1
2.07012940492053 1
2.0355173665492 1
1.95281329341301 1
1.90199583745248 1
1.95749476005734 1
2.0313378079127 1
1.8679352596702 0
2.03498007743363 1
1.9836192755468 1
1.92258398834515 1
1.95369513728115 1
1.95459891417551 1
2.0568958378479 1
2.03734050055828 1
2.06242276732153 1
1.95650859161182 1
1.97945030570175 1
2.0885586472765 1
1.95262374764216 1
1.99393958738544 1
1.9969595083156 1
2.08378396748904 1
1.99214258845231 1
2.09654823896278 1
2.11318487373452 1
1.92857256276997 1
1.9647954660598 1
1.97899770638477 1
1.97562257797924 1
1.98300875696299 1
1.9929024955666 1
1.92292962581012 1
2.00512682938766 1
1.99556902917965 1
2.06413568337827 1
1.99106192874025 1
2.00820700654914 1
2.03768259680411 1
1.96792671282739 1
2.0096340690653 1
1.99239109931184 1
1.98333961124211 1
1.98756776903743 1
1.84257221937508 0
2.04156580550257 1
2.03387209339693 1
1.99534642044338 1
2.03386841116436 1
1.95274030980816 1
2.08151487776833 1
1.95374961560365 1
1.94677295973259 1
1.94779003703028 1
2.01676758166628 1
1.96305816229896 1
2.02078023561065 1
1.98760782126685 1
1.93354834347495 1
1.88865216012655 1
1.91252747159816 1
2.11615629443 0
1.97861693358657 1
1.97257695660606 1
2.00762977013308 1
1.96762817322502 1
2.01717679338343 1
2.03056981575672 1
1.92602567288791 1
1.9590249816573 1
1.9777694317728 1
1.95261488701763 1
1.93648321971064 1
1.95052970152992 1
1.96042081128396 1
1.8826216605792 0
1.93968538550088 1
2.04696053367954 1
2.07792690832695 1
1.92584872703431 1
2.04753402149595 1
1.9839947612582 1
2.05794716162629 1
1.90046120874572 0
1.96508554792278 1
2.02057950948446 1
2.03620503561191 1
2.03517770910257 1
2.01659688464658 1
1.88963853889224 1
1.95759929013832 1
2.01332386970337 1
1.93781122048841 1
1.98460219719891 1
1.9522246087025 1
2.18916307076494 0
1.995560279156 1
1.92595824018704 1
2.10268371698335 0
2.07212955206918 1
2.00214795124887 1
1.98727066965078 1
1.91015967201689 1
2.00655989074803 1
1.94471365103738 1
1.96159736571334 1
1.91640544199355 1
2.00724059489411 1
1.92019101516751 1
2.0087236895971 1
1.98504206316821 1
2.00765058228147 1
1.99840922972736 1
1.96626908306634 1
2.05720473209485 1
2.01366894545105 1
2.00140159252538 1
1.98070074434704 1
2.08427511342531 1
1.9414903177558 1
2.04189053926862 1
2.07540975922878 1
2.01725413798301 1
1.91927337048987 0
2.02582195334596 1
2.06743190386613 1
2.08231222302303 1
1.92229103874107 1
2.00113653387914 1
2.00030956179056 1
1.99273591966938 1
1.96836010046276 1
2.13533779034374 1
2.04608678171469 1
1.94545351959605 1
2.05793505419875 1
2.0714915570892 1
1.99783359570332 1
2.07253227829926 1
2.02229115360792 1
1.93903516840202 1
2.03617538091736 1
2.05492093446604 1
2.01308042106674 1
1.95703706603769 1
1.99499872900623 1
1.94859444786384 1
1.95680583225766 1
2.06988827805641 1
1.95893632891431 1
1.92647938938334 1
1.88748525180747 1
1.95026191351618 1
2.05340059307377 1
1.9463356148843 1
2.01569515477032 1
2.08930765200573 1
2.1527998680306 1
2.05366589251773 1
1.96908523234633 1
1.99977560124387 1
1.86685270552776 0
2.1401063353051 1
2.06570355949118 1
1.97472700252122 1
1.94870540875331 1
2.02895220633326 1
2.05466223861488 1
2.03463781713718 1
2.05271282775175 1
2.01876699679987 1
1.95250320532302 1
1.89926929756317 0
2.01611614502194 1
2.00995766837901 1
1.95277280828601 1
2.12893442332438 0
1.94674842189686 1
1.89522566351055 1
1.93648386893746 1
1.90097386153159 1
1.94959045765221 1
2.05533359121216 1
2.16441783566936 1
2.05742705037969 1
1.99880360309614 1
2.07901963786893 1
2.04389846674312 1
1.95038190476543 1
1.97584966281645 1
2.01574714059497 1
1.9263156133561 1
1.94141333073373 1
2.02592237611761 1
2.02887698716663 1
1.94293510614523 1
2.12797950426358 0
2.02265173256969 1
1.95507700793679 1
1.99162804754421 1
1.91611686445712 1
2.07441233873724 1
2.03375908687205 1
1.99859070964944 1
1.98227253396635 1
2.00885231155475 1
1.99520992856019 1
1.97053581563606 1
2.07932654775424 1
1.93090531610993 1
2.07580817134726 1
1.91074562396233 1
2.05113046731779 1
2.01550792998064 1
1.90860113127038 1
1.84378021455227 0
1.9698323497194 1
1.9296854862175 1
2.00668180205522 1
2.01187975115552 1
2.0489676112177 1
2.06095519184836 1
2.03910342093904 1
2.01906903909513 1
2.03354500348964 1
1.99001998846863 1
1.9447192186252 1
1.99660673066504 1
1.99580451710381 1
1.96931629327026 1
1.97009820648948 1
2.00829883419435 1
2.04274172396851 1
1.87691455019616 0
1.99986533556994 1
1.93057665074679 1
2.05180491943169 1
1.99283461587185 1
2.01783178201407 1
2.02076884773094 1
2.04340094646715 1
2.01617565143221 1
1.95387375417992 1
2.10540333754583 1
2.01765954459212 1
2.03532653126736 1
1.94816616038165 1
1.88520008885732 1
2.04706971102003 1
2.05636351907294 1
1.9227981040046 1
1.99380967188416 1
1.9591099345871 1
2.02804839622614 1
2.11691167017618 0
2.01666982253355 1
1.90188654191858 1
1.90254439467218 1
2.0389981515886 1
2.02361757920007 1
2.13197340391946 0
1.92598612598731 1
1.9337552704716 1
1.94996132114671 1
2.07173731087291 1
2.1298914081545 1
2.01808532525292 1
1.90213251172045 1
2.02620348429453 1
2.05263000376141 1
2.02471528683268 1
2.02788309113196 1
2.06992991441018 1
1.96815004134239 1
2.00076048439053 1
1.99136424999934 1
1.99238924046113 1
1.97767409752737 1
2.06501131504933 1
2.04416531419017 1
1.99559872392836 1
2.00260567491527 1
1.97824690224388 1
1.95703272953072 1
2.01703515345754 1
2.15231665006856 0
2.04808888090518 1
1.94218420577477 1
2.06719870759719 1
2.01344486454531 1
2.01205746574813 1
1.98930467411135 1
1.99295646529508 1
2.11034556907842 0
1.97824930870023 1
1.98672341242613 1
1.95650927285408 1
1.96175923490469 1
2.05651337197599 1
1.98827066245909 1
1.98949397165263 1
2.03885735365898 1
2.06774731301343 1
2.05630834985076 1
1.99945323281117 1
1.99713028068216 1
2.0229451466462 1
1.9446925130168 1
1.96071352340132 1
1.99875083334253 1
2.00558048205487 1
2.01878897553675 1
2.03613231928936 1
2.0283641236444 1
2.05159690375351 1
2.0019776222733 1
1.92617609600476 1
1.96050540905875 1
2.0146622075965 1
1.92006115230646 1
1.9778608172073 1
2.01816440627625 1
1.93518322583064 1
2.01974876740491 1
2.02029494470793 1
1.97190877373803 1
1.96893523811659 1
1.98117228454291 1
1.98694372296079 1
1.93132769903054 1
2.01552180440856 1
1.93793060285985 1
1.99748687921817 1
1.93770560580929 1
2.04269469093656 1
1.95512603330701 1
1.89544183570962 1
2.07097367057403 1
2.09646310594034 1
1.98692979472811 1
2.05122452190757 1
2.01208606156236 1
1.97316537045108 1
1.94495854238278 1
2.05148555229885 1
1.99297814660461 1
1.9592877051662 1
2.00167916369025 1
2.06332478048631 1
2.13294796675798 0
1.92125272469258 1
2.08206227055224 1
1.92119759695313 1
2.02513118133766 1
2.01003088553994 1
2.10408356566182 1
2.00994408722051 1
2.01193080690631 1
1.95539385904479 1
1.95781822248661 1
2.04155295413174 1
1.96174833388024 1
1.93065093385095 1
2.02789230678824 1
1.96442157098481 1
2.00372056396154 1
1.9361707023096 1
2.03853545020377 1
2.03665005606417 1
1.98476734277222 1
2.09688125582727 1
1.94086228081239 1
1.9968440637303 1
1.93084804791794 1
2.00457570154434 1
2.09094183364665 0
1.9622497447107 1
1.98859283264038 1
1.96157411652448 1
1.92084786866537 1
1.98031457028039 1
1.95836599144242 1
1.94984418281589 1
2.04341268781763 1
2.01808892397355 1
1.90853618405646 1
1.96774099895412 1
2.0414235013163 1
2.04684308583884 1
2.04434847580459 1
1.91391682954649 1
2.01343189872431 1
1.9699184202523 1
1.98256426168176 1
2.05240187712564 1
1.99870064513429 1
1.92271003949749 1
2.04760201567677 1
2.07914749888836 1
1.98638620686667 1
1.97041747088535 1
2.01301438490059 1
1.98723891714233 1
1.99033193443908 1
2.05357088874878 1
2.00441181494045 1
1.94730881625169 1
2.03225638807228 1
1.97537078291649 1
1.9648766959594 1
1.99602406863062 1
1.98645806806894 1
2.05411957868755 1
1.9292918069077 1
2.12873075892436 1
1.98458265847917 1
1.91090144674338 1
1.98719451638513 1
1.94738261119264 1
1.95283172172679 1
2.00426695347591 1
1.95515264464673 1
2.0160842931755 1
1.98847079340866 1
1.98632345291098 1
2.0626571933203 1
2.02014825635113 1
1.84571172279863 0
1.97265003143082 1
1.94860734283423 1
2.01564052863415 1
1.98843476559343 1
1.9321773089964 1
2.01980192628524 1
1.90914283307237 1
2.01562042154198 1
2.0089196748042 1
1.99677544783515 1
2.00237658841958 1
2.01263302262428 1
1.94791465313725 1
2.02357478610642 1
1.92120106777528 1
1.97030971190801 1
2.0282310389311 1
1.97830635806531 1
1.88953815795564 1
1.91111628455679 1
2.02304526252615 1
2.00441454932428 1
2.02705556356095 1
1.97520170256171 1
2.02027696158302 1
2.03151951387289 1
2.00184598133735 1
2.07826333293068 1
1.9803317164357 1
2.00314509010104 1
2.11375988836805 1
1.96802479011033 1
1.98896263410281 1
1.99300940224769 1
1.96703127307879 1
1.95069598571245 1
1.97087854006276 1
1.990424325241 1
1.98183589685578 1
2.00668976155828 1
1.90718549042517 0
2.03726004233318 1
1.99921119268294 1
1.89398393689572 0
2.05122443780804 1
2.02941127906931 1
1.90355002153924 1
2.08630088271189 1
2.07313561153048 1
2.04208095631277 1
1.98178233296152 1
1.91160846116299 1
2.18074680908086 0
2.0413345640394 1
1.91910647856534 1
2.04114286399445 1
2.0323197036986 1
1.96084959478034 1
2.06120513263117 1
2.00787576080886 1
1.93558580717889 1
2.12756360238154 1
1.92144590046646 1
2.04784111111055 1
1.96851570477882 1
2.0546663327461 1
1.98713878020284 1
1.98991236680551 1
1.99440737642074 1
2.00724405106578 1
2.00216650533791 1
1.88204956605212 1
2.04849643792188 1
2.05966642187596 1
2.01701349349087 1
1.94780483816592 1
1.98962250297017 1
2.00381373108361 1
1.96927469821449 1
1.96529868699841 1
1.99112277867835 1
2.05982472309208 1
1.93957332713123 1
1.96951656673112 1
2.16761499379998 0
2.02281747026887 1
2.09164646200862 1
1.99466353483282 1
2.02968172780749 1
2.01334045189326 1
2.05493233013246 1
2.11666962081199 0
1.92340282502451 1
2.02993182962424 1
1.90205877775918 1
2.04650104071207 1
2.01906880471341 1
1.95961365768964 1
2.08022077395259 1
2.02577038448719 1
1.90845328652185 1
1.98123510757268 1
2.03750841455913 1
1.91334001262131 1
1.96845471619266 1
2.01785539735461 1
2.01804864559918 1
1.98418669737318 1
1.95371324932529 1
2.12109298901963 0
1.97997119373973 1
1.94161119051002 1
1.98063293238326 1
2.0515805028417 1
2.07116477678662 1
1.88345480257899 0
2.0011205664765 1
1.96449721591408 1
1.94997465488523 1
2.00434931689927 1
2.04562210031102 1
2.03648081288037 1
1.94632865194206 1
2.04799530649996 1
2.00305034556104 1
1.96112498762861 1
1.995003485087 1
2.0202500675292 1
2.04463746833756 1
1.92658769677533 1
1.93844274477466 1
2.00248548259982 1
2.01860910100724 1
2.00868166670668 1
2.01267643287718 1
1.97859421504372 1
2.03226554788656 1
1.97858117318873 1
1.96750461770824 1
1.93380517905905 1
1.98012617470974 1
1.99378706123877 1
2.12852611939388 0
2.04501239322379 1
2.04811600105178 1
2.03114675635848 1
1.93735037797274 1
1.99615871368237 1
2.0327669146099 1
2.06236512213732 1
2.03944065924874 1
2.08518306050098 1
2.02435433468714 1
2.00781284303623 1
2.02745785367765 1
2.12066718533646 1
2.01239161550144 1
1.97616966214688 1
2.04498079739021 1
1.92683010336725 1
2.01056145924767 1
2.06000554361571 1
2.03602829963815 1
1.99257182502912 1
1.95011601807813 1
1.97672629335007 1
2.03703735625531 1
1.97241840780618 1
2.00167680655298 1
2.09028393873041 1
1.95566142064227 1
2.09277946580373 1
1.99960542048445 1
1.9683936786401 1
1.96627508284318 1
2.07645333813262 1
1.95210905844082 1
1.98403989829071 1
1.8661824499522 1
1.9541851435781 1
1.9927294395422 1
2.02661937715142 1
1.96358985272096 1
1.98477364544027 1
1.98952852470586 1
2.10486605788762 1
1.9691233669772 1
1.98947210370818 1
2.05151163429182 1
2.07573188556262 1
1.97286859672748 1
2.01388076972164 1
2.03388855659893 1
2.0018231937589 1
2.0344049717525 1
1.99712577423499 1
1.95317340570211 1
2.08368045482504 1
1.96647626448555 1
2.05238120871529 1
1.96798463425531 1
2.03560648892714 1
1.99692087980269 1
1.96916551499291 1
1.92828684639529 1
1.98565168287264 1
1.82856764536593 0
2.0853972045933 1
1.90983038581519 1
1.94766340937159 1
1.9437880761528 1
2.02049191510839 1
2.00261239767541 1
1.93800866076135 1
1.9467087668642 1
1.94171936253375 1
2.00644961708732 1
2.16337428429553 0
1.93593636581843 1
2.03733976802626 1
2.01966902865973 1
2.008537407885 1
1.94642603471684 1
2.00300107995226 1
1.98014437874831 1
1.93042571888477 1
2.01410288251121 1
2.0031371247797 1
1.9943646535267 1
1.91751398998692 1
1.91022425789801 1
2.01261743608743 1
2.00387809126203 1
2.02839431136015 1
2.02018018790144 1
1.9490807980814 1
2.0464865585065 1
1.99888952955047 1
2.0085649915572 1
1.95080963417902 1
1.97326058384492 1
1.96886035904492 1
1.98789210041901 1
1.97688711884823 1
1.96919704382281 1
1.90821654220969 1
1.97673927609262 1
1.93486806711762 1
2.03427802005422 1
1.98796588710312 1
1.97534366454148 1
2.03805189170739 1
2.08737201783309 1
2.10972540796073 0
2.06388078011902 1
1.93228698620086 1
1.96946700868371 1
2.02668828692803 1
2.04823578129858 1
2.04315693095574 1
1.96575847418379 1
2.02180730931167 1
1.84209174139819 0
2.02646848688961 1
1.99668036825976 1
1.93380749992572 1
2.05638203907472 1
2.06751655683575 1
2.06036210522079 1
2.04974976464277 1
1.94115158210246 1
2.03648437816567 1
1.96808283663535 1
1.97815826149846 1
2.0017368922449 1
1.94726208890215 1
1.90911207955526 1
2.11563176379351 1
1.96784709410221 1
1.96877930229675 1
2.08860521883805 1
1.92509308912026 1
1.99460680263435 1
1.96921488694423 1
1.96665771662179 1
1.98736277259999 1
1.91116747070444 1
1.98408683261016 1
2.06033587778188 1
2.02428479922114 1
1.99357731312341 1
1.9960462186448 1
1.92314693624264 1
2.01305630610708 1
2.01392254540795 1
1.99893667436086 1
2.02008459604138 1
1.99789756381055 1
1.98323430193125 1
1.98750773939747 1
1.99393136271248 1
2.02930262087058 1
2.01806924776773 1
1.91881497546662 1
1.92803454106064 1
2.02779761584557 1
1.87875079211119 0
2.09357008829715 1
2.03980650384675 1
2.05710701445942 1
1.97512452404523 1
2.04012617344901 1
2.01391444882665 1
1.9762722182047 1
2.1616170895638 0
1.92551210938337 1
2.13859861310596 0
2.05254535040106 1
1.97279042083097 1
1.86831871550467 0
1.94744393282007 1
1.95285146506302 1
1.96967474904582 1
1.87192662631358 1
1.94313598682889 1
2.02485743053203 1
1.99714152021011 1
1.99712015530348 1
2.01135108268996 1
1.93001496734777 1
1.9805629118234 1
2.00170644726786 1
1.92511845005247 1
2.00286264054145 1
1.96190361879732 1
1.88696407277147 1
2.07146807170596 1
2.08501191598967 1
1.99061329051976 1
1.87617496991298 0
1.99752205187733 1
1.9086461244849 1
2.09994304342404 1
1.94126187387747 1
1.90083883732813 0
1.96833969400641 1
1.89776605996036 1
2.03253284736132 1
1.96063647689706 1
2.04894075118821 1
2.11374435506054 1
2.02746214609217 1
1.99369964089152 1
1.91699279952876 1
2.03457815258187 1
2.03647654744436 1
2.03353460976107 1
1.97697853161026 1
1.95430655987425 1
2.04043343255743 1
1.94950154175922 1
2.01214501107291 1
1.93516359968919 1
2.01964255385195 1
2.09234091142516 0
1.97190994255955 1
2.02658419318217 1
1.92650490647521 1
2.0130054407929 1
2.00944753042656 1
1.99438199584507 1
1.98395909407556 1
2.04120250025646 1
1.95974350705345 1
1.97069194360126 1
1.9677870875611 1
2.07227193319656 1
2.07509072028074 1
1.90952334447266 1
2.0677583613654 1
1.91980350109349 1
1.99250457803515 1
1.98897657694906 1
1.96971321791374 1
1.9907069246582 1
2.06574632581499 1
2.00144630610815 1
2.02880873340213 1
2.10671406066344 1
2.03409102485805 1
2.01934620361197 1
1.99723995792375 1
1.98011418435467 1
1.98687295228749 1
2.01015929673074 1
2.00342041774812 1
2.00911640781275 1
1.99583244189009 1
2.03801944541994 1
1.91569435186353 1
2.02590804028713 1
2.05721760561714 1
1.96902582598012 1
1.94513813614791 1
2.02182268314972 1
2.01033169046136 1
2.01131038476165 1
1.93276807171251 1
1.92779770853646 1
2.07973706549184 1
1.93910817079559 1
2.00108165154753 1
2.02041773942175 1
2.08957624812302 1
1.92450781403477 1
2.08884522419343 1
2.07954896891634 1
1.94915273869372 1
2.05794662786036 1
2.00262408774046 1
2.01233098859505 1
1.9481893017411 1
1.94991285058151 1
1.91673074921013 1
2.03067376472549 1
2.00553639622678 1
2.01375157873507 1
1.95660938049871 1
1.97794496026604 1
1.91522562543544 1
2.08956206714951 1
1.98294956260886 1
2.025764897608 1
2.09143575590827 1
2.07117459482254 1
1.94208787379841 1
1.94745472238015 1
2.05926413466174 1
1.93592040701677 1
2.00925737223341 1
2.08915205088271 1
2.01009058254036 1
2.04905563866038 1
1.98236758041356 1
1.94705059081754 1
1.98318199317292 1
2.04246304039542 1
2.0217688811619 1
1.96970876515958 1
2.00878754164788 1
1.94704394933356 1
1.94923680729285 1
2.01390217607605 1
1.90753486868923 1
1.945112485397 1
1.99115533806271 1
2.05112102089569 1
1.98086639778106 1
2.04485891344941 1
1.97160614280865 1
1.96343837405987 1
1.98639293921142 1
1.96722457010611 1
1.86305060078791 1
2.00511785942413 1
2.03230473133769 1
1.94491948028722 1
1.96027497785463 1
1.99663107729271 1
1.95126327409053 1
1.96346968501319 1
1.96857893320047 1
2.09308194195009 1
2.15682673415099 0
1.98392193795302 1
2.04124653533776 1
2.0669127767078 1
2.00864893468931 1
2.0404306212769 1
2.11602863691522 0
2.02255527154074 1
1.98814271701558 1
1.9948266019002 1
1.9586940838173 1
2.03151899953934 1
2.08431804985621 1
1.97679633827094 1
2.04151278429836 1
1.95373688219135 1
2.01901767774868 1
2.04464312045937 1
1.83717420268313 1
1.97301418067974 1
2.03079362600179 1
1.92493519559905 1
2.02932801804716 1
2.02557370781097 1
1.9508669614931 1
1.97614729769655 1
2.02251573611574 1
2.0269888003621 1
1.95090887262794 1
2.12514212099475 1
1.9503405025855 1
2.02703629931956 1
2.00016426568022 1
2.04668157071504 1
2.06743817466011 1
2.00125218535076 1
1.96279882478598 1
1.97411157119691 1
1.87800031704185 0
2.08164412687922 1
2.01646972073158 1
1.96101611058416 1
2.02718647380745 1
2.02377569638013 1
1.99622049948848 1
2.00173854432459 1
2.00229980581828 1
1.95952543806387 1
1.98273981939084 1
2.00396942244062 1
1.9745679521401 1
1.94824660778787 1
2.05987885265286 1
2.01072524140252 1
2.02203099203844 1
1.91251352291564 1
2.10573764119734 1
2.00542775705199 1
2.08353219691127 1
2.00592773464401 1
2.05251273407364 1
2.02241206007535 1
2.11705982539185 1
2.00333636511552 1
2.03089771439554 1
2.12841535155375 0
2.04832434217397 1
1.98636065307861 1
2.01581107581191 1
2.01118089363265 1
2.00676884292261 1
1.99549356406238 1
1.96127296034383 1
1.95936687259849 1
2.08273890425398 1
2.08046660881281 1
1.95192047437871 1
1.99811851366419 1
2.03687294532519 1
2.04384897208972 1
2.02626676895323 1
1.97626552544483 1
1.95061910113032 1
2.1199965502019 1
1.98056393504712 1
1.98485468040135 1
2.01395711357779 1
1.96434978584631 1
2.01556714046334 1
2.02094142359815 1
1.9708110171658 1
1.98676793308011 1
2.01495232973675 1
1.96734097984691 1
2.02963942132284 1
2.02140432491576 1
2.08118289750019 1
2.01161664496226 1
1.93475833329804 1
1.98335024735588 1
1.99508397842314 1
2.01722334552564 1
2.02442179810569 1
1.94789669586653 1
1.9274250123665 1
2.04686093179272 1
2.03335377990548 1
1.95838951689071 1
1.97619454253492 1
2.06740956073348 1
1.97809575973787 1
1.93016624406083 1
2.0329274680514 1
1.92529249697989 1
2.02239942902145 1
1.96146439399722 1
2.08697043903966 1
2.00225606678966 1
1.96430347319523 1
1.97746494798911 1
2.14235211703833 1
2.0265407706522 1
1.90631492194131 0
1.99233457160668 1
1.97095354395171 1
1.9609210191426 1
2.01931689966363 1
2.01801192928234 1
2.02737863828769 1
1.94768519397268 1
1.98952273442337 1
2.00202233525245 1
1.9117584917462 1
2.03285833240809 1
2.02066543827096 1
1.9118262124772 1
1.88886140185447 1
2.05953057089272 1
2.05493079222075 1
1.96610119542739 1
1.96931402712114 1
2.04562724044067 1
1.89190600426833 1
1.87807066965643 1
1.96972289553106 1
2.04259189068632 1
2.03680366061079 1
1.97568920013555 1
2.03411585052952 1
2.02171954692696 1
2.00629754040953 1
1.90883261318242 0
2.04429360268952 1
1.99962701964169 1
2.05181384003584 1
1.97928109931701 1
2.00521799538836 1
1.94243397431612 1
2.02809431229492 1
2.03784407653513 1
1.91869977004908 1
1.90689831696718 1
1.97993607862954 1
2.01328703976776 1
1.93754795092363 1
2.02182301539768 1
1.97575988549227 1
1.94233672820486 1
1.94169249667482 1
2.03947222048906 1
1.96157861674355 1
1.91152680603175 1
1.93912659978989 1
1.94414254162303 1
1.91069907298995 1
1.93904535447753 1
1.9639591243503 1
1.86436637341766 0
1.98921586234896 1
1.98024171781716 1
2.08684706897941 1
1.97284434217959 1
1.98266944894391 1
2.00571347408628 1
2.01542559321411 1
2.07841704385767 1
1.86368894562396 1
1.9048690160256 1
2.02068574714914 1
2.00553027872049 1
1.99610061292406 1
2.00788194134582 1
2.00250088883328 1
2.12865236344648 0
2.04053296884165 1
2.04088994153411 1
2.07167654585751 1
2.04585873064449 1
1.94910443647017 1
2.04640574988227 1
2.00990518216533 1
1.98865215053647 1
2.04772640812352 1
1.97066376592894 1
1.94823601500724 1
1.91853196750316 1
2.00611040062289 1
1.98422753783581 1
2.02300715947977 1
2.07512802063665 1
2.05707668249852 1
1.96814908677409 1
1.99183857786988 1
1.98467369612831 1
2.06566271943726 1
2.03769710258148 1
1.92841498998422 1
2.00863544972075 1
1.98313536060448 1
2.0019113760914 1
1.9521523436342 1
1.95864584834861 1
1.96554143792296 1
1.99829577730484 1
1.91968290670381 1
2.06371122731149 1
2.01450661451574 1
2.03926013531804 1
1.96267075754895 1
1.96518513734613 1
2.04625109685203 1
1.93638407464017 1
2.01622429926321 1
2.01508705916979 1
2.02578572001863 1
2.09730059266861 1
1.83845065186194 1
1.95657241470038 1
1.98752907475629 1
1.99351036746262 1
2.04324629525269 1
2.07385875730391 1
1.96614430564585 1
1.9434886669914 1
2.08379487149212 1
2.03310778018122 1
2.05097068741927 1
1.95582655968143 1
1.98425210550876 1
2.02921785731339 1
1.92655143230053 1
1.97703580583118 1
2.03462644816456 1
2.06481946695061 1
2.06762148721245 1
2.07757295197055 1
2.06467815773066 1
2.02154828017615 1
2.01783901946925 1
1.9470217365338 1
1.93639182512399 1
2.07660544914025 1
1.95885961219671 1
2.0236355555696 1
2.01861939807284 1
1.94823330556874 1
2.04730439677887 1
2.00518752740755 1
2.08523161444505 1
1.94630826903566 1
1.94497974346136 1
2.10345526690777 1
1.9693530215756 1
1.95183599032867 1
2.0205973785025 1
1.96914443626079 1
2.07650025612451 1
1.92250767287813 1
2.04156844139689 1
2.13771591257451 1
1.9309383168416 1
1.98794376506204 1
2.08841064113857 1
2.08398224143638 1
2.01342106566145 1
2.04382604808996 1
2.02985626808098 1
1.99431608924429 1
2.06406906875254 1
1.97886700613692 1
1.92872080176228 1
1.99404090673869 1
2.00205875756816 1
1.93091455227528 1
2.06422829714417 1
2.0242760338417 1
2.00646264844142 1
1.90062157504193 1
1.9539341871135 1
1.93061225997696 1
2.02087753100376 1
1.98021526335725 1
1.97814401805842 1
2.04770464514787 1
2.01718527937278 1
1.90534822908565 1
1.9797009976608 1
2.03419556882297 1
1.930785462387 1
1.95875694123965 1
2.02153428625272 1
1.99953584973359 1
2.07376955676442 1
2.03639754234979 1
2.03387773667803 1
1.97780462631682 1
2.05964431163168 1
2.05135737986732 1
1.99332046748005 1
2.02509861620295 1
2.03164495351457 1
1.93359550921112 1
1.89660657128952 1
1.9739161183491 1
2.04779435284454 1
1.99780177217068 1
1.97609993961404 1
1.91968863812043 1
1.98828927073832 1
2.08799592456823 1
1.94633236971472 1
2.00124198720293 1
2.04996403857274 1
2.00974460100611 1
2.02046051345597 1
2.02074768824345 1
1.99674105329922 1
2.08549833386717 1
1.92504734741101 1
2.05005718721194 1
2.01364417936905 1
1.98844697410756 1
1.93160197790037 1
1.97564239741167 1
2.02721143035649 1
1.9239701671819 1
1.97833903622766 1
1.98352095265907 1
2.09039469337301 1
2.00624441256119 1
2.05641389813649 1
1.95138279038654 1
2.07568771409027 1
1.99950963984099 1
2.02252943903336 1
2.0061039280384 1
2.03294461663527 1
1.96346435354504 1
1.90950649811331 1
1.90853752901572 1
2.01040578659954 1
2.00012713205529 1
2.05788633044333 1
1.98447805939304 1
1.91274771762421 1
2.06500223233912 1
1.95684625817489 1
2.0424919690144 1
2.0326445910298 1
1.97393916684967 1
2.01003166975149 1
2.01281922132345 1
2.05100812131404 1
1.96581438693771 1
2.01926972399482 1
2.03840352465978 1
1.9878820172748 1
2.0769603312854 1
2.0263475261761 1
1.94890860867059 1
1.98509513012829 1
2.08849512927122 1
1.95714385167076 1
2.030917593083 1
2.0959256309246 1
1.98924515878241 1
2.01873259575946 1
1.93063048617633 1
2.01032414806589 1
2.07555273572183 1
2.03809992243896 1
1.96317652752143 1
2.12336043639454 1
2.03561691053972 1
2.02279658819471 1
2.02576198888007 1
1.94179167704662 1
2.02834823750461 1
2.06469020906285 1
2.04886467645775 1
2.03197842304651 1
1.9837751385024 1
1.97019293548786 1
1.95164405155029 1
2.22890116277741 0
1.98726457499316 1
2.00641999211996 1
1.93591740695783 1
1.99970818925036 1
2.05910784653444 1
2.10232628002855 1
2.04884062252452 1
1.98743812234606 1
2.00892273828368 1
2.00429187339301 1
2.08439551769146 0
2.00600768925001 1
1.93188023250114 1
2.04680413912858 1
1.95744610059862 1
2.07304680898389 1
2.01042640747175 1
1.9953345103805 1
1.97437752788413 1
1.98807222997796 1
2.07768291003358 1
2.03280543108248 1
1.91438811506706 1
1.88713872313284 1
1.96892965374683 1
1.93387091606669 1
1.92067654372675 1
1.91953995191551 1
2.03076952546349 1
1.99585367801105 1
2.04907445184002 1
1.94092093648425 1
1.94680463870615 1
2.08453501181109 1
1.98211971507873 1
2.06519078297339 1
2.04986382194034 1
1.97871301117824 1
2.04352315950756 1
2.09151262784076 1
2.05891820387361 1
2.01742972393997 1
2.09482879802331 1
1.95016484753211 1
1.85102766432337 0
1.94186524107108 1
2.02610530901323 1
1.9833555241608 1
1.96536739368755 1
1.97763314783845 1
2.04336470125883 1
1.89984524060161 1
1.99031172529687 1
1.90458921569134 1
1.96079769988068 1
1.98419189693151 1
1.98330321414434 1
2.06634588978808 1
2.03051001195044 1
2.00979822587593 1
1.95138822976 1
1.97900614395875 1
1.86342498756606 0
2.00151459512359 1
1.9911867678524 1
1.91319185808412 1
1.95140096008578 1
1.98301957358984 1
1.96755795638249 1
1.97650778601937 1
2.09510792921583 1
1.96833030267453 1
2.06523764812793 1
1.89712962131855 1
2.03987819774305 1
1.95054747206885 1
1.89228290590205 1
1.93448907647478 1
1.88537607040831 1
1.94907942837248 1
2.02415365484682 1
1.98980451202561 1
1.94523103537507 1
2.05880370591149 1
2.00734393884905 1
1.92411533773028 1
1.9824904243656 1
1.98749183694318 1
2.00789399024146 1
2.0768630774504 1
2.10874297459322 1
1.95826131933131 1
1.97919459440679 1
1.97142669769087 1
2.00054957382732 1
1.98327280459994 1
2.00314650775971 1
2.06077309560312 1
2.04277482116818 1
2.00061697666269 1
1.90999800838738 1
2.04762491668248 1
1.97817440178832 1
1.98809983856245 1
2.0428040093946 1
1.98648979756013 1
2.0572425122833 1
2.0067726962773 1
1.94222785952561 1
1.95730904533536 1
1.98036572857474 1
1.94049638754929 1
2.06380991703005 1
1.99264152682671 1
1.99118866339792 1
1.92298624210915 1
2.05041847775307 1
1.92625104175408 1
2.01121345345813 1
1.94463372716714 1
1.95451659503684 1
2.07832631021898 1
1.97832296031649 1
2.00983850564346 1
2.00979460806691 1
2.04245029948387 1
2.03258459306292 1
2.02841093330935 1
2.03570787128006 1
2.01881006600002 1
1.97362471752103 1
1.92059883164419 1
2.04121415844307 1
1.94798190085564 1
2.07747452053384 1
2.06863655212426 1
2.0175555261555 1
1.98686984840721 1
2.08801317029473 1
2.04094820350264 1
1.96714805948748 1
1.92528737648815 1
1.95052102264142 1
2.03589360786079 1
2.06983235980175 1
2.08569681469033 1
2.02032047987375 1
1.91411416906559 1
1.94650525466112 1
1.99466015714069 1
2.04834148009383 1
2.0468062195346 1
2.00119587001348 1
2.00722601369706 1
2.00095099289569 1
2.04027148938523 1
2.05107107515941 1
1.99383713111144 1
1.98914604655973 1
1.89877995582422 1
1.98611469190347 1
1.87903059113521 0
2.07167093997112 1
2.02419532774483 1
2.01003641229389 1
2.09641417822181 1
2.10727661666762 1
1.96002209089094 1
1.97504471976905 1
1.9733190049129 1
1.94387722040067 1
2.0472278627914 1
1.9814730242309 1
2.0067103397763 1
1.95959332518056 1
2.03195544955255 1
1.99018316771825 1
1.92970928970836 1
2.06592757862575 1
2.02006574393056 1
1.99940499143372 1
1.97896476677348 1
2.01448049225741 1
2.01064001752442 1
2.08353013203019 1
1.85568016218587 0
2.09775893396693 1
1.94487742371197 1
2.00013163442185 1
1.99000401547771 1
2.05765746489328 1
1.93168248256124 1
2.00194078842337 1
2.0928848235962 0
1.924848494015 1
2.09384907095369 1
2.0257629583131 1
1.99418048786051 1
2.00589565171388 1
1.97395955891412 1
2.00501379572562 1
2.07700471407579 1
2.02711167668954 1
1.99355215337373 1
2.04772384716238 1
1.99334835394965 1
2.11055138747736 0
1.9441031370565 1
1.9830753680436 1
2.0332146349589 1
2.01524567595967 1
2.01752370844753 1
1.9732436848543 1
1.96468710733872 1
1.98716243818149 1
2.07973963814005 1
1.90091833981554 0
2.04279655888024 1
2.11462166304691 1
1.99601361157032 1
1.92781111230312 1
1.98742106979779 1
2.01518532089389 1
2.04372844805257 1
2.01094961904422 1
1.95432255356234 1
2.0073773615585 1
2.07277359867029 1
2.02714082423136 1
1.94491469254585 1
1.93687714951109 1
2.15709261409989 1
2.07036198130571 1
1.83466601246156 0
2.07288378583574 1
2.01865424503055 1
2.14896863697559 1
1.88673709470608 1
1.88789982834197 0
2.03166394294786 1
2.01786033078431 1
2.06336860221186 1
1.98117984319769 1
2.10355327474495 0
2.04013561646787 1
2.11257410645392 0
2.03043639264649 1
2.00538993659201 1
2.01183567136235 1
2.11861938377238 0
1.98153009106356 1
1.95932343381774 1
1.99463364565252 1
1.93663674019574 1
2.03777825432529 1
1.92433520735945 1
1.96948251537221 1
2.00832145285678 1
2.08061857945443 1
2.0258065875908 1
2.02457777499084 1
2.03905709887729 1
2.09053445012824 1
2.02558452812503 1
1.98542174358815 1
1.99040450185856 1
1.95869494391533 1
1.94535373964803 1
2.00356006904524 1
2.03283195206722 1
2.01563248160757 1
2.01027254728862 1
1.98264306820827 1
1.97249813896321 1
1.97056809030084 1
1.95215859581726 1
1.96344928982256 1
1.89355265109908 1
1.93408511742529 1
2.0948731373041 0
2.01973522402293 1
1.97791603795414 1
1.96227037299179 1
2.07545823656249 1
2.03445970716843 1
2.0215618840427 1
1.92309707651277 1
1.98992718122374 1
2.02382705118341 1
2.01534460897627 1
2.08366702745326 1
2.00201117848534 1
1.97663894358753 1
1.92179384170246 1
1.96696951561744 1
1.95893167947082 1
2.03443946081359 1
2.04887869186948 1
2.07140329137348 1
1.96818945755441 1
2.16699616563807 0
2.01800825910428 1
1.97364878321333 1
2.05316954755797 1
1.95912078170865 1
1.99469615587847 1
2.00574018516605 1
1.90548773839512 1
2.14214447194786 1
2.10291117963978 0
1.93999706048206 1
2.12438645408515 0
2.01717452147912 1
2.06235844238703 1
2.00750696361495 1
1.99271242555894 1
2.07266891060369 1
1.99358314501548 1
1.88393379117007 1
1.94177273893717 1
1.97821563656932 1
2.06278818466274 1
2.03548129994891 1
2.00012602306539 1
2.16854579245167 0
2.10416011124533 1
1.96666444077856 1
1.95766294163667 1
1.98161741912688 1
1.93881913562598 1
1.9365128637087 1
1.92146794285906 1
1.93064310640563 1
2.04694201618453 1
1.97961799924148 1
1.97752383911373 1
2.07063496451881 1
2.01187489273018 1
2.14456278001455 0
2.0441235946392 1
1.96412189598944 1
1.97968430217993 1
2.05310623630394 1
1.98140835921189 1
2.04055551837227 1
2.05125265765385 1
1.90258423471663 1
1.90304629914017 1
1.98840021253963 1
1.9790711082149 1
2.00087942986843 1
2.04030573642401 1
2.02869465400627 1
2.01923655500391 1
1.98042211801827 1
2.12483457915799 0
2.00977688896693 1
1.99753182800281 1
2.07401487716671 1
2.00762192374209 1
1.99225644093176 1
1.97981357730964 1
1.90098267277207 1
2.00731624835642 1
2.0444047284856 1
2.01786069963524 1
2.08371593468127 1
1.99233475256766 1
1.98780871970986 1
2.01310546098202 1
2.01908670227513 1
1.94229340129326 1
2.03366418950716 1
1.98622142120748 1
1.99894016681384 1
1.94003494662292 1
1.91517182266267 1
2.09189882263181 1
2.00694312939377 1
1.97704607043568 1
1.92024285553348 1
1.99173622266133 1
2.05798045259504 1
2.01809526185055 1
1.98063721826997 1
1.94319445416044 1
1.93524097013782 1
2.02765703265984 1
1.95479689097825 1
2.06621211436392 1
2.02033556101735 1
2.00029603159646 1
1.96338745256651 1
2.04935239948048 1
2.12904160716659 0
1.99311304394255 1
1.97535125573971 1
1.98946377887283 1
1.99494126338468 1
2.03998819257561 1
2.04550308946152 1
1.96399191540566 1
1.99019731474194 1
1.99693463026292 1
1.94791829298228 1
2.0609872342964 1
2.08094144507518 1
1.96269048269651 1
2.06096519398572 1
2.03844676549279 1
1.92126997037173 1
2.12569854344467 1
1.98893323409846 1
2.12001646927028 0
2.04116528214123 1
1.92944681762504 1
1.9753958517952 1
2.06798152871087 1
2.0158395687162 1
1.94138791313325 1
1.96559974482385 1
1.93850149021701 1
1.88978180975687 1
1.97979139699279 1
1.9544579325553 1
2.02608772807372 1
1.9787572366514 1
1.97921976849722 1
2.03499915391518 1
1.96735778590484 1
1.88986967702343 0
1.99711619950983 1
1.98985053159866 1
2.00070074691003 1
2.00065392900386 1
1.99705795246019 1
1.97387136289848 1
1.96691276217962 1
1.91929141168422 1
1.96959257727742 1
2.02281967547086 1
1.91096239026931 1
2.02889169644021 1
2.01128151446678 1
1.97586709576913 1
2.02655864210755 1
2.00295736277761 1
2.03248952833734 1
2.08750519133508 1
2.03996666250293 1
2.00286690325876 1
1.89384092854505 1
2.01702124865326 1
1.92169819103861 1
1.95120688493477 1
2.03964967862838 1
1.87763880662492 1
1.91681726451313 1
1.9274480170009 1
1.94804563416034 1
2.06727875742633 1
1.9867164388728 1
1.93446141291255 1
1.98761478575902 1
2.00289480725901 1
1.94961101681853 1
2.04499148049454 1
2.03123265092788 1
1.94091979017656 1
2.00424580435644 1
2.01705326025367 1
1.96181393143484 1
2.01856357781046 1
1.98898630522929 1
2.0006555317333 1
2.02809374537154 1
1.97499039474741 1
1.94030335741508 1
2.0553002950162 1
2.01314315208894 1
2.01756193398727 1
2.07124087772614 1
1.99595903680211 1
1.96550934249978 1
2.0055738686292 1
1.92051574962094 1
1.99622014145943 1
2.00249209397748 1
2.01490904680671 1
1.99752072471036 1
1.98310832467706 1
1.9625549592743 1
2.05519676086103 1
2.08896006989884 0
2.05307217985387 1
1.95327384200858 1
1.87969709578064 1
2.02519782975821 1
1.97907369943993 1
2.03122465356774 1
2.01648365849945 1
2.08852361755042 0
1.93967816643985 1
1.93035605871096 1
1.82333371017759 0
1.90958009625368 0
1.94868000510749 1
2.03664829224896 1
2.01120384486182 1
1.95934673451121 1
2.11989030739108 0
1.958898702708 1
1.96976995520877 1
1.92265150571305 1
1.94449003257037 1
2.00215687725772 1
1.99941756800109 1
2.02359165051199 1
2.02370139149059 1
2.02942193487797 1
2.0609175916099 1
2.08354878069314 1
1.96654755877247 1
1.97324259314071 1
1.98996699978108 1
1.94306746881224 1
1.9815934849656 1
2.00153032111386 1
1.99744089102839 1
2.05119349888498 1
1.99731906022789 1
1.91703353703613 1
2.00375916822774 1
1.98941312355393 1
1.95141658508187 1
1.92174055799136 1
1.97843325750077 1
2.03016301666623 1
2.04932598699438 1
2.04025931508336 1
2.02336736188867 1
1.9896571154372 1
1.99686162631079 1
2.02819728868406 1
1.96974821964413 1
2.14302847512508 1
2.00359419790331 1
2.08673438560356 1
2.04559911619546 1
1.93628946691427 1
2.01943121895287 1
1.95415840905837 1
2.04363624897318 1
2.04511111385077 1
1.94096335013627 1
1.99649287786189 1
1.98331424711238 1
2.01435784824963 1
2.09427634142867 1
2.06548874587091 1
1.91758078385987 1
2.13136346723828 0
1.9834357579591 1
2.03370432455562 1
2.03838612381305 1
2.07869863669716 1
2.06404959361367 1
1.98507961162894 1
2.0064551920239 1
2.09275787311675 1
2.06245706157948 1
1.95965178282237 1
1.99207343773712 1
1.99969641246308 1
1.99526516369934 1
2.07491823991964 1
1.91125601961811 1
2.02775229690227 1
1.9600677114486 1
2.01799051486228 1
2.01454850140443 1
1.95114953863532 1
2.00248011335196 1
2.0383191373743 1
1.98399366407416 1
1.97526630614756 1
2.02436205778042 1
1.92984342808958 1
2.03506409473921 1
1.96590822792842 1
2.00461134644931 1
2.08133224768306 1
2.04688842357578 1
2.02002816992946 1
1.87793434590972 1
1.95481944833242 1
1.96958938067692 1
1.98899329059829 1
1.85860354729658 0
2.02865345382331 1
1.98230166826611 1
1.92970038392297 1
1.97890331956838 1
1.99980953978831 1
2.00006655596527 1
2.00963057280547 1
1.97569266979722 1
2.04010366083541 1
1.97140382570869 1
1.98542496332397 1
1.98095042944996 1
2.06112800619961 1
1.96528128428931 1
2.11302825696165 1
2.05221450682097 1
1.96292804069568 1
1.89412011525136 1
2.06910524185263 1
1.91902549490211 1
1.9350255000193 1
1.98492167125083 1
1.96682102436641 1
2.00210906924363 1
1.93101497490367 1
2.11601002083206 1
2.03993874474202 1
2.02402062402094 1
1.94584914251517 1
1.96721109509712 1
2.02352567812551 1
1.95156687687925 1
1.98335186201686 1
1.99542645038716 1
1.96531673720925 1
1.91559719288619 1
1.98940294274135 1
1.99095705926697 1
1.96806128869679 1
1.95834028770018 1
2.00063352295468 1
1.98266884167526 1
2.06312607845595 1
2.01702309383682 1
1.96707466466523 1
2.01847057637787 1
1.99175684492847 1
1.81344281833864 0
1.98646895254064 1
1.98278964416476 1
1.97656217673889 1
2.00243992965141 1
2.03791956301674 1
1.93270295279609 1
2.022785834739 1
2.05437592111499 1
2.05425279646879 1
1.96607322501233 1
1.9734309755312 1
1.98857662446844 1
2.01891346894958 1
2.09436901826518 1
2.00817488233123 1
2.00281233894693 1
2.01545588472242 1
2.01717925290674 1
1.94401308985527 1
2.07253853597712 1
1.78210660259368 0
1.99612352013439 1
1.97562015774745 1
1.89786225797163 1
2.07000181828035 1
2.00350807087031 1
1.91716520713737 1
2.00715813423111 1
1.94519177340576 1
2.05093154550447 1
2.06148493209927 1
2.0212973847417 1
2.06326360719243 1
1.99764696782464 1
1.96594775755771 1
1.94899796086291 1
2.0133781239212 1
1.98638836712625 1
1.98584163284868 1
1.96648790564502 1
2.00215484598144 1
2.02014424191725 1
1.86531751868579 1
2.02397109952195 1
1.9377402564416 1
2.01527810396133 1
2.02027203153568 1
2.03484490401803 1
2.05033879536146 1
1.98385255626792 1
2.00300674043564 1
2.02621051587428 1
2.06599501764777 1
2.03703314869003 1
1.95003992229137 1
2.00680989142806 1
1.89400085226847 1
1.93875781098903 1
2.0257582277744 1
2.0249654984307 1
1.93810525430139 1
2.04590030934802 1
2.01935588885784 1
2.0028353633316 1
1.96713452489852 1
2.09923448917333 0
1.97052604155709 1
2.07317508235631 1
2.02340769041066 1
1.97114587334206 1
2.00783882984494 1
1.98519997266879 1
2.0920665593366 1
2.05408069913151 1
1.98636982286702 1
1.93665970511085 1
2.04663722035474 1
2.01618215990838 1
2.04061226635497 1
1.97870350187843 1
1.92035766098262 1
2.07402023352492 1
2.00409074418581 1
2.03795812597934 1
1.99886660908816 1
2.00232316636898 1
2.00284717327051 1
1.94896374292003 1
1.94980733132711 1
2.03857469633445 1
2.02320316954452 1
2.01198123307072 1
2.06154682132828 1
2.07896821378732 1
1.98251034434687 1
2.00021290539011 1
2.02103730283621 1
2.03340449480622 1
2.12257902031303 0
2.06668086730666 1
1.94765125794935 1
1.95170222596314 1
2.00922850917747 1
2.09190042942774 1
2.00863086125349 1
2.09959962204262 1
1.96136993491886 1
2.04412477939831 1
2.00180878983294 1
2.08400071467532 1
2.03739058228325 1
1.97745150804989 1
1.90156932001066 0
2.04850785533164 1
1.98964624547062 1
2.02008313818046 1
2.01752077516599 1
2.00869799936335 1
1.95636162892829 1
2.05156604763678 1
2.01386314649814 1
1.98974451135352 1
2.04778102996495 1
2.08042827659742 1
1.98441743574422 1
2.02956351122339 1
2.03479428691021 1
1.94243464806371 1
1.9988779280533 1
2.00567705439626 1
1.94731348820074 1
2.00716337090517 1
2.05882480470331 1
1.99125559451779 1
2.05676618835954 1
2.08553667897708 1
1.98068480537909 1
2.14499434783685 0
2.08889440386602 1
2.00705930871585 1
2.0270611337318 1
1.93116508056213 1
1.98946304314773 1
2.00116783119673 1
2.07373953487909 1
2.06057744656876 1
2.06251482053946 1
2.08557702873638 1
2.08148193632963 1
1.96232404721897 1
2.01014174554959 1
1.80843966014508 0
2.03465480433358 1
1.96691709802544 1
1.89014008748908 1
1.9578539134935 1
2.01187171721833 1
1.99095930972227 1
2.07914687881448 1
2.12828962432741 1
1.91597720474499 1
2.0503061157897 1
1.97883562720286 1
2.00109251472634 1
1.82182439195689 0
1.93806233789078 1
1.99918312916478 1
2.02440765548289 1
1.9325162876961 1
1.93113063777685 1
1.92547337128813 1
1.96823214604235 1
2.03045591975908 1
2.07311021646938 1
1.9347968529919 1
1.97212614180177 1
1.91674811429599 1
1.99071448674817 1
2.0483441876459 1
2.05889717591816 1
2.08147820400831 1
1.95255958548286 1
1.96352377026607 1
1.90757510489169 1
2.08969396519768 1
2.07094118945927 1
2.03625677241291 1
2.03743697416803 1
2.03343674742451 1
2.09619920317144 1
2.027802027312 1
1.94343577236076 1
1.91714915308365 1
1.95091330235291 1
2.12286071677389 0
1.96148514954237 1
2.03227465689618 1
1.99139995160061 1
2.0118700022519 1
2.04549505757831 1
1.98958798727681 1
1.87856964832208 0
2.05072988891099 1
1.96304196084343 1
2.02263150782832 1
2.03090810046118 1
2.05121000927566 1
2.0251010185335 1
2.02960716114489 1
1.97854504990515 1
1.91222431751283 1
1.98809049650096 1
1.99879269795316 1
2.01529732765733 1
2.04887788265514 1
1.9453608453474 1
1.96119585936803 1
2.01865708156404 1
1.99119269262332 1
2.08130013118978 1
1.92396212794716 1
1.94174885485037 1
1.99194764150681 1
2.09646049521479 1
1.99628396260618 1
2.02643249150876 1
2.06288170777659 1
1.87264465510412 0
1.91720974716682 1
1.98157788050247 1
2.01007110693223 1
2.01440927580097 1
1.98207562752638 1
1.97461362882632 1
2.02108239241781 1
1.95036365074856 1
2.02220499172867 1
2.00399165511402 1
1.97320939453333 1
2.02789819824228 1
1.99597473946261 1
2.08112143134625 0
1.99883518290773 1
1.96943399874676 1
1.98327667721287 1
2.01861602027227 1
1.95456836464184 1
2.00374653160639 1
2.03710159154636 1
1.91801279533418 1
2.02448664232711 1
1.95373072945099 1
2.02005085438306 1
1.95389220007819 1
2.00494403042409 1
1.94230798538072 1
2.00225340590205 1
1.97011158900525 1
1.89029052052997 0
1.90611992619792 1
2.01016139941635 1
2.03095140094579 1
1.97878275494345 1
2.02513376792915 1
1.92089726373392 0
1.99631764339891 1
1.97059260001948 1
1.98503973583813 1
2.01120968282188 1
2.11299923167019 1
2.00451825010912 1
1.99017324832255 1
1.98789811676242 1
1.90939417675929 1
1.89618661208122 1
2.01799021425392 1
1.92711040140264 1
2.13365933540041 1
1.97151363660125 1
1.93422273285577 1
1.95451841529193 1
1.98967820965022 1
1.92747238733306 1
1.92981267850405 1
2.13217186165627 0
2.00123355189174 1
2.06624626494148 1
1.94406165012273 1
2.06088667593851 1
2.03678113022071 1
2.00858544245118 1
2.00317475067598 1
2.08036990879333 1
1.98379266497439 1
1.94928973975288 1
1.94783702220224 1
1.94844536828451 1
2.02635110400412 1
2.10218162973382 1
1.97023417128651 1
1.97419754264516 1
2.03391446065343 1
2.04989366164167 1
1.93602935176671 1
1.96196303369109 1
1.89042809371622 1
1.99690690169458 1
1.93779808682092 1
1.95233129528179 1
2.06932338819215 1
1.98120599017889 1
1.94943836181573 1
2.12301477863602 1
2.12403241684157 0
2.01379551250146 1
2.02511676795346 1
1.90024546799767 1
2.01232882240439 1
1.92961541191046 1
1.98203844812195 1
1.97871901235167 1
2.05851855246974 1
2.00054724553564 1
1.97800329004559 1
1.99203258408982 1
2.10575803251317 0
1.94406682724006 1
1.93932963725102 1
2.04246345338121 1
2.06462040834002 1
1.96370509915466 1
1.99706719871051 1
2.02407343200867 1
1.95500429875252 1
1.90989233675973 1
1.99031882577767 1
1.98156337744679 1
1.97100525804336 1
1.95933659131548 1
1.88393079349049 0
1.95044339913523 1
2.01425160856207 1
1.94780837811825 1
1.98505471181128 1
2.06431755768564 1
1.96236439179028 1
1.96852777954528 1
2.00243165503823 1
1.96579112115114 1
2.01261469947408 1
1.98950618756748 1
1.93601923851507 1
2.04780947109411 1
1.99079050609174 1
2.05890713035223 1
1.98567849385677 1
2.06334377992572 1
2.03396520179742 1
1.98210383618801 1
2.00648501158724 1
1.95779001376939 1
2.00465878613994 1
1.98651837659219 1
2.03152099724609 1
2.04902701970822 1
2.01873899644285 1
2.00698233536457 1
2.00187941287838 1
2.01258900486446 1
1.88758018686705 0
1.96048443760749 1
1.991065253442 1
2.0468752306232 1
1.95024401962189 1
2.07715922648911 1
1.99216679840485 1
2.0879090965267 1
2.05871697961675 1
2.04185710028481 1
2.02885315807255 1
1.95116884954222 1
1.98552867913639 1
2.07620575504355 1
2.02832616741535 1
1.99812593514045 1
1.96147590371644 1
1.93383326001045 1
1.89366733112546 1
1.91722708650061 1
2.00388959688302 1
2.01452859925412 1
1.99687958868152 1
1.90174622638493 1
1.97562138633902 1
2.01852992541087 1
1.95648913723869 1
1.89633041543286 0
2.07826655655788 1
2.03226034642615 1
1.96824113071668 1
1.96195506181737 1
2.01075681280148 1
2.01449181964182 1
2.01230202412858 1
2.06863025084938 1
2.04385391764992 1
2.06071174795548 1
2.00069582859985 1
2.16921535167147 0
2.01737980281998 1
2.03172045398483 1
2.08885966350455 1
1.98602270336196 1
2.02154744999759 1
1.94673456425307 1
1.99491741757689 1
2.21375441674186 0
2.0453099502167 1
1.98728071949312 1
1.97375353606406 1
2.06773381804769 1
1.87854504873424 1
2.0165034536198 1
2.06118239184706 1
1.9444155504906 1
2.0433942222265 1
2.01254932293577 1
1.96254845226704 1
2.05086597846869 1
1.9657252693209 1
1.95939568271177 1
2.04228739084141 1
1.9988102916398 1
2.1026354028014 1
1.96346002799729 1
1.92661991891271 1
1.97274271155376 1
2.05499870965341 1
1.9380945986687 1
1.96783326774512 1
2.03374757801855 1
1.95371502499166 1
1.97589719058152 1
2.02886687601029 1
2.0171658165261 1
2.00366008305343 1
1.9829568842741 1
2.02884862479428 1
1.95963603665177 1
2.01985026950093 1
2.02835334200561 1
1.95387360072516 1
2.01034331676779 1
1.95134974419686 1
1.91292554189109 1
2.00963156131685 1
2.08815915505798 1
2.05175391495083 1
2.1034449442547 1
1.96085712155858 1
2.16365021266592 0
2.03612347114366 1
1.9442276547485 1
1.98490246872951 1
2.08774885510081 1
1.99966855741042 1
2.06123373304909 1
1.85358044083247 1
2.04413115687873 1
1.8965235518076 1
2.00687260284009 1
2.02928784612589 1
2.0281540686317 1
1.95602919242168 1
1.94873166747006 1
1.97162126136724 1
1.9468339269174 1
2.02547803614899 1
1.96077865665939 1
2.1589704912741 1
2.00707933767122 1
1.96812963755776 1
2.06249154547095 1
2.01203436834463 1
1.99913506765236 1
2.05409838024057 1
2.09398596492569 1
1.96416246911217 1
1.97189453990864 1
2.09680091126839 1
1.94629143941367 1
1.94717288092569 1
1.99536483331806 1
1.98136433267959 1
2.00587402600055 1
2.00732750230132 1
1.99983017341766 1
2.00200806718701 1
2.00544850158629 1
1.94962793703853 1
2.01718596035109 1
2.01172731199526 1
1.95867473353557 1
1.9879739667356 1
1.99334336561711 1
2.01072323360501 1
1.92467536437148 1
2.04836854638775 1
1.99072846977631 1
2.01356187389873 1
2.07540679754202 1
2.00001385652571 1
2.01100382709131 1
2.14231245224058 0
2.06426166474524 1
1.96289810100323 1
1.96658317327173 1
1.95023505325941 1
1.95790207109388 1
1.88847436138053 1
1.98750575767952 1
1.94048067537607 1
1.96366604819224 1
2.08111625928032 1
1.98661113327091 1
2.12472602172695 1
2.05864415320595 1
1.9859538493522 1
1.99894523206432 1
2.00541359968299 1
1.91672843310307 1
1.98171941006797 1
2.01614393034894 1
2.03564911003673 1
2.02817766395837 1
1.93152579972941 1
2.16128158309258 0
1.997009670658 1
2.14208665684568 1
1.985599338398 1
1.93493622181128 1
1.93497811640251 1
2.01004006629422 1
2.04638651236152 1
1.96632727154678 1
2.02813734581669 1
2.09089422089934 1
1.96519203231568 1
1.93685013160215 1
2.01060621107525 1
1.96052219008411 1
1.90469495495285 1
1.90876017371954 1
1.95027797766682 1
1.98411163519444 1
2.0110700631733 1
2.0238057144763 1
1.97012539423729 1
2.04142326475114 1
1.93784930279412 1
1.96139303769773 1
1.94045671784239 1
1.96417075525442 1
1.97862229780443 1
1.98582411742284 1
2.00190731865622 1
2.00759192128159 1
2.04392342583895 1
1.99764203266855 1
1.95028152432163 1
2.03669944629529 1
2.05785391865775 1
2.10188679957397 1
1.96063214512895 1
1.99453481823963 1
1.97083397225694 1
2.01826191297853 1
1.95386855647583 1
1.99412243747146 1
1.99759853792429 1
2.02237638162316 1
2.03202883936803 1
1.99423048342788 1
2.01842534873554 1
2.04684339513892 1
1.89926029070219 1
1.99919304184682 1
1.99387841368429 1
2.00559094914845 1
2.11594326893583 0
1.99752517680701 1
2.00346929013001 1
2.02804919251728 1
1.99338835483385 1
1.95376613569013 1
2.03685830511504 1
1.96542649231828 1
2.02405191068772 1
1.94736855794081 1
1.99932845684226 1
2.04913137091398 1
1.95243623815075 1
2.09141265489024 1
1.98039706888208 1
2.0005642804431 1
2.03811784462011 1
1.95338473222132 1
1.97921726424315 1
2.00845236708606 1
2.07831349428152 1
2.08241780574415 1
1.99993805688814 1
2.04654697145265 1
1.93277094711656 1
2.03099158729628 1
2.00052666875536 1
1.93132831219413 1
1.91877836707903 1
2.00106581411044 1
1.91420889959889 1
2.06251513796003 1
1.97401682191146 1
2.08699881253674 1
1.95498553480017 1
1.94224312065581 1
1.99865071220644 1
2.0581054690681 1
1.90373929211387 1
2.05296945338592 1
1.99435093345412 1
2.04496080781166 1
1.9472375252992 1
1.93361122004113 1
1.94008219438117 1
1.88480287827387 1
2.00924214677608 1
1.90928740479231 1
1.97901929627011 1
1.99683267915468 1
2.0342850787626 1
2.1016416399323 1
1.85068614605626 0
1.98214043190567 1
1.9114987822805 1
1.97074064985516 1
1.84091410155576 0
1.85739436317661 0
2.00554629753371 1
2.04724334577524 1
2.00705069055455 1
1.9925988756921 1
1.93900581612148 1
2.01243721736532 1
1.93317754231403 1
1.95753031124126 1
2.02990699944077 1
1.92705926100245 1
1.8956057283232 1
1.95415462103614 1
2.0655027872244 1
2.00324885183176 1
1.97202991511576 1
2.00949153827199 1
2.02209356043027 1
2.07744416491763 1
1.97838628365916 1
2.03015805643065 1
2.02999965740931 1
2.03763044940839 1
1.99491208836233 1
2.05437390313027 1
2.06425344102223 1
1.98750998045393 1
1.96276503627464 1
1.99409001203041 1
2.05090306939918 1
2.10895247809862 1
1.95269836326231 1
1.89339974999073 1
2.03401845828456 1
2.02071455251276 1
2.07129874481573 1
2.04163728517179 1
2.01487419359234 1
1.98414180116531 1
2.01929942649362 1
2.03743493763729 1
1.97895272179411 1
2.10196028590618 1
2.05621144037948 1
2.00256760424199 1
1.84532893935655 0
1.99547776731469 1
1.9373159587817 1
2.0265644004539 1
2.09611507857416 1
2.06221190278786 1
2.11022667863396 0
2.06422246162708 1
1.96665993008475 1
1.97401387069818 1
2.01787254142731 1
2.03865118156633 1
1.96524805995383 1
1.98348428346974 1
2.01603594221892 1
2.01645233683303 1
1.99273715332758 1
1.94728668479878 1
2.00352303867516 1
2.09550566184998 1
1.99973439179459 1
2.04765673074565 1
2.00595858536076 1
2.03975754612991 1
1.97045979472402 1
2.07522209471453 1
2.05472942743791 1
1.97678023139416 1
2.08216603812696 1
2.02021066981006 1
1.99506975716658 1
1.93760771552987 1
1.96806565988059 1
2.01575567402738 1
1.9711270544008 1
2.00623207919338 1
2.01234323131188 1
2.00550449318991 1
1.9859392663278 1
1.98992317044854 1
1.94577843804821 1
2.0504846594032 1
1.97187795227207 1
2.04722924217624 1
2.07011483919067 1
2.04798811997554 1
1.94938113710377 1
1.93226001851157 1
2.00732670936985 1
1.95891871985691 1
1.90124245124287 0
1.94846861892915 1
2.0670817339406 1
2.00200391941713 1
2.02424139848609 1
1.99871199478485 1
1.95693261280072 1
1.98578754705757 1
1.95967369033272 1
1.99553586255105 1
1.98482443761177 1
2.05447510058344 1
1.96757426129583 1
2.01523220262662 1
1.9792613429704 1
2.04235954854626 1
2.0459515873383 1
2.07925599217225 1
2.07344741145644 1
1.97470394664516 1
2.01582246346529 1
1.96616714545245 1
1.9717373715651 1
2.02498310967395 1
1.97770543028271 1
2.03695178859187 1
1.89187460660785 1
1.99764495650601 1
1.97754059440891 1
2.06736632489989 1
2.01403693030359 1
1.98944180522162 1
1.96088673498247 1
1.99384180998005 1
2.00498619767245 1
1.99206430038867 1
1.82304918038581 0
1.96881503747624 1
2.09385756908855 1
1.93124655780603 1
1.99855059112171 1
1.96964542823923 1
1.99423465500099 1
2.0455185788995 1
1.99759251079733 1
1.97250091081168 1
2.0503659119534 1
2.0332323773758 1
1.96957842859862 1
2.07552938890148 1
2.06967514668012 1
2.06844406697583 1
2.01150217981811 1
1.96457699851185 1
2.06634888169092 1
1.96518538286678 1
1.94379002503252 1
2.01703025283929 1
1.91233981975236 1
1.95046432472556 1
1.96681543045351 1
2.04517390216722 1
1.95136494867681 1
2.0051781401722 1
2.02095089338886 1
1.95640745236504 1
2.02072072698866 1
1.98362961809 1
2.02660013663802 1
1.99273740579983 1
2.02999782229275 1
2.04130855405816 1
2.03208932672624 1
1.90856950027312 1
2.03844138787868 1
2.03902250110027 1
1.99796266900404 1
1.98042277348554 1
2.05486089320115 1
1.97244892259883 1
1.99384764573676 1
1.94267238957784 1
1.94354646015334 1
1.99676424862619 1
1.98155605046032 1
2.00269554556532 1
1.97760513444001 1
1.93657264263927 1
2.03383896743484 1
2.06268713377347 1
2.14324156666444 0
2.06251510351967 1
2.02820102105627 1
2.01671893210183 1
2.00896016252345 1
2.0722472132004 1
1.94058347783612 1
1.92539327740291 1
2.0277153272785 1
2.08768110382743 1
2.058307380626 1
1.99398146814002 1
2.01654998048531 1
1.99145949258155 1
1.95982007319747 1
1.92394342130156 1
2.10844935619574 1
1.97643271193331 1
1.98077904271809 1
1.92927489614808 1
1.97337840799828 1
2.05760062776318 1
2.06501260262897 1
1.97151677876463 1
1.9334257314661 1
1.97314244106274 1
2.02939824184128 1
2.07260087730294 1
2.06508587145238 1
1.95125967984795 1
1.95740963663095 1
2.00485529972741 1
2.03842532783363 1
1.99251113303551 1
1.90343568077626 1
1.93767890863078 1
1.93310429337736 1
1.99326252999131 1
2.07946922346879 1
2.0254011419431 1
1.95149835954631 1
2.00404050472995 1
1.9978952398207 1
2.00160111287083 1
1.9618960346682 1
1.95212892166912 1
1.90328418174273 1
1.97179649979205 1
1.99556511809892 1
1.98073795741393 1
1.94497484870861 1
1.9582970168585 1
1.98414342111542 1
1.97787269581601 1
1.96960094938744 1
1.97956302407214 1
1.9482425841848 1
1.9593969205236 1
1.94891898312025 1
1.93919385333644 1
2.00116671451312 1
2.04999287512408 1
2.09333455074304 1
1.97111052873847 1
2.11096006025376 1
2.03565661111747 1
1.9697709414643 1
1.98705055320972 1
1.95531375365315 1
2.06361503286849 1
1.95999002153705 1
2.03753335518338 1
2.02682697514771 1
2.04857826734699 1
1.9735668103471 1
2.02931255203559 1
1.9128057240319 1
1.84385009297987 1
1.9787415978063 1
1.97851339521206 1
1.9556831832061 1
1.90771637497884 1
2.00683029415494 1
2.01878324843094 1
2.02015717131629 1
1.99822584656163 1
1.96735414819399 1
2.1265269501177 0
1.99261411686076 1
1.96240808583471 1
2.04866583024451 1
2.11092450730296 0
1.99397073460753 1
1.98197256425579 1
1.97107965526921 1
2.03197721420969 1
2.06279552495676 1
2.09794664680349 0
2.05933057290319 1
2.03373911898576 1
2.0769044480285 1
2.04647263678221 1
1.88053700000583 1
2.07383501083696 1
1.94293715281014 1
1.84311284650197 0
2.05876151534088 1
2.02289495988482 1
2.08653652950192 1
2.06333693915349 1
1.9550442029588 1
1.94404783255368 1
1.99917976202524 1
1.95229592359254 1
2.05367738568636 1
1.99039708301633 1
1.88723821198487 1
2.02280305021591 1
1.96764641629235 1
2.03101355854813 1
2.00316426601832 1
2.00365717422158 1
2.04996975396496 1
2.04101370173956 1
2.05380106858951 1
1.99387534900606 1
2.0840213899939 1
2.00785680220254 1
1.97620419074684 1
2.03901101288659 1
2.02256856737975 1
1.93819048325964 1
1.96038213066573 1
1.90175501910917 0
1.96906140578179 1
2.10014473069718 1
2.0312382845132 1
2.06881824353516 1
1.83437084358883 0
2.10323200613974 1
2.04841387548252 1
2.02698812728749 1
1.982178276905 1
2.04779434200213 1
1.93531464007699 1
1.99988761398185 1
2.07190382006583 1
1.91844720322134 1
1.97422462315034 1
2.03392877053494 1
1.98818514011092 1
2.02950569335399 1
2.01480871809799 1
2.05056638218508 1
2.04281291374984 1
1.92763551940277 1
1.95160920731794 1
2.04709847963988 1
1.94393453892896 1
2.05625608567533 1
1.94466694251061 1
1.98261087364128 1
2.07096981409175 1
1.98421200646868 1
1.98074483462096 1
2.00172663804773 1
2.00333222313006 1
2.06552687694051 1
2.0357706284548 1
1.97089996254287 1
2.02121173212304 1
1.97248744515982 1
1.93489447664073 1
1.99164158573482 1
1.94130980680485 1
2.02945258456801 1
2.00474209757035 1
1.90560489014094 1
1.96555415860443 1
2.06318082731958 1
1.89877469111157 1
2.04453868434245 1
2.09880750528079 0
1.97030434590555 1
1.93036884661469 1
1.9383670214562 1
1.87287313854867 1
1.9765282486661 1
1.99704962434292 1
2.06042990901709 1
2.04194596703155 1
1.97135284227591 1
1.95058041942537 1
1.93829406552152 1
1.93608845906811 1
1.99905718051114 1
2.00039131694399 1
1.99433349834343 1
1.92126823645497 1
2.00166019230206 1
1.97566058847557 1
1.94019342793953 1
2.04464873966958 1
1.92972213207674 1
1.98475927692481 1
1.91186195560293 0
2.02788602168602 1
2.01405898040074 1
1.94109747115039 1
2.05982696663762 1
2.01385670734958 1
1.95958282499894 1
1.92112318305945 1
1.98829908154737 1
2.05890132352082 1
1.98682882827829 1
2.02226725206858 1
2.04120200981961 1
1.97587228743136 1
2.05378174424699 1
2.04229095982138 1
1.95009748966481 1
2.10303551076484 0
1.8812658487391 0
2.00924868216937 1
2.02434353159335 1
2.02955418846539 1
2.10322609092316 1
1.96581506455335 1
2.03947416095496 1
1.97129147930262 1
1.99465000287316 1
1.97611973851077 1
2.00713583528217 1
1.95905199020859 1
1.94178345797145 1
1.90199395240606 1
2.06663232090462 1
2.02754088280732 1
2.00298136192708 1
1.95007996059557 1
2.00102381551646 1
2.03976617416568 1
1.99987090685173 1
2.00135689758969 1
1.9134619915227 1
1.99203999316796 1
2.07070218528406 1
1.98843407303641 1
2.04379388732465 1
2.03287292598432 1
2.03554131303514 1
2.05508321333148 1
1.97540328419458 1
1.97889042275369 1
1.90758468026618 1
2.03532445418802 1
1.99359243273364 1
2.05564226796415 1
2.02096062184565 1
1.98334419330579 1
1.99400789280904 1
1.99865485264574 1
2.0050462698739 1
2.06336320680018 1
2.11784282503108 1
1.97575504794227 1
2.03194098585536 1
1.95900147165809 1
2.01195456605246 1
2.12282721191414 1
2.01849104351449 1
2.00570524250941 1
1.98795449745865 1
2.05509358927488 1
1.97059954050023 1
2.03795956861842 1
1.9197786865912 1
2.00199820822703 1
1.94561968993402 1
2.1418881642011 0
1.97319501358756 1
2.02305704795149 1
2.04007047933331 1
1.95379868789572 1
2.01642771269586 1
2.03457787163618 1
2.07905060089958 1
1.93746630729154 1
2.0239721973548 1
1.96313746355164 1
1.99916622193207 1
2.00752231571828 1
1.9373231913123 1
1.97545446841793 1
2.04985022405722 1
1.99591045399724 1
2.1008449075011 1
2.03117442141576 1
1.96979274146024 1
2.03863342642213 1
1.98524949019283 1
1.99915478270222 1
1.9128409117671 1
1.99193503468599 1
1.90255909511926 1
2.15078203753147 0
1.98947710566417 1
1.91988923302816 1
1.92674489890592 1
1.91417941763457 1
1.99367430504977 1
1.99982095246309 1
1.98549033610124 1
2.10939222336231 1
2.06674230345698 1
2.08680601015789 1
1.99372035648436 1
1.97670818040145 1
2.03574759801288 1
2.01055972449549 1
2.01005479452955 1
1.98501291060716 1
2.05371888106326 1
2.00565050247968 1
1.94990720340495 1
2.0022945562917 1
1.94446259558873 1
2.00033394443441 1
1.91723662257913 1
2.04162711924928 1
1.97345033027018 1
1.95698536635162 1
2.06291365174843 1
1.93181314135558 1
2.04606647013041 1
2.06476924107942 1
1.99029256913914 1
2.04235758090985 1
1.91395268888346 1
1.98360905749196 1
1.99496940530033 1
2.03791913387364 1
2.00366546454208 1
1.94805254684321 1
1.90464771764651 1
2.04727139751206 1
1.93857518167902 1
2.05411425683563 1
2.02078017198828 1
1.99085265338858 1
2.0520165294043 1
2.03879455030805 1
1.99038017563394 1
2.01680303361899 1
2.00505721183028 1
2.03303824093072 1
1.98667995355348 1
2.05164290290542 1
1.91231367377184 1
2.06963345609205 1
1.99647902359429 1
1.98660790806875 1
2.06064304895424 1
1.99061923066236 1
1.97010970460528 1
1.99749534821314 1
1.99077815648513 1
2.12546059741346 0
1.99883721066432 1
1.95889941561717 1
1.95174802968581 1
1.999895738952 1
2.00691902362917 1
2.01920777144753 1
2.02330543223041 1
1.99258560326143 1
1.96621163696022 1
1.9368476934697 1
2.00697989587484 1
2.06718410192793 1
2.04031140037257 1
2.01567567604835 1
2.04914060378813 1
2.02678210474122 1
2.00030274337051 1
2.03306419692511 1
2.0935220099489 1
1.93774247766012 1
2.0603986845595 1
1.94253840199957 1
1.97142894895171 1
2.00114019429614 1
1.98506959520045 1
2.06277823097162 1
2.0178229911648 1
2.01605141968506 1
2.00393716488465 1
2.00142974413979 1
1.9665789497172 1
2.08615549754142 1
1.98785360264311 1
1.98737809370526 1
2.15569607882759 1
2.05333788156285 1
2.06168818808985 1
1.95390921680337 1
2.07976751600502 1
2.03723359769818 1
1.94100922923256 1
2.02780159784626 1
2.00525272436144 1
1.97083545327898 1
1.94474439443114 1
1.97108664270277 1
2.0620647951401 1
2.00396271389793 1
2.10229250132677 1
2.00873919772653 1
1.91828503135673 1
1.97727910824417 1
2.08031944697402 1
1.86485468428883 1
1.98380789496086 1
2.0347519305952 1
2.03106761161786 1
2.06728330474111 1
2.00584998280692 1
2.01838453481009 1
2.02175984154149 1
2.02611739640431 1
1.82737756632293 0
1.97209118194714 1
2.02735328369168 1
1.86450310862136 0
2.02158875162703 1
1.99997739368626 1
1.95785415447521 1
1.91698316715492 1
2.03840418272798 1
2.03992398504815 1
2.0078931238804 1
2.0352726858114 1
2.08528677865441 1
2.04199869243118 1
2.02861387014665 1
2.03113205453217 1
2.05351223021663 1
1.98269385568183 1
2.05444847043327 1
1.8999730235645 1
2.00682100884938 1
1.96716916995203 1
2.06657645837828 1
2.11884900512137 0
2.046137042149 1
2.02084243464675 1
1.95632186061433 1
2.10078715402152 1
1.96588994114241 1
1.85783563913713 1
1.98418537528458 1
1.83591617452025 0
1.90029582352123 1
1.96076836688281 1
2.15827072785847 0
1.94671301983587 1
1.98639358453571 1
2.07633846357054 1
1.91396552998685 1
1.98920796082342 1
2.03202785069979 1
1.94744507019265 1
1.97858365626192 1
2.04302715413527 1
1.94049788211889 1
2.0188140093804 1
1.88260227001572 1
2.05936368541731 1
1.97800645015819 1
2.01064940932871 1
2.02637854311497 1
2.21352537729663 0
2.01938750522796 1
2.01526176443393 1
2.00236976735536 1
1.99193845081853 1
2.03163251538226 1
1.91580432927181 1
1.91981712840939 1
1.96141162368583 1
1.98953470091552 1
2.0339051472363 1
1.91950285731106 1
2.08727431909743 1
1.9814264113551 1
1.99521413206941 1
2.15031471549911 1
2.122693319325 1
2.00669491024971 1
1.92746303579091 1
1.96156227507084 1
1.89714519507104 1
2.04640091727867 1
2.03206390285661 1
1.97379049719525 1
1.90555952597033 1
2.02829842259394 1
2.03995887495462 1
1.93125986094399 1
2.02991430757674 1
1.96835722632142 1
1.93905992311796 1
2.045393982647 1
2.03090332410594 1
1.95621741833364 1
1.97304509446594 1
2.15258790233309 1
2.03020168601686 1
2.03984905904827 1
2.03042172026793 1
1.99752915834605 1
1.86701910481552 1
2.05155281290249 1
2.07233479568728 1
1.886262420368 1
1.95818369446826 1
1.96526515968188 1
2.13042391689323 1
1.8245285259928 0
2.06773787403305 1
1.97942749973707 1
2.04073093013717 1
1.88875802980455 1
1.95276506793589 1
2.01045163930452 1
1.97842727487782 1
2.03675043360915 1
2.01248155738289 1
1.97616448766849 1
2.02886553525079 1
1.92422552737766 1
1.93953013643076 1
1.9769465067769 1
2.03052067130836 1
2.03718145780237 1
1.96518480551316 1
1.99810245747741 1
2.01540852196644 1
2.08790806427562 0
1.97297766184293 1
1.87957081483444 0
1.97264601573567 1
2.01613264954428 1
1.9870684164492 1
1.88853911708451 1
2.00218218316548 1
2.0634919712516 1
2.05474821527038 1
1.96569327184911 1
2.01077644837545 1
1.99687166559886 1
2.08746010606605 1
2.07746728590979 1
2.00012399951159 1
2.00460608591681 1
2.09445221905551 0
2.00568675647967 1
2.04976995354317 1
2.03439647022567 1
1.97807140198435 1
1.91575788279628 1
2.01513303113701 1
1.96734887232373 1
1.97123091626384 1
2.01609358151478 1
2.06701069354008 1
1.99872374093203 1
2.00177816267788 1
1.89646667306983 1
2.10796119184835 1
2.00293795193899 1
2.04563617245079 1
1.98195083768841 1
2.07548078725122 1
1.97188908644136 1
2.04517291259265 1
1.9820973688614 1
2.10487115864145 1
2.05078686785469 1
2.04978489318356 1
2.08102800452268 1
2.02401769543916 1
2.05305409479217 1
2.08858835438473 1
1.95335531980195 1
1.94699428726498 1
2.02465693422564 1
1.95554975692087 1
1.95159585642136 1
1.9511635794643 1
1.96337333606489 1
1.99928435868729 1
1.97758249118482 1
2.14146135933365 0
1.93342579403307 1
1.97695620211062 1
2.03657881841269 1
1.97078145081265 1
2.00858324036478 1
1.99782849144993 1
2.03833966169172 1
2.02786746296052 1
2.12306791471153 0
1.9935060060098 1
1.8286408383047 0
1.94976565817301 1
2.05561948698574 1
2.02219340884913 1
1.84579654144419 0
2.02477514764301 1
1.98258302202416 1
2.06078187623352 1
2.0376439201618 1
1.91306701317848 1
1.95146009436814 1
2.14429485527707 0
1.9840721724702 1
2.02225350523064 1
2.01998118049932 1
2.01868120056297 1
1.94072693246501 1
2.01769132419616 1
2.02847186566497 1
2.09120664566961 0
2.03375523812163 1
2.10695913499437 1
1.92397073124971 1
1.94666263815583 1
2.01748308192426 1
2.0031987326784 1
1.93624401565892 1
2.02660365174771 1
2.11000253053458 0
1.94599544902611 1
2.0178758244388 1
2.07201649555932 1
2.10310816637619 1
1.98908461438726 1
2.01894495010901 1
1.8978865112843 1
2.05268349540435 1
1.94325366395789 1
2.0820299652457 1
2.00352619160377 1
1.96584652691733 1
1.93815328505844 1
2.0038630977637 1
1.91766271485772 1
2.10829174034117 1
2.00957126001485 1
2.02647346646651 1
2.12040953356816 0
2.02383329437699 1
2.04422236257369 1
2.07143354690919 1
2.03086593882975 1
1.97390496975663 1
1.96697737462817 1
2.01509968454819 1
2.1788402021878 0
2.04935919990309 1
2.08672824145307 1
1.87532349600675 0
2.02023505485111 1
2.00318122470443 1
1.90294013548135 1
1.98541583991447 1
2.0329715072697 1
1.99637247880107 1
1.97881854238323 1
2.00995177867782 1
2.01030485574827 1
1.95353029913501 1
1.9324255432097 1
1.92573546336459 1
1.91375412932098 1
2.08540212970588 1
2.00460160257944 1
1.99250500998648 1
1.93938057661304 1
2.03430193236977 1
1.99397686533314 1
1.99398689498565 1
1.96781031929912 1
1.99940728348262 1
1.99685968903052 1
2.07315795471491 1
1.96453722777723 1
2.04290834726754 1
2.04582827366778 1
1.91483743266422 1
2.03889347396772 1
1.98733558694773 1
2.01762948591605 1
2.01385751136706 1
2.02845429561162 1
1.98975031565987 1
2.01547132836804 1
1.98972143679637 1
2.03665494084649 1
2.04559177793159 1
2.08605239272305 1
2.01785030024484 1
1.91609254509097 1
2.04273225026634 1
2.00781127096794 1
2.01758673743796 1
1.99288444428864 1
2.01418513691452 1
2.02912502701111 1
2.01360547639188 1
1.89351984393241 1
2.061530621714 1
2.07466517966199 1
2.05110168499336 1
1.96098518454077 1
2.0276090431947 1
2.04417400199073 1
1.94966727254444 1
2.03225070131143 1
2.007130892597 1
1.97645762437795 1
1.9942614648758 1
1.98548135168277 1
2.01117012506834 1
2.04877223165087 1
2.11257226245059 0
1.95284075296503 1
2.01575050670307 1
2.00480857986936 1
2.07308631667098 1
2.04274323770677 1
1.97992837565002 1
1.92759978106442 1
1.95196183544816 1
2.01297750833326 1
2.09302746612367 1
1.9758662385388 1
1.99611252369877 1
1.86769587041932 1
1.98124656766734 1
2.06365057248983 1
2.03537571654195 1
1.90579924136009 1
1.96862966513279 1
2.04903583295635 1
2.10818954116343 1
1.96387429700209 1
1.92611051143941 1
2.02438170687848 1
2.06069514064666 1
2.02423372070924 1
2.00401829195446 1
2.05433710698906 1
2.06306548382356 1
1.96715714474744 1
1.93238202834772 1
1.97799319797072 1
1.87808423771445 1
2.06580614779675 1
1.92910087208396 1
2.06159117375609 1
2.08806154074484 1
2.00538624758894 1
1.99257020162141 1
1.88370954912603 1
2.03527318784205 1
1.94221279869949 1
2.04761927569075 1
2.03203518864016 1
2.00956200111145 1
2.02402427320785 1
2.03835669320993 1
2.00592491062542 1
2.03374988713179 1
2.05710994743025 1
1.9530542628089 1
2.04102679305212 1
1.96868821284043 1
1.9557823201014 1
1.91496509396126 1
1.99731210268168 1
1.92033800102881 1
1.97711201855467 1
2.13637546716042 0
1.98539222507835 1
2.0130921453182 1
2.0144654847565 1
2.10315476436235 0
1.92398267310053 1
2.01212692661745 1
2.0327352623287 1
2.12223525150084 0
2.01514474284624 1
1.99797914521276 1
1.95374046125023 1
2.0361570817949 1
1.93692244522997 1
2.02256398090172 1
1.96081534736327 1
1.92660864515841 1
2.02487501505792 1
2.05422162667496 1
2.02746411521391 1
1.94338148998342 1
2.08043384228808 0
2.03216329699728 1
1.98711108430919 1
1.96607340707462 1
2.02303477774222 1
2.00273718697666 1
1.99321916136459 1
2.00737605558813 1
1.93332466563026 1
2.04816090002259 1
2.01668143844675 1
2.00811061797925 1
2.0479961972946 1
1.92871967391694 1
2.02168006751412 1
2.06831064640543 1
2.02740658698416 1
2.01009104853193 1
2.03039128407766 1
2.03431101676989 1
2.03470776305964 1
1.99431514464626 1
2.01345734174134 1
1.98091768036965 1
1.90479946729828 1
2.02067946543355 1
2.02035673827443 1
1.98682083068252 1
1.96296050375615 1
2.08401431591356 1
1.96617580551182 1
1.9416403827178 1
1.93997792483702 1
2.04132997657545 1
2.05149981432011 1
1.97952735476632 1
2.00404353571854 1
2.02536433980946 1
2.00893764722208 1
2.00459425309552 1
2.10759979263068 0
2.0521808198811 1
2.02306551037315 1
2.01890633103406 1
1.96267008378294 1
1.8797528177731 1
2.07091285679982 1
2.01462421534808 1
2.00065127558677 1
2.01910770819967 1
2.0745733739263 1
1.95802447145758 1
2.03539243078048 1
1.99052890380541 1
2.05380242277021 1
2.0663090279889 1
2.07020124858533 1
2.03672029694583 1
1.98360330211496 1
2.00580537223361 1
1.99385538570927 1
2.01257779660933 1
2.03976131797895 1
2.03802012981887 1
2.06835091567771 1
2.04935653621308 1
2.02135994184785 1
2.03193113412357 1
1.936139937454 1
2.05514592808152 1
2.05070692329859 1
1.9921746715929 1
2.0537154932578 1
1.9156763901057 1
1.95546878207814 1
2.04448615063785 1
1.96398301417974 1
2.02006451886432 1
1.98437332338466 1
1.97118312008823 1
2.09759010879212 1
1.95450061883391 1
1.99332963532628 1
1.96014005471812 1
1.92294349841219 1
1.89734945581393 1
2.02897338734122 1
1.96007188385208 1
2.04031141814087 1
1.9360643554937 1
2.00934692777899 1
2.03772068310042 1
1.87542308660527 1
2.06569848007637 1
2.00224786486038 1
2.03656728184955 1
1.99903667659906 1
1.85314179381508 1
1.87224406670989 1
1.95991044606035 1
1.92810003458993 1
2.08635132976573 1
1.97362515712131 1
1.95022478517432 1
2.04798729048278 1
2.04892550865622 1
1.97357872047305 1
2.02983919099216 1
1.92832643776397 1
2.12634609788737 0
1.97395766285026 1
1.90177816516702 1
1.90630191512245 1
2.06031228579751 1
2.0728476246867 1
1.94921019654535 1
2.04573539744578 1
2.0012607315901 1
2.04448502890172 1
2.07711583358628 1
1.93751831251821 1
2.05827751859322 1
1.97059438083341 1
1.96845369088088 1
2.02253279513598 1
1.89152343128655 0
1.97068067241466 1
2.00230365349808 1
2.00393637701635 1
2.04555245683072 1
2.0032034445226 1
1.96295662357233 1
2.05656997070305 1
2.05381095928226 1
1.91694971151608 1
2.00646443185019 1
1.9736123468999 1
2.0463910320848 1
1.96246548313504 1
2.05115010019084 1
2.04668970293419 1
1.95953147229982 1
2.07821595495492 1
1.93936029508739 1
1.94424343567562 1
1.98746597529653 1
1.96749165182118 1
1.97291131522367 1
2.04474322039121 1
1.9854602896712 1
2.0082705246814 1
2.02129881603779 1
2.02024253431614 1
2.04511496609074 1
1.83085897718008 0
1.96117162370806 1
2.01400967604193 1
2.02684114381659 1
2.01979821925608 1
2.0435805561397 1
1.99164600646432 1
2.00637470640408 1
2.0280240023333 1
2.05760393734222 1
1.95713531701551 1
1.93907155659451 1
2.11228675642097 1
1.93131042869108 1
2.10274501939745 1
2.00299083146557 1
2.05095268824439 1
2.04426999249663 1
1.91676481032718 1
2.05401187773542 1
2.10370155739531 1
1.99089743902018 1
1.98565137902622 1
2.03675766134175 1
2.01744008466478 1
2.07042961658028 1
2.08198279769488 1
1.95818638925284 1
2.00634954360039 1
1.92241470029876 1
2.00211044869826 1
1.92821596282441 1
1.97730410378794 1
1.86929389953996 1
2.09708787063395 0
2.03174190035727 1
2.01907963979807 1
1.86274920550823 1
2.0649923657815 1
1.99238984094421 1
2.04951549442579 1
1.99932202571959 1
1.97568707956651 1
2.00322499349182 1
1.9002460775109 1
2.02246750570749 1
1.97609054687145 1
2.03565935346969 1
1.8971027421572 1
2.06568072081196 1
1.9940485274324 1
1.98476529379413 1
2.00283028396442 1
2.01414453919616 1
1.98505992065938 1
2.00712130026253 1
2.09651094062729 1
2.02535946931495 1
1.97963046190098 1
2.07349616515145 1
2.01012332376441 1
1.99883582315051 1
1.98168051565085 1
2.05013747926119 1
2.03971446613886 1
1.9703765431482 1
2.02655357767579 1
1.99464396170912 1
1.97415399019926 1
2.04754054757756 1
2.01180456323768 1
1.89361806438192 1
1.93280669374248 1
2.04735565201495 1
1.9914715171687 1
2.00676703112171 1
2.00645462290379 1
1.97771091047123 1
2.08308010695335 1
2.04155618523257 1
2.0292561566147 1
2.01515170131656 1
2.09640704705848 1
1.88456089560299 0
2.00977001261718 1
2.06793898074276 1
1.9886528592502 1
2.02405337571929 1
1.88699672225958 1
1.97341137737018 1
2.02967929619817 1
1.98419417357376 1
2.06026591215671 1
1.96434274442008 1
2.04352148813887 1
2.00878160683038 1
1.99056457419624 1
2.05653365490326 1
2.00429846265954 1
1.96223577643102 1
1.94974880878636 1
2.04691161329022 1
1.96139327555486 1
1.96150200353066 1
2.00576041735163 1
1.971974394966 1
2.02716174462301 1
2.03344898051953 1
2.03481247215978 1
1.93016924314093 1
2.10347824108399 1
1.91665139709328 1
1.99262270205561 1
2.03081058012606 1
1.99133785671575 1
2.01582364584566 1
2.05541103550998 1
2.02186627233327 1
2.01839997288051 1
2.02700898300023 1
1.97714340361784 1
1.96771094751424 1
1.93803187494503 1
1.93323801569692 1
2.04347109504823 1
1.98918731509937 1
2.07908095343987 1
2.03170745157292 1
2.09050295152627 1
2.05980458181359 1
1.98948576524366 1
1.90697340011981 1
1.90771374537205 1
2.06779500736551 1
1.95781520331002 1
2.02629495160337 1
1.99569392351379 1
1.97580158863759 1
1.96216053602689 1
1.9845016840669 1
2.04361356150028 1
2.02576317445431 1
2.05500339831361 1
1.99477521671391 1
1.99864164404715 1
2.03732457136981 1
2.03096814991549 1
2.09463339991546 1
2.02971986016 1
2.02648736011638 1
2.00084778643117 1
2.07536982933208 1
1.98530927474263 1
1.96400874812094 1
1.97382356651926 1
2.08602489977286 1
2.04340069706153 1
1.98920878794377 1
1.99772093870216 1
1.93152943571387 1
2.01235271939825 1
1.92591134318377 1
1.89698766977933 1
1.92946236579634 1
2.06195418295763 1
1.98280658480891 1
1.96243933987803 1
2.02935107726041 1
2.04063789540214 1
1.96834210179022 1
1.95562782712852 1
2.00840863459348 1
2.04193430471826 1
2.07739007961448 1
1.9850613025505 1
2.02888824044244 1
2.01299706488036 1
1.91366295351367 1
2.09288243357517 1
2.01527969344567 1
1.95720268021742 1
2.00383415035148 1
1.92515924527743 1
2.05187742467146 1
2.03749648251527 1
2.08812204212111 1
1.9963005261084 1
2.02638178895836 1
1.97093545766975 1
2.02249735117124 1
1.95403751250072 1
2.01504709748765 1
2.05972265099717 1
1.97336881650465 1
1.9413348033933 1
1.99335438617028 1
1.90319187165487 1
2.03095705906835 1
2.05624498985089 1
2.07156857285318 1
1.99256690914248 1
2.02028749562729 1
2.06932680387828 1
1.94135757618639 1
1.99997250886729 1
2.02333217778029 1
1.99414336156505 1
2.07416644870079 1
1.99097433553429 1
1.99552467487922 1
1.99280719770818 1
2.14926852953704 1
2.05555430923859 1
1.91897584459035 1
1.99570412136938 1
1.98669478534634 1
2.02298021702866 1
2.04468953496268 1
2.01709328767405 1
1.96741716450521 1
2.02454381526878 1
1.90961500702111 1
1.90212413817394 1
2.09305076564131 1
2.03430932747899 1
2.00818946753834 1
2.05843025847748 1
2.0155017477033 1
2.09182878689004 1
1.89488797105562 1
2.08706413138941 1
1.95037127731538 1
2.07128746048869 1
1.93872165523867 1
2.0319060811509 1
2.06721221366422 1
1.90537867398325 1
1.9203873793508 1
1.92799392309035 1
1.93457155138358 1
1.95172193259489 1
2.01359293337748 1
1.92263584081103 1
1.91083230104859 1
2.02443242679547 1
1.96123360563495 1
2.02466119381814 1
1.94633718304447 1
1.97583729914644 1
2.029809363083 1
2.15103437601368 0
2.02471692169435 1
2.12266441083339 0
1.99170004600348 1
2.01269425176331 1
1.95213969387382 1
1.96017808288197 1
2.00659362891437 1
2.03957401200944 1
1.92695413243426 1
2.0930829379939 0
2.08218912019003 1
1.95127229225387 1
2.02500203102437 1
1.90133394034745 1
1.90864049488221 1
2.07331007293111 1
2.04302764982892 1
1.99728837144507 1
2.0429178977703 1
2.03884876876747 1
1.97525894974742 1
1.93921932727596 1
2.08288420217818 1
1.97104380328578 1
2.02307931992631 1
2.04986794773303 1
1.87836690419385 0
1.94832326399316 1
1.87245538776053 1
1.94287200524452 1
2.03051433039159 1
1.96079081752353 1
2.1297950709811 1
1.96674065932646 1
2.01308915317304 1
1.97320931104164 1
2.03434273564159 1
1.98328000695626 1
1.92433186640821 1
1.94152163742937 1
2.01412313257898 1
1.89856969292994 1
1.95926759292134 1
1.86403274382966 0
1.94746209936733 1
2.06964812232869 1
2.0526289579424 1
2.01479100161161 1
1.84473397109676 0
2.09194369072334 1
1.97369006016943 1
1.95339045526478 1
2.07897680281205 1
1.96792678162452 1
2.04404541729546 1
1.92482231062304 1
1.97581330758816 1
2.05568579685387 1
1.98090097300064 1
1.9155331320687 1
1.9163182254946 1
1.97743216937881 1
2.03128347727999 1
2.04522717352272 1
2.04300315193983 1
1.94623844775823 1
2.10922094840854 1
1.92003041516213 1
2.069050029924 1
1.99574592525309 1
1.82825412556365 0
2.04315314157088 1
1.93527540523637 1
1.9491192422058 1
1.97920593268849 1
2.02889124613371 1
2.04166801944454 1
2.03086007205152 1
1.96295777591057 1
1.9535155307341 1
2.0222527535009 1
2.04258209364611 1
2.0023896313606 1
1.99550057556571 1
2.00361046555558 1
1.98975962646387 1
1.98346618757716 1
1.98899990287071 1
2.06798087620866 1
2.00007762246347 1
2.03998997212217 1
1.96363450640959 1
1.988639286364 1
2.05338028648304 1
1.99792671332376 1
2.02520647569875 1
2.00676713414265 1
2.01436432369668 1
1.99069747976811 1
2.06187435770404 1
2.07568107102397 1
2.11310413023225 1
1.85947166005597 0
2.05319873611152 1
1.99144952509507 1
1.95096830489405 1
1.93452822568111 1
1.96727727917751 1
2.03092980412672 1
2.01379546576838 1
2.03068888931525 1
2.03669966361492 1
1.98831509140273 1
1.99606825717703 1
2.00147800882467 1
2.04655378074831 1
1.97370398686294 1
1.97316158389351 1
2.03139012455222 1
2.05936022302061 1
1.99675101999012 1
1.98989960353587 1
2.00799020947628 1
2.00468653473541 1
2.04937556927647 1
2.09653539492843 1
1.97478492164247 1
1.94735776386605 1
2.00674103434412 1
2.04660063215365 1
2.00202230286866 1
1.90512090370927 1
1.99180642634883 1
2.10610173620062 1
1.9907114061341 1
1.98361640095598 1
1.99389931718319 1
1.9955429293344 1
1.95568036504653 1
2.01759048749783 1
2.03090430323159 1
2.12302525529212 0
1.96085042643846 1
2.06625512465077 1
1.91775968135807 0
2.01403119634066 1
1.98800148641826 1
2.00515441191723 1
1.97178360099776 1
1.93666402287909 1
1.90712614956509 1
1.96491165933907 1
1.98192929287045 1
1.91772166737574 1
1.97353816119728 1
2.02657825008074 1
1.96568053637223 1
2.0507723952239 1
1.96793342448767 1
1.98131627835597 1
1.9623049990226 1
1.96106783743542 1
2.03102926435496 1
2.00423388149649 1
1.9865527302443 1
1.96426179102837 1
2.02521513717427 1
2.04707090349705 1
2.05880834556147 1
2.03258249326239 1
1.97607140941767 1
1.9565149304358 1
2.01612854569794 1
2.02574312792204 1
1.99985960426971 1
1.91224589632217 0
2.02514237792141 1
1.96917249634788 1
2.01846058266418 1
1.99531501526036 1
1.9801732187577 1
2.07878011447031 1
1.87805079458511 0
2.02830237661921 1
2.06543959466311 1
2.03241600632038 1
1.96572886015222 1
2.00187225929745 1
2.02061954684783 1
2.0645860802895 1
1.9496543780537 1
1.88295558409351 0
1.97235254978953 1
1.96848429895393 1
1.9565711300552 1
2.02601886705391 1
1.96851296030371 1
2.04328018623195 1
1.9382314984506 1
1.78672761717283 0
1.9152700237257 1
1.84323434254506 1
2.03909152801361 1
2.02412605295101 1
2.03506931024545 1
1.99530141863697 1
1.97233010186811 1
2.01534199286968 1
1.91866603275103 1
2.06760784738089 1
2.05456941165422 1
2.02517566932587 1
2.04191053571773 1
1.92092186658159 1
2.03204136911617 1
2.07104384346974 1
2.01778030359988 1
2.03543301797176 1
1.97942322472206 1
2.074339771322 1
2.09947783845289 1
1.99837673400519 1
2.02422301571121 1
2.00450831548649 1
2.01809585056659 1
1.96430294706116 1
2.04276198928698 1
1.96939825180653 1
1.99467321113368 1
1.96368705753612 1
1.97043005163488 1
2.0280580341755 1
1.79460931669543 0
2.04642842108577 1
2.00460645375713 1
2.02354677537867 1
2.08129067543854 1
1.92196016888008 1
1.92904055465567 1
1.95194239672275 1
2.0082205463851 1
1.97554963005046 1
1.96841384422525 1
1.93750473489862 1
2.04460600096409 1
1.92269094083252 1
2.05992392552329 1
1.99484251874519 1
1.90212622525283 0
2.01525198217431 1
2.05643961982277 1
1.95126233742466 1
1.96848944690505 1
2.00273715189616 1
2.03466606045754 1
1.98320426220573 1
2.05367832869444 1
1.98656917674976 1
1.97616817786484 1
1.9514283084626 1
2.04077063354448 1
2.02674242190134 1
2.04074431880416 1
2.08052146234439 1
2.05788032748515 1
1.90901524366166 1
1.99296694129268 1
1.95329144642758 1
1.98850707915807 1
1.95810153676669 1
2.04115103050247 1
1.99243397239793 1
2.00122422715793 1
2.01218698495485 1
1.98916322821463 1
1.94202636441847 1
1.9181253051343 1
1.93571972897349 1
1.99903611362778 1
2.01504739267574 1
2.03868607551009 1
2.04029181040546 1
1.98060308146433 1
2.02681556026243 1
1.92730954972173 1
1.99373220940131 1
2.01051246184845 1
1.94008023129618 1
2.06888709137176 1
2.01603190031124 1
1.98217963192949 1
2.00476409147931 1
1.91409269265121 1
1.88415985878303 0
2.03115761830596 1
2.10171042357194 1
2.00343043714373 1
1.93849412140552 1
1.94029330638977 1
1.99770245642257 1
1.93697723737764 1
1.95419480857957 1
2.01645165332529 1
2.04667013592036 1
1.96955901761909 1
1.9842618273449 1
1.99062407496114 1
2.04394504856092 1
1.91386264388917 1
2.00644034915499 1
2.01639046085699 1
1.98765814258052 1
1.96932506508215 1
1.78150068690644 0
1.96455394730646 1
1.99077328649144 1
1.83593175540125 0
1.98105234318754 1
2.00626900071407 1
1.99416174110493 1
1.9788292737701 1
1.9674327836213 1
2.02265221557472 1
1.90054403811855 1
1.96155285714714 1
1.94850882203689 1
1.91025422545349 1
2.02380214761397 1
2.00297540755801 1
2.12199904030851 0
2.00261453695383 1
2.01793397087435 1
1.95332761062974 1
2.09563196274427 1
1.97392748151137 1
1.96487539901175 1
2.05071587380336 1
2.03035419446853 1
1.95634741029245 1
1.8772071144838 1
2.04642761530993 1
2.05808251218053 1
1.90546813743796 1
2.03928970698876 1
1.9667513069105 1
2.09415297863241 1
2.01915694908799 1
2.02362688653584 1
2.05973985579385 1
2.00226178021468 1
2.01239178139008 1
1.91191622023266 0
1.99862300211873 1
1.98093839405221 1
2.05112750275383 1
1.94238291399304 1
2.04132073532312 1
2.02524057716153 1
2.00302322040616 1
1.97154214377701 1
1.95609601896661 1
1.86287825184014 0
2.06689876683555 1
1.90069235598451 1
1.97826713532483 1
2.00366074043034 1
2.05145711644471 1
1.97543098105757 1
1.94888852203419 1
2.02764955947254 1
2.0277211299131 1
2.08274365492288 1
1.94488307592521 1
2.02594109448307 1
1.93773182193706 1
2.01839980151271 1
1.98664687710903 1
1.86355552021601 1
2.03586874228634 1
1.92022421520801 1
1.93338370071095 1
1.9220444957325 1
2.04513677436189 1
2.07559767905479 1
1.88880337909712 1
2.08789304262718 1
2.07259664171588 1
1.94452064576571 1
1.95463115971994 1
1.96537913061905 1
1.98055372855492 1
1.99464780866288 1
1.95216796211556 1
2.01885788517781 1
1.95837685526518 1
2.0659347573563 1
1.96049343583918 1
1.97015216681483 1
2.11747853976307 1
1.99590194333549 1
2.09887328806239 1
2.07959898305478 1
2.05937850952133 1
2.07144448089135 1
2.036397041599 1
1.93237138968806 1
2.04569594200263 1
2.05129361858625 1
1.98692291692 1
1.98026960192473 1
1.98397086936616 1
1.99770866035044 1
1.93520631760495 1
2.08115011055463 1
1.94844423694427 1
2.00567585822713 1
1.98756613531214 1
1.96875062911501 1
1.98755135009404 1
2.03278000283645 1
2.01700702173336 1
1.97578755583226 1
2.06733391246314 1
1.99809323327775 1
2.01949424297824 1
1.99501850887551 1
2.03759275021403 1
2.04925207113163 1
1.98906821587199 1
2.0576029677518 1
1.94867302537856 1
1.97522864944582 1
1.96673943826066 1
1.97458982287523 1
1.99484120837786 1
1.8757454134964 1
1.98121057674798 1
2.07427097171188 1
2.05028396936377 1
1.97501725637583 1
1.90709883487646 1
2.06557781200014 1
1.98375565353629 1
2.05499645816115 1
1.98794782770617 1
1.99377323593036 1
2.00897940319364 1
2.07737909547428 1
1.96850844216907 1
1.98945470984093 1
2.0224430020149 1
2.0626580995193 1
2.03011504274557 1
1.96933964596956 1
1.96155388870003 1
1.98848038513604 1
2.03343584815043 1
1.90958066039808 1
2.03375523232309 1
1.95913132197756 1
1.95980344238813 1
2.03655510714962 1
1.90932354741784 1
2.03846277034582 1
1.96471515830588 1
2.04078202378108 1
1.99129030003589 1
1.94847043641563 1
2.00794911208781 1
1.92867155112187 1
1.94984227382669 1
1.97189412925288 1
2.02842161731828 1
1.97093535817553 1
2.00480303432201 1
1.94030679910107 1
2.03239887686155 1
1.93870508547437 1
2.0703650185711 1
1.95713264089791 1
1.91634062972022 1
2.02827397375043 1
2.06259324388551 1
2.00820142217782 1
2.01398181082351 1
2.04933157272068 1
1.94558936556791 1
1.89319246686388 0
2.2160450327211 0
1.98389573899082 1
2.01959772673708 1
2.02218909359501 1
1.96797820589186 1
1.98066987353975 1
1.96044772792629 1
2.02308938356902 1
1.98486939984735 1
2.00714615407056 1
2.10924662856953 1
1.97703862418425 1
2.03196296644693 1
1.91419545031045 1
2.07285403737637 1
1.9421531861034 1
1.99154838326765 1
2.10323484219834 1
1.99672523291068 1
1.97333342491333 1
1.94310573630443 1
2.00924341205155 1
1.88559472880331 0
2.12829497190494 1
2.10153063647769 1
1.9887040616889 1
2.05691242518354 1
1.99024030925908 1
2.02534993627401 1
1.97473608638339 1
2.01485886576582 1
2.05991585814382 1
2.04686049794505 1
2.04142426457527 1
1.94466903838145 1
1.98891144657112 1
1.96826638967789 1
2.07719561555273 1
1.93096908987817 1
2.00229783199253 1
1.87755556356238 1
1.91789253960227 1
2.02385215099219 1
2.00923889455351 1
1.89968065806727 1
1.9292031879932 1
2.15093566775147 1
1.9368665760703 1
1.98977627602092 1
2.09693710155644 1
2.03271929288335 1
2.00141984383742 1
2.01596709188598 1
1.94092592244426 1
1.91667849287241 1
1.94949578776447 1
1.99456971750393 1
2.07535957853134 1
2.00637517545085 1
1.99241474319701 1
1.92284973204997 1
2.04585260673169 1
1.94950732477054 1
1.92182297107141 1
1.97762089504116 1
1.90790837103558 0
1.97863792479591 1
1.9936452055979 1
2.13761741010704 0
2.00653638326807 1
2.02260668007154 1
2.00253218803264 1
1.88838572637924 1
2.07445983805129 1
2.05614562400624 1
1.99295111263605 1
1.96447032553225 1
2.04636343734124 1
1.91684282235964 1
1.99516433177419 1
1.95728717110142 1
1.95460561982259 1
2.00836337584277 1
1.9356165486333 1
1.98052796440321 1
2.05287276479558 1
2.00015200528601 1
1.82234129641763 0
1.93638138531302 1
2.10541244890431 1
2.03123394115178 1
2.08849792956039 0
1.98073120487524 1
2.07517072922043 1
2.04162648565028 1
1.92513673936061 1
2.01826287855612 1
2.02965841487245 1
2.07137534226889 1
2.11325354348521 0
2.10496349773184 1
1.93052263171407 1
2.10105525062473 1
2.02837004941589 1
1.96599657735284 1
2.04927539495041 1
2.15147708800443 0
1.92000587134444 1
2.13930279608223 0
1.98612171430314 1
1.97265924524959 1
1.98243777234706 1
1.89970562263072 1
1.9097365097235 1
1.93351626591205 1
1.94765356348027 1
2.04144961199115 1
2.01889479619456 1
2.07414114392619 1
1.94320438936864 1
2.00138687707394 1
1.97579406024888 1
2.00933760296226 1
1.9878932677242 1
2.06929904241653 1
1.9210190865161 1
1.97001044774147 1
1.94161399518731 1
1.95661881863648 1
1.98954604393307 1
2.01570788781904 1
2.11143582177141 1
2.08316034964965 1
2.06401971957889 1
2.05201517102225 1
2.0026819248149 1
1.74893867328211 0
1.95008539943591 1
2.03236675058079 1
2.12965994123025 0
2.0857912614349 1
2.02999807854305 1
2.03603145111807 1
2.06575343811079 1
2.02260174668317 1
2.02384366371042 1
1.94577680373794 1
1.93847403130856 1
2.02293979784802 1
1.99187479244166 1
2.08780357859447 1
1.99987127755856 1
2.0114876633147 1
1.96326463222363 1
2.00216891246134 1
1.82755252057089 0
1.9244978919061 1
1.99264028736387 1
1.94699601629047 1
2.0425649426786 1
2.07443096057259 1
1.97074370855092 1
2.05930928265892 1
2.02522366323254 1
1.94627231209809 1
2.00123877268444 1
1.98053679332095 1
1.9527721534625 1
1.98749405290282 1
2.05150746839134 1
2.05759846197396 1
1.9606235992395 1
1.98194512586223 1
2.04596188973346 1
1.99213100183696 1
2.04539427671835 1
1.97908296453335 1
1.92277064697185 1
2.01281418675926 1
2.07891767708423 1
2.07118856950136 1
1.98724165438679 1
1.99299601073122 1
2.08098903221219 1
1.9960415673206 1
2.02618546949105 1
2.08001820323362 1
1.95532583027512 1
2.00039824019774 1
2.1398166409598 1
1.92663697935089 1
2.01558044229589 1
1.95072259663922 1
1.97614566475447 1
2.11571045188759 1
1.89855050148648 1
1.9892658793648 1
1.97269046848571 1
1.9993455031582 1
2.06647474482586 1
2.12582891364921 1
1.98984922123746 1
2.05275741125379 1
1.913719002776 1
2.03249823808869 1
2.03450892605191 1
1.9593489677065 1
1.90270008935227 1
2.04080351648108 1
1.98611851726064 1
2.11907492521601 1
2.01873933922332 1
2.05000115544439 1
2.06597831450825 1
2.03068495027673 1
1.96966264705044 1
1.93913577230101 1
1.96959673283641 1
2.04133016035782 1
1.88520520064511 1
2.02993682607761 1
2.01791856849071 1
1.83756775000029 0
2.10862401389996 1
1.96714828880195 1
2.06194170003458 1
1.871138783482 1
2.00005532612787 1
1.97443464396264 1
2.01496162843086 1
1.96911532484557 1
1.95864573371086 1
2.06954559160034 1
2.04711913997991 1
2.00642996837566 1
1.8872505262388 1
2.1806577117834 0
1.90468400622723 1
1.98949035631081 1
1.92444796261148 1
2.0666010544355 1
1.8860218417666 1
1.8633789687876 0
2.0212811378452 1
1.9470288260871 1
1.92833775040586 1
2.04134107204414 1
1.96852373934382 1
2.11639532682868 1
1.98061736197987 1
2.03961193654513 1
2.00955320862785 1
1.91579397154777 1
2.03137241266347 1
2.07811809507073 1
1.95409445721825 1
1.92967887629039 1
1.99659332823738 1
2.01863079282366 1
2.06755726934176 1
2.01710377062699 1
2.03814172313446 1
2.05178871708057 1
2.00623157882343 1
2.04564360193432 1
1.97168895890547 1
2.09419914314299 1
2.00374178061958 1
1.97228786170251 1
1.96346774917249 1
1.98945456748031 1
2.04965498799457 1
1.97420332077478 1
2.08465343406878 1
2.03188253308963 1
1.95256982663958 1
1.86112311136443 0
2.09436052233585 0
1.98798384013538 1
2.04846351093812 1
2.05620725876684 1
1.97826761948775 1
1.96432173335928 1
2.06055036133554 1
1.89407853821165 1
2.05480433573969 1
1.91126473626056 1
2.01770119354596 1
2.00723808052236 1
2.04381472354981 1
1.97398740882243 1
2.05813009036017 1
1.94905327495416 1
2.05324501373651 1
1.99817207647187 1
2.00140910056087 1
2.03968065251757 1
1.98483126277636 1
2.05716926476962 1
2.02168553676523 1
2.08810683601133 1
2.01289440695159 1
2.00650672131937 1
1.95100584112294 1
2.05302261529788 1
2.01010791907651 1
1.94227158327627 1
1.89675488340208 1
2.08364263513408 1
2.02013748009808 1
1.97653101178809 1
2.03768053543327 1
1.94252777213224 1
2.05683620258024 1
1.99563472913828 1
2.01012455182752 1
1.9086444644073 1
2.02578836066413 1
2.09925503773592 1
1.97653793105614 1
2.0330746743673 1
2.08307866896379 1
2.08356596397911 1
1.93362287575625 1
1.99455998473123 1
1.90127257576834 0
1.96670551011484 1
2.03106442055911 1
1.92435798468578 1
1.91122249001274 1
2.10534341233591 1
2.01321958656854 1
1.97827371814387 1
1.98223088345659 1
2.01181928607426 1
1.99822762714918 1
2.02662639079447 1
2.03264971205243 1
2.03108801585124 1
2.15997764218861 1
2.08080431992755 1
2.02184645498513 1
2.07695920818337 1
2.00115696499062 1
1.99104542986907 1
2.02293024588382 1
2.03195626013669 1
2.02362330593118 1
2.02798205104317 1
2.14612995010503 0
1.90246183323305 1
2.07018492951868 1
2.05768885642956 1
1.97754902970229 1
1.9619587111827 1
1.95497223449251 1
1.96822076933635 1
1.95879166963289 1
1.9641380830664 1
1.97738890111209 1
1.94399416611422 1
2.03250418695519 1
1.98144671382584 1
2.06930144136681 1
1.88929431858055 1
2.07859356050907 1
2.02821858320112 1
2.05502724626803 1
2.05525546388959 1
1.97117095555034 1
2.01049399409404 1
2.08889463595841 1
2.00330527253291 1
1.95499041975277 1
2.0051985910696 1
2.01424060783541 1
1.99508975420946 1
2.03124379234099 1
2.01072772606605 1
2.0929864686006 1
2.02264313114797 1
2.01984119898981 1
2.09335889821296 1
2.03533399671224 1
1.9262492157168 1
1.99310799371525 1
2.02432911921505 1
2.02087489577796 1
1.95898792401608 1
1.93103567420806 1
1.8651479815889 1
1.95429208927209 1
1.94705770190373 1
2.04176979230863 1
2.10749763014112 1
1.9830330182558 1
1.98736985848329 1
2.02414305303395 1
2.07180372922966 1
2.04299858092523 1
1.96801765471166 1
1.9691938471337 1
1.99294156407119 1
1.99677971051333 1
1.93153552061454 1
1.97221055238451 1
2.06077550444677 1
2.01824388377136 1
1.99876773833172 1
2.01866617912843 1
1.94990053745328 1
2.0695486963601 1
2.00570690803304 1
1.93361611248995 1
1.85745241247491 1
2.06650690628764 1
2.02362794644715 1
2.15769145944629 0
2.00325700558585 1
2.02058308058791 1
1.96684491495299 1
2.04843761613534 1
1.99161546098508 1
1.98347899152029 1
1.94512918067812 1
1.95579824276944 1
2.03511094953265 1
1.98186744625712 1
2.03843216659925 1
1.98207979054061 1
1.9681332060739 1
1.98857212149627 1
2.00697034977612 1
2.02814827253797 1
2.00303570049772 1
1.94963098454493 1
2.03556292088956 1
1.94809305645289 1
1.98945010263618 1
1.93168068048992 1
2.07779895246155 1
2.07730742316722 1
1.92861360892257 1
1.97872743075896 1
2.02718615455928 1
1.91966855381085 1
2.00957194353008 1
2.06819457003501 1
1.99321768185941 1
1.97590331402549 1
1.98732518532796 1
2.03596035491965 1
2.07949864904017 1
2.05835298092017 1
2.04368522610724 1
1.97553906655531 1
1.94917767090807 1
2.04716257399904 1
2.03194078515712 1
2.06713236801525 1
2.01750899101982 1
2.10238960894661 0
2.05682734347545 1
1.95543404814245 1
2.109731667215 1
2.04364530776254 1
1.95956268075511 1
1.96783531842885 1
2.0517824700276 1
1.8718386823012 0
2.02929117575761 1
2.03816384367756 1
2.0398622723037 1
2.01044608799479 1
1.9190879092051 1
1.87241588665979 1
1.93157278324933 1
2.00643316142086 1
1.9933199441928 1
1.97611908307511 1
2.04782398242036 1
2.03053566372338 1
2.0749106979116 1
2.01204829857511 1
2.09011791333316 1
2.03870399496165 1
1.97437212824781 1
2.06216490669362 1
1.99585129200184 1
1.96162858500379 1
2.00870043384215 1
2.0705708843724 1
1.98719182173599 1
1.87897677331477 1
2.01716376611659 1
2.08126195976835 1
2.01204714639402 1
2.04158255259579 1
2.02709837695982 1
2.07470076339406 1
1.84768661166923 0
1.98559907522165 1
2.01815086732301 1
2.06682576838195 1
1.89345290938254 1
2.08396028393284 1
1.91225532128058 1
1.93270984389708 1
2.06527037174327 1
2.03645366096235 1
2.01015996452332 1
2.00805155342478 1
2.02074444375638 1
1.9156296636174 1
1.99800557691706 1
2.0888862981928 1
2.00292298679167 1
2.06714405065266 1
1.86880325301732 0
2.0346247721403 1
1.98718011900653 1
2.08532753777971 0
2.00610410430768 1
1.93929817327052 1
1.91292789769814 1
2.02063030538518 1
2.05755715569962 1
1.89667564415412 1
1.96454035237524 1
1.97354671247149 1
1.99085061010814 1
1.98302682639501 1
2.00611534901988 1
1.96965688700293 1
2.06998525798398 1
2.01820242750693 1
1.9600638160553 1
2.03819935887793 1
1.94171461538678 1
2.00005172758752 1
1.97589223744076 1
2.01027515382737 1
1.99340504045558 1
1.94307784308199 1
2.04414832788475 1
1.95692587955464 1
2.1019735306229 1
2.04553788346318 1
2.01955767071672 1
2.10031064329727 1
1.99729352772095 1
1.8815028042304 1
2.04919090449761 1
1.96520893951559 1
1.97127328312342 1
1.95165382491177 1
1.96937034966251 1
2.00347372560786 1
1.92369679208733 1
2.07893146961524 1
2.00919557134963 1
1.97277081195289 1
1.91132392034952 1
1.94662298443927 1
2.0286225813013 1
2.00205032111053 1
1.99063897161116 1
1.93940233546859 1
2.01483097475365 1
2.00729597461645 1
2.02356552123326 1
1.98047078575226 1
1.98026634150924 1
1.97863486156217 1
1.97958760949203 1
2.04306537330816 1
2.01371351019619 1
1.96846108842699 1
1.99246427129122 1
2.02211649985889 1
1.97761131297862 1
1.97677814851202 1
2.16325804158583 1
1.97355185923644 1
2.28286577265129 0
1.96816851156572 1
1.96447846634758 1
1.95487189256238 1
2.04064209662447 1
1.94799280041385 1
1.98639971073738 1
2.04536194182603 1
1.96241779001019 1
2.02307532809302 1
2.06628794392227 1
1.96380403718364 1
1.92078133103492 1
2.13673341515118 1
1.95522177981411 1
2.06217104057611 1
1.9867284541762 1
2.02454383861554 1
1.87730834232144 1
1.98036778723026 1
1.9925089038849 1
1.93531926028458 1
2.0153753838018 1
2.07165305534436 1
2.0057591921581 1
2.08599487077206 1
2.01889450697223 1
1.95049043000371 1
1.92240269118971 1
1.94344941864119 1
2.02874929292981 1
2.06317102745929 1
1.94819105369996 1
2.09793693339025 1
2.01814530942278 1
1.9585888025247 1
2.04639102967684 1
1.96100414305879 1
1.88194776240666 1
2.00047667462663 1
1.9837450909675 1
1.96915219411059 1
1.97337226931242 1
1.9892085887953 1
2.00887844835331 1
2.09725950879934 1
1.94413752158376 1
1.92485628768821 1
2.05966112863873 1
2.02295722004397 1
1.97825840583895 1
1.9801325565998 1
2.05001583937204 1
2.0122529242468 1
1.97542038060688 1
1.99645470306355 1
1.87973335467828 1
1.91564924935374 0
1.99209453590125 1
2.06435363917602 1
1.98831235559434 1
2.03299332603265 1
1.98485094895454 1
1.98755270343883 1
2.16660582955272 0
2.00732073900964 1
1.96519219939481 1
1.97546398217999 1
2.01004844474284 1
1.95628482028002 1
2.02862309705357 1
2.01068310180333 1
1.94157123672837 1
1.9860244353073 1
1.93706509228061 1
2.08708454434387 1
2.02403058971839 1
2.02485604042267 1
2.06675105892566 1
1.9431498769799 1
1.9738214202867 1
1.88456509919599 1
1.99030893265078 1
1.94503079779335 1
1.96169886186576 1
2.00574222666587 1
1.97082120614035 1
1.93486293879911 1
2.02291656958768 1
1.8857015514859 1
2.01437701069394 1
2.02038081291931 1
2.02994566200567 1
1.94453056213845 1
1.94432053797957 1
1.96904050495455 1
2.00414941103101 1
2.00673830632992 1
2.05323354458899 1
2.04795364399043 1
1.99272399094931 1
1.93078423564189 1
2.00738964482559 1
2.06298914445755 1
1.94665044170998 1
2.06100660781221 1
1.96211720596859 1
1.97294353851132 1
2.03780365908252 1
2.13214662556629 0
1.99000569083991 1
1.97025067281279 1
1.938852915562 1
1.9786530060609 1
2.00415607207119 1
1.91042248045159 1
1.95705769191877 1
2.10912654744174 1
2.00775881270693 1
1.9364961649296 1
1.99700155215929 1
2.04204596147371 1
2.02843035726374 1
1.95303249605135 1
2.07812929383898 1
1.92256326244418 1
2.03035452294956 1
1.95664074995302 1
2.06492975073307 1
2.04488672394116 1
2.02625982503312 1
2.01172247797851 1
1.99000323815985 1
2.06189851837668 1
1.94501613984794 1
2.05216974834121 1
1.96720815448694 1
2.06322187250676 1
1.98129374802283 1
1.96760098428023 1
1.96096825760045 1
2.01902537896688 1
1.99470048815364 1
2.04420349715821 1
1.99854720613201 1
1.99071199969744 1
1.96766508192499 1
2.01460325771813 1
1.98872280897618 1
1.96085872702746 1
1.96716603114631 1
2.04995169205703 1
1.99821170922338 1
2.07204383191667 1
1.97107397398274 1
1.99713334495724 1
2.03725886899382 1
1.95446777299923 1
2.03995103120416 1
1.9979366436353 1
2.01503474566255 1
2.02634916444599 1
2.03031032175038 1
2.01242127029509 1
1.99233333457776 1
1.97363519215262 1
1.95318297037175 1
1.92859640966549 1
2.09281761369364 1
1.95507463612814 1
2.04076623049335 1
1.98210722748541 1
2.01029684254971 1
2.01266753095567 1
2.05704027944574 1
1.94193484077434 1
1.99512221405885 1
1.9842670009799 1
1.9780679882416 1
1.97907422511617 1
2.0308902004311 1
1.96147301748273 1
2.02166701378302 1
2.08300601886426 0
1.96417740846769 1
1.96366560993489 1
1.97222116296843 1
1.86632000270529 1
1.94141566351023 1
2.19406656244238 1
1.89967801161016 1
1.98912626553066 1
1.99112314908249 1
2.01023534841175 1
1.95470100294655 1
1.9596957119559 1
1.95443565205387 1
1.98337734333082 1
1.97855204387764 1
2.00286805869342 1
2.05363248150793 1
1.94287890254061 1
2.03709671665283 1
2.01280228017858 1
2.03480712219128 1
2.01196747822648 1
2.06120856172528 1
1.94869599567834 1
1.95157064081506 1
2.03293982358705 1
1.86807115047041 1
2.02850425050482 1
2.09804132229833 0
1.96333359608179 1
2.01748448383828 1
1.99405165439665 1
2.0055129165325 1
1.94938690998344 1
1.94759178505638 1
1.93523440058338 1
1.96826833967786 1
1.9917843758481 1
2.01661182634305 1
1.87800797693555 1
1.95339999233528 1
1.99696328080274 1
1.93368315429797 1
1.93549801149008 1
2.03024083170221 1
2.08675374666408 1
2.0693662110124 1
2.03220772463384 1
2.01089417787619 1
1.97571795533101 1
2.02223955467438 1
1.93229362505047 1
1.95422614179126 1
1.96112609851677 1
1.90828903166501 1
2.10769873830703 1
1.96219968125369 1
1.99758356515756 1
2.05071596876362 1
1.95402948337077 1
1.95211995336314 1
2.02162734067411 1
1.91181098309494 1
2.06559126047234 1
1.99661737099572 1
2.1457875612007 0
2.01039928864635 1
2.01580315071083 1
1.94092312704918 1
1.99890089296525 1
1.91498564842673 1
1.9801719261362 1
1.97291410194651 1
2.08587828501895 1
1.98846299368998 1
1.99294316551504 1
2.02810129759227 1
2.00834048286484 1
1.9899306192536 1
1.94219080420601 1
1.89863837705355 0
2.10309280398072 1
2.06724291172419 1
1.94507769297843 1
1.96614731806548 1
1.95822520098851 1
2.03853244890377 1
2.02324173981379 1
2.03454258087439 1
2.00210927277849 1
1.98013763459713 1
2.00100147727137 1
2.00419151222108 1
2.09131807784944 0
2.03834745349729 1
2.07997108241422 1
1.97676448446437 1
2.06163163465494 1
1.99518474691748 1
1.97793125105141 1
2.07142735074808 1
1.93405923077992 1
1.9554575169939 1
2.07870687739669 1
2.03044497504905 1
1.9835949395455 1
2.00694022984644 1
1.9425017721891 1
1.94555551477243 1
1.99706295670794 1
1.99816651736686 1
2.04700583069159 1
2.01463325322566 1
2.03366962629667 1
1.9907479746263 1
2.09849848760747 1
2.05881513381329 1
2.01311690452577 1
2.12017277770394 0
1.90207934230588 1
2.08191553769268 1
1.93752998609373 1
1.94371452651486 1
2.08978360948674 1
1.97923947888087 1
2.00457434857353 1
2.0150811583493 1
2.05901770666881 1
2.01465028441867 1
2.08581138059887 1
1.98930145031596 1
2.01128575742581 1
2.01937547139766 1
2.00349326993558 1
2.09545365404466 0
2.01807291220033 1
2.06654717976302 1
1.95751268678452 1
1.95852664829487 1
2.05955636297697 1
2.1078952609295 1
2.01593586994022 1
1.90216384164451 1
1.99910562668389 1
2.00855047354614 1
1.98094629033778 1
1.97723691215519 1
1.92869404542958 1
2.05247270198403 1
1.89191884852357 0
1.97569397968636 1
2.08944624519163 1
1.98739369348567 1
2.02750818884092 1
1.99534939811793 1
2.0694823944897 1
1.88353930931685 1
2.14545115968436 0
1.98744362151652 1
2.01111914157237 1
2.00287796897153 1
2.00768430810224 1
2.0468644121985 1
2.06478758515239 1
2.03227380360208 1
2.03553850235442 1
2.07051224137982 1
1.96355249876112 1
2.04324688636152 1
1.88620886368973 1
1.89411254573525 1
2.06270958086797 1
1.99761578970181 1
2.04042023538126 1
2.02202171080981 1
2.03680563466018 1
1.96780574923655 1
2.11041714038151 1
1.97489919196478 1
1.95462033303321 1
2.07185262372917 1
2.02297952724547 1
2.10328483448637 1
2.0232714066368 1
2.03204174169054 1
1.96857812120147 1
1.94032951732919 1
2.01141282323625 1
2.00554497029573 1
2.05909774093388 1
2.00401742020011 1
1.9659935664706 1
2.03951471627918 1
2.02913741657146 1
2.02548488437432 1
1.97595026827031 1
2.0551360147339 1
2.06102686360173 1
2.04878694268827 1
1.96038486265174 1
1.90010518512826 1
1.97171945065252 1
2.03164368500739 1
1.95669250893252 1
2.0083967547956 1
1.97931434469559 1
1.95842412755379 1
2.08901427676248 1
2.05468641353113 1
2.01525549798352 1
2.06851297468331 1
1.94272310590374 1
1.90584006993262 1
1.93709762882201 1
1.97186427748545 1
1.98402171240754 1
1.9572445159342 1
1.98741754889123 1
1.93361565744379 1
2.1113078925782 0
1.97428703232346 1
1.91337936581672 1
2.09722764395724 1
1.94156664518859 1
2.00067204415243 1
2.03426459726415 1
2.04148810446584 1
2.02523516933019 1
1.99188581343456 1
1.99847317821391 1
1.97877860899426 1
1.96738450540337 1
2.02970340625232 1
1.94798704754201 1
1.91668363620203 1
2.05504387740189 1
1.99284429512263 1
1.95038273600336 1
1.95536055982804 1
1.96966911611158 1
2.00085680024489 1
2.06792519881465 1
1.9834074275901 1
2.16336866052141 0
1.98673674538266 1
1.999840826241 1
1.88046075953667 1
1.96029132541198 1
2.05880862047196 1
2.0533498803225 1
2.07411052227644 1
2.04065072010291 1
1.99730082845353 1
2.03019689973125 1
2.06020041416385 1
1.91161416048586 1
1.98664953839277 1
2.01881678272426 1
2.06796799619483 1
1.90249566484914 1
2.0263850081755 1
1.97675132280612 1
1.99346853078109 1
1.86172105721535 0
2.03852841540155 1
2.0295239475697 1
1.96510302857011 1
1.89325468815629 1
1.95917412845291 1
1.98561588796452 1
2.03154303019677 1
1.89541943458099 1
1.92872483806806 1
1.90649144133089 1
2.12030689182716 1
2.05312536089027 1
1.999646085606 1
1.92122345838839 1
2.0032855668217 1
1.98536298045371 1
2.08025700880585 1
1.8998259687392 1
1.84149996509125 1
1.94332313071381 1
2.06403970953994 1
1.95806755829654 1
2.04186306939236 1
1.91761543134555 1
2.1070286365053 1
2.02299762368683 1
2.01155812917049 1
2.0429024745422 1
1.92122633922143 1
2.02610493521756 1
2.00860246069075 1
1.94755581322409 1
1.9000327974403 1
2.01710836046408 1
1.93093483718314 1
1.94098838105416 1
2.07496370867003 1
1.95824449818671 1
2.03014792386527 1
1.96523374916624 1
2.00569660585709 1
1.97913837841204 1
1.91189674462305 1
2.01385981601655 1
2.00141267469919 1
1.94435720797009 1
1.98662889860573 1
1.91552177890178 0
2.08996892217729 0
2.07584312835027 1
2.02037194717341 1
1.95129430771217 1
1.98741781972182 1
1.92878279511348 1
1.94886174497295 1
1.92079012165891 1
1.95512807503476 1
2.05943063313014 1
2.07535039740261 1
2.10045216721055 1
1.97541630859345 1
1.88448391042944 1
2.01105486940854 1
1.95893701671086 1
2.06274908738176 1
2.04903663625354 1
1.99995524418151 1
1.96042493863391 1
2.11966996347008 1
1.99243906585176 1
2.00229705576855 1
2.04544755733058 1
1.95234802642992 1
2.01418402382809 1
1.9392029938901 1
2.02516578761728 1
1.96558395500881 1
1.92968063325754 1
2.01390723978893 1
1.96373445109655 1
2.00847724715169 1
2.06485039532145 1
1.97924961049703 1
1.91656469437664 1
1.99937959175422 1
1.82746017478123 0
1.94681794333092 1
2.05133259564745 1
1.98061206133102 1
2.010815155726 1
2.01982997403926 1
1.9678028899827 1
2.04285014624537 1
2.01242369818775 1
1.95741295644853 1
2.04947887245246 1
2.04296434181626 1
2.05134408645987 1
2.04642653225501 1
2.01769582033954 1
1.96398688060873 1
1.95702129163959 1
2.05677430601348 1
2.0074936068907 1
1.97101372716309 1
2.02199715276206 1
2.00383344154229 1
2.01992568055451 1
1.95597961648824 1
2.02837600828637 1
2.03813763903616 1
2.0541299029718 1
2.03108716732432 1
2.00404223862831 1
1.98357303269063 1
1.94609950092973 1
2.00291861899766 1
2.07127680908297 1
1.98990205683087 1
1.93096882196913 1
1.97622848677662 1
1.93937528454725 1
1.9436409105826 1
1.93142977804966 1
1.98955761376026 1
1.97671447279982 1
1.94061181220418 1
1.92887864728684 1
2.05778352526806 1
1.93207020726664 1
2.0525936186663 1
1.96230537472112 1
1.94956422102336 1
2.06413381088805 1
1.85777726341834 0
2.0049913057247 1
1.9467514929103 1
2.00680071788391 1
1.97065957101893 1
1.93554137547943 1
2.03628543524485 1
2.03545676789686 1
2.02336991168255 1
2.03747460954893 1
1.99326651381177 1
1.98216559051352 1
1.9677984505233 1
1.92945160562466 1
1.97372624580867 1
1.97254057410859 1
1.97249642059048 1
2.0239038660318 1
1.90581623914394 1
1.97699474551347 1
1.9708146107255 1
2.07675538318424 1
1.89216423634103 0
1.94953733020361 1
1.99594299159834 1
1.99118424836289 1
1.93911862597531 1
1.90183029151804 0
2.07514603409195 1
1.99102187313109 1
2.03902153498152 1
1.91734401915131 1
2.03455171487611 1
2.04940220050176 1
2.11732497675321 0
1.97836512633453 1
2.07286421331738 1
1.97279159609105 1
1.93810692961109 1
1.96750551827737 1
2.05631947514981 1
1.90942210532971 1
2.03688951146566 1
1.83648459618573 1
1.89984316853193 1
2.16005198982298 0
1.9484860099061 1
1.99920669448657 1
2.06667640942561 1
2.02695170629881 1
1.96773082057258 1
2.04547091322768 1
2.08591356011362 1
1.96586682202277 1
2.0405415043714 1
1.97077403994936 1
2.04260925237626 1
2.069082624253 1
2.06025917833663 1
2.02946633937559 1
1.88880722427635 1
2.10628101376261 0
2.013853294922 1
2.04882206603635 1
2.01229594751066 1
2.03174571952624 1
1.94421815845657 1
1.96342046298269 1
2.02987009835209 1
2.02477353522421 1
1.93595565043768 1
1.94983346412621 1
2.03266658654416 1
1.94640759585562 1
2.00045306898001 1
2.06144571168159 1
1.99639833527749 1
1.89424977020264 1
2.0704881121612 1
2.0397238781734 1
1.95314492675154 1
2.11301039683034 1
1.84256207394585 0
1.93939042713157 1
2.04696317028436 1
2.06597041686108 1
1.99379123890504 1
1.98453549576893 1
1.98329487129341 1
1.94716854889998 1
1.99515084321014 1
2.07179407455034 1
1.97376673689791 1
1.93553593031307 1
1.96514259053217 1
1.97316741632838 1
1.99880630295091 1
2.00693258340557 1
1.9888781236017 1
1.9426403524458 1
1.95453146024661 1
1.99930964055286 1
1.91824307288429 1
2.03011876697459 1
2.01468694183129 1
1.94039068873829 1
2.05361250420085 1
1.95090263116519 1
2.01228403640362 1
1.96026021101964 1
1.96431568948897 1
1.98123109226233 1
2.07372242828093 1
2.0890359721065 1
1.97332459200333 1
2.05811488874566 1
2.01804664577482 1
2.07536156811794 1
1.98846574815413 1
1.98649628694354 1
2.03499494300814 1
2.02385226238484 1
1.97474893795951 1
1.91392240700597 1
1.96048122702724 1
1.98326508448882 1
2.01576207979108 1
1.96740011834866 1
2.00190610661742 1
2.12632810688653 1
2.00277406915936 1
2.02942345465184 1
1.97081954276593 1
2.01241709181306 1
2.04471870360812 1
2.05666801990257 1
1.95990731895091 1
2.09635372791972 1
1.98426551821949 1
1.98944532868085 1
2.15694577165646 0
2.01363344916756 1
2.08406248070919 1
2.10664817495549 0
1.99136245387171 1
2.06211275638435 1
1.97639331878923 1
1.99933466016427 1
2.00552379086764 1
2.00889302839784 1
1.91769969247332 1
1.99805826653287 1
2.01083119589243 1
1.90853428709208 1
1.91443301735535 1
2.02611046047241 1
1.9424549775204 1
2.01660075825948 1
1.99572283558186 1
2.03087683957538 1
2.0040870971247 1
1.99390262207045 1
1.9561927889105 1
2.01173459593174 1
2.0481962613435 1
1.97456814063494 1
2.04172896171651 1
1.97264226157753 1
1.9688631828424 1
2.00874357796638 1
2.05650653071569 1
1.98183803845683 1
1.9428710970546 1
1.9840428344857 1
1.95896729641053 1
1.90630436185387 0
1.93829242877517 1
2.03445392977572 1
1.96104896583792 1
2.05355755930761 1
1.99992465910319 1
1.99164666184386 1
2.06575705596797 1
1.95442345724999 1
2.09281633508337 1
1.95363757528414 1
1.91011454919463 1
2.04201946418249 1
1.89485357351274 1
1.99471243023218 1
2.07405305173436 1
1.9765254823241 1
1.93366979217124 1
1.98152797092204 1
1.87863804849548 1
2.06932035413795 1
2.0390674640923 1
1.93548367826902 1
2.01550775686397 1
2.03723134469855 1
2.01028695946909 1
1.98675187135884 1
2.0249987974876 1
1.96755783370605 1
1.96210392254991 1
2.0163485381478 1
2.01929167074418 1
2.0608723832768 1
2.04035421585602 1
2.04086913482462 1
1.90612923026656 1
2.09145230580791 1
1.94511495725486 1
1.92135459372791 1
1.87527549662015 1
1.95749424707397 1
2.0028707643911 1
2.00768878383714 1
2.07086115485662 1
1.96346250639868 1
2.01887272034923 1
1.92224795645893 1
1.98588163769933 1
2.08892175541083 1
1.98937237940317 1
2.06607021904771 1
1.95971352458257 1
1.97587920999567 1
2.11636350352135 0
2.00921634903652 1
2.02305725374097 1
1.97779846730541 1
2.02842575742527 1
1.9446123834955 1
1.99685506958753 1
1.96930047182955 1
2.08537339901274 0
2.09720997156986 1
2.02939210787748 1
2.10575832333762 1
2.07048366148887 1
1.98073894583554 1
1.98285985958911 1
1.87451511382938 0
1.99386623759308 1
1.98509199488514 1
1.96775461062546 1
2.07875605536425 1
2.00146711764338 1
1.9930364539707 1
1.97699326440035 1
1.97096521909504 1
1.87404827670921 1
1.95543071494922 1
1.9831110679772 1
1.93749936552934 1
2.04801506039291 1
1.93395270462917 1
2.01241079527658 1
2.04331704421495 1
2.01475391731802 1
1.99203938643143 1
2.16885980554286 0
2.04331933287258 1
1.83951711685198 0
1.98158613357239 1
2.02919370810585 1
1.98371383865642 1
1.91874052686149 1
1.96040399744028 1
1.96012452940616 1
1.96175804070383 1
2.12708250761644 1
1.85439041757576 1
2.09497295783102 1
1.91657847571841 0
2.07069314147299 1
2.01564433291739 1
1.96710128291243 1
2.04057657633087 1
2.02067584780943 1
2.06477480691998 1
2.04289948965215 1
1.99779236514836 1
2.06503692108961 1
1.85570965924271 0
2.03741678632685 1
2.0749868859934 1
1.96332900565537 1
2.05224512985133 1
2.02705860278684 1
1.92378428977375 1
2.01623971650945 1
1.90356672981581 1
2.15220752333349 0
1.94363869057305 1
1.88282997230551 1
2.08170603428265 1
2.00299927670518 1
2.01224288634917 1
1.95198663549757 1
1.88960043952102 1
1.93228427384974 1
2.0859541106665 1
2.02422675666306 1
1.93294606317038 1
1.99035221025433 1
1.92074052995406 1
1.95097016026208 1
1.99370981450558 1
1.94435021936839 1
2.01324003511344 1
1.99555069746891 1
2.03551492611563 1
2.09640475536469 0
1.93607940186783 1
1.899846442537 1
2.05556587881036 1
2.08939305697943 0
1.88907155864615 0
1.9987843137142 1
2.14808043067333 1
2.04073807392917 1
2.01658345361439 1
1.95735573398554 1
2.00514911115127 1
2.11190681021253 1
2.00310409954007 1
2.04987386330442 1
2.12732151140934 1
2.0816281767339 1
2.0229665028964 1
1.98081381528577 1
2.00745648128044 1
2.10551845609821 1
2.04247274834946 1
1.94562592680278 1
1.98604385316268 1
2.00264815682612 1
1.95701521095585 1
2.04751518383591 1
1.84080561472679 0
2.03701588321881 1
2.00958455943686 1
2.06270952732637 1
2.03596168874098 1
1.99883998311353 1
2.06185161197457 1
1.90782315554924 1
1.95073191323433 1
1.97352501905959 1
1.86356029477848 1
2.03053556744328 1
1.95718370193289 1
2.0995849478734 0
1.98610210630819 1
1.89617168306802 1
1.99050235073373 1
1.99665363763418 1
2.01424485506458 1
1.98082416454849 1
1.98530271222964 1
2.05879463480131 1
1.99407717129 1
1.92211201749524 1
2.03239385970099 1
2.04867606554795 1
2.11411215340651 0
1.89793876695443 1
2.01233222383974 1
1.97860719707556 1
2.13456421517713 0
1.96047296999557 1
2.00469679385756 1
1.93776376099807 1
2.02343891089852 1
1.9676266431426 1
2.06950676102343 1
1.96851895841448 1
1.98469805847425 1
2.04919672614341 1
2.04697155289356 1
1.95504252132009 1
2.00752642251675 1
2.05302862036408 1
1.93320144319118 1
2.00172718614974 1
1.95515538912719 1
2.01294019091491 1
2.04538279210238 1
1.94849821973553 1
1.9873092750833 1
2.10198855903481 1
1.93006066774611 1
1.9283760099989 1
1.981806836918 1
1.98782759109295 1
2.05173316425266 1
2.03696478630352 1
2.07256974326751 1
1.96464029182575 1
1.8924169907585 1
2.06913289807062 1
1.9962326540522 1
2.00553671563203 1
2.02881744592692 1
1.93207177729838 1
2.02587220244806 1
1.97039021265415 1
2.02698623800341 1
1.97731253075884 1
2.06721514791169 1
2.00100972819276 1
2.05952673014924 1
1.97333815555858 1
2.05233915967658 1
1.98299713905058 1
2.11677759871644 1
2.01265899364093 1
1.99897456144376 1
1.96386698045434 1
2.05490136568887 1
1.87525403439372 0
1.96188600955432 1
2.06685533393712 1
2.0853574272888 1
2.03640603500364 1
1.96867199121885 1
2.02797050969613 1
2.05025314298383 1
2.14575473539576 0
2.00893257966122 1
1.98644393223019 1
1.9977253842727 1
1.98389847918427 1
2.04645232268456 1
1.96478769601556 1
1.9700245130641 1
1.9923019819745 1
1.88399423100561 1
2.01081663771101 1
1.97853744192995 1
2.02184566828416 1
2.04160478648308 1
1.97731174562126 1
1.94821576955401 1
1.9983511076447 1
2.07583100933845 1
1.97425874259012 1
2.07655685010894 1
1.98833228952568 1
1.94610545706739 1
1.84923647206513 0
2.03551578909781 1
1.98020464140705 1
2.03209594526306 1
1.97166370952153 1
1.9551535448556 1
1.92464539919948 1
1.93078502965961 1
1.99996426004832 1
2.05327736164548 1
2.0277710057231 1
2.02310318898458 1
1.88305607691973 0
2.08730430701731 1
1.97330663719641 1
2.11027014910063 1
1.96514676921448 1
1.9988906333443 1
1.96589559686261 1
1.92211054380807 1
2.0885101472465 1
2.04873831537011 1
2.05418811422847 1
1.9215208925071 1
2.00688004052297 1
2.00597831486309 1
2.04256140865529 1
2.10209428722794 0
2.06402952335849 1
2.00595410858587 1
2.09155017537679 1
2.04913983631403 1
1.94709441202971 1
1.99102893768047 1
1.97043941475855 1
1.96081497323969 1
2.10148232868262 1
2.00475223388026 1
1.86233631797039 0
1.94045665218825 1
1.97664735229611 1
1.92013876952455 1
2.07705065946572 1
1.95952424109274 1
1.98646642038372 1
1.92536364321091 1
2.00711412698568 1
2.0586552185225 1
1.97179486584858 1
1.90041526183888 1
1.99353354659406 1
2.08220594359463 1
2.00637198395782 1
2.03929983719616 1
1.98175754578824 1
1.96297823506698 1
1.9068457338468 1
2.02652792892155 1
1.99854904410361 1
2.01315989171972 1
1.84860870933721 1
1.94475269154854 1
1.95227110965974 1
2.05720113787449 1
2.09994334763708 0
1.91643041584923 1
2.07146863433965 1
1.96880431796003 1
2.02744692112462 1
2.04168898722021 1
1.97959816402071 1
1.93615256331225 1
2.01614630369777 1
2.07273486868766 1
2.12322757201065 0
1.99925366227486 1
2.02907262474983 1
2.04107560846748 1
2.01004109997683 1
2.03709997779051 1
1.90841334479525 1
1.94427177974461 1
1.97199645866704 1
1.98977287374866 1
2.03749566947768 1
2.05014346858208 1
1.88188492129241 0
1.97368840205102 1
2.06882132440743 1
2.05037759763916 1
1.99326134461343 1
2.10489012496709 1
2.09808820774868 0
2.06126790268897 1
2.0236974263482 1
2.06139001409807 1
2.02408469189678 1
2.01797230406116 1
1.96135952931652 1
1.96449143886507 1
1.93218590893859 1
2.04400543834493 1
2.03883984339356 1
1.9786048421797 1
1.97374212160406 1
2.06445170763375 1
2.04858550909184 1
1.97629313185369 1
2.01133039356187 1
1.97155626532657 1
1.99922043483073 1
2.0902201838382 1
1.89518428244437 1
1.97985891057459 1
2.0803443605289 1
1.98801486155109 1
2.05529439366631 1
1.9851227908992 1
2.03283866192402 1
2.05327811085758 1
2.02391203157534 1
1.93851412038003 1
2.04476751348736 1
2.02308101893935 1
1.98563842578902 1
2.00928840034319 1
1.97347101983241 1
1.93077957805834 1
1.89717654022851 1
2.02181565546042 1
2.00640535977943 1
1.97320857833318 1
2.000701799291 1
2.00915257689882 1
1.9870746591042 1
2.09844521756464 1
2.01671737140632 1
2.01071274332847 1
1.99945506108875 1
1.98558128755644 1
2.00741415909191 1
2.02795858889575 1
1.92866555981416 1
2.08090837378829 1
2.00269222666187 1
1.94883087243959 1
2.03953872277825 1
1.98893387048888 1
2.03368947771376 1
1.93673394797793 1
2.03040996149846 1
1.87549742451641 0
2.01131550887823 1
1.95659854749593 1
2.05035764352996 1
2.00036524670578 1
2.02303256497221 1
1.99594305133513 1
1.9990767159974 1
1.95834436109978 1
2.07501821486795 1
1.90748338277233 1
2.09074199512743 1
1.92076032114859 1
1.97200825695517 1
2.11938190423029 1
1.96277449283035 1
1.93577382713648 1
2.01569115691779 1
1.99071802641376 1
2.03701964177252 1
2.00561343581151 1
1.97836845483489 1
1.94780508627345 1
2.11066915106393 1
2.01398598361796 1
2.00773320774726 1
2.06304578189492 1
1.98255874167031 1
1.95788797889624 1
2.03469159194992 1
2.00998127720925 1
2.11551599693979 0
1.93624173602156 1
2.11158681477364 1
2.09840301676398 1
2.12815972168566 0
1.99116041882514 1
1.91120416386579 1
1.99138749167057 1
2.00531112276609 1
1.88662836421717 0
2.03520369941218 1
1.91845548671865 1
2.02700680417323 1
1.92432712078938 1
1.98615015637563 1
2.01946316104015 1
2.01989963475015 1
1.90657381319715 1
2.00057659301203 1
1.93278283175467 1
2.0476740640593 1
1.92804947672059 1
2.06174881155131 1
2.08698263722429 1
2.08222227742672 1
1.97792826940619 1
2.01336581235098 1
2.04075065475284 1
1.93231892094957 1
2.02850048956209 1
1.98640186183786 1
2.09288232574216 1
2.04773029168898 1
2.01120832795602 1
2.02315065769937 1
2.01314457071536 1
2.0268039712847 1
1.99917877893557 1
2.02822809252849 1
1.99648011593776 1
1.93457355277451 1
2.10066584023382 1
1.94443534366164 1
2.0343010772791 1
2.01020265568282 1
2.02781668771553 1
2.03735224602413 1
2.01223794982129 1
2.0790713729444 1
2.05283850661537 1
2.05415663892926 1
1.95115922722014 1
1.98409075457401 1
2.06589269864758 1
2.00759833521846 1
1.95930922260069 1
1.9785708403374 1
2.02896713454375 1
1.93911371840142 1
1.9779388722847 1
1.95053564828863 1
2.02619181099502 1
2.06323735934725 1
1.91439762246299 1
2.08005627246494 1
1.95490458763659 1
2.00354123438313 1
2.07633232594252 1
1.9905085535382 1
1.96210892637021 1
2.02496768932717 1
1.8667357132538 0
2.07471936015003 1
1.98420559934631 1
1.96196253257121 1
1.97799111189286 1
2.0072772130225 1
1.97221982082909 1
1.8683147740289 0
1.98295475006065 1
1.91883426327297 1
2.00701528594032 1
1.96576894764764 1
1.99778750013545 1
2.05728513432668 1
2.00089688431058 1
2.03709032163019 1
1.96965434008359 1
1.99653480947832 1
1.95845370733936 1
1.96606154257827 1
1.96194534260106 1
1.9773046999051 1
2.02624039475982 1
2.0542619715679 1
1.98133706754204 1
1.90875619920057 1
1.99746111956391 1
1.93121036246977 1
1.99202018330535 1
1.91426221908051 1
1.95856726227741 1
1.96794041326877 1
2.00104211378036 1
1.98131418528216 1
2.01612411267566 1
2.05367297855849 1
2.01181967359377 1
1.91693807680983 1
1.9127956873112 1
2.03704172969611 1
1.9826759308812 1
1.88150571105938 1
2.0199432408406 1
2.05154094248086 1
1.997905075583 1
1.9602830068196 1
1.98793638892939 1
1.9698730559084 1
2.01168259588796 1
2.00363729559217 1
1.98645022578365 1
2.02432347164753 1
1.85117332467969 1
2.04204233332566 1
2.03015428687437 1
2.02118405094585 1
2.0545283347212 1
2.04920351053764 1
1.99914188532817 1
1.99044627543976 1
2.00606417630326 1
2.00570153407031 1
2.04398328596634 1
1.9346144591702 1
1.98738427033794 1
2.00074100643545 1
1.97685418721583 1
2.03268796456439 1
1.942628579305 1
1.99806014154207 1
1.87122614190398 0
2.0697920789912 1
1.99476943321321 1
1.93225139092529 1
2.13019024303614 0
1.96834921376582 1
1.9948804409762 1
1.93577190401993 1
1.94236118929505 1
2.03900086668447 1
2.12144115980579 1
1.99677440253381 1
2.09185918029248 1
1.96584737418731 1
2.11399759769411 1
2.01776822733211 1
2.00030063453185 1
2.02451346084639 1
2.09123725298639 1
1.94973540448629 1
2.0674118172406 1
2.00944980296491 1
1.98851764699095 1
2.0307853378992 1
1.96848352357529 1
1.9306551161032 1
1.9643525152013 1
2.05040979783428 1
2.02053778212158 1
1.95965500250428 1
1.92918774866042 1
1.93866977602202 1
1.99974279033526 1
2.00539910815908 1
1.85171844007961 0
2.07915006575195 1
1.98922942298149 1
1.88175992359616 1
2.03137244841175 1
2.07305276072604 1
2.00289824000653 1
1.93302914739565 1
2.03084673059125 1
1.95098408040344 1
1.99271667323445 1
2.09132485468412 1
2.00195608665577 1
2.01305160635105 1
2.05807457974712 1
1.99074982495676 1
2.0784234790222 1
1.99388893000492 1
2.05012861098022 1
2.10801839757989 0
1.96508792085997 1
2.01386773917695 1
1.95023778227568 1
2.0688925752508 1
2.02940753061431 1
1.9174415849291 1
2.15190768571809 0
2.03985490373533 1
1.88660821803684 0
2.02204156131563 1
2.0042496698056 1
1.99183412866707 1
1.94088643855613 1
2.05214063368653 1
2.01388419919535 1
1.97119945082465 1
1.96127441952885 1
1.94564614312569 1
2.01686892638241 1
1.99361518847908 1
2.03881695245119 1
1.97734492564525 1
1.9638534365444 1
2.02251461788895 1
1.98647150595449 1
2.05770665266841 1
1.98447014755849 1
1.99538391964433 1
1.9949542693063 1
2.04224282141491 1
1.96530853450846 1
2.03603801742299 1
2.06020844729314 1
2.00955073049475 1
1.95330657530176 1
2.04498709029997 1
1.9602579467105 1
2.03326588299125 1
2.00423223891488 1
2.02288357450555 1
2.05725975600807 1
2.05528206026778 1
2.05103049943453 1
2.0228617429948 1
1.97486913998203 1
1.97054685503279 1
2.09568526027724 1
1.98614130213112 1
2.03442185092093 1
2.00625496031925 1
1.86953167125519 0
1.98919457138978 1
1.97526317004541 1
2.04358186050881 1
2.01954490629526 1
2.0450618551444 1
2.07397389920118 1
1.9341819732869 1
2.04090232560695 1
2.10275942745355 1
1.99967402178132 1
1.90759811968492 1
1.99213472790849 1
2.07451517241043 1
1.95626324743793 1
2.00578692649366 1
2.04085763106307 1
2.0102200368405 1
2.15863840313644 1
2.03784533441372 1
1.90787943312213 1
1.96638916848265 1
2.01426288746964 1
2.00826324938309 1
2.02501031299683 1
1.90251419870885 0
1.98553856198366 1
1.96387512744818 1
2.02728619931688 1
2.06209261822518 1
1.99623443976105 1
2.0852153255714 1
1.97668268261993 1
2.03392210817677 1
2.02503704209253 1
1.99306715801823 1
1.98709532227286 1
2.05899739972358 1
2.00089574574354 1
1.97427028719871 1
1.93645662608415 1
2.05635424159964 1
2.1156200002408 1
1.9143960700122 1
2.03878372841963 1
1.94684031691736 1
1.96385293376174 1
2.09971950337793 1
1.94582336346781 1
2.00768921297345 1
1.93128971696243 1
1.94730848504457 1
2.04594254275151 1
1.94581732942697 1
2.01660156401866 1
1.84603545499335 0
2.07476076827446 1
2.00425548555862 1
2.04883602154689 1
1.992559248913 1
1.88404048344989 0
1.88531150834248 1
1.99505157005623 1
1.94048365332374 1
1.97804264202714 1
1.96840352023794 1
2.03344485466261 1
1.92193603920251 1
1.96529476687482 1
2.03935854443375 1
2.02343808810274 1
2.08666239984484 1
2.01761132533623 1
1.98460125805091 1
2.04350756454677 1
2.11483427783119 1
2.05091798716684 1
2.03424592515803 1
2.0007781209997 1
2.02121755825764 1
1.98780458656303 1
2.00818769611144 1
2.03596744985409 1
1.95163680588898 1
1.96260582399606 1
2.00135998554547 1
2.04690368239864 1
1.88606254402188 1
1.9610612708694 1
1.95978751089501 1
2.02283785311726 1
1.92844869233884 1
2.06263091437111 1
1.95872388176776 1
1.90466085233471 1
1.94461072504339 1
1.9436887448504 1
2.0008318460183 1
1.93734327266565 1
1.86905768077342 1
2.05709025118913 1
1.92868727444772 1
2.00912174739122 1
2.05507348243477 1
1.97632300621379 1
2.07495753621595 1
1.97128572293473 1
1.99198567426689 1
2.02711247655616 1
2.00705652743368 1
1.99120292270807 1
2.04624510873369 1
2.03122042222669 1
2.08993408706577 0
2.01523003884724 1
1.9685843562079 1
2.17263513298111 1
2.00823256337269 1
2.01527448703156 1
2.00111518749172 1
1.97166897576429 1
2.06790570040478 1
2.03005480150264 1
1.89930396055095 1
1.97804208748963 1
2.06626705236139 1
2.02108518399642 1
1.92141966005381 1
2.01631577633252 1
2.07695816273775 1
2.0273012575033 1
2.07434165168608 1
2.00035357289641 1
2.03944289763604 1
2.04833272596529 1
2.01950535409404 1
2.10261071210721 0
1.92750318960446 1
1.87606740816934 0
1.97715055229997 1
1.99862273640704 1
1.96634289076282 1
2.03037952102392 1
1.91847767049732 1
2.04161640051493 1
2.01727659115467 1
2.02618245230872 1
1.95863947426491 1
1.98433468110981 1
1.97656491884964 1
1.96162246201296 1
1.94974532276407 1
1.97467640140043 1
1.98561380810636 1
1.987971875205 1
1.97038223326816 1
1.90292582284666 1
2.05215463466365 1
2.02939454582595 1
2.04565016859292 1
2.03105479475174 1
1.92709664030958 1
2.08833763557482 1
2.02526315716308 1
1.99840349245659 1
1.94568781749986 1
1.9314979018728 1
1.9891481983126 1
2.06607002710902 1
1.98719520254973 1
2.00743493959688 1
1.94128734361458 1
2.00924625624374 1
1.97152691830725 1
2.06303371977048 1
1.96697049420463 1
2.0183762735269 1
2.04156216704763 1
1.97077620559971 1
2.03477517562557 1
1.86149869464763 0
1.92981048394622 1
1.99139635893189 1
1.96403465679513 1
1.9604992419058 1
2.008453320258 1
2.02143454648321 1
2.00167960706605 1
1.91242774236203 1
2.06287380674286 1
1.99635213510447 1
2.0020201021127 1
1.99220696134708 1
2.04587544645996 1
1.98619482264665 1
2.08462677501449 1
1.96310401890158 1
2.12526979707831 0
1.96640159192368 1
1.94096045294558 1
2.08547280249551 1
2.03452746871865 1
1.9752024320449 1
2.04971412227282 1
1.95756118974403 1
1.85546730442417 1
2.15503878211391 0
1.9851112064333 1
2.12846285921361 0
2.02470300910015 1
1.96282225141043 1
1.95312967109536 1
2.01479483525194 1
2.01431171815705 1
1.95378474127462 1
1.9478049567621 1
1.92961469801308 1
1.97133077870798 1
1.98162804960198 1
2.01642862768039 1
2.00791211705563 1
1.98683267891671 1
1.9952739085377 1
2.1097472028206 0
1.94563160745271 1
2.01606718075081 1
2.08170832776265 1
2.02810114525923 1
2.05957255258833 1
2.0103081929717 1
2.06871960304463 1
1.99606808561237 1
2.0352316408066 1
1.9884606409486 1
1.83900567999155 0
1.9742296616749 1
2.02726102724325 1
1.88404015321805 0
2.08157158229555 1
1.96587589710632 1
1.99429617722246 1
2.06344994955649 1
2.03935805472866 1
1.99068651016776 1
1.90270796023293 1
1.97095859651059 1
2.0515532300522 1
2.12700860507983 0
2.00740114724686 1
2.05001798401129 1
1.87329326832222 1
1.97096712997904 1
2.07296506846447 1
2.04291710927141 1
1.98622776052775 1
1.99101794704813 1
2.02342219439171 1
1.89707874017225 1
1.98795595903702 1
2.05408639752436 1
1.98016806450873 1
1.98023038847443 1
1.98036543619591 1
2.01454455884759 1
2.03650244935458 1
2.07526021427275 1
1.90175315255023 1
2.09670849159035 1
2.02927243148014 1
2.06906142874143 1
2.04575738366268 1
1.96907791281411 1
2.01775733093969 1
1.99660676079554 1
1.9481176269124 1
2.06893760207548 1
2.07493936606126 1
1.9926193528772 1
2.00299221395009 1
1.91189265261945 1
2.03571228888173 1
2.0924155706822 1
1.92972818253972 1
2.08409879535849 1
1.9970096393043 1
1.98683483944366 1
1.99041407633097 1
2.05886178363717 1
1.97480963592322 1
1.96618116369696 1
2.07113757255793 1
2.00036658712317 1
1.91177614025853 1
2.07127390552025 1
2.08288498971105 1
1.99100383921676 1
2.11767104825504 0
1.92350069995566 1
1.96189546071475 1
2.06448123755799 1
2.03832514691925 1
1.93388820606232 1
1.90142069815744 1
2.02876169303399 1
1.94082812979399 1
2.0106123280849 1
2.1539521409338 0
1.97090187830908 1
1.99740974202611 1
2.03912900262213 1
2.04861887611508 1
2.04617575894385 1
2.12962987720401 0
1.93556469661874 1
1.93972660836752 1
1.94325965958597 1
1.96152820653895 1
1.91211862595827 1
1.92458442266993 1
2.04780248313204 1
2.07842464921848 1
1.89773715071676 1
2.11750803187794 1
1.91218789493374 1
1.94180458133035 1
1.9907347233144 1
1.87794269053706 1
1.98039543766932 1
2.06239109726405 1
1.96309230444776 1
2.05167318714124 1
1.98341609130308 1
1.9192972350537 1
2.03004528995398 1
1.93826437486859 1
2.00519520832533 1
2.03760318265068 1
2.04341292489328 1
2.01005958677289 1
2.01605776126642 1
1.89204738475266 0
1.92995887614334 1
1.9665658874336 1
2.02798454228234 1
1.94548051830883 1
1.99326513637053 1
1.96862576070391 1
1.93007320547746 1
1.99392208237033 1
1.98570216394622 1
1.88225776193979 1
1.99833667116254 1
2.00957163804647 1
1.94236712343853 1
2.06211591573698 1
2.02590084946496 1
2.07890294826822 1
2.0114621361086 1
2.05845202916585 1
1.93873262755032 1
1.91330536653375 1
1.99411142171199 1
2.01360332926346 1
2.00107285162249 1
1.95027922175416 1
2.0050088268877 1
2.09287775343388 1
2.02745771049432 1
1.93481786715991 1
2.07057508590004 1
1.89130044732329 1
2.13426587382395 0
1.88019303547867 0
2.00031613441083 1
2.00873507058698 1
2.03047305649627 1
2.0384960333154 1
2.1216292251628 1
1.97838790428105 1
1.9413289177437 1
1.89417976384636 1
1.98767406130101 1
1.89314572271991 0
1.94700864570467 1
2.00307237559415 1
1.96383554190033 1
1.99275910453343 1
1.99144688198665 1
2.01338973700778 1
1.97097638615262 1
2.03522680862461 1
2.04479812256915 1
2.04103359915291 1
2.06731361678578 1
1.98552361479395 1
1.98197833095726 1
1.99393500881632 1
2.05910320753276 1
1.95062235267971 1
2.01145334393714 1
2.00552848268862 1
2.02726891532773 1
2.04176898015057 1
1.9536518557219 1
2.05984943503276 1
1.97420137976221 1
1.97500902700679 1
1.99729530020786 1
1.95051506784557 1
2.04580661822726 1
1.9431892307543 1
2.01098731757745 1
2.05316443836067 1
2.02129348614213 1
2.01115415259913 1
2.18210871155117 0
2.06105313446047 1
2.05610931349243 1
2.13587655477443 0
1.90001888620021 1
2.04517799134158 1
2.01429806890092 1
1.95394655912279 1
2.01355481959252 1
1.97536412143825 1
1.93728252859517 1
1.91573160191004 1
1.95182550632085 1
2.03281699069372 1
2.05413947541289 1
2.03291781033712 1
2.05077639293145 1
1.98592947248968 1
2.00692198944684 1
2.0443549675362 1
1.95012831219274 1
1.97670844445332 1
2.07444627713941 1
2.00476560847966 1
1.96371579481851 1
2.05549298932702 1
2.01892296204797 1
2.04919739562746 1
1.94833347494073 1
1.96939826544936 1
2.06249000535827 1
2.04942397581024 1
1.94943837862889 1
2.01497758336556 1
2.00960785225373 1
1.96279751401443 1
1.98807205267018 1
1.99331223280658 1
1.9906447354309 1
1.87742935193917 0
2.02261150245334 1
1.97063583219196 1
2.09267558200322 1
2.00605441377679 1
2.05689083419355 1
2.04214886402635 1
2.01488637622494 1
2.00486593643177 1
1.99938961128683 1
2.10825675987723 1
1.99983770185046 1
1.96886978334436 1
2.05728877346473 1
2.08056814516826 1
2.0282958138561 1
2.01725925049317 1
2.00645983695666 1
1.98039856064023 1
2.10010594672352 1
2.02681599590741 1
2.00303715117852 1
1.99837070435359 1
1.97525034619803 1
1.92229094822587 1
1.97978380587665 1
2.0496486833293 1
1.99920150374058 1
1.95083825395094 1
2.05373370128255 1
2.08832948231688 1
2.05676019479324 1
2.01276332665415 1
1.98333518359211 1
1.99378825884065 1
1.96126886600432 1
1.98909820880141 1
1.88291767200152 0
2.02117709030111 1
1.99924042791996 1
1.93527747384427 1
2.07622325578795 1
1.99331825168436 1
2.03097665511521 1
1.94855475618594 1
1.94468768327144 1
1.88929177797626 0
1.97857443654039 1
1.98373247274785 1
1.95417274068205 1
1.98394244478005 1
1.95956744983583 1
2.02151933614004 1
2.01221314097299 1
1.92719962327815 1
1.98285928144067 1
1.99221316953093 1
1.94797199132981 1
1.93598710548456 1
2.04486941243112 1
1.94800889862076 1
1.98375934871868 1
1.99600097562118 1
1.99957560184501 1
2.02459482629422 1
2.04979450140316 1
1.96118670921075 1
2.04458710477877 1
1.99973373203362 1
2.02158843316089 1
2.01383441881254 1
1.89966594776003 1
2.09738898413913 1
2.00059850310311 1
2.06376065019084 1
1.99940507363087 1
1.9337489355924 1
1.94281032647895 1
1.96728077453734 1
2.04201499254772 1
1.98990279944411 1
1.95465526716174 1
2.05920460975475 1
1.97961704623783 1
2.10139908350267 1
1.95028025199263 1
2.02336810903602 1
2.00876480912855 1
1.94456312619165 1
1.89831438321053 1
1.93614127782886 1
1.97757182507919 1
2.07507258257692 1
2.03547753807334 1
2.03563683909448 1
1.96669923384949 1
1.9993089382611 1
1.91582816257099 1
1.9127323930405 1
2.07469204002328 1
2.05162840362031 1
1.96815255353062 1
2.04122040471567 1
1.94404042134928 1
2.0632809878594 1
2.01988113567239 1
1.97961417632396 1
1.97071863244044 1
1.96625867941907 1
1.82309368157925 0
1.96540313752795 1
2.01703113970237 1
1.88415347896653 1
1.92146225871446 1
1.97362194476991 1
2.00973035639648 1
1.97478590722525 1
1.8903770004538 0
1.93809954911333 1
2.01639468435446 1
1.96277507636894 1
1.91874698685236 1
1.99208079918234 1
2.05052700972413 1
2.03268762827412 1
2.02213800548167 1
1.85357226216955 0
2.00539874402416 1
1.96472558043867 1
1.95290311553466 1
1.97373024134982 1
2.02081772210896 1
1.87409560943213 1
1.84248429246539 0
1.99959802926207 1
1.95239683524521 1
2.08103299931574 1
1.99458085532217 1
2.00954947607459 1
1.97099136669771 1
1.81928115189438 0
2.05168901324827 1
1.95082490982989 1
2.12298874459137 1
1.98381777083831 1
2.102684253469 1
1.94168891663443 1
2.05304736725754 1
1.9633025671695 1
2.01861587997936 1
2.07989671792268 1
1.98180743176082 1
2.02428599335824 1
1.95583963688753 1
2.0779436054082 1
1.94963924787813 1
1.97183990463237 1
2.01420391601871 1
2.08406495324362 1
2.05314764478497 1
2.03504986778796 1
1.94170301635882 1
1.98494133474387 1
1.98292344515174 1
1.97952575533811 1
2.0165024076425 1
2.11306476966447 0
2.0527080481837 1
1.9720209207899 1
1.93652872174746 1
2.12742992560966 0
2.08274104761027 1
1.93825866774966 1
1.99819755914484 1
2.04091371727155 1
1.98389796452853 1
2.05831792329253 1
1.9691723815673 1
2.00293734217089 1
2.05038645986861 1
1.95226179398891 1
2.0840125024926 0
2.05889276741964 1
1.93990768266663 1
1.96753210788933 1
1.96014121444296 1
2.03772916149653 1
2.00566349946826 1
1.97261610185022 1
1.93509143983203 1
1.98696284520409 1
1.95150677248724 1
2.00546124687557 1
1.92425616491759 1
1.87647060193653 0
1.92771527615279 1
1.93573387078729 1
2.05106731082973 1
1.9171334621072 1
1.96280186104564 1
2.07050630703994 1
2.11307803127662 1
2.07018383656267 1
2.02067542593122 1
2.00762565693751 1
2.117554179458 1
1.97872807654221 1
1.93035650171013 1
2.00155434871082 1
1.93916841223814 1
1.92964414891262 1
2.02481121909023 1
2.1016870910482 1
2.00601947837842 1
2.04818444039001 1
2.01651970023518 1
1.94072881866248 1
2.04317771263752 1
2.01034895083071 1
1.93690620423903 1
2.06979968784812 1
2.13187890718861 1
1.94112743086098 1
1.9948884915413 1
2.01254207574447 1
2.09341876587438 1
2.00945469903148 1
2.06179940303003 1
2.05575627590078 1
2.02993151495048 1
1.89384406318334 1
2.03828500775503 1
2.08915956628179 1
1.96665094381024 1
1.93076353573093 1
2.13282843397117 0
1.98276310589014 1
1.98817278919774 1
2.03611513453145 1
1.90589982206097 1
2.04325654694252 1
1.9993360023674 1
1.98206365169042 1
1.98175984916228 1
1.98661452830754 1
2.06892632133109 1
1.98917920424629 1
1.9957520420699 1
1.90089883385503 1
1.99645387627617 1
1.88984272027655 1
1.96670478796448 1
2.16277827397539 1
2.01873034624188 1
2.08702770350309 0
2.03429120057248 1
2.04111488880614 1
1.98110372471309 1
1.91616819443528 1
1.97319487720589 1
1.93531134318376 1
2.00989710798611 1
1.98439093425729 1
2.00190202343747 1
1.98263850916238 1
1.91275153849606 1
1.98863650831036 1
2.03042768059204 1
2.01155037380524 1
1.94468311760367 1
2.02890250666403 1
1.96793921964967 1
2.01621321491985 1
1.9390602318731 1
1.92252784139885 1
1.91782186168673 1
2.00849700674877 1
2.01668502829728 1
2.00381054312951 1
1.99337127755161 1
1.98953399617614 1
2.03574774865429 1
1.94507656006107 1
1.97784901768798 1
1.99313262783316 1
1.97381448920914 1
1.9728945869873 1
1.97258427567073 1
1.98580162794307 1
2.02563543119536 1
2.04351656521791 1
1.96453285066188 1
1.99793482734476 1
1.95748795302425 1
1.95812834392081 1
2.0720716991622 1
2.06880960186759 1
1.8860006089621 0
2.02172929967562 1
2.07704921932462 1
1.84924732709833 1
1.95527831007893 1
1.96517168181258 1
2.10595284883806 0
2.0394837125406 1
1.98073546743762 1
2.01824355743137 1
1.99151214282703 1
1.92127835256863 1
1.98124121941598 1
1.88231738673097 1
2.01633321787812 1
2.03947851148593 1
1.9779260803028 1
2.06266449945583 1
2.01886385516083 1
2.0193681998466 1
2.01865242998477 1
1.9251362231138 1
1.98938113209082 1
1.99895653329379 1
2.06723090660483 1
1.90565342739996 1
1.92230509732205 1
2.02725706246764 1
2.02096285377585 1
2.0295246137232 1
1.95606776732624 1
1.98906639470148 1
2.0254919638717 1
1.98075366259755 1
2.08640713229098 1
1.90424977259823 0
2.06094679415808 1
2.03550099361051 1
2.05552695460342 1
1.97046981486418 1
1.99980781693669 1
2.02412222523573 1
1.99404665578781 1
1.95788076068075 1
1.98720945233926 1
2.01452145899444 1
2.03314274085413 1
2.05133175113187 1
2.05851515006945 1
2.05305606231462 1
1.94817989718386 1
2.07089726968443 1
2.04918060863743 1
1.97623472298808 1
1.8983079703934 0
2.03172071791939 1
1.99476521729193 1
2.03499760167026 1
2.0534142210647 1
2.04791712524306 1
1.99959817845118 1
2.02239659608909 1
2.03188114776871 1
2.03653343618639 1
1.9434750845114 1
1.93939974039758 1
2.06615030556943 1
2.07390071628057 1
1.97948144146111 1
1.98598843908317 1
2.06147958197034 1
2.08978487770122 1
2.09357914388683 1
1.96326384815615 1
2.05773030904156 1
2.00623738559706 1
1.95706025506203 1
2.01441668806502 1
2.04794001054473 1
2.00361013624499 1
2.02390882657819 1
2.06499070980231 1
1.98893029323709 1
1.88294617408021 1
1.93845058247621 1
2.09079845205862 1
2.02419081196019 1
1.96599775765347 1
2.03368445847592 1
2.03287710870259 1
1.99805592368947 1
2.00732068390089 1
1.94722320531129 1
2.00626030836827 1
2.02824034720197 1
2.10519816429928 0
2.05393831730457 1
2.04344955402306 1
2.01897897047313 1
1.98814784001074 1
1.95187355702821 1
1.8798980605696 0
2.01440766151142 1
2.16478236712449 0
1.98239896322231 1
2.00977548042569 1
1.96349369954677 1
2.01592648261335 1
2.02766614659729 1
1.95027609332414 1
2.014635522614 1
2.00190022762846 1
1.92120562306993 1
2.01845990504798 1
1.98579234184824 1
1.97631548574341 1
2.04026662287123 1
1.98320977695322 1
2.00867283818256 1
1.92003797004207 1
2.04305750844087 1
1.94623659656705 1
2.0102989734102 1
2.00457778303629 1
1.96819476404898 1
1.94996288176013 1
1.98622385642509 1
2.04213446894222 1
2.09211794834129 1
2.05206173132237 1
2.00029643131384 1
1.94606600381065 1
2.01751037070187 1
2.01722008022654 1
2.08953454161336 1
1.97966646380348 1
1.93397610151395 1
1.94509464659064 1
2.04169501865516 1
2.03163555429511 1
2.01656796257056 1
1.95621751112592 1
2.08181635461619 1
1.9558021556248 1
2.07412525975058 1
1.99237756814663 1
2.08150451459929 1
1.95685089994812 1
1.97415452749166 1
1.97617634200123 1
2.05069893710602 1
1.93022841254939 1
1.89066950711411 1
1.96864253650533 1
1.87963426545155 0
2.06729366448246 1
2.02949854947638 1
1.9530346017567 1
1.93685732266624 1
2.13837953612864 0
2.02429894035289 1
1.92138333146486 1
1.89990127883394 1
2.13987762348909 1
1.98814299669728 1
1.9883439427219 1
1.95260070905409 1
2.01514689085088 1
2.03922189487824 1
1.93492427844752 1
2.01242733304138 1
1.96488747795857 1
1.8763977294906 1
1.99341961186372 1
1.9722377566529 1
2.15622169176968 0
1.91211520187587 1
2.06102273317397 1
2.00213977101914 1
1.90861328061704 0
2.00210053971001 1
2.0078809477547 1
1.89288340675898 1
1.97925250338378 1
1.98495519165757 1
2.06126512332826 1
2.0186678388249 1
2.03618326662422 1
1.95999784288579 1
2.00641872459744 1
2.06171769391181 1
1.99969617869615 1
1.9507418699215 1
1.91300890946008 1
1.96472248562128 1
1.87739515831451 1
2.04295493655958 1
2.04419348776945 1
2.11473620061718 1
2.02501484505382 1
1.92526154136852 1
1.97090305990199 1
2.02340208006849 1
1.96592359872462 1
2.00947298813901 1
2.08586667185865 1
2.0089681969249 1
2.05249835634978 1
2.02690608506029 1
2.03627108957603 1
2.01420576559459 1
1.99876714490889 1
1.99098297269313 1
1.89713059437043 1
2.02873246729595 1
2.0748657677583 1
1.98933350835808 1
1.98429989236351 1
1.9453870596089 1
1.93300265394615 1
2.05899947821794 1
2.02889061630634 1
2.08960878660285 1
1.97100769964153 1
1.94280780845619 1
2.0546747105871 1
1.88522728716004 1
2.02526945051403 1
2.07086445475218 1
1.99432984971454 1
1.93905377410193 1
1.96405209090842 1
2.05110150649005 1
1.96225174561583 1
1.98058276320418 1
1.98012439967953 1
2.00529265230529 1
1.85695362584862 0
1.88617949486748 0
2.04430585978664 1
2.0139532205116 1
2.098902319958 0
2.05756559951043 1
2.03556452908285 1
2.06590280817537 1
1.88588711956159 1
1.97213334017998 1
1.85429198310168 1
1.99846532859108 1
1.98713090876394 1
2.09036594787409 0
1.98518834104378 1
1.99915044377926 1
1.94321502126149 1
2.09094997496534 1
2.12799898634598 1
2.022991143484 1
2.06082663187486 1
1.98507226164059 1
2.00486751171683 1
2.00689845689583 1
1.95060858777832 1
2.02308362001015 1
1.98646726288624 1
1.97568702276976 1
1.95319429852832 1
2.13856113433024 1
2.09244064596804 1
1.98406994615871 1
2.01743005913386 1
2.02044029225777 1
1.99413479540009 1
2.03574119114158 1
2.03809653089216 1
2.01428116778866 1
1.97193689106793 1
2.11512806298076 1
2.04246920247417 1
2.11625397103249 1
2.00035084372213 1
1.9702034144974 1
1.9428916163688 1
1.96047742810494 1
2.02556093991542 1
1.96785480649242 1
1.8618945164495 0
2.05899566406069 1
1.97384862325016 1
1.89459636445202 1
2.03881272270402 1
2.01439227586067 1
2.04073099726902 1
1.89316027739444 1
2.01250573411127 1
1.97513404157439 1
1.9752786137618 1
1.90895022586951 1
2.06238170599061 1
2.02173769764054 1
2.07175075923949 1
1.96317102859441 1
2.02430623354231 1
1.99673181307452 1
1.95595936828867 1
1.97277689518878 1
2.01194323150492 1
1.86994272436022 0
2.04130891822135 1
2.03704461903105 1
1.97676038723073 1
1.9701399003861 1
2.1110522785053 0
1.93508136035733 1
2.06128493907254 1
2.02519135490647 1
2.02151491975628 1
2.07379978704044 1
1.95726594496815 1
1.91712973920212 1
2.11290973339428 1
1.91523227194348 1
2.07362967766743 1
2.01301209515785 1
1.95358480157464 1
1.8733275442882 1
2.0605152266064 1
1.9716974631847 1
2.02653060806112 1
2.02688453669912 1
1.96604423866418 1
2.00762804065212 1
2.0175382668217 1
2.07239612804826 1
2.00548234322734 1
2.07987570455008 1
1.97118705877527 1
1.91978778240424 1
2.00083587762024 1
1.94732187574529 1
1.90651182554977 1
1.96771564483087 1
2.11206227247188 1
2.05358862292632 1
2.05171828309859 1
2.04451162256482 1
2.05322484869013 1
2.03457107086905 1
1.9441025836205 1
2.04367073465932 1
2.07056883936425 1
1.98858553127074 1
1.91615801231404 1
2.03132076806631 1
1.96076385097674 1
2.01772371064519 1
1.92657500222994 1
1.90562249819031 1
1.97661417537586 1
1.97243415101831 1
2.0028368930908 1
2.06921910040076 1
2.00736610692273 1
2.03806919575929 1
1.91142624343461 1
2.03889003678406 1
1.96682779815904 1
2.09948409780318 1
2.0162284716692 1
2.13033077229109 1
2.04822832753054 1
2.01851744100867 1
1.9615747645166 1
2.00487262916401 1
1.94510817762464 1
2.02558725585149 1
1.99397060080172 1
2.08847710985533 1
1.92581509488955 1
2.04355741592484 1
2.0905594013869 1
2.03153954187996 1
2.0031969803348 1
1.91019967639296 1
2.00412929640389 1
1.95991323208149 1
1.87959463570711 1
2.04383445233697 1
1.92095551047357 1
1.99773517596519 1
2.0196805078981 1
2.01593502671024 1
2.1161041928216 1
2.01396109321203 1
1.97144016751074 1
2.04191009118219 1
1.92310735363199 1
1.97386013597766 1
1.92492167902522 1
2.03480939999567 1
2.07594050011215 1
1.99700995130442 1
1.98012440125291 1
2.0057036854747 1
2.07229159169082 1
1.97712265082713 1
1.94634247821005 1
2.01246473687971 1
1.97315968455408 1
1.90506045680888 1
1.95403391331848 1
2.14497875543689 1
1.97720579906389 1
2.11585229577635 1
2.10459444966301 1
2.03553129837673 1
1.96846875808269 1
1.97799699084108 1
2.11666438729977 0
2.06158902171754 1
1.93402549271894 1
1.93665113501567 1
1.93125252330288 1
2.06978997386366 1
2.04887816857644 1
1.94919278083079 1
2.03650642837944 1
1.99077679882774 1
2.04334320292103 1
1.99611624495534 1
2.03523278527105 1
1.99117945388807 1
1.9159855040859 1
2.04549057427181 1
1.96981287146201 1
1.9225798439419 1
1.96806792881453 1
1.97442673225014 1
1.95908916827144 1
2.03824939475272 1
1.98573717660047 1
1.98528909178579 1
2.06875855740397 1
1.99295587571905 1
2.04663207098711 1
2.01255170917632 1
1.97319896059514 1
2.00022901726307 1
2.02386628828343 1
1.9393858934644 1
2.07377883706677 1
1.957173663767 1
1.99572789777891 1
2.06807132103755 1
2.02337699486896 1
1.96732136447161 1
2.0404064662859 1
1.99673966496954 1
1.91609268317786 1
1.94876744818149 1
1.97719119721187 1
1.9804791068052 1
2.11773872380585 0
2.00143945366118 1
2.05327520825262 1
2.03860260523359 1
1.95815951726999 1
2.0381651041843 1
1.97753207417493 1
1.94846202290647 1
1.87934738988325 1
2.01233615369337 1
2.07038042425649 1
1.94350128837753 1
2.08096037605906 1
2.05564928380364 1
2.06054634149462 1
1.99399697013166 1
2.02035317424724 1
1.95717289554334 1
2.07033327084959 1
2.02765731426504 1
1.98282499866262 1
1.96017900786394 1
1.99399393324835 1
1.91458507461759 1
1.99298275110069 1
1.91248866910775 1
1.98074736681161 1
2.01399052798702 1
2.09954978096746 1
1.99791716865122 1
2.02480888231107 1
2.01518617867241 1
1.95570909523657 1
1.96866750186421 1
1.98444194378896 1
1.99775064482976 1
2.01742413840905 1
2.0973378066216 0
2.12937627928934 1
1.97663105767145 1
2.03205130528131 1
2.11213837337717 0
1.98677785745609 1
2.0621221717387 1
2.08356808902263 1
2.02867672665744 1
1.97516978765682 1
1.96319194371992 1
2.04940545768062 1
2.05691166216639 1
1.96978926571517 1
1.9918018383561 1
2.06152424144517 1
1.94321852779336 1
1.95115167700627 1
2.0141094100397 1
1.99849580107582 1
1.94468674976455 1
2.02672770797292 1
2.03156288499503 1
1.94942733721911 1
2.06535177956198 1
1.97164327547137 1
1.88024959366143 1
1.9845147220506 1
2.04191152001438 1
2.00507105188481 1
1.99347509395731 1
1.88177890807228 0
1.94598001607467 1
1.87270772011014 0
2.0089881419939 1
1.99112635861308 1
1.991904921 1
1.92531036628782 1
2.02820671895449 1
1.99191319704093 1
2.01909488385782 1
2.02996369069165 1
2.02749129702155 1
1.99230376322963 1
1.89311145486004 0
1.88809631923166 0
1.99068590539146 1
2.08813330508182 1
1.99523290746477 1
2.09163054373047 1
1.9526550153385 1
1.95299551333081 1
1.97902981704186 1
2.00058232340135 1
2.05201099549827 1
1.98726424511112 1
1.93316647596141 1
2.07439957151131 1
2.0520880843069 1
2.03141775771367 1
2.0359506242785 1
1.99305478078733 1
1.98069920492701 1
2.0778443748773 1
2.01499174679632 1
2.03038286317643 1
2.01902308509375 1
1.97134646847879 1
2.02118635246521 1
1.93280111132432 1
1.94718263809983 1
1.9440459794335 1
2.04767509226988 1
2.01972756511182 1
1.90454914766093 1
1.94855876602681 1
2.01354259609051 1
1.96989185326601 1
2.05373308689466 1
1.89951873261864 1
2.00559212784178 1
1.93898779019414 1
1.95359403385027 1
2.11575084241388 1
1.89949889606147 1
1.98892201790443 1
2.038537184171 1
2.03680253218642 1
1.9737307000563 1
1.94398018092823 1
2.02870690992821 1
2.02009936775532 1
1.93431648169097 1
1.91248239600559 1
1.93267280657611 1
2.06915095278589 1
2.06161032323721 1
1.85427483750644 0
2.04762786766964 1
2.0689058837956 1
2.00729674474532 1
1.94264743439863 1
1.93594574158517 1
1.97909481836124 1
2.01887341417561 1
1.91666471150941 0
1.98246731679763 1
1.97228634010795 1
1.90296718831673 1
1.95091833164831 1
2.02020694858725 1
1.95141884972978 1
2.03738815831203 1
2.01457871425935 1
2.00171186670603 1
1.96124748697092 1
2.05267753621956 1
2.03175724603095 1
2.02908511240465 1
2.03783000475349 1
1.93751533901622 1
1.91941670360048 1
1.87953348035252 1
2.02021704656198 1
2.00152683896592 1
1.98157757673841 1
1.91651998880208 1
2.09406529545805 1
1.95832563391465 1
2.04972650810845 1
2.08421015325833 1
1.93159349879455 1
2.01777899095443 1
2.02427505932732 1
1.91933029018391 1
2.01713032111207 1
2.05233522146123 1
1.97867531671598 1
2.02053257164762 1
2.00765305421902 1
1.982488838868 1
1.92199814870192 1
2.03816587417083 1
1.96853869189239 1
2.0010203923388 1
1.98759623522332 1
2.0292478068388 1
2.05907757640487 1
2.01645622262521 1
1.9541874341704 1
1.94591330208319 1
1.97410012163782 1
1.86886206627764 0
1.96594639919393 1
2.06999251418763 1
1.79122829183408 0
1.9036978452676 1
1.94681681379593 1
2.04524357881895 1
1.95519864460158 1
2.01222467136413 1
2.06594836688623 1
1.98661938568705 1
1.99862004770546 1
2.03545995238131 1
1.84977961449605 0
2.05276814563867 1
2.14030800497999 1
1.92216904125267 1
2.04295132312428 1
1.96004939550159 1
1.98896324008177 1
2.07378739570046 1
1.98525419142553 1
1.94769376659369 1
2.06766572563556 1
1.94372500418188 1
2.0716801238248 1
1.88760876362314 0
1.99792859257847 1
1.99810687271134 1
2.09476242057129 1
1.99839010904796 1
1.93932506362957 1
1.95101195975254 1
1.99308994095489 1
2.13057925085407 0
2.01625174280514 1
1.99760363417844 1
1.96255288573536 1
1.99808139785853 1
2.02974380785451 1
2.19936423409762 1
1.95900455155314 1
2.00323507209069 1
1.95365069932502 1
1.95433794406722 1
2.01267066157733 1
1.9424694373207 1
2.01719187220088 1
1.93157596417902 1
1.97927797987082 1
2.0334300919971 1
2.05760825837523 1
1.971636268839 1
1.95116765640948 1
2.02079933676162 1
2.05548790914909 1
2.01894287840472 1
1.98763227816652 1
2.04104803439185 1
2.01940062064946 1
2.00352716758346 1
1.90853709493098 1
1.96488160242174 1
1.92782810927649 1
1.91828213845975 1
1.98258443189659 1
1.98157667325459 1
1.96838978772623 1
2.0024962741463 1
1.96440911848479 1
2.01291178632008 1
2.03471708738353 1
1.95843823566403 1
2.05517776250237 1
2.00917856368066 1
1.94658611528151 1
1.91000690417363 1
1.99721637282796 1
1.92753551399639 1
2.04261780661504 1
1.98187108347157 1
2.03410664320696 1
1.96747538850688 1
2.11448298914471 1
1.95977087705874 1
2.01730335520002 1
1.96821075484331 1
2.04527640788415 1
2.02224928453921 1
1.94382048096576 1
1.98532751308474 1
1.98570046451741 1
1.92921535527388 1
1.94686423115476 1
1.98907792970248 1
2.00914828025118 1
2.13120017976932 0
2.05200651994223 1
1.87623689659179 1
1.94208151362223 1
2.00690850926515 1
2.00426282330733 1
2.01394327133177 1
1.97310138482485 1
1.97671409045047 1
2.02121306824076 1
2.06408892928548 1
2.00556596603799 1
2.07478747963519 1
2.08717069738419 1
1.94980910609422 1
2.01752519251783 1
1.97134714583603 1
2.17587842836005 0
2.00946746361307 1
2.05323292294485 1
1.98525914957662 1
2.06381071948943 1
2.02029338489823 1
2.00819810034259 1
1.93549258392959 1
2.02998173588586 1
2.00581103770858 1
2.04564212113229 1
1.92711197673758 1
2.04487978937892 1
1.97213275459582 1
1.97712617634643 1
2.00802999892886 1
2.04617447535349 1
1.9915296888761 1
2.09465393966543 1
1.99076315269756 1
2.04947124931498 1
1.93950572177759 1
1.99987178675013 1
2.06972031028884 1
1.98095295950273 1
1.9773066311818 1
2.04986992287688 1
2.07807005302017 1
2.06007641914066 1
1.97701117296672 1
1.92057576291609 1
1.95301706620045 1
2.00556669296642 1
2.06903619390311 1
2.08584801217651 1
1.94854204512435 1
1.98690581967496 1
2.03497935058918 1
2.015774287462 1
1.9843893056822 1
1.99678838840803 1
2.13491580708722 1
2.01604395628678 1
1.99383959699053 1
2.0274711608813 1
1.95100702468982 1
1.95614674328617 1
2.00646259774228 1
2.03991452710147 1
1.86530507331962 0
1.89479725689969 1
1.95845493117386 1
2.01135984626543 1
1.93401216731431 1
2.03171165499951 1
2.09109614296729 1
1.96681851938117 1
1.90215338330189 1
2.00455341204674 1
2.02025371049857 1
2.03240645305819 1
2.12955466149039 0
2.00353561012676 1
1.98686259758749 1
1.99716226917653 1
2.06276735122781 1
1.95313460861879 1
1.92512537804754 1
2.03266839328491 1
2.03894658703524 1
1.99244530753869 1
1.95605277644374 1
1.95904321481098 1
1.8538884993351 1
2.0111345035591 1
1.96923503156253 1
1.94460217389286 1
1.86608539214385 0
1.93307666628362 1
2.00337213490271 1
2.03083502779608 1
2.06939413007133 1
2.01393118915185 1
1.98112465879078 1
2.09468700004448 1
1.95484740023518 1
2.01346425651503 1
1.98018801269901 1
1.91375443617089 1
1.97418817861063 1
1.9718887927629 1
2.11453249372601 1
2.0507122979479 1
