# Supplementary material for: Bias caused by sampling error in meta-analysis with small sample sizes
Source: PLoS One. 2018 Sep 13;13(9):e0204056. doi: 10.1371/journal.pone.0204056 (PMC6136825; doi:10.1371/journal.pone.0204056)
Supplement: S3 File — (ZIP) [file pone.0204056.s003.zip › results N = 10 delta = 2 tau = 0.5 sz = 10-20.txt]

"dl.delta" "dl.cp"
1.59503650175501 1
2.35816656450979 1
1.64748601896172 1
2.27954606510367 1
1.28838101935655 0
2.48655056965308 1
1.38435586970758 1
1.58353968766673 1
1.47072275924567 1
2.25349790062775 1
2.19360175322229 1
0.981510115357937 1
2.11183102359398 1
1.69911020227645 1
2.23621547264002 1
2.68809519029768 1
2.89422799588304 0
1.49181946386666 1
1.91482632332136 1
2.50337032958149 1
1.77962008696443 1
2.37484177714738 1
2.01079976430611 1
1.46268447255203 1
1.7282310072011 1
2.68547617707964 0
1.47075171305998 1
1.7684355874514 1
2.39073803161924 1
2.63527173916526 1
2.34324486146736 1
1.61959252887346 1
1.1206272629879 0
2.81303712402588 1
2.48121827203953 1
1.93419364913814 1
1.26920410490409 1
2.16062397396597 1
2.58882789859062 1
1.98327054971793 1
2.25087427013458 1
1.61209618777161 1
2.63067124353649 1
1.57606337053922 1
1.25415722081935 0
2.47847406005663 1
2.64755858972243 1
1.34508582874945 1
1.43201675885686 1
2.37690826670906 1
2.68582897075421 1
2.45870679505933 1
2.48326116575024 1
1.81061335032043 1
2.32646504760691 1
1.78083450843377 1
1.90205926441787 1
2.48403202628878 1
1.63823375032415 1
1.15364293290187 1
1.99278809038878 1
2.06362904518832 1
1.64619215600029 1
1.150849457994 0
2.56052258765364 1
2.62695345589324 1
3.17631007229072 0
2.09197475297801 1
1.48954745480232 1
1.90326908941744 1
2.45535384644539 1
2.74304570929143 1
2.04200053057356 1
1.86751959348481 1
2.45033488009926 1
2.6320741582036 1
2.20943695616223 1
2.31318700867434 1
1.50886902099711 1
1.84235313039421 1
2.06153277179508 1
1.49172713087921 1
1.58924616427797 1
2.32513423199144 1
1.95092962038406 1
1.822207611449 1
2.23174813089146 1
1.84944319979588 1
2.25311249497603 1
2.54551408061843 1
2.63243452439841 1
1.91418541300583 1
1.42296133134618 1
3.26450879297275 0
2.45476245669107 1
1.98365955931941 1
1.8243469240005 1
2.05844258010372 1
1.51528474136814 1
2.28088597133313 1
3.38338324177127 0
1.61359527416422 1
2.35573416210307 1
1.78308806578649 1
1.49897879734729 1
2.43565798724331 1
1.72700625031367 1
1.82409585004846 1
1.11534750022835 1
2.17407821522857 1
2.1437991693343 1
2.18468758145231 1
1.82016893407893 1
1.82925915931574 1
1.79546743173074 1
1.78032952092022 1
2.07358070086081 1
2.19346104104801 1
2.32887939389461 1
2.5488044823412 1
2.28081840708513 1
1.72730320195663 1
2.82989936005512 0
1.89098675143529 1
1.5168759916566 1
2.23850565018651 1
1.12787372522811 0
1.10563090364227 1
2.01771168099772 1
2.56548193194464 1
1.79217745620935 1
2.21965351948422 1
2.31680527582132 1
2.30350438235639 1
1.56322100246526 1
1.80498329882862 1
2.53481310097535 1
1.90986038842532 1
1.90690096076358 1
1.86723439402569 1
2.06608645075205 1
2.53054528320263 1
2.27625160423783 1
2.94094984775676 0
2.27435390899431 1
1.6362450155907 1
1.50446342074668 1
1.91192065586361 1
2.97285128025602 0
2.27683128049317 1
1.98130283389029 1
2.91043183727321 0
1.91526682678739 1
2.59572612357894 1
1.49500283572412 1
2.46249612673897 1
1.48652168929549 1
1.1851763589917 1
1.44824474924095 1
2.46575153954621 1
3.10534877955984 1
2.60790844139209 1
2.40712534072965 1
1.13326681126776 1
1.90025091784716 1
1.72896843626392 1
3.02178005937256 1
1.50900851705029 1
1.78056970444861 1
2.4037260840727 1
1.9733545026481 1
1.98633076402686 1
2.55796292229336 1
2.225394572369 1
1.67773997891818 1
1.91418465773701 1
1.9179037282182 1
1.60610466591074 1
2.36351658426757 1
1.53449561315872 1
2.52989109601917 1
1.69905530718051 1
1.91938449684773 1
1.79993144464481 1
1.62497322985799 1
2.19773845588195 1
2.03764499101474 1
1.99441834123185 1
2.22045427982738 1
1.90527846668881 1
1.71245529233983 1
1.66260879761862 1
2.00426421893749 1
2.92425604257252 1
2.04466234927266 1
2.26559837927706 1
1.72746604661239 1
2.05320427450814 1
2.23240710534158 1
2.47869178993662 1
1.71617060085436 1
1.92634350457312 1
1.99255556924832 1
2.07441004689529 1
2.87519590076359 0
1.83769085470099 1
1.36485994676479 1
1.9587570036885 1
1.58950133660506 1
1.95656247206023 1
1.69864907273114 1
2.78239711817912 1
2.02767569614393 1
1.61262734688058 1
2.54069874954787 1
2.53285974295264 1
1.34493136210288 1
2.06714541129789 1
1.7793326266084 1
2.85824719296978 1
1.90757775719631 1
2.13482204115656 1
1.74500262889325 1
2.15816297427462 1
2.54511318258007 1
1.51249530113674 0
1.10533806269292 1
2.31008347214897 1
1.67421368862389 1
1.89645104154273 1
2.63664950977448 1
1.73673179547625 1
1.88729532124917 1
2.23724085356676 1
1.21028361264171 1
2.02343787642603 1
1.98128634387388 1
2.13563682678806 1
3.33402607910508 0
1.98968002467831 1
2.71802395877189 0
2.42118926702227 1
2.41681226962607 1
2.39444624639369 1
1.48928177183946 1
1.89449676270972 1
2.42958280446934 1
1.91603259578636 1
2.09255201236752 1
1.49402104711586 1
1.6840286051055 1
1.97861196286121 1
2.47154922982375 1
2.58467107554134 1
2.21488564196878 1
2.58937935461042 1
2.80104336884154 1
2.45161668038304 1
2.27310352478895 1
2.1197874899624 1
2.02958171628927 1
2.81049046920658 1
1.4476735137693 1
2.87631169097996 1
2.23443283589648 1
2.28734135943619 1
2.25033817487561 1
1.75267157389374 1
1.84213804660307 1
2.07871905229482 1
1.64750640730495 1
1.89518096101279 1
1.92740638198648 1
1.08617188668497 1
2.2448416264373 1
2.12408534253959 1
3.13048194793734 0
1.22646041044143 1
2.67529734445589 1
1.4282336407947 1
1.98874407328883 1
1.68657583341162 1
2.18214584419713 1
2.1853565333185 1
2.44512118417651 1
1.79379698088934 1
2.20331094436295 1
1.59953773005098 1
1.93729583709018 1
2.35342303221546 1
2.31805199106932 1
1.41959414794222 1
1.35959195001516 1
3.16664450737699 0
0.955955832034563 0
1.27733982563751 0
2.23208880056684 1
1.79967896762435 1
1.79367971662635 1
2.08047894809588 1
2.6404511809853 1
1.72349293736909 1
2.32368329666383 1
2.22507039559898 1
1.70080937964561 1
1.86762179701022 1
1.93200388730099 1
1.81873693067592 1
2.25386518833599 1
2.21693263885796 1
2.76427951442228 1
1.45143149117511 1
2.50436653651188 1
2.10328304009437 1
2.58936819380167 1
1.90509901108053 1
1.64111209205613 1
1.94841926800527 1
1.67633156134948 1
1.66862618346045 1
1.8257614524645 1
2.07310443666691 1
2.4324867780874 1
2.79881288496283 0
2.2230226097846 1
2.33227731838068 1
2.11111341240785 1
2.79443726895059 1
2.90960756731686 0
0.522381226648316 0
1.29922887334944 1
2.5072924285191 1
2.00997076011395 1
2.21232748829366 1
1.74821626802956 1
2.33324393824908 1
2.30922549727092 1
1.88736513805651 1
2.79025598744511 0
2.42913123324255 1
1.94051658941158 1
1.35138316359236 1
1.1288017063097 0
2.58850868346346 0
2.32146038305751 1
2.2955461757992 1
2.48270305627478 1
1.85300617969494 1
1.88854819035645 1
2.82596166164059 1
2.43021818465822 1
1.9745809852773 1
1.80294875088643 1
2.68367991480649 1
2.47973171445573 1
2.26985409638903 1
1.44985703685293 1
1.60235987977726 1
2.00285292700511 1
1.53977646444804 1
1.97729314903322 1
3.08210418228122 0
1.76009716366576 1
1.38143337645943 1
2.52096520857978 1
2.03279845169695 1
2.14121224826484 1
1.76778804720405 1
2.52949062358868 1
1.26572176799282 1
1.19045376774008 1
2.22523074246697 1
2.68222492009542 1
2.44093467019943 1
1.86191083333175 1
2.46902019240097 1
2.21557436598426 1
2.13753181404039 1
2.06327866093201 1
2.05238604805061 1
1.48600144005437 1
1.90123361557601 1
1.32221504262902 1
1.35187713982407 0
1.2294718645517 1
2.82327046956999 1
1.94929215092612 1
2.46072722840392 1
1.2714044924066 0
2.71676662213458 1
1.9167545840229 1
1.53821384180219 1
2.04295493734497 1
1.80484084643359 1
1.68962950670453 1
2.39673581138383 1
2.39871419089151 1
1.80756171615277 1
2.52155429664388 1
1.41841129863916 1
1.67109098350169 1
1.89223442036164 1
2.79188914087892 0
2.53828861802666 1
3.01219361681123 1
2.16176874185849 1
1.73659315123801 1
1.9590143476611 1
2.2088401915103 1
1.76068885834499 1
2.09727420142883 1
2.88843618593462 1
1.77954296212871 1
1.71655018855158 1
2.14313670971669 1
2.67901151775481 1
2.47471608144576 1
1.72329875449562 1
2.26116443172347 1
1.86926647474429 1
1.80626719092828 1
2.08525942004259 1
1.81558782608461 1
1.38297206913521 1
2.71794061769322 1
1.8511075240228 1
1.46715721078055 1
1.94806803824134 1
1.96265358031013 1
2.60565443449014 1
0.844601382268612 1
1.73607721659958 1
2.86712441713972 1
1.37125931663606 1
2.80145718052897 1
2.5009619343079 1
2.07626305557726 1
1.97563786955217 1
2.09096376120789 1
1.54198589777005 1
1.54455665850434 1
1.89048036422588 1
2.09972288775001 1
2.48007071403191 1
2.58501880399072 1
1.95074785379892 1
2.3911142603413 1
1.31215016867421 1
1.97474251370125 1
2.17615423895582 1
2.45603309776743 1
2.1672094982474 1
2.90925306044856 0
1.53303313376416 1
1.73720765773331 1
2.2909532864108 1
1.73357329611796 1
2.70709951046653 1
2.71777484470243 0
1.96283577783212 1
2.99609849861679 1
1.92913079284752 1
1.3798616868054 1
2.26179004481653 1
1.19284023338117 1
2.86894333872272 0
1.45822453936396 1
2.51509757393017 1
1.58650181291882 1
1.84516513052944 1
2.0106227252417 1
2.23536905842234 1
2.4471615354966 1
1.79702553320573 1
2.01822836638825 1
2.61750420321494 1
2.27663841329413 1
2.30879000914196 1
2.59940587696074 1
1.75646479038143 1
2.1684502274609 1
1.95290428694739 1
1.84457943888359 1
1.17375238953154 1
1.84182356109333 1
1.20634863984354 1
1.84623442609518 1
2.59805651147287 1
2.00775792147003 1
1.3378640529823 1
2.18255210650543 1
2.33522609196517 1
1.55943263023639 1
0.857482841795859 0
2.52133556624833 1
2.14809105856945 1
1.74537007792041 1
2.31949638233191 1
2.1732232219408 1
1.67445087628427 1
2.22315867659242 1
1.86049151559587 1
1.92508861792997 1
1.45388886020905 1
2.02896924429507 1
1.50384653746566 1
1.82176564181318 1
1.19675235443561 1
2.14330435367832 1
1.25635420647231 0
2.53277217464377 1
2.28602702537336 1
1.21947346461368 0
1.40146221972957 1
2.11280686991089 1
1.63629258630365 1
2.63618275940879 1
1.85561171018948 1
1.32824730827031 1
2.65374405668522 0
2.45831787365813 1
2.29939753161412 1
1.9625163452657 1
2.06845523005901 1
1.74080315134309 1
2.95361723304452 0
1.35435422271151 1
1.59806043250148 1
1.73771254270242 1
2.21572404454476 1
1.84631823316937 1
1.69628277089 1
2.3856342756708 1
2.03707158313917 1
2.04513724567352 1
1.09024112186944 1
2.46397113099192 1
1.88256655744498 1
1.91859767312819 1
1.5486946890031 1
1.84529744494255 1
1.46602786077555 1
2.09397231354965 1
1.64817635924133 1
1.84184332140875 1
2.59114539976786 1
2.03888437701893 1
2.41024220088044 1
2.55713268650512 1
2.25998939322349 1
1.76004505365957 1
2.20084077538103 1
2.04991664701884 1
3.17299607722613 0
2.05963502779817 1
1.75409759772853 1
2.02710806758454 1
1.89669922731408 1
1.91900298127237 1
1.75038147232321 1
2.95082281191991 1
2.64512015006921 1
2.57638088203125 0
2.85259154231072 1
1.910398923029 1
1.89110532073078 1
2.16643762502053 1
2.08475869071762 1
1.15699178370957 1
1.96627577900019 1
2.12195197413422 1
2.19915727699555 1
2.462910724676 1
1.22152888668829 1
2.10036359158081 1
2.01523902386986 1
2.66568989379239 1
2.62112804208993 1
1.81219310291457 1
2.31022441176433 1
1.92987555527929 1
1.58920167779433 1
1.69257149079852 1
2.31200527218082 1
2.25867041928163 1
2.14484540924196 1
1.81024325246402 1
1.52220279776046 1
1.85820871461213 1
2.08335866652819 1
1.84579345034605 1
1.33683167878707 1
0.907181884991723 1
2.51676778375587 1
1.87381371267746 1
1.50122376875379 1
2.59739025804606 1
1.75493070630589 1
2.31223275468765 1
1.33094510545378 1
1.88042134635082 1
2.13877884011782 1
2.37517258702087 1
1.87602703406939 1
1.32148258062608 1
2.56439481797378 1
2.46402450619868 1
2.11637541763502 1
2.22985705509822 1
1.76179743333122 1
2.27365226125759 1
2.22030334530109 1
1.61704958675279 1
2.02258884220705 1
1.94812930851215 1
1.76553253135788 1
2.76444017962622 1
1.5698620817425 1
2.06121287930408 1
2.54583223789378 1
1.90197072253759 1
1.80906691739459 1
2.39498463782566 1
1.45943360029969 1
1.81478667016285 1
2.17128018381636 1
1.83242319034525 1
1.69292262862941 1
2.69330580754288 0
1.27821912799648 1
2.16368213087737 1
2.6592133930031 1
2.41472821425239 1
2.35084447976289 1
1.68521005036568 1
2.51796465774209 1
1.95740978022373 1
1.68009364793663 1
2.84247178031884 1
1.43578059271411 1
1.26689051324252 0
2.68901677963696 1
2.42149717223473 1
1.95235498970071 1
1.831707302986 1
1.41259084311125 1
1.42045912574738 1
1.1508771165123 1
1.93235171604662 1
1.0664447347908 1
1.83943984207512 1
2.1835860425092 1
2.79817544906696 1
1.56859721995768 1
2.74068126385134 0
1.46804183350128 1
1.84525144537289 1
2.05272307294317 1
2.57540395107712 1
1.69779458557564 1
1.97454130052488 1
2.28139994112136 1
1.6909037837031 1
1.89699772581971 1
2.25983747369238 1
1.47136462907374 1
2.05711814155268 1
2.23198259881216 1
2.59704310950742 1
2.18472126679296 1
1.05074014075314 1
1.49407947542695 1
1.53286147063211 1
2.73242684668242 1
1.1958610657183 1
1.61659024254116 1
1.71012964657422 1
2.93391715537056 0
2.26793485192789 1
2.52737321029298 1
1.88563172824097 1
2.86005786991312 1
1.71387354783097 1
1.74401900563933 1
2.28129576328136 1
2.76695759136913 0
1.86359518088856 1
2.46603065361953 1
1.90606108860675 1
2.27228660628388 1
1.92548302074612 1
2.08804529312907 1
2.32868574028968 1
1.73664172695547 1
2.94361763207173 0
1.74693882070704 1
1.73633694059454 1
0.872921047229916 0
2.2444244919425 1
1.24395295281752 1
2.42578969980253 1
2.16796532721397 1
2.57132728690599 0
1.91621308492496 1
1.87622755317908 1
1.92901345276355 1
2.18914819910004 1
2.92442895704616 1
1.90669629172039 1
1.56241960487027 1
2.27771822542969 1
2.23841744278539 1
1.72537205313462 1
2.21637613945041 1
1.49059474602296 1
2.26107297797284 1
1.53759660195814 1
2.09908962668588 1
0.556523226621261 0
1.96127047434563 1
2.27041497110473 1
1.45064331627668 1
1.81427573569513 1
2.11668228019216 1
2.09829508359832 1
2.6118644520173 1
1.66474289764392 1
2.07146581627348 1
2.59859699934051 1
1.62512907054009 1
2.28625978396258 1
1.89270092273441 1
2.31691566372363 1
2.40793152628388 1
2.21565738716501 1
2.23632490285956 1
2.06190702059 1
2.41315953975425 1
2.43995594377223 1
2.2604116566906 1
2.12623708374546 1
1.87523714104778 1
2.4253058624632 1
1.22163142213044 0
1.38749959767737 1
1.77057926528497 1
2.39270692890944 1
2.91509425695527 1
1.64547517243484 1
1.94102896908842 1
2.29999233448441 1
2.04644270080534 1
1.57944501925059 1
1.524413873335 1
2.60878268283152 1
2.3822513948998 1
2.26874614685682 1
1.31303358706693 0
1.58536700565992 1
1.24952776470037 1
2.10024551390254 1
2.0570050775843 1
1.68540963321979 1
2.2831741499806 1
1.79703811978028 1
2.32749541083197 1
1.33304637655462 1
2.15748788750943 1
1.76568515473727 1
1.48847087231365 1
1.35843594798438 1
1.15647767728142 1
1.72707828883168 1
2.37928652384207 1
1.69333661872048 1
1.74199789830364 1
2.27244188445528 1
1.44040454446863 0
1.3368246303294 1
1.64680720376792 1
2.2453400021127 1
2.38045414416553 1
2.80471008969407 0
1.36156567710238 1
1.97737702165697 1
2.53688178697619 1
1.61853616750546 1
2.04911844798415 1
1.79974675672584 1
1.47327382266219 1
2.03257890769643 1
2.75745857114419 1
1.7999924588498 1
1.90818247156916 1
2.77607817334268 1
2.94031597499781 1
1.5792759199692 1
1.99104013702605 1
1.58805827029451 1
2.17543678164687 1
1.26565491889326 1
3.00367902769018 1
1.79275941677185 1
2.05475971542996 1
2.12382773066283 1
2.47471230167462 1
1.75957502671209 1
2.17325077333096 1
1.92908879480447 1
2.08959019790755 1
1.8521233806376 1
1.91434684347416 1
2.10800552905681 1
1.75233338704147 1
1.76840912432601 1
1.37023856596571 1
1.16452263230392 0
1.55592474185127 1
1.43402859354034 1
1.52994465558575 1
1.58051809693395 1
1.87621170911445 1
2.22048594712065 1
2.51487707652826 1
1.74627046898569 1
1.13415023299495 1
2.04987463075725 1
2.55371145740184 1
2.25105490339731 1
1.87475992453856 1
2.06016008851115 1
1.79127834931157 1
1.23582210610683 0
1.66334510280074 1
2.3356858823858 1
2.5600585092103 0
2.8047473548315 1
1.85771245068703 1
1.8280720031783 1
1.57559421712026 1
2.04266477916494 1
1.99809126912885 1
2.43802860941222 1
1.67027405554904 1
2.37656213854313 1
1.57317855956816 1
1.95623294888846 1
2.77739987969473 1
2.08232424801305 1
1.9889357155189 1
1.72246700209343 1
2.44714409020538 1
2.20086085541714 1
1.89406446704834 1
1.73269875383491 1
1.53974975359618 1
1.65552359110363 1
1.75814093220513 1
2.62069674336856 1
2.08549685038489 1
1.79966050424925 1
2.07869681464556 1
1.30216576538653 1
1.70146625887315 1
1.9310467689217 1
1.74649882652914 1
1.65999190371517 1
1.0118130054782 0
2.39455177472582 1
2.08284850261804 1
1.8131324241814 1
1.86442792103348 1
2.06944989032872 1
2.10063321199582 1
1.87165453673305 1
1.64396700318278 1
0.503911323909069 0
2.09444527947066 1
2.89681567658309 0
2.38070225817852 1
2.57346094247132 1
2.03599601039338 1
1.87417128187618 1
2.2043751734505 1
1.08343936905681 0
1.10607946160574 1
1.1550573482299 0
1.7967271256249 1
1.67501571096202 1
1.78288761464769 1
2.09158491903556 1
2.17284318231734 1
1.85265418381595 1
1.55528171271619 1
1.38822744325119 1
2.31182622621812 1
0.63475189579964 0
1.84036178185933 1
1.17189179726606 1
2.21521961710047 1
1.99381501068282 1
2.33591708043915 1
2.26585575057801 1
1.93631477433961 1
2.39247570130611 1
1.81396433414526 1
1.99021597451005 1
2.31586046855742 1
2.2493263295468 1
1.75766435452303 1
1.45867394614597 1
2.3073185215578 1
2.42787821217843 1
1.8213634422883 1
1.78210652632867 1
2.2044285997739 1
2.03653840774586 1
1.29536420964318 1
2.87808796627052 0
1.31876106057663 1
1.20189509155062 1
1.60397123677947 1
2.38979678140806 1
1.7492102111988 1
1.96075891302449 1
1.97664675383893 1
2.19978050423677 1
1.2638063705676 1
2.39229003049933 1
1.42608725449757 1
2.49190684542857 1
1.92060676339549 1
1.92537451301934 1
1.65802440516158 1
2.74142480170824 1
1.18579574977165 1
1.65519568044631 1
2.90379895146314 0
2.23802374394498 1
3.05934884526599 1
2.52521722529517 1
2.59464737081906 1
1.29235061010695 1
1.51337779728388 1
2.07902977332898 1
2.67702917282521 1
2.4539181232776 1
1.49136111834091 1
1.31716523853473 1
2.30697765864982 1
2.66604571891025 1
1.82779617149292 1
1.85306960214371 1
2.11143795217019 1
1.99524416017333 1
3.05867393514318 1
2.1181217965606 1
1.64609680893692 1
2.28679200155235 1
2.00995692966251 1
1.9696752143404 1
2.34180406190116 1
1.58392001073473 1
1.83917626477939 1
1.69842672046507 1
2.03857789393062 1
2.04494813590525 1
2.07767236386502 1
2.38451278421372 1
2.1723969350181 1
2.31963908822436 1
2.45397572992322 1
1.43101201174839 1
1.84559857197658 1
2.03104963011368 1
1.36304253647645 1
2.2462214251116 1
1.47422602510602 1
4.62627123928957 0
2.18303082685516 1
1.89953557956287 1
2.37933322554257 1
2.3046070489757 1
2.23231112437998 1
1.75541529063565 1
1.53375397681493 1
2.56786003846204 1
2.32799497746645 1
2.00534457701417 1
1.74833361803288 1
2.2512087048686 1
2.50905471050403 1
1.67036354199997 1
1.6527775215306 1
1.62614841742592 1
2.50902701233653 1
1.22194678115352 1
1.68333393440594 1
2.26740892078783 1
2.8728714905777 1
2.11736737562763 1
2.40037967571783 1
1.43763039055493 1
1.89425413971651 1
2.24631265432659 1
2.13800496034716 1
2.07447527614355 1
2.96804338891179 0
2.38364522842291 1
1.77111217661645 1
2.18378133631158 1
2.81976390294593 0
2.45874121008777 1
2.08641327545912 1
2.19423719332719 1
1.97691304999872 1
1.89187265283219 1
2.92477118512663 0
1.69461114325685 1
1.73653607092939 1
2.54652950367848 1
1.81271308670296 1
1.98769689421902 1
2.11716734144954 1
1.5473992280186 1
1.44546565206967 1
1.65062763741536 1
2.5670369273926 1
1.1883590422583 0
2.17709639682289 1
1.3424220991984 1
2.11545118740821 1
2.11299818009561 1
2.09342850416651 1
1.97548466206011 1
2.20935941598809 1
1.79875677834536 1
1.87134788574628 1
1.3977913466484 1
1.80062464793807 1
2.09992995216946 1
2.28647912320746 1
2.01627198937337 1
1.77258011029749 1
2.67389359272359 1
1.61547863642845 1
2.39375100441973 1
2.07946776270558 1
1.71746527035453 1
3.65064221212458 0
1.97362593906298 1
2.88789655286489 1
1.41358355474654 1
1.64807270461002 1
1.54727750140607 1
1.54303786930219 1
1.70384501383963 1
2.01719736755778 1
1.64589469101037 1
2.07581886743563 1
1.80060669479911 1
1.49860545296505 1
2.6849681073854 1
2.48027526761376 1
2.04393720584668 1
2.57489931639847 1
2.14925494161881 1
1.70978536674761 1
1.57117327146604 1
1.85063981014003 1
2.4448130381737 1
1.81372632004621 1
2.59531638322713 1
1.65752653639456 1
1.74484373706974 1
1.21240016268569 1
1.58085414415917 1
2.08628975461845 1
2.36451136621315 1
2.25060645540192 1
1.2475441074721 1
2.30940243404139 1
2.28690536450192 1
2.14567077898787 1
2.08912602139648 1
1.69838845297342 1
1.54974716497472 1
1.53753984201585 1
1.58481373409996 1
1.91082056382831 1
3.20989173718071 0
1.91391163313757 1
2.49865705801667 1
1.7754133331509 1
1.36201455537696 1
2.51053998331469 1
2.59465245900688 1
1.95901574025313 1
1.08418525771907 1
1.98471939663241 1
2.49606015925408 1
2.15072840389582 1
2.74061918699921 1
2.54629173200531 1
2.44851910541157 1
3.03881279061335 0
2.00279252460774 1
1.81896027614636 1
1.59648738041972 1
1.80024951511811 1
2.24729955917029 1
1.86731197846022 1
2.06754715371037 1
1.64420348496176 1
1.22788964383943 0
2.60109073985115 1
1.47053374223591 1
1.96823670829784 1
1.68550012613046 1
1.82638495218415 1
1.95250776896375 1
2.31057250925077 1
2.21345877820916 1
2.4144231761382 1
1.88981131986362 1
2.53986980230727 1
1.96457893187823 1
2.77172759255846 1
1.27166937353188 1
2.3323093593319 1
1.49873803638533 1
2.025946681902 1
2.19523442875058 1
1.57710453433323 1
1.57200464587359 1
2.05155588640538 1
1.08178694556262 0
1.83281095199048 1
2.39933160420256 1
1.91533095958578 1
1.86268331093216 1
2.51734930896998 1
2.10377657771361 1
2.33304728111595 1
1.97058675136725 1
1.9656657981431 1
2.40501695880848 1
2.98653711856704 0
1.94283586128756 1
2.07989670807679 1
2.53046105061256 1
2.23360589683255 1
2.44046799070479 1
1.59333535168228 1
1.99009007949816 1
2.08477618327036 1
1.45982257314995 1
1.57156159190329 1
1.44330941953007 0
1.94489276398931 1
2.95945742191422 1
1.70886117610349 1
1.89870241564276 1
1.65186381731319 1
1.60248916007554 1
1.85266525779038 1
1.88622346675655 1
2.47975547591219 1
1.86344018717727 1
1.73128072974556 1
1.80802481829634 1
1.6023910799248 1
2.54695324058953 1
0.995382190892875 0
1.76006685491849 1
1.45968054981501 1
2.32611439739049 1
1.55123415343628 1
1.31071844020599 1
2.8196190816806 1
1.29108337975644 1
2.3529751157214 1
2.16600158758886 1
1.85336273362507 1
2.18011200210428 1
1.87144669443935 1
1.41697877947069 1
2.40352709339175 1
2.70156113850384 1
2.25159585050103 1
2.03760954769842 1
1.80229910015523 1
1.546737442474 1
2.52810553740273 1
1.77595370291889 1
2.03368778367909 1
1.85819210597448 1
2.63435663104623 1
2.19776513569988 1
1.96821077868703 1
1.92364287883609 1
1.59741915010889 1
2.19379232454855 1
1.8866968583425 1
1.61539347344493 1
1.12811339595658 0
2.32850317984268 1
2.05750251193716 1
1.77024846231752 1
2.43668354164451 1
1.42340808657066 1
2.22998243806233 1
2.0940841978564 1
1.42110384471107 0
0.884837215149111 0
1.92733689353292 1
2.63496954707691 1
1.06803614004265 0
2.04902616428493 1
2.22475709118874 1
2.40445041474425 1
2.58824040866377 1
2.49799214320411 1
0.966324060048771 1
1.78870867219864 1
2.8201203823087 0
2.00603451853584 1
1.81216622640874 1
2.65420412765186 1
2.7054273455288 1
2.2636716412002 1
2.54277377476515 1
1.99100647240371 1
2.59536084417357 1
2.51267772886721 1
1.74340605016529 1
1.54218961883666 1
2.64600921792845 1
2.68432257594058 1
1.61939675150547 1
2.28737018130048 1
2.6208757164306 1
2.44526506794973 1
1.59797158442579 1
2.79831862710068 1
2.40181832390846 1
2.02745313893794 1
2.10173386088978 1
1.40904060849162 1
1.94747439649447 1
2.0216662729662 1
1.42306679333139 1
2.30834649762773 1
2.39814490048738 1
1.17189988778893 1
1.8575186069421 1
2.2974846040278 1
2.89107057800167 1
1.6433506982686 1
1.45641925806196 1
1.89617664263953 1
2.03867489405084 1
1.69780375206372 1
1.22810078681142 1
2.82145657682892 0
2.23058690379243 1
1.53148487730555 1
2.48507165709935 1
1.66328758150992 1
1.53240001690672 1
1.92922347307612 1
2.38266543179744 1
1.81995129633455 1
2.01856804351042 1
1.48266048527737 1
2.33849024882922 1
2.72083584478734 1
2.73708723112626 1
3.16780650597162 0
1.50800618608794 1
1.65043800493134 1
1.48894165555241 1
1.84837430684658 1
2.25722851473038 1
2.54510606705814 1
2.68108025344263 1
1.86173440819816 1
2.70702421882095 1
2.28774527321419 1
1.89709709444436 1
2.13854090925021 1
1.73527262519508 1
1.88368793266892 1
1.75266084696322 1
1.6056439009525 1
2.53232398598972 1
2.10276028508697 1
1.4093503058491 1
2.38766556980277 1
2.37143219070866 1
1.70241618182274 1
2.86006673120086 1
1.86324184054833 1
1.05541997684227 0
2.23925749118079 1
2.63308451858231 1
2.22977817625024 1
2.65077214353476 0
2.5763607921455 1
2.44740124934203 1
1.61866660577446 1
1.96756712485899 1
1.77632267322476 1
1.26116903982511 1
2.31345968646948 1
1.82535926808172 1
2.33035060523417 1
1.06290253711741 1
2.37102530851512 1
1.50962239080301 1
2.1427269154578 1
2.85391629936997 1
0.893083334934943 1
2.09817460229961 1
2.09573516733628 1
2.34331984834806 1
1.50391803480695 1
2.64698973318701 1
1.93888966070268 1
1.77716756819954 1
1.00839168227574 0
2.84532504210323 1
1.66604433421532 1
2.71137276530732 1
0.873157510590672 0
1.99038602269261 1
2.13251797683764 1
2.04175648646501 1
2.43714539463379 1
1.73707730149603 1
2.11972368200023 1
2.30175890168031 1
2.69743329842929 0
1.61962536986567 1
1.94959337242926 1
2.7193875562018 1
2.67007586637581 1
2.75015753678758 1
2.4343452052722 1
1.75940154476091 1
2.38476134698002 1
2.55240875584829 1
2.34603733747117 1
1.28227976394671 1
2.73701798847413 1
2.2377853004123 1
1.84073909228987 1
1.00664871566995 1
1.48557852363947 1
1.62061331566076 1
1.76496897745588 1
2.53504947658532 1
2.87255011337862 0
2.24727720951909 1
1.81410302587649 1
2.20578882081218 1
2.34787768916591 1
2.66782325097193 1
2.5550040556292 1
2.12834315092575 1
1.85701998386337 1
2.69139331911066 1
1.19463814203273 1
1.53922782188409 1
1.9180998315907 1
2.7270719657285 1
2.57487659493288 1
1.90810789970819 1
2.09576774860157 1
2.04843952371723 1
1.75214084816225 1
2.07631544149002 1
3.28025002971319 0
2.28997165920651 1
1.0364557627217 1
1.79474692258556 1
2.93107361126332 1
2.01858412332503 1
1.81175068376174 1
1.81048198630117 1
2.57119428031389 1
2.30867216735351 1
2.64253555750584 0
1.80563633233708 1
0.779934808742478 0
1.49621551216035 1
2.27345578890271 1
1.96967959941927 1
2.64696377897892 1
1.96759997289777 1
1.84819280446736 1
2.06805402485766 1
2.50483024866104 1
2.32767260328892 1
1.20986092791198 0
2.11626577554652 1
1.85382722835836 1
2.14829085876676 1
3.18150393529778 1
1.3541505569775 1
2.10941230831024 1
1.91422242299325 1
1.81505210590343 1
2.59076226109556 1
1.92124912505314 1
2.60965935558995 1
2.3016795358713 1
2.06605228538109 1
2.3370864767534 1
1.55313396806981 1
2.01021610509191 1
1.34193353817642 1
2.33030207843755 1
1.61623945264094 1
1.76873730075986 1
2.4081127987086 1
1.99381161614974 1
1.9061422874813 1
2.10328398677978 1
2.29914775006875 1
2.43754668817195 1
1.50703721798575 1
1.49743562564629 1
2.36454934541104 1
2.41159588673956 1
1.71764026875048 1
1.51181798903436 1
2.42261302054622 1
1.67994728116799 1
2.30136099833251 1
1.88883351996333 1
2.80504745936223 1
2.24688675679491 1
1.84258979679612 1
2.69662547561428 1
1.64911207280482 1
2.09100080766999 1
2.09111286265171 1
1.47879772387335 1
1.70597010141474 1
1.89901233902118 1
1.616469979594 1
2.28349779968942 1
3.10850983125375 0
1.79213217448426 1
1.53287000943758 1
2.2858806286806 1
2.014511629994 1
1.48709972096681 1
1.81796189000329 1
1.83186061294236 1
2.37230077242515 1
2.18799855503575 1
2.11461030702341 1
1.30096921632048 0
1.66916525098997 1
2.838756912272 1
2.2947701559134 1
2.45402364445805 1
1.67529616332949 1
1.38294267029376 1
2.11688772778161 1
2.08978273399776 1
2.61632959561302 1
1.7135621257341 1
1.88939363941409 1
1.54869858445313 1
2.07925675185212 1
1.17982876867467 1
2.12268699739211 1
1.65673047037222 1
1.82805876189145 1
2.44599553849238 1
1.82694509376443 1
2.24773038140535 1
1.98045688209058 1
2.0359492851784 1
2.15197344576534 1
1.37853137254272 1
2.49655421673517 1
2.35385804096712 1
2.49462587870215 1
1.90981622261218 1
1.60619723747375 1
2.615840473407 1
1.58616390218489 1
2.12861850905768 1
2.11617101481866 1
1.90299890749076 1
2.15260998312876 1
2.7068397617843 1
1.8783135450055 1
1.9219623072192 1
1.30940520071877 1
2.63160067020409 1
2.23649312483262 1
1.31429384888915 1
1.68937492483109 1
2.08379910122523 1
2.14656425024637 1
2.06006174188765 1
1.48210841867375 0
1.60321827661381 1
2.74902042865932 1
2.2722854439794 1
2.27383667654031 1
1.72812204391376 1
1.80071818539661 1
1.43650562843694 1
1.66119368325251 1
1.48760858430121 1
1.89976571167156 1
2.03528780065553 1
3.1432508802738 0
2.44319535980422 1
2.42355662084173 1
1.92389013253264 1
1.42438955333633 1
1.60332872783325 1
1.80439391267334 1
2.83546257984739 1
2.33548671310975 1
2.39891372129688 1
2.03527118605859 1
2.97745461510681 1
2.08859983643847 1
1.9524687892674 1
1.52308099072866 1
2.46136135769681 1
1.48926344553933 1
2.39886844773298 1
1.58519883599414 1
2.16908539574824 1
1.71050979440982 1
1.84648495839831 1
2.36509975237777 1
1.6383833294935 1
2.08821476712568 1
1.27104014103315 1
1.98170738023459 1
3.01520780728261 0
1.90803904052027 1
1.51526457485205 1
2.30648282694666 1
2.05847115919521 1
1.98363213181223 1
2.26862354048742 1
2.50647962533942 1
2.14907837813241 1
1.53296240164704 1
2.82221812311916 1
1.89700353246546 1
2.08185696578917 1
2.13498570288948 1
1.64814770605481 1
2.63061300956512 1
1.71917982215338 1
1.25487281243836 1
1.467964038667 1
1.74308799133165 1
2.20441078460413 1
2.3693903984872 1
2.21088844755525 1
1.70559497771431 1
2.49280049449795 1
2.3036753445138 1
1.99840092477343 1
1.41291343582955 1
2.57620621567968 1
2.02660991955528 1
2.22911536228257 1
1.62230447206123 1
2.05159010767677 1
1.36500375570889 0
1.69464384481555 1
2.15679137309638 1
1.8838043226252 1
1.42985693950199 1
2.55481647982661 1
2.10368346678435 1
1.86207451860225 1
1.89128033613596 1
1.97612883134049 1
1.45639436266432 1
1.40840043113801 1
1.68035125997306 1
2.01940783331078 1
1.89474744167577 1
1.70856271163157 1
1.43170362263147 1
2.98125926073385 1
1.27248614969107 0
2.28227099347845 1
2.68266571339304 1
1.74335228048842 1
1.83761424499357 1
1.94455843687607 1
1.74645973373664 1
1.93260761774955 1
0.872080207906551 0
2.44088660328447 1
1.78263964221253 1
2.91695597697867 0
1.60543523151918 1
2.50300454552433 1
2.39574553640467 1
1.98970806236392 1
2.26459366898242 1
2.15806502838334 1
1.85179832997014 1
2.17632597057756 1
2.26343180541734 1
2.37819093415048 1
2.26259968185465 1
1.93142668333001 1
2.69281195013108 1
2.17890163061267 1
2.60618130020663 0
2.26726724257379 1
1.80543301810119 1
1.90709910576913 1
2.17704409743852 1
2.11741074803826 1
2.75798631607529 1
2.28536902043142 1
1.78667817392074 1
2.44107155248479 1
2.73461056044314 1
1.19756466861914 1
1.9645026702139 1
1.96774812282352 1
2.87141951053432 1
2.21626689149525 1
3.5471486708245 0
2.35584093958204 1
2.3959190078171 1
1.95356253051715 1
2.04119771536672 1
1.3849111955349 1
2.36318894944103 1
2.27177499194634 1
2.03708172478977 1
2.10239416421605 1
2.10519269022537 1
1.65461969624515 1
2.77358180884555 1
2.05657117404044 1
2.72480306705799 1
1.7025003164934 1
1.97633823099044 1
1.39675547104738 1
1.34698285859516 0
1.90910067375805 1
1.48137112019623 1
2.18209311804783 1
2.06047090395985 1
1.56190459937233 1
2.48391088747781 1
1.82243884699319 1
2.23437501628514 1
1.89417134458889 1
3.02124570250143 1
1.71067574959818 1
2.16412575287397 1
2.24800544048295 1
2.85110888186635 1
1.51894535529195 1
1.64905578679884 1
2.02778732647832 1
1.07671498096169 0
1.97948205606694 1
1.59871936581615 1
2.88637862419229 0
2.53668830774278 1
2.32689819391805 1
2.74855400388683 1
2.08451292354209 1
0.97583800047187 0
2.13541812848683 1
2.03658171813652 1
1.97963632261705 1
2.3308778114946 1
1.20497119588246 1
1.52386134657669 1
2.01793872565149 1
2.53415081889962 1
2.27030741598914 1
1.04831775017211 0
2.00093466852284 1
2.08738009790289 1
2.80867335825049 1
1.62637705538199 1
2.05825205720608 1
2.72272691172066 0
2.12796743472465 1
1.07345307291924 1
2.45988725720139 1
1.64595783859039 1
1.33505855502823 0
1.98746562097836 1
1.88122980782219 1
1.66757074239412 1
1.64007373679604 1
0.872317083676688 1
1.89051538111239 1
2.19776475515184 1
1.63463774913669 1
1.34880178562746 1
2.71055577626633 1
1.86499536750926 1
1.94057067493661 1
1.81403348885946 1
1.921787509115 1
2.32638171814181 1
1.92416161699079 1
1.88731504147275 1
1.83281614620633 1
2.00910459617273 1
2.43721907546112 1
2.02508516986185 1
1.24986950692075 1
1.56310787087583 1
1.8742461419129 1
2.23799821124055 1
1.86323695161141 1
2.04503857225115 1
1.919069897767 1
2.21984358107696 1
2.08124831083869 1
1.17735993115801 1
2.215921449037 1
0.978756410680221 0
2.05617223492625 1
2.52533043880039 1
1.69579491869089 1
2.47034525203631 1
2.14244960852462 1
1.37824657193649 1
2.08721783207533 1
1.84896766772606 1
2.19549637554389 1
1.83971415125597 1
2.52184591309068 1
2.31394961710949 1
1.94115194018271 1
2.18302081429283 1
2.22802460368527 1
1.61972562354249 1
2.8566181675064 0
2.49315519633987 1
1.99642153900226 1
1.97057646789874 1
2.16454485617403 1
1.83981226129445 1
2.40758235375627 1
1.97549131550587 1
0.775111226107158 0
1.74461131288895 1
2.47500982787551 1
1.93805130078557 1
1.2833714409084 1
2.19771474263072 1
2.15705990733574 1
1.16216003975222 1
1.98639203531814 1
2.05472596818997 1
1.87977846559886 1
2.03552730974919 1
1.79029106177981 1
1.84241329108474 1
2.45800431894598 1
2.20305251544536 1
2.4166771792777 1
1.08606887284097 1
1.39595772898347 1
1.81662697230289 1
2.08687658856714 1
2.48741376857615 1
2.26224295500373 1
1.23889818677275 1
1.97391882410437 1
2.04308504634934 1
1.90786296474438 1
1.55248867509965 1
2.42454283689642 1
1.56576500944427 1
1.17804518330396 1
2.40113209437534 1
2.20937392584108 1
2.82750550933816 0
2.54496752217019 1
1.79414294271408 1
2.54410796602922 1
2.5652365962081 1
1.65778204284964 1
1.68114418399775 1
1.75232468606752 1
2.04460629769968 1
2.0335746494161 1
2.38080624347751 1
1.95597056721191 1
2.24875046589626 1
1.8028505240934 1
2.28032487021224 1
2.04509284804836 1
0.625167595126059 0
1.57960879501368 1
2.5819196611082 1
2.34502251347246 1
1.84845917253665 1
1.76737713298043 1
1.5521510252264 1
2.24329335793985 1
2.22135560257788 1
2.27772343738393 1
2.13615469991242 1
0.773897623514408 1
2.37777467813907 1
2.41292677133045 1
2.46927288546858 1
2.78511341584433 0
1.77570628561851 1
2.05171024818398 1
1.92323653210741 1
2.15468646881008 1
1.7255373952488 1
1.82522179603132 1
2.45837391210987 1
2.27288121733795 1
2.07554897165302 1
1.25175992459735 0
1.54719632563988 1
1.2055942528733 1
2.47859716193222 1
2.08883891891745 1
1.88903456106743 1
2.02015252698129 1
2.10623644253828 1
1.66083743476763 1
1.67796461537524 1
1.97683649934746 1
2.44717976710375 1
2.04543652690424 1
2.23231009603417 1
1.74198116520638 1
2.14199872374416 1
1.55490155753771 1
2.13091836705871 1
2.23336674675489 1
1.92442073163353 1
2.1564962863971 1
2.38658972556142 1
0.487512894992735 0
2.19653927152903 1
1.72440840212164 1
2.210681199877 1
2.01412587751602 1
1.51725707991171 1
2.10868579911812 1
3.05856944691527 0
2.04875489602605 1
3.06401633490412 0
1.51591015267603 1
2.16648711202126 1
2.61393923846914 1
1.76921386405216 1
2.24535039692412 1
2.13508870124241 1
2.19288501271857 1
2.04717458184502 1
1.88088531036156 1
2.88008384641476 0
1.85818885813251 1
1.99108538181984 1
2.15606877033015 1
2.11092060897262 1
1.87169434858251 1
2.73840442062142 0
2.07805158129502 1
2.57433728694808 1
1.9289540364229 1
1.80208840182176 1
2.61711927276176 1
1.98180498181742 1
1.61859819560973 1
2.29761006385461 1
1.80584760780717 1
1.63062612661523 1
2.71541483363608 1
1.85186249543686 1
1.86002354401589 1
2.43593324681643 1
1.86687855505363 1
2.61498380565661 1
2.26870464277603 1
2.73480879724226 1
1.43401128827316 1
2.42180547230751 1
2.35190581747505 1
1.60747893833786 1
1.765601205386 1
2.83785325583886 1
2.07207200198193 1
1.22372742522592 0
2.07128108987947 1
1.9703130535568 1
0.905546774640737 0
1.67887911322855 1
1.8931029602535 1
1.36216712765547 0
2.05763033615352 1
2.07367723821334 1
1.61216133661409 1
1.78950834202411 1
2.19250750618799 1
1.42317653052457 1
1.86124296203471 1
2.25056583683277 1
1.24640942952269 1
1.67178592226861 1
2.55650413564598 1
1.55420769340305 1
2.32359524510335 1
1.86810230616689 1
2.95502128138721 1
1.2459171815008 1
2.07573993327412 1
1.46684795339057 1
2.00158469010366 1
1.96358722078868 1
2.23580708577023 1
1.87261000780643 1
2.08036300358895 1
1.60631149319942 1
2.75736432228531 0
1.79251610137032 1
1.75468179681786 1
2.07189520423731 1
1.80239547953077 1
1.66154643486448 1
2.09660322530519 1
2.57646433767748 1
2.97567428066039 0
2.71275564493503 0
1.38668998750224 1
2.37565136790438 1
2.4688741010592 1
2.58034416756605 0
1.34547701495827 1
1.58582297399971 1
2.13818782909997 1
2.90705240514077 1
2.33536114355631 1
1.34830860701839 1
1.23047326569241 0
1.91423106385291 1
2.39227781915172 1
1.50103439608681 1
2.08064609727046 1
1.53501165992711 1
1.88589750079452 1
2.75821850396844 1
1.43235869848547 1
1.98679801600117 1
1.91973916488604 1
1.7731105788412 1
1.88601266173306 1
1.68176896452572 1
2.18903079889561 1
2.34352205622045 1
2.37485356115304 1
1.68097760220112 1
2.30113983617536 1
1.61237209709085 1
2.68878417583447 1
2.42460300647202 1
1.69062537478218 1
2.14110703026866 1
2.12431081576477 1
2.48854023206641 1
2.08879940730511 1
1.60848451042726 1
1.93707726398301 1
2.21195233693702 1
3.31443539787609 1
1.79238495790461 1
2.40057291806754 1
2.64364983273522 1
1.83804466172168 1
1.47774146731663 1
2.70605277802077 0
1.17712364030426 1
2.17380574818901 1
2.11601044841903 1
2.57629130305073 1
1.79722595357302 1
1.68550446607965 1
2.70739267805367 1
2.17102157417872 1
1.95745549334046 1
1.73658490809489 1
1.6114090659624 1
1.51804072849222 1
1.66395222207989 1
2.27289560520472 1
1.91630965245218 1
2.59709343382626 0
2.79893147593046 1
1.72644989976063 1
2.01018354903713 1
1.81658830031364 1
2.44571071154464 1
2.51664340182896 1
1.42727266823639 1
2.89960753765254 1
2.72089560377088 1
1.70637686419483 1
1.8453983010523 1
2.30333982760916 1
2.13518824878448 1
2.18253060809187 1
2.50091583938812 1
2.76674412736203 1
2.56259559902443 1
2.00930529830566 1
2.98435616482494 1
2.35263115904284 1
2.2892395519588 1
1.84618517453284 1
1.80308088259306 1
1.96952931980276 1
1.78575747532445 1
2.095068436647 1
2.34646101760752 1
1.66653106918127 1
2.67146196634671 0
2.65458741299415 1
2.03155387284018 1
2.29023760280427 1
1.60684803351399 1
2.4067320219815 1
0.971731037626327 0
1.89023817542865 1
1.67056313817416 1
2.00744145941104 1
1.8071804507047 1
1.70550512848539 1
1.18680432611851 1
2.77314946617141 1
2.34586859104691 1
1.21700240508176 1
2.23548510973691 1
1.29562123926235 0
2.28022348275352 1
3.35718403796373 0
1.38385860335846 1
2.09518892369275 1
1.55966128076664 1
2.1076882637969 1
1.46385652419066 1
2.00617334108821 1
2.2927371248626 1
2.59634922978943 1
1.81548526168649 1
1.65567389620985 1
1.98889808200719 1
1.31944890102818 1
1.74203568178587 1
1.76833823726109 1
2.85123918722901 1
1.91681416681902 1
2.28713326414786 1
1.42439966847518 1
2.02151222126602 1
2.09994187686135 1
2.68278646824283 1
1.37392570518951 1
1.96635870971363 1
3.06445635728811 0
2.12655537807298 1
2.48296522083569 1
1.63179923832531 1
1.52236864121841 1
2.50267236787446 1
2.11464684357563 1
3.65130387939435 1
1.490277213907 1
1.65749583936195 1
1.68573892022324 1
1.858962697482 1
1.86771470136098 1
2.11361572823034 1
2.14272236965461 1
2.21915535928344 1
2.00729177545934 1
1.56343774485541 1
2.29203371835645 1
2.28601256831057 1
2.28685119139036 1
2.25376899841878 1
1.80476701825974 1
2.05707139308612 1
2.33952525248584 1
2.12159228208509 1
1.57812038247688 1
1.70056481965988 1
1.27976310872485 0
1.85670088363776 1
1.41491541567796 1
1.77302872899154 1
1.75074317180979 1
1.30491699090762 1
2.44015273689697 1
2.45538781549156 1
1.06547815701792 0
1.97626054529792 1
1.97506976573784 1
1.45830356871245 1
2.95612598981823 1
1.40967189075507 1
1.60168794790893 1
2.70066075001627 1
1.71165572415973 1
2.11436518999754 1
1.82444567392143 1
1.79344731778167 1
1.67427701819586 1
2.76108451086741 0
2.25813443701667 1
1.35613188636935 0
1.38499125760623 1
1.94374175587399 1
2.82476371664042 1
2.55304248731482 1
1.50927211690685 1
1.8007742517752 1
1.99246841048475 1
1.98516506841252 1
2.22020468547291 1
2.00342506975739 1
2.15514942090381 1
1.89370018155491 1
2.52434657629013 1
2.32792515179959 1
2.02377792572513 1
1.73377634364209 1
2.16596577196123 1
1.75775533671749 1
2.36507581825909 1
2.51817879905429 0
2.02921230854546 1
3.60037558395067 0
2.37045506862107 1
2.9034037854949 0
2.09908288501062 1
1.95939498142299 1
2.54309573226667 1
2.14779783605225 1
3.0281005098248 1
3.66581178433497 0
2.19670662342579 1
1.72600791712702 1
2.02697838128063 1
1.12656982867923 1
1.04163778148601 0
1.97341820511253 1
2.34435400226191 1
1.50279134322774 1
1.14872124530114 0
2.2610993743037 1
2.35857654390445 1
1.75185813376715 1
2.37245292096963 1
2.77418506237144 1
1.85678701637869 1
0.988143981244089 1
2.24420769960166 1
0.863662696560773 1
2.43188937795174 1
1.13423972810149 1
1.06047702721892 1
1.42148400167619 1
1.44261567450274 1
2.04368069082188 1
1.91076212101787 1
2.47066804740975 1
1.45975403010381 1
1.44382416815402 1
1.59427602077644 1
1.90156904571872 1
1.77459289130593 1
2.06669742546365 1
2.23490623857728 1
2.91447026066992 1
2.49742945579436 1
1.70914654329976 1
2.15523092575026 1
1.37672570783779 1
2.23044367086797 1
2.16450974105909 1
2.08412905467911 1
1.68691991710046 1
2.27009819993618 1
1.9214216108013 1
1.96762168461638 1
1.39358125963144 1
2.26822211295052 1
2.09717336644594 1
1.31026488056666 1
1.30102228597685 0
2.16617094700981 1
3.0227201776661 1
2.8774232952262 1
1.39335501231696 1
1.75339254209037 1
1.84820750610603 1
1.99000016837191 1
2.37380051652749 1
1.59854595923091 1
2.22789323000002 1
2.51821071445208 1
2.28060280838022 1
1.01502128183564 0
1.84380497898818 1
1.23384317162085 1
1.785002984398 1
1.80747308622411 1
1.878544285311 1
3.14987448350002 1
1.46478503168281 1
1.21620206220822 1
1.57527395347814 1
1.45748414071048 1
2.90493416685146 0
2.1406598902765 1
2.11895751086896 1
2.57001269805733 1
2.05920129227922 1
1.70251500815666 1
2.15154356747499 1
2.23475589333778 1
1.85953258883734 1
2.11259840066801 1
2.03189278621681 1
1.96990245499716 1
2.62168545822118 0
1.84835226432175 1
2.12962605212965 1
1.89849534780489 1
2.00624638243352 1
1.78208786632042 1
1.86163669216228 1
1.7268186447534 1
2.5547097804229 0
1.53715627654202 1
2.12287878634723 1
2.64978485748472 1
1.83219542727228 1
2.34115595587989 1
2.16438134491932 1
2.78687504324233 0
1.54544400995491 1
1.8704457250301 1
2.42006516978359 1
1.39505479609731 1
1.5837520711703 1
2.40550229726841 1
2.05501307659232 1
1.95020171422343 1
1.07313085564493 1
2.46360324778685 1
1.28368163153185 0
1.78125089880377 1
1.71783655991209 1
2.32468713968001 1
2.15953440714997 1
2.20126695085211 1
3.01791107457102 1
1.81828698875144 1
2.56126156682423 1
2.54511607043452 1
2.25484379733701 1
2.07243676471424 1
1.76923320336231 1
2.28677401424495 1
2.11556990937699 1
1.73783542838147 1
1.5302116331544 1
1.70451232470743 1
2.04478844555807 1
1.88891319457039 1
1.58879124438075 1
1.77882790724854 1
1.63714758324212 1
1.65680426482212 1
2.03591539320231 1
2.01340253633375 1
2.04016089838533 1
1.68493859788312 1
1.8878240627656 1
1.9061904111555 1
2.03040223195028 1
2.94230904306063 0
2.55915203837743 1
2.57979819647521 1
1.59582905397157 1
1.69873273922437 1
1.88244793551453 1
2.71258223908292 0
2.32754137687373 1
2.04662654311882 1
2.63857334837889 1
2.60443440993521 1
2.00715467742069 1
2.17556830712996 1
2.76132549957463 1
2.25457516400035 1
1.80329715820839 1
1.31306352371175 1
2.04987937507256 1
2.50951899126554 1
2.44940901592575 1
1.60723680787877 1
1.85771671981349 1
2.59239504885928 1
2.27838876090054 1
0.649889089296163 0
2.51078898527496 1
1.71553698393488 1
1.95677636610084 1
1.2951761148452 0
2.59111925609414 1
2.05569438391906 1
2.30516171650927 1
1.91322705762873 1
1.10493486096428 1
1.8369667681455 1
2.11299849129098 1
1.34809865018411 1
1.72698345468123 1
1.74110522692755 1
2.30273932143575 1
2.07401113457917 1
1.3885465252448 0
2.10299251691384 1
1.76328830941245 1
2.46037003964894 1
1.45520990994004 1
1.20608570558223 1
2.3807300439077 1
2.420626336296 1
2.06767215052172 1
1.89310327934695 1
1.91682800430812 1
1.89863930196545 1
2.05075415747482 1
1.80585423868683 1
2.21685869307331 1
2.21058201033587 1
2.44073818946705 1
1.72205252470658 1
2.84150276997502 0
3.08064256107104 1
1.81317526552198 1
2.27912695510717 1
2.0145172941463 1
3.17701052333172 0
1.9421027867135 1
1.57622308795786 1
2.16037439321364 1
2.81577612281172 0
1.53204848929969 1
2.40125629095732 1
2.40723785144626 1
2.31985828265815 1
2.03394069416983 1
1.96549858343515 1
2.35842785063379 1
2.31232902132291 1
1.75672590096355 1
1.82710626715965 1
2.30532664286881 1
1.98100639762865 1
1.88393095033771 1
2.30753522130789 1
1.76254821154877 1
2.19709218013821 1
1.8434307295597 1
1.89871483777576 1
1.25590033999831 1
2.44425231021037 1
1.94385302426255 1
1.41243688653887 1
1.68278417036434 1
2.46744065547863 1
2.37673351040607 1
2.50142037434031 1
1.82551677436764 1
1.90999224528975 1
1.91669824917314 1
1.19751506801255 1
2.6916448661144 0
2.26489598896127 1
1.05543370213752 1
2.31355793223278 1
1.83822792154588 1
1.72477004849868 1
1.86263861246275 1
2.1288206433236 1
2.31033111658958 1
0.737052506731634 0
2.11878444553766 1
1.6905131594726 1
2.34835251607736 1
1.86009810516633 1
1.68096707221245 1
2.01147406237973 1
1.57364545282347 1
1.8081950280961 1
1.33097601297227 0
1.81991010009406 1
2.5467455764526 1
2.78839040144948 1
1.29084682855531 1
1.56658673567808 1
2.72990842522489 1
1.4123996491829 1
2.34410773818349 1
1.89858134648522 1
1.4445287508375 1
1.55922353355305 1
2.22655160294426 1
2.23917640665125 1
1.41376789056049 1
2.72474829353754 1
1.56723359049817 1
1.62970039536094 1
2.41102995995918 1
2.00201884523345 1
2.73367236116311 0
2.14212070168523 1
2.43107626934437 1
1.92266715691859 1
1.42381174744651 1
1.24169960891357 1
1.86495947413735 1
1.23041770514684 1
0.895346652562277 0
1.51200215801651 1
2.08842724307288 1
2.02542205615142 1
2.15525540986949 1
2.3665155635 1
1.88855545115554 1
1.87919663410073 1
1.71317137576499 1
2.03059539788263 1
1.84414228764296 1
1.84064207681047 1
2.27473643858908 1
1.3359722831389 1
2.64754735221384 1
2.02792229459548 1
3.08920843522337 0
1.95173663083766 1
2.97849082754213 1
1.45530383965537 1
1.97600873487905 1
1.61931054841173 1
2.34150376360962 1
1.10902528827897 0
1.89908513346097 1
2.0556055827977 1
1.94822444267034 1
1.44346218025398 0
2.11253376032982 1
1.99572320529061 1
1.32367646703302 1
2.89496396531535 1
2.28716144851085 1
2.04137312804444 1
1.75917418471502 1
1.74596443183149 1
1.84633275284262 1
1.66212958849435 1
1.35755116767554 1
2.35671499238221 1
2.23371869929105 1
2.31620495371159 1
2.30492522919105 1
1.90541333317365 1
1.81358802379371 1
1.8864905363926 1
2.30051421140755 1
2.05650364936072 1
2.61541479375886 1
2.00421389209245 1
1.61977833302935 1
2.21219292127049 1
1.6553034025802 1
2.30545011128127 1
1.93341549040062 1
1.95747837535045 1
2.19387230829037 1
1.9088470297955 1
0.594454950059023 0
2.49943744418546 1
2.24942224673007 1
3.31957842098946 0
1.00242833207492 0
1.65324059756623 1
1.94287199831725 1
1.96072444346327 1
1.66513728432762 1
2.65146792072139 1
2.25093621088506 1
1.59140147847084 1
1.49861892543482 1
2.31220644893304 1
2.71960822756108 1
2.02766148066591 1
1.82248962199339 1
2.11145736886308 1
2.61688891444685 1
2.23251470368821 1
1.72462635158414 1
2.19034773335511 1
1.52991004328787 1
2.19308643927041 1
2.2014733987061 1
2.19458964434464 1
2.9907332983702 1
2.0946542525457 1
2.11348587671755 1
2.21377885150516 1
2.70200680282987 1
2.19757941188745 1
1.76777095973892 1
2.43534021547518 1
2.61184232370925 1
1.95779260671393 1
1.66033787209797 1
2.02691785957313 1
1.9647468443616 1
1.85357091720686 1
1.75706311581506 1
2.42479310687625 1
2.24374433708596 1
2.10801554832859 1
1.17608423078883 0
1.84280531361818 1
1.56597815571181 1
1.67404628031457 1
1.82857175875682 1
2.02257791765964 1
2.29625436219794 1
1.59368950983597 1
1.69632899372392 1
1.81078483619135 1
2.5663290063028 1
1.77619030464596 1
1.91787164679653 1
2.04386025809171 1
2.32811313607286 1
2.02673029733861 1
1.47322230390105 1
1.97639355442536 1
2.29425908050764 1
2.13007823937686 1
1.26063440946584 1
1.86418425468061 1
1.76314046906008 1
2.74721841318531 0
3.22777012496603 0
1.72227707265321 1
1.68588300213393 1
2.57978817284894 1
2.01662350737488 1
3.04158778300653 1
1.76239706143739 1
2.10273303266456 1
1.94277390265753 1
2.66094586983948 1
2.19913515318933 1
2.16387459962392 1
2.44780380785936 1
2.13600493216027 1
1.52729015531583 1
2.2929652578094 1
1.0957240251384 1
2.15868643869704 1
2.44297137972262 1
2.06380362254537 1
1.78977102869037 1
1.91670481332977 1
1.47515660395898 1
1.78397788413519 1
1.76717812562324 1
2.16325733791718 1
2.01637816380693 1
2.04641006552315 1
2.30011497638174 1
1.36666201148012 1
2.34377246497987 1
2.31814855821984 1
1.32939022521134 0
1.49698377653418 1
2.27863145607308 1
1.46662498969049 1
1.81412581199152 1
1.46406627181475 1
2.24372346743048 1
2.68195329278504 1
2.38937512152202 1
2.19479014395649 1
1.48192029894619 1
1.69493757711597 1
0.732162115577358 1
2.19137166976917 1
1.41719756351606 1
2.66508277415761 0
1.80617367402741 1
1.72056776723886 1
2.01922983029579 1
2.79496982290225 1
1.75474500792188 1
1.70881989458175 1
1.2391875273975 0
1.82396058300905 1
2.37501319156471 1
2.05357750613613 1
2.1006814099341 1
2.34747932219057 1
1.44860712788873 1
2.72987142468542 1
1.86394985505374 1
2.42166147494342 1
2.59928275736146 1
1.74076312876859 1
1.63429880906959 1
2.46509721446033 1
2.3411080455629 1
1.54027837815613 1
2.66250300114008 1
1.76945989309747 1
1.19151126278217 0
1.62119802132329 1
1.86609298889872 1
2.06567349312691 1
2.45227350339841 1
1.13082112568985 0
1.80609352166114 1
0.888523248004018 0
1.66943952022762 1
2.64582647725815 1
2.33043923279727 1
1.5360167355455 1
2.18398231121782 1
2.87518927243846 1
2.3684397659194 1
2.02491463202468 1
1.90039881469007 1
1.99482275478494 1
1.70616947967147 1
1.52517615686843 1
1.12323519355187 1
1.5451220876841 1
1.3267994391165 1
2.22585101565238 1
1.29601054574023 1
1.99411442141079 1
1.73864923013507 1
2.22485366594352 1
2.6169816153692 1
1.86737871244649 1
2.18136509500539 1
2.33616013597556 1
2.79897472150978 0
1.38726407693636 1
1.50614213676404 1
1.87882641516057 1
2.531318540176 1
3.04721988177115 0
2.72469002309226 1
1.69004077771104 1
2.84732071104587 0
2.21204698828256 1
2.09236316426913 1
2.78396666280195 0
3.12151495623709 0
2.31769100325981 1
2.82012816304338 1
2.75222297065004 1
2.34273637462142 1
1.27861360783268 1
1.49191086478685 1
2.70035480449206 1
1.96582765069001 1
2.18400066463788 1
1.69308232675102 1
2.43919982136784 1
2.38246331878236 1
2.00974115901418 1
2.63060423523951 1
1.05170295263822 0
1.88053061604209 1
2.05982301250087 1
2.42325281861695 1
1.81634486143206 1
2.12822306766821 1
1.50991795465443 1
1.51539305228534 1
1.60345376392947 1
1.39007230910568 1
2.39079033156705 1
1.98117171719676 1
3.00006151659588 1
1.51745204443741 1
2.43450593896503 1
2.35320216793362 1
1.96161033359328 1
1.80058926090221 1
1.87947936829674 1
1.82505272779197 1
2.01355879991695 1
2.33224000407925 1
2.37615898251575 1
1.15250715764189 1
1.64772955786553 1
1.4380368971747 1
2.75113096411461 0
2.66560800905179 1
1.8717757122784 1
1.23817790887744 0
3.07330102088506 0
1.41206242269086 1
1.91547065645677 1
1.76985824756673 1
1.62566605437129 1
1.85729473356613 1
1.64718785172397 1
1.66887637461902 1
1.52814347943747 1
2.35212280451202 1
2.15072079213823 1
2.09999500159729 1
1.49866707126217 1
1.20972509857835 1
2.2282924512318 1
2.20240354067145 1
1.28297193782427 0
1.22781781885471 1
1.79443614101696 1
2.14090495118884 1
1.82382734845143 1
1.62026128517439 1
1.85759344031399 1
1.96249301132727 1
2.30099801142071 1
1.82661143288257 1
2.27277049880682 1
2.1400042008541 1
2.78852598241537 1
1.90802072319806 1
2.69938909288193 1
2.00258074729127 1
2.09743001399763 1
2.13388742946935 1
1.93987528564846 1
1.83854775297827 1
1.83072476183344 1
2.05340362946783 1
1.80431462466596 1
2.19953457082503 1
2.82723048080567 1
2.45797943716995 1
1.77628582181476 1
1.646818808247 1
2.13513134617904 1
2.59414125532703 1
1.89955594305489 1
2.35955748019536 1
2.77503576574945 1
1.6056331919194 1
2.15435191935599 1
1.99079288936252 1
1.42556005580801 1
2.11182671192681 1
1.57953790242195 1
2.3660489360792 1
2.897050522308 1
1.74071667753616 1
1.91668538886053 1
1.73287452528346 1
2.01617614128025 1
1.86910642266578 1
2.20877782601665 1
2.46768917365826 1
2.3227140666734 1
1.39544965970054 1
2.36008793800547 1
1.25277974425316 1
1.25130872047112 1
2.44875115534866 1
2.37481453021176 1
2.19397880336815 1
2.17092719428655 1
1.36028795525232 1
2.58508987725601 1
1.69860851811468 1
1.85355520505515 1
1.93900044566725 1
2.68791614836167 1
1.62800270628911 1
2.65028302152696 1
2.17738874162833 1
2.13753099286339 1
1.63996252000558 1
2.34351519087789 1
1.77914053010545 1
2.27992026824855 1
1.88998130766014 1
2.35216645386488 1
1.47379649459617 1
2.8095202932317 1
1.99962601883479 1
0.970421359750819 1
1.79458369577433 1
1.98363838222554 1
2.33408088702065 1
1.01895966107599 0
2.16484609576977 1
2.00648983452513 1
2.24142012759029 1
1.20964105054106 1
1.49282477320656 1
2.38047598792174 1
1.86035104361907 1
2.06697492404824 1
2.26329274033812 1
1.68588941116629 1
1.63593365389039 1
1.90804257944481 1
2.02559681208471 1
2.26881537516098 1
2.10234607000134 1
2.38382532627835 1
2.76125533802458 0
1.82193395492873 1
1.4835176383252 1
1.06727463249422 1
2.08787567946035 1
1.97532256940454 1
2.34861967193864 1
1.61313783513299 1
2.95395332180261 0
1.48032645634638 1
1.96480890973467 1
2.27994574461616 1
2.04332981427119 1
1.9459531333134 1
2.41543800794359 1
2.42900165851279 1
1.58291387125001 1
2.4728930586218 1
2.44958442528987 1
1.78743846042602 1
2.54175485774221 1
1.76099768614108 1
2.3092907205166 1
2.41938402933411 1
1.79489189130997 1
2.79267953491363 1
2.97083747131348 0
0.805684805933468 0
1.46245472748496 1
2.10696414490982 1
1.97332571811761 1
2.376195970523 1
1.65788400823541 1
1.60630627530223 1
3.14417803710282 0
2.62363198200165 1
2.2900936733875 1
1.31206015269974 1
1.09212875295986 0
1.72298389659948 1
1.22214057588346 1
1.72303892255701 1
1.98413543539732 1
2.4520033935393 1
1.57568338423092 1
2.1603230599095 1
2.43058241933013 1
1.27503556543433 1
2.20314014684033 1
2.04563108055248 1
1.50357715777246 1
1.94506999947187 1
1.89756500242805 1
2.8100690087172 1
2.0160932372844 1
1.95582687511398 1
1.23417107951209 1
2.27844942078002 1
2.44137294515855 1
1.85647382363879 1
2.44777767615505 1
2.32021720889 1
2.17732503931171 1
1.55980457637575 1
2.63787222070155 1
1.23396709786397 0
1.10325274554652 0
1.79859878527779 1
1.95514445258737 1
3.00280319926765 0
2.50860202385146 1
2.22956670103888 1
2.56724413911577 1
2.00721338249873 1
2.11508787060556 1
2.15810490217318 1
1.70665921675773 1
2.18218831937101 1
1.98333358241751 1
1.60189096105782 1
2.50412646413861 1
1.64394088016781 1
1.75367913949178 1
1.59889035276271 1
2.68210637342413 1
2.21671759025465 1
1.58517296076557 1
1.42542588618007 1
1.82932193839962 1
1.79931418444185 1
2.02850189686206 1
1.84541850182787 1
2.56534072723867 1
2.52848616683741 1
1.84889291548495 1
2.25488576013986 1
1.75761359183078 1
2.00278482752917 1
3.2939523734122 1
2.27225046620445 1
3.46609690263127 0
2.6493674665693 1
1.81923035059005 1
1.87205488103989 1
3.30428238252247 1
1.65914551127604 1
2.27110327603264 1
1.90825672365609 1
2.16680203851818 1
1.67763713191907 1
1.56478568309536 1
1.85593632160958 1
2.38485801780701 1
2.2208935517229 1
2.44573668956665 1
2.1396243803624 1
2.10546372658672 1
1.90629368330699 1
2.3996337614825 1
1.88357155088899 1
2.34496577956671 1
2.87062644195941 1
1.85652712582391 1
1.73299061658926 1
1.63630467527518 1
2.03864671919195 1
1.17235566299706 0
2.0509357445175 1
2.70413656508796 1
2.61368666434515 1
1.94466364745495 1
2.19582101188391 1
1.81764937970594 1
1.9043565231929 1
2.37910798858354 1
1.93035541721793 1
1.87508485049292 1
1.38847359256277 1
1.60713770927283 1
0.877858222265926 0
2.34242270858213 1
2.42533444981352 1
1.37889003994605 1
1.95486334382795 1
1.24944238956085 0
1.36822582884366 1
2.06321094840529 1
1.76709473101117 1
1.64505156504287 1
1.99992171382249 1
1.79003858041942 1
2.71926004835792 1
1.92918001638809 1
1.9403245941309 1
2.60668007428628 1
2.37416158408608 1
2.47361740188143 1
1.28346025697369 1
2.17465727691142 1
1.53421749509386 1
2.66167052652591 1
2.48236005950534 1
1.95519385567117 1
2.20334697170989 1
1.41433914884271 1
1.37199663122643 1
1.36855624965734 1
2.82570578455504 0
2.34331769762798 1
2.13275161329625 1
2.14483784958761 1
1.13178121143047 1
1.54258299349529 1
2.52770756108154 0
1.89017797996568 1
2.54177540336142 1
2.98756898164491 0
2.31813975593589 1
2.24306659836253 1
2.71542544896311 1
2.68784127524443 1
2.95130672388001 1
1.28056031640719 0
1.8632223190567 1
1.88083420800591 1
2.6029736861094 1
2.09548446299633 1
1.85423213428111 1
2.44151581709055 1
1.87395536462355 1
1.63563085801413 1
1.80242909304664 1
1.41917509041654 1
2.4209812707126 1
2.00352272554428 1
1.85788173526236 1
1.84154312390752 1
2.0903448248112 1
1.76861333335939 1
1.35756210289517 1
1.99208756412646 1
3.82722730647611 0
1.9619365996556 1
2.02328903302262 1
1.6069649557265 1
1.91672032761094 1
1.64645255646543 1
2.62527681937795 1
2.05972957196374 1
1.63958212973807 1
2.131286991714 1
2.92141523108007 0
2.57175370413223 1
2.00256215536434 1
1.6338174585613 1
1.65682073291435 1
2.069112562137 1
1.66461991781433 1
2.39231013550713 1
2.57718361951818 1
1.22185832121776 0
2.00247601125433 1
2.49306505583792 1
1.32824227784388 1
1.97611327042507 1
2.07964867589836 1
1.72823474432585 1
2.31122539331287 1
2.10944823740896 1
1.57217786322056 1
1.60749837446211 1
2.23268685411991 1
2.14545216490754 1
1.81174358811571 1
1.8247593756818 1
1.36660731991234 1
1.35462565040485 1
1.40699619461044 1
1.59530768914423 1
1.7878423552844 1
2.59055142785256 1
1.40439657326635 0
1.55455139309658 1
1.69797133949991 1
0.359885667955739 0
1.92054094759001 1
1.74801821774417 1
2.83051083488707 1
2.4267599892796 1
0.886740871648886 0
2.00015032538151 1
1.59716732330605 1
2.06655417401853 1
2.39106650839132 1
2.12199665877833 1
2.48603602150867 1
1.35420188233343 1
1.98840027612777 1
2.73117679440304 1
2.02182980825136 1
1.51353837781776 1
1.86772399307682 1
1.96174550630066 1
3.111637058501 0
2.67194194154537 1
1.73369225077245 1
0.891252569039604 0
2.22760188687414 1
1.77045762931624 1
2.06797994527429 1
1.72343603762059 1
1.58324768308776 1
1.88973776156605 1
2.27119782028444 1
2.07657067072622 1
1.94348189931774 1
1.49761666614475 1
2.77060763929204 1
2.30071869636505 1
1.16045268251095 0
2.31250897024403 1
2.41528316054076 1
2.30522672939452 1
1.83896539916084 1
1.20327887976168 0
2.13401559449548 1
1.93945244372562 1
1.84060817559441 1
2.06498951998259 1
1.70833354902415 1
2.02419061877073 1
1.67695616063857 1
1.79928081786383 1
2.35467250611964 1
1.31215671365923 0
1.12418247754699 1
2.21883143177764 1
2.0022281633122 1
1.98331565455338 1
1.21808116667843 0
2.36485250809756 1
1.69122907266574 1
2.11247723217844 1
2.4246522866404 1
2.40146686044697 1
1.49297373061447 1
1.4686614039244 1
1.28082085719965 1
0.931181817938978 0
2.14659351014693 1
2.40774479560494 1
2.1002399462065 1
1.43419010931202 1
2.08856225535578 1
1.82100534926291 1
2.36729540896627 1
2.13219610502031 1
1.88794494293065 1
1.51661818951228 1
2.22002990984793 1
1.74735806658333 1
2.18013506622811 1
1.8711184163835 1
2.10438714562587 1
1.44969818528906 1
2.37059632415439 1
2.42094280440139 1
2.09246074461813 1
1.17631082125284 0
2.13230095033576 1
2.3361078100348 1
1.74115211262081 1
2.32427952180322 1
0.917461634872112 1
2.53720597234235 1
2.01911923190125 1
1.77821052113876 1
1.7535067886605 1
2.06928258850768 1
3.3078197877809 1
1.80699238643571 1
2.50635623002302 1
1.87134808486931 1
2.07083827665588 1
2.04816615092787 1
1.58113667034256 1
1.83967190579883 1
1.91808183278217 1
1.28725854139228 0
2.18432390985877 1
1.10357145716436 0
0.696321812805808 0
2.25381441554672 1
2.33801855367644 1
1.10273560192096 0
1.82011056927261 1
3.14751301706666 0
2.81657446451228 1
1.84628403444551 1
2.48151545670627 1
2.14072477373986 1
2.23567499979827 1
2.26307012138476 1
1.6152749597891 1
1.89730841107799 1
1.69051081508138 1
2.29831871831332 1
1.72567578010132 1
1.40382944769134 1
2.46549993251962 1
2.1777458712001 1
1.97284297184393 1
1.88532786843601 1
2.14542307170749 1
2.17272492711474 1
2.28482808247133 1
1.53373880126326 1
2.27697818864464 1
1.60240124074387 1
2.00360237109971 1
2.26734935514242 1
1.65175284966477 1
1.54316927179504 1
2.73219660542248 1
1.84394654301245 1
2.452609139628 1
2.69610841096835 1
1.64694957977709 1
2.81155431803945 1
2.02190681550376 1
2.09451084257666 1
2.39988471842054 1
2.72663834486698 1
1.90526657505994 1
2.00609306052375 1
1.31385582894459 1
1.45921916311018 1
1.94547646069558 1
1.71387955873255 1
2.63606360241789 1
2.08870321437891 1
2.43244818287631 1
2.36441872027243 1
2.69409797883835 1
2.85965762742555 1
1.81616544028227 1
2.15527754309354 1
2.40330605796884 1
1.99539475404505 1
2.04439225314634 1
1.87014492876368 1
1.80062707047733 1
1.90800287030296 1
1.78929414471845 1
1.41050059726288 1
1.71542160652248 1
1.72505815634769 1
1.33725047302395 1
2.03421219803707 1
1.75711003994766 1
2.16494525426539 1
2.27762150423401 1
1.38063194609499 1
3.1163148856247 0
1.74025553360443 1
2.17054224693842 1
1.86931932278475 1
1.83285558532313 1
1.81877793499977 1
1.73772815803836 1
1.86805618223175 1
1.60836060049012 1
1.76072825163568 1
1.93897032952526 1
2.68697031949236 1
2.24821125942927 1
2.05654428708931 1
1.79743107199533 1
2.04006080097785 1
2.10197006952475 1
1.87226720640776 1
3.40062812043884 0
2.44872290954547 1
2.14942002265934 1
2.06674320408381 1
2.95456717455638 0
2.52879120177896 1
2.76230667040738 0
2.78032861226124 0
3.19003637147615 0
2.16713137353085 1
2.02168976247893 1
2.34312002588999 1
2.32073379852398 1
2.33240993066207 1
3.13394534321599 0
1.01009337376799 1
1.63485539582061 1
1.86863076913434 1
1.64635035352371 1
2.00425610536585 1
1.55080339750268 1
1.38636275624914 1
2.53644485221169 1
2.48359762480248 1
1.79927855054012 1
1.44108040517505 1
1.88178117272334 1
2.27513871665538 1
2.39866416045438 1
2.10287245218545 1
1.91811964753931 1
1.52827450423373 1
2.52969434592853 1
1.11101268368634 0
1.99363045430331 1
2.26499179829947 1
1.71023933790202 1
1.80731006388186 1
2.64373914605769 1
2.0085102138985 1
1.67249220984549 1
1.90234360169735 1
2.22580101373869 1
1.91304020538822 1
1.69902111229633 1
2.33917575527101 1
2.18986090512618 1
1.60693894671084 1
2.42565193538053 1
1.98342962505359 1
1.51853229653079 1
1.34605545341751 1
0.237702804147129 0
1.93658756792361 1
1.77922952900597 1
1.92865983496953 1
2.31553655408872 1
2.3686836217256 1
2.19920737300081 1
2.46809859251882 1
2.26529620735772 1
2.52211772932673 1
1.88278127113685 1
1.96453558954025 1
1.67546487283574 1
1.66465708799134 1
1.34735383523398 1
2.15513849168166 1
2.4152742186758 1
1.88999411477899 1
1.56603604279172 1
2.47077595587384 1
1.94734047562806 1
1.89479941986842 1
1.83926091581858 1
2.38695222658477 1
2.00564285718498 1
2.47643700557286 1
1.80215857201778 1
1.84462031245283 1
2.40931057725606 1
2.11583646194493 1
2.87138736621278 1
2.62882985846113 1
3.24046871614917 0
1.77038504081407 1
2.8974157287142 1
1.87708019001733 1
1.9890779584384 1
1.18016208622276 0
2.30976508403565 1
0.983760105079505 0
2.27270901877671 1
1.30246419920403 1
2.26805129484419 1
1.86387405362117 1
1.63910318765732 1
1.91728879290156 1
1.51294853787349 1
2.72245245723961 1
2.38481029129104 1
1.96875933051375 1
1.48838732513185 1
2.1434391363212 1
1.56228432404679 1
1.56221093134688 1
1.82733686987003 1
2.10328241623869 1
2.57430635948267 1
1.31744636739904 0
1.77458520110485 1
2.25394059699077 1
2.27433163110757 1
1.87787048054287 1
1.05281007249376 0
1.01807571398058 1
3.03802920600492 0
1.96289188247229 1
1.56887188328717 1
2.09276732093716 1
2.48056799942931 1
1.39095002541089 1
1.97435760069889 1
1.73653286568688 1
2.49235523633263 1
1.31458110830443 1
2.15356991869145 1
2.14951240359778 1
1.88973562607578 1
2.14887489079479 1
2.77251981532539 1
1.30735782485178 1
1.73794528353064 1
1.15921855040197 1
1.85523725724652 1
2.37606987296097 1
1.10673178931619 1
1.43779871311041 1
2.44684734469886 1
2.70658688526061 1
1.11053519220465 1
2.8045798592972 1
1.44633413323535 1
2.79981474248744 0
1.30627348759379 1
2.091020799197 1
1.92949188808139 1
2.0823817276856 1
2.07895442385959 1
1.7898287751616 1
1.90108247018307 1
1.42381464371714 1
2.57671879562449 1
2.22150907415882 1
3.24084508038837 0
2.5892827955073 1
2.34808227222672 1
1.2588667638006 0
1.56670891200486 1
2.26891600449484 1
1.84648473674655 1
2.02550562828448 1
1.84237870888348 1
2.25741153091873 1
1.3510147799872 1
3.024851287714 1
1.93278324751569 1
2.46884087989492 1
1.9561393710205 1
1.06726303217261 1
2.67101012180151 0
1.69743793194377 1
1.14470342468966 1
1.43247277434521 1
1.25463171946533 1
2.77793232848689 1
2.15061104374512 1
2.06708647550291 1
0.633439881052864 0
2.38333937321771 1
2.54225202585421 1
1.34025522240443 1
2.10258842710582 1
1.58398533561607 1
2.13825852024347 1
2.31520494415797 1
1.87748142979921 1
1.55646094266772 1
2.35121111668455 1
2.24917186781834 1
2.76270449320954 0
2.62034935237009 1
2.11641416652365 1
2.2899404623713 1
2.27986417478781 1
2.38435219098177 1
1.12453600343371 1
1.4452183934441 1
2.16128239805565 1
1.7657874664404 1
1.52382098415341 1
2.94338812182797 1
2.79928703971108 1
1.55378353976549 1
2.08193549961817 1
1.98134108552253 1
2.67775983420395 0
1.56502005178854 1
1.98360758898332 1
2.2356137859714 1
1.9718801363378 1
2.24553801566115 1
2.6536369935906 1
1.46708807403887 0
1.34060627792518 1
1.82238674053264 1
1.37306965836156 0
1.56861221554413 1
1.87504918161803 1
2.06116551087064 1
2.2500852386911 1
2.58577229338355 1
2.28349280714905 1
1.84968684275602 1
1.72437684572486 1
1.96926414200661 1
1.32261251354394 1
1.22220144103646 1
2.71215787007438 1
2.35803202050563 1
1.56676800824942 1
1.34449408976994 1
2.06162822097935 1
2.37977003430021 1
2.49823016715742 1
1.89679134238752 1
2.59919819614543 1
2.9305091608879 1
1.70332714966566 1
2.34260243983864 1
2.1893341962047 1
1.36839698303594 1
1.55881262370145 1
1.98181392304986 1
1.48926606858282 1
1.70138248359344 1
1.907074926304 1
1.47803570144037 1
1.90349155137247 1
2.76081025101848 1
2.40706108174244 1
1.25082249710005 1
2.11940821260438 1
1.91931618134504 1
1.91720387179814 1
2.07432215271551 1
2.44003004812573 1
2.88841382186841 1
1.6961034357593 1
1.62694809066829 1
2.0321964521922 1
2.28698251774097 1
2.31437891970932 1
2.66263020895533 1
0.870629317219045 0
2.21387891430167 1
3.0014065861848 1
1.58070268394079 1
1.73955516238101 1
2.15961975578476 1
2.01454375270976 1
2.4359106260967 1
1.2647779913006 1
1.86449744745731 1
2.05067707884788 1
2.40051149428553 1
2.54130324149688 1
1.75019291960832 1
2.01708451602014 1
1.31493188439932 0
1.41043615720072 1
1.95674462327832 1
1.72066773362642 1
1.23440723919249 0
2.00127742605918 1
2.51028107764858 1
2.02861178911916 1
1.60508372975367 1
1.74178684957798 1
2.3360114923061 1
1.74858069418573 1
1.9290850093756 1
2.2850740857581 1
2.26631161728647 1
2.61202375586629 1
2.19922245660974 1
2.29407645402526 1
2.04095196339903 1
2.27841124000285 1
2.02709977494649 1
1.64981780995043 1
1.33919612448929 1
2.32098871406696 1
1.329717377926 1
1.95212323206666 1
1.39291072580399 0
2.57628280830734 0
1.37435850098569 1
2.17300654007078 1
1.90470138400177 1
2.32644085836525 1
2.05703314745651 1
1.72527642438834 1
2.05522232805429 1
2.36828422095243 1
3.3341843290667 0
2.07848454916544 1
2.3587778965005 1
1.85651176360222 1
1.1772178095406 0
2.15250722694963 1
1.76114882042871 1
2.06087225352149 1
2.31168638889901 1
2.39614378009388 1
2.40207863087029 1
1.21815418653819 0
2.26973856387681 1
2.08856602315399 1
2.04818364097101 1
2.0843132646974 1
2.01218984110719 1
1.61456106316484 1
1.56358562049347 1
1.57809801734886 1
1.55989549905656 1
1.74296527286725 1
2.43011947457013 1
1.44876505275659 1
2.01073900408404 1
0.991152416883825 0
2.32088883960845 1
1.77240154997861 1
1.83070596035705 1
2.15541942733745 1
3.01974983922535 0
2.53819034030221 1
2.25942757297491 1
2.1206183698458 1
1.88931865932203 1
0.889140382972158 0
1.85592623490012 1
1.71513674598003 1
2.44800625285848 1
1.80141625275497 1
2.29931118678437 1
2.4726136961177 1
2.05677875052208 1
1.33791448934662 1
2.01384783609533 1
2.87107922547941 0
0.31341837814524 0
1.62169459148573 1
1.52872257767628 1
1.0840206770326 0
2.03152256493927 1
2.25072339710279 1
2.89814943655808 1
2.1472214691556 1
1.31286300298713 1
2.04196865359437 1
1.84804476460472 1
2.33185554664209 1
2.30310198617287 1
2.23623583639577 1
1.92751943620574 1
1.43668148571817 1
1.60721033485598 1
1.33370624233033 1
2.18175329979 1
2.24827755216099 1
2.23655277821451 1
1.83813570094004 1
1.66487311808107 1
2.12083511242153 1
1.92442913839702 1
1.99414990008368 1
1.66335995774737 1
2.13347832503473 1
1.41385651374705 1
1.34159284315132 1
2.18087817781292 1
2.69922363516164 1
1.56717218586328 1
2.1538092113218 1
1.72209527354662 1
1.85789889934828 1
2.99916713998931 0
2.03908528718557 1
2.23779768979853 1
1.44989990793123 1
2.90226411525538 1
2.60087971030478 1
2.5799790960328 1
1.87261257268488 1
2.6468695886344 1
1.87076780736798 1
2.43995968810076 1
2.64317060019961 1
1.93364187341633 1
2.20956426767901 1
0.729245942266672 1
2.72234500297655 1
1.9912350489195 1
1.79035761189626 1
1.90348733964282 1
1.90874547693832 1
1.88530831561593 1
2.26241646726217 1
1.76505073473667 1
1.72038368712923 1
2.41534540490914 1
1.0863106543171 1
2.29344900314738 1
1.96463386538281 1
2.30775904991897 1
1.8800283940338 1
1.82035433798965 1
1.49840458622988 1
1.84914544660038 1
2.37965394877447 1
1.8515179545138 1
1.8156948074955 1
2.26252965519576 1
2.19628744949825 1
1.14232736426025 0
2.0960447056608 1
1.48459196749712 1
1.64570282625881 1
2.20444024730589 1
2.05051042071726 1
1.76097859105033 1
2.58669480658242 1
1.4005735899451 1
1.89177128917228 1
1.72645773166771 1
2.5907498096765 1
2.00825590044053 1
2.10759590853952 1
2.23190520988772 1
2.82419153694137 0
1.41347167862011 1
1.63641860589312 1
1.00007430216182 0
1.68938139458202 1
2.34701967867846 1
1.99087636927673 1
2.11334414055608 1
2.80532214788906 1
2.47027073128273 1
1.26720488980968 1
1.85107659700969 1
1.34038550672189 1
1.45555306799502 1
2.13120038427806 1
2.58941394066272 1
1.43588133475781 1
1.07482143663619 0
1.59880415873902 1
2.03888313176798 1
1.76103885827301 1
1.86947623372032 1
1.21216735371561 1
1.97725734326621 1
1.57431017213839 1
2.09857359092164 1
1.91250485515973 1
1.86503566458768 1
2.42114259414193 1
2.30011117052778 1
2.07211630730904 1
1.80429417706087 1
1.90236964598202 1
1.93669687820451 1
1.57467656839144 1
1.82783657991718 1
1.95699236823638 1
2.27770058222296 1
1.61404217529497 1
2.17953646692934 1
1.31810145620046 0
2.56846358424158 0
1.33467260224446 0
1.81191903115221 1
1.92293771143847 1
1.79500699718129 1
2.05222548072585 1
2.03600033618748 1
2.03528877568743 1
1.20425510767506 1
2.40579959344436 1
2.8776072380788 0
2.21010762125704 1
1.99344755628358 1
1.67045511410442 1
2.21836430403921 1
1.772913337536 1
1.45732068507944 1
1.29314800688189 1
1.30277976398915 0
2.02634605225461 1
1.93694894202328 1
2.00724993705802 1
1.79785041703699 1
2.21200127829278 1
2.13813636671246 1
0.947190321595512 1
2.30413859168463 1
2.41220666228141 1
2.39836656717387 1
1.58144013343759 1
2.51763973808351 1
1.92300131587534 1
2.58188454096591 1
1.41145228632947 1
1.96459234827931 1
2.04535527476863 1
1.9027370496094 1
2.21382635796776 1
1.83739762490678 1
2.01950180330224 1
1.72710672846037 1
1.94887488677567 1
2.61745566719945 1
1.80950619573083 1
2.0572865507149 1
2.3817053039754 1
1.8566183263018 1
2.26889804326004 1
1.96949447278376 1
1.89466621761132 1
1.81906415777277 1
2.03057415066584 1
2.89990915537862 0
2.58833664106528 1
1.65789679994727 1
1.66302246786412 1
2.04272963859139 1
1.89599593167375 1
1.57454132445728 1
1.81582164216542 1
0.930548120201337 0
2.77494656931574 1
2.24293955277331 1
1.98742103995398 1
2.60013670985152 1
1.65550275565635 1
3.11100422093502 1
1.61322201496006 1
2.17757128431175 1
1.29115165082779 0
3.07587436132256 1
1.57837323671567 1
2.05256447614776 1
1.842565211255 1
1.96259426257235 1
2.0984749249903 1
1.73319126585126 1
1.20586341743152 0
2.29399308726547 1
2.39671111232703 1
2.0032350782311 1
3.10053209629388 0
2.16666005011271 1
1.99978024978947 1
2.07912963205798 1
1.69221437999389 1
2.40863168791564 1
1.97278261201594 1
2.28387758636913 1
2.18210196520248 1
1.81227689780013 1
3.00096296532702 0
1.94001144208576 1
2.5440826776401 1
3.13188951415933 0
1.92721058519696 1
2.02530140576348 1
2.07461645727135 1
1.59882839215571 1
1.05793403190168 0
2.94522890856275 0
1.66031728737415 1
2.72176793553215 0
1.77331949002077 1
1.89493086252381 1
1.72356980211824 1
2.12541019635939 1
1.77571100227265 1
3.34802726630819 0
1.79516683906271 1
2.82963094133964 1
2.20948627627654 1
2.26312908421319 1
1.90883450342127 1
1.70003487658909 1
2.12196961131696 1
1.9175540738999 1
2.22002784875817 1
1.05488387357922 0
2.18627774165177 1
2.31299799123975 1
2.1822188519436 1
1.84401266079275 1
1.96761608351651 1
2.35104630445604 1
1.39764215984592 1
2.2815710598606 1
2.71890775695169 1
1.05820123539491 0
1.54447821850325 1
1.5369364242417 1
2.47139000133061 1
1.82595362113478 1
1.86054697716291 1
1.88655271437566 1
1.7044015788303 1
2.12953174045349 1
2.25009989515763 1
1.67705533718221 1
2.07475033776985 1
2.10549460711145 1
1.50680904937209 1
2.72390859471706 1
1.77449253451224 1
1.75214666185023 1
1.65042476712648 1
2.14996350087594 1
1.98702985452046 1
2.07396570540183 1
1.88216858423715 1
1.14031255326844 0
1.58707587145922 1
2.12285658296332 1
1.91572394581066 1
2.27887239462315 1
2.52233837438463 1
2.71533174685314 0
2.09579618769749 1
2.7475424026668 1
2.3948904153287 1
1.77661454884566 1
1.95115851554979 1
1.9697785005707 1
2.01036389595713 1
1.89728608120069 1
1.57135947265946 1
1.31107404909205 0
1.59004540533303 1
1.71150073126865 1
2.31794069508971 1
2.87458003008528 1
1.97931838209135 1
1.56740269733464 1
2.33606495003906 1
2.43383586878124 1
1.94288083773531 1
2.22060443647503 1
2.00550236957426 1
1.70749874412446 1
2.40515019102468 1
1.85558059367813 1
1.25630459679711 1
1.71635563020862 1
1.68010446115267 1
2.32365408341655 1
2.20096112056708 1
1.93952743959576 1
2.8994665550073 1
2.10313413328599 1
1.7110546309856 1
1.84348063569091 1
1.51085341016479 1
1.75178868086589 1
2.42880106920396 1
1.96570771395396 1
1.38002804200188 1
2.86348079269173 0
1.9803291532688 1
1.69419783598824 1
1.60251174841163 1
1.92386838175353 1
1.38704510607808 1
1.79229956702269 1
1.9732235188369 1
2.60736850615793 1
1.85954876069058 1
2.23698665109204 1
2.3211228623631 1
1.85851928228312 1
2.5219858645338 1
1.93105285438181 1
1.71029338506068 1
2.33196682487473 1
2.26117929670768 1
2.5212898590372 1
2.01697148605635 1
1.56493284760152 1
1.79960571043372 1
2.45167949469943 1
2.1723851169222 1
2.47055977029818 1
2.07376772180441 1
1.05683558376807 0
2.01196054825776 1
1.92799528679903 1
2.65419479112184 1
2.42964714639969 1
2.25177381165213 1
2.13763617609984 1
1.40009635269533 1
1.58749086456615 1
3.02609726043527 1
1.2510032924576 0
1.36618009972008 1
1.96377906963078 1
2.26112748082462 1
1.65724826015334 1
1.91559790433825 1
2.85276138753857 1
1.85767214634971 1
2.15695608877512 1
1.74124617593885 1
2.36046850344925 1
1.80082634110161 1
2.6218003026704 1
1.70928492845749 1
2.50787512272954 1
1.58156268602064 1
1.67526832367497 1
2.53957463623981 1
1.46305792548409 1
2.12698137892535 1
1.9413964975773 1
1.47495242242887 1
1.70836281219106 1
1.33358122068971 1
1.2397658958242 0
2.44026588815474 1
2.14732365815983 1
2.43061500643745 1
1.75544666730088 1
1.86101950257562 1
2.15583218367956 1
1.72534902790077 1
1.42617857847982 1
1.47460404116296 1
1.88485406170534 1
1.95941949102845 1
1.40044306789397 1
2.22021872024049 1
1.06712470225518 1
2.56750343960204 1
2.44318546923088 1
3.13973826920834 0
1.47596186017418 1
1.72160551162728 1
2.38970964170996 1
1.37774529619576 1
2.38953550245631 1
2.45626790153053 1
1.79153037931826 1
2.14789614936205 1
2.39231772898505 1
2.51519953133391 1
2.50986530751299 1
1.32395555336259 1
1.33600299804025 1
1.9172670474211 1
2.8176165689369 1
1.92832746884182 1
1.84319699255595 1
1.75749716922551 1
1.9392140119109 1
1.816507916142 1
1.55695044783682 1
2.30631745923264 1
1.11314236351713 1
1.68664459976345 1
1.87203255636953 1
1.71726310728024 1
2.02785286155737 1
2.61538205471508 1
1.24300536579789 1
2.35700880772666 1
1.39276639406036 1
2.46962872768315 1
2.10122179412141 1
2.63112997788554 1
1.77843579993947 1
3.08852340217233 1
2.18191226923906 1
1.46550700873466 1
1.86488282688672 1
1.77312253605169 1
2.62739822825343 1
1.94272871452687 1
1.63378704568707 1
2.44649404837639 1
2.57964039556047 1
1.11058288269728 1
2.8240220763472 1
1.97453903361963 1
1.30187068417592 1
2.92107075702019 0
1.79938773581592 1
1.91801414806283 1
1.583288714158 1
2.24459424043265 1
2.31301092957122 1
1.8379862296898 1
1.95949092849529 1
2.04951049851669 1
1.62877973241625 1
2.05365952965059 1
2.18112637445183 1
2.38912068220075 1
1.93711811703959 1
2.32844333416528 1
2.1840411376184 1
1.66206952972215 1
2.55192034694257 1
1.7182732756508 1
2.97156950853531 0
1.13914607586644 0
1.95386215849958 1
1.16383701294032 0
1.85140268022412 1
3.03741411001031 1
3.42967281815898 0
2.50314260333466 1
1.60937337816736 1
2.21337144624428 1
2.70868573707105 1
1.52492598018322 1
2.09184484818202 1
1.97623141056045 1
1.09264017236877 0
2.69118431186696 1
1.68900373702999 1
2.24797406962638 1
1.35610318424272 1
3.21552078423992 0
2.11443559111257 1
2.59002903023542 1
2.0962819309928 1
1.39674625577156 1
2.22592441849018 1
1.66334523156551 1
2.81722782996097 0
2.55521185309285 1
2.15042540137284 1
2.82187791448245 0
2.39257740268487 1
1.98709155944034 1
2.08935805384879 1
1.35610486339594 1
1.74204883598 1
1.42365722719087 1
2.05748595972764 1
2.14365973444936 1
1.76459602822911 1
1.34767363672026 0
1.9697552339913 1
2.95322080040918 1
1.9178512308254 1
1.51177858486938 1
2.86132854027675 0
1.36295925017122 1
2.06106002706503 1
2.4126265612845 1
2.23709262733132 1
1.93562372079301 1
1.83973307952407 1
1.6805724006128 1
2.91900008361917 1
2.80117039219529 1
1.35148324131687 1
2.25588059673754 1
0.502736731855127 0
1.67741684370866 1
2.12006435481225 1
2.27904279273058 1
2.20287826539716 1
2.10788074809933 1
1.76152249317132 1
2.26735890946147 1
1.18729314994627 0
1.95502217271633 1
2.46140286487377 1
2.42757478510985 1
1.81477761349343 1
1.78796928646475 1
2.0190005321952 1
2.42896375892567 1
1.31233609800871 1
1.96051536139686 1
2.08658920261274 1
2.59318720595158 1
3.08111939657916 0
1.61424191465872 1
1.99204310894695 1
2.08882910612848 1
2.07680397008533 1
2.44220448590429 1
2.30981394174949 1
1.87778748223854 1
2.25943901373129 1
2.10062471731203 1
2.08742762232229 1
2.23831143907213 1
1.63286651410618 1
2.51862425474022 1
1.40951488131809 1
1.42757760111862 1
1.46912045416323 1
1.73393147652971 1
2.17548780605087 1
2.4308445554297 1
2.30792860549003 1
1.56815485111386 1
2.32596572178578 1
2.56895695331507 1
2.00269849713174 1
1.86049402663739 1
2.10463309122391 1
1.63909480066481 1
2.30197841140005 1
1.83261623301783 1
1.77731974231891 1
1.81954731499141 1
2.01929571258815 1
2.19823045425201 1
2.27824401056813 1
1.08709521091429 0
2.29047587986561 1
1.89125216699402 1
2.26425802350549 1
1.72542248619258 1
1.6239045962749 1
1.95013341367215 1
2.04417329121723 1
1.86188433002182 1
2.02800451970772 1
1.90111296645904 1
1.08786245253332 1
1.66374340822531 1
2.29073555648644 1
1.76492537484889 1
1.6881751771851 1
2.40923751473584 1
2.03131597866007 1
2.95348523562648 1
2.80096871193532 0
1.38668462314691 1
2.18150728284398 1
2.36927883900303 1
2.58872323206047 1
1.93758235492842 1
3.23012654783393 0
2.52729361175739 1
2.1701086281532 1
1.50449073884772 1
2.12179833938718 1
2.14790599328228 1
1.9931417051315 1
2.02964387757387 1
2.13075380683139 1
2.03887076606992 1
2.23178442713636 1
2.11003446087683 1
2.2284964454175 1
2.44121357060641 1
1.74935945703871 1
2.37409923579183 1
2.07309921262579 1
2.62395896293591 1
2.05347556875965 1
2.86028390645654 1
1.68216260771532 1
1.53673099335136 1
1.4217034702585 1
2.91892544253881 1
2.22710193611884 1
2.19289243811183 1
1.32350647533987 1
1.89521078217753 1
1.95201077033865 1
1.54387294245276 1
2.22596628233681 1
1.83104648980871 1
2.54515571882279 1
2.50753398411429 1
1.74659700936394 1
2.04224762782569 1
1.38879063190502 1
1.4917899127741 1
1.3920697045868 1
2.20745294036979 1
1.6791065820034 1
1.15035183271838 1
2.17852689624749 1
2.3241798402533 1
2.2532304464378 1
1.98828950344738 1
2.06855173612088 1
2.36141705654645 1
2.01841086420696 1
1.78443651137226 1
2.61064393208975 1
1.59344494506717 1
3.11455082054609 0
2.12127441699441 1
2.48330879489719 1
1.72441031460724 1
2.49446561247493 1
1.77472972196238 1
1.37872773367239 1
1.85444315352779 1
0.964912061117952 1
2.25855612243307 1
2.24595660210394 1
1.42580373873995 1
2.06881628766302 1
2.20995581818741 1
2.3063962005037 1
1.53271860914106 1
2.41393895601623 1
2.06882747954734 1
0.941604808412907 0
0.996730648437823 0
2.46160152512059 1
2.2453062050599 1
1.96034879541106 1
1.38388015497183 0
2.33346374501411 1
1.99539432784714 1
3.14246856576375 0
2.80491188646647 0
1.85305192292581 1
1.46714116931384 1
0.637783881528346 0
3.04190753417489 1
1.74373413272749 1
1.93742211031839 1
1.79881011047099 1
2.16097460678107 1
2.03577229061426 1
1.4200631336198 1
1.84852635222845 1
2.71378440091101 1
1.95404742742184 1
2.75065541362136 1
1.62411347321999 1
2.24733130589796 1
1.5577694647608 1
2.01348288690011 1
1.58616029571127 1
1.28814366199193 1
1.79597717203699 1
2.00432909118639 1
2.17289212308051 1
1.69244519612191 1
1.76118375107143 1
1.38665359633136 1
1.61242724423953 1
2.52165115330508 1
2.86265059146948 0
1.86513952462569 1
2.07613396702791 1
1.99082201222136 1
1.31988562413066 1
2.51804411063996 1
1.22689017751804 0
2.27296761232325 1
2.82980527530292 1
0.915986768965489 0
1.63823694005888 1
1.84923367469632 1
0.686047433669091 1
2.13480345500101 1
2.00030248773777 1
1.50285721498063 1
1.72873412883064 1
0.775663195260183 1
1.6779607055462 1
1.88644431463456 1
1.57604383777099 1
2.39886656356273 1
1.88884946827902 1
1.94042320029674 1
1.62545042426693 1
1.86943612211788 1
1.3392112050321 1
1.74250940001114 1
1.89568735769231 1
2.61116108600204 1
1.59831584335496 1
1.60141308011915 1
1.78263586967362 1
1.85848345478281 1
2.55289603541705 1
2.51208309380524 1
2.89841240653418 0
2.50451670298143 1
2.3265242221031 1
1.85518229710424 1
1.64926992888336 1
2.49585047090425 1
1.69368647070809 1
1.79490369076636 1
2.84626211275486 0
2.25472415671928 1
1.85817223960627 1
1.63391398448574 1
1.54009478929307 1
1.18152715502899 1
2.26750200217988 1
1.99314844296767 1
2.70105825694861 1
2.07728234662928 1
2.84597861439077 0
1.84778861776074 1
2.26120359659002 1
2.56087156847726 1
1.15073352117915 0
1.55849588828582 1
2.22042120622005 1
2.08278300926064 1
1.38513678256772 1
1.27968659234724 0
1.3154235537319 1
2.85385437814319 0
1.89096649023095 1
1.57009090213971 1
1.69722514421693 1
2.17608037411864 1
1.13440357776443 1
1.58435235520596 1
2.71364694315801 1
1.90923136067923 1
1.01995111048998 1
1.28416380250802 1
2.26127784985715 1
2.11855057624103 1
2.2544258403245 1
1.76851781300137 1
1.91504131220658 1
2.01435958141052 1
1.93723762325544 1
1.78986475535408 1
1.90224348677816 1
1.67776785495768 1
1.78150118813917 1
2.12399237180486 1
2.17106221706383 1
2.34287422753287 1
2.52235665806594 1
1.95160694575929 1
1.94730074503937 1
2.27828780305224 1
2.02216285659855 1
1.93076543580414 1
1.84846344244966 1
1.65363255674106 1
1.94090711272393 1
2.59908894460971 1
2.25774951175193 1
2.11838552275188 1
2.09297460058269 1
1.8404869467217 1
1.71567661314339 1
1.88104859368084 1
1.835019956411 1
2.7090823193196 0
1.91601408792121 1
2.01917671557411 1
2.33467294181733 1
3.15684044694066 1
1.05644876882133 1
1.99587052580541 1
1.79924174327231 1
2.18986253264369 1
2.41795463566551 1
2.08016144186028 1
1.66474445122955 1
1.71535652301344 1
1.88500423480591 1
1.81951591761244 1
2.30397628255212 1
1.77864587531547 1
1.55437461735586 1
2.5995428843906 1
1.94531302295614 1
2.3425723581331 1
2.55698865944083 1
1.54392097174397 1
2.4646039925335 1
2.16414601417571 1
2.37925976861653 1
0.860067899601508 0
1.87930081600869 1
2.26972750450033 1
2.17683468480676 1
1.82821891566949 1
2.2087765174403 1
2.28277763366862 1
2.16574487555685 1
2.08964315685917 1
2.22922210391935 1
1.85246881278467 1
1.20591782538665 1
2.24936074527078 1
2.10762205700419 1
1.69981245573859 1
1.60854988886325 1
1.53898163204828 1
2.00797069942526 1
1.37921003516659 1
2.34812864414294 1
1.74526714758882 1
1.78477042121668 1
2.54333634368641 1
1.90042149728541 1
1.2353916763609 1
1.21266528389449 1
1.44589615195229 1
1.85177193102614 1
2.10995511708373 1
2.2644007106661 1
1.93362574756377 1
2.10967041245077 1
2.70624351599635 1
1.88378894594655 1
1.89243365549543 1
2.02662848358288 1
2.07750324422121 1
1.99964628330696 1
1.52160922791588 1
2.08728599647458 1
1.88633343972632 1
1.88032322439241 1
1.91924875829314 1
2.16904839542652 1
1.82829868544963 1
2.55675542847003 1
2.16099848207932 1
1.77619176448435 1
1.93214544023626 1
2.50438721373972 1
2.23361019901986 1
2.31398575835005 1
2.23708082846111 1
1.96772994005353 1
1.56650713184314 1
1.82125428115956 1
2.33913778045489 1
2.65891918586204 1
1.98439289019905 1
2.08701918509911 1
1.3633562702357 1
1.30015620293615 0
2.18113724194404 1
1.61989504584835 1
2.15907456990369 1
2.20888279919269 1
2.17030327318541 1
1.89768823863494 1
1.66359321176312 1
1.80103431331611 1
2.06571002164655 1
2.17435111420435 1
2.04631792062696 1
2.11018560263148 1
2.89216568220779 0
0.633399055498602 0
1.83134835198882 1
2.38435495122786 1
2.72448775961171 1
2.61419727007757 1
1.16905992940465 1
2.74737006100287 1
2.08248785760339 1
2.1626823948506 1
1.67589803017769 1
2.28168662079631 1
2.97538428590545 0
2.27964758182013 1
2.10733625860809 1
2.24558149476473 1
1.35705037849589 1
2.01488903232388 1
2.80863182605137 0
2.57496367056292 1
1.72808571213937 1
3.17096100967567 0
1.51335930288768 1
1.42596014575363 1
1.99295263966689 1
1.9954979284337 1
1.72285026943568 1
2.11446412034433 1
2.2690044062268 1
2.65035760137693 1
2.80195702666979 1
2.25901058356105 1
1.73309892810645 1
2.04075440016114 1
1.39327073641566 1
1.85132186170189 1
1.07027250769164 0
2.30683427964351 1
2.34485984750133 1
1.43752162549455 1
1.61918118733217 1
1.75382549338648 1
2.73878526311102 0
2.28734085283235 1
1.87393194434527 1
2.26626346778962 1
2.46684080458628 1
2.12747681446355 1
3.08144576128398 0
2.05228197010862 1
2.81995544423033 1
1.93600903120445 1
2.12731794074824 1
1.49793571023969 1
2.10745278408642 1
1.75800674415187 1
2.41001983768731 1
1.31756373770538 1
2.00637275247011 1
2.51675975852854 1
2.15792460982169 1
1.88158959404655 1
2.38845743759835 1
2.13969647224141 1
1.42119204696251 1
1.81978619482554 1
1.71774448414073 1
2.64715671362377 1
1.57909867202182 1
1.2580242976693 0
2.33836001530315 1
1.25629826257598 1
1.70459093619186 1
2.32702759500278 1
2.33351647717917 1
1.77822215942795 1
2.01207637337914 1
2.49522447944268 1
1.71636575319043 1
2.65502737210997 1
2.36197483311075 1
2.35871675576435 1
1.79066142088117 1
1.9936329686123 1
2.11072115967249 1
1.90318256903838 1
2.06261759407672 1
1.81473761479555 1
1.72106544067964 1
2.57231390572502 1
1.66675771094092 1
1.23878253976957 1
1.57307656354211 1
2.24072537283299 1
2.10914287496832 1
2.01431975741691 1
2.6148755787771 1
2.18084414583694 1
1.83886872181403 1
2.24454353631531 1
2.48629297715923 1
1.6791433131918 1
1.36506834727797 1
2.58096696197785 1
1.96348825308916 1
1.74728695012627 1
1.73583313046734 1
1.9219235698516 1
2.01240330656139 1
1.60926819901766 1
2.66070254719087 1
2.44997803241015 1
2.58200125718537 1
2.22574357144808 1
1.98487830973744 1
1.91339850845301 1
2.03600649436526 1
2.32400767848239 1
2.66970711605753 1
1.64770439163147 1
1.63619190477889 1
2.27437656796865 1
0.898062922109703 0
1.78385213829059 1
1.62928890535968 1
2.01880826510393 1
2.12685581985815 1
2.26487159556397 1
2.86951821479688 0
2.04091569571742 1
2.152390626876 1
2.35166971057725 1
2.14163899185708 1
1.5657819471525 1
1.52841155125844 1
2.13454433056462 1
1.67568527344098 1
2.1085045978029 1
2.06631552725792 1
1.38356111593495 1
1.65630226942705 1
2.00920768070333 1
3.0583435416724 1
2.02659917531627 1
1.66965767829537 1
2.06657129264199 1
1.60421121867227 1
1.94208999595229 1
2.09596224361089 1
2.19145593453887 1
1.55635968308355 1
1.44706312107225 1
1.94622707987048 1
1.21767648305493 1
2.457915428988 1
2.36419879358093 1
2.75300595065821 1
1.22205606582257 1
2.88606481815551 0
1.6801589805971 1
1.80194647057939 1
2.23779428958575 1
2.64812070368263 1
3.45528632757588 0
2.48247123959281 1
2.01960874100107 1
1.75269071870516 1
1.82165764650789 1
1.7428584593774 1
2.31429516233266 1
2.22892974533444 1
2.11689793408475 1
2.96701804750389 0
2.11386699619972 1
2.47835385475208 1
1.41363301261271 1
2.09887570339491 1
2.07479469428788 1
1.58070342691278 1
1.65395279506331 1
1.82488642996689 1
2.26357074273787 1
1.02115654589864 0
1.76744710699877 1
1.26942644382709 1
2.48323349138029 1
2.14085219280101 1
1.74009219056522 1
2.03785418471201 1
1.44201418016677 1
1.82180181039798 1
1.01360098296729 1
2.07216035309426 1
1.9220270694264 1
2.12848417844212 1
1.90975954745556 1
2.17159943618715 1
2.77682904419458 1
1.92050364045266 1
1.73189710552274 1
1.69444590304595 1
1.68871966518708 1
1.10959383073389 0
2.72390842663132 1
2.06978158225383 1
1.09045170482426 0
2.90148896058196 1
1.15334869313822 0
2.08387810962304 1
1.74435099956644 1
1.7434014997782 1
1.44762653714504 1
1.65925729477934 1
2.02353013839785 1
2.26712168507026 1
0.930138969332349 0
2.50014815769829 1
2.21156702558807 1
2.80078687310963 1
1.46378123177554 1
0.847947125172034 0
1.85410810155472 1
2.65812830725487 1
1.72066866177059 1
2.63829762242039 1
2.54084774665412 1
1.13407391266932 1
1.65901972519383 1
1.40689985220728 1
2.27022350303819 1
2.11187147157507 1
1.72033309343787 1
2.35142835153047 1
2.21506800286367 1
3.00197961572377 1
2.1230515569973 1
1.83867223585319 1
2.12288473152891 1
1.81119414739852 1
2.09221790425049 1
2.09444704124244 1
1.96332587273891 1
1.41872808824163 1
1.72538857090071 1
1.85805271335835 1
1.99522749114956 1
1.72901314947592 1
1.51487379362287 1
2.18449332582753 1
2.53457798962157 1
1.27560082957705 1
2.57261197631889 1
2.05240229332116 1
1.67341199081578 1
1.9249497609506 1
1.83724689302882 1
2.77208796398645 1
2.11798930038962 1
1.9830340753865 1
1.48652560074809 1
1.44706532562776 1
1.65155999055155 1
2.41708335500779 1
2.70389766972466 0
1.82003654775356 1
2.66752190191218 1
2.1810414013523 1
2.35041442678573 1
1.44428577453991 1
1.88569623930445 1
2.31746617082928 1
2.09607623766204 1
2.29156385571197 1
1.28892116706379 0
1.43599382600901 1
2.32811846603717 1
2.92974763736822 1
1.93788759827224 1
2.16738139780543 1
1.91219198227852 1
3.13851983884659 0
0.846874495220339 0
2.63594600959284 0
2.05154472871374 1
2.16678119265172 1
2.88961782188407 1
2.11562710205936 1
1.53874738363017 1
1.60001275138229 1
2.60551490300229 1
2.43368029049913 1
2.03246612434615 1
1.72371117860325 1
2.60306365392017 1
1.68077255989466 1
1.98205972166309 1
2.42984407097169 1
1.91085122481457 1
1.55064748710977 1
2.78052703534839 0
2.03389491924875 1
1.96354757780516 1
2.45129060793527 1
2.11878776755103 1
2.50711768182032 1
1.4067304376989 1
2.53060994199557 1
1.42606799289158 1
2.03606704790225 1
1.82627566404207 1
2.76222675244696 1
2.07271819592282 1
2.71874828917233 1
1.4095988021443 1
2.06631802405057 1
2.6196679176104 1
1.80963430535795 1
1.5859382070966 1
2.70942394156351 0
2.37626791807397 1
2.58907389834352 1
1.7414852466533 1
1.7041424460583 1
2.9898800162874 1
1.76576013014571 1
3.07754568454182 0
1.33476941375404 1
2.2453084187243 1
1.88097570906905 1
1.51475573936919 1
1.87742249505712 1
1.96977276585532 1
2.65716619780056 0
1.49817681207821 1
2.26241512149599 1
2.4184305221058 1
1.34146570933837 1
2.49567685527313 1
2.50167184811042 1
2.00816308981468 1
2.54865265444442 1
2.38003887936257 1
1.95044638233677 1
2.49149370972699 1
1.65956373153256 1
2.07284845880007 1
2.07462563470941 1
1.41170241119281 1
2.20453688884738 1
2.71496384659776 1
1.36436938536906 1
2.7872149088273 1
2.52655144000044 0
2.4634981891582 1
2.61080280823462 1
2.26074084391493 1
2.6738306964938 1
2.32405745379683 1
1.13007743556912 0
1.65517826164835 1
1.93890682853901 1
1.81900055499598 1
2.11621324515211 1
1.64243064526997 1
2.47810520070502 1
1.77680177103546 1
1.46690421914818 1
2.19372072900473 1
2.02351363808731 1
2.42398786844157 1
2.00492249236063 1
2.09184471942191 1
1.11234869443747 0
1.46702282532231 1
2.35508154773718 1
1.53057386601102 1
2.35827919421502 1
2.32163904055167 1
1.82502411104624 1
2.15191524201071 1
2.72651068137055 1
2.25455842285189 1
1.68088044601754 1
2.30843975404113 1
2.23807227027704 1
1.47039918703604 1
2.60731970757178 0
2.66865614521744 1
1.66924758291631 1
1.97419485113121 1
2.28431339259334 1
2.23160307555052 1
2.06452491458705 1
1.84326330233469 1
2.34619622370344 1
1.0995637473735 0
1.68951995985822 1
1.94284296201441 1
1.86491912350582 1
1.29151812278884 0
2.1276215254288 1
2.20968023594272 1
1.5657383537548 1
1.89333147033838 1
1.42526700998707 1
1.73547272251122 1
2.08937174222148 1
2.52116175436039 1
2.43853799303167 1
2.32529829557383 1
1.87854037078879 1
1.62993486910239 1
2.7289075922039 0
1.99079260925234 1
1.68171567727413 1
1.32446451329887 1
2.19001466364526 1
1.60538301407625 1
1.86828391615366 1
1.85954797862271 1
2.75311823561024 0
1.81169773865752 1
2.13179218531071 1
2.16718003502337 1
1.25542157537578 1
1.91517139502052 1
2.31676575016049 1
1.87001992422471 1
1.95621010857565 1
2.08480691752911 1
2.06639701509583 1
2.34808453214527 1
0.654557649297741 1
2.10762251875781 1
1.56150491898075 1
2.14692323372416 1
1.87378342584787 1
1.39999903713034 1
2.19103937553629 1
2.12765868555676 1
2.3664854979339 1
2.95699743718856 0
1.89939915095699 1
2.16589527843066 1
1.92458654418122 1
1.52484848475524 1
1.9157920931482 1
2.17050460764564 1
1.26044808924351 1
1.74482306267302 1
1.40521309772384 0
1.76630469354305 1
1.27583987666168 1
1.32746497182386 1
2.53891643936336 1
1.8493449932435 1
2.16472382513395 1
2.07144217261962 1
1.97094000575364 1
2.67119020315328 1
2.09229903974314 1
2.81371127128415 1
1.63892784049482 1
1.82005990059466 1
1.99562366207824 1
2.53600312111775 1
3.03266241914747 0
2.64359486834436 1
1.41145998984381 1
2.53785891382413 1
1.34836144418056 0
1.90506851930195 1
1.85358863358359 1
1.87931675966118 1
2.22422118054549 1
1.78176074711465 1
1.57926532142648 1
2.14232390539359 1
1.21032409536083 1
2.24273070320317 1
1.15655572004981 1
1.69604360275991 1
2.17840358203337 1
1.68017528118832 1
2.2562871243055 1
2.47371152446378 1
2.19950812628863 1
1.90241842135785 1
1.6939876250143 1
1.89667212203359 1
1.54964944531012 1
3.13642884415762 0
1.29921207503606 1
1.73505048787459 1
1.54316818885717 1
2.03861735989574 1
0.744129823653896 0
2.16672544923528 1
2.36461020739823 1
2.28760001209941 1
1.9285477018385 1
2.53340462103822 1
1.70099655691645 1
2.14362794059928 1
3.05112792920381 1
1.4049350577542 1
2.60846804148942 1
2.34803812653941 1
1.96750522024545 1
1.49658949938326 1
0.775711746408318 1
2.22258565116912 1
2.04760218683183 1
1.83899661489622 1
2.17679215585253 1
1.74933676966472 1
2.08153955570443 1
1.37667083898503 1
1.90881391456339 1
1.79270935019744 1
2.49021603003773 1
1.76688972499297 1
2.05305313255268 1
2.55723990493755 1
1.04436045811832 0
2.58885394377826 1
2.29016570962099 1
1.21503880835474 1
2.97721215129376 1
1.79160588472469 1
1.10492160029378 0
1.86377701703836 1
2.86683694431334 1
2.28565593047977 1
1.40052241909417 1
2.37737404401333 1
2.63953044812757 1
1.73377939018281 1
2.10878887132661 1
1.7924932990794 1
1.8484140626881 1
2.51904174493945 1
1.7944953206768 1
1.99521803435377 1
1.17707449227299 1
2.13898872749262 1
2.28043946646329 1
2.48544036938337 1
2.1108440110906 1
1.74270480101309 1
1.95766564425972 1
2.03412976409941 1
2.07380905538232 1
0.987461054609566 0
2.45250932464751 1
1.956537102601 1
1.90462640981449 1
2.70063795937285 1
2.11482356401149 1
2.03596938920302 1
2.31788846609344 1
1.86795918348156 1
1.52761672819046 1
2.99222129648268 1
2.4557548473199 1
2.739529143397 1
2.27417186649739 1
1.67938805865836 1
2.9924941115624 0
1.3135028578735 1
1.65231849259979 1
1.90739933204947 1
1.90071278127488 1
2.58867388601056 1
3.19897589125658 0
1.5432949018825 1
1.9285306310581 1
2.09799455313227 1
2.18954828515186 1
1.77986837882715 1
2.44057924076622 1
2.12395303721484 1
1.79042353153112 1
2.88036945774337 1
1.94946972162236 1
1.67416090945646 1
1.99409995441854 1
2.22322709335897 1
2.51894269418265 1
1.87696044596387 1
2.06740769336839 1
1.45068947808414 1
1.53498487564746 1
0.958404025986256 1
2.34170335131583 1
1.38239387711576 1
2.05317219230806 1
1.94653237648895 1
1.66371458053383 1
1.10661968867359 1
2.21981954328752 1
1.99736865613598 1
1.7512079239379 1
1.76592694579133 1
1.94379651422879 1
2.55097349646006 1
1.06126186787555 1
1.98974780071759 1
2.23887282061704 1
1.09001747367689 1
2.66146202805651 1
2.44244060773329 1
2.45864171427979 1
2.31289613531905 1
1.25211832755523 0
2.8879867519222 0
1.90267225221068 1
2.02301011980955 1
2.24097059730899 1
2.25874144471641 1
2.37105739860106 1
1.59759907036701 1
1.83885469621205 1
1.13960603097316 0
2.25512280021904 1
1.9843838308244 1
2.06558311190084 1
2.00261728704979 1
2.14132042356686 1
1.85850667343242 1
2.33842699789539 1
2.27512421874409 1
1.73361528657693 1
1.94726498935771 1
0.783349777489449 0
1.94062757246764 1
2.41235759237706 1
1.3720022368538 1
1.11732585380263 1
1.17176469341508 0
1.54424727604977 1
1.94977482247987 1
1.34814493702087 0
2.77438566496301 1
1.96053621093962 1
2.618363913914 1
1.81780993452228 1
2.0015139238845 1
1.8650750006772 1
3.08048919825076 0
1.55760452110499 1
2.29673573984711 1
2.40788083847467 1
1.9577851975201 1
2.14891385748182 1
2.33811744765527 1
2.43396104893961 1
2.67279349353837 1
2.04837358865705 1
2.14669478367412 1
0.813071704005041 1
2.36482326269713 1
2.9031918646114 1
1.74088745699234 1
2.03174457936741 1
1.51185562698586 1
2.36525336075195 1
1.67621820951301 1
1.89666656776373 1
2.18053353441303 1
1.38980786207115 1
1.26405260884024 0
3.09315451810435 1
2.13718271932755 1
1.5851942499514 1
2.46337771740341 1
2.91316572056245 1
2.07520837252786 1
2.42982955933752 1
2.09689285784453 1
2.26402618677691 1
2.39944887646106 1
2.4894478547264 1
2.34345835086189 1
1.94991827861306 1
2.08291548032645 1
2.38130099598306 1
1.89978774675205 1
1.96549579960789 1
1.88783994331066 1
1.65409356724002 1
2.0886662086291 1
2.07217581688527 1
1.82762669129642 1
1.91093351578145 1
1.59754398321336 1
2.75568621459932 1
1.71933210719848 1
1.79391099370609 1
2.11692035640133 1
2.18764232708535 1
2.07698805370444 1
2.23865513316499 1
2.40380976506481 1
1.60156666757162 1
2.43236176165651 1
1.5249756357012 1
2.01220347875109 1
1.23504743766049 1
2.26781843111966 1
2.44302237285841 1
1.82971866351286 1
2.32571270012636 1
1.67781715315082 1
2.05819342963863 1
1.71733236390097 1
2.48130425405472 1
2.11937029443582 1
1.96400861545684 1
2.03771040820544 1
1.9983241348601 1
2.23751882157969 1
1.82487050514509 1
1.84047793214689 1
1.77120459515863 1
2.77244005310272 1
2.44897138838261 1
2.23745538184414 1
1.52047242142607 1
1.79516770993982 1
2.3806717443534 1
2.30172930025478 1
1.9135058289441 1
1.81689661945344 1
1.52581460734453 1
2.66538246793405 1
2.42660397067385 1
1.76186622758758 1
2.13779162130025 1
1.8330334030657 1
2.39341352177889 1
2.59639634111818 1
2.26903378368404 1
1.90994041504357 1
1.27875775648066 1
2.25843441567386 1
2.17506840253312 1
1.90144161011955 1
2.24717332064377 1
1.37412841882141 0
1.73028338505385 1
1.72917897847132 1
0.648469141001015 0
2.24026037107342 1
1.89579880738117 1
1.83289575061877 1
1.687393208764 1
2.00457634034631 1
1.40752681583948 1
0.739925350690483 1
1.66632500727581 1
2.67229046878207 0
2.41626796595534 1
2.3479766397166 1
2.7132417304916 1
3.1227012680258 1
1.96841319554718 1
2.23520395890342 1
2.56208725346545 1
2.31359349571185 1
1.67914881681817 1
2.10189086876386 1
1.9482998888045 1
1.71715816617971 1
1.76180194783324 1
1.78194040380634 1
2.29072364536921 1
1.9281525944407 1
2.06598495241894 1
1.9086606900598 1
2.594323583082 1
2.36120564492968 1
1.78137740745804 1
2.88683598959065 1
1.73710424026583 1
2.83589562899469 1
2.19665187539049 1
2.14711538621513 1
1.43473378810992 1
0.66674500145023 0
1.92938224042678 1
1.79069148548045 1
2.2157504164089 1
2.4255112336349 1
1.98857455748908 1
1.54992763726997 1
1.59015150517365 1
2.2808060916594 1
2.18090243813714 1
2.1544347382682 1
1.4440444634515 1
3.04864443166359 1
2.65515738556792 1
2.08483556386756 1
1.35183324921621 1
1.55354141364861 1
2.15615454177143 1
1.99558602629972 1
1.53222756621749 1
2.27559848216164 1
2.19682028542503 1
1.11846500258716 1
1.47974336793171 1
1.99681172378445 1
2.00623384003823 1
2.08289081668263 1
2.26433266613682 1
2.24632341752534 1
2.06609269559619 1
1.93581807710234 1
1.36905228278527 1
2.02527117559798 1
1.66051288231535 1
1.04339169702875 0
2.87239756886889 1
1.61674530868321 1
1.06951108604344 1
2.02271703864381 1
1.75739113944947 1
1.97872548360848 1
2.13935143799664 1
2.53714175931905 1
2.03701939355046 1
2.40593392341267 1
2.2166180603169 1
2.23368672732058 1
2.28795877793746 1
1.86393789234194 1
0.868023769670569 0
2.10208988255718 1
1.44356570489862 1
2.61854422224582 0
3.42897334339877 0
2.43714480203968 1
2.4840083394994 1
2.49594498125906 1
2.01210144227731 1
1.66540732245894 1
1.89786934816494 1
2.22119751795821 1
1.57528759588675 1
1.90820911162309 1
1.91542260245177 1
1.30997537659137 1
2.35550606691885 1
1.90913642283455 1
2.05161014414302 1
1.86183020718522 1
2.60288559137461 1
1.67351635152329 1
2.36897722835074 1
1.9280438609173 1
1.87846561525855 1
2.17428553712441 1
1.84882874309575 1
1.93838846833385 1
2.15330230348801 1
1.52778852724278 1
1.779529622851 1
1.50230646252539 1
1.59340272342691 1
2.03961303802192 1
3.22477910038787 0
1.91979396446565 1
1.58237165972144 1
2.5254330100178 1
1.96064140990462 1
2.22234401801145 1
1.57699617701057 1
2.92393036966252 0
1.86270312946543 1
2.69221132772941 1
2.36592386128736 1
2.06381191326658 1
2.38230184065089 1
2.16058764268936 1
1.56280410845564 1
2.39914274817934 1
1.22729389059705 0
2.11124610740199 1
2.06268452214581 1
1.23722404196976 0
1.67754752698659 1
1.9017672097953 1
2.04380920556073 1
1.52809151415213 1
1.71101322484596 1
1.32579971898521 1
1.32023001654501 1
2.96328158843382 0
1.85204952533143 1
2.28370385188637 1
2.29814488749129 1
2.42582451067216 1
2.61917148039664 1
2.27784866242944 1
2.48402048186916 1
2.33499968723529 1
2.11435457955911 1
2.54877635693774 0
2.57938879462605 0
1.68025196846256 1
2.04033985227694 1
1.44640835654657 0
2.61933472394202 0
1.67834415090039 1
1.59466977076886 1
1.57099093517374 1
1.32491010347926 1
2.34421879293085 1
1.38670395096349 1
1.80432397165643 1
1.99018694339172 1
2.45190252038994 1
2.72828399046896 1
2.12848200341576 1
1.6192551211119 1
1.13274774787023 1
1.54372355376102 1
2.30675768748465 1
1.81049038065313 1
1.21584468444623 1
2.31160496424651 1
2.77486297515783 1
2.58985316530202 1
2.94838427057445 1
2.39645280934927 1
1.55923355120578 1
2.75922477156296 0
1.46844788304951 1
3.0130426745097 1
2.48613941127188 1
1.73761007448517 1
2.01951945882274 1
1.94835814567492 1
3.41011340169491 0
2.32076487331117 1
2.44414054319579 1
2.21663679949056 1
1.93428081199069 1
2.3766894614116 1
2.01040171926825 1
2.0107319503696 1
2.36146971150942 1
2.13868490953228 1
2.26385641360691 1
1.3244875802683 1
2.80704189108032 1
1.9265727610492 1
2.26247672793224 1
2.75788071587252 0
1.76436084719425 1
1.98889127416892 1
1.05517765655034 1
2.07082611368633 1
1.59272844285109 1
1.19735918350232 1
1.24939627171673 1
2.03603649253076 1
1.94196326722403 1
1.20072646238921 1
1.89995724492631 1
2.03796664147087 1
1.72853184811708 1
1.97006118157091 1
0.98135467278174 0
2.05214444541166 1
2.37263813386244 1
1.63350532872379 1
1.30555875552742 1
2.137204218148 1
1.98062419507053 1
1.57856272038787 1
2.33703412275498 1
1.79161010722258 1
1.56947841557655 1
1.46502748493633 1
2.26964080312906 1
2.17485275465957 1
2.20263461829503 1
1.93451314324829 1
1.95936938156644 1
2.25237288294259 1
2.63373987316023 1
2.12921929475431 1
1.98563554220634 1
1.62340470513989 1
2.03873924028369 1
2.17296469560369 1
1.9922803224844 1
2.28714458096333 1
1.62305561785736 1
1.74237630317368 1
2.32023892866713 1
2.78543657947529 1
2.36691200960824 1
2.07204442094732 1
2.32480566982 1
0.884746487352378 0
1.54254223146059 1
1.64729762300868 1
2.18921910834678 1
2.25689721306611 1
2.30767886085865 1
2.66251082775953 1
1.43848965911869 1
2.11235515566744 1
2.23160478081495 1
0.866184807707333 0
2.17103893681603 1
1.85870773891147 1
1.58087510107068 1
1.65517538513596 1
1.99487818122635 1
1.61332858230867 1
1.65459674363317 1
1.97085685528169 1
1.69950249809053 1
1.79523880512565 1
1.88652175020292 1
1.64742945691913 1
2.66779125895632 1
2.05682544082684 1
1.55236640935142 1
2.34022731218442 1
2.16726573049967 1
2.35955061269295 1
1.82562372785192 1
2.02335686244896 1
2.31505339968426 1
2.50812206657434 1
1.8548321630773 1
1.34334842613914 1
2.46077643021008 1
0.989248325982376 1
2.06155358264923 1
2.62921055468705 1
1.66823171031802 1
3.02396436980289 0
1.82771237815217 1
2.63867647101634 1
2.61839888343856 1
1.62966452607853 1
1.86042047109989 1
1.22254703243334 1
2.43330924222594 1
2.4238806215843 1
2.00957655551313 1
1.75360316636845 1
2.26820091974829 1
2.23126479808938 1
1.73580395128119 1
2.14336949787625 1
1.51946245345486 1
1.66892804434954 1
2.6904752948357 1
2.20406472517029 1
2.29574836623936 1
2.14954404376992 1
2.01756733513942 1
2.04287012060172 1
1.55980112389417 1
2.22647892757016 1
2.01899901584594 1
1.56408711585785 1
1.89874031545994 1
1.81191381312005 1
1.90542122273166 1
0.877346732617796 0
2.07178084321162 1
2.21612687701079 1
2.05948345006751 1
2.49961952230944 1
2.20520122789627 1
2.00623794208582 1
1.9560366794347 1
1.83673491583478 1
2.53005582627279 1
1.52937979279446 1
2.0111886136115 1
2.0517819022231 1
2.12219543658576 1
1.83815068036892 1
2.5366965089204 1
1.74856060809709 1
2.56232006816853 1
2.48408881941149 1
1.92994985467789 1
2.42449310550756 1
2.20204430298779 1
1.75571222938789 1
1.63396767682046 1
2.41081592184553 1
1.97073368250863 1
1.70054003401291 1
2.30850786596325 1
2.40626331637897 1
1.74748448058631 1
1.5382827954353 1
1.61630493024533 1
1.54914757900727 1
1.74274864776062 1
1.20965223900695 0
1.55333635787569 1
1.87628180278179 1
1.78302793496935 1
2.06305691804925 1
1.22158508397658 0
1.99238079583819 1
3.01493277419119 1
2.40354567856387 1
2.11346585622089 1
2.29194712603257 1
2.80058688420582 1
1.89550789805787 1
2.56957458701757 1
1.48783774250572 1
2.14159476250263 1
2.14234742666214 1
1.92367970812475 1
1.97974103888556 1
2.38634501281646 1
2.27550339073541 1
2.06649366582201 1
2.34547712921059 1
1.54198438311785 1
1.71998956507051 1
2.42660198052356 1
0.839410299563951 0
1.55280090129082 1
2.22625150639882 1
2.35266310823037 1
1.92670819977021 1
1.19976460066562 1
2.16149301261406 1
1.19146268053265 1
2.22163926086626 1
1.6533320475262 1
1.27938060294362 1
1.48036352808199 1
1.88757348148266 1
2.7100706677415 1
2.01294275301507 1
1.93922373604816 1
2.32682671338372 1
2.61472539009684 1
2.25778590542273 1
1.64762551697433 1
1.65048216254638 1
2.5506357659161 1
0.731260742871542 0
1.95557840662406 1
1.77780437453473 1
1.85619263052616 1
2.55272033841134 1
1.75826106623859 1
2.13142030509656 1
1.74638935622363 1
1.67140227868622 1
1.73940237747647 1
0.988417304627898 0
1.8785540986536 1
2.06305920937159 1
1.84313532136995 1
1.98789370324934 1
2.60654853599831 1
2.07216068126974 1
1.4511013254829 1
2.00341541460839 1
2.75714643876445 1
2.89812694268664 0
2.44979215424368 1
2.63380375644976 1
1.7476642978195 1
1.94957914347633 1
2.51512544656307 1
1.79178155022304 1
1.959510567861 1
2.09056211583878 1
1.99971164916181 1
1.43302173921041 1
1.56244346158702 1
1.34106065973338 0
2.17274911171358 1
1.82293451355097 1
2.26551469129906 1
1.82190639836881 1
1.49294099340742 1
2.02532306144619 1
2.45778311640493 1
2.23451154826253 1
2.39768196816636 1
2.17450887644298 1
1.33443455321213 1
1.7701431926951 1
2.18353857470227 1
1.60913291090052 1
1.93264584530152 1
2.36717855910423 1
1.28403358831183 1
1.97243405779805 1
2.16072058247119 1
1.33578183401254 1
1.84699251785083 1
1.35976973517399 1
3.11298245938021 0
2.21661239779118 1
2.32266067203446 1
2.25619960745471 1
1.77999862998655 1
2.263689110247 1
1.92845224352255 1
1.54507872587767 1
1.95357242821967 1
2.00582543242662 1
2.4241015316449 1
2.38408189071171 1
2.83789324955605 1
1.59589645163788 1
1.88180566235324 1
2.21283822022206 1
0.89193296294111 0
1.55005372224216 1
2.5437693374765 1
2.44964398019636 1
2.25007156043846 1
2.27243786621053 1
1.53308967946109 1
2.38025975303187 1
0.991671507051406 0
2.20075388166047 1
2.28612874316665 1
1.51786415691523 1
0.999989567058813 0
2.5481745782078 1
3.07055543998346 0
2.03620900461506 1
1.95466112994224 1
2.28532515184933 1
2.29394660197177 1
2.08739200547193 1
2.79367675017802 1
1.6898612358802 1
1.93508661651697 1
1.59952027448818 1
2.38478958370171 1
2.15642890894952 1
1.40937296864518 1
2.61924678113606 1
1.7478099868802 1
2.73330144931663 1
1.54172932188346 1
2.05857159310991 1
1.89480768862304 1
1.7545561684047 1
1.52244662701852 1
1.26813470999625 1
2.16923534145099 1
2.04950208105165 1
1.10235901748091 1
2.73845969187938 1
1.50143154430736 1
1.50302296006031 1
1.50258079573236 1
1.43105326170339 1
1.93224256947361 1
1.65548481135577 1
2.43721500077913 1
2.34215904836929 1
2.40899721018049 1
2.56171209915116 1
1.43736331870595 1
1.45905560540148 0
2.50054943454438 1
2.30933544477617 1
2.0830001370187 1
2.12882208271532 1
1.6531351580969 1
1.89850714744591 1
2.98942930164606 0
1.81257590655182 1
3.05815875849917 1
1.10129469965476 0
1.14245423307861 1
1.9477593599813 1
2.37952964937258 1
1.83012419365119 1
2.20147365202343 1
2.61599988221381 0
1.40240417869599 1
2.19667537542106 1
2.04146576278238 1
2.82459422362036 1
2.34086326842096 1
1.2017891451816 1
1.69410893202541 1
2.10361464564513 1
1.90502910370593 1
1.46452954539459 1
1.42174225201354 0
1.98556198695063 1
2.04746961517989 1
2.28041241101912 1
0.969222032963179 1
1.94330490737649 1
2.12313305957265 1
2.87023534116813 1
1.81682471866854 1
2.12071868034595 1
2.26499112840582 1
1.40714121738994 1
2.20694544090555 1
2.68709563505141 1
2.68856140180939 1
1.8957639395003 1
2.03166448462241 1
2.18149263234573 1
2.98577696031402 0
1.17679820423564 1
2.00807156303961 1
2.026059292105 1
2.04739966226007 1
2.14578562644737 1
2.16442747770849 1
2.37314900240571 1
3.12912346945965 1
2.28833712514741 1
2.09142338661071 1
1.68736924040963 1
2.94115952841635 1
2.15390158873319 1
2.643110195486 1
1.67193861283926 1
2.35034697672394 1
2.25221253384937 1
1.69846537451445 1
1.71096232722063 1
1.93068127555911 1
2.13992072979679 1
1.79023147377995 1
1.29363900902322 0
2.03596844090705 1
1.80479453542689 1
1.5222225110514 1
2.37265316271098 1
2.12060090876339 1
2.56619110955397 1
2.69750539240249 1
1.91097834072125 1
2.11205717040097 1
2.33516415443198 1
2.44572287024328 1
1.94975846718232 1
2.33501954732097 1
3.29916981316952 0
1.85487530721417 1
2.219712223781 1
2.02238175709966 1
2.09585013524875 1
1.90927187664265 1
2.67830951913144 1
1.33139209812326 1
2.24265261539913 1
2.43192274041559 1
2.54503991090146 1
2.33430553004583 1
1.8860999737614 1
1.61434491112176 1
1.58625792494196 1
1.92293537629803 1
1.25505420560286 1
1.96456166873511 1
2.04251723095171 1
1.75289548692302 1
2.27622448041462 1
2.74886205391554 0
1.98772072458924 1
2.78286847881207 1
1.52116376265956 1
2.10667852317101 1
1.80671158960292 1
1.58520999724718 1
2.39628811972148 1
2.40204636131586 1
2.80978040684703 1
2.29249701262017 1
2.50724770455996 1
1.93808896413892 1
1.62849141233661 1
1.48768590303582 1
1.94037861341471 1
1.90620963336218 1
1.57102606812512 1
1.58803238746598 1
3.1269658773482 0
3.75604773852959 0
1.82084034754351 1
1.76889148509449 1
1.64948013042524 1
2.62567926035543 0
1.94215053433508 1
1.79829067673796 1
2.35199299514239 1
3.06184316952661 0
1.46521228719073 1
1.81119372332365 1
1.81726105241815 1
2.24966054553632 1
2.38791637088389 1
2.99620127581644 1
2.48467292437312 1
1.60165966442394 1
2.38224935102834 1
2.48655860055689 1
1.54785998598918 1
1.80060642960765 1
1.8429628871079 1
1.50456759877818 1
2.23637007371727 1
1.24580036183104 1
2.20081622857268 1
1.81376988415282 1
1.40324075615213 1
2.21113769821223 1
1.11888430201497 1
2.57395215742028 1
2.07254778661328 1
2.11037664930776 1
2.90636071841476 1
1.48214524759332 1
1.98554250063453 1
2.23477888963501 1
2.3896106179282 1
1.79136188492612 1
2.43049022401762 1
2.490823612266 1
2.9630224676085 0
1.28717667595631 1
1.45458382648575 1
2.30253781925422 1
1.35190920632939 1
1.28461712100102 1
2.51427269147011 1
1.65543505623954 1
1.67809844378154 1
2.03325725314366 1
2.08412317660516 1
3.13575335130482 0
2.06366562367488 1
2.16841485821259 1
3.18300619206979 1
1.90937361572258 1
2.77388920677369 1
2.56101800900475 1
1.4840677644338 1
2.48896717968789 1
3.33991384604762 0
2.24099954396592 1
2.28211096271803 1
2.03415442547076 1
1.95125321470203 1
1.2018849227574 1
0.899575637477161 0
1.34484307605604 1
2.28678194876915 1
1.68549599353772 1
2.7537268719564 1
2.39462141227171 1
2.32995848113899 1
1.69239753983165 1
1.67041046519112 1
1.96468297854363 1
2.08576512648401 1
1.81196058727707 1
2.62419251795608 1
2.41290632654482 1
1.5061348535898 1
1.93228829546127 1
1.66472101651676 1
1.56782456800503 1
1.89026272062653 1
2.66995529711224 1
1.87953483235588 1
2.34426688982131 1
2.18118746146402 1
2.16417398237394 1
1.99363422299966 1
2.01721210574339 1
1.73806762748472 1
2.04559455903294 1
2.11673381232628 1
0.952222369842239 0
2.06445310806587 1
2.18875621462838 1
2.38438304654494 1
2.38531189333241 1
1.53617233854684 1
1.5127609328316 1
1.46830307841198 1
1.94348139802378 1
2.17099051808394 1
1.12513142737875 1
2.05672018368605 1
1.48026524710115 1
2.3375795419059 1
2.28520490948673 1
3.16017246553904 1
1.72514770541801 1
1.70716377470416 1
2.31819337888934 1
1.88653279328793 1
1.93123273834152 1
1.54246477744415 1
1.75775400579654 1
2.1446375750777 1
2.08322215026207 1
2.55108239834369 1
2.16767357420253 1
2.41335121282627 1
2.34025258288084 1
1.83970464589207 1
1.82075778774104 1
1.48117553619658 1
2.19069143281784 1
1.52852557688993 1
2.12974912793035 1
2.29390407760424 1
1.94595632383434 1
1.93719976819027 1
1.42394173983318 1
2.22338843822172 1
1.66092111341019 1
1.83389002690814 1
2.04942241573564 1
2.06091056923621 1
2.82066765280269 0
2.60500440647528 1
2.64080021888079 1
1.74562980713848 1
1.36236013825105 1
2.27315745853453 1
1.72821070465286 1
1.69927632911278 1
2.04934329982626 1
2.60043981401331 1
2.06511308460272 1
2.00393030591315 1
1.48045191995576 1
3.13681081332663 0
1.81845792811121 1
2.13559090944243 1
0.721758140177542 1
1.78438005908079 1
1.53754984203429 1
2.64732397470354 1
2.13805690163526 1
2.93444533752878 1
2.34673775144938 1
1.2159559180544 0
2.59486949131143 1
1.66311843615641 1
1.65233576124448 1
1.42876955293321 1
2.87055917672616 0
1.34787628904028 0
1.95151352504671 1
1.12098051105267 1
2.26795873849425 1
2.35207765392707 1
1.83153251998808 1
1.2165657723844 0
1.19186689735729 0
1.87991516039898 1
2.27029199780048 1
1.60529471328117 1
1.80832925530607 1
2.30984279010611 1
1.58305837683504 1
1.37988979534219 1
2.32335053500524 1
1.26378355051331 1
2.12935698615839 1
2.10793220202783 1
1.65497111453256 1
1.02561550963928 0
2.42048928348275 1
2.12690582127986 1
0.835161961326315 0
2.55520660221729 1
2.46354307496494 1
2.41637200364529 1
2.63059741009998 1
2.52772287381202 1
2.85296618374738 0
1.87215369852317 1
2.8420494246349 1
2.09998044613062 1
1.6833917378034 1
1.37228433753061 0
1.31372030189591 1
2.56979357080666 1
1.435180329346 1
2.46260666143137 1
2.26162944475562 1
2.18711978848567 1
2.9821779994574 1
1.64211127964125 1
2.03037082948225 1
1.76024753762965 1
1.593206636379 1
1.85683939184185 1
1.60822874369659 1
2.13988006511154 1
2.57417761891414 0
2.38293317246399 1
2.06982566806948 1
2.07496683057403 1
1.9157960660055 1
1.56239042392163 1
1.66382571341103 1
1.72489297544103 1
2.30503393071393 1
2.074710425253 1
1.8004255014835 1
2.73279590917613 1
1.46849762684771 1
2.27096303886375 1
1.51708199975991 1
2.25589078447286 1
1.84527431346587 1
1.84339387470863 1
1.03809739445113 1
2.16064738408571 1
2.36354636813509 1
1.81908152699546 1
1.70993046619328 1
2.05227811400821 1
1.81529354662684 1
1.79408519804236 1
2.93013064360302 0
1.82151392712799 1
1.68447525142052 1
2.11511952386566 1
2.46075183450763 1
2.1208671556967 1
2.33144089012743 1
2.2053633575972 1
2.21063862393998 1
2.29709823849442 1
1.93739620409225 1
1.91905927648416 1
2.52249316256138 1
1.89965641397642 1
2.139032935581 1
1.96536114602331 1
2.31143694506942 1
2.19503569527146 1
2.53464659904413 1
1.95827104948444 1
2.53192519845357 1
1.95483443459944 1
1.92039807670681 1
2.11856968179012 1
2.08093724798111 1
2.27429810820844 1
2.32893604875176 1
1.85006436654221 1
1.8772515330663 1
2.65916640809388 1
1.88417442807504 1
2.16424346128529 1
1.85479701284102 1
1.8119569319741 1
1.79069107839531 1
1.79627546572154 1
2.37317583820232 1
2.09301233746773 1
2.66362443127974 1
2.34269488710367 1
2.67310247124123 1
2.4742142682401 1
1.94467028247876 1
1.94546853427567 1
1.07441844120551 0
1.36520387574951 1
2.2779037993689 1
2.28384030125916 1
1.70792105884062 1
2.07683212561972 1
1.89636298835386 1
2.43133896727761 1
1.97332509787501 1
1.74923728996035 1
2.54547788180835 1
1.39764899036232 0
2.6004871659349 1
1.53680125648972 1
1.54536019253367 1
2.35158593152658 1
2.59316418753324 1
1.67090189964396 1
2.04684351803725 1
2.5824719718538 1
2.0666987988122 1
2.19811472690712 1
1.60813961878583 1
1.50744049234907 1
2.37844621559614 1
1.46348454154655 1
2.19790589092367 1
2.44135583023013 1
1.98328832861174 1
1.38280605107441 1
2.40070652834192 1
2.47058250903211 1
0.961546579217483 0
1.76910525146233 1
1.74423187506706 1
1.84098637734799 1
3.73734613999228 0
2.14950916302358 1
1.66010102298952 1
1.8612691284386 1
1.25066701731384 1
2.09724872037792 1
1.54118363473459 1
1.94318581053487 1
2.48818192481698 1
1.43427921116683 1
1.39144578205904 1
1.93576033259089 1
2.1153408823362 1
1.47910675660544 1
2.08420665964685 1
1.28660162475742 1
1.60972882977836 1
2.09170153956464 1
2.07049255171389 1
2.00011142134261 1
2.280585656864 1
2.45561210709267 1
2.06152277504516 1
2.32938445309202 1
1.39242685019446 1
2.38996192312216 1
1.67148091866995 1
1.88609185352817 1
2.39900275025317 1
2.15046217516503 1
1.63308465476796 1
1.84317584875843 1
2.28289340763234 1
2.64845340142835 1
0.722203600041289 0
2.78321206414693 1
1.8052612483109 1
2.34846102395954 1
1.77277439918221 1
2.18474070808427 1
1.90781817402563 1
2.47950235321806 1
2.18624710951909 1
2.25370561884175 1
2.03487294648058 1
2.13915128286496 1
1.66140559609189 1
2.65413747012204 1
1.60856375792811 1
0.953936647688608 1
2.47268767629444 1
1.85837388318884 1
1.68575549161809 1
1.43171390171887 1
2.49141152941741 1
2.7964014380218 0
2.3841325735819 1
1.35145862736937 1
1.75624635714704 1
1.83469728150039 1
2.03656252637205 1
2.1236529060216 1
2.48290085690064 1
2.11686016423828 1
0.932779992269866 1
2.2418499023397 1
1.98915284890445 1
2.6941571254561 1
2.26894287493679 1
2.45012826445233 1
2.21410138466561 1
2.18473225960608 1
2.12928466386373 1
1.2611286172652 0
1.92771500502007 1
1.64844985499732 1
1.60476606427312 1
2.05345210562186 1
1.44449760793777 1
1.81767836463594 1
1.87820999828475 1
1.4507665578281 1
1.87948052322962 1
2.79356751893291 1
2.10120802247721 1
1.71169517446091 1
2.06064337609101 1
1.93833915700742 1
1.75772475694294 1
2.12500799338749 1
1.83927383101491 1
2.1334564900417 1
1.30776898029322 1
2.8034939817179 0
3.09689187608303 1
1.37438639493027 1
2.07012157817426 1
2.28831366384331 1
2.18219874717451 1
1.44330077856407 1
2.39662064039102 1
2.08761574917599 1
1.57361709557793 1
2.39857378749869 1
2.22874428538727 1
2.52937387986589 1
1.39044945099855 1
2.00008378560892 1
2.29114593029104 1
2.02403549039418 1
1.15219688875193 1
2.81854517561103 1
0.863182460283047 1
1.33714787849469 1
2.43771789450137 1
1.77111625092119 1
2.32883665455242 1
1.5504231452835 1
2.21865750488952 1
2.45881927368057 1
2.53886664743833 1
2.3066010399045 1
2.25386631340071 1
1.58603624099284 1
2.02742121168183 1
2.52019377113467 1
2.17748760686366 1
2.41561044878731 1
3.35905199497903 1
1.15168128086536 0
1.36823855802546 1
2.21691142195657 1
1.87361679606423 1
1.23057661667228 0
2.02458821551377 1
1.17274974286972 0
2.29422710828495 1
2.56693614354714 1
2.55687135662242 1
2.21966335396761 1
1.66075791262838 1
2.20570894531914 1
2.63783882593831 1
2.89411174518537 0
2.12087892328579 1
1.41871904376404 1
2.15047578838681 1
1.38733017636338 1
1.75671490950394 1
1.75102771428213 1
1.45693749050098 1
2.08982246200461 1
2.42591700464958 1
2.34618507330414 1
1.41616913151997 1
1.7972917684438 1
2.43183679240721 1
2.21500044231176 1
1.73870535273488 1
1.91180178682313 1
1.96057126790583 1
2.15031100508197 1
2.29459367544282 1
2.01268288498067 1
1.46673322401861 1
1.97722346946526 1
1.94684062921422 1
1.76867884992981 1
2.07299508968453 1
0.951355603197209 0
1.81666297244412 1
1.91042076900025 1
1.81349369337798 1
2.27842279461984 1
1.67234568559089 1
2.22630058425538 1
1.43820000019441 1
1.53658495875671 1
2.50841147412212 1
1.37335642586245 0
3.06747547458391 1
1.96106774423733 1
1.14414263907647 0
2.77149689240618 0
1.82521089405043 1
1.63476839492087 1
2.16770808122321 1
2.53659429764558 1
1.75291136649996 1
1.58489539851152 1
1.412540990141 1
2.22541497239702 1
2.36563528694192 1
1.87706471325276 1
1.45818280569703 1
2.32950469604129 1
1.63224153923996 1
2.30135133276564 1
1.88092787230755 1
0.944183200263068 0
1.90448612149759 1
2.27300286674807 1
2.08820235012958 1
2.59072216879621 1
2.29494541590512 1
2.00636206751103 1
2.00089885296678 1
2.04429096556878 1
1.85993264006695 1
1.83163740826306 1
1.59796286599021 1
2.84034368029218 1
2.7558576281605 0
2.45367999886418 1
1.55507056948686 1
1.51304021450432 1
1.78637108403446 1
2.27748841976538 1
2.14866399630455 1
2.47439959946334 1
1.49853485290972 1
1.43456286915106 1
2.41595143410305 1
2.05403086619643 1
2.09685656701399 1
2.45007611237886 1
2.53430328709345 1
2.0855182844296 1
2.67558043027468 1
1.35070882050857 1
1.68658577040267 1
1.91001049917292 1
1.7540751570791 1
1.90775297201431 1
2.32833899868213 1
1.8222475774879 1
2.93344758203025 0
2.01597008281712 1
2.54837280879336 1
2.1760348978168 1
2.07979770226977 1
2.2312030704291 1
1.72610746383197 1
1.73343780488678 1
2.07472679760777 1
1.04558719894185 1
2.36925061330365 1
1.5247551178047 1
1.6462925536921 1
2.24056697763562 1
2.27823206833536 1
1.39248774915665 1
1.95459487929275 1
1.26682650267182 1
1.99800626963296 1
1.36522154916444 1
2.34585346786268 1
2.0846560563329 1
1.84196362317331 1
2.77263594900953 0
2.14416181317123 1
2.00783679060342 1
2.2926925259518 1
2.01966305509638 1
2.08996928840722 1
2.28166971172235 1
2.07951990710834 1
2.12867435684376 1
1.25000861032391 1
1.97128478523257 1
1.83357633175323 1
2.02450975621071 1
2.88298508031822 1
2.55808044707065 1
0.761446250791036 0
1.06511263649135 0
2.04723908307311 1
2.03302566086163 1
2.21079894977764 1
1.23703877993451 1
2.03885033589124 1
1.3859818217351 1
2.26360491681406 1
1.9389730130221 1
2.37662308264908 1
2.58702767800681 1
2.30955722261383 1
1.60088090474331 1
1.89598242619181 1
1.58876264471699 1
2.37694511840963 1
2.31817053321104 1
2.14106453918596 1
1.9338650106523 1
2.1137913382132 1
1.76147100216541 1
2.11915908465836 1
2.46980587478413 1
1.4276642357217 1
2.39975935900443 1
1.41641013309189 1
1.24748974720318 1
2.91347057138004 0
3.06422059293051 0
2.27981712237997 1
1.50992319081661 1
2.60675467331481 1
1.89855135808065 1
2.13664389067395 1
1.83026296686453 1
1.76500778270885 1
2.28403457995538 1
2.15644802247061 1
2.02792810529923 1
2.06600954158631 1
1.51664684358992 1
2.02147695361181 1
2.43500102829665 1
2.36736558849891 1
2.39219626578965 1
2.4201581707602 1
2.51153453942676 1
1.76528899584961 1
2.69000815765972 1
2.50266160045247 1
1.8467032140963 1
1.68163307215325 1
2.55957664557072 1
2.10333259975972 1
1.03345947815619 1
2.04565911333027 1
2.33125650650239 1
1.7304865220398 1
1.68331715652975 1
1.27771920276254 1
2.40931662699738 1
1.46371339550704 1
1.91550457872337 1
1.96940614149188 1
1.46438346049512 1
1.52589164135797 1
1.94015899773496 1
2.25138893666535 1
1.93245964050739 1
2.2271500442785 1
1.39933776777713 1
2.1129928862637 1
2.33716712244558 1
1.36362190747415 1
1.04615379053764 0
2.82760481646535 0
2.30307665236014 1
3.07740168125649 1
1.9642161748845 1
2.28775431231762 1
3.16521740079729 0
2.11435436190404 1
2.36834451245702 1
1.39511615562382 1
2.43818395274902 1
2.32393405000798 1
2.45147230427879 1
1.73882200100927 1
2.47717819582124 1
2.45857177755138 1
2.00975813620691 1
2.30935718476686 1
1.32722934439832 1
2.49128812011785 1
1.36909204898991 1
1.62768291998677 1
2.44359481142231 1
3.16159777409348 0
1.75411103568798 1
3.03357121639699 0
2.44922044128714 1
2.63950312286757 1
1.53236077390752 1
2.4061614685019 1
2.15532240394437 1
2.39965019666246 1
2.83067150907818 0
2.25951251629729 1
2.82995283280264 0
2.2813109987763 1
1.80801198114224 1
2.25092435201328 1
1.49970353980562 1
2.2914844729921 1
1.7473978679293 1
1.69419894180761 1
2.03299616257058 1
1.94117007386293 1
2.19865994475522 1
1.41680389382549 1
2.15544986499141 1
1.75108161188942 1
1.80805233320664 1
2.36510876832606 1
2.345932081205 1
1.2067099770106 0
3.08260541519311 0
2.13843404027894 1
1.93071645927015 1
1.61473536598071 1
2.85785237625789 1
1.2755626078923 0
1.72681760685701 1
1.91560442731253 1
1.84483291672012 1
1.95273644520498 1
1.85338990328972 1
1.43952433967818 1
1.45645762629899 1
2.54335108668487 1
2.02159803531158 1
1.75146601524227 1
1.8002842471769 1
1.77735550482342 1
2.01800408181565 1
2.1915972531025 1
2.8804978739512 1
1.28430901375774 1
1.55758529289969 1
1.37820358696986 1
2.07954982100594 1
2.52915967410112 1
2.88363026401129 0
2.45065989915472 1
2.25434038244045 1
2.20669786117096 1
2.19362397299673 1
1.75879171899237 1
2.09195762393931 1
2.53200632410172 1
2.78394316365364 1
1.75318645685753 1
0.974239017427544 0
2.19709363572803 1
1.40613932117095 1
2.41930770442989 1
1.81802252208153 1
1.98152451132575 1
3.51943045856331 0
1.71821956441255 1
2.16170873219709 1
2.43943277593487 1
2.31687273560554 1
1.56705800046682 1
2.39652772373306 1
2.3551285635655 1
1.7814165086587 1
2.59979216383667 0
1.5901507063881 1
0.559941664324351 0
2.45833899405419 1
1.71766162660708 1
2.82660912580968 1
2.80379908632309 1
1.52447774714431 1
2.48476355668573 1
1.93625566147009 1
2.80300302319468 0
2.67741875857804 1
2.53162139439681 1
1.48780163920408 1
1.70269584723758 1
2.4037469747903 1
2.13092605904275 1
1.35733046276559 0
1.99710501252436 1
2.11938423086314 1
2.21617806991033 1
2.26187893386047 1
1.09281556652063 0
2.14213885726115 1
1.39245698350095 1
2.62429778951098 0
2.07042040770901 1
2.07383163183477 1
2.42446016883867 1
1.69701339588162 1
1.9631715791344 1
2.11082882140714 1
1.64710769927131 1
1.68168780263011 1
2.13071886407285 1
2.27680178276308 1
1.51841580670933 1
2.29881751256195 1
1.86498135744876 1
1.5746954853236 1
2.2904105698946 1
2.09532173645953 1
1.96572579129828 1
0.724777462587212 0
1.37322684095953 0
2.54890291160358 1
1.11391521392914 0
2.53493811903729 1
1.40280834450256 1
1.90497318899188 1
1.58357120358218 1
1.48112472744225 1
1.833595862616 1
1.2167306068337 1
1.65027812033985 1
2.35900527268149 1
1.55183333373722 1
1.69851145551536 1
1.49078073083226 1
1.77838094724632 1
2.3846172103085 1
1.45262859977739 1
2.45858581935135 1
2.23723181334505 1
1.9709793411965 1
1.81027404059066 1
0.998437438203239 0
1.64941197776011 1
2.23551530696946 1
2.63219067874825 1
1.79880353324032 1
1.90188936499214 1
1.34523114228996 1
2.53103066495649 1
1.72690635475271 1
1.46241068006802 1
1.65683405208758 1
2.51491441841065 1
1.5231826366626 1
1.39550219086132 1
1.71373556168953 1
1.11626801032634 1
1.79472624449486 1
1.94101897567922 1
1.11921215796411 0
1.83892195649336 1
1.92653597969786 1
2.70017757089473 1
2.74877364519142 1
2.41872127828666 1
2.39493096209643 1
1.99780093402679 1
1.93947446706039 1
1.83345412351987 1
2.20234619563663 1
2.43979984825646 1
2.07233371705165 1
2.08304947755798 1
1.02204352631372 1
1.8696936648841 1
2.35929744968313 1
1.89169893777687 1
2.53415712692718 1
1.48015755974314 1
2.24469263429848 1
1.78223013614062 1
1.08460473013671 1
2.12849882041519 1
2.26247269244905 1
1.97506621711235 1
1.26635269645161 1
2.35830479222883 1
1.64328147228557 1
1.79564354542735 1
1.80688308774345 1
1.61752143382397 1
2.56682076739646 1
1.91653665783996 1
1.52995591845501 1
2.09200836321888 1
2.36157647510346 1
2.8521924801723 1
2.25311179649901 1
1.99309302575005 1
1.75233714335762 1
1.91894947132062 1
2.09892970429232 1
1.91522004495457 1
1.7740015721911 1
2.21401977264779 1
2.15563611047624 1
1.64545229943585 1
2.7525202088442 1
1.53626386407146 0
1.37904175699359 1
2.42791227540432 1
2.00780219637584 1
1.85030358367656 1
2.23017699556937 1
1.47872860019546 1
2.16339456737936 1
2.40606113002407 1
2.05671183304005 1
1.95726471893803 1
2.1940272499646 1
2.41603072676154 1
1.6908911760395 1
1.55802462532587 1
1.78758832976315 1
1.97995887168839 1
1.81813540453801 1
3.18619114068909 1
1.81939771239305 1
2.05781966503403 1
1.70676764886005 1
2.43624944342008 1
1.59698210972822 1
2.55906231447085 1
2.14488239443954 1
2.22378430927863 1
1.59221193269133 1
2.19534838005117 1
2.45617144928281 1
2.61098616379428 1
1.28544071517231 1
2.02816933981813 1
2.2075856115596 1
2.59737095881392 1
2.02475315327904 1
1.10257498372942 1
1.78523806418753 1
2.08086124935221 1
3.24980151721904 0
1.84088920081662 1
0.449157150463227 0
1.10229448944551 1
2.41186724497344 1
2.09821361323719 1
2.40318564935906 1
1.8852062056107 1
2.42002464257976 1
2.0469118082532 1
1.90924080771995 1
1.76331405242848 1
3.17403662548803 0
1.98134895624655 1
1.72615705709988 1
1.6980662005907 1
1.96388826286096 1
1.89851378764841 1
2.56516724386083 1
1.32380600827236 1
2.07582066566808 1
1.76605175010477 1
1.46218569308537 1
1.99565293198836 1
1.87252085744923 1
1.67083270651224 1
1.0334905191846 1
1.69008238053883 1
2.31476378124887 1
2.03666348848062 1
2.26944886364096 1
1.83425419054549 1
3.31635428954158 0
1.99111485232368 1
1.6787904692914 1
1.71111205572431 1
1.71417013832837 1
1.48731239296747 1
1.76107169259235 1
1.58445702296523 1
1.82771636181066 1
1.60173179683654 1
2.67330374862598 0
2.24869746204124 1
1.80101466318126 1
2.28027636389156 1
1.80409346422704 1
1.46843596698648 1
1.91504047673479 1
1.02577137187145 1
1.39176262388357 1
1.94558832923606 1
2.27972659358212 1
2.29244481485673 1
1.67564926378036 1
1.95471365390802 1
2.36848346283973 1
1.77111776486192 1
1.19169226018488 0
2.00535204594025 1
2.17509091982617 1
2.29141515501949 1
2.00223492717765 1
1.84593339424735 1
1.90374117052691 1
1.58514708647713 1
2.14940041876283 1
1.5383915917914 1
1.67057323359796 1
2.14658842261723 1
1.93973656767382 1
1.26962645863752 1
2.26309502520509 1
1.96281204477269 1
1.48574457489784 1
2.18772668907364 1
2.12193030126976 1
2.11478289622845 1
2.19079900288496 1
1.39426055638429 1
1.92932675411201 1
1.67287500921035 1
2.10572145495314 1
2.21791392770391 1
3.08131237244356 1
2.06545714418392 1
1.67776400637696 1
0.888201373358658 1
2.00621866988879 1
0.884155278965875 0
1.31126568604793 1
2.27289265824415 1
2.28697261825521 1
1.96861044850433 1
1.97381028361314 1
1.22316537208831 1
2.04226060807438 1
1.35599748807012 1
2.61295455387729 1
1.36746166951098 1
1.63089715384499 1
1.79351285478711 1
1.61293917580549 1
2.21560560556771 1
1.46526589001791 1
2.0644383793511 1
2.59990250798801 1
2.20653397853094 1
2.5477353014444 1
2.21817674778266 1
1.83786680917765 1
2.55719745003844 1
1.48093684503352 1
0.629481141288274 1
1.84834313274424 1
1.60662225548939 1
3.36340373536777 0
1.82483243748263 1
1.38894681549597 1
1.97793252069746 1
0.819635597310572 0
2.42666715455967 1
1.23981394887426 1
1.8128944294249 1
1.55505767580455 1
1.78223680355853 1
1.67538878672182 1
2.66176695365434 0
1.48000012211073 1
2.56623112108717 1
1.90842959686659 1
1.62871024419629 1
2.11070213148203 1
2.32363676773251 1
1.81088824955827 1
2.05727511411149 1
2.16098663665364 1
2.36247059848676 1
2.33689173514077 1
1.31636917550216 1
2.34599242838184 1
2.37843734448059 1
1.88591680039441 1
1.69365678714376 1
2.23531173123593 1
1.39595892037337 1
1.46407243902109 1
2.11902136643703 1
2.16259154945399 1
1.32281749253153 1
1.94307561366234 1
1.75851180967538 1
1.97844878014254 1
1.23695031404927 1
2.32436634930693 1
1.5868323972776 1
1.68862888794815 1
1.89595400836623 1
2.53809554744426 1
2.16025071217829 1
2.27274089437701 1
1.93733320253043 1
2.27280023627352 1
1.81623168859442 1
1.62553155060549 1
1.45976869745523 1
1.96571278891912 1
1.74876016029827 1
2.84522506841754 0
2.04741218554666 1
1.79695055622414 1
2.16298391492607 1
1.44040268572021 1
1.3594039712495 0
2.26057815175374 1
2.09676741864538 1
1.69537862155362 1
1.66410867468506 1
2.02399255714753 1
1.5437191535813 1
2.0976778315792 1
2.57457964222202 1
1.67914452189142 1
1.80622535080131 1
2.28518109437978 1
2.72417420051089 1
2.94325230432482 0
2.59369059283477 1
1.91462698048594 1
1.99046642831787 1
2.51396752267785 1
1.9018655542562 1
2.22771267358827 1
2.523765835774 1
2.64482067981194 1
1.79429337375434 1
1.45096593929844 1
2.77120007684909 0
2.04711679250745 1
2.02699863635358 1
1.72854539835072 1
2.72057192189414 1
2.45457972580894 1
2.68424240324292 1
1.99457625945115 1
2.21747695051963 1
2.30191810843259 1
2.44399318596878 1
0.996214928844508 1
2.55621700009184 1
1.96309213058281 1
2.11191186753532 1
1.75417238978881 1
1.18131877052787 1
2.62443623965889 1
2.39881877701938 1
2.10579580410984 1
2.46889683504187 1
2.58268245462704 0
2.34287987793873 1
2.29422189099723 1
2.53581376291946 1
2.36236449917948 1
1.63040492555244 1
1.98231509929264 1
2.65159781660515 1
2.77692388285799 1
1.41240482336415 0
2.60464352451519 1
1.89012946810331 1
2.19935798903225 1
2.33253218669746 1
1.39131045881588 1
2.01286759854285 1
1.92305936804082 1
2.49814533465599 1
2.21987001592475 1
1.90762698200286 1
1.66242553125302 1
1.93671614636885 1
2.30278977877432 1
2.43632084665182 1
2.04699173734352 1
2.33533380073247 1
1.85507066164305 1
2.12814274717212 1
2.17269800605082 1
2.07136975249212 1
1.84542747642339 1
1.52621372233591 1
2.50374281738711 1
1.84447449624604 1
1.72767172093486 1
2.30699433586633 1
1.45411081395668 1
2.13766329718871 1
2.23017419728132 1
2.61549030090507 1
2.60863601837603 1
2.11670412480552 1
2.20997119454139 1
2.21290541496881 1
2.24965593536729 1
1.76356275248532 1
1.59391658596805 1
2.20853592701343 1
1.72853682965014 1
2.28970069911531 1
2.2749404078556 1
1.88146531695722 1
1.9938810364208 1
2.0126726608997 1
2.80168610991503 1
1.63530389024399 1
1.96333039696744 1
1.97631789775466 1
1.58492872994728 1
1.28828953900559 0
2.02797463557756 1
1.67579506936736 1
2.5737784362701 1
1.70682224610125 1
2.65119780475993 1
2.20976097673257 1
2.76523634020017 0
2.11781665780633 1
2.62520921021066 1
1.5468004964445 1
2.34153505674099 1
1.87291670287699 1
2.24734326665297 1
1.76163440046678 1
1.85731997062036 1
1.53805947249547 1
2.11525001360123 1
1.47445732634628 1
1.83208580429208 1
1.44244649114634 1
2.14112572618241 1
1.01974837360643 0
1.5591968355244 1
1.50252990566586 1
1.97937537501469 1
1.77460166159339 1
1.4797379360027 1
2.41314528724314 1
3.01025523838829 1
2.21517639163876 1
2.00885739670464 1
1.64736472783857 1
1.68237076113529 1
1.25049671147095 1
1.52560535799677 1
1.95826434671166 1
2.29197820271301 1
2.46734079233899 1
2.49982690005826 1
1.45934870917084 1
1.24203188226916 1
2.45286755260446 1
1.95527221310379 1
2.10638159050308 1
2.01233487216359 1
2.17832104649385 1
1.53518919961523 1
2.74619674231592 1
1.67085414946538 1
1.58694047700058 1
0.754379238194465 0
1.68093773338574 1
2.43148886094091 1
1.93267543173467 1
1.89136038639085 1
2.31666461043871 1
1.54863675005531 1
1.69791550386579 1
1.53922907645903 1
2.2555861694789 1
1.79285030475722 1
2.24019829389129 1
1.65842695423344 1
1.79247494577452 1
1.59543972163415 1
1.26870814359952 1
1.57424063080626 1
2.52449116491937 1
2.61221229824193 1
1.70484437798349 1
2.27193974659501 1
1.73775980352765 1
2.00476405963259 1
2.03862934765359 1
2.56069588657416 1
2.44289253690376 1
1.80144499346167 1
1.98373027201034 1
1.64307603672879 1
2.46325357524638 1
2.98228834456099 1
1.5230503752885 1
1.22257164476401 0
2.57562598645369 1
1.78218946963033 1
1.92657494637803 1
2.25367537184039 1
0.778028617131981 0
2.53699246013429 1
1.85747042002473 1
2.70616704008901 1
1.80336733661707 1
3.02390886890057 1
1.89736825317598 1
2.23056333620837 1
3.31249605131281 0
1.17686411900176 1
2.84719524323277 0
1.70787579521143 1
1.05644479202451 1
2.05169718961049 1
2.05906862487213 1
1.61233316002333 1
2.00972655566468 1
1.86607331589812 1
2.05182679529254 1
2.63369673551797 1
1.83411821558861 1
1.94238212918273 1
1.48745748311282 1
2.20008690460485 1
2.3578224711963 1
1.85999934981145 1
1.937161872495 1
1.81910569664293 1
2.27637374438796 1
1.41319873131914 1
2.28044519404537 1
2.02247594698175 1
2.25887946493934 1
1.73821874337474 1
2.94003236192052 1
1.84731273823474 1
1.70985887646714 1
2.08531835289604 1
1.72067468803581 1
2.18997454258279 1
2.37930122566133 1
1.59133096114373 1
2.13143631139555 1
1.32883637669936 1
1.95211606640199 1
1.82718655155892 1
1.79875694396818 1
2.24398247954008 1
2.02735705993896 1
1.50783086259924 1
2.00809037378606 1
2.72565107956434 1
1.81991666344993 1
2.2438099382997 1
1.79591630773074 1
2.14459697170113 1
2.63438248562613 1
1.52920474714613 1
1.74974499477854 1
1.97512959403917 1
2.12328178434111 1
1.14067816474283 1
1.27706567975925 1
1.81828949397419 1
2.61579347281229 1
1.88257518014758 1
1.91444293511833 1
1.86623332822431 1
2.14893176368471 1
2.30960216755506 1
1.88845606261098 1
2.49683905531458 1
2.10196992704877 1
2.08603874772579 1
1.23420669306597 1
2.16037234487558 1
1.41408300077331 1
1.40114730346262 1
2.33508959805537 1
1.68305006368632 1
2.6752602171878 1
1.49457061952693 1
1.29489312435094 1
1.83156051186155 1
2.11076739359151 1
1.63888237474476 1
2.46762427054309 1
1.82726297894028 1
1.56716075124856 1
2.91805301235015 0
1.74371610438157 1
1.92275333078351 1
2.20153615647451 1
2.70962604110385 1
2.06048560083401 1
2.90111322806977 1
1.59053148026323 1
1.72749091391036 1
2.26317768849796 1
1.96845944187282 1
2.19021939791544 1
2.45934982750944 1
2.40399739709315 1
1.28362767352883 1
1.2324360152644 1
2.46714413473015 1
1.47747041225584 1
2.04807663653844 1
1.58474553129713 1
1.76298091764981 1
1.24547823894745 0
2.02513068116955 1
1.75369667330524 1
2.19587892846946 1
2.34049463207899 1
2.36608780065685 1
2.02696365313995 1
1.64496478456945 1
2.30836799209543 1
2.72295098294936 0
2.00141034464719 1
1.70544360415057 1
2.16933686715863 1
2.19482973393504 1
1.70935549366048 1
2.2464505332351 1
1.51872628714559 1
1.60997679120009 1
2.01628703989169 1
1.09497780388637 1
2.38587029013351 1
2.01929908634096 1
1.63081360834443 1
2.19465450533499 1
1.63023179189056 1
2.07626148693376 1
2.12884532768544 1
2.62903457590109 1
1.89398011734197 1
2.31715507244847 1
1.75075286405525 1
2.48857931713805 1
0.761938249952615 1
2.30525225958833 1
2.17595138030096 1
2.28922139219706 1
1.97009318514228 1
2.09399735784645 1
1.59209131327343 1
2.26341667423697 1
2.60465453417986 1
1.21910020283006 0
1.82942158954673 1
1.93220507321981 1
2.51445996810545 1
1.50147491388667 1
2.59434630682675 1
1.77853819892741 1
1.48531010860151 1
1.90736189360313 1
1.42098198474083 1
2.01908308415538 1
1.82300531731655 1
2.45731448143218 1
2.3362585325773 1
2.04450273341791 1
2.05548610624113 1
2.14556241561218 1
1.45707366661491 1
1.64171944326824 1
1.8064702238748 1
1.08823028947672 0
2.4376376465705 1
2.91843116768191 1
1.9697394645835 1
2.37513239510049 1
0.916980920826797 0
1.29343763685795 1
2.02284721810274 1
2.87227551933832 0
2.59006822289888 1
3.17701258983813 0
1.71998636579998 1
2.09330205357684 1
2.45976181358591 1
1.02402444314736 1
2.00595468663197 1
1.22204661087694 1
2.50159768392255 1
0.027472756538871 0
1.60853296232282 1
2.01579431915299 1
2.93575235920907 0
1.81143473790365 1
1.91172256555114 1
2.09141076230207 1
1.30037056467993 1
2.35381273237984 1
2.07124410065218 1
1.33482679034108 1
1.86199519133637 1
2.10939551521902 1
1.92656559458113 1
1.85698677674689 1
2.75303180124127 1
1.20330159148251 1
1.80807015220113 1
1.83566588148357 1
2.25614260637137 1
2.199447569552 1
2.44981875387549 1
1.85213809376694 1
2.0138050351533 1
1.74671245060139 1
1.75780686342798 1
1.73174341051606 1
1.4666995214679 1
1.57585014204402 1
2.38982235235298 1
2.14586549285459 1
2.19386869897658 1
1.68627642836638 1
2.00463200582929 1
1.36012379298218 1
1.83087089804279 1
1.46139701873883 1
1.82444543907617 1
3.02422749817113 1
1.8729840443796 1
1.75840344764477 1
2.53872050101137 1
2.36051227258046 1
2.26848450113171 1
2.2359045038772 1
2.24364386483781 1
2.8012195786376 1
2.45001386470553 1
1.88992589543673 1
1.9150097284195 1
2.45219737138166 1
2.69165368319231 1
1.11997692575788 0
2.08590361773515 1
2.33160846238733 1
3.51479066330855 0
1.71143685119062 1
1.68423268025703 1
1.63073567654637 1
1.25301549784487 1
1.43239173283239 1
1.83064176024467 1
1.85114223494601 1
1.39719825956441 1
2.09337093870753 1
2.28239584636605 1
2.17773971359091 1
1.99504474342937 1
2.37744085542386 1
3.1563706995647 0
1.49112136564305 1
3.17651094275702 0
1.11814848151127 0
1.92015071627079 1
2.16485498150151 1
1.82013999918764 1
2.65654308466396 1
1.71661712459101 1
2.70395596372007 0
1.49377515099647 1
1.47825406365269 1
1.84283208272021 1
1.96060352460003 1
2.32189512221272 1
1.76468539521402 1
1.93539275266406 1
1.15787898943812 0
1.46761834406966 1
2.86807381496975 1
2.25259427340046 1
1.37637972937651 1
2.05430016884105 1
1.83138820882679 1
1.93680185748909 1
2.77137559278246 1
1.7926807085037 1
2.29244059748708 1
1.16046833926216 1
2.20466750460572 1
1.86683682721229 1
1.70672610465218 1
1.32157143790684 1
1.96561674382739 1
2.51568672268675 1
1.96000433589413 1
2.22281434282072 1
1.81471090380012 1
1.6110220225537 1
2.28366725258242 1
2.42779131696159 1
2.10668255077967 1
1.75283319702089 1
2.37252521704575 1
2.00705788271715 1
1.67643400542766 1
2.11482479773023 1
1.84885503672205 1
2.01350892894626 1
1.98054146231408 1
0.510987964780722 0
1.88379235850745 1
2.75185303499187 0
2.77823046353376 0
2.28765566199439 1
2.25662043717402 1
1.88339086222161 1
2.89866236865268 0
1.53122846103156 1
2.11605617770863 1
1.87281309589533 1
1.75439815287782 1
1.19584313001463 0
3.18931519480286 1
2.03245405126093 1
2.28648498271866 1
1.72913677844768 1
2.10154549001013 1
1.8256546429079 1
1.37620510741351 1
2.16785512581049 1
2.70166379986136 0
1.22005805600372 1
1.47441785239561 1
2.84121471705152 1
2.3955805252217 1
2.25509868888453 1
1.63314988505063 1
2.61249593484661 1
2.60150026528833 1
1.28486284045813 1
1.38046518213713 0
1.41552862925185 1
1.85981260051031 1
1.72891871969495 1
1.82186812739564 1
2.24745172618502 1
2.20327128659563 1
2.17672766434342 1
1.29829355567744 1
1.67775751811457 1
1.4343036176914 1
1.83613810531471 1
2.15963074423436 1
2.10770782108734 1
2.03161522632053 1
2.32226470699095 1
1.44153708311945 1
1.0777043322682 1
1.99815066842867 1
1.46773945960549 1
1.83359344101263 1
2.08981852056988 1
1.99970530904389 1
1.34463323582528 1
1.99398792268432 1
1.20100751733026 1
2.21706988572691 1
1.62712080938373 1
1.94932455442007 1
1.40151153295897 1
1.80942772539212 1
2.1490926856855 1
1.974583732288 1
1.865204905548 1
2.93323247430432 0
1.65706056157534 1
1.96604672288961 1
2.20450129179333 1
2.43464744327905 1
2.2049996115831 1
1.60647674323384 1
2.17613996246185 1
2.65733635574805 1
1.77470580478893 1
2.27721758436697 1
2.2578196196715 1
2.19855832176803 1
2.48557752874506 1
2.09395974130672 1
3.06371325333962 0
1.82371136453419 1
2.60166570414079 1
2.0845587806386 1
1.88492120890747 1
2.01394237918863 1
1.90298481931026 1
2.49080353692375 1
2.54161319169561 1
2.59860966602275 1
2.6550494479769 1
1.69923325256399 1
1.11072847560656 0
1.10341203197165 0
2.09317380577917 1
2.01553562374504 1
1.45652357147569 1
2.2108503359905 1
2.16290917232576 1
1.60557454520388 1
2.73355955899816 1
2.05497269757128 1
1.78324708387606 1
1.48864187936627 1
2.04167304991677 1
2.52426861622574 1
1.50153816443046 1
1.86661276558746 1
2.11880331217849 1
1.76595123183534 1
2.75376367670662 1
1.74288774535712 1
1.50566605765868 1
2.55077612195475 1
2.7147512050327 0
2.16711757279 1
2.22409802481652 1
2.17040836793846 1
2.02713637335325 1
1.56154681947788 1
2.31344343358708 1
1.83673050095857 1
1.19005882156985 0
1.74507842138377 1
1.46171160505848 1
0.750187565532239 0
3.00281150983446 1
2.81276489000769 1
1.59155468428721 1
1.91568945188974 1
2.43451823098382 1
1.92076097834141 1
2.2601745309363 1
1.2865178308473 0
1.56059945188804 1
2.08636224137076 1
1.99691114607253 1
2.1579811506192 1
1.04480601485694 0
2.2352856956795 1
1.50714840787476 1
3.20005216723526 1
2.25790700734325 1
2.22358173400106 1
2.9289981999643 0
1.26066450696602 0
1.60458363017088 1
2.52147711733225 1
1.12674015036465 1
2.34627876090049 1
2.03527883301167 1
2.02157500205035 1
2.7376055820731 1
0.930842788582269 0
2.02995808605426 1
1.96813923501098 1
1.52459356535409 1
2.34366118344139 1
2.74850056688132 1
1.85427675259561 1
1.76641371970071 1
2.42698976544995 1
1.58567014118276 1
2.51634528260091 1
2.8898632869235 0
2.01740251072188 1
1.32319794254147 1
1.35119883901248 0
1.49345098515034 1
1.98415922773039 1
1.88795668132679 1
2.2789142914254 1
2.42681243205807 1
1.8844083981871 1
1.95913103673964 1
2.31546711491227 1
1.91999125069783 1
1.36910844450947 0
1.57583832701174 1
2.14338170634299 1
1.04369419950383 0
1.75712463884321 1
2.62671727620711 1
1.80129833833702 1
2.51973469503637 1
2.4642220486178 1
2.3632849212015 1
2.98820953585206 1
2.6622103230005 1
1.6462374722862 1
1.95500549344454 1
2.40218778620572 1
2.72623850462329 1
1.65751343425056 1
2.55196456649188 1
2.21491666916809 1
1.22817683008205 1
1.21595720795052 0
2.48025086700076 1
2.44009668957403 1
2.15842794897216 1
1.77354598969895 1
2.78847718053119 1
1.74172962766906 1
2.70405649074117 1
2.22135387055888 1
1.13189571613161 0
2.2790507546154 1
1.79221828612627 1
2.30537434729144 1
1.50137823045176 1
2.0571534522536 1
1.90336045424458 1
2.22986076123347 1
1.63412543228533 1
2.11358100415494 1
2.38276863046183 1
2.05416125981077 1
2.40006436966227 1
1.59334088017269 1
1.52497199470637 1
2.52672127070671 1
2.24038662760296 1
2.42492974239351 1
2.27554785633415 1
1.66680683605513 1
2.49576581036157 1
2.5892912524404 1
1.20752046921125 0
1.38247681576539 1
1.88265766388232 1
2.33258813711187 1
2.33789446815048 1
1.79889773471066 1
1.48497783794397 1
2.01051018746071 1
1.92443984678396 1
1.92955814429564 1
1.9368419685617 1
2.14385941511372 1
2.03653560706545 1
2.09615214165675 1
1.87428223149322 1
1.81030614328058 1
3.07139692328493 1
1.81367142135278 1
1.73204332256364 1
2.18759406549309 1
2.27604193870164 1
2.27652387129206 1
1.68413251421977 1
2.51565764438966 1
2.44253966256777 1
1.96845238355225 1
1.62159561039926 1
1.56402360179096 1
1.43207818683114 1
2.29590338827207 1
2.20464822376482 1
1.68789122106141 1
2.54818041596703 1
2.62753591947169 1
1.88041561500252 1
2.21249775710154 1
2.08052148429288 1
1.81509005679025 1
1.22951111927706 1
2.42653955644016 1
1.81523429317793 1
2.50479089231977 1
2.81254087023003 1
1.55322215662548 1
1.93479800465678 1
2.68056610230382 1
1.4104344145915 1
2.28215717841219 1
1.08714228934534 1
2.35516712519551 1
1.88110638721877 1
1.84092267918521 1
2.11297177475139 1
1.68977286893166 1
2.44981519723084 1
2.65961392155481 1
2.39598039265104 1
2.11878712547223 1
2.04992112643089 1
2.20089562749763 1
1.87602592420444 1
2.14162275005658 1
2.85111209986403 1
1.72065579673058 1
2.48303700760452 1
2.74648176357276 1
2.32970593481496 1
2.53809638061724 1
0.93897580145673 0
1.91657075047772 1
1.63440125939367 1
1.30716405889638 0
1.76575928904458 1
1.67417182789452 1
1.40286981246438 0
1.40652913235064 1
2.38705115855285 1
2.01007372608101 1
1.5152077139616 1
2.0642269091008 1
2.11929091184994 1
3.04910331326344 0
2.18891325478941 1
1.16831673379155 0
2.26512919913922 1
1.67801479863043 1
2.31645975456725 1
2.00552813574024 1
2.39119620542714 1
2.44441702974487 1
2.5071812147122 1
2.22570914244027 1
1.56795473198593 1
2.48394468169913 1
0.890235167687512 1
2.67858840057861 1
2.99055087519636 0
1.33040273278541 1
2.33669234678554 1
1.85649648935656 1
2.16984685664895 1
1.43762997607977 1
2.13056677119049 1
2.19745734976617 1
2.67994226028191 1
1.1084503259406 1
2.30689085101687 1
0.9375142016724 1
1.66950981368843 1
2.2482053913817 1
2.12191952708954 1
2.47306300018408 1
2.2402118543538 1
2.05360931981418 1
2.42523025667387 1
2.02635247855982 1
2.14557240875453 1
2.64192218262221 1
1.16081619575243 0
2.01166573918294 1
2.01112490829842 1
1.4287511865235 1
2.44060856672646 1
2.75714073577759 0
1.97681175336645 1
2.00886446118752 1
1.98957569365761 1
3.13385126895714 1
1.91668584840308 1
2.40908981938584 1
1.73213891140367 1
1.55978701071108 1
2.25538272101698 1
2.82830455945563 1
2.94468431692454 1
2.20078993649481 1
2.36109962510117 1
1.7105984888973 1
2.02508539337194 1
2.84403163091239 1
1.85119109153844 1
1.65062401237744 1
1.70623548231682 1
2.37198041584179 1
2.1365571298083 1
1.71181323804011 1
2.82069569361782 1
2.32972129772255 1
2.5292488034336 1
1.93958708434593 1
1.40364622221305 1
1.43191669286101 1
1.76967658933073 1
2.05649699745354 1
1.725557639902 1
2.40152827709544 1
1.5341972577303 1
0.716167629123121 0
1.66719084204336 1
1.61035534047755 1
1.87950029217222 1
2.18905713399801 1
2.20917947867688 1
2.04024106062691 1
1.59356150993729 1
2.04331359074936 1
2.51567138200285 1
2.46449600939092 1
1.74538554560923 1
1.7748370010014 1
1.76213631918359 1
2.61481385684595 1
2.12872650742581 1
1.8508617142947 1
2.43722162591016 1
1.22937000522608 0
2.39563117920911 1
2.20163696065755 1
2.10531641525153 1
1.32662107149373 1
1.48711853247943 1
1.78775183862192 1
1.26174760309131 1
2.30082016762399 1
1.96470918540632 1
1.62088184071942 1
2.60334642952634 0
1.86655298505053 1
1.69842281478557 1
2.05715645106353 1
2.04910076660338 1
2.3748879879933 1
2.00724907754922 1
2.51888511026671 1
2.16154681086126 1
2.33712763395056 1
2.36240227201048 1
2.45825102674897 1
2.79686936672882 1
1.82513725392788 1
2.68884993325325 1
2.13845257595294 1
1.7022249999522 1
2.18255726599921 1
1.92235831751849 1
2.65986977572572 1
0.594351434681533 0
1.58023553007403 1
2.53833925881735 1
2.12917473600736 1
1.91033003507788 1
2.89996881189106 1
2.01670627446652 1
1.90787701122388 1
2.0971128269135 1
1.3718370478894 1
2.33964507164188 1
1.94788967968936 1
2.43088043551826 1
2.10607702502878 1
2.58565417067502 1
2.76248684853625 1
2.09946063325189 1
1.81444413419942 1
1.40113567581664 1
1.85811416203932 1
1.27673006651063 1
1.87225456680567 1
1.31256711617145 1
2.60482225334108 1
1.17183973808742 1
1.27133329806534 1
2.08189474591397 1
1.68288735866737 1
1.70176606383187 1
2.09884894238116 1
2.37370632203229 1
2.75951663956986 1
1.90524925913889 1
1.77261677038518 1
2.08810705023092 1
1.80842060732275 1
1.009053623015 0
1.53049488898078 1
1.77570786482055 1
1.20700688188987 0
1.42717344678949 1
2.20123464982986 1
2.16087094980135 1
1.62341271447161 1
2.46035619570978 1
2.17358348706815 1
2.54665338622504 1
2.33414427128478 1
1.85858009883418 1
1.91867355051046 1
2.0430852182342 1
2.25106717188222 1
1.81920977163783 1
2.36925193952012 1
1.91335752063431 1
1.59079110729938 1
1.6878907256303 1
1.83624771938465 1
1.59530936182121 1
2.61787983863747 1
1.93232906168141 1
1.75534351595529 1
1.88679734662489 1
1.97034768985146 1
2.64282423444031 1
1.83500370632858 1
1.87636064800222 1
1.31500251043667 1
2.24011704026988 1
1.58084021433717 1
1.71778684051229 1
2.95847215232007 1
1.4427763785889 1
2.05358363111654 1
2.0680531828446 1
2.02394081107919 1
1.9532967951454 1
1.01165090073017 0
1.70892401455963 1
1.77657199537903 1
1.76569236536429 1
2.03077093322391 1
2.99508269532973 1
1.89564477721938 1
1.51342954833572 1
1.70014541486305 1
2.29270017632783 1
1.38353853351718 1
1.98112141111191 1
1.25929339160199 1
1.872878470477 1
1.99217720553991 1
2.47766548419499 1
2.0700992870525 1
1.92025833852669 1
1.57985829815328 1
1.98948874675127 1
2.00421925474279 1
1.38790408107574 1
1.36782240051221 1
1.19870923821736 1
1.6829601835196 1
1.59363781771117 1
1.4702119156836 1
2.50357831479262 1
2.61303315920502 0
2.22574121596682 1
1.82239555930678 1
3.01663630592638 0
1.36209496010558 0
2.60672226734472 1
2.38698321681231 1
2.07136170919326 1
1.55750939977143 1
2.60205577968022 1
2.34941297708401 1
2.17207060613529 1
2.05905355533956 1
1.15432240764478 1
1.99484953783113 1
1.31318389891264 1
2.02036496884088 1
2.14276244437161 1
2.16722706093984 1
1.71088640237903 1
2.19674632198369 1
1.86169588109549 1
0.927039095966625 0
1.72640914933632 1
1.66748216802971 1
1.33703118785234 1
2.15548069244293 1
1.25734210312407 0
2.53036573625294 1
2.02606575099472 1
2.26478075556044 1
2.34297312509981 1
2.51282667689633 1
1.86496505217362 1
1.59740471126932 1
0.984135030633083 0
1.83030290137033 1
2.00320295546534 1
2.42330556655095 1
2.30186438199703 1
2.55237295388842 1
1.77458271655473 1
2.05752494703151 1
1.66408551479964 1
2.68123519065103 1
2.39534620455802 1
1.50425967557259 1
2.10953689096674 1
1.95602831805159 1
2.37489231440994 1
2.33029974008907 1
0.160737309168593 0
1.06387013137625 0
1.68405541780221 1
1.73009773687589 1
2.32326807774028 1
1.15492231009698 1
1.77264676047122 1
3.00621996552918 0
2.52672216061664 1
1.94089575785241 1
1.98419923430115 1
2.46712424344746 1
1.9125673827557 1
2.0430432220889 1
1.65587538368487 1
2.06774227297324 1
1.20237676185404 0
3.15982216864796 0
1.73101308282442 1
2.27568291511565 1
2.36374827059407 1
1.93394316233828 1
2.23560517595804 1
1.69542673437166 1
1.71168570666537 1
2.11763602371863 1
1.12045978853827 0
2.34451970102353 1
1.43858572992026 1
3.13936415561728 0
2.2139297783833 1
1.89015873719988 1
1.8481830384709 1
1.26108006695716 0
1.89716849639675 1
1.62515927481431 1
1.86539804210755 1
1.59143541651974 1
2.70672022366139 1
2.726248172701 1
1.35237050088895 1
1.46898300040789 1
1.88041614150158 1
2.36767016108966 1
2.00347006870413 1
1.96633017905962 1
2.10830194373547 1
2.39025865033245 1
1.72522161112717 1
1.72543881304822 1
2.18270942107661 1
2.49203299305667 1
2.73358265364184 0
1.852631918392 1
0.925804581570725 0
1.96450650900044 1
2.64006162979636 1
1.92881639111929 1
1.31636217996455 1
1.71928690541897 1
2.51190066844876 1
2.07227224134157 1
1.98182354485641 1
1.34399722581246 1
1.98615595482823 1
2.01715922981552 1
2.23521027306978 1
1.88536822207352 1
1.7021300287234 1
1.74285004833079 1
1.99789839155434 1
1.92080915628543 1
1.37277212028666 0
2.59083437596106 1
3.05856199469253 0
1.9838491218897 1
2.14098865524408 1
1.45908857863624 1
2.98308031439873 1
2.41006241497759 1
1.48213008727054 1
2.05090317222755 1
2.30398873503156 1
1.65968187974086 1
2.20947684180952 1
2.09050947141554 1
2.59893240187764 1
3.00332412536912 0
2.65578240180232 1
1.00787250814407 1
2.12058604278373 1
0.812542124845663 0
2.20772956590749 1
2.26990900894883 1
1.60282156471489 1
2.31141932158963 1
1.8181772297827 1
2.25082302752931 1
2.65571790237971 0
2.25499561095996 1
1.88799647894638 1
1.87242164483603 1
1.65914850654393 1
2.52833276951457 1
1.69580256641955 1
1.39838311701987 1
1.78471354005077 1
1.92820320699226 1
2.59666968650637 1
1.01618841370162 0
2.41823613083883 1
2.35547965318446 1
2.37225396842316 1
2.21383025848756 1
2.24359115979618 1
1.82262204314133 1
2.10647925282969 1
2.28709990845605 1
3.07745655515163 1
2.5825162054806 1
2.10608633869262 1
2.80083628750389 1
1.3314837025745 0
1.58981940574765 1
2.0698123286303 1
1.89411682929232 1
1.71578075913905 1
1.94874967746266 1
2.84057885149457 1
1.69724675476165 1
1.8054087858867 1
2.0838621090152 1
1.44235134759049 1
2.43404293120601 1
2.50530373650355 1
1.35192572577457 1
2.07239844606061 1
2.82496487573105 1
2.21522154477172 1
2.34138774221795 1
1.8445358413483 1
2.27315974649124 1
1.92703947281899 1
1.99783543211414 1
2.27408997196394 1
2.48826195951517 1
1.39408070441552 1
1.13249702713381 0
2.39024318322094 1
2.51287389210476 1
1.52601389957757 1
1.31778176937165 1
2.08357657119378 1
1.73060431779174 1
1.96318059673851 1
1.02767689397995 0
2.55288645761275 1
1.85215404111784 1
2.14645529850721 1
1.96125063528281 1
2.19536348142945 1
2.54381993205075 1
1.93877283729391 1
2.27887808900145 1
1.54448011769766 1
3.2407555522522 0
1.41710045876115 1
2.04098965547273 1
2.91293742122762 1
1.83258766664966 1
1.96558924274787 1
1.34653680901084 1
2.01269971521833 1
2.53296048332732 1
2.03380406152175 1
1.45875350762129 1
1.20857547103264 1
1.73146709081241 1
2.53785546904035 1
2.0170475312594 1
2.42180352475939 1
2.53923140309789 1
2.31334448718196 1
2.62184070928112 1
1.55243430095326 1
1.90482540686184 1
2.25446038823688 1
0.315033058181527 0
1.79797110149376 1
2.2710498716593 1
2.54960783828705 1
1.53306792490045 1
2.46520135619801 1
2.42261657258586 1
2.63556703806137 1
1.76828801043763 1
2.49050146127496 1
1.87046204953019 1
2.32952077927102 1
2.85932236364778 0
1.42452223726681 1
2.54719423125247 1
1.65579850275456 1
2.04332682309062 1
2.22011628521442 1
1.75598923985432 1
1.59490105001795 1
1.73030333979571 1
1.8414517230295 1
1.71591458864586 1
2.18173894954116 1
1.57302635537377 1
1.74985156889458 1
1.34609060019328 1
2.14180223478957 1
1.68591427529652 1
2.12758770120392 1
2.16671611161607 1
2.42766675154525 1
1.61170942180206 1
0.865386433484909 1
1.48477299653714 1
2.00782385350402 1
1.29422882557328 0
2.29494044551078 1
1.92654849071153 1
2.34247376604653 1
2.09831748644232 1
2.18112428094591 1
2.17846108629707 1
1.3497146951243 1
1.96860237592857 1
2.03441854769819 1
2.51064496626662 1
2.42294734369597 1
1.65183880030304 1
1.98997487184868 1
2.26376263440109 1
1.71022761766148 1
1.90442519844974 1
2.16108318912474 1
4.01854191969028 0
2.14932916849642 1
2.56372072262485 1
2.91058219402209 0
2.19897124536684 1
2.48145242538858 1
1.96094909120715 1
1.86876080676034 1
1.86932422657278 1
1.75198746815264 1
2.25790745122204 1
1.93479471807847 1
2.38440063383358 1
1.99575493999725 1
1.10412976963477 1
1.72900839769056 1
1.92959525905509 1
2.24467155696973 1
2.00533800934198 1
1.83916203399267 1
1.05036440184764 0
1.30259393886109 0
1.63122064172236 1
1.81629252077063 1
1.94337798592319 1
1.92505099175935 1
2.12248235389747 1
2.40771524224863 1
1.50391827780413 1
1.98410427191032 1
2.62417830315773 1
2.34460975040311 1
2.58194864944216 1
2.07467052391174 1
2.55744398308219 1
2.1224372467585 1
2.29560491650081 1
0.98345315031057 0
2.3948795036069 1
2.15155172184555 1
2.28823117851955 1
1.89005737882257 1
1.54752716159675 1
1.51448192260787 1
1.65667214720849 1
1.5460420044795 1
1.70413816571514 1
1.80502061094193 1
1.08483158426274 0
1.22616229610981 1
1.54941833481502 1
2.86898488264808 1
2.68420176458149 1
1.99263000295653 1
1.90974799895265 1
1.39913101429423 1
2.8449166344368 1
1.78688885884603 1
1.63955134617741 1
1.37044311865954 0
2.23723220033558 1
1.56969269856134 1
2.03154200030869 1
2.13762403908797 1
2.09373966765835 1
1.8124461925282 1
1.55302115705496 1
2.63971024594505 1
1.55573597695409 1
2.6297934805005 1
1.36798524443457 1
2.43570718960996 1
1.83478729511952 1
1.64088253855356 1
2.0888312080817 1
0.836739312774428 0
2.10373304969767 1
2.57506798473618 1
1.80959387227684 1
1.7297562020571 1
2.18755430794788 1
1.3564786076456 1
2.5953031185269 1
2.60928525383353 1
1.60270770953573 1
1.27823251212924 1
2.8591448625545 1
2.28721870014134 1
2.31253571118142 1
1.2131046502801 0
2.1564245725607 1
2.54734428265947 1
2.18476390632337 1
2.4007809056401 1
1.67570705176793 1
1.44465201187592 1
2.25900774702909 1
0.949117166435759 0
2.77767692252654 0
2.00642351104985 1
1.87607106283882 1
2.6089950330765 1
3.10316372617856 0
2.06660241213074 1
2.13696969875538 1
1.49722144946948 1
1.87464025611324 1
1.28030314626617 1
2.0407294975308 1
1.53038655842778 1
1.85065812829339 1
2.10011890426041 1
1.90456290171269 1
2.28099237784248 1
1.98203130917583 1
1.55938496712341 1
2.09186525437449 1
1.82846419415024 1
2.49664342708255 1
1.60440209478978 1
1.20700360328835 0
1.71159615588854 1
2.30668716903432 1
2.41763265523175 1
1.82225564816887 1
2.04635136643127 1
2.14122794339475 1
2.81079550405955 1
0.969244689168269 1
2.21768903062526 1
2.44104281541899 1
2.49630360091532 1
2.75724223455209 1
1.20082132917352 1
0.926053390182538 0
2.37118718876323 1
2.88632779296815 1
1.76548801732166 1
2.54598922846347 1
2.29402557587593 1
2.29690185229771 1
1.61069212239214 1
0.971680532685397 0
2.16745942667956 1
0.949254875183414 1
2.48523618796472 1
2.14761249622747 1
1.98298155696288 1
2.63036594877937 1
1.85559193795994 1
2.22921787259724 1
1.8243005403801 1
2.25415566358591 1
2.44495492318195 1
2.29057046189337 1
2.50924426779361 1
1.32134571963363 1
1.62020321252281 1
2.16029048786839 1
2.42636767347329 1
2.42608126874827 1
2.10876589523258 1
1.66718162014957 1
1.61700964828705 1
1.66234408364348 1
1.98358555147844 1
2.07555713866028 1
3.00227248113115 0
2.86762286075823 0
1.24942759505829 1
2.50566973712574 1
1.56057076446624 1
1.84723538140269 1
2.26226419910934 1
2.3644006767913 1
2.11499591321452 1
2.00360633093908 1
2.55006942780839 1
1.42403143516274 1
1.27488424184479 1
2.1536083633173 1
1.22441944644716 1
1.98802620657205 1
2.39414091681335 1
2.24627362687758 1
3.43123904842813 0
2.12258582241476 1
2.43576004364877 1
1.98677140603039 1
2.4374135520776 1
1.61486833692725 1
1.25850936769756 1
2.14553348970693 1
2.04952593289653 1
1.31671241944038 1
1.59531481388539 1
2.21623241996094 1
2.1919918828677 1
1.79243943135985 1
1.91716382648303 1
2.31809245945645 1
2.2486791595535 1
2.02719565599509 1
2.33233096892465 1
1.39337664041224 1
2.54337145499513 1
1.31577952270045 1
2.73467353180775 1
1.76832422902008 1
1.09528803527948 0
1.78148777246102 1
2.07437627510863 1
2.19805099165832 1
2.53890857396388 1
2.37015417668533 1
1.84594970638928 1
2.64025925050413 1
1.34282543155776 1
2.15716240357972 1
2.21625008605205 1
2.32978445345014 1
2.13600483070451 1
1.11216242116837 0
2.64646618545405 1
1.50225812367828 1
2.36619705196947 1
1.93909193282415 1
2.05717124191569 1
2.33511458100086 1
2.22974429727528 1
1.64451477620456 1
2.19799322021499 1
1.75378050333587 1
2.37434284830231 1
2.22429734501665 1
1.38644659482543 1
1.87553378055539 1
2.46380317421137 1
2.40435721045569 1
2.04704306612807 1
0.902433990166357 0
1.53938807025411 1
2.43892541257899 1
1.57873177942523 1
2.1989332706442 1
2.6895381804603 1
2.85398154461985 1
2.66171073709169 1
2.24238722575246 1
1.21533399786232 1
1.85920054170955 1
2.26020188726131 1
2.59788683076627 1
2.11921693093681 1
1.7301626533607 1
2.08532447098161 1
1.96298730490285 1
2.18761688312159 1
1.90922598045294 1
1.87304737048363 1
2.34313014590123 1
2.1334331289637 1
2.88925730720722 1
1.08893288411054 0
2.06035732896694 1
1.71636044277958 1
1.93128445875759 1
2.02228799854743 1
1.59109115852224 1
1.53763780206386 1
1.38649854198393 1
1.63496686546828 1
2.00528516590924 1
2.55295350482588 1
1.55373420177411 1
2.3818916629107 1
1.99495980956079 1
2.10735968169569 1
2.65253144278013 1
2.22478984446237 1
2.13064087598859 1
2.50344339892934 1
1.55707173349614 1
2.34057063544872 1
1.81959247204853 1
1.46911194213141 1
2.04603453539972 1
1.4125805459781 1
1.43666301267024 1
2.09559183481211 1
1.95263719129073 1
1.99380552117347 1
1.16758087254889 1
1.24398836283816 0
2.65698288478334 1
2.01083153075544 1
1.85866981118432 1
2.47105563884208 1
2.02884597942727 1
2.06023013121124 1
1.86527076841856 1
2.23046705321485 1
2.11274978780831 1
2.03235871741084 1
2.3565040829529 1
2.408732957256 1
1.58268662321158 1
2.56541879989855 1
2.04259257473077 1
2.2878885757784 1
1.68904092699039 1
2.04280017751356 1
0.832642814766543 0
2.78148432899797 0
1.93760828681894 1
1.82879650702426 1
1.70669120700547 1
2.14417303678237 1
1.55302259990011 1
2.39062982137286 1
2.59179474547882 1
1.85066451919003 1
2.17758030034501 1
1.76154766633084 1
1.78483925539724 1
1.43799947800054 1
2.67723984412502 0
2.3060660650561 1
1.83190241718551 1
1.96750167302633 1
2.01375539290814 1
1.76541073243491 1
1.4315445472421 1
2.20113195688793 1
2.08407642313086 1
1.31079252791505 1
1.3203648211417 1
1.99843617038272 1
1.81169606537475 1
2.99716114579401 0
1.2962419359056 1
1.91093603462611 1
1.14587046242734 0
2.04824375735267 1
3.24879216155179 0
1.894278097302 1
2.16927699038417 1
2.30082488679818 1
1.81902127250169 1
2.05075939258198 1
2.69194592953559 1
2.56308081415722 1
2.43010307389124 1
2.36282072151099 1
1.2375252962798 1
1.2854255370514 1
2.08841682266874 1
1.74724744646079 1
1.89065493138496 1
1.54058245880734 1
1.86870176510023 1
1.51347104786754 1
1.59401457649423 1
2.31904096862669 1
2.3395817966841 1
2.10949246600167 1
2.3784766878992 1
1.37039113059813 0
1.39999630816462 0
2.80550176689823 0
1.47673130994579 1
2.51695793329428 1
1.92619515940699 1
1.6044900030596 1
1.95080848897349 1
2.58295245954687 1
1.46988187430868 1
1.99749964093037 1
1.40315925668936 0
2.13885122685493 1
2.85664100269337 0
1.44975845748723 1
3.15241379813521 0
2.02007468098136 1
1.75222313810355 1
1.62995058428955 1
2.32233857708624 1
2.00845834467917 1
1.90928041784031 1
1.27934935131208 1
1.8160425966664 1
2.32575147592 1
1.74615689482326 1
1.25073077251608 0
2.15408918895916 1
1.86026791098836 1
1.86506233558091 1
2.29413576774334 1
2.96656961034536 0
1.86227115770257 1
1.80179851485181 1
1.88460887928795 1
2.52817234633868 1
1.04411179940523 1
1.54500277186439 1
2.08669395562976 1
2.53215002972049 1
1.68521499964276 1
2.60636752465185 0
2.50261439317459 1
2.1398555649338 1
1.76106595846076 1
2.1120808664114 1
1.90189943781534 1
0.603467222595132 0
1.53071345200655 1
1.41220118663359 1
2.71226358967873 1
1.82837932075452 1
2.53342753813898 1
1.79287868429061 1
1.31714581205219 1
2.15316314959254 1
2.31221858320872 1
3.08072151065049 1
2.42176920006953 1
1.82290793887145 1
2.2687028061764 1
1.34341298815468 1
2.62641841197741 1
1.73759279026234 1
2.49779934819052 1
2.32856584095161 1
1.70719493191732 1
2.14659024629181 1
2.30716231661623 1
2.13734948766781 1
2.32237776964755 1
2.33616599673177 1
2.34901884704539 1
1.07769446108498 1
1.64195701692349 1
3.21724117808701 1
1.89758546278043 1
2.1108367420139 1
2.37749405174373 1
1.94792004129207 1
0.755318811713702 0
1.82288116299763 1
2.01402586712133 1
2.08315378727825 1
2.54820980509937 1
1.98481798682483 1
1.86518096075615 1
1.43405084670396 1
1.98007329321801 1
1.37376583816001 1
1.92270954840215 1
1.79861296652832 1
1.96869884022583 1
2.20363900226499 1
1.75975239576327 1
1.713465596619 1
2.4647100749737 1
1.52511385151404 1
1.19514488522438 1
2.00990086300443 1
1.79340689142382 1
2.43876628974858 1
2.60566160912628 1
1.6584339114174 1
2.09262709496514 1
1.72049494394468 1
2.03277837453493 1
2.12243440882173 1
1.8575107702707 1
2.49414487881019 1
2.63627294194189 1
2.09200128131728 1
1.42083138670018 1
1.92410942408568 1
2.26573383188374 1
2.45961842348001 1
2.25307549108682 1
1.78834112916203 1
1.57488182680229 1
2.24834982608223 1
1.4863139001154 1
2.41000991179255 1
1.59968073528976 1
2.10094035268015 1
1.28227922462375 0
2.66340951170911 1
2.38219728141861 1
2.30434414308202 1
1.66915135431435 1
1.97229352699 1
2.17135450295177 1
1.27154684114241 1
3.07239343244493 1
1.89290820857632 1
1.91268682897247 1
2.4934516536399 1
1.43089582645239 1
1.76984509349085 1
1.49254816638892 1
0.796870370388038 0
1.3999502769441 1
2.32205775165178 1
2.91408586692575 1
1.00678185930856 1
1.41703063381119 1
1.6888665531481 1
2.20587064589533 1
1.84840616183716 1
2.22149591807029 1
1.89501636919004 1
1.87538331516301 1
2.71251069220345 1
2.02294105853553 1
3.35160301714193 0
1.10060795182886 0
1.89493300174328 1
1.74734580820159 1
2.23155858301486 1
2.46979200939097 1
0.718920747748856 1
2.11500517656046 1
2.47752115917659 1
2.64895698619503 1
0.746919898596311 0
2.35719542249519 1
1.59499857337314 1
1.13166034410946 0
1.39600399126185 1
2.34459657047019 1
1.61654025292058 1
2.12372416585828 1
1.60890522877041 1
2.07977230322232 1
2.08418404271511 1
1.34610712047951 1
1.33059015081869 1
2.91952371488755 0
1.23290567982411 1
2.36373227340461 1
1.04510154302939 1
1.53591293471681 1
2.25445647560079 1
2.03659724045361 1
1.50811303383356 1
2.54234629763545 1
1.70241950709419 1
2.0378715963926 1
1.25390335295581 1
1.31335383273232 1
2.51727493075737 1
1.76447871373522 1
1.93360421910078 1
2.98574163706426 1
1.62277632885776 1
2.25680304081207 1
2.11274010827728 1
2.01878025932499 1
2.26505568027947 1
2.51987898084347 1
2.29045283055721 1
1.91384014786696 1
1.66694821735132 1
1.56288104494051 1
2.08625600143304 1
2.365471223039 1
3.08290459752955 1
1.77548420692481 1
1.98540282673553 1
1.78365071227046 1
1.29152149568907 1
2.4787488024759 1
2.14910774874445 1
3.3366914235033 0
2.23066540135603 1
2.19828449431638 1
1.91467862833406 1
2.96455879466212 0
2.28156829841905 1
1.90384002569142 1
1.7129549089442 1
0.482752218760517 0
2.25942977196611 1
2.04745394805183 1
1.8866206534565 1
2.00067213752204 1
2.27325078923746 1
1.34095079307181 1
2.47196926873394 1
0.492401852786834 0
1.49343033111281 1
2.21801670052636 1
1.82401892457801 1
1.09875285977983 0
2.09653414353521 1
2.26302170534061 1
2.51055507717845 1
2.08192622119009 1
1.92639745682056 1
1.30220662712399 1
1.72056250845478 1
2.13221811437212 1
1.20294012326342 0
2.82289368732959 1
1.79250544931424 1
2.45149011638989 1
2.44310846550818 1
2.63992595456777 1
1.42443599398536 1
1.85551657334467 1
1.66332147081598 1
2.55511867988012 1
1.81624582932447 1
2.0998935483418 1
2.25546104687246 1
1.75767198633256 1
1.47039083904864 1
2.07734074681211 1
2.49443675972776 1
1.94078478045943 1
1.45952271612206 1
1.62527424590752 1
2.28075571501843 1
0.993736032539913 1
3.18794214747557 1
1.34284868487204 0
2.02144329248678 1
1.64778790301634 1
2.31779743947047 1
2.949991342913 1
1.95452867435966 1
2.45363937679343 1
1.6021810919923 1
1.76935213776515 1
2.59370461710852 1
3.46250710921632 0
2.49055420920684 1
1.38835972405248 1
2.00636782333506 1
2.32532807293354 1
1.98290291123772 1
1.98650848643067 1
1.71685904468959 1
1.34253862864389 1
1.85759412654154 1
2.08395683624654 1
2.25524590636962 1
2.58135543636406 1
1.04488779448424 0
2.13382487244191 1
1.8300764873757 1
1.93696364820146 1
1.39233535563203 1
1.90848264746833 1
2.4607245544264 1
1.65380253366042 1
1.1653485736319 1
1.17471060912813 0
1.41732185853081 1
1.77759322880377 1
1.97984531298753 1
1.93780051225373 1
1.68037704477754 1
1.59272022358012 1
2.09208171852401 1
2.42394175750622 1
2.16198141207196 1
1.36287336348286 1
0.475497069755908 0
1.37840324420517 1
2.26822892418817 1
2.64979107837776 0
1.22137475419286 1
1.98888318938338 1
1.85582422314597 1
1.81267418225378 1
2.25121354451941 1
2.02216327701578 1
2.0389536253171 1
1.81452848872861 1
1.81786170195633 1
2.50830783670783 1
0.892011646318096 0
2.68404888197686 1
2.34799680857502 1
1.6116019431452 1
2.35333546267537 1
1.67382337576915 1
2.65191329787361 0
1.92498238541493 1
1.96790809454712 1
1.77826476140781 1
1.98938745307099 1
1.7285622752343 1
2.1905987589455 1
2.64048276231489 1
1.81163049283746 1
2.05889440951552 1
2.41473503101044 1
1.65139284771465 1
1.99482321691768 1
1.89952764124573 1
2.22053917794843 1
2.21351951659937 1
2.37108072682987 1
2.26154152553902 1
1.8814087148333 1
1.14704532417769 1
1.71781992269343 1
2.38510681139725 1
2.89280087002507 1
2.17886008150119 1
2.49182639182746 1
2.02046517260227 1
2.86285962527916 0
3.36174902877435 0
1.99976590225993 1
2.63060986710409 1
2.20618710913143 1
1.44851123676304 1
2.4664371822657 1
1.30455503166527 1
2.01965996377909 1
2.29430296777206 1
1.98336607327311 1
2.37949244615822 1
2.33812256252682 1
2.52417187790381 1
1.73233941712121 1
1.98267030965961 1
2.27656799503794 1
2.7651937385904 1
1.65836470011445 1
2.25507645005467 1
2.07137554516807 1
1.20700019828827 0
1.83246893596389 1
2.10219929098873 1
1.22345261655551 0
1.71486996321264 1
2.23391034726883 1
2.16518782053654 1
2.34067438536341 1
2.1015560934638 1
1.87573826126835 1
1.87638736116206 1
2.19283320100692 1
2.06043743638148 1
1.75314199388343 1
1.73090615035368 1
2.13544451316792 1
2.7238163840947 1
2.09565194738223 1
2.05320471179629 1
1.9005986725864 1
1.51002462723105 1
2.0631352583443 1
1.99150418182701 1
1.70153222616741 1
2.64976686328938 0
1.51348675927163 1
1.38159311102248 1
2.20919356182086 1
1.65570013896444 1
2.10218041450508 1
2.61444259113978 0
2.5322777438507 1
2.24741942151807 1
2.04756478222264 1
1.77740885347091 1
1.74517144798544 1
1.40009611815838 1
2.11345805242977 1
1.28825701544887 1
1.57082421624456 1
2.50160818806801 1
1.86551792387083 1
1.84321179548437 1
1.81372386273138 1
1.26678899326661 1
1.85793791310184 1
2.97594098622998 1
2.00263832941324 1
1.58155750681138 1
2.24561956729989 1
2.10641466581966 1
1.6488876771201 1
2.14642358813712 1
1.86709141670314 1
2.26724302606514 1
2.33067848583411 1
1.82598957627822 1
1.55520245427294 1
2.03940254417685 1
2.52954149004667 1
2.18994303822797 1
1.62098651376902 1
1.40309019494286 1
2.58798869960814 1
2.11723278636029 1
2.45278314698991 1
2.99533070305486 0
1.50470526245348 1
1.24698229821207 1
2.08882645253989 1
2.63541440186022 0
2.38035330872352 1
2.46163468196004 1
1.55828019417389 1
1.85273382088902 1
1.15830797278044 1
2.15500773756842 1
1.55157965377087 1
2.32363565020316 1
1.29364964107099 0
2.03252642613451 1
1.46745643554338 1
1.9899780545526 1
2.08357596429021 1
2.27424968950175 1
2.29312464814219 1
1.55794294553517 1
2.25565461329201 1
2.79811972132946 1
1.869521867012 1
2.177779091429 1
2.12957325019602 1
2.8621836445473 0
2.144806197321 1
1.42481621425359 1
2.32855585091673 1
2.67678314672798 1
2.73489878452229 0
1.44372935269371 1
2.12352929047055 1
2.21456367412864 1
1.87374259942132 1
1.79224601743018 1
1.41270367555825 1
1.9703455569544 1
0.966024438867644 0
2.55929373397864 1
1.88839789500436 1
2.12560230087533 1
2.71213687364722 1
1.47011992785596 1
1.48326711144175 1
2.4704688828396 1
1.76241541557877 1
1.78914427719666 1
1.23939613244351 1
1.67421032592748 1
2.63273571022304 1
2.05575374620148 1
1.96668120794079 1
2.69461724905174 1
1.04987898395875 1
2.52894496329919 1
2.11857582441909 1
1.88422986973409 1
2.67274967545231 1
1.26687365952213 1
2.38305998262086 1
2.53691796229779 1
2.36882921810701 1
1.94763481769416 1
1.2649887995966 0
1.27908216397789 1
1.954463790484 1
0.876948008359963 0
1.95738192278584 1
1.04370361652432 0
1.34920037463645 1
1.576895212472 1
1.96068587475244 1
1.15714712446478 1
2.41540922000948 1
2.42091151874324 1
3.14354550502422 0
1.97461351865049 1
1.49412817090356 1
2.32603350939995 1
2.3679495933659 1
2.23040744401 1
2.10648914615665 1
2.15946538375396 1
1.21550959012291 1
2.17551167124614 1
2.03490088717612 1
2.06037465541783 1
1.99704725006789 1
2.76482020376362 1
1.85360944420613 1
2.15438568656473 1
1.89012546386605 1
2.53825169785476 1
1.40642220376053 0
1.88142008847874 1
0.670409803014856 0
1.67480302554411 1
1.35530768050403 0
1.32953819886721 1
1.59046517901319 1
2.06624445268081 1
1.19035896316887 1
1.45717546559855 1
2.15908024103891 1
1.25933744126659 1
2.76071659469703 1
2.43454841069555 1
2.20029251563257 1
1.76735140954432 1
1.90057730308714 1
1.95508066509773 1
2.85382413233903 0
2.06119951753548 1
1.4700334688525 1
2.10197442219684 1
3.18072258094777 0
1.955281138876 1
1.91060153325837 1
1.68646180498205 1
1.25078657724361 1
2.51576530240079 1
2.59536926552764 1
2.18080878621101 1
1.81013494727142 1
2.02322469291799 1
2.08729342602391 1
2.36553416555141 1
2.70589796975628 1
2.32591369699254 1
2.80976887115717 1
1.87057506425915 1
2.02583482792744 1
1.44302841856031 1
2.26836726658391 1
1.7051335972267 1
2.97649957458457 1
1.59081329873983 1
2.02291081943456 1
2.26456458782743 1
1.36092040295694 0
1.96253542829814 1
1.83299824709142 1
1.67858075128299 1
2.62026436536555 1
2.29565818133792 1
1.63888070899908 1
2.50110181589145 1
2.2517660485898 1
2.65918078948374 1
1.17583907158736 0
2.27565108249613 1
1.60434671851614 1
2.07162067450288 1
1.56366264960085 1
2.05368230791595 1
1.4363617184658 1
1.78591778510935 1
2.22480520808597 1
1.18632007361927 0
1.96351980130165 1
2.07588919245309 1
1.7385056964963 1
2.37086029429364 1
2.84279963077169 1
2.20267886469613 1
1.92003726964699 1
1.57381365066097 1
1.90201642126753 1
1.50818313987545 1
2.11802924979201 1
2.00850431317631 1
1.85879456590981 1
1.43009778678382 1
2.38306421068448 1
2.66499275609392 1
2.15540695249726 1
1.24079812206842 1
2.41132801932172 1
1.99722950924764 1
3.4494798956761 0
1.76454439970244 1
1.86177427024784 1
1.97900097744737 1
1.39964842880045 1
1.79700344099684 1
1.67842796595512 1
2.82882951511447 1
2.14192847746428 1
2.64334657493067 1
2.16323711439146 1
2.00595574073506 1
2.06710714452442 1
2.5489832517933 1
2.18549361816176 1
2.21168809984788 1
2.87199190916511 1
2.79844882003389 1
0.846863746422661 0
1.60785559240248 1
1.42859228686311 1
2.198424134904 1
2.75650567783981 1
1.85043145744594 1
2.09092646954506 1
1.33828895808262 1
1.71734861536599 1
1.96280800126255 1
2.01090025654881 1
3.28002051249432 0
2.01730151940002 1
1.21667194090459 0
1.56730950627001 1
2.08029528369892 1
2.38263789382365 1
1.95890202712593 1
2.23609322617636 1
2.37172746778668 1
2.04895951060623 1
1.79889945218214 1
1.30861527952841 1
1.99205256535024 1
0.919415312031929 0
1.9652192988361 1
2.07858504670166 1
1.56430017897728 1
2.34144216160443 1
1.76310807743505 1
1.66290081260909 1
2.68416012348685 1
1.92524494901345 1
1.90328732577287 1
1.7848026494081 1
1.33667131782344 1
1.6561063161315 1
2.0196905339581 1
1.63717047682462 1
1.63450640828902 1
1.89781022373048 1
2.18071033976343 1
1.88591205334226 1
1.78664172920892 1
1.94899884815576 1
1.95830601607201 1
2.63033837657943 1
1.88130485133669 1
2.90900046057633 0
1.88603500983513 1
1.48160132965954 1
2.40713152373317 1
2.08363561290341 1
1.82950423845599 1
3.10699750763174 0
1.57882534944452 1
1.55944416008112 1
1.13486720460002 1
2.88424567721706 1
1.248260149328 1
2.13089316387244 1
1.80025161700985 1
1.8220766840892 1
1.90124864722843 1
2.35531060339591 1
1.42729324113003 1
1.35489010299739 1
2.10285476899648 1
2.1518417873716 1
2.46006679695348 1
1.5145846571607 1
1.62187070057185 1
1.75468930541645 1
2.61694303350557 1
1.82236134932051 1
1.77951954031249 1
1.72228986145044 1
1.45381459541335 1
2.63865097259289 1
1.69113563758562 1
2.32065922316402 1
1.65770843647671 1
0.791584061719398 0
3.3022520604695 0
2.01356242328085 1
1.94367108590178 1
1.65651245174888 1
1.98546073923622 1
2.08432535637591 1
1.79355952607781 1
1.5254595418527 1
1.71430617492261 1
2.14840395432526 1
2.42662997175626 1
1.83361754584909 1
1.92539767754094 1
1.80077877803432 1
2.20008159020294 1
2.19461107679977 1
1.82164200683621 1
1.72430924213492 1
2.59674075591377 1
1.11457867505937 1
2.47929712835101 1
1.75705453421878 1
1.5023753767936 1
1.54179646436507 1
1.67806334483936 1
1.82904603880819 1
2.39626979159284 1
2.07558856782576 1
2.49615714840388 1
2.31966554764514 1
2.13015255102705 1
2.0114832078455 1
2.79867997835109 0
2.47929557968139 1
2.07358250239665 1
1.98148353463799 1
1.99699106964107 1
2.47956082130981 1
2.71173272756634 1
1.81497522961549 1
2.53011276330231 1
2.05794666114869 1
2.34152471993108 1
1.99764607911984 1
2.2351992029556 1
1.2044714036209 0
2.86134158316938 0
2.07871587271461 1
2.01183098343793 1
1.5503224410356 1
1.89633055451614 1
1.70832327432125 1
2.54609850076193 1
2.7248815654133 0
2.16195287561954 1
2.8131163629307 1
2.37393382757446 1
2.51921271895792 1
1.68267797911935 1
1.57240738997958 1
1.48107216061647 1
2.23682734700178 1
1.85871451979425 1
2.51297205168715 1
2.42431144432133 1
2.00014746164603 1
1.79830402286987 1
2.6854183654277 1
1.53878818444316 1
2.22056637154361 1
0.940831688504647 1
1.07080285266215 0
1.89737805008059 1
2.14683766320624 1
2.10320098706912 1
1.85571810242709 1
1.96787686226666 1
1.77903911958941 1
1.95274300775585 1
2.36959166158984 1
1.80352233961962 1
2.40394821549505 1
2.0352299671865 1
1.77812235224185 1
1.32127267053957 1
2.11540155948629 1
2.1827376983714 1
1.59344483520275 1
1.89303841642451 1
1.93729313395855 1
2.15567563436729 1
2.8000152631185 1
1.773890427602 1
1.43221210744928 1
2.00185754430456 1
2.1816093156915 1
2.02911306087406 1
1.4024366339326 1
1.77554817261208 1
1.43748036315707 1
1.79597259364459 1
1.7687847757281 1
1.8691702602673 1
2.85383457934971 1
2.16727053952848 1
2.44832894530329 1
2.24398502150628 1
2.11117997423974 1
1.91459440726183 1
1.68131591339762 1
1.71677599066114 1
2.38925017588029 1
1.50251603758433 1
2.58625866131353 1
1.60868412946839 1
2.86103607583227 0
2.41254951880255 1
2.09131270898247 1
2.37003834412281 1
1.8920303330349 1
2.43263065988748 1
1.40257047554324 1
2.17697314546843 1
2.42550552202227 1
1.72955549914053 1
1.6244863085082 1
2.43977006023236 1
2.19531280576059 1
2.19705739548478 1
1.49965471276386 1
1.74254612809088 1
2.01252624801853 1
2.07639601799029 1
1.91545739024213 1
1.70229541684975 1
1.68010527140047 1
2.53881852232278 1
0.629482695673062 0
0.670479343750915 0
1.77776349911556 1
1.97295783557693 1
2.50296301731822 1
1.55501201263615 1
1.55230094415143 1
2.06190137136947 1
3.36183658632152 0
2.12345921385801 1
1.12985599388687 0
2.76000274158528 1
1.7253727463208 1
1.63284929844802 1
2.14549016260952 1
2.16167692336223 1
2.22827642581195 1
1.65708158841888 1
1.66771351272736 1
2.31944854962847 1
2.81619179832014 1
1.8761225194112 1
1.73985079119788 1
1.88992718454307 1
1.32168616150631 1
3.17884847855587 0
2.39195565741982 1
2.34057368835926 1
1.15645556835463 0
1.90646508628226 1
2.56200868306526 1
1.53384622221485 1
2.29585540810113 1
2.50978645376829 1
2.03782377703465 1
2.62664694582453 0
2.88582535191324 0
1.41902320652075 1
1.39058799336076 1
1.05242662508219 1
1.59786247243596 1
2.44288624645131 1
0.265689767684912 0
1.75030165068034 1
1.92286250054477 1
2.00892826349511 1
1.97576340903066 1
2.11142507109304 1
2.24266196772695 1
1.82482526654103 1
1.94810342883532 1
2.33289271671231 1
2.80269504190728 1
2.40044659289813 1
2.13010633333788 1
1.5135168561302 1
2.68569586978633 1
2.72427707856967 1
2.58545056257409 1
2.0416112835384 1
1.82126429405194 1
1.04094838205162 1
1.34616330153472 1
1.85972072833301 1
1.73563794172301 1
2.15074979344401 1
1.34320247333515 1
2.44068640222231 1
1.13788038729314 1
2.03006086105945 1
3.06721132637046 0
2.06560195610863 1
1.18340044983723 1
2.75169535297718 1
2.186765558348 1
2.45525525746903 1
2.3837888179139 1
1.61356067329525 1
2.61506400801279 1
2.04997411248505 1
1.40541140001679 1
2.02949791771691 1
2.22953033394452 1
1.66379420047471 1
1.99286218239395 1
1.91087621815742 1
1.98608387320158 1
2.01632395084224 1
1.74365931785734 1
2.18336902253492 1
1.70549809919171 1
1.50597127985952 1
2.29073379804714 1
1.8800902046763 1
1.50565718883803 1
2.40739585909429 1
1.9630965187833 1
1.21435738195559 1
1.99334998795168 1
2.63499074258981 1
2.35128972797905 1
1.10867033222217 1
2.6726262005238 0
1.5842050777727 1
2.08803602025265 1
1.76264568510725 1
2.14706097251471 1
1.51607575201236 1
1.32395742443237 1
2.15545123650298 1
2.17735456014701 1
2.10400189755238 1
1.90455275579511 1
2.1372768923162 1
1.9153938291173 1
1.88100189701941 1
1.93599114012445 1
1.75062305287892 1
2.67224229894903 1
1.90076135536199 1
2.31593550125069 1
2.72165602099495 0
1.02928683286865 0
2.15439596093093 1
1.44147092777194 1
1.81352814901968 1
2.68079012944921 1
2.21784906366628 1
1.04059885357112 1
2.10629536160374 1
1.73230406765236 1
1.9524078011545 1
2.91403399240543 0
1.20921092126196 1
2.25846830876809 1
1.74091643647728 1
2.09467713746529 1
2.34000499911905 1
2.00825307254541 1
1.93050842884344 1
2.10523200103387 1
1.9307477989703 1
2.12767161088641 1
2.31137660027922 1
2.34865963498062 1
1.91572088392514 1
2.43514490871561 1
2.44042791147442 1
0.999930161513245 0
2.44982154840834 1
2.75025575632224 1
2.10123694816474 1
2.35322164400522 1
1.42497351488936 1
2.80014373595981 0
1.70053304082496 1
1.52290125523966 1
2.30597762911983 1
1.27857335116156 1
0.919034384821806 1
2.54999385933874 1
2.50485253116803 1
2.09456780930014 1
1.8124902437761 1
1.74064128190802 1
1.97015253906385 1
1.72400576514251 1
0.832460759860695 0
2.19832165943872 1
1.67798481467485 1
1.6542706855756 1
1.87140925493702 1
2.97291367195663 1
1.84155046406494 1
1.67877162322666 1
2.95601337263467 0
2.99819987064684 1
2.04037456078648 1
1.46275622682194 1
2.07830473394688 1
2.91455081042661 1
2.49775687317593 1
2.54302970003474 1
2.11026631651623 1
2.47016556311908 1
2.49988744396242 1
1.68741104576092 1
2.72188602054853 1
2.17655950675666 1
2.56157544794378 1
1.98234348479645 1
1.53753347871981 1
2.03136075624976 1
1.83222259232691 1
1.45854062928663 1
2.28182422866144 1
2.53523566078119 1
2.44035148471546 1
2.03545257551164 1
0.774624699420997 0
2.32787795599947 1
2.38529901526748 1
2.20502784417144 1
2.36817808090556 1
1.86374751831758 1
2.01304422571279 1
2.46109377413955 1
1.80526477484206 1
2.12604671874282 1
1.78802438446409 1
2.23476506688722 1
2.45774383606586 1
1.06699352339099 1
1.20186329736855 1
1.60157080645979 1
2.03180166402067 1
1.82406260479123 1
1.57952217988847 1
2.18915650519402 1
1.813105886698 1
1.47416707077311 1
2.43585344391255 1
1.20269834335935 0
2.15713748350654 1
2.23658300068496 1
0.916855952673903 0
2.57850711303637 1
1.21375967126229 1
1.75819883129413 1
2.52953033625807 1
1.32592160184498 1
2.62166964679733 0
1.61308675851345 1
1.28920133049323 1
1.29971181182751 0
2.21006112355052 1
1.56354989220046 1
2.3708136256492 1
1.78721875911953 1
1.7926940528201 1
1.55056274137057 1
2.33197819450206 1
2.70115885980067 1
1.88268413856587 1
2.02405787940717 1
2.1766769993036 1
2.53666648856248 1
2.34980348915015 1
2.70649758496399 1
1.28344953837491 1
0.764247173545738 0
1.7119147584616 1
1.36297558654957 1
2.25108584655328 1
1.87765452102389 1
2.16119929871099 1
1.4827914645812 1
1.33056994781298 1
1.88202024857526 1
1.9058178696834 1
2.72512655059882 1
1.39218918323007 1
2.02416653370523 1
1.90200908743028 1
2.06588563912391 1
1.77315786153004 1
1.5608837424123 1
1.64207143528255 1
1.91544834342329 1
1.92564449195054 1
1.24332391281693 1
2.07829312480262 1
2.45425992002275 1
1.67209810453224 1
1.65373047824171 1
1.92555087201122 1
1.74928655612733 1
1.19332090632934 1
2.38309591677041 1
0.87174917103602 0
2.78090364723831 1
1.33331264823613 1
1.86895793160632 1
1.86649164749978 1
2.54195036303562 1
2.7196280065218 0
1.961117758076 1
2.25831193852598 1
2.22551057925206 1
3.0723644838776 1
1.89048963497917 1
1.98062365208952 1
2.27456509196019 1
2.36122764151046 1
1.44841813396761 1
3.07675429379126 1
1.23053205229932 1
2.58454399830031 1
2.04655476757434 1
1.56013472172346 1
2.23083787130704 1
2.80822810775075 1
2.14046614310457 1
2.14435717755771 1
2.70993510930076 1
2.24996178045104 1
2.52918168869661 1
1.97025036916364 1
1.68706437956888 1
2.29502122577974 1
2.0352671064402 1
1.35003447975288 1
1.71562342527875 1
2.19343029604409 1
2.42365793963815 1
2.12108297499224 1
2.8546077070718 1
2.54957135885901 1
2.63498539512524 1
2.31220828616829 1
2.16400329809396 1
1.51430138847465 1
1.57194866728711 1
1.80003669038919 1
2.12606819370904 1
2.47505468400105 1
1.6842641387114 1
2.12217290885281 1
1.59869454764869 1
2.42707081690816 1
1.89912268450889 1
2.43061522131933 1
2.38781971905234 1
1.12895870762331 0
2.53965203736159 1
