# Supplementary material for: Bias caused by sampling error in meta-analysis with small sample sizes
Source: PLoS One. 2018 Sep 13;13(9):e0204056. doi: 10.1371/journal.pone.0204056 (PMC6136825; doi:10.1371/journal.pone.0204056)
Supplement: S3 File — (ZIP) [file pone.0204056.s003.zip › results N = 10 delta = 2 tau = 0.5 sz = 100-500.txt]

"dl.delta" "dl.cp"
1.76133115091654 0
1.76450668936962 1
2.02217284766476 1
1.9015811148671 1
1.87229357044673 1
2.03651947316237 1
1.76878103697164 1
1.94403545026319 1
1.70749688969589 1
2.10690796796398 1
2.09375798468234 1
1.95667360146513 1
2.19187861067506 1
2.0870384743288 1
2.353327145687 1
1.88989105782153 1
2.11720918042278 1
1.78814133467554 0
1.8688888637496 1
1.95918435824772 1
2.20671413905163 1
2.04165554224199 1
2.04409966537981 1
1.74092102745289 1
1.82435807657284 1
2.36594091488631 0
2.40708561997707 0
1.93988476158877 1
1.96946602990233 1
1.83943185231573 1
1.98213539618026 1
1.88719060597526 1
1.89129245794564 1
1.89106939671762 1
2.30900150795589 0
1.87129412164679 1
1.9563524459401 1
1.88129960722981 1
2.34064279955398 1
1.95902412477407 1
1.97807752898195 1
1.69140802148281 1
2.01726015044513 1
1.87080077657609 1
1.72560396196328 1
1.96576187142152 1
2.20002557764412 1
1.8266643486331 1
1.8808577825784 1
2.30346305317059 1
2.30163469372284 1
1.93435651465469 1
1.90702113268664 1
2.3555913538777 0
1.94938942353302 1
2.37606344533073 1
1.90087589272611 1
2.16576028783083 1
1.97907693020438 1
1.87703115366926 1
1.80504663847951 1
1.78090918157269 1
1.85167073262969 1
2.15964358745794 1
1.70396325277773 0
2.24858187079719 1
2.08331362584031 1
1.67372810121914 1
2.14450042185337 1
1.813816949168 1
2.2503275798123 1
1.99400371796904 1
1.95572004429082 1
1.80043610384882 1
1.74515192763802 1
1.98482749259769 1
2.14196971239877 1
2.22630746201158 1
2.14913311287778 1
1.94659612439488 1
2.03388768786977 1
1.70796936422124 1
2.11395301334058 1
2.00556648954054 1
2.16336064110971 1
1.88682583143777 1
1.97765905454425 1
1.8947367706742 1
2.31685550999153 1
2.12043082887735 1
2.05792693137409 1
2.07706168301199 1
2.01823069668603 1
2.22581328190077 1
1.69092151156965 1
1.96351589917004 1
1.94754783062448 1
2.09028365203945 1
2.20558350558104 1
1.75239513714181 1
2.31346200723982 1
1.95757922097981 1
2.20525726706344 1
1.83058722612739 1
2.12790301781276 1
2.11247191514703 1
1.78147229429002 1
1.89453081905019 1
1.51883290356348 0
1.82996262069243 1
2.28967294292296 1
2.19909242819749 1
1.6343273287159 0
2.22258495944264 1
2.3111664626349 0
2.0634588353239 1
2.17716627199168 1
2.15689470144471 1
2.06627569717122 1
1.92662445235424 1
1.79071986827348 1
2.0355528174496 1
2.08134622107233 1
2.11709287016887 1
1.66447795475031 0
2.149536239945 1
1.96812585454881 1
1.48956269001342 0
1.89126050411218 1
1.93814451752113 1
1.93376523531779 1
2.52760586906543 0
2.21645528364053 1
1.75934284452176 1
1.85715034376103 1
1.64238157628126 1
1.80854258421349 1
1.97587052368854 1
2.14719506626558 1
1.85824899681316 1
2.02406050509296 1
2.52715861855437 0
2.24098733298506 1
2.33954513069392 1
2.29410430470356 1
1.82619421080698 1
2.10459375298044 1
2.06277979475621 1
1.99385311451161 1
1.99850039284165 1
2.11942176044778 1
1.82794810442413 1
2.00456239294586 1
1.90720567798058 1
1.693210784074 0
1.91737637041843 1
1.97030420694084 1
2.16071435262685 1
2.11742641962348 1
2.12756346514834 1
2.04535671244214 1
1.79375094980122 1
2.01494760040882 1
1.86835161882198 1
1.79556557970215 1
1.96132885677749 1
2.55571609154863 0
1.86160008450566 0
2.00248308850854 1
1.9779080850105 1
1.9340799256678 1
2.04644824954529 1
1.93625739891709 1
2.21869123674638 1
1.92719171583875 1
2.06787315869742 1
1.85082303522647 1
2.04986104933253 1
1.83352632608543 0
1.67595624872308 0
1.8914689178251 1
1.91620518381838 1
2.1332711583096 1
2.00848898702844 1
1.88458877569643 1
2.09268644540241 1
2.19622907611812 1
1.963389122919 1
2.18251077278042 1
2.1316635767507 1
1.80628834903534 1
1.93077037556418 1
1.96872449598445 1
2.24959324596202 1
2.20044997203619 1
2.26460106392059 1
2.10515754972016 1
1.85433580204432 1
1.97532066835437 1
1.93427705423743 1
1.82896653461391 1
1.72933435644647 1
2.05259475829076 1
2.21067726796368 1
2.0143394511202 1
2.11503440922584 1
1.95502827510547 1
2.03592764654322 1
1.91271119525212 1
1.66532574092465 0
2.37129151163539 1
2.28597229022781 1
1.67614414548518 1
1.87512987584016 1
2.114736345101 1
2.24487004373671 1
2.24310792848474 1
2.09918089813429 1
1.69584958990757 1
2.21106589810645 1
1.89834980763249 1
1.90878751867443 1
1.79149358659131 1
1.58802280329874 1
2.03854261512573 1
2.10471268798308 1
1.97258397789699 1
2.07695685163222 1
2.15070325091877 1
2.01152679329586 1
2.18288211091669 1
2.205926331635 1
1.78937044296521 1
1.89519403255516 1
2.13382578738536 1
2.16090630040625 1
2.12911228915431 1
2.05837630207805 1
2.38301933694744 0
2.02410621801703 1
2.09155482137682 1
2.02543319701657 1
2.0545495790814 1
1.83754043575425 1
2.23099808587904 1
2.03355152261764 1
1.99468682065486 1
2.12606338285947 1
2.26310263872309 1
1.88800802465651 1
2.0579047626829 1
1.96550008783529 1
1.88835236387695 1
2.08562015322449 1
2.08710558580858 1
2.29609831562061 1
2.17049247773606 1
1.78390615274775 1
2.11936779535519 1
1.79667391645638 1
2.15485709973452 1
1.99044863006942 1
1.77952480356036 1
2.25613171152117 1
2.21660719711239 1
2.02209725261469 1
2.04114576220632 1
2.12432151476639 1
1.95973552419029 1
1.88292678821782 1
1.81860559945288 1
2.28541540193677 1
1.92865745496519 1
1.96531747474366 1
2.17778435969094 1
1.9665228128076 1
2.00386673506371 1
1.99295040678695 1
2.35261613335312 0
1.8688804481666 1
1.70368370547954 1
2.08061747337511 1
2.17507116454273 1
2.29491421930666 1
1.88280742267322 1
2.16884357406957 1
1.87601079688735 1
2.0730931740849 1
1.97307604018702 1
2.1346832385501 1
2.04075993733418 1
1.98735801338906 1
1.81708740985494 1
2.2288582342259 1
1.73253196710762 1
1.64342486368645 0
2.03913223644198 1
1.69721003964849 1
2.1374969477924 1
2.10439023983225 1
2.24834764836479 1
1.97714259203221 1
2.2528981637729 1
1.85361440257225 1
2.01567879265375 1
2.09759105060006 1
1.7584223666414 0
2.21453757363844 1
1.86737815151217 1
2.41234234540253 0
2.45310097562081 0
2.04327909296762 1
2.44751455519851 0
2.34947627414848 1
1.76637752780346 1
2.05521405585479 1
2.12614810201527 1
2.01429828042456 1
1.59443884907587 0
1.91903598686017 1
1.82845540494425 1
1.89082025170051 1
2.3277983512191 0
2.5230465639423 0
2.20798014840556 1
2.34066220981577 1
2.14408700553324 1
2.1784214322986 1
2.39638747567031 0
1.9576270014848 1
1.94921809054703 1
2.01661856286923 1
2.27319935255939 1
1.99145354322807 1
2.0132146535481 1
2.32353616467261 0
2.10507118610442 1
1.93064296792687 1
2.0992699395576 1
2.25865255368586 1
1.90726368074744 1
1.92983503574994 1
1.60447659333787 0
2.16934947357028 1
2.07100216984564 1
2.19071002291065 1
1.76052041192886 1
1.60670983948372 0
2.1220359847698 1
2.06796733961122 1
1.87005766255761 1
1.90120628400877 1
1.82514377234119 1
1.67720958085699 0
1.71091875629612 1
2.07981038497914 1
2.00174938541207 1
2.05342732557701 1
2.11462602614574 1
1.81023781790587 1
1.9827523243219 1
2.56276445449414 0
1.92888115558939 1
1.7281811014373 1
1.95069845085816 1
1.80496798849972 1
1.80151684769631 1
1.95787091800126 1
2.24145565094223 1
1.83927749743249 1
1.6690687999342 1
1.9456527122485 1
2.02882747170062 1
1.96279744294246 1
1.76202712141349 1
1.97579334867376 1
2.14668966337951 1
1.85149978746749 1
2.03392418712634 1
1.92020838463827 1
1.90388607453468 1
1.96178211382252 1
2.1463310990722 1
1.80096173980648 1
2.14351021501329 1
1.98060182255275 1
2.22289508179203 1
2.19171735733971 1
1.78530486265855 1
2.10050022429932 1
2.02065828093475 1
1.92088006426808 1
1.95165069241571 1
2.02785519807003 1
2.03319648635758 1
1.89153314174463 1
2.1101361767122 1
1.94171118053961 1
1.95861440360617 1
1.93269299426361 1
2.04632406599626 1
1.96175059050399 1
1.94620904881071 1
2.0649136729556 1
2.12464218540531 1
2.09567380986983 1
1.92779893310023 1
1.95703629422593 1
2.02952365312587 1
2.12171709783003 1
2.11095019778997 1
1.8611217647674 1
1.99587662895025 1
1.67622467471882 1
2.08858049189255 1
2.07292628995226 1
2.08975691401306 1
2.01449053160032 1
1.92836731315546 1
2.09357797699193 1
2.07632800205775 1
2.24607889762401 1
2.10729204986159 1
1.97816973002376 1
2.10510502030693 1
1.82549759520722 1
1.99472692252647 1
1.85117138283296 1
1.88878402269716 1
2.09259342481815 1
1.71386349552426 1
1.59419818650515 0
2.08397487350108 1
1.89625617364222 1
2.16861619938854 1
2.41526044557726 0
1.84375029309882 1
2.06499609274513 1
2.11857781453089 1
1.86112803163581 1
2.24949478645477 0
1.98479065574679 1
1.85636177725119 1
2.34883242935932 0
2.14632718701273 1
2.28733193939949 1
2.20650356719021 1
1.87906784080801 1
2.02133815526756 1
1.89399214652175 1
1.92295810994814 1
1.99185676818588 1
2.13841317607378 1
1.90435828118261 1
1.76390378553 0
1.83234270506213 1
1.83561049635463 1
2.27951407140674 1
2.21976666057934 1
2.32243265561312 1
1.96187516905047 1
2.06967015170884 1
1.92300869778085 1
1.70578693786998 1
1.66378887512237 0
2.09092605230532 1
1.92259750412231 1
1.93351166915456 1
1.90615173426033 1
2.15294101252659 1
1.97161894597656 1
2.4735321600595 0
2.12607883215803 1
1.92568065829685 1
1.69522446375881 1
1.98907445928632 1
1.62044945096205 0
2.02961044660104 1
1.94279261445449 1
1.99857349931472 1
1.86520195312701 1
2.15019772566583 1
1.67090531344576 1
1.77780029063569 1
1.82971902780234 1
1.91626470341342 1
2.00628104514264 1
1.91874988646504 1
2.12345571711067 1
2.00259175851115 1
2.16815591287334 1
2.39929022415287 1
1.85231916745114 1
1.62477637487426 1
1.84899880725884 1
2.13026819314892 1
1.9303435822093 1
2.16098697106547 1
1.77893108442597 1
2.16661186295408 1
1.78480290605882 1
1.78975452984462 1
1.56588130844023 0
1.83716186364158 1
1.85366094673419 1
1.82433090499035 1
2.21065521712657 1
1.95102707753522 1
2.09827992841174 1
1.82397805850938 1
2.06711813106561 1
1.73864397537238 1
1.88447554170368 1
1.99038918414677 1
2.00632320908516 1
2.29967058155958 1
2.07559040092226 1
1.90967440328342 1
1.78854531348103 1
2.30152236087556 1
2.11788775119091 1
2.10292259725578 1
1.76268802957229 1
2.11310277958884 1
1.78366978568856 1
2.00649393746198 1
1.97482336365684 1
2.22387382658627 1
2.09405174148214 1
2.0568478461337 1
1.9268373267504 1
2.03451467512596 1
1.77747595598871 1
1.87465294905974 1
2.02855676211718 1
1.5572087146103 1
2.25330159359001 1
1.99891691480351 1
1.77392216375547 1
1.84476055195263 1
2.00532674468053 1
2.16050381986086 1
2.18603977814139 1
1.86379910411649 1
2.04583081439473 1
2.00821292285708 1
1.68378505280254 1
1.98015190426971 1
2.05609748513361 1
1.62885492390534 0
1.9818547241073 1
2.18283210469538 1
1.84294233449098 1
2.29173482134751 0
1.77294287266462 1
1.64321787801602 0
2.08864710226528 1
1.67584900157467 0
2.08123687128894 1
1.99790014094784 1
2.34317841984133 0
1.98189751781963 1
2.12854742131596 1
2.00121183931589 1
2.15986139484882 1
2.09126584746676 1
2.10515334043803 1
2.21272823849185 1
1.69584737201052 0
1.72493355497157 1
2.119701785883 1
1.83752611732243 1
1.79406800449984 1
1.70059861975031 0
2.10910790807778 1
2.05174405237035 1
2.16640146447491 1
1.94819873929715 1
1.79712654034811 1
2.25492140578591 1
2.12725224203118 1
1.51018243938297 1
2.04191581360652 1
1.73721280916185 0
1.78749159272064 1
2.16172754903666 1
2.01205246664759 1
1.71396275872515 1
2.21041929914169 1
1.94965268407966 1
1.720611210081 1
2.17501885282521 1
1.60284401070336 1
2.28775428043471 1
1.71159665970094 1
1.79480745300145 1
1.95062656484226 1
1.9428756625239 1
2.03205204289905 1
2.07832256490288 1
2.14651533487673 1
1.77339943711946 1
2.30822474202519 1
2.22893106862835 1
2.08619610837541 1
2.28811759044309 1
1.70313412935866 1
1.97899219698772 1
2.24347140787303 1
2.07482550590445 1
2.34401140456183 1
1.93912737320386 1
2.10340571478511 1
1.89822759334715 1
1.99964759556902 1
1.89472435945255 1
2.22562819136612 1
2.15778821084442 1
1.99059070926237 1
1.94652891075274 1
2.15736671070781 1
2.06778120651432 1
2.13417660376392 1
1.906507715339 1
1.99341807321825 1
1.93043670698626 1
1.78869983794265 1
2.0536169185773 1
2.21603951613884 1
2.02337371204007 1
2.01553661482256 1
2.26587863938497 1
2.23921667465825 1
2.10616307713811 1
2.19843659650629 1
2.10264922872135 1
2.02974564501109 1
1.88879404565994 1
2.0476454049964 1
1.66545438704614 0
1.91944422807764 1
1.98379881978104 1
2.30859359654956 0
2.01701398084777 1
1.95904356544607 1
2.22792262698074 1
1.77838673156385 1
2.14189425441234 1
1.85226238515777 1
1.57503768473954 1
2.05607595793374 1
2.18437358733533 1
2.18804242138063 1
2.07637653153024 1
2.02031685388172 1
2.14385996863037 1
1.89412663279628 1
1.83589811032345 1
1.99004101134118 1
1.9660107645587 1
2.15711605346602 1
1.5532978434734 1
1.82875699363181 1
2.07982334810607 1
1.98140461068192 1
1.79881116329309 1
1.92245974400752 1
2.21174486568565 1
2.08923438905053 1
2.00886743649727 1
2.09840944821362 1
1.95672502695324 1
1.46100554688145 0
2.17694913060797 1
1.69118520513873 0
2.35009547139961 1
1.78347973595146 1
1.88509985500657 1
1.93778721463426 1
1.94381039375505 1
1.82370529242235 1
1.89332514935204 1
2.05473833664447 1
1.89655452251011 1
1.8820716651393 1
2.02891902165541 1
1.83670353280063 1
1.89557329423181 1
1.90908477359032 1
2.05174179083277 1
1.78904057013422 0
2.08144788130244 1
2.27292414289827 0
1.92604960232253 1
2.22471403973509 1
1.91907972115049 1
1.79485134652129 1
1.94108643153383 1
2.10190889580507 1
1.80074875252877 0
1.94101764451381 1
2.20291870637846 1
2.06068669632711 1
1.97752100305883 1
1.93532183285768 1
2.16990385301894 1
1.99511343368897 1
2.22750644546875 1
1.89341396350167 1
2.04245713319817 1
1.98163070471209 1
2.36352031087108 0
1.48817746193627 0
1.97143673286032 1
2.16712332110961 1
1.70883545165234 1
2.11260346655779 1
2.19173631858388 1
2.09778527293906 1
2.33299431606263 1
2.19359523794914 1
1.72393022578474 1
1.82381175788543 1
1.63028962017031 1
1.89292419560044 1
1.99026458988534 1
1.94825962029162 1
1.8295788517875 1
2.13165489753312 1
1.70525245005184 1
2.19275855966391 1
2.00435380465402 1
1.8551017313444 1
1.80096132085534 1
2.33709963089033 0
1.9398825602917 1
2.0667326059352 1
1.96324008195848 1
1.91577450937624 1
1.98282086494309 1
2.03918790436252 1
1.91104642398583 1
1.79967488417407 1
1.78865749791541 1
2.06420786646279 1
2.12604322663717 1
1.99916939217012 1
2.58816655444192 0
1.84401445900168 1
2.10258455693748 1
2.23219725930148 1
1.98822038938101 1
2.13552283162828 1
2.0144059391704 1
2.181593876717 1
1.90074712533328 1
2.24562253051803 1
1.61371694253639 1
1.78355112511272 1
1.60252880282949 0
1.85347145668794 1
2.03166676753858 1
1.88989944950412 1
1.87524790405766 1
2.18026175178338 1
1.820136802629 1
1.92469286131634 1
2.06799229083931 1
1.88690572622781 1
1.76832989671723 1
1.80000171007385 1
2.04058050645208 1
2.20796869595902 0
2.19745163114899 0
1.8128462811045 1
1.74575662150833 1
2.26241617606359 0
2.22832478051226 1
1.97807681165751 1
2.10181050444458 1
1.94382152216582 1
2.02148416850528 1
2.05691354828711 1
2.04485419759233 1
1.94907935198931 1
2.07300051230599 1
2.16259629946678 1
1.78661162637419 1
1.956188347699 1
2.05853176993369 1
2.04222436858344 1
2.23316328141205 1
1.98355458568978 1
2.24507949953706 1
2.09830178318108 1
2.02537821342265 1
2.03576386634753 1
1.94532958297338 1
1.61885445951914 0
1.91116413813402 1
1.71473156625443 1
2.03842852778722 1
1.76094720698987 1
2.08231193678532 1
1.85996986630258 1
2.28615597783808 0
1.7757224668108 1
2.173440187997 1
2.32742364386614 0
1.83529072259174 1
1.67960381602679 1
1.9845205662881 1
2.14744182213823 1
1.97953083614745 1
1.92849293247368 1
1.80141299537473 1
1.73122433818916 1
1.78215285083689 1
2.06566391999526 1
2.19389647122374 1
1.70505222853825 0
1.56994035665438 1
2.28175348113735 1
1.76543008550251 1
2.11282045544648 1
2.18574524986753 1
1.78173442925392 1
1.8828569577652 1
2.02310019254164 1
2.28953305795075 1
2.2269112062618 1
2.10802420544596 1
1.99039587190439 1
1.48541767533473 0
1.97587807684415 1
2.28132448393665 0
2.59126618100853 0
1.90550424294939 1
1.88388986735178 1
1.86333242328286 1
1.73842972417548 1
1.56292259504003 1
2.14421599478374 1
1.64658374076486 0
1.7544139884619 1
1.75682311215076 1
2.0184456217985 1
2.37080866462388 1
2.23403182682155 1
1.83773347511335 1
2.29773229029001 1
1.76252094731455 1
2.22245421082656 1
2.00810755925023 1
2.00546947283602 1
2.02042091882936 1
2.13858454206702 1
1.90425041327335 1
1.90764962410594 1
2.24323581664292 1
1.87383462722564 1
2.45504395991162 0
1.61496842456675 0
1.90405573685435 1
2.0637089693154 1
1.7273709598284 1
1.89955264429849 1
1.70188402465836 0
2.1325804680856 1
1.95560002734296 1
1.78264182525386 1
2.19554360780509 1
2.06816627441014 1
1.5866664202162 0
2.05325934468344 1
2.23122623892705 1
2.34065139206607 1
2.35560384581058 0
1.85402810325211 1
2.08035626339161 1
2.10141412404078 1
1.73777847767641 1
1.89062381834837 1
2.04137694899558 1
1.83532751702874 1
1.75650553049496 1
1.61406581269544 1
2.03654740260638 1
1.88648962325924 1
1.79886176913633 1
2.30098310740455 1
2.10719885257923 1
2.20257349846602 1
1.79884124536168 1
2.00856861988852 1
2.06947993860568 1
1.88523204816937 1
2.06549609158853 1
2.26566020866988 0
2.19778804228919 1
2.00858836448412 1
1.94010686977272 1
2.09188548420201 1
2.03011775735694 1
2.06932786715691 1
2.17070433848872 1
1.77313836610371 1
1.92113610065967 1
2.27715385239278 0
1.90765103924369 1
1.68282189342017 1
1.9828583896124 1
2.11400760079422 1
1.81727373161981 1
1.84446518123537 1
2.03855212420604 1
2.11476273399025 1
1.66367549407545 1
2.21333209148675 1
2.31865785077813 0
1.96869113581478 1
1.93211914144781 1
1.58614644653974 0
1.96207372374617 1
1.81977416923705 1
2.10738943688517 1
1.96545939724468 1
1.98414231950542 1
2.20592253773667 1
1.81340101958162 1
1.77438596628334 1
1.90945602638576 1
2.14723021936466 1
1.69887399460714 1
1.768128344115 1
1.85669578500476 1
1.98952453560958 1
2.33161974140385 0
2.12727397594249 1
1.39439548740082 0
2.10682941788137 1
1.88351584635569 1
2.20418673571593 1
2.05091452053732 1
2.24164206048415 1
2.38498916134398 0
1.95214057247468 1
1.59681988422869 0
1.85456523689979 1
2.10728288602854 1
1.72070916246079 1
2.01111494674893 1
2.27758344543724 0
2.16855474023772 1
1.9888941763345 1
2.0648139550211 1
2.60183131121917 0
1.87162956803373 1
2.06647461949824 1
2.03296901590148 1
2.06083198844264 1
1.84025971403716 1
2.01850660060307 1
1.84568628623085 1
2.00617991201913 1
2.29873186867664 1
1.89674955556534 1
1.84380475794694 1
2.11351071164755 1
1.99380297272121 1
2.12780254184867 1
2.00431967010785 1
1.85675813851694 1
2.31809868322641 1
1.70770643779811 1
1.93113200091576 1
1.97903007392142 1
1.84389548491833 1
2.34833403709976 1
2.11852525474008 1
2.10852708021229 1
2.30347130146718 1
2.2072250296118 0
2.14856802601608 1
1.66558393083264 1
2.0192571952012 1
2.05637954227093 1
1.6682144997354 1
2.28269396582893 1
1.79398260235173 1
1.82316334596998 1
1.90626297496678 1
1.95131579575326 1
1.9059806500014 1
1.6899657199846 0
2.10998453948862 1
1.99715992255212 1
1.66829700540358 0
2.18474795647768 1
2.31258087910434 1
1.95058956387959 1
2.11262905537918 1
2.09859153644799 1
1.82180316733906 1
2.26475463986808 1
2.37292966358464 1
1.74342983556033 1
2.50477524868307 0
1.9079502610297 1
2.3066551822576 1
1.91731941938572 1
2.40976345348198 0
1.43396514071943 0
1.98374147904917 1
1.92218696810827 1
2.25074006930417 0
2.10645526915511 1
2.33557879378528 1
1.67636453405784 0
1.86079848647673 1
2.18532483907632 1
2.03585981751655 1
1.93081146535971 1
1.82197551509335 1
1.87110157509904 1
2.21162487944885 1
1.8563181851324 1
2.1321087634992 1
1.6110875367381 0
1.87487562297779 1
1.83196477379967 1
2.27417336302009 1
2.05311171423227 1
2.16111311344693 1
2.2133690184366 1
2.16719403500963 1
2.01620877735946 1
1.98857009404657 1
1.79035242420554 1
2.08184102990959 1
2.13520283148989 1
1.80393192307371 1
2.28038510299791 1
1.90529306898303 1
1.98251107548203 1
2.25126895862617 1
1.80362285050536 1
1.79280048391778 1
1.65044469304919 1
2.24129601766887 1
2.0984292240119 1
2.26858491897386 1
1.7411592045086 1
1.91352975498336 1
2.08243820836337 1
2.44282063140437 0
2.20983207644965 1
1.90714360228822 1
2.1561916741175 1
1.98590984769776 1
1.98461516393828 1
2.13285976530098 1
2.11945384003666 1
1.76784828981231 0
1.89455583108706 1
1.99612460725994 1
1.96127904803391 1
1.72225785215879 1
2.03888396291826 1
1.9586159875084 1
2.09473070173001 1
1.91712069638895 1
2.45132326426408 0
1.61449956204875 0
2.46013820683466 0
1.77215866408149 1
2.06099761574332 1
1.81183429346836 0
2.05487283611908 1
1.9892708393308 1
2.13816243798176 1
2.06702772619861 1
2.06086304199032 1
2.06358010071093 1
2.30561372393708 1
1.91671922200821 1
1.94925833527138 1
2.09654574809985 1
1.78970589071049 1
1.86599938328546 1
1.97714141129121 1
1.94727612266405 1
2.09692521490616 1
2.23954005774233 1
1.97176560931527 1
2.15708402729817 1
2.08453021857596 1
1.9783823236425 1
2.09024716997788 1
2.12348549717558 1
1.98446870741808 1
1.78555400630434 1
2.21744032979445 1
2.06669363127165 1
1.76961663729894 1
2.00779305753428 1
1.84301530704335 1
2.01721389669687 1
2.12783924976314 1
2.11160922826712 1
2.24994049307921 1
1.95892866745291 1
1.60908817480703 0
2.19060620398422 1
2.08478375986425 1
2.04308287743292 1
1.88081918724493 1
1.86756280675828 1
1.90647160372156 1
1.95410102757979 1
1.93063392179126 1
1.771876442152 1
2.25107344699059 0
2.02074262574515 1
1.88869403761227 1
2.3024949127055 1
1.64604699292402 1
2.00907637728493 1
2.00132193891674 1
2.23126439978834 1
1.7888531964684 1
1.99019323970404 1
2.13827351799792 1
1.5393352457686 1
1.98602980009668 1
1.92545909386097 1
1.81940073685877 1
1.93361694190108 1
2.23408365719101 0
1.90679219461234 1
2.08773846078515 1
2.21991283029982 1
2.1101894938488 1
2.10540694973347 1
1.95795876812445 1
1.89921483375941 1
2.20783813397398 1
2.31706179139826 0
1.92109178617547 1
1.92850709115356 1
2.27960108069799 1
1.78784926438248 1
2.19246744333638 1
2.07036656139446 1
2.03377556576311 1
1.80471422903345 1
1.8196851987236 1
1.60529868239766 0
2.38044450169207 1
1.98203356476414 1
1.99753515732567 1
1.93025236729111 1
1.79952502580244 0
1.85755275968751 1
1.97642663236698 1
1.78675095878218 1
1.98002262209042 1
1.6523078425571 1
1.97034306058127 1
2.21731036047238 1
2.20440951395673 1
1.92399155968898 1
1.93639528444987 1
2.49230866527963 0
1.85449360415062 1
1.86720200309225 1
1.77994471022958 1
1.96155108387362 1
1.86462154254704 1
2.01637131616121 1
1.97311093318898 1
2.08213429156443 1
1.85266515537675 1
1.88428556347166 1
2.2505757316743 1
1.99162634194843 1
1.65917757295253 0
2.30497193765069 1
2.08050634242914 1
1.72080670279855 1
1.87123638432813 1
1.98887526120201 1
2.06543092204582 1
2.26551925898357 1
1.8404055289902 1
2.27708955406974 1
1.88506398525033 1
2.08914093303187 1
2.08544950319474 1
1.92547248601706 1
1.99956462960596 1
1.50637324948538 0
2.06813769390533 1
2.19377132562682 1
1.77932262713289 1
1.80863248702407 1
1.9094439599498 1
1.87667338771056 1
1.82593433172315 1
2.11308463420172 1
1.83890594074468 1
1.81043873645736 1
2.19361336666673 1
1.78139611864184 1
1.98555925435851 1
1.86845016734241 1
1.71849803485341 1
1.95598739278647 1
2.09317143437066 1
1.85082641539093 1
2.38636178449148 0
2.07142065766986 1
1.87830943858244 1
2.2577216528023 1
1.88170556873101 1
2.07923865885793 1
1.96356199907333 1
2.3402206741361 0
1.94563985527994 1
2.00819159894966 1
2.3105135682699 0
2.36497578930002 1
1.75603327888912 1
1.74128461064416 1
1.64076512645334 0
1.96623532542961 1
1.74583060907855 1
1.95100798993167 1
2.29964637989515 0
1.96042197036256 1
1.84610422942011 1
2.16512468705238 1
1.93660072666723 1
2.14670998405006 1
1.76048750176164 1
1.8597899812282 1
1.88151338258126 1
2.25545997170567 1
1.69840742644247 1
1.85236845167023 1
2.10384720364952 1
1.70244147253881 0
2.09943942043619 1
2.07138386012193 1
2.22128427241344 1
2.20099703454175 1
2.17754652359555 1
1.84764362427987 1
1.94931123433826 1
1.8290448538101 1
1.77711921588566 1
2.05573820333816 1
2.19523947216733 1
1.88394961127105 1
2.05007587373639 1
1.84220355545033 1
2.15578522553232 1
2.22674984913562 1
2.04304671173479 1
2.16331538515992 1
2.25864047427327 0
1.99177821740958 1
1.99124864616929 1
2.25646520909675 1
1.84970143873091 1
2.06938992159707 1
1.89617957283556 1
2.24453353959184 1
1.93810447530836 1
1.60926034667573 1
1.97942706153884 1
1.48936987859624 0
2.37436485243911 0
2.11332802114024 1
2.01069343708679 1
2.326317886363 0
2.12790856436712 1
1.86354103017179 1
1.83213203141851 1
1.98782626120934 1
1.63206554368867 0
2.01368170572498 1
2.12811153452361 1
1.99609540202692 1
2.03334201660452 1
1.93363300752754 1
1.90451142902532 1
1.95288376251349 1
2.10445585972799 1
1.97957607741996 1
1.92680166454954 1
2.2688736981377 1
2.21636148205264 1
1.82432242167402 1
1.97384952765264 1
2.11912020310682 1
1.95441694527066 1
2.01005189759675 1
1.8675231887573 1
1.61631517980496 0
2.07546885639043 1
2.07197379841261 1
2.39120725488546 1
2.1794652921973 1
2.18691759466406 1
2.22632886935357 1
2.31539871920707 1
1.90298333152808 1
2.31611893701108 1
1.94385488084255 1
1.87755262563312 1
2.26117089252502 1
1.68885624354167 1
2.03591487127628 1
2.09581791402771 1
2.04229690660064 1
1.88012739970665 1
2.21238105426643 1
1.88124859299042 1
1.84782649728571 1
1.66305267693161 1
2.11830799511934 1
2.14136418811641 1
2.22758810019791 1
1.28709702630308 0
1.67703792624509 1
1.90945614119023 1
1.66226431202625 0
2.14176738578606 1
1.94942275621398 1
1.79972520513757 1
2.00439937664765 1
2.3559688526376 1
1.54726157833924 1
1.70000042742724 1
2.11011874376491 1
2.24735750248527 0
2.13853640704523 1
2.08370929790151 1
1.95880366994192 1
2.04087614483121 1
2.02247604892809 1
2.09951019578735 1
1.89462616195846 1
2.26336448595558 1
1.90588591766549 1
1.96473047317139 1
1.5989662440485 1
1.9926404959346 1
1.98016386502495 1
2.09673107084854 1
2.15883779374377 1
1.86033881336062 1
2.07278594968402 1
2.22548333188406 1
1.7851566287135 1
2.02628452556364 1
1.82474630424842 1
2.06542117404171 1
1.79111807607355 1
2.4009728772764 1
2.39725875089641 1
1.8361310839956 1
1.95540702414814 1
2.08917555820863 1
1.89416282551332 1
2.14534358794416 1
1.85259863710639 1
2.15388351677746 1
1.95915980340281 1
2.0622047013638 1
2.14697500981048 1
2.36965597948218 1
2.25210330682022 1
1.85536547014005 1
2.13222177204888 1
2.21166152140675 1
1.78205547094317 1
1.84673516253796 1
2.0061612341147 1
2.27238141566692 1
2.36407841662634 0
1.99246886842088 1
1.98665912493828 1
1.7814899410391 1
1.9445193713829 1
1.9288996223043 1
1.89821277799113 1
1.69588234348169 1
2.03867746626554 1
2.2135033189699 1
1.98954016967076 1
2.14058232262728 1
1.94635664865843 1
1.86996559206139 1
2.05886508944418 1
2.24450412613526 1
1.83537158322289 1
2.13416847413914 1
2.34082065466875 0
1.93751675450296 1
1.70180216459816 1
2.13854448110727 1
2.18702794564105 1
1.81326470801385 1
2.17192583632624 1
2.0453893687425 1
2.11750173547607 1
2.03999207260343 1
2.02567248361584 1
1.95889792203874 1
2.29892829868853 1
1.93128768353157 1
2.00650777318506 1
1.73567954651655 0
2.11228079482771 1
1.88574634591829 1
1.71316545632314 1
1.98549654935067 1
2.09484723231507 1
1.89617542356849 1
1.87449248111294 1
1.90799547433993 1
1.86598047016036 1
2.06564500039284 1
1.59276024433874 0
1.88967420719986 1
1.93130833150538 1
2.1706473557557 1
2.15056127495876 1
1.99089073617154 1
1.80435378302157 1
2.16251407726446 1
1.81198806444189 1
2.02235661749803 1
1.78385875064092 1
1.90013105528733 1
2.22303770775869 1
2.24115244536186 1
2.09534913450768 1
2.08424852109547 1
2.20640845082459 1
1.71509226033382 1
2.57560106816644 0
1.69538939594656 1
1.85273910653684 1
2.29548216258421 1
2.31430926999984 0
1.98494923711595 1
1.73747067264873 1
2.0945581054684 1
1.97930343659509 1
2.03535982462021 1
1.96292271182317 1
1.770670521651 1
2.20165400307863 1
2.12302243473202 1
2.07679284688168 1
2.09563458337454 1
2.27878371835559 1
2.02309240795104 1
2.02382313625264 1
2.02469844113558 1
2.15286395989916 1
1.80260451921682 1
1.64351313477447 1
1.80238627919633 1
2.18581629280177 1
1.99843633180663 1
2.12812758469331 1
2.06116015119429 1
2.29569682781918 1
2.04348988639518 1
2.14590968276704 1
2.19855278025067 1
2.03357742749311 1
1.84185593793606 1
2.1179761714595 1
2.05189354520419 1
2.14450046593272 1
2.09138730821177 1
2.13194747398739 1
1.74658791956919 1
2.01427899342625 1
2.53913615972514 0
1.9917254431486 1
1.86360431318375 1
1.66528915729341 0
1.92552475262233 1
2.20541527368124 1
2.19205173202738 1
2.19359870829611 1
1.96142348093229 1
2.21614077924446 1
1.76897584412528 1
2.13824674838713 1
1.70716361389276 1
2.02713461941659 1
1.66077186692091 0
2.22376957766925 1
1.69053137954953 1
2.03469902909262 1
2.00696351381026 1
1.91553891646106 1
2.23895070647518 1
1.88845521922231 1
2.14088080013658 1
1.81396911424665 1
2.05504759192305 1
1.70828818604859 1
1.83603011010557 1
1.99069076910459 1
2.22366543088404 1
2.24302492491112 1
2.02251432999533 1
1.65431560208797 1
2.19989644446484 1
2.11545548585356 1
1.91865005783501 1
1.83301726312259 1
2.12380231669289 1
1.9722929146353 1
2.01832855135722 1
2.07691534269504 1
2.18215256424137 1
1.90496456902713 1
1.94529254936278 1
2.19654924994967 1
2.0842941671367 1
1.83755338243597 1
1.68591209478683 1
1.35524833724992 0
1.89696543312136 1
2.12978633683369 1
1.94696873097212 1
1.94434935737878 1
1.82163100127033 1
1.90582986604951 1
1.86510255800251 1
2.06489868447488 1
2.62999893347618 0
2.25126976525722 1
1.91025962639121 1
2.07965851202594 1
2.14660657612473 1
2.10439600207124 1
2.22643900057303 1
2.16560898346409 1
2.19956152956381 1
2.10328095925156 1
1.91735449523817 1
2.0493908999744 1
1.93439840440347 1
2.07730898702095 1
1.86661281564638 1
2.08314871222699 1
1.90174882382569 1
1.98700167728779 1
1.98200129413931 1
1.93067188539738 1
2.02061490721006 1
2.05385926179828 1
1.9974026687583 1
1.96132484727178 1
2.30475861676218 0
2.28947931001431 1
1.73044292431091 1
1.86344158872361 1
1.85573011504352 1
1.77857693560164 1
2.08404682917772 1
2.45080873958968 0
1.87072575188666 1
1.70674123139826 1
1.8374065707037 1
2.02117154423698 1
2.02909319636872 1
2.02153973824048 1
2.10328386836071 1
1.91559570381938 1
1.89756742063964 1
2.0306746160636 1
2.03847586307523 1
1.9570916364477 1
1.78532767530978 1
1.79916328286495 1
2.05542077622156 1
1.96847867806173 1
1.64003574290458 0
1.99429272167475 1
2.16849020283941 1
1.71726789405709 1
2.18700307590896 1
2.38839334712996 0
1.86225633866464 1
1.75421313251997 1
1.84562403561383 1
2.38729940275811 0
2.0906593164134 1
1.97472245598413 1
2.14838902756882 1
1.84150022695966 1
1.96830433236881 1
2.12987010991223 1
1.91243363724875 1
2.09891610127191 1
2.04252867218343 1
1.55114869337608 0
1.91652289220134 1
1.6543454177435 0
2.09267118543448 1
2.0340154209824 1
1.86276615333236 1
2.30228288663992 1
2.07374940666153 1
1.92789869450611 1
1.88452002742788 1
2.24858469526232 1
1.69952804538833 1
2.01504167589378 1
1.65352777493633 1
2.26080508697827 1
2.00237308260164 1
2.15842045836734 1
2.43348979438219 0
1.68349175495256 0
2.18937445819527 1
1.74032267012551 1
1.88694119236338 1
1.68905023225453 0
2.192598908996 1
2.00759012750192 1
1.95415288492282 1
2.22254025472352 1
2.10468087800328 1
2.02714317360406 1
2.10346845926925 1
1.98406674857512 1
2.0697898791667 1
2.12964101170344 1
2.06533124859436 1
1.84816982182793 1
2.11412638952925 1
2.12344112950427 1
1.96884147594111 1
2.07436158617187 1
1.98564436725591 1
2.09761251372954 1
1.52540422679296 0
1.89934096686408 1
1.71657798365623 1
1.94988957253776 1
2.02535951530107 1
2.01470144292661 1
2.13988355694292 1
1.87061824988341 1
2.14964587856575 1
2.31530437965507 1
2.04683274536449 1
2.01293413855715 1
1.84689127456487 1
1.96161034448094 1
1.77694519451736 1
2.3107059921925 0
2.14743228529209 1
2.19949620210216 1
1.84332454105777 1
2.17128555666622 1
2.35051231805569 1
2.27666256741281 1
2.01784959377054 1
1.95945997005311 1
2.27075269106222 1
2.06727565405889 1
2.35527152653183 0
2.0261257082108 1
2.41728762875959 0
1.90575892325589 1
1.82524269639203 1
1.76225837478358 1
2.14029711631986 1
2.19987877547265 1
2.04052629131629 1
2.01029773158964 1
2.16426340548545 1
1.86038530483198 1
2.22064120897066 1
2.04231314153959 1
1.8601609781017 1
1.89285501625728 1
2.27267323758358 1
2.04895227992733 1
1.82821641698895 1
1.92992520048215 1
1.73608948241485 1
1.91805503005891 1
2.27193636555112 1
1.58873232016379 0
1.92224095033392 1
2.01778697077599 1
1.69058707254101 1
2.13490283370379 1
1.99273083178687 1
2.05512062063179 1
1.68008837103572 0
2.26210547568575 1
1.94135103224517 1
1.65000555302342 0
1.92930627960909 1
1.95438768248556 1
2.1941647974413 1
1.89593547072912 1
2.32325807081345 0
1.96768489895196 1
2.21334616094078 1
2.20323008955055 1
2.16944800556949 1
1.78387971555473 1
2.22156277226779 1
2.00675680133114 1
2.13384402910395 1
1.93340281369173 1
2.26251921034167 1
2.02388729210762 1
2.0831234222243 1
1.98392744086787 1
1.91571686384703 1
2.07292800461441 1
2.27628459545656 1
2.16478163043078 1
2.24928644482774 1
1.58139710377215 0
1.82104184800294 1
2.16018225888681 1
1.83800599156209 1
2.38374671792317 0
2.17053341160041 1
2.15261824121079 1
1.75311364683649 1
1.90838139440081 1
2.2082437633329 1
2.29725264234356 1
2.07379005870207 1
2.51775958239396 0
1.82938743145757 1
2.05350960356683 1
1.8835798076111 1
1.82214480734298 1
2.17363976392013 1
2.05094270624482 1
2.20590251919357 1
1.84941831502903 1
1.94264668597161 1
1.93048036231793 1
2.16793668097843 0
1.97984648111322 1
1.61747347382289 1
2.20619349060486 1
2.20271204459844 1
1.94302599314272 1
1.73552153636064 1
2.10648833416194 1
2.08556433671253 1
1.78444774359575 1
1.92096785060571 1
2.13047476284979 1
1.6391698889908 1
2.13462982269706 1
1.7900729268899 1
1.93571318828814 1
2.41269082079454 0
2.03974374030338 1
1.93780473259916 1
1.84392758434812 1
1.88371853959644 1
2.1855599875478 1
2.06043732415506 1
2.12704971386331 1
1.76229270229681 1
1.68349842662666 1
1.9562572682829 1
2.32063555902849 0
1.87489383771804 1
1.82822848083558 1
1.71209669879566 1
2.18716525237426 1
1.87462447407628 1
2.18719538059007 1
1.88080119824382 1
2.37517215830446 0
2.13214208420821 1
1.9446981229919 1
2.05869674318099 1
2.31229955697701 1
1.71088338057583 1
1.86789754610936 1
1.66181707991155 0
1.72035654223127 1
1.81044472502224 1
1.68496268821118 1
1.76909030201056 1
2.19231737587295 1
1.82492333335129 1
2.30052984183743 1
2.12831841174167 1
1.88005186028647 1
1.7478674654342 1
2.21411079695384 1
1.6571469027875 0
1.81511797881841 1
2.04502173031973 1
1.84339395592977 1
2.16257451673714 1
2.06162978895528 1
2.18663331680504 1
1.69154215391846 1
1.87023655176373 1
2.16766693040067 1
2.19406970524429 1
1.96771741510959 1
2.08712041963765 1
1.53600576049218 0
1.88318976250139 1
2.17361977311675 1
2.22880198648047 1
1.84004360821326 1
2.03728355176524 1
1.7196203671079 1
1.95554614290769 1
2.20768514800171 1
1.8840955918903 1
2.0173326611237 1
1.98235371869382 1
2.22555307042602 1
1.99993541149427 1
1.86405461625623 1
2.39856089473616 0
2.10430059773578 1
1.96414130201655 1
2.12144873063558 1
2.00210042563244 1
1.91732428252467 1
2.11905042753013 1
2.26389564658424 1
2.02234283568754 1
2.00870517612401 1
2.10820505662716 1
2.24921276549206 1
2.13748139426119 1
1.8701803918507 1
2.20709684456179 1
2.02581096182472 1
1.54332080973085 1
1.80800514202803 1
1.92201415446512 1
1.72693279333614 1
1.83808213163993 1
1.83639848362271 1
2.05163859086927 1
2.10721259775949 1
1.77955695208576 1
2.06123692805626 1
1.77749883284193 1
1.96498470731223 1
2.08624297006747 1
1.8800523796733 1
2.07943141579368 1
1.9754970443728 1
2.1042836313093 1
1.51147308022031 0
2.06157801264028 1
2.23951625595044 1
2.19829281446848 1
1.72336935630316 1
1.88968434657767 1
1.72261671886587 1
1.62786902066232 0
2.11117178325816 1
1.83049063743895 1
2.29743101314656 1
1.84421062593654 1
1.72354964179316 1
1.81021785054794 1
1.96445542594552 1
2.24694822870325 1
2.22658320021738 1
1.97621527709053 1
1.64873876892945 1
1.744755304128 1
1.94283277029879 1
1.8774591423613 1
2.19002888251362 1
1.80949024466803 1
1.84224239380231 1
2.16281144873433 1
1.98802959719506 1
1.80127188321084 1
2.12000238126037 1
2.12332385066121 1
1.74561132712643 1
1.98873916141201 1
2.05651439004465 1
1.98051338381597 1
1.98283861113227 1
2.02293186583717 1
2.2781359022127 1
1.72479897397414 1
1.97358804626139 1
1.8416928468599 1
2.07356071807121 1
1.76130012087994 1
2.19425768579211 1
1.88182641203138 1
1.90068563101078 1
2.29615610990522 1
2.08127977376894 1
2.27340633153173 1
1.82475728065083 1
1.64296140244357 0
1.95007859827044 1
1.91383086783569 1
2.13440661825214 1
2.01790028685115 1
1.7627404856036 1
2.15415355011091 1
1.78066172189015 1
2.46113028920866 0
1.81736575393097 1
1.81336040006733 1
1.91431814182679 1
1.93361179132995 1
1.82743023984239 1
2.0791672656498 1
1.91123099862668 1
1.89102018542264 1
1.9055257648775 1
1.86983072159152 1
1.9426108190181 1
1.82987423325754 1
1.88979495986914 1
2.13691402474164 1
2.12548512488648 1
1.90752818795749 1
2.51080549378406 0
1.66048299959389 1
2.33584300875049 0
1.93607559233945 1
2.0686226510375 1
1.94207648495961 1
1.8630770179703 1
2.06269817394355 1
1.79013745655538 1
1.92005547210145 1
1.66590253677131 0
1.62545940596379 1
1.85195959539903 1
1.89146562761013 1
1.96154302949656 1
2.28266193283459 1
1.77229046997479 1
1.98112037777415 1
2.35344832298424 1
1.92867753812139 1
2.05748884203501 1
1.86611354191138 1
1.87292304425963 1
2.12089736273327 1
1.99995749701817 1
2.12480304556526 1
1.92570190899931 1
1.93711296277014 1
1.50086040623057 1
1.94761734175102 1
1.96184968330706 1
2.30149083483527 1
1.62215771907857 0
1.81088225739407 1
1.93480193586945 1
2.02293171931514 1
2.18071937382594 1
1.77113397404336 1
1.67590834354787 0
2.08168393229538 1
1.9880748269089 1
2.01235203133528 1
2.00708028566892 1
1.77539860964808 1
2.24331190295873 1
1.92147908762135 1
2.1032366372233 1
2.17782653358766 1
2.11719714202731 1
1.94614376457764 1
1.96724280759698 1
2.01962688663054 1
1.639656705492 1
1.92973327863928 1
2.11159504395802 1
2.22785475813133 1
1.93795762105164 1
2.04611050181704 1
1.89406025498094 1
2.32124388169515 0
2.03822795134543 1
1.73597663379797 1
1.62266718499387 0
2.46843405407113 0
2.19172374907889 1
2.23253382584349 1
2.44424670060398 1
1.86116217796146 1
1.856404411278 1
2.6390580743562 0
1.7477205340771 0
1.83566854032298 1
2.27348847428415 0
1.92312187724312 1
2.1019485867071 1
2.01104802729008 1
2.1010447546104 1
2.20949003428218 1
2.04262459601664 1
2.38270333146344 1
2.10009219964472 1
1.96981117702477 1
2.15867935394358 1
2.29530323123522 1
2.08731311440797 1
2.30026682011511 1
1.80908315395779 1
2.22298259498594 1
2.27032168422273 1
1.75956967108482 1
2.16033097535906 1
2.09179687694344 1
1.8877930290917 1
2.01795395628856 1
2.02389612514246 1
2.19103360481886 1
1.5775220471239 0
1.7682711013652 1
1.96394195759867 1
2.1314278146814 1
2.2321322120037 1
1.6522214302568 0
1.71236297579224 0
2.08855016764881 1
1.72127103550333 1
2.34912756602389 1
2.08576102884808 1
1.99788176741955 1
2.13906940770724 1
1.88516523603721 1
1.87009948998946 1
2.31956888769393 0
2.05620309458409 1
1.99564389720443 1
2.08235660544544 1
1.6693368315167 0
1.94817801152733 1
2.1002428170695 1
1.84540018585004 1
1.9887240378397 1
1.94279141005141 1
1.82443306258273 1
2.32483827199442 0
1.86166153033375 1
2.10258934021003 1
1.96971292769139 1
2.25223421020521 1
1.57133476672333 0
1.98148160475545 1
1.81651379013944 1
2.14138180276915 1
2.33201370504888 0
1.57475273244324 0
1.79060876174444 1
2.26401153203375 1
2.04780285217946 1
1.6254049124063 0
2.10939801919257 1
2.04316913597615 1
2.04844313981137 1
1.97840129227765 1
2.19043338770847 1
2.21033487148584 1
1.66389915534477 0
1.927435552072 1
1.78629537076119 1
2.24912833375997 1
1.9635530991241 1
1.98440435366378 1
1.95819058612321 1
1.88514462862793 1
2.00869063076762 1
1.99721059374488 1
2.24325622947325 1
1.97993210367762 1
2.1433189027217 1
1.89862970854874 1
1.95728955601401 1
1.88514678365974 1
1.94275647918638 1
1.87964249850432 1
2.33698592040783 0
2.09019084014066 1
1.95664509550576 1
2.03703726533841 1
2.04852458411878 1
1.7373602984798 1
2.08334725769057 1
1.4323499818332 0
2.16958251404353 1
1.98660692254223 1
1.62399875940681 0
2.14297213495676 1
2.14794451182934 1
1.90842792416896 1
1.62391048935031 0
1.77065736765866 1
1.89248032748136 1
2.12822763768259 1
1.87092995836627 1
2.21956984309384 1
1.92642908064924 1
2.00738878714476 1
2.10303312424265 1
2.26018988995391 1
2.51698047724781 0
1.75656252829534 1
2.09018266444054 1
2.02012481777987 1
2.12825541671149 1
2.0751184263412 1
2.0007524781263 1
2.01936670152875 1
2.1526570666783 1
2.09918362368212 1
2.27389945830742 1
1.85661617111116 1
1.98162802915618 1
1.96048263815861 1
2.13735013947726 1
1.96383400861043 1
2.10162736223629 1
1.48878019486498 1
2.12981454102658 1
1.99268170950854 1
2.10184956037675 1
2.32782928283003 1
1.91322735309973 1
2.45777269028443 0
2.13182079389526 1
2.3169772544844 1
2.39748708868954 0
2.11498221196868 1
2.10882081415752 1
2.16139703111826 1
2.06423209050338 1
2.41587298000567 0
2.18680986858795 0
1.94969684044455 1
1.57478821021555 1
1.47244499210444 0
2.10222081694566 1
2.18599689964636 1
2.04414821427767 1
1.88358320127143 1
1.8969338805243 1
2.02469925202366 1
1.90601048428958 1
1.9529483822654 1
2.17363137409891 1
1.84047620993631 1
1.7280083995946 1
2.03301345853507 1
1.83671482887774 1
2.16430903588978 1
1.85412231743247 1
1.76898449061965 1
1.86437070400645 1
1.83839623967588 1
1.51298199665346 0
1.97789025062042 1
2.24936254338132 1
2.08094348155892 1
1.86221826599621 1
2.09516442769594 1
2.00813689968286 1
2.06431032860081 1
1.97183113283186 1
1.97477114504903 1
1.90007288489157 1
2.10674345997138 1
2.14211780162587 1
2.09316553965095 1
1.81789296599132 1
2.02086055488626 1
2.26096439506731 1
1.9839072667618 1
1.94910599374021 1
2.2094551167942 1
1.80679388071473 1
1.75247088130576 0
2.31606101653668 1
1.54269246067099 0
1.92162596121825 1
2.00900923692006 1
1.66270720680248 1
2.11664202872775 1
2.06790094612092 1
2.24840245365344 1
1.93029894205078 1
2.00890583935611 1
1.76978262585884 1
2.40434688929753 1
2.12980489451224 1
2.05954929268108 1
2.130447059729 1
2.04422560777823 1
2.05021346817945 1
1.9819191561841 1
1.69228693828684 1
1.9811507252312 1
1.91069741897121 1
2.06700887058015 1
2.15748858089083 1
1.9056986779831 1
1.75229523927458 1
2.02417683487631 1
2.07846303928941 1
2.08302175485548 1
1.91888819992649 1
2.06371163513646 1
1.77775195362179 1
1.84116768378741 1
1.96094496421355 1
2.15860260909233 1
1.96207697906471 1
2.02324674259719 1
2.01341126945337 1
2.03826123200289 1
2.03592984914417 1
2.2465400135455 1
1.97938833035746 1
2.0796549967869 1
1.78940243882755 1
2.04159091351259 1
2.20950851150766 1
2.00110058685987 1
2.07038458913366 1
1.95679703823214 1
2.04546172763501 1
2.28217312511348 1
1.6479243289199 1
2.02541753838663 1
1.87176371939763 1
2.10297826507542 1
2.03216459604702 1
2.01537429423163 1
2.13945173145727 1
1.97109478598378 1
2.03246882437674 1
2.04747682787681 1
2.35357177242688 0
1.84957957053262 1
2.24586663541382 1
1.93297587353972 1
2.00340772476965 1
2.1651804362649 1
2.07889694129421 1
1.75364022194605 1
1.89696646149963 1
2.14013100642643 1
2.07371065361654 1
2.10457109104222 1
1.93820648692421 1
1.95921508154605 1
2.0451831534013 1
2.01014333660233 1
1.85264838329266 1
1.69831097622923 1
2.0665194293072 1
1.84529097653953 1
2.25461673217966 1
2.08766277593583 1
2.01673187091824 1
1.95361195177497 1
2.15993853850582 1
1.98890173601556 1
2.24595166314705 1
2.04825371053775 1
2.23498779378367 0
2.37944959905272 1
2.2273517510043 1
1.84079847976568 1
2.04603939122627 1
2.09357791387174 1
1.93551054806106 1
2.19100248766923 1
1.74645305846488 1
2.1399389544756 1
2.11047953885377 1
1.73178621111316 1
2.16666982048167 0
1.94727963111395 1
1.74065049922403 1
1.84810487007468 1
1.7487579753251 1
2.01893788604922 1
2.22507467694508 1
1.89573239778314 1
2.20131137164317 1
1.75828402418363 1
1.96430609625176 1
1.97902367836549 1
1.86384124423927 1
2.15387456693479 1
1.84849447213859 1
1.91316495337021 1
2.19132684102881 1
1.87506658263437 1
1.78805862517549 1
2.15404584426842 1
1.84663178865374 1
1.98760644802617 1
2.05240791974784 1
2.0304144188584 1
2.02384267249435 1
2.19217970145401 1
1.77132960138761 1
1.94811661030492 1
1.69393439492413 1
2.3027205458958 0
2.00073916270428 1
1.57814761953334 0
2.19984642740185 1
2.0966414299452 1
1.81335067216968 1
1.82245807725407 1
1.77468035547788 1
1.95655524276863 1
1.86704949632007 1
2.02512013605117 1
2.15029862311465 1
2.00076604787924 1
1.9917014437925 1
1.79801499809155 1
1.98409840159018 1
2.26575182117849 1
2.01648563616925 1
2.25449174710301 1
2.04485885756833 1
1.86789832943912 1
2.04250623085928 1
2.18994093108141 1
1.99299439695471 1
2.20686897513028 1
2.03700943384211 1
1.96739156749736 1
1.78817170367446 1
2.28246747680862 0
1.81388798293197 1
1.87274184959457 1
1.66617616295378 1
2.05587677759287 1
2.30032666148972 1
2.05852783457794 1
1.98497402891147 1
1.72600750205612 0
2.44194054881634 0
1.81594598825276 1
2.13863521761703 1
2.0177645463755 1
1.98345055231073 1
1.77616582564558 1
2.23501244645471 0
1.74278198600071 1
2.08837681489073 1
1.95944674000035 1
2.09730969313246 1
2.03540821994939 1
1.80434106101611 1
1.93896251979395 1
1.96362894985784 1
1.96709014508971 1
2.15899878188427 1
1.49092164800165 0
2.09995860631529 1
2.03267916043867 1
1.83374356650653 1
2.01154882599786 1
2.1669473662533 1
1.74923135270583 1
1.55567960382096 0
2.28457517321095 1
2.24313977340748 1
2.12418958883132 1
1.96541749886536 1
1.96674307500766 1
2.1022226417867 1
2.16637022773348 1
1.8704366560875 1
2.16987645219632 1
2.24343619348254 1
2.01063936478216 1
1.95795299647295 1
1.9445236387856 1
2.09926269241436 1
2.13183024117788 1
1.84367987462357 1
2.01907366722262 1
1.74463975231867 1
2.21106038291617 1
1.97758578032148 1
2.00903543938115 1
1.78112511999809 1
2.00941965433736 1
1.74611191016175 1
1.96473290308705 1
1.83199720298242 1
2.30933652905599 1
1.57969851100103 0
2.03711444518168 1
1.94043508415542 1
1.98264191035251 1
2.02465098872343 1
2.02256025999868 1
1.9864894318982 1
2.16606208418599 1
2.04779164765191 1
2.15227642666107 1
1.95904567524061 1
2.03147761994577 1
2.22075557475174 1
1.75363458406545 1
1.8666030632971 1
2.24820080631722 1
2.10866705013684 1
2.42192794029958 0
2.2777573407334 1
2.08883824010856 1
2.0864383379324 1
1.83980410921426 1
2.06186481855157 1
1.84871921838136 1
1.91430081693772 1
1.37208679254201 0
2.05913718854228 1
2.04830118610717 1
1.85236809757157 0
1.96287047578965 1
2.02338106592058 1
1.73425521551415 1
2.26268125583947 1
2.01153625161851 1
1.95732472964328 1
1.90546719536665 1
2.03704658516965 1
2.16754652258586 1
1.92297784422586 1
2.36266297222762 0
1.94254077098311 1
2.34596728125305 0
1.99092262607826 1
2.35432861331721 0
1.68671517275649 1
2.26788701431269 1
1.841405748397 1
1.93566186780268 1
1.96358858621802 1
2.05934418055769 1
2.12672679251908 1
2.11433199044076 1
1.6958289345689 1
1.99428492435675 1
2.00852086189473 1
2.13448898772171 1
1.82364434645038 1
2.20800872356628 1
2.32570925431206 0
2.08207485638941 1
1.93603307454706 1
1.99080527392856 1
2.09666864453918 1
2.37135865200983 1
2.07773240636516 1
1.978483720201 1
1.70800927121206 0
2.00280036263059 1
2.22252300050664 1
2.04007604038282 1
2.19504040700321 1
1.59144136250194 0
1.95856950157361 1
2.18542077361613 1
2.03983052906482 1
2.143144962858 1
1.62811315928309 0
2.05047354898243 1
1.99470382227858 1
2.04101306407262 1
1.95540677453205 1
2.31943646302061 0
1.99088461813834 1
1.68667107587469 1
2.11211571614623 1
1.90362396428687 1
2.23262966182833 1
1.55754297547873 0
1.89052720327522 1
1.78152070584228 1
1.83464158125087 1
2.29176709049232 1
2.13731209044325 1
2.05184409134343 1
1.77594223511261 1
2.05930179027526 1
1.93729911117834 1
2.26360120477362 0
2.1222697434013 1
1.99384668327208 1
1.86880006547112 1
2.2742626637944 1
1.88128879157285 1
1.81862501047978 1
2.1662034645158 1
2.0319802070046 1
2.05733916156956 1
2.11528760484259 1
1.67196193281436 0
1.98760411173309 1
1.94178258868092 1
2.16109364022818 1
1.86745657984738 1
2.01978616841108 1
1.98042854314183 1
1.89838138929602 1
2.06459133887029 1
2.20214397293342 1
1.91911649049204 1
1.83129175275292 1
1.96602431362352 1
1.82830299760393 1
1.88671697327974 1
2.16754529680651 1
2.1309091399138 1
2.47093843897839 0
2.19933577189529 1
1.93197167697028 1
2.17171965400496 1
2.21741979714397 1
1.933900504008 1
1.86681431789225 1
2.16442619430367 1
2.15542582272522 1
1.82300765877782 1
2.19600217445905 1
2.11228615831637 1
1.59529698770023 0
1.82472790359004 1
2.18596554613171 1
1.92994561329832 1
1.68844312519424 1
2.09707999124294 1
2.15266318650021 1
2.2970215633605 1
2.13383878602926 1
2.01183097235111 1
1.86607169391549 1
1.90349187408548 1
1.76695140830001 1
1.69212313393387 1
2.00349119191192 1
2.03653571586102 1
2.20461944969487 1
1.9375107218488 1
2.0873508917223 1
1.94419549624716 1
2.31705336198966 0
2.13667441280625 1
2.3646282012279 0
2.02790043999026 1
1.98177407359047 1
1.71842855578411 1
2.07088220412529 1
2.14252986353604 1
1.87994105035737 1
1.93798638333883 1
1.75061974798525 1
2.24456372379411 0
2.35688384139976 1
1.97688709912498 1
1.92297749884236 1
2.01580148768385 1
2.08530008528584 1
2.01731535950196 1
1.99350366915488 1
2.00455658145205 1
1.96043298434435 1
1.9506126796413 1
1.77421381160976 1
1.79711171050633 1
2.11247695149205 1
2.15139252165874 1
2.10022237141242 1
2.15271179883944 1
2.12160009889119 1
2.03815407437114 1
2.046551658699 1
2.15362561855594 1
2.16994223006577 1
2.22783059596482 1
2.05905539901846 1
2.41755855289924 1
1.99609367462002 1
1.97137537172251 1
1.72466612129397 1
2.03187562991539 1
1.97846863121777 1
1.90510690107958 1
2.07656489393462 1
1.91002300229856 1
1.62107059338247 0
1.8331176462309 1
2.12153576546644 1
1.79310224637497 1
1.74368558954863 1
2.06368380427509 1
2.22240195037348 1
1.82056548810715 1
1.87945157638095 1
2.26043451391562 0
2.29824007742771 1
2.34742708096043 0
1.61351824142011 0
2.09418438344865 1
1.79375835508185 1
1.91404724983966 1
1.88911724008136 1
1.89909232879636 1
2.06204883435412 1
1.91705418039666 1
2.01792748537198 1
2.01789964635555 1
1.82768330013803 1
2.08617627369854 1
2.23480584341221 1
1.7515900894935 1
2.15090454974546 1
1.92987054070308 1
1.93364854587033 1
1.90911714346391 1
1.96315283900371 1
2.17671897459763 1
1.83523244954446 1
1.80956468185767 0
1.90654650224555 1
2.49800848393432 0
2.11433834527356 1
2.15196674924071 1
1.96596847559104 1
2.01366510240499 1
1.72882139339562 1
1.94609425028421 1
1.74031136542273 1
2.10738842367356 1
1.88106570847918 1
2.17096135754294 1
1.89480123342786 1
2.26086997955969 1
2.07613443563459 1
1.80790336109995 1
2.12018648819074 1
2.10350027273653 1
1.85256803084538 1
1.94267719936989 1
2.33185666899839 1
1.99209202479405 1
1.72734533369168 1
2.34877767523828 1
2.19366881667975 1
2.16451772459781 1
2.42646861881632 1
1.90333037385146 1
2.18288380138267 1
1.81168512242596 1
2.47476278073213 0
1.92331116440629 1
1.99867339635638 1
2.15995176508528 0
1.87581842493956 1
2.28950492675742 0
2.13353061276952 1
2.12898027278759 1
1.67654318033214 0
2.17647602054862 1
1.99800470033958 1
1.91018338274616 1
1.97008553285424 1
2.30033820482251 1
2.31989206472149 1
2.06628196900242 1
2.10757820505381 1
1.79301345910719 1
1.63154602166642 0
2.01184375069587 1
2.16613992051344 1
2.05840882356249 1
1.7903541694076 1
1.72447639028685 1
1.83848907446422 1
1.88838082525566 1
2.15116215808331 1
2.115946307822 1
1.79462960492707 1
2.05001002284344 1
2.37099684553872 0
2.31465963205591 0
2.04741151478554 1
1.70908794154377 1
1.85037440337062 1
2.16270892894612 1
2.27309882764382 1
1.99473480686166 1
1.72014181347352 1
2.2456660541843 1
1.9790350650051 1
2.26469174163378 0
1.58962940211798 0
2.11890511940121 1
2.2213315342984 1
1.63145696559605 0
1.93382334885067 1
2.16225569798853 1
1.73612240186515 1
2.12844411289953 1
2.11714849564244 1
2.12802219836588 1
2.14015271904865 1
1.80066090254787 1
1.90579615059498 1
1.53564956765174 0
1.99785456823492 1
2.24787974137278 1
2.27137052761955 1
1.85840786333995 1
2.01954872848237 1
1.85551469872322 1
1.97353200712797 1
1.86611351185383 1
1.94069618208031 1
1.60946302349007 1
1.76007867330821 1
2.18407380097221 1
2.21248998194457 1
1.86519019276152 1
2.17507781986627 1
1.77548215419596 1
1.99070496177457 1
1.9377479713803 1
2.13867857348389 1
2.16540695705469 1
2.06545662479204 1
2.15025001141657 1
2.28281304885296 1
1.89578394945202 1
2.22982146925587 1
2.18124618480087 1
2.009624116333 1
1.89179145166114 1
2.25008719775196 1
1.74852299649212 1
1.89974776311542 1
2.01434551249205 1
2.3029187645042 1
2.14359522690293 1
1.67285428356343 1
2.09680050435845 1
2.12431387244891 1
2.11963558875502 1
2.01084564394577 1
2.22264183703295 1
1.87398693302285 1
1.76236298161369 1
2.14586270863191 1
1.76648302411307 1
1.89237183308793 1
1.74374072010834 1
1.98045759923586 1
2.17837810674414 1
1.70108387634862 1
1.90634432325731 1
1.96544425635956 1
1.96115094743737 1
2.07119275531444 1
2.28897028414098 1
2.30912901691948 0
2.33497620686354 0
1.83403366969814 1
1.97881680564963 1
1.929842206023 1
1.9799894531307 1
1.84389281475797 1
2.41522339346164 1
1.97281604134399 1
2.27565070422781 0
2.00218760525871 1
2.35705515285151 0
2.0563844999218 1
2.0765473278043 1
1.69721178083979 1
1.99176169028714 1
1.78775892333401 1
2.21151415163268 1
1.86575588953399 1
2.1525286350759 1
1.60078039207695 1
1.91792122915554 1
1.96292624446489 1
2.25310615896635 1
1.95217188884365 1
1.91142609187591 1
2.10317019377479 1
1.94700730378079 1
2.01649078378728 1
1.64225451186368 1
1.88661958720063 1
2.02567246935454 1
2.14213105387876 1
2.29612126315797 1
2.14889338239713 1
1.81501110603097 1
1.8312526342253 1
2.05559609203276 1
1.98476772044084 1
2.05901004099621 1
1.68093687582963 0
1.93856741587881 1
1.97833710354923 1
2.22127792432065 1
2.00293843499243 1
2.1940164898299 1
1.92917989231284 1
2.15943206768979 1
1.83603799794348 1
2.16661610915237 1
1.82256904986462 1
2.04092626606587 1
1.83570062394619 1
1.79437633417745 1
1.70774305989382 1
1.96844777670828 1
2.39466848225599 1
1.7565872509193 1
2.28708999873849 1
1.8290361344193 1
2.18230708053854 1
1.96953310853339 1
2.29164211851449 1
2.13314044124417 1
2.206132328347 1
1.76325908237348 1
1.8791882225697 1
2.48641193560559 0
1.7558363650726 1
2.05475575190832 1
2.43265621455155 1
1.68508045960743 1
1.77872701786583 1
1.80743911569547 1
2.04371541400899 1
2.03398433166642 1
2.01859471027235 1
2.04662683237862 1
2.19945623104213 1
2.09557840193295 1
2.21267469746703 1
1.96578582514823 1
2.01837523768192 1
1.80562063138235 1
1.95824127533866 1
2.05616717214671 1
2.01042768913444 1
1.90329671135977 1
1.72209673901047 1
2.15735501312847 1
2.04454619900307 1
1.79781473005787 1
2.35424948681955 1
2.09452123713875 1
2.0947127405896 1
2.04739521397273 1
2.24346868741531 1
1.99188080056536 1
2.08460819907956 1
2.02309944441847 1
1.45105256616888 0
1.86105981859734 1
1.86211265112573 1
1.81631479454217 1
2.15874577785441 1
2.0132373201998 1
2.0770174435795 1
1.88528621843944 1
2.16966425728512 1
1.77378975966876 1
2.1993344221615 1
1.80970405796225 1
1.90278969732285 1
1.67814144010653 1
1.92059812710216 1
1.55561483246094 0
1.99321813703142 1
2.00121002090338 1
2.25703424415738 1
1.76966190940839 0
1.96194476555041 1
2.50570011578217 0
2.0295771723578 1
1.9971472428832 1
2.05374723696897 1
1.96434423912917 1
1.93874201831347 1
2.19474996938329 1
1.95132376974401 1
1.89876313576538 1
2.17957582253673 1
2.16850195033069 1
2.02535018568159 1
1.7341783968384 1
2.10318564445724 1
2.08232513361323 1
1.86505583777527 1
1.87331376889725 1
2.02437377915901 1
2.3910889779443 1
1.85140730927382 1
2.30381906452065 1
1.9982656536177 1
1.76780729447856 1
1.88650403402499 1
1.98579218765777 1
1.82996480458285 1
1.97021682728184 1
1.96356943328652 1
2.07055798118957 1
2.01190556717346 1
2.06272964629204 1
2.09732276416843 1
1.89623620791574 1
1.81554042504906 1
1.80395119351114 1
1.81304751391828 1
2.3660906869575 1
1.84928056480204 1
2.01104931586233 1
1.9004997229416 1
1.91511094610505 1
2.01990975819878 1
1.87444550235943 1
2.3108646736006 1
1.9861980914424 1
2.0683142934128 1
2.08729630962777 1
2.17663855809744 1
1.86922989979642 1
2.2755271835907 1
1.91171691757809 1
2.03668365024393 1
1.98446803915372 1
1.87437067541937 1
2.12205073014747 1
1.52552916435023 1
1.81776046640604 1
2.1769991511094 1
2.2860652259899 1
1.86719541679478 1
2.36246476823826 1
2.15839190775342 1
1.90634735338201 1
2.01346428137157 1
2.2245193654285 1
1.86600464552577 1
1.96936752277357 1
2.00640329112273 1
1.81341118169219 1
1.83062195653331 1
2.23085419720707 1
2.00934138371694 1
1.9708201071586 1
1.9280835529395 1
1.89726244883796 1
1.95147973359327 1
1.91677222691614 1
1.75964975287702 1
2.12252574046801 1
1.98808951129479 1
2.1794282861571 1
1.96792515723782 1
1.89414418176252 1
2.21288441831086 1
2.22520155275605 1
2.05979492637407 1
1.57635408055238 0
2.14496037241176 1
1.72131442658535 1
1.98994814705048 1
1.9925689734229 1
1.74523816989198 1
2.03727073861415 1
2.11897345980813 1
2.15384888148986 1
1.57648604410852 0
2.44709174175916 0
2.10685109885099 1
2.12689107987271 1
1.8932139444084 1
1.80242384640791 1
1.97283968888721 1
2.10188084357983 1
2.19525309882348 1
2.06182154942204 1
1.93293300865738 1
1.86183355339951 1
2.08889238824517 1
2.19303594965594 1
1.89483262421406 1
2.32567194670904 1
1.69050780312381 1
1.93204424591442 1
1.89005558303209 1
2.35110596116881 1
2.20598866907034 1
2.09443596096563 1
1.81954531218432 1
1.85786751354409 1
1.9914436210251 1
2.00401198461611 1
1.75158559719435 1
2.21621958225115 1
1.90071804903943 1
1.77092597849302 1
1.74460750995702 1
1.83502593351935 1
1.92850946483937 1
1.73909586242643 1
1.84328870082935 1
2.12788293623263 1
2.17169679169622 1
1.85179114405612 1
1.78771930090222 1
2.25010303908008 1
1.98471369591016 1
2.10046232500996 1
1.94683558549167 1
2.26855926428139 1
2.08600982996322 1
1.83071830264734 1
2.2923048525469 1
2.26248153106656 1
1.90495940273506 1
1.82096754468047 1
1.84141611889284 1
1.95758805858732 1
1.67872173229657 1
2.07661845093449 1
1.49977589839351 0
1.93142688767988 1
1.85741295977603 1
1.72240166962851 1
2.034087061719 1
2.1531241623253 1
2.03928539097823 1
2.20737975421429 1
1.39741787129336 0
2.15677714140768 1
2.04035990075568 1
2.0503085567576 1
2.06566285970587 1
1.89703247628258 1
2.19052391640869 1
2.08618432744854 1
1.85814310017706 1
2.09694227781257 1
1.81381024632807 1
2.0178299876419 1
2.30979541502932 1
1.81319403520833 1
1.64471780509528 0
1.62048966172528 1
1.73730001268187 1
2.1528874311105 1
1.89756558905857 1
2.33083895206244 1
2.29006499609631 1
1.72767439487177 1
1.86497958032583 1
1.71398075855028 1
2.06709529020809 1
2.10786628897558 1
1.98817077692431 1
2.32566235651385 0
1.54614514501978 0
1.80077243515156 1
2.21871236754456 1
1.97616311029382 1
1.75632767683305 1
1.76076929728038 0
2.08789742687159 1
2.38705547122051 0
2.00601546662436 1
2.04139574426378 1
1.6200821411292 1
1.89270709184222 1
1.91416394330213 1
1.59329230917366 0
2.18083432280826 1
2.17973869954345 1
2.17423202436251 1
1.76300009441565 1
2.18397641893874 1
2.04009918274173 1
2.209319142446 1
2.06031848164898 1
2.2844405241047 1
1.5625721424472 0
2.06166985977082 1
2.16664331540669 1
2.23374664729644 1
2.36571249486176 0
1.87731412312239 1
2.09220122333281 1
1.84583016773694 1
2.01094251008025 1
1.56692180477138 1
1.87678123758808 1
2.0412954754085 1
1.92101843280035 1
2.52338011580764 1
2.13273748156936 1
2.01692995492355 1
1.70166344909368 1
1.98196179488117 1
2.15317518536203 1
1.9416754320566 1
1.84661803148217 1
2.06978075649334 1
1.98839094183718 1
2.55526316830226 0
1.81263484644617 1
1.91829629471502 1
1.95943282331451 1
1.99360060002509 1
1.76879772796204 1
2.14630852888132 1
1.99767425806692 1
1.93084478033092 1
2.058871727048 1
1.95741105452224 1
2.17545654183558 1
2.11563748933001 1
2.17935448956584 1
2.00210402458798 1
1.78700732115243 1
1.98202470301176 1
2.12619426221187 1
2.06074044941958 1
2.15434878199151 1
1.98770346780884 1
2.23314009033953 1
1.90040602342652 1
2.08296608134311 1
2.12008215709084 1
2.06016239574531 1
2.06492967533901 1
1.91117926734292 1
1.75082724802541 1
1.9358615415291 1
1.96520203338655 1
1.98083913346567 1
2.18952657338076 1
2.05917361817725 1
1.63449073602433 1
1.84369783973594 1
2.20578831648226 1
2.03896423591829 1
2.08586814967865 1
2.29674227920036 1
2.09034532015097 1
1.98644093203245 1
2.0184905358344 1
1.95514936908026 1
2.02494597871061 1
2.01187124286766 1
1.73343115934055 0
1.98108642220076 1
2.08487917016785 1
2.01102163694699 1
1.83258905193433 1
1.85583212785848 1
1.71046727335484 0
2.13384777726331 1
2.17458226215953 1
2.23120672138395 1
2.23026662875132 1
1.74678317718637 1
1.82171373963697 1
1.7216129820894 1
2.03879108169703 1
1.92448278872396 1
1.24620823922287 0
2.19922194924438 1
1.84963703155139 1
1.95613442931918 1
1.77211707732593 1
2.02527211837333 1
2.02482320593723 1
2.25214963548847 1
1.93443684557284 1
1.8372666188539 1
1.78204790267371 1
2.16300798045599 1
2.03390448177117 1
1.97328736900444 1
2.17895995856412 1
1.93309034817171 1
2.04836735452302 1
1.85567921106483 1
1.92700839574388 1
2.00167164190932 1
1.74922993102626 1
2.22877690803455 1
1.7434874057665 1
1.76013040613529 1
2.21488227499937 1
2.05975234237407 1
2.14962690023571 1
2.01603470900935 1
2.06576417739981 1
1.894776335506 1
1.60483469258485 0
1.91361664667308 1
1.79830271798516 1
1.74831797855355 1
1.99522436698785 1
2.28759609783544 0
2.05533761154184 1
2.08009950594039 1
2.25623097867293 0
2.08406600343595 1
2.12711365492838 1
2.23378390822976 1
1.9440752146356 1
2.21817034470341 1
2.4091453498312 1
1.91692077849327 1
1.87440562022473 1
1.66204850199796 1
1.95169154630271 1
2.04690391925559 1
1.94464568200802 1
1.96819930138997 1
1.79850067168773 1
2.08665776341871 1
1.86946246948685 1
2.03962015444894 1
1.97886372096494 1
1.80050873953366 1
1.90803452568178 1
2.30029276155006 1
1.96714326405108 1
1.96155270512899 1
2.07487714246511 1
1.79833158588298 1
2.40971785549959 0
1.95671074506375 1
1.79045418495658 1
1.83290484749492 1
2.12354719147132 1
2.22972261604965 0
2.05641203190335 1
2.13903854485251 1
1.8841317826239 1
1.81736268097649 1
1.9322591462576 1
1.7869100564004 1
2.12536824387107 1
2.49060352966048 0
2.18783573059149 1
2.24947381635225 1
1.92189230531096 1
1.9795854632853 1
2.25945348994587 1
2.16758869948668 1
2.31822628766299 0
2.26532975289025 1
2.37380961535249 0
2.44254800252418 0
2.31421018306264 1
1.8148798143613 1
1.88611295025399 1
2.01120477331501 1
2.17149191709282 1
2.15063757114183 1
1.89267123007293 1
1.78072831701568 1
2.0245794045187 1
1.91437151218865 1
1.89707453511738 1
2.16212177420975 1
1.97246786600067 1
1.95161330502862 1
1.66436361543818 0
2.32101946459956 1
2.33194636912623 1
2.27240650376113 1
2.17872123975938 1
2.04828998060369 1
1.88089585597966 1
2.01030758547522 1
1.54097219768321 0
2.06739015805686 1
1.68346772354116 1
1.81401508057958 1
2.37858951626327 0
2.15460366986518 1
1.95256147730265 1
1.88994731357685 1
2.04679460538795 1
2.06743184269335 1
2.28524020864257 0
2.10833709067861 1
1.99185084579768 1
1.95273847727156 1
1.6557173200308 1
2.03239066113404 1
2.10635358032769 1
2.13859852141479 1
1.72926963214812 1
2.35809467581687 1
2.04742436614371 1
1.9342868974681 1
2.03473507765477 1
1.87914508629744 1
1.77540079042349 1
2.41560728384295 0
1.94300753165075 1
2.3327302476607 1
2.1463652916951 1
2.14465362860193 1
2.0341078688109 1
2.15366123594367 1
1.83398360050681 1
1.89699172016697 1
2.05364056705777 1
2.14553059169907 1
1.89351315676667 1
1.82023780866158 1
2.03973608885816 1
2.08436950946831 1
1.97890054664651 1
2.12493633469533 1
2.09363880126282 1
1.7874031650317 1
1.78399128999697 1
2.02004461632568 1
1.66909744285902 1
2.22547531225298 1
2.21622580807096 1
1.98840474459696 1
2.1371560929974 1
1.96053180162034 1
1.67094601009284 1
2.32936795551749 0
1.83055643319787 1
2.22488123604344 1
1.95946414065176 1
2.09017634683663 1
1.86916665631296 1
2.08914592847267 1
1.99864048078739 1
1.76896943822357 1
1.85070418388543 1
2.17526660939541 1
2.12660240526781 1
1.9233469954945 1
2.26419446380904 1
1.93239384908607 1
1.9874261910442 1
1.93685862962241 1
2.29039136933055 1
1.8634801240922 1
1.83825872431926 1
2.05871235976773 1
1.99338599102527 1
2.34416469364117 0
1.70368860669268 1
1.60136099410986 1
1.90264893480721 1
2.39666649766562 1
1.48845763347125 0
1.82313305636369 1
1.54486763685597 0
2.07386970322291 1
2.16891211508986 1
2.07907606673015 1
1.97269201547896 1
2.14295395178692 1
2.12343005553554 1
1.88991664286715 1
1.74843174781306 1
1.87754691068635 1
2.08068840959169 1
2.06154399697726 1
2.00445141126812 1
1.91437395186465 1
1.71667667688805 1
2.09899824623971 1
1.99422701923382 1
2.09159459626504 1
1.98447066511359 1
1.90367303011585 1
2.02325278102904 1
2.02008546099519 1
2.15392751667108 1
1.74374278017397 1
2.21843861337084 1
2.47808202194468 0
2.46435329710694 0
1.92528655211315 1
2.1075435563491 1
1.95229564949693 1
2.05783401854666 1
2.00565497377154 1
1.92857747323345 1
1.94105056669916 1
1.95138544441084 1
1.83966409876352 1
2.01072030910001 1
2.36811320624356 0
1.98210293054091 1
2.17813495740807 1
2.03704569820403 1
1.98347604529337 1
1.51072582617779 0
1.94828831087068 1
2.05070815249941 1
1.80459603067269 1
2.26245363956411 1
2.02868260415885 1
2.30419473294181 1
1.8257523303934 1
2.30163593845291 1
1.81683032380444 1
2.15167756373768 1
2.08708752477609 1
1.74928844867945 1
2.14257015574962 1
1.91470939515547 1
2.11737607101615 1
1.79790327812273 1
1.73704104099427 1
1.97777412667199 1
1.83534102282216 1
1.99644627822804 1
1.51142839988072 0
2.06640791496512 1
2.18983417417782 1
2.1281228990609 1
2.01640873070459 1
2.0836136876929 1
1.71638382991143 1
2.00867686479777 1
2.09930488812489 1
2.10604995062387 1
1.79560778543838 1
2.26346132850822 1
1.7149611179491 0
2.17384819942116 1
2.02270337745858 1
2.05322280125987 1
2.18890804856238 1
1.93138415680975 1
1.6977448190309 1
1.99951063027708 1
2.16010318785121 1
2.0695785265694 1
1.97415214318913 1
2.10217638065601 1
2.0675324356411 1
1.87881767199969 1
1.65196924131063 0
2.01340467376576 1
1.74572915654402 1
2.14062245219118 1
1.80334258708517 1
2.29466100684003 0
1.68049832314622 0
1.89031813467295 1
2.11160598539146 1
1.7255037728267 1
2.2148024287039 1
1.86426800411576 1
1.80483907842687 1
2.08347974949519 1
1.94542681008241 1
2.05587344131647 1
2.11946200297843 1
2.37754799846476 1
1.62453454324715 0
2.1054219619891 1
1.87507524836689 1
2.19044678814221 1
2.12890529506025 1
2.07988886040919 1
2.14301303769391 1
1.95916900222843 1
1.84164057967551 1
1.80270944344485 1
2.03922764990287 1
1.99874223421857 1
2.45910214806118 1
2.13226204287847 1
1.86138619256272 1
2.25933639596126 1
2.13830794064136 1
2.12467493051769 1
1.94376521541343 1
2.25464103851065 1
2.02719692615804 1
2.2578939382945 1
2.23530790169907 1
1.8099802318091 1
2.04213418131049 1
2.09376781675536 1
1.72468678482327 0
2.37782978177491 1
2.48598733698267 0
2.34283929704892 0
1.73795164539773 1
1.75179166434622 1
1.8038182576986 1
2.24411260008036 1
1.67781222332427 0
2.22990463094832 1
1.77598603675511 0
1.8126353992647 1
1.72583057933067 0
1.90432191423046 1
2.02655648513364 1
2.21415792474831 1
1.76086090062022 1
1.88743453682052 1
2.20398582359684 1
1.67808987128953 0
2.03673719225011 1
1.9396665433318 1
1.93195561123118 1
2.07314222215514 1
1.83603783221659 1
2.12654313855258 1
2.46315677226184 0
2.09451963667983 1
2.07043512090985 1
1.87294162894249 1
1.9929385331215 1
2.24245049567763 1
1.88626226634629 1
1.97894186269049 1
1.74357176705551 1
1.80553578344026 1
1.78610854250131 1
2.30560352224362 1
2.11808179160412 1
2.060624300451 1
1.81205969931208 1
1.76194840412543 1
2.12375465727929 1
2.59341039230144 0
2.26202723512022 0
2.3669186469276 1
1.94381906506684 1
1.95356548179593 1
2.15748093800786 1
1.97794063067827 1
2.0931189043816 1
1.83401314801744 1
1.61732708714421 1
1.8294548468996 1
1.9780825107132 1
1.88126962203159 1
1.75045185290053 1
1.86861806444177 1
2.29979616870936 1
1.78163268573411 1
2.45255919549501 0
1.89839014066152 1
1.97281007736067 1
2.05405626361858 1
2.12839826188719 1
1.93661653210002 1
1.85920751919925 1
2.30260011672115 1
2.35975767552214 0
2.0285775582011 1
1.9097552898789 1
1.61169688682451 0
2.1397090683274 1
2.00596470445802 1
1.98223807618258 1
1.81900828940687 1
2.24013796641931 1
2.08416565617482 1
1.87051974056506 1
1.79603685254423 0
2.02767733412871 1
1.66992399208464 0
1.95673063677738 1
2.36259799564424 0
1.76200589928565 1
1.8516983012891 1
1.99988015613848 1
1.68519060293988 1
1.94777779084928 1
2.02830207962315 1
1.72297003622395 1
1.7975464465435 1
2.25925300917855 0
2.05165468065065 1
1.72061314339592 1
1.73538035163561 1
2.19922979632328 1
2.2568006275754 1
1.93228346892637 1
2.32956611598108 0
2.06073189993166 1
1.82701285590256 1
1.88784031195721 1
1.78453658134529 1
2.16373048148991 1
2.14192443858743 1
1.67827894474913 1
1.95791727016993 1
1.93929620580098 1
1.59069704550149 0
1.81161059057774 1
2.22489616329099 1
2.28494290479283 1
1.82922296871708 1
2.14777263448087 1
1.90353193435041 1
1.58248219996841 0
1.95405044970983 1
2.09333931143601 1
2.03758877121774 1
1.89943691018781 1
1.47550731302822 0
1.87885171892516 1
2.00024144822011 1
2.11344235273098 1
2.35336555261245 0
1.45257680943031 0
2.32005438527104 1
1.85887802396915 1
2.21930820423831 1
2.1773397374002 1
2.03803281647821 1
2.42399888447126 0
1.74445805963875 1
1.55076885484934 0
2.06200788186969 1
2.29479532342636 0
1.7641674953185 1
2.14415779211231 1
2.15124862196319 1
1.6785197386376 0
1.7447411613938 1
1.94494314994483 1
1.95624604098367 1
1.82695152622652 1
1.83181402478043 0
2.0825596732133 1
1.90526423439091 1
1.97352540798948 1
2.08642027808507 1
1.86311580942288 1
2.23118779052035 1
1.80507911196483 1
2.16987130360271 1
1.8888671312047 1
2.05299361511026 1
1.88838763911738 1
2.28583418260247 1
2.10009809784248 1
2.10182818725561 1
2.33301136508929 0
2.07273272445184 1
1.88807997262392 1
1.88947996334819 1
2.18821079830989 1
1.93547729787045 1
1.73333721740836 1
2.01749681755198 1
2.13972604416078 1
2.11934400555181 1
2.23518362852004 1
1.95294173863763 1
2.10998144183522 1
2.21358940160221 1
1.9675529619888 1
2.0678728123694 1
2.00017096128714 1
2.22158547556797 1
1.97491154680377 1
1.90791544144455 1
2.08551817336758 1
2.14961967779278 1
1.90812047694101 1
2.0405830419302 1
1.84482649596615 1
2.42399131946303 0
1.99918706308041 1
1.81328103574507 1
1.90414213271034 1
2.11749121301817 1
1.96881652498366 1
2.10796289071335 1
1.96421745707718 1
2.07842432806142 1
2.24394626061894 1
2.07727001423086 1
2.22872413234458 1
1.82413432011237 1
2.19436817384622 1
2.0048740831879 1
2.13066194664485 1
1.72663213722069 1
2.27295804364461 1
1.80462497361715 1
1.90245302825874 1
1.82733352698761 1
1.96051331966543 1
1.94761649649273 1
2.03616284359345 1
2.28243384691274 1
1.85540431205368 1
2.27367423008932 0
1.83723598255927 1
1.42164302015798 0
1.41624610752009 0
1.76033601564355 1
2.03912734430516 1
2.36171095258497 1
1.85006632565168 1
2.06880201995451 1
1.89254620772092 1
2.0538824717091 1
2.00813090895216 1
1.83640879327594 1
1.73602349042883 1
1.71099438646508 1
1.6333548295286 1
2.10633580498687 1
1.97801125395492 1
1.99975257265171 1
2.22831132004284 1
2.14975382460425 1
2.07226952414179 1
2.25415059187702 1
1.7109585325606 1
1.83577731776575 1
2.07582181237531 1
1.88625265515633 1
1.96227307993744 1
1.84330679542516 1
1.79002487809539 1
1.95338457724845 1
2.45716477935303 0
1.65302976568824 1
2.11345440427985 1
2.04090676689912 1
1.92331994417072 1
1.90077457774688 1
1.92763079539015 1
2.01375935227344 1
2.31482842585193 0
1.7742361784355 1
1.82788360908687 1
2.07868401534397 1
2.15211246726576 1
1.91773791731892 1
1.88099993306716 1
2.14451301232541 1
2.03105451633659 1
2.19563071797141 1
2.14664342789605 1
2.20522024723897 0
2.32049724084672 1
2.03893451716738 1
2.11091790777131 1
1.98646046272899 1
2.07533460858175 1
2.09055777106186 1
2.22451859731838 1
2.2885907581387 1
1.93308383147811 1
2.25570681219052 1
1.91942363788315 1
2.02230543481405 1
1.79607272728757 1
2.09773755971874 1
1.98761442688497 1
1.97210709552986 1
1.95423364100664 1
1.58216500547304 1
2.24122667474099 1
2.13627249067159 1
2.21665781956241 1
2.05480023131341 1
1.96407993271685 1
1.95536177661056 1
1.96343249546596 1
2.09594311105868 1
2.01292976271575 1
2.16912128733799 1
2.25276994148347 1
2.28594396486521 1
1.83290597764966 1
2.6014611656699 0
2.18234716489351 1
2.17091883974571 1
1.64353116662839 1
2.22178348824557 1
1.92717104939418 1
1.842365004853 1
1.88822786020922 1
1.64839544478794 0
1.55986141462791 0
1.9854497443546 1
1.79215426158426 1
1.89561528782081 1
2.11745422763422 1
1.99132429828524 1
1.98546149980537 1
1.68985666446117 1
2.45646030587971 0
2.18300195183665 1
1.62623973632641 0
1.93514284466902 1
1.89576459852696 1
2.08639881993598 1
1.97735171703398 1
1.9702815081468 1
1.92888246201498 1
2.08674725884495 1
1.35335623845473 0
1.87906056513968 1
2.54726527130109 0
2.17961794315661 1
2.07533289477904 1
2.02684446672033 1
2.04496540227839 1
1.77085102448527 1
1.81013526309398 1
2.26375273596718 1
2.04282447520303 1
2.20825335712733 1
2.47502036812074 0
2.18381507555953 1
2.11617163316986 1
1.87684825617089 1
2.09726710683848 1
2.32241584713506 1
2.0629121849855 1
2.38481235999717 0
2.21929282987816 1
2.02465644795727 1
1.66220840605411 1
2.16612037769389 1
1.88380726503789 1
2.35130309208849 0
1.56065167496953 0
2.29325607256058 1
1.91680482862773 1
1.99844855190226 1
2.17771102597775 1
1.99643479117794 1
2.1874689288236 1
2.04554800755261 1
2.03514769598219 1
2.04053110777973 1
1.75752411602355 1
1.74596560714885 1
2.28257633250095 1
2.05378293225477 1
1.95385964685376 1
1.71871422084531 1
2.10267201886295 1
2.37501240299974 0
1.98766521978924 1
2.00781951461518 1
2.42807872666841 0
2.09383056748816 1
1.99259606305407 1
1.9234161792619 1
1.6768361770702 1
1.96681165411395 1
1.9289253671955 1
2.22192705664984 1
2.12488199259328 1
1.88028866926375 1
1.6429881364244 1
2.07192549352337 1
1.99999867142745 1
2.06267102216846 1
1.95376792767741 1
1.78394021607968 1
2.15126038772542 1
2.28278796161381 1
1.85988790920882 1
2.25292807471731 1
2.14916068020558 1
2.03943487320944 1
1.87211769497554 1
1.96005793885781 1
1.97433844008492 1
1.80873429122461 1
2.08821370443691 1
1.91151052617354 1
2.3208653221487 1
2.30658912294501 1
2.05169793254282 1
2.05810936783073 1
2.16261775575927 1
2.06767326646091 1
1.59330177877339 0
2.29225499846289 1
2.27542917038674 1
2.17440681898972 1
2.12484289627985 1
2.33295767968536 1
1.9803062418574 1
2.14609071002396 1
1.93799142243073 1
2.17342727609286 1
1.82717198710557 1
1.88336342552601 1
1.81643278458809 1
1.95397600019754 1
2.27595267771587 1
2.2068490476962 1
2.07472155769812 1
1.82439969134738 1
2.03269744190403 1
2.27113758579667 1
1.96222366168628 1
1.97329447701051 1
1.85872963748373 1
1.87863512656526 1
1.75827330665524 1
1.89962624221223 1
1.97134726443702 1
2.22727705816086 1
1.84335067994579 1
1.59027611827666 0
2.21541871621648 1
2.2315133828183 1
1.98475655246994 1
2.14991158882274 1
2.08509843591279 1
1.7680966642861 1
2.16690166448818 1
2.25890865023703 1
2.1037388775418 1
2.07515376870544 1
1.98274854257094 1
2.0055657645021 1
2.03208885936609 1
2.119118272243 1
1.87226829427002 1
2.02872557219489 1
2.22188746816956 1
2.12301980030709 1
1.89243700862019 1
2.06241994707514 1
1.87394560307149 1
1.91349569507896 1
1.7968342619049 1
1.82238606310968 1
1.93076199636766 1
2.06716046732515 1
2.20713138720219 1
2.08975376810969 1
2.21629902575942 1
2.16245733804276 1
1.71839347117531 1
1.82783220593688 1
2.12823436537865 1
2.16547712050954 1
1.93160416075072 1
2.09097551712553 1
2.17171174844511 1
1.96156071400563 1
1.88036928156241 1
2.06771127672675 1
1.85003473839165 1
1.68581268762329 0
1.63999075943426 1
1.85249707419382 1
2.2456818007507 1
1.89678128249874 1
1.86674990731944 1
1.98134166595334 1
2.08472710514783 1
1.78613477265307 1
1.96138550837943 1
2.16660605146208 1
2.25173144861344 1
2.09520658020484 1
2.20863002731329 1
2.07541754897769 1
2.20370668078335 1
2.09922562296478 1
1.94144913243105 1
2.42454746690979 0
2.02553233345098 1
2.36944694366209 0
2.0396904115723 1
1.80159362422141 1
1.98227212967988 1
1.83931544497427 1
1.82651764956123 1
1.93726549804523 1
2.03166229895827 1
1.86089341629584 1
2.13547357771563 1
2.26441248467275 1
2.02492329681339 1
1.96097519688683 1
1.96898410401331 1
2.18894780515668 1
1.83893897627494 1
1.93586817033916 1
1.80825734717046 1
1.4938015730205 0
2.08947846108037 1
2.01048533472833 1
1.95823710638925 1
1.62985358219696 0
2.12175654368981 1
1.9472814061075 1
2.30900362561176 1
2.05135344170851 1
1.62946393803205 1
2.22968666364875 1
2.2758904977277 0
2.20416560679989 1
1.9130734576333 1
1.65110920591802 0
2.07724722670469 1
1.73300002375436 1
1.77539978711638 1
2.21259906876813 1
1.95002397791866 1
2.07585610462351 1
2.18834977800001 1
2.34207831541793 0
2.2636855330668 1
2.18966110906087 1
1.92145914869733 1
2.18299964343153 1
2.2384040211812 1
1.53793047777919 0
2.01636370183255 1
1.55344802623784 0
1.98304466487335 1
1.80194374656274 1
1.84378527104787 1
1.57385615557959 0
2.07164693345519 1
2.00359085790776 1
2.09065241766714 1
1.79633728106251 1
1.9956337016487 1
1.8817044361779 1
2.28983379609854 1
2.02853294607417 1
2.13810343013232 1
2.04686803843807 1
1.88370921590549 1
2.33968900629357 0
1.86151059582495 1
1.89299300996207 1
2.49495966126983 0
2.0647751828141 1
2.06259795482113 1
2.12123796542653 1
1.84361451574168 1
1.98443290362111 1
2.37820209673435 0
2.25850641297493 1
2.13316347941822 1
2.71459249725203 0
2.22784971607748 1
1.99316835490974 1
1.94034444243398 1
1.91629845966578 1
1.94470214666392 1
2.17265473289028 1
1.95712737067094 1
1.97430658675219 1
1.80092389034579 1
1.88306165618481 1
2.19149373920114 1
1.82600190965493 1
1.8780825057268 1
2.10661131760841 1
1.88691966664701 1
1.88205100290045 1
2.10361375619157 1
1.66408171385141 1
1.60329161285247 0
2.0226737991105 1
1.83355985792526 1
2.0360685223322 1
1.79609520653103 1
2.05762437184229 1
2.14978116889623 1
1.84677978610322 1
1.86338528320923 1
1.90692922732273 1
1.84000594268242 1
1.8279598290345 1
2.0749648258684 1
1.89929464240848 1
2.24143549155668 1
2.23522288600964 1
2.05223862047753 1
1.87057689660907 1
1.9245720632674 1
1.73412981510293 1
1.96248273610272 1
2.1657562923603 1
1.49998072870004 0
2.15758231924406 1
1.89786014418821 1
2.18225062188095 1
2.1573232161059 1
2.07645802702444 1
2.25822685709842 1
2.26827843697173 1
1.98095320477966 1
1.98210585089692 1
1.55850917400597 0
2.13639078676929 1
1.79993639048811 1
1.74702580232855 0
1.83194457163142 1
1.64538284429709 1
2.16907760921283 1
2.15995442404547 1
2.31103198185039 0
2.06529465452798 1
1.69380909732779 1
1.8707277988049 1
1.93253268424862 1
1.87331361235889 1
2.09628116016212 1
2.05590112798611 1
1.78932824822015 1
2.02911557469647 1
1.94948312774394 1
2.2353386583415 1
1.89797295323942 1
1.88903453291828 1
2.03534709628909 1
2.13129768944931 1
1.893710327427 1
1.91623482601034 1
1.95419437828848 1
1.79725182671101 1
1.91296196594183 1
1.88513076893545 1
2.23091809485648 1
2.1799258731526 1
1.78677954285549 1
1.81211085407246 1
2.3608549070111 0
2.27456118224053 1
1.88972335356096 1
2.1046838674022 1
2.14358022481321 1
1.81026820759263 1
1.80827127702698 1
1.77757081989475 1
1.93309603086609 1
2.27061419429086 1
2.119653832343 1
2.06700905052142 1
2.22982276303693 1
2.11772388041715 1
2.00489116767479 1
2.07669953311751 1
2.00047799644951 1
2.32367424245649 0
2.13413167537954 1
2.44066276528992 0
2.16504970307476 1
1.92279542375259 1
2.24795814280885 1
2.12463416937231 1
2.01658692188954 1
2.09349323172009 1
2.19881898876403 1
2.46817109790526 1
2.09758296121479 1
1.84623107867632 1
1.45487547163511 0
1.79657037966628 0
2.30110029978935 1
1.9956216496602 1
1.79159674330465 0
1.8202978711532 1
2.15611955158944 1
1.8139807079358 1
1.89333492706874 1
1.88531935257783 1
2.23574340953113 1
2.05463311135924 1
1.9212962420514 1
2.2103691624529 1
1.70358095768646 1
2.16836791126956 1
2.24238456965786 1
2.1748290913975 1
1.45876106498925 1
2.27031811807151 1
1.84033849243431 1
2.211426008903 1
2.10425167941525 1
2.1370371734625 1
1.94037096808594 1
1.52178647565169 0
1.76337423633763 1
2.21582268412777 1
2.08943034332026 1
2.12437257656039 1
2.52651997203721 0
2.04770600493935 1
2.08137661444008 1
2.07297133802212 1
1.96840897853282 1
2.19899445693097 1
1.95177753808716 1
2.02050201786936 1
1.97199142206079 1
2.02992912808662 1
2.28978490963746 1
2.10294304397028 1
1.52692877971533 0
2.21797107936009 1
1.9863303526274 1
1.59575336437655 1
1.65198247639123 0
1.9835336253842 1
1.73585453186605 1
1.95875668482234 1
1.84221596703327 1
1.88448795980948 1
2.1078203941031 1
2.13885576100182 1
2.01897771729396 1
2.33900266820774 0
1.99287284043454 1
2.12945361479043 1
2.42294658684585 1
2.18447148922981 1
1.98826233511684 1
2.10707795439587 1
1.53831308822678 0
1.99963332648128 1
2.12008694233484 1
1.89056251971395 1
2.20777228388983 1
2.07156096835616 1
2.13882211542129 1
2.11212669889965 1
1.98555408631263 1
2.07084891195066 1
1.87128309832111 1
1.80486333701257 1
2.10947707559071 1
1.75555941348829 1
1.4654075038704 0
1.85310815936906 1
1.90218862816718 1
1.79027480300329 1
1.86732740565896 1
1.87972918561525 1
1.89288187913349 1
1.82540489150797 1
1.7807391828845 1
1.99882207842294 1
2.28549557250508 1
2.02325800683378 1
1.7335818794427 1
2.16043488366425 1
2.09319980158246 1
2.38829003938757 1
1.76536301885111 1
2.12851834799811 1
2.06963258327054 1
2.15836791670271 1
1.42194224551543 0
1.84712426836995 1
1.80192107174744 1
2.12047982696175 1
2.00656719360035 1
2.00107308331653 1
2.35854940720873 1
2.14913975629679 1
1.95012914184967 1
1.96094170122995 1
1.86139418613673 1
1.57778798807709 0
1.77964824692192 1
2.00001616475588 1
1.73539937076787 1
2.08082650144792 1
2.12952379909297 1
2.10542757871391 1
1.82099486582069 1
1.9479786101787 1
2.10354945188588 1
2.41348040916703 0
2.05672925513251 1
1.70286031127659 1
2.09496698608502 1
1.84297680209562 1
2.18626082628816 1
2.05815986208018 1
2.16550783003456 1
2.06218997811984 1
1.78411061637175 1
1.80796663750079 1
2.05412876580682 1
2.31621484912942 1
2.30033689728503 0
2.0187579412021 1
2.09106843052695 1
1.73876558652056 0
2.13515143983001 1
2.05813989507501 1
2.28422730296406 1
1.96019587023466 1
2.18257288349376 1
2.03132409087441 1
1.92033184258895 1
1.91554085479238 1
1.91932801937084 1
1.96037330694692 1
1.6565237070055 1
2.1068437134763 1
2.01293738490076 1
2.12550162688082 1
2.10939640042827 1
2.08421783371634 1
1.58601810714179 0
1.84818763100704 1
2.24261819526666 1
2.1896907448478 1
2.38990239242806 0
2.22442582481829 1
1.85646396402544 1
1.62993076217768 1
1.62071689917235 1
1.8982030751972 1
2.22005445376796 1
1.84011421218529 1
2.22897116785229 0
1.97995247217751 1
2.04604504095956 1
1.85201944667693 1
1.67122953765546 1
1.86409142781501 1
1.92247526117568 1
1.87616667201809 1
1.96365514636315 1
2.17299442922189 1
2.25965286831158 1
1.80678544904318 1
2.13759947445657 1
2.35910119526673 0
2.3789737506991 1
2.27567529911063 1
1.9829017286437 1
2.03265824458497 1
1.82141520566994 1
1.99033232055117 1
2.26071642788623 0
2.39242374818101 1
2.14939853308927 1
2.07038864708089 1
2.32703467329933 0
1.5397542195553 0
1.68243385925237 1
1.88924514826305 1
2.00969824888348 1
1.76116687795744 1
2.38373920339195 1
2.36394207244081 1
2.09676713179458 1
1.75776631811803 1
1.9780857221634 1
2.32718760572101 1
1.81864117489815 1
2.10038315095468 1
2.099139546525 1
1.98295355377104 1
1.85529350704814 1
2.12739845093936 1
1.92888546687559 1
1.46473181583744 0
1.5931488706692 0
2.10215952090249 1
2.07372688306016 1
1.92685712771808 1
1.59964985590034 0
2.20461368948772 1
2.41058173296484 0
1.59745793686112 1
2.10352470869963 1
1.7443079060947 0
1.99502869240641 1
1.59398031245131 1
2.18692692363525 1
2.02628657954298 1
1.86463553449913 1
1.78143752552408 1
1.79776774365517 1
2.19445269735993 1
1.58810859696991 0
2.1653642421628 1
1.83307711124259 1
1.89382731468822 1
2.13043922669557 1
1.842436937978 1
1.7909485486615 1
2.06577060280343 1
2.09884548225948 1
2.05306942223015 1
2.0255412379294 1
1.4699964236554 0
1.8568834728391 1
1.90474481735248 1
1.77656326309598 1
2.17595892190225 1
1.94574679741512 1
2.01164241779632 1
1.96755699677931 1
2.03225848206841 1
2.03061882190713 1
1.7777826197786 1
1.93981017762444 1
2.10086544477713 1
2.34600050883878 0
1.8164062110289 1
1.91517102924628 1
1.65646749058945 0
2.06057444161335 1
2.01374554403502 1
2.25744884928004 0
1.99032891436053 1
1.76188011571089 1
2.1779676011013 0
2.27306522754244 0
1.98493029219824 1
2.06564908954045 1
1.63046659033143 0
1.71320823438559 0
1.89631703703949 1
1.72581110486921 1
1.67401019754065 1
1.77311184477316 1
2.0884638222141 1
2.19785599103758 1
1.78367599814722 1
2.13465989664721 1
2.38543649895681 1
2.04218919716558 1
1.74511340083444 0
1.90653716945003 1
1.8204637301499 1
1.92962569027179 1
1.8766669415173 1
2.05238177738426 1
2.20966891188411 1
2.01406480842952 1
1.63741374097296 0
1.65615775481633 1
2.20031118119515 1
2.20430091420808 1
2.0546926169193 1
2.42767358478675 0
1.89311295964385 1
2.38655675179079 0
1.57909359063092 1
2.16591983931282 1
1.66027082514034 0
1.97575827191242 1
2.18955002353599 1
1.61652333944088 1
1.70405211767324 1
2.05082657795274 1
2.0871477155588 1
1.90087779009761 1
2.25376430676897 1
1.84893537373206 1
2.19293965065216 1
2.13663863940694 1
1.63519321130636 1
1.76714224670805 1
1.96976158862389 1
1.93030976694357 1
1.8839502352771 1
1.99374043279774 1
2.08116348168692 1
2.05730736248034 1
2.1354537888524 1
2.06806859412211 1
1.61667997537316 0
1.77686835725456 1
2.36946795361314 0
1.94130766950992 1
2.06746726969273 1
1.61113627058908 1
2.06118937387205 1
1.86318523734335 1
1.75647409639135 1
1.90618293127672 1
2.02856582671174 1
1.68020402688439 1
2.29797525453603 0
1.88530789089406 1
1.9210193578166 1
1.83808676377146 1
1.66007785602194 0
2.46466574815355 0
2.11485055910586 1
1.60578960748529 0
2.12711459693513 1
1.78930136697169 1
2.07505729226677 1
2.09455143105932 1
1.8747803938453 1
1.77108954606941 1
1.94896337382606 1
1.96786092453588 1
2.09402738301153 1
2.12014038427797 1
2.00751938914241 1
1.81831359018201 1
2.22760385543103 1
2.0444879698227 1
1.89748732876265 1
1.91429177210958 1
2.09972330031947 1
2.04227113399305 1
2.23747808098712 1
1.94551616914651 1
2.11624311522087 1
2.19271285651741 1
1.74523570014365 1
2.50896490232418 0
2.49971000730939 0
2.09205021624129 1
2.23614093738686 1
1.95718419114293 1
2.04746417208979 1
1.80242093604629 0
2.18070104559912 1
2.1274521061996 1
1.67475453134976 1
2.23459846273427 1
1.96653588984138 1
2.01146520254328 1
2.04248846778542 1
1.94269237364536 1
1.8660995161241 1
2.19117631814624 1
1.83419160741879 1
2.08289226665805 1
2.10677110269512 1
1.95676879419801 1
2.09616426898977 1
2.06603705991483 1
2.04057442945239 1
1.89070226888705 1
2.04714963939112 1
2.03174674774794 1
1.91648266643617 1
2.17231783569091 1
2.29222657294237 0
1.83882487979023 1
1.66545655382333 0
1.72671325004948 0
1.83178198071143 1
2.13229657719918 1
1.99645913331391 1
2.18654887956248 1
2.02266441030592 1
2.04180478829948 1
2.02138212461677 1
2.01354613617814 1
2.24228420237937 1
1.87492121188083 1
2.2220792438613 1
2.39869842361256 1
2.04792220881216 1
1.76856654330713 1
1.98090664368006 1
2.10380309476003 1
2.25732639543064 1
1.8662806629907 1
1.56849113705167 0
2.0689020108468 1
1.88482538401529 1
2.00818811012359 1
1.94784247132746 1
1.96184473555524 1
2.03051221949477 1
1.99014715876744 1
1.81909622660865 1
1.92815967136542 1
2.02028457518106 1
1.65497356944954 1
2.24842698065346 1
2.00706943763819 1
2.03648863986587 1
2.12175055844997 1
1.58001831450942 0
2.0116842084691 1
1.93069472018206 1
2.11873824007775 1
1.97087225361632 1
2.1131746745706 1
1.91362506978082 1
1.90584638672198 1
2.07863528462169 1
1.71752439810976 1
2.11265234707248 1
1.8536039999041 1
1.86114551763344 1
2.06531440932919 1
2.2095125186691 1
1.67702921467224 1
1.90908989727376 1
2.03193605671228 1
1.78874703497878 1
2.11103388369726 1
2.16643222776646 1
1.87612857041097 1
1.77796802763779 1
1.97307344563716 1
2.25962531407041 1
1.96790146000994 1
1.98195680954122 1
2.34175439937941 1
1.94819356608393 1
1.80539136122124 1
1.83582999794183 1
2.12260432897166 1
2.01529904665047 1
1.96882219252205 1
2.33487918815269 1
1.88722314334331 1
2.06287515870598 1
1.82179243951245 1
2.05464006422178 1
2.08242550199746 1
1.86632903829853 1
2.10306344687917 1
2.14079481013216 1
1.99202570858791 1
1.97634183037372 1
2.02825775150369 1
1.64304183531522 0
1.92610685094533 1
2.41287969161179 0
2.2318158111208 1
1.87756610479772 1
1.92192231238131 1
2.09673765313241 1
1.86101444171137 1
2.17107398295 1
1.98229143158186 1
1.87639301109257 1
2.10157925480234 1
1.70299384149589 1
2.0207526362291 1
2.06709712642113 1
2.14295779526125 1
2.2633158385885 1
1.77032710590251 1
1.91772725572357 1
1.98265441482292 1
2.42651019287401 0
1.96099398039043 1
2.01497597490047 1
2.00884869958843 1
1.82838775959649 1
1.99097170583386 1
1.63058104379474 1
2.24849559669125 1
2.10650494795168 1
1.80255528724346 1
2.37153716623989 0
1.65066773465382 0
1.88957559886186 1
1.9787901874002 1
2.02623781985624 1
1.67422300721254 0
1.83697022227065 1
1.99585960026154 1
1.76974561639356 1
2.29598445671638 1
2.14871734900068 1
2.23699283567149 1
1.85319452246236 1
2.31793191645224 1
1.68160561462796 1
1.71920163509441 1
1.88523570767332 1
2.39878793705521 0
2.41824827175456 0
2.14835067579835 1
1.98736382415424 1
2.15097102518117 1
2.00383211528307 1
1.92395679062499 1
2.34748553797375 0
2.00088207331284 1
1.85809707937562 1
2.30419413415996 1
1.71221266941712 1
1.914989175779 1
2.00288016710156 1
2.21771574182228 1
2.08240632424401 1
1.86869838243108 1
2.11683324633222 1
2.0909017554442 1
1.85464218805462 1
1.96983552913002 1
2.09648858271056 1
2.26568830788168 1
2.22486115656477 1
1.92177689348793 1
1.69758525736301 1
2.27625693787993 0
1.97025797849881 1
2.00265129680947 1
2.27640978440541 0
1.95633004020811 1
2.14277450667924 1
1.9024908655341 1
2.18944373027483 1
1.88896955527943 1
2.04246884387929 1
1.98496695640411 1
1.69801893572954 1
2.17490427994406 1
1.69357709248492 1
1.87154527722895 1
2.16089245030502 1
1.86105024625615 1
1.82495694101952 1
1.85138156099122 1
1.87974795254953 1
1.62876081276006 1
1.82675121442814 1
2.29002793948142 0
1.92120566902359 1
1.87642068815032 1
1.97720506184196 1
1.98999973321216 1
1.61087901365769 0
1.78203308316062 1
1.75407239804607 1
2.38175199041961 1
1.63885109480221 0
1.53952052174147 0
1.90219424722631 1
1.96466993748619 1
1.88216858981576 1
1.94534857411072 1
1.85221883696142 1
1.84006049067477 1
1.77443123100533 1
1.91864766561233 1
1.92385104525537 1
2.0163287986151 1
1.8310255964125 1
1.90435478494338 1
1.6245121888237 0
2.04122040721246 1
2.23392454855649 1
1.70226296689189 1
1.9958268622929 1
1.88976196255823 1
1.93682686250524 1
1.90316896164223 1
2.08486786395261 1
1.84062436317543 1
1.95392573906817 1
2.37629352197309 1
1.94855729120507 1
1.82808729460475 0
1.81318100970879 1
1.85505418928246 1
2.49515657660178 0
1.92287905289318 1
2.1059573189632 1
1.91703777316998 1
1.97788983335881 1
2.11232498610069 1
1.82616558243068 1
1.99617942955952 1
1.93916006939637 1
1.60411482139435 1
2.01749640438603 1
1.69293332822944 0
2.43827828832597 0
2.00773623743923 1
2.28385718111107 1
2.0055799894219 1
2.29285462443528 1
1.87684976618605 1
2.02070690667383 1
1.91819638217568 1
1.94598480543477 1
1.75959523132741 1
2.15570973704476 1
2.18477055350658 1
2.07108312602735 1
2.16571678487027 1
1.87645015309953 1
2.09171701195209 1
1.75483278579205 1
1.77983363062598 1
1.80356644777526 1
1.61240635988769 1
2.0555327553808 1
2.05525182615454 1
2.12207940543423 1
2.04168145355966 1
2.10833685885225 1
1.9742773503884 1
1.75035029423084 1
1.81625127306863 1
2.08509017012499 1
2.09482858703766 1
2.15751315909109 1
1.63914253192681 0
2.15628251095148 1
1.74518425450014 1
1.94581495713232 1
1.92885879162367 1
2.09041865714395 1
1.86622509554728 1
2.16559422995463 1
1.77595496930733 1
1.77640266308766 1
2.0872409913931 1
2.02117420179274 1
1.88266595113513 1
1.85028468322119 1
2.2162444834969 1
2.18761562986351 1
2.22580141572882 1
1.85034965002074 1
1.9986366804092 1
1.58727249186606 0
2.08611336606177 1
2.01881909820714 1
2.18916340204335 1
2.15930786495833 1
2.12595802226483 1
2.13100052901565 1
2.22391479875172 1
2.34336305952951 1
2.05690592722085 1
1.964850435103 1
2.46391327133921 0
2.27253649094289 1
1.84193033846976 1
2.27800165931863 1
2.24770735279981 1
2.286042792831 1
1.58037656678627 0
1.81209872470431 1
1.9831371337551 1
2.14902654167894 1
2.07650672971665 1
2.00720365320339 1
2.35143950469416 1
2.03360951988091 1
1.92915091542518 1
2.38356949230241 1
2.14604967415891 1
2.01521156007457 1
1.73805974523586 1
2.02389274192259 1
2.09371254995807 1
2.10557446344917 1
1.89092207970749 1
2.03419504430054 1
2.07935571257952 1
1.80920259959584 1
2.06028173028645 1
2.15316154300603 1
2.00716167948325 1
1.91817701197043 1
2.40840677800441 0
2.26469770600175 1
1.90501705074266 1
1.99227406611889 1
1.71005366940144 1
1.94653303510696 1
1.59309054629787 1
1.79527333998323 1
2.03023900928149 1
2.07379444599086 1
2.28759014711719 1
1.72733672843458 1
2.34345618848152 1
1.99092951296171 1
1.89920185404388 1
1.99317382287397 1
2.02195513761396 1
2.16616405306725 1
1.80341461834189 1
2.09845441877911 1
1.6086693304311 0
1.81580601174254 1
1.75911119785358 1
1.80137482964439 1
1.95878778979534 1
1.7979693783589 1
1.79359978892399 1
2.30315907348354 1
2.18905103093879 1
1.98181981480303 1
2.08140035942842 1
2.39646513490576 1
2.20402775914232 1
1.78342029875364 1
1.9039714432342 1
2.07296068107244 1
1.98390789668231 1
1.90899941682695 1
2.15990115881032 1
2.20605851466616 1
2.23657611978891 1
1.81580884515659 1
1.85135538550062 1
1.88025980003342 1
1.9911287727539 1
2.18064980062405 1
1.69162198492926 1
2.04563448334445 1
2.21301180470812 1
2.16258606442271 1
1.97506852154741 1
2.21872593317963 1
2.00406544682809 1
2.1667215857322 1
2.00559378630633 1
1.90835742120268 1
1.79132518241501 1
2.20024785051475 1
1.80210330733731 1
2.03912593926188 1
1.99815576828669 1
2.17753772481179 1
2.07448653190651 1
1.80660873724956 1
1.95061668118228 1
1.79592420307276 1
1.58297504675741 1
2.21933685514029 1
2.4276624873107 1
1.97126627006228 1
2.16767304621303 1
1.61688849709427 0
1.97012486942816 1
2.1484969654367 1
1.8459902737367 1
1.61600849042476 0
2.23137777022203 1
1.89642849082647 1
2.23190876135171 1
2.27106551324492 0
2.12488685118546 1
1.84168491712839 1
1.79918987969742 1
2.03633592403061 1
1.60991143569108 0
2.05315975992524 1
1.89296483857461 1
2.25571957544017 1
1.92613737590543 1
2.06619217486283 1
2.25272342876957 1
2.00274635976776 1
1.87943022472106 1
1.86117388457044 1
2.14485205379258 1
1.96880820517911 1
1.87925664497456 1
2.13346665270045 1
1.70197135251034 0
2.26029211156704 1
1.97797069817645 1
1.73753933260091 1
2.04856412151754 1
1.89831729007249 1
2.1142522138315 1
1.84376044903956 1
2.00066852990353 1
2.18585287756247 1
2.09570351362476 1
2.17855846954295 1
1.9725281115127 1
1.58161920293584 0
1.80460241983768 1
1.95027496409113 1
2.19577803244662 1
2.42503048585546 0
1.76425368531924 1
1.87765856982602 1
1.88431025938181 1
2.06021517432862 1
2.0723944968759 1
1.44978521155727 0
2.23885374671948 1
1.93846175541571 1
2.07665557313807 1
1.83350391180163 1
2.01959101225006 1
2.01013726012825 1
2.08081496275247 1
2.13803792042471 1
2.34647750688798 0
1.80659811221852 1
1.9128186374618 1
1.79583848610929 1
1.98748718950781 1
1.77962959572261 1
1.93866723291566 1
1.97980736385877 1
1.84204938592722 1
1.95308718438479 1
1.74721782314394 1
2.10495110197839 1
2.14675845576656 1
1.9235914963091 1
1.94837230101784 1
1.9949192971112 1
1.95748332901372 1
2.14379419731486 1
1.85026503388968 1
2.31990877267425 0
1.7890597239483 1
1.91486319611164 1
2.43746962331909 0
1.71183311118335 1
2.11190278946449 1
2.22822757780336 0
1.87416157995493 1
1.84912095729625 1
1.85586345322257 1
2.25570496293031 1
2.07888873439588 1
2.244304462217 1
2.10503351501207 1
2.30363430750917 1
2.40158811209867 1
1.77904061206777 1
2.25679179916998 1
2.24321508366741 1
2.19927881659283 1
1.916988483184 1
2.27906859717257 1
2.01782787698963 1
1.7760537901235 1
1.75803369799006 1
2.35373579746736 1
1.73226480250064 0
1.80486169387705 1
1.58163476847677 1
1.86947355257923 1
1.95768159829383 1
1.98471214862524 1
2.40429616754658 0
2.02509458612069 1
1.91758396424689 1
1.93205174116996 1
1.96474383958192 1
1.95585266304373 1
1.71986906140958 1
1.86344016982132 1
2.1281435605454 1
2.13542892595943 1
2.02826037751679 1
1.92103454744129 1
1.7891675023338 1
2.00115599420604 1
2.03371482034889 1
2.02020238517443 1
1.79733970290611 1
2.03738370589271 1
1.79356337303261 1
1.70929009362013 1
1.6071894795432 0
2.18407284742413 1
2.00872596025509 1
2.048941996688 1
2.02527725681446 1
2.00354883539465 1
1.84309345814853 1
1.77960245408149 1
2.16899169882853 1
2.05037534441591 1
2.07576687426896 1
2.10772035360657 1
2.14074251328674 1
2.22499007508013 1
2.07661783852 1
2.29769059711279 1
2.0218639694546 1
2.0288885968043 1
1.82705201142853 1
1.90701913875038 1
2.22219785740055 1
2.07756606728747 1
2.06759267430371 1
2.32871969786211 1
2.20905580057659 1
2.04116339237275 1
1.97427772430881 1
1.99282868789012 1
1.91050361223233 1
2.16391398833342 1
2.21803293602044 1
2.04509407933001 1
1.77201290632313 1
2.12836409724427 1
2.08134393574041 1
2.0155594222154 1
1.99472495634067 1
1.99311074377919 1
2.06118082940658 1
1.77433974674252 1
2.05633257519845 1
1.84034131706674 1
1.87105140892222 1
2.07358683706143 1
1.93693038756878 1
1.76703341246153 1
1.80324891837328 1
1.93040954050316 1
1.87814437824671 1
1.99726741361467 1
2.27957921774365 1
2.10140049191412 1
1.79883906133566 1
1.61539608144206 1
1.8829010699751 1
2.03591868338058 1
1.81427730873758 1
2.02385464935077 1
1.9096123859941 1
2.07614321583414 1
1.98899436005273 1
2.06565537770543 1
2.07305109707932 1
1.93027931011423 1
2.28162759916182 1
2.16830047378238 1
2.01874214777881 1
2.05856783391309 1
1.61745506772889 0
1.86488384095967 1
1.65627528550278 1
2.03753183436391 1
2.24587967129018 1
2.16886050509196 1
2.16611310176896 1
1.99662194496037 1
1.92545578044426 1
2.24290942308056 1
2.07432985474023 1
2.12026566943239 1
1.98751884539271 1
2.01756040477111 1
2.03394327375123 1
2.23661621443554 1
1.82027717563917 1
2.05461459626792 1
1.87821779857439 1
1.99086594754046 1
1.87107909954825 1
1.97988940192519 1
1.91760320900939 1
2.19586476412422 1
2.16067010142639 1
2.25622981844511 1
1.95632398682483 1
1.5477008779406 0
2.34812658295679 1
1.79196218179496 1
2.08965368654823 1
1.86465438102666 1
1.79515797288897 1
1.97933460534161 1
2.157599440634 1
2.54036324608036 0
1.92455716456383 1
2.18369872698127 1
1.86126391121141 1
1.86153569337365 1
2.05088115421344 1
2.2055081214997 1
2.17651276296469 1
2.05448623669496 1
1.8516257191582 1
2.50536880695587 0
2.33257165230001 1
2.09750194430908 1
2.28616111470098 1
1.98352808143774 1
2.0978855623727 1
2.07871568515832 1
2.12969676002213 1
1.59551997111141 0
2.0131169457586 1
1.97787519145006 1
2.14164215968558 1
2.23421229095025 1
2.12664716843979 1
1.83655448414893 1
2.03108715837766 1
2.23944899573826 1
2.1213034817771 1
1.85772079116853 1
1.91755319718484 1
2.34062877985388 1
1.87209268978656 1
2.00784238562372 1
2.01238505002854 1
1.93167299204561 1
1.87119295845481 1
1.85062799811322 1
2.11497452128675 1
1.81200870501914 1
2.05271672073458 1
2.3151336791103 1
1.99306682868635 1
1.94580714597003 1
1.89944158729745 1
1.87132509846491 1
2.27058200722012 1
1.88575476080657 1
2.16658098141359 1
1.68008530649433 0
1.90067945738299 1
1.94070244358034 1
1.85898431778555 1
2.11085264611464 1
2.01695427002408 1
2.09869723072442 1
1.85594355556982 1
1.76956504491895 1
1.86771935885603 1
2.02274560358346 1
2.05479693483417 1
2.28312210292509 1
1.53901573673619 0
2.15047049918911 1
1.69302097309302 0
1.93660088690168 1
2.10970033083392 1
1.77983750623436 0
2.179421611076 1
2.08864006653149 1
2.07665021715418 1
2.37425770856419 1
2.05209301258799 1
2.07937349736128 1
2.2605045036566 0
1.9448907017369 1
1.91498935959625 1
2.18051124244571 1
2.12610835145916 1
1.98282697532024 1
1.9093735467832 1
2.37224723793255 1
1.97461193066173 1
2.01237107516467 1
1.90921530628561 1
1.91621136444852 1
1.94907365752408 1
1.78050463880997 1
1.70670819567415 1
2.11341284590205 1
1.71775384051146 1
1.95439903530734 1
2.16972254120135 1
1.65891469910327 0
2.01056682598191 1
2.05920657333577 1
1.79558400438408 1
2.22030101063429 1
1.87290003126424 1
2.07937293984491 1
1.8718546896444 1
2.10205341341778 1
1.96895592762552 1
2.0837699960606 1
1.85200533087332 1
2.07394330176856 1
2.06082055341777 1
2.13838882060861 1
1.88421548395893 1
2.19328626804494 1
2.25627399895549 1
1.93320554839508 1
2.13835948563153 1
1.75547942734661 1
2.24840074141759 0
1.81367476446472 1
2.10341090674388 1
1.98877382666876 1
2.03324861618061 1
1.91740025539032 1
1.99818003823908 1
2.09064964325893 1
2.01137406627644 1
2.43723617393278 1
2.09178997563458 1
1.56890890416773 0
1.84227976711637 1
2.06148282243823 1
2.06051054930458 1
1.85902551816198 1
1.80512796256259 1
2.09451937270709 1
2.30491192864531 1
1.92023895307263 1
1.71693836730053 1
1.91628691162861 1
1.75742778483123 1
2.12873366380233 1
2.0173078547974 1
1.91761112540868 1
1.87728542054727 1
2.01064712425218 1
1.85795716687044 1
1.98236189435715 1
1.86600382555453 1
1.62931289142389 0
2.2361232182593 1
2.04546733828073 1
1.96214694620607 1
1.96463082147312 1
1.84305317799385 1
1.98670860785298 1
2.17005523765225 1
2.1356628657221 1
2.12890478869883 1
1.79199114830708 1
2.02040423940884 1
2.0139330681906 1
2.00637150398764 1
1.87014431077876 1
1.94714486877122 1
1.95809586311527 1
1.94713667640017 1
1.86943732694124 1
2.00745992154578 1
1.82504257464939 1
2.00212565631301 1
1.81472319828231 1
1.79571663159467 1
1.97280093408498 1
2.04642531980196 1
1.94755078731933 1
2.02885498224988 1
1.76711544261999 1
1.90180374536526 1
2.11282340263464 1
2.19290133429471 1
2.35012669524858 0
2.01015175923028 1
2.47021199475341 0
2.16987826596195 1
1.96606768055854 1
2.00550941409029 1
1.62452666626162 0
2.12677113811445 1
2.27746918701516 1
2.00589702399155 1
2.35427819409654 0
1.70237218313045 0
2.03938282172148 1
2.24377863659842 1
2.00364653912716 1
1.97254680164653 1
1.82782617496304 1
2.31583453363402 1
1.65169973236503 1
2.0688525600786 1
2.05293735001652 1
1.79570522621128 1
1.8113886157535 1
2.00512393994527 1
1.97027440212196 1
2.33034410223432 1
2.18081469053324 1
2.03424102866183 1
2.19670090738176 1
2.19269775819116 1
1.48745578233279 0
2.05289453053686 1
1.89916840768021 1
2.21586854638565 1
2.09457712322129 1
2.12835062912783 1
2.45885604561384 0
1.44902418854376 0
1.49807553813924 0
1.74408244721725 1
2.07076846061088 1
1.91715965865725 1
1.9340235507236 1
2.07905100371376 1
1.86435155596414 1
2.05918049056317 1
2.01320017019127 1
2.13334932170265 1
2.03607907785637 1
2.11729676864122 1
2.00704963338614 1
1.7098032813533 0
1.95488409371097 1
1.85109954830026 1
1.92916288216268 1
2.07898680766528 1
2.06602442619851 1
1.97732540340083 1
1.99831039964693 1
1.89431636738791 1
1.8195774113079 1
2.22122831104285 1
2.26614951469003 0
2.15040501378307 1
1.92100282893853 1
1.82603167565118 1
2.20392522840874 1
2.19193889253607 1
1.944837790098 1
2.14967663361593 1
1.97295542414828 1
2.17898024991965 1
1.78776727765531 1
1.94711395471895 1
2.15406926233646 1
2.26026480883725 1
1.68092515092583 1
1.92084978572936 1
2.32156057572186 1
2.04002957584644 1
1.90535290648947 1
1.81723084178046 1
2.14722324937967 1
1.83658162222586 1
2.14645380713075 1
1.75184471731467 1
1.88689921607704 1
1.93792080633526 1
2.08601123250841 1
1.9543152476277 1
1.99734908957878 1
2.17143441970561 1
1.93606232193088 1
2.00188439103945 1
1.79972733529043 1
2.2248819585623 1
1.74408435323 1
2.32170895937258 1
1.82593874684514 1
2.0027050706621 1
2.13195116766617 1
2.04787963058479 1
2.22047329769462 1
2.05574703711431 1
2.11167336068457 1
1.92239805932419 1
2.32046843339065 0
1.82188947098687 1
2.28710136687693 0
2.16432955832834 1
2.28617063720399 1
1.86450913161391 1
1.9819386806471 1
2.06944141572814 1
1.82384118262533 1
2.28834964824232 1
1.88532663781097 1
1.9796644466404 1
1.97313680036046 1
2.21540561369187 0
1.98149277905556 1
2.06224549320537 1
1.782148332741 1
1.85942816914509 1
2.00782602042579 1
2.10639831249641 1
1.99800601484366 1
1.88676513476274 1
2.43439492719107 0
2.03022520427592 1
2.45235742269877 1
1.9126918659888 1
1.83118770093267 1
2.12061144041315 1
1.72497568078666 0
1.76040859018119 1
2.19596007103429 1
2.02558973857786 1
2.47623275200019 1
2.2276554395666 1
1.94099916436469 1
1.96148256468765 1
2.25245074935863 1
1.86720981778251 1
1.89198349908865 1
1.87199061879907 1
2.12024952158335 1
1.83349713119555 1
2.33124098796418 1
2.1155299384499 1
1.67669231371457 0
2.06932318017259 1
2.0377113637338 1
1.95549909896062 1
1.98434793258653 1
2.12767675579862 1
1.76915650304569 1
2.0335856878396 1
2.14676600754422 1
1.43052275588553 0
2.35919916662013 1
2.22417466070126 1
1.84937435258007 1
1.90544491761763 1
1.83189668441456 1
2.0026676015557 1
1.70853594835029 1
1.93749057453626 1
2.15564152217847 1
1.9402691168526 1
1.94503617889144 1
1.84759457152661 1
2.54184024999011 0
1.84700338845309 1
2.06530473835278 1
2.0706922890833 1
1.79572200348936 1
1.80204906813064 1
1.62002405978396 1
2.04185057993875 1
2.04618461472421 1
2.48186168283014 0
2.37537516205736 0
2.28443147067917 1
2.03097465050185 1
1.96857384080467 1
1.48438051440321 0
2.28651525991171 1
2.25635454729212 1
1.87062146693612 1
1.79921946301405 1
1.94539585021396 1
1.96049433329165 1
2.11347282042267 1
2.28900378006388 0
2.18974021966921 1
1.89577164766238 1
1.97897635676895 1
1.96764381903951 1
2.04501652150578 1
2.09569318856127 1
1.88779916038287 1
1.84429265772423 1
2.07480992624631 1
1.90326186889297 1
2.02791383952112 1
1.66505015907783 1
2.18923336307498 1
1.93117124761035 1
1.90456446023241 1
2.14513618301406 1
1.88975646519873 1
2.01117637251993 1
1.95075460994681 1
2.14726678294688 1
1.8260310854896 1
1.90329150906538 1
2.05476340633563 1
1.95568108171353 1
1.88038213767854 1
1.95759616695248 1
1.91020652036476 1
1.82008579649416 1
2.03325310310199 1
2.02381731189917 1
1.93614839312309 1
2.03135152372889 1
1.98117559573862 1
1.94655380793052 1
1.73434735094226 1
1.83687762347361 1
2.17056326842989 1
1.84260046679265 1
2.25320646872414 1
1.86334281297606 1
2.05530590048827 1
1.94360087142304 1
1.78963623236619 1
2.10583338900933 1
1.67879013406227 0
2.04204625350008 1
1.92483927800271 1
1.95205185794993 1
1.85223598487262 1
2.07606728571247 1
1.94041566595541 1
2.03102493185349 1
1.77011604333169 1
2.06574567568678 1
1.976002110105 1
2.00331066429283 1
1.91956478591338 1
1.79608494543817 1
1.764814366432 1
1.78524858255979 1
2.28443241841943 1
1.91203649200451 1
2.30495592959494 0
2.23282271073505 1
2.02813880658746 1
2.08346085546675 1
1.8896643984947 1
1.91227239601392 1
2.01099006875265 1
1.92038136821194 1
2.055053253393 1
2.11333006865613 1
1.82013828569565 1
1.93612853087254 1
2.02047403829743 1
1.87060014832094 1
2.25549810386861 1
2.00661385467161 1
2.33405711571576 1
2.27979495382636 1
1.85624023414907 1
1.74293687812156 1
1.82476192005955 1
2.18276979058168 1
2.05857076002401 1
1.87448486397117 1
1.93553552402158 1
2.39632227213475 0
1.76530790115475 1
1.72199130299838 1
2.05957342669592 1
1.7989496079761 1
1.93237455950491 1
1.84698570110577 1
2.27530390653647 1
1.84910943302783 1
1.81636013467633 1
2.15983200186871 1
2.38703110897237 1
1.61038496080407 0
2.10758923897226 1
1.99610257421639 1
2.04866791333992 1
1.67263633430408 0
2.18648356767038 1
2.17139234278649 1
2.05481859798968 1
1.67137450746103 1
1.84048326230732 1
1.96688524009647 1
2.29710948714024 0
2.47571598850051 0
2.25624008855077 1
2.20146167586364 1
1.92900652726783 1
2.063913822734 1
1.98225462700716 1
2.22283767575768 1
1.98072341295545 1
2.05155183720578 1
2.11590459793267 1
1.77335554940052 1
2.2690762589707 1
2.28205350560509 1
2.21644002775069 1
2.02464695469192 1
2.1557576958537 1
1.80413287111435 1
2.06093578124504 1
2.14238525426176 1
1.98390884222805 1
1.77850986581664 1
2.29078025194007 1
1.97696160397392 1
2.23648523965443 1
1.96272615411953 1
2.05661176782161 1
2.00118344767482 1
1.95778362591297 1
2.35461421245002 1
1.95488557065547 1
1.93575798918118 1
1.77762881724356 1
1.91082159044021 1
2.1967778034806 1
1.84649234785863 1
1.86174508684826 1
2.40182886681411 0
1.9365648401149 1
1.81292496926373 1
1.74295293633885 0
1.84268572325198 1
2.142464594673 1
2.06538736695338 1
2.10715756263104 1
2.0344402010581 1
2.22467790783948 1
2.1547068367997 1
2.23404326956621 0
2.15773172308669 1
2.26467682402529 1
1.9860820523032 1
2.05107183088761 1
1.70655641589776 1
2.08128555903293 1
1.6847720506765 0
2.07578582151785 1
1.87586682031128 1
1.8044901336548 0
2.03741318146544 1
1.94942227467145 1
1.83162840270248 1
2.0260213949504 1
1.83441011196746 1
1.98788709367112 1
2.00208618143895 1
2.52505537442764 0
1.67905977829366 1
2.27474808586184 1
1.85885797935913 1
1.98583058918907 1
2.02143571586587 1
1.60348855765302 0
1.82439643401732 1
2.08987911514239 1
1.77244272439101 1
1.92020549389049 1
1.89166819609636 1
1.9822883883636 1
1.8045725582803 1
1.77020066156312 1
1.9550302790588 1
1.66773120271831 1
2.0642066829876 1
2.08107026903888 1
1.95179644379184 1
1.88365598847479 1
2.10564615023884 1
1.95154367257769 1
1.89424866923896 1
1.9702528983771 1
2.02096144401298 1
1.96923580319026 1
1.9368919434109 1
2.2007429654725 1
1.97213299223695 1
1.98492080555428 1
1.91846216376655 1
1.95140352931766 1
1.98539597554442 1
2.02210659903657 1
1.56721035484384 1
1.69447243122593 0
1.956396326817 1
2.04459946512452 1
1.97712323560283 1
2.12511987405989 1
2.02593549111593 1
2.20022996612902 1
1.72345727648676 1
2.29276375774601 0
1.92399185944144 1
2.12407454375729 1
1.93044712953655 1
2.11527103243455 1
1.74515645895582 1
2.03468592882013 1
1.75502896943168 1
2.33006988268924 1
2.2378126008766 1
2.08001644621647 1
2.0791981726285 1
1.89832938612189 1
2.36788850418336 0
1.89375258730562 1
1.83108134987892 1
1.75266935216607 1
1.68957557323846 1
1.95245745722329 1
2.42163644456456 0
2.1146429590317 1
2.35174863146954 1
1.97869303122466 1
1.88286426413818 1
1.97215073480604 1
1.95358469463889 1
1.84293314528316 1
2.11224016119054 1
2.14289384008714 1
2.09359458709999 1
2.05156654489015 1
2.1753603281149 1
1.90412404063275 1
1.73691843974858 1
1.88775731417384 1
1.82019974980039 1
1.95621087864384 1
2.07455799818598 1
1.72166270100872 1
2.17338341261949 1
1.72114774536003 1
1.63107138850724 0
2.08332599542556 1
1.77701936237435 1
2.0824868638259 1
1.84961122360643 1
1.96327001038729 1
2.24472539822008 1
1.89864277749371 1
1.83796997926126 1
2.05777896619007 1
2.22478075448823 1
2.30272729023403 0
1.94855451285261 1
2.03907114345549 1
2.33964654714436 1
2.01760562299838 1
2.19429291590615 1
1.96542259171456 1
1.91480269972966 1
1.7818665141877 1
1.86177490616881 1
1.70767134065631 1
2.01303340168252 1
1.76897658139377 1
2.20265555530055 1
2.00518535162754 1
1.89203818304789 1
1.84623983050445 1
2.11771839281 1
1.85666266552316 1
1.69920123592534 1
1.84111953598591 1
1.73970821684096 0
2.05075106931872 1
2.16619773900429 1
2.21804951629095 1
1.87886575574086 1
1.87732599659457 1
2.49963240758449 0
2.13181708975958 1
1.98791602193607 1
2.00465057293833 1
1.87581179865331 1
1.90275139033124 1
2.40820880511207 0
2.10773001568244 1
1.96821666617111 1
2.09639284630107 1
1.98406349378275 1
2.09490628528416 1
1.85044026120939 1
2.09231498744314 1
2.18317381286617 1
2.38831489405887 0
1.6780218420243 0
2.16834336891948 1
2.03632526863915 1
1.79864804566583 1
1.85695623186756 1
1.71477607252411 1
1.72216445489843 1
2.37546436554154 1
1.98346039010561 1
1.91443273361841 1
1.95342409601806 1
1.53806904366063 0
1.87499631892869 1
2.09913889042362 1
2.1707735891783 1
1.82278555852605 1
1.76204350682436 1
1.9496938969807 1
2.30662412380067 1
1.90504810567627 1
2.18649531277194 1
2.14056899809892 1
1.97010064790989 1
1.96738120116557 1
1.88905329889294 1
1.89285634937454 1
1.99059016433475 1
1.71739368368177 1
2.22412584542521 1
2.14880755024284 1
1.92294399480559 1
2.07581572273778 1
2.20524885886551 1
1.87755890464043 1
2.05810187158778 1
1.80082746340606 1
1.97922989889888 1
2.05490200541107 1
1.93298435657385 1
2.03769860619798 1
1.85380803661353 1
1.89147719946347 1
2.05136947604007 1
2.05542817529409 1
1.96826191596085 1
2.20742263801591 1
1.96179362451572 1
2.07602159871721 1
1.85350459808319 1
1.94662373984819 1
1.78109571220042 1
2.22502009555126 1
2.09720949969654 1
2.20279673481097 1
1.98787285742136 1
2.05899869150543 1
1.92493310455246 1
1.32600942799681 0
1.88341265862709 1
2.12110620626633 1
2.06942541216871 1
2.19572897688097 1
2.28569635974414 1
2.1437661087934 1
2.04375516953934 1
1.91908252136782 1
1.92515049318116 1
2.33154368149076 1
2.22697630361872 1
1.82010856291291 1
1.86750314276512 1
1.99097415164982 1
2.17931833200159 1
2.33956751046414 1
2.23695799165501 1
1.61539142668381 0
1.85559530006391 1
1.91315796976713 1
2.00989402223678 1
1.7832458286749 1
1.86982744069411 1
2.16558032737498 1
2.06034739463398 1
2.07401003792408 1
1.9702178267461 1
2.19719038853022 1
2.07312894826785 1
2.05018349398355 1
2.09223951069746 1
1.68133730405949 1
1.69266729959399 1
2.14806228718524 1
2.10207060782509 1
2.41371291048723 1
1.84042196888347 1
2.21049078998232 1
2.0926573518276 1
1.94103315271656 1
2.0850190616569 1
2.1373688259007 1
2.20144946440326 1
1.88567283643715 1
1.92934821736621 1
2.17583068809216 1
2.00182850732922 1
2.08991364508407 1
2.13391787680501 1
1.63847162475828 0
1.77595335458235 1
1.92163588183735 1
2.23805472021645 1
2.08782276171883 1
1.83669643282366 1
2.25367374145234 0
1.91833496748792 1
2.30365458675675 0
1.87117876342293 1
1.92594345047679 1
2.20959748598916 1
1.98889545248278 1
2.11226920191187 1
2.04353333502735 1
1.55079824135572 0
2.38021035752578 0
1.9463479104633 1
1.94922313194124 1
1.98503230834802 1
1.94960001105889 1
1.67200893450667 1
1.72178118623025 0
1.70596164481068 1
1.75676797052222 1
2.21781966454235 0
1.69357661767022 1
2.17077685105505 1
2.13204260709173 1
2.05017114127078 1
2.23102548433535 1
2.20471995785845 1
2.23245778100906 1
1.76763315390286 1
1.81612608310883 1
2.20861167640226 1
2.36681346089961 1
1.96155524620269 1
2.1483975382437 1
2.23434185232896 1
1.67042342052193 1
2.07859177739644 1
2.29133941228359 0
1.97658284382075 1
1.89004743381011 1
2.24696222018615 1
2.30092136085774 0
2.39355024424943 1
2.2637614234441 1
2.16376479413669 1
2.14965086657902 1
1.97100292571418 1
2.12820485494232 1
2.00299611769251 1
2.08641442563025 1
1.9364181285714 1
2.04057065975948 1
2.01245176699363 1
2.1474740629655 1
2.12661510753731 1
1.87495264093402 1
2.34249010511418 1
1.88100403210083 1
1.94190376573888 1
1.73785752064779 1
2.21671958726043 1
1.97641838480457 1
2.32429179872243 0
2.11010965163839 1
2.13806456246504 1
1.86727923294727 1
2.08969016320436 1
2.18639968881986 1
1.86809378104277 1
1.73589899694599 1
2.1411025200661 1
2.28260141102273 0
2.47239776045578 0
2.27968185473621 1
1.98237868928629 1
2.13959899945474 1
2.19222030519009 1
2.05862993485647 1
1.91710044034576 1
1.7182353269638 1
1.95088715491457 1
1.94594333692439 1
1.96884757183116 1
2.01511533948735 1
2.13757169663358 1
1.60296170400143 0
2.27794420201572 0
1.94703449180659 1
2.0026493053805 1
1.99533817399356 1
1.91430720313131 1
2.2174278690875 1
2.17928373230949 1
1.9975918967344 1
2.01654261253479 1
1.92394246298943 1
2.04625587844638 1
1.89529171703057 1
1.83197963386964 1
2.03626694684748 1
2.28454399497067 0
2.01917129632758 1
1.88504053296495 1
1.66207576103896 1
2.43862970054863 0
2.11578609052594 1
1.98093341267462 1
1.76223519911475 1
1.85731723648291 1
1.96905490626112 1
1.96272057256809 1
1.77685957750943 1
2.37686719082842 1
2.27847277412391 1
2.09764749345084 1
1.88633753200926 1
2.3562113012516 1
1.57163243148523 0
1.83590931576726 1
1.84356696055109 1
1.80945013913854 1
2.1011314430209 1
2.08466128727742 1
2.05798034832096 1
2.1610758222437 1
1.96366114302072 1
1.61899516097066 1
1.96404995998354 1
2.16742599618962 1
2.08770363061729 1
1.8850760920373 1
1.93873956260426 1
2.17607874773857 1
1.96643144910758 1
2.07398163769904 1
2.0165573022365 1
1.7156274436256 1
2.12475563559476 1
1.887853455933 1
1.9923336244513 1
1.94238020527565 1
2.35727015955847 1
1.9489836663108 1
1.81710697174916 1
1.72742142571501 1
2.3053635841205 0
2.16782484658707 1
2.10448076843121 1
1.96923675066394 1
2.08031198215933 1
2.03276271870759 1
2.0129341300953 1
1.99194701074934 1
2.14230696473332 1
1.77456726542039 0
2.07734694809756 1
2.18691394476325 1
1.69319746643648 1
1.98616669973927 1
2.06529040301742 1
2.31971634284538 1
1.92491743803803 1
2.107139099326 1
1.89369968200622 1
2.19014227562296 1
1.39811349878961 0
1.98342031075786 1
1.90554713060105 1
1.98665479353377 1
2.01144640759839 1
2.01949760074588 1
2.00208398122866 1
1.9562433217315 1
2.00342086393984 1
1.89544528162312 1
1.85207870116758 1
2.12394613547306 1
2.12728620334664 1
2.28225821757006 1
2.01741648120009 1
2.07887466159787 1
1.62675960080763 1
2.46611416305855 0
1.99663982268263 1
2.26122514351701 1
2.08635878493738 1
1.93037802617968 1
1.79077772604841 1
1.9315702996816 1
1.8699241709158 1
1.79810356571282 1
2.06226184374509 1
2.19113689530414 1
1.78486840896957 1
1.94832621092475 1
2.02939290206678 1
2.30705700509256 1
2.09296630927686 1
1.76340106080709 1
2.13366889172444 1
2.13759742347576 1
2.09830191346897 1
2.05729300322704 1
2.06698571634129 1
1.96346177043553 1
1.92436417280853 1
1.8545740585671 1
2.3269736072543 1
2.25669076835674 0
1.90569541291664 1
1.90782757246962 1
2.11861787441172 1
2.06289526181129 1
1.94991185751362 1
1.4256244264634 0
2.0219099618549 1
1.94316554894031 1
1.96051910013415 1
1.62298926446359 1
1.57107914676673 0
1.99065807232355 1
2.30729222482917 1
1.97779382832356 1
2.16408222360328 1
1.79315423120411 1
1.86059173756727 1
1.92065976776202 1
2.04419531708931 1
1.59298214243994 0
1.96073439445581 1
1.91324009959516 1
1.87459572746626 1
2.02649443386396 1
1.85063372990966 1
2.10934851759609 1
2.31455756087032 1
2.09818550897202 1
1.9636828700627 1
2.02019934848809 1
1.92183087074719 1
2.02166022103508 1
1.93395300184455 1
2.21210702858581 1
1.81911399305106 1
2.0655887342753 1
2.0354596379897 1
1.72491347350007 1
2.18479691415362 1
2.12092616436826 1
1.81277769187271 1
1.92007307431873 1
1.72054028024752 1
1.79594388294647 1
2.22731541245648 1
2.08761464914806 1
1.98556182742918 1
2.21438525109235 1
2.28425630710235 1
2.43824520838639 0
2.25559475626206 1
2.14300902319368 1
1.71211916802322 1
1.88615150799434 1
2.32137857792891 0
1.84826057543454 1
2.2081809515582 1
1.97423527740145 1
1.9013247231971 1
1.9442545320817 1
1.92058132638808 1
2.02277298627913 1
1.88661357856728 1
2.04954530566914 1
1.83447285999937 1
1.88844971287917 1
2.14584373290966 1
2.14758348658824 1
2.01243057431378 1
2.22293505620739 1
2.15826088894322 1
1.86029021462422 1
1.75482622108242 0
1.9433642423557 1
2.14062679820703 1
1.6251817601085 1
1.83099574555067 1
2.3266558269762 0
1.94889630565372 1
1.83627806320312 1
2.00989300316502 1
2.14040157040984 1
2.0807404672132 1
2.02700380019507 1
1.91691551710244 1
2.00765490237716 1
2.45731286780469 1
2.21991162743867 1
2.02928814434327 1
2.42508566508658 0
1.82405885944812 1
1.78686232946959 1
2.04469614893522 1
2.15136005429911 1
2.38049989375441 1
1.8933903222826 1
1.87771923599488 1
1.98020712038042 1
1.85473101220315 1
1.7345969481205 1
1.60927315126676 0
1.84393274979896 1
1.56553927942372 0
2.1459938728046 1
2.21006728804624 1
2.17929427245137 1
1.65986769837746 0
2.2003639072071 1
2.06305339398816 1
2.05766322975341 1
1.96053662429139 1
2.09768387626507 1
1.95185495626066 1
2.15832946672947 1
2.1914308917628 1
2.51295950191732 0
1.99192704775459 1
1.86885994147463 1
1.87486201445911 1
1.87372829773639 1
1.79128452270706 0
2.41789010786953 0
1.96498751132483 1
1.45042113064797 0
1.90728444978756 1
2.2439518725764 1
1.70868182923646 1
2.11703431741096 1
1.96724705104508 1
2.02778602039986 1
1.82628656631821 1
1.9740152208871 1
2.08952629798438 1
2.24955027876176 1
2.0493949433404 1
1.84810344067307 1
1.92655342081702 1
2.1169055025025 1
1.80321759720551 1
1.76276380505155 0
2.05889988904197 1
1.90625873500481 1
1.79937180010301 1
1.994825531891 1
1.76671398199328 1
2.04395469202553 1
1.51119185489188 0
1.52543244003355 1
1.93407288085442 1
1.61293360745665 0
2.01399421007606 1
1.67299086098805 1
2.08388489799205 1
2.12343013889616 1
1.75173999661965 1
2.03932934437808 1
1.88864963331688 1
2.09486098420121 1
2.16087819724288 1
2.01716117066274 1
1.75190642918786 1
1.76079062200607 1
1.90148967172291 1
2.19202576651439 1
1.78835265999497 1
1.96376830871514 1
1.86853671672907 1
2.19120516826221 1
1.74931090903914 1
1.84481655802771 1
1.8497348170158 1
2.08176779778932 1
1.92565305742786 1
1.89423765319955 1
1.88392958796737 1
2.21636863410515 1
1.95088765692858 1
2.12916171686381 1
1.57221059388583 0
1.82107893137677 1
1.88571703574268 1
2.1345109227489 1
1.87382369874631 1
1.8953511176411 1
1.85640605655275 1
1.95901000967596 1
2.25413056876546 1
2.11798361021603 1
1.85939041807929 1
1.67648416446999 1
2.19318945174254 1
2.0838979015878 1
2.15887120004747 1
2.08982069250893 1
2.12898761285053 1
1.97487282751898 1
1.92299346401915 1
2.05359119377496 1
2.12491715708852 1
1.77141242305825 1
1.91986125858844 1
1.76219696531263 1
2.27175148054362 1
2.20687861488607 1
2.4545051789005 0
2.40212457699364 0
2.06250825058983 1
2.06740395549793 1
2.07220153937865 1
2.21636260523832 1
1.69824412630263 0
2.17882591359316 1
1.95071009562447 1
1.84250034384932 1
1.61991253875503 0
1.83815343471693 1
1.66961367363199 0
2.29108173790163 1
1.89649337494234 1
2.22241517617241 1
1.96884433064474 1
2.07011849795002 1
2.06180943411826 1
2.11991360062719 1
1.87864376195521 1
2.22574625023973 1
1.61228479153868 1
1.84642986249574 1
1.87239504494141 1
2.06239908279299 1
1.90153543648413 1
1.94054703037949 1
1.89812749359802 1
2.00315058435879 1
1.87992180108747 1
1.9060486116149 1
1.87232708254959 1
2.0315384914877 1
1.96209143427931 1
2.24393782876005 1
1.94693860245925 1
2.07519997893787 1
1.84937169210223 1
1.97056192334844 1
1.6242181342477 1
2.128091400171 1
2.43173548901545 0
1.84032492046573 1
1.8436136679576 1
1.85535709485576 1
2.14973611232195 1
2.01908734010541 1
1.97678099856995 1
2.07136005382708 1
1.97853303463576 1
1.94560067007041 1
1.72249723623095 1
2.29037658323829 1
1.94876826017775 1
2.00171093865985 1
1.96186593580705 1
2.1792759657582 1
2.07210954383572 1
2.66651974012622 0
2.24659697790107 1
1.78913496000755 1
1.83202004437948 1
1.82690875084922 1
2.11999693548886 1
1.98549500857868 1
1.98672130439399 1
1.70054240918893 1
2.06970077215247 1
2.17029056239073 1
2.1445222769007 1
1.76234600561816 1
2.13551855824571 1
1.94872571562131 1
2.08986344154532 1
2.09649926106114 1
2.05489594058618 1
1.98025641263158 1
1.87657473143374 1
2.12993835618815 1
1.7023743388794 0
2.07481843406065 1
2.02477381567573 1
1.90515068009815 1
2.18631202370119 0
2.1694263279171 1
2.23073452780645 1
2.38974462385801 0
1.71961609727174 1
2.08729820703084 1
2.23100026088279 1
2.12652718924799 1
1.51745622927042 0
2.22916098276518 0
2.14981315031475 1
1.9988889617246 1
1.88727990546527 1
2.06491499255262 1
2.06321829944054 1
2.08323143233889 1
2.18298479594348 1
2.31466726117101 1
1.85221463649964 1
2.1094060637733 1
1.74880938424014 1
1.90699196844065 1
1.76115711052512 1
2.12238265140807 1
2.28053615543508 1
1.73700675725251 1
2.10939099182285 1
2.15567191483815 1
2.14792072681172 1
1.54842619437597 0
1.98819586891038 1
1.92490204692481 1
2.09169133359649 1
1.85335613582686 1
2.02720319780988 1
1.78656118588165 1
1.97915320455396 1
2.06121858934856 1
2.18772592388883 1
1.92991795202621 1
1.99860722131914 1
2.16291112682002 0
2.11619685432014 1
1.72331321782533 1
2.08353500460703 1
1.97352514366588 1
1.89383828745158 1
1.926459512312 1
1.89070020588083 1
2.02705702361611 1
2.25297367945046 0
1.88406024863961 1
1.71948770368316 1
1.50825415911127 0
1.8191422979522 1
2.14958438303337 1
2.30792881310683 1
1.82854282764825 1
1.84796033999509 1
1.68354845187611 1
1.87200044768112 1
2.00085421224048 1
2.26779934292698 0
2.12923692380885 1
2.12850693576063 1
1.68167359557697 0
2.10894054271893 1
2.10087646662404 1
2.13239292273611 1
2.29124359131444 1
1.52300835506944 0
2.26581999135654 1
2.10527050608822 1
1.97230225223437 1
2.20423445297613 1
2.35561150504409 0
1.7483729398861 1
1.95026193601186 1
2.30630232527533 1
1.84742160971037 1
2.15359668915268 1
1.85682802498088 1
2.32520192073247 0
1.79594229963759 1
1.95067141173316 1
1.65900319794768 0
2.19522957698364 1
1.82274094682688 1
2.01545195346154 1
1.98983758726578 1
1.92825418673986 1
2.37721912642522 1
1.89212339181475 1
1.83827363943526 1
2.09068874305056 1
2.10170693246554 1
2.06459932809429 1
2.00434527117374 1
1.87638866213197 1
2.40228925446607 0
1.95493063268359 1
1.8687627798391 1
1.80508350206949 1
1.85658333941826 1
2.07650425883516 1
1.8332871008961 1
2.17062719268351 1
1.76067414470986 1
1.9646804533599 1
1.83817940323483 1
2.03223926145736 1
1.9154127127626 1
1.9662765644897 1
1.92930446282964 1
2.0303207825396 1
1.90993539851184 1
2.30701392393446 1
1.68709352124802 1
1.83602792600238 1
2.12360388080698 1
2.19424541047868 1
1.78648291991056 1
2.26476726073577 1
1.6455498389751 0
1.75372436063407 1
2.12760518647599 1
1.90763201055628 1
1.97167788456366 1
1.9412671381278 1
1.95659912289224 1
2.11382258472503 1
1.92325193669292 1
2.27807755590054 0
2.34376469305455 0
2.11656840800322 1
1.85222129348619 1
1.93226335659144 1
2.28636889200683 1
1.88514442361622 1
1.75252975770074 1
1.80008715826694 1
1.97526216653261 1
2.34839083757903 0
1.94537268819845 1
2.04739479730944 1
1.77951921803569 1
2.27939869135858 1
1.60065362642332 0
1.8643978571965 1
1.75422883702038 0
1.86091903613354 1
1.75204261010658 1
2.27836819162063 1
2.05743413832554 1
2.33081287601865 0
1.95215835238295 1
2.23407612530867 1
1.99314390106355 1
1.95405471010156 1
2.27671035965696 1
1.93992431841157 1
1.78178022363872 1
1.90622680090148 1
2.15671227646869 1
2.21664262663477 1
2.09001541521176 1
2.06853594349584 1
2.06413018166821 1
1.85576336313052 1
2.22434827035349 1
1.81658426787604 1
1.93926866351466 1
1.88689304995873 1
2.2521562067844 1
2.01040771880779 1
1.75700007070704 1
2.22867927690487 1
2.25356453250629 1
1.79056766646926 1
2.37229228824268 0
1.97483870790851 1
1.86174357991781 1
1.87061096998189 1
1.96429062729258 1
1.87920635624184 1
1.86328145500044 1
2.19756071058529 1
1.79835303126732 1
1.95346445757423 1
1.95041742338405 1
1.80597850089432 1
1.63266839499042 0
2.25271319651487 1
1.93571515533424 1
1.64207233418755 0
1.75194211618377 0
2.06909214899148 1
2.06122146690191 1
1.53217968396775 0
1.70158631403181 1
1.93356258403446 1
2.13480616910927 1
1.9121432162533 1
2.03987776351939 1
1.79652915114839 1
2.31002219759704 1
2.25461781710734 1
1.83909392230746 1
2.07084094201793 1
2.27338971033907 1
1.7253571046598 1
2.01405666809011 1
1.99896891027627 1
2.38616851157924 0
2.20634631126017 1
2.10113706502518 1
2.06038740159101 1
2.12237139822169 1
1.95004374988846 1
1.75071216872635 1
1.79612111183356 1
2.25498929892863 1
2.11024432670531 1
1.97604067762102 1
2.13087772697615 1
2.12503738221522 1
2.09766210457838 1
1.77815143871907 1
1.75330862213718 1
2.12685144865358 1
2.18289090011137 1
2.06288974608793 1
2.08562529125807 1
1.94279735426864 1
1.92873882333764 1
2.05102780236787 1
1.73559388934674 1
1.79065435376276 1
2.25370409809154 1
1.66883907821943 1
1.87951116049274 1
2.10079502427781 1
1.98262026507204 1
1.84368103407071 1
2.24446908019034 0
2.37448364612324 0
1.926977778028 1
1.95965763504322 1
1.9840293308867 1
2.31179602697571 1
2.21452332572708 1
2.02175962151133 1
1.92829381823302 1
1.99903318864553 1
1.84877570595857 1
1.44493695935462 0
1.92514485365834 1
1.95764133390416 1
2.48186701901072 0
1.87389419709747 1
1.92953776691958 1
2.11650899740278 1
2.13357627800361 1
1.83258807744376 1
1.85172974208065 1
2.05543215451194 1
1.62652109363678 0
1.75067350422787 1
2.10796818995258 1
1.95936845431986 1
1.91314929881192 1
1.8199341709993 1
2.0165728057391 1
1.73636791960197 1
2.05709578675258 1
2.18760601819774 1
1.5960340427621 0
2.30291011815457 0
1.88419278174038 1
2.00339189811279 1
1.75715953750821 1
1.74079787601706 0
2.29007558174291 0
1.86838127873521 1
1.92176576409269 1
2.09075486088886 1
1.95841395603381 1
1.72202003278958 1
2.10014066547756 1
1.45963620631079 0
1.97701734065638 1
1.76491718241921 1
2.07345316827132 1
1.97665120380065 1
1.95333153939259 1
1.44989582425101 0
1.95951688968484 1
2.20957776078028 1
1.95040116991103 1
1.93414728965625 1
1.75674870463895 1
2.10314633395528 1
2.14995066126941 1
2.00402031923952 1
2.02417781623199 1
1.67931016054181 0
2.09497192693899 1
1.99179805079027 1
1.99888302852536 1
1.95292203176569 1
2.12962098740039 1
1.98599822130246 1
2.09982493141481 1
2.33704789385008 1
1.86194499667405 1
1.76282212069987 1
1.98539435992478 1
1.89143637768851 1
1.92851306753151 1
2.20095800781774 1
2.13012211678578 1
1.77084483197741 1
1.57195062052823 1
2.27174421227621 1
2.21522791379763 1
2.31542216936485 1
1.91938846478135 1
2.2041726393232 1
1.72694677213972 1
2.0384757252229 1
2.31275036391306 1
2.08341137944432 1
2.16616594327836 1
2.41895127559417 0
2.0733584556566 1
2.21399721882195 1
1.88570194037645 1
1.81644650769349 1
2.26841989640209 0
1.90290962147327 1
1.71829640825429 1
2.1599179893295 1
1.68389554123534 1
2.2753856101817 1
1.97635379623241 1
2.10673704258909 1
2.28013131143243 1
2.29487935500059 0
1.86472839838812 1
1.93217491333855 1
1.62281150576442 0
2.48996206548398 0
2.14177862772022 1
2.28953609151097 0
1.91631479607275 1
2.07246831469935 1
1.98638089184993 1
2.19711920914943 1
1.8347855099499 1
1.93914652903209 1
2.0748071042196 1
1.95596255983863 1
1.89608427356779 1
1.59694755794752 0
2.28399111738179 1
1.97506580967764 1
1.97803519280261 1
2.15802480226778 1
2.45452532900544 0
2.08893368623028 1
2.22100529197507 1
2.25312080554631 0
1.98297515411574 1
1.88442486854775 1
2.02813977726229 1
1.86770850815528 1
1.87610481434213 1
1.93631676394373 1
2.28371084385067 0
2.23285625033813 1
1.8693106980795 1
2.01156164606788 1
1.94243109625874 1
2.0121947084022 1
2.01216699854295 1
2.23532112947052 1
2.05445158808839 1
1.99591929283206 1
1.92588739452953 1
2.24428315936114 1
2.01312423525406 1
2.0771873121934 1
2.22277783563799 1
2.03142719073296 1
1.96017007792836 1
1.83034714444987 1
1.974767309357 1
2.01181785413196 1
1.98513585744877 1
1.97659815572342 1
1.68707261302096 0
2.00621323820392 1
2.17831141208439 1
2.11655493178916 1
1.58518576000405 1
1.85564866410436 1
2.0848356461018 1
1.96282544166335 1
2.15271665943819 1
2.15645436292249 1
2.2230125178445 1
2.21542876283597 1
2.00357023581553 1
2.37327003677907 0
1.83894350054143 1
1.99423419118513 1
1.81287866501943 1
1.96727655146935 1
2.03587911120356 1
1.66479664621465 1
1.96340810835743 1
2.06352846246669 1
2.07897990836667 1
1.76203286808343 1
1.78381952374929 1
1.91114678753595 1
2.09708973243583 1
1.80853513170011 1
1.95278619357675 1
1.88986273489675 1
2.2525591678827 1
2.25806225900289 1
1.92757582817503 1
2.18557808725978 0
1.98269142641477 1
2.29084259821596 1
2.01386380235534 1
1.78168916871488 1
1.92908727805805 1
1.78725032363796 1
1.78201389180479 1
1.97084776766168 1
1.84654455776976 1
2.03232139578466 1
2.12655198298563 1
1.93616756535057 1
2.08876054449912 1
2.04876981233961 1
1.99546399530873 1
1.86670791970636 1
1.95643671888961 1
1.88165857176306 1
1.72898071578307 1
1.91574338295184 1
1.89541951925692 1
1.95500003706207 1
1.97264656737476 1
2.19567736317806 1
2.04029424424745 1
1.79035641124751 1
1.82922101592227 1
1.84234800223119 1
1.81021397143708 1
2.00478254162411 1
1.90515969937038 1
1.69522833822765 1
1.81642898919765 1
2.17734776508907 1
1.87479774078079 1
1.68157501873246 1
1.98797794431116 1
1.89334615677044 1
1.96240288132884 1
1.86397216410409 1
2.21719391218945 0
2.2007874742464 1
1.68143388111405 1
1.88372285094623 1
1.74979083429058 1
2.07227688825467 1
2.04129201661525 1
1.80769755938107 1
2.32210443999318 1
1.69163112329041 0
1.89287446892422 1
2.1078721250183 1
2.40008360954291 0
2.04986100861637 1
1.91165149372616 1
1.99839276458176 1
2.17344934050825 1
2.14399011020512 1
1.76522405636809 0
1.91877013831499 1
1.67567879223588 1
1.68806709543578 0
2.07298581370824 1
2.10434564029845 1
1.90505315882255 1
2.23453650095835 1
2.00801441511988 1
2.00729443158654 1
2.00249810988456 1
2.04895428946364 1
2.35703527986408 1
1.98013090299563 1
1.72136301417161 1
1.75471238265059 1
1.86367597286979 1
1.99199904119131 1
2.01212916746754 1
2.0796421183928 1
1.64231979303189 0
2.13515062499577 1
1.95594448488531 1
2.02582312917693 1
2.26242189574781 1
2.25471215849545 1
1.89554224410551 1
1.79288533532929 1
1.89074794077613 1
2.1016807601302 1
1.90162850402357 1
1.77329215237956 1
1.63208660852323 1
2.02572302939853 1
2.18594321321991 1
2.05495770637953 1
1.96043819567431 1
2.43764642844311 0
2.138848007321 1
1.95336453879826 1
1.87687722341284 1
2.14088152873466 1
2.09641256274767 1
2.24101695469559 1
2.01397788984458 1
1.85648886841964 1
1.72560331129042 1
2.02884833878513 1
1.98205012324774 1
1.87384227813632 1
2.29715848595413 1
1.87361099428291 1
1.92291499783752 1
1.82860419329845 1
2.1243802038751 1
1.50190494294457 0
1.92274096239567 1
1.8853418153369 1
1.91614116818369 1
1.89069278798512 1
2.05748202248023 1
1.76928449235654 1
2.25715036531274 0
1.61100372466277 0
2.28149698111834 1
1.90506180825859 1
2.09769450681441 1
1.77538788653537 1
1.93583361430891 1
2.14294092335975 1
2.0058645572324 1
2.16428158671984 1
1.7812007399311 1
2.00983063147965 1
1.91156047289165 1
1.83138383205158 1
1.90262959070091 1
2.07725316298513 1
2.18320757621916 1
1.85220945884484 1
1.99434949634538 1
1.88653624506289 1
1.88931432568327 1
1.72805624791767 1
2.08387367496379 1
1.96069829356506 1
1.97946735681034 1
1.77299623256696 1
1.87813195061689 1
2.04227288855905 1
1.84007780592886 1
2.19142944166136 1
1.77058470672653 1
1.99379009657268 1
1.76804887857946 1
2.32158854830742 0
2.21850964179033 0
2.14061385495533 1
2.15428209252429 1
2.00929023807718 1
1.85026646052406 1
1.97855700696687 1
2.33528405523869 1
2.32080315714239 1
2.12048612765229 1
1.93044667060319 1
1.88929991961135 1
2.22839722823602 1
2.28314648463825 1
2.04020584939395 1
2.21238262782899 1
2.29876463256344 1
2.00164833334831 1
1.89234890558018 1
2.07451828079106 1
2.0558907813686 1
2.02730660909076 1
1.87889088313371 1
2.16198318706996 1
2.09101571555552 1
2.00108824567823 1
1.55406841044537 0
1.79787373499714 1
2.13283385711681 1
2.15588003831447 1
1.84038275296746 1
1.91704273550654 1
2.10572741233653 1
2.09871043621236 1
2.08915093977748 1
2.07017758483477 1
1.89425692559726 1
1.84986477343922 1
1.65219662258809 1
2.35669043953336 0
2.23760586551554 1
1.84726597689964 1
1.77283438077628 1
2.21465141591708 1
1.96336161605466 1
2.04093020980205 1
2.58261897428894 0
1.86792571372909 1
2.07426399304191 1
1.82805885614062 1
2.12561389049415 1
1.92547054928249 1
1.9642350670521 1
2.17694649522115 1
1.99214646875327 1
2.03416246724104 1
1.95551744304377 1
2.07656186759183 1
2.12477245574111 1
1.88787752042525 1
2.10315096508717 1
2.05544028899112 1
1.91307000216747 1
1.99383331252062 1
2.02780163616632 1
1.98603803619644 1
1.7906764623347 1
2.13523750039904 1
2.0740266752187 1
2.23114754849382 1
2.01101935364725 1
2.33665399958569 0
1.96035487996176 1
2.16285786316523 1
2.09671225870792 1
1.94954344069037 1
2.33795253579464 0
1.97238940590401 1
2.32619413246698 1
2.01046726459694 1
2.03436389125451 1
2.34743212933741 0
2.16523090038477 1
1.89498322498141 1
2.00540054388486 1
2.00997425753078 1
2.02471726115128 1
1.64001479421571 0
2.12703469482749 1
1.83193735861818 1
2.20422958083415 1
1.84988991377266 1
1.8625094311535 1
1.94218818012699 1
1.9862577206006 1
2.26420084013196 1
2.05799640520386 1
2.15803107964062 1
2.47385968144734 0
2.00300464310787 1
2.04389062257142 1
1.74608176132708 1
1.99950376221756 1
1.72989608052587 1
1.92518100808145 1
2.19554309841765 1
1.56542067540467 0
1.98677834217116 1
1.90114595656224 1
2.14777360210351 1
1.92345125404061 1
1.78004720564954 1
1.73835866404444 1
1.89889852205654 1
1.99720125989693 1
1.68235980576054 1
2.05817322597716 1
1.7124481610022 1
1.59051672561358 0
2.17281214810481 1
2.01103323044198 1
1.9374635274261 1
1.9853205008786 1
1.83727616014225 0
1.94543577051609 1
2.32009014901994 1
2.17661897092779 1
1.84633817706763 1
2.02134696156432 1
1.99857601674227 1
2.16814234451168 1
2.22519394341977 1
1.63697758030601 1
1.90901006783214 1
2.0559935491251 1
2.16328855046223 1
1.99757529538796 1
2.21969094933905 1
1.78087599037925 1
1.53037197232934 0
2.05820288410407 1
2.09577743778165 1
2.01757346524648 1
1.86396407593281 1
2.27397257898521 0
1.92716158276389 1
1.86470118888021 1
1.81484372222258 1
2.20297022863179 1
1.74521090414143 1
1.72119109551742 1
1.91159555432099 1
2.00106390411645 1
1.814788846006 1
2.14598900984445 1
2.05001377411728 1
1.99780804510921 1
1.56726864138072 0
1.78131707590472 1
1.77495179847239 1
1.95440818045446 1
2.0038665238 1
1.98613456227589 1
1.96503319813948 1
1.82203911717036 1
2.09465061630559 1
2.36563237894735 1
2.10914723917872 1
1.92043313887613 1
1.56274899124599 0
1.95974929730457 1
2.11793589263469 1
1.98633948934576 1
2.12527957006043 1
2.32127402829817 1
1.75314597734364 0
1.6749518397757 0
2.01745966424998 1
2.0075744027443 1
1.96120191546515 1
1.66223206892866 1
2.04467329317188 1
2.03068736637046 1
2.19364502120817 1
2.03570240424014 1
2.10469762780078 1
2.05222848699107 1
2.08944947407205 1
2.02565543036357 1
1.84333326583494 1
2.36274240911303 0
1.92390932419063 1
1.76104463215156 1
2.01663307999132 1
1.97321760666801 1
2.13326583662774 1
2.06574914691458 1
2.09082536097021 1
2.17544715725224 1
1.97308053306889 1
1.73856801299056 1
2.00905889618381 1
1.64479743739922 1
1.95229158523593 1
1.88184113437324 1
1.86122673944929 1
2.0814261042916 1
1.82190476997245 1
1.73951771449067 1
1.97000301086806 1
1.86020131986055 1
1.90979961513365 1
1.7506304365546 1
1.91994414695755 1
2.47898024352953 1
1.88072297377253 1
2.12281733483489 1
1.96005149844333 1
1.94280627985974 1
1.96804562795448 1
1.97099949485433 1
2.03593695476664 1
2.222917243364 1
1.9058964413563 1
2.49463825270102 0
2.07597729182976 1
1.73298301871607 0
1.97038335959447 1
2.06351125781673 1
1.77960138381982 1
1.98801478482207 1
2.02967939165954 1
1.8005635578708 1
2.09460269256513 1
1.78793847119239 1
1.99881532665161 1
2.34730805000968 1
2.06301665233888 1
2.15920145182007 1
2.1154657951703 1
1.99840992019301 1
2.06328997938771 1
2.02621825881001 1
1.96759330706088 1
2.08146281448921 1
1.98458110437475 1
1.95708500865906 1
1.95189875797265 1
1.82385877904029 1
1.91355693635365 1
2.31826504332742 1
2.15002496880247 1
2.12903119856444 1
2.21679366908308 1
1.85577290183166 1
2.19871636186858 1
1.86633514505979 1
2.18665090036748 1
2.13504299345761 1
2.03830555987003 1
2.36304876549116 1
1.92161084629444 1
1.98630783663661 1
1.95670443566019 1
2.12010929819001 1
1.84892915833364 1
2.32175326754348 1
1.8254226791961 1
1.87082595595166 1
2.00073430674186 1
2.01223086671969 1
2.17590024554177 1
2.01240767675278 1
2.13429801744381 0
1.99287279358726 1
1.58768950018192 0
2.18548794260667 1
2.12743404091461 1
2.42447074177529 0
1.68619198282549 1
1.6296969610636 0
1.92747967321726 1
2.23351535785184 1
1.45563442666074 0
2.14320220159246 1
2.13351312225468 1
1.97235741931063 1
1.77868728540304 1
1.98229432016946 1
2.20462275008375 1
1.89368515857007 1
1.85325387781604 1
1.84129957755157 1
1.99538055888469 1
1.92518734864825 1
1.94020365762283 1
1.74604619804363 1
1.59511837062104 1
2.06141806677177 1
2.21140185804513 1
2.02919279357746 1
1.70235398043653 1
2.1543514631084 1
2.10044800915802 1
1.84310466780475 1
2.10110150736846 1
2.27035412395984 1
1.66987316141195 1
2.06379832666906 1
2.54916236637081 0
2.2458906831137 1
2.28225164892409 1
1.97762625490283 1
2.06058932713746 1
1.90500383128375 1
2.13133786659074 1
2.06827234103196 1
1.88093862897958 1
2.0158715154813 1
2.02276080138046 1
2.08536693991152 1
2.23570297017445 1
1.77593579575241 1
2.30322276723845 0
2.25030634793879 1
2.00461431250457 1
1.92274297854725 1
1.8724917278925 1
1.99993872363412 1
1.89133251925251 1
1.4414228647335 0
1.85888421980565 1
2.02960886324001 1
2.17865489545907 1
1.53299572316993 1
1.92006188711906 1
1.98743833482389 1
1.97282618116699 1
1.74511448282796 1
2.10780673931541 1
1.97180759548341 1
2.2357247130024 1
1.79302486440552 1
1.79473037847851 1
1.80441969445227 1
2.11032122699199 1
2.04543859127823 1
2.01566023792561 1
1.96968512401697 1
1.76663180805749 1
1.96118512196134 1
2.03839467605654 1
2.07095716681485 1
2.10464412000945 1
2.04835303341539 1
2.04134395032847 1
1.74219936035683 1
2.20849672216361 1
2.02371873144353 1
2.06211679014973 1
2.09310283534194 1
2.2643255489314 1
1.95018151421617 1
2.01270442584007 1
1.80193747874514 1
1.95006389075589 1
2.3035111059882 0
2.11256451148087 1
2.33000629739285 1
1.48485194646788 0
2.07645384663672 1
2.32976026160932 1
1.92265191226933 1
2.05413718488744 1
1.93443354678058 1
1.84545467805838 1
2.19152583529392 1
2.04799897017326 1
1.94162362955948 1
1.69042914197728 0
1.66954512445638 1
2.13162078612651 1
1.98641865127159 1
1.52867795399212 0
2.11763452202885 1
2.11700607733853 1
1.77883719026302 1
1.734182272706 1
1.96878254437518 1
1.82363656832974 1
2.10387452028783 1
2.2725174857948 1
2.08672137591792 1
2.16505914668497 1
1.80691749996419 1
1.93229907547149 1
1.97250483940847 1
1.8928669647553 1
2.19443174596326 1
1.91637712035661 1
2.09522026254013 1
2.21283740051148 1
2.16319403753261 1
1.95145271951914 1
1.76252767867961 1
2.20972244401226 1
1.98163226017872 1
2.31833202460655 1
2.10853024697981 1
2.34103358574551 0
2.11271616771867 1
2.04059695061592 1
1.85190632180288 1
1.94038129661811 1
1.86691953387259 1
2.17459002908073 1
1.80885006657101 1
2.01435914022429 1
2.16837385978455 1
1.9469679960214 1
1.77733102854741 1
1.68175781942259 0
2.53896616355209 0
2.086381872309 1
2.1539420806858 1
2.01137483986419 1
2.03853171475983 1
1.96857762346526 1
1.92267356647283 1
2.14872978154052 1
1.61021658790556 0
1.92132176757226 1
2.38803558620382 0
2.10638476928933 1
2.18078428819966 1
1.85958954980639 1
2.06772598251497 1
2.07272795153003 1
2.28111300577291 1
2.06036216208084 1
2.17560384321303 1
1.52390487298017 0
1.8831280904013 1
2.13631995179727 1
1.93354539237748 1
1.87844847314719 1
1.67919410297134 0
2.10636461950563 1
1.9368054896229 1
1.79434183760434 1
2.06836826097961 1
2.12037534757253 1
1.88957780775127 1
1.83813170581033 1
1.96189718476342 1
1.70090997626477 1
2.1889613154907 1
2.25482072703649 1
1.77961101607135 1
2.03900656321127 1
2.05776037126622 1
1.86254518423486 1
1.94994796320514 1
2.03587423118293 1
2.14064039857752 1
1.88278192120048 1
1.81560045560706 1
2.27913232408736 1
1.88193158081992 1
1.95360335250939 1
1.89550959711562 1
1.98382829888531 1
2.29525662613429 1
1.82453416635028 1
2.04704119010643 1
2.24612273024771 1
1.45945062377816 0
2.09397843805826 1
1.89022898044095 1
2.20334842427107 1
2.01241231108268 1
2.26303349253605 1
1.63951802883143 1
1.68800603961398 1
2.26041655137913 1
2.36399296386016 1
1.81255069147418 1
2.13836168519173 1
1.89008792875831 1
2.14200540439299 1
2.17313477144179 1
2.06510626438469 1
1.88221949014146 1
1.74787786435654 1
1.90305038661253 1
2.51325595132569 0
1.67692860073809 1
1.88487675035503 1
2.26500970168532 1
1.83737227646749 1
2.3818006215517 0
2.09442104679675 1
1.80328506120159 1
1.97445834978479 1
1.77835703212062 1
2.11309203189507 1
2.18390162047716 1
1.94736183408052 1
1.99851257282814 1
1.84842147840256 1
1.80975755321313 1
2.06294172476489 1
2.4524649696673 0
1.84082337663151 1
2.2757917809036 1
1.95121183704485 1
1.78012976717947 1
2.24538814568099 1
1.73692400248588 1
1.68745717885412 1
1.84453367824038 1
1.68795008870997 0
1.98410945315292 1
2.25552950711102 1
2.04469068362686 1
2.05481075306803 1
1.78041240351945 1
1.7088694112577 0
2.08623716636988 1
1.79957882824384 1
1.88371821592695 1
2.12849037424997 1
2.25706710668225 0
2.10194870734306 1
2.1388463880473 1
2.04162348723177 1
1.81251025372439 1
1.64556604431852 1
2.12485872322638 1
2.040009686596 1
1.94897928602473 1
1.9943458724772 1
2.02146900383093 1
2.2883442268867 0
1.86847948381757 1
1.82543167125337 1
1.95892219705685 1
1.85347033806875 1
2.0318554072603 1
2.33396694592137 1
2.01839806748477 1
2.35470613389074 0
2.06464961752443 1
2.39026056035055 0
2.05868279903052 1
1.70970822003557 1
1.7645673298107 1
2.14851222742827 1
1.96602372805987 1
1.79013027468156 1
1.93198178726353 1
1.79960181829506 1
2.00717674905387 1
2.0023432118425 1
2.16158845035453 1
1.99668777966233 1
2.2726163945825 1
1.97448467970614 1
2.4904067315772 0
1.65783869299307 0
2.09026279150893 1
1.93182904409758 1
1.75835720494774 1
1.87252274534237 1
2.15158909661865 1
1.97204985998551 1
2.05754560124412 1
1.65092645193528 0
2.51387644625708 0
2.18784916176433 1
1.95580477201587 1
2.08495927416147 1
1.98402287448598 1
2.1114331388644 1
2.16142542645818 1
1.97911922164314 1
1.83979067059576 1
2.10144478434049 1
2.29009510875428 1
1.99368087029103 1
1.77054304500585 1
1.82316326770676 1
1.98076287334557 1
1.83193218796064 1
1.74520799012312 1
1.9330466553576 1
2.03256987994102 1
2.05317955184692 1
2.45919819923999 0
1.82550685939883 1
1.66872475151452 1
2.2563127112148 1
1.90451276079251 1
2.14556583888887 1
1.91787501417169 1
1.72985487242754 1
2.02317934824691 1
1.95759641630384 1
1.92991810163546 1
1.96930589451581 1
2.02282072335511 1
1.92737162829424 1
2.19363854626095 1
2.17119938796801 1
2.27407737397522 0
2.02800341818783 1
2.06045897069809 1
2.09608004666902 1
1.8299950719036 1
2.01817143235095 1
2.31577222575021 1
1.91918119665622 1
1.80556460019858 1
2.07177075576994 1
1.98645198419733 1
2.35961681802027 1
1.58948686411549 0
1.89166560552772 1
2.03592198520914 1
1.79912733771447 1
2.27861850153163 1
2.34421724290398 1
2.02608007022268 1
1.7613800886065 1
1.66649846160574 0
2.04904892627352 1
2.03249302513918 1
2.16532824507849 1
2.19403249784006 1
2.15522343917631 1
2.19503782373182 1
1.69834799333932 1
2.18232961597319 1
1.79453817006865 1
1.68793296276572 1
2.32700298276556 0
2.03774911022098 1
1.77531427310182 1
2.12314934069113 1
1.66688657186135 1
1.90059545339407 1
2.19224116203227 1
2.32557921299566 0
1.98230164987373 1
1.96233815391484 1
1.99304384136702 1
2.29361586819367 1
1.78569483171996 1
2.01757455174607 1
1.75885579119803 1
1.79745602799072 1
2.08296575693402 1
2.23879823802631 1
2.16449858644658 1
2.01267543126928 1
1.7553369595456 1
2.09594930817162 1
1.78982479775656 1
2.02436826449719 1
1.9638401098593 1
1.95743907302339 1
1.98495112611609 1
2.27734240527988 1
2.22178139857781 1
1.94537768572811 1
2.00280877001428 1
2.15049305483473 1
1.89390931577696 1
1.89682059236849 1
2.21236501962904 0
2.1777153895932 1
1.91613631440514 1
1.96711474010318 1
2.32594909206507 1
1.84280041903254 1
1.64890838168326 0
2.34178637205751 0
2.334032564574 1
2.12875343093105 1
1.76317303243954 1
2.26235038562258 1
1.74973689919735 1
2.33263651431695 1
1.992923585256 1
1.70583643892569 0
2.19022387704992 1
1.87380547469699 1
2.10383061706166 1
1.85630164961354 1
1.94414423134666 1
2.08641955296145 1
2.00951226484768 1
2.10063039331727 1
1.83580468296778 1
1.84633274179166 1
2.18071766544966 1
2.06580609093222 1
2.30803263113362 1
1.91080003444425 1
2.08330908417997 1
2.09251379382903 1
2.14416095525515 1
1.91567839344799 1
2.19271714977901 1
2.09598504938301 1
2.34457120362947 0
1.97636682383507 1
2.0885591066089 1
2.09495279138998 1
2.17711931390313 1
2.11607225627303 1
2.29032997589803 0
2.02889537866275 1
1.8616081126673 1
1.89169715892353 1
1.98372871096153 1
2.10669875342232 1
1.92014854936275 1
1.91118817708454 1
2.07923737953163 1
1.82491866580051 1
2.1129454013746 1
2.19516818193603 1
1.57178851927995 0
1.95142816886287 1
2.04615020300999 1
2.24761090056893 1
2.0649794419115 1
1.89005411988664 1
2.26925865501671 1
2.32215365895228 0
1.64834751075212 1
1.84653460700719 1
1.8121639524874 1
1.68354337827493 0
1.95360365655493 1
2.18191252082948 1
2.52765995476086 0
2.02123463615904 1
2.23563782993116 1
2.01511141218665 1
2.04968263921146 1
2.02962642336649 1
1.84195584747422 1
2.0813002198451 1
2.06838145726884 1
2.03061085441693 1
1.66497955550173 1
2.04602077008457 1
1.81651318169402 1
1.76392842284895 1
2.04616903674769 1
1.86683300237446 1
2.08936666350127 1
1.58661106852476 0
2.11528310889391 1
1.65485804397212 0
2.1910347725854 1
2.12817140593506 1
2.01097144122856 1
1.94078686132147 1
1.94741317548149 1
2.03501648090229 1
1.99701145755542 1
1.82641725945422 1
2.28193756072854 1
1.86827417300923 1
2.19248616407424 1
2.09401648798489 1
2.08852563222904 1
2.21756967364114 1
2.36802290021068 1
1.98464761333739 1
2.02584360937678 1
2.07202845941478 1
2.16386157536002 1
1.78742660034874 1
1.80170391923504 1
1.99482438160465 1
1.86296365775072 1
2.07059725631685 1
2.02272577476222 1
1.91296746604491 1
2.02280660123135 1
1.71784338385461 0
2.17405194289468 1
2.3641684095612 1
2.19452345095887 1
2.18597378855099 1
2.1147775738557 1
2.02760461557464 1
2.24564857739284 1
2.16248567490752 1
2.14401151745111 1
1.47464833403085 0
1.98055077528974 1
2.30091655228524 0
2.13570800966918 1
1.70374915812084 1
2.04677469366059 1
1.93786944671172 1
1.94917834044152 1
2.20803773595414 1
1.62527222704269 0
1.79614841410888 1
1.74741545610929 1
1.82765423649423 1
1.8680855198177 1
1.91608749412568 1
1.75419594863966 0
2.32049581018542 1
1.99662680534191 1
2.11963611850757 1
1.41918996211577 0
2.03759596491382 1
2.22388577088755 1
1.82606276974505 1
2.02249948031238 1
1.92252145280815 1
1.9215166130551 1
1.95889609433294 1
2.03447023526962 1
2.35211097779256 1
2.26821282210097 1
2.22147590247562 1
1.99501227777381 1
2.1290362715983 1
1.78605319231604 1
2.09780220370756 1
2.22854076298996 1
2.0082895037525 1
2.32362092107589 1
1.68986067253119 1
2.3304894643929 0
2.02065797041452 1
1.62499762390643 0
2.15778558345338 1
2.01127701821389 1
1.86974320896397 1
1.85349049624326 1
2.17274779636978 1
1.78987322684139 1
2.22380314733792 1
1.96374483319801 1
1.91429779185749 1
2.36289317567481 1
1.86194653264597 1
2.02967830316189 1
2.17571352115957 1
2.20984471319217 1
1.93342392705976 1
2.10403099922879 1
1.55349816069041 0
2.32892522188061 0
1.72078531023258 1
1.76093493139834 1
1.93631374978266 1
1.71280831147694 1
2.04408789086209 1
1.93804553114243 1
2.07689537540234 1
2.02424919274343 1
1.9257186152396 1
1.46159352158636 0
1.99617140986789 1
1.98375098873679 1
1.7962623920203 1
1.6388605258758 1
1.98402268348585 1
2.22664173322314 1
2.18744035085273 1
1.83307936195454 1
2.89020255115313 0
1.93657176560497 1
2.39212411901101 0
1.85208345267763 1
2.18506132173927 1
1.91023201367575 1
2.02631614416247 1
1.79374360478454 1
2.11863519967568 1
1.96389574701752 1
2.03458268793907 1
2.13580332621044 1
2.00965225069539 1
1.87203081676756 1
2.13776289751918 1
1.82934544498715 1
1.47352341249587 0
2.12114549218849 1
1.39669708696311 0
2.11747299475839 1
2.13657886973827 1
1.85994698705599 1
1.94453520548086 1
2.0285807169995 1
2.07865302739775 1
2.15313955283776 1
1.70629142758835 1
2.31525816777107 1
2.00848692479424 1
1.88026115670604 1
2.1624748397093 1
1.86947727053842 1
1.65990676140193 0
2.50232223790901 0
2.0236564395214 1
2.18410880657966 1
1.89634012061321 1
1.93498174300749 1
2.37096263711046 1
2.24661713213433 1
2.01583841503277 1
2.2390693063628 0
1.92865614279845 1
2.28105986478336 1
1.54004524041262 0
2.25446122467486 0
1.62474730082231 0
1.99452794142071 1
1.8921259421806 1
2.24546866400512 0
2.16997707050509 1
1.86524828916381 1
2.41033075036421 1
2.15442040894873 1
2.14001630727424 1
2.03622866737055 1
1.98927516308011 1
2.00170608295955 1
1.72299221672454 1
2.04942779460957 1
2.16515789288521 1
2.13066263229142 1
1.76943368145195 1
2.16978293445649 1
1.65196204666364 0
1.77757945300539 1
1.9479402057331 1
2.03087002853037 1
1.94844706887359 1
1.90320627657051 1
2.16948668774583 1
2.39837882216447 1
2.19199828072863 1
1.99512495393821 1
2.11569045083665 1
2.2610298803852 1
2.10467889114655 1
1.93361829206237 1
1.54010050594855 1
1.47658891541496 1
2.12919738463136 1
2.09348464422786 1
1.94097517381139 1
1.99065628330439 1
2.12432626925575 1
1.95331001058343 1
2.06398275761334 1
1.80049084106534 1
1.77734943542407 1
2.17583454016225 1
2.43047391955364 0
1.88930168851386 1
2.0418098085913 1
2.14916984421614 1
2.08020183659134 1
1.89334049749109 1
2.11137029482281 1
2.03254446054142 1
1.7209596598149 1
1.85552640406681 1
2.10457003117814 1
1.98270352146619 1
1.80729204945025 1
1.82273509463113 1
2.51688311499108 0
1.78634542600611 1
2.12415691399653 1
1.9208451446913 1
2.09634686791222 1
1.88838095206506 1
1.94884798478084 1
2.11985074897879 1
1.91455776813692 1
2.0240008683115 1
2.24184963149839 1
2.38153448850633 1
2.00898954673432 1
2.16094145821913 1
1.85293230081753 1
1.6352153974902 1
2.03054173563683 1
2.01024330447748 1
2.22572880377354 1
1.99715379747583 1
2.29694658357897 1
2.16526817046954 1
1.6068855594927 0
1.86578644112293 1
1.96646479426552 1
1.92937984688878 1
1.9400498202836 1
1.55592119688822 1
1.96734139382254 1
2.07998188697332 1
1.82287759455967 1
1.70437106241654 1
2.12098265944899 1
1.83348866105998 1
1.91369181318658 1
1.85292781643597 1
2.03218019636167 1
1.53634654662292 0
2.03596132679542 1
1.6844046227826 0
2.08681774334529 1
2.19587849790306 1
2.2416031401209 1
1.75461093322098 0
2.20891071437697 1
1.53844846828954 0
2.13296185574045 1
1.89138177229752 1
1.48863149155998 0
1.88512715152814 1
1.99363659263946 1
2.21529806818542 1
1.9984729744946 1
1.81555369488638 1
1.86041162510145 1
2.04528257929613 1
1.85391081639979 1
2.11475708156573 1
1.70449049661645 1
2.37644249804607 0
1.78759377650077 0
1.63316283482784 1
2.41830844114454 1
1.80352844999825 1
2.17103765107969 1
1.64115472476414 1
1.76421851066026 1
1.9024889135596 1
1.94310687544114 1
2.15532688560874 1
2.25360986810664 1
2.09045913624888 1
2.10780764691822 1
2.12182256948048 1
1.78846248284014 0
2.48916568757498 0
1.65767827694844 1
1.88557000766764 1
1.82014551729026 1
2.18586891680234 1
2.1761811233423 1
2.25326746790035 1
1.93157198544311 1
1.8410708795234 1
1.37405151140776 0
2.00054563979648 1
2.09709087147183 1
1.94712782064411 1
2.07483407496135 1
2.07979253874639 1
1.78897449944155 0
2.45116259398459 1
1.80375032975587 1
1.93406272890547 1
1.99606053097012 1
2.08768075556285 1
2.23325311174499 1
1.97747346410369 1
1.91241719108534 1
2.14982900488232 1
1.97628835350332 1
1.89502866484067 1
1.95572807044457 1
2.22207713568011 1
2.40003762255004 0
2.19564464612951 1
2.22962075334245 1
1.89398414894866 1
1.67453077622746 1
2.32220084834021 1
2.10623578847659 1
2.0015366715891 1
2.05930832912735 1
2.44504650036815 1
1.74328661982124 1
1.88278758956773 1
2.06871218211873 1
2.2693482535263 1
1.94688544534869 1
2.16614622709875 1
1.92341069643118 1
2.43346340580837 0
2.10105702654874 1
2.18791991581232 1
1.94968309897976 1
1.66094324987471 0
1.92807012664922 1
1.98313808203873 1
2.25997504459838 1
1.88244018489393 1
2.19513663142403 1
2.02791881426031 1
1.73470120976989 1
1.8742960434429 1
1.80689024759756 1
2.04440844560409 1
1.70427321310162 1
1.77664134794928 1
1.96362064264417 1
2.25786292480315 1
1.76258807606491 1
1.84523487735482 1
2.18399910715429 1
2.07198704232224 1
2.10976898845417 1
2.18315007115586 1
1.67341633800185 1
2.11270238661351 1
2.01214255108335 1
1.75798450174593 0
1.77782589505275 1
2.04978467338189 1
2.12067771522208 1
1.98064194784082 1
2.09270657201319 1
2.10335960455915 1
2.35141824549516 0
2.05497353626859 1
1.87142395885858 1
1.69920751973246 1
1.92439441351579 1
2.04302009431529 1
1.88317692878916 1
2.03237139937588 1
2.000565852029 1
2.08170871383828 1
2.19669893605611 1
2.11333285247656 1
2.06779718210375 1
1.87191533013521 1
2.12272853434123 1
1.69498642449292 1
1.83893575688223 1
2.26641025003251 1
2.05992407230202 1
1.82787518202872 1
1.74360898542732 1
1.88765338625386 1
2.18305207201807 1
2.15494903929636 1
2.16519845389617 1
1.72217516540892 0
1.60786781334157 0
1.87555397799428 1
1.87471008719634 1
1.97478132881131 1
2.12368603194274 1
2.33146509245902 1
2.04952850859053 1
1.8209675869544 1
2.22493595657919 1
1.95343615954834 1
1.83885941602415 1
1.65837832206036 0
2.13697650182779 1
2.23729694598641 1
1.99095205632044 1
2.1332600687887 1
1.92248842413179 1
2.09117918518381 1
2.11160544327224 1
1.90937188492866 1
2.18670738582599 1
1.84266348716381 1
2.62195066118748 0
2.27613735948379 0
1.81626335586147 1
2.29227830903516 1
2.15047682048853 1
2.12748515257015 1
1.77524879954454 1
1.84475761440373 1
2.02273809111596 1
2.06738626914378 1
1.86352572269507 1
1.95826606157655 1
2.08706757591504 1
1.92642194400608 1
1.95170798494489 1
1.95592247197245 1
1.87987655841196 1
2.43784833954949 0
1.64348177420066 1
2.33193475516144 1
1.91017306241832 1
2.07801918521876 1
2.27682137612576 0
2.14454506904576 1
2.20731034105939 1
2.29123364669542 0
2.18078781075641 1
2.1885260930836 1
2.05745750090592 1
1.93600220535935 1
1.9261754916532 1
2.07119295272374 1
1.90969793989932 1
1.99224169456051 1
1.86990376034835 1
1.72699679740273 0
2.00144137645012 1
2.08834518510244 1
2.13438168282175 1
2.16492045539889 1
1.97101005532532 1
1.81620032033191 1
2.1069292760575 1
1.64949252001253 1
2.46584158438835 0
1.76124270361299 1
2.16133666140147 1
2.39959979920044 0
2.27750853774449 0
2.05878778342287 1
2.06950523790508 1
2.36015473444404 0
1.91004520636954 1
2.05259595312378 1
2.01788521020918 1
1.80457405275084 1
1.84014737328903 1
2.39915236594978 0
1.90289393647595 1
1.82174134224207 1
2.08170705122259 1
1.88293172003512 1
1.96988237488699 1
2.08486779457061 1
1.64553208866534 0
2.17237232426478 1
2.39085334569677 0
1.70295687684938 1
1.88750843036098 1
2.06969339697517 1
1.98746652566266 1
2.24371362545751 1
1.76393322568399 1
1.84723642744747 1
1.90225315970143 1
1.70429625731943 1
2.21173788253915 1
2.00768031815343 1
2.02814589087892 1
1.99254869126556 1
1.98447942337762 1
1.93724373281549 1
2.02243656534596 1
2.05013860938574 1
2.2296613099186 1
1.96305516747956 1
1.8220146113636 1
2.1949570792239 1
1.81051937750951 1
2.23158811727932 1
1.74010770793944 1
2.15283970727383 1
2.03089700985171 1
2.04181982601306 1
2.17080138889137 1
1.91052462384724 1
2.10382506828097 1
2.00355440744143 1
2.05253348283016 1
1.83438672149885 1
1.69083351014947 1
1.5728386585185 1
2.2698122000026 1
1.97011242708682 1
2.08587795568446 1
1.9430000245737 1
1.97065414912014 1
2.01806703631218 1
2.01631775729987 1
1.83312567863334 1
2.1108654651775 1
1.54179425031986 0
2.34474626180644 1
2.15152644303362 1
2.1009864575704 1
2.13160303962289 1
2.22183474657916 1
1.84133075530992 1
2.25497047688399 1
1.71126736201681 1
2.13266366860031 1
2.17555131250158 1
2.23014886305345 1
1.87332463545004 1
2.10424985652464 1
2.00547854213757 1
2.01071789529773 1
2.17744383694664 1
2.18987381664205 1
1.93337485057329 1
2.32379780034555 0
1.90486753178988 1
2.07931627744989 1
1.83240390303885 1
2.10605360458411 1
1.91065225482597 1
1.79496974115078 1
1.92362449070312 1
2.04387592096259 1
2.27830451272472 1
1.95005066056115 1
2.01869828937021 1
2.09432409146479 1
1.70057088834045 1
1.93773004915796 1
2.18761284968888 1
2.12001319034897 1
1.7322936998594 1
2.17581673271524 1
2.23455495400668 1
1.90399927006814 1
2.15650903309292 1
1.93357688094521 1
2.14568076045536 1
2.32657353822805 1
2.31455126150038 1
1.98228049948642 1
2.31922230233476 1
1.95527425017794 1
2.28232943340015 1
2.18636557161366 1
1.87492680097473 1
2.03634417084748 1
2.00526530106825 1
2.05899052370158 1
2.1385843879913 1
1.88481731893598 1
1.98562650463685 1
2.16503484704686 1
1.94132194156522 1
2.34462351638361 0
2.0868104156763 1
1.66178890515266 1
1.88864143787914 1
2.11096043191405 1
1.9048132834237 1
1.59733215444421 1
1.73537857827702 1
1.85581233188557 1
1.74820182857026 0
1.92528939972703 1
2.21201701284212 1
1.70109527075857 0
1.64364920195376 1
1.91675091431203 1
2.02843719304168 1
2.08706822412099 1
2.13113439215403 1
2.02153746434964 1
2.09692187301995 1
1.85990465300658 1
2.05236550397813 1
1.91644560393634 1
2.32226513688078 0
2.01924327075776 1
2.03287015084575 1
1.93995686823762 1
1.48291108302094 0
2.06098211860842 1
1.84390555390468 1
1.9712337101583 1
2.10404286590761 1
1.80235232151542 1
2.0786854847867 1
1.82980745640964 1
1.79026240680195 1
1.83678564208945 1
2.10308127814383 1
2.20599068350725 1
1.87208872270173 1
1.70659045308818 0
2.21308643720477 1
2.28468928271164 1
1.9511018431023 1
1.77884359190159 1
2.0067748072825 1
2.24763451103337 1
2.29472531996134 1
1.73616469015495 1
1.93237552928654 1
2.28739614402597 1
2.19710771260668 1
1.91397780817038 1
1.60308025644314 0
1.70918123474488 1
2.12592722104859 1
1.96628079227298 1
2.00736905207697 1
2.30207046240145 1
2.12081510329266 1
2.12467444146986 1
2.12211050494453 1
1.54417678437977 0
2.02918939396702 1
1.68237718735677 1
2.21290861960354 1
2.16942114355944 1
1.90648449005105 1
2.15464933416731 1
1.8779737662397 1
1.83971871284558 1
1.73327631214025 1
2.26303649601318 1
2.10956684394929 1
2.00507229710076 1
1.87960746381652 1
1.75836607729556 1
2.33502778428328 1
1.86582544027059 1
1.64939287495425 0
1.87016883646735 1
1.99650690532724 1
1.98733924577413 1
2.25917104801058 1
2.12732552898972 1
2.190576472059 1
2.16925787606559 1
2.05635637668697 1
2.24251200851851 1
1.85637866550229 1
2.10541508466117 1
1.88325287605144 1
1.58246767188237 1
1.87920082281973 1
1.85475183435119 1
2.12767068120395 1
1.84795348796604 1
2.09257917297213 1
1.75654266321201 1
2.00196793473982 1
2.07774459506168 1
2.02953864913163 1
1.9518453277409 1
1.97627990033296 1
1.69654153581431 1
2.0729171863669 1
1.90909021331149 1
2.13973489291194 1
1.86136454963818 1
1.95980224539359 1
1.98265923374987 1
1.85734382843515 1
2.0891608008962 1
2.21398159898834 0
1.81858232232948 1
1.72547312024347 0
2.09492885882857 1
2.33666823575049 1
2.38175751431943 1
2.13127894044278 1
1.85398300743798 1
1.63886956531343 1
2.0000740529915 1
1.97349224579862 1
2.23814586534149 1
1.73014364679129 1
1.841416562076 1
1.93259669785884 1
2.05332412936297 1
2.10686671610376 1
2.05591410509156 1
2.16022929096581 1
2.0153050558857 1
2.10176705704398 1
2.1883322195212 1
2.17033349463466 1
2.09549636189227 1
2.06884822915833 1
1.68412868679894 1
2.16561131168927 1
2.20182221463488 1
2.02413769013682 1
2.26917697085712 1
2.21786386741954 1
2.36947920212689 1
2.30421335148083 0
2.15015099318387 1
1.98881617885579 1
2.20866230090504 1
2.03871573864928 1
1.96063156632381 1
2.07140841607712 1
2.44719094990601 0
2.01818835081686 1
2.00760828329399 1
2.12849444184155 1
1.70105505877988 0
2.04767954821388 1
2.36265570154717 1
2.3770981449134 1
2.00954615877274 1
2.03586010107277 1
1.96040805218682 1
2.07226237375317 1
1.98284304785421 1
1.97412753029547 1
1.57983089404874 1
1.9222749200748 1
2.22004371924371 1
1.69832656960301 1
2.27503562972929 0
2.16026542554432 1
1.98423312292644 1
2.08323560174486 1
2.06384918668793 1
1.9923394722537 1
1.97625857577912 1
2.35598420523068 0
1.92706777144447 1
2.01930767217975 1
2.21526688835599 1
1.92617691800293 1
2.2886916692337 1
2.03176760656373 1
2.49043913269672 0
1.97763147628766 1
1.91260264442394 1
2.27546046833233 1
1.95740731142012 1
1.69887180638586 0
2.14107502945945 1
2.18654907564344 1
1.88935924945159 1
1.85155781153929 1
1.99251663271198 1
1.91784031113292 1
2.09755463956145 1
1.84528949206168 1
1.78576395874678 1
2.12473889374211 1
2.1220829672111 1
1.9671870406304 1
1.94201831435663 1
1.72361372229664 1
2.29264867183133 1
1.85928602057846 1
2.23254467762136 1
2.37849860873746 1
2.1920538149563 1
1.7715059934668 1
2.06173472086484 1
2.16038844660121 1
2.17462379627073 1
1.80167380576037 1
2.06848937020706 1
1.56014538079534 0
1.78523357406329 1
2.27482239103989 1
2.07588509767091 1
1.97629385496712 1
2.00729236323127 1
2.80388143009891 0
1.83031226987069 1
2.15207905976525 1
2.01436105045366 1
2.07004942307635 1
1.87665206412646 1
1.49783003851999 0
2.14798908870808 1
1.94143347706305 1
2.24748924723795 1
1.93802232195501 1
1.96674946249366 1
1.82494744564324 1
1.9438579113893 1
1.88233057047939 1
1.98605322445718 1
1.81477912870796 1
2.1764866697252 1
2.20943231266199 1
1.94380628685159 1
1.97430093818198 1
2.1397137401229 1
1.68858090029212 1
1.97078153297237 1
2.21566129102427 1
2.14804214007364 1
1.75439925724802 1
1.86719779173949 1
1.91153507154222 1
1.67744633637455 1
1.76846021073348 1
1.69876510531176 1
2.03296744310012 1
1.8012914915352 1
1.77363163568397 1
2.5375026296063 0
2.1443311485079 1
2.0387138276055 1
1.97014180257453 1
2.17008846224282 1
2.14316925254121 1
2.05541248160722 1
1.8203306347063 1
2.0853646903616 1
1.79557105436913 1
2.18178544203318 1
1.61816715421511 1
1.92610652403722 1
1.99564844643924 1
2.17045742817775 1
1.75840090546844 1
2.23446735578658 1
1.90771769932734 1
1.9314239944664 1
2.35127616339132 1
1.8608553103383 1
1.7793633084052 1
2.08647357510185 1
2.11140219783806 1
1.95466148897266 1
2.25335393790365 1
1.98485721314127 1
2.02433448690311 1
1.91065805123784 1
2.06131548799323 1
2.10951674767832 1
2.06514996801438 1
1.85445372042512 1
2.0785308478838 1
1.77955822420829 1
1.75667932338695 1
2.00922517122626 1
2.0533942994057 1
1.58037663575724 0
1.82264857037519 1
1.80009959545478 1
1.84405046919126 1
2.26870093969389 1
1.63853562671529 1
1.85557210174831 1
1.86555619770793 1
2.17071537677105 1
2.03607262801533 1
1.66684224434149 0
1.99149142588387 1
2.01270405937807 1
2.05379349695957 1
1.6276477950994 1
2.12834575654856 1
1.8545627044955 1
1.98147305065068 1
2.2548932612717 1
1.88803236658023 1
1.86790928104927 1
2.06261096182279 1
1.84318612641291 1
2.00372058724253 1
1.97130874318829 1
1.90691430459825 1
2.03722307265229 1
1.99407985109419 1
2.07433342168278 1
1.98406499649711 1
1.47632717989691 0
1.83291974852243 1
1.79909341761609 1
1.67427161011006 1
2.02857247489676 1
1.49270650173983 0
1.96021669047354 1
1.97306343335869 1
1.72059101478588 1
2.56067207697289 0
1.94102330894562 1
1.88050935906173 1
1.97618544957676 1
1.64710836070411 0
2.39565428046528 0
2.05685638878339 1
2.14453411731769 1
2.50194242718751 0
2.14192780576236 1
2.11760059606474 1
2.00705011335159 1
2.36498390240059 0
1.94325341697943 1
1.67936274895526 0
1.98050896406566 1
2.00605051160904 1
1.96974103036848 1
1.86879052860477 1
2.076431051117 1
2.22294730403524 1
1.95206130270458 1
1.98057920480531 1
1.97223013579803 1
2.02122660655442 1
1.96226674919294 1
2.06550394324985 1
1.84605554784554 1
2.17230514957329 1
1.79074459181876 1
1.56470369243459 1
2.04829245624428 1
2.4268323245499 1
1.91514492736568 1
2.17959700063239 1
1.7709489902765 1
1.99079649079392 1
2.31418151865569 1
1.65791851786413 0
1.8825742017105 1
1.63427627139586 0
1.65978154925264 1
1.79137972810484 1
2.00133873991607 1
1.95226736206392 1
1.91528662891091 1
2.43300853505193 0
2.19859009126884 1
2.23291623698427 1
1.99130243482837 1
2.07796980923648 1
2.13458390466513 1
2.04194477617984 1
2.28358260646756 1
1.74961399835712 1
2.32765584300862 1
2.38090472332038 0
1.97655828430066 1
1.83670962845042 1
2.05747634790405 1
2.1187905674504 1
2.06748888728569 1
1.84976951029152 1
1.93704724862426 1
1.95877506436714 1
2.0202578195649 1
1.89086981018229 1
2.13723721290643 1
1.6689706007967 0
1.88073872253461 1
2.12512893936118 1
1.89071090501767 1
1.98914258876001 1
2.05254158476009 1
2.29174686971733 1
2.03214976966745 1
2.19113286431198 1
2.23409330416618 1
2.16239318290583 0
2.07774352899403 1
2.03986745432681 1
1.98318933075777 1
1.95446836197548 1
1.8045626775959 1
1.71775194382128 1
1.78074500825688 1
1.99714966273472 1
2.18505396295224 1
1.67143798491726 0
2.09694834471179 1
2.01201466977983 1
1.84204337986831 1
1.96879469334504 1
2.03702636807865 1
2.20650188223172 1
2.05984437357741 1
2.48638741747595 1
1.96239299164716 1
1.94261894642869 1
2.15183464885083 1
1.65529604858123 0
1.86614962321288 1
2.4585464086444 1
1.87838075165627 1
2.24054575275094 1
1.94704316225445 1
2.08257932483645 1
2.04190786186057 1
1.95764724074532 1
2.00453558379149 1
2.0177006558405 1
2.12175953766883 1
1.82563030935875 1
1.75739829559139 1
2.06925299738169 1
1.82746229765326 1
1.90087983869103 1
2.08833625634643 1
2.05787887873689 1
1.7858036743957 1
1.90665498988212 1
2.16779713361507 1
2.08756451498785 1
2.04912797639785 1
2.02255223279654 1
2.17858101421948 1
1.90282528692125 1
1.92772074616173 1
1.86360028819875 1
1.96564301427118 1
2.15027301102954 1
1.46341545321462 0
2.01979813520996 1
1.76711110625161 1
2.23699342012269 1
2.25920490192954 1
2.06853328401816 1
1.50401670442987 0
1.87867444195879 1
2.01634106382603 1
1.95757070978535 1
1.89774735378973 1
1.9242586918955 1
1.9863425927051 1
2.33384800155375 1
2.15876813302909 1
2.21734655352901 1
1.62503946452293 0
1.92185623485603 1
2.22397945940601 1
2.20776265741052 1
2.0066773316145 1
1.88308001900316 1
2.32068444722073 1
1.97613649053839 1
2.14614550098188 1
1.80759869786076 1
2.01866241929071 1
2.08073632888622 1
1.95834568250632 1
2.04602675527053 1
1.9363841880344 1
1.97326964368233 1
2.08620898690059 1
2.01645904915221 1
1.96704263006732 1
1.85738373236194 1
1.76359380669849 1
1.74250620496945 1
2.56462193542873 0
2.06753781487826 1
2.19283843951848 1
2.14123748377046 1
2.03500117401428 1
1.46240998978029 0
2.24921773499162 0
2.00632722192169 1
2.2711594732306 1
1.79992565190343 1
2.05736758329822 1
1.81482593805722 1
1.79706880231761 1
2.03453442495452 1
2.17928595546325 1
1.68909571774181 1
2.21571124565137 1
2.04208535974681 1
2.22935808187218 1
2.1841074594838 1
2.23752572404901 1
2.12835530840926 1
1.89100964679547 1
2.54683787819948 0
1.99478327997457 1
1.84385511691 1
2.17767861860163 1
2.23158122592838 1
1.95289050310117 1
1.77180224179358 1
1.91793036788187 1
1.61042653123392 1
1.96233262577061 1
2.15870384775926 1
1.97412787960594 1
2.18070002900191 1
2.20330901486638 1
1.99999735964632 1
1.88409161795567 1
1.92115891093586 1
2.25157574993939 1
2.19233004215995 1
2.13533908600701 1
1.72980939883368 1
1.71418241170095 0
2.06098519643272 1
2.06620613482282 1
1.82004108463663 1
1.94338743737166 1
1.90379322515513 1
1.65487967390839 1
1.98957829490921 1
1.66677471239874 1
1.83718852022729 1
2.17500652117107 1
1.78415207415873 0
1.82080925141023 1
1.94037839533574 1
2.28180903238906 1
2.07073153143991 1
1.77965350459916 1
2.08325545046534 1
1.70874377558622 1
1.91335903904061 1
1.82428536929631 1
1.50868017624005 0
2.27949353624377 0
2.15548618323099 1
1.95790170338485 1
1.85042819837603 1
2.1248847510851 1
2.2621182115799 0
2.05319947862941 1
2.06460147296584 1
1.94369527828959 1
2.02976632432124 1
2.10790460562887 1
1.98501904479335 1
1.76907299936596 1
1.71227131488985 1
2.15987040959928 1
2.10469301454032 1
1.73505838350211 1
2.08977810987332 1
1.98567251223201 1
1.80998814932121 1
2.12341924384612 1
2.32330438762325 1
1.71697691328517 1
2.08333939036897 1
2.01854422275435 1
1.91501144181167 1
2.18272496817298 1
2.03318957829985 1
1.91818994965653 1
2.08501193917505 1
1.99919283103278 1
2.55024330467355 0
2.29751105555428 1
1.75124978231571 1
1.9739883117285 1
1.66094862941579 1
2.12970828529148 1
1.92777884938923 1
2.19664280935316 1
1.41577358740701 0
1.94386557312247 1
2.09391089647917 1
2.12272039047949 1
2.05369189512994 1
1.82820324854534 1
2.04676142445036 1
1.84590200343663 1
1.89583824270031 1
2.02929875037105 1
2.00967725159365 1
2.02332701673822 1
2.4054688433566 1
1.97170674480975 1
2.04047982756728 1
2.23855610352424 1
2.02553850753662 1
2.20360944722324 1
2.222838816197 1
1.73075190831418 1
2.16083210147499 1
1.52885005567686 0
1.76893852169665 1
2.24928153704535 1
2.04754982442765 1
2.13168623602802 1
1.81361767159621 1
1.93551614826189 1
1.93824206904344 1
1.9667650944163 1
2.11317616572245 1
2.07196197867909 1
1.97096261755143 1
2.00496105416111 1
2.33411956862911 0
1.84764210136994 1
2.20312994469274 1
1.97789179781509 1
1.76059129373498 1
2.01677833498968 1
1.39022843243581 0
2.16986439080375 1
2.39194848992093 0
2.05107727660928 1
1.89800003440951 1
2.17872180066812 1
2.24060236025385 1
1.94299211798716 1
2.01244639942898 1
1.94148086540774 1
2.28355963786671 1
2.3267366543352 1
1.90664561738656 1
1.9763445966342 1
1.75857360004366 1
2.02879273778121 1
2.09796459747725 1
1.7107607774804 0
2.32429559280747 1
2.24667604891476 1
1.95017373225546 1
1.93886994216114 1
1.97162517435539 1
2.13348366528327 1
2.04453134028203 1
1.87720036351799 1
2.0518751564502 1
1.95651226845731 1
2.30235764483046 0
1.86232793033202 1
2.30211677411592 0
1.91207446083654 1
2.0842165117387 1
1.8355767124895 1
2.38206768959271 0
1.9391594721829 1
2.06790489401562 1
1.76997594579157 1
2.16189885458776 1
2.07956450671659 1
2.00016822838645 1
1.88462580104296 1
2.26811272426182 1
2.11359734577781 1
1.68436901075697 1
2.11571133033763 1
1.95910346504677 1
2.10575508027037 1
1.74565484078747 1
2.01804618237655 1
1.91765565040575 1
2.08707608063345 1
2.01311406270283 1
2.15691898953283 1
1.79656160553518 1
2.21357874367852 1
1.73234482906434 1
1.81365609665401 1
2.2588651337773 1
1.96215652721381 1
1.94086760711357 1
2.04055511683349 1
1.93598910453925 1
2.28574256260841 0
2.18467222805809 1
2.17032985051176 1
1.94570048115398 1
1.8892268006838 1
1.73694891015143 1
2.26861427641284 1
1.96612985117591 1
1.82692175077503 1
2.03027258095676 1
1.89507217113346 1
1.8918672170528 1
1.78409826981442 1
1.84503529318758 1
2.20590695725406 1
1.84475677062996 1
1.85939831101797 1
2.3197180773098 0
1.81951697922894 1
1.63168781874028 1
2.14977105837025 1
2.17340513917106 1
2.16067458840008 1
1.90440141962462 1
1.79105950107934 1
1.9114299227544 1
2.09304433522736 1
1.78788689911665 1
1.88457294662775 1
2.18197548867447 1
1.89239924843773 1
2.198276516074 1
2.04554302985274 1
1.99280687482049 1
1.86028758604414 1
1.9481277952215 1
1.9531230302049 1
2.11485578894794 1
2.3808719037278 1
2.14956169410423 1
1.91262307851086 1
2.03906463455675 1
2.25686039750539 1
1.85685899212285 1
1.77523869405852 1
2.07280338591774 1
2.06613686938545 1
2.02777926067758 1
1.90839043244446 1
2.28898224840767 1
1.9784676049924 1
2.42252693960223 0
2.28679841983708 1
1.93527682399094 1
1.89568655124849 1
1.80935399662908 1
2.37526949411353 1
2.04232753121351 1
2.07935141161286 1
1.96137916445992 1
2.16522361493955 1
1.80992025973039 1
2.00850277243339 1
2.07054537707122 1
1.92706533646787 1
2.2169818313445 1
2.05921989632466 1
2.02949499701308 1
2.32003473144862 1
2.13818901460067 1
1.94724179480876 1
1.82687812107508 1
1.96576771457229 1
1.59792657280283 1
2.43168022740652 1
2.0014168289103 1
1.73277340689975 1
2.02055806571002 1
2.22828841983412 1
1.79289563435321 1
1.8104127181941 1
1.93076530214859 1
2.21933280816284 0
1.99130322023894 1
1.90643114365837 1
2.16747182041304 1
2.27378068783586 1
1.92877936293368 1
2.21704471172215 1
2.39803437808575 0
1.91097770059628 1
2.24151647908002 1
2.27062447577546 1
1.91590045246919 1
2.21918283753571 1
1.74300056661414 1
2.11606606099572 1
2.04160138084335 1
2.02424779062817 1
2.16355491689186 1
1.61792853071708 0
1.86229826676006 1
1.68362292796918 0
2.12650540545433 1
1.96451898263753 1
1.64482886368637 1
2.20599092969931 1
2.49551788612689 1
2.09625239115084 1
2.14265414630349 1
2.38863239118624 0
2.13158316635584 1
1.72404171006521 1
2.08720418541709 1
1.570388461067 0
1.89997668481838 1
2.04053492436096 1
2.27878235098519 1
2.28532230838753 1
1.80026665611268 1
2.08969237307896 1
1.86647483129686 1
2.14519591106163 1
1.84869972938642 1
1.94564254400948 1
1.66773632805443 1
1.97643867682228 1
1.96104880026828 1
1.97709353914939 1
2.36369089138126 0
1.50619133012391 0
2.0576843418217 1
2.41013343824193 0
2.17993249542795 1
2.15565620662624 1
1.77761727132521 1
2.10126215202707 1
1.87323546361934 1
1.75970797567199 1
2.12410897623333 1
2.01936113003114 1
2.16707162925546 1
1.9639641008267 1
2.09571420362047 1
1.83580703800487 1
1.99438329367986 1
1.98938500175126 1
2.18754811375995 1
2.09628883460399 1
1.93440108959444 1
1.93127316133556 1
2.06241086566745 1
2.35642231134554 0
1.76570331160681 1
1.78727984572149 1
2.09256568352832 1
1.8102638836174 1
1.97864695746536 1
2.15040785352389 1
1.82284957155979 1
1.83843826175207 1
2.11455437632647 1
2.19262550099941 1
2.27723201688307 1
2.21231736073411 1
1.67645488899154 0
1.75470656491196 1
1.8469950293027 1
1.79356127398277 1
2.03712100213169 1
2.11072384228234 1
1.57891455515435 0
2.02258125598876 1
2.28076890410449 1
1.92649086774263 1
2.00889882866036 1
2.12954999883396 1
1.73489505753493 1
1.94185596891336 1
2.0087238678267 1
1.96384318700097 1
2.15784917231485 1
2.27611240131669 1
2.30675866287276 1
2.37904567624076 0
1.8065616352332 1
2.26845194178224 1
1.81844251727296 1
1.93010052910473 1
1.84441030478943 1
1.99668797554204 1
2.3756481947943 0
1.85344463962415 1
1.92714322789199 1
1.98822291861152 1
2.11469930247603 1
2.21354442477841 1
1.92675593899936 1
1.962647768736 1
1.95571272397231 1
1.9713971339491 1
2.16494274079147 1
2.12432506111801 1
1.65674460361951 1
1.80486513211584 1
2.14937071133158 1
2.02777215042342 1
1.87385415313668 1
2.23886123307201 0
1.86166969103957 1
1.94511077314077 1
1.86120655722107 1
2.22989137845208 1
1.79522019062976 1
1.82436934927708 1
2.05492875967278 1
1.76498405311376 1
2.17794055455861 1
2.1463781055437 1
2.16597419340985 1
1.90851158569436 1
1.87908252244386 1
2.25152217949345 0
2.10495244830141 1
1.85761068178303 1
1.86465919359628 1
1.9078558067961 1
1.90593366227192 1
1.91760887343252 1
1.55657268875405 0
1.92246929810422 1
2.0363729241712 1
2.01570043636099 1
2.06951251929068 1
1.946431701983 1
2.12879176404925 1
1.87922718611219 1
2.19334868842738 1
1.78068988885346 1
2.0069593389496 1
2.37223858368129 0
1.89752602177585 1
2.26108107604479 0
1.84470740659498 1
2.40804624023136 0
1.98302779134681 1
2.25825360978296 0
2.1452569270698 1
1.73330912003583 1
2.17024735369497 1
1.8158843442569 1
1.96824356740828 1
2.09934472991566 1
2.02255768281116 1
2.10387361296695 1
1.66420173981323 1
2.20471068198079 1
1.78951489700801 1
2.15820530828743 1
2.18260708753614 0
1.78027999149301 1
2.00965302459676 1
2.09571462416764 1
1.57672111003808 1
1.9249463418612 1
1.93174333235739 1
2.27803319115443 0
1.88389997180633 1
1.65265077697723 1
1.82727289018304 1
1.74475262623526 1
2.07821345980357 1
2.07556526023285 1
2.1929107913695 1
1.87492298598891 1
2.09840954567065 1
1.68206875343839 0
1.58385596705115 1
1.92220354766087 1
1.79818310844766 1
2.15262896932659 1
2.233257526206 1
2.3187310291181 1
2.09575684254161 1
1.90010164410652 1
1.75525692170217 1
2.1290671030729 1
1.96884939099566 1
1.97779866288178 1
1.93113634827918 1
1.71724669299088 1
2.18374152266543 1
2.06842392698132 1
1.66607659598792 0
2.20720255350256 1
1.56656128918074 0
2.06679939998777 1
1.71108587660432 1
1.8310310342937 1
1.84827323680488 1
1.76815801572403 1
2.19215061603339 1
1.85072205136072 1
2.17862252289538 1
1.95058912063373 1
1.8697518551264 1
1.96703065730427 1
1.96686823751392 1
2.04615975744502 1
1.96823005062126 1
1.67554663684924 1
1.5990140663637 1
1.84249496732538 1
2.10678198780207 1
1.62200741444968 0
1.8234681430713 1
1.8242798806866 1
2.10787076894103 1
1.99416152538464 1
2.0943908540741 1
1.9973100756499 1
1.74866570307401 1
1.84575603889669 1
2.25365329793407 1
2.01782165707365 1
1.72002608996048 1
2.05524605474616 1
1.99381732484472 1
1.95332464164729 1
1.94629820840364 1
1.9037279259871 1
1.85533674520506 1
1.89213034872669 1
1.91567979548519 1
2.15385815663508 1
2.24658132725222 1
2.04251687340768 1
1.75075008726056 0
2.39171792259605 0
1.78537966570533 1
2.08870113577128 1
1.75055861451502 1
2.04472098687669 1
1.86254405765269 1
1.93535320873683 1
2.0573931436368 1
2.09167653609575 1
1.87787009118283 1
2.07280171962769 1
2.17036365968601 1
2.50646563651494 0
2.10556851380721 1
2.14234797513628 1
1.94975950335733 1
2.30661660180443 1
2.1873308782876 1
1.96473706292254 1
1.72479048108594 0
2.16504113616241 1
1.78856971169267 1
1.97960286086534 1
1.76163431775912 1
2.11137332255863 1
1.9809166666349 1
2.50413789628826 0
1.9938814730268 1
1.98318695684834 1
1.74649097217399 1
1.97912674125898 1
1.94412277060791 1
1.93970102031712 1
2.06892269243289 1
2.17738135092871 1
2.16439660446184 1
1.85098972517929 1
1.90378123490815 1
2.04040977576755 1
2.06246614506946 1
2.08725098570413 1
2.12327782202467 1
2.00788204854026 1
2.16976552126572 1
2.11053160339293 1
1.8379613292643 1
1.98049362694036 1
2.47669329421092 0
1.9365819650092 1
2.38579474307765 0
2.01327929869682 1
2.01309152036906 1
2.16879061166459 1
2.02745710521079 1
1.76497721860525 1
2.37224944948831 0
1.95027639223377 1
2.07673587584191 1
2.290438612582 0
2.01805339224633 1
2.22376760078933 1
2.06350975883287 1
2.12068847322358 1
2.06643787768401 1
2.49705819243632 1
1.92173283005963 1
1.92858681218641 1
2.22623050722506 1
1.61853545777095 0
2.01008398085422 1
2.11250010300307 1
1.93803343882796 1
2.11629434221379 1
2.21670687810263 1
1.7324100818719 1
2.01997754475962 1
1.98728622821038 1
1.93539829520688 1
1.7782101578229 1
2.13007727895806 1
1.81168210190083 1
2.11066196298677 1
1.65511685752223 1
2.04938249375017 1
2.03565620646516 1
2.12188459498284 1
1.94694583699264 1
1.77261362045527 1
2.1427527655939 1
2.41498679721979 0
2.05458693112487 1
2.25489352319876 1
1.71503750326357 1
2.24254103580112 1
2.29805985521354 1
1.80840525225864 1
2.01550764895865 1
2.15286781823846 1
1.96868433206501 1
1.52065776571245 0
2.06270056375843 1
1.99934306804682 1
2.28629845134588 1
2.42897653676399 1
2.14996927201075 1
2.20191241374037 1
1.90206109295293 1
1.86575328721713 1
1.8221910143689 1
1.95767890934585 1
1.92243345283157 1
2.27072363834076 1
1.6995526085995 1
2.22022523146525 1
2.24254444504991 0
2.38288960758298 0
1.96748467919904 1
1.87109789755917 1
1.93410583014565 1
2.44465454758406 0
2.22387677973304 1
1.9922159497347 1
1.77601912646394 1
2.00729652913639 1
2.40303202539931 0
1.8862060972928 1
1.90494106864462 1
1.61091916520756 1
1.95192073438564 1
1.68520062220731 1
2.10603130443061 1
1.79797857193415 1
1.8507889226705 1
1.82225855365457 1
1.99445754801237 1
2.10356839794301 1
1.90084889213108 1
2.11334937854564 1
1.82828457362683 1
1.85965792944377 1
2.04032849835332 1
1.99257390735378 1
2.05430233459251 1
2.04912398604233 1
1.9988375360419 1
2.47110686575576 0
1.7119621434441 1
2.01714085770805 1
2.20488301079823 1
2.15394752929328 1
1.82245526147724 1
1.86505778127646 1
1.8544425629246 1
2.21139490743261 1
2.06137638113342 1
2.04132026811942 1
2.04065901255506 1
2.08498372064419 1
1.89103373094675 1
1.89058250602346 1
2.10724083664711 1
1.97401644529681 1
1.76184888095217 1
2.07497062973239 1
1.94443620799306 1
1.87934999484401 1
1.99870958798305 1
1.98753867119238 1
1.98718639116638 1
2.1448703242993 1
2.03764947478228 1
2.02788067792083 1
1.97606013334111 1
1.71189122436081 1
1.76485602925158 1
1.84416224187484 1
2.36766246780355 0
1.9944673806772 1
2.19398736196058 1
1.67840009571131 1
1.88405604209767 1
2.13451400795674 1
2.04494418016125 1
2.19371446900185 1
2.08083168822815 1
2.10528233595043 1
2.00599688130132 1
2.05952924401894 1
1.7420692244971 1
2.28818432972135 1
2.07494348662527 1
1.93519541630056 1
1.85220413394771 1
2.46716993432299 0
1.96793334521071 1
1.64668990351841 1
2.02380612921051 1
1.54793546833876 0
2.01185405914391 1
1.93778951270593 1
2.13904534173956 1
2.08352336782843 1
1.90862019405373 1
1.71124680926949 1
2.25668075774046 1
1.92278771880945 1
2.22506068791272 0
2.08572445612512 1
1.91150003170445 1
1.83257479216033 1
2.14044409529289 1
2.13657199720149 1
1.94361609500486 1
2.485576837007 0
1.93435052173519 1
2.01502315350951 1
2.08418271650392 1
1.96930566539172 1
1.9633859165615 1
1.6047343165283 1
1.94789097942401 1
2.20410539959778 1
2.09089286915149 1
1.75628890073124 1
2.11629031254015 1
1.82421494375104 1
1.91796732826389 1
1.80526688732706 1
2.17531912692181 1
2.07057806555361 1
1.95404206947681 1
2.03844304881545 1
2.26184598466456 1
1.43458532404933 0
2.11121415857667 1
1.94811963508253 1
2.53146801920014 1
2.12901655013327 1
1.75608283561194 1
2.00331246958903 1
1.5572355429966 0
1.89278265758601 1
2.08609608939623 1
2.00334037691057 1
1.99516024478901 1
2.12227996997573 1
2.2278443923924 1
1.97760981338036 1
1.74012259483741 1
1.97991934655152 1
1.8303762781073 1
1.80991609352109 1
2.07733687073481 1
1.94568146921113 1
1.9012141060217 1
2.41868959809982 0
2.02697828038294 1
2.11039432074922 1
1.86404393140987 1
1.75871373067942 1
1.97684277887381 1
1.85746734095174 1
1.79530395198102 1
2.25636545684674 1
2.12394162614868 1
1.99712567833168 1
2.06930633997945 1
1.73687915647799 0
2.00050337370804 1
2.29491410944735 1
1.66585105325801 1
1.80384910021484 1
2.09577885142482 1
1.91550075248035 1
2.25146311342575 1
1.94617725395144 1
1.72039222893178 0
2.06154573259202 1
1.87968330156938 1
2.14261986999411 1
1.98919892850029 1
2.18818963911354 1
2.07791770690014 1
1.75604742284971 1
2.18621548387175 1
1.99176275118747 1
1.65692462801818 1
2.45025591951887 0
1.92389058482245 1
2.20042513103054 1
1.93238317338135 1
1.93889342523635 1
1.89480226601183 1
1.77965284521547 1
2.06924757153637 1
1.99074285663735 1
2.055242240357 1
1.84608648790274 1
2.13220864776787 1
2.21804274810228 1
1.7323808981041 1
1.89848141262441 1
1.66252156677059 0
1.83791881175435 1
1.81863854350997 1
2.10460919031328 1
2.01186519836206 1
2.00613564294546 1
1.88058110680069 1
2.08541152376947 1
1.92367160200367 1
1.73127304180171 1
1.86382089451972 1
1.88765622300303 1
2.11295583345626 1
1.78346631522412 1
1.78337391743623 1
2.10203529330201 1
2.10724877853469 1
1.80416444824269 1
2.13991220176405 1
2.54934537372406 0
2.21190118607331 0
1.69877903822301 0
2.22206165693984 1
1.94822545308514 1
2.14249282411628 1
1.98853993827659 1
1.98050415247699 1
2.10337474888828 1
1.7095909647407 1
1.87567490543965 1
2.31822182711257 1
1.99463724304391 1
1.95913851177281 1
1.94189592110058 1
1.68425352231427 1
2.11768410538903 1
2.56959454976456 0
2.03321841448267 1
1.68790399506707 1
2.06793990399915 1
2.2335835729725 0
2.20437835535513 1
2.0398287374694 1
1.81872683358093 1
2.04685420188604 1
2.1115983210732 1
1.97393529689267 1
1.81057145990679 1
1.63039984799311 1
1.94711065739324 1
2.01609426432491 1
1.89444549913673 1
1.64006209245557 0
2.12293598698274 1
1.6285942441977 1
1.81280039629541 1
2.19546618083191 1
2.07562895705148 1
2.03656439126764 1
1.88235435018148 1
1.72840923248476 1
2.03156579563384 1
2.42006037220123 0
1.70772973852322 1
2.08694294661675 1
2.18422796906204 1
2.2116950705968 1
2.06052689165032 1
1.72066351234127 1
1.94324124575889 1
2.12735479037458 1
1.82780033028774 1
2.37551751885884 0
1.97022510490357 1
2.21099426883391 1
1.5960434669711 1
1.95673714922777 1
2.1269972759468 1
1.86341782309892 1
2.24926067851195 0
2.17287415179625 1
2.04061916086448 1
2.11110018373589 1
2.12317403646988 1
2.09626737655114 1
2.10099191692016 1
1.89604041743139 1
1.9845007721165 1
1.99801242907681 1
2.23212756175491 1
1.80216316965568 1
1.63411217926692 1
2.00036608992501 1
1.92802948358303 1
1.86960267388134 1
2.04008469337067 1
2.10925645040904 1
2.11147641272777 1
2.088692379646 1
2.0197651881916 1
1.8347850351401 1
2.07827792153952 1
1.86378609264301 1
2.14374449660809 1
2.16524504266498 1
1.95871398714886 1
2.08395900495446 1
1.73770789106178 1
2.02086294810998 1
2.18596160754708 1
2.06247979556144 1
1.9071628569974 1
1.96661843845011 1
1.90068769676244 1
1.59794448599374 0
1.79493499979487 1
1.87265327737107 1
1.66046111903703 1
1.85174899254945 1
1.81042181929092 1
2.34038001927626 0
2.12145631286584 1
1.81471960975643 1
1.5918287628198 1
2.44872232684552 0
1.82494306169653 1
1.86623379565646 1
2.0025610847252 1
1.74977378751433 1
1.7948696198127 1
2.2171531297891 1
1.94254389714456 1
2.08360181058378 1
1.96343708328847 1
1.65917761964181 1
1.83441348106106 1
1.91668521261991 1
1.82970924367699 1
1.8489621027305 1
2.20216987382026 1
2.16258072256497 1
1.98500850328726 1
1.64552905857037 1
1.85344845393543 1
2.24307645729891 0
1.95721620607815 1
1.93425142762031 1
1.88733748838529 1
2.2351118895566 1
1.96128738140607 1
2.18090606350643 1
2.41951312035282 0
2.25980675849473 0
2.28209688248949 1
2.02230919177739 1
1.89370808504245 1
1.66455766702822 1
1.91230842322461 1
2.05497125989859 1
1.84115001377372 1
2.287541844233 1
2.18003752796002 1
2.05812120972713 1
1.94178740498105 1
2.23058981886569 1
2.16838694478769 1
1.95867348927443 1
2.21979661763027 1
1.77633953025016 1
2.28588398769412 1
