# Supplementary material for: Bias caused by sampling error in meta-analysis with small sample sizes
Source: PLoS One. 2018 Sep 13;13(9):e0204056. doi: 10.1371/journal.pone.0204056 (PMC6136825; doi:10.1371/journal.pone.0204056)
Supplement: S3 File — (ZIP) [file pone.0204056.s003.zip › results N = 10 delta = 2 tau = 0.5 sz = 20-30.txt]

"dl.delta" "dl.cp"
2.09519980993148 1
1.61393772279143 1
1.3832403104424 0
2.84826419202399 1
1.60540006301072 1
2.43267904560644 1
1.66498528579148 1
1.68902174046409 1
1.69706442136048 1
2.22999100587363 1
1.83669097821668 1
2.66835277558327 1
2.13554298530232 1
1.68341885623967 1
2.02832834443586 1
1.62111556641187 1
2.13032313772048 1
1.87420576212958 1
1.68593072322131 1
2.14600951597546 1
1.88268837978119 1
2.17707524462367 1
2.28419273949137 1
1.85513233841346 1
1.29032984318377 1
2.36380936564913 1
2.35878051993698 1
1.83877065660155 1
2.46451542296921 1
2.09889398523971 1
2.55314382726471 1
1.92598969635092 1
2.05135856120102 1
1.97021122708381 1
2.78083812184367 0
2.01621138629925 1
1.87187593874309 1
1.66017733316872 1
2.32137350349466 1
2.44012738965543 1
1.80596101250801 1
1.32599434114392 0
1.63759071336886 1
2.14834572709147 1
1.27272962717718 0
2.08914743742343 1
2.41421446186751 1
1.32325646617842 1
2.09850206472053 1
2.27238718728273 1
2.13910853493642 1
2.28848324354732 1
1.50958704601452 1
1.91732195381679 1
1.7262682737563 1
2.05848528400306 1
2.24118005599548 1
2.60202239346548 0
2.08261842327678 1
1.945658476701 1
1.73474022342639 1
1.75694875269992 1
1.0489560525406 0
1.94801145438803 1
1.25168068063402 0
1.74518422526393 1
2.65132924502017 1
1.94060837302362 1
2.1986810575232 1
1.37944232767042 1
2.14083741276107 1
2.27707786072797 1
2.57848601878408 1
1.63645096063425 1
2.06932749242066 1
1.44388975156357 1
2.1647631593838 1
2.32177304067184 1
2.29502580403585 1
1.38053239812488 1
2.53359006512275 1
1.70605528045802 1
1.93020961316675 1
1.33097324865224 1
2.19680096556034 1
1.81917018084542 1
1.93177904824871 1
2.28195031797958 1
1.94072564448386 1
2.07730429395421 1
1.74320714925368 1
1.6468735930721 1
2.10755099950204 1
1.87894818382173 1
1.28558166872848 1
1.74781529976362 1
1.24479587678581 1
2.08005917048225 1
1.46032566433555 1
1.95659506057455 1
2.12202205845924 1
2.48992204546869 1
2.16673470565982 1
1.71594069638535 1
2.31126057806986 1
1.70621068533353 1
1.69222341190045 1
1.92017237383025 1
1.85207361358022 1
1.63205428111382 1
2.28739121245666 1
2.17866003508877 1
1.46856738323759 1
2.05505709930455 1
2.18851861966031 1
2.29197275504935 1
2.35401012520677 1
2.22699205286263 1
2.16460479913577 1
1.63212551051412 1
2.16708953335577 1
1.63784324253068 1
1.93856492405942 1
1.6664532607751 1
1.75477920993523 1
2.46294054025522 1
2.03250830345418 1
1.25767526851176 0
2.21762634045264 1
2.22743364743608 1
1.88587457214123 1
2.84154140361601 0
2.49117024100564 1
1.76071020760361 1
1.81387469475693 1
2.00843502341 1
1.77313640776837 1
2.44147270017878 1
1.6174443831998 1
2.28563742391574 1
1.68264946826363 1
2.59553034372487 1
2.11717524771641 1
2.54112661890088 1
1.78982754706896 1
2.28018342432222 1
2.13252413926126 1
2.15919526128457 1
1.81242789095661 1
1.80948493838631 1
1.94242657155107 1
1.56866577028642 1
2.0846839158933 1
2.03336356162545 1
1.58486773101976 1
2.50941480713374 1
1.70627686894388 1
1.76345130547617 1
1.94460017778294 1
1.95956935719094 1
1.12705605196326 1
1.79399070364417 1
2.16704930658668 1
1.48695602513694 1
2.15170721953391 1
1.42069028214801 0
2.5239408955966 1
2.31212039793334 1
2.01985290526254 1
2.00914078645338 1
2.1041235475709 1
1.87411715232205 1
1.7872535498285 1
2.553046490329 0
3.05551901505353 0
2.33755412332053 1
1.65761583366799 1
2.27010741915787 1
1.88395762177528 1
1.07712574609917 0
1.68977653097729 1
1.98402930454654 1
1.86886625059342 1
1.8334868312536 1
1.99698918370387 1
2.41850805597273 1
2.14864775784826 1
2.26220233269359 1
2.8247019908497 0
2.12292880040689 1
1.65963538837556 1
1.77246585589507 1
2.01261599979973 1
2.54191473082626 0
1.94213921805699 1
2.55219627745867 0
1.51957385880486 1
2.02662562945793 1
2.1840706702777 1
2.66986518028988 1
1.69833301893226 1
1.69860302428729 1
2.24595289481795 1
2.43097732234621 1
2.42272472841089 1
2.61935511867634 1
1.747705620777 1
2.22703671285294 1
1.57563047882585 1
1.84934475536684 1
2.23487525790256 1
2.00845501389973 1
2.22697350755051 1
1.63885035416629 1
2.69176834023163 1
2.13860266005578 1
2.64092919389557 1
1.72971549263178 1
1.94662198845881 1
1.93317404094439 1
2.43465535685801 1
1.73757956301535 1
1.62202766187626 1
1.8476293055822 1
1.64121007158296 1
2.29678434844512 1
2.45443833928089 1
2.27581567552784 1
2.40395992341105 1
2.08807689858032 1
2.22841969597131 1
2.4300366263929 1
1.47347825002868 1
2.25963687707878 1
2.04128994196559 1
3.25646729254607 0
2.06466393030667 1
2.36874243779838 1
2.71977730558169 0
1.37219795973763 1
2.2328554120035 1
2.85745976867872 0
1.78251585390225 1
1.03936615242796 0
2.72954831389778 0
1.7629185672749 1
2.28812076113443 1
2.16696747782092 1
2.52084446009388 1
1.9368817907913 1
2.34467506752228 1
1.45592987313048 1
1.8315259646311 1
1.94558531217984 1
1.93337886127722 1
1.64909710998061 1
1.95488883242886 1
1.60466975695437 1
1.99263094830969 1
1.28246407849392 0
2.00973715314845 1
2.75921483459902 0
1.31866327308024 1
2.64380542219771 0
2.5636372638635 0
1.83044030957745 1
2.75562514931782 0
1.41232094217487 1
1.75134105556594 1
2.36955082029176 1
2.02470709981065 1
2.2262539202338 1
2.08418174451235 1
1.73869451396263 1
1.854362368713 1
2.39412610606609 1
2.27761789572708 1
2.1142574306836 1
2.24045160320183 1
2.14106290127874 1
1.70305260078255 1
2.0374422921509 1
1.91443681056549 1
2.27771781294421 1
1.27037475952754 1
2.25462736869545 1
2.16394503213243 1
1.89286311488967 1
2.50195344028777 1
1.91669134421322 1
2.03749479406987 1
1.99165141287447 1
1.87852411861091 1
2.35309627830517 1
1.18771660325472 1
2.21319748208076 1
2.06289319156058 1
2.15345807645699 1
2.3998975327963 1
1.72290018356349 1
1.28644915990399 1
1.79119122540235 1
2.33864426110018 1
1.67879551273757 1
1.84974959774112 1
1.79900711814713 1
1.17274720909854 0
1.46470343857455 1
1.75398858472305 1
2.66149162105808 0
2.82234753131639 0
2.2154162803376 1
2.05458934616913 1
2.67184305865622 0
1.83781624605084 1
2.61490526924379 1
2.27208224360955 1
2.10460458042781 1
1.59808825053871 1
1.9952620585139 1
1.86442301549661 1
1.93439261481063 1
2.22703550855963 1
2.4312252793526 1
1.72717286400663 1
2.19568583383271 1
2.04271692309912 1
1.97543303118191 1
2.1272810418774 1
2.33691525103839 1
1.9299049960123 1
1.85413748949792 1
2.12821563622269 1
2.45484256456107 1
1.99502958393886 1
2.10390974253856 1
1.23395264314199 1
2.06010319418075 1
2.07254486442579 1
2.01846893908405 1
2.23378007671196 1
1.90749076859053 1
1.50691690605854 1
2.16767927473995 1
1.59534440704624 1
2.52824006397831 1
1.96633084102856 1
1.9312155185898 1
2.38511737268099 1
1.893957364137 1
2.12383295153909 1
1.89128531583339 1
1.88756581862677 1
1.87619247507453 1
2.13379566763793 1
2.38887541486507 1
2.55466558088652 1
1.73356668598651 1
2.11538481093393 1
1.76027923523639 1
1.75689267611684 1
2.47153877497495 1
1.73815786525124 1
2.35885200068204 1
1.50792247147198 1
1.39389614564282 1
1.88043421393169 1
2.03561255565798 1
1.80922586985479 1
1.72476632046685 1
1.34763382907486 1
1.90174906660541 1
1.93034103490798 1
1.36601823940709 1
2.00945429427352 1
2.42599377778829 1
2.04485221732001 1
2.14594829335302 1
2.0186027315229 1
1.87124968132311 1
2.43047379820782 1
1.4009380967556 0
1.4997496170279 1
1.77446519628412 1
2.17258836938224 1
2.38051836809415 1
1.99619810810892 1
1.92686124117711 1
1.33253184303395 0
1.93941191740958 1
1.99423223957164 1
2.02481337905589 1
2.05526549116793 1
2.5434877321803 1
2.07379994139901 1
2.34526429164667 1
1.5639157564618 1
1.87575807829303 1
1.7874605281089 1
2.48821399537704 1
1.61591892942406 1
1.98986541185234 1
2.4287382549437 1
1.75690239837468 1
2.09771564808666 1
1.73528762550496 1
1.75768486997336 1
1.62195106659032 1
2.32978109945849 1
2.01417868840911 1
2.01522973761326 1
1.85129544334793 1
1.85218458855695 1
1.78688529506359 1
2.19517295291418 1
2.36731138581464 1
1.96852125119737 1
1.96816237778268 1
1.58527218044286 1
2.19888319966684 1
2.29502075722334 1
2.77994855339033 0
1.3478939227954 1
2.18621585530072 1
1.71143248589234 1
1.55058873072785 1
1.30948925112428 1
1.32766613861151 0
2.27861599047533 1
2.09655965178549 1
2.08196227547936 1
1.65937772074312 1
2.39171817953125 1
1.94931637497845 1
1.76304692225622 1
2.31539070666737 1
1.64499226225961 1
1.68623034593873 1
2.22904039353834 1
1.35239644827327 1
1.97100724417229 1
2.05560763035171 1
1.29691652620305 1
2.15743223575119 1
1.75266560760612 1
1.92963277225704 1
1.76286214480643 1
1.92927261130923 1
1.71888638773825 1
2.07816944090628 1
1.86743605146943 1
1.8212701567236 1
2.53386122248179 1
1.86786126743366 1
1.7299118574207 1
2.45125991282956 1
2.13979239578711 1
2.33140084732663 1
2.59287743899686 1
1.56344111312456 1
1.99579373376436 1
2.21688889262001 1
1.99694217115454 1
2.19498496707603 1
1.47723802423668 1
2.16670560508966 1
1.77719306148221 1
1.98452089088714 1
1.91808209659334 1
1.8202583655554 1
1.93987454513686 1
2.55336258118764 0
2.38728891113648 1
1.80955832852201 1
2.22739810703757 1
1.48960586294449 1
2.12165311268217 1
2.42832080056835 1
2.50622871030637 1
2.00011953619935 1
2.04342104450256 1
2.3382966351632 1
2.16551097168495 1
1.64731393933119 1
2.14611287194449 1
1.51820638889022 1
1.9862279730473 1
1.98006423594725 1
1.47180013258345 1
1.98998082195037 1
1.72463365165403 1
1.77593017013064 1
2.5233761453542 1
1.49699525086846 1
1.79741543897025 1
1.38194088429264 0
1.59387193873601 1
1.87052699733771 1
1.92894695173435 1
1.57460477701051 1
1.17324351898421 0
1.96979216923605 1
2.35343332016772 1
1.56615269015981 1
1.87992874064536 1
2.27441945948025 1
2.2237983645948 1
2.14525542274908 1
2.13758415899052 1
2.35387566612465 1
1.79204558094161 1
1.85448494625485 1
1.86168600164134 1
1.89552913769433 1
2.38160874621232 1
1.39494809183841 1
1.68521488870702 1
2.19190409873343 1
1.2072400075837 1
2.78261914256664 0
1.95743306314907 1
2.27301795631568 1
2.85603505684436 1
1.91431388085408 1
1.82564393172193 1
1.83114114852707 1
1.68487764414431 1
2.6341063484675 1
1.70112471131695 1
1.80334063959176 1
2.17082483317157 1
2.19225319091462 1
1.91578360249595 1
2.04873542360161 1
1.87151491572598 1
1.45427452728691 1
2.6924277098801 1
1.51284144164221 1
2.01831242218988 1
1.445680370201 1
2.47008680513524 1
2.32211749468081 1
1.9375300040071 1
2.15746774054083 1
1.8270612405335 1
2.28593923463849 1
1.67444058274546 1
2.09372105160327 1
2.26223922225179 1
1.45242279524698 1
1.35537561060628 1
2.43045651423823 1
1.97110620115824 1
2.37247461960838 1
1.48540343285582 1
1.49228968245051 1
1.91842645840782 1
1.71996524758613 1
2.00911998830922 1
1.61910653027264 1
1.76010927254321 1
2.74286224769347 0
2.11080511344971 1
1.33997582909559 1
2.24496545471847 1
1.83187005641454 1
2.49310310621547 0
1.80120897319974 1
1.97928537918079 1
2.00966624156869 1
1.85254783092326 1
2.13057309136187 1
1.09827276813779 0
1.50044569020758 1
2.77899794816213 1
2.0182680880013 1
1.67966384446621 1
1.93722734995181 1
2.05122588287032 1
2.13776792392285 1
1.93571391308681 1
0.985657531831195 0
1.78438367787971 1
1.96767462777559 1
1.73401897480867 1
2.23473847338131 1
2.29710260288857 1
2.19348525819039 1
2.74196029776059 0
1.96278034257057 1
1.79303058155308 1
2.32841680281916 1
1.06671696920747 1
2.20917591975556 1
2.02299937959005 1
1.6835644236416 1
2.01082850189596 1
2.30194750828042 1
1.71456068568566 1
2.34278929342625 1
1.41416181479059 0
2.0202169385587 1
2.54395248395697 1
2.21281425483116 1
2.10452391598167 1
1.89514635959528 1
1.35779931693139 1
1.76924690489459 1
1.68631744934522 1
2.04930385080155 1
1.69359140002156 1
1.5157556599031 0
1.94296940479172 1
2.31094906016123 1
1.99280559021091 1
2.6872282402403 1
1.86966729818453 1
2.40775182284154 1
2.27476941389229 1
2.20553359514885 1
2.02634541203441 1
2.44114229197356 1
2.04847936202684 1
2.77442830174185 1
2.03035874449099 1
2.67706891763652 1
1.7333864778657 1
2.4200775442632 1
2.38564733973657 1
1.79099301636899 1
2.23158955239872 1
2.536361817429 1
2.36521090181018 1
2.60819586167179 0
2.55053839881856 0
2.23416862944965 1
2.3148750492974 1
1.56551693465382 1
1.78748844995278 1
2.26833714668673 1
1.90793774781968 1
2.35195185334205 1
2.25687221202077 1
1.93738265501821 1
2.06165673308515 1
2.4915470657443 1
1.06149469645947 0
2.85186546867276 0
2.04857357977885 1
1.87863261369567 1
2.52364044062769 1
1.93567935605098 1
2.17322960275489 1
2.34865741076343 1
2.16696655925638 1
2.28397738732317 1
1.66354096658287 1
1.72522176594163 1
1.91844034494666 1
1.69554087304187 1
2.42910096191826 1
1.66555251554766 1
2.27214066829962 1
2.00696749902379 1
1.35230762900069 1
2.90515227543099 0
2.29761590300405 1
2.20426001289587 1
1.95509697917453 1
2.57828916906867 1
1.88774510031476 1
1.50504682787808 1
1.39868941206665 1
1.95092997070728 1
1.55866853704538 1
1.86879947303928 1
2.08279943225467 1
1.81173324508773 1
2.53060216898704 1
1.95518235272639 1
2.10692641437476 1
1.39036555686777 0
0.899284168647889 0
1.661716828538 1
2.33733114538957 1
2.04976090300804 1
1.74718405764647 1
1.94760838066709 1
1.84770580804722 1
1.99886746366224 1
1.53897224138326 1
2.0678714915741 1
2.61709715479152 1
2.02198825132618 1
2.75943180556516 0
2.36443787923567 1
1.55277804914053 1
1.81934456836719 1
2.04819118862984 1
1.51265467839155 1
1.94321448218297 1
1.67855569109071 1
2.01706201411536 1
1.63890599677589 1
1.91440277773731 1
2.15960592573332 1
2.05830709571079 1
1.80784306574763 1
1.94297110742508 1
1.42346529876099 1
2.44721970526362 1
1.55350312512625 1
1.78421927022933 1
1.25919703330559 0
2.05911145321333 1
1.21243506563818 0
1.56761880098301 1
2.46904784463768 1
1.94379550261234 1
1.89912522539299 1
2.16424912827862 1
1.43505365629428 1
2.14188945900768 1
2.50072386938312 1
1.89369796344742 1
2.12037056460099 1
2.14958362067485 1
2.1677132703164 1
2.10229362657543 1
1.94384482170192 1
2.61142523181289 0
2.44323906988595 1
1.96484008275214 1
2.2327200594784 1
2.0801254421596 1
2.24517355319621 1
2.1407982589264 1
1.91580673493449 1
1.7283873196496 1
1.98850456235645 1
1.8844128655286 1
1.71232473921806 1
2.10489078772203 1
1.35752822612926 1
1.81482329498812 1
1.89473479533109 1
1.56206969231712 1
2.11378787639695 1
1.91236459561506 1
1.87077953740225 1
1.80865976458183 1
1.72719343359443 1
2.40224643455809 1
2.16575877378225 1
2.0829895411161 1
2.30322030995823 1
1.95799857184028 1
1.73355527462434 1
1.82108241602911 1
1.92705022440582 1
1.84795441588877 1
1.98916402854072 1
1.80391044732567 1
2.00673647498785 1
2.33751798068043 1
1.64331786686401 1
1.80294129572538 1
1.92185965844201 1
2.22587628975107 1
1.86186048972225 1
1.90502314600126 1
2.20022761902403 1
1.81446250339561 1
2.31209528933582 1
2.27373835210129 1
1.99877375736684 1
2.22535274625849 1
2.4570857834211 1
2.53298749084372 1
1.98798213860041 1
1.72496791412076 1
2.37703977302906 1
2.36606694782382 1
1.81845520045148 1
2.1435925315343 1
1.60830267162564 1
2.27775105337074 1
2.32754468228893 1
1.86276140219769 1
2.57312198323606 1
1.73523214092 1
1.88208600064773 1
2.23023680951572 1
2.51105658784859 1
1.21239033005392 1
1.95961600919854 1
2.48102396822319 1
2.02005202178656 1
1.46905203698242 1
2.50507635233921 1
1.92161050320532 1
1.75125947334898 1
2.60635950747106 0
2.27545682343132 1
1.60859052031656 1
2.12393449944763 1
1.20219327262932 0
2.37211545599756 1
2.0159707590778 1
2.61836673637406 1
0.956846955238327 1
1.9665168897311 1
2.69336150475859 0
1.89647445985966 1
2.18912887603429 1
1.80672967190898 1
2.1407776433335 1
1.74367438920885 1
2.00574898877804 1
1.51971009842267 1
1.44857097046642 1
2.25386690461947 1
2.266721969611 1
1.7367886747419 1
1.45857742706967 0
1.67994102369123 1
1.65465078519328 1
1.54614440888246 1
2.4463036515463 1
2.27331718556683 1
2.36193972507247 1
1.85430515743836 1
2.09722718272676 1
0.886165271896064 0
2.24624818271758 1
2.21240897351952 1
3.06668281460738 0
2.12282118865251 1
2.66381964527392 0
1.61435845508421 1
2.0971225417073 1
0.860253675320626 0
2.01670989770497 1
1.53869123144328 1
1.68320604981478 1
1.72206613563721 1
2.33448882738926 1
2.92942238590819 0
2.2709516329112 1
1.77716271343762 1
1.94089280406541 1
2.02567793470613 1
2.10230325859877 1
1.83115163642659 1
1.62392476810612 1
2.34269838808306 1
2.05367537216404 1
2.0772759935811 1
1.87193172724961 1
1.81166759665287 1
1.66889869557817 1
2.11608425450258 1
2.21505485997338 1
1.67886282116147 1
2.05622832541029 1
1.17386246286871 1
1.98061543450275 1
1.32916959734364 0
2.8350321755535 0
2.30223906725607 1
1.48968504665636 1
1.79147947912053 1
2.03766908647355 1
1.71195463213466 1
2.80222565851002 0
1.566384946643 1
2.55293401753905 1
2.4134960298226 1
1.92200573818219 1
1.23685415824257 0
2.05069265883387 1
1.61176585495453 1
1.98573881482045 1
2.39811830354728 1
1.77748371726729 1
1.90363259366378 1
2.12724389984548 1
2.39754413238825 1
2.19482637754602 1
1.56355197222012 1
1.75191709544788 1
2.34391142156457 1
2.358220695655 1
2.01174198472961 1
1.67140195681126 1
2.23950207271866 1
1.53857998106069 1
2.22420257639501 1
1.74876197901428 1
1.96282705005095 1
1.80403276875836 1
1.80771786352128 1
2.09332708436616 1
2.11344868026043 1
2.71945493001224 0
2.28109440421622 1
1.11005701173748 0
2.37223405970926 1
2.04176004450335 1
1.49324359771669 1
1.63250781244892 1
2.13931964386749 1
2.58164832599189 1
1.57577597681687 1
2.23622120914653 1
1.73598069265883 1
2.39067328837926 0
1.56805448083941 1
2.53760950257707 0
3.40811818297323 0
1.57212210508116 1
2.0566693583491 1
1.49110890895565 1
1.55054493343205 1
2.26795758985146 1
1.47559185380528 1
1.71674666576365 1
2.04571156870056 1
2.38409943636922 1
2.01504735228592 1
2.18570061326071 1
1.93232362119566 1
1.88143539034494 1
1.54833382753982 1
2.16908792959339 1
1.86768527841715 1
1.87988354766241 1
1.94750761143627 1
2.4043987252738 1
1.23280252329712 0
2.16325735804681 1
1.88238764813594 1
2.27174729280503 1
1.88438543401914 1
2.3524450466708 1
2.4063694065805 1
1.70862298576419 1
2.05677808099713 1
2.30555687445281 1
1.70257795390227 1
1.98336395682455 1
2.26853153166867 1
2.44905629812421 1
2.01040774994027 1
2.43449610345307 1
2.22608882864836 1
2.79073097190096 0
1.84748779650677 1
2.21682683886897 1
2.14487355949395 1
2.08154272226859 1
1.7132076944891 1
1.83603004625664 1
1.75394141854617 1
1.99454964970537 1
2.3005471061008 1
1.64500257349463 1
1.99495349179984 1
1.74380231997637 1
1.71476956412874 1
1.79979454734728 1
1.87871040309109 1
1.59571103282581 1
2.27650820705069 1
1.57494969132111 1
1.91619072304431 1
1.2325453151935 1
1.93703093404474 1
3.22865726513805 0
1.95285132058132 1
2.17660427649105 1
1.51237704909085 1
2.33316745727523 1
2.27612266066936 1
1.33312569638131 1
1.95760898689368 1
2.62688918505782 1
1.22398455625763 1
1.84794505025348 1
1.80382763102205 1
1.99247075449584 1
2.29817492134011 1
1.87608764093916 1
1.47405520817677 1
2.16529081413615 1
1.95918016970067 1
1.80398570022479 1
1.56420893166164 1
2.12547030179966 1
1.92929696600463 1
1.89863478862335 1
2.22725803210288 1
1.65774952552475 1
1.96659496059055 1
1.82263004768821 1
2.35414224989595 1
1.24500184805436 0
2.50494596567198 1
1.41518693774415 0
2.78893639906385 0
2.17907087536449 1
2.15527642429729 1
2.40329385121754 1
2.12421940067035 1
2.25308647765863 1
2.33067912374443 1
2.04993955078356 1
2.52593009450889 1
1.65528002940746 1
2.29208199219957 1
2.85687627176167 0
1.66022031575653 1
2.70166320824094 0
2.14576888451708 1
1.22844666705668 0
1.85998734078773 1
1.73411605600708 1
1.39516460761987 1
1.65100983675635 1
1.36981693572854 0
1.35483143809082 1
1.70408883015242 1
1.64522456408478 1
2.21639913598193 1
2.08218585276396 1
2.37792415547182 1
2.03359245954251 1
1.80080746354185 1
2.25738172805903 1
1.53753986804465 1
2.40857369942809 1
2.5278616153861 1
1.83691365279525 1
1.61919545979023 1
1.99625942712044 1
3.17434976032495 0
1.7370049319801 1
2.17792153241664 1
1.6671939864632 1
2.44494754807654 1
2.25428595651295 1
2.20519908437439 1
1.45079617008086 1
1.91680103101398 1
1.65873516626582 1
2.35892893706724 1
1.13344116870517 0
1.96886859069268 1
3.12035143803305 0
2.49307397452324 1
2.33993391246774 1
1.74487367552552 1
2.1173229861714 1
1.35061841289306 1
2.78768798147235 1
2.05098570711034 1
2.36765119780988 1
2.05702497362901 1
1.95294142266462 1
2.36306751234706 1
2.35477865733239 1
1.78024617549957 1
2.60014285769373 0
2.49374065299608 1
2.33400409236578 1
1.93251535279417 1
1.60195957860461 1
2.09970921861942 1
2.15156334482266 1
2.74404292082906 1
3.08159812366587 1
1.8468145150714 1
2.15951485389235 1
2.23837416015714 1
1.7956540821661 1
1.58673172629641 1
1.60058480511387 1
2.10209893427881 1
2.06351190308095 1
1.77994890899534 1
2.22901918532266 1
2.41193950039706 1
2.04293647643154 1
2.25114403828185 1
2.07074418532472 1
2.24852401335635 1
2.45662107817861 1
2.1840701961236 1
1.93860030581 1
2.43221766262393 1
2.00748835209572 1
1.52752084118059 1
2.03166278767062 1
1.83925061837518 1
1.8074829371232 1
1.67628230398048 1
1.6606280018494 1
2.32741834221594 1
1.78608882799291 1
1.94367492121768 1
2.12876127832706 1
1.4439900828331 1
1.31242295766505 1
1.98536488528302 1
1.6494789006754 1
2.12673580793193 1
1.87075221292021 1
1.86595643982997 1
2.38779908863298 1
1.50095818330576 1
2.00865778903997 1
1.76980973157118 1
1.95359009112566 1
2.2884268864992 1
1.90591792178269 1
2.09273090798566 1
1.95372263720209 1
2.87288309908349 0
1.56856251260993 1
2.4576982423106 0
2.38358477441317 1
1.49338782196847 1
1.90298912375216 1
2.35639794022303 1
1.70881910350984 1
2.06888737886784 1
1.83343954931601 1
2.56260377647406 1
2.24031341413903 1
2.1528554861741 1
2.13667708167774 1
2.19978933986309 1
1.56081170095361 1
2.82661455562413 0
2.23289569612078 1
1.94866839099026 1
2.19982684444735 1
2.9704911369333 0
1.89249140414255 1
2.22683763458187 1
2.0882654379112 1
2.24660431979756 1
2.21288648237245 1
1.8582471754908 1
2.1996836700749 1
1.18454127932067 0
2.43845819616079 1
2.27454443453887 1
1.94226475042483 1
1.69223232900683 1
1.54639461580573 1
2.37044833453918 1
1.75889778138292 1
1.5125053736187 1
2.0422067275628 1
2.20589381115043 1
2.07717997538226 1
1.58893729551359 1
2.06356577746494 1
1.77251818345148 1
1.82051159948864 1
2.08801763836864 1
1.37635876720338 1
1.70991475772429 1
1.88679011039007 1
1.63841421544798 1
1.24813311488031 1
1.69051318420928 1
2.05610221560811 1
1.24602705057081 1
2.54016672846142 1
2.1356866845938 1
1.92666951814486 1
2.33440431034539 1
2.16649380685323 1
1.69412287735506 1
1.80494901855061 1
2.34294071585091 1
2.1663327942001 1
1.27499700207275 1
1.92880869112862 1
2.13071580457634 1
1.72827194293565 1
2.01095708192877 1
2.27484916487292 1
2.31531614313505 1
2.26014783132532 1
1.97785139300779 1
1.61202030184142 1
2.09008202017009 1
1.45336515141283 1
1.57537586526074 1
2.03013348280799 1
1.7531101738535 1
1.2196721421161 0
1.37396451830796 0
1.45921922381284 1
1.76380881511818 1
1.4426191456589 0
1.93517012738943 1
1.46258386555174 1
2.4091975499554 1
1.88778298709374 1
2.30259765044808 1
1.92236180312878 1
1.61886360200513 1
2.11391221164821 1
1.63346014391894 1
2.11532355005917 1
1.34285295024338 0
2.78756057818678 0
2.11905732463961 1
1.49144743413872 1
2.25103930727749 1
2.0441836110533 1
2.8019484896672 1
1.83381800840858 1
2.00969365506865 1
1.80172240339769 1
2.47912091033098 1
2.15407254032709 1
2.98595060169552 0
1.6110045886795 1
1.63322815964557 1
2.00835324675099 1
2.25096896849117 1
2.09623388497359 1
1.99517899106634 1
2.26412696579732 1
2.16852664276339 1
2.36080601953598 1
2.12139290553441 1
2.10882846775977 1
1.93120405647492 1
1.88378097238476 1
1.14866846350047 1
2.35082094399113 1
2.45725244705573 1
1.56313733491686 1
1.45496303523629 0
2.03623699305632 1
1.35463776553449 0
2.45637136835963 1
1.15491834842351 0
2.13631212971646 1
2.20360235128925 1
1.98255402385807 1
2.1799663353209 1
2.02017346410282 1
1.52153189578394 1
1.25378624351795 0
1.75077189179919 1
2.42919382113398 1
2.04097771984511 1
2.25513742155849 1
2.43803960860247 1
1.87227612246838 1
2.75124924830381 1
2.61174130980459 0
1.52497578852716 1
2.31694748348779 1
1.83164918616362 1
2.00826809459777 1
2.06002044850263 1
1.97747983357864 1
2.05271429654405 1
1.42594299720789 1
2.12814254608033 1
1.57702939589739 1
1.13661106621069 0
1.94953563624732 1
1.17179804748762 0
2.21100111223489 1
1.79667062226835 1
1.73828206447093 1
2.49145010538078 0
2.14432055225661 1
1.95934716567322 1
1.62620974900139 1
2.14022442706531 1
1.15263478413216 0
2.63823293419514 0
1.99178267204344 1
1.8048795995372 1
2.61810739220668 0
1.46270374571064 1
2.02598724220611 1
1.95075059950696 1
1.84042627629799 1
2.00655559820821 1
1.90797290079019 1
1.99888582597332 1
2.5294170939663 1
1.78894674627401 1
1.9062886903562 1
3.25899465259614 0
2.05036703778394 1
1.85693999938258 1
2.49989283741983 1
2.43148695278709 1
1.57713545493734 1
2.35908964892483 1
2.04431261589595 1
2.70680695189551 1
1.96373939966173 1
1.86922121366269 1
2.40035138010756 1
1.61161142476559 1
2.02212391437814 1
1.75036294695044 1
1.92414760245069 1
3.00567785909115 0
0.982341457649472 1
1.70035747149645 1
2.54560582253784 1
2.28003441245317 1
2.02860006711018 1
2.34282754331164 1
1.94084519913596 1
2.13613721957704 1
1.74093856601964 1
2.2811553990773 1
1.73433345324651 1
2.59243193799937 1
1.53425048913328 1
1.57192115305935 1
2.11389669999964 1
1.88027551707485 1
2.70233005802955 0
1.97840620082106 1
1.98464307688546 1
1.7989300144651 1
2.22612853967236 1
1.68035680990773 1
1.83575711850794 1
2.53659360890462 1
1.86604497930228 1
1.66627392289463 1
1.23668147725274 0
2.23642487984186 1
2.34027675448382 1
2.14372196056724 1
2.11618471968822 1
2.59708228986184 1
2.1060469881963 1
2.28701413448433 1
2.07286734795132 1
1.91972734302794 1
2.28767734424816 1
2.15299986047776 1
2.03022477257402 1
1.77867274348716 1
1.92113308965386 1
2.05316780265398 1
2.21448595569503 1
1.98990770462524 1
1.79954859592549 1
2.18735852823433 1
2.09133030513238 1
1.47805694069449 0
2.17234369451765 1
1.66581088131535 1
1.46094516026298 1
1.8277463684905 1
1.58520966367201 1
2.03564788816438 1
2.39428106371353 1
1.74786492623819 1
1.88477589998301 1
1.87288058687305 1
2.37697709110258 1
1.67584817003776 1
2.66762182903247 0
2.32914329425561 1
1.75558243871703 1
2.25765256958715 1
2.55334277511123 1
2.67227614192782 1
1.98037678605651 1
2.1975126977533 1
2.19813309061258 1
2.39627289547937 1
2.24651280037687 1
2.29553694447021 1
1.26046722655609 1
2.04192886417963 1
1.71026940077128 1
1.77585608511324 1
1.1549622737079 1
2.00578857975799 1
2.40230572538851 1
2.22197848074155 1
2.02381612529714 1
2.08806332319945 1
1.6237663984337 1
2.10714760439707 1
2.31351898975284 1
1.6220122899199 1
1.69624302478753 1
2.01358516866103 1
2.60492635046713 1
1.71022910436598 1
1.47854071593822 0
2.76387446833107 0
1.92407408072476 1
2.38410872346723 1
1.68769107045641 1
1.8480612086896 1
2.20284741932244 1
1.64582443484779 1
3.57774548695042 0
2.29505258229051 1
2.19732206356801 1
2.0816918974744 1
1.99256896727205 1
2.29478669883294 1
1.99125609068194 1
1.42895696611524 0
1.70434202273044 1
2.19165351701228 1
2.07628581907753 1
2.32201565819496 1
2.19091184406313 1
1.90480568187261 1
2.15118002497052 1
1.19766395631977 0
1.57177258581317 1
2.5450258710496 1
3.09448911770546 1
1.44403343149339 1
1.83747124782038 1
2.21225229010668 1
2.06792213765055 1
2.32352229099238 1
2.34971595539118 1
1.77256740761593 1
1.77975637221797 1
1.86372194625202 1
1.63061112479733 1
1.55559053800024 1
1.69167886404632 1
1.96731517835458 1
1.9215857570847 1
2.89363485605601 0
1.48706220984912 1
2.34116021348845 1
2.37529299544692 1
2.34699133576242 1
2.1181331950974 1
1.53262330722286 1
2.01391290723261 1
2.02936409467092 1
2.43292321083223 1
1.20290372395238 0
1.47169930200151 0
1.91256065739288 1
1.90486836427349 1
1.61990826096379 1
2.45885407126165 1
1.84423333465356 1
1.6378074214915 1
2.51962831196576 1
2.34926645910032 1
1.86525095601065 1
1.55237038343352 1
1.95375068814378 1
1.65791804373214 1
1.97924787936583 1
2.2749061648131 1
2.35049818528148 1
1.67791315778016 1
2.4544957718006 1
2.25934770009778 1
2.25498389234591 1
1.83822605758682 1
2.24325384185725 1
1.94071277050951 1
2.12106530191875 1
1.89246018149674 1
2.52275785311498 1
2.33098509034874 1
2.00573457422074 1
2.0147225657631 1
2.22447592652063 1
3.2879669521994 0
2.01364261747546 1
2.24400359779239 1
1.6967692207814 1
1.73217269398465 1
1.99442077548785 1
1.44068990181015 1
2.2413926037771 1
2.07429865762037 1
1.66780281510326 1
2.40845958713528 1
2.01671954925197 1
2.36458741156888 1
1.32745443324687 1
1.09184144563716 1
2.23409361175533 1
1.68998348733422 1
1.78346821416113 1
1.6343952089031 1
2.55383104450596 1
1.67066979615569 1
2.06040237954392 1
1.53297846942854 1
1.64314185648711 1
1.96141035921316 1
1.9669610886583 1
1.74128821610555 1
1.64610305769278 1
2.5501737829332 1
1.89182534872223 1
2.01388636795525 1
1.74152195324198 1
1.74767830939178 1
1.92346465131657 1
1.33690923557855 1
1.37499319155725 0
2.00203043570317 1
2.10255911479453 1
1.84625913838201 1
2.11863748569434 1
2.61610172645577 0
1.56559457572956 1
1.62990647754973 1
2.20896966397094 1
2.17898865490529 1
2.11436477537257 1
2.11396069999812 1
1.9621029930229 1
2.19012685351664 1
2.23671874159549 1
2.33185799932592 1
3.1661252337295 0
2.12878302320107 1
1.83674712744544 1
2.21841017427206 1
2.84583363285233 1
2.37535313555669 1
2.13170136642659 1
2.26020778322088 1
1.95629422205885 1
1.78221086202947 1
1.52430658727709 1
1.98942484417664 1
1.50796044588984 1
2.43665600403924 1
1.8886748120273 1
1.92226358036022 1
1.93567300707233 1
2.15308851535512 1
1.84093834246719 1
2.2150427702377 1
1.96603980237636 1
1.46671991278033 1
2.01155122328959 1
1.65051361686432 1
1.87351314796389 1
2.51270489558772 1
2.02342880362723 1
1.98623947041625 1
2.71793812595488 1
2.5481898801942 1
1.49915022329515 1
2.15615566424196 1
1.33938454811484 1
1.60971683573369 1
1.84071668055604 1
2.05463761213026 1
3.06035013932614 0
1.85042046611629 1
2.24073020716576 1
1.66509057154286 1
2.23405263623982 1
1.68958313996395 1
1.61844998048697 1
1.6171641114726 1
1.59722932276115 1
2.06181547912347 1
2.28138269041039 1
2.34992597206811 1
2.08679551777054 1
2.2053666582232 1
1.74552146046691 1
1.8415278223457 1
2.18507985297138 1
1.90034657825188 1
1.62654210447721 1
2.00754543925134 1
1.48189961897161 1
2.3886042158818 1
1.9953268141341 1
1.39599587403764 1
2.0902436175012 1
2.15837151199749 1
2.46807774826448 1
2.54140408155544 0
2.08429879357984 1
2.74737741418883 0
2.11085310098848 1
1.73676687396949 1
2.68709365596035 0
2.57021101929022 1
1.8833561387024 1
2.25379230038864 1
2.20525135864303 1
1.62336142762217 1
1.43577136370711 1
1.99484663493663 1
1.89111183874063 1
1.86596914265031 1
2.40805655629558 1
2.13219518779484 1
2.72449991623705 1
1.39795682679323 1
2.85249357271096 0
1.8613404474512 1
1.9200920009974 1
1.7616946844172 1
1.68723061081525 1
1.88004099433084 1
2.24193927758399 1
2.06070184594612 1
1.39863167069577 1
1.9333697447047 1
1.86842239833915 1
1.38405928751104 1
2.0984122194116 1
1.66247632772089 1
2.65485086578644 1
1.71566541180717 1
1.96457459972787 1
2.26256752459411 1
1.39781856669698 1
2.49743782977199 0
1.85771152451152 1
2.45204781466795 1
2.52757147484929 1
1.7114869965741 1
1.47900432459691 1
1.51002983668141 1
2.38200710859159 1
1.91653004777817 1
2.29858313053672 1
1.77083941406532 1
1.88834133439864 1
2.32981102581933 1
1.95924129756977 1
1.6446637713221 1
2.43218074074292 1
2.02739074607024 1
2.20124905353345 1
2.552383321373 0
2.00280492322271 1
2.25437678767315 1
2.19017384280358 1
2.58393453061714 1
2.54732800515657 0
1.23898246776031 1
1.94260926571799 1
1.85073212843294 1
2.24991272794381 1
2.44242714007186 1
2.05698246836195 1
1.57003319749825 1
2.36393849910922 1
1.90552182704841 1
2.61983476660877 1
2.01447735070209 1
2.07397163507171 1
2.63236801657071 0
1.50718256077985 1
2.4177762175767 1
2.61123065823127 1
2.02143036986209 1
1.87014165151386 1
1.38226955395351 1
1.83161440159648 1
2.33855205229768 1
1.81453894074833 1
2.51360107659975 1
1.38670704461017 1
1.75459536159625 1
1.76771020343867 1
2.27836469985227 1
1.28006999633119 0
2.64657751938902 1
1.80362723000173 1
2.53875631491012 1
1.80436288152378 1
2.30643848638652 1
1.75905333879362 1
2.15531861541297 1
1.98676605285382 1
2.15011747568869 1
2.12194906859029 1
1.97770559202981 1
2.36820003503664 1
1.70083164602267 1
1.91393880172335 1
2.23993757193639 1
2.09459292685231 1
1.31425071919864 1
2.4498786906985 1
1.58997021715491 1
1.15131093961641 0
2.00958798287607 1
1.82561290617664 1
1.11929685089847 0
1.73599935083069 1
2.1430491314828 1
1.7498345822069 1
1.60750753477945 1
1.8946697956804 1
2.4816398371956 1
1.60895986326844 0
2.31325944987171 1
2.18697054944542 1
1.96583572777658 1
2.14496846978249 1
1.99438541652354 1
2.01154620146389 1
2.14636063395587 1
1.79168943835708 1
2.75237857766762 0
2.30704609304373 1
2.16020620963448 1
1.63935900607292 1
2.61843705652086 1
1.77127809691198 1
2.05065858695516 1
1.94510706531509 1
1.82970368347701 1
1.99727953399915 1
2.15691438224081 1
1.95388181769134 1
2.57360002141688 0
2.21112883840099 1
2.59714751211197 0
2.3156996261194 1
2.38871269237248 1
2.46425880911408 1
2.51638712991293 1
1.90824441344155 1
2.03908126403678 1
1.86890114997487 1
2.32224794635387 1
1.82131735942826 1
1.72888522314105 1
2.41871697911273 1
1.88235915197646 1
1.73073933569342 1
2.28384998899796 1
1.49014730186831 1
1.14049989543751 1
1.51240226359509 1
2.9304772171884 0
2.24390698908347 1
1.91516113846202 1
1.78492798572059 1
2.38895662569243 1
1.51862956991408 1
1.693901114688 1
2.32569742959136 1
2.24682038873482 1
2.2977039109169 1
1.88899748423365 1
1.62688909942356 1
2.91834513757469 0
1.61013613441276 1
2.32317056461908 1
1.77398988677774 1
2.00816745996369 1
2.23998648872387 1
2.24470830689014 1
2.19269534848812 1
1.6708958260529 1
1.6163387335778 1
2.14972115445857 1
2.28236752271224 1
2.37822352226728 1
2.1907205851447 1
1.92488498547948 1
2.77266309746016 1
1.76228542453127 1
1.94106742402141 1
1.61715450607303 1
2.45265684880365 1
2.62762977931825 0
2.0535564929698 1
2.1216072846695 1
2.24431813230366 1
1.80135852155732 1
1.79813247952815 1
1.72737704990793 1
2.22238519637936 1
1.39795462010864 1
2.05123434045669 1
2.15515314301957 1
1.97733407630725 1
2.3308172832591 1
2.19643897266078 1
2.10765519843515 1
1.78693032592416 1
1.09789859323098 0
2.07040968505015 1
1.98670805382086 1
1.37464845571459 0
2.14949526911887 1
2.03328758137472 1
1.68463970976803 1
2.08131713749998 1
2.50723735642939 1
2.42645188977548 1
1.80726153133154 1
1.71528869124088 1
2.91611362562419 1
2.15859981899203 1
2.18699011738636 1
2.40703568243098 1
2.07219184108942 1
2.09066074128539 1
1.65005385943597 1
2.24520997156314 1
1.92935695048873 1
2.01044422538326 1
1.71233990698522 1
1.58933475431969 1
2.03425739427901 1
1.7710980792068 1
2.28049603913656 1
2.34407829085924 1
1.60105651497108 1
2.43391635793526 1
2.04152602736302 1
2.24000869632187 1
2.45911979214 1
2.41898734180696 1
1.92474880743076 1
1.92376292114305 1
2.4144903709493 1
2.26660432432409 1
1.94638367254879 1
1.98376580517137 1
1.89045168262202 1
2.11698740369101 1
2.12241754715388 1
1.74194503525261 1
2.28491431644001 1
1.84980339018044 1
2.06643340128305 1
1.90411529005702 1
1.98602147466595 1
1.29785679112625 0
2.40077865690171 1
1.28851485773059 1
1.90500274631286 1
2.34438671261865 1
2.27022954739121 1
2.62266515776762 1
1.8478626901759 1
1.76523105774978 1
1.96398341925047 1
2.04951079545535 1
1.87349651199541 1
2.48026751393971 1
2.30200243976737 1
1.02684483949437 0
1.65079006934918 1
2.50614207982873 1
2.41412520469456 1
2.11226008925351 1
1.63678975984031 1
2.19554820312425 1
1.76263588510119 1
2.09837705947358 1
1.99553269124181 1
1.80440112813459 1
2.18285128609306 1
1.91400344540895 1
1.3335682395573 1
1.70324495445058 1
1.85457551290751 1
2.46240651304137 1
1.92884172082035 1
1.60018646803319 1
1.47254437110917 1
2.03807572313099 1
1.31025759595805 0
1.68053657775247 1
2.12253219515963 1
1.6101930765801 1
2.39846592181849 1
2.07902017440075 1
1.55812208813308 1
1.78896987709076 1
2.02608650209774 1
2.06256919233932 1
1.04884572466355 0
1.71611707095395 1
2.29614549426211 1
1.74145800919965 1
1.97548965829704 1
2.09216021473014 1
2.17843485015233 1
1.67305731646712 1
2.02935976921182 1
1.88005018198371 1
1.97248419342363 1
2.0368661090667 1
2.59550985452579 1
2.16824145640597 1
1.80773996697429 1
2.12073145967602 1
1.95187115919951 1
1.99265750294817 1
1.69119528932713 1
2.04828942585734 1
1.44440701316039 1
2.30667155644193 1
1.82802244563712 1
1.95069475414151 1
2.37608903998372 1
2.01767023658761 1
2.40837725123726 1
1.54811338328535 1
1.99095832020793 1
2.23508626888423 1
1.53324972030763 1
1.74779669537476 1
2.01317012383546 1
2.29633495386386 1
2.37582240914348 1
1.38920106832923 1
1.71648666834575 1
2.38220857809548 1
1.39875832819523 1
1.38258623379496 0
2.06608606228531 1
2.10165087762237 1
2.2091489420023 1
2.27629019135097 1
1.65708292298182 1
2.50968620487922 1
1.46779089962159 0
2.34081484423786 1
2.45676000615448 1
1.96930930131973 1
1.9328717980009 1
2.47227997689798 1
1.96261672069009 1
1.86710152545457 1
1.8346941409424 1
2.36195461742477 1
2.08305336374748 1
2.02276889329567 1
1.9281850028311 1
2.13120920590941 1
2.0255435258425 1
2.24401145882301 1
2.09675704515213 1
2.0261463242443 1
2.10025345640196 1
1.97414099605654 1
2.15186955780749 1
1.9788072948427 1
2.23501546142118 1
1.6041094941707 1
1.99746880525445 1
1.47560533321673 1
2.1882249084265 1
1.47862898327361 1
2.41335303870534 1
1.33584908596494 1
1.68077427474016 1
1.44438706623553 1
2.42259303176026 1
1.74899317121369 1
2.18176460647054 1
1.84739790771293 1
1.63536318765074 1
1.89402297433796 1
1.51758955885009 1
2.07554706260081 1
1.58616112650504 1
1.00840363051945 0
2.63566934341076 0
2.41880203147318 1
2.55700215557375 1
2.6206807287577 1
1.24677417026503 1
1.53413343763963 0
1.79385085509338 1
1.50984581654534 1
2.67012587069125 1
1.59992522625683 1
1.7592573884792 1
1.48744401481415 1
1.65981246588186 1
1.54869405493756 1
2.47729221678891 0
1.85722372332166 1
2.16238951082885 1
1.86497426672552 1
2.47103609526062 0
1.72620299205467 1
1.93688692545621 1
1.98996537928589 1
1.63238214775912 1
2.60128449104849 1
2.54707738351739 1
2.18358067760662 1
2.28431246244618 1
2.09159198039706 1
1.24366963987044 0
1.95516963231943 1
1.79157797387804 1
2.04228280699765 1
2.53106139978011 1
1.87300392899211 1
2.49006432313638 1
2.22045019836117 1
1.47086040081733 1
2.42927440035289 1
2.45916711541316 1
1.94366024099699 1
2.17244469525513 1
1.42303030736696 1
2.49958169090331 1
2.00445991515685 1
1.6712050788797 1
2.4963343710471 1
2.39840836526398 1
2.06244069382762 1
1.94078035770965 1
1.60408484581285 1
2.22015220609525 1
1.7171859830816 1
1.8028106803818 1
1.9416522938913 1
2.23744303837434 1
2.00819828728461 1
1.86819324137601 1
1.98567778452786 1
1.32721046196403 1
1.72056940297302 1
2.75915161887618 1
2.08167479419755 1
1.8489516661923 1
1.78127733890347 1
1.49763367446473 1
2.23130884830176 1
2.70033845676217 0
1.73521665601553 1
1.70401813367439 1
1.94866798552622 1
1.80717102681444 1
2.48778621375092 1
1.75529953456906 1
1.87298154144727 1
2.26412824255088 1
2.00321332971314 1
1.71455436370769 1
2.56126197605943 1
2.43117281106486 1
2.38405137853542 1
2.19872849975284 1
2.63365797234314 1
1.37082770337774 1
2.27326813156943 1
1.99042709644336 1
1.98245567045533 1
2.67264842059274 1
1.3188613971678 0
1.98383270606777 1
2.04098171227593 1
1.91211535951146 1
1.70703444663143 1
2.44507417166951 1
2.09175498442654 1
2.15136694355539 1
2.30060906684414 1
2.15399269704831 1
2.53055618332927 1
1.5314826480155 1
1.9872077155835 1
2.3313958029966 1
2.36806027780794 1
1.85335035866414 1
2.21643108671366 1
2.29758500968294 1
1.84425679890917 1
1.47760432058239 1
1.9225352340371 1
2.15327447349613 1
1.99704087017615 1
2.50982132792417 1
2.28184037847328 1
2.25598749819326 1
1.35675765373643 0
1.79710999170973 1
2.07373627189659 1
2.16102342265938 1
1.66489012396471 1
2.20680380623529 1
2.63555217279141 1
2.32794922263499 1
2.18478479397788 1
2.18619708272166 1
1.5168204717519 1
1.7201562255308 1
2.09911364265148 1
2.04394076104692 1
2.22762119960113 1
2.15761429071971 1
1.48364010813669 1
1.98195067653155 1
1.70339788471374 1
1.80866043171961 1
1.99370859708291 1
1.71467109441906 1
2.02185420069582 1
2.11817778121016 1
2.09149718262122 1
2.32335344534503 1
2.20778337491687 1
2.00391157704697 1
1.35551078357282 0
2.2892044001809 1
1.78179328514554 1
2.21270663226886 1
1.86077623816995 1
1.96430393321508 1
2.04166651190908 1
2.19452944981078 1
2.25515567376399 1
1.88625568450183 1
1.94445922998379 1
2.70085058674643 0
2.00791338131027 1
2.06807772852728 1
1.3005750502913 1
2.26224644734412 1
1.84826489213486 1
1.51518394810294 1
1.8386665292157 1
2.09867887090675 1
2.07896242666542 1
1.9460347263651 1
2.30990128147947 1
2.13296620046252 1
1.80235321931857 1
2.45650411469676 1
2.00511238151735 1
1.85153129186158 1
1.91625773221222 1
2.28705851451502 1
2.04313062919384 1
2.00391850308336 1
1.98101105491459 1
2.26628901069736 1
1.88996661592957 1
1.9772734193252 1
1.76114312371059 1
2.12914400572326 1
1.89147472002143 1
1.78697085524327 1
2.49672720675672 1
2.24234120352755 1
1.38687722400435 1
1.97420834782157 1
2.56193020573205 1
1.60946310862684 1
2.03387471355422 1
1.9529981647709 1
1.38251048798041 1
1.96773680289257 1
1.77000650429812 1
1.76466214173158 1
2.10024392691934 1
1.38675305091454 1
1.97866748105613 1
1.77567479739696 1
1.92128006647818 1
1.75383697432197 1
2.08704655423412 1
1.73075250889237 1
2.08602207816099 1
1.28964207249238 0
1.98053021071273 1
1.64979501594926 1
2.19672547800163 1
1.7146141233638 1
1.858076314641 1
2.04551750570298 1
2.18095941609317 1
2.70424767546712 0
2.6566349244779 1
1.98947813978682 1
2.25823491724823 1
1.92812181793589 1
2.02870377761444 1
1.75886123264428 1
2.21373229318101 1
1.37370401166139 1
2.50753101494159 1
1.87475577660622 1
1.86892414382012 1
2.44881569242665 1
2.42879203860148 1
2.11418391508686 1
1.47952662053571 1
2.43575568721388 1
2.70319890591249 1
2.13940866443129 1
2.93158779447029 1
2.17044378958497 1
2.11888911422851 1
2.25908661958939 1
2.33008335309025 1
2.11495240452841 1
1.79574329465328 1
1.82590645047678 1
2.27209508002619 1
2.02008828711169 1
1.76405762936769 1
1.25171353346864 0
2.12760241463828 1
1.74146476009976 1
1.43394035518493 1
2.66383413044153 1
2.17720720426039 1
1.90575233588975 1
2.2117958027783 1
2.19057170726717 1
1.82616520939515 1
2.16550198083448 1
2.1126736508558 1
2.43735538422423 1
1.94892433281056 1
2.70107579354875 0
1.80080441964234 1
2.40626016346165 1
2.2675192206549 1
2.09720374412783 1
1.78190573468451 1
2.16676689635094 1
2.17847346258471 1
2.38090721860704 1
2.01335351830087 1
2.54159470172806 1
2.18105589263994 1
1.80504887535229 1
2.17483488770025 1
1.6392059197811 1
1.75286291879372 1
2.32941696202523 1
2.24636044395518 1
1.98996924873102 1
2.0890989943637 1
1.62109310189925 1
2.23996613961255 1
2.35327148316027 1
1.94291453069319 1
1.58856368537451 1
2.09765550900436 1
1.05203920347695 0
2.6449512652228 0
2.17969493618195 1
1.5752388654169 1
1.60222121596147 1
1.90115710234023 1
1.97440392335592 1
2.18886579133143 1
1.94017343838221 1
2.63197643560102 0
1.93938569121031 1
2.06171907863245 1
2.07856345856617 1
2.03548789146796 1
1.70542401915056 1
2.37513836664273 1
2.16106554746658 1
2.19719249575037 1
1.86411578018774 1
1.73410538791781 1
2.1863481773397 1
2.40373206718619 1
2.00563742694455 1
1.48792692055404 0
2.1072292519391 1
2.43690916042192 1
2.3871997155183 1
1.72388929582199 1
2.16255320401237 1
1.75615399683505 1
2.18711293787318 1
2.2678082874644 1
1.66339909209122 1
2.08667281879816 1
1.77269947714071 1
2.00547934748845 1
1.98870215189757 1
1.39523264077541 0
2.38221403984672 1
1.21681985494866 0
1.67660804468747 1
2.16065428253364 1
1.71324084833316 1
2.02570994548042 1
1.82553557157223 1
1.83865725437837 1
2.57789103067724 1
1.80312085621524 1
2.06170774240375 1
2.07427982643208 1
1.87869373679771 1
1.99824571418498 1
1.94939467498791 1
1.82073298452993 1
2.08238022028466 1
1.6393819382417 1
1.69274842455413 1
1.81169534139404 1
2.32242000808214 1
2.44211083817902 1
1.86681889326703 1
2.17455627418729 1
1.80218637048235 1
1.88245463953797 1
1.39117272572107 1
2.17951466660712 1
2.2648783420999 1
2.21949728038412 1
1.59907208283405 1
2.12861541997846 1
0.896994363814446 0
1.60569557839289 1
1.52749637893467 1
1.99315158934293 1
1.73942159733551 1
2.2657602755538 1
1.59778670316168 1
1.48887929045488 1
2.09043942653273 1
1.44560448606034 1
1.89369623880631 1
2.35595539134427 1
2.63931993744253 1
2.56597794960453 0
2.10498323783382 1
2.70251266724371 1
2.23460046382281 1
1.94088246262743 1
2.13942427360192 1
2.89013133019458 0
2.23102303725501 1
2.02651255231195 1
2.00108822942482 1
2.30109873229421 1
2.64279102680582 1
2.0075670477581 1
2.07043451961347 1
2.21934814963137 1
2.21690475205226 1
2.03006893724039 1
1.99339343844441 1
2.018560817317 1
2.15171001258465 1
2.14004976377979 1
2.16002892282245 1
2.39065073652696 1
2.26139753502503 1
1.87935462035472 1
2.33444087124921 1
1.54223248404448 1
2.03622486256418 1
1.13299195238545 0
1.82780546997996 1
1.77654652765817 1
2.03364716923522 1
1.76942193462816 1
2.54424882602091 1
2.11131959992485 1
2.43956700676965 1
1.08197293108764 0
2.15693090774657 1
2.2099879773693 1
2.05913691032429 1
1.85544775076097 1
2.14285823628158 1
1.99913071893381 1
2.07737670954468 1
2.22289624340614 1
1.82458853779572 1
2.39987040337099 1
1.98198069593648 1
2.34888362342862 1
1.85423119676818 1
2.27702563536233 1
2.51623377876523 1
2.13211029433476 1
2.31080528314222 1
1.99539881158863 1
2.13594808031001 1
2.07889208763143 1
2.66563722468405 0
2.14327903638138 1
1.42018630864191 1
2.46640151978476 1
1.26130917035671 0
2.10158866149109 1
1.59571909876088 1
1.65315764470778 1
1.3595092611894 0
2.42626718504229 1
1.45041091358479 0
1.88970560108564 1
1.75144886145791 1
2.50371740910235 1
2.09009930836145 1
2.28745630032945 1
2.17984361654318 1
1.71408108800248 1
2.04179275270355 1
1.72197077985614 1
1.59796015032597 1
2.271453953767 1
1.59026574592625 1
2.2859129497125 1
1.892396060441 1
1.6552716609118 1
1.61617399304599 1
2.44850362603201 1
2.00428908066383 1
2.52371918725005 0
1.7700394885761 1
2.09850265668277 1
2.59759435937851 1
2.63564200567176 0
2.18056303666882 1
1.9046272140766 1
2.14917145292467 1
2.7184377890399 0
1.75600653894358 1
1.26144736586818 1
2.32772119392157 1
1.42560728735522 1
1.65362440749966 1
2.14248813695354 1
1.39029231478844 1
1.79626290493869 1
1.68075427417457 1
1.72577467317432 1
1.57933025724313 1
2.13999815162887 1
2.08183594477849 1
2.74262912175167 0
1.90630045123637 1
1.95212157039115 1
1.89954066539754 1
2.24107866202999 1
1.82850996429871 1
2.52726431729942 1
1.16907329348217 0
2.22621329169032 1
1.7507393108251 1
2.53032529699418 1
1.5760271689791 1
2.21129745660174 1
2.35586944893675 1
2.02321399959111 1
1.45304645015112 0
1.53777445159565 1
2.25043881068621 1
2.57286174525602 1
2.50377290876954 1
2.33654367032918 1
2.21546556727417 1
1.94133998886999 1
1.67018408475656 1
1.98158427815908 1
1.95267805577434 1
1.79228115511224 1
2.15986955530523 1
2.21757085505956 1
1.80880655503207 1
2.29997351744655 1
1.95938220117899 1
2.41341758910411 1
2.06891490552534 1
2.12266167178728 1
1.79558892769256 1
2.33882764424604 1
2.05829434247096 1
2.06461727857181 1
1.69174161214615 1
2.35360178685006 1
2.04189854492263 1
2.17076894923508 1
1.69945364355345 1
2.56165862314873 1
2.13208669159754 1
1.06768661632019 0
1.85674462640071 1
2.07518141993718 1
2.27387971668299 1
1.64741471473706 1
1.45268317651685 1
1.63226288147445 1
2.04115565463808 1
2.33615060228268 1
2.73883674547368 0
1.7444847051053 1
1.731933960982 1
2.07838670988325 1
2.10951923096042 1
2.08580069153148 1
1.59126901028829 1
2.71791491803692 0
1.78352806092336 1
2.45059206777727 1
2.00226466672717 1
2.08329967670007 1
2.86161224656403 1
1.75155124477266 1
1.65451646917166 1
1.58724922562101 1
1.89100665111627 1
2.15462679754005 1
1.77834412423025 1
2.41458643547616 1
1.49074866362012 0
2.60174831969545 1
2.6391162075999 0
2.04318905404542 1
1.83212380988691 1
2.06101365391621 1
2.18689935395556 1
1.382578065823 0
1.83740921670095 1
1.97993555682188 1
1.77875167178178 1
1.5504247656995 1
1.80356824179027 1
2.75228612357797 0
2.18401482311804 1
2.55542464480216 0
1.87301623569062 1
2.66281290504006 0
1.98765875000454 1
2.29305659844774 1
1.66153978164428 1
1.48637461829875 1
1.76788180179084 1
1.66077662586275 1
2.57465190155518 1
1.4216692915645 0
1.81220021980296 1
2.75331219170733 1
2.09531920748835 1
1.9204512957063 1
2.08568482661421 1
2.30211526288372 1
2.2644565877633 1
2.26661607203406 1
1.04222758240528 0
1.77248016939 1
1.19344684677137 1
2.04028747142677 1
2.66889616800412 0
2.2125944372995 1
2.07929799324315 1
1.90843394295358 1
1.82933797660725 1
2.13447457427113 1
2.20201960561082 1
2.64380989331857 1
2.54800424141471 1
2.18355566678081 1
1.99701424749593 1
2.25291239837111 1
2.06125155260397 1
2.62498988950597 1
1.86618272525151 1
2.14877126888342 1
1.81449761424235 1
1.90684297625841 1
1.79362944505795 1
2.49583799919078 1
1.96200831268093 1
2.12831992269494 1
1.27184848483148 0
1.4283593038907 1
1.73077338059558 1
2.35572240631921 1
1.62633913251166 1
1.72232372044472 1
2.06786259074391 1
1.71810777695111 1
1.9344866786869 1
1.46606722173005 1
2.52751361291725 1
2.42010626654622 1
1.66047213350246 1
2.18675041923169 1
2.55887578692139 1
2.18586292617976 1
2.0605976000792 1
2.93283209728799 1
2.24890088155589 1
1.79753615184204 1
2.51782547744406 1
1.79711132520606 1
1.85986059436729 1
2.0366704299978 1
2.1202989849274 1
1.98507027184952 1
2.11413651924846 1
1.61061077294741 1
2.2788594034613 1
1.1964933753164 0
2.29474157553593 1
2.17342822537208 1
1.82414949932323 1
1.53601573024311 1
2.49894848606081 1
2.26767656234875 1
0.937083839981407 1
2.04321752745196 1
2.66952162339663 1
1.6483725552726 1
1.80272481732303 1
2.35115165063441 1
1.9499899135813 1
1.48725749643095 1
1.84749350840667 1
1.77924375314733 1
1.88489992989463 1
2.07354322649868 1
1.4627468877547 1
2.64011613893492 0
1.83464595984044 1
1.5945361284047 1
2.12667644370884 1
2.22177012334054 1
1.26563360038946 1
2.27314479641195 1
2.68265079692573 0
2.05628969243127 1
2.03805445846896 1
1.77721698995717 1
2.27951236989921 1
1.62708587463311 1
2.07704034069749 1
1.84512080821486 1
3.25420624477343 0
2.38053689210719 1
2.25647714209305 1
1.78434872608096 1
1.75580742373932 1
2.18834614483636 1
1.85974144661953 1
1.24545103568473 0
2.46160159570343 1
2.20495248584924 1
2.08502235928397 1
2.18859581679281 1
2.20107004579503 1
1.54447283153174 1
2.78172982667839 1
1.96322051609163 1
2.45983052748459 1
2.26235797934697 1
2.48876281512007 1
2.53711363565566 1
1.51664839825824 1
2.03688878778423 1
2.45852028759511 1
2.23295819679209 1
1.84506062686121 1
2.11283845083225 1
1.57844588945287 1
2.00794724678962 1
1.84718752173322 1
2.32089380331448 1
2.65228246599575 1
2.03387485716766 1
1.92278963668282 1
1.80027433396993 1
2.12408740096667 1
1.85726795562709 1
1.81126109205145 1
2.17424256760128 1
1.82882329520698 1
1.92807229347602 1
2.10688117707574 1
1.88052875517339 1
2.86716882505154 0
2.49681529109649 1
2.19031814054954 1
1.7861339375054 1
2.10964404914399 1
1.71292979686336 1
2.53473411176292 1
2.24183783155184 1
2.16798440560066 1
1.96861417806625 1
1.93389559149845 1
2.27219197746139 1
2.04627851662749 1
2.60704329997071 1
2.38002165531384 1
1.75302834023402 1
2.24764849107394 1
2.4180176562622 1
2.62139514490236 0
2.03096032112846 1
1.77298843812136 1
1.97565679032476 1
1.83350845610135 1
2.27360681982964 1
2.01811046928521 1
1.79374187248788 1
1.93437085623125 1
2.15840275803421 1
2.23989558663227 1
1.5496571570487 1
2.07462696446608 1
2.15208208355618 1
1.91736496705306 1
1.79473776663211 1
2.00496059973041 1
2.12943137438104 1
2.53383728946026 1
1.13889584417659 1
2.941828459601 0
2.37701231462941 1
2.13087146208921 1
2.45623562518655 1
1.63597949523992 1
1.75032308402209 1
1.85042613850681 1
1.65914536577399 1
2.30742589556615 1
2.22053241052419 1
1.53920073849592 1
2.24993465181175 1
1.98114564901616 1
1.46423607538936 1
1.23539776185836 0
1.79782478777936 1
2.24748040686066 1
2.46431430267383 1
1.84464289737349 1
2.56093041837618 0
1.75908575943057 1
1.87633338753126 1
1.85034620363247 1
2.13130054502114 1
2.03888535882312 1
2.31994417220212 1
1.90819618152041 1
1.99724762449057 1
1.40323944411281 1
2.15069675396355 1
2.38313677669763 1
1.86016173374537 1
1.94205332841431 1
2.38627486510579 1
1.5115636089653 1
1.43988273368226 0
1.25322337986871 0
2.27039778683352 1
2.36979019554966 1
1.65929275283821 1
2.05346224208105 1
2.19016604391312 1
2.32392632577124 1
1.81630044653245 1
2.80616366579196 0
2.36051729562149 1
2.00681283382651 1
2.32463712095048 1
1.962341791754 1
2.11967994983861 1
2.05355592542595 1
2.02275469009014 1
1.47653984867649 1
2.17082264366343 1
3.41779801449298 0
2.18435725721958 1
1.92852924142543 1
2.22840836597385 1
2.37083705060229 1
2.16354944336619 1
2.51882064996314 1
2.47415565012727 0
1.73278806495848 1
1.40403573635116 1
2.19444219822377 1
2.27091254243171 1
2.45683480230011 1
2.0862976414618 1
2.0187862393085 1
1.23742743776078 1
1.79600928078035 1
1.92339308625802 1
1.3180759487302 0
1.86886867008359 1
1.61777121295153 1
2.292286706337 1
1.16638756876547 0
1.48531219276669 1
1.3351262103727 1
1.41348507502049 1
1.71325562422216 1
2.48768215271521 1
1.98034862398459 1
1.95365238287113 1
1.97670094776787 1
2.3634768152063 1
2.56779493852993 1
2.6296903603461 1
1.39873628546111 1
1.70238216543764 1
2.03529684605448 1
2.41426129982999 1
2.45872830030645 1
1.9612604298855 1
2.06297047336408 1
1.96627994105573 1
2.59481001590112 1
2.64064960836249 1
2.35582847770493 1
1.95176597457721 1
2.10719103569682 1
1.94733581881049 1
2.18432948676885 1
1.56958240933556 1
2.19373388880463 1
2.00135702696766 1
2.22538792321695 1
1.65485206814581 1
2.72574074528369 1
1.75085661785576 1
1.83759371353233 1
1.16142291088406 1
1.68132864787596 1
1.62449741933379 1
1.92293879402647 1
1.91916728426424 1
1.73317873715066 1
1.72421374219835 1
1.79022241386412 1
2.18992989402865 1
2.35440510401472 1
2.04127247024876 1
1.93677419639383 1
2.53540410278557 1
1.91049594898198 1
1.73805347144081 1
2.63037206709671 0
2.22655218185424 1
2.25392929254301 1
2.11887432656339 1
2.34285993709658 1
2.14331440055883 1
1.95327875529776 1
1.83924349139287 1
1.9649658573919 1
2.08779196256863 1
1.69242912661383 1
2.05691328612831 1
2.21927256284573 1
2.45259733801599 1
2.04421297619147 1
1.6419137782749 1
2.34220605770069 1
2.00063034639387 1
2.12279959153682 1
2.70107379543268 1
1.83903136949535 1
1.37739981289692 0
2.82591753525396 0
2.27859113853024 1
1.29341145069646 1
2.1926942920353 1
2.02681870584203 1
2.03330707913903 1
1.98189272608548 1
2.45257648185354 1
2.34805673815442 1
1.7668511761941 1
1.46357592357103 1
2.51102169940182 1
1.59121907277577 1
1.71700954173801 1
1.99090398741952 1
2.22185627342194 1
1.85959087822898 1
1.94807894170054 1
1.60132579178319 1
2.11595109599358 1
1.99227568942997 1
2.1448037087987 1
2.20014144055898 1
1.8586467718157 1
1.90536435780259 1
2.32264335393646 1
1.42047849588276 1
1.38535886852424 1
1.64100485141782 1
1.6735753342588 1
1.27181474250412 1
1.54125385387738 1
2.6166818366396 1
1.86502043431637 1
1.58868320466096 1
2.244629031598 1
1.88297170528534 1
2.03248791673986 1
2.13924370472081 1
1.77964260703914 1
1.97559329256972 1
2.12822678497433 1
2.65595105207305 1
1.71723150893553 1
1.68801154039555 1
1.99802592957295 1
2.04732358041879 1
2.22500147984919 1
1.43028824775432 1
2.05279655355624 1
2.32727106800842 1
1.69991330718673 1
2.58956251013572 1
2.45152556401536 1
1.96994274150724 1
1.29245015443431 1
2.60847717360879 0
1.97420780859581 1
1.30208429532905 0
1.84549944965374 1
2.2514594888731 1
2.07238552489118 1
2.16705795047627 1
1.99320386471484 1
2.07361428678094 1
2.38002542963195 1
1.43469748268039 1
1.90601447677886 1
1.88768039601698 1
2.07609278081474 1
2.56222227212199 0
2.01742404978531 1
2.03998518085118 1
2.54743988855376 1
1.86139685795665 1
2.17934425278987 1
2.43023058488031 1
2.44226347280858 1
1.6295512878187 1
2.02062580287936 1
1.76153205449676 1
1.61439191275623 1
2.5980917456154 1
1.7076644235235 1
2.02438247184648 1
1.6392334464826 1
1.7889515425761 1
1.33949875176813 1
2.20780719653792 1
2.39639629098877 1
2.04574547663247 1
1.73707805206124 1
2.51336959002652 1
1.92011829072745 1
2.39735964001443 1
1.35332532674787 0
2.38118016276371 1
1.52179217186538 1
1.5220098193055 1
1.81048685144187 1
1.54222091138457 1
1.35024293837931 1
1.64849087306336 1
2.41721522914998 1
1.63328703476071 1
2.31088542601097 1
2.20681136010063 1
1.76355814686361 1
2.40485796163179 1
2.03507470240971 1
2.14894429051163 1
1.5546572388246 1
2.51561894918021 1
2.42950341244051 1
2.14106149821618 1
2.12979631664499 1
2.39861833441456 1
1.51334852553983 1
1.86657478951666 1
2.07251507946315 1
1.56279591887698 1
2.20757185083616 1
1.7792550421264 1
2.00039567558038 1
1.71627215181373 1
2.37763721171659 1
1.61483544502046 1
1.70865549444091 1
2.91717703076224 0
1.94047624691921 1
2.20442327785325 1
1.86225142220554 1
1.18111630027711 0
1.46812454063732 1
1.94706558042694 1
2.26402534498984 1
2.07524967673881 1
1.76212097648012 1
1.6448939074864 1
1.73576566549033 1
2.18668495475937 1
2.02361649558889 1
1.58841461295628 1
1.58242414936943 1
1.83730335939584 1
2.55844214965271 1
2.17270319476913 1
2.15622026956171 1
2.31074318429377 1
2.08305733998182 1
1.74046982889729 1
1.84851677808936 1
1.85437449117184 1
1.47398238980717 1
2.42994766299147 1
1.95569453743218 1
1.8882138684772 1
1.968005934917 1
1.6429648196215 1
1.93021830705778 1
0.969546995555198 0
2.13168057226297 1
2.6003845815029 1
2.36541480107374 1
2.04814030364751 1
1.61410497969559 1
2.50640405832399 0
2.30984554836466 1
1.82997833806177 1
1.23326168457921 1
2.51735624127584 1
1.64195647575908 1
1.78701521585385 1
2.38530939431769 1
2.0856794716051 1
2.13131075717492 1
2.32632081701114 1
2.24295293280937 1
1.99400218506164 1
1.6363265819479 1
2.46652506094453 1
1.48962730991152 1
1.53489713521624 1
2.03249372108736 1
1.8510752461879 1
1.71364150476246 1
1.78786350713027 1
1.34026310839237 1
1.703778954842 1
1.88934591537308 1
2.14542665985722 1
2.00368974328103 1
1.65892593969377 1
2.16283096455674 1
1.47365008902487 1
1.76575404704095 1
1.61448513900755 1
1.65967222286705 1
3.16610146838693 0
1.06980939657416 0
2.24989317318714 1
2.86499113132677 0
1.81875645329434 1
1.57753500385368 1
1.50831825963727 1
1.59725614488192 1
2.35951192076594 1
1.6833302226398 1
2.05464747236861 1
2.81900039587962 1
2.1442488926373 1
2.00795946753922 1
2.07600354665074 1
1.76683199877907 1
2.71346635132802 1
1.88050933439491 1
2.13432769659334 1
1.56361060668059 1
1.6603695468807 1
2.00993329554244 1
1.87481399543638 1
1.79666041687179 1
2.28401314544034 1
2.20069622770186 1
2.74316765570433 1
1.5917734554809 1
1.58402050752363 1
1.09239834730054 0
1.91765153133525 1
2.19891997692012 1
2.15254223379707 1
2.1147498779224 1
1.98222451677824 1
2.20229672643491 1
1.58354037911953 1
2.09653747801834 1
1.71433930264661 1
1.73007240296554 1
3.13931103327853 0
1.76849354479733 1
1.50441387009606 1
1.96585723320991 1
1.94535028320316 1
2.75683318500061 1
1.95402962919322 1
1.93596051301319 1
1.57812526092429 1
1.89622026117768 1
2.35373078069394 1
1.66026359972213 1
1.71764947188561 1
2.18816729069721 1
2.3029680745458 1
2.07424128496172 1
1.77956108616007 1
1.95417007899363 1
1.83656868255005 1
2.08104656005362 1
2.13538423063929 1
2.85621621146287 1
2.26501477936232 1
2.17351685566389 1
2.34442443200035 1
2.45922374834916 1
2.5814828376682 1
1.91542664354338 1
1.8975751293358 1
2.03663363557374 1
1.37054640314274 0
2.29931578042456 1
1.32734809521248 1
1.79787768349336 1
2.54585657534361 1
1.72379199223455 1
1.96053044083919 1
1.36969117434459 1
2.3553045234916 1
1.86072145546852 1
1.62633511094815 1
1.75992822403865 1
2.28557338442853 1
2.54606412267915 1
1.90275368004399 1
2.0296942969271 1
1.7700468330697 1
1.57096650869627 1
2.07495085407218 1
2.79325409987597 1
1.80424143528156 1
1.49573501897749 1
1.65892768142122 1
1.87880445285881 1
2.06444928877534 1
1.76334668824216 1
1.80449457689676 1
2.18797184576596 1
2.69173193164259 0
1.53147392211374 1
1.79177011252327 1
2.34952900624849 1
2.23655937681784 1
2.01396621473674 1
1.73880293002326 1
2.29660938071976 1
2.52769885069297 1
1.95828192585388 1
1.86836952832476 1
2.30320236181033 1
2.42900030956572 1
1.66062730548035 1
2.22491806535346 1
1.88728394602308 1
1.60650602199262 1
1.94251423931773 1
1.6187928071175 1
1.68515304178607 1
1.96652140734347 1
2.08272796063052 1
1.70164198909272 1
2.53206891350666 1
1.96158290343901 1
1.86914765099165 1
1.56410226297545 1
2.52218489974143 0
1.88672664756129 1
1.59650451587872 1
1.93642635763139 1
2.07434060398804 1
2.05614779097146 1
2.53732424735101 1
1.77693869764951 1
1.93400337030051 1
2.97556876648632 0
1.90948573386009 1
2.04973478449207 1
1.37725259733881 1
2.07673038778175 1
2.05501762063839 1
2.27018751316408 1
1.88934480955095 1
1.9176205405271 1
1.94261365866066 1
1.82100712521641 1
1.99441860043726 1
1.97206846822624 1
1.6375473626659 1
1.79375372592397 1
0.971027167163489 0
1.92911552991933 1
2.32908474149768 1
2.17954054178945 1
1.87795024352832 1
2.85598387487048 0
2.42001174106442 1
2.68399793560837 1
0.936091084142613 0
2.43581889747378 1
1.73895716956123 1
1.62525191960911 1
2.40081062847548 1
2.00455296999923 1
2.40137927774793 1
2.07466024569009 1
2.62662325940108 0
2.12392551892781 1
2.44595039262355 1
1.41449793597128 1
1.62675718911245 1
2.22707783023983 1
1.8158692076123 1
1.29185952331161 0
1.07382806547583 0
2.26016711859489 1
2.55438794556258 1
2.06737825720736 1
1.85200655941494 1
2.30697766062436 1
1.5527037310532 0
2.21199406557447 1
1.67364041813475 1
2.03827857708226 1
1.7811158651951 1
2.3096269308164 1
1.88483977690659 1
2.13381228100644 1
2.00337137550432 1
1.93400874718127 1
2.08467685309958 1
2.95974748068325 1
1.78159950732904 1
1.81916609512235 1
1.20953647568071 0
1.96105475657618 1
1.94581975740937 1
2.51105052181876 1
2.54735502526048 1
1.87989831952379 1
1.94381348506258 1
1.33265782741899 0
2.09672160074636 1
1.97656624337667 1
1.65529418963807 1
3.1924601943347 0
2.12069002514117 1
2.1744600617326 1
2.03800740818953 1
2.37438469774596 1
2.441785513659 1
1.54831346854374 1
1.91975567100462 1
1.96595520715959 1
1.65889423003083 1
2.26693960718349 1
2.20750901610094 1
1.79622078690884 1
1.9077083370737 1
2.74635550062849 0
2.42682009619944 1
1.96880692710905 1
2.0887769276581 1
1.70570168987314 1
1.69231633588374 1
1.5580652034516 1
2.12356403500675 1
1.84159998656832 1
2.32968209268118 1
2.00299173023037 1
2.90316718928395 0
2.67095306428506 0
2.11828761975959 1
2.02589199229779 1
1.56257460921633 1
1.94529672863815 1
1.88863347851677 1
2.16544097785484 1
1.83234948596692 1
1.86681964546298 1
1.34375825662881 1
2.02567920174092 1
2.38705215283968 1
2.59708430928121 1
2.39407644833571 1
1.82619182400034 1
2.46163482560685 1
2.10645482350734 1
2.50060549713303 1
2.08537928503369 1
1.65590492208319 1
2.15134828201182 1
1.99874830813159 1
1.54925178319884 1
2.3964909371001 1
2.56386592409432 1
2.04886360219404 1
1.82119151840427 1
1.87946970828758 1
2.01104158936001 1
1.2059644833823 1
1.75930518325793 1
1.93176645269956 1
2.32115246868422 1
2.30573988097793 1
2.15152138499801 1
2.00200892532094 1
1.59930556968274 1
2.3467924801543 1
2.74593702516901 1
1.33419216559321 0
2.07805990233306 1
2.18319929614363 1
2.0070164330263 1
1.92085258500853 1
1.75057349290922 1
2.22220779555629 1
2.09972078972085 1
1.945858538673 1
2.24010276683135 1
2.10080156507959 1
2.00314538553571 1
1.83314922611369 1
1.86518143054962 1
1.71852218655685 1
2.41161401730945 1
2.18023455837602 1
2.0263640371281 1
2.06417254083618 1
2.38604903771486 1
1.65083530711548 1
2.59399984900022 1
1.75427415454477 1
2.50895568642646 1
1.81586920655321 1
2.32020662060922 1
2.08213740226967 1
2.10176229946898 1
2.22919225841773 1
1.72107709619334 1
2.09541179097794 1
2.44230300636358 1
1.91601873170894 1
1.70234105874791 1
2.37441512786148 1
1.47133180500742 1
1.5493653065121 1
1.86935739876766 1
2.36601927706103 1
1.73444847183925 1
1.45711304884126 1
1.44103351928803 1
1.73103757182444 1
2.98678525063915 0
1.69633706141223 1
1.56258775214837 1
2.33263864847635 1
2.0076389409264 1
1.15366087334243 1
1.91914364661629 1
1.88730644244763 1
2.41471213732197 1
2.29033844553656 1
2.14759533561873 1
1.47118143087553 1
2.03650403582776 1
2.13822790911563 1
1.9723542998619 1
2.56851072685099 1
1.27338355121057 1
1.87157131996308 1
1.70945587455733 1
1.90652472536887 1
1.76877598594258 1
2.0809265383569 1
2.22541694366597 1
2.11272156164803 1
1.79124964175587 1
2.09393297467494 1
1.97347946741985 1
1.80416149674836 1
2.36826832358775 1
1.9853545159801 1
1.85688423419184 1
2.5485400517623 1
2.15143016816574 1
1.96577378523312 1
2.18716725398427 1
2.36189925197967 1
2.34488752278948 1
1.8361295838603 1
1.75716080644872 1
1.74622975050223 1
2.19774311853205 1
1.73084867022104 1
2.08342429129583 1
1.82139945054368 1
2.0695949432353 1
2.37219091970472 1
1.55630556863639 1
2.11135687412509 1
1.4994696036294 1
1.37597196536155 0
2.09297177683296 1
1.77104036156395 1
1.77457621955981 1
2.48658326908783 1
1.88738055926534 1
1.6031056736322 1
1.59691749337859 1
2.56334858715769 1
1.60767955576706 1
1.99836417439078 1
2.01452917227695 1
2.52110210614059 1
2.50040264520008 0
1.87112566008805 1
2.37766194902513 1
1.61266667382433 0
1.89705407813571 1
1.42312191667566 1
2.46050741575756 1
2.0700851874136 1
1.74595779985499 1
2.03103982696643 1
1.68052290069184 1
1.77247357863703 1
2.71340289775475 1
2.31240661304468 1
1.78004804668372 1
1.78453566805343 1
2.08756971276477 1
2.20767001743687 1
2.23005544539259 1
2.4862699694325 1
2.42255261382339 1
2.43868235548447 1
2.30623829942023 1
2.81225632775045 0
2.21626815284825 1
1.90311690489588 1
1.66453970678142 1
2.62550826300953 1
2.30364120683023 1
2.34054754820822 1
2.0820818858003 1
2.25487725416961 1
2.1766771714866 1
2.14404816849119 1
2.4665255824964 1
1.49064659462557 1
2.13998945030441 1
1.90878151780406 1
1.70749807798117 1
1.95919296488017 1
2.02171536366733 1
1.57781873277521 1
1.56548469759221 1
1.87365129519966 1
2.30021966589488 1
1.84612668486691 1
1.75819585607263 1
1.94417716403051 1
1.95905960425478 1
2.21121768915986 1
1.91549164974954 1
1.74119226948186 1
1.77627038961111 1
1.41750547962653 1
2.07597590667376 1
2.02142469828116 1
1.58694938091901 1
2.02012592802288 1
2.33224055522388 1
1.74337034830613 1
2.32972866045091 1
1.76789096651804 1
1.50307424658841 1
2.20207247678384 1
1.69223332765227 1
1.88803004466842 1
1.44057874024728 1
1.82449106122749 1
1.59747741158101 1
1.97788722326256 1
1.47710665091608 1
1.15291900538571 1
2.10540344782445 1
2.29151965695485 1
2.55907234908493 1
2.11050947738917 1
2.33028692408481 1
2.22501852579955 1
1.64675719525071 1
2.46751740250581 1
2.30846251485734 1
2.93146771613947 0
1.76741972645461 1
1.59912739721468 1
1.61519434966813 1
2.55063665695344 0
1.45107116280654 0
2.38203686727688 1
1.9434184532281 1
1.99282481813934 1
1.54901356484794 0
1.86289307242877 1
2.31857233377912 1
2.13312045435701 1
1.73300804018885 1
1.61041770283268 1
2.0161590476491 1
1.94626946853854 1
2.07674472889439 1
1.96361729715757 1
2.62407122934258 1
2.12230349525105 1
1.97736877220061 1
2.69728370493043 0
2.69207069526398 0
1.94317970573214 1
1.91575607001072 1
1.81901476943753 1
2.63794716641851 0
1.94169057585801 1
2.25679897049809 1
2.31077239953522 1
1.77268841924691 1
2.30619422808183 1
1.40685579365398 1
2.22343591529439 1
1.75358307290784 1
2.39084776591797 1
2.04693063530089 1
1.98623391516948 1
2.69438739241232 1
2.35164659837316 1
2.63316388379086 0
1.79402101297338 1
2.28622808191147 1
1.90936736704923 1
2.05132848222381 1
1.93965285740335 1
2.38109900685887 1
1.80642395007131 1
1.73742576366853 1
2.03335674162777 1
2.13190650487855 1
2.06935577584502 1
2.11990343145326 1
1.58669363206042 1
2.37822116238885 0
1.70624177707109 1
2.53784207710055 1
1.89106620150861 1
1.78127348982729 1
1.90787269045798 1
2.06111708630245 1
2.24282762281609 1
1.85397471119037 1
1.97032129064628 1
3.37873030125567 0
2.00447919121003 1
2.11484367562925 1
2.10483631846241 1
2.06205414242075 1
2.33946817197118 1
2.35093734163467 1
2.42294413594218 1
2.27466273356309 1
2.28830803566614 1
2.20848660096238 1
1.6632805687632 1
1.99732372221878 1
1.71087064502162 1
1.93379679213518 1
2.50585890951929 1
1.50954602630383 1
1.92309189990702 1
1.19041042423431 1
1.56742511310098 1
2.17933943157957 1
2.37464460666052 1
2.21876244969759 1
1.95687623280529 1
1.08352233994911 0
1.9987956300541 1
1.01308837795027 0
1.87665236408179 1
1.97891832275702 1
1.82377428175687 1
2.43763136866161 1
2.35354146601141 1
2.23275467416878 1
1.56735293939056 1
1.31537518037251 0
1.33946318791958 1
1.13753138838891 0
2.26986462097806 1
2.05137929910919 1
1.87053302153069 1
2.25034194923556 1
1.82554089356343 1
1.41225960251732 1
2.10463205070773 1
2.3319627968332 1
1.78116170587688 1
2.33715469939703 1
1.84187957501992 1
1.89754015139491 1
1.87530753063621 1
2.08568953215353 1
1.83157538499295 1
2.01237652520096 1
1.37978201300694 1
1.78427837238753 1
2.05787501851016 1
2.02737942506713 1
2.30728274651955 1
1.43281697322449 1
2.26104671849384 1
1.9593539085697 1
2.23981052963181 1
2.02862958085 1
1.82672012111415 1
2.27019282962269 1
2.13136374787057 1
1.68769717634591 1
2.23585720950963 1
1.97605686680723 1
1.92642858961838 1
2.28367098325753 1
1.61697955869225 1
1.89245219463678 1
1.89718741343466 1
1.49133000979119 1
1.72432957723351 1
2.1221527501236 1
2.41208659170757 1
2.26030239637543 1
1.89087999206232 1
1.34489001639335 1
1.98531319979701 1
1.9848547118937 1
2.50843447218735 0
2.16645265187936 1
1.95153723138496 1
1.576278808602 1
1.57974784369568 1
2.41256440891918 1
2.33578062996664 1
1.51525496096962 1
2.14898046675198 1
2.00580348449036 1
2.32761611025313 1
1.89910192083565 1
1.60651569779678 1
1.54123305528354 1
1.86223782061684 1
0.862780391184451 0
1.63055081687026 1
2.31527055059237 1
2.42087039693895 1
1.83676919000966 1
1.39286275555852 0
2.39193434155003 1
1.67353402041843 1
1.53459841676984 1
1.62373398913151 1
1.85118580525999 1
2.53795375833681 0
2.27769491031738 1
1.51570033516001 0
2.30078533840827 1
1.77687004822082 1
1.25611976483822 1
2.5054665278994 1
1.87450264861286 1
2.13202513950913 1
1.68821319168354 1
1.85022316730408 1
1.859357797398 1
1.97471782945652 1
1.52207465929597 1
2.40902735575457 1
1.764979829985 1
2.41824122797713 1
2.10508648366328 1
1.44159856397986 1
2.35408393345777 1
1.7160228441221 1
2.12213935934321 1
2.35017033429342 1
2.52536078104207 1
1.75697007343471 1
2.15546875140287 1
1.75052509456729 1
2.23103334195306 1
1.71279904454991 1
1.80707818080859 1
1.85050413318725 1
1.64204421776002 1
1.81194291186465 1
2.14955205556128 1
1.5025890591484 1
1.77131549043597 1
1.39145080436057 0
1.03708754690767 0
1.4916061255445 1
2.30129076372075 1
2.3149512151409 1
2.16311171613962 1
1.62723291012502 1
1.75206479908431 1
1.33134177975544 1
2.06408601867557 1
1.83163970636634 1
1.84796654408059 1
1.76684131967533 1
2.21261918481299 1
2.07224626323063 1
1.92936474137942 1
1.80363252265326 1
2.27264234887096 1
2.12408445694838 1
2.15068255614362 1
2.23544501327822 1
1.09280820413349 0
2.73654772190889 0
2.78815223330534 1
1.77979122178516 1
1.96225958117311 1
2.09463737911386 1
2.09737015873979 1
1.51102336532628 1
2.56950224375596 1
1.97666426535153 1
2.03753387199542 1
2.4438871690686 1
2.39247402785084 1
1.79508833529138 1
1.73281784412456 1
2.05974948974146 1
1.63085086542454 1
1.83109539015425 1
1.31452473264109 1
1.94866301039222 1
1.59102486282085 1
2.45298949358745 1
2.36784086827922 1
2.12873625382797 1
2.44034874262998 1
1.64116554229587 1
1.20149865287911 1
1.98655587240516 1
2.38630301448983 1
1.90820023185896 1
1.11476029039445 0
2.35398094112769 1
2.31471354083115 1
2.65508136511249 1
2.43659762345201 1
2.11819397972346 1
1.89115308772432 1
1.55551042255556 1
2.00174725001999 1
2.13274768550653 1
1.76418163738241 1
1.40529312877799 1
1.4508321577618 1
1.93570259181774 1
2.14181555409961 1
1.59670459998701 1
1.7230793736541 1
2.00100264634577 1
2.1493898910599 1
1.65845645293073 1
2.15868965391745 1
1.41015546206576 1
1.81421005444847 1
2.00918030237566 1
1.96442886804559 1
2.16503633218636 1
2.57403298679577 0
2.13700918586293 1
1.42137389030068 0
2.77003762318055 0
2.32439887486403 1
2.92654872028725 0
1.85242007756973 1
2.17343571246737 1
2.36825809705569 1
1.93550791346908 1
1.54487165388436 1
1.56089825180959 1
2.02278086639502 1
2.2175056249859 1
1.81046498589966 1
1.86545544043801 1
2.31950161554848 1
2.73097913074377 0
1.99034135376314 1
2.08788513549584 1
2.16131567225038 1
2.52191208519245 1
1.57422125254268 1
2.09885276366957 1
2.07797761202298 1
2.35785504700555 1
1.30951482261984 1
1.44663014490186 1
1.7597385895582 1
2.10407234736675 1
1.58183589948476 1
1.84183263927801 1
2.45225297070884 1
1.56910797961448 1
1.32328705226196 1
2.46464547171396 1
2.73867627747959 1
1.67772052501394 1
1.33893104941077 1
2.68059690232632 1
1.78146437566078 1
2.12444201345444 1
2.29722017329301 1
2.03552849616246 1
2.64687240919332 1
2.69956838283602 0
2.01925390401012 1
2.2708350730526 1
1.75589229411551 1
2.53551307723401 1
1.69547524904118 1
1.91540761786792 1
2.12967155728583 1
2.11379162086498 1
2.16986621562391 1
2.18559080619614 1
1.68808185474969 1
2.00450749514834 1
1.84719395627273 1
1.94360224965078 1
2.45604838512985 1
1.66741802210016 1
2.20364100400257 1
2.2085292612247 1
1.98712801773643 1
2.49476292763025 1
2.14963717327425 1
1.70434474517537 1
2.08109046983048 1
1.84588172217227 1
2.01853609036438 1
1.29941378369342 1
2.61808153228183 1
2.42692994838382 1
2.29191212919249 1
2.06587272772476 1
2.14962898661702 1
1.96453038049467 1
1.92247736464694 1
2.25052657871589 1
0.917165612076296 0
1.68432685501601 1
1.78028848621534 1
2.40865046264702 1
2.12701756341766 1
1.69413191219797 1
1.53227206602374 1
2.13753311701561 1
1.7509887393655 1
1.8640087305935 1
2.38522639014687 1
1.88157682443171 1
2.09710492964467 1
2.11416212833408 1
2.36436405581725 1
1.86750481784435 1
2.22336101401155 1
1.30589213374568 0
2.08400981915674 1
1.75165157321039 1
1.99024375128703 1
2.26575230355652 1
1.96902579689004 1
2.00300390671947 1
2.29949111874945 1
1.99898655605955 1
1.83890548888753 1
2.33562025912251 1
2.03828037270583 1
1.96378937732898 1
2.15925976568115 1
2.01025630404357 1
2.08092400247267 1
1.99473960012224 1
1.92011230087724 1
2.14916354020292 1
1.81018029769406 1
2.5480757695651 1
2.04032805315743 1
2.27204062849482 1
2.055748527299 1
1.78754806660686 1
0.879657244313376 0
2.47663651376863 1
1.71200748118547 1
1.76030984082258 1
2.23570659357701 1
1.67310867180062 1
2.00131548437161 1
2.10533282478839 1
2.21139053927346 1
1.97609334888343 1
1.39849960779499 1
1.68746845287738 1
1.98483593023393 1
1.64225130013505 1
2.04897932945268 1
3.35783728075508 0
1.566610769953 1
1.92298536425856 1
2.13776923888771 1
2.55842277890458 1
2.08499265847984 1
2.12845606570166 1
1.7285487315092 1
1.81572961926473 1
2.36760661007045 1
2.52421227468561 1
1.39017570841787 1
1.14973775076347 0
1.46790146082186 0
1.53574318600458 1
1.76822655582743 1
1.8354721869309 1
2.09720433564935 1
1.76371312919648 1
2.36368384816205 1
1.8170756784111 1
2.12871996979187 1
1.6905143868603 1
1.7945202543241 1
2.23067296788459 1
1.41487910693325 0
1.8114678376314 1
2.36184997330227 1
1.80234898624505 1
1.87790620924601 1
1.75098577115997 1
2.03366649750713 1
2.86759128010984 0
2.14654388840747 1
2.2954170350984 1
2.40268798397891 1
1.97403283308721 1
2.02627057927395 1
1.84303723733767 1
2.02350195120452 1
2.80279484613599 0
1.81628656809059 1
1.80417898317388 1
2.09664435616292 1
2.3636550540884 1
2.51274240637724 1
2.39915011735107 1
2.75758017867319 1
2.20022741976561 1
1.63310842511258 1
2.0752770450224 1
1.81045675337204 1
2.01390872437191 1
2.12216104217018 1
2.18209874778237 1
2.21642659404944 1
2.30104678839658 1
1.7849940276898 1
1.8955610414083 1
2.11834437323477 1
1.48248858866442 1
1.74338918558274 1
2.59195088359534 0
1.85368000816459 1
2.18022467945416 1
1.98574162204647 1
1.49419458100886 1
1.85433465013406 1
2.07874153625279 1
1.59490808679166 1
1.6383114090376 1
1.8265241137532 1
1.70448814265669 1
2.69462373014687 0
1.83766628762656 1
2.20997365281472 1
2.19869619652198 1
1.97596623279287 1
2.09985739842924 1
1.12239831812527 0
1.66330686484088 1
1.86866810471036 1
1.41034467094935 1
2.40566910301382 1
1.93160808548459 1
2.095385974133 1
1.19369278149949 1
2.75902940465918 1
2.20477007734051 1
2.38822331341483 1
2.56938657306477 1
1.84092908146795 1
1.70344122565156 1
2.43038347976871 1
2.18614351789066 1
1.99561622894985 1
2.01736456920614 1
2.6092769658009 0
2.34815632810727 1
2.06737513643803 1
1.98287959584111 1
2.04082296489758 1
1.78289363195646 1
2.40822841997291 1
2.17101602429379 1
2.28914529011123 1
2.44132462221435 1
2.27339551459713 1
2.46170037314998 1
2.00769119476645 1
1.5923991703636 1
2.17956320552702 1
2.30421565187703 1
1.96184077749295 1
1.53020649591338 1
1.76208498083645 1
1.77220117297701 1
1.70982866017305 1
1.97683983679505 1
1.62272309506628 1
1.66987633559572 1
2.05221682595233 1
1.61863979062268 1
2.54782543540902 0
1.86915192910586 1
1.85718055424048 1
1.80079239614543 1
1.93576172071775 1
2.07825127687122 1
2.25674627028662 1
1.93650841422423 1
2.10102070241851 1
2.00099252788188 1
1.65760772038262 1
1.75593071692126 1
1.44613694526337 1
2.47301056009472 1
2.2522798354354 1
2.40142849916099 1
2.583658956863 0
2.79589488746545 0
2.78887341762855 1
1.64848441236761 1
1.67121362485213 1
2.15830663376592 1
1.4224832206051 0
1.96340143531906 1
1.94784958472812 1
2.30100755862808 1
1.95211632029094 1
1.61017898545673 1
2.32842119837505 1
2.28251235575694 1
1.66115440482401 1
2.3114201090084 1
1.31226901521756 1
1.91064499397583 1
1.75628576121033 1
1.67119472076583 1
2.26411605529974 1
2.02919633329435 1
1.90193046505111 1
2.32132898356824 1
1.91762029864441 1
2.53714972261065 1
1.85834818676212 1
1.60242426742797 1
1.79651811080284 1
1.75881904086804 1
2.10067233116925 1
2.11134299209208 1
1.79946794563613 1
2.09588396601689 1
2.3284461797909 1
1.99799643725725 1
1.87536796276608 1
2.06049193080238 1
2.32176931649039 1
1.73292087056418 1
2.10180327960848 1
2.18380871651474 1
1.49483778588038 1
2.77187949223244 0
2.15647283352449 1
2.2551373680913 1
1.70653912462955 1
1.9824026810357 1
2.26877660398011 1
1.77450150579369 1
2.45092592451315 1
2.06320577387304 1
1.81535703972581 1
2.1919649578486 1
1.7934462123758 1
1.71191801822418 1
1.98975407971246 1
1.59875403149838 1
2.51409946603709 0
1.70312165274191 1
1.77331446269871 1
1.68919822495705 1
2.05522278923318 1
1.93810406958186 1
1.71869836894243 1
1.98310780553483 1
2.05803478580413 1
2.09331569923929 1
1.59020623261811 1
1.89599496683509 1
1.69531379258513 1
2.41823083636139 1
1.66335669797786 1
1.23072335697405 1
2.25871395789973 1
2.25762276819147 1
1.84268090591524 1
2.01933368521522 1
2.46669187640865 1
1.83900463348347 1
1.61007822399073 1
2.07342227844514 1
2.58768777321655 1
1.93099232423655 1
1.8685220327774 1
2.07518444168309 1
2.22280344115799 1
2.58911398921348 1
1.80586266332254 1
2.23138147118933 1
1.5217536602152 1
1.55148917217515 1
2.27622436292666 1
1.85317397823726 1
2.47363383818333 1
2.55869131001867 1
2.7459613171408 0
1.67831596712529 1
2.46320147916577 1
2.23816146915478 1
2.14930291257395 1
1.9156881434143 1
1.82317873947044 1
2.50977872754276 1
2.20797306705395 1
2.00393286157485 1
1.93416937823469 1
1.88789868493992 1
2.59879687034255 0
2.31091005302003 1
1.53463220612335 1
1.82386548206412 1
2.32365247703999 1
2.32200850766694 1
1.95365381524605 1
1.93029705937765 1
1.76175001929757 1
2.23010055652202 1
2.43128285344734 1
1.70734872846288 1
2.0447597367645 1
2.55141340363983 1
1.89518664627729 1
1.71308765965058 1
2.2269321847365 1
2.19368708353724 1
2.3144549687031 1
1.88572458923346 1
1.5349887027287 1
1.72253901663225 1
1.75054175122912 1
1.75602637837575 1
2.33366736581445 1
2.19899292781007 1
1.32937426224355 1
2.04416300184156 1
1.72642301776127 1
1.83004734458542 1
2.43054355180456 1
2.26970570490399 1
2.30128864570159 1
1.67485024224458 1
1.32011621323314 0
2.3438721863756 1
1.54872544439258 1
2.00805441890179 1
3.19871059858528 0
2.41520451989256 1
2.06093553818457 1
1.70075806779059 1
2.30211218073367 1
2.49608509964437 0
2.21716671750939 1
2.37935976334435 1
1.20778143011971 1
1.91039781267149 1
1.85032545687348 1
1.41163024912218 1
2.48833091766898 1
2.36078106528042 1
1.21666971732031 0
2.1028782705586 1
2.10078005218565 1
1.85882617260977 1
1.83140960511471 1
2.39325219991059 1
1.85517825545905 1
1.8205271955286 1
2.2011458696396 1
2.02785247652269 1
2.48000335078906 1
1.99955882697743 1
2.48570473610349 1
2.41785628635711 1
2.69473225094842 1
2.19226484620762 1
1.71437137478286 1
2.47262305687941 1
1.7500231348942 1
1.85909025218915 1
2.40899215664149 1
2.02272075404471 1
2.09315767921961 1
2.22784861311677 1
2.2690700715042 1
2.10916598794134 1
1.88234720989833 1
1.90732558046717 1
2.52084436862142 0
1.70415802964849 1
2.01634889363646 1
1.43747229176114 1
1.77511451936261 1
1.98719098646364 1
1.65671350929221 1
2.00116957802991 1
1.81735732341811 1
1.71671156095836 1
2.14109785532719 1
2.41578335693413 1
1.84710879344522 1
2.17666796744217 1
1.881358892109 1
2.18970971091537 1
1.77596880147807 1
2.36701116447009 1
2.68398099211281 0
1.65842166258871 1
1.3866794891801 0
2.00552376115026 1
2.14053626491982 1
2.99623152384111 0
1.548710203324 0
1.78816172690269 1
1.64329611519424 1
2.10600720553579 1
1.72000682571317 1
2.08944694548431 1
2.55869131351473 1
1.46748106317172 1
2.28077898210519 1
1.80865159161733 1
1.86299184062282 1
1.87954094892846 1
1.20489655124113 0
1.71013294729877 1
1.60999589190278 1
1.94019269224892 1
2.367106420789 1
2.09743153079616 1
1.82392048755088 1
1.9742599108215 1
1.73993423698865 1
1.82803088768551 1
2.08939429272122 1
1.65831631394908 1
2.18544112405983 1
1.46075674567393 1
2.2520244582044 1
2.03824155297384 1
2.18290680669159 1
0.950945568776062 1
1.98649175850119 1
1.78778511949782 1
1.77761195192423 1
1.80490815002327 1
1.84239406668582 1
1.3295225467127 1
2.14668805051979 1
1.19435886540904 0
2.20020638058364 1
1.45091289335717 1
2.13568405601674 1
1.97529522952706 1
1.98080918042762 1
2.36060807138309 1
1.98863222842327 1
2.32913872351766 1
1.53723293497788 1
1.76430004250407 1
1.66013660659024 1
1.72930460883803 1
2.60262550904207 0
2.47286390009995 1
1.8511592229477 1
2.10824003299655 1
1.20760843269516 0
1.86172657592154 1
2.77976361012398 0
1.97885331391011 1
1.5503476733763 1
2.1893826287541 1
1.4395248828021 1
1.85846534538451 1
2.22580355337521 1
1.35815258098932 1
2.25228552692985 1
2.15886541040046 1
2.32969114311968 1
2.37479748064648 1
0.983821192749274 0
2.50314011528349 1
2.10238729906512 1
3.02050283311201 1
1.87002677796868 1
1.51257129075633 1
1.64166638834615 1
2.15664179841598 1
2.66599236598985 0
2.10293912261902 1
1.67229355700025 1
1.2860402842995 0
2.46796221310959 1
2.07937684284333 1
1.90744701884273 1
1.8448049382887 1
1.92605514259248 1
1.65156573510858 1
1.90221488540126 1
1.8403281547077 1
2.00855775361352 1
2.02714446199027 1
2.39233670397539 1
1.95726165707556 1
1.74987014629272 1
1.42906367655458 0
1.43364235480756 1
1.60467590877766 1
2.52078979706449 1
2.24306625854869 1
2.10935447174593 1
2.06150470418531 1
2.98011409822712 0
2.1220062693834 1
1.53528669383915 1
2.25283161534646 1
1.90945573040788 1
2.19033982741917 1
1.62067815241719 1
2.07334139202532 1
2.40787623821992 1
1.4537825007736 1
0.836125696083297 0
2.17041828123739 1
2.16237199568307 1
1.84094691939431 1
1.28422817491784 0
1.65449617284297 1
2.46191905466238 1
1.8066617476748 1
2.0523414537505 1
1.49226228509907 0
1.94162552695803 1
1.91857095759825 1
2.34323574657395 1
2.26606860321505 1
1.73288873603605 1
1.87194626240903 1
1.67414552820009 1
2.34200189989254 1
1.37673281933748 1
2.6756672749107 0
2.31374147128264 1
2.15743762167622 1
2.08225762655425 1
0.481060082812586 0
1.84723133556558 1
1.83343840662462 1
2.11808001521887 1
2.16162386084596 1
2.08136095595211 1
1.57993029054729 1
1.38916156055676 1
1.96880013836066 1
2.38934366653147 1
2.57520095147599 0
2.13904746113594 1
2.30316637137783 1
1.38266952236082 0
1.97391140111294 1
1.81982809403846 1
1.89634837212691 1
2.04292029137045 1
2.31790118603646 1
1.74218149526435 1
1.95822134774187 1
2.21088056351212 1
1.83166637543811 1
2.23525147368293 1
2.84976985865828 0
2.3801199523734 1
1.70939705108205 1
1.89801772359132 1
2.20617297876549 1
1.40952711650649 1
2.08814880215679 1
1.41672360000729 1
1.45243682429409 1
2.15791557626151 1
1.86604523212471 1
1.34478005169989 1
1.14713440306264 0
1.54992825516601 1
2.20000374124542 1
1.79920222450598 1
2.23923319255617 1
2.48358726827549 1
2.51458973487677 1
2.28415246750359 1
2.34405471032145 1
1.86602532346475 1
1.79829901618873 1
2.37438566097289 1
2.3018190151431 1
2.40124437090368 1
2.49487010779482 1
1.74992499251752 1
2.07761511836483 1
1.56740088192591 1
2.19986411324478 1
2.17265149118867 1
2.52407891255038 1
2.14884681387977 1
1.82939870461376 1
2.61409745683504 1
2.20418917406828 1
2.31755795630001 1
1.34971896559326 1
1.39823691798756 1
2.41958529151512 1
1.68105174528841 1
2.18934606226537 1
1.95317813751304 1
2.22623305050464 1
1.47325931545217 1
2.89087510624141 0
1.92097985495009 1
2.67795801930691 1
1.97163988584351 1
1.17209150418636 0
1.20309017346801 0
2.69402849005831 0
1.97406151284119 1
2.02963799736696 1
1.56556794221544 1
1.5483090379106 1
1.29246473681781 1
2.24812490643157 1
2.56514322777822 1
2.14862211890683 1
1.50317491696155 1
2.77509852362138 0
1.95471745007038 1
2.39501562283816 1
1.95255852937096 1
1.67359568037077 1
2.29214224578586 1
2.07572012527113 1
1.95090498666314 1
2.50051349975212 0
1.77083821574522 1
1.91555600221982 1
2.29945455065635 1
2.28965885296616 1
2.19836567724189 1
2.25254571443863 1
1.83998375848722 1
1.77462284044734 1
1.62941648825084 1
2.15769568372834 1
1.50609935405446 1
1.7978341757527 1
2.67952992216584 1
1.84648552727287 1
2.03793020767956 1
2.69946461477527 0
1.9537645031105 1
1.99870779933902 1
2.14755537753227 1
2.75440347538204 1
1.62121022424985 1
2.52250609617997 1
2.06094905152595 1
1.34221510856542 1
2.06737885981531 1
2.33842808996454 1
1.7977056168658 1
1.93379802188065 1
2.10658282377956 1
1.52138767220713 1
2.65003354752963 0
2.49817219144149 1
2.50430454095223 1
1.78947693891799 1
1.57084213266285 1
2.23613250614024 1
2.07831326580051 1
2.34310536359787 1
1.59480432974076 1
2.24612226742212 1
2.46894156339615 1
2.14838306181207 1
1.87247840933083 1
1.41349503556862 1
2.41559359720815 1
1.83481204002055 1
1.99696885163309 1
1.62707929469538 1
2.60726363693031 0
2.08389731065282 1
2.18100503082303 1
2.32363479381424 1
2.37495289488694 1
1.47694468549919 1
1.80759561334883 1
1.7958438772425 1
2.1431987089743 1
1.64461596954298 1
1.90724739569252 1
1.57516343911984 1
2.53669245933603 1
2.60730585150575 1
1.96643308657981 1
2.0512880428918 1
2.23395035018666 1
1.61490885586112 1
1.40937047307029 0
1.60771927395231 1
2.3494367098066 1
1.41927455161988 1
2.45379479428715 1
1.98827932874331 1
2.00120426010147 1
2.83147210648447 0
1.91676649026416 1
1.99507820057303 1
2.43211586421084 1
2.12700518199771 1
1.79465770192631 1
1.64218574729273 1
1.92262007904069 1
1.760206485839 1
2.65940537092628 0
1.66506255257102 1
2.41778927750739 1
1.74197925048518 1
2.15650013448138 1
2.58472308151885 1
2.4916341500323 1
2.01287753604279 1
1.51112225943878 1
1.79099400980861 1
2.10574526825809 1
2.10383894087179 1
1.27593188759333 0
2.20743751293344 1
1.8911094376482 1
1.62702595014635 1
1.6985006301339 1
1.40152655696797 0
1.88632567130275 1
2.24933680179976 1
2.43621071069772 1
1.52801340415108 1
2.2443078971472 1
2.12957131672229 1
2.19711745429146 1
2.45963473028348 1
1.73851455815341 1
1.88306908669111 1
1.59587155764915 1
1.66227078635397 1
1.31462935703062 1
2.44205446926768 1
1.92421626432985 1
1.72680192338398 1
1.60287751305946 1
2.50803481394278 1
1.28976573640885 0
2.56802465397406 1
2.22271323394323 1
1.6340872547652 1
1.27007656121824 1
1.98975193485692 1
1.52570149555882 1
1.79524445282151 1
2.40701876397221 1
2.32657133490996 1
1.71501832291639 1
1.32706451593924 0
1.78655918656601 1
1.63806220430395 1
2.43672318483311 1
2.67391751387822 0
2.13136415045574 1
1.8846751849029 1
2.28119955510719 1
2.008642315074 1
2.49788008691916 1
1.57553296621041 1
1.99249828687777 1
1.85739087979164 1
2.5226445935658 1
1.66634269576793 1
1.85339675698171 1
1.58359106803317 1
1.71836182504544 1
1.73965359863586 1
2.32138867063394 1
1.78423835197662 1
1.44385264665679 1
2.06105638290024 1
1.6667670001517 1
1.78995064008812 1
1.73792461242863 1
1.55784037558232 1
2.32806638894568 1
1.05299750720166 0
2.05409203929815 1
2.14679990542861 1
2.02473614082642 1
2.01018756250904 1
1.99825932165723 1
1.31602264480175 1
2.47963390087885 1
2.43913726172747 1
1.69562563372738 1
1.75864255555972 1
2.55324667306135 1
1.90760085425571 1
1.25969173484178 0
1.9108219144533 1
1.97755107478743 1
2.38025535921638 1
1.76540705895695 1
2.04529095870484 1
2.68787352809048 0
1.93360550178135 1
1.33306009013207 0
1.69346767064383 1
2.16484852656818 1
2.25536936532698 1
1.90673262972749 1
1.82523146204133 1
1.79060796732537 1
2.0038756713215 1
2.38344764103331 1
1.93043233811902 1
2.425242293092 1
1.86854596300288 1
2.12842654255457 1
2.09019527679222 1
2.2994087151943 1
2.69497142151218 1
2.16413568415446 1
2.13051857100008 1
1.16542684627214 0
1.81138382184709 1
1.32202466832808 0
2.11075067844977 1
2.0782091136542 1
1.57108167127641 1
2.28152117490526 1
2.30818277641109 1
1.93244542395716 1
2.13039517693298 1
2.01677267531508 1
2.00062725641485 1
1.99355505305222 1
2.25220578288092 1
1.40720235166624 0
2.00685347275575 1
2.03217534174674 1
1.95243646275069 1
2.42862208896278 1
2.57813144130954 0
2.0902879139926 1
1.79312900220659 1
1.41090131268539 1
2.27484900418164 1
1.89171129357471 1
1.6151159519147 1
1.50359958449761 1
2.04932838999172 1
1.68774643923381 1
2.49067432831607 1
1.86572733320204 1
2.83980238642855 0
1.87302733730218 1
1.40945170819249 1
2.32617047304736 1
1.76980519429934 1
1.98613155323978 1
2.12723944287857 1
1.71403936701386 1
2.07101713694466 1
1.5517584157062 1
1.98689274680644 1
1.45698689363018 1
1.76600775557 1
2.41839908935553 1
1.91511237823406 1
1.67988142525489 1
1.40311992473356 0
2.20245724933666 1
1.9557881636846 1
1.94755888993402 1
1.67669161244579 1
2.48877759613078 1
1.3152908539986 1
1.85221863693877 1
1.75559071951849 1
2.65082452026552 1
2.0752708101824 1
2.13921167027708 1
1.87799636530912 1
1.51788068611148 1
2.02844694838199 1
1.55876183168822 1
2.02769387032129 1
1.45977149952995 1
1.8947445080296 1
1.46707191819492 0
1.74047233137097 1
1.87375282515077 1
1.99855739766307 1
1.47390275569252 1
2.76316298558546 0
1.9093873997201 1
1.97930252542218 1
2.19205468215343 1
1.91658352303012 1
1.74687692971149 1
1.99132035685734 1
2.05319229340137 1
1.59097388916456 1
1.86470851734998 1
1.7931590874693 1
2.72397684310509 0
2.64114833746858 0
1.30470598215057 1
2.22138948428195 1
1.99161161403457 1
1.86561610852958 1
1.95997379898488 1
1.9660343469547 1
1.5763528772045 1
1.69572283005475 1
1.59490500017977 1
1.49838563239945 1
1.44120607900707 0
2.46167237697787 1
1.77436381198998 1
1.99677408756582 1
2.34943940481246 1
2.12664777927142 1
1.72208776017195 1
2.19807012676586 1
2.80832917493664 0
1.60640694992215 1
1.98761975511156 1
1.86636244483122 1
2.13083928709137 1
1.5474428005894 1
1.84643775433705 1
2.17837879840267 1
2.62871875300378 1
1.91498061416802 1
2.45341494126744 1
1.99480441073895 1
2.23927215164103 1
1.71973919339082 1
2.23654258278843 1
2.81656924631925 1
1.4272257754772 0
2.39652901709025 1
2.14120182156828 1
1.44950782252286 1
1.78519889124724 1
2.47869357757859 1
2.49720054513207 1
2.05488662090767 1
1.94482005239168 1
1.83442318707649 1
1.30915216603934 0
2.05937458752609 1
2.30043275837708 1
1.50702755984529 1
1.75905463840233 1
2.4046536635208 1
1.48769529070132 1
1.73654899777255 1
1.49502550710341 0
1.44141765164959 0
2.37731071693629 1
1.68119901077719 1
2.82950139503483 1
2.08884427547673 1
2.33898757816456 1
1.98993641371637 1
1.93400194520036 1
1.7268959716437 1
1.84100531705123 1
2.60364356145963 1
2.02461958221037 1
2.25390466125584 1
2.00672085627321 1
1.98111328794198 1
2.0901529916094 1
2.47318523742294 1
2.07999270941888 1
1.57548928709862 1
1.73117912854195 1
2.42335492556131 1
2.05296851850384 1
1.86713956398409 1
1.79054785453293 1
2.31552764593426 1
2.47653753829562 1
1.22170850606811 1
2.27423760217581 1
1.6193761493785 1
2.13599489677286 1
1.25672143498878 1
1.62493373353254 1
2.50491367748036 1
2.08961582766177 1
2.19005488432103 1
1.96424490203648 1
2.1383894970319 1
2.04787316964488 1
2.64577859467703 0
2.18319715819927 1
1.49691306197564 1
2.21285313118089 1
1.70390025661213 1
2.45033596660324 1
2.15446490806104 1
1.70200270980974 1
2.16961779729996 1
1.960547428717 1
1.68477549928076 1
2.42385217975117 0
2.50207430938803 1
2.02882902552731 1
1.64383040615647 1
2.15878962678666 1
2.32121599187197 1
1.38607577894606 1
1.54258319169689 1
2.3085462784112 1
2.12189470066309 1
1.78986422768988 1
1.67431481843581 1
1.74432459658598 1
2.05235417996025 1
2.13198177287415 1
1.38806160612431 1
2.09700468017901 1
1.87660630256213 1
1.87679901422591 1
2.00235842835906 1
2.43174426952586 1
2.09506642246749 1
1.46480670001574 1
1.55149779070083 1
1.97504526278862 1
1.42160681753238 1
2.00345073329674 1
1.94100006088334 1
1.86526731040464 1
1.89366089559447 1
2.03456129916356 1
2.3668061822767 1
1.50393815129117 1
1.69969955041524 1
2.13235325170848 1
1.80109565331941 1
2.14995096737661 1
1.53858836497926 1
2.47397552503806 1
2.14798222295876 1
2.20072525019931 1
1.72236263126869 1
2.05910866245069 1
1.17175403105469 0
1.96013021003267 1
1.81411542947323 1
1.93394518794232 1
2.00343211072998 1
2.31784599147807 1
2.36941532871575 1
2.14967472305895 1
2.36817709101519 1
1.7873619505264 1
2.2082288994377 1
1.79712399235793 1
1.76544489738321 1
1.67511039109498 1
1.81051098906897 1
2.04332740592898 1
2.12968303334929 1
2.33148677042781 1
2.36903958794748 1
1.53558775330229 1
1.24264459252597 0
2.57812368187207 1
1.91151748756582 1
1.67345510197659 1
2.40338490615881 1
2.75528359077739 0
2.17871036647459 1
2.20387301016636 1
1.4745484113786 1
1.94272872817325 1
2.46748701028657 1
2.81844493828314 0
1.69105868398144 1
2.62855542610174 1
1.80681449933182 1
2.30769664260522 1
1.48502793856654 1
2.71383280713814 1
1.24335769835484 1
1.20260969478144 0
1.77962781521821 1
1.89989455090036 1
2.03446737250027 1
1.90476407642042 1
1.67967850438033 1
1.73133652748383 1
2.3276486472855 1
2.08383416805002 1
1.62721124006456 1
2.16153341963313 1
2.32671655405954 1
2.63462150866202 1
1.98262673013281 1
2.43535513790334 1
2.38699601562898 1
1.71268311149582 1
1.75696961169517 1
1.95314432765948 1
1.36030488731311 1
2.459188311374 1
1.75280376824954 1
2.12648865904604 1
2.24305387139905 1
1.70968300224663 1
1.71638440415644 1
2.10875913202765 1
2.57381298756136 1
1.90468686090005 1
1.58699729590809 1
1.10781640001869 1
1.80457936921449 1
1.73222615151488 1
2.46995169205059 1
1.87855398213796 1
2.0834653457569 1
1.87014893775334 1
2.01414536245324 1
1.91263852382317 1
1.26479970101638 0
1.71266120080288 1
1.68971794010827 1
1.6378771154873 1
2.18882182487393 1
2.26210348464349 1
2.00405256155419 1
1.71104281536965 1
1.39663593121857 0
1.55538226601029 1
1.89631994456423 1
2.35979407176454 1
1.99038678839693 1
1.55476501675496 1
1.79947387858083 1
2.24540008806395 1
1.076740667934 0
1.45558886192403 0
2.78280850379101 1
1.60730694186966 1
1.69134174667424 1
1.99437324213451 1
1.99219517121872 1
2.2908411990267 1
1.87156800311322 1
2.02134828406913 1
1.76625062681202 1
2.03603623835645 1
2.15863197753257 1
1.65146763435334 1
2.18166422412262 1
1.79134459354289 1
1.56625542506556 1
2.09290059874236 1
2.26737149612944 1
1.79304225063192 1
1.92751233986422 1
2.05876593890653 1
2.41465972941275 1
1.94691137541136 1
2.34860262554273 1
2.21239821875742 1
2.08432939132225 1
2.19095086099006 1
1.50805939430459 0
1.71407359653983 1
1.99797959806736 1
2.55740975258213 1
1.8704185188078 1
1.96547276903988 1
2.08543840732498 1
1.61238967716847 1
1.88932483668664 1
2.30492908196665 1
1.10789274701608 0
1.34621521635009 1
2.43158891133992 1
1.55135626057338 1
2.11227339766971 1
1.96406423528859 1
2.56417391258395 1
2.14078383540603 1
1.98207730053815 1
1.8192345131964 1
2.52721470305893 1
2.01301028282927 1
1.70256922485688 1
1.9801533847183 1
1.48468644152446 1
1.67714310721751 1
2.00708326799546 1
1.75173686181455 1
1.76250568589866 1
2.26731648656861 1
1.67297976090993 1
1.82221629655209 1
1.70998240972454 1
1.93710574971532 1
1.90712729866922 1
1.48292174636943 1
1.62681147456378 1
1.9150589698434 1
2.14949863197622 1
2.18803585051143 1
2.70741824199825 1
1.38666887662785 1
1.63162600112425 1
2.03465938267297 1
2.15408866182814 1
2.28427978950451 1
2.15819605523004 1
1.83887949525968 1
2.77894251904226 0
1.95166185205052 1
2.26384904003174 1
2.56948318689936 1
1.55579991634879 1
1.77882928933797 1
1.85158665020068 1
2.04782941830667 1
1.48366227741023 1
2.47142108135495 1
2.38753074138611 1
1.8421766201709 1
2.49606251318468 1
2.06490371654282 1
1.90059456751795 1
2.11303366332017 1
2.68165751574274 1
2.18371244785814 1
1.87894407115835 1
1.99256332995257 1
2.13974584569961 1
1.71580971603838 1
2.58210829241416 1
2.05253569174508 1
1.82305178601109 1
1.9449661488457 1
1.15814327541126 1
1.3253369538941 0
1.61536351106675 1
2.02057792205605 1
1.51188754477267 1
2.19077914920946 1
2.5668170828954 1
1.59951381647924 1
2.29839507092758 1
1.49238159577202 1
1.32339540444341 1
1.78021697447328 1
2.91740353885745 1
2.65476704217282 0
2.22491436711053 1
1.71734440503814 1
1.87144859345797 1
1.87148863020168 1
2.13302973985557 1
1.71154558663955 1
2.48211920649566 1
1.9256668212296 1
1.56399465362794 1
1.17261923081679 1
1.86970754565729 1
1.99477898585199 1
2.3058325729206 1
1.7204447674256 1
2.16233589801563 1
2.11538870417503 1
1.60067798925492 1
2.09537905770842 1
1.20548435792201 0
2.43828297533213 1
2.49533418775454 1
2.20330409148978 1
2.05698978872699 1
1.85556212230579 1
2.36299056506125 1
2.16701207748325 1
1.96667777022316 1
2.0286164489713 1
1.87167095062021 1
2.27700427591902 1
1.95557898986845 1
1.76583806781352 1
2.29977263767965 1
1.42166370978251 1
1.97717795666264 1
1.81789608889535 1
1.67719218825542 1
1.98403146467001 1
1.89936393952333 1
2.16982204297205 1
2.30102827673222 1
2.78314949475317 0
2.12960557477642 1
1.32480859527779 1
1.97627661393424 1
1.94209681931657 1
1.72625570648331 1
1.71051450451299 1
1.66186104200985 1
2.03680375411206 1
2.35083253399452 1
2.41916706427288 1
1.83312387117129 1
1.93624997233561 1
2.07261950289009 1
1.56631665691249 1
2.53112661054772 1
2.35335315180183 1
2.26527367136546 1
2.37987412557308 1
1.83007114991486 1
2.15924916364932 1
2.29658398576429 1
2.2523446511202 1
2.35667806894092 1
1.85484172085109 1
2.67638390664493 1
2.06565068132776 1
2.44019850515132 1
1.3210341121543 1
1.68165041789531 1
2.00959253981179 1
1.70944791188358 1
2.00586853770555 1
1.65470181971046 1
1.79834691056744 1
1.51272888350474 0
2.0722433872837 1
2.12329216022638 1
2.14830954566326 1
1.94725535089552 1
2.29273737477622 1
1.78001349012478 1
1.60861169138016 1
1.7762968259193 1
2.38942916301655 1
2.390028913209 1
2.08232979763448 1
2.25078958555723 1
1.80008942797714 1
1.59749040285 1
2.62584790922078 1
1.71296379393787 1
2.26529194076373 1
1.96046799474194 1
2.2555898679412 1
2.20207147995242 1
1.93621316093303 1
2.28508236859642 1
1.92045016330843 1
2.09342495291926 1
2.06164452787268 1
1.5231738398456 1
1.97367481335793 1
2.03441426998667 1
2.52022033984513 1
2.40785076831403 1
2.47860077983342 1
1.22755102187162 0
1.72673321131555 1
1.95644898070455 1
2.42632554711434 1
2.10013680411749 1
2.08182745022788 1
1.44422099849026 1
2.13394246397533 1
2.14109192639584 1
1.83717083190719 1
2.20540041254687 1
1.91643144817724 1
2.60866915202499 1
2.3204293966284 1
2.21259447811296 1
2.38141428026337 1
1.80251344535346 1
2.02707693680479 1
1.42800021489689 1
2.5150195774368 1
2.05929297895809 1
1.12329173462113 0
1.37145772656084 1
2.28933166345427 1
1.55461843742408 1
1.79502872939838 1
1.63640528334372 1
2.09805580706768 1
2.63100470383953 0
1.63876446731153 1
2.03877019389205 1
1.69244100281469 1
2.19275124735876 1
2.06843079880263 1
2.11233623000903 1
2.20862429923331 1
1.65139251412477 1
1.80759203509671 1
2.3390441267626 1
2.250905277432 1
2.1006513458672 1
1.94347109811608 1
1.18212113287842 1
2.7689480689843 0
2.20811656540233 1
2.01260783582006 1
1.66089944991381 1
2.0854065970326 1
2.20289767313563 1
2.50168743713552 1
2.102237177099 1
2.84160266943988 0
2.04628751034218 1
1.82988766460897 1
2.12332321658063 1
2.055647017038 1
1.86425012080823 1
1.85529462595422 1
2.26214122450417 1
1.89185485335601 1
2.13785435324311 1
2.01205230088952 1
1.31205212810371 1
2.59315054978674 0
1.63557591930788 1
2.29770397787404 1
2.41815606761102 1
1.52958854825209 1
2.08883545942955 1
1.94534451172798 1
2.11245401976141 1
1.81352438046858 1
1.99170850235932 1
1.71611359379081 1
1.732109554933 1
1.35409545622633 0
1.224719921304 0
2.03162993313673 1
1.09239504451578 0
1.79179371504555 1
1.92187529963329 1
2.07783955469668 1
1.9111736054266 1
1.17204584282153 1
1.50287958681093 1
2.06339341432395 1
2.15671986833368 1
1.64694703981095 1
2.09005983679849 1
1.95098745107869 1
2.74027555790487 1
2.45505475111504 1
2.04637297236102 1
2.11394775235612 1
1.9646766127783 1
2.02709967711513 1
2.16553323770355 1
2.34229655961336 1
1.61317882989836 1
1.95384102011866 1
1.96670862596219 1
2.10535759711236 1
2.30451078276163 1
2.68543474293346 1
1.58733319303072 1
1.64470211162378 1
2.22072208294103 1
1.62760895982676 1
1.50629747564048 1
2.36216981601877 1
1.88113924759005 1
1.58865540829465 1
1.72345736456522 1
1.81677957572646 1
1.99683026702795 1
1.67582593540255 1
2.29061888422283 1
1.79509343628903 1
3.07566646711022 0
2.0384326704421 1
2.18333290647603 1
2.67252376632607 0
2.45843999028746 1
2.52316392212805 1
2.04331072248256 1
1.38509858139194 1
2.21621802319056 1
2.44594909902128 1
1.8302398723716 1
2.11495906605997 1
2.40293949928401 1
2.23126810122719 1
2.11049074059883 1
2.56676109818742 1
2.42992929064442 1
1.84152891443066 1
1.92064271295214 1
1.96067597510231 1
2.31530081044727 1
2.45028232065011 1
1.6820526689248 1
1.80104188950486 1
2.47229588284534 1
1.82346559286195 1
2.31652453942316 1
2.79613922549156 1
2.13056209366366 1
1.82103443948493 1
2.24062029786392 1
1.46044021236362 1
2.42250352654189 1
1.73079459896401 1
2.21693423444274 1
1.80796055950813 1
2.7417073881047 0
1.87066793777949 1
1.90340123230455 1
1.99854804786443 1
2.36056649592511 1
2.1387950316119 1
1.98474095426787 1
1.47931837684843 1
1.9067285814567 1
2.08156392317443 1
1.74136331561231 1
1.93256572446775 1
2.1396970609304 1
2.6072941097575 1
1.84873605959885 1
1.62392585113673 1
1.41636164929048 0
2.76764311024963 0
2.32676943102427 1
1.87127359399244 1
2.36186234928017 1
1.42433977138125 1
1.89066761185304 1
1.73074817963759 1
2.03746745809525 1
1.67984723951258 1
2.76754228294026 0
2.37197946212181 1
1.98726652460118 1
2.39840829186184 1
2.0982601068052 1
2.43912457153747 1
2.38019997055423 1
1.83552730350567 1
2.32221311703271 1
2.30629035012171 1
2.26450945572091 1
1.78331237113849 1
2.5574771669957 1
2.14669434289841 1
2.12869759106048 1
1.88615184297928 1
1.68457011586883 1
2.6847191673758 0
1.13916994827995 0
2.39027870790307 1
1.80493156086839 1
1.79671675379112 1
1.81343175359622 1
1.93184062053214 1
1.98480349759621 1
1.49567336806502 1
2.18146780476865 1
2.17413409553067 1
2.22321186959523 1
2.40038115909549 1
2.14897531504041 1
2.43571600810861 1
1.89148658183736 1
1.95585083701183 1
2.17243388475201 1
1.21744527800112 1
2.6073939718612 1
2.12884693678904 1
2.17190345661142 1
1.8512206876778 1
1.98801601060994 1
2.5093536754447 1
2.47237362341416 1
1.95850647633075 1
2.20111451402184 1
2.60993076544979 0
1.68275432528971 1
2.05470630378032 1
2.27577819775002 1
2.1968066878068 1
1.87099333472723 1
1.42770043151392 1
2.17439946408092 1
1.9197525752483 1
2.16443559784693 1
1.42486657153324 1
2.48080526462229 1
1.41798239068628 1
2.16706175642721 1
2.01268223385936 1
1.87822273529245 1
1.85558632048955 1
2.26498134913003 1
2.07986890621782 1
2.32230780667968 1
1.87467665226612 1
1.66162705278547 1
2.41720895420728 1
2.18057107974231 1
2.60654755962433 1
2.72364843477946 1
1.08236215018763 1
2.33515940976111 1
1.63827610872482 1
1.73570475751712 1
2.47804225692965 1
2.31527649788885 1
2.29357635641647 1
2.13555205844641 1
1.93556200330902 1
1.71905524853394 1
1.99484256380038 1
2.23940606449612 1
1.37247755700761 1
1.70814050581896 1
2.09434905091316 1
2.50631919019607 1
2.05736811131927 1
2.09907168349276 1
1.72060379320022 1
2.47967142703797 1
1.90193311012667 1
1.95415799108069 1
2.20305129377364 1
2.2811975224417 1
1.73158400321488 1
1.99334861957322 1
2.38166406911517 1
1.16191743829005 0
1.98548652634374 1
2.34685384061568 1
2.03499960061435 1
2.62447966742843 1
2.42079293742077 1
1.83284062924224 1
1.84840922010486 1
2.73267548563387 0
1.52440670907867 1
1.84917994032566 1
1.94210922333983 1
1.64028621924108 1
2.26136441043127 1
2.16572493331409 1
2.22121491314025 1
2.11372851962833 1
1.51592869156417 1
1.75854074561705 1
1.70402685271045 1
2.21799489442992 1
1.60297285982747 1
2.29508458534701 1
1.86470879962001 1
2.3000199693491 1
2.30707930567567 1
1.7619688094656 1
1.29149958421928 0
2.57145168185352 0
2.3542547774471 1
1.52992310991332 1
1.70685079118318 1
2.07829109034038 1
1.76152460044862 1
2.15096681072137 1
2.04435450423974 1
2.28074127419593 1
1.81792804650624 1
1.77831707645113 1
2.01659053514997 1
1.95019661142058 1
1.6965903397927 1
2.21255446366085 1
1.89202303576302 1
1.6449356406165 1
2.26333499939736 1
1.65094198113563 1
1.49636028604812 1
2.45464892588152 0
1.90291860707421 1
1.59982838524437 1
2.08261799548357 1
1.59751884226665 1
1.96080421373557 1
2.19226256553856 1
2.17569134870654 1
2.17886687654454 1
2.26660608252997 1
1.99038987738011 1
1.99700665113463 1
1.86999438545013 1
2.37470362873287 1
2.35823749904882 1
2.21730543286751 1
2.31522861108251 1
2.4543877347266 1
1.35683981865716 1
2.48126739967448 1
1.96944101505113 1
2.48061072531659 0
1.26161904575865 0
1.63451076282109 1
2.17673407751725 1
1.94865556972911 1
1.72737935619134 1
2.02529598561186 1
2.57206334124194 1
2.83831607256439 0
1.79823295895126 1
2.11624516559523 1
1.76505924157079 1
2.31487748800482 1
2.36792619611728 1
2.00320051391182 1
1.23308680179599 1
1.58400195437432 1
1.59819343851603 1
2.11524404241573 1
2.59556076927238 1
2.39402815640373 1
1.70578497053742 1
1.94495893985228 1
1.56055353532355 1
1.11240225086264 0
2.24923656198009 1
1.72509346319622 1
2.66566577817037 0
2.18743810241662 1
1.76456512711433 1
2.09258616994504 1
1.81550801502143 1
1.76242214342736 1
2.12228939252179 1
1.78749978019342 1
2.03432582279322 1
2.18591891683074 1
1.97568486967111 1
1.77622961140249 1
1.64917736106811 1
2.07305121881254 1
1.75450488216088 1
1.94703844322632 1
2.21271237684146 1
2.17860118380254 1
1.89333694433302 1
2.60516270310647 0
1.78326098303839 1
1.61358262079105 1
1.55557879841346 1
1.92984107042941 1
1.97777036876726 1
1.71261315190882 1
2.23999401344542 1
2.53728176245327 1
1.27568734714458 0
1.27781207375635 0
1.92607454133383 1
1.89310797069408 1
2.21693266078874 1
1.27084346055327 0
1.76618600383135 1
2.13887798778099 1
1.61167458569292 1
1.8059190197184 1
1.79753598268732 1
2.03867304554004 1
1.97719301167367 1
2.200219511688 1
1.46212080114071 1
1.43634095853097 1
2.17952027442048 1
2.34456762269022 1
2.32788860778207 1
2.0145530390987 1
1.74051270536557 1
1.80113318354844 1
2.53221249725741 1
1.2306182657516 0
2.64398919893289 1
2.00739861085101 1
2.35049894494017 1
1.76070620694402 1
2.12381161246632 1
1.62753780977082 1
1.56826144444676 1
2.35303417733867 1
2.01722589780013 1
1.92607287564078 1
1.89738890286731 1
2.31573667924875 1
2.50937847091193 1
2.00557446319338 1
2.1361848983249 1
1.85228829889238 1
2.51966845012508 1
2.23254558244019 1
1.80384828010524 1
1.49189802474782 0
2.58904672210875 1
2.42567144038894 1
2.35569147737944 1
2.35987909297051 1
2.27037075406246 1
1.9288215552282 1
2.2453872734926 1
2.48181260824427 1
1.87032299611616 1
2.04352270725569 1
1.5156370804882 1
1.98498735999485 1
1.78810123862328 1
1.78562330199693 1
2.05424442442987 1
2.02538962887909 1
1.78619448494472 1
1.74929229041715 1
2.61405942889883 1
1.85199146256904 1
2.35644109121037 1
1.57670114767609 1
2.34741943129895 1
2.53151579525602 1
1.58366733004006 1
1.7332015518939 1
3.33340191714747 0
3.06389236709244 0
2.02253975431039 1
1.85730676019218 1
2.11287669999609 1
1.89729440962162 1
2.40800722071673 1
1.59447655488101 1
2.36601139905444 1
1.60025135299569 1
2.30884083082902 1
1.6672170319767 1
2.12137789643424 1
2.31741854473079 1
1.42760670585331 1
1.65044983703724 1
1.68592801628594 1
2.19727560555191 1
2.55047531606653 1
2.26533804518476 1
2.5696420387568 0
1.62098614934737 1
2.37186823595348 1
2.18163011545286 1
1.59729769593167 1
1.81110051391999 1
1.4943589259075 1
2.05192697667408 1
2.2292618008589 1
1.48995621291809 0
2.70243880494923 0
1.70663022681098 1
1.83473285964828 1
1.65570435071539 1
2.35857701445654 1
2.10697993202974 1
1.84645649378696 1
2.32722721258102 1
1.85240671762766 1
2.0334084113839 1
2.04223352667541 1
2.46827546771265 1
2.20342196771942 1
1.97749314182482 1
1.91772295991207 1
1.65846167557893 1
1.72388400450071 1
1.78819345656001 1
1.73480131158328 1
1.64407904943794 1
1.7726845846318 1
2.28567935003942 1
1.8400095616592 1
1.95253339528836 1
1.31579812084251 0
1.95749108284312 1
1.40311326791715 1
1.91762792722226 1
2.07889405660664 1
1.79635367357896 1
1.99520806250018 1
1.51799915206271 0
2.6568428029973 0
2.30556263480243 1
2.35373958419168 1
2.38888005448637 1
2.4931381396907 1
1.70961683905782 1
2.73407368373642 0
1.68494299596678 1
3.07075049931942 0
1.97383483552227 1
2.62095632181709 1
2.01754178328037 1
2.24831896041137 1
2.50965305451776 1
1.62256928466654 1
1.55378039062619 1
1.53000514667163 1
1.59074221747958 1
1.95191876991188 1
2.53106773131458 1
1.8034438455647 1
2.61881731126046 1
1.95484186038121 1
2.22934715788238 1
2.23601881579027 1
2.05942136938015 1
2.51772559679035 1
2.13320838437992 1
2.17395511860219 1
2.12370609520706 1
2.389614478895 1
2.2825215990087 1
1.67165357063375 1
1.42452887308857 0
2.25271558755613 1
1.61287219469554 1
1.40051187600031 1
2.62975011115402 1
1.41329014445999 1
1.41875455250709 0
1.35196444764655 0
1.70849532972741 1
2.54138341286533 1
1.44831974430103 1
2.24055221625633 1
1.47141867560809 1
2.27535432113234 1
1.89779169909592 1
2.11234248096317 1
1.62926289835582 1
2.09926268914542 1
2.35333153574356 1
2.50170137684462 1
2.66297645738439 1
2.43344919077007 1
1.57344706555312 1
2.17438225066923 1
1.4313027574901 1
2.0254250896082 1
1.90272785466929 1
1.48268712535037 1
1.6238620041596 1
1.66570643427095 1
1.50643215749837 1
2.20483313424509 1
1.74508144536415 1
0.575972794581461 0
1.05188125457669 1
2.12611702723441 1
1.86861687434948 1
1.85075005256563 1
2.12637635419211 1
2.02465853605194 1
1.60679559668128 1
2.13400219657686 1
1.59138839982104 1
2.4872903780142 1
1.75804891296845 1
1.89204097736519 1
2.4655636831456 1
2.11836331282658 1
1.96666588285535 1
1.62517322412279 1
2.02866725724888 1
1.86156539597538 1
2.40840315769702 1
2.23756441819481 1
2.29725167618105 1
2.65543202758487 0
2.09989554550415 1
2.12981510822941 1
1.98008957634534 1
1.38604270375784 1
2.21736016709765 1
2.80176196644505 0
1.2902300164617 0
2.02289852926845 1
1.5126186562725 1
2.17840931282232 1
1.65724938745481 1
1.84427444616746 1
1.36053661158465 1
2.56319464988756 1
1.58400987041559 1
1.84167372283677 1
1.89634373934572 1
1.62594688516158 1
1.65249193566113 1
2.19570053688025 1
2.30334065115443 1
2.0991160568477 1
2.08821726485821 1
2.29842843383518 1
1.85324878746454 1
2.31471587063419 1
1.74315214256003 1
2.55186987749866 1
1.56873322108835 1
1.81647634161051 1
1.74097100330641 1
1.67660273378797 1
2.07836375433703 1
2.16533548336242 1
2.00471891383102 1
1.63989884429019 1
2.03940557557396 1
2.49188079214128 1
2.56922053767656 1
1.32962765265995 1
1.60310318283865 1
2.08065292320474 1
1.68132910922605 1
2.32269244301985 1
1.34984997130817 1
1.91541250011531 1
1.6720747938092 1
2.16941789515579 1
1.86809932017274 1
2.41998827542174 1
2.10333896804705 1
3.03689922107674 0
2.09750005449917 1
2.08561170334751 1
1.25488352931989 1
1.881954179699 1
2.3293809561606 1
2.0365358309594 1
2.49153289545603 1
2.00330089023415 1
1.81199088246089 1
2.36223747940109 1
2.24951441808114 1
2.07876310424818 1
1.66250817542846 1
1.49348515923577 1
1.76522887956013 1
2.26742135136351 1
2.01576215555023 1
2.29549265516339 1
1.73031492258399 1
2.48701166395166 1
1.16990927616161 1
2.68353501909493 0
1.73205664634706 1
1.7368769837035 1
1.48077342722213 1
2.08683546584347 1
2.3396858690319 1
1.88969760961778 1
2.41799796825205 1
1.88726104730119 1
1.49778527032552 1
2.02812807257007 1
1.93080179799552 1
1.4928813198589 1
1.96684508072967 1
1.75735917114947 1
2.23848458469864 1
1.91472937810133 1
2.4744970149984 1
1.74917074172027 1
1.66176984080951 1
2.26322598567436 1
1.83582313712596 1
2.10760463790577 1
1.58701620311966 1
2.23050824050317 1
1.64299828560498 1
2.32897107753556 1
2.02986265711022 1
2.39014648746756 1
2.3673283989946 1
1.40457344618932 1
2.05367431699632 1
2.5119976733454 1
1.94435164158498 1
1.67478229134928 1
2.0675968871058 1
2.329350453373 1
2.24986970127323 1
2.67036831740923 1
1.68936400798756 1
2.433420475575 1
1.73256542126087 1
2.69334612639352 0
2.00174348774493 1
1.70925151344976 1
1.91612694753433 1
1.98947199253388 1
1.49718574060546 1
2.18371626873801 1
1.45918075662465 1
1.73455128828622 1
2.70522660819396 1
1.89623418185892 1
2.18818215694219 1
2.23528291665003 1
1.71631207165926 1
2.38541991709593 1
1.74672898294155 1
2.56624605726188 1
2.03923315719308 1
3.08041338977539 0
2.31390319591749 1
1.71549710820601 1
1.63820972589399 1
1.23466147229416 1
2.11264118674921 1
1.69395375685637 1
2.58527741117051 1
2.10327010827134 1
2.18523437252348 1
2.4970238170264 1
2.45729915279319 1
1.90543340373537 1
2.3168134747544 1
1.47046153600985 1
1.88365992756282 1
2.29096782313397 1
1.96099866118656 1
1.83972069610963 1
2.73185992265049 0
1.81737041093001 1
2.25497594529721 1
1.94745643259196 1
2.10063665318871 1
1.88687765522781 1
2.23083895751924 1
3.08138776884483 0
2.20654954949795 1
2.18730746127168 1
1.66848708744247 1
2.41960931056484 1
1.9690590602894 1
2.04228180593771 1
2.11630390144379 1
1.92704209278701 1
1.84729270043889 1
2.42675584676747 1
2.19968085921392 1
1.59893423589984 1
2.19541391316658 1
1.28883621358548 1
2.19758045649558 1
1.77585288730718 1
2.17421376512126 1
1.9233851359756 1
2.1655335293856 1
2.37469188728965 1
2.31827992031303 1
2.20132550649518 1
2.11335054377252 1
1.80388270108438 1
2.38835425334416 1
1.83267241644465 1
2.38709847200628 1
1.82041165065171 1
1.78184491409247 1
2.13266929090082 1
1.57892991669418 1
2.46727404777062 1
2.10153362952507 1
2.08999976513955 1
2.11415619921375 1
1.92845165689142 1
1.21163315291588 1
1.64594580852319 1
2.39312797164514 1
1.4835185206973 1
2.02074193417428 1
1.35934748593401 1
1.86008235651429 1
1.61926523272085 1
1.86704546358004 1
1.48239563252944 1
1.96500630996218 1
1.97470987414778 1
2.09403232057953 1
2.33401144420171 1
2.18152104231228 1
1.56632580660542 1
1.77391822868372 1
1.7203930660923 1
1.65561903016407 1
1.5553294833141 1
1.38321155423895 1
2.37314547324979 1
2.00698778991064 1
1.84161642127636 1
1.57620266515226 1
2.80215709411022 0
2.38785653297054 1
1.77580951957397 1
2.40226238405919 1
1.13052581124942 0
2.29164959096061 1
1.64700194585086 1
1.59024379377703 1
2.31449961237167 1
1.96194504486246 1
1.83833241823188 1
1.73032346415144 1
1.61658038376324 1
1.76231359692683 1
1.45438655941776 1
1.95489645357708 1
1.95815789057638 1
1.80092755329264 1
2.72437470786796 1
2.41589944594402 1
2.12805410776727 1
1.95367801271581 1
1.9615495025423 1
1.92350847661618 1
2.04191627659311 1
1.66778206862102 1
2.00414500601281 1
1.7545381042341 1
1.83184532162259 1
1.95556674377714 1
1.72423522548423 1
2.78665723279848 0
2.02000222740011 1
1.51541675568535 1
1.88624760997561 1
1.69215368203636 1
2.38144303545327 1
1.98193214034526 1
2.1897637010132 1
1.56270641191507 1
2.07113902419453 1
1.77639095972761 1
2.45684629184528 1
2.6553830158801 1
2.12041105121377 1
2.27349152166071 1
2.36941912124048 1
1.99845145133911 1
2.17649046787863 1
1.90235565844728 1
2.48520208911688 1
1.88796669677798 1
1.96453436524241 1
2.46091076879591 1
2.09723294439814 1
1.45670924271667 1
2.02891931723331 1
2.02420243578249 1
2.00225431382616 1
2.65161282636919 1
2.05758833173989 1
2.41261505987601 1
0.827283357424612 0
2.32070450130486 1
2.53965466431137 1
1.63027149519769 1
2.3899692882817 1
1.83726140247159 1
2.38425392656657 1
1.79358243660283 1
2.35995595883924 1
2.52862100964961 1
1.6539090431133 1
2.07808850476564 1
1.93647825146369 1
2.52680071417626 1
2.37328781984992 1
2.3071197657845 1
0.979124603285436 0
2.36803638333616 1
1.95156956141997 1
1.57451494316925 1
2.7266576788435 1
1.06125854259401 0
2.25281207932146 1
1.14851869968715 0
1.90554871226975 1
1.6904821863302 1
2.36777328541136 1
1.80329549347748 1
2.22116600344653 1
2.46710290411896 1
1.96838917147137 1
2.56549328222794 1
1.86471874850453 1
1.37168741547461 1
1.92281109041012 1
1.82450911024832 1
1.75351929570743 1
2.13776950679875 1
1.6271979583269 1
1.75132059537714 1
2.65278052646025 1
1.68829559593171 1
2.72688500600823 1
2.06653411010343 1
3.37391294597913 0
1.50966905312342 1
2.68086038541871 1
2.40952879127401 1
1.65501198564862 1
1.59276910937391 1
1.3603990359538 1
2.24160377903355 1
1.82695058220062 1
1.2975510785807 0
1.83927537710114 1
2.12429697337062 1
2.04234516499952 1
1.69879772274359 1
2.05258294567744 1
0.909748363439452 0
2.06097514323518 1
1.7218197746737 1
2.02049813825231 1
1.77679705661185 1
1.67572297508578 1
1.19631386003947 0
1.87083121518322 1
1.81460035766648 1
1.68761203168062 1
1.85671271872475 1
2.76969101441252 0
1.89180255642573 1
1.93217621636625 1
2.25408847590589 1
1.72474320608556 1
1.95920874515072 1
2.1420961525692 1
2.25426697998938 1
1.71919762269467 1
1.72509834130058 1
1.86648931549881 1
2.26375986674449 1
2.4332756019561 1
1.98305824261337 1
2.18501072266359 1
1.88247504230106 1
2.04787592982081 1
1.9748954860522 1
2.15608421815263 1
2.14647905916714 1
2.42174217981384 1
2.48788923859432 1
2.6453172847238 1
2.50467322876722 1
2.21967442577649 1
2.65108679314677 0
1.77351032079763 1
1.65264211219812 1
1.97497217171431 1
1.96030765615807 1
2.17321370246367 1
2.10326156966955 1
1.25518116858029 1
2.39890273904167 1
1.67965367113911 1
2.17024193620083 1
1.72456712130965 1
2.02516437893542 1
2.15843456241418 1
2.03027704698721 1
2.39430019230619 1
2.20086928707605 1
1.94415935149482 1
2.43687359076171 1
1.85076851358584 1
1.27778352082628 0
1.82566566597505 1
2.2409364412127 1
1.84867077117407 1
1.94946937728993 1
2.12762778407117 1
2.10262363860498 1
1.77529177142549 1
1.98707408893667 1
1.99599939415198 1
1.29646018861727 1
1.6507995969575 1
1.8522530306297 1
2.22300737979918 1
2.36371311315323 1
2.30853221149665 1
2.35460146225927 1
1.55819466809914 1
2.59199293453195 1
2.2383391573061 1
2.85779788514943 1
2.33155127040038 1
2.46818527681605 1
2.34921347999399 1
3.20242747822986 0
2.35679300633106 1
1.80382239827286 1
1.2610281249583 1
1.70427662448622 1
1.85921079702229 1
1.74205918458997 1
1.96902059684675 1
2.19854330026548 1
1.86370663216928 1
1.99418396445852 1
1.54854664649592 1
1.76882461550234 1
1.68531418339656 1
1.5459550142289 1
1.6055235929311 1
2.38645954153609 1
1.95631568149663 1
2.30911919029217 1
1.75640315349425 1
2.25200222065449 1
2.1460753865588 1
2.6857279666568 1
1.52093104047737 1
2.30956800952509 1
1.70789828769054 1
1.97492384417635 1
1.46721274797777 1
1.63743471139956 1
1.83471903894931 1
1.46456022319525 1
1.57178559933378 1
1.878198340709 1
2.13405291109223 1
2.0046313771871 1
2.17961031961188 1
1.73918857938025 1
2.06856236561718 1
1.59183353748702 1
2.29053841254296 1
1.82838703378964 1
2.16402878462774 1
1.95591905498519 1
1.49591997899768 1
1.1780346280081 0
2.03876454471982 1
2.22389366337853 1
1.88148054052491 1
2.7328126190843 0
1.20816386146705 0
1.76311274735079 1
1.2298172383564 0
1.86763279970117 1
1.95142549022445 1
1.6535150303372 1
2.1685473101435 1
1.80346123592526 1
2.31297032588131 1
2.38998534836054 1
2.17571380360421 1
2.21554269807792 1
2.27382938629388 1
2.05928088426696 1
2.36353353097019 1
2.26244577385803 1
1.76129119677013 1
1.48142192843051 0
1.90310001169426 1
1.8134984812753 1
1.68611847056456 1
1.70690524077374 1
1.72402165112768 1
2.54654954504654 1
1.74500168888101 1
1.7427347808289 1
1.88795800169488 1
2.25009356586651 1
2.35461863325661 1
2.32065833660222 1
1.47596073266547 1
2.0639982750013 1
1.88495086264899 1
2.0076850672295 1
1.43906596416685 1
1.54669103482194 1
1.96893450936559 1
1.56656663801665 1
1.8854687175521 1
2.01566145918035 1
1.33430128444291 0
2.69384504629344 1
1.87279995286536 1
2.01072678793303 1
2.10685287614444 1
2.05641966643766 1
1.9709554007405 1
2.68468909902311 1
2.70402110004468 1
2.34982070067679 1
1.94802512853928 1
1.34530825791384 0
2.10853982664628 1
1.76242934559889 1
2.08275774224615 1
1.67582704027752 1
1.99365935486805 1
1.54770984447877 1
2.10338471471258 1
2.23141663127383 1
2.26531589458323 1
2.37471224623531 1
1.59152342729175 1
2.24046643351662 1
2.275983724996 1
2.40565098418647 1
1.72425445046339 1
1.6303190613716 1
1.99483242745556 1
2.46301073771344 1
1.24539106849775 0
1.78617939636065 1
1.78010188637442 1
2.04338995232094 1
2.3332452495189 1
2.23467257317142 1
1.86437713648809 1
2.14504277158637 1
1.73029806963532 1
1.75037030700489 1
2.18396486884224 1
1.98474164646143 1
1.85652806491187 1
1.74421418471118 1
2.26130292047903 1
2.22378556559414 1
1.48622898379109 1
1.98898314704406 1
2.52250354224747 1
1.84182490481165 1
1.5498051253745 1
2.27850206819816 1
1.75851319823079 1
2.30213902248428 1
2.51554463737316 0
2.35866323314772 1
1.58505462916561 1
2.23225610527385 1
1.88329931181435 1
2.15174442887511 1
1.0009223148604 0
1.88859925366598 1
1.40169786331694 1
2.39052641394603 1
2.0795410958934 1
1.63337697517732 1
1.92890818793078 1
2.3836550125132 1
2.11097304852258 1
1.93900036291758 1
2.13930218211672 1
1.71489052919358 1
1.99700613372981 1
2.5866361547568 1
1.81094630950016 1
2.34506681484577 1
1.51963349626116 1
2.46604285840382 1
2.94257851774401 1
2.51856120048211 0
2.64870406538249 0
1.41152778025914 1
1.8262365029603 1
1.99340993813542 1
1.56312551721905 1
1.86633178901537 1
2.04874088073992 1
2.29877400153825 1
2.41147790143051 1
2.63379648838161 0
2.1744938875237 1
1.65366760778405 1
2.18166649638443 1
2.54689461579489 1
1.93450002577152 1
1.82329288128734 1
2.73909499708191 1
2.22257813773679 1
2.02099441263089 1
1.77681636115064 1
1.77870113805393 1
2.38823377993085 1
1.74366840836902 1
2.03487893543352 1
3.05444870229426 0
1.84751355608349 1
2.30394824501825 1
2.22510551120403 1
1.9091876579932 1
2.01730776580011 1
2.1203544521444 1
2.15626243984339 1
2.03639417947127 1
2.13616622913124 1
1.98718996244544 1
1.92365863424979 1
1.97561836797424 1
2.21252700064499 1
1.8890992537918 1
2.50981345363396 1
1.51349832831743 1
2.49562889274018 1
1.63812680060039 1
2.41736116380832 1
1.73442564760102 1
1.79357311579133 1
1.62933271876494 1
1.6674676304436 1
2.47689597875764 1
2.23607640087393 1
2.16764450081357 1
1.96901269567055 1
2.25118989341448 1
1.85958912438828 1
2.02709512973565 1
1.95077321280622 1
1.73404652688334 1
1.43339572071029 1
1.92216746016578 1
1.80091534848564 1
1.50979276633792 1
2.00659793189297 1
1.65622167872483 1
2.21314297426772 1
2.28135247393423 1
2.33223608396666 1
2.39003598364169 1
2.07735107712727 1
2.0467682151827 1
2.27626053272038 1
2.14332008521471 1
2.24045372088024 1
2.04235102747932 1
2.47613356390563 1
1.89713785239349 1
2.0289507507716 1
1.42960326645717 1
1.93590527902489 1
1.83801875726061 1
2.62419738247812 1
2.06065672852859 1
1.70186904274577 1
1.81262485243588 1
2.2445673582263 1
1.92996753188275 1
2.15889855016299 1
1.42669561520799 0
2.44596297293848 1
1.90610037235742 1
1.26004255195458 0
2.15822435225425 1
2.12793189224783 1
1.82002765703146 1
2.3197522195182 1
1.6277810343392 1
2.12396901469154 1
2.13466418956904 1
1.46291704340925 1
2.12642561506878 1
1.96277766074608 1
2.38637051435687 1
1.76598449916229 1
2.29335799359527 1
2.22893830513073 1
2.24816978615934 1
2.16808054168826 1
2.05930900031417 1
1.46658133215721 1
1.76047830598583 1
1.85054655016017 1
1.84429536241675 1
2.04871565781867 1
1.45724528315466 1
1.26015618111855 0
1.75864843051221 1
1.79955376616563 1
1.74565797317583 1
2.00498114744163 1
2.27457290809767 1
1.46956996674887 1
1.76532449417038 1
2.13531363214119 1
1.53075645479474 1
1.40723666830286 1
2.24088358417064 1
1.73606236147765 1
2.11702203939155 1
1.99921266851573 1
2.26586370467613 1
1.86303885133073 1
2.16145398160119 1
2.03978693466877 1
1.60104828515746 1
1.54326691522045 1
1.83684379851432 1
2.08203136449715 1
1.91843740199562 1
2.27437746909844 1
2.46154080463897 1
2.17349661307783 1
1.80358746508178 1
1.54176657103054 1
1.24587760003675 0
2.72865344616814 0
1.92732836400142 1
1.62785659021825 1
2.59146638021833 1
1.51550955527518 1
1.20051473133498 0
2.64053308313021 1
2.14604288492323 1
1.86826326881292 1
1.81568271949275 1
2.59776102032326 0
2.49116956044703 1
2.18230452866364 1
2.17963508955359 1
2.20151289292749 1
1.70812715013976 1
1.64941839452562 1
1.70802738681569 1
1.91827224154858 1
2.11109999641541 1
2.2375181232165 1
1.60858130050395 1
2.41542823134402 1
2.29701999322375 1
1.70452823334081 1
2.27624264320439 1
1.700782758002 1
2.37555905132631 1
1.30459145093666 1
2.06689262670029 1
2.55997395017053 1
1.29831084379496 1
1.7378650966348 1
2.24149154184682 1
2.34834555621364 1
2.54739000914183 1
1.87996905739716 1
2.24647894409098 1
2.19985519601094 1
2.29338133358214 1
2.58047577496654 1
1.89410325267134 1
1.97298561322638 1
2.18987824319367 1
2.53869806887515 1
2.91782900473019 0
2.5368726555958 0
2.25998439516803 1
2.26583298717664 1
1.73708029415328 1
2.0640026538022 1
1.92673966607935 1
2.27517335117078 1
1.58157857983799 1
2.61985423104229 1
2.17146637026667 1
2.29444829909057 1
2.18135406834615 1
1.44460763668446 1
1.68511223211033 1
2.47900028275128 1
2.58160466426349 1
1.82142842986251 1
2.04916890654522 1
1.67922183230572 1
2.16020876073572 1
2.26354662981344 1
1.70765920128803 1
2.00279574767299 1
2.31506338973851 1
1.63035685343853 1
1.97681075096398 1
1.75742552090336 1
1.72941763478465 1
1.78260987875642 1
2.34399745149168 1
1.34225006498004 1
2.22115696318983 1
2.4867873324137 1
2.44691954925352 1
1.38933051775727 0
1.43054550837515 1
1.65390186039472 1
2.15927266291247 1
2.11942120346968 1
2.00083259669307 1
3.10125586577124 0
2.2842405937214 1
1.78707147317233 1
2.17392469681578 1
1.93421490312356 1
2.07355205573382 1
2.03345659795439 1
1.62183119131 1
2.87964311016235 1
2.4876371715983 1
2.18442825429147 1
2.31977157172705 1
1.93350597538298 1
2.07814114856086 1
1.37850438328659 0
2.00994840375526 1
2.12934743633329 1
2.15772524862113 1
2.13624297762487 1
2.15606755894669 1
1.91509312429376 1
2.12907528767705 1
1.96371369840418 1
2.04914244092628 1
2.70710455169061 1
2.15113513290581 1
2.41131441995748 1
2.33616347099053 1
1.96222148538126 1
1.66793718338276 1
2.31712470828487 1
1.66898769580324 1
1.25580068339752 1
2.80586805289606 0
1.86887204010626 1
2.19888372683436 1
2.51928115489933 1
1.49678645908082 1
1.92882800536821 1
2.02892133000556 1
2.86861103992003 0
2.10102542665758 1
1.81268441485412 1
1.84899213738767 1
2.52409896169028 0
2.25776930199409 1
2.50937723979059 1
1.39698510340996 0
1.32035036956034 1
1.97476510197366 1
1.71889029202704 1
2.17678871333452 1
2.35636972462453 1
2.54930251365373 1
1.77574841070599 1
2.07101199830507 1
1.82339597701341 1
2.11185339909095 1
1.79190672655559 1
1.84873511967251 1
2.28125568335084 1
1.64914279708603 1
1.87851300967112 1
1.66457983922357 1
2.0317294224934 1
2.14799736341444 1
1.86869942492562 1
2.3341652122411 1
1.21276694607612 0
1.96897869049523 1
2.09583536807573 1
1.67728239667056 1
2.7960891715493 1
2.28421821987561 1
1.57442460798909 1
1.29618658053847 0
1.62150557828258 1
2.65625960557972 0
1.44502273880612 1
1.61872812394774 1
1.84384178934649 1
2.33972891332919 1
1.79480585878611 1
2.16056901836496 1
2.06208090944466 1
1.4153736314948 0
1.51917639860296 1
2.02901363195017 1
1.46483117184125 0
1.96015582879876 1
0.874624391417549 1
1.76205782830439 1
2.03977245396927 1
2.09493168916492 1
2.24454126323984 1
2.25600885702101 1
2.04408786939303 1
1.92225958969612 1
1.72140629944034 1
1.93806669607443 1
1.27398591140858 0
1.87221238422749 1
1.61217550214452 1
2.49906219855381 1
2.01257282710003 1
2.81461624789601 0
1.91438903197196 1
2.15555950823088 1
2.71007675073523 1
1.33112915051054 0
1.7466779987288 1
1.92918463256605 1
1.77299742033451 1
1.88188616105538 1
2.68830736955567 0
2.13776136519729 1
1.79370355738562 1
1.47185913934496 1
2.21994720289353 1
2.390035586428 1
2.5486720258668 1
2.31902689618205 1
1.83893627779154 1
1.82641749773306 1
2.24165529083035 1
3.12736663741185 0
2.16459637964159 1
1.79007637523016 1
1.9354144191211 1
1.92919454060891 1
2.42864025336959 1
1.51358367455155 1
1.68518120713282 1
1.67607024725726 1
1.96934046052837 1
1.64820187895552 1
2.75127669154261 0
1.78012416863884 1
2.30197532318494 1
1.92240502512512 1
2.27960739331769 1
2.01851413544783 1
2.49795514339923 1
1.74164246312096 1
1.96785692538011 1
1.82950331107399 1
2.56781687452751 1
1.64439720868642 1
1.89421240792747 1
1.92807195725337 1
1.9774410496908 1
2.18286368545118 1
2.1562327875567 1
1.89484771084007 1
1.61974849189325 1
2.41776645567856 1
2.1373083507532 1
2.18849697802315 1
1.72336552165701 1
1.94178042642044 1
1.90194790058597 1
2.24928064965394 1
2.09314274221489 1
2.02617445261605 1
2.24192357073734 1
2.48478666005868 1
2.36606855617666 1
2.15335833191763 1
1.91797683542401 1
2.02207823993368 1
2.38715566041236 1
2.25442577913053 1
1.52144886239265 0
2.26378364164362 1
2.06591911395428 1
1.47541348977351 1
2.88216531530474 1
2.04469261195864 1
2.23687873514726 1
2.64166640736494 1
1.98496648481387 1
1.20284589470958 1
2.28629989593107 1
2.59557754548023 1
2.29291125145142 1
1.37820279627379 1
1.04806560010752 0
2.3921300209467 1
1.88373721787197 1
2.08566831236577 1
2.05971661781089 1
2.20801500714156 1
2.0061456106243 1
1.83783368458631 1
2.2261373744643 1
1.68638848726081 1
2.6208938883784 1
2.35866925426542 1
1.94093460527116 1
1.41716669928859 0
1.60383347995699 1
1.74553250123367 1
2.06988009966238 1
1.75573523603292 1
2.18420587110409 1
1.418926958625 1
2.10571741253234 1
2.70581948008604 1
2.5624067241616 1
1.94978072722673 1
2.08448238964645 1
1.94424826563054 1
1.44108122480299 1
2.78389172463136 0
2.10137626113599 1
0.401590268831435 0
1.98475278592487 1
2.00343622847305 1
1.88609431569302 1
1.98344355361948 1
1.49731431906882 1
1.78372872226094 1
1.73337347309624 1
1.63514333421001 1
2.26397154195774 1
2.21011263039458 1
2.12659792861337 1
1.55342609372711 1
2.33084201952516 1
2.31226382227923 1
1.88257164151538 1
2.61171709386202 1
1.88492253540322 1
2.33041120746559 1
1.65769620106119 1
1.49675971502645 0
2.19749851571422 1
2.32538472709728 1
2.23617783067047 1
2.09539155997929 1
1.5945185652478 1
1.88306537595439 1
2.25987181644064 1
2.04692250527383 1
1.44997591559236 0
1.55193598000317 1
2.34550173334465 1
1.91871759939546 1
1.07655248501235 0
2.26337162581577 1
1.53223232222957 1
2.01846468394795 1
2.12909503554493 1
1.48197582897445 1
1.54856273631084 1
1.91730294748988 1
1.27885658528092 0
2.0511584722168 1
2.16241953023472 1
2.3101419526816 1
1.34083601434657 1
1.90437362041606 1
2.31935442762849 1
2.18072586273068 1
1.84197437772838 1
1.10617379814177 1
1.65924845695357 1
2.12121500751736 1
1.73695963938941 1
2.2438393796586 1
2.12040853213325 1
1.45239823193784 0
1.89207406341362 1
1.78270826323579 1
1.74809422336842 1
2.25821199637507 1
2.04713597884327 1
2.16230669426287 1
1.85479406652172 1
1.96354063532037 1
2.41116654001328 1
1.90210089810266 1
1.34805058519953 1
2.21028104440484 1
2.00450116350578 1
1.66162730354822 1
2.24010854087949 1
1.6520013781205 1
2.14282569147416 1
1.914778969386 1
1.91482144811614 1
1.35226759975855 1
1.89663474637998 1
1.64605981520201 1
2.22427336094094 1
2.26595546382697 1
2.11664825100272 1
2.20020553743375 1
2.23705005218721 1
1.97789097895321 1
1.6547549215794 1
2.173556680342 1
2.21501355157766 1
1.37475579806123 1
1.87179082937017 1
2.02521080559722 1
2.3080492041416 1
1.97858107562828 1
1.80247571775075 1
1.48784219474737 1
1.83387616402412 1
1.75764504135388 1
2.43993472944327 1
1.73845836529653 1
1.56985546125609 1
2.24070289345321 1
1.93487734925375 1
2.49222099592353 1
1.96993165888788 1
1.24046142237968 1
1.6740352351748 1
2.13448853725322 1
2.48842343294438 1
1.22718371912042 1
1.84488776302177 1
1.89455910836043 1
2.20038476441511 1
1.45567530463273 1
2.38570008021909 1
1.79405164783336 1
2.07115914442165 1
2.30583349362209 1
1.79515396415117 1
1.34092162567346 0
1.934874254474 1
1.98381506278916 1
1.49513087903114 1
2.64510565891387 0
1.98637034771334 1
2.19020528697669 1
1.46762450872264 1
2.05897836841293 1
1.74921328804679 1
2.28801660792265 1
1.62130386776593 1
1.48932396877417 1
2.00718417340949 1
2.6014093996417 1
2.04001686130885 1
2.1175902965596 1
1.83549744431668 1
2.42541440558253 1
2.14221280031002 1
1.61535888105419 1
1.98857953484404 1
1.8806051129022 1
2.05748559898263 1
2.18171314059384 1
1.76257241265233 1
1.64962648714105 1
2.20483785328866 1
2.01667723211379 1
1.99104149738783 1
2.10997845262023 1
1.82748751595782 1
2.42092539503039 1
2.05969477517802 1
1.3103594062554 0
1.66880954678259 1
2.31985140500285 1
2.04335212282375 1
1.21563528824174 0
1.87725472563203 1
2.02567558559596 1
2.16567824682566 1
1.64384462636623 1
1.80389501404061 1
1.21734502928697 1
2.48085698330599 1
2.10558513512795 1
1.70171284363264 1
2.18810324349484 1
2.24081374499435 1
2.25602554060177 1
2.27731630077334 1
1.79283530475234 1
2.55085390853562 0
2.11438869891315 1
2.03167271152647 1
2.5089641194811 1
2.14595195145245 1
2.15651272293687 1
1.43180916593779 1
1.63577602967792 1
2.0849129479368 1
2.40660548560343 1
2.20522007742987 1
1.54889903963121 1
2.00402439911094 1
1.96430247411363 1
1.67520976759544 1
2.50265797431572 1
1.96225857057358 1
1.77669805682152 1
2.44457994026494 1
1.17754825775989 0
1.88617621715865 1
1.53063622194814 1
1.83529042495973 1
1.54674753461801 1
3.00745428934925 0
1.73864692310608 1
2.15420870241828 1
2.04061916311569 1
2.38923241192161 1
1.81351693686748 1
1.97849265257975 1
2.05005179871288 1
1.93673415470746 1
2.49985577481315 1
1.30219107865272 0
2.23728991444909 1
2.23725886131986 1
2.8203790214401 1
1.5110486781815 1
1.4911012693725 1
2.03157033631976 1
2.19628241746019 1
2.31871505656101 1
1.6692441051597 1
1.47499528128844 1
1.64803689160435 1
2.08951843654008 1
2.29658866267194 1
2.68896770345969 1
1.17533067082648 0
1.65088016820503 1
1.87756229089386 1
2.37389013257505 1
2.32250371525981 1
2.5147486037337 1
1.76228566112244 1
2.24923122296808 1
1.9597647247163 1
2.13754426843517 1
2.16355602930134 1
2.20031351514526 1
2.21331385649653 1
2.02955180749269 1
1.94239074521144 1
1.84431084412031 1
1.90390553709272 1
2.12864800757068 1
2.32638655080111 1
1.85246091021736 1
2.09063182536944 1
2.40541698023501 1
2.37789062659571 1
2.43725871885801 1
2.05758787354312 1
1.98646599117433 1
1.93184594728351 1
2.3549528224707 1
2.37278820810828 1
1.55966100108843 1
1.91023042446624 1
2.15126154200294 1
1.67554764191392 1
1.7610356547896 1
0.966908948534372 0
1.46031541822547 1
1.64907689777413 1
2.26561038179661 1
1.23783048422803 0
1.83443288424997 1
2.27818945721186 1
2.13301189561887 1
1.99952631168912 1
2.34702599378444 1
2.17350094391793 1
2.37111171598348 1
2.20439031647449 1
1.68150066627779 1
2.44256858380063 1
1.42791638661139 1
2.04717555623311 1
2.57949772154404 0
2.23289477505841 1
1.95596962653898 1
1.41052836855451 1
1.97777123561817 1
2.06388168676954 1
1.56384050064949 1
2.2010566447562 1
1.44414657370074 1
2.14722092873189 1
1.69686960104691 1
1.41781699003942 1
1.87997991779833 1
2.38469832335307 1
1.68106057063343 1
2.15515165484497 1
2.15787417062038 1
2.73516672667375 1
2.25124639930572 1
1.99084895586087 1
2.16656562509075 1
2.26244505685364 1
2.62819369780374 1
1.85618728983182 1
1.68072057662329 1
2.00030614648355 1
2.29449940771254 1
2.17160295096476 1
1.42103457107056 1
2.75402604336287 1
2.68284124651745 0
2.2164825278243 1
2.38762288920604 1
2.09682938147506 1
2.00688771759823 1
2.15099989991245 1
2.66182678996203 1
2.42783183231807 1
1.81427408940912 1
2.35905081288004 1
1.573874559057 1
1.85913643918087 1
1.76144455430143 1
1.25001930811749 1
2.93379819820398 0
2.70254212722972 1
1.55852687221449 0
1.48077543281397 1
1.64963495319974 1
2.0224086692851 1
1.96490856701713 1
1.76930990810438 1
1.7764912337723 1
1.65320871438221 1
1.48787532776704 1
1.44971626194476 1
2.47125509684085 1
1.80282200430124 1
1.62592823639322 1
2.22706191873208 1
1.71136663592215 1
1.83737999336604 1
2.00155194525454 1
2.17672203804415 1
2.44477972258348 1
2.20504439374235 1
1.69062576459029 1
1.52575581687299 1
2.01391539373716 1
2.8543075298154 0
2.07341748398284 1
1.75121152441806 1
1.91136793314221 1
2.33528183481316 1
2.1377719161485 1
2.16431821223368 1
1.57346999037981 1
1.68987399397093 1
2.24185746967633 1
2.71872501907553 1
1.48048495640046 0
1.92361641056392 1
1.65570868188776 1
1.75544259962528 1
2.13143282262289 1
1.96975231139818 1
1.72641330712872 1
1.50207993623156 1
2.26808937160265 1
1.70374927267763 1
1.78251887304421 1
1.92171397667556 1
1.3068446246694 0
1.8994605570806 1
2.64275037452714 0
1.79083079974333 1
2.00779100305847 1
1.72395694502555 1
1.55065345673966 1
1.71327771467584 1
2.31593771311375 1
1.18302878822665 1
2.00414413352916 1
2.03144099190806 1
2.13799794608417 1
1.64926672444256 1
2.23879043318732 1
2.06567661570184 1
1.87436429458584 1
2.18804197676567 1
2.57705427889563 1
2.11198845903712 1
2.11336852137326 1
2.36535366864215 1
2.02682155867574 1
2.18372269103447 1
2.66255966552109 1
2.04127313148682 1
2.2183793728816 1
2.38396099595071 1
2.43043659875636 1
1.98300147532053 1
1.83805282442368 1
2.21391303362227 1
1.89012467599608 1
1.91967787687296 1
2.29259752003057 1
2.38928351609009 1
1.58747898580406 1
2.30495797778289 1
2.1399862098216 1
2.51338065198726 1
1.79130847526125 1
2.13409549945321 1
2.44788490431614 1
1.91475538869962 1
1.89990688881136 1
2.31810485310742 1
2.21429433129731 1
1.68169208203247 1
2.3051221980558 1
2.03162123715805 1
1.37875184016008 1
1.53600094476606 1
2.0161657358886 1
2.24419470857416 1
2.11972665201342 1
1.94893428771081 1
2.33774653169965 1
2.15931061432956 1
1.30750938351907 0
2.45277874482093 1
1.62015966906114 1
1.98611337936259 1
2.2792674285735 1
1.87978160328313 1
2.83757554841503 1
2.15257519296982 1
1.96563955180225 1
2.05973389067884 1
2.60532783171269 1
1.82508067140646 1
2.3659707593577 1
1.92313737750296 1
1.95210649862504 1
2.02201687463044 1
1.75916203308892 1
1.69367451993583 1
2.491475163 1
2.66020904426927 1
2.26876621573072 1
1.33613548479337 0
2.03104696836385 1
2.53500653562601 1
2.03268309379046 1
1.09127053824127 0
1.67775966222575 1
1.76867516034764 1
2.56680081744711 1
1.56077078185528 1
1.9955278875452 1
2.02683735946902 1
1.93513554826291 1
2.03277676806357 1
2.03563548185906 1
1.86331942311375 1
1.81477361116062 1
1.87314936208547 1
1.81201369234309 1
2.30614040855411 1
2.08866209145295 1
1.47861567442825 1
1.71564115477953 1
1.1892934435048 0
2.01317972498615 1
2.16559254434328 1
2.02403555188266 1
1.73046207219772 1
2.44759463368029 1
2.42600112891763 1
1.88025087834579 1
1.87322337626178 1
1.98002682745209 1
1.70972072213762 1
2.36197443913262 1
2.8596419635075 0
2.71682168928672 1
2.55240337708462 1
1.12175848754688 1
1.67843784192206 1
1.80919727520394 1
2.14528272255991 1
2.47501163493044 1
1.10002004761832 1
2.11100886153981 1
2.67463389009456 1
1.75874902387766 1
2.01241093767202 1
2.39515858286808 1
2.51384502922273 1
2.36236689227638 1
1.89784493073684 1
2.11196420855436 1
1.63796004178423 1
1.78955479767439 1
2.04144568286029 1
2.04102478279606 1
1.91118786615774 1
1.27725414607514 0
2.14955618798639 1
1.3664770098094 1
2.02290160038027 1
2.65967981294851 1
1.6849591606321 1
1.78096897124204 1
1.94177440123524 1
1.96598355543787 1
1.40671708770265 1
1.39532309981633 1
1.89758490424845 1
1.7252083990108 1
1.90058830225964 1
1.85806430695086 1
2.31693577887119 1
2.20390900143987 1
1.72874113644192 1
1.72229639708913 1
1.95845337679707 1
1.97848196073278 1
2.28468440627546 1
1.27479519531478 0
1.80924583621753 1
1.80203508050068 1
1.61797417800141 1
2.22062854469075 1
2.04880467617652 1
2.57871858731109 1
2.16721775777523 1
1.88769299548626 1
2.74410690960696 1
1.74169399356732 1
1.98926458364334 1
1.97735796180813 1
1.8216374697102 1
2.71020571796294 1
1.59573402651904 1
2.6974206853436 0
2.23382194004128 1
1.30124288415697 1
1.97051942022828 1
1.41117097351868 1
2.20198002178929 1
2.30366356995631 1
1.50418853010739 1
1.80944264151113 1
1.47094079061024 1
1.757495350901 1
2.04989861975577 1
2.26910767928565 1
2.30361735530169 1
2.67493333918214 1
2.52544485297387 1
2.23251375325527 1
2.03294597283437 1
1.74143687386042 1
2.33105485596491 1
2.5522914781834 1
2.0970317747998 1
2.0566380521228 1
2.0225096476609 1
2.20292962743488 1
1.82828868042924 1
1.86189780977649 1
1.73025722900683 1
2.37621310815736 1
1.44296406105028 1
1.83564657367727 1
1.34580336095785 0
1.83920906638434 1
1.77233462825786 1
1.8707128443493 1
1.98645898586963 1
1.85919747565306 1
2.5094579344648 0
2.1654206306345 1
2.26344493393777 1
2.27105728390639 1
1.74011449820409 1
2.14004532656527 1
2.08228952743001 1
1.66635344037414 1
1.56965853557041 1
1.05806971780541 1
1.91583226354533 1
2.50727665921714 1
1.04065447521101 0
1.63105855375778 1
1.70410528440117 1
2.53440199324336 1
2.25997040957547 1
1.51130475275737 1
2.46588858751451 1
2.54345752354261 1
1.73510746161226 1
1.69029236390731 1
2.19165418482689 1
1.41686208591306 1
1.42529041663073 1
2.37317829248312 1
2.35506201873435 1
2.14940622093651 1
1.75350497542 1
2.17858489435879 1
1.81629296276981 1
2.74020851278901 0
2.76531896124655 1
2.03578494303039 1
1.41608674792136 0
1.95330844440609 1
2.3647395970058 1
2.54562446670428 1
2.03240997215266 1
1.60961097224698 1
2.19652370498679 1
1.92596267088476 1
1.41307277916957 0
1.39667164929367 1
1.99667068412688 1
1.32353979955498 0
1.72841360852609 1
2.17650342836893 1
2.34744591020636 1
2.20525531715598 1
3.07252572714528 0
1.65672524352759 1
1.97005839695417 1
1.62652033593031 1
1.64099577519222 1
2.1216237199818 1
1.91762467279844 1
1.54379071045274 1
2.05137238981159 1
2.98877144812314 0
1.48557888151623 1
1.76716480222383 1
1.815455517326 1
1.61248996059667 1
2.00905126548198 1
2.18052041107851 1
1.93267660350257 1
2.01403948383303 1
2.12094834899905 1
1.46364399719004 1
1.76848185865058 1
2.14227079944435 1
2.44468277889966 1
2.41245027256882 1
1.99221486604855 1
2.25033466989669 1
1.81039402033719 1
2.51744534885162 1
2.6102414816001 1
1.37083883304766 1
2.24079998496808 1
1.64082032060503 1
1.82205293248153 1
2.44055007106441 1
2.58129638511855 0
1.41501897562742 1
2.03867283861763 1
1.57714791511819 1
2.61359926140962 1
1.54479270446086 1
2.74536364655706 1
2.09511231987917 1
2.03123348414175 1
2.80911030556679 0
2.20036887236482 1
1.6505899384623 1
1.4692183490698 1
2.10134884475337 1
1.93160318858816 1
2.29691724148182 1
1.65731972530659 1
1.82050591397792 1
2.14476946725118 1
2.40432670867152 1
2.15203606852652 1
1.81232724882009 1
2.25831642375794 1
2.40158849345036 1
1.47551113368626 0
2.00229097285049 1
2.46915006470756 1
1.5316034338202 1
2.01943306181885 1
1.96395653555405 1
1.89891372537258 1
1.94781221034546 1
2.11604308412889 1
2.05370049982743 1
1.64605724616979 1
1.78348165291889 1
1.33407325746986 0
2.31367755272507 1
2.19575070502667 1
1.37381227899644 1
2.47894563451348 1
1.73987545788822 1
1.80619204028247 1
2.18636997755321 1
2.77809002856316 0
1.58732846557268 1
1.73766840292251 1
1.64677008182164 1
2.01139790092558 1
2.0668293855284 1
2.10155511537409 1
1.92080191554957 1
1.74237371413169 1
2.09399279508321 1
1.46673248953112 1
1.94536991344433 1
1.7327370662316 1
1.89571541467345 1
2.03619486919751 1
2.19631903282674 1
1.63480626726026 1
1.82352452080131 1
2.71015373566455 0
2.11250502033462 1
2.03466019356065 1
2.17603884340108 1
2.66031091563648 1
2.14707376403294 1
1.55052750569677 1
2.52099872027588 1
2.13187187399819 1
2.39407045112917 1
2.05973312580128 1
2.31830869032431 1
1.42986934414901 1
2.71254354146762 0
2.0759053569189 1
2.56155079238058 1
1.6745085729063 1
1.60464706445065 1
2.06239316797138 1
1.62838607154896 1
2.06679067046433 1
1.81967776708891 1
2.14398671422373 1
2.04584398568454 1
1.30550100514095 0
2.57432624196184 1
1.38569648749713 1
2.59402945913095 1
1.85473798756833 1
2.29442282745224 1
1.93277616207434 1
1.73191111040089 1
2.07089374211416 1
1.66476456971379 1
2.30107552279834 1
3.07732415309165 0
2.08327095107415 1
1.81159568437271 1
1.48687823293143 1
2.29711230607482 1
1.84406051514432 1
1.66992204260653 1
1.74902820345589 1
2.1485262154341 1
2.67827153517033 0
1.91512526184321 1
1.65194857791035 1
1.96399704782794 1
2.24851711745084 1
2.11558914068885 1
1.64561528198056 1
1.96545204322732 1
1.80450638120092 1
1.484223462642 1
2.01886144673342 1
2.08255028919889 1
1.89221826341019 1
1.62754762516662 1
2.15003216616023 1
2.02503592405102 1
2.38409400233636 1
1.87026461550051 1
2.60201376246089 1
1.9873162815399 1
1.42362376611204 0
2.35944064617136 1
1.7141095281681 1
2.4802741607497 0
2.22974253775548 1
1.72279976706006 1
2.17396857468767 1
2.60018410035618 1
2.15441788362146 1
1.17863303359758 1
1.9892158973558 1
1.56819235384806 1
1.95328549318064 1
2.16447127387773 1
2.20569523514937 1
2.20847843723969 1
2.30469977707797 1
2.51526007857301 1
2.568655161825 1
2.61180994988732 0
1.83164621387301 1
2.03796280309721 1
2.66159962832509 0
2.49141250744293 1
1.16861014254737 0
2.18682025663187 1
1.61590125948116 1
1.44294442810572 0
2.29307820040449 1
1.96943863515219 1
1.75428627150671 1
1.87062265149868 1
2.30446830455726 1
1.61016955496426 1
1.97232123107061 1
1.93621683392662 1
2.24918666699212 1
2.59492757986463 0
2.32271129176246 1
2.36177883009512 1
1.98482597715406 1
1.99000168879718 1
1.52548238698438 1
1.90022030411748 1
1.69869047629061 1
2.11141273341377 1
2.37899112603253 1
1.87972390274513 1
1.99881476778463 1
2.06637388733318 1
1.65115035497276 1
2.52198723331477 1
2.05858007989317 1
2.03692722226706 1
1.91973442550789 1
2.21526277033179 1
2.17729405779815 1
2.01994061265568 1
2.83825495306916 1
2.36555814425729 1
2.11316247228956 1
2.410779310457 1
2.74043786307272 0
2.48574292661505 1
1.85440409745873 1
1.56735485044576 1
2.08603919811163 1
1.56194412807613 1
1.75443754465911 1
2.09136315260748 1
2.3114224125075 1
2.28768061936271 1
2.53656771629662 0
2.0455276234157 1
2.02834767665118 1
2.39172575946856 1
1.76723458672531 1
1.14725012958049 1
2.23500208376132 1
1.96046283319983 1
2.42375636206532 1
1.50867302341236 0
2.63954523291891 1
1.91866460172461 1
2.22085314583816 1
1.81594198340494 1
1.62370144963418 1
1.7199801294377 1
1.88283672043992 1
2.11584260321976 1
2.68314281747488 1
2.1348910358864 1
2.71911039082518 0
2.44538693864305 1
2.28228650533111 1
2.18669675986885 1
2.07862900592865 1
1.73361486335774 1
2.97548159546928 0
1.87195233770723 1
2.17655140884898 1
1.67352157993251 1
2.18374642492814 1
2.05710687022594 1
2.39905733524971 1
2.16411025495973 1
1.90600303363597 1
1.7205745575184 1
1.68087877509053 1
2.19864190193616 1
1.86090334634222 1
2.16964195604643 1
2.38299777213244 1
1.49173343104728 1
2.36472858691746 1
1.56457057100897 1
1.29780961577076 1
1.97447893108796 1
1.93564576207325 1
2.60446725503036 1
2.49732435839014 1
1.48148201571017 0
1.92332212833077 1
1.9928048647993 1
1.98989837882432 1
1.59967911281096 1
2.08927411625625 1
1.30217824638788 0
1.69856308497132 1
2.02848738668362 1
3.11286066912453 0
1.85110565518868 1
1.39038244730844 1
2.67146548616883 1
1.9418271984813 1
1.9293602414145 1
1.68580511813456 1
1.59189846702171 1
2.05218957716855 1
2.02794593542685 1
2.19917684724786 1
1.94979566097653 1
1.62647053800504 1
2.34943356392826 1
2.49898607339671 1
1.13530864330318 0
1.81311760945057 1
1.54118257225438 1
1.86791307250904 1
1.5637393959357 1
2.30336635649285 1
2.02954930867142 1
2.12239412052486 1
2.17737184782735 1
1.77627544607918 1
2.31429215492955 1
1.84561712478134 1
1.59289312147819 1
2.22932870316879 1
1.84276917115415 1
2.32518342072234 1
1.68945017358432 1
1.37299587548003 1
1.67070328104459 1
2.6134190857974 1
2.40938506903671 1
2.21693801454823 1
1.53165211089833 1
2.04574166692556 1
1.63195833883638 1
1.90657450957318 1
1.61380126505747 1
2.18466909200872 1
1.97894344428839 1
1.73665294193405 1
1.81710823889913 1
1.69360564901143 1
1.63861837165938 1
1.67848779254394 1
2.47086069406261 1
1.8021522402148 1
1.56980250793041 1
2.10572962495629 1
2.6748407441399 1
2.04192582298974 1
2.99513138827165 0
2.01611338315198 1
1.90686363899584 1
2.26066861862376 1
2.48659568615953 1
1.96977199821181 1
1.56374408046926 1
2.07742934180266 1
1.5451383259392 1
2.01459136468451 1
2.0292811256403 1
1.28516767074282 1
2.48920820321358 1
2.08385423828859 1
2.19430886967811 1
1.60891919119064 1
1.96155352383649 1
1.97224682828822 1
2.08510756385329 1
1.76452486929277 1
2.72313691828199 1
1.50041949681192 1
2.10401199667812 1
2.41929260925121 1
2.4285273507394 1
1.50804500506086 1
2.73883980395324 1
1.87793955002579 1
2.03753595791197 1
1.69726299837749 1
2.35220679301682 1
1.98957367643162 1
1.6671201722503 1
1.53711998390506 1
1.57367508778586 1
1.94200270498589 1
2.68009448874385 1
2.33666434160454 1
2.3937047819438 1
1.99190486746546 1
1.64456282066315 1
2.49734984623294 1
1.68245619817303 1
2.33575868595618 1
2.04924803510152 1
1.93447116503217 1
2.47558762433716 1
1.58577485766073 1
2.02611021624916 1
2.40935647779869 1
2.57895204321971 1
1.51934563610416 1
2.13709767641167 1
2.21984339556756 1
1.81483581337172 1
2.11830557973998 1
2.11014936075892 1
1.78956712077853 1
1.79910100816002 1
1.78185650149189 1
1.6771159949461 1
2.31165719475266 1
2.72508052204624 0
1.83132612965121 1
1.41130325195552 1
1.99968752777458 1
1.37025944157804 0
2.33216267168444 1
2.19257060862304 1
1.93506535965732 1
1.4499800239363 1
1.4307465980219 1
1.75189675542993 1
2.27351209222635 1
2.02215666143998 1
1.70710535213528 1
2.2442706231501 1
2.92826670514151 1
2.29969844002008 1
2.25576022912539 1
2.25766762644908 1
1.42578350478958 1
2.94341619120126 1
1.92260620742888 1
2.10259354925525 1
2.8567600241845 1
1.81827773452266 1
1.92321147712398 1
2.34097273944533 1
1.63488518027733 1
1.99054090697233 1
1.61165837205934 1
2.55641976451396 1
1.90469661044868 1
2.02211107613876 1
1.94919045311813 1
1.60458114724887 1
2.20272437014428 1
1.74322310201953 1
2.35046696914791 1
2.13425093161222 1
2.11447057996554 1
1.57838551570741 1
2.01872425183031 1
1.57048425873486 1
2.25331228768099 1
1.5931950943188 1
1.69592847510513 1
2.10736955266928 1
1.90686965085742 1
2.25799284919933 1
2.14416962813661 1
1.78877036269322 1
2.43945907249809 1
2.21639203656616 1
2.27076296322066 1
1.77286797805631 1
1.68231506297287 1
2.40337959867148 1
1.66717503782561 1
1.74138514729748 1
2.4336390144014 1
1.939589521255 1
2.29308099529285 1
1.42226947716062 1
2.36974645032472 1
1.38557432772669 0
2.1920665259111 1
1.70556778803078 1
2.15638609106871 1
2.05577957152229 1
1.89040383411797 1
1.99901266401535 1
1.47689891740788 1
1.61546640854616 1
2.18824219907344 1
2.71412743658516 0
2.76673986297809 0
1.76682996847727 1
2.26421402394404 1
2.21853224496136 1
2.83672284837739 0
1.55502178721475 1
2.29088613889751 1
1.51087688901539 0
1.37178353005104 0
1.91358867090265 1
2.2954822967551 1
2.09993228230892 1
1.3719409344612 0
2.1906368832914 1
2.86528265404162 1
1.51927764353112 1
2.09788716824962 1
3.03981509686588 1
1.85362343320286 1
2.39945404910522 1
1.5713082171324 1
2.81841811227374 1
1.59380481703896 1
2.29490199226373 1
1.88256449381181 1
1.88511203328383 1
2.24223087668744 1
1.81035484885063 1
2.47366040799908 0
1.7534148961772 1
1.57700982744414 1
2.11445094198376 1
2.48466590814042 1
2.38742864264008 1
1.71039395352318 1
1.6692638705911 1
1.93210223447341 1
2.17993512335251 1
2.0452324843084 1
2.34676263610921 1
2.42256099777228 1
2.09191939929725 1
2.22844771145748 1
1.863394844175 1
2.81876808981111 1
1.61092021518756 1
1.77912875362086 1
2.49187128583203 0
1.54432402538641 1
1.87987816440298 1
1.56368845468828 1
1.91483995407326 1
1.41093878588636 1
2.70108795945747 1
2.00557332238035 1
1.59467976636566 1
2.17882222519271 1
1.67737044911029 1
2.98475881521277 0
1.69633326398665 1
2.66795208320961 1
2.19358166081811 1
2.12187563865714 1
1.97563665675844 1
1.67067294695014 1
2.52419947763946 1
2.1812692631003 1
1.84496408341262 1
1.49207340761853 1
1.77337323103508 1
2.05858982303447 1
1.8719357584242 1
2.74283879010692 1
1.84951310020426 1
1.41919574815064 1
2.31494465226482 1
2.18308687639681 1
1.76585386951789 1
2.00056180581708 1
1.99018240919526 1
1.70391078599699 1
1.63616306065146 1
1.57339897226542 1
1.82397835722091 1
1.29044707188303 0
2.52618520392751 1
1.6010223908312 1
1.61026341211159 1
1.9896704021967 1
2.22011150467877 1
1.82727208494795 1
1.92138609577369 1
1.94675207548858 1
2.11045552696351 1
1.39529305137454 1
1.44463743183672 0
1.17616670805337 1
2.10848180614484 1
1.78730133172621 1
2.00873252490212 1
1.89523532752889 1
2.14668247704271 1
1.99547937411793 1
1.9993885174519 1
2.1180364660133 1
2.0734508655435 1
1.98524511159087 1
1.54831936808898 1
1.71331880017726 1
2.91659247015625 1
1.98674396185774 1
1.98749998157023 1
2.33969885062823 1
1.79033574122313 1
1.80857516188608 1
1.28658806230048 0
1.94171588306383 1
1.98163686621862 1
2.2515551165318 1
2.49797244606306 1
2.95693721096958 1
1.76926632266949 1
1.90639329863358 1
1.23034022588777 1
2.69467481950298 1
2.17188716209924 1
1.94310641402386 1
2.38930749021211 1
1.48797005841615 1
2.3023737434733 1
2.19538461836712 1
1.69406588612786 1
2.43014494676449 1
2.13279196707865 1
1.20867437557629 0
2.51832157815262 1
2.12332061099779 1
1.85938929141441 1
2.02083990659058 1
1.65978422182103 1
1.95250130866372 1
2.2333963996429 1
2.24224352454639 1
1.44459631373853 1
1.91041795272925 1
2.04527773113411 1
2.050771065079 1
2.41496897231015 1
1.82467495591381 1
2.12096052549991 1
2.19637921755365 1
2.46675202759925 1
1.43802871080503 0
2.01284930338258 1
2.23070324870745 1
1.65451294843303 1
2.04639413666308 1
2.05176618486533 1
1.92634761139783 1
1.91154677086931 1
2.30532798345229 1
1.40728249113171 1
1.89895451432137 1
2.38517862539184 1
2.13209768547823 1
1.96312054919745 1
2.16073806163758 1
1.95656716268764 1
2.00454723852584 1
1.87472235836746 1
1.87819388563332 1
1.66389758278016 1
1.62385079711576 1
2.05242623379737 1
2.04031674664653 1
2.07090635801092 1
1.87604247308768 1
2.39609455155761 1
1.26603878045515 0
1.37032761847711 1
1.85190025969426 1
2.19348409094505 1
1.92866206584787 1
1.87206232398687 1
1.17407595800132 1
1.8810429805211 1
2.2580356561779 1
2.13021383946522 1
1.82403504798527 1
2.07081852699629 1
2.26210839543008 1
2.32068456631509 1
2.18730701594115 1
1.50344363557545 1
2.29350052324192 1
1.58757355548723 1
1.63179526303961 1
1.95721349808012 1
2.29556112019446 1
2.25034497218811 1
2.39243789575999 1
2.11266226516389 1
1.9765558140442 1
2.04204608777337 1
1.78084885141573 1
2.05871733143501 1
1.94006876593689 1
1.90280810065898 1
1.92578308092992 1
1.82589984662407 1
2.0378712657394 1
1.34306691174182 0
1.84433825358172 1
2.29750335496419 1
1.86821037037148 1
2.19738189108243 1
2.26012748057123 1
2.20632708624328 1
1.68108000237271 1
2.12676907421202 1
2.39993353934784 1
2.52922664670404 1
1.13052944967339 1
1.694341356793 1
1.96151901168422 1
2.49159096498851 1
2.02327165666254 1
1.5837574949724 1
1.36835530250046 1
2.69916983872574 1
1.89237815059737 1
1.60903493390576 1
1.97103542770401 1
2.01952032565222 1
2.69362572874635 1
2.32099462025119 1
2.00339586063905 1
2.21150626390992 1
1.47754075781775 1
1.91990374178171 1
1.47057044406382 1
2.60324019735139 0
2.05788484125329 1
2.61115243439847 0
2.80227469277048 1
1.18599812928018 0
2.10229224273238 1
1.56021547770282 1
1.8008775719729 1
2.74187370212912 0
2.36968542115414 1
2.69157248341238 0
2.37038889166885 1
1.91763255828999 1
1.56618188666636 1
2.10312616412369 1
2.27239922118875 1
2.33519496077971 1
2.01442254417812 1
2.32662755073478 1
2.0860024707009 1
2.25811477374572 1
1.95755435335132 1
2.13052133582245 1
1.86348282284839 1
2.17761391751389 1
1.45141995724618 1
2.38796952196958 1
2.40321027785727 1
2.17302645638692 1
2.59815860851291 1
1.67566657667885 1
2.36786009708824 1
2.09531345947933 1
2.07321315758779 1
1.80699092902955 1
2.14361913172977 1
1.60017782220602 1
2.32219641635249 1
1.35121907649085 1
2.02587038725805 1
2.14904989092321 1
1.66771515616811 1
2.09160909213711 1
1.95830888567545 1
2.18884677600502 1
1.97602941982825 1
1.82990054441183 1
2.40273351185806 1
1.93235809104819 1
0.982725119170248 0
2.0586918232778 1
1.5905826001835 1
1.49132748384407 1
1.57457683538997 1
2.83659060636736 1
2.15312948640841 1
1.55976258011891 1
2.59391484851573 1
2.36711827008918 1
2.21234632046498 1
2.25364549753177 1
1.98180781240401 1
1.74183287940778 1
1.84714259297538 1
1.77836861063644 1
1.92643448745207 1
1.52674697919542 1
2.62531431431971 0
1.49856504662529 1
1.59075361985744 1
2.28585787695483 1
2.47900191143917 1
2.02279409621567 1
1.71636125347932 1
1.47250749012912 1
2.01318245168599 1
2.30748394396416 1
1.98994753277064 1
1.77870810126688 1
1.86499414480855 1
1.4284101073762 1
2.13303418351411 1
1.71351072587136 1
1.65582624215615 1
1.9082484185546 1
2.02942942054473 1
2.8374048217969 1
1.24529330061733 0
2.38112720964477 1
1.86389969528973 1
1.48638404458916 1
1.84408895733305 1
2.40597615108747 1
2.62842665594348 1
1.64663501701312 1
2.01408192666458 1
2.06014361324317 1
2.1711886971124 1
1.29739721984092 1
2.26312818621429 1
1.29787176070735 1
1.61660660930959 1
2.41673558648544 1
1.76847463161517 1
1.92678990638748 1
2.24377610589247 1
2.28420559645665 1
2.26633572916473 1
2.13242262985653 1
2.09260132279927 1
1.72723378081859 1
1.64538448276383 1
1.97517179788304 1
1.94663802825638 1
2.14069966507712 1
1.50537054405827 1
1.66720576772963 1
1.80960325048785 1
2.06803231495422 1
2.12168477559631 1
2.22635932457987 1
1.81415426951226 1
1.88962376327897 1
2.33976130654167 1
2.4623567246249 1
2.17685931446668 1
2.17323739417008 1
1.62399133243191 1
2.54873792712768 1
1.65355256716102 1
2.46425904788508 1
2.51854720697407 1
2.23688853343997 1
1.71339284056163 1
1.87424047910338 1
2.10087420854538 1
1.87448356374055 1
2.0187491110589 1
2.33205032356198 1
1.50385940197846 1
1.88108993180042 1
1.1208773091522 0
2.32203848376936 1
1.98934363042512 1
2.01736976832523 1
2.29530806169875 1
2.13734546538249 1
1.32212300389809 0
2.27709332887843 1
2.2063506003928 1
1.85993048291574 1
1.3005439855873 1
1.86054176163302 1
1.94062685652675 1
2.27974242644095 1
1.55717518779685 1
1.52812506073204 1
1.68504207405295 1
2.38862149394336 1
1.94775566415296 1
1.9279958351333 1
2.00791259137979 1
1.95099628747887 1
1.83735898972429 1
2.59572456953569 1
2.56663557818488 0
2.16350996979735 1
2.21643449723876 1
2.62783177140355 0
2.03981981629133 1
1.83847983289425 1
2.08803959271277 1
1.66146778423417 1
2.2767622018365 1
1.87666423977603 1
2.33505324355184 1
1.99039699992933 1
2.2506453287276 1
3.1281776788574 0
1.71322170758927 1
2.22945338503611 1
1.82412253563756 1
1.95396068807525 1
2.20078249955043 1
2.18895609315579 1
1.69473813027925 1
1.92623943998524 1
1.39335306169285 1
1.79824135024874 1
1.79640532638573 1
1.99570092742305 1
1.56456315321617 1
1.76401763273023 1
1.69080615329956 1
1.60680857779883 1
1.33092700266285 1
2.02864622496157 1
2.68872937786259 0
1.73127114061415 1
2.4619178327699 1
1.36276539723849 0
1.81827611387238 1
1.60390280187151 1
2.23703421445949 1
1.68451311254313 1
1.21973895863366 0
2.05260116921316 1
1.84247212511588 1
2.40253860324632 1
1.91562699764106 1
2.24289520229921 1
2.11340021624446 1
1.67857808131406 1
2.12955446174975 1
2.1543501444913 1
1.85242288106837 1
1.7842732604161 1
1.96869054025007 1
1.65981593352975 1
1.66265659129756 1
1.50512334101604 1
2.16338462498248 1
2.03866488002484 1
1.45331690069612 1
1.98302239310959 1
2.62765755621133 1
1.9170761370058 1
1.89515102067455 1
1.99337853658564 1
3.01982792723671 0
2.2866791480503 1
1.84636889640453 1
1.8797405531639 1
1.21421933895913 1
2.00522364968636 1
2.257964921257 1
1.57648398326679 1
2.23579993226916 1
2.78550868087808 0
3.02265802107535 0
2.5387494719947 1
1.05367090610143 0
1.71504588770856 1
2.07640375587163 1
2.11778615085104 1
2.29661662805188 1
2.5780594415567 0
1.83213909411926 1
1.86061871838878 1
2.13889860500197 1
1.5102233659881 1
2.09156452643874 1
2.34962650288077 1
2.09779869976428 1
2.06144652984642 1
1.40104692124932 1
2.08631285947087 1
2.34289847831488 1
1.37819394048442 1
1.94548371413902 1
1.85363350800364 1
2.02864816683989 1
2.03862539903883 1
2.17172605398235 1
1.88098714088233 1
1.77946006213552 1
2.31796281406518 1
1.8701291084254 1
2.29260230358864 1
1.92907261592481 1
2.22470966638281 1
2.1034775851663 1
1.39916060663597 1
2.15963795448511 1
2.20370351450774 1
2.37783526453154 1
2.29926100113028 1
1.78263064494063 1
1.88667807389142 1
1.85339877940125 1
1.66121182526556 1
1.78320519304178 1
1.83351059480036 1
1.2155241482067 1
1.52535353391705 1
1.68390714003171 1
1.94479797625272 1
1.76558301461292 1
1.79425058168729 1
3.06708569005712 0
2.14795134002381 1
1.60675000262699 1
1.65040998386477 1
1.40695016768061 1
2.14721123161955 1
1.96838841999043 1
1.67553319545021 1
2.43586951751982 1
2.18735329934514 1
1.9187255215281 1
1.48692104669925 0
1.36730689849573 1
1.52520365236345 1
1.73928428095989 1
2.36165012043067 1
1.48125266318393 0
1.81483130008691 1
1.47983016759707 1
1.93563948983275 1
2.14762935075794 1
1.91455400476119 1
1.96806579706642 1
2.11739082518333 1
1.93773309578757 1
2.91780575234811 0
1.81857039542212 1
1.84473914191815 1
2.17356975911705 1
1.2653190614227 0
2.24034318041072 1
1.99545097975795 1
2.05729000254907 1
2.39052416490351 1
2.27200150771739 1
3.02192061854435 0
2.02137683193798 1
2.61262022742524 1
1.44828726156073 1
2.63898663127331 0
1.63064910918525 1
1.67795724502866 1
2.67447984655962 1
2.28071750777622 1
1.88422038401947 1
2.17584623632271 1
1.22730811933591 0
1.60492713230993 1
1.65302641401937 1
2.25227442361553 1
2.43261428884088 1
2.54511141714512 0
2.138001707076 1
2.16378294799486 1
1.69835833070399 1
2.40791072988528 1
1.64514990749079 1
1.44930689478676 1
1.9880661637183 1
2.06208181469151 1
2.01761967611515 1
2.05787409597192 1
2.12293474946842 1
2.19299354196141 1
1.95476559678814 1
2.06766418075039 1
2.31051127189204 1
2.12941996587749 1
1.96761812891514 1
1.96831765790292 1
2.17403974291397 1
2.42572657457273 1
1.56307371542953 1
2.1854546360216 1
2.06748390062345 1
2.93403108711775 0
1.30274093525893 0
1.56107250069876 1
2.31663336919977 1
2.11579987944891 1
1.70175687536861 1
1.92039005071382 1
2.31100203722504 1
2.75487699342248 1
2.25620123086506 1
2.03224361361756 1
1.93840464812149 1
2.62061583020534 1
1.27446383127659 1
1.77839968020719 1
1.53145341717677 1
2.24926052165779 1
2.06677820512154 1
2.18167841996986 1
1.79025736794254 1
2.42985718540419 1
1.90406609859114 1
2.55898699495032 1
2.54502177258155 1
2.13693102226922 1
1.88272030648829 1
2.22913756480177 1
2.10421303774082 1
1.96411235984831 1
1.73458627150764 1
1.43535356777675 0
1.81200121310141 1
1.92090783184835 1
2.02853399873403 1
1.76930444515226 1
2.20120551965954 1
1.3389149017647 0
2.79838849940245 1
1.92225568823697 1
2.43236717852662 1
2.36767109960256 1
2.0441451902127 1
1.37289204335242 1
1.49918284583907 1
1.65582922808107 1
2.38588052097625 1
2.06710723025716 1
2.05399571446866 1
1.79399290631186 1
1.72684386211156 1
1.57710287597434 1
1.76311518124516 1
2.16378632199658 1
2.04836636553045 1
1.933232786915 1
2.32274094241417 1
2.02267064338488 1
1.44893944213719 0
1.87884221436259 1
1.89640921880631 1
1.3903956887643 1
0.978760847984072 1
1.73655371939957 1
1.6464759733198 1
1.7815145930523 1
2.14084518074327 1
1.53438567773143 1
1.5558426655394 1
1.69301357900608 1
1.77467597357556 1
2.39771603919452 1
1.9153018219675 1
2.49073294080776 1
1.86726558510616 1
2.3000750346002 1
1.70100390189615 1
1.69064149419635 1
1.21337043838458 0
1.09618257838646 0
1.89392352407352 1
2.19251746263433 1
1.54111498889122 1
2.41902300941901 1
2.01812809429251 1
2.10607582593444 1
1.85734277730781 1
2.10489764617417 1
1.85578434771977 1
2.07866950411106 1
2.24510215427446 1
1.87723085963046 1
1.33501160809261 1
2.03979564623433 1
1.75719806762166 1
2.18578156099241 1
2.12317495753622 1
2.14421991205211 1
2.51463985485887 1
1.6232877893623 1
2.59219750340718 1
2.73911979276554 1
1.52857949488568 1
2.08487805209138 1
1.99612262313919 1
1.97546015183198 1
1.65632519641697 1
1.82783531439718 1
1.46961190687718 0
1.15387090474842 0
1.98164863925374 1
1.94865241202683 1
2.28165349408649 1
2.25713057860115 1
1.80456249960959 1
2.25946547550835 1
1.52773150599304 1
1.81950687475281 1
1.27656848735665 0
2.24693393599264 1
2.25041817222499 1
1.29879370179196 0
2.0394359632342 1
1.70255677771426 1
1.76574422409809 1
1.6672288252729 1
2.08935078980472 1
2.5863754204155 1
2.26528640481001 1
2.13116110670488 1
1.61058714635541 1
1.79752051291942 1
1.13882976584874 0
2.16194767570577 1
1.87471186816235 1
2.19953482575072 1
1.75809529172107 1
2.19757380249899 1
2.01890408168146 1
2.29733115759224 1
2.46359723159884 1
1.57880486451299 1
1.67984177423201 1
1.69786659875261 1
2.0307726073551 1
1.68821978321343 1
1.63371004316982 1
1.31351417805228 1
2.18591040895254 1
2.0657912205334 1
2.63333557220917 0
1.75365813301123 1
1.88470844533059 1
1.84186873979613 1
1.46813609512945 0
2.55369066913934 1
3.05650463073668 0
2.06217156200322 1
2.21542475730069 1
2.01916277515137 1
2.485979122958 1
2.60931348128694 1
1.99603460333221 1
2.12961498179379 1
1.67185976161742 1
1.71482505656376 1
1.83241127756715 1
1.68608245445815 1
2.13625551809925 1
2.01065638517711 1
1.85787035347349 1
1.50065056519929 0
1.90921727703081 1
2.45777329316712 1
1.56035007830799 1
1.95814308877517 1
2.47757334032455 1
1.73502625503754 1
1.93518706757729 1
2.23329904402966 1
1.52041015861848 1
1.68860460624452 1
2.73441208314023 0
1.56196807371397 1
2.19970923298333 1
1.65372043017714 1
2.22230867559655 1
2.06454795701415 1
1.621716952754 1
1.18249319792375 0
1.50664802898671 1
1.64348548759393 1
2.19357085568486 1
1.89510775111648 1
1.92465660506682 1
2.11310995332231 1
1.38097338873052 1
2.54683601204536 1
2.31420426248549 1
2.76285336030929 0
1.9330206050186 1
1.99838652896391 1
1.4430854617678 1
2.19320274850542 1
1.61918872550773 1
2.54022044452727 1
2.24725076430092 1
1.88425420459147 1
2.04263595549492 1
2.04775557953959 1
1.57305863981108 1
2.15158337250137 1
1.96312496538526 1
1.90314901693802 1
1.92653534548369 1
2.46362790347867 1
2.00095013743175 1
1.93162643056283 1
2.29657946679215 1
1.87255406138281 1
2.22095878623613 1
1.42902432026329 1
2.05789427707699 1
2.32414702654269 1
2.0380804310347 1
2.01589136544646 1
1.89853249119996 1
1.93751223940747 1
2.26596952399886 1
2.0181762323069 1
1.56929335218662 1
1.97971993704155 1
1.71382287961641 1
2.24970652380949 1
1.84781658035375 1
2.09855422529355 1
2.84801765384499 1
1.89124535915598 1
1.88178079271558 1
2.75825120185265 0
1.95383374461449 1
2.71567251103637 1
2.29733332632158 1
1.79268298606531 1
1.665422176064 1
1.84140180915529 1
2.32517420231668 1
1.60824790737739 1
2.03966331993617 1
2.02043574796456 1
1.53235221755218 1
1.70683747141842 1
2.33280054256572 1
2.17361300818993 1
2.10037738672902 1
2.08519281371029 1
2.27741823401502 1
2.16696836319792 1
2.30381583776132 1
2.3909486402664 1
2.31439496503231 1
2.19358588425731 1
2.33415206814297 1
2.41425468858293 1
1.59616731805106 1
1.9410841222509 1
2.16328053425577 1
2.15103168231029 1
2.27970357009239 1
1.59239695791372 1
2.0356085029165 1
2.16941443131911 1
2.47734511974685 1
2.0477485496563 1
2.06602461019073 1
1.05247120301824 0
2.41297168035021 1
0.984424589247416 0
2.12443347621273 1
1.27806663642191 1
1.68614537849372 1
1.49438425872171 1
1.35992435488766 1
1.56911502557292 1
2.141111359849 1
2.40793690675215 1
2.11987540068714 1
1.75947006223039 1
2.05728032985735 1
2.13687619910456 1
2.3645193908611 1
2.07661232166859 1
2.50056332246201 1
1.96676745367539 1
2.45539612709985 1
2.26506724947888 1
2.6462463637233 0
1.62529405824514 1
1.31953395514263 1
2.02707900172257 1
1.95585800263318 1
2.07079658392755 1
1.11944785631932 0
1.80017716774136 1
1.84421920211462 1
2.40972755889365 1
1.98414267472713 1
2.03027083281236 1
2.389543119413 1
1.15259443392937 0
2.08456339387077 1
2.28203016158488 1
2.29029709778761 1
1.86166711373911 1
2.62093154405696 1
2.32276348425371 1
1.86763385072179 1
2.131396660181 1
1.5981963851038 1
2.56659484591528 1
1.90916806721518 1
2.3348376550173 1
2.00574834845053 1
1.98359807126058 1
1.9157817658984 1
1.12985695890524 0
1.58559187324432 1
2.76715920326235 0
1.7782333599188 1
1.35111132613684 1
1.90391347645731 1
1.8320314560584 1
2.54418343450043 1
2.20678641631075 1
0.997063156339594 0
2.08606484099749 1
2.00403725692591 1
2.52837578057444 0
1.77832958912424 1
1.93209524520538 1
2.290882428977 1
2.40784554323718 1
2.43919233422654 1
2.08689295262159 1
1.48021137136548 1
1.806084707228 1
2.86761577140352 0
1.56112125325075 1
1.72960251569384 1
1.79624362670588 1
1.54389127482364 1
2.08756015004104 1
2.46439019198161 1
1.77783817060991 1
1.87902223863921 1
2.20863334946358 1
1.6937608856101 1
1.28317281877393 0
2.24445941601186 1
1.95922114958526 1
2.66389229020333 1
2.45047272786325 1
1.23618197223533 0
2.10865600314649 1
2.32346328635827 1
2.07762045230164 1
2.12987953416872 1
1.63723589928191 1
1.80096545488892 1
1.15322580452183 1
2.48228015482197 1
1.2948391188475 1
1.49809506264759 0
1.90123173463055 1
2.09549486439348 1
1.84101987629468 1
2.04209594728385 1
2.91530855736129 1
2.67838262368022 1
1.55031349912711 1
1.74309930959555 1
1.8611079675334 1
1.80695482747978 1
1.62983648872862 1
1.69086677353917 1
2.38456190933861 1
2.25175702749666 1
1.943092783662 1
1.91188665159627 1
2.42474960759485 1
2.30780131396825 1
2.436289915339 1
2.43401758886139 1
2.43063027514884 1
1.81451559091432 1
2.32063427036858 1
1.5976362314874 1
1.74129208995362 1
1.55833212384788 1
2.28680986880679 1
1.57824757958858 1
2.06488282247473 1
2.33699036242418 1
1.49385049687374 1
1.89281818729995 1
1.7102357579344 1
2.41627152959337 1
1.61924551843991 1
1.9133960556196 1
2.49054551642006 1
1.87246450582923 1
1.85063381490535 1
2.23432604059511 1
1.88583705386587 1
2.61591387301884 1
2.14315311298393 1
2.19623020124663 1
2.45385139979924 1
2.08608343869422 1
1.87974065218201 1
1.29657277663259 1
2.56429971327797 1
1.54922585699897 1
2.35809723268709 1
1.2890201636459 0
1.57728516510949 1
2.11107494244069 1
2.02607576783675 1
2.55300655629802 1
2.30901568046164 1
2.02489314666017 1
2.03998140473876 1
2.0386986227515 1
2.25135703961474 1
2.37404074219876 1
2.45294536671556 1
2.28271168703784 1
2.91232357298935 0
1.44157324116855 1
2.24348103751913 1
1.61508105709335 1
2.75834894749808 0
1.94561222402374 1
2.2205623424255 1
1.64871168535648 1
1.19093952329906 0
1.94481868845327 1
1.43401264033343 1
1.30927086363495 1
2.0797834069301 1
1.22569840359668 0
2.12656772970087 1
2.17708050450652 1
2.12996526776864 1
1.51035926515172 1
2.30112376973217 1
1.40007299944009 1
2.58727535640156 1
2.45234531126191 1
1.61119106993968 1
2.42677319840904 1
1.74871121294382 1
2.24901239215592 1
2.11608487976005 1
1.17784240515798 0
2.18071861848956 1
1.97803903445852 1
1.8342362764523 1
2.15010763297339 1
2.05242046653338 1
2.23754290996505 1
1.99196146436479 1
1.77525682052253 1
1.59688085343243 1
1.94092594323509 1
2.52058689180029 1
2.62856184751153 1
1.89508055648177 1
2.05994252981598 1
1.93581627999195 1
2.44575022547525 1
1.46063453583692 1
2.4858342489798 1
1.97464343758835 1
2.21758866593804 1
2.2566852804153 1
2.33417118388286 1
2.13037061101613 1
2.23465588178327 1
1.73592356472177 1
2.41261820726893 1
2.55411836625061 1
2.29922977773406 1
2.16581999465307 1
2.26250047358515 1
2.31260363028198 1
2.23719939282448 1
1.82772416230697 1
2.45830051734012 1
1.97330642969096 1
1.66683369034239 1
2.01859098057416 1
2.25455966266923 1
2.04631064753623 1
2.47915103958606 1
3.43863584015048 0
2.21215164737139 1
2.21767872721456 1
1.91489541818753 1
2.22946530689914 1
1.72962183870706 1
2.1984574891156 1
1.79163706370041 1
2.34188093406813 1
1.81484355014036 1
1.6757505549796 1
1.7167377509605 1
1.90489437043865 1
1.51339183768318 1
1.85275267764474 1
1.56510863756279 1
2.03927949227189 1
2.67492584126932 1
2.14842829779954 1
1.61150088082404 1
1.39230339386252 1
2.34564911719762 1
1.92973649755431 1
2.39273848023706 1
2.51684446424555 0
1.7355902039426 1
1.59802068555184 1
1.97501999005009 1
1.42424874333918 1
2.59466325719427 0
2.19769458471026 1
2.38562965696221 1
2.11120852954681 1
2.03068305945133 1
2.1159771637126 1
1.42013797986337 1
2.14604877517705 1
1.75727225070334 1
1.56683745616987 1
2.30304723854025 1
1.86818776116316 1
1.8616803944979 1
2.49128407708888 0
2.19995388694106 1
2.3650752034262 1
2.07670723009093 1
1.55196352735264 1
2.01532834633494 1
2.52656824628712 1
1.91596861982472 1
1.25863774414239 0
1.8945141632088 1
2.1588480369497 1
1.90103432102812 1
1.43879971828269 1
1.76567499776657 1
1.23825701520301 0
1.45350569649344 1
2.31445402117413 1
2.16533357725809 1
2.89796375182376 0
1.20892204766943 1
2.18504080083562 1
2.18471880087792 1
2.04272019745419 1
1.61895946143498 1
1.85552689914822 1
2.16361337243164 1
2.1472411020301 1
1.86257580394523 1
2.39647240221256 1
1.64682783601315 1
1.85075751043898 1
2.49586810485433 1
1.6969240204494 1
2.25508834744123 1
1.98830836655973 1
2.22273369047943 1
2.24647417894773 1
1.92979089577017 1
2.60555326046577 1
1.75306984326678 1
2.75032602780799 0
1.77790625403439 1
1.89712785471601 1
2.02709025113923 1
2.12881613058117 1
2.6537633149286 1
1.71492349877154 1
1.67131829148141 1
2.21191065357129 1
2.181063997373 1
1.3416428508894 1
1.65449904746812 1
2.5163830792011 1
1.22449736809288 0
2.19690841449789 1
2.2395205875873 1
1.88052924968669 1
2.42995902679021 1
2.16345934645282 1
1.90353458178496 1
1.80272917658111 1
1.8807891686337 1
2.24884059554137 1
2.34368489868201 1
2.06887800971523 1
1.49663527612206 1
1.77004460711375 1
1.49980746653243 1
2.44083788355317 1
1.49037342425001 0
1.33166646015903 0
2.28181241985803 1
2.17738045654724 1
1.4657754745003 1
2.13774887788565 1
1.48656576065917 0
1.91709137721335 1
1.3686901376336 0
2.1997839752165 1
2.62653465760061 1
1.70562947043838 1
2.16686426064012 1
1.78973642119317 1
2.06776827659548 1
2.10882826498566 1
1.81102970239641 1
2.28492666007147 1
2.23182253903848 1
2.02918078282193 1
2.49055368884369 1
2.12846245517892 1
2.13132986944194 1
2.23464806211774 1
2.11842410605852 1
2.03449542390612 1
1.91916634736448 1
1.53183621555697 1
2.40945036977921 1
2.45144739491346 1
2.09623476306676 1
2.10664231344839 1
1.85361358063694 1
2.844008995398 1
2.08252201645598 1
1.75206354432774 1
1.62145926369293 1
1.81765618503935 1
2.51315118094025 1
2.03304482479487 1
2.09604464776689 1
1.93801304349744 1
2.55146914260171 1
3.23624877088661 0
2.35861648946178 1
2.16519386489188 1
2.09125139942496 1
1.81536867199759 1
1.55343314069365 1
2.3264584907962 1
2.1382490628407 1
1.8245607441448 1
1.73217592038685 1
2.94499291249139 0
1.89405863791909 1
1.95963724378572 1
2.04294685991459 1
2.18607745186814 1
2.34831763587724 1
1.98277366166111 1
2.07840758115063 1
1.63006261355603 1
1.73236596795068 1
2.34029383769669 1
1.81472031870424 1
2.12144079651894 1
1.92254042802001 1
2.11870699051176 1
1.5455105759878 1
1.96470080734447 1
1.6964516905573 1
1.37327761332725 1
1.96496597781029 1
2.04582761292315 1
2.16072661541646 1
2.46696009059979 1
1.3303774454685 1
1.07816639202303 0
1.8699968511237 1
2.02775103291439 1
2.38546999545028 1
2.23748143352631 1
1.60701472386547 1
2.30505065380123 1
1.91953378483477 1
1.44529797938698 1
2.03881793077598 1
1.98342069442823 1
1.91862828172399 1
1.45177477394935 1
1.9853444266081 1
1.93922638541867 1
2.06575991477846 1
2.41875613549041 1
1.96599413011026 1
2.31439462440412 1
2.30322708833642 1
2.34857034743948 1
2.85776908326096 0
2.52953765830623 1
1.56975180859757 1
1.45554399432229 1
2.53448377964033 1
1.12817379312376 0
2.42512096527391 1
1.88777259076088 1
2.06282678033869 1
2.35533175710706 1
1.81724383872196 1
1.75465212185868 1
2.10048622098481 1
1.90983763717276 1
2.54701571655221 1
2.34606217838587 1
2.31182815878363 1
1.53915860281638 1
2.17899672202015 1
2.06336460081605 1
1.91038897960448 1
1.46292826839283 1
1.74815227223743 1
2.13695854107636 1
1.88073041411425 1
1.64077917108879 1
1.93999119737771 1
1.55052739629679 1
1.90507367240323 1
2.00484898403636 1
2.12634568014415 1
2.11918901328598 1
2.59460662955279 1
1.98751316623705 1
1.6323483267012 1
2.17430609376247 1
2.06193703775209 1
1.9478455694139 1
1.68381167385343 1
2.48103819207456 1
2.371306713876 1
1.45152373416138 0
2.02234241290681 1
2.0076424133726 1
1.86509115282204 1
1.84300957773462 1
2.71485571967459 1
2.49329304087617 1
1.7095439542625 1
1.71713735131797 1
2.92099740724276 0
1.89684861861039 1
1.98805746456433 1
2.64750330532257 1
1.47202321719264 1
2.3637587248379 1
1.376689974155 0
1.92625720545725 1
2.25778467830288 1
2.63335985095813 0
2.76592075483684 1
1.70480892158438 1
1.96764534637577 1
1.76368542497908 1
2.32184652698387 1
1.86421425914642 1
2.22874262490726 1
2.17804718080642 1
1.18350918145223 0
2.0954828715013 1
1.66075436884238 1
2.02442426154243 1
2.16245826402715 1
2.14381506472265 1
2.00843170056179 1
1.94102828268968 1
1.50411661066249 1
2.22337155619292 1
1.66275516544214 1
1.90053041690278 1
2.19437034184715 1
1.43597847204835 1
1.6122110208117 1
1.86354587755745 1
2.01763457242854 1
2.18709044771659 1
2.29500154448292 1
1.74772950244911 1
1.91956904712746 1
1.51928634825441 1
1.5187881010528 1
1.44341330609441 0
1.74891104433877 1
2.41811149692056 1
2.02488533714596 1
2.00899823838811 1
2.05624266973238 1
2.0282637752784 1
1.5487485263959 1
2.53164678471215 0
2.55033341202983 1
2.04848180134065 1
1.23490755752918 1
1.74716165348941 1
2.00122655387611 1
1.67530003468844 1
1.16585974491399 1
1.7441367897037 1
2.01619120281733 1
1.63013423269432 1
1.5787595487065 1
1.74120211794978 1
2.37007177009639 1
2.09992659836501 1
2.35115266428289 1
1.2138685484898 0
2.03996995120566 1
2.22533199498163 1
1.30558694698818 0
1.62696971120825 1
1.73104728111242 1
2.25340976235214 1
1.41727510611303 0
2.08400201695536 1
1.8405228159956 1
2.2162046592934 1
2.46498828583398 1
2.04247861882678 1
1.77861949760069 1
2.1892802047339 1
1.70986411096088 1
2.18050110104604 1
1.88426305471453 1
1.97839149896237 1
1.39448458672354 1
2.089374826642 1
2.22982875214916 1
2.14564507609894 1
2.15194428804212 1
1.69541045394258 1
2.19164986888022 1
1.99419239660226 1
2.28565124036524 1
1.47611938392499 1
1.73816873454556 1
1.88181273476999 1
1.59314965058134 1
1.96773588441152 1
2.19861821845325 1
1.33764006008536 0
1.97122405410476 1
2.09228586579318 1
1.76281751644271 1
1.97251100600758 1
1.92240301865989 1
2.20376037342416 1
2.49507954807061 1
2.12607380460519 1
1.77067382479127 1
1.9245346354579 1
1.30401342066678 1
1.84277397467024 1
2.41866284785489 1
2.80973585388073 0
2.41393610353058 1
2.75151758111385 0
2.23390151680075 1
2.76672611511472 0
2.15214388613272 1
2.43060266193266 1
1.97948915254032 1
1.70946487210624 1
2.19313960748736 1
1.38783985197126 0
1.66318668576368 1
1.66719749189895 1
2.16982155355973 1
2.54300444745439 1
1.86606954369782 1
2.7796397431167 1
1.48149449619066 1
2.47321606015711 0
1.56363734597862 1
2.19973371642932 1
2.35879736120789 1
1.4838513604095 1
1.77373861699054 1
2.24477472332773 1
1.68184003282663 1
2.19058577698033 1
2.24528628113073 1
2.02011227980248 1
2.29837475127713 1
2.51790745374289 1
2.14343385822838 1
1.77029105311195 1
2.12325987892029 1
1.81451127299753 1
2.13420298853574 1
1.56314194554094 1
2.22381108739708 1
1.09888735835904 1
1.57502941524397 1
2.60115967402798 0
1.51001879758119 1
2.01870399239403 1
2.86048087622613 0
1.69058727279981 1
1.97951945455594 1
2.22314270540341 1
1.97651254754389 1
2.41703685755869 1
1.92636171625949 1
1.9278669402634 1
2.41151818569512 1
3.15912485079305 0
1.48972441889441 1
1.69436732453055 1
2.4035670466903 1
1.17206288132291 0
1.82555449149688 1
1.35262806039989 1
1.83377744815023 1
2.43225990007608 1
2.40237839440079 1
1.65843396452783 1
2.65984479273302 1
2.52086311251034 1
2.72837380594818 1
2.1540525604078 1
2.10558895859112 1
1.59866650571232 1
1.98289307898351 1
1.87527694643529 1
2.02674365867258 1
1.59215785947021 1
1.56499778517022 1
1.48253464589533 1
1.63133288443312 1
1.66688309829449 1
2.22449589953681 1
2.9064043269233 0
1.7290059892117 1
1.59314826665774 1
2.52087408624821 1
2.0348013636091 1
1.73296268797148 1
2.36242767458323 1
1.97397559714182 1
2.06837706245595 1
1.886228551863 1
2.2006880855815 1
2.32157042532739 1
2.12302205204171 1
2.37456708934611 1
2.36285599357969 1
2.0615287485179 1
2.06614729347878 1
2.08872428085628 1
1.399304954241 1
1.59310376085714 1
1.88896602484332 1
1.41076298727851 1
1.65559419495531 1
2.34361352319579 1
2.46239991929816 1
2.43431838526647 1
2.09078382765721 1
2.03939168495941 1
2.28186905061024 1
2.98041021389304 0
2.37547730177703 1
2.06022052645997 1
2.03684620535713 1
2.55404672698794 1
2.03457989244073 1
1.8871934992559 1
1.58098300287534 1
2.32233471668978 1
1.80117440841064 1
1.06618705245049 0
1.86506919498055 1
1.06400773903975 0
1.7317698125051 1
1.70294137133751 1
2.35558100533259 1
2.01394235908382 1
1.86345179185121 1
2.18217403478454 1
1.45789479931011 1
2.22359597713346 1
2.24268252683745 1
2.05381926610184 1
2.3416558126867 1
1.63250172010868 1
1.1836920749286 1
1.83176176971617 1
2.0159571440009 1
2.09551442419903 1
2.38278380528672 1
2.53104666870278 1
1.58621991983477 1
1.82249008279289 1
2.50152029164465 1
1.50266235443832 1
1.68617761245912 1
1.70985481681187 1
1.18372992348014 0
2.51425826218306 1
1.98217703928014 1
2.21262014079466 1
2.63423285782439 0
2.11846760151143 1
2.04665962008787 1
1.74181531135692 1
1.97297141084183 1
1.85292627108824 1
1.48593240461275 1
1.62932992600172 1
2.03236117344944 1
2.08056719959091 1
1.98478684608134 1
2.33262417801016 1
2.00356021776717 1
1.62499956363116 1
1.95883526945993 1
2.31134437437703 1
2.43607363128157 1
1.60682578540153 1
1.6629923270789 1
2.26057232364366 1
2.3104467736347 1
1.82997373837996 1
2.10372000026679 1
1.86862870844725 1
1.63560642654977 1
2.74552748504489 1
1.09024232070739 1
2.28069006233589 1
2.04083347600698 1
1.79575981085735 1
2.35634193322867 1
1.69406425929498 1
1.61837957101026 1
2.58023268609646 1
1.5706034942609 1
0.87825200167599 0
2.0044178709565 1
1.73503556567136 1
2.03001400916359 1
1.68234615685825 1
1.94409207728792 1
1.69214656640924 1
1.50740753459254 0
1.88922205919894 1
1.9173085177178 1
1.85874662067059 1
2.27163959301525 1
2.35827575530275 1
1.97656992997373 1
0.872169345815128 0
2.19972027390361 1
2.12232906634314 1
2.55537307033094 1
2.63507937662326 1
2.06753296974002 1
1.9539853927596 1
1.89221867570323 1
2.14134005272227 1
1.53359009538231 1
1.47052063932743 1
1.70114657814574 1
1.70268793229342 1
1.43930546898044 1
1.94099264483216 1
1.96835155863915 1
1.90067260339472 1
1.91426152154738 1
1.41601000472766 1
2.05436943395405 1
2.41741836590466 1
2.53239012931558 1
2.29592011943119 1
1.93897158005445 1
1.38932492831827 0
1.60400998292878 1
2.33442575697993 1
2.14544848980636 1
1.94664609625541 1
1.44886645326369 1
1.90365849478971 1
1.87791527219504 1
1.62246940246926 1
2.19397058068275 1
1.91493425732549 1
1.64357899916706 1
2.26395533578753 1
2.34087389743292 1
1.70477823996908 1
3.07185534140778 0
1.76074841793174 1
1.60446735865582 1
2.33245455321805 1
2.25998910147154 1
1.90295865984053 1
2.06328435673352 1
2.54547288137604 1
1.82094863996037 1
2.1332186588935 1
1.80570285570803 1
1.86380731482453 1
2.09464871373234 1
2.3460355761105 1
1.6329916866945 1
1.94195716245456 1
1.75659322597754 1
1.98214200506421 1
1.84627879945729 1
1.97660395609769 1
1.84806399435106 1
2.15326599566534 1
2.35624808064173 1
2.54862084111737 1
2.25658135499217 1
1.66530130813359 1
1.81075817570175 1
1.79199176454965 1
0.912403954558661 0
2.17070129230892 1
1.93388579441529 1
1.67907398510407 1
1.79453260967511 1
2.03559524052903 1
2.33262883487382 1
1.76980651476287 1
2.20306988154497 1
2.10969171845892 1
2.24637291680188 1
2.44486533185214 1
2.27140631001372 1
2.22479507237973 1
1.83211009738992 1
1.83116169440644 1
0.966442693125065 0
1.48057703967761 1
2.10400497350012 1
1.92452358816775 1
2.10483844992891 1
1.90953816832888 1
1.61093801811319 1
1.53501352430004 1
2.02929550103076 1
1.96910634120631 1
1.76869886216077 1
1.41458235301956 1
1.55004683540936 1
2.66746071904163 0
2.02357390423207 1
2.76850262033817 1
1.65448412578272 1
1.9222066265261 1
1.67474167788183 1
1.77916230087616 1
1.69093794831082 1
1.47579057470795 0
1.66433960878671 1
1.94844965600509 1
1.83840129363123 1
2.19261991025429 1
2.32089039844766 1
1.71059090444447 1
1.6296210756111 1
2.02627035227319 1
1.66870308260534 1
1.57228492448782 1
2.22220369554759 1
1.79955631686186 1
2.26861711796182 1
1.60354539906846 1
2.28679747980457 1
2.96170136378785 1
1.65700584454421 1
1.78926529882859 1
2.7010931425674 0
2.38104499612724 1
2.15724705188836 1
2.42269469937873 1
1.69458335653518 1
2.00740929605685 1
1.98510787563273 1
1.93451322278067 1
1.54081118672231 1
1.88200104900958 1
2.16743069516267 1
1.89316494651796 1
2.21428750366346 1
1.83425364122117 1
2.45163302460817 1
2.48250428870946 1
1.93149913569435 1
1.24169545761356 1
1.55168697843682 1
1.96884754482676 1
1.7774024815041 1
1.5160601447637 1
1.72339628997761 1
2.24175080993487 1
2.17473928480094 1
1.48910608019781 1
2.78520111118233 1
1.32649158025717 1
1.41685958248591 1
1.7347658611574 1
1.65215339203239 1
2.27835073425079 1
1.62440670793141 1
2.36315181305804 1
2.12213805276993 1
2.20637321551771 1
2.12086540120028 1
2.05426208899559 1
1.68853312513762 1
1.66126769065106 1
2.35225359596801 1
1.73662390558974 1
2.29807034886534 1
1.72781063975592 1
2.11529231573201 1
1.64639913003023 1
2.05162579755768 1
2.67085238571078 1
2.10410539916176 1
1.86627523310933 1
1.80417493816628 1
2.00632697064407 1
2.22451900609354 1
2.31783376876675 1
2.22630841314845 1
1.40878699710595 1
2.08743591415788 1
1.77566178386435 1
2.15836658054486 1
2.16312037334396 1
1.91845011379655 1
1.73698902572009 1
2.13647151118104 1
1.65722714548921 1
1.56441931032249 1
1.69512658961866 1
2.05937054123043 1
2.39918645909031 1
1.79419250854337 1
2.36160130732898 1
2.23084494494218 1
2.00066484037786 1
1.35444012852468 1
2.1574621038289 1
1.78349517742753 1
1.61680546674686 1
2.27898997707928 1
1.91232635152694 1
2.06103570246853 1
1.45732720027942 1
2.0109525334596 1
1.60385380746641 1
1.75272640621763 1
1.91444867998276 1
1.30039112011187 1
2.02849778441119 1
1.67968336713286 1
1.84735950517626 1
1.96302414215016 1
2.11077590252759 1
2.63251676882165 0
2.09864994169911 1
1.50661336916189 1
1.92794103125947 1
2.23938650498297 1
1.64176537997218 1
1.96431829796032 1
1.81884048319084 1
1.23042403041945 1
1.57760020924595 1
1.87624204668628 1
1.84374952462297 1
2.0513426360793 1
1.53690058021713 1
1.77378657929885 1
1.75019498296636 1
2.03101559383668 1
2.27598993742403 1
2.09515377926071 1
2.15799131857802 1
1.88291163035937 1
1.83138515944001 1
1.92599129602538 1
1.94812184960307 1
2.36637778373061 1
1.92936024205763 1
1.8738135586236 1
1.71014481020531 1
2.14088785295159 1
2.84282776429992 1
2.6139775204756 0
1.80452079467527 1
2.99834617969928 0
1.99286735658431 1
2.31306461542247 1
2.35989676986379 1
1.13976047471754 1
1.71394464276127 1
2.09961714767827 1
2.09190533530121 1
2.79453525182389 1
2.11119187414085 1
2.11721748564768 1
1.84471376526604 1
2.14833679382137 1
1.93378315712321 1
1.71268498532803 1
2.46547857417229 1
1.31736925200097 1
1.84940441470126 1
