# Supplementary material for: Bias caused by sampling error in meta-analysis with small sample sizes
Source: PLoS One. 2018 Sep 13;13(9):e0204056. doi: 10.1371/journal.pone.0204056 (PMC6136825; doi:10.1371/journal.pone.0204056)
Supplement: S3 File — (ZIP) [file pone.0204056.s003.zip › results N = 10 delta = 2 tau = 0.5 sz = 30-50.txt]

"dl.delta" "dl.cp"
2.00428130611215 1
1.68178633244199 1
1.91649047360822 1
1.47096512744361 1
2.09630282838243 1
2.28982050125089 1
1.90928084059158 1
1.92649508542896 1
1.51976472946447 1
2.3406601547377 1
2.09048764911941 1
1.83623302358945 1
2.2247739213317 1
2.13252456068646 1
1.92008195967145 1
1.74307817596855 1
1.67126543213209 1
1.99148593164452 1
1.96338188808948 1
2.13370073479157 1
2.26350350263388 1
2.24650033553412 1
1.94862886973063 1
1.29858377409217 0
2.22218585510345 1
2.49742715081242 0
2.17579519579599 1
1.89795414825632 1
2.0180240126805 1
2.2588820282089 1
2.06147867206026 1
2.03661750143362 1
2.07207144117465 1
1.58380221873643 1
2.29382017970032 1
1.54283488057982 1
2.1535931165231 1
1.80774696214167 1
2.16721195454913 1
2.26288817147298 1
2.1396067858552 1
1.27281912042271 0
1.76336040569141 1
1.890360490377 1
1.73968701725013 1
2.18266182239867 1
2.24564815577954 1
1.42989758020725 1
1.7384652268986 1
2.24009110682365 1
2.18455638928944 1
2.39619678213193 1
1.76246646946148 1
2.15148039865897 1
2.02026709483924 1
2.24933241370171 1
1.91051557744043 1
2.00589754811706 1
2.11900305684378 1
2.08769524807056 1
2.24658905183883 1
1.74505637423443 1
1.52836422120328 0
1.82531577801758 1
1.51038374880031 1
2.23958617792876 1
2.85874217586325 0
1.92926486510073 1
2.26480368345502 1
1.92105315247884 1
2.12258806841714 1
2.12246130094234 1
2.48724598671259 1
1.96897550686033 1
1.55618883199614 1
1.81708492915509 1
2.36528147097328 1
2.16061011998962 1
1.7426303610836 1
2.15983445138389 1
1.88929927407989 1
2.02772252293095 1
1.77637373009472 1
2.04791183362641 1
2.09379282980698 1
1.92016033055456 1
2.34885328625621 1
2.31765067986447 1
1.7712407473272 1
2.00401102920539 1
2.13706028305775 1
1.89249872238646 1
1.33713861196333 1
1.93689824075765 1
1.31550730547168 0
1.84670933715575 1
1.04227573143832 0
1.99859851906294 1
1.27839294038665 1
1.85843201702872 1
2.07591893239878 1
2.07389806438525 1
2.54506757969921 0
1.97410557025024 1
2.39641607038596 0
2.08845681336803 1
1.8593879052681 1
2.02775831294901 1
1.34859738961683 1
1.74439364103641 1
2.39780744264387 1
2.72180844388054 0
1.8399440861989 1
2.29837757284077 1
2.35649186246955 1
1.88643373004931 1
2.10937659081079 1
2.16829900830076 1
1.50656172336 1
1.74567399934084 1
1.84150212457615 1
1.59284684250992 1
2.31700826733499 1
2.19739793799438 1
1.87354409748516 1
2.30601173020966 1
2.18565199835614 1
1.48218143569984 0
1.97466668263304 1
2.19731668206692 1
1.38876954445431 1
2.41647422356673 1
1.76294231471206 1
2.01140504010681 1
2.13327847002731 1
1.70585036511062 1
1.99665455583378 1
2.01464375646531 1
2.04220994027762 1
2.22166637639633 1
1.8064164992678 1
2.44859559485316 1
2.36117451791865 1
2.31863467578756 1
2.47722562724795 0
2.11156875931745 1
2.15417879000154 1
2.32353344872145 1
1.941426599334 1
2.11217803479764 1
2.20711844707369 1
2.15728017467027 1
1.72335810335874 1
1.46956195739163 1
2.29125617335993 1
2.06912379331459 1
1.84791548109285 1
2.10432881191121 1
2.22660480826724 1
2.25571386914361 1
1.98032713167553 1
2.15853200600517 1
2.31605041444948 1
1.62432742472325 1
2.02372666289866 1
1.57447153281163 1
2.88095378008768 0
1.94011791960372 1
2.39323901677308 1
2.12443160379972 1
1.81393211948837 1
2.17947177191072 1
1.87701156450032 1
2.10785032717779 1
2.29378678916948 1
1.74359350475112 1
1.8980259807048 1
1.89714950632772 1
1.76955620091774 1
1.53064488512722 0
2.0108916216582 1
1.83124351458352 1
2.30801352566218 1
2.01044525443394 1
1.66599828976645 1
1.63383148769019 1
2.46959483832351 1
1.32423468052767 0
2.58144836630002 0
1.7458372061842 1
1.78894529420372 1
1.72992138759735 1
2.08484210139865 1
2.09266297239579 1
2.80971086313834 0
2.0833278775647 1
1.37677711520878 1
1.61921848876706 1
1.72869166989603 1
2.57419436116037 1
1.76211900718273 1
1.6675808458181 1
1.90049987626737 1
2.19079146241183 1
1.85993170206499 1
2.18116095357571 1
1.86238497296862 1
1.86242051336634 1
2.03163755634102 1
2.04995305692802 1
2.11573906823374 1
2.375981397366 1
2.04241457231565 1
1.54997558668456 0
2.12395930887145 1
2.23703087806318 1
1.81921216250364 1
2.02569775939313 1
1.56637016796126 1
1.75763616019493 1
1.97222328338825 1
2.32654922176414 1
1.87901055669345 1
2.26379709244999 1
2.4187612274733 1
2.06334043296563 1
1.51375298012964 1
1.76804381196266 1
2.21197032123686 1
2.14565600392434 1
2.49908317932598 1
1.64457951884708 1
1.55420258024502 1
1.84956899200648 1
2.00613626331593 1
2.20767686476981 1
2.4549820524715 1
1.79697325554951 1
2.55434699543493 0
2.02025976354181 1
2.70421964260978 0
2.14347793974481 1
2.21410591194701 1
2.42222418053416 1
2.35465959219716 1
1.99852823980424 1
2.51787087291527 1
1.49104650532286 1
1.80777352857882 1
2.48389484391354 1
2.18049511520651 1
1.7100033583675 1
1.75559072179314 1
2.22812817808829 1
2.05428752994704 1
2.2279571801054 1
2.66509838473762 0
2.27791948858936 1
1.96944976291881 1
1.83976072805344 1
1.61794613085118 1
2.0745187112999 1
2.32674154570792 1
2.27047360991517 1
2.33404828456838 1
2.03909684127852 1
1.74679228896678 1
1.93376675015451 1
2.58509505980161 0
1.72436593805398 1
2.00738537468648 1
2.26464528626371 1
2.30133253760879 1
2.06547688557306 1
2.01174676878895 1
2.06242762518633 1
2.53944655087555 0
2.07149423039726 1
2.27001492805821 1
1.80908127228948 1
1.76084682967436 1
2.25177612128144 1
1.71820080140979 1
2.30322787414724 1
1.96234039242021 1
1.9656180544685 1
2.05958813817495 1
2.56632798982749 0
1.71426993601809 1
2.10124948820556 1
2.33003338602187 1
1.3495474677517 1
1.5021526753126 1
1.36307604637992 0
2.15740898130236 1
1.50150576555435 0
1.90046334630685 1
1.84037458260922 1
2.36540066515047 1
1.9969459149315 1
2.13195206495445 1
1.9016954125896 1
1.93416033711319 1
1.61412953171921 1
1.70331906840233 1
2.23193568092775 1
2.23786832863318 1
2.03826722589004 1
1.70923048273688 1
2.00567292388718 1
1.79366556879686 1
1.83536960801745 1
2.53266655894294 0
2.73327556532388 0
1.7074134543278 1
2.26458489477772 1
2.1236565090344 1
1.5519811330527 1
1.72086762323315 1
1.60237857602164 1
1.96235290839402 1
2.23192520939758 1
2.44223682752507 1
2.35235352110957 1
2.4581442612927 1
2.119142280396 1
2.01119813722661 1
2.33784064567216 1
1.72618960655692 1
2.07945289583035 1
1.87980043756007 1
2.20160929549159 1
1.85623195168335 1
2.33113071752294 1
1.9366455266198 1
2.43476001185035 1
2.13399837632958 1
1.42264340110236 0
2.05812513805112 1
1.6691274425018 1
2.21269021364747 1
2.20129587321631 1
1.49144851601949 1
2.65947494918052 0
1.80569009007139 1
2.20782344152141 1
1.53219955812701 1
1.6112523533636 1
1.86763873001784 1
2.18933077155981 1
2.48093023791936 1
2.09262949500735 1
1.68369422910765 1
2.16763896654691 1
1.85016683275464 1
1.99548470024136 1
2.3647716025979 1
2.05270138164702 1
1.83492036211687 1
1.63438705739569 1
1.85701058577247 1
2.84587115011589 0
2.46761501076756 1
2.02066065373019 1
2.73207301816514 1
2.10274842517953 1
2.28253465093202 1
1.96590278684957 1
2.2279165250014 1
2.2599761605973 1
1.73209146336829 1
2.49874823938571 1
1.94454390546932 1
1.77911468043081 1
1.70092636375381 1
1.66518986219423 1
2.45343663846598 1
2.15784543283663 1
1.85573490142265 1
1.92550626254132 1
2.23148392039435 1
1.92500550926741 1
1.76878664590613 1
1.88168190970365 1
2.28186331648529 1
1.59986865124462 1
1.71898233863723 1
2.06546409381344 1
1.46173783861345 0
1.69242194041058 1
1.9918437870177 1
1.6988036139703 1
2.14446237001512 1
1.92376734856764 1
2.59357398102284 1
1.79514000786445 1
2.20979632977186 1
1.81291685233709 1
1.92191583345505 1
1.9748582088831 1
2.07431804065482 1
2.29723057821289 1
1.86247921614588 1
2.05021599358285 1
1.61370747135423 1
1.6782522758903 1
1.71484369396575 1
2.31292118814734 1
1.9739767638641 1
2.1678689332175 1
2.2133983756069 1
1.51897788010472 1
1.6952251350319 1
1.80765975253541 1
2.052867808096 1
2.11507881551935 1
2.10946538625865 1
2.41186490420497 1
1.85207470158102 1
2.07629389967085 1
1.97852369865667 1
2.37699362457006 1
1.57848971965297 1
2.00159851720907 1
1.89185420104455 1
1.96449984234487 1
2.01405961465474 1
1.99699243775992 1
1.87824527865408 1
2.4571727494169 1
2.05534279434191 1
1.59876786017855 1
1.90394686605505 1
1.58813248654932 1
2.00956663009319 1
2.33224876151945 1
1.73612461183654 1
2.02967079303002 1
1.79405921271367 1
2.16034922800145 1
1.92091330198486 1
2.04015225435409 1
2.44993655618033 1
2.4886905689967 0
2.03193387564157 1
1.75644067022783 1
2.05025450614286 1
2.37644074051829 1
2.01124974843165 1
2.01979807964633 1
2.37745506050333 1
2.27572503527805 1
1.96831263386267 1
2.01044642171048 1
1.49957650314971 0
1.88819517251666 1
2.05845329773149 1
2.19964338922163 1
2.29442951709465 1
2.16345489544787 1
1.96908968883899 1
2.24575013145376 1
2.09447923715906 1
2.12813070180646 1
1.37182897977631 0
1.97817948045255 1
2.0071392408228 1
1.88961570899122 1
1.65377710802957 1
2.25402981481027 1
2.12531967307138 1
1.89817599902891 1
2.32212860375576 1
1.94080563538219 1
1.89757600299866 1
1.76694456084055 1
1.67156088569009 1
1.97614962382076 1
2.24307816263858 1
1.89319198491544 1
1.98081269310777 1
2.16961477330082 1
1.06644384299618 1
1.79726453302039 1
1.943035736249 1
1.82859987367138 1
2.10209501263837 1
2.04052291293607 1
2.16789113171251 1
1.36005764575906 0
1.34691559647699 1
2.3758566641878 1
2.33046067181929 1
1.81726265069315 1
2.26895201752274 1
1.72080616948451 1
1.59679186281965 1
2.01095166345196 1
2.21101966184248 1
1.92671877019771 1
1.80038053948954 1
1.89716141924294 1
1.82706038066068 1
1.50334352278867 1
1.85557588064867 1
1.97775605305578 1
2.38217171023884 1
2.3273457834829 1
2.10819850740141 1
1.12184231980702 0
2.19863173880459 1
2.07857722252207 1
1.69014935385067 1
1.61751657847771 1
2.31408708895915 1
2.47694856764899 0
2.55751476200614 1
2.1846955159958 1
2.13605102149603 1
2.66999141175312 0
1.08103088972368 0
2.32005796733107 1
2.25659584805834 1
1.76905581023167 1
1.64933392743536 0
1.20122886299704 0
2.29641421400862 1
2.34398361265536 1
2.23105167191559 1
2.08611316397808 1
2.13780009571618 1
1.87314652231089 1
2.1691427382951 1
2.25297500930448 1
1.64830948691437 1
1.71308425397 1
2.27529361570854 1
1.9248367520165 1
1.72351265691203 1
1.37990622670265 0
2.51364006730328 0
2.03906799077916 1
2.37240420577593 1
1.93898958118722 1
1.83197049917962 1
1.94197019635165 1
1.93665709330851 1
2.2805597060382 1
2.21145550771043 1
1.7130874103616 1
1.31433906339807 1
2.6629200406675 0
2.18407922764379 1
2.76092764958056 0
1.83463426777536 1
1.98986076583427 1
2.02288822161668 1
2.13232820057399 1
2.27245070578374 1
1.70966833726944 1
2.17052571626235 1
2.11392186552007 1
2.32437058943354 1
2.31328999868845 1
2.23634712384212 1
2.17228506930827 1
1.82635975054621 1
2.33308357987702 1
1.65960307823698 1
1.80657887604592 1
1.98507687867256 1
2.70567155160111 0
2.11270929590595 1
2.10838566660492 1
1.75721832746434 1
1.97495196399098 1
2.02569025314694 1
1.6022088838752 1
1.78030358290003 1
1.90884535201445 1
1.77448367978889 1
1.0886443376647 0
1.67510088737674 1
2.51256492636402 1
1.82658947018147 1
1.60601429100897 1
1.68458109319383 1
1.97587013808638 1
2.00181425808544 1
1.89398840839876 1
1.52596246057441 1
2.655009598236 1
1.78049680428962 1
2.62178221484816 0
1.63502549585029 1
1.57485563587229 1
2.415255487083 1
2.46123270306661 1
2.43395603462201 1
2.0586506537445 1
2.04397937067215 1
1.53033371788933 1
1.77787335807972 1
2.30051611947012 1
2.08650768596038 1
2.26678615166439 1
1.47127754629265 1
1.64543213004116 1
1.98995376308324 1
2.16974484641847 1
2.40975604041303 1
1.9479137353028 1
2.01849782907333 1
2.12628471183891 1
2.22885119847644 1
1.40339641843634 1
2.04102635315452 1
2.0306644710096 1
1.85603274548025 1
1.83702859313638 1
2.06840507752807 1
1.94138929426795 1
2.13719838143493 1
2.23929463564954 1
2.5069296983983 0
1.55133085552716 1
2.01903807543607 1
2.04786583381774 1
2.5417005947859 0
1.94325383287282 1
1.86160352870979 1
2.26961413676948 1
2.28697550577967 1
2.20015133910083 1
2.13083313898824 1
1.64245433526442 1
1.88973224020751 1
2.00171908431741 1
1.84078567970857 1
1.73936424999098 1
1.90685953514976 1
1.93928232618292 1
2.52627275079313 0
1.95188734912586 1
1.67610605970223 1
1.95324476448651 1
1.37544155457203 1
1.73464745192539 1
1.84170686086222 1
1.44815009891936 0
2.38604281005341 1
2.24152184773928 1
2.17036136971762 1
1.90752011269528 1
1.70630724534013 1
1.64541825036882 1
1.54884141075104 0
1.53687720020571 1
1.88852123311784 1
1.84640536479393 1
2.22550232647889 1
1.73205160369057 1
2.13841150324911 1
2.41545819978264 1
2.09900899717187 1
1.46548186583335 1
1.48083443958702 1
2.22699545868355 1
2.11760747386448 1
2.12110527229106 1
1.80000369561677 1
1.58090987944123 1
1.44505002315183 0
1.64386480325557 1
2.00944379317375 1
1.88050279729182 1
2.00180955375849 1
1.84378737124618 1
2.12182895565828 1
1.92269708842127 1
1.95200644377511 1
2.11911016819628 1
1.92703051238183 1
2.21710477588087 1
1.82347829269362 1
2.10214793322934 1
1.94994988266532 1
1.63175493642341 1
1.63508224569049 1
1.64867827058608 1
1.93508262727862 1
2.02226881114395 1
2.32339067842824 1
1.84745665370928 1
2.5209418929949 0
1.60214314426669 1
1.65126306113186 1
2.24573630875457 1
2.38304460798864 1
1.6004805758238 1
2.01572182482922 1
1.8142686943256 1
1.8928559159038 1
2.01792077648891 1
1.6871476676449 1
1.95276086512122 1
1.8444231629231 1
1.95044174648576 1
1.26044769380347 1
2.22212288912212 1
2.48467892904618 0
2.28185600826127 1
1.10537690154083 0
1.91716653908981 1
2.49649999133321 0
1.70274379779832 1
2.04056608332619 1
2.78505363772951 0
2.24142680539714 1
1.96765885638024 1
2.16785541177536 1
1.84437940108463 1
2.1877455070848 1
2.24678007645659 1
2.0937385767496 1
2.2318614088952 1
2.27323532840074 1
2.08072593625049 1
2.01413217784998 1
2.24518272059295 1
2.05880521178694 1
2.18979090641636 1
1.92789858653805 1
1.73041586861673 1
1.82400253421924 1
1.77756593102959 1
2.52611125281207 1
2.04905119555651 1
1.46993450546639 1
2.10657840532392 1
1.84228240102474 1
1.29266818559888 0
1.84026224550784 1
1.06408422432192 0
1.92863014346331 1
2.02846709720151 1
1.84898210504193 1
3.15297131587076 0
1.54578536998752 1
1.99939322413246 1
2.23366854208339 1
2.2831949032988 1
2.10628262730579 1
1.76331489816201 1
2.29610439340292 1
2.25734654322859 1
2.27572552316274 1
1.77538290128463 1
1.65823692447703 1
1.89204925860578 1
2.1457960829168 1
2.4172954497891 1
1.64859773091758 1
1.37583358681034 0
2.41696031879624 1
1.52449264869412 1
2.13716081490894 1
2.35689059092328 1
1.52990921952343 0
1.67686831186185 1
1.52802635782058 0
2.50982553099943 1
2.41164536421344 1
2.4454223370754 1
1.67075355660203 1
2.15582815192901 1
2.21276214762759 1
1.96330602221313 1
2.21627575379961 1
2.05773005025992 1
1.75221746062354 1
2.32514573422015 1
2.36292367259836 1
2.24290885304472 1
1.88850500026408 1
1.72872996592746 1
2.65405436958918 0
2.14630279560596 1
1.79250967603416 1
2.24169793292076 1
1.76400453551716 1
2.04281951004936 1
1.76800540362456 1
1.75833050374084 1
2.27888355338932 1
1.30804208054394 1
1.74029820228958 1
1.93873068831473 1
1.65308424392109 1
2.06136482538782 1
2.46159118845767 1
2.16064805273584 1
1.28578537038066 0
2.06186331900102 1
1.88062079263684 1
2.41954672408341 1
1.59794421007959 1
1.94821994155379 1
2.34285773576527 1
1.8583636905805 1
1.63309725017915 1
2.14686782522425 1
2.34827311791816 1
2.24191492387284 1
1.8769712236243 1
1.7618105721737 1
1.55307039677842 1
2.27772845407918 1
1.67782211852381 1
1.73905945890818 1
1.75274969480783 1
1.7001727911941 1
2.01135372035511 1
1.83299943116479 1
2.29434932340704 1
1.89205894609931 1
1.85656928029004 1
1.8025843641683 1
1.94123406688093 1
2.25571295665649 1
1.79294387687178 1
1.91298183419205 1
1.62803457934163 1
1.51308905900238 0
2.31093068353817 1
2.36676924119105 0
2.44596304470798 1
2.0502734462342 1
1.68628717980217 1
1.83751949677788 1
1.98472872280759 1
1.63740882318709 1
2.4096237013238 1
1.71813706777902 1
1.61093624821727 1
1.56199809596042 1
1.85415011751981 1
2.17014500176511 1
1.96938996116197 1
2.1412877284658 1
2.52398324415475 1
1.69087191462987 1
2.36893609580516 1
1.79127384322145 1
2.69398855045496 0
2.3051115833444 1
1.84613267025797 1
2.00111023812366 1
2.04860410709581 1
2.24706220042669 1
1.2868448589927 1
2.33631566690861 1
2.07987435078864 1
1.88473888507201 1
1.52772270989083 0
2.07290734183801 1
2.13617610729898 1
1.12237829642549 0
2.63167265623909 1
2.08443147499009 1
1.97564123384867 1
2.04885820154088 1
2.26122121768246 1
1.53533168237956 1
2.11643187312641 1
1.70020540433317 1
1.95908613117999 1
2.15279459344913 1
2.18658107239555 1
1.88071485067192 1
1.74794614792219 1
1.85264082961989 1
1.63892300069014 1
1.82593401772127 1
1.70596459666951 1
1.51583183611289 1
1.28933341334204 0
2.2525785238891 1
1.64808887078323 1
2.12804235747991 1
2.17838760774821 1
1.96615402996767 1
2.3309952883787 1
1.90630393997533 1
1.95371463712201 1
2.17063400441019 1
2.08183663378141 1
2.23841013784526 1
2.05047875925153 1
2.08167555993921 1
2.52523956297471 1
1.92526669424353 1
2.21281211773918 1
1.77427439083548 1
2.5220249635855 0
2.60042453926954 0
1.77644724453605 1
1.89592087730856 1
2.18631583617673 1
1.71096025606854 1
2.05839126842142 1
1.72625795521753 1
1.84943426453896 1
2.34432818341329 1
1.97108158579294 1
2.35322445780883 1
1.94561511630866 1
1.63232875462275 1
2.48616288114672 1
1.78267321733889 1
2.13018184555856 1
1.64563566916334 1
1.209886822896 0
1.8802275233963 1
1.63680898870651 1
2.07907089977363 1
1.7203634992949 1
1.89747086901202 1
2.41679784292712 1
2.36327814249348 1
1.55754750313928 1
1.31527161810565 0
1.73703844652828 1
1.29737348039773 0
1.93610649923467 1
2.35225874122763 1
1.83658674324133 1
1.94513932208392 1
2.30005594076657 1
1.61008605062011 1
2.05245568422264 1
1.73914461343843 1
2.50414619095803 0
2.16246336163267 1
2.16792645776945 1
2.22394306845264 1
1.94993297294701 1
1.8120147235373 1
2.18085637827808 1
1.95785461737005 1
2.25975007406105 1
1.97627326019575 1
2.28565222632411 1
2.06304240865638 1
2.14184188057964 1
1.94497241600404 1
2.91247771862708 0
2.24157935151455 1
2.28785874326859 1
1.93944971443577 1
1.883788060051 1
2.27694725949289 1
2.18600850870702 1
1.69979588949993 1
1.91292714500834 1
2.29306554467373 1
1.81159075968041 1
2.30149697821208 1
2.36046982335477 1
2.15299543091895 1
2.38260081127454 1
2.2462389332612 1
1.53571278183227 1
2.34218279129319 1
1.82197022883728 1
2.16752849456202 1
2.64730762621993 1
2.16831761699276 1
1.78001201455239 1
2.09502954384982 1
1.99410374843967 1
1.84558104917606 1
2.28774873707192 1
2.02768004658839 1
1.63687220539329 1
1.99307688577313 1
1.701896057371 1
1.53867334089468 1
2.05503805259829 1
1.91677644504662 1
1.87610856435892 1
2.51980181908386 0
2.19807208166764 1
2.07817520824781 1
1.3340832926344 0
1.55219887055551 1
2.05477479259263 1
1.41122667101699 1
2.33909725777146 1
2.41897297247156 1
2.09220903929684 1
2.08604882167228 1
2.43602140792717 0
2.16922916197012 1
1.90357597240511 1
2.27881620331746 1
1.83639972770774 1
2.75251377269688 1
1.68921251484403 1
2.31892112076765 1
1.56433921663467 1
2.43308457323587 1
1.81542511908389 1
2.16048386761599 1
2.27984230234289 1
2.16762374764833 1
1.95996519264533 1
2.51210093997733 1
1.72863438308406 1
2.20449230013196 1
1.93856577835605 1
1.58538284776253 1
1.83806892033164 1
2.92506024272758 0
1.8188083200301 1
1.74070257176806 1
1.37866124264893 1
1.83148272645792 1
1.99664904246243 1
1.58960693538481 1
1.90933110766424 1
2.32202295390661 1
2.51605503209176 1
2.35937216946042 1
2.05645779546014 1
2.1212885016051 1
1.76016669165945 1
1.8486730635093 1
1.4471403366866 1
1.96223409159378 1
2.05525970220705 1
2.40418042643092 1
1.67961269572678 1
1.9371627099039 1
1.88444086285937 1
2.80977728908369 0
1.94697817440144 1
1.70851906930523 1
2.24671390012344 1
2.48509190396264 1
2.00844921741188 1
2.79054467291761 0
1.61508311396458 1
2.47621639416613 1
1.67985501024359 1
2.48733575956397 1
1.93486937211263 1
1.97288653867981 1
2.2209098621909 1
2.01288973077625 1
1.72028121919502 1
2.23400814459513 1
1.58934183066336 1
1.65607671407565 1
2.62216931289538 1
2.33386367309191 1
2.10203742505787 1
2.16651528049094 1
1.77231891734133 1
2.44220765048902 0
2.13074095195812 1
1.93844701144572 1
2.17770252183949 1
1.38177750371934 1
2.01395215774604 1
2.01053428149403 1
1.76237974871499 1
1.83770642687965 1
2.05451433362895 1
2.52248438290654 1
1.75964900027197 1
2.27166746455364 1
2.01537076514524 1
1.86982015764864 1
2.09184248118594 1
2.55127450582328 1
2.0870989230005 1
1.77794309951943 1
2.66830620427283 0
1.65902728455706 1
1.85863627289998 1
2.33544002737209 1
1.65427230465432 1
1.9365305716994 1
1.94751790975958 1
2.2148781361631 1
1.7553814874184 1
2.08828199382193 1
1.96365071659799 1
2.67632301970663 0
2.23892422741107 1
2.17617035429553 1
2.56171621344472 1
2.24397860143184 1
1.75685335208325 1
2.42840635930491 1
1.8871453025607 1
1.95007631816482 1
1.7536930517556 1
2.49397338620117 0
1.75237496722543 1
1.90090456844878 1
2.33388039091442 1
2.18952080861511 1
1.88810848715744 1
1.79988807027199 1
2.10391903571886 1
1.88386174284874 1
2.12990803202655 1
1.97059184123947 1
2.01206371220988 1
1.58272873534266 1
1.66370753927841 1
2.43772961818636 1
1.94285896695547 1
2.23057632925135 1
1.76529030709389 1
2.16168938729076 1
2.45758647067089 1
2.20856259191234 1
2.06232820800548 1
1.89228773114016 1
2.05266593445245 1
1.91886938736656 1
2.23445834133729 1
2.0366660078606 1
1.55792720901409 1
1.83372043830022 1
1.80013756853495 1
2.03772798178517 1
2.54277134374211 0
2.56892255417178 1
1.79914756881083 1
2.28647762334402 1
2.10060417075644 1
1.69360076799268 1
2.04102928429204 1
2.45382043454081 1
1.90318125236929 1
2.21260064541751 1
2.53260988792267 1
2.31192954246603 1
1.5022278119981 0
1.85029067666099 1
2.67445603439065 1
2.10520149310641 1
2.1470362567216 1
2.12627145713621 1
2.17014422033641 1
1.57348444335522 1
2.14904959393943 1
2.09334986985401 1
1.75375128658558 1
1.70184272115269 1
1.95033600756448 1
1.60394513541835 1
2.29665391760463 1
1.41546686348608 0
2.60787504380993 0
2.31189487864188 1
2.55798527220496 1
1.88401475229616 1
2.00042315013658 1
1.99597668772908 1
1.75916598984446 1
1.54627172263388 1
1.8395479237984 1
1.54186537336272 1
1.22140970510877 0
2.14325804650128 1
2.08967436205979 1
2.59052178260638 1
1.40422259499061 0
2.15368584737787 1
1.89906512998397 1
1.79243033668252 1
1.85673779236303 1
1.95430807431061 1
2.64402040570188 1
1.71857044268771 1
2.09175634195579 1
1.71848067110951 1
1.80215946597295 1
2.34901410879193 1
2.4128883438926 1
2.04354392138282 1
1.79669939431954 1
1.95338891059224 1
1.78544560004354 1
1.86336708103759 1
2.27343969605492 1
1.66924930442247 0
2.27546316379285 1
1.73888918075654 1
2.07293689439912 1
2.34679967034996 1
2.14491571515073 1
1.72119536189135 1
2.17183807428498 1
2.00659080829344 1
1.84811260199639 1
1.39318496165599 0
2.80105871274146 0
1.25888919527998 0
1.91306251501573 1
1.74637809919618 1
2.10648020051023 1
1.84138171012941 1
2.20865407383023 1
1.86788289205687 1
2.38996440471651 1
1.84749434786799 1
1.58197450072321 1
2.38453772056727 1
2.64467626446554 1
1.99331996804204 1
2.06057093474867 1
1.86172611319879 1
1.57359815752296 1
2.08915984847533 1
2.50822595659285 0
1.82319121669864 1
1.51981647927659 1
2.09536840812204 1
1.62344363103094 1
2.06941721756358 1
1.70244973068919 1
1.8440709808094 1
2.06589338972296 1
1.52494716687034 1
1.98129908179129 1
2.45576259376683 1
2.70672429526285 1
2.21717824638584 1
1.15925232545572 0
1.66935140373166 1
1.79486919341284 1
1.92984865187836 1
2.21975191805268 1
2.05496206603619 1
2.23798997365274 1
1.27764236914835 0
2.28619319430923 1
2.24840834656359 1
2.28773731927559 1
2.22278176930762 1
2.11154702653369 1
1.93079786907224 1
2.09728523203511 1
1.91969987096458 1
1.51476486332532 1
1.87922337639592 1
2.17282308901451 1
1.95133737127072 1
2.31708068765767 1
1.79211635728225 1
2.55143336099592 1
3.05314522244425 0
2.07794976613085 1
1.90873009821287 1
2.37303686258622 1
2.01232092330962 1
1.64229708882616 1
1.79535385716132 1
2.01656116059835 1
1.99689038372827 1
1.71806193374874 1
2.4722432097948 1
1.51492406674643 1
1.71947812344868 1
1.64308819396382 1
1.59794091811257 1
2.44466454927048 1
1.82642073234032 1
1.3807585101148 1
2.25967982376975 1
2.43480162115797 1
1.99611681469271 1
1.66033591706455 1
2.3987063215756 1
1.42177087184693 1
1.5072651789576 1
2.03832328424365 1
2.29241376572545 1
2.14298532002155 1
2.0728769668153 1
2.10042062652155 1
1.64064993605578 0
2.09042089478459 1
1.94356490167232 1
1.82809631453634 1
2.06594509654155 1
1.92329716481028 1
1.2373339592517 0
1.54856222455382 1
2.17782864305822 1
1.80509879126242 1
2.10862200985961 1
2.01100441266196 1
2.00244714059767 1
1.71983314060228 1
2.16036666298719 1
2.07391101878315 1
2.40095390923836 1
2.35202064938351 1
2.15285548756611 1
2.81898857263033 0
1.68545232718082 1
2.18870912387768 1
1.90510676621769 1
1.85171079605909 1
2.32040837342033 1
1.67184890782885 1
1.77707731826577 1
1.91267881078142 1
1.74279653965136 1
1.74999693396612 1
2.01228895210466 1
1.93761969821561 1
2.05324526643165 1
1.75558354890829 1
1.9912755142219 1
2.17273131349723 1
2.25336356196249 1
1.77829237227691 1
1.83038948168415 1
1.92688264224749 1
1.19899932183132 0
2.24460963120195 1
2.00044614896546 1
2.05974051341831 1
2.10907573270477 1
2.58603229972725 0
1.6247860061364 1
2.07443346801549 1
1.81325195486724 1
2.43585439008322 1
2.58389719200639 1
1.71350016364836 1
2.54603703092937 0
2.09013815325471 1
1.89967618294592 1
2.34955344968812 1
1.52814456440995 0
2.09024597024283 1
2.10782395864396 1
2.59524257125453 1
2.19264325396978 1
1.85178625418401 1
1.7479408125426 1
2.13046136906658 1
2.11266034709712 1
1.65007066132974 1
2.14527514236815 1
1.78968667014532 1
2.34077244363786 1
1.96221982912685 1
2.35843179547961 1
1.65587089737325 1
2.12941713757396 1
2.31126855058602 1
2.18158607819263 1
1.36522998463196 0
2.02772198452087 1
1.97242132541453 1
2.30587334806319 1
2.31222462377421 1
2.36266829272795 1
2.0741411697498 1
1.93108090900717 1
2.02584009620212 1
2.3062780718676 1
2.9404330939371 0
2.25591482783409 1
1.85547954258776 1
2.47426818886654 0
2.49585178205291 1
1.88543920605419 1
1.72370808938982 1
2.43632313205752 1
2.44341134510067 1
2.13160194275952 1
2.16707036830189 1
2.3430920195742 1
2.20709546569005 1
2.32258187069788 1
2.09228872666359 1
1.81857707405701 1
1.65491509598469 1
2.26063045743855 1
2.34496558385878 1
2.50532633685973 1
1.97820099945167 1
1.9899825591491 1
1.55232832671928 0
1.80141026352632 1
2.94452990617815 0
2.24433228658755 1
2.419859255044 1
2.27979146406143 1
1.61984181392673 1
1.9917683477334 1
2.05823450355883 1
2.46764076034315 1
1.71577892987434 1
2.24333204771452 1
1.8267300112325 1
1.78033835079026 1
1.82531786276226 1
2.03577884658978 1
2.13452183726042 1
2.12556015104425 1
1.79253077464821 1
2.19117407405204 1
1.59452443809955 1
1.9163045902995 1
2.37439202911072 1
1.86018042391135 1
1.75889847545857 1
1.96274062912333 1
2.15764403288519 1
2.06018331670843 1
2.37423441635637 1
2.52207674690991 0
1.71161750254201 1
1.74334823920301 1
1.86126705534664 1
2.23517274345332 1
2.56281696402968 1
1.66960496962986 1
2.01475089492788 1
2.16373019062471 1
2.69632308754691 0
1.95762687581821 1
1.89563728437261 1
1.6951000712838 1
2.12427538088488 1
1.92765012775697 1
1.6300116636945 1
2.27963038433525 1
1.65576219739997 1
2.29099521842609 1
1.6105451687278 1
2.46211490806231 1
1.73385119824387 1
1.80879334593992 1
2.65488779854003 0
2.30724479357142 1
2.29691345463894 1
1.67879364828188 1
1.70349030500235 1
2.04378574736468 1
1.96601830818749 1
2.186046785135 1
1.74618566648325 1
2.09348246724308 1
2.21021226842424 1
1.99496581873689 1
2.37674356223885 1
2.19099132870225 1
1.80676262262884 1
1.97643437512529 1
1.75027994108977 1
2.02186191820707 1
2.12777260227915 1
1.58008612531566 1
2.22443707027867 1
1.73058094329184 1
2.02678512721704 1
2.20312843186435 1
2.29998915615732 1
1.65080800540857 1
2.57269651583617 0
2.01867805022127 1
2.04859110883074 1
2.15567393541537 1
1.8978516385815 1
2.2362970974706 1
1.63495532656707 1
2.23575169962578 1
1.91355752385818 1
2.1249188891511 1
1.99606667468275 1
2.10824895827339 1
2.34900570105865 1
2.35603924467188 1
1.93312192658392 1
1.93620842791424 1
2.20505630754006 1
2.19332447254233 1
2.23198011904478 1
2.23848640273064 1
2.00754257527693 1
2.49820158699373 1
2.12936230750101 1
2.27159753701581 1
2.39546255775431 1
1.81035583770758 1
1.78037109739571 1
2.5004070244085 1
1.70748059054268 1
2.08087422354626 1
2.20769796469521 1
2.33747190782226 1
2.05466352021278 1
2.23310976049895 1
1.91046937288673 1
2.20076298940004 1
2.25235983270283 1
1.84971400784705 1
1.68489466363505 1
1.32370812915411 1
2.19397580836285 1
2.12759210977675 1
1.95639973510724 1
1.76031294694792 1
1.75857139340837 1
2.32452820718494 1
1.54372496860444 0
1.4999357214627 0
2.50827356975547 1
1.63888573475909 1
1.97596262329033 1
2.04020335718826 1
2.36079821106353 1
1.92411507229339 1
1.75202386755734 1
2.43594141351958 1
1.81501779749681 1
1.45453376708376 0
1.76629265615118 1
1.37571472779795 1
1.2983481019127 1
2.17167239910877 1
2.1114869725402 1
1.99554557884997 1
1.91300902653803 1
2.20482576072037 1
1.62011528295341 1
2.76933715765831 0
2.5857278696825 0
1.96816817057227 1
1.72226321043231 1
2.39939032015428 1
2.16407660766606 1
2.10482227652934 1
1.67630780982512 1
2.29023102325347 1
2.06532210157195 1
1.84627792264517 1
2.55504555810319 0
2.56901054513377 1
2.1064691132029 1
2.0946205727379 1
2.05555204645549 1
2.13390355826543 1
2.05818801329862 1
1.7531834712326 1
1.89766790300008 1
1.55755559307289 1
2.27246406581738 1
2.23743789588867 1
2.22611035706257 1
1.66743164736325 1
2.50714826672606 0
2.22577312298868 1
1.45895328549688 1
1.98444335992787 1
1.8329178953652 1
1.39099933109699 0
2.31499055821315 1
2.64232935696385 1
1.98704101496323 1
1.93498969647285 1
2.11987346983253 1
2.29197822542838 1
1.40480370779919 0
1.76002755862578 1
2.14327660721005 1
2.09958722805129 1
1.66717512874089 1
2.18424604541543 1
1.45313271231583 0
2.41974145789502 1
2.43323490847588 1
2.05146934706658 1
2.17265640211895 1
2.26356693303446 1
2.22820033542406 1
1.93705117775887 1
2.57972184816592 1
1.81723901954475 1
2.01653924019867 1
2.28539819986074 1
2.36816978538401 1
1.99476086315728 1
1.94956491288117 1
2.51649884601307 1
2.3036231177025 1
1.73832282427393 1
1.87894709069628 1
1.88764015614844 1
1.9251388884356 1
2.15378109545324 1
1.39619136034244 0
2.02811628013315 1
2.28660286088864 1
1.43098485759618 1
1.78549683564522 1
1.86054707581526 1
2.14762058053511 1
1.3924700134029 0
1.85671030180257 1
2.67583319885496 0
1.84806365632251 1
1.42707591616215 0
1.82373581857451 1
1.91255498217713 1
1.72147616354951 1
2.00335867683927 1
1.80969511460963 1
2.69642768951843 0
1.85463937428893 1
2.13985004179832 1
2.75552175538927 0
1.9940515914025 1
2.39697165514957 1
2.0972769664052 1
1.86717288767404 1
1.63758083289062 1
2.40146018955777 1
2.50212097296797 1
1.56184874162692 1
2.42757950812021 1
1.75627275574028 1
2.02013037819416 1
2.01743848882851 1
2.46411658162099 0
2.38797860454343 1
2.45582878501174 0
2.3775676273041 1
1.32429484429664 0
2.44264788088245 1
2.66682153997254 0
1.12923402826411 0
1.80233135662657 1
1.90885939144664 1
1.52507580651244 1
1.49113363438183 0
2.03502415666542 1
1.69035626972563 1
1.98088967115444 1
2.35958798943849 1
2.2767194174434 1
2.11035306963014 1
1.31893713672203 1
2.00241045888385 1
2.09830362993742 1
2.40746545369175 1
2.10858367194333 1
2.07939611006019 1
2.138339997374 1
2.14071215484457 1
2.49665448254696 1
1.77457987443378 1
1.46642483004639 1
1.67055817418174 1
2.18113495399095 1
1.86752989520657 1
2.0105809495328 1
2.21742948944135 1
2.16992489935736 1
2.21220379400795 1
2.17920552322845 1
2.36906240088359 1
1.84697156256571 1
2.51313255688271 1
2.10270456093973 1
1.56744984013344 1
1.7019014946683 1
2.06364282283082 1
2.04870683872749 1
1.62476544493661 1
1.80820098665118 1
2.09456080529229 1
2.17653428958993 1
2.30292878898205 1
2.08344078274902 1
2.12987621852841 1
1.99960258016895 1
2.12804510705712 1
1.84563248820793 1
1.99951426763735 1
1.98408622603473 1
1.41876825309927 1
1.77677944408243 1
2.38082540430654 1
1.97103198750218 1
2.04879833750712 1
2.23613034693331 1
2.21604723637777 1
2.21479917458332 1
1.9060236441537 1
2.05438475695202 1
1.82845849709223 1
2.07982313959432 1
1.91389606257533 1
1.3905249535124 0
1.87565915860388 1
2.02372897720818 1
1.55545551145204 1
1.91182303104216 1
2.64936850752275 1
2.18984030606001 1
2.11037262100851 1
2.14023146353626 1
1.88156419454109 1
1.72792235854728 1
2.34520700458669 1
2.2228085585768 1
2.28136834746371 1
1.76357236032862 1
2.7837842423081 1
1.87753870572863 1
2.09728345761082 1
1.44862485276359 0
2.11328602276962 1
1.87864332465787 1
2.1049281541343 1
2.65021520981228 1
1.97405172956823 1
1.77124529801839 1
1.8685756163928 1
1.57200280094668 1
2.01114368778867 1
2.31315718223279 1
2.07123710670783 1
2.51953203983247 1
1.80296164945232 1
1.50395372847743 0
2.53599146159179 0
1.99784401243871 1
2.01937013745617 1
2.2817222062159 1
2.87848147393692 0
2.3585820075539 1
1.73984445168986 1
2.04282302980124 1
2.05715949413954 1
2.18109193230471 1
2.3163295072598 1
1.74935517108521 1
1.71883314480412 1
2.06067466987877 1
2.08605948697131 1
1.68518473875084 1
1.55585422231384 0
1.79593533254092 1
2.03932444223509 1
1.9747827938509 1
1.83637946246108 1
2.15803346404666 1
2.33723249675492 1
2.0251312253594 1
1.57117405421815 1
1.84483611506205 1
2.1061397048587 1
1.96519306356219 1
1.70785112054223 1
1.78357368327507 1
1.87065574129112 1
1.46264928496175 1
1.76541086746351 1
1.90276015131883 1
1.54264806205298 0
2.20561517936987 1
1.94715237516176 1
2.11880680552723 1
2.1211949357953 1
1.44347307398481 1
1.8480323080326 1
2.44616245293963 0
2.31389579691808 1
2.29189100396451 1
1.42563285154869 0
2.11667327871278 1
1.86212514329381 1
2.22830141027666 1
1.84572193129041 1
2.4418735371549 1
2.10181223472891 1
1.86672267171007 1
1.92420015202402 1
2.22431486488272 1
1.53879494755196 1
1.87208601437404 1
1.71375227074209 1
1.90579829581693 1
1.83647637966259 1
1.20720425157397 0
1.68639028999933 1
1.95004453663412 1
2.26062548982893 1
2.09773812677452 1
2.21596561391283 1
1.85496318304802 1
1.63790216843779 1
2.12951595925618 1
1.89176997268114 1
1.83491948565778 1
2.38836122839685 1
1.49618254924915 0
1.98136597063545 1
1.82399939106516 1
1.97175568066956 1
1.85687906328329 1
2.14602434408499 1
1.93746590643594 1
2.15812338436072 1
2.16922030262753 1
2.31974460640413 1
2.37737347504385 1
1.85397392550106 1
2.23373442423405 1
2.21556666882166 1
1.62619900563562 1
2.08873346684162 1
1.44922733119818 0
1.98541558645904 1
2.09894518429257 1
2.08532033579322 1
1.81022654883909 1
1.76306357225698 1
1.97857947410523 1
2.48418103703525 1
1.97397702428929 1
2.74269680813237 0
2.1279737523503 1
1.7758814363509 1
2.36536439977256 1
1.87402195100676 1
2.04197454627675 1
1.77075542645223 1
2.29201277004629 1
2.02764643355517 1
1.70715185741733 1
2.25320931790118 1
2.6989238216612 0
2.20524021890183 1
2.08153313113744 1
2.70928347062711 0
2.33717737270118 1
1.67758218812719 1
1.58753370301103 0
1.79999658515122 1
1.77188612662443 1
1.58668523473389 1
1.79843055711493 1
1.909229924471 1
2.57403741339092 1
1.3551099881694 1
2.33944035766655 1
1.81802772519111 1
2.20043520569008 1
2.38293093091002 1
1.94408349303479 1
1.89947922981953 1
1.90846911837361 1
1.9354702958633 1
1.79733028435346 1
1.71667958017908 1
1.57313561148077 1
1.84028374789591 1
1.37027475137784 0
2.22189430255832 1
1.6592421736907 1
1.96722985683125 1
1.73975104774545 1
2.22173744431157 1
2.51419816855472 1
1.93945740841844 1
1.71505359978193 1
2.60377491747283 0
2.15935505881653 1
2.3626218381514 1
2.16161823049125 1
2.51972376078698 1
1.79011208764139 1
1.86238186912633 1
1.8631078578957 1
1.88786649692782 1
2.08867219713497 1
1.83552913289758 1
1.37464375292779 1
2.20999426009631 1
1.45322261979985 1
2.37612390498511 1
2.40057297865703 1
1.78864765907002 1
2.05190833021537 1
1.72665229051652 1
1.29081170798799 1
2.20948602932399 1
1.78492635917127 1
1.84291527401049 1
1.59429951431551 1
1.55575930545997 0
1.65833848191725 1
1.0819230738294 0
1.89745208358319 1
2.03860966321387 1
2.45182521630701 1
1.93890499855407 1
2.19771806184033 1
2.19705475709548 1
1.92313829518446 1
2.6722056857279 0
1.98863516159447 1
1.4690162630722 1
1.55225472887182 1
2.46873709761547 0
1.95485335017457 1
1.87489192024308 1
1.68552633445161 1
2.07279957185566 1
1.85894910056963 1
2.2253623896136 1
1.43157043714078 0
2.21636864326007 1
1.85004767954011 1
1.90622760583233 1
1.9426729447883 1
1.87377260519592 1
1.89876489990082 1
1.84000465722305 1
2.56225535879262 1
1.62971078038389 1
1.78033146280108 1
1.64886502662576 1
1.94973350151043 1
2.02161652690963 1
2.18786710223623 1
1.94043774515789 1
2.23152723109988 1
1.38172047059853 0
2.35498002374327 1
1.87961221363755 1
2.05189142938255 1
2.28229402876759 1
1.72172466836594 1
2.22047973868759 1
1.50898197956365 1
2.0648863171988 1
1.86995718097313 1
1.43050838710214 1
1.72824881024403 1
2.39403392982178 1
1.84110934918364 1
2.06890432023714 1
1.75093363587919 1
1.60626411298954 1
2.19056937998951 1
1.97419079116946 1
2.30816301115872 1
1.63946971526836 1
1.72347410655502 1
1.56586586063256 1
2.31292918150048 1
2.35447812993913 1
1.19347072917948 0
2.06815040798792 1
1.47044736634642 1
1.8271736348834 1
1.34603577442661 1
2.37455447302645 1
1.64749492275873 1
1.59722458046904 0
2.17257174512218 1
1.70857620805497 1
2.04466984535214 1
2.26053437585883 1
1.89197182716052 1
2.54190803293357 0
2.04847351695082 1
1.65344488092146 1
1.95858190429739 1
1.38605361602555 1
1.77452914638926 1
1.63297620474367 1
2.53119451070415 0
1.81416469774983 1
2.36636857474081 1
1.48874662730256 1
1.53574581903102 1
1.93066296275026 1
1.85548540713415 1
2.25469092291864 1
2.18871244683172 1
1.6725555973905 1
2.3744613756458 1
2.41407315050814 1
1.652168131493 1
2.45411707077015 0
1.84537365171034 1
1.48974719653722 0
2.1878129495301 1
2.21590323819171 1
2.35027361535594 1
1.97368671960547 1
2.32113665242381 1
1.56323741267496 0
1.66929904824379 1
2.98169488810164 0
1.80053011717941 1
2.17049815472881 1
2.00659558049202 1
1.94221568606077 1
1.84867966363398 1
1.81366855235961 1
1.80884829215089 1
2.19157984039675 1
1.93442193921928 1
2.34618378210027 1
2.11410645792371 1
2.03436840936934 1
2.13649357780179 1
2.23490204041754 1
1.97637472581295 1
2.26777334715699 1
2.03172292540253 1
1.9310907080912 1
2.39403774309031 0
2.17803183521014 1
2.16751082543373 1
1.79343536285423 1
2.39215534274777 1
2.63063474752543 1
2.28770012153068 1
2.00269022561788 1
1.79398376345896 1
2.28017661382935 1
1.99792257282826 1
2.59574031298661 0
2.32488373163575 1
1.7442592464119 1
1.46764573485505 0
2.16405001759576 1
1.91218420537129 1
2.30611425541831 1
1.81797134123072 1
2.25182913132328 1
2.21124156424011 1
1.98390647221165 1
1.70830893553975 1
2.50456889002472 1
1.68442626790852 1
2.02898927572124 1
1.94993358672714 1
1.80669956321695 1
1.81114084072871 1
2.30346016398224 1
1.80132928450545 1
1.99093389361762 1
1.97660161697699 1
1.79202642177356 1
2.71717359338284 1
1.50043619735442 1
2.60178355275739 0
2.34066276370561 1
2.18608954214937 1
1.8677269256786 1
1.74220835515926 1
1.97279496429645 1
2.50833843196097 1
1.97099178552427 1
1.66583718644554 1
1.52129833162624 1
1.63592778500377 1
2.29522847990654 1
1.96009209261568 1
2.10046667375847 1
2.43145573156144 1
1.69808247651188 1
2.33041704600544 1
1.62691014638491 1
2.26079487426165 1
1.66946106876546 1
2.08645985287269 1
2.08190265459384 1
2.17597306007639 1
1.73039299531438 1
2.01830997403876 1
1.94867923332142 1
1.80460954996047 1
2.04672994595235 1
1.78565422569442 1
2.31167192329548 1
1.58474854085722 1
2.19436905596996 1
1.89210851403276 1
1.49315835480472 1
1.78489117808484 1
2.16816426458389 1
1.57666909608075 1
2.48182257494934 1
1.91191899253428 1
1.91255817139056 1
1.29846951557617 0
1.85711103836407 1
1.82841455086878 1
2.38387324480632 1
1.85756728897552 1
1.74481672922035 1
2.19054532452164 1
1.77709633016565 1
2.13499726495288 1
2.17773903721876 1
1.96552836311038 1
1.84972242807189 1
1.59386880983684 1
1.75228277800921 1
2.10314210384684 1
1.7733652513668 1
1.75096013085024 1
1.8406561415055 1
1.98146598580321 1
2.50497815145736 0
2.48595031260459 0
2.13349163454197 1
1.78424273311099 1
2.39317093651603 1
2.15163844375504 1
1.92046983120167 1
2.22657568950721 1
1.63868329327845 1
1.8599611138414 1
2.2941076368982 1
2.11669279466707 1
2.32061544031079 1
1.7434500928739 1
2.00979960096723 1
1.97499375294915 1
1.82367808832889 1
2.14663724729111 1
2.17570354860672 1
2.1557480114427 1
1.84420772788077 1
2.1704407193758 1
2.07854712359544 1
2.66346333375854 0
1.95086818527706 1
2.59046406977412 1
2.14522806754314 1
2.73634101066176 0
2.16523357647193 1
1.91141034800217 1
2.00800926151541 1
2.11052193472123 1
2.24023217003957 1
2.82758366045043 0
2.06348288677149 1
2.0834266320264 1
1.3628126453347 0
1.48834106427818 1
1.90171506854824 1
2.55643382327908 0
2.32263927250698 1
1.52206858894156 0
1.85196239282111 1
2.48877952265085 1
1.74605120510253 1
2.82474253427236 1
1.84200512914151 1
2.26759577276945 1
1.7679934658041 1
2.69525299530437 1
1.79083851284969 1
1.39442956167614 1
1.60150171836464 1
2.34926932552188 1
2.28545269114998 1
2.05784997422059 1
1.13754825007294 0
1.79473961088382 1
2.22752284355328 1
1.93651764068231 1
1.6638728206966 1
1.53676175640642 1
2.40720143023228 0
2.38863717025513 1
1.91996958640739 1
2.45606557613612 1
2.45738497201787 1
1.40531028098759 1
1.85584655120515 1
2.06012088398168 1
1.59197866231459 1
2.264451229064 1
2.23086816365776 1
2.19875282705238 1
1.94095015488678 1
1.84476901523274 1
1.89347496787239 1
1.63985866368899 1
2.09368192528415 1
1.20280801514001 0
1.68950275562668 1
2.33944942354955 1
0.96376661040498 0
1.49601103603536 0
2.00517928197057 1
2.23782667348322 1
2.2584545952046 1
1.78475764263085 1
1.61668006017918 1
1.61032529741333 1
1.91007830725687 1
2.36382719393091 1
2.04795224918555 1
2.03296940145287 1
2.34302212067005 1
1.81983670785738 1
1.89152680137339 1
2.35430364610544 1
2.3086680806831 1
1.914560614397 1
2.25517531732663 1
2.02271089430688 1
2.1147827068685 1
1.86541808426248 1
1.97106309796227 1
2.25764780990853 1
2.08670006416203 1
1.93827189365492 1
1.96469691844281 1
1.85233899532955 1
1.81237912009484 1
2.05208143149033 1
1.97096894131473 1
2.01853398240827 1
2.04483901392155 1
2.35473815747163 1
1.82477200227603 1
1.89256997784006 1
1.61920145438499 1
2.11805929495498 1
1.67905559390432 1
1.97442341672331 1
1.88590882573868 1
2.14030575285055 1
1.79076752926269 1
1.93103469776971 1
1.68854745514524 1
2.28813882802177 1
1.39914937003424 0
2.27139855097224 1
2.16505739740933 1
2.10835108259104 1
2.36298254004661 1
2.05967417523499 1
2.03219505624588 1
1.85863133993532 1
2.18654173594641 1
2.38997910779179 1
1.77543869759295 1
1.87531857247648 1
1.78012823766864 1
1.83285088330559 1
2.2342435311776 1
2.25577117145482 1
2.00608128714483 1
1.91431997653782 1
2.23185556445185 1
1.78886270423147 1
2.26187205158106 1
2.35511026739949 1
2.05997779121251 1
2.11700532474052 1
1.7627627523089 1
2.2051518072649 1
1.81797695089164 1
2.17894307230317 1
2.28853175832655 1
1.77637060829786 1
2.0609383773674 1
1.65764825168416 1
1.56675305370398 1
1.99483785345178 1
2.34555184996797 1
2.83200470073859 1
2.09516113984033 1
1.98671531111558 1
1.95916747834707 1
2.18313465173231 1
2.41330197080596 1
1.18805817877963 0
2.11020122006674 1
2.13468728995122 1
2.29267675745406 1
2.03119124057662 1
2.07079598001307 1
1.72757020375042 1
1.78031379924548 1
1.8690826623209 1
2.3361531597615 1
1.81404192236069 1
2.17602657294396 1
1.89481084734694 1
1.81605674935008 1
2.12008616147327 1
2.25795207068284 1
1.4051028561103 1
2.12692100280027 1
1.67276841242013 1
1.88444173825676 1
2.20119542516453 1
2.45802472810371 1
2.73793395429634 1
1.96630631024099 1
2.44501266494366 1
2.33525523601564 1
1.99181815497175 1
1.99295794712118 1
1.67802319595186 1
1.9370088594864 1
2.3578759897691 1
1.59825155371408 1
2.14491054441747 1
2.43063466670854 1
2.05197509259566 1
1.86926717870847 1
2.06171568193321 1
1.34453248980814 1
2.02976723574199 1
2.16832003879302 1
1.67701798435252 1
2.22774007785551 1
1.74548237500873 1
1.63098207438233 1
1.69100952449711 1
1.79449051550235 1
1.94356199831924 1
1.89427593502509 1
1.87119923901193 1
1.58940385001268 1
1.44848338106811 1
1.93128768135533 1
2.11642014941206 1
1.83008508235846 1
2.27859497715432 1
1.96128430443387 1
2.47553792515763 1
1.74423376509219 1
1.70805305934009 1
1.87181064305802 1
1.95389090450253 1
2.12765537784231 1
2.33473848411679 1
1.63144605035348 1
2.21941682490274 1
1.80937314327834 1
1.97925773794709 1
2.53008557071998 1
2.1727147606441 1
1.97101364826256 1
1.83957287810625 1
2.10228960166905 1
1.85425212168167 1
1.87912087702933 1
1.81500473566839 1
2.49551624565002 0
1.92765815622765 1
2.40165748534501 1
2.49700674861084 0
2.08189817829545 1
1.75602081090277 1
2.33789378980444 1
1.76618871401151 1
1.91511187772329 1
1.83067166558562 1
1.69715957931349 1
1.91283839274702 1
2.09467812036189 1
1.77848513907039 1
1.89791905672495 1
1.9617235951357 1
2.17642235897037 1
1.34625529599932 0
2.04734087350436 1
1.85039754833532 1
1.93962120326526 1
2.42219086782916 1
2.14012799562177 1
1.87378566263817 1
1.80280649202904 1
2.53307646155233 0
1.7926379323928 1
2.14371336889439 1
1.74007375855597 1
1.73443031449059 1
2.27729723548971 1
2.08459330311703 1
1.9545627223958 1
2.1646381123674 1
2.28386882380061 1
1.98620266844171 1
1.90232898335662 1
2.16614144060359 1
2.35306532221826 1
2.35188154878677 1
1.39186584062253 1
2.32164574703144 1
1.25339920783479 0
2.35925038554862 1
2.17129233762058 1
2.43218207970405 1
1.97540442654239 1
2.23134002704243 1
1.22332161176752 0
1.93903714454627 1
2.10946066147949 1
2.23594352961093 1
2.44922963481003 1
2.53440787995204 1
2.24554191635451 1
1.9242059496299 1
1.93981951732667 1
1.87845129867252 1
2.20349962080185 1
2.3756919580421 1
2.35000776223581 1
1.71201054709722 1
1.9825740890978 1
2.11923079142187 1
2.24645391659755 1
2.04764468798872 1
1.75144148554648 1
2.04963195122073 1
2.318261888356 1
2.59027457014879 0
2.38267148267118 1
2.19356721216032 1
1.7902313766724 1
1.86825546126792 1
2.29101998220816 1
2.13775442378887 1
2.05018649009964 1
1.24295784891323 0
1.97805868879955 1
1.63260444517636 1
2.17306585558737 1
2.01985945633127 1
2.84309291254201 0
1.85810268127386 1
2.84582473553667 0
2.09113631589496 1
2.13041113097184 1
1.38262240191463 1
2.03489204792176 1
1.82768552748728 1
1.17854202478369 0
2.18406535748191 1
1.94369812340884 1
2.0013261548458 1
2.28669727355543 1
2.72593199429611 0
1.59809185965364 1
2.83180493103273 0
1.95246034827323 1
1.70989862532217 1
1.81492832400148 1
2.42539012364981 0
0.808079013275591 0
2.40254192457011 1
1.30079291956541 0
1.95751761222838 1
1.80927206540847 1
2.55734147566601 0
2.16755262809144 1
1.73593107212646 1
2.34912601251305 1
2.03755227750247 1
2.18339352934687 1
1.97410276204047 1
2.01268116648038 1
2.58680165625621 1
2.05228561334903 1
2.04408233321516 1
2.25242553147993 1
1.86467970984244 1
2.3050211454797 1
1.57305151695495 0
2.04743873406791 1
1.87595027532998 1
2.40015352676787 1
1.82350350670288 1
1.93611480467844 1
2.04364395898924 1
1.99603521954917 1
1.74783573324555 1
1.76772651265257 1
2.14010168854298 1
2.10942463496663 1
2.66732385855083 0
2.24129156348399 1
1.36862194124285 0
2.11571776917154 1
1.67599117986662 1
2.12051926530278 1
1.55759873498083 0
1.53979117292813 1
1.89165784648634 1
1.83364296842669 1
1.95428303191541 1
1.88660629968758 1
1.85319865028814 1
1.73727959676225 1
2.09058653072506 1
1.94935057145443 1
2.23837508381572 1
2.30356283818544 1
1.68024267896807 1
2.16855128654356 1
2.28346701170933 1
1.80259337626385 1
2.18675329923825 1
2.37351103838556 1
2.22520278938978 1
1.91507313878041 1
2.23116563890242 1
2.00428239718681 1
2.07072709373305 1
1.88733361727649 1
2.11400038400106 1
1.47879560459443 0
2.33825754984416 1
1.39006334362532 1
2.10106536471513 1
2.43658801499631 0
2.40305853543617 1
2.11753968434913 1
1.77782653712548 1
2.19718998805495 1
1.91269297011041 1
1.85128346326777 1
2.39180382946088 1
1.69419889888934 1
1.98915826552733 1
2.34947375681236 1
1.79868329250921 1
1.71107475051039 1
2.43392265090422 1
1.85186522295022 1
1.99516040687407 1
2.22076456404645 1
2.11859866376954 1
1.79621582060861 1
1.98431848774231 1
2.21806111678099 1
1.76036081191931 1
2.34209140650144 1
2.11624490741562 1
1.89662224739709 1
1.63532692848128 1
2.16974509135137 1
2.11188493104346 1
2.02408778898063 1
2.56399958725236 0
1.67095569510879 1
1.91684065429803 1
1.93785538860004 1
2.01786918812715 1
2.26501362568822 1
1.85900599011789 1
2.22605753069547 1
1.93114379386164 1
2.37001801368541 1
1.75659673676605 1
2.17988162557695 1
2.32393790309751 1
2.04887447962272 1
1.22599267860815 0
1.54194428224583 1
1.7507915033692 1
2.03956188535316 1
2.27595550631284 1
2.10842713823656 1
1.98216373460372 1
1.77644194027064 1
2.05847451195424 1
2.3839627252569 1
2.06266719567105 1
2.44638442148737 1
1.98091190174256 1
2.21639644265521 1
1.63008688815642 1
1.83641814353428 1
2.32786838566211 1
2.20565703242264 1
1.95498228440754 1
2.26372788780386 1
1.90194357813235 1
2.03401588225659 1
1.26522925539654 0
1.87203296186375 1
2.45666474291377 1
1.90902849873504 1
2.56020795772387 0
2.02361095743144 1
1.88015609047201 1
2.06062350849008 1
2.68049321919126 1
1.6545110512505 1
2.32119521174458 1
2.20901184773892 1
2.241694645305 1
1.25349885734403 1
1.35289193900915 1
2.09924102364476 1
2.32437044780075 1
2.42090477789424 1
1.93058218874643 1
2.18980612546764 1
2.03346386657106 1
1.5666859182296 1
1.8115428365977 1
2.25257598916888 1
1.31392250361651 0
1.9823627562505 1
1.99219716750434 1
1.64337046968964 1
1.68423773410148 1
2.10793270961323 1
2.090118853676 1
2.35299128048374 1
1.35105235121849 1
2.35726602958543 1
1.73494847603289 1
1.63858321686165 1
1.9713029737325 1
2.11645017134091 1
2.45219499185382 1
1.69205436996202 1
1.90617254790585 1
1.87792447231888 1
1.59382422167108 0
2.18511524768531 1
2.31881218257818 1
2.15930801766315 1
1.94333391283685 1
1.81624921990749 1
2.08506755052642 1
2.22410753148153 1
2.19706526263446 1
1.78290793744782 1
2.00552243975635 1
2.41513979092466 1
1.86626710750708 1
2.8861030556148 0
1.71572828168782 1
2.28602306738687 1
2.0284758764692 1
1.91823451071161 1
1.81083025397248 1
1.6088559256637 1
1.93422456090063 1
2.20396053050327 1
1.54708615373871 1
2.49571841537068 0
1.77397121447373 1
2.18242554884753 1
1.42679055012242 1
2.04433791764683 1
2.39500847534928 1
1.57557462834005 1
2.05141180764137 1
1.84321977537715 1
2.44250771863535 1
1.9696764241895 1
1.33329354480467 0
1.78009196059733 1
2.37047948454816 1
1.91556232663423 1
2.3157920328288 1
2.12346412217678 1
1.88978750849486 1
2.24785610838188 1
1.84205226419044 1
2.70074699685309 0
2.08382564320787 1
2.05686325241098 1
2.23616501054042 1
1.96630988991067 1
2.5281173061875 1
1.93799417528869 1
1.82006788124821 1
1.84524389577617 1
1.93950426102686 1
1.47449496876711 1
2.08023264923998 1
2.31166544227836 1
2.15950995381152 1
1.98173701086678 1
2.36652329829106 1
1.69454277610082 1
2.01141292597469 1
2.21080053373549 1
2.2659397577754 1
2.1552981200784 1
2.24926378445369 1
1.66525829260572 1
2.23922855735366 1
2.11147481324364 1
2.58056570782223 1
2.36347468912946 1
2.07789774029165 1
2.00247511744311 1
2.24463059278711 1
2.51864129755888 0
2.22901197213999 1
2.0279524973253 1
1.69161799392418 1
2.35687527132655 1
2.3621735384822 1
1.88766395201509 1
1.67499349570173 1
2.29841558203379 1
2.0111141213291 1
2.24982282603727 1
1.63276560784866 1
2.6717732491777 0
2.24756749811184 1
2.1228632920404 1
1.66999873985635 1
2.11895796777226 1
1.9890585085985 1
1.87594763358608 1
2.06090481149537 1
2.00220003845017 1
1.99555382634438 1
1.82107023662976 1
2.13809464077118 1
1.52539106619169 1
2.55250470025227 1
2.77571088650602 0
1.99376303860907 1
2.42542338592148 1
1.36892014322332 1
2.02289614298087 1
2.27551913424473 1
1.45194711992054 0
2.01540067359882 1
1.78086951996248 1
1.8931958075991 1
1.78028030328779 1
1.78142030811705 1
1.68605554617247 1
2.47996778076577 0
1.78969223150817 1
2.03502615779522 1
1.80219207658943 1
2.16521323694799 1
2.34549179796502 1
2.28694547090443 1
2.20710283848391 1
1.88548962341799 1
1.77470757885005 1
1.88753200431696 1
2.29326239908402 1
1.54985352561542 1
1.51424863686547 1
2.24355969700274 1
1.7878770437866 1
1.62278034786196 1
1.90248368953459 1
2.29242168868837 1
2.18028728780489 1
1.84672124683739 1
1.98495064082427 1
1.91716904320292 1
1.57916242537604 1
2.19578113545383 1
2.13104204218285 1
1.5830076470036 1
1.97707696384013 1
1.93367310570892 1
1.5146278781916 1
2.28125028624617 1
1.95681962682338 1
2.54449462420613 0
1.41921992857134 1
1.82836172948772 1
1.89340738338432 1
1.96970390906295 1
2.0352882312713 1
1.71865999464009 1
2.47979443118482 1
2.10386165833804 1
2.50608079267729 1
1.74646887270005 1
1.76837995234183 1
1.69757753725863 1
2.68661025434441 0
2.04424474047916 1
2.57780659946851 1
2.11377692370057 1
2.17926071609924 1
1.94458546934348 1
1.95397722913278 1
2.1148038551934 1
1.80055329212847 1
1.76452820640428 1
1.80434291809334 1
1.88640646957287 1
2.04370084908726 1
2.30220730314688 1
1.91302820831952 1
1.17052464073888 1
2.47075404436562 1
2.32104589976106 1
1.828497993546 1
2.03487136963994 1
1.85870063965504 1
2.02377588024131 1
2.2777859566677 1
2.22459155822229 1
1.83948423887554 1
1.93084004831783 1
1.54885576292959 1
1.80696851765867 1
1.92015268620687 1
2.15488220068026 1
1.7682592468298 1
2.1694163815886 1
2.87502474907986 0
2.40288394940657 1
2.13522205664912 1
1.71772463466058 1
1.94990003088163 1
2.01989989709433 1
1.778304941819 1
2.42317482463202 1
2.14609799088755 1
2.14828659485653 1
1.71692110798197 1
1.42810893294055 0
1.80434444750785 1
1.71327529011585 1
2.09649678102192 1
1.97852563621226 1
1.57008080996728 1
1.63958701719355 1
1.86431030128217 1
1.91870648460789 1
1.85942124819792 1
2.37786986784747 1
1.88571515539729 1
2.24035068827867 1
2.09361116951117 1
1.80306544932019 1
2.58173023353905 0
2.71685305401956 0
2.14255994220359 1
2.10822165540305 1
2.62158278123941 0
1.62590328265483 1
1.65687778060691 1
1.84516782213075 1
1.86094220150747 1
1.51394743357727 1
1.59819586930636 1
1.68424758825158 1
2.0365718909011 1
1.97808167588544 1
2.49814111951297 1
2.23938773837367 1
1.68152707018386 1
2.11675220217366 1
2.11284152193923 1
1.55940619617734 1
1.53801039039981 0
1.87641323606818 1
2.19455751842187 1
1.68684856301695 1
1.74030081493892 1
1.59208464039725 0
2.28238213170339 1
1.90997371343411 1
1.51015510066456 0
2.04421135396981 1
1.73703922247064 1
2.16825865873479 1
2.51219292917234 0
2.24943556780052 1
2.33578625388832 1
2.22806326036446 1
1.95598259555797 1
1.47141491579498 1
2.03005471469383 1
1.97852406338364 1
1.79200653501457 1
2.34294594901174 1
2.03774804536276 1
2.23052682688918 1
1.86364203663883 1
2.24908459193049 1
2.21865631845964 1
2.13122255074892 1
1.75958003109257 1
2.12426877753029 1
1.75116848204196 1
2.31059866998501 1
1.38915569933292 1
1.51121159114348 1
0.798903985280055 0
2.51490250216988 1
1.57546441293178 1
2.153360275372 1
2.48182078879515 1
1.95584983108594 1
1.99114189058858 1
2.21876865119379 1
2.11917902322018 1
1.817269001248 1
2.4767341005863 1
1.82132362624206 1
1.86129462242081 1
1.91731255058546 1
2.64751105503769 1
2.25208906981168 1
1.93037418775164 1
2.52015257342402 0
1.82147812859304 1
1.86313753057243 1
2.05241068573506 1
1.80443182086572 1
1.92189513209796 1
1.93937938068618 1
2.3250474880696 1
1.36894780393874 0
2.35864786607442 1
2.22447959059072 1
2.31434271901413 1
2.00642383252872 1
1.65914854652328 1
2.4945657845359 1
2.07869450048057 1
2.37841034761383 1
2.10231983818678 1
2.28141617265221 1
2.30517098006119 1
1.88690949631552 1
1.939834704896 1
1.91998275064397 1
2.27300295312606 1
1.71534878264763 1
2.45138105801113 0
1.66714229363105 1
1.74285049548946 1
2.1302194629649 1
2.04855130786958 1
2.8319014046649 0
2.17965499996236 1
2.48204308333643 1
2.14893398717735 1
1.96402707461589 1
1.74676561796577 1
2.48125593591161 1
2.11144370038172 1
2.51945349067369 0
2.34395641457045 1
2.13043729738625 1
2.05213145230128 1
1.01994052536755 0
1.88884421500828 1
2.47675265073658 1
2.35832827381538 1
1.85643033223673 1
2.29405336368705 1
2.08006259533086 1
2.32801133805942 1
1.86272161862208 1
2.21608988898875 1
1.87164911586467 1
1.37799254878191 0
1.76494260718791 1
2.80874580490248 0
1.73660828485151 1
2.40107782073046 1
1.87556797523763 1
1.8643764110187 1
1.53783486717014 1
1.90905621630908 1
2.51443879512432 1
1.72789633597332 1
2.00027870134604 1
2.13349520624128 1
1.48673486752709 1
2.81705959894875 1
1.95582326683285 1
1.88373973495103 1
2.63224177563397 0
2.53741864182349 0
2.06455576473813 1
1.81041769950181 1
2.31008266977448 1
1.72467700024747 1
2.19175305437557 1
2.25952380789965 1
2.10573792290665 1
1.9064628194108 1
1.76260522493939 1
2.08222082855092 1
2.14609199103585 1
2.37745996260105 1
2.46143193011677 1
2.27397258962636 1
1.91433822680486 1
1.35826519345123 0
1.78153985197049 1
2.05516225831024 1
2.4529545329201 1
1.90793904166875 1
1.91881666500244 1
1.72903813338396 1
2.26305763436407 1
2.37999715234228 1
2.50151324975359 0
2.11583460735106 1
1.34622048845911 0
1.86304446543829 1
2.31595874731222 1
2.51379929727016 1
1.97575706054351 1
2.22472776590264 1
1.7938710880623 1
1.89798304259668 1
1.90228482836236 1
2.16314867182244 1
1.98335533498412 1
2.03058707247384 1
1.92864515075829 1
1.8071910905402 1
1.79132183486556 1
2.01594771466467 1
2.00918517587513 1
1.60386086331294 1
1.91442762026317 1
2.33271329438189 1
1.94978430730253 1
1.92248775295706 1
2.05425759320872 1
2.77740650500934 0
2.33288333729146 1
2.130031199737 1
2.22894645422686 1
2.76666813676197 0
2.05962261967201 1
2.11970602518586 1
2.85494218372854 0
2.63265164224113 1
2.17622753341619 1
1.63605385730553 1
1.85945562073496 1
1.4048828477703 0
1.84738075419638 1
2.49592272487072 1
1.57543074639351 1
1.88588889106518 1
1.87112347236908 1
1.50700418863051 1
2.5267088654857 1
1.84440113159298 1
1.67881535107865 1
1.85663561507873 1
1.22613444953751 0
1.92328387012048 1
2.04484755029116 1
2.34420115491612 1
2.12726563481646 1
1.92143445859117 1
2.0736332895118 1
1.66997875976079 1
1.67837076633591 1
2.20842865900142 1
1.69123480666259 1
2.28250299907296 1
2.03983497755008 1
1.60364866175313 1
1.32782569951091 1
1.81664053225297 1
1.90479757396961 1
2.17380898524331 1
1.9214413977724 1
2.4357873762363 1
2.11306388461289 1
1.39195293052734 0
1.79825960573825 1
1.88417582560256 1
1.85175596490807 1
2.37341636403666 1
2.01163359859865 1
2.51219081385923 1
1.63761172903053 1
1.73534344298061 1
2.36253196630728 1
1.65755235692131 1
1.91892041628497 1
2.04766465500591 1
2.04273850137184 1
2.40222947335277 1
2.48903022305734 1
2.56387156636868 1
1.68472041254956 1
2.15866637778828 1
2.56950572015207 0
1.81927214248989 1
2.06071360542394 1
1.37860451973255 0
2.364705234672 1
1.79605493383473 1
2.30633628502958 1
2.17491540273711 1
1.32557436722411 1
2.35487055509521 1
2.00351897087804 1
2.18650166285389 1
1.95224403416681 1
2.33236073017754 1
1.9736441092758 1
2.43862278231684 0
1.2378405510683 0
2.0076518123055 1
2.47407554404401 0
2.41525811314482 1
1.58603123054515 1
1.93879612123594 1
2.08898604350127 1
2.27639180199653 1
2.23138493565289 1
1.98123521747731 1
1.89523119542884 1
1.67657886258571 1
2.14074953630436 1
1.9404114351921 1
2.17855547869811 1
2.21925373113627 1
1.92953602765789 1
1.54104585462606 1
2.27458740058062 1
2.03187276651285 1
1.79023810046749 1
1.78491933959945 1
2.083362989382 1
1.72802622759214 1
2.18993201666272 1
2.3038976778072 1
1.90612726255276 1
1.90390250710052 1
1.39309877847221 1
1.87244401476374 1
2.41996803862161 1
2.08379300731306 1
2.60813042050716 0
1.8429975392642 1
1.86592741536532 1
2.01541183327236 1
1.94344313408753 1
2.20034232817236 1
2.14809107288762 1
2.1276077802105 1
2.2685793570929 1
1.78819021255216 1
1.91236429744026 1
1.57218252033863 1
1.87128184406694 1
1.99702930391363 1
2.01227489072428 1
1.92283327165182 1
1.7540731503628 1
2.14827428361099 1
2.34106414416342 1
2.1599713295377 1
1.8377694793344 1
1.48013881746679 1
2.02082424029532 1
2.3962208866259 1
2.12117373409361 1
2.49270448201359 1
1.98555632142021 1
1.89054062398195 1
2.26898164332766 1
1.81860948783762 1
2.08418663879655 1
2.04554009248901 1
1.85473580286422 1
1.9942779090096 1
2.02758482987769 1
1.59994424836081 1
1.96912579589808 1
1.95944526168153 1
2.15058051367558 1
2.19262882535875 1
2.40105236888577 1
2.02889965963284 1
2.52981052029416 0
1.98010888410873 1
1.818001775943 1
2.02988619548501 1
1.92183277767742 1
2.08830167580922 1
1.84644621155614 1
2.41284043286228 1
2.22006773551422 1
1.80780251689747 1
1.79669567828804 1
2.18026524697946 1
1.72360986314216 1
2.08518895990359 1
1.76450930931921 1
1.46736008138057 0
2.46046832271896 1
2.1280290842823 1
2.10649788705928 1
2.16896032020165 1
1.72960476129766 1
1.48322703869507 0
2.07497131758173 1
2.26152855834194 1
1.70250651122075 1
2.6085953435187 1
2.28508479944321 1
2.17511021534402 1
1.94951336573229 1
1.90757866232543 1
2.42430652528821 1
1.92882102249901 1
2.24180730112695 1
2.30801163997768 1
1.72846421883799 1
2.10433607720993 1
1.82767339810247 1
1.7014722082649 1
1.68792909742844 1
1.70116246790855 1
2.02980664890799 1
1.51488379970593 0
1.78177814538712 1
2.00398108083249 1
1.86881085022539 1
1.75811368523742 1
2.10459178963397 1
2.47354921995818 1
1.69754156943739 1
1.96114525761027 1
2.12016640307172 1
1.91410609594566 1
1.68050152151092 1
2.03699547644603 1
1.28413689373118 1
1.9354675834495 1
1.69844551356889 1
2.61095322658644 0
1.96904734886748 1
1.95004662670442 1
2.31298935428865 1
2.4069245723938 1
2.19687978778088 1
1.93284497248521 1
2.05105033949878 1
2.2764830155299 1
1.80696951576901 1
1.78056325176356 1
1.88118396607488 1
1.05034964002205 0
2.53401245200422 1
2.04353717452209 1
1.92186574656402 1
2.2414908356282 1
2.28998678367594 1
1.94626230166312 1
2.65736244789912 1
2.08978518693883 1
2.09991345330854 1
2.27739779305896 1
1.94805956938165 1
1.54649887896362 1
2.06592396086081 1
2.2712848759588 1
2.26229821608189 1
2.27337097740802 1
2.17925441557159 1
1.92164922220379 1
2.26263054808707 1
1.94738155674788 1
1.90239240912564 1
2.59043091866872 1
2.25860679958191 1
2.33668372418942 1
2.15805408790748 1
1.63476796413372 1
1.59841925717788 0
2.18304263413483 1
2.64393654372845 1
2.11182141120798 1
1.77790103310966 1
2.06178655150437 1
2.01406280640859 1
1.79226137619011 1
1.94762884776921 1
2.15502117618191 1
2.45187575599115 1
2.04456576236909 1
2.01363988214899 1
2.35262401926572 1
2.31881294844117 1
1.52452025400131 1
1.91262080330463 1
2.46088374056868 0
2.0977073458949 1
1.97526224541255 1
1.17493332171514 0
2.06357325322566 1
1.14508351852412 0
1.48983010243582 1
2.53124902685348 0
2.04083867736968 1
1.83130849875183 1
2.18245049113908 1
2.38665387830557 1
1.89057615651715 1
2.11793725258744 1
2.05232918848277 1
1.92067503687296 1
1.69792945208081 1
1.91703272543487 1
1.94283674312588 1
2.39291587268311 1
1.93631707131489 1
1.88198253912388 1
2.30445673040004 1
1.85903850304086 1
1.91405867792977 1
1.82167193001817 1
1.90156124614804 1
2.21493077820329 1
2.50919348272429 0
2.01260883706821 1
2.60979834580553 1
1.63701487826924 1
1.96168907591377 1
2.0768340197625 1
2.26072084285741 1
1.432327203259 1
1.62991591529994 1
2.68941600785422 0
2.16424045185201 1
1.77155606539859 1
1.47731361217436 1
2.16670736746563 1
1.43561621568373 1
2.05501654590232 1
2.14813943355629 1
2.1376916126805 1
2.02365408799338 1
1.98709422925829 1
2.13502119900252 1
1.99782657790194 1
2.04070232408962 1
1.9840977279716 1
2.0815850993642 1
2.38025486751378 1
1.8634611732642 1
1.87307623020251 1
1.99574045265759 1
2.3767081705467 1
2.33515115435057 1
2.3330553020287 1
2.25345078123294 1
2.49752461590609 1
1.86826636468121 1
2.0108775106 1
1.72885886044417 1
1.82827329307048 1
2.22394651467612 1
1.74986395174906 1
1.85424201298385 1
2.15809167112161 1
1.98499216579509 1
2.28919187038452 1
1.90250954098869 1
2.17847255941271 1
1.63822684145407 1
1.98791256073849 1
1.99361069651195 1
2.81253088462068 0
2.33835517656334 1
1.2974030795102 0
1.67265518208595 1
1.84660520511496 1
2.25021980230087 1
2.15788367800694 1
1.08943152965839 0
1.53249146868946 1
2.33932073384352 1
2.74266458436229 0
1.99511936854828 1
1.96024476845428 1
2.17523302517113 1
1.52572844966838 1
2.31594518003524 1
2.47819427654319 1
1.7498101018712 1
2.13018814381092 1
1.67424529162356 1
1.69887675949191 1
2.24009618995853 1
2.19700343663573 1
2.36457492862448 1
2.30810294996168 1
2.23999272328716 1
1.54626729559574 0
1.89178197581221 1
1.63685378183249 1
1.69681912361215 1
1.53965062637089 1
2.15069741549603 1
2.04591678392738 1
2.50511346160097 1
2.28243289468859 1
2.48755762186447 1
2.19452391686092 1
1.8621997759004 1
1.90085008750793 1
1.9827134903643 1
2.01035869410789 1
2.29408287549801 1
1.8281098545549 1
1.8953704683005 1
1.60891917232633 1
2.29838793509062 1
2.04695486726791 1
2.08635605698552 1
2.07660470077958 1
1.79551610761253 1
1.66372372640903 1
2.155591948061 1
1.97235207094386 1
1.31980908782129 0
2.54154349566341 0
2.19220033706502 1
2.12338663125113 1
2.03687857770436 1
1.03840947036495 0
1.6590900209706 1
2.21792981880825 1
1.65650622670908 1
1.81957598750455 1
2.01549481642252 1
2.04090110315295 1
1.789824626488 1
1.55003740783164 0
1.52118915371761 1
2.56406536041467 1
2.20284889102549 1
2.17857652627859 1
1.31163868150397 0
1.61408084924855 1
2.04506910974166 1
2.11045482422418 1
2.93067694875706 0
2.08155027769125 1
1.65831662523511 1
2.08030906640118 1
1.56204289142457 1
2.05530873800327 1
1.6202487270784 1
2.09558239800211 1
1.87220649702614 1
2.27188915416787 1
2.23275198502438 1
2.11048927995731 1
1.99233330268679 1
2.11064006703537 1
1.71014153256835 1
2.19122164783498 1
2.40724074216118 1
2.31298665162024 1
1.65854668753925 1
2.55147956740465 1
1.90362952179746 1
1.86046348848983 1
1.91317431025954 1
2.14084127129185 1
2.11953841077356 1
2.22649244133117 1
1.58492220252552 1
2.07869982953119 1
1.48130711874785 1
1.61940976437827 1
2.35893067266135 1
1.75452939592166 1
2.13052234196293 1
1.64616377003489 1
1.73378753217087 1
2.11691265616577 1
1.69066805258603 1
1.89464983326772 1
2.22357835158432 1
2.09856452708837 1
1.33262297403723 0
2.21070411491805 1
2.05588172768756 1
2.1579289875014 1
2.0582073260418 1
2.25957901508777 1
2.32217900933128 1
2.19810521966367 1
2.02157919944859 1
1.49765322851631 0
2.28589402608135 1
2.20414340274081 1
2.37061694448263 1
2.13953301493183 1
2.18919943688667 1
2.02207765117784 1
1.79040407250308 1
2.25888844376325 1
2.2486948848713 1
1.5809974026917 1
1.82513498021995 1
1.88210429568436 1
2.83014026655121 0
1.73425737641614 1
2.02534080294432 1
2.3473530137382 1
1.45579768080073 0
2.79583771656281 0
2.45969613754788 1
1.9022219995195 1
1.72998949411062 1
2.00911694162665 1
2.08151814945867 1
2.46230201587573 1
1.98371997816604 1
2.2187989911249 1
1.64311281410006 1
1.70187297920545 1
2.14465382598102 1
2.05070814802014 1
1.75022214376065 1
1.9177650982155 1
1.87126957128642 1
1.95599511243118 1
2.30180467642794 1
1.24616743862222 0
1.83902796331905 1
1.92588534268105 1
1.67381435577674 1
1.79869081405026 1
1.13738966762395 0
2.08104877064089 1
1.86703522774995 1
2.01617463274245 1
2.31328748511465 1
2.18429571440606 1
2.30080835219983 1
2.22064290039439 1
2.27098994819557 1
1.87487826296466 1
1.87005528452227 1
1.97727365242719 1
1.73645656845678 1
2.23863652033146 1
2.24860249604415 1
2.23170909855935 1
1.82121217399579 1
1.81489319047633 1
1.81674745084969 1
2.85734198523049 1
2.02914229236666 1
1.97270462010814 1
2.26511709641942 1
2.43545464764755 1
2.55198348148956 0
1.60474922879076 1
1.8995488362736 1
2.07932721481941 1
1.58510486490697 1
2.15169289554304 1
1.76848618448112 1
2.16081968242943 1
1.61212885298804 1
1.9532825687823 1
2.46425766336793 0
1.63645022581465 1
2.07988420526228 1
2.01852893212822 1
1.84639989098779 1
2.47002499364683 1
2.19766531523261 1
2.24343167993892 1
1.46840778210801 1
2.84785223260734 0
2.55512700344864 1
1.92841662992638 1
2.22466589562253 1
1.64112356674507 0
2.28970441121088 1
1.67449727066015 1
2.18806760523278 1
2.36269318150002 1
2.36299423425147 1
2.49850334269566 1
1.90019294418529 1
1.91010156246155 1
1.76363540554782 1
1.90065744944444 1
1.5121560057851 1
2.29893337774669 1
1.77146368367882 1
2.12546137412452 1
1.64855592699039 1
2.12029251541158 1
1.83344845390306 1
1.95877145736239 1
2.08302752883777 1
2.10446265130621 1
2.31187676418573 1
1.90486805850312 1
1.72426702748545 1
1.78911106065309 1
2.37323684689753 1
2.1250323353477 1
2.0280529788397 1
2.57462519583278 0
2.25482754439201 1
1.76073475362803 1
1.96750968731084 1
2.00202889252331 1
2.38345544794319 1
2.70286746179747 0
1.85851787969161 1
2.29605959504542 1
2.03942757340584 1
2.23200336162439 1
1.74484252907007 1
1.91355706668804 1
2.60106037691657 1
0.92091832660591 0
2.33798804492134 1
2.0091051538231 1
1.59057692188991 0
2.09167549365324 1
2.30367083765673 1
1.99016868360136 1
2.00435478394582 1
1.5516406616049 1
2.26955726038087 1
1.8362058525766 1
1.86475573846436 1
2.40918221177615 1
1.46794561869469 1
2.06297840753597 1
1.71697293637954 1
2.23931063320128 1
2.45433441348471 1
2.18337786223176 1
2.11523973116468 1
1.46540041012702 1
1.46147108682606 0
1.96470986467165 1
2.38123519212851 1
1.78884520807476 1
1.89446708554944 1
1.76747174473716 1
2.08296263850557 1
1.27525837181574 0
1.74714821099616 1
1.74535685916052 1
1.75198779725553 1
1.81557436911763 1
1.85753209911992 1
2.12899676905617 1
2.05343066695544 1
1.88666571602489 1
1.88586541574199 1
2.22324005599694 1
1.77967184356152 1
2.16820742545643 1
1.8908174059697 1
1.91230811773842 1
2.06603528030498 1
1.8939118075795 1
1.83366128824089 1
2.25385667522453 1
2.24079095844275 1
2.05839330338187 1
1.93068429178681 1
1.51888402616412 1
1.92815382200611 1
1.71154151532667 1
1.71552243510732 1
2.31646296049138 1
2.08161647050792 1
2.29780005169378 1
2.28735219899198 1
1.75180438405462 1
2.41096924766485 1
2.69682019434888 1
1.80534927360512 1
2.10566006166019 1
1.69888519814914 1
2.18001643423988 1
1.97975054497356 1
1.6944377105286 1
2.24210367018152 1
1.82867255602792 1
1.65430675069521 1
2.22971275192937 1
2.16060223339812 1
2.60466852915014 0
2.04002388148196 1
1.9054874551513 1
1.92120153687276 1
2.40727932959214 1
1.94042875805867 1
2.15208554629909 1
2.29267131535538 1
1.91225279822139 1
2.07571635338902 1
2.00702248173511 1
2.46599037546695 0
1.03266552510861 0
2.77016368516805 0
1.93123942881036 1
2.1699070018053 1
1.2671127714646 0
2.73860920878188 0
1.57841248250246 1
2.00596637334402 1
1.62751372490413 1
2.16706183883017 1
1.7724096572901 1
2.12913594096683 1
1.92885470214981 1
2.1855635998172 1
2.19716103987012 1
1.62397488785793 1
1.25768515696685 0
0.80222886605552 0
1.84244320866447 1
2.15083335953192 1
2.96650805616517 0
2.06365571371772 1
1.87499397066346 1
2.18166728152111 1
1.73171386997891 1
2.33730582423889 1
1.93300477851728 1
1.67865574130891 1
1.93411473041535 1
1.58957017313833 1
1.66039660508954 1
2.25835516019671 1
1.83629617968526 1
2.38834852309321 1
1.82041759849888 1
1.87115892740841 1
1.60754078282895 1
1.9971344080009 1
1.71202665347298 1
1.78617345668984 1
1.92086333899716 1
2.08403242082834 1
1.84641352667588 1
2.03860090732487 1
1.36110103136612 0
2.3180688798241 1
2.19798367186728 1
1.38274719008205 0
1.85553584988879 1
1.72136649310937 1
1.99136992564815 1
1.79186391698523 1
1.74338424425999 1
2.33996965079369 1
1.76686078074959 1
2.15136970071266 1
2.39274182312521 1
2.46069269057063 1
1.72509873443307 1
1.70860550423108 1
1.95910292051486 1
2.16689344594702 1
1.88377091998558 1
1.60411664904361 1
2.10609614751062 1
2.55268976124675 1
2.11179993588979 1
1.48519851670433 1
2.06918078140762 1
2.01234415209659 1
2.39643018926503 1
1.87337399797503 1
2.05205989635267 1
1.93794968526923 1
2.27084387134055 1
2.04272837915375 1
2.42111048122286 1
2.1423801201019 1
2.31257226466959 1
2.20807491343139 1
1.764458333174 1
1.91307103907195 1
1.84099398627757 1
2.14555263321943 1
2.33922126909653 1
2.20363531563941 1
1.54317054593453 1
1.97924114250414 1
2.69776827017324 1
2.20314402154033 1
1.89862019044733 1
2.16995553119509 1
1.96808257463367 1
2.21276655212031 1
2.28635954433295 1
2.05206894784574 1
2.05689183413798 1
2.66387765467908 0
2.42095132030306 1
1.88421967939751 1
2.08906458861028 1
2.12691065321431 1
2.35347941904379 1
2.27986074312487 1
1.72146053862992 1
1.60262671234957 1
1.66792455941471 1
1.77002304161232 1
2.20199139265371 1
2.42056970855285 1
1.76226734595012 1
2.11153250706124 1
1.63992333329326 1
2.67624832165306 0
2.23335002427869 1
1.43063237513169 1
2.32239726772967 1
1.67928999369281 1
1.94351311533464 1
2.36168686911049 1
1.62915567010771 1
1.87921129110906 1
1.93069317489842 1
1.48804449952656 0
2.19352436520438 1
2.27683577887046 1
1.9255723291252 1
1.95746672582278 1
1.89156370692259 1
1.84202778803841 1
1.85689846477868 1
1.98150243747417 1
1.88889856755437 1
1.91233726850407 1
1.60511583947054 1
2.3211810590764 1
2.81169546747173 0
2.29944396863817 1
1.73594945794733 1
1.73946836782379 1
2.61625710029259 1
2.10342716852871 1
2.52344039841941 0
1.46062178357083 0
2.23309787561508 1
1.82303769078624 1
2.04137047966185 1
1.81532448594047 1
2.21805585273953 1
1.47262046029249 1
2.38614220413471 1
2.02685143370654 1
2.26083378733539 1
2.28525431049964 1
1.39015235057041 0
2.1706287125063 1
2.11525421672422 1
1.76668824458941 1
2.33355776106595 1
1.63770624343749 1
1.57554718474903 1
2.49906380905509 0
1.84384392795709 1
1.86440787329312 1
1.36851861477817 0
1.61293990979681 1
1.70840431357125 1
2.35668707676664 1
1.77387134345065 1
2.27018024216593 1
2.01005631197641 1
1.95217160141052 1
2.31462517600345 1
1.62794321613782 1
1.62710335627945 1
2.12370329596274 1
1.87287694468778 1
2.20264632005821 1
1.38094094270423 0
1.40411858219124 1
2.33807436346157 1
1.85303607931614 1
2.21609576012337 1
1.55284372839487 1
1.32646417094749 0
2.34403877841972 1
2.26667949747105 1
1.68525355211178 1
2.11981070042845 1
2.29786907395636 1
2.17621515154106 1
1.74933972532209 1
2.03934591017339 1
1.92411746097087 1
1.82832665574343 1
2.40408967960414 1
2.09681661870678 1
2.13255610142091 1
2.38462665164713 1
2.08636215962184 1
1.97742471312322 1
1.86980591269277 1
1.82940578351185 1
1.20086960632065 0
1.63137833161344 1
2.44687496251706 0
1.77894198766426 1
2.49973426471643 1
1.72652335313249 1
2.13799297811235 1
1.5628881811559 1
2.37697162138142 1
1.9377967472038 1
1.80912477656255 1
1.78932982135515 1
1.53541106767929 1
1.85583508285598 1
2.22380796334253 1
2.59527141056538 1
2.2977816967022 1
2.34797932166607 1
2.03826022585205 1
2.09060122980191 1
2.26668412850733 1
2.34949954385801 1
1.66398111862296 1
1.96878783014533 1
1.97603542200341 1
2.12488495250122 1
2.09343456479784 1
1.98680591616122 1
2.18168782734816 1
1.44799170308304 1
1.84549799022081 1
1.94340966168829 1
1.78443526901267 1
1.58678717923867 1
2.16100318776216 1
1.59096738201813 1
1.8677268395924 1
2.04396784434259 1
2.01716872983302 1
2.48467964328088 0
1.94496332501323 1
2.8002311259898 1
1.96697321045222 1
2.18302467050842 1
2.15387328739443 1
2.26576314309273 1
2.29492583279245 1
2.07845762623555 1
2.14052977176415 1
1.94309780425854 1
1.39033469182924 0
1.41726562185324 1
1.45946518514541 0
2.08979287463782 1
1.74782412470966 1
2.16079354644243 1
2.19611711843271 1
1.77649793148924 1
2.27954925150123 1
2.18764812448317 1
1.68731697000589 1
2.00414929197785 1
2.07033738931281 1
2.34896844587314 1
1.90083914463008 1
1.66394483288686 1
2.04119614645899 1
1.99353021904787 1
1.67278430313494 1
1.73416464406653 1
1.85613895553022 1
1.85339665011383 1
1.57182413695254 1
2.36446700412183 1
2.47091872900524 1
1.86189572829634 1
1.64134178559221 1
1.79250892938723 1
2.32514862147338 1
1.78889556818847 1
2.22834483440483 1
2.11904279406701 1
2.78498104595622 0
1.92478733498979 1
2.15556917735727 1
1.9159195213864 1
1.57881089036244 1
2.24299674515086 1
1.98170817925846 1
2.42060459713273 1
2.25362242668767 1
2.22597506491375 1
1.8914038771442 1
1.72887496498301 1
1.50560562510022 1
2.09216687451245 1
1.92637219334163 1
2.30398974339115 1
2.46977529890462 1
2.04018461959302 1
2.57010223860978 0
2.48058058349129 1
1.55917013114978 1
2.22057346555422 1
2.25569878494797 1
2.38214644324352 1
1.58023035966994 1
1.98051025206759 1
1.71627441563143 1
1.98903865488914 1
1.61877001144951 0
1.58015315876678 1
1.79287414951213 1
1.92765523324568 1
2.61633640107299 0
2.45678652730372 1
2.20218738204993 1
2.13623524528006 1
1.31804239281045 0
2.58822302048383 0
2.27829883484596 1
2.00862289054787 1
2.03309611379457 1
1.70439717854046 1
1.52510861136464 1
1.94673349730803 1
1.98697689597347 1
2.3235328933621 1
1.63950178936015 1
1.6996900277729 1
2.54537611469336 0
2.30886550679575 1
2.10609031449739 1
2.10364470210529 1
1.78038275093374 1
2.26929007039301 1
2.01883802087218 1
1.49228233617745 1
1.78718120229257 1
1.93738823088911 1
2.09110666256141 1
2.28337331105272 1
2.00486279256688 1
1.51917118163458 1
1.55218945793149 1
1.47276878997797 1
2.22732255542919 1
1.39647754931374 1
2.43054012044611 1
2.05265169172233 1
2.2717247439695 1
1.80569715382918 1
2.30023475389908 1
1.69397435664638 1
1.67271416140512 1
2.1713129129304 1
1.76878245828045 1
1.94331907719263 1
2.14162082777557 1
1.86826582960982 1
2.2442554988207 1
1.98139306411538 1
1.87837526936892 1
2.15542956549311 1
1.89829644352093 1
2.14988769877025 1
2.19063787735812 1
2.85313050417424 0
2.33642474110903 1
2.20769304988826 1
2.31438614300286 1
1.7107550754444 1
1.68528124144447 1
2.10850728087874 1
2.06435162580462 1
1.66980235943443 1
2.01154333215707 1
1.85676327115086 1
1.95735402756032 1
1.99533620086588 1
2.22491471252909 1
2.55626227225691 0
2.19647027345306 1
1.76028409723871 1
2.04123703599854 1
2.01276338915015 1
1.65138494723081 1
1.91980485755918 1
1.93502911529739 1
2.1989846370828 1
1.40774656705705 1
2.23010862107873 1
2.03229213203335 1
1.99477179080475 1
2.44101380469311 1
2.07113169957594 1
2.06595659343174 1
1.99322734399414 1
2.61318139049488 1
2.5748944278099 0
1.94334118573649 1
2.41934955674276 1
1.84876162896744 1
2.11319411758545 1
1.57806932617605 1
1.95298488611225 1
1.83603555285084 1
2.49099930925347 1
1.04109199605149 0
1.80992395114509 1
1.94591614057014 1
2.10438393864455 1
1.78433422906934 1
2.35318156039086 1
1.90452865278324 1
2.06041503391708 1
2.1408149270725 1
1.81499746217895 1
1.40462191933723 0
2.41530382361295 1
1.63905498122177 1
1.87341305771435 1
2.45480168412497 1
1.41072711475914 1
2.02227446731474 1
2.25179263700683 1
1.97241742776723 1
2.16230027702462 1
2.3964431936695 1
2.14382437163236 1
1.80699024707918 1
2.37923091763681 1
1.80676780074777 1
1.87165345734425 1
2.10499769472712 1
2.37572038980678 1
1.68671182232111 1
2.20364740079407 1
1.94680465599686 1
2.68153281181587 1
2.04530562854477 1
2.04218923771497 1
1.83660129110529 1
1.91328017989796 1
2.26298489579378 1
1.64450153813648 1
1.62040861779845 1
1.92323671791107 1
2.42821016005787 1
2.02775056452486 1
2.21157997151232 1
2.03322585437289 1
2.42251477774215 1
2.31962864648488 1
2.41349384610407 1
1.89586926387487 1
2.6193272614623 0
1.66654061222278 1
1.9324017662597 1
1.6020826979972 0
2.0289057061352 1
1.97711132905225 1
2.43539906058071 1
1.70913875896083 1
2.05721183698019 1
1.83067251180164 1
2.14821788513475 1
2.11531368313463 1
2.00339224310986 1
2.25016974890294 1
1.82493522148068 1
2.43004767967263 1
1.75606461779372 1
2.00061263175607 1
2.36564800764998 1
2.10598165717777 1
1.85848390947835 1
2.42000853363791 1
2.04990629113369 1
2.47419783265099 1
2.6448326051038 0
1.70148982836742 1
1.76455489549681 1
1.76627139973264 1
2.08058618086039 1
2.00693135954178 1
1.80806480545805 1
2.00699654544691 1
2.05810009171218 1
1.8824600416776 1
2.19186059066458 1
1.80786501627865 1
2.28988198265976 1
1.67996667586379 1
2.00448830854562 1
2.57108775599575 0
1.88159995222708 1
2.12131774219661 1
2.55885975879062 1
2.07243990861416 1
1.52604607942776 1
2.27111311577649 1
1.49691141388256 0
2.0657372784404 1
2.30529393397885 1
2.35712494439579 1
1.77842599654598 1
2.04192626628228 1
1.61201235636971 0
2.13684593489342 1
2.29602551913228 1
1.90119712770042 1
2.49080953034848 1
1.7009032681529 1
1.79802427041718 1
2.39781934353292 1
1.67227760968879 1
2.11571345837202 1
1.71485837834549 1
2.03877751919635 1
2.65627812849442 1
2.7230823295223 0
2.63744187922276 0
1.61909446777097 1
1.99478108889446 1
2.45156601766278 1
1.87634589920675 1
2.07635863379664 1
1.63473625477496 1
1.84319399663503 1
1.69939212369143 1
1.57942036898731 1
2.33621149322666 1
1.65186550658115 1
2.02413671049631 1
2.37495640531562 1
1.97172223568619 1
2.27750952628822 1
1.9704820777914 1
1.93204683055765 1
2.91944281753251 0
2.30226450926712 1
1.70442017689957 1
2.24119120727144 1
1.93026536522422 1
1.95996114669589 1
2.20180483008611 1
1.98229362158088 1
2.51682187512333 0
2.17424229796817 1
1.96849606547063 1
2.04131314013228 1
1.98619519474782 1
2.33964255329606 1
2.37620350564997 1
1.76387279442595 1
1.69353759883429 1
1.6638156031249 1
1.81057077340606 1
2.02446273546353 1
2.15668897783769 1
1.85344562157474 1
1.71009395845693 1
1.89198630320873 1
1.55624597552331 1
2.0627437702844 1
2.2542003205786 1
1.95510679110924 1
1.80786002420087 1
2.1000039468823 1
1.50205606277221 1
2.47427689026775 1
2.6258803834058 0
2.27830515612621 1
1.95146098259673 1
2.09450144138822 1
2.26823469960108 1
2.04489940551832 1
1.73661554317792 1
2.05274131008238 1
1.9634377760566 1
2.1073681874601 1
2.15832316346552 1
1.69506572172258 1
2.07103043501894 1
2.05809032928286 1
1.92626054678092 1
1.7068974921151 1
1.5990644070795 1
1.29840413628681 0
1.67249999808065 1
1.89260037189356 1
1.36728073004012 0
2.22564992063172 1
2.40156563671694 1
1.58185079489979 1
1.81841341125739 1
1.60389663816905 1
2.25579294401873 1
2.42446359335739 1
1.96878230481927 1
1.58536141506943 1
2.19224150783981 1
1.70320391574149 1
2.28416681295332 1
1.90637586542397 1
2.09111625880609 1
1.66391350725638 1
1.49524939941034 1
2.0759690548228 1
1.78948672349448 1
1.78710586527053 1
2.24128269253798 1
1.64961284087176 1
2.0887670967447 1
1.50746671120765 0
1.95351846773832 1
1.44966922772249 1
2.17084197375446 1
2.20451036181833 1
2.24229299654127 1
2.28315937229571 1
1.61930205298053 1
1.99872684180995 1
2.38889519382622 1
2.29762708777158 1
1.2687774352689 1
2.44264684105307 1
1.95584469147869 1
2.3804405430136 1
1.97930446687316 1
2.19842878443877 1
1.7676546576757 1
1.52055590470996 0
1.8383517911048 1
1.90977273902589 1
2.79000674209629 0
2.09998434909146 1
1.52268597844999 1
2.09895669033861 1
1.68272015221496 1
1.27680300121569 1
2.46562950211319 1
1.80591859956242 1
2.22222001805583 1
1.8628900615407 1
1.35925098687092 1
1.82523354841744 1
1.99630776229608 1
1.19897749798053 1
2.02009929340729 1
1.69843329401134 1
1.85139329263741 1
2.23926216905377 1
2.17938360468515 1
2.23257039034818 1
2.2511814951572 1
2.44957579352224 1
1.99958641794239 1
1.91529746759683 1
1.72895367008629 1
2.17746924537454 1
1.9198640628413 1
2.04071172665452 1
2.33328309259447 1
2.37845222841556 1
1.6090105671778 0
2.21109082356736 1
2.55605636923144 1
1.6717695348542 1
2.36235508237488 1
1.62872673473677 1
2.02450238363797 1
2.13025183587851 1
2.09498284387295 1
1.55415842898324 1
1.86818553524758 1
2.41657188554487 1
1.40647441807107 1
3.18744293192933 0
1.42905976313078 1
1.85463957553976 1
2.3077815816285 1
2.01810627736665 1
1.70339213486973 1
2.11651799513305 1
2.30154481170627 1
1.37379446181115 0
1.65006514073922 1
1.98375423959826 1
1.47621576804585 0
1.48930264488389 0
1.47694957121291 1
2.22884593612077 1
2.18321779019168 1
1.71144361835955 1
2.21539201678108 1
1.72087794353128 1
2.01980799146601 1
2.02202326397117 1
2.46695673535088 0
2.12073687453454 1
2.09413948191531 1
1.96342772141813 1
1.61005795327367 1
2.52927243236719 0
1.53305415353658 1
1.88888018996024 1
1.5547976711884 1
1.8162898911121 1
2.17882271772087 1
1.85414212106193 1
1.94803985596398 1
2.05335512639274 1
1.905269549967 1
1.44441933011716 0
2.41846712828003 1
2.20941713730518 1
2.34645163719485 1
2.60528698997152 0
2.0308927643412 1
2.04809338021765 1
1.75854027178121 1
2.0381692985863 1
2.04104661540157 1
1.92884251126652 1
2.3201124049263 1
1.78877146485638 1
1.96123809607463 1
2.65234524125944 1
2.16699596246771 1
1.53594572663689 1
1.71782527580454 1
1.69329712017936 1
1.97063499554217 1
1.89375580101531 1
2.16902958710511 1
1.62207903307398 1
1.89170996131284 1
1.95320413896202 1
2.42167832828912 1
2.0299968674578 1
2.19555432045896 1
1.40042922613307 0
1.6009057229098 1
1.85523616949542 1
1.57343131646715 0
1.36945228002446 0
1.35356649543496 0
2.24274486643873 1
1.58665551295792 1
1.15359346017661 0
1.86614723931042 1
2.49367798399402 1
2.2430962591482 1
1.86413805256881 1
2.0987658694073 1
2.18003963258277 1
2.35226012570558 1
1.56092793060213 1
2.30524438593168 1
2.13350653636875 1
1.39223023429297 1
1.74904957510049 1
1.53982235516533 1
1.80754705249839 1
1.90925453951498 1
1.2361130000961 0
2.70110076539423 0
1.875305383712 1
2.35974062838707 1
2.22973396821227 1
2.34644782903702 1
1.31444836289487 0
1.87206458828947 1
2.49055197637275 1
0.992087966754992 0
1.68703317346005 1
2.37933918496677 1
1.7714582661854 1
1.71884094014193 1
2.01161882237058 1
1.81826283148362 1
1.6862915176563 1
1.80196011190123 1
1.92412232814356 1
2.0468983573928 1
2.41033082357649 1
1.81375684256639 1
2.09170351735392 1
1.75955288491546 1
1.87874166858032 1
1.9829553321965 1
1.93081022477412 1
2.12243463900393 1
2.21355746305179 1
1.53649708672874 1
2.2657055702657 1
2.06846778938784 1
2.28879315980847 1
2.39748795635187 1
1.90029256587653 1
1.81771868521537 1
1.66434549571486 0
1.69814517604282 1
2.03188954531531 1
1.99175432722533 1
1.96224642449394 1
1.93592498015613 1
2.38518383222862 1
1.98319480499059 1
1.81732571037951 1
2.30233763277934 1
2.05284441664745 1
2.10599653512838 1
2.1378684290554 1
1.40551215573882 1
1.82822225170047 1
2.11777206092011 1
1.6058458963599 1
1.52528640445519 0
2.1167048881126 1
2.22956056824688 1
2.25564848475894 1
1.46690398911515 1
2.00302713032997 1
1.96012696900474 1
2.02943760534898 1
2.45799120142245 1
2.05644940730182 1
2.02216072317086 1
2.40230568764182 1
2.0245886926114 1
2.08537592885151 1
1.89239831812372 1
2.2104418451609 1
2.53082394940231 1
1.60031455183482 1
2.86120374178064 0
2.25786492290281 1
2.23632513035649 1
2.53542361842774 1
1.37465369888417 1
2.49788838532974 1
1.90677539324157 1
2.26080613399928 1
1.96107416908227 1
1.84247843348561 1
2.42734148937852 1
2.1316012318184 1
2.3855788966581 1
1.79652962284545 1
1.97387532469226 1
1.88254160495113 1
2.19076181838221 1
1.95247863354961 1
1.75319191781702 1
2.60787611050818 0
2.03206647743016 1
2.63092286644395 0
1.85586399526137 1
1.94505865890649 1
2.17858755251714 1
2.14932097569993 1
2.21004438173457 1
1.69200203170224 1
2.17979771441726 1
2.30649349621371 1
1.72764150296198 1
2.13233698457948 1
1.92602657419032 1
1.75736363110473 1
1.95550901133341 1
1.93237470442074 1
2.08620567773727 1
1.62531256350052 1
2.29433710234638 1
1.6950863186704 1
2.11648808089289 1
2.43556155486327 0
1.97269301733041 1
2.35192887488117 1
2.60180745510736 1
2.36662533618718 1
2.01074149818333 1
1.55699301585555 1
2.02285149384473 1
2.01578272486992 1
1.58733330489355 0
1.8107661483413 1
2.0009556385882 1
2.00449163507691 1
2.378962246598 1
2.35008433095797 1
1.96223872231786 1
2.77126115627305 0
2.13457835648335 1
1.764568213943 1
1.6561013602942 1
1.82438958441549 1
1.82389907317678 1
2.03615899483424 1
2.05034572072312 1
1.96978723209233 1
2.36635155535569 1
1.48545066044027 0
1.77177852483259 1
1.31302569037387 0
2.15726893885684 1
2.00402866174764 1
2.1504981093145 1
1.86998661211564 1
1.89529507515022 1
2.53124512212553 1
1.84943677365349 1
2.02065794194569 1
2.17801123470346 1
1.70976833024115 1
2.37077698481702 1
2.04221571538048 1
2.18071447118664 1
1.77160194395828 1
2.09701490339145 1
1.51150991290942 1
1.88226901509931 1
2.23979776967798 1
2.01194112666129 1
1.86290839765005 1
1.49764859782322 1
2.54929679682696 0
1.87325404704107 1
2.23182533371504 1
2.55750163633932 0
2.27705005790077 1
2.06461904063636 1
1.92340737029421 1
1.67404259882746 1
2.2953839889704 1
1.39998818228305 1
2.45826942061198 1
1.85548615727982 1
1.81711980383553 1
1.6145175543613 1
2.41329759082928 1
2.23469854684364 1
1.96998584071919 1
2.05652658876011 1
2.20810235365153 1
2.09432168241442 1
1.8334765360901 1
2.26324187461454 1
1.73531601225428 1
1.8150964365302 1
1.74504595090275 1
2.30575444772734 1
1.87564832689712 1
2.11856131600447 1
1.59553658960137 1
1.72623493304734 1
2.14109614387266 1
2.14579867809786 1
2.00187177243523 1
1.98066875894751 1
1.07575609510621 0
1.6930824481897 1
2.33897840568259 1
2.05825624317692 1
2.28665573794712 1
1.68327979659933 1
2.24437609519851 1
2.5453436867694 1
2.11567059861584 1
2.07139065709377 1
2.51093381158108 0
1.9455787834921 1
2.34070840728015 1
1.96592141891979 1
1.45855472609077 0
2.56347178108503 1
1.52368593274017 1
1.66235141865519 1
2.06953904801162 1
1.85864600795242 1
1.66251909318654 1
1.68739306906898 1
1.75141355729537 1
1.79266833698401 1
1.56704656968604 1
1.90630506777286 1
1.97072844266598 1
2.08343583012564 1
1.96003791733368 1
1.80852686590729 1
1.55295231002352 1
2.24775582884507 1
2.28451352728209 1
1.66936245355968 1
1.75164476820663 1
2.16416366855503 1
1.91989395414007 1
2.03997875724208 1
2.00874669973162 1
1.70283855854511 1
2.06305249317249 1
1.78507553348676 1
2.01216039729969 1
2.13216740839062 1
1.57956331958164 1
2.77824270396879 0
1.67644665296197 1
1.81173233701352 1
1.73325317328427 1
2.38553426106108 1
1.90845517186645 1
2.21220894051751 1
2.30091343139886 1
2.26703018448149 1
2.35810867379795 1
1.71311365170289 1
1.93335531586413 1
1.99832529918168 1
2.17700528503112 1
2.07901001465955 1
1.57761757261794 1
2.02225542177649 1
1.94778044942841 1
1.7472424578831 1
2.63607557132388 1
1.67967970649489 1
1.40574349729376 1
1.9919514439751 1
1.77230203573974 1
1.94166520552846 1
2.24623530792329 1
1.91246803678326 1
1.99458334580193 1
1.96159937531645 1
2.21506607804158 1
1.48498850900185 1
2.56752576540211 1
2.14037273654132 1
1.74002332032038 1
1.52775816376793 0
1.58171930589257 1
1.62828586388468 1
1.56729594915827 1
1.81871040668513 1
2.10174360230961 1
2.13035024678146 1
1.57659251760958 1
1.78780303478796 1
1.93289296612183 1
1.81780009878934 1
1.91399458335863 1
2.45539817923735 1
1.43089812578395 1
1.51107637696907 1
2.21563453613876 1
2.02512435686006 1
1.96096385181829 1
2.15137509424535 1
1.4619368966451 0
1.74164574534469 1
2.10534832865567 1
2.20680999135822 1
2.07052129422882 1
2.08065257344785 1
1.76837034494842 1
1.85797266882909 1
1.92776615535268 1
2.24934937710565 1
2.26071662759944 1
1.59800038035396 1
2.20884976297011 1
2.64804341507362 1
1.9288894194834 1
1.92823511639893 1
1.72226010725555 1
1.92695767975565 1
1.89515491882556 1
2.14353630296701 1
1.84135362913999 1
1.92411434440135 1
1.58558621774382 1
1.96219875634948 1
2.72038794669329 0
1.82042418726142 1
2.52229826262838 1
1.80126491414485 1
1.98398361904559 1
2.2706048371223 1
1.61630410882194 1
1.9141008304555 1
1.70681130614156 1
1.84050025824602 1
1.91064121378636 1
1.72292346736064 1
2.25860208086708 1
1.87858962079391 1
2.29405056533537 1
1.93120688411893 1
2.5986125990879 0
1.33191117814236 0
2.02858783413622 1
2.20033642720991 1
1.45524898611294 0
1.78555358899812 1
2.3841555443353 1
2.56405486438166 1
1.46882048228807 1
1.77991076089581 1
2.04650489481228 1
2.68277414728083 1
1.87874742490678 1
1.70901478012471 1
2.17189769467032 1
1.79369543652046 1
1.74754583602053 1
2.21097935455829 1
1.99167740601373 1
1.6872735157493 1
2.048238782026 1
2.45108960126979 0
1.61590120272 1
2.01163132465294 1
2.90814184857813 0
2.36511564252219 1
2.02672080773914 1
1.64447389380131 0
2.36194078025544 1
2.21438783561862 1
2.1409363943703 1
1.60304109680417 1
1.92629196415675 1
1.95530602681651 1
2.10075235902071 1
1.59770403253046 0
1.73273885358714 1
2.16265875726585 1
2.15290538091182 1
2.01927141522542 1
1.77399026352707 1
2.32859623755072 1
2.10714561206242 1
1.95685339063356 1
1.33960553850992 0
2.01850180736202 1
1.92452792486291 1
2.04706540696794 1
2.26208983025693 1
2.29751321922409 1
2.18460407669771 1
1.52982716124533 1
2.1389435742447 1
2.66046594975571 1
2.33273846603143 1
2.33251775325254 1
1.80477776308088 1
2.05910894396187 1
2.4197470189086 1
1.85003367506938 1
2.49076822398292 0
1.85255676789627 1
2.43398478480846 1
1.22684323902121 1
1.85007698666078 1
1.77442617997387 1
2.33152621125439 1
1.99280197478911 1
1.87415287599213 1
1.66260815019565 1
1.94398598596721 1
1.92934141728091 1
2.22740675066778 1
1.87853334223776 1
1.97348163764802 1
1.89061281371671 1
2.32162476759642 1
2.31222095019263 1
2.10356388179846 1
2.17661508346325 1
2.39701480100123 1
2.29201578809494 1
2.15136157708284 1
1.94774182732436 1
2.43409192136927 1
1.98176271077342 1
1.90016249891367 1
2.23795006365083 1
2.18520529430126 1
1.4691729572933 1
2.16807207859039 1
1.84415255739532 1
1.84987419299196 1
1.41648687884476 1
1.72500059174866 1
2.06559136041489 1
2.14887558079556 1
2.09012754431491 1
1.74679181933436 1
2.57808867469663 1
2.27706375817976 1
2.26970286050317 1
2.09090736813677 1
2.11901645424465 1
2.01653261995845 1
2.35101697461054 1
2.11826068186097 1
1.62375141042584 1
1.96268906275868 1
2.11110918447775 1
1.79688564836239 1
2.02950796067076 1
1.6062569713205 1
1.64358640823589 1
2.0194356670058 1
1.60703281544096 1
1.96647956458388 1
1.90355437195363 1
2.51788014365418 1
2.05884836964896 1
2.35502576348491 1
2.00689297163178 1
2.46245625542262 0
2.32099048739981 1
2.0955451555267 1
2.06534227159395 1
2.07596682573 1
2.32502824185101 1
2.10631729125564 1
2.25675074866972 1
1.6978999179317 1
2.22377341511454 1
1.93184016757125 1
2.00709216095827 1
2.21194415346062 1
1.80064015621459 1
2.20164290475774 1
1.92974605901149 1
2.35433593214065 1
2.11321023525325 1
1.9838569937792 1
2.08700940581448 1
2.08276549619433 1
1.83893895178579 1
2.65377733221014 1
1.9786178255903 1
2.25280180076326 1
2.45330422578982 0
2.46430515961032 1
1.9251029296643 1
1.77194308539582 1
2.52564096160393 1
1.62562486410091 1
1.92948012629404 1
2.11691696498616 1
2.14163464513978 1
1.58176491668834 0
2.28304420058842 1
1.83223529708687 1
1.4247332564618 1
2.18909805069196 1
1.98149756416482 1
1.99068345748568 1
2.24340930411942 1
2.05580817650626 1
1.96352248870607 1
2.0254774612128 1
2.61000761794494 1
2.21106593768097 1
1.6918420380687 1
2.21434484717344 1
1.34818336526767 0
2.19933599724428 1
2.5735273877907 0
2.24382386171438 1
2.04248345290258 1
2.71321566353817 0
1.94594350582994 1
2.08521630918953 1
1.90548304974603 1
2.11085572834115 1
1.64641239704116 1
2.28626919241887 1
1.9553912609433 1
2.22215254356369 1
1.47255262187974 0
1.88596051572183 1
1.93701376838666 1
1.75305911379608 1
1.76870266176003 1
1.56248720339402 1
1.77912859584766 1
1.62211075637683 1
1.71241582364394 1
2.25101269959983 1
2.16465168321567 1
1.80647937854447 1
2.0786095455177 1
1.32712786054371 0
2.21876563123204 1
1.86194689867321 1
1.83223938848032 1
2.77579480811172 0
1.39765640375738 0
1.90124232563096 1
1.76455498692831 1
2.31690749986936 1
2.18444850404465 1
1.59886399856079 1
2.48129835141648 1
2.18646847359482 1
1.78576975268672 1
1.85074695164821 1
2.3437985890892 1
1.78049785584908 1
2.7625302070694 0
2.34787245067574 1
1.96438639690363 1
1.83850800311037 1
1.54705546418566 1
2.02490886601429 1
1.79401992218349 1
1.67834892331757 1
1.73299434708338 1
1.8299825474223 1
2.12257079620686 1
2.75402677902976 1
1.82770333274683 1
2.19655719096399 1
2.33009216843296 1
2.23389996091709 1
2.41080559298067 0
1.92200036693849 1
2.4140021328015 1
2.15754341822182 1
2.12959792177784 1
2.56717363124063 0
1.49620638895273 0
2.21451028098386 1
2.02357252221768 1
1.90869851951465 1
2.42524520436008 1
2.16051520463282 1
1.93727470583143 1
1.7844599203883 1
1.79647194969886 1
1.78755031335252 1
2.0455122003055 1
2.36392339728026 1
1.86383706744843 1
2.06118376985964 1
2.39907992365229 1
1.61188790809258 1
1.67563948703246 1
2.10100277723385 1
2.13213030694094 1
1.69034163718601 1
1.74417582059073 1
2.1641117277005 1
1.74115084236284 1
1.31206531971348 1
2.11736807166986 1
1.63677905988532 1
1.59905133845511 1
1.91383404319139 1
1.45063066803584 0
1.77494936358863 1
2.63751783956338 1
2.49439604708296 0
1.72818750223796 1
2.24427968243708 1
1.88085868386405 1
2.25480013924612 1
1.41569148814135 1
1.99634352981861 1
1.77932989683956 1
2.48827625746719 0
2.16315543641012 1
1.84345511729131 1
2.16231867636614 1
2.22544995662812 1
1.9613957133555 1
2.18859168497888 1
1.76574752158268 1
1.84694745481001 1
1.779295218774 1
1.65590405301934 1
2.14705088924845 1
1.55833212348868 0
1.91658351486833 1
2.4526448228927 0
2.09490790781541 1
2.25295811318627 1
2.12254080647719 1
1.98905405789287 1
1.95707213595896 1
1.91371949302404 1
2.04410918800314 1
2.25513423561351 1
2.05602716237928 1
2.33879770864238 1
2.10302679263001 1
2.43741099245846 1
2.43859604244227 1
1.91837032418365 1
1.95127037726546 1
1.74536153656238 1
2.31890437057589 1
1.67882590368229 1
2.11800724836814 1
2.91897017994974 0
2.05795166064833 1
1.99469409961029 1
1.84123668253955 1
1.81761793927402 1
2.36634637997234 1
1.7655505558352 1
2.41254429187799 0
2.42423499074902 1
1.97078537967956 1
1.67413688903844 1
1.61267067073645 1
1.82577978116399 1
2.06322943828073 1
1.84904382219819 1
1.98174061050717 1
1.50856570268131 1
1.52676212912789 1
2.0950981716829 1
1.831154911182 1
2.00254996465332 1
2.42389473923278 1
2.10251103520258 1
1.84032554844981 1
1.64802287474027 1
1.58973870788937 1
1.77587231768223 1
2.30541238087484 1
2.07895022665548 1
2.31688813113445 1
2.00760199813316 1
1.29785140603468 1
2.05209689808148 1
2.24057311354078 1
2.29814942486097 1
1.91358513067782 1
2.28858257921461 1
1.73968540002426 1
1.70618746416092 1
2.18525030866957 1
2.26947812492741 1
1.99082356166406 1
2.07391595231817 1
2.5389118198776 1
2.1678694927233 1
1.69346985573763 1
1.19269037134171 0
2.33897971847043 1
1.6306946653 1
2.16016686540248 1
2.07021850594776 1
2.2454137292009 1
2.10139301831677 1
1.87665773696771 1
1.46584049731392 0
2.10774435485558 1
2.22740124550685 1
2.51787378841372 1
1.44863470154027 1
2.01647484740967 1
2.15383940142245 1
2.39456496829686 1
2.03322580015202 1
1.70749106076947 1
2.506599013279 1
1.92401792628083 1
2.15447000818133 1
1.79250056548775 1
2.35977904303751 1
2.04504273347993 1
2.286578982628 1
2.09052988413162 1
2.24412410193907 1
1.40060978018876 0
2.38890908206404 0
1.99563044095174 1
1.83149063384185 1
2.16401973134046 1
1.56029833990906 0
1.89728950501564 1
1.85082221717579 1
2.40592599728976 1
2.02272715770933 1
2.04731849692622 1
2.00838844049458 1
2.03242642959729 1
1.89677255291136 1
2.91265647373654 0
2.69979379628973 1
1.58114365543583 1
2.11365568443155 1
2.5597044554652 0
1.56895764269012 1
2.09721710920255 1
2.56483453220157 0
2.05161761514378 1
1.69108713380014 1
2.4209453768388 1
2.24163219313717 1
2.67069115803032 1
1.93976327487746 1
2.3649580869748 1
2.14531075294997 1
2.45552362861691 1
2.30450241405684 1
1.86341698685045 1
2.61232083438191 0
2.19328694745646 1
2.29375739082114 1
2.27596524113116 1
2.11826016411239 1
2.07454321966054 1
2.59821768548119 0
1.80222079809327 1
2.01759056879548 1
2.06087089027793 1
2.16611798227698 1
1.61794912372097 1
2.03753180662185 1
1.87706555608776 1
2.3686209430714 1
2.49062296551351 1
2.26703400532468 1
2.0166157246219 1
2.1025934958458 1
2.01454645861012 1
1.73349299530126 1
1.60358930656899 1
2.31377075030106 1
1.67711085768078 1
1.54961142803139 0
1.44125974049503 0
1.62038565912553 1
1.99929436696482 1
1.59499483454492 1
2.44955362177248 1
2.21362793348211 1
1.80928306257436 1
1.63279467094744 1
2.24266015364888 1
1.93341273030106 1
2.19568239419975 1
1.88333433891767 1
2.10081173673061 1
1.71193937547787 1
1.87459915021718 1
2.27472125569069 1
2.14054674504954 1
2.07920462727142 1
1.9966108468161 1
1.55572146264803 1
1.77111877094947 1
2.07777869562349 1
1.70122085056356 1
2.02810282849068 1
2.15841949408028 1
1.9330323237238 1
2.46871954436984 1
2.39517604581832 1
1.93134164624141 1
1.68247297062521 1
2.14443666078181 1
2.01365511052809 1
2.38360612861275 1
1.91028760349817 1
1.65961133476973 1
1.98460853837711 1
2.34610807366289 1
1.36996244767267 0
1.78412887864977 1
1.64315452386291 1
2.35113218981566 1
2.12373852324146 1
1.38114826486857 1
2.07226242134965 1
2.04388571255856 1
1.86535377690019 1
2.43832675933341 1
1.29126730695744 0
2.01329115051419 1
2.00811499827233 1
1.56090846305762 1
1.72949809429481 1
1.84629740401409 1
1.23666220186962 0
2.36959866008187 1
2.12233041753309 1
2.08907662728038 1
1.93660399509413 1
2.51107246639068 1
2.06398072613513 1
1.84878103898974 1
2.1278253111999 1
1.71011083225912 1
2.23861879886391 1
1.71940860159196 1
1.82023644464234 1
2.12400826144833 1
2.59186997997668 1
2.26963857724103 1
1.83798165381415 1
2.2216917410238 1
2.05335250543217 1
2.22264504615409 1
2.45696811127646 1
1.71308607891173 1
1.71905327400093 1
1.88873233036328 1
1.83059229108274 1
1.88162814958176 1
1.90355277399251 1
2.21306184744798 1
2.31881370953621 1
1.44128297440606 0
1.61442162772637 1
2.61420928845375 0
1.80620849364419 1
2.23411875835956 1
2.14161402910447 1
1.93324750566158 1
1.89983026217631 1
1.19689227827076 0
2.08574187306747 1
2.13850152733052 1
1.87960952779181 1
1.79398728561141 1
2.09626134830773 1
1.8940123221427 1
2.30811163395649 1
2.06419739924768 1
1.81654464995902 1
1.18522801753729 0
2.04779422928945 1
2.11764826566593 1
1.82237066476536 1
1.51700900133789 1
1.97131699346262 1
1.58911333900985 1
1.74836780704147 1
1.84887202780535 1
2.33043376915621 1
1.86858255853469 1
1.68175256992068 1
1.55096113563426 1
1.82105517812083 1
1.66166096068062 1
1.63228294818576 1
1.8101217186741 1
1.75984539364598 1
2.53574649227143 1
2.18318276011706 1
2.10471019643629 1
1.99684592917302 1
1.82902024159119 1
1.96656856845872 1
1.61899582185312 0
1.82294032154278 1
1.95894958859352 1
2.72645876837496 0
1.80787996881934 1
2.6871032647992 1
1.80415504000239 1
2.12322918112814 1
1.43014327057083 1
2.34958002457829 1
2.29735847010001 1
1.67747387850961 1
2.81063610132403 0
1.58684578388495 1
1.33067192219651 0
2.54760027286842 1
2.3042549277777 1
2.14840291200025 1
1.84015645338942 1
2.4190110313231 1
1.93331103754194 1
2.25791419543444 1
2.19897906285884 1
1.91745966297504 1
1.81976613940907 1
2.16455688409528 1
1.77877155308156 1
2.59628473326915 1
2.07237399842375 1
2.07003296740863 1
2.55716159572245 1
1.91062877988761 1
1.40736223342844 0
2.34575315044587 1
1.84378065476144 1
1.88192380251193 1
2.1831569759973 1
2.4884243846373 0
2.59180882625732 0
1.1845273468036 0
1.95846312700356 1
1.75411036025106 1
1.81165217683791 1
1.53191383439406 1
2.4565724175616 1
2.22551622463925 1
1.83127549597523 1
2.00558336687624 1
2.12382875738684 1
2.46073067028673 1
1.84244770594868 1
2.23193032161785 1
2.2025492763929 1
1.94806600437208 1
1.90663908933077 1
2.21061765858535 1
1.91612549923333 1
2.416252253329 1
2.08127856359338 1
1.77039783348841 1
1.98930814156811 1
2.00910429545417 1
2.23043416785158 1
2.22237523950835 1
2.56000364189198 1
2.46993832934217 0
1.45530197660865 0
1.64895598490361 1
1.94326930136683 1
2.61023554282147 0
1.42751687301443 1
2.06890336390265 1
1.90795168489024 1
2.15379809910165 1
2.67469741878099 1
2.10600766658158 1
1.96379323244524 1
1.98418291735058 1
1.69068287326759 1
1.73868430338886 1
1.94304207023133 1
2.21137402947392 1
2.39960832453357 1
1.58907389098463 0
1.82094121662356 1
2.27060446032365 1
2.40542434185067 1
1.65699885325026 1
1.65669598326029 1
1.72872670552283 1
2.10168516419437 1
1.57888269648997 1
1.8436820295988 1
1.99030966166548 1
2.11710598123064 1
1.99689634403912 1
1.65680620596539 1
2.37050104878701 1
1.93116936959146 1
2.32115539277052 1
1.43595866543156 0
1.89048478486967 1
2.10485064035312 1
1.9739855705926 1
2.02918849959791 1
1.49522753532945 1
1.77914411186906 1
1.55793254592865 1
2.47925671583685 1
1.93157872164151 1
2.01527568270284 1
2.09274529810913 1
2.5788773769368 1
1.96615341897802 1
1.90656995558765 1
2.11787587459302 1
1.6322567218925 0
2.49548074578227 1
1.7282773461092 1
2.33654606189458 1
1.66474755559982 1
2.07917948954797 1
1.85383708480687 1
2.13615999930687 1
1.94461222130844 1
2.25928505614814 1
2.20721213196325 1
2.24983851037203 1
1.66410057827816 1
1.65173495853664 0
2.59007855300034 1
2.30563434654868 1
1.8126303132133 1
1.50637625535207 1
1.24971123819953 1
2.21584722621789 1
1.71377491855996 1
1.79377591386673 1
1.97580990605562 1
1.79053948167116 1
1.96616353722049 1
2.25296858801003 1
1.94512114924752 1
1.87179739045174 1
1.88015529690054 1
1.54244080188731 0
1.25931179427139 0
2.07192180827969 1
1.68005600573937 1
1.89417840232308 1
2.48437340767722 0
1.82132866362901 1
2.40059650134973 1
2.25797924663373 1
2.4462326170867 1
2.20438321054313 1
1.88031392715482 1
2.36753732942391 1
2.10369089748377 1
1.72458297180853 1
1.65873520065743 1
1.64118681872562 1
2.41900343155865 1
2.51162236666434 0
2.47632737908199 1
1.83464951294912 1
2.10291015707637 1
1.87071701426991 1
1.87143320125321 1
2.3804643012225 1
1.79443780334046 1
1.72746365101764 1
1.94252965881529 1
1.99199764709162 1
2.51378564697192 1
2.42817473274312 1
2.05044788433377 1
2.09993441319241 1
1.38578168835965 0
1.71290601960036 1
1.52671599826808 1
1.78619374496474 1
1.99649027803482 1
2.06361805200959 1
1.45272020685495 1
2.07646408842571 1
2.23985749234163 1
2.04873234689481 1
1.7159247242745 1
2.14310933386287 1
2.51369715891099 1
1.54338983599343 1
1.7149301752613 1
2.2147333089764 1
1.77674106074436 1
1.99396100208991 1
2.17366033118035 1
1.99471924823205 1
2.06789701050874 1
2.39896516726181 1
2.13880394578836 1
1.73227781778316 1
2.15278894081572 1
1.94119951402915 1
1.99322020764101 1
2.53305295446069 1
2.25694190702397 1
1.83798048999631 1
1.85575506448003 1
2.34230582821967 1
1.47824012521448 1
1.80845063206093 1
2.65012691801517 0
1.73952890355961 1
2.27993829234509 1
2.73091362329832 0
2.35836323966189 1
2.09735540111363 1
1.63089068984777 1
1.97880628142167 1
1.88421923665165 1
2.22981061874575 1
1.52956439568531 1
2.28353533705294 1
2.35651263429802 1
2.37827345833275 1
2.07920955480496 1
2.19969368053207 1
2.20118671074718 1
2.42475580507269 1
1.8466064178212 1
1.82081663707138 1
1.89475088047608 1
2.24868904817201 1
2.174102498683 1
2.2903288535857 1
2.08726971997568 1
2.19773581056976 1
2.19151635723488 1
1.71435350409911 1
1.92388048118236 1
1.9285520466935 1
2.15064298043321 1
2.02944884677978 1
2.15669589970228 1
2.32254197148871 1
1.87751913684254 1
1.6466711708364 1
2.14208432826298 1
2.15555275504604 1
2.30029946877959 1
1.80876628687357 1
1.87534916198265 1
2.18143551362898 1
2.15332517780214 1
1.51504937031902 1
1.66905464999045 1
2.42840307404365 1
2.14672848216594 1
2.1496732678579 1
2.67839276918258 0
2.0284820828171 1
1.93703676348857 1
2.05462072756646 1
1.34871917113721 0
1.81160326830412 1
2.17440420890442 1
1.57214060602576 0
2.02648532326806 1
1.76974232762818 1
1.98855168286682 1
2.01435996918612 1
1.71721260410038 1
2.63984856577681 0
1.83125586176441 1
2.22693591306347 1
2.07731079419272 1
1.75334449970796 1
1.44267698660935 1
1.89189802034661 1
2.33813029660673 1
2.14060517544483 1
2.01334279428696 1
1.78434088563225 1
2.39192471343254 1
1.65257668695454 1
1.43081486540985 1
1.85445501206105 1
1.77976615204726 1
1.98706899080888 1
1.99269206232796 1
2.64458166344123 1
2.46595109223864 1
1.82001266431332 1
1.96614155136706 1
2.49027665368485 1
1.19075788084538 0
2.44885029040416 0
1.7781108934018 1
2.46256760401396 1
1.32939980556986 0
1.80117873106673 1
2.5615166920768 0
2.16761346951185 1
1.55653942492452 1
2.13935281473312 1
1.75270768326951 1
2.12425930475718 1
2.09203914904074 1
2.48150641367369 1
2.17909422347334 1
1.53568273881775 0
2.00049564246076 1
2.1178799336534 1
2.41879268393007 1
1.81702947999421 1
2.17654208733321 1
2.14825510300567 1
2.02613630246165 1
2.51607398047136 1
2.49244305371559 1
2.25456068297746 1
2.03193498746609 1
2.36411546000725 1
1.78074600675234 1
2.54744155102381 0
1.98755701892029 1
1.37115926097128 1
1.48419753192576 0
1.83263973066455 1
1.50686594818308 1
2.42412657444179 1
1.59067389231203 1
2.22854150817985 1
2.12292872801538 1
2.18524774613626 1
2.9383856431387 0
1.8796625083787 1
1.95531924561516 1
1.81537619288624 1
2.14642392539435 1
2.09149238254442 1
1.86272464355969 1
1.67032143835905 1
2.14681529237825 1
1.68257994771611 1
1.69552236033542 1
1.53148914605242 1
1.84721294877401 1
2.203370636963 1
1.99395259299532 1
2.39499656815779 1
2.26596211605602 1
1.5625272989986 1
2.46641963073946 1
1.6955779512246 1
1.53405900797977 1
2.23868639943959 1
2.2085932912733 1
1.73668545509434 1
1.41441621440709 0
2.40418021406049 0
1.56951408391078 1
2.05041470331027 1
1.96033220867758 1
1.44057722867929 1
1.92011404612286 1
1.59171305326526 1
1.82536434563712 1
1.85181485582373 1
1.86794737797053 1
1.94592240980477 1
1.53311769203989 0
2.19394154795884 1
2.24914213258728 1
2.30070970617709 1
2.02969391319222 1
1.90067257526916 1
2.42127748960509 1
1.6076749758821 1
1.61045122879534 1
1.46652482970197 1
1.50535815501851 1
2.05395104179289 1
1.76056419347553 1
2.24227044024811 1
1.68153749491114 1
1.76030876648333 1
2.14930278254323 1
1.91080632125631 1
2.20581599891795 1
1.49916460691798 1
1.76977910578059 1
2.27033892576698 1
1.87990970314895 1
2.1701966214396 1
1.91512364138311 1
1.55967617996241 1
2.10354937686028 1
1.64600340783442 1
2.11799583633746 1
1.98600031263248 1
2.16493640911265 1
1.86742703570575 1
1.65208044466874 1
1.75711043150147 1
1.48539213920092 1
2.17677670088872 1
1.6220632074321 1
1.7659865688687 1
1.98205635922802 1
1.9576410088315 1
1.73058694250771 1
2.06271775328177 1
2.40272902705798 1
2.2952697864542 1
1.85705508927965 1
2.02360671144487 1
2.20679796307404 1
1.95264093269623 1
2.13871960464467 1
1.78726365324648 1
1.90395489833141 1
2.38416053117396 1
1.91094520999581 1
2.51626104656315 1
2.21677173063182 1
2.02251616074261 1
2.07780085448392 1
2.26139919873399 1
2.24570827375191 1
1.67450546146415 1
2.29137725346372 1
1.72265654415241 1
2.24502387947994 1
2.15695650448564 1
2.15492451790581 1
2.67989398493864 0
2.72835579427657 0
2.80764489328146 0
2.21879741734658 1
1.87113986328988 1
2.03015832333619 1
2.21228095873309 1
1.7632486306582 1
2.07872630478703 1
2.20816397352826 1
1.62717590646589 1
1.84217666720993 1
2.11548191897345 1
1.66000355700685 1
1.73118409341481 1
1.86490967459019 1
2.05540580189226 1
1.89850610171397 1
1.69474089385454 1
1.49546076531432 1
1.47654402364989 0
1.73860431600654 1
2.02337806466746 1
1.92017426099641 1
1.9184797921234 1
1.77963693891542 1
1.57729012512588 1
2.09424689794318 1
1.82351927720655 1
1.87418718631028 1
2.09728276352783 1
2.23875329921881 1
2.53118775866985 1
1.89974752371998 1
2.3831822581156 1
2.37917280842042 1
1.91583496075593 1
2.56403340899456 1
2.20365300377433 1
2.0749233071692 1
2.09601234624016 1
1.8406973412101 1
1.57721984997139 1
1.96588421155911 1
1.47627649159487 1
1.62537862558062 1
2.2629640441824 1
1.67691655979338 1
2.02055976619553 1
2.03085894494433 1
1.49670453493407 0
1.78437784086253 1
2.23864157190441 1
1.92636201199509 1
1.86589704826048 1
2.47371989953454 0
1.925558274457 1
1.71493625138005 1
2.15413279394624 1
2.23844983492052 1
1.94974391554681 1
1.93570770393165 1
1.89701212733704 1
2.66565828577525 0
2.07637640691243 1
2.47966801385427 1
1.93432007410434 1
1.9706736793835 1
1.99109558149388 1
1.38833939535626 1
1.81390866947134 1
2.15147315044569 1
2.01465013615714 1
2.30005496556629 1
2.54854351733122 1
1.45723018612252 0
2.081012379979 1
1.76095119378227 1
1.5845557398455 1
1.65225198069315 1
1.7172145329289 1
2.40917259567757 1
2.49678379705295 1
1.76032030862715 1
1.76101702246654 1
2.00020872882014 1
1.29198841790445 0
1.99498846559478 1
2.06128772036635 1
2.14134994464085 1
1.85789339579217 1
1.57010148534408 1
1.43451366125424 1
2.11423107499288 1
2.20536502540462 1
2.05181135642176 1
2.06688479280142 1
2.24768300898987 1
1.70305891407385 1
1.74241617440123 1
2.01655120296742 1
1.93871990354972 1
1.77889510792264 1
2.45940432323289 1
2.51010099686036 1
1.81869298943486 1
2.36491090377335 1
2.03252385238055 1
2.14553952923612 1
2.26907029966402 1
1.66409937817629 1
1.60748436354468 1
2.54562574209304 1
1.61735310923593 1
2.08795045803679 1
2.47243935446918 1
1.56970833265739 0
1.78343099930294 1
2.15635094985085 1
1.88527365526573 1
2.52728346861287 1
2.28363877393993 1
1.70820430776878 1
1.65979666567372 1
1.6468904241053 1
1.54819295567047 1
2.40898328600268 1
2.07661465548783 1
2.33959143252142 1
2.51761035715758 1
2.00608001109474 1
1.79392836797126 1
1.67516263601017 1
1.74225283742072 1
1.84986340399497 1
2.00948730689021 1
1.98204221742996 1
2.00447502987814 1
1.11209897537197 0
2.18664930541989 1
1.99036529126692 1
2.09149069425173 1
2.09110788766498 1
2.05557894036097 1
2.01435209929877 1
1.6540324737727 1
2.01341697973793 1
1.54877266648236 1
2.25605349047015 1
2.09012320910132 1
1.62098369541258 1
2.10734272728254 1
2.03442628247093 1
2.6086272730311 0
1.71178509012926 1
2.13175315023099 1
2.33587602942537 1
2.70211933228779 0
1.53454448890428 1
2.46967011070289 1
2.32893111477712 1
1.72195076975393 1
1.50851991753352 1
2.12706119127196 1
2.29181069639723 1
1.72408182090641 1
2.22005120708357 1
2.3249173415973 1
2.23796838535123 1
1.87252333804435 1
2.28839010995264 1
2.63185237792359 1
1.83541418120763 1
2.09273747141494 1
2.40753274123651 0
2.24851988144677 1
1.76251192301778 1
1.93770930190562 1
2.12459059872028 1
2.0902051910105 1
1.72749940052396 1
2.17395575942715 1
2.04639680839606 1
1.46728004609129 1
1.99086005583729 1
2.74108061746841 0
1.910651151961 1
1.71434230867829 1
1.91653187592004 1
2.13032687373422 1
1.94749733218144 1
1.68944636709713 1
1.98946533788594 1
1.59137314610607 1
1.7302034829739 1
2.00191694394601 1
2.0504757016017 1
1.43019143881792 0
2.40222002305094 1
1.67548028081776 1
2.07147749146402 1
1.93931783273161 1
2.09818254199934 1
1.70558375390885 1
1.5472340006952 0
1.66435751420854 1
1.25865069831679 0
2.14172451421172 1
1.68410856915276 1
2.48328200178606 1
2.25950285804394 1
1.79917029896947 1
2.08121087385391 1
1.86381200354836 1
2.2405736529017 1
2.03243519411509 1
1.78958515893312 1
1.82852866546386 1
2.34230006079948 1
2.30101993220694 1
2.35496339888777 1
1.93301843169407 1
1.72006256141024 1
2.58809641451393 1
2.62082019923857 0
2.13225170391997 1
1.39295881821699 1
2.35447124514718 1
2.23843322175513 1
2.3780674701398 1
2.2468832874347 1
1.52479720861903 0
2.12063592990744 1
1.84442019480658 1
1.9584392490048 1
1.91044940991213 1
1.88913371154143 1
2.25103796245358 1
1.87249218227816 1
2.25274818372647 1
2.11782931639304 1
2.23485221886399 1
1.7768523435928 1
2.23913428539908 1
1.77744819613483 1
2.22502126995035 1
1.18229043250671 0
1.67224177886005 1
1.57409417140996 0
2.53937304621107 0
2.02653015293074 1
2.02162726586553 1
2.48525428639611 1
1.63993217233477 1
1.68243476003924 1
1.97897426049777 1
1.96164751138641 1
2.09613482314955 1
2.42264045497328 1
2.18614071981274 1
1.95190512526642 1
2.4480324576736 1
2.13761215225583 1
1.96376769056768 1
2.27513335381504 1
1.6442826843142 1
2.27322995549648 1
2.23934815472764 1
1.62203561220115 1
2.10304596547256 1
1.75634214146383 1
1.92500154014904 1
1.77005047191933 1
2.43333133397121 0
1.99370057785128 1
2.06953181668937 1
1.81945173114108 1
1.89826197397109 1
2.15528543529816 1
1.7685204452707 1
1.88284132299732 1
2.17970508575371 1
1.89419285016006 1
1.89866424197093 1
2.51944075300268 1
1.85322913245897 1
2.13532205019801 1
2.59986087839537 0
2.01906077185472 1
1.62831429277026 1
1.85702672558583 1
2.45004493448511 1
2.02721548373127 1
1.84860658364299 1
2.17850144209411 1
2.26961138474319 1
1.76461696065279 1
1.68060404923978 1
1.42058893563253 1
2.32881636800519 1
2.50257054454082 0
1.67717728278021 1
2.01745016473406 1
2.01794612656013 1
1.58595065167232 1
1.55493229203599 1
1.93120126004955 1
1.74757170843653 1
1.92207538258557 1
1.98719877210226 1
2.10955446872844 1
2.2203099296767 1
1.86416763136325 1
2.25190200953796 1
1.70140161701917 1
2.16554426727647 1
1.77467725137124 1
2.16387204340333 1
1.59034791795893 1
2.26858072601361 1
2.08912638360298 1
2.01964976445649 1
1.55509830048082 1
1.7515588108395 1
1.86985817271666 1
2.12747257963285 1
1.85311408928844 1
2.03486283748799 1
2.09828936433746 1
2.06054401313169 1
1.47748854843747 1
1.49501982272859 1
2.31901472914233 1
2.10090641599287 1
2.0543058932502 1
1.66509585301462 1
1.68403838220936 1
1.74825477985711 1
1.99228395674236 1
2.30229495924819 1
1.9621626733309 1
1.81155659822754 1
1.68466590549161 1
2.20197265468814 1
1.92725114912036 1
2.12513662347646 1
1.53870827956977 1
2.27273881149669 1
2.05404060029558 1
2.48598295774592 1
1.74267848489598 1
2.07287516844313 1
1.38987623556944 0
1.7072690602616 1
1.60511575077985 1
1.68643404653307 1
2.77261539860987 0
1.82132815495003 1
1.65076279994968 1
1.76799735769818 1
1.91614599301492 1
1.78931498219564 1
1.30621668098828 0
1.8151615229594 1
2.24926699214507 1
2.39423167687875 1
2.14773534427023 1
2.17080160317882 1
1.67821174223936 1
2.60600674551745 1
2.17959443523896 1
1.99119157563642 1
2.30023462579252 1
1.99533990733898 1
1.84727382950968 1
1.72532784609133 1
1.64646988698552 1
1.83446868141089 1
1.99153063938276 1
2.09416778703043 1
1.90261759491564 1
1.41606821737185 1
2.20647563990735 1
2.30779360128555 1
1.50100190602384 1
2.17404178532699 1
2.28508265113526 1
2.01819594126369 1
2.11123275764324 1
2.15441516806429 1
2.50196214067319 0
2.04254517542146 1
1.96694435502762 1
1.89449931195572 1
2.40315217292683 1
2.32594435287092 1
1.47347076317084 0
1.91460297146335 1
2.1212340685972 1
1.40658589288858 0
1.98020624332487 1
1.71535046909395 1
2.04711858848274 1
2.11779390678011 1
1.82688118185713 1
1.52676597092683 1
1.75216299940559 1
2.21485285529744 1
2.11553151699519 1
1.9025160675763 1
2.41961340967194 1
1.77916638511385 1
2.12873631757337 1
2.22295563800298 1
2.41887842799538 1
1.84617435801291 1
1.87938427552188 1
2.54185050353435 1
1.65665935747049 1
1.7959250517604 1
2.22873776260782 1
2.24753780452756 1
2.19570542192955 1
1.53683744795094 1
1.85010913097949 1
1.48762838395119 0
1.4426076730892 0
2.26347333514434 1
1.95525664906126 1
2.23604576536983 1
2.08192954893371 1
1.80448624056225 1
1.81194934119784 1
1.56973575763862 1
1.70697745533826 1
1.97966386407273 1
1.48149620761645 1
1.52446479742125 0
1.54792275037199 1
2.37578409553828 1
2.15711053394287 1
1.80229743407336 1
2.13091192937065 1
2.32700981700699 1
2.2433589705601 1
2.54455466870251 0
2.11727523886443 1
2.0562807125712 1
1.87256473047272 1
2.26689989429454 1
2.34995010071688 1
1.71238692493409 1
2.35240519217721 1
2.02006853656412 1
1.65982141793444 1
2.43776532686561 1
1.66079294956249 1
1.7158964825759 1
1.63251993522308 1
2.37876361032982 1
1.84632535018752 1
1.85820738223539 1
2.20133398689546 1
2.16384617597276 1
1.97149536527884 1
2.22404761207604 1
2.07618717720183 1
1.28695881822097 0
1.47203756692999 0
1.42312342525708 1
1.79794169873692 1
1.98651932244564 1
1.63797335326628 1
2.33502557711432 1
1.81500383306974 1
1.88146778549933 1
2.37037503779199 1
1.93601727357583 1
1.83731470940499 1
2.03454751739381 1
2.39281917658568 1
1.93328509136197 1
2.21844101145333 1
2.35198385076123 1
1.92918511904047 1
3.028334158832 0
2.26899289020707 1
1.64263155076486 1
2.16788298788619 1
1.95562978416599 1
2.89422562142869 0
1.75165001978905 1
2.20048144658782 1
1.94769793704381 1
1.49186352487723 1
2.05493169221085 1
1.84884289866894 1
1.86424245117464 1
1.91588726698041 1
2.10781743369394 1
2.37981198174086 1
2.74884561708724 0
1.40708300077415 0
2.08046904123488 1
2.39630274144158 1
2.1225200243624 1
2.34331768767132 1
2.28731115474041 1
1.91654743713232 1
2.40798512138274 1
1.96609267485902 1
2.07627026872502 1
1.87899397531723 1
1.58917817448981 1
2.14079666774452 1
1.92414619960562 1
1.85600063950021 1
2.49464993071696 1
1.8138691081459 1
1.32618260239056 0
1.58773807074273 1
2.2210665666471 1
1.57160367577524 0
2.20429076144556 1
2.02769061734997 1
2.28577324474379 1
1.59254941772567 1
1.6945339686334 1
2.21138450222776 1
1.93308527467912 1
2.12349812420295 1
2.0897382019649 1
2.09674117357477 1
2.12832973003294 1
2.09665283745919 1
1.56181217167232 0
1.87355173757041 1
1.6260646801926 1
1.77060331793782 1
1.97524793997361 1
1.64962788903141 1
1.64221726754839 1
1.86486954564889 1
1.72664337755653 1
2.07877498534245 1
1.29461660212905 0
2.06129808034348 1
1.43435187876367 0
2.37059236360524 0
2.31875037462423 1
1.75070601591441 1
1.87053054699191 1
1.94361475070369 1
2.08878540051968 1
2.02933311960737 1
1.94158102724746 1
1.60725574583173 1
1.53572224162222 0
1.77456226426631 1
2.12614601844964 1
1.97613102174767 1
2.31843842282261 1
1.80570776658584 1
2.58713336936986 1
2.0334581363713 1
1.87022216390674 1
1.79245386508198 1
2.25877312873744 1
2.08731679237484 1
2.21086919532928 1
1.38737390589469 1
1.96675297203101 1
2.34953476560492 1
2.16884530817636 1
1.49240201071623 1
1.81017809633283 1
1.83362176100412 1
2.30854784355058 1
1.75764121238717 1
1.76498464754123 1
1.52090614715769 0
1.90480299800181 1
1.95540181034141 1
2.0343209309789 1
1.81944979856008 1
1.86566135152917 1
2.54339112541192 1
2.15295424184524 1
2.83883351853628 0
2.51033339345391 0
2.40098685383761 1
1.5344887771041 0
1.71165300220009 1
2.22225292350959 1
1.90662549944832 1
2.15766063946742 1
1.89217734708698 1
1.54639092470494 1
2.11966666437399 1
1.84856393584918 1
1.93767070261718 1
2.3031413516265 1
1.69798845396793 1
1.90440252288752 1
2.05277388890398 1
2.17645171707692 1
1.94720097784824 1
2.18777729159997 1
1.99635577265178 1
1.94185773567948 1
1.43784862478406 0
1.45917305072842 0
1.96975867209872 1
2.41097078145634 1
1.59861808003368 1
2.09178931702117 1
1.89736053159531 1
2.2818748909537 1
1.70984231423549 1
2.20770566169198 1
1.73999835607308 1
1.88847230827437 1
2.02641655266063 1
1.42964130658761 1
1.74573988514274 1
2.047026693202 1
2.00982940749116 1
1.70515515524597 1
2.13410182216093 1
2.07698377599707 1
2.30803762595035 1
2.14484664394275 1
1.40990214410937 1
2.17563027514361 1
2.09994777685837 1
2.49935081753895 1
1.79046910980978 1
2.06602751851009 1
1.8242347060294 1
2.25372408756964 1
1.60748137473777 1
1.7701334550401 1
2.55684415402546 1
2.42728022473476 1
2.01496675316735 1
2.31489308366444 1
2.24055237287846 1
1.70014689388917 1
1.85802662968299 1
1.66562119370468 1
2.27176840360931 1
1.98632009844008 1
2.07894790728152 1
2.50472910069567 1
1.86530220483253 1
1.84783264959809 1
1.72046672135591 1
1.93709652010169 1
1.41675446343118 1
2.37292490640032 1
2.52104883778875 0
2.11276287944905 1
2.09078211117198 1
2.03283302660904 1
1.87449188122948 1
2.01934809003443 1
1.84210067003453 1
1.77425774119682 1
1.85105502051384 1
2.06599834910071 1
2.16867355068819 1
1.75335115268014 1
1.91067664585599 1
2.57771883663341 0
1.94504502760835 1
2.07971624489504 1
2.13796378606424 1
1.51955491508623 1
2.67117173793983 0
2.00671093909763 1
2.26389032035534 1
2.35148513355429 1
2.11391426381573 1
1.60151356125889 1
1.8548035779405 1
1.96763802604082 1
2.18580677577704 1
2.24577389191807 1
2.04318891267221 1
2.1088384115806 1
1.55346210141488 1
2.35446148427529 1
1.77054962918808 1
2.12176359025324 1
2.07237053662821 1
1.84316383683548 1
1.90116183205077 1
1.98194090403516 1
2.08345450587811 1
2.07104285366949 1
2.05722225175479 1
2.38622360886833 1
1.57635786245942 1
1.95653089270674 1
1.98482172302406 1
2.02553269714191 1
2.27091053472875 1
2.08778912865635 1
2.22821093227621 1
1.96900242478316 1
1.86908147828642 1
1.73793568586704 1
2.1659673402828 1
1.76059833706208 1
1.84538642899126 1
1.46946578032091 1
1.34799682144297 0
1.13628122450962 0
1.77925805679429 1
1.97766005418276 1
1.87300653394584 1
2.41895856364583 1
2.02559265883467 1
2.14947678376058 1
1.7417796098244 1
2.04314880262484 1
2.2943128489338 1
2.1405780778304 1
2.46862370255978 1
1.7618267609205 1
2.12435450496849 1
1.71360165733457 1
2.05382103411509 1
2.06129427576751 1
1.69144642403263 1
2.37654366811138 1
1.45913845218027 1
1.52143422572892 1
1.85472144163113 1
1.88274622779757 1
2.22802721736395 1
2.11256563661573 1
1.75615988806079 1
2.34857500510709 1
2.18273970067823 1
2.42321331031778 0
2.41403974148382 0
2.46979794068223 1
1.88916104067464 1
1.87407012490619 1
1.83244864055433 1
1.55429654837894 1
2.18943156093294 1
2.67741588603525 0
2.28723078352363 1
1.99617291670803 1
2.0671812432772 1
2.07953348456033 1
2.15197571082874 1
2.31377770808715 1
1.9156501630342 1
2.43027474640491 1
2.02269183449338 1
1.78546312344653 1
2.08708940370363 1
1.48116838382183 1
2.21600427577167 1
2.34105189853851 1
1.88413165367955 1
1.49042226439761 1
1.85184227009231 1
1.67617844849549 1
1.65184387022466 1
2.17898322651305 1
1.45751206438759 1
2.09773006360747 1
1.57474410049618 1
1.71038012005932 1
2.16847213431037 1
1.79163151086477 1
2.08498234307624 1
2.60215117820362 0
2.78232651259055 0
1.99681587855458 1
1.84450430231927 1
1.67546329428816 1
1.93737959410252 1
2.22147552774111 1
2.39336236964525 1
1.66540720089398 1
2.73663169903999 0
2.34446839217157 1
2.00076190439126 1
1.64927187575895 1
2.28163052377791 1
2.12904306160131 1
1.92654942883714 1
1.83270042639508 1
2.40122330848985 1
1.67494412346394 1
2.43864038642751 1
1.73239957783408 1
2.00322163703489 1
2.35900985697683 1
2.31108116933629 1
1.90561711278021 1
2.61061909832309 0
1.87199728917777 1
1.70218520348614 1
2.2910757731935 1
1.37269058042295 0
1.97499999535551 1
1.98321673027818 1
2.49524266299667 1
2.18660228414673 1
2.20572361716084 1
2.64518468706214 0
2.41219269707992 0
1.78158395658305 1
1.89774776768744 1
2.0715110968626 1
2.15710598289274 1
1.87862675803417 1
2.31937330788482 1
1.7440888109889 1
1.88284325989358 1
2.20089479427677 1
1.85466045750577 1
1.8670088587453 1
1.87117847049074 1
2.44428391456453 1
1.06284992934158 0
1.66275033584305 1
1.79403522719667 1
1.62687984346778 1
1.62524464024797 1
2.13040233945145 1
2.24917028392324 1
2.27324967823455 1
1.76081415435226 1
1.99321800313053 1
1.86642291516892 1
2.06288925505177 1
2.47817332873424 0
1.88081889205819 1
1.98659172394241 1
2.01590972336301 1
1.46800262961652 1
2.10014540088311 1
2.06673418399168 1
1.5485874404588 1
1.90695884365914 1
1.34974868693606 1
1.9969352709744 1
1.4615273159627 0
1.99531579312775 1
2.19424127941431 1
1.57667092334637 1
2.19076233322339 1
1.73525247694405 1
2.05021624627553 1
2.32127742706017 1
1.41432055823737 0
2.0358630985673 1
2.05768174190686 1
1.74522679495224 1
2.19252007482667 1
1.91759276320482 1
1.72494469407007 1
1.696780328025 1
2.25740662007659 1
1.83254746777809 1
2.08046131555916 1
2.29276595370103 1
1.96266411311047 1
2.13731655813003 1
2.01420474349415 1
1.79877037573735 1
1.89306609598988 1
1.57806008973313 1
1.99928356367121 1
1.54074537034888 1
1.61524499419233 1
1.95392161508333 1
1.72456687386735 1
1.5069482971238 1
1.97826217042275 1
2.10392000038993 1
2.19369804278281 1
2.63176655591481 0
2.34960463567793 1
1.88749080380243 1
2.3588222212703 1
2.04962103271278 1
1.99725509897823 1
2.27285849072825 1
1.52401572260256 1
2.01703587352385 1
2.43340309413972 1
1.78881572773036 1
2.31923355133039 1
2.28368051739852 1
2.05209172930832 1
1.63948424708675 1
1.98973687430677 1
2.38355551040389 1
2.18086807027243 1
1.84352887342991 1
2.85456267963449 0
2.42241919543812 1
2.23624956274973 1
1.78272492912476 1
2.24012203369216 1
2.35039660409196 1
2.00424743950988 1
2.3106593200501 1
1.85167873723747 1
2.39794671137207 0
2.21609869475774 1
2.13425642195266 1
1.7967991082219 1
2.06322701452157 1
2.33373358576772 1
2.07524556246034 1
1.92050037964733 1
1.68658767464755 1
2.2111859682183 1
2.28379673041048 1
2.00400430563262 1
2.6292567461638 0
1.79742287630233 1
2.06235860868818 1
1.71529639148748 1
2.65290203576421 0
2.17718188418507 1
2.22198502975541 1
1.93108178173989 1
1.51744108479759 1
1.88266617535592 1
1.93088607129691 1
1.63022112212452 0
2.3089312250944 1
2.00184639819643 1
1.47357970719909 0
2.02186287370261 1
2.16670181468411 1
1.75815564207523 1
1.81149889524543 1
1.49977898205326 0
2.91612130498702 0
1.57617943260748 1
1.94812218388 1
1.80474937366346 1
2.16777516629989 1
1.51379324620529 0
2.02089151725402 1
2.31282052837719 1
1.61297111467942 1
2.07826069845907 1
2.16225992899534 1
1.55821105827758 1
2.23866647669833 1
1.76507581613528 1
1.79290700895501 1
1.72039587843401 1
1.72790682576108 1
2.59310527476004 0
1.84394872273539 1
2.25788494055603 1
1.68074714178312 1
2.19163817008755 1
1.91350034953016 1
2.26279270753282 1
1.34331092110527 1
1.98209222670392 1
0.921142604990691 0
1.76451821922121 1
1.86473639354659 1
1.62734565917015 1
1.74765600698394 1
1.99369007122377 1
1.91902126315672 1
1.73431434168019 1
2.32543669833084 1
2.00850540060807 1
2.04362964499822 1
2.61524276568823 0
2.23720130498764 1
2.01527297414683 1
1.74214942569553 1
2.51210616083983 1
2.1625515819264 1
2.30611398081486 1
2.3337773311999 1
2.32902278457738 1
1.74059499897572 1
2.23924399103334 1
1.93268619990815 1
1.89057798188176 1
2.11139263836512 1
2.15936280511994 1
1.63458204158831 1
2.09977674630716 1
2.49529488824734 0
2.47696279949997 1
2.58166227207227 1
1.6677755738719 1
2.38287797665664 1
2.20662573298462 1
2.37713277773485 1
1.87260962636504 1
2.21343831691006 1
2.01020543903435 1
2.01017810376639 1
2.21353734572763 1
2.45567721109083 1
2.34780010233895 1
2.4545700217194 0
2.27781329884085 1
2.30877140926004 1
1.53445075702479 1
1.91602636113994 1
2.42772038563663 1
1.99060038537572 1
1.64262939723202 1
2.29210061622103 1
2.16661995095471 1
2.24386328764779 1
1.96615727358184 1
2.30030772740227 1
2.581283130887 0
2.08881634381551 1
1.68129080527342 1
1.88600996855228 1
1.77228794484076 1
2.24423690391434 1
2.37296265198513 0
2.36325087773312 1
1.60269196382324 1
1.56906300564065 1
2.70210716239374 0
2.39561348274687 1
1.46456584108554 1
1.72762665507492 1
1.95100737223297 1
2.04662557828088 1
1.88184046224632 1
1.76759610062846 1
1.84232048418056 1
2.44024126317633 1
2.03010501744135 1
1.92744384902222 1
2.23627722922452 1
2.82053340382876 0
2.16840050548514 1
2.3428976645468 1
1.49424660030254 0
1.56246871935409 0
2.10849914304092 1
2.24862075480496 1
1.92145809252859 1
1.8232097624733 1
1.97110658258957 1
1.3940702914058 1
2.11761117199266 1
1.22254352875766 1
2.33859732768042 1
2.16593443751113 1
2.16721607199875 1
2.05210958132797 1
1.88165694515845 1
1.6989643787503 1
2.31832257992991 1
1.83725688150612 1
2.00016275832558 1
1.93495646981719 1
2.13207241445807 1
2.02024591715061 1
1.89101135753612 1
1.7219962194936 1
1.69167131229598 1
2.03097524818138 1
2.0414296658146 1
1.96716150254176 1
2.1212965593358 1
2.07984961390886 1
2.50337733124365 0
2.56268534347139 1
1.62885157216571 1
1.87551007938657 1
2.43243973255252 1
2.12229213012533 1
2.17150397056941 1
2.2961689256991 1
2.26422073453291 1
1.97208659046682 1
2.31269888676208 1
2.14298189626845 1
2.24062170097091 1
1.97012770263615 1
2.14247831653753 1
2.09936431341211 1
2.42262541818 1
2.12072848001574 1
2.25058675002629 1
1.94254771833021 1
2.19406206828164 1
1.96706826888588 1
2.05450167905172 1
1.31300172392658 0
2.09074801320004 1
1.7617707452096 1
1.70263553365883 1
1.91785535817632 1
2.2225813168176 1
2.54810375134339 0
2.02296343277599 1
2.26670580348107 1
2.61344757127714 1
2.20986667594917 1
1.93682823048252 1
1.55353079943492 1
1.61863162698459 1
1.53004398046332 0
1.64633692716638 1
1.88365294379467 1
1.67444826847644 1
1.76497644033264 1
2.45548518542647 1
1.70089829613755 1
2.03200857145729 1
2.45179229362895 1
1.93910576133887 1
1.73318103274717 1
2.09873976561583 1
1.83007349688652 1
2.04294393402746 1
1.81286866831333 1
2.15389880532444 1
1.93811293687509 1
2.32488242391409 1
2.29385482640334 1
2.23545438078851 1
1.94722173956936 1
2.01947409756739 1
1.58987385057226 1
1.85735657047797 1
2.14998509358762 1
1.83042413018076 1
0.885488442880758 0
1.58178486973061 1
1.74138493875627 1
2.01393792041232 1
1.63065592727933 1
1.37459651046226 0
2.00882606219847 1
2.27119837133091 1
2.01265813927588 1
2.11256608067003 1
2.00615092270248 1
1.55921362340799 0
1.7757174375719 1
1.75116783616637 1
2.20289801891054 1
1.92139731903109 1
1.80798942469933 1
2.00890807444461 1
1.92351851011918 1
2.03937719843234 1
1.99463553827222 1
2.67792266097951 1
1.59569385088268 1
1.76063944421599 1
2.13164089206719 1
1.74877924758976 1
2.38435991978356 1
1.54595248063282 0
1.93921605747246 1
1.81191485565869 1
1.90980264107938 1
1.70249587308218 1
2.40959789746176 1
1.85587583901461 1
2.15541757502914 1
1.86996632296695 1
1.40293789086764 0
2.10511083847396 1
1.59707501826805 1
1.81619711786647 1
2.31779584645536 1
2.17807161642391 1
1.97263653594028 1
1.97363064737729 1
2.27651402012575 1
2.00103981080537 1
2.05594386725687 1
1.53716990454224 1
1.98716276650891 1
2.0319842324469 1
2.73553765292204 1
2.33664036808764 1
2.21516381852606 1
1.28099495502216 0
1.98747385767179 1
1.96170576226804 1
1.63659146563977 1
2.23827052123372 1
1.96132084581114 1
1.75772674887795 1
2.31314440947107 1
2.08066038363256 1
2.45166256088912 1
1.43023864587451 0
2.36968701466359 1
2.02452181516151 1
1.68433279021825 1
1.89352780125025 1
2.25762690110161 1
2.03488343892999 1
2.11567341522493 1
1.98225683602693 1
1.72068232199393 1
1.87920621644767 1
2.14753954571557 1
2.19681845379667 1
2.22813723831265 1
2.39753975771524 1
2.10430936798039 1
1.78753500495143 1
1.777297264195 1
2.13005956147968 1
1.62049321591287 1
1.68949530346172 1
2.24121819785708 1
1.42130174026773 1
2.14473734524299 1
1.56017818078259 1
1.59659679363466 1
2.16331140587284 1
1.35829819719645 0
2.41773543608433 1
1.47888590703651 0
1.7322995198197 1
2.04119133812078 1
1.87187184447395 1
2.13871617632404 1
2.0559386496701 1
2.31392584612403 1
1.73015634208193 1
1.79347086148016 1
1.99573694124471 1
1.65885062241184 1
1.89720886295751 1
2.01094982481231 1
1.94530475446195 1
1.78132018304735 1
2.14067520029366 1
2.00704255444247 1
2.0590751980678 1
2.17073836908841 1
2.39236445938469 1
2.70336458767972 1
2.00551326572449 1
2.22902380006099 1
1.57832626024869 1
2.87191253602167 1
2.10032097449464 1
1.95263244426192 1
1.72276852375581 1
1.74285069942434 1
1.70537696093295 1
2.53928183199426 0
2.64470479947654 0
2.42132257598206 0
1.71882132727415 1
2.04414326793035 1
1.80722941135148 1
2.32136675389027 1
2.11911578720725 1
2.36634824698704 1
2.16554738350926 1
2.10009259661824 1
1.20669893337662 0
2.67596362439241 0
2.27077542060787 1
1.75221672368949 1
2.07907568075026 1
2.41780109311792 0
1.92168984432004 1
1.7391631266415 1
2.71960724438178 0
2.25062046402198 1
2.16304219169541 1
2.49826453278055 1
1.88439431929199 1
2.0111064030151 1
2.25276398352201 1
1.94412641844154 1
1.34712662469356 0
2.91089266555707 0
1.55490491676268 1
1.69240439330435 1
1.97093170845822 1
2.50018702362038 1
2.313348017233 1
1.85876624462351 1
1.87975630140089 1
1.55696935565269 1
2.2118617748267 1
1.38790035672144 1
2.45695162119813 1
2.06691847739683 1
1.59165524222797 1
2.13536569676727 1
2.15507979239907 1
1.61040140785113 1
2.01388082006782 1
2.61550568039183 0
2.1700677970952 1
2.01777946249261 1
1.84472337296326 1
2.65578107769668 1
1.85869946340055 1
1.94737278993481 1
2.02327651688051 1
2.1413775063724 1
1.98748455341941 1
1.90355138901131 1
2.41869007010756 1
1.94582353800384 1
1.67488836075892 1
1.99235155885029 1
1.70329966966929 1
1.79526573955861 1
1.7382725590883 1
1.78194321024817 1
2.15635719916169 1
1.26075125060383 0
1.94849949652092 1
1.91103810292074 1
2.3412143412398 1
2.09264238762364 1
2.03950948468424 1
1.9820720063922 1
2.28347129526778 1
2.06239139345796 1
2.14341183315674 1
2.13301534524129 1
1.82244879585033 1
2.51061819605973 0
2.28956843195028 1
2.24041845009774 1
2.01516673398632 1
1.89162789959328 1
1.58156301874379 1
2.28367000775639 1
1.95905634241315 1
1.66421093135199 1
1.53458973477539 0
2.20006370547945 1
2.35661772270293 1
2.02037975753571 1
2.07279010660693 1
2.05379336664841 1
1.98435498986257 1
1.36164060309288 1
2.27738990065387 1
1.95025792172501 1
1.90021302311359 1
2.63468245577423 0
2.21309098316171 1
2.05166623414737 1
1.70442539419315 1
2.28731973637973 1
1.68716664562371 1
2.24082621014839 1
2.30465967828982 1
1.55286680263033 1
1.46009012606911 1
1.54370920366438 1
2.40782719300253 1
1.52199797961357 1
1.7738250770709 1
1.99088925765061 1
2.45014265390392 1
2.20754634772045 1
1.65714453046411 1
2.14251384530383 1
2.16152394686047 1
1.51759723076134 0
2.29240551129684 1
2.39342917603011 1
2.63315587559405 0
1.76083626921502 1
1.85100401149766 1
1.81838049293921 1
2.38719222258202 1
2.10553431017708 1
1.69310013126575 1
2.38363708843845 1
1.4810891929584 1
2.09037631842747 1
2.19553314213802 1
1.58796971827311 1
2.31986595251109 1
2.40246393036997 1
1.94625569748775 1
1.98330501363088 1
1.79698404446247 1
2.05904849623391 1
2.30775452677643 1
2.07261247808848 1
2.58908639547838 1
1.95271589833742 1
1.49723829101839 1
1.98223633152806 1
1.8534700768793 1
2.2860869544378 1
1.34351787546348 0
2.39028328522006 1
2.34737514256477 1
1.44645952691784 0
2.2384285735554 1
2.2343969050392 1
1.67370976034135 1
2.2122622611978 1
1.84140065908567 1
1.86633159859258 1
1.31903985171177 1
2.18519131978529 1
2.08954137839825 1
1.91010753301729 1
2.28264795356453 1
2.391943911117 1
2.10898434637729 1
1.77084760375011 1
2.00168723778278 1
1.8827126623405 1
2.27801521613566 1
1.48059629024129 1
2.21105984382915 1
1.71094674114859 1
1.47859842571192 1
2.51356250839848 1
2.36489823923614 1
1.58501426753841 1
1.4841505508217 0
1.59557671742855 1
2.18068949743997 1
2.13618464763587 1
2.69423748800923 1
1.9602357249827 1
1.92398598168032 1
1.85636900689931 1
2.09225322371905 1
1.517141825522 1
2.6265608884362 0
1.8949758182322 1
2.32926780895518 1
2.30120855840558 1
1.65762573166714 1
2.2080184198927 1
1.64901052340457 1
2.17241198140718 1
2.028369558809 1
2.04506966765554 1
2.26387531694525 1
2.04381055283179 1
2.33675602980688 1
2.28672352413188 1
1.95726777512952 1
1.68673487001353 1
1.6978234709617 1
1.92790027674459 1
2.70125749791823 0
1.69800745620985 1
2.5796608855238 1
1.8572248293007 1
1.64671314665472 1
2.11049169070111 1
1.80592805756753 1
1.76863732339559 1
1.6742629413666 1
1.78594867446036 1
2.15097210105404 1
2.74044735511031 1
1.69240479308027 1
2.21769070207645 1
1.92279053619915 1
2.10909462415736 1
1.51618717634538 0
2.04472641347422 1
2.14852538510847 1
2.60869556833919 1
1.50250314055928 1
2.40361473815138 1
2.42561560069407 1
1.67243504677967 1
1.93652414206306 1
1.99496667204624 1
1.79338207613037 1
1.89063180393826 1
2.15248977927309 1
1.65612686427625 1
2.06005524047601 1
1.59259726319645 0
2.04569295044724 1
3.0491156723781 0
2.18075445758432 1
2.80392522182458 1
2.40472292983275 1
2.08043018909268 1
1.69937598764944 1
1.78149265468318 1
1.58097540191016 1
2.2746099540169 1
1.78718009243103 1
2.14705725359178 1
1.92913634999198 1
1.75551976746821 1
1.85620972741015 1
2.31291639079288 1
2.54414193122384 1
2.72973527165853 0
2.140866058877 1
2.14604310743205 1
2.45638287955444 0
1.76381314285973 1
1.75834060757985 1
2.51675296361701 1
1.76478034185224 1
2.4248851232508 1
1.99027201597495 1
2.29375849700761 1
2.04714872823504 1
1.61682792889943 1
1.77336461927952 1
2.35420436908189 1
1.8682547594518 1
1.83358541984913 1
2.11161196983189 1
2.11652964081598 1
1.57602187753721 1
2.36950562228989 1
2.29745720932686 1
2.60742128159912 1
1.73519034299962 1
2.05791435025525 1
1.98025138855867 1
2.02727103310141 1
1.55147525673534 1
1.99714271881445 1
1.67861038127551 1
2.11351671358323 1
1.41948909656545 0
1.79238061567809 1
2.32167314747548 1
2.27231776051183 1
2.1208351614597 1
2.37396384599406 1
1.78177513431117 1
1.47914853237925 1
2.38310503643164 1
1.79321929995493 1
1.98102351544534 1
1.35307783779505 0
2.05425698494591 1
1.48471928853874 0
1.80476079895242 1
2.51194969139653 1
2.40769178963191 0
2.06984630334003 1
1.26345611822316 0
2.07164725606711 1
2.34977854432238 1
1.80685401042163 1
1.92814767855283 1
1.64715994800423 1
1.46903319905839 1
2.16513133274989 1
1.86142837540167 1
1.6175643566311 1
1.96945271638778 1
1.69939479763472 1
2.33649695169723 1
1.72350341223168 1
2.26871395706825 1
2.21148345956094 1
1.43802949025724 1
1.82045707557557 1
1.87244554673845 1
1.80167370630031 1
1.81936671756849 1
1.52799489381254 1
2.11056739468423 1
2.22922189337819 1
1.93817611376713 1
2.15296354255068 1
1.9733216307691 1
1.89453874504693 1
2.21332705848715 1
2.02789840366836 1
1.65241982068297 1
2.22008622155138 1
2.04469907501282 1
1.40657566946487 0
1.98895452718146 1
1.95970359327442 1
2.53270843035061 1
1.90849319294697 1
2.14082821835854 1
1.90184889830976 1
2.52547250524617 1
1.86597949713278 1
2.13200414360082 1
1.82378278264384 1
2.2931074079076 1
1.94519035890005 1
2.17706410975385 1
2.01093520553844 1
1.78475945737197 1
2.0413970694813 1
1.84297246282257 1
1.59881398052848 1
1.68191796124461 1
1.44858089634135 1
1.98805900926038 1
2.16507627372788 1
1.77071719842401 1
2.14722439865847 1
2.0692711129998 1
2.33475023737937 1
2.40155570742357 1
2.19045175434571 1
2.05921596366053 1
2.30202714529029 1
1.67680365564685 1
2.19986388387876 1
1.95397560438022 1
1.91152845304316 1
2.19715226178826 1
2.033980764657 1
2.82221233199774 1
1.72737352388201 1
2.45262131042378 1
1.90171976208434 1
1.96740734013186 1
2.53154603402803 1
1.84356554906062 1
1.26403528055375 0
1.40232687493428 0
1.39612724650247 1
2.20560112100598 1
1.47276283543895 1
2.08977692498458 1
1.67085505945341 1
1.75644602011326 1
2.07203273556765 1
1.6572479102444 1
1.96799227695461 1
1.64306780748074 1
2.10589707538452 1
2.4958213539014 1
2.4221300269002 0
1.67059789015454 1
2.25972314535841 1
1.94539352229059 1
2.25942943948794 1
1.79211117925732 1
2.18173239626675 1
2.20819908522118 1
2.14041341925314 1
2.17444463878679 1
1.78867872353343 1
1.86996927186189 1
1.92423274759755 1
1.74886718215104 1
1.9727919449537 1
2.17051145029867 1
1.79609002408204 1
2.1892818111752 1
2.43901202719467 0
2.14712043557409 1
2.01030182467226 1
1.73475218061562 1
2.24403136425163 1
2.49960069421916 1
2.73607257583588 0
2.06843134231094 1
2.2476285757934 1
2.33314336068744 1
2.04469969726852 1
2.05385226466645 1
2.60184807559143 0
1.94798776805597 1
2.4379759147282 1
1.89395460089884 1
2.12288184519216 1
2.28996112488811 1
1.31277743206048 0
1.35673094083169 1
1.41241040091897 0
1.82789304903213 1
2.29916935022945 1
2.20740844129834 1
1.82617315919922 1
1.72600856204145 1
1.95355776980887 1
2.49752797310871 1
2.3690530989019 1
2.16853356368721 1
2.0553331151317 1
1.99000696928019 1
1.72497828948691 1
2.47205098840498 0
2.20324238920359 1
1.53673664516912 1
1.88187131853319 1
2.21476998078793 1
1.6693255213807 1
1.98489555133735 1
2.09452185658506 1
2.54824532478204 1
1.40485458192112 1
1.54027160640329 0
1.99919601822923 1
1.81801820841541 1
1.60461882905195 1
2.39179181772511 1
1.9035009310824 1
2.54084188143093 0
2.29642468897062 1
1.79877026438315 1
2.17397934891495 1
2.65288799650013 1
2.128863355971 1
1.57304920133177 1
2.38803654607265 1
2.68968582947756 1
1.57155336524843 1
2.10262470784149 1
1.80587157691915 1
1.35838858166319 1
1.58498564680115 1
2.65765264338682 1
2.17001778605932 1
2.18219319864006 1
1.42950667322704 1
2.36848820982591 1
2.1991558766145 1
1.90873691508825 1
1.62384312894662 1
2.03256964616745 1
1.72858119242658 1
1.18299957241753 0
2.21173309572975 1
2.779741291704 1
1.44320623537922 1
2.18161249539415 1
2.04043355462312 1
2.52288515277898 1
2.24997451837716 1
1.87969531101701 1
1.5877674933659 1
1.71788805004903 1
2.24049187260131 1
2.70595856665523 0
1.9761521872551 1
2.25536797805737 1
2.27594546721424 1
2.0746967392188 1
2.17585920872665 1
2.02631798378448 1
1.53320105228179 1
2.11099275233514 1
1.58757415030328 1
1.61317763593401 1
2.34897017724556 1
1.92986133605781 1
1.92216133502043 1
2.11394034928696 1
2.35734299950208 1
2.23080356351716 1
2.55189622727161 0
1.71180865732447 1
2.34954096057728 1
1.91212040173294 1
1.4820036900281 1
2.03770542089379 1
2.28462645822121 1
1.58274902881893 1
1.76981176200071 1
1.81328105660308 1
1.66189159386034 1
2.41787209172494 1
2.20226799790599 1
2.14927672035925 1
1.38924965871833 1
1.53711281488658 1
2.17280342808418 1
1.67135156437987 0
2.42405488703614 1
2.11819232320409 1
2.00898330835089 1
2.15769476407285 1
2.03462252391388 1
2.54527892937826 1
1.60677314725143 1
2.08904407239895 1
2.71790865377973 0
2.14985107468125 1
2.04122398422572 1
2.52228559378267 1
1.88799927794586 1
1.96617266594027 1
1.768997430029 1
1.64597965653818 1
2.14024178124582 1
1.45289128048025 0
1.96413161254184 1
1.39119550813732 1
2.03155021092365 1
2.04797637492969 1
1.69720823490439 1
2.5932496682021 0
1.76327487260985 1
1.56516217907212 1
1.44046112786679 0
2.42203796701844 1
2.11342988368358 1
1.54911215249138 1
2.15262947063186 1
1.25592778958402 1
2.18468399249965 1
2.15794744037254 1
1.73782406225602 1
2.07360457807608 1
1.95262260103571 1
1.82388902217297 1
2.49039170175063 1
1.88658269326276 1
2.27488685966322 1
2.03440273713606 1
1.45119153638055 0
1.54556452524197 1
2.00077110140623 1
1.94170047054487 1
1.36063878957717 0
1.82117797524353 1
2.64612040206914 1
1.49903979358307 1
2.09177629306428 1
2.02534454878272 1
1.7588162124985 1
2.01270981625557 1
2.37824450883831 1
1.8947794261201 1
2.17831174470953 1
1.88186980818623 1
2.28283891048053 1
2.13800582534668 1
1.73286158674906 1
1.97492170482092 1
1.83904213228222 1
1.71633871259444 1
2.01136048354667 1
1.6803359468904 1
2.34795402378168 1
2.29658583890426 1
2.25464097206414 1
1.98940556451486 1
1.70192362922305 1
2.21728250327177 1
2.23712751909848 1
1.5465287178347 0
1.61331549854465 1
1.60977375503725 0
2.4677761067192 1
2.11082488193082 1
1.76070571102743 1
1.67366094217321 1
2.26863410454297 1
1.96935108846238 1
1.63352489944045 1
1.77929611641784 1
2.40852207419482 1
1.5551754930205 1
1.85277382531618 1
1.97855920958444 1
1.84133208223101 1
2.22140594334186 1
2.24176691125321 1
2.18995931344946 1
1.70235003319181 1
2.20896036644704 1
1.73831207355347 1
2.43219068414658 1
2.14148669708652 1
1.85393291792782 1
1.50224730430798 0
1.94270706332893 1
2.11443455679624 1
2.08151123541403 1
1.95186003767585 1
1.54605880732382 0
1.55504414483307 1
2.32365857419684 1
2.2625250795838 1
2.64836444510068 0
2.10362169549758 1
1.89974412323091 1
1.59429845940947 1
1.26599058575882 0
1.78797696415849 1
1.90761602900629 1
1.41153266663535 0
2.197292395328 1
2.04414524917178 1
2.21872032670699 1
2.34152286911105 1
1.88955221499529 1
1.87688978447934 1
2.27441031664671 1
2.4001175547029 1
2.62258843773374 1
1.42083603957748 0
1.88004335957575 1
2.24508529254553 1
1.82491612570521 1
2.12503129073558 1
1.65014870965633 1
2.16178832411314 1
2.17008793103956 1
1.89675092964987 1
2.08505532136442 1
2.05526057194338 1
1.76239891077787 1
1.85184328625738 1
2.17960194109477 1
1.46379565563493 1
1.79351200383033 1
2.44466704067026 0
1.96795911968608 1
1.72156764065842 1
1.70955651678742 1
1.6071224349387 1
1.85860114419443 1
1.85825910289725 1
1.86039686198914 1
2.01349645907419 1
2.37297823933355 1
2.38656817371909 1
1.98998115797054 1
2.13241586052998 1
1.86147608774811 1
2.09032648067737 1
1.63303365431281 1
2.15509970089319 1
2.00297476213687 1
2.24121813057002 1
1.49936831136451 1
2.27736969899359 1
1.48601401914914 1
2.37447018509386 1
2.02220465293935 1
1.49823100592485 1
2.10828390337336 1
2.5180676608405 1
2.14547480491055 1
1.8502096345088 1
2.12248263455532 1
1.71464067180947 1
2.42220750331763 0
2.36764774832103 1
1.68319686884152 1
2.37520816948218 1
2.63736685349242 0
1.83953343160847 1
2.24800246347841 1
2.00366384218619 1
2.43599583749808 1
2.47195349776779 1
2.48745632634246 1
2.08178370371661 1
1.84855953266611 1
2.08208052178421 1
2.08966677718101 1
1.53794287076083 1
2.43715885165196 1
1.82977273632528 1
2.07281957981967 1
2.33174370388619 1
2.2226009664303 1
2.18659499370585 1
1.99518926482076 1
1.62216921637278 1
1.79659157160178 1
1.77681707808699 1
1.85575613162475 1
2.03558241776781 1
2.09323932246356 1
2.25566995671156 1
2.33470593632544 1
1.62530059762867 1
2.0365808288266 1
2.22755912325136 1
1.86956313902377 1
2.03324735717531 1
2.02826842394674 1
1.87735021219418 1
2.58999530385602 1
2.40354207819342 1
1.67440099944134 1
1.76668290044787 1
1.61532709878959 1
1.62030777578429 1
1.7100533147031 1
2.10515452427033 1
2.18579722849925 1
2.01347149849952 1
2.38095725811197 1
1.80481075937175 1
2.33685768080969 1
1.87325736545326 1
1.94643165992467 1
1.76826751058711 1
1.66528377543413 1
2.01680522583599 1
2.13590448429471 1
1.88313629152419 1
2.4282210549146 1
1.444822452206 0
2.19919956612333 1
2.21230012333617 1
2.41391584130418 1
1.43549408019092 0
1.99405801536877 1
1.48827252997335 0
1.9791919632652 1
2.37570861076115 1
2.24510123152384 1
2.24756430037168 1
1.83322181737925 1
2.23201046123666 1
2.39970984597714 1
1.79681599297154 1
2.43117517622337 1
1.73337762394455 1
1.95685479871208 1
2.08954422090254 1
1.4506962132752 1
2.09682911934294 1
2.15794039646087 1
2.29169205511113 1
2.43949338124333 1
2.06185745364925 1
2.15219107536446 1
1.485406289622 1
1.65005167461886 1
2.06937780652385 1
1.30297721657189 1
1.95394886471584 1
2.34677291204379 1
2.40895987987059 1
1.66714702306058 1
1.91448164202228 1
2.26323720933132 1
2.48585361632399 1
2.00715938402656 1
2.42552261818561 1
2.01478502230695 1
1.98539915483679 1
1.79409408599393 1
2.10352152438967 1
1.61028279316516 1
1.65656032279614 1
1.81825313658574 1
2.26870021355137 1
2.20180822233855 1
1.83333966971485 1
2.03674138823179 1
2.14257466264872 1
1.8267241356797 1
2.26631526401791 1
1.82948093910112 1
2.29873562566848 1
1.84922547902976 1
2.41227766579208 1
1.98579613929639 1
1.9797285700746 1
1.69059561059937 1
1.82344792626339 1
1.71291176409169 1
2.41570859013137 1
1.26542945442046 0
1.52490939667205 1
2.40586054586581 1
1.90738349770649 1
2.17569098307432 1
2.46574799687639 1
1.95446516135539 1
1.93978371581989 1
1.91141148438406 1
2.31269393590332 1
2.28221585644541 1
1.93267492335542 1
1.93884815677576 1
1.8364488512677 1
1.94560436072401 1
2.07529971317009 1
2.7839095979258 0
2.13571953093422 1
2.12078644829034 1
1.63263975176213 1
2.83506603181042 0
1.79867138349652 1
2.18100186968158 1
2.45230553571397 1
2.07131644106047 1
2.09323536508057 1
1.80452554140031 1
1.774315539768 1
1.66615370214717 1
1.98153580306836 1
2.38350423636211 1
1.75973352948403 1
2.55379454292169 1
1.77746749586808 1
1.11806238775181 1
2.10535433084263 1
1.80501818003127 1
1.98413652233902 1
2.31485459270141 1
2.07882578414798 1
2.38212149029745 0
1.85211408350284 1
1.72902880227709 1
1.42114999950232 1
2.03795516957696 1
1.6323531727373 1
1.82709384949491 1
2.1810958682351 1
2.03326314615881 1
1.86390357359027 1
1.45136324159478 0
2.08627457217719 1
1.7416482278931 1
2.27840825562469 1
1.9309550587487 1
1.95959038704283 1
1.8871388957011 1
2.3952255966725 1
1.39766460088825 0
2.44927523539105 1
2.02735271116612 1
2.48860311222198 1
1.85663816516079 1
1.66953195762281 1
2.11245851025754 1
1.92655229183061 1
2.05110379696558 1
2.05721545746348 1
1.47176907097318 0
2.27746111816426 1
2.52579203751436 1
2.05522190479677 1
2.12564558508483 1
2.18003395494414 1
1.75045876530144 1
1.13050604050895 0
2.10443837229647 1
1.24576398706106 0
2.32555133706694 1
2.60315103534126 0
2.1326999887534 1
1.86043335420492 1
1.94566271167746 1
1.95530131542149 1
2.06174803173841 1
1.59160569630279 1
2.27004912820714 1
2.17596998593788 1
2.22512874926316 1
2.23935894664718 1
2.21533751432961 1
1.95676564680508 1
2.73018016259847 0
1.95129512625701 1
2.63738870935947 0
2.29543949914532 1
1.80965059777542 1
1.95841369620445 1
1.53965714784348 1
2.36291166321244 1
2.59912465266213 0
2.07684927079001 1
2.42318049392079 1
1.45275628367182 1
2.67420387835244 0
1.90525555564559 1
1.68510566262256 1
1.9769203995482 1
1.78544388171424 1
2.08368056601251 1
1.93093399084325 1
2.34345932975561 1
2.41027936044611 1
2.29162109204603 1
2.30851504642123 1
1.76275850044048 1
1.66461936188731 1
1.69572490625014 1
2.10878130748718 1
2.19411091508498 1
2.11426325684292 1
1.4363667980841 1
2.04552023802681 1
1.59044581444651 1
1.79588343697977 1
1.79564571650264 1
2.0601602848015 1
1.76896953963944 1
2.00369398725962 1
2.09197412044958 1
2.83903450081004 0
2.83604051714642 0
1.88256780042193 1
2.02350512660046 1
1.71786721176851 1
1.3318433731383 1
2.21077433985587 1
1.94599255011014 1
1.24543390379339 0
2.13399406976863 1
1.89780171059977 1
2.15459227363305 1
1.50056952373924 0
2.26180695958223 1
2.22425419709798 1
2.25503778813413 1
2.37071019226414 1
2.22142039694275 1
1.97734569825055 1
2.53561569322824 0
1.78238331706615 1
1.80969308235463 1
2.20221344140817 1
1.5394212730721 0
1.84502308357247 1
2.45540909452362 1
1.97404857357749 1
1.61182998140891 1
1.82297504068328 1
1.99675912277216 1
1.8222526333622 1
1.61072501344507 1
2.35992787787571 1
2.18419051240436 1
1.83595486300981 1
2.18455244861326 1
1.83202658951878 1
1.99414637683436 1
1.5188719707889 1
2.02745885432883 1
2.42621562659822 1
1.80834915838363 1
1.85235827295434 1
2.50038503324881 1
1.86520364292742 1
2.15493955649814 1
2.53260656873358 0
2.06665356490063 1
2.48793954136095 1
1.69794956824497 1
2.02135258848646 1
2.50485753512904 1
1.79439560454794 1
1.89762402185455 1
2.20760162930006 1
1.40906778075516 1
1.80540697539438 1
2.36178279735986 1
2.31681615319313 1
1.76157880160317 1
1.89774306495618 1
1.64305680987652 1
2.34054426910839 1
1.66528686476352 1
2.39331569955754 1
1.9646037733626 1
1.94266429695465 1
2.272725376357 1
2.06689004552735 1
1.54932092226309 1
1.48989684115053 0
2.08905424654224 1
1.72331106284399 1
1.87704169926508 1
2.17987040558899 1
2.18223015304752 1
1.97989709066278 1
2.06534807464667 1
1.91795526164163 1
2.03571586489599 1
2.05368384229678 1
1.59000335799553 1
1.40987812189854 0
1.53746906564625 0
1.7846327618295 1
2.41034394487979 1
1.80639280506847 1
1.54134472314908 1
1.64018628888318 1
2.01922538986908 1
2.05392325482195 1
1.47307144508203 1
1.99325018879187 1
1.49170995572834 1
1.66687780083331 1
2.27796717919232 1
1.99626494413467 1
1.6838051088869 1
2.1764930396292 1
1.89050757189736 1
1.77379814124464 1
2.16184892400619 1
1.68332638771085 1
2.03869102083437 1
1.73185318937164 1
2.46692264445862 1
1.95275804868198 1
1.84070073097458 1
2.38174670606402 1
1.38195266512189 0
1.94547322387994 1
2.10016287330247 1
2.10313885729892 1
1.86759323932546 1
2.36049606815546 1
1.95526573095515 1
2.08386907984441 1
1.24169451312761 0
1.65982656308642 1
2.2089956168093 1
2.31668379168858 1
2.09341269222775 1
2.22706559321983 1
2.19983702571423 1
2.09833933819421 1
1.34901227260321 1
1.8473265030005 1
1.95012020505809 1
1.91040948872978 1
2.33776969489166 1
1.51706625311901 0
1.84714598692808 1
2.10024278648506 1
1.77572200713552 1
2.00252034024886 1
1.70456471089853 1
1.83858408355194 1
2.20472307167853 1
1.93144289693658 1
2.26917315661692 1
1.51819571669369 0
1.67436444491559 1
2.51749530761179 1
2.29257924725622 1
2.31121502912764 1
2.75247514705264 0
2.26372835805543 1
2.06613048444335 1
1.91453534020342 1
2.36505096081667 1
2.30652486415605 1
2.18290443385965 1
1.95185218039028 1
1.94315523840857 1
2.47810224278192 1
2.34025092615731 1
2.11650868030832 1
1.76467135307067 1
1.77409384008615 1
1.94521838566788 1
1.78475080058465 1
1.64877402425583 1
1.97604803642575 1
2.78533969237096 0
2.07880004323277 1
1.74660314259514 1
1.77899626628318 1
1.67496173959558 1
2.39717083507518 1
1.75565513815746 1
1.2483402727139 0
2.27303873509736 1
2.25240582885109 1
1.4228604705645 1
2.12293991908554 1
2.04488966500703 1
2.2132450687532 1
2.09766003276179 1
2.07104645723169 1
1.84066921996157 1
2.38173233822044 1
1.82807330083863 1
1.85314424306259 1
2.01394091399788 1
1.98227558357397 1
2.57133094107498 1
1.92422963864478 1
1.82744754936027 1
1.73257245392883 1
2.30009143177308 1
1.44343501988348 0
1.68069274354415 1
1.70272326119885 1
1.90382761296365 1
1.66845420347349 1
1.8275850444229 1
1.99844174202398 1
2.01258516623743 1
2.49161664832994 0
2.12038651358503 1
2.19991481770344 1
2.09682942717545 1
1.6897024355412 1
1.97443881586148 1
2.21143725220313 1
1.9547790582192 1
1.8399890862265 1
2.8117663266422 0
1.83089206954826 1
1.69992870818758 1
1.88941013212937 1
2.3909723662588 1
2.2009275870148 1
2.32497252335386 1
1.6746920176156 1
1.74902349918733 1
1.66791367336778 1
2.1235757524662 1
2.27742080955674 1
2.56379316351149 1
1.94487755942985 1
2.50286156427058 1
1.59853771472051 1
2.5605548930801 0
2.17027055000786 1
1.98382919298119 1
2.16135879687003 1
2.46877224082568 1
2.14363661127295 1
2.08711460174995 1
2.44453484384546 1
1.80569457106302 1
1.86589366199974 1
1.82778932296465 1
2.03212552264438 1
2.21383282509579 1
2.08444572373192 1
2.39201549743135 1
2.19560351771558 1
1.55245828530552 1
2.02760276223471 1
2.04418374459601 1
2.24617176195329 1
1.48357988524628 1
1.74463404291017 1
2.23947375321596 1
1.72670799512713 1
2.09964062798528 1
1.4974191364453 1
2.03145719415324 1
2.33467831846428 0
1.7203975711181 1
2.09480004452479 1
1.7378675793825 1
2.18112041211887 1
1.89455632816558 1
2.12218803314586 1
1.71649240279107 1
1.50448658713006 1
2.50647362709301 1
1.75793955367196 1
2.26909392911142 1
2.0599002102488 1
2.14500344123605 1
2.25555243925122 1
1.72643509413584 1
1.859124962392 1
2.49852659959989 1
1.94527812499338 1
2.04081076644564 1
1.86565588926176 1
2.32245512646345 1
1.60466391400504 0
2.17831846141022 1
2.01254049163216 1
2.17955004637445 1
2.10140676455427 1
1.73501412362374 1
2.28419224619669 1
2.3273801195102 1
1.3230564333756 0
2.64971134501006 0
1.55788622631147 1
2.10843930095791 1
2.28924185724781 1
2.22751563314512 1
1.73430589885297 1
2.12133961187037 1
2.48290011903465 0
1.88120131685883 1
2.40902124299876 1
2.85590724706385 0
1.71702376484557 1
1.93018498594622 1
2.67478340295863 0
2.17610103006934 1
1.59077159162582 1
2.33736363197827 1
2.32459125589646 1
2.09840914751096 1
2.16915837640062 1
1.95669603505007 1
2.25269631836909 1
2.46148783981758 1
2.06448810278022 1
1.84950106625484 1
1.99017727579688 1
1.76756100167067 1
2.43171408783712 1
1.41829293497484 1
1.93050868793572 1
1.88904491403438 1
1.96560632968537 1
2.09478876735466 1
1.89422219522435 1
2.17065125445066 1
1.83545908085777 1
2.38039110643338 1
1.96351582145679 1
1.937765116537 1
2.226226171425 1
2.07394069913694 1
2.15954218224002 1
1.87707353106032 1
2.23609517327786 1
1.33845234938741 0
1.93665781447222 1
1.69145641985299 1
2.08775912446076 1
2.34583959922983 1
1.81474246745038 1
2.6883291287717 0
1.928021963621 1
1.95897360356852 1
2.5523917352485 1
2.16860241784956 1
1.7406700698746 1
1.771854324278 1
1.94373813701892 1
2.0191370578989 1
1.39061880895023 0
1.47861868030973 1
1.8603875967066 1
1.81190120258042 1
1.56582499597822 1
2.18096818191529 1
2.49269312570554 0
2.395084574652 1
1.43717422264535 1
2.38611590567332 1
2.32216010876931 1
2.21621729368799 1
1.57080086871226 1
2.03459286796389 1
2.18955539880729 1
2.04203127122273 1
1.60725554942694 1
2.38740994893176 1
2.04982887086541 1
2.31806932210774 1
2.07310306384077 1
2.38588853542779 1
2.4353238441001 1
2.00657512107279 1
2.4174580099635 1
2.10187705520752 1
1.39755344948884 1
2.62226598739573 0
2.01477793292854 1
2.05380246643359 1
2.27143910472341 1
2.0487750435554 1
1.85365894293061 1
1.99668617688511 1
1.52651553608925 0
2.27639337520182 1
1.71964894156933 1
2.19389398220793 1
2.32686754706403 1
2.17823538829255 1
1.50598435816305 0
1.96922752558869 1
1.72649018418961 1
1.9602677227402 1
1.55489558886363 1
2.06412607556797 1
2.04564760630349 1
2.08152481482263 1
1.81055461268282 1
1.89744034182066 1
2.21996874708883 1
2.23858183451074 1
2.17110429255535 1
2.09591171262216 1
1.7620216543665 1
1.91510021905128 1
2.08433717484462 1
2.39824411509353 1
1.94271147126277 1
1.23335494106157 0
2.29964473937762 1
2.04410279150627 1
1.63726318374389 1
2.15309414773374 1
2.0921063049317 1
2.12210531061596 1
1.94642971954959 1
2.33437454171519 1
2.2647969623785 1
1.36507085188174 1
1.93599409379221 1
1.79254785270174 1
2.02196741174544 1
1.23151080222335 0
1.3283702068483 1
1.84102737482934 1
1.72695530137949 1
2.34419547303643 1
2.2260921653617 1
1.35605212591226 0
1.53729620629112 1
1.61138292963782 1
1.69687209950082 1
2.2137829632937 1
2.62332538122688 0
1.80429243061831 1
1.27746558396215 1
2.23472365464947 1
1.89815682906951 1
1.76616195524206 1
2.49382831433192 1
1.8006214091105 1
1.93482430894138 1
2.21366755132763 1
1.769599583415 1
2.37035121142582 1
2.04548006569676 1
1.94979433049931 1
1.95260147663711 1
1.93609407799654 1
2.24714170483822 1
2.2251245515906 1
2.06104782258354 1
2.17943243808654 1
1.72037169791415 1
1.8227432822304 1
2.26584819113004 1
1.63678052863294 1
1.93430961475144 1
2.26126289206217 1
1.69199960247147 1
1.95681745510299 1
1.97836787703934 1
2.12085026054546 1
2.38829344306717 1
1.9038595518459 1
1.28762557531924 1
2.45232100963865 1
1.88493340291947 1
1.83884249874204 1
2.05308129894563 1
1.81432371886306 1
1.79230867143565 1
1.63992166002512 1
2.04429063338608 1
2.50136754983385 1
2.10176506862493 1
2.46051040040389 1
1.67530058829336 1
1.7027142445009 1
2.24508942652598 1
1.86366770192201 1
2.14783969797718 1
1.94259411217274 1
1.84841081111204 1
2.23003010626275 1
1.85222884425357 1
1.55965128040722 1
2.1503481688516 1
2.02270213348382 1
2.10337314741383 1
1.93999505859707 1
1.40546965691806 0
1.89715514749869 1
2.12787333328825 1
2.03747383519623 1
1.81951121425324 1
2.01292979812501 1
2.26963207768606 1
1.99701415787808 1
2.2097886687194 1
2.59417397782896 1
2.46847935963126 0
2.13310387334258 1
1.86799133598226 1
2.13040121250301 1
1.99450079405001 1
1.97524719512875 1
1.93733582380922 1
1.99507893354475 1
1.80585215972461 1
2.19079107491129 1
2.16235663001714 1
2.07776192363966 1
2.32176220741137 1
2.11240638656578 1
1.87410929103405 1
1.47999989997584 1
2.19063561809866 1
1.85530198610483 1
1.99712218576823 1
2.4138031235712 1
2.47185560721229 0
2.22027957791695 1
2.50327804541003 1
1.24046454488299 0
2.56771862545993 0
2.16348046273325 1
1.54850330985812 1
2.25358172433681 1
2.50185104165925 1
2.18632693860743 1
1.6133611497383 1
2.14484615169401 1
2.60152995876984 1
2.61250334632272 1
2.09646486032737 1
1.62033247738298 1
1.94918288614256 1
2.64768663822659 1
1.70375663349326 1
2.36294047511406 1
1.525595794996 0
2.16128873130226 1
2.09215126696185 1
1.7303605921886 1
2.05580029682172 1
2.47609872520345 0
1.9761221115205 1
2.14964399156695 1
1.86211540155771 1
2.19077108161595 1
1.74952107781378 1
1.7759606996843 1
1.85543778426081 1
1.79131113667045 1
2.13686910246071 1
2.29905650569665 1
1.86930720775426 1
1.63968448017841 1
2.74031138016077 0
2.33015095533345 1
2.34634673433557 1
2.39838697898404 1
1.92005471782171 1
2.46329523137621 0
2.42696242611526 1
1.47639316408458 1
1.74277336771375 1
2.23138012670368 1
1.94896618388372 1
2.01577374411689 1
2.22611916565219 1
1.87427824318122 1
2.08599740000294 1
2.77441814482356 0
2.19350892828182 1
1.70425730543432 1
2.32873620937573 1
1.57763456053053 1
1.9689702583199 1
2.49811544745942 1
1.8231076702127 1
2.08100001315487 1
1.99099545871322 1
2.18435628917625 1
1.78120446308341 1
2.22670336898359 1
1.96523663573634 1
2.08638889073198 1
2.34864319085603 1
1.77587412348235 1
2.09752270508684 1
1.70226177313787 1
2.15175474160872 1
1.87967853101764 1
2.07409654485085 1
2.33199114622919 1
1.69600734742086 1
2.15159113492694 1
1.84460540381691 1
3.05414637312836 0
2.29497497969627 1
1.93054066979667 1
2.92772508439512 0
2.24181157300597 1
1.36188057210873 0
2.08480074883981 1
2.28458594305494 1
1.708214209336 1
1.97655640353592 1
2.04910820165163 1
1.92726104525667 1
2.26707477320972 1
1.41760213087012 1
1.94633586917269 1
2.06226836023528 1
2.15811199647955 1
2.84465735569598 0
1.77316640580769 1
2.01133776019706 1
1.75957726971336 1
2.57201733018974 1
2.18134215413277 1
2.2567770249129 1
2.61387544267643 0
2.03688178067921 1
2.22695941200902 1
2.12826989442414 1
2.07820743400893 1
2.03216708307531 1
2.24133404991377 1
1.27627502458285 0
2.10805914957411 1
2.5787204845183 0
2.26223040217458 1
1.87838816922518 1
2.23436146312499 1
3.06880211890321 0
2.10568173594556 1
2.16362825474653 1
1.73327953142178 1
1.91232759460752 1
1.58633848278572 1
1.99344920900044 1
2.05526763466533 1
2.19611249697532 1
2.09731249427519 1
1.58388158395943 1
2.03076536045513 1
1.78591255739578 1
1.81708471780232 1
1.80732586656655 1
2.06071836727765 1
2.11134804941002 1
1.42740102642859 0
2.33673826003856 1
2.10843870794599 1
1.65786397917253 1
2.4440939467571 0
1.43408020275978 1
2.70902482141621 1
2.14813054962408 1
1.78729258952457 1
1.12208285409221 0
2.04013268938841 1
1.69707532546605 1
1.98578441440506 1
1.30785200980575 0
1.66623156128122 1
1.90571797995835 1
1.59124736080409 1
2.16474908085602 1
2.53713748715039 0
2.11201290394825 1
1.67771838070426 1
1.95837478591119 1
2.14882211835711 1
2.02957266442051 1
1.99013540694571 1
1.11112918437023 0
2.33039219525635 1
1.99499667502712 1
2.28391809903292 1
1.69697600628551 1
1.93716487379551 1
1.77004471490309 1
2.67666443819094 1
1.42445228629184 1
2.00543718060186 1
2.00046370111179 1
1.97336127998238 1
1.45366327188658 0
2.09246998936737 1
2.07508344081972 1
1.83611732121563 1
1.81470015383214 1
1.95785020059786 1
1.92203036076534 1
1.9490306287184 1
1.93697916107073 1
1.97444796237326 1
1.71835422596254 1
2.22175683869867 1
1.62672741404403 1
1.73203558043859 1
1.99638691250836 1
1.23972856093378 1
1.78424792591893 1
1.6881161467844 1
1.56472735636709 0
1.48520035389398 1
2.02114327642605 1
1.43596436971423 1
1.64253795102298 1
2.24372089903542 1
1.47903611188975 0
2.02853357162603 1
1.93957096928746 1
2.08134944613194 1
1.9961841876106 1
1.98511018270852 1
2.30452682214376 1
1.98672345980846 1
1.86860794199592 1
1.67934161535725 1
1.98980457690597 1
1.88577335946092 1
2.31239184103601 1
2.00045405321506 1
1.84427512366126 1
1.90099427389693 1
1.47633005744531 1
1.95290479879839 1
2.08233254492049 1
2.00993295314237 1
1.79745279298753 1
2.07030379576201 1
2.17218680749578 1
2.37097795691064 0
2.58013009986063 0
1.70116877599386 1
1.98988583925122 1
1.78081734706713 1
1.75630061957941 1
2.49643165275957 0
1.64907942683058 1
1.74622996283131 1
1.65431862837465 1
1.11404915917697 0
2.44233277817206 0
2.28968598283797 1
1.78782666811088 1
1.84004137863054 1
1.48356718778726 1
1.97812780252218 1
2.41177570235443 1
1.86030262548194 1
2.35246412298935 1
1.66274818452482 1
2.39555854231341 1
1.67431760410364 1
2.23312021991423 1
2.12777114681148 1
1.88227209579978 1
2.51601577290521 1
2.13756431846472 1
2.11933947906644 1
1.48982893093158 1
1.99417000192876 1
1.99722134143019 1
1.53518059272637 0
2.07255344085113 1
1.99755927231812 1
1.48353365336652 0
2.12886294491316 1
2.23610026908523 1
1.83759878560281 1
1.89565680832384 1
1.51568318271014 1
1.46737043498159 0
2.3592464685473 1
2.40041499999203 0
1.76140804328065 1
2.32615431298697 1
2.1274209248032 1
1.70538803720762 1
2.50363519451858 1
1.43424677795701 0
1.51142265395137 0
1.53760189521916 1
1.56882053418418 1
2.06372260307042 1
2.22790938501503 1
2.14325536135801 1
1.92137019231843 1
1.63685812560657 1
1.52148456195419 1
2.42969959694599 1
1.78131152276638 1
1.79991744933109 1
1.8341971677654 1
2.34531761518025 1
2.07452451597281 1
2.19157865073096 1
2.66162046119154 1
2.27350658600968 1
1.98970853037392 1
2.31148079329291 1
2.15706711259628 1
1.78693750059672 1
1.47840912784829 1
2.00448533384375 1
1.87111898353783 1
2.01133588184203 1
2.33698376016692 1
1.77780184921013 1
2.12986816606639 1
1.75756699813646 1
1.93384279637249 1
1.546494579763 1
2.03948538529108 1
2.04983672085405 1
1.26814018358206 0
2.11108492248803 1
2.24353141661141 1
2.38779644125498 1
2.18877773179867 1
1.69183723655905 1
2.08928693340412 1
1.94802005330157 1
2.35523371108056 1
1.81661939219207 1
1.97032441393244 1
2.03214374941951 1
2.37359248240389 1
1.59156904458972 1
1.81960016329475 1
1.73839946986978 1
2.10316263980411 1
2.06207679580849 1
2.05547260128941 1
2.15987720152968 1
1.40245804265802 0
2.16334248396685 1
2.25199634881512 1
2.26483817603821 1
2.24337300580098 1
1.47668182867659 1
1.91455069375962 1
1.65162875694513 1
1.93689205896877 1
2.19526036058218 1
2.44912524297046 1
2.64941959610578 1
1.89920856591079 1
2.08878897672412 1
1.8908870576656 1
2.06179176494416 1
2.19192779787173 1
2.06171755337965 1
1.66988712483331 1
1.78562404561835 1
1.30319140153817 0
2.55157531731722 1
1.51094883154315 0
2.27916486410856 1
2.05462510762754 1
2.20711245313613 1
1.71250135905674 1
1.80877902045905 1
1.88987802405118 1
2.26389689797038 1
2.05402861877055 1
1.59999075953676 1
2.04184804689654 1
1.92007629052917 1
1.85435112428932 1
2.12241915616287 1
1.78699505938456 1
1.86694910747605 1
1.96950814061892 1
2.01030876710705 1
1.7358277347682 1
1.96619086200423 1
2.20961333968108 1
2.14962334196117 1
1.11867043028002 0
1.90422892947959 1
1.52692276358524 0
1.46887889997767 1
2.08088605574789 1
2.04719944356632 1
2.0281954907233 1
2.05469097634446 1
2.58746133563404 1
2.21790234465083 1
2.13395996971519 1
1.72217751566939 1
1.93992423432157 1
1.67851371367578 1
1.87936032024714 1
2.30243973014278 1
2.59488542685228 1
2.04629216473419 1
2.11896604436892 1
2.02371794973049 1
2.11655898783446 1
2.01497098016516 1
1.49471366257741 0
1.54104760015475 1
2.67628105418274 0
2.18908816886337 1
1.85623464241363 1
2.12693749116042 1
1.86687464955866 1
2.00953773724397 1
2.48324431516189 1
1.35795817295642 1
2.44927187533822 1
2.0282530602249 1
1.3297649033093 1
1.75764119222884 1
2.31483876165614 1
1.48320877242588 1
1.93351296133586 1
2.01430478394452 1
2.27462503183441 1
1.55450176280611 1
1.96648145873998 1
2.32072549315929 1
1.92346795186161 1
2.04445220882741 1
2.05163186218334 1
1.67705094592217 1
2.05013860677821 1
2.01739852989086 1
2.34596129066834 1
2.30639176489713 1
2.08541957582531 1
2.34843378690909 0
2.38291930959652 1
2.71536964525874 0
2.00966331075621 1
2.08024893141785 1
2.25025211088249 1
2.21488060640428 1
1.57603426565587 1
1.74406136475445 1
2.33079740203948 1
1.67089536884237 1
1.95246072399305 1
2.39592097187654 1
1.84811609970137 1
2.19683636203534 1
2.38649404388572 1
2.05060015678868 1
2.4842345699062 1
1.75128247108406 1
2.3835104628143 0
2.53000661021407 1
2.43320199158061 0
1.05347916295279 0
1.35662378400993 0
2.18800017543021 1
1.92111102307837 1
1.99138843645834 1
1.86057977941801 1
1.86079045614359 1
1.60023592145565 1
1.99730184143674 1
1.67489609963709 1
2.07445819109284 1
2.32850433871251 1
1.43834986012828 0
1.74430482435111 1
1.84592557717816 1
2.02650369872521 1
2.19126040009238 1
1.68031306477471 1
2.08489048011966 1
2.05464883556093 1
2.52916942244511 1
1.77864866293332 1
1.49611479153075 1
2.60883035529598 0
1.90666246602163 1
1.99151440104902 1
1.68206341826981 1
1.88404741278816 1
2.36530828538721 1
2.01498486184577 1
1.85514888229876 1
2.35576384485149 1
2.20304496628121 1
2.26622135368515 1
1.94021993608931 1
2.02045106330823 1
1.66910143343997 1
2.31766204580959 0
2.01240296101661 1
1.56846210339188 1
1.84443025566461 1
1.72243690230029 1
2.01550509408722 1
2.4548907528246 1
2.06410713192677 1
1.74431932313781 1
2.09609235890253 1
1.59593150491646 1
1.76806842490459 1
2.00824954873311 1
2.06319941738861 1
1.90608597924219 1
2.47629898337619 1
2.32011650903961 1
2.2363781709148 1
2.50819770221798 1
2.18280275476876 1
2.22154667857889 1
2.15172948440945 1
2.20142827563536 1
2.03040549837366 1
2.18979688427578 1
1.65684681162455 1
2.33956007308779 1
1.90496296368595 1
1.88587130199282 1
2.38015586233181 1
2.22556909146522 1
1.91221525425705 1
2.01283700191219 1
2.15677289951951 1
2.18077307841726 1
1.86429912138751 1
1.95015068622747 1
2.31999598161026 1
2.04286246553108 1
1.32388471363108 0
1.86719252942005 1
2.0463514561351 1
2.65493707071548 0
2.08371224367275 1
1.49395039456066 0
2.18578009536211 1
1.93080035876834 1
1.62320335706325 1
2.38216746757863 1
1.88699185472208 1
2.07740925593565 1
2.14683353489581 1
1.68875075536308 1
2.03599660430598 1
2.30550382282009 1
1.72296901923614 1
2.54980837356738 1
2.03925589661783 1
1.79561007222732 1
2.47639821852003 1
1.54295686975053 1
2.47264842722516 1
1.98521908273646 1
1.5982088178002 1
1.9537898527064 1
1.56880318710681 1
1.98671073026604 1
2.51333416838163 0
1.988958541146 1
2.21046438051413 1
2.00344316630742 1
2.22347997821422 1
2.29893161343922 1
1.69601818609125 1
2.07363441746087 1
1.92817304400989 1
1.86756623920001 1
1.85077773660133 1
1.91149390332424 1
1.90855424362342 1
1.92999086100689 1
1.65567957611992 1
1.68766021825592 1
2.19066022605686 1
1.68892816233064 1
2.09399583071127 1
2.11844100178423 1
1.77454623650919 1
2.43884170381785 1
2.06796775117657 1
1.71571016839102 1
1.69157228655482 1
1.76473900166008 1
2.29396326720589 1
2.45246187558407 0
2.80493472891467 0
1.78601375871227 1
2.09861349109876 1
2.35789612542765 1
2.26225664473267 1
1.84741876906709 1
1.8905765713081 1
1.46716469105351 1
2.16935948036707 1
2.48107140327865 1
2.19302350561145 1
2.00811199610104 1
2.23324283491137 1
1.96237935908314 1
1.92706759281921 1
2.43026102648571 1
1.41884501184428 1
2.15677132953786 1
2.09131993678818 1
2.20023101228365 1
1.93271681757591 1
2.27654232236478 1
1.61988449454962 1
1.99372496694885 1
1.49000245536621 0
2.25514759219753 1
1.35079041099322 0
1.59325902076499 1
2.37316613161315 1
1.75492502074767 1
1.37814140052761 0
2.22432837416576 1
2.17200674493807 1
2.21591205361669 1
1.87660348283054 1
2.10173089477905 1
2.34692013442885 1
1.95897650535536 1
2.08661496761914 1
2.13258949825099 1
2.57361191886153 0
1.93511497499551 1
1.8569558820259 1
1.77639761849028 1
2.00020587822504 1
1.91911142458587 1
1.99893917224711 1
2.28295604030887 1
1.65282741477232 1
1.55539533114475 0
1.86606060464681 1
1.72826430835125 1
1.87832848156216 1
2.51603774168432 0
2.29507843395944 1
2.02709017888432 1
1.85043586459606 1
1.69998657409353 1
2.12997813216556 1
1.97464193322566 1
2.18916457496535 1
1.72362924499875 1
2.35578171535947 1
1.77028787858897 1
1.4294543585082 1
1.24131521561241 1
2.26473509590529 1
1.88252518063838 1
2.15239781405413 1
1.85008489173019 1
2.0674209795172 1
2.00892298366751 1
1.69386702754679 1
2.18887231747584 1
2.227933483469 1
2.40682819924525 1
1.97829457097352 1
1.43357233232019 0
1.95764884828117 1
1.96047359579691 1
2.06300635370731 1
2.27295554952828 1
1.85894611019622 1
2.20560764298674 1
2.28911015415821 1
1.82448219952234 1
1.85044194830303 1
2.20259636438804 1
2.15890547860176 1
2.30515173818297 1
1.88784576883116 1
1.81199535238123 1
1.96896160145761 1
2.2087200872271 1
1.54119339192481 1
1.91162574762964 1
1.79317627205657 1
2.28034958548924 1
2.14520195841145 1
1.85187229496914 1
1.75507538063892 1
2.2855171144534 1
2.41203520021833 1
2.22630416745783 1
1.32021292083333 0
1.70399830673227 1
2.12271379486573 1
2.00966357730376 1
2.07102084361865 1
1.39135144917075 0
1.1967842524838 0
1.84606160975598 1
1.95339824047268 1
1.58742776591206 0
2.19465224276058 1
2.16048869384654 1
2.28299845353491 1
1.71847178938333 1
1.69386692251169 1
2.43633158008612 1
2.27595040803092 1
1.65793266225443 1
2.38242062042806 1
2.09810320302527 1
2.16369975005687 1
2.28167628033435 1
2.46915599879796 1
2.27569676562358 1
1.6163862131525 1
1.91175370832372 1
1.87203528828361 1
1.61862916094156 1
2.2278414926121 1
1.95458202686992 1
2.26829998095787 1
1.83458018068388 1
2.05328626659468 1
1.75446388736837 1
2.24156733077107 1
1.91150411686906 1
1.86727166386856 1
1.82689912242904 1
1.73307381467253 1
2.34029622012177 1
1.49891545471526 1
1.63824430963255 1
2.00205792316558 1
1.83453417053957 1
1.96429610221776 1
1.98616307519455 1
2.52746701409648 0
3.15366369615499 0
2.16686292962076 1
2.06204073275275 1
1.61543838337459 1
2.58172313667446 1
1.77863083884125 1
2.06949590491684 1
1.99403379189633 1
2.14916811177974 1
1.90521669014263 1
2.07076029507692 1
2.7371659416136 0
1.18990865069901 0
2.50253064162194 0
2.16854109118438 1
2.08441591278584 1
2.08169592214556 1
1.64326399260657 1
2.00860292070017 1
1.66638571968378 1
1.73879885092165 1
1.99905416101222 1
1.62703976335432 1
1.91123365160659 1
1.23553900631217 0
2.3414456915051 1
1.68573281025276 1
1.90417274547797 1
2.05801736251274 1
1.68351112380211 1
2.26823956080958 1
2.13804967720118 1
1.83554261258186 1
1.78134530637618 1
2.61756635667721 0
1.66422280899674 1
1.80328061061376 1
1.85922422966872 1
2.12661619166843 1
1.86651948536413 1
2.34147924757674 1
1.65966072329696 1
2.03781630266221 1
1.85755749362448 1
2.08492582046487 1
2.22880971119436 1
1.98894083439085 1
1.56842651337162 1
1.4119971397489 1
1.85996846156559 1
1.50377596019253 0
1.76933337783996 1
2.00783476671756 1
1.52070637433399 1
2.44111709715181 1
2.18577608953725 1
1.6486779243915 1
1.95382547836538 1
1.83985622157461 1
1.32533376059172 0
1.73596459197468 1
1.7988702087637 1
1.96935633710287 1
2.37689155617265 1
2.15656803973319 1
2.37839541213682 1
2.57006475257581 0
1.88546969782301 1
2.3705565789289 1
2.1814815146808 1
2.18428646870237 1
1.67974968029079 1
1.65582673455795 1
2.38088698497937 1
1.70537608294846 1
2.42190224497161 1
2.04292889257042 1
1.90050539647053 1
2.0926041321275 1
1.66807021535049 1
2.24803888437242 1
1.9720795426533 1
1.63773537196206 1
1.7081085824442 1
1.70278709656724 1
2.24574150528515 1
1.66661217382613 1
2.56703181632021 0
2.21118113699282 1
1.31658791555284 0
1.74868177155634 1
1.53223437757823 1
2.44762685488386 1
2.11215762980305 1
2.10689998859975 1
1.85774285662918 1
1.51219741627572 0
1.72412497379279 1
1.98252673468396 1
2.36599382406909 0
2.53625015507169 1
2.08928661828251 1
1.94420268566221 1
2.03092402823094 1
2.34180506265419 1
2.65828962407116 0
1.80443720486933 1
2.09076141718646 1
1.41375647479132 1
1.77713017542231 1
1.82365076988713 1
1.83689309278624 1
1.90529376065328 1
2.31822987909064 1
2.27967773486539 1
2.06013434083383 1
2.15130317253388 1
2.15969544920344 1
2.08294831584426 1
2.37510777500903 1
1.78300368591423 1
1.73496846445857 1
2.17398781318333 1
1.71008559607033 1
2.34386399579525 1
1.70194077927815 1
2.29617361343727 1
1.85522274592093 1
2.26664417754933 1
2.50844656341848 1
2.00246503383792 1
2.14322036434435 1
2.06470827787115 1
2.12537071696522 1
2.04378808494028 1
2.19903517338097 1
1.65137244115179 1
1.6506754985992 1
2.19993391650015 1
1.41402811189961 0
2.09578959407753 1
2.31774345137577 1
1.74434694033785 1
2.32040212986368 1
1.70462876772959 1
1.11122032907766 0
1.95585275530387 1
1.79137040460216 1
2.32968379584636 1
1.74104624935199 1
1.90134278911395 1
2.3570471099485 1
1.9082997007805 1
2.18744075059309 1
2.01833471791626 1
2.07882923921278 1
2.08593687587851 1
2.15309324927482 1
1.38194696181693 0
1.57891070613984 1
1.68569604422444 1
1.80908694745146 1
1.3794457160188 1
2.16342392418823 1
2.14572920372637 1
1.97278064035634 1
2.07716345371487 1
1.92242693204427 1
2.09806955118023 1
2.01522863666825 1
1.96230317974437 1
1.68220121458689 1
1.60490466424772 1
2.30463890406531 1
1.90274303021762 1
1.58994150794815 1
1.7136779447368 1
2.39274246346267 0
2.13512387117536 1
1.73103953384008 1
2.27135012681605 1
2.59703941172566 1
2.37294631781802 1
2.25654866770642 1
2.11033694214598 1
1.73753448992543 1
2.30266741709111 1
1.94514035969 1
1.94912752106188 1
1.51441215368459 0
2.21486601840961 1
2.02255685874453 1
2.01827143205373 1
2.11161133718438 1
1.84625085920957 1
1.96095888203964 1
1.38942817821432 0
1.71555671503018 1
1.73474461053299 1
1.96341987328402 1
2.39751581617208 1
1.56731562369183 1
2.25062724681346 1
1.71928007407285 1
1.44239063280443 0
2.33844096848573 1
1.96607479928237 1
1.5892488306057 1
1.76287709731525 1
2.22412437003102 1
2.27641491581414 1
1.91361435662335 1
1.45052699061139 1
1.97730733269584 1
1.71960098899436 1
1.82335876872179 1
1.91373584889474 1
2.81684786578238 0
1.87428837412873 1
1.76972681627986 1
2.40234670389431 1
2.04018085224614 1
1.91556692160964 1
1.71500234586657 1
1.81933195655791 1
2.39659698903771 1
2.16156564836484 1
2.09292833455687 1
1.85128133058367 1
1.40878869455023 0
1.72603934932724 1
2.27736334794805 1
2.71129728365301 0
1.95956951679641 1
2.70770536833523 1
2.23245449598001 1
2.56081226861523 0
1.73544330035268 1
1.95022440469639 1
1.79901688169819 1
2.11128424705461 1
1.19506049791287 1
2.01145474549618 1
1.66704366598195 1
1.62530825031628 1
2.33112981985535 1
2.50938119581385 0
1.90800275358869 1
1.99014403098181 1
2.29273486870837 1
1.85596072658783 1
2.47098011604434 1
2.25511768198739 1
2.05531985660061 1
2.29022594425976 1
2.40476238291077 1
2.24836197156314 1
1.9929122792549 1
2.09329028713742 1
1.69151380224626 1
2.86651886464832 0
1.83987953277501 1
2.30581354152204 1
2.1442693028528 1
1.80434178947602 1
1.41563339130386 1
1.97526995183409 1
2.35311579211817 1
2.33976102438252 1
1.97660428745794 1
2.35846466229737 1
1.76990036576909 1
2.25862233811111 1
1.8828120390486 1
1.92211786385245 1
2.67795883910066 0
2.50890978325805 1
1.86411391173342 1
2.52259326879685 0
1.9474178982082 1
2.72545739259612 1
2.15129730102707 1
1.79481388114191 1
1.97214706147053 1
2.34872530072684 1
2.21798853994877 1
1.2372456630141 0
2.21466567952249 1
1.82725922127791 1
2.05069739038207 1
1.60415552281795 1
2.11244148983996 1
1.97630237528605 1
2.16064399210907 1
1.85152375095476 1
2.11932406421033 1
2.12785219867149 1
1.89494651535152 1
1.7990180700475 1
2.33006548449729 1
2.1355668088019 1
2.25387415353012 1
1.79038860044722 1
1.73049896287724 1
2.24845273643548 1
2.00025179406116 1
2.48750757249892 1
1.18905632810133 1
2.03575919194115 1
2.65830838926518 0
2.32354882547509 1
2.32029507439925 1
1.25798105078647 0
1.97957962558566 1
2.39161757659463 1
1.49380054469953 1
1.82205114117385 1
1.71086502616272 1
1.98197803822778 1
1.8073103303027 1
2.27626630131598 1
1.69996449452099 1
2.03388785880874 1
2.66074734049908 1
1.92135379309631 1
1.51059639648407 1
1.82493676177856 1
1.9044386844426 1
1.87662624056084 1
1.97401023596745 1
1.36819349988477 0
1.95362352325578 1
1.46007351543652 1
2.19152998716489 1
2.2529651839104 1
2.12310997753109 1
2.05631906351207 1
1.92606819204911 1
2.2406536086498 1
2.57572179985855 1
2.0161986141375 1
1.765600126983 1
1.80485767308133 1
1.98615884705572 1
2.42091574540293 1
1.77395627204887 1
1.82137865347742 1
1.61017816336442 1
1.90294013461677 1
2.0642622548452 1
1.91407139424998 1
1.3237776542966 0
1.74769962044043 1
2.03533195558794 1
2.11841259827914 1
1.99122652100062 1
1.70418132609715 1
1.51946242364667 1
1.39657608550844 0
1.80450268044442 1
1.85238792485616 1
2.13557230195647 1
1.93323648222278 1
2.11367780831885 1
1.51656137230227 1
2.67173336804577 0
1.69706254489852 1
1.85055083439864 1
1.98060467432363 1
2.41711486303036 1
1.7908743739903 1
1.85025395118795 1
1.97114017391523 1
1.92157257156915 1
2.10547277454365 1
1.74043945030596 1
1.67733862309876 1
2.09563356364353 1
1.82963742556663 1
1.57375384054824 1
1.73821354930367 1
1.79736696797125 1
1.73221569381235 1
2.40515085650073 0
2.36772703817864 1
1.75951933549712 1
2.12793950682347 1
1.77058302169954 1
1.62686091426291 1
1.67275617329063 1
1.98539466481347 1
1.73409555395396 1
2.1107060286505 1
2.11466869439465 1
1.72631536987168 1
1.81783249447176 1
2.3784048458595 1
1.86328663583223 1
2.1036188284892 1
1.8468830245032 1
2.02172381657648 1
2.48665251386156 0
2.20612763496275 1
2.36138439054215 1
2.68455367199425 1
1.94988745105552 1
1.98931760205686 1
2.03151851392577 1
1.80119834115464 1
1.69016016321035 1
1.87289269874739 1
1.73822022344297 1
2.10567025965032 1
2.12338117291929 1
2.23277602507981 1
1.90387990018214 1
1.87303130637979 1
1.95476775862867 1
1.96262230272996 1
1.64138154296915 1
2.0791216978293 1
1.92863151323791 1
1.80746783029773 1
1.96448975478864 1
2.25965674158331 1
2.00377434648181 1
2.55561194245384 0
1.70035990058377 1
2.4416255444194 1
1.44087597161327 1
2.48774061920761 1
1.9575306020267 1
1.90766093744993 1
2.41734859782196 1
1.76423103560044 1
1.98313914388701 1
1.41603038359085 1
2.06596259214743 1
1.98270725970326 1
2.07322954808071 1
1.51569330980896 1
1.96057937863433 1
2.1048730653296 1
1.8544741206334 1
2.0530391121264 1
1.96298114831707 1
2.10467648868611 1
1.68956025979583 1
2.27576595628011 1
2.14009271060429 1
2.85939545533462 1
2.21284234972824 1
2.52193594494316 0
1.28287337636633 0
1.65334165025243 1
1.7309270759026 1
2.65492506446996 1
2.4010535667971 1
2.00503560191218 1
2.04180094119864 1
1.53833674581424 1
1.86907412218024 1
2.14934503830136 1
2.056220331774 1
1.94850061826495 1
1.8184120545773 1
2.17197353860833 1
2.04704326055727 1
1.73489776352436 1
2.35241148835652 1
1.34695329497127 0
1.66136773232815 1
2.03149612911413 1
1.9917305122668 1
1.89378302061568 1
2.46331862509682 1
2.62082657427536 0
1.69992135441285 1
2.35228739484025 1
1.31562211119926 1
1.64769056103137 1
1.92573689963529 1
2.04706549422376 1
2.20643826495694 1
2.37441262320876 1
1.88194019733346 1
2.33976726428389 1
1.76896834690508 1
1.85178394715624 1
2.37915609059564 1
1.74933229527005 1
2.55913223822941 1
2.31702681388783 1
1.58384108257201 1
2.50578137526337 0
1.95731933740427 1
1.54789809458989 1
1.87530889770734 1
1.89268530372917 1
2.32137462206126 1
2.0687734472691 1
2.25679201005184 1
2.29213222156105 1
1.94017050477286 1
1.90796201293997 1
1.94201922714663 1
1.6715259521771 1
2.92319965172335 0
1.95316835558758 1
2.52885666365786 1
1.85404534608758 1
1.54493016158952 1
1.77354816064902 1
2.10350363181694 1
2.13525849127744 1
1.43403012765494 1
2.94650486772135 0
2.14925507707945 1
1.84794827146036 1
2.51750758492159 0
1.85718277164529 1
1.82323250132157 1
1.76539562344247 1
1.74333688209112 1
1.72660381591244 1
2.18378312603451 1
1.85888787921499 1
1.65727286693766 1
1.86859409006229 1
2.37437066231911 1
1.27380255904322 0
1.64561759512298 1
1.29940915479181 0
2.03411982580114 1
2.21214756309518 1
1.64275584376764 1
1.76775265994768 1
2.19314018950249 1
2.05209150847804 1
1.51703959572221 1
2.08919645396731 1
2.18241392676712 1
2.12567052619394 1
2.00090830497411 1
1.97431280205465 1
1.86658180537323 1
1.98897651801353 1
1.81666259456178 1
1.5592609503097 1
2.27745432492452 1
2.35481207504774 1
1.73021211315195 1
2.07906484945096 1
2.05338155200481 1
1.95400863787492 1
2.09225197716147 1
2.12383935834075 1
2.68317066867835 1
2.23999989101247 1
2.42278420078191 1
1.41792160480087 0
1.62634624704509 1
2.35237598244957 1
2.29542222236458 1
2.13398881524467 1
1.83826506535174 1
2.17306272786402 1
2.08025307772398 1
2.17879962576026 1
1.99418375908104 1
2.27256782366638 1
1.77765473907595 1
1.55089400017838 1
1.79769619891939 1
1.7433533477712 1
2.40624962803755 1
2.24585697771599 1
2.13898957773006 1
1.92965165154844 1
2.07128048400538 1
2.21158865845384 1
1.86342038528506 1
1.36515000981941 0
1.87757173874743 1
2.03322880023088 1
1.88320983040498 1
2.09152199373648 1
2.03716353114552 1
1.87899817523013 1
2.07470895070731 1
1.87204788166632 1
2.14836762101873 1
2.17664220588458 1
1.69639575051519 1
2.29007371864806 1
1.9408913641996 1
2.83846943481738 0
1.70927586259175 1
2.24068625835532 1
2.54261116679809 1
1.65743499835254 1
2.08145918890403 1
1.92116803078135 1
2.27862529296798 1
1.51885765685803 1
2.16384164729384 1
1.16298678733171 0
2.31973153792808 1
2.11941866209498 1
1.63015992966923 1
1.78437927177422 1
1.72738419817919 1
1.86250393359335 1
1.66004543428503 1
1.87193678279166 1
2.4939944618167 1
2.15705386238256 1
2.39251267407144 1
1.70258162478648 1
2.29925930356742 1
2.06207497446711 1
1.80982654336531 1
1.49097645381171 1
2.33302102470967 1
1.68788105427604 1
1.66967641076703 1
1.99232876980751 1
2.1065948018408 1
2.39696881433184 1
1.72447359208921 1
2.31401551643851 1
1.38299999100871 0
2.01549055651422 1
1.78233343323723 1
1.61046026530713 1
1.72549034425567 1
1.3738196616306 0
1.60077854333168 1
1.90114683636953 1
1.75880079417649 1
2.27140894285202 1
2.17753202250617 1
2.62288869328287 1
1.79283191529521 1
1.7607469788998 1
1.58106349460445 1
2.56478328333927 0
2.26465333927383 1
2.09508963325641 1
1.60900316960692 1
1.82385998614415 1
2.00506854207961 1
2.29773893976206 1
2.14689530926178 1
1.84409265669757 1
1.7882343119258 1
1.7089053313238 1
1.89107023152777 1
2.35921153615659 1
2.33014550425324 1
1.66151883623876 1
2.13259634163244 1
2.18599955410055 1
1.76407023935603 1
1.47957743460626 0
2.56879779380549 0
2.61667429158568 0
1.6328229076836 1
1.82771584503135 1
1.99608036045447 1
1.9995960083868 1
1.59706931256446 1
2.0403617950762 1
2.46925899330589 1
2.16376225873584 1
2.48672486831391 1
1.76198594217183 1
2.28159456243034 1
1.36458171259931 0
1.93008538450001 1
1.85298861892133 1
1.7067272321154 1
2.40722672860734 1
2.26434073972684 1
1.922576227277 1
1.75733778500192 1
2.78799938382765 0
2.29763740904567 1
2.17864044320179 1
2.39770040672514 1
1.46083317317475 1
2.20457360675082 1
