# Supplementary material for: Bias caused by sampling error in meta-analysis with small sample sizes
Source: PLoS One. 2018 Sep 13;13(9):e0204056. doi: 10.1371/journal.pone.0204056 (PMC6136825; doi:10.1371/journal.pone.0204056)
Supplement: S3 File — (ZIP) [file pone.0204056.s003.zip › results N = 10 delta = 2 tau = 0.5 sz = 5-10.txt]

"dl.delta" "dl.cp"
1.5757568359397 1
2.79672979737871 1
1.96492024216695 1
1.97435849766513 1
1.93560076911536 1
2.27394166891167 1
1.68814470222582 1
1.90505266558376 1
2.18092536469238 1
2.21046424936366 1
2.77512726951329 1
3.46503604904457 1
2.75714283154681 0
0.693850980435111 1
1.68668443174049 1
1.38703911776285 1
2.45430610472161 1
3.24968734348518 0
1.69881288890276 1
2.38313542553931 1
2.24473020029745 1
1.94471899253295 1
1.86859709633136 1
1.61852681394442 1
1.50430011957435 1
1.6144642153564 1
2.1983011243052 1
2.56203166931327 1
2.45614187529823 1
1.57495513648652 1
2.40211865007385 1
2.37793549852344 1
1.99408758270288 1
1.47444244128546 1
1.5734605084454 1
1.26698928620428 1
2.15258395708086 1
0.890011615695172 1
2.25796543506033 1
2.30397818314175 1
1.92917832738988 1
1.69367786254549 1
0.777102847455288 0
1.81817525625433 1
0.92941961858356 0
1.988725462408 1
2.44396573002993 1
0.377437329334155 0
1.80195055431393 1
1.9913486120681 1
2.05747158423236 1
1.25623975926441 1
1.45775909839647 1
2.6505811784758 1
1.57901653069717 1
2.96496421982382 1
1.78439515108792 1
1.96630717439642 1
2.81010690420707 1
1.95010586963147 1
0.453007845933332 1
2.58659506733754 1
1.84088566427397 1
2.52097951601935 1
3.28987365282622 1
2.04968460058618 1
2.11810041530854 1
3.17176956240898 0
2.29052125373367 1
2.37739227295593 1
2.42487764786025 1
2.02141360555315 1
1.30429722076929 1
1.96764620597131 1
3.07389576542958 1
1.7574293507056 1
1.54466979908906 1
1.40709993076885 1
3.25411948839481 1
1.84566284166799 1
0.205637056161603 0
2.98285151798518 1
1.79630351687522 1
1.67363516298578 1
2.59534923720296 1
2.52804593925116 1
1.88099087019066 1
1.04532280282429 1
1.52644361050389 1
2.50246956029783 1
2.07058499232055 1
1.78698987718924 1
1.38600124451338 1
2.62047391212767 1
1.78806912819428 1
1.63868856806986 1
2.62616544564227 1
3.03667904691371 1
1.50218933958555 1
1.95075032926768 1
0.839244003017264 1
2.16160864953955 1
2.58612145198107 1
1.60056967953328 1
1.83877752096716 1
2.1760999844266 1
2.7662182307675 1
1.41822360963259 1
1.11292684685914 1
2.13264438659604 1
2.22174995512003 1
0.496849325217795 1
1.95842765988577 1
1.81194478068924 1
2.41840435841805 1
1.76958932401645 1
2.96203898218202 1
2.21998670058447 1
0.8483804715546 1
1.25748663755712 1
1.94520381223932 1
2.74484268462578 1
2.50387186620561 1
2.17236128563653 1
1.42217226319956 1
2.32330331097164 1
2.94952007417214 1
2.03108846316726 1
2.2979594312486 1
2.35711523841807 1
1.39129612762288 1
3.33806294895927 0
1.80569532587099 1
1.47526643179377 0
0.774587808457416 1
1.14632281038576 1
2.68954574367868 1
2.18196980701511 1
0.531430088005221 1
1.39342121518099 1
2.40364137779377 1
2.19402103568872 1
0.924657178356203 1
2.31913298511177 1
3.09674165998428 1
2.21456004558087 1
2.19214724552076 1
2.19272871000743 1
2.41061042968721 1
1.24919786251659 1
1.81111146154086 1
2.78704288628345 1
2.11457345294594 1
1.2646696780517 1
1.82249745359073 1
2.06409774713351 1
1.91333699480515 1
4.11210288022897 1
1.17585186430486 1
2.33963949787216 1
0.695652753648911 1
1.86058691683566 1
2.25089343162515 1
2.39470495932635 1
1.46912368790986 1
2.46244122775098 1
1.61150453986858 1
1.79543090100771 1
2.26459148215983 1
2.51728388634221 1
1.59146803399918 1
2.55553461339851 1
2.2280749985087 1
2.93375434686155 1
2.30643023254962 1
1.99001899640723 1
2.56519726690811 1
0.716850060784826 0
1.45467666405577 1
2.21587416134992 1
2.33436114941476 1
1.72919875705531 1
1.69696829387971 1
2.01187085327359 1
2.32109806110838 1
2.35732346208716 1
1.80548072938167 1
1.20688403563907 1
2.23866906322362 1
2.77227184363515 1
2.36907942762135 1
2.40594891575009 1
1.63026024368571 1
1.90900713836547 1
1.94607558727472 1
1.90032461618859 1
1.35138356458658 1
0.452907482766261 0
2.76107625782133 1
1.14041531267216 1
2.08928068564298 1
1.60547793227945 1
1.98078161774486 1
2.17971959861195 1
1.54387495956993 1
2.56372300893772 1
1.73424483611065 1
1.58386686037691 1
1.94076506028039 1
2.13587210516014 1
1.38231768501428 1
1.38428008476485 1
1.41965371243416 1
0.50017458089753 0
0.66501476797458 1
1.73228024512621 1
2.6574568703561 1
2.43919201438407 1
1.97085956613762 1
2.06026279598228 1
1.43683744213398 1
1.83062163235492 1
0.852480293822861 0
2.453968445841 1
1.34699170654918 1
2.54083340907745 1
3.37103840524328 0
0.417812219795501 0
1.38022572720184 1
1.11123807903923 0
3.42922767059819 0
2.51055080924405 1
1.63184455753503 1
0.459328834520287 1
2.56362234409282 1
1.62700653435759 1
2.0307989383634 1
-0.221555709304469 0
2.67560532241573 1
1.57263401432912 1
2.65983879952284 1
3.0321407072506 0
1.60076514376997 1
1.33677950965758 1
2.08503763266411 1
1.5854678720448 1
2.35810786619523 1
1.93494439137652 1
1.87862819274075 1
1.67558013036147 1
2.76360328415076 1
2.97218531357065 1
3.11604232411356 1
2.47694289393732 1
1.63670755320067 1
2.03961054997656 1
2.15509394262702 1
2.35453888529159 1
1.94805762752601 1
1.04709035406554 0
1.7745880719902 1
0.866392530319178 1
2.58304766648388 1
2.77398825069832 1
3.49801010966637 0
0.574461222185678 1
2.75127367567726 1
1.88879971754277 1
1.30207694374767 1
2.11928576720675 1
2.51261122947748 1
2.98657070776067 1
2.20307384379661 1
3.53554531140714 0
2.37407026949728 1
2.0869654605757 1
1.93710445388858 1
3.11690493633199 0
2.5400189749268 1
1.85677480128837 1
1.14392247487007 1
1.71562304735357 1
2.6616390679592 1
2.68853691098847 1
1.98328426185303 1
2.36623745458923 1
1.67982086507784 1
2.03644070873887 1
1.93370950609019 1
2.98550030121496 0
1.32657682193926 0
2.17140399502072 1
2.68120311445385 1
2.9348536627889 1
2.72356697655395 1
1.02831492724294 0
2.491158973747 1
2.89554992243831 1
2.83545495720627 1
2.45563083787718 1
2.65033370371349 1
1.44940015218657 1
1.81726849325579 1
1.83839088301411 1
1.31812553595812 1
3.04998645068302 1
1.75519859629783 1
2.08226992004647 1
1.81101207000999 1
3.08097891751523 1
1.61630270109105 1
2.80313612597712 1
2.2329475014168 1
1.21620476121573 1
2.1262120379594 1
2.6136356195537 1
1.02384988122518 0
0.724172294499063 1
2.07770850584655 1
1.89626902738324 1
1.62498109881679 1
2.55012145783529 1
1.70785813688035 1
2.61710278004387 1
2.02680671525796 1
2.50509334605228 1
3.57111148600054 1
2.18026119703473 1
2.31286229166628 1
0.992481043419029 1
2.85033513211421 1
2.54522179459226 1
1.49639149438754 1
3.17842796315729 1
2.2961985457378 1
1.23430135757708 1
3.13861411943616 1
1.98345165368803 1
2.6835065649297 1
3.57578812139266 0
1.73363487016296 1
1.3732193908707 1
0.165076245577208 0
1.47523440514053 1
2.3626979166621 1
2.71868533600983 1
1.5623020600265 1
2.12027817415996 1
1.80782060013586 1
2.34557943010651 1
1.59447424031765 1
1.16666946128554 1
1.14820193660907 1
1.78244321791388 1
2.66737378334735 1
0.992714892097619 0
2.77934093565974 1
2.02263106563676 1
2.11784032401602 1
2.1400182502466 1
1.54281703440281 1
1.83923316614882 1
2.52363650432499 1
1.76166932212495 1
1.74917999889207 1
2.255197014291 1
2.39741349601374 1
2.04519385946812 1
2.35457584969568 1
1.79038795076528 1
3.26970500495599 0
1.11301082251214 1
3.15505599217094 0
0.849023753801202 1
0.64586392260658 0
3.1238658151266 1
2.45468508259801 1
2.5355894447532 1
2.69012410564465 1
1.70271578826962 1
2.22491043243458 1
1.12401968327494 1
0.725087721358934 1
1.29430904788321 1
2.84556679043798 1
3.70453959994873 0
0.801422726822402 1
1.50086196226338 1
1.54242892485488 1
2.12141857919999 1
2.0670826912363 1
1.61188256590417 1
2.12197540887387 1
2.31809763503944 1
1.73822383750976 1
2.19331945579734 1
2.749418229681 1
1.70614579934468 1
0.694209886067557 0
1.40859350928557 1
1.77084245827617 1
1.61844497145599 1
2.62651433875258 1
1.67728770162086 1
0.892770951122305 1
1.16499273588899 1
0.652305633112077 0
1.70752154657929 1
2.65302399107904 1
2.76599343607742 1
2.25741152633648 1
1.44120688943778 1
1.75050864753095 1
2.0466202490078 1
2.15691371457242 1
2.39710453286354 1
1.44191967917217 1
2.372813579346 1
0.95824140468536 0
2.21476114242469 1
1.46043765860383 1
1.86857963825779 1
2.68831520411053 1
2.39502152096487 1
1.44484970942224 1
1.44402951249146 1
1.36822300390716 1
1.30358856762619 1
1.81268641228853 1
1.38846466378752 1
1.95475952627502 1
2.02695323372917 1
2.14648209363167 1
2.00374294968267 1
2.44100429310228 1
2.20975660189756 1
1.78063234353642 1
1.27843163493041 0
1.85998686427234 1
0.700188422585546 1
2.1926307116053 1
2.356021583006 1
1.0826357631623 0
3.27062306398139 0
2.00077766481803 1
2.42808412659282 1
1.36113029603865 1
3.52197344159838 0
1.03650998573878 1
1.24557433016021 1
3.07113017391047 0
1.97381944413458 1
1.49022962179768 1
1.85982643534076 1
1.81676087386324 1
1.95858290779663 1
1.28124655281324 1
2.49914205260627 1
1.2162032866566 1
2.08331578856427 1
2.35569174133802 1
1.97962371714137 1
1.84858873062921 1
2.29600716616379 1
2.50194177025385 1
2.19177675887905 1
2.35093719629872 1
1.41708525701421 1
2.1171090280924 1
2.84771575006314 1
2.73334181754406 1
2.91632313472227 1
2.85553426725216 0
1.9099290583348 1
1.52996764313606 1
2.44871261569835 1
2.68525161559423 1
1.68393612145228 1
2.74177913839299 0
1.25896263396547 1
2.56663331588499 1
1.48175918704347 1
0.599323540460019 1
1.491819012254 1
2.15909454141834 1
2.41950741641474 1
1.12661630045297 0
2.12679202408426 1
2.52522236149911 1
2.05773406695806 1
2.93097209822251 1
1.52048595710224 1
1.01550772070731 1
1.16844802262525 1
1.55959379129294 1
1.74324910166312 1
1.78441688824832 1
1.18092380541096 1
2.00792014150904 1
3.08468213777332 1
2.47286763148427 1
1.67809343518155 1
2.71928675316571 1
1.26569009783755 1
1.21231227530932 0
1.77331761372113 1
3.50420575473106 1
3.30895728113349 0
1.92938957669859 1
1.58890197430067 1
1.41112794211295 1
1.39326061382295 1
1.69300960664221 1
0.715335928287619 0
2.45581579448204 1
1.58213682192492 1
2.90227186265541 1
1.32152741523015 1
2.47353868229052 1
2.05654668653808 1
2.31534286238016 1
3.52526192658939 0
2.04973448387489 1
2.24761411024539 1
1.93347108194217 1
2.09556342329659 1
1.55189970876128 1
2.47955173126092 1
1.54496214680585 1
2.73067250484606 1
2.6823230137042 0
0.401175607098912 0
1.8155379585183 1
2.68689766795435 1
1.22755682895539 1
1.29486005252482 1
1.95583606342848 1
0.709811178212843 0
1.89586584186291 1
0.554445301622202 0
3.0204330422171 0
2.66286821284302 1
2.86377508937222 1
2.36120412425802 1
2.17989644300544 1
2.20135580907779 1
0.589904854490953 0
2.59918659116326 1
2.46328358421702 1
1.22424768407768 1
1.92585911657458 1
2.34580736938878 1
1.75418172234721 1
2.06771910843154 1
1.62385067873102 1
2.23091399558624 1
1.93244408338784 1
2.18955856043147 1
1.77330305400937 1
0.615831511659835 1
1.73994485985295 1
2.87871015444089 1
2.4646351084756 1
3.67666303946625 0
3.18641782800154 0
2.33511579888882 1
2.04361246488884 1
2.13827138370202 1
2.40241336843238 1
2.51292747552853 1
3.07266185375951 0
1.12686167106844 1
1.98973487091124 1
1.8843870352117 1
1.7506254399737 1
2.05181480845514 1
1.79592977685849 1
2.97531389174677 1
1.16746126520142 0
2.35661580174292 1
1.6964668545201 1
1.09909539209865 1
1.5724076287554 1
1.86583789315611 1
1.58275702228339 1
2.01447580075489 1
1.74318054234632 1
2.0076988492665 1
2.18673460559903 1
1.1207337874772 1
0.954387463441724 1
1.13795035389222 1
3.35275549995117 1
2.51097933552766 1
2.33218735375444 1
2.26109462813424 1
0.570175812922695 0
3.47357766521565 0
2.42648635714482 1
1.25250183874184 1
1.97853743038557 1
3.0098965104233 1
1.81195530039568 1
1.6324427338343 1
2.61020494917371 1
0.676977592901129 1
-1.12097841557767 0
2.4540516249879 1
1.14059130479609 1
1.91130092753968 1
1.58199491684023 1
1.02232864777054 1
2.24657780440697 1
2.82754211295771 0
1.98642360233584 1
1.86088803688154 1
2.53654402588448 1
1.91073965620254 1
1.33814512473537 1
2.00267540179116 1
2.57664339778466 1
2.00866752955193 1
1.57241049391628 1
1.55140832927553 1
1.50005891003045 1
2.8891381772198 1
2.33912941849697 1
2.3960966928703 1
3.214020650858 0
1.02092553831214 0
3.37838540188325 0
2.47975031259379 1
1.90721861414846 1
2.75078434007702 1
1.42111753152418 1
2.68216877005037 1
2.29231817250865 1
2.10284786207845 1
2.24718969185064 1
2.67152077774425 1
2.24588585468433 1
1.81744044973632 1
2.14881101541635 1
2.54777985845443 1
2.93195528982261 1
1.34044339155328 1
2.61976552155569 1
1.56126162835038 1
0.90158993400185 1
2.16090260800137 1
1.87325989628582 1
2.40110427405929 1
2.24449841943415 1
2.22727335593303 1
1.54597865707314 1
0.458346185571285 1
1.35050206678746 1
1.48102989715243 1
1.46382065636488 1
1.61980661491886 1
1.07632566978274 0
1.87086351053668 1
2.62412547683028 1
1.33068378728726 1
2.0530676896001 1
2.47820757805731 1
2.87907129783595 1
2.16404173515045 1
2.57852682477307 1
2.10925537605088 1
3.13883419353016 1
2.19041283786541 1
1.85652725579888 1
2.97137079597109 1
1.32938321920068 1
2.56623076488552 1
2.2498409311526 1
2.21363455916286 1
2.48091175634188 1
2.84818122999929 1
1.49422214946817 1
1.53654492521551 1
2.88675070685228 1
1.83532438175902 1
1.77844588206155 1
3.17933591114455 1
3.51160916948997 1
2.09333371477818 1
2.40941875719177 1
2.13525660690732 1
2.22888532219757 1
2.01797731390352 1
2.6572904988416 1
1.00636583510347 0
3.22473875368081 0
1.15060572253107 0
1.54632254717588 1
1.66467719879988 1
1.07372171851614 1
2.23214588244155 1
1.57422674997044 1
1.37633304742685 1
2.54774939014651 1
1.73502050446779 1
2.75160371846052 1
0.495930120179393 1
1.26888693305862 0
2.60466183671974 1
2.91741265502423 1
2.35792918030082 1
2.37716794793631 1
2.95190574317053 0
2.1127064655438 1
2.03152125817955 1
2.78953451782922 0
2.39780543095917 1
1.90823290464161 1
3.15673541637882 1
2.11026744585025 1
1.74021136711677 1
3.72545586023148 1
1.24952324512209 1
2.29040311013983 1
2.65066117760659 1
2.96938275639875 0
0.955697160072995 0
1.88084050293273 1
2.00792791883163 1
1.96409095802739 1
1.25162520762915 1
2.31726747862553 1
2.4255536803956 1
2.23860248201928 1
2.48513849214216 1
1.22859360011896 1
2.13807902289807 1
1.53308556094169 1
2.99639671057016 1
2.34180526703416 1
2.24767324619874 1
1.28097470184088 1
1.52230530343735 1
1.25346968048159 1
1.06349953935508 1
2.96133546163071 0
1.54795253953621 1
1.22987142074671 1
1.48272798967589 1
1.40367028812876 1
2.19255012224376 1
1.82660404693002 1
2.78650885701909 1
2.35957973216647 1
2.08027743341615 1
2.40850468943366 1
0.311828627477898 1
1.3124191976466 1
2.87829165808363 1
1.50681249026875 1
0.541205072541088 0
1.36828620431185 1
2.26486078778105 1
2.243646884254 1
3.15939528490795 1
2.2909843098728 1
1.558305087506 1
2.5375158777941 1
1.19736982269727 0
1.21168511075402 1
1.52352032820816 1
1.25035355867706 1
2.40017889301047 1
1.80565496843522 1
2.98701090292487 1
0.958550065701266 0
1.12285297362628 1
3.174620514834 1
2.806629804526 1
2.48768766837251 1
1.75879679082292 1
1.8160958159269 1
2.12653833370812 1
2.4839645921494 1
2.9825524122203 1
1.81184804403915 1
1.66724157933136 1
1.54849223678896 1
0.947038706570292 1
1.98236532174155 1
1.20044031705065 1
0.927445351611591 0
1.93401753849237 1
1.22452152962609 1
2.37993929499728 1
2.08274034640178 1
1.76406101236886 1
1.90746802001348 1
1.74048981107088 1
1.3360540016522 1
2.63865241348876 1
1.1167892910559 1
0.525773285557481 0
1.44290467278448 1
2.15882325440995 1
1.01327173794127 0
2.37854918883128 1
1.0219120208783 0
1.76274522006428 1
1.60378983355183 1
0.940511093558504 1
1.37042120983062 1
1.7495463483914 1
2.95367451887594 1
2.85201139947369 1
2.34851854418162 1
2.1702845280723 1
2.52042485939285 1
1.45841499955935 1
2.26323012554548 1
1.50566301590301 1
1.58405078245752 1
2.30846062998187 1
2.62175206221048 1
2.71621787153923 1
2.53341847211219 1
2.2722697274254 1
1.2209377489323 1
1.80986191792479 1
2.04055098176442 1
2.48151595593865 1
2.44074429421159 1
2.46449671599272 1
2.12122078745729 1
2.0198945215593 1
1.3952611704743 1
2.86553764934085 1
0.922998615794956 1
2.45866186406581 1
1.31731794664155 1
1.32712562294574 0
1.18780544498415 1
0.739698387770801 1
1.6961368733912 1
1.13726139297942 1
1.7623376430918 1
2.02890121751524 1
3.13362981307927 1
1.57479145642748 1
2.43633284208489 1
1.93306802417678 1
2.55737903235529 1
1.46648649866445 1
2.03443579255208 1
2.26317583441562 1
0.686682697825719 0
1.42361203297558 1
2.26203613170399 1
2.18425454301735 1
2.72380249600026 1
1.30716003062395 1
2.7373901276541 1
2.91364203656002 1
1.69999618470853 1
1.76417636815272 1
1.04039836206379 0
2.56462156773756 1
1.6446063012379 1
1.60372742002241 1
1.37029811936028 1
1.51568388885766 0
0.950120894855207 0
2.35173816735247 1
1.66476637712685 1
1.38375674882705 1
2.73117052748868 1
2.28703216722374 1
3.49465117401649 1
3.13018970601616 0
1.59354418947048 1
1.1994655068109 1
2.99908438206351 1
2.04680749104966 1
3.59158773222163 0
1.70472244737921 1
2.20101268347124 1
2.39219633509826 1
0.898914942290046 0
1.98992566543325 1
1.93574327164919 1
0.922234753066966 1
2.37912139873584 1
1.32777805607605 1
1.66192037830773 1
2.07846720500982 1
2.43835670727397 1
1.13189715578057 1
1.55213323977574 1
2.33935070773489 1
2.41053627555425 1
1.84737914068845 1
1.2104332246982 1
2.36266078341027 1
3.46725591425887 0
0.571219502110425 1
2.50152867452097 1
3.01672588503077 0
1.10963360447984 1
1.68743853992303 1
3.20887573975606 0
1.56761538415654 1
1.52062966693044 1
2.02688908894185 1
2.45220512880065 1
1.57692021554831 1
1.48166782249895 1
1.88732237362398 1
2.13432019139687 1
1.25664446178277 1
2.69512565610883 1
3.58848969691685 0
1.37608927157177 1
2.78732912708165 1
0.700880522355061 1
1.70726086246289 1
1.90938036511277 1
1.05449367323483 1
2.33264623045556 1
0.862649828223899 1
2.35782705182423 1
1.24234263681682 1
2.07385123002622 1
1.60850479355376 1
1.3770083288657 1
0.881890612127414 0
0.615782296988042 0
2.17308585562301 1
1.06362842141336 0
2.60330893002335 1
1.61578818545365 1
0.634007410484215 0
1.69280155272604 1
2.8712259711683 1
1.84209091429122 1
1.98744771273166 1
3.40290228478469 1
1.75901530443237 1
2.28213040888478 1
1.98473035880723 1
1.11279853157891 1
1.70419934167328 1
1.70811989131284 1
2.00704949630991 1
2.56361258769924 1
2.2861892278391 1
2.17307183743973 1
2.95597655547529 1
2.43731378519604 1
2.02370913643803 1
2.98296907398751 1
1.76179967087149 1
2.75680777228344 1
2.53784019961586 1
1.33112429783599 0
0.641531819630822 0
2.16423458839996 1
1.95417369588154 1
2.31238311914783 1
2.61637834374396 1
2.44607781998947 1
1.50343328318235 1
0.958128988428272 1
1.28951026347122 1
1.08786899530673 1
3.65351857564946 0
2.72782653576501 1
0.797955369044843 1
1.2184943038326 1
1.87372077839542 1
1.98038895679052 1
1.26215538161153 1
1.58062694092756 1
1.49822448348541 1
2.30542160869235 1
1.18133299112286 1
1.37723183511657 1
2.57712440243447 1
2.78263957088707 0
3.30893702437003 0
1.43991604231393 1
1.57774866079533 1
2.10597053515797 1
2.47242950073138 1
2.14469536302709 1
1.74788854524849 1
1.76888476664495 1
2.68129014773947 1
1.03438309306732 1
0.507340096844165 1
2.26549015301552 1
1.54255697956767 1
1.85906682559238 1
1.65049967353696 1
2.18883714332243 1
1.28675629561474 1
1.40156066556183 1
3.19406289797159 0
1.12356045763601 1
2.55537894429644 1
2.07498358797453 1
2.30481984525945 1
2.30452828805699 1
2.72625575764077 1
0.934304522700499 1
1.43811167785851 1
1.86553740631845 1
2.64380196439809 1
3.14492210475662 0
2.93542761211576 1
3.25430462633355 1
1.42942980454044 1
2.67745601433689 1
2.26614277684448 1
2.32671784165812 1
3.46348303889736 0
2.30483313071978 1
4.16468546078829 0
1.1998591312958 1
3.15292434455971 1
2.2546300897729 1
0.901081634349151 1
0.740680565558959 1
2.33209158601077 1
2.36178615083136 1
1.34205556846921 1
0.581755956615328 0
2.29976386124373 1
1.69839419551309 1
1.33287736594655 1
1.48002910131999 1
1.66330009204713 1
2.22657116305724 1
1.15024682802132 1
2.55871949894415 1
1.51407678476035 1
1.58060329525385 1
1.98176259314092 1
2.662750707059 1
1.92907399709381 1
1.37266049755461 1
2.38867508148819 1
1.56839326405379 1
3.69082038310163 0
2.02540129774869 1
1.98973071442775 1
3.10788795711479 1
0.286754121859842 0
2.46462669171981 1
2.98543390148641 1
2.80313783472655 1
2.55627915895263 1
1.57809766277774 1
3.65665434578834 1
1.83918741859643 1
0.557584082380757 1
0.945313849567329 1
1.61179468450342 1
1.32386262641304 1
2.73834692475855 1
2.163466955827 1
1.30272233681905 1
0.773333981359105 0
0.77872780780342 0
2.77053608411888 1
1.18810026767419 1
3.02860632103806 0
1.59754863492038 1
2.5935510964109 1
1.69378829741357 1
2.18293283503373 1
1.61011627404918 1
2.40367463502797 1
2.23081882728637 1
2.30068232441994 1
1.18714537783516 1
2.69513079725133 1
2.09372544738331 1
2.52767570048091 1
1.36939737610399 1
2.28945894164195 1
1.64317744906199 1
0.782124390369038 0
1.20970655994174 1
1.90532117865038 1
2.05342919963559 1
2.59238624011592 1
1.19551605307624 1
2.61626599719214 1
1.35802747779225 1
1.58242803620682 1
3.12456906532316 0
3.74630668438377 0
2.0019913992417 1
2.00989743638152 1
1.57973014883811 1
2.83935778583035 1
1.19097579655071 1
1.76349744405873 1
2.16656406665398 1
1.77514831821615 1
2.83944089328835 1
1.40309061924515 1
1.83234882347401 1
2.64808713919934 1
2.07537315555133 1
2.59763268164074 1
1.80416850367565 1
2.13110577528515 1
1.82515462397543 1
2.17977608273043 1
1.62029499972436 1
2.18108039381056 1
2.27003759237181 1
2.64935341317509 1
1.98348361650512 1
2.18091706237277 1
2.63837908713149 1
1.71399311391463 1
2.40994102155464 1
2.03081156608437 1
2.27055033315403 1
1.17545072402405 1
2.32838068867424 1
3.06268424930644 1
1.34754890663043 1
1.40995033450021 1
2.4146413979325 1
2.38260355255976 1
1.3075210950061 1
2.58187602679468 1
2.71795870087244 1
0.960283168391293 1
1.83056262104009 1
1.90337335829459 1
1.78791294790004 1
3.40800365638229 0
2.15115364628096 1
3.28231763189796 1
2.35415581943876 1
2.47601067174939 1
2.06381928600685 1
1.70257280946199 1
2.80892192107986 1
2.57537359011202 1
2.11388128102186 1
1.74025490246534 1
1.76342023626359 1
0.687847078172307 1
1.14249390663296 1
0.86572560659785 0
0.850789457434217 0
2.35715885205124 1
1.52452137130286 1
1.35703205593119 1
2.74035012899659 1
2.22999446377569 1
1.53564009124915 1
1.86056806787784 1
2.97326141359917 1
2.56550650844968 1
2.90938932410079 0
2.6325275471164 1
2.21990226977804 1
2.5442605486802 1
1.74322058228997 1
3.37608335513501 0
2.63940796209233 1
2.69848631686409 1
2.94529179026488 1
2.26243671926454 1
1.29636607010722 1
1.71972183295603 1
2.18858281267357 1
1.92586421925488 1
1.52851500345843 1
2.02204077898956 1
2.86634541481234 1
1.3478529676504 1
1.47067895236832 1
1.58021332124372 1
2.39135198988142 1
1.69913529851896 1
2.44175811830311 1
2.49175063697029 1
1.63071614019342 1
0.82789783505949 0
1.90676612614284 1
2.55333099132766 1
2.22363010325235 1
1.99256221328049 1
2.5027946846323 1
1.31111354931641 1
1.81073122067068 1
1.37106705177246 1
1.42928913924156 1
0.997635005965953 1
0.322902255190502 0
2.15871288304818 1
1.53319551876652 1
1.67359319163173 1
1.93234820749094 1
1.63218264758157 1
1.1849556610628 1
1.8400254194633 1
1.86965412176577 1
1.21112629504593 1
2.88240430948836 1
2.32341782801314 1
3.57704662828302 0
1.59586707356439 1
1.37612229756314 1
0.977593298052883 1
2.43226268699937 1
2.16801468836259 1
2.2197108806678 1
2.17086768400865 1
0.935598710293336 1
2.01373416993795 1
3.24894076112938 0
2.26759758558421 1
2.31533256211621 1
2.24798417706002 1
1.49480550128228 1
0.32845940452039 1
2.40871162357914 1
1.86041524049665 1
3.24312053238731 1
3.00580370552131 0
1.33946105120354 1
1.64837602751282 1
1.96516563950797 1
2.0844802036798 1
1.60264203085646 1
1.29147230897952 1
1.55818364949878 1
1.13848950449923 1
2.20369380547848 1
1.2783563836571 1
2.50934147692758 1
1.48958849868043 1
2.09703832410161 1
1.4142535613477 1
0.453502751487432 0
1.80050983057549 1
2.81684988701501 1
3.04688526154647 1
2.33966259852227 1
1.21867388114914 1
1.97914776556707 1
2.38550072258281 1
2.26520852035964 1
2.04387224834712 1
2.22284602092721 1
2.4263873996869 1
0.430004792512154 1
2.23727655691952 1
2.46835560234554 1
1.22411040027912 1
3.08432041745106 0
2.26994670799756 1
2.68726175681439 1
2.43451165184119 1
1.43780805428318 1
2.77448223992238 1
1.35506186366426 1
0.358283408469291 0
1.96884057482326 1
2.60983020020468 1
0.855718621994238 1
3.09608404290582 1
1.90742841067737 1
2.44248969741776 1
1.36780787177412 1
2.07927014033272 1
1.61711456857356 1
0.284060612229168 0
2.20554909407361 1
2.42538422720268 1
-0.816857469112748 1
2.23401716355756 1
1.18758269684847 1
2.23573108814411 1
2.88699393577591 1
3.30758138994932 0
1.51339113348618 1
2.48614605751628 1
2.93914145649861 1
1.88481165833006 1
1.85552166498773 1
1.71431483126173 1
1.90020583682675 1
1.62255971080596 1
1.0448314805534 1
1.60788235311283 1
1.6978530170332 1
2.47506601344634 1
2.28651843180808 1
1.38010994638936 1
1.82535381790861 1
1.89118940928874 1
1.97304746147472 1
1.35112228133802 1
2.38032879929838 1
2.02240838785052 1
1.86349656091602 1
2.55541330169021 1
2.41051067880896 1
1.40129518286908 1
1.20525378205346 1
2.18774915554548 1
1.05476299454528 0
1.83313672107072 1
1.98311406278685 1
2.05637675414379 1
1.72667662179218 1
3.14936530178825 0
1.82341925329393 1
1.25937378782095 1
1.38673534945107 1
0.838654363555911 1
1.99293124355879 1
3.24506681581895 1
0.776805112817815 1
0.335276801617597 0
1.00461658703356 1
1.99439528129369 1
1.63159908292441 1
1.46177015262434 1
1.45938931109304 1
0.447345060175769 0
2.72877789735147 1
1.86004193070304 1
2.49773820536414 1
2.00363545225954 1
1.79779341028647 1
3.1696579942888 0
1.82090577028772 1
2.42112575147498 1
2.09639665320042 1
1.6829897247775 1
2.33104920403741 1
2.71334277780474 1
1.5368108775068 1
1.96998997385443 1
2.07038702643185 1
2.69767813247742 0
0.893067574183088 0
1.89888353270655 1
1.89574624622711 1
1.77522198156518 1
1.32240992622942 1
0.944643981113468 1
2.69214024278714 1
2.19848330568145 1
2.24858824020296 1
2.55598925394218 1
2.32738491302498 1
2.33011346553051 1
1.30078959973183 1
2.28845502932419 1
1.38703397117167 1
1.12705139035327 1
1.40168688785864 1
0.30682963534456 1
1.49355650320595 1
1.85849855732287 1
2.06543580236793 1
2.22029000945273 1
1.45946136546891 1
2.52362711377757 1
1.45122250566497 1
2.94728641405008 1
1.72393570703892 1
2.72611729080608 1
1.61330584940158 1
1.95095592977431 1
1.55545109132624 1
1.34568893242555 1
1.11551762386564 1
2.32862132154011 1
2.26277338537858 1
1.92431675068407 1
2.3267477690168 1
1.67689271816268 1
2.68311006336152 1
2.06715274651278 1
2.90933361709061 1
1.77944066888691 1
1.41900825304388 1
2.56694225624865 1
1.64106028796922 1
2.12662607329272 1
2.61003705539825 1
2.6336769186683 1
1.5718544624695 1
2.95575759311628 1
1.13279789206928 0
2.40099507775473 1
2.25058562413856 1
2.52286374666764 1
2.49107145979577 1
1.46435905641178 1
2.11340375602645 1
1.52302649095845 1
1.66935006468429 1
1.40192653632621 1
2.17189180601611 1
0.876030548590459 1
0.792537977902719 1
2.32391977437705 1
3.05874949710236 1
3.46043468131363 0
2.97618857022843 0
1.34221293083541 1
1.79113593092721 1
3.09378181327934 1
2.40181358378135 1
1.74244836931977 1
0.588469740230041 0
1.28490553891523 1
2.35451913728259 1
1.68589110432427 1
1.4103582158997 1
1.59910319714895 1
3.15675484536291 1
3.21092548665598 0
1.04410759198716 1
2.02115735387612 1
1.77273709322128 1
2.37598221214808 1
1.94928614304587 1
2.33983186758631 1
1.96722381277624 1
2.23575217387859 1
0.824978278632528 0
1.14040727953874 1
1.85904775315717 1
1.87815808476212 1
1.83560181159139 1
2.28960322309656 1
1.77645879123261 1
2.59143162560073 1
1.85915515086279 1
2.38914887936531 1
2.45713187232466 1
1.76762917347748 1
3.07923114391922 1
2.83438858732615 1
2.72841455394559 1
1.8635331167537 1
1.4117408486093 1
1.88969201671038 1
2.25188643970276 1
2.57435007123216 1
1.31755994453946 1
2.57935133248034 1
2.57587231924231 1
1.28069036733207 1
2.3568952701059 1
2.68457155839867 1
1.94282593949146 1
2.44853945946211 1
2.20760619726177 1
1.93308510841606 1
0.529107352780513 1
1.98612230605772 1
0.71759385666126 1
2.29921507177973 1
2.04472533114602 1
0.867374445859051 1
2.08873110891973 1
2.45373687069234 1
1.6942598264424 1
1.68303272103449 1
1.73055382160942 1
2.50354756497184 1
1.99169093151348 1
1.49291653687481 1
1.77454726781819 1
2.0562566290244 1
2.22250876700475 1
2.25127453367397 1
1.51223697007622 1
2.70310511802693 1
2.04544571501831 1
3.4382966037254 1
3.29216350550341 0
1.58760748009627 1
0.721539122916188 0
1.48051737542572 1
3.24698917103102 1
2.6586891703619 1
2.6302679196427 1
1.33800038861665 1
1.6615353929954 1
1.51020157218133 1
1.77487883487478 1
1.61085333962338 1
1.31998581104996 1
0.745989532754793 1
1.78827071149282 1
1.70243843011573 1
1.80802719651002 1
0.392121487023215 1
2.02368179609065 1
1.70104302398638 1
2.79491368676711 1
2.66509919727526 1
1.90728701544828 1
1.97090606945732 1
1.44890492052223 1
1.33246089388436 1
1.54199410686284 1
1.65334601477808 1
1.65579651597057 1
1.99259654294722 1
1.54357254541225 1
2.13667153379042 1
1.92674407425063 1
2.31892420191302 1
1.83129021092035 1
2.32215035427889 1
1.72174182141543 1
2.84961892326536 1
2.7624620963129 1
3.00622286057554 1
2.07337887124748 1
1.79486944449157 1
1.21302806564929 1
1.93769502331735 1
1.6714138209499 1
1.39804997084212 1
1.68017446540744 1
1.40859246890879 1
2.13256646650818 1
1.79485440702621 1
2.51792604063893 1
2.41671379599646 1
1.62525529079887 1
3.43946232674943 0
1.53877716137378 1
2.05154548363929 1
2.71488609360331 1
2.61330942417061 1
1.10592174197279 0
2.59113250220674 1
1.70721562025429 1
1.37603460948675 1
2.53271366452633 1
2.24621036413982 1
3.15946968852822 0
1.64295220152127 1
1.93509504206529 1
3.02800852582731 1
2.15319182266283 1
1.56371262389474 1
1.99628117596177 1
1.36655250433939 1
2.22451597250476 1
2.17851651207242 1
2.34259937676802 1
2.10702202305964 1
0.219232030125914 1
1.93165214914088 1
1.00991471722159 1
1.87323268426835 1
2.29399054795619 1
1.76310418807689 1
2.83889991408285 1
1.66096917469758 1
1.18146823956793 0
1.76847275514418 1
3.18545958205474 1
2.03067494492099 1
2.40521821891342 1
1.46592895458732 1
1.12946436781118 1
1.58882997923566 1
1.89827755753822 1
1.41887867646794 1
3.84699113146724 0
2.75421412899561 1
2.11963686988687 1
0.411367798696538 1
2.08429678136879 1
0.179564752803414 0
1.15171482407993 1
2.47467753936301 1
2.01348676028926 1
1.72078939082737 1
1.60972292115967 1
2.16092367357176 1
0.945224210383685 1
2.06191241585755 1
1.54631829542268 1
0.147219652088304 0
1.37993551373955 1
2.05194982803981 1
2.72514987724933 0
2.66676649120188 1
2.10813392079646 1
2.03218048553087 1
2.25649328500199 1
1.52094806413974 1
1.77148482363782 1
1.18717021145259 1
1.75048447133837 1
2.60824882143487 1
1.75210504556129 1
2.02345229019505 1
3.22752804591222 1
2.39914453603862 1
1.33256386830817 1
1.20765786359896 0
2.51553648991466 1
2.03572364349794 1
1.07413269821412 1
1.68219991770972 1
2.7669920552225 1
1.41367548383492 1
2.00035121544326 1
2.07464634112023 1
2.51466325050496 1
2.28892864366881 1
1.77303448203116 1
1.31891910011728 1
1.62141078108473 1
1.61748164864796 1
1.57398552497218 1
1.46280050018264 1
2.37520207587325 1
0.599516410082661 1
2.13224638091018 1
2.67031915552253 1
3.10402566099248 0
1.97914398770736 1
2.28564258031945 1
2.09123632006707 1
1.40198508157666 1
1.2288524692209 1
2.76070130548961 1
2.49044300666933 1
1.52434381320808 1
2.35981942299501 1
3.49212720184647 0
1.89922467556296 1
0.873829173244118 1
1.75879055315014 1
3.12283574442377 1
0.55875704178458 1
2.30849118362569 1
1.85055262406486 1
2.16865055319595 1
1.82670902467447 1
1.34864665581988 1
1.44252151084248 1
1.24970399602007 1
2.20572236935295 1
1.73444727068135 1
2.04714194874865 1
2.37212500943474 1
2.40015793728724 1
2.23829355462408 1
2.50503403637057 1
1.56176421565776 1
1.86347611406863 1
2.25878205182346 1
1.68665065625472 1
2.46653941193951 1
1.9247889649663 1
2.27259431622639 1
2.27460314597508 1
1.44918562416581 1
1.89229061665675 1
1.80208059373768 1
2.66851128492749 1
1.74472134404729 1
2.67985238129017 1
1.49053721937685 1
2.21357153971939 1
1.1242487571727 1
2.96879388332246 1
1.48403093059891 1
2.42701955658427 1
2.47898186734501 1
3.08588647791346 0
1.91325683821314 1
3.28930161447853 0
2.3476605011664 1
2.93217234537991 0
1.70438254001155 1
2.79895895205124 1
1.20905928840708 1
2.0802657679383 1
2.62968214460872 1
1.42509234857237 1
0.33984274433456 0
3.05239777194126 1
2.18261082078359 1
1.22354726789534 1
2.36637280541741 1
1.61784970353786 1
2.43266559797939 1
1.03104545850306 1
2.68546478470029 1
1.5635707017296 1
1.09044770664631 1
1.47399942178912 1
2.53339040447658 1
1.66078287044801 1
1.85679795284678 1
2.03618179537875 1
1.9329117270111 1
1.85240733274869 1
1.87536432464694 1
1.96742053534876 1
1.86344080397673 1
1.06564919529615 1
1.76668703506423 1
2.3202102377599 1
2.45620737979528 1
1.22382567417642 1
1.94331815843076 1
1.38790694535621 1
2.85445764445572 1
1.78933429855674 1
2.30614433124537 1
2.67435622579017 1
2.46177535212362 1
2.28694118332269 1
1.5119258134669 1
2.49692603552521 1
1.31746348366579 1
1.94923961373488 1
1.59094212066012 1
2.53250259871259 1
1.09655285498125 1
2.65815471654316 1
1.74938562204586 1
2.36134455695145 1
1.6905865755288 1
2.64249921846168 1
1.68923427592579 1
2.2791766117917 1
1.40089555551152 1
2.20771319149634 1
2.8889537907662 1
1.70559364878482 1
1.61859819002494 1
1.89456161449293 1
1.57912687073439 1
1.42355888975768 1
1.83709537334224 1
1.73215123959197 1
2.68379826891411 1
2.8398015441105 0
1.93640429626231 1
1.42517043794032 1
1.68782616595889 1
1.42128760356423 1
1.47453886611866 1
2.22676285877844 1
3.02758016955524 1
1.97929338595015 1
3.02188058376013 1
0.665547559085405 1
2.98554016238189 0
0.0374681988209061 1
2.04910879904552 1
1.21018852725535 1
1.75630082067546 1
1.58794277121015 1
1.41200055216296 1
1.75015362412003 1
1.6062985656022 1
3.85647509317999 0
2.83840179684868 1
1.19932452158574 1
1.09350611448927 1
1.67112369988197 1
1.5217403446059 1
2.0305593722931 1
3.25643657793653 0
2.7162775310072 1
1.81245024988582 1
2.74086256510737 1
3.5083812783397 0
2.07830881153221 1
2.8670890339862 1
2.76553650895185 0
2.68170201722514 1
2.9795195451252 1
1.40607799093642 1
1.8210241135199 1
1.7368006836567 1
-0.410220696634828 0
2.28222566376465 1
0.758403207791583 1
1.14774882989775 1
1.73908222291575 1
1.7067086371947 1
2.15392443665648 1
2.94005631784959 1
1.49202880648305 1
2.56750753218097 1
2.13368251741221 1
1.81426614268099 1
1.05726627582624 1
2.72131517359982 1
1.81412052555288 1
1.27570222289232 1
3.49967632065193 0
1.34316865070247 1
2.14863519447157 1
2.5854748562422 1
2.33891020787126 1
2.84441495182496 1
1.9906413964934 1
1.51229389913872 1
1.92583736816584 1
2.86090036702012 1
2.36510604767578 1
1.5591009842339 1
2.4716822803705 1
1.43508164543218 1
1.79587050200999 1
1.8497836579191 1
2.14350711055541 1
1.16593878433627 1
1.67349177800656 1
2.12958849425243 1
0.912494321568058 1
1.50072003966105 1
3.3113871043095 0
2.53632180860403 1
2.22764455612761 1
1.49257624964867 1
1.74404047207423 1
1.40973040265761 1
2.27790712944047 1
1.69306802456564 1
2.36113711805834 1
2.50344341634408 1
1.71746829197526 1
2.31811955373009 1
2.04677670990849 1
1.53343056603741 1
2.2763115391429 1
1.91132271150806 1
2.79284459904157 1
0.805599088612733 0
1.54816082966333 1
1.3749916445074 1
1.13921636811586 1
2.71518952180121 1
0.885889875200731 1
2.07334182407945 1
2.62830461610426 1
2.5078575115067 1
1.61773931045225 1
2.5808763982765 1
1.26280012606223 1
2.85459562600758 1
1.67782042154263 1
2.92738705618877 1
1.3384046224812 1
2.80449383118064 1
2.45626955333066 1
1.90025957985026 1
2.45480509738049 1
1.54623376219147 1
1.30336987723733 1
2.77369659093074 1
2.14338027677489 1
2.61657234592415 0
2.57597756034634 1
1.95347282951173 1
0.669555274819117 1
1.85190058748307 1
2.06540478660222 1
1.73544495271076 1
2.71851454438108 1
2.30388464025511 1
2.33315092008406 1
2.78777575645357 1
2.19665443188007 1
1.93656889656502 1
2.32379880089307 1
2.63070302707224 1
2.40922586331132 1
2.75315151823008 1
1.61839189311959 1
1.88924239353759 1
0.922348418285484 1
0.751508041144258 1
2.07788007624883 1
2.51871571367585 1
2.04100903970397 1
0.979008010894263 1
1.26182994838655 0
1.69691797075401 1
0.958288421534208 1
0.622635112628346 1
1.41015925543392 1
1.8205686857026 1
2.80020907470762 1
2.48253938759935 1
1.80724830182452 1
2.62084512241482 1
2.41087128662832 1
1.62367913026591 1
2.04651843962739 1
1.26322256836378 1
1.89287194068598 1
2.75623002076074 1
2.26028202386584 1
1.32410613324691 1
3.02482946295716 1
2.24615104426132 1
1.54006311376535 1
1.70120181737391 1
1.35479622466018 1
2.31268474568838 1
1.24665222067114 1
1.9119043366739 1
1.76115891145808 1
2.24769934267763 1
2.15125443502818 1
1.20483804782326 1
2.69423532565995 1
1.4194939946682 1
2.1773594194049 1
1.77279676357147 1
2.08741185477863 1
1.55679629843175 1
1.88110474312256 1
2.13623231709819 1
2.49842971872061 1
2.02759836384711 1
1.85871269619614 1
1.66394173485818 1
2.69785272085237 1
2.63833272535283 1
2.99361852030148 1
3.06091895997969 0
1.44743003272598 1
2.02161990293681 1
1.27222365410439 1
2.40867139038134 1
2.34579848199907 1
2.0968760389157 1
1.77839074139954 1
2.27456574842266 1
2.79568261300166 1
1.70717083139865 1
1.44300092372486 1
4.47383929126658 0
2.97587620114406 0
1.83668145313532 1
2.5489375906591 1
1.47577170977871 1
0.480766795746455 1
2.43142082475394 1
2.21389715386047 1
2.54103969702905 1
1.21522153876206 0
1.11566944843496 1
1.89327044598854 1
2.30218915552928 1
3.35139530632664 0
2.80439775691004 1
2.41956110458602 1
2.1990366475593 1
2.39585183745853 1
0.629303121599148 1
3.00342676113302 1
0.766885586680216 0
1.97311686202277 1
0.426019020486524 0
1.2104117943339 0
2.1504620024121 1
1.85265648497914 1
0.998113289761835 1
2.07452351664781 1
2.59569888867723 1
1.14057807579372 1
2.13482467298022 1
2.35292288159264 1
3.49181614283157 1
2.6545376679467 1
2.45416070796132 1
1.99168544089187 1
2.24315564694779 1
2.224126310471 1
2.6839999504148 1
2.66329183109451 1
1.26533029091399 1
1.85534011631658 1
1.50306228907341 1
2.22534679684559 1
2.36860889049449 1
2.27762029397893 1
2.21055401138412 1
2.29856641424453 1
0.662260093800807 0
1.36643240729744 1
0.506901879979826 0
2.7002243453585 1
1.38392828246322 1
2.63950506372901 1
2.4108023451024 1
1.6956948883731 1
1.91151818268839 1
2.29962573376722 1
-0.0542832571224619 0
1.89934300984779 1
2.80285853829324 1
1.32804617974084 1
2.59940053228453 1
0.195919391685438 0
2.21771640469361 1
1.18241142251901 1
1.37156149475636 1
2.91069998019422 1
3.6654353577337 0
2.49333681776799 1
1.77533629865117 1
2.74873771685628 1
2.18093301947341 1
1.1522549964329 1
1.85256670813713 1
2.5513209586237 1
1.7050067367219 1
1.37794638754363 1
2.61921408738681 1
2.06926720633379 1
1.59873472675569 1
3.24843601256399 0
1.0951820098635 1
1.40375636521377 1
1.97051225448205 1
1.17295214852425 1
1.64764486614906 1
2.3809881076122 1
2.87687206717445 0
0.418385880590328 0
1.4489633573729 1
1.62978393612657 1
2.06782305231082 1
2.27946533905254 1
3.64381372723726 0
2.57482913943401 1
2.68105987390975 1
1.95916943383397 1
2.54813828890962 1
2.93258281130118 1
2.22938183720667 1
2.17055687221758 1
1.18790493644522 1
1.39929780986487 1
2.61642714108368 1
2.08395798213495 1
2.08841588302205 1
1.78560870630176 1
3.30071142159091 0
1.7965125780724 1
1.78206392232689 1
1.55812565392898 1
1.29465098848782 1
1.8105420343655 1
2.41010053792977 1
2.30933949481782 1
2.10042076495253 1
2.11015905073202 1
1.67727603856154 1
2.16134220650115 1
3.09449886922255 1
1.6330495457311 1
1.04415401271612 1
1.56912296668591 1
2.6087837063011 1
1.2110788724607 1
1.60939656579435 1
0.842335805642336 0
2.34313106602541 1
1.738849718174 1
2.50661133982097 1
2.35100577907851 1
1.2051430009829 1
1.84114158542506 1
1.07207800148781 1
1.99482145495469 1
2.53454701457583 1
2.74339505370502 1
2.45174418149046 1
1.43833365544467 1
2.3151033009118 1
1.36441725501061 1
2.09258065413216 1
2.42872074571865 1
2.81922997645258 1
1.73964266248242 1
1.50026511663035 1
1.38050884495271 1
2.78982449938071 1
3.23080559236577 1
0.886403413561057 0
1.55331997672596 1
0.529376665911971 0
2.08419453195835 1
3.48656600145502 1
1.25522679723169 1
1.66767142997625 1
3.3284717655905 0
1.66796987602949 1
2.04060789001602 1
2.00497603116467 1
1.64657371437593 1
1.95723479158553 1
2.9431199945127 1
1.29378522276096 1
2.18591102261516 1
2.09645138944541 1
1.76432787791581 1
2.59931381293581 1
1.40323426437648 1
2.00356710197992 1
2.65372879924816 1
2.19847717292826 1
2.15573305970534 1
1.39009883194177 1
2.83215590572787 1
1.34555093019282 1
0.327057657563528 1
2.18982086716815 1
2.95083338359815 1
1.80530334140878 1
1.94363506223904 1
2.06282283078618 1
2.32443861210741 1
2.1397213124039 1
2.82414388097 0
1.37267129210099 1
2.06873273926247 1
-0.112407126054749 1
2.77724006054871 1
2.25360722723667 1
2.05680483630302 1
2.78740910638746 1
2.74859347534347 1
2.08370648795307 1
1.79679361345275 1
2.181682143897 1
1.46272738174894 1
2.42945249875982 1
2.18103209633803 1
2.62449191908067 1
1.80765316558426 1
2.37383541849388 1
2.03821279119174 1
2.42904481293846 1
2.18760102519763 1
2.26350216417844 1
1.67584417117998 1
2.27018816842788 1
1.07067410369132 1
1.54721649107421 1
2.06846236159041 1
1.68415205375089 1
1.74670424280524 1
0.778411095716238 1
1.59750623944628 1
2.60180080765725 1
1.75370504550011 1
2.51230209735856 1
0.703867183653044 1
1.67847788702311 1
1.94801983280133 1
2.18852187149588 1
2.28095159619995 1
2.09857728207108 1
1.44764868561 1
2.57020769723129 1
0.0174994837423094 0
2.0202477853902 1
2.37753802945128 1
2.84713071110487 1
1.45931997134057 1
1.05360947581014 1
3.19903168632465 0
2.11259234173453 1
2.57838875960939 1
1.98025639543689 1
1.31400779621439 1
1.3841745442855 1
1.98608609320269 1
2.00125151539844 1
2.2428755105645 1
1.57050597550701 1
1.68867282719637 1
2.58346490701976 1
2.06417774370787 1
2.99194265063183 1
2.65586009360305 1
1.73646119885414 1
1.0758420792 0
1.29291584003935 1
2.06642205761213 1
2.31770938932113 1
1.53032275539876 1
2.35694129237906 1
2.51160856721266 1
2.29532340208095 1
3.94408349469298 0
1.31080114836489 1
2.26367992146298 1
0.924107008197295 1
2.31391118337689 1
2.75201703102766 1
2.15713976173692 1
2.00326734034653 1
1.13003443558407 1
1.97527523410619 1
1.89117030490745 1
2.08178213991205 1
1.85622627568654 1
1.78158513171459 1
4.07600838232011 0
2.51715130568177 1
1.78180733533283 1
1.78336695305871 1
2.33334969620882 1
1.52221568754837 1
1.55748791711543 1
1.66837054889186 1
2.16211570565221 1
1.92929325933648 1
1.61204598123988 1
1.62042084088428 1
1.56931801746808 1
1.46049274487848 1
2.66243111269824 1
3.54132460077497 1
2.52033114939579 1
1.90726055479993 1
2.48961814737175 1
2.07689874233669 1
0.968213412101958 1
1.35808259701787 1
2.81951992377511 1
1.26234308839137 1
2.58069400479167 1
3.04416837152231 1
3.02366083381267 1
1.97263914684556 1
2.91716109900046 0
2.59814356586358 1
2.13118934150984 1
2.77118260492153 1
0.127882069345941 0
2.01829906651164 1
2.18148995083816 1
1.22649678144343 0
3.17868963011898 0
3.01656392485609 0
2.74951566411431 1
2.91764968134803 1
1.58808963306282 1
2.53717569485982 1
2.13475690518677 1
2.26485970320744 1
2.42257706122913 1
1.69545961184585 1
1.59496937633448 1
1.98507082187084 1
1.30289738834045 1
2.9924584466438 1
2.66032515644314 1
0.680849151035611 0
2.32619694405495 1
1.83718752822302 1
1.79447481860895 1
0.748789860773426 1
1.56509796613501 1
2.01912607068618 1
2.70827046740371 1
1.91261054190923 1
1.74370871324441 1
1.44697787028375 1
2.68856234975063 0
2.3920714705263 1
2.77013524600402 1
2.32825442901762 1
2.60450899684045 1
3.48529222606535 0
3.19709420524037 1
1.42057991020338 1
2.74730810841308 1
1.98251561127325 1
2.44695103442097 1
2.02613988290798 1
2.50115484072495 1
2.52960298472523 1
3.25381939811738 1
2.27746724077381 1
2.23717828666834 1
0.459703002084515 0
1.30006084394483 1
2.37225211025076 1
2.15692986176562 1
2.11976969695541 1
2.1508339541169 1
2.02522771457709 1
1.87269796641885 1
1.27300629011182 1
0.445322590807198 0
1.1229827378994 1
1.3251981279428 1
0.525791563197912 1
1.77223943370628 1
1.65904967478948 1
2.7787004294726 1
1.53879734846504 1
0.990057699591064 0
1.76060586670169 1
2.41733799236574 1
2.5284154770798 1
1.49330528961987 1
2.21989282030433 1
1.44013477944114 1
1.47988292879451 1
1.37051663267366 1
2.08277157208343 1
1.96809155633557 1
1.17883707830235 1
1.43641759712307 1
0.594907111842765 0
2.60965043476743 1
1.89797840946809 1
0.941004470863445 1
1.83343844711158 1
0.894921839970095 0
0.839777588367205 0
2.61946446662203 1
1.35113999419396 1
2.57584161021006 1
1.30834104144512 0
1.69816619959631 1
2.36003480483398 1
2.07293075317536 1
2.87415508048045 1
1.93316213914408 1
2.81914272604631 1
2.4879199916354 1
1.63330667168691 1
2.66737697717322 1
1.8485646116144 1
2.26965426215328 1
2.52763128240994 1
2.02097386546931 1
1.02597620444029 1
2.33890299168872 1
1.27192953117453 1
3.41403062293363 1
2.17763232081439 1
1.36939845282604 1
1.23217381972952 1
1.36700982519485 1
2.25759529545401 1
0.732725169399714 1
1.93290906456884 1
1.85659678862316 1
1.89930113717312 1
2.3984112789626 1
2.25783179881227 1
1.73581174955363 1
1.82160616712144 1
2.43370583427017 1
2.20394587572662 1
1.42723645250638 1
0.830409813502594 1
2.29542944726487 1
2.6701544950752 1
1.34682531804349 1
3.43071385123664 0
1.3982944704685 1
2.19310749050194 1
2.75310145573143 1
2.73990271169863 1
2.05248452249869 1
1.12760604136049 1
2.30165113871019 1
1.51116082455127 1
1.60356832605091 1
3.01371015171091 0
1.13867748937333 1
1.67880026235183 1
2.91442692200747 1
2.46289077334155 1
2.19295081553693 1
1.2653522681199 1
3.67865919439119 1
2.68643901034875 1
-0.0358618525241249 1
2.41034523523845 1
2.48802080236975 1
3.11844220825894 1
1.37682300781995 1
2.81865810761911 1
1.92163056781338 1
2.04802623836375 1
1.82874924261475 1
2.60998786157118 1
0.615278870386655 0
1.87347012503547 1
1.65450824121339 1
1.67162805731911 1
1.44564435560587 1
2.06165519962009 1
0.943951070787592 0
2.11544576690401 1
2.06727260213474 1
1.68586593666714 1
2.73438673797273 1
1.89279950949278 1
1.64228804814089 1
2.15502299822699 1
1.5828291199116 1
1.25587486929043 1
1.9422507124074 1
1.48697463008623 1
1.32017997809838 1
2.65425689813033 1
2.107280329172 1
1.77214920087346 1
2.34771079260344 1
1.77119359019499 1
1.79032404761845 1
1.92845237241637 1
1.92562372339816 1
3.13061654715726 1
2.42778342131361 1
1.57421432801866 1
2.11778739260547 1
2.41296560307091 1
1.86260097814037 1
2.21830471517418 1
1.85573356008947 1
2.1984832526686 1
1.78021215447149 1
2.83485646225528 1
1.67582821128187 1
1.61361435917602 1
1.52651446408814 1
2.39618126236296 1
2.4170716852158 1
0.635265407658927 0
1.86934853442568 1
1.55723285420116 1
2.37950895341952 1
2.21698508418335 1
1.9339098780025 1
1.63660371236325 1
2.71574112894094 0
1.57506146511669 1
1.7292254336767 1
3.22445285991356 1
1.65267491880988 1
1.94952464586713 1
1.99112109826112 1
1.37145024978247 1
1.55803106036792 1
2.98969518909934 0
1.62570462172743 1
2.18654741255253 1
2.37878421941972 1
0.792356419047866 0
3.29316076084391 1
2.57617524271781 1
2.28169595187893 1
2.20247110768612 1
0.390876214388158 0
3.06465984348061 1
3.29772768885267 0
1.32831316854542 1
2.97074034689979 1
2.0294376027938 1
2.35096704547534 1
1.30336990289525 1
2.10364119005481 1
2.40425980524858 1
2.20060381885466 1
1.72207974171041 1
2.25407891617994 1
1.53357863487932 1
1.51539082564067 1
2.03318300686199 1
2.14512696270711 1
1.40114027740294 1
1.45499714843019 1
1.40486492028839 1
2.37710086845244 1
2.70345872309789 1
1.82542777067152 1
2.48712162180309 1
2.07385504625471 1
0.656661149354661 0
1.94331798129548 1
2.21186747628854 1
1.97828163972474 1
1.0008307120735 0
2.25656497153115 1
2.75638986901376 1
1.06642246388117 1
2.32111726503481 1
2.89084006326174 1
1.17413578543542 1
0.056761194821773 0
2.51855798096346 1
1.54398084225302 1
1.98355171802925 1
3.42512269983691 1
1.14712588386805 1
1.86009015977437 1
2.46104036440534 1
1.73921133215106 1
1.20854025259461 1
0.521640232594864 1
2.00922681259889 1
1.37020728208306 1
1.44432346755925 1
1.7623806018146 1
2.85474821210363 1
1.60670771203117 1
0.936056948387869 1
1.4407136769823 1
2.02299095632516 1
1.76494810653411 1
1.8731224423575 1
3.05885687023985 1
2.10834787108995 1
1.52772506749739 1
1.69649526267056 1
1.9011890362636 1
2.30982458532578 1
1.23456169958728 1
1.99095174216091 1
0.749800373992094 1
1.9450520684232 1
2.54339875754892 1
1.06852524902737 1
2.76609580122873 1
2.34763438158166 1
1.87998919365396 1
1.43180614997184 1
4.45151313279597 0
1.32487149319929 1
0.794895951625288 0
2.02432435072547 1
2.46949296865853 1
1.75439325616556 1
1.46269601914174 1
1.84961836305347 1
2.22368562736782 1
1.58412234523182 1
2.31795585235248 1
1.9340955312272 1
2.14170596676668 1
2.4630806871279 1
1.70187069754214 1
2.77829752459191 0
1.13853169672616 1
1.98823690624994 1
1.70781674965883 1
2.00352922646089 1
2.48951843464109 1
2.33149342318289 1
3.62832865974951 0
1.57961780158592 1
2.40457659456281 1
2.4556593475859 1
1.56095575663149 1
0.825601177707439 1
1.91366344270208 1
2.14095833176561 1
1.72469496585089 1
2.45063018082365 1
2.32982247392879 1
1.79493024825945 1
2.82959536376533 0
2.29934081044667 1
2.73157435915532 1
1.69597934968476 1
1.8498435127181 1
1.35345905585338 1
1.20274475120095 1
1.72879120764958 1
1.30415007705046 1
2.52251609924972 1
2.17112635266722 1
2.37503654106711 1
2.39852680343582 1
0.273156888010133 1
1.28311544576187 1
0.00932597934633914 0
1.78962219366158 1
1.62527357333013 1
2.17766060797171 1
1.35303923273749 1
3.65413764936279 0
1.4493568956532 1
1.76208689863956 1
1.67257771800446 1
2.41634302256145 1
1.4769495695934 1
1.43669377971762 1
2.43032872471956 1
0.806185424841934 1
0.441650232470589 0
2.45459069412722 1
2.00258527599484 1
1.03474700992172 1
2.50048463395043 1
1.39366725170088 1
1.12267992029237 0
1.57979092501949 1
2.03578663029343 1
2.22024035657788 1
1.558083447011 1
2.48611359032404 1
2.73606077458163 0
0.352080593397352 1
1.89955711831201 1
1.37039331477797 1
1.57625378175467 1
0.902212483763853 1
2.80163035378739 1
2.81291243978309 1
2.41036014105465 1
1.92192793389299 1
1.59879545957224 1
3.21728336739997 0
2.57420935254076 1
1.04347961112173 0
2.48181352461598 1
2.45239202476616 1
1.74742656218805 1
1.73812817304535 1
2.38923611260996 1
2.63995163639643 1
2.95190485854439 1
1.73231267093038 1
2.1115893260758 1
-0.109889727234861 0
1.61556710700842 1
1.89233757382936 1
1.21603234000481 1
1.83163618005473 1
2.23937394092945 1
3.15189839895524 1
2.46707470143869 1
1.37970732271107 1
1.64913557859639 1
2.63970656217096 1
1.17026478567856 1
2.73860601401008 1
3.00847924751024 0
3.06485829643258 0
2.51775841270176 1
2.247271011478 1
2.57258466016736 1
1.37514769811817 1
1.53114278912769 1
1.61685029223583 1
2.49961002021358 1
2.36284906322676 1
1.95920531424739 1
1.12043031888077 1
2.12384400899136 1
1.8012741111099 1
1.98025240891 1
2.26388839189845 1
2.86551355356667 1
1.80188418746457 1
1.85645504335256 1
1.98470919131215 1
2.7995533435121 1
2.46612736385365 1
0.8344239280076 1
2.87757194917377 0
2.00993388704245 1
2.6250141442306 1
0.893502545418962 1
1.86971944902762 1
3.85201819874844 0
1.09677332415171 1
0.434762084319677 0
1.0922825508258 1
1.89463703595664 1
0.951493262400222 1
2.53791407307229 1
1.82908101762423 1
1.87922341713451 1
3.20218653329032 1
2.52874986841096 1
0.916258980894253 0
1.98635155949071 1
1.38597178521125 1
0.983771080742803 1
1.50983142899596 1
2.73163625270645 1
1.51105686456592 1
1.87735625026618 1
2.22078479222395 1
2.65914898056139 0
2.86386765140051 1
1.00417569188517 1
2.57979730840537 1
2.8093274722845 1
2.90987806559182 0
1.61497868034355 1
0.977592296396886 0
2.30879208649637 1
2.18365299504761 1
1.78153758758868 1
1.55257654120734 1
1.09182612393574 1
1.89978070188532 1
0.827027605417472 0
2.722726943012 1
2.50205075808302 1
1.90162738554149 1
2.23776240176367 1
2.02003857076683 1
1.14939149905067 0
1.02943439361654 1
0.448071020680267 0
1.76047241597867 1
2.98235069070385 1
2.29746839096628 1
1.19307700544671 1
2.27086299101939 1
1.22429772860357 1
1.44442114163602 1
0.896318115084544 1
1.84461229951358 1
2.21625727879718 1
2.19666953270688 1
2.61537233461435 1
2.31344811785977 1
1.85521413495586 1
3.50569153780898 0
1.86029617915569 1
1.69347367409555 1
1.70705383536876 1
1.41378176079539 1
1.0905998526095 1
1.11089495270546 1
3.56392201801509 0
1.51544442359168 1
2.27249166014931 1
2.335401920525 1
1.54928547183637 1
1.98073899379122 1
2.3351593296816 1
1.30199125184795 1
1.87224651229404 1
2.20484270449432 1
2.04377712072467 1
2.60960765137888 1
1.99596779660513 1
1.23257518660728 1
2.20801744281313 1
1.60369703554861 1
3.08943837999963 1
2.45833343379118 1
1.59510661261958 1
1.75485475473413 1
2.23752556197258 1
2.47340289384373 1
1.20940236046945 1
2.43152102769008 1
0.457217843506674 1
2.79703251781822 1
2.68818366276102 1
2.49566851884405 1
2.89876051719915 1
1.47563579948108 1
3.66687327640451 0
1.0140986342258 1
1.51357406305827 1
0.458422321267962 0
2.521893074937 1
0.999934427518584 1
1.85541347710938 1
2.15022266339549 1
2.32495220146827 1
2.21333280466118 1
2.31802584187482 1
2.3102457010855 1
1.26832094333704 1
0.958875842223483 1
2.00508515372872 1
3.51324258609324 1
1.75768903869798 1
3.79804713313383 0
2.11891868362704 1
2.50749334462703 1
2.41048375707837 1
2.48189217261658 1
2.39239596501621 1
2.32458123126901 1
2.76437586080969 1
2.02351768736428 1
3.48799445048438 1
0.842710530198818 1
1.56216294942438 1
1.05287262581529 1
1.11448638419404 1
2.58103265021072 1
1.89716294516215 1
1.69979254785005 1
2.26069717865749 1
2.013934236209 1
1.19298790210065 1
3.34969047017929 1
1.59660562160856 1
2.41642007011289 1
1.519775247759 1
1.27346756544282 0
2.19767437852767 1
2.5246903280498 1
2.72333027858144 1
2.01299533797278 1
1.36887664682027 1
3.08794607452329 1
2.79370245221483 1
2.71485017129596 1
2.69647965891328 1
0.908519112068681 1
2.13472308198159 1
2.48299834607035 1
2.29094945048925 1
3.03125410993141 0
1.93239817954678 1
2.12725790228269 1
1.66888171085464 1
1.17688808636224 1
1.96183799513986 1
2.85892984757179 1
1.45173025195714 1
2.53447239522849 1
2.04920393177187 1
2.72405920404697 1
2.6450549111142 1
1.17728472217796 1
2.41994152964626 1
1.65081139870918 1
2.95266912910035 1
1.59598502499411 1
2.00653017938263 1
3.09894498415194 1
2.79549947112588 1
0.67644276886095 0
1.66344630548385 1
1.8653351207572 1
1.84909606547179 1
2.3523286203441 1
2.49957759998685 1
1.04450187522522 1
2.71659924199795 1
2.0753002356851 1
1.8532150617303 1
2.01532760269274 1
2.05447630423867 1
1.96708309337552 1
2.25224687680698 1
3.90313944299259 0
2.81177622700326 0
2.08581949657822 1
0.832319839061928 1
1.90854291261684 1
1.85460398102757 1
3.77154004943266 0
1.7406889084534 1
2.14449877428942 1
2.09990602558103 1
2.1237568587668 1
1.54926400299236 1
2.15853213417164 1
2.00183736009453 1
2.00082243678842 1
1.07916893010882 0
2.80325013103398 0
1.93004544090657 1
3.32134897807381 1
2.1030106279591 1
3.73886150866397 0
1.86011566824684 1
1.5334440402934 1
1.05030028295977 0
2.53653891349421 1
2.64538923189546 1
1.48739557506651 1
1.43642187332727 1
2.06293226258868 1
2.44569671272777 1
2.53633220436428 1
3.09797550166694 1
2.23056445178337 1
1.38633544571248 1
1.5225545036753 1
2.36179326996859 1
1.63431288814561 1
2.5885414167492 1
2.42751307579751 1
1.96062854918764 1
2.31387900776072 1
1.55948505352053 1
2.09634718193266 1
1.91275253415459 1
2.83859708537492 1
2.75571222032952 1
1.61065244835233 1
2.48219368609533 1
1.99701155516191 1
2.1116705549904 1
1.11250021668388 1
2.80516850217541 1
1.4988441402986 1
1.71990376980325 1
2.00659380558832 1
3.75065700640953 1
1.76909937419179 1
2.3358108099 1
0.736326331922848 0
1.08670407728784 0
2.46835989518629 1
0.668072510424515 0
1.85394336850365 1
3.18054776324175 1
0.860537064159105 1
2.08580813788102 1
2.58827937105261 1
1.61589435614688 1
1.74604095204135 1
1.44328170957807 1
2.75106995121656 1
1.96984476260933 1
2.43003661242559 1
2.13801724375678 1
2.02849472508808 1
0.564497972291747 0
1.65483186184974 1
2.12665044265615 1
2.07256221147546 1
2.35454764527852 1
1.53142951359717 1
1.82378799389876 1
2.59102876263515 1
2.40358038435501 1
0.322958420520452 1
3.0662759404653 0
2.28244043869269 1
2.56334961266363 1
2.5228505323849 1
3.38681409301789 0
1.95680563538172 1
1.40824280200534 1
2.48766365380684 1
2.50152455571082 1
2.43135108238575 1
2.30471158731775 1
2.33259090369415 1
1.00797242088148 1
1.73517676637512 1
2.36106497446599 1
1.88751125260506 1
1.73854800134564 1
2.64162058283294 1
2.49636532508975 1
0.660030870659929 1
1.83911407574502 1
2.4349448892844 1
2.08062083908441 1
2.32977004777951 1
2.75033866753868 1
1.12330946388739 1
0.867274020344275 0
3.45227027837918 0
2.0102432927373 1
1.36705820599117 1
0.90525577494823 1
0.544275353130701 1
2.39761042718301 1
2.41676433645304 1
2.80081486146844 1
2.18633077724602 1
1.22834808635823 1
1.93456946062749 1
2.05987738213775 1
1.48649648029786 1
2.97983378040283 0
3.68155735964738 0
2.30031407064718 1
1.51013247823533 1
1.65082253823995 1
1.41496682972194 1
2.70469382778972 1
2.52489333750366 1
2.72035644708958 1
2.10041128801925 1
1.84739062584519 1
2.18549142212244 1
1.74483569295999 1
2.14256868973718 1
3.59425288375805 1
2.0664700633453 1
2.06017714750633 1
2.52531665737105 1
1.38032052472129 1
1.58875014037714 1
1.50242726735846 1
1.51572463152341 1
3.10782808126035 1
0.974393721040474 0
1.99886914813955 1
2.18641381609019 1
2.19557031174982 1
2.04561279093939 1
0.694780786175688 0
1.16735491907569 1
1.45114597225375 1
2.78448464955747 1
2.13152230477058 1
1.94491483611659 1
1.84175399537577 1
0.929991130218214 0
1.60004370123752 1
2.10667740515598 1
2.2247095232017 1
2.40527319883651 1
2.29023673581293 1
1.74904673664052 1
1.66289275539865 1
1.70034773318204 1
3.26172795617716 1
2.01881689507273 1
2.04899679643373 1
0.742764539539511 1
1.56701575050368 1
1.21696472427312 1
1.73584112662897 1
3.64709749576029 0
2.15579414419246 1
2.66194202909958 0
1.45897928996962 1
2.5710702117869 1
1.85287004332639 1
2.24284990698635 1
2.26265470056403 1
2.49000380213559 1
2.19081669147509 1
1.67041099434752 1
2.42076556172412 1
2.39425922911193 1
1.93315642209678 1
2.25509024337614 1
1.71126911954394 1
2.62702800169317 1
2.26808377763656 1
2.57912690111768 1
2.05490014671698 1
1.25082029665364 1
1.35554933465844 1
1.51210654038727 1
2.4181021837031 1
3.05664202037274 1
3.09726017197946 1
1.39552800543815 1
1.72612862642883 1
1.17015698816725 1
2.42178841425396 1
2.03729345550204 1
2.72313533510703 1
1.97721670612722 1
2.13673239198876 1
1.71798654806408 1
2.55756938861143 1
1.60028371656842 1
0.43959804027027 1
1.6217525998062 1
1.59747332037855 1
2.31685458885397 1
1.80842125638919 1
-0.595052777078832 0
2.17832642228038 1
2.65767106102947 1
1.82697513260763 1
1.91840785066735 1
2.2945203625521 1
2.47666055863714 1
1.56440138930801 1
1.11004549466976 0
1.2704467977091 1
2.50542751460259 1
1.95213298494845 1
0.951800906873391 1
2.8843726655379 1
2.19811177586482 1
2.34324645295055 1
1.6595649261493 1
1.26404172143506 1
1.93112434026276 1
1.32246090054372 1
2.43782145286199 1
1.8256529950923 1
1.58019424667943 1
3.18802084059095 0
1.03588263191777 1
3.24677618562588 1
0.74543331486951 1
1.85813088738409 1
2.08294993057302 1
1.34627687181794 1
3.53233635642933 0
1.45568920650603 1
2.18630956437378 1
1.95281373421482 1
2.68968585060481 1
1.61669661999139 1
2.21875110917617 1
2.1889908087185 1
2.26973456483752 1
2.36347041579002 1
2.17246694188657 1
1.8375213962766 1
1.42846230091701 1
2.26400724478376 1
2.2837458200623 1
2.94544906588269 0
2.20446794809376 1
1.90163352728095 1
1.613984389457 1
1.18203231912283 0
2.23949267047089 1
1.35138333248085 1
2.86667547897453 1
1.5541202469263 1
1.08296236357726 0
1.86154545618906 1
2.09989734522287 1
1.61012994158702 1
1.42629914343114 1
3.53671235292249 0
2.60759220009562 1
1.81716756812449 1
0.581605021836104 0
1.98328895832326 1
2.70532885272792 1
1.62970514961496 1
1.71383628675613 1
4.4334378307962 0
1.85397465712199 1
1.55904184219721 1
1.50342973235449 1
2.26283728947974 1
1.92124919350073 1
1.71298614658363 1
1.73592934029876 1
2.38594473069139 1
1.03157814199274 1
0.0210239995779096 0
1.37010932115715 1
1.55902816643282 1
1.73940968396862 1
2.44487344276723 1
2.31276370405539 1
2.8299449731435 1
2.57634272169014 1
0.5321792593439 0
1.73175161179409 1
2.5453040066651 1
2.83780048012163 1
1.28190134787449 1
1.28331688794726 1
1.61840115701027 1
0.450236554060911 1
1.79288932058887 1
2.87950926337873 0
2.18473872248891 1
-0.0310523448365166 0
3.45289433150661 1
1.31912113836947 1
1.43369163828882 1
1.1777167065055 1
1.8860064689165 1
2.55333878568841 1
2.25860772050193 1
1.68787014558075 1
3.263322850921 1
1.19938607619385 1
1.52731609340138 1
3.14734992931492 1
2.64612766023359 1
1.59691335475631 1
3.54238729132472 1
0.523394673389101 1
1.89311470273399 1
1.26862608145241 1
1.85702434652383 1
0.996828859032165 0
0.809638517292098 0
2.31766658734386 1
1.65898198399376 1
1.68619619068402 1
2.19319479357655 1
2.22289172346128 1
2.07884629606408 1
2.8709272993935 1
2.14182958353104 1
1.73019155787845 1
2.64470024418301 1
3.02700522576708 1
2.16553259079005 1
2.253153361484 1
1.09711329164182 1
1.34102298709248 1
0.577952200281951 0
2.042878586746 1
2.01847884681779 1
2.50322147642667 1
2.37914592450056 1
1.6769806245079 1
0.840173963667298 0
1.53133308748344 1
3.03709371450886 1
2.470626054341 1
2.0951479339549 1
1.90794869313173 1
1.32514985848162 1
0.996020216817963 0
2.52668520506114 1
0.480385451208258 0
2.42551531290876 1
1.81346876517786 1
1.19798410926553 1
2.31812699178 1
1.16332806744014 1
1.90007709127932 1
2.30357082161479 1
2.99000977020391 1
2.1893423073594 1
1.68052413258023 1
1.3371002378591 1
2.03519653893319 1
1.2898480261403 1
2.73363301203149 0
1.77682097732839 1
2.93306353637754 1
2.20740494468678 1
1.92282678242094 1
1.22011173788555 1
2.97947008336129 1
2.60513211692736 1
1.17738617264119 1
3.07547333090357 0
2.62667550666957 1
2.0500211557889 1
1.74982378152732 1
0.627727781844779 1
1.93333068745448 1
1.87818161522206 1
0.839623155742233 0
2.96434733424183 1
0.683295271419699 1
2.85085898334866 1
2.40128869170323 1
2.39055254459291 1
1.74734027532401 1
3.01802323521635 1
2.41485844977979 1
1.06017800134097 1
1.36635619827133 1
1.85002663952794 1
1.64826742233817 1
2.45862672822274 1
2.32410246383798 1
2.85196532913144 1
2.22597163508815 1
2.51558737174679 1
2.61342188604801 1
2.50684479861283 1
3.19111080357557 1
2.60745449134173 1
2.22769335853568 1
2.71772746599098 1
2.31426547460838 1
1.2277248133524 1
1.57912347707756 1
2.2522439174519 1
2.64859566013068 1
0.77708108556091 0
0.0985647779858189 0
0.789334468912328 1
0.777650730128102 0
1.09106564701103 1
1.88108155408401 1
2.37306132091714 1
2.90732146777294 1
1.28616565893907 1
1.56487377771943 1
2.88788456017813 1
2.10923641793704 1
1.35393078216589 1
3.26903919242613 1
2.13334455474785 1
1.42002511063466 1
2.25552560105309 1
2.66979528507912 1
2.4771843060981 1
1.57028677746053 1
0.66455845542532 1
1.52313869448077 1
2.08068325149912 1
1.40230613513123 1
2.06367120701779 1
1.92825820930107 1
2.29026405564694 1
1.16591250779804 1
2.8664051463168 0
1.94186377709628 1
1.73944145038318 1
2.28933641046866 1
2.29918779253346 1
1.68923634127274 1
1.15594884796483 1
0.787562675959818 1
1.62340044598444 1
1.76102772367575 1
2.61960918725624 1
3.90299587959179 0
2.44901175847728 1
1.43165099402439 1
2.00688847146192 1
2.22486809152575 1
2.49130872486354 1
2.73586932427856 1
2.90390890511594 1
1.52949836507272 1
1.87038143116989 1
1.18355333235157 1
1.4591756413171 1
2.76259991482631 1
1.19348641490344 1
2.59784560875288 1
3.09859823536799 1
2.2536191925397 1
2.21299191927265 1
2.19686765797616 1
3.38501587764712 1
0.74533463506953 1
1.88702181501479 1
3.65458794934564 1
1.95462563119824 1
1.43655049427307 1
1.43537565944007 1
2.61105612928285 0
2.35124089927004 1
1.52182915504134 1
2.46460519565071 1
2.3809979287254 1
1.22994111191563 1
1.59423516632026 1
2.14215235195855 1
2.54892604748898 1
2.5825477979918 1
2.79036003168546 1
1.81684470005612 1
1.98117331682734 1
3.00405729845458 1
1.95556318099767 1
1.95820918053971 1
0.923753375660056 1
1.61720553887104 1
2.21824256792248 1
1.48326694114483 1
1.36717748966385 1
2.8415148844395 1
1.93210260364046 1
0.752668713193526 1
1.12838008702634 1
1.78651903702497 1
2.22749081285059 1
2.03908175219421 1
1.94672552350067 1
2.09518615287561 1
2.67174804227434 1
1.18799841092487 1
1.43378088674683 1
0.948327499788173 1
1.06180547918895 1
2.1547988704315 1
1.5817719952819 1
1.7335940029261 1
2.18043491869949 1
1.94646391633459 1
2.31666801200641 1
1.60053636002714 1
2.01930295259716 1
2.26020517595674 1
1.54899125643573 1
1.69214133531985 1
1.55872520863038 1
1.31187524846067 1
1.99349523399303 1
1.64171676278936 1
2.0577280177801 1
1.71823759528534 1
1.85593199084188 1
1.43992513735495 1
2.47777457492062 1
1.73582802303995 1
1.83449128248254 1
1.36434883735383 1
3.21735445514745 1
1.11482736945061 1
1.47037376776149 1
2.89665701384416 1
2.85113322480727 1
2.01937097366329 1
0.944227592928542 1
2.7380542971971 1
1.90355528693996 1
1.95978164215252 1
0.672912710081773 0
0.744732829185513 0
1.75204094880172 1
2.84871475593622 1
2.69463441885524 1
2.37059126937402 1
2.80793851139151 1
2.45960990717933 1
1.84542891223676 1
1.99891530364875 1
1.5032275626233 1
2.72701079139443 1
4.29178560325526 0
1.16170901561007 1
2.12805211082123 1
2.12737082917867 1
2.19356598595225 1
2.26009713691873 1
1.10788714618186 1
3.42906226282676 1
1.99576935051669 1
2.40800703348907 1
1.6908245616832 1
1.29270105879036 1
2.06147025500169 1
2.46888769889456 1
2.44903961245702 1
1.8244367068873 1
2.56751339378992 1
2.67610359321717 1
0.551463671224435 0
2.5558742376276 1
1.2808184190421 1
1.45237862545408 1
2.65173468895964 1
1.66417421160993 1
0.665297832297998 1
0.896939120523026 1
1.93754587720296 1
1.6616601020092 1
1.31730864956365 1
3.01815451895678 1
1.95806287817769 1
2.4906144885039 1
2.6487344677006 1
2.69700324630089 1
2.91191070602873 0
3.25650871266347 0
1.60757929772088 1
2.80090014609632 0
0.695324169245245 0
0.77591226525199 1
0.679797093779265 1
1.33883711944305 1
3.2037834202072 1
0.902350768711125 1
1.89210449807386 1
1.88874545341008 1
2.05573710536774 1
1.4453818956017 1
2.39453463059785 1
2.65231450816932 1
2.34223720392375 1
0.848083538638892 0
1.25271653129095 1
1.02973117092069 0
1.93286488908828 1
1.06055483281391 1
2.49392844918068 1
1.6691246178091 1
1.3376782712111 1
2.03412705930253 1
1.19448074163619 1
1.52930459071652 1
2.45317068707668 1
0.46395830511159 1
2.16662764572179 1
2.17513974174287 1
1.40921656303245 1
1.83065541769996 1
1.48631736750143 1
2.60189610525921 1
1.96330411263194 1
1.82967119305321 1
2.67376225063192 0
2.16258514405193 1
2.66733444487925 1
0.691598386698166 0
3.27522963040573 0
2.58254519025828 1
3.21823738732636 1
2.8939113100242 1
2.24480377243801 1
3.00792227847272 0
2.54662695564621 1
1.11014617660582 1
3.13051446310638 0
1.87335530398368 1
2.55273643250181 1
2.3729376439384 1
1.70079489316987 1
1.1849182399961 1
1.76194244094575 1
1.90621719057374 1
2.32832005763052 1
2.66871332465463 1
1.31672311593558 1
1.36611761910347 1
1.29939010590858 1
2.14961616284627 1
1.2998579604635 1
2.20679276845105 1
1.61340326536301 1
1.7722734093583 1
1.88575079332197 1
1.97031166400373 1
1.71841038485672 1
1.67261660276282 1
1.73008348953013 1
1.29620623681979 0
2.20740538356921 1
1.64013016076781 1
1.6886872698353 1
2.09178144249569 1
1.49012720539686 1
1.57117298901049 1
2.85423731572672 1
1.56947525172496 1
1.94486203814218 1
2.0355544759855 1
2.92779560680107 1
2.21653541561591 1
1.81586778761719 1
2.17638535109946 1
1.49703432439219 1
1.35716712162903 1
2.08501419955117 1
0.202705657074862 0
1.43149997807336 1
2.73477555297854 1
1.45956420331209 1
3.12717574377041 1
2.11279057855272 1
-0.0526438929026269 0
2.19695922699119 1
3.1458923485326 1
2.3706677331281 1
1.8761449536252 1
1.52714065703452 1
1.93005829785011 1
2.07421906614692 1
1.55926957671517 1
2.12103759199039 1
1.71111232522128 1
1.35099484647419 1
2.17072118869219 1
1.92079039321644 1
1.90667733798203 1
1.85357274019188 1
1.71063505707446 1
1.88316970495323 1
1.99148837448911 1
3.18111889491652 0
1.88627868161185 1
1.61292623439849 1
2.66223251091006 1
2.07006556120261 1
1.03928993822174 1
2.19888294345429 1
2.59621002960126 1
3.25500665783699 1
2.68900844550333 1
1.62616459125195 1
1.76286724178753 1
2.06754643877429 1
1.68135649327876 1
1.83477839519366 1
1.88478290206009 1
1.48469269700544 1
3.57996547010932 0
2.39482058884348 1
0.798691087098396 0
1.57647210288637 1
1.43658477294281 1
1.86059824915632 1
1.09469987162666 1
0.891691519427675 0
2.88596539293176 1
1.33756698053691 1
1.64618935288418 1
1.75140412912717 1
2.31261055089194 1
1.00848027806551 1
2.03640833401775 1
1.01362332025283 1
2.78584743859714 0
2.33124144546144 1
1.77786554457997 1
2.36775850568304 1
2.00348689680062 1
3.08977384953491 0
2.52878855935958 1
1.97748733302234 1
1.55483229170536 1
1.85390265750624 1
1.0349265934152 0
2.27536392041809 1
1.29306071170905 1
0.718291817199506 1
1.46896510413917 1
1.94265745673825 1
2.8734034484469 1
1.68336714992327 1
2.42950935691431 1
2.8408426957435 1
0.901534132068494 1
2.14414319053705 1
0.505043767506624 1
1.42452971964614 1
2.1967962453428 1
2.81964303155931 1
2.18293206878869 1
1.8905964167326 1
0.584538834661987 0
2.17241444353002 1
2.68314813890189 1
1.97766345312701 1
2.70212321942485 1
3.30284670375173 0
2.57076054610524 1
3.03313932747437 0
2.50885527955197 1
2.11615889732935 1
2.79213352462675 1
2.42305350443298 1
0.578478854744744 1
1.19653702072765 1
2.03751671755729 1
2.60608449693787 1
2.4855969927841 1
2.34072340680253 1
1.14359784764252 1
2.19935217927726 1
1.1370484722073 1
1.67334362702264 1
2.80645980924287 1
1.66791507984816 1
1.69139203188441 1
1.45410997606958 1
2.65469082694182 1
2.12204971244176 1
1.34651429205856 1
1.76673083551965 1
1.31619138912562 0
1.53622429783897 1
1.34358475732347 1
2.65061878597043 1
2.90720625292373 1
2.16271660067736 1
1.75385087722337 1
2.08752915071081 1
2.58347144245643 0
1.87364967503736 1
1.36060557567527 1
1.59211087473898 1
2.73113194260572 1
2.8265313486218 1
1.32354818138622 1
1.48976295046782 1
3.65939418488956 0
2.28171738115133 1
2.06734659021626 1
1.608618829159 1
2.46323448492818 1
3.16930700436657 1
3.23344020390112 1
2.00447908958927 1
2.42476543985146 1
1.68661406981972 1
2.57033524523534 1
1.73807164916482 1
2.06825926339606 1
1.47057382980644 1
3.47830881842819 0
0.558213196486796 0
2.32153090316811 1
0.971841404455246 1
3.59147609838278 0
3.45747551859621 1
0.79872985965836 1
1.33323396065867 1
1.62956770321567 1
2.20407572432702 1
2.32367321938859 1
2.26396189056253 1
1.12052433620755 1
2.75362214920289 1
3.29738017796533 1
1.01579010971989 1
1.12667044960611 1
2.51933820071059 1
1.99948615239846 1
2.66058211985375 1
1.54933647203305 1
1.63682642703589 1
2.20204916794615 1
1.33329771954322 1
2.10709420964746 1
1.94252999400621 1
1.19685923424108 1
2.36954069163939 1
1.5528137761795 1
1.94150503430649 1
1.40654440798548 1
3.6894863622159 0
1.17375204522594 1
1.80192536691199 1
1.85979466629433 1
2.05899879817187 1
2.41312557462085 1
1.7910694607564 1
1.34852880369567 1
0.940342970560628 1
1.83653689885237 1
2.6934634459494 1
1.87694279326239 1
2.02847401577163 1
1.80121347711117 1
1.98189118021931 1
2.43067950245816 1
1.1465589335947 0
1.8797237853696 1
2.33799170407713 1
3.5093584041336 1
2.84360645693248 0
1.84856568895883 1
2.62221898055906 1
1.75290257483042 1
2.06878609359161 1
3.73367506703637 1
1.80645691334075 1
2.59323280975719 1
1.70787642071409 1
2.90885270021476 1
2.52200067562701 1
1.35162374140185 1
1.36147080940073 1
2.53402021964497 1
1.44371564216696 1
1.5255307166083 1
1.14415602839068 0
2.06232663821051 1
2.76749058545376 1
1.13651609104371 1
0.838984599955331 0
2.16690609652708 1
0.991319371175023 1
0.670686151560043 0
2.96890284985912 1
2.52339789110953 1
1.91566859145 1
0.843382714555754 1
1.42851276952895 1
2.14665112009419 1
3.02708919360124 1
1.1059075712556 0
1.60327751983597 1
2.93633087572994 1
2.49366602910224 1
2.85779010235601 1
3.90992360525177 1
2.73567533224542 1
2.05837532573411 1
1.85116163602781 1
1.83952478506177 1
2.53269214095064 1
1.0390544773924 0
2.24850115660348 1
1.95581576793441 1
2.260744529596 1
1.74600308771927 1
2.01810914437057 1
2.23228496153458 1
1.74758770537435 1
1.64649429706535 1
2.53928717860423 1
3.05845609169489 1
1.98739069933601 1
2.23354838811329 1
1.3832942097323 1
2.59001862771601 1
2.27817497807094 1
1.84355288224719 1
3.73953879414393 0
0.694405301419401 0
4.01472260405107 0
1.56306608304795 1
2.96298983414216 1
1.75267789064315 1
2.77439115527348 1
1.67278911538972 1
1.79821868952044 1
1.58695977028746 1
1.75930887236689 1
1.71277162414814 1
2.65869994003054 1
2.33605987159536 1
2.3051630831074 1
1.92484250542523 1
2.10753221735683 1
2.46651636835397 1
2.74895107417609 1
1.7568321635397 1
1.6551519501179 1
1.13826011338411 1
2.03375429982299 1
1.03519342428292 1
2.91625484226658 1
2.00233105490034 1
2.54393628678889 1
1.98989093797324 1
0.3777058048052 0
3.22275288952095 1
3.16815058412459 0
2.37131825662176 1
2.81052168533836 1
1.69341537508523 1
2.73906171589659 1
0.817818267779585 1
1.29914808598051 1
1.92032147774307 1
2.61566797554109 1
0.602045526298079 0
2.16961285408255 1
1.99142721240988 1
2.5752923239875 1
3.09586805035798 1
1.5603416686443 1
1.41277492346998 1
3.06442528821864 1
1.70654109570177 1
2.24976484934216 1
2.24118872926784 1
1.86441941465053 1
3.00131204154349 1
1.88308240395833 1
1.04338177221414 1
2.37979990155158 1
1.64879851520995 1
2.27239296930739 1
2.36565466959979 1
1.6808055568067 1
1.72258988123108 1
1.42158424058 1
1.43556107908285 1
2.30542669688329 1
2.23540725066877 1
2.54763126113873 1
2.40042002718538 1
2.18061409076121 1
2.3925445430424 1
1.54267092905358 1
1.99844154423529 1
2.19631539539686 1
2.53717689531136 1
2.22295029415815 1
1.33396680138993 1
1.93644579842468 1
2.75461757248019 0
2.42967491562744 1
0.892101063751843 1
2.18640771852477 1
2.90386876931088 1
2.57926051903975 1
2.41983499753103 1
2.31368988371644 1
3.1796109152138 0
2.43784339321053 1
1.27517479881769 1
1.28675587513409 1
2.14019758161843 1
2.01308499630414 1
1.98814969994886 1
3.51323020440736 1
3.1088718201489 1
1.96891531047521 1
2.1477781202944 1
2.76361948205951 1
2.09031798418694 1
1.5605796742396 1
1.12075111077771 0
3.01826919337173 0
2.15510256837418 1
0.762059048542088 0
2.15968337929133 1
1.92621935883145 1
2.8465952037685 1
2.33036745498055 1
2.38722326353124 1
2.01530962258108 1
1.87354806734199 1
2.03518522474419 1
1.89559316482477 1
2.10477017029326 1
3.64990700868436 0
3.07948805193181 1
0.924455565824715 1
2.76713148676823 1
2.50030481200593 1
3.37093409462922 1
2.8747127875947 1
3.63916293940992 1
1.68916632828496 1
2.32424160335314 1
1.49655981028385 1
2.73463721332702 1
2.19495702076525 1
2.39897064985536 1
1.98602525620591 1
0.84454233838835 1
2.60541221506724 1
0.626992660772305 0
1.96706081571604 1
2.10737327169969 1
1.674054693535 1
1.01031664011104 1
2.75600547671075 1
2.71015653940314 1
2.04790713614619 1
1.84693546819844 1
2.84672625471751 1
0.52958149702192 1
2.11075040334088 1
2.38873442053211 1
1.22885509944917 1
1.35641839281658 1
2.12498259513018 1
1.52208580554777 1
2.49712495045356 1
2.24685634974458 1
1.95615037037757 1
2.9950573838244 1
0.975148025716423 0
2.17379988889736 1
1.33600622662763 1
1.13864785233463 1
2.81606936570142 1
2.37890800073987 1
1.76201822353903 1
2.18983685628074 1
2.19621566328584 1
2.33479516727341 1
1.32425198323304 1
1.2452299890737 1
2.03978922757376 1
2.49525852881396 1
1.84900471235725 1
2.49726270554571 1
2.29304132417784 1
0.828175754017626 0
2.90526924028215 1
2.13621483496156 1
3.76652944598884 0
1.99773135639842 1
2.83313057943994 1
2.15073370874673 1
0.436103308618858 1
1.86690670061898 1
2.72194411050336 1
2.15479229444462 1
2.07858676482698 1
1.86186583953712 1
1.75382603851739 1
2.42827001042491 1
1.30560522698961 0
1.30589971049537 1
0.5735512079108 1
2.21951737154693 1
0.193872535077685 0
3.07231403398543 0
2.04006726490387 1
1.13727802035697 0
0.692902284459465 1
3.21730397252433 0
3.41239123079806 0
0.647424713718705 1
1.78381740593005 1
1.5736505687015 1
3.17303770836031 0
1.7395078052815 1
2.15604506885575 1
1.19075860374635 0
1.12801475916598 1
2.48253629791867 1
2.32762663033784 1
2.17154293239855 1
1.95283990782381 1
1.33939168499162 1
3.2196286073309 1
2.12253715269819 1
1.54461047821153 1
0.97539469806642 0
2.68204933970994 1
3.33746142475991 0
3.38558029310106 0
2.42917592718694 1
1.61533263948263 1
2.46672445736955 1
1.99860594025652 1
2.60138069649906 1
1.80975836856716 1
0.534168654836527 1
1.17768945804318 1
1.94869141065646 1
2.47288252270044 1
0.555638678680046 0
1.94758796891184 1
2.09846112580286 1
2.31423007288126 1
1.39882563992476 1
1.75307379066561 1
2.31654750425936 1
3.30260730421895 0
1.40772483429338 1
1.27586170946649 1
1.17736236638141 1
0.80468404673918 1
3.1003352612456 1
1.41526149606066 1
2.73785857638165 1
2.09484729547634 1
0.395710832613952 1
0.907823857738447 1
2.91133964685151 1
2.40056236162865 1
2.04175670808569 1
2.05579698677382 1
2.10571691902011 1
2.95463905305122 1
1.76556018104686 1
2.90044471455984 1
2.27549370897867 1
1.86694231332167 1
1.45915354321289 1
0.890651800203499 0
1.04097324252189 1
1.15755882723549 1
4.07028018392637 0
2.18698302716769 1
2.71565766488604 1
1.62079207491889 1
1.40714200442753 1
2.42404482999849 1
2.28169632589491 1
2.12720646599597 1
1.26942815643919 1
2.47930215446987 1
1.36882290153603 1
2.41309006528657 1
0.887229910552149 1
1.8022461082516 1
2.44043884897581 1
2.14896511328179 1
3.46920763405648 0
3.22724632507769 0
2.26068418271951 1
1.29477072901347 1
2.20394851715785 1
1.71293727190992 1
2.44070729469898 1
2.23683860206077 1
1.20962971247499 1
1.30938997317393 1
0.505628339388773 0
1.77105549877005 1
2.15698106891811 1
3.86446284205076 0
1.81712774438153 1
1.45612283243056 1
2.57372005894634 1
2.46741471419228 1
1.68786498028308 1
1.75777982392886 1
2.62104540854409 1
1.35731074344731 1
2.57020264334723 1
1.30949937351838 1
1.95396109673457 1
0.293813311817113 1
2.12511360857991 1
1.56360868038168 1
2.58939895390707 1
2.09562878520963 1
3.456354999267 1
2.81823972595713 1
1.03217890831001 0
2.39566242137764 1
1.86018362831137 1
1.46988202221116 1
2.57155592573835 1
1.78318585077948 1
1.81801972872715 1
1.87391718600341 1
3.16002962148532 1
2.8880104348911 1
2.38493626891443 1
3.70210150503094 1
2.24262660313879 1
2.701843399841 1
2.66735623203164 1
0.715703227841106 0
1.55192256498546 1
3.10186937261985 1
2.34362170500823 1
2.66086133915187 1
1.42161770047977 1
2.74104722006143 1
1.20758604203187 0
3.74816160768719 0
1.969643030398 1
1.15042939785792 0
3.21300104724254 0
1.616576888505 1
0.927400357548659 1
1.19330384538161 1
1.8409375795233 1
1.81751941730328 1
1.37499719864444 1
2.57185429448618 1
3.03735113280777 1
2.52030452496304 1
1.41978250313912 1
2.62052630412578 1
2.68216692318563 1
1.39071321702699 1
2.55202717621492 1
2.50462600577812 1
3.18682591119609 0
2.48775742309937 1
2.48465626034153 1
1.77522551661342 1
1.01751314312334 1
1.39189162085355 1
2.08167724931384 1
2.31215156838302 1
1.69781764744675 1
1.83277336834447 1
1.46081463934466 1
2.12387879881987 1
2.39533591869897 1
2.71656220181979 1
2.33173493709181 1
3.01198363345852 1
1.49740191756965 1
1.43055172728261 1
3.54829936610919 0
2.72408995718456 1
2.23027784491811 1
2.15338597568092 1
0.627982218754718 0
0.519396031131247 0
1.15341074649824 0
2.63070064212245 1
2.2014174595179 1
1.77300629846881 1
2.41783184539575 1
1.8440166274199 1
2.3748838441387 1
1.25744310720623 1
1.8865237600048 1
1.84593850380891 1
0.954914726218184 0
2.75066188545128 1
1.73405138840979 1
1.77881903352832 1
1.89636847475955 1
1.82110587805669 1
2.706861227549 0
1.86150683121261 1
2.42014574841227 1
3.59337879075793 0
1.40009241187276 1
3.27065670163521 0
2.07819526247827 1
0.926179799720438 1
1.63544560249119 1
3.00324991920215 1
1.61919249127692 1
3.34942341376847 1
1.96680979890816 1
1.82343786837587 1
2.59605237809022 1
2.68896014831628 1
0.633270876707 1
0.9403765326631 1
1.4352936228434 1
1.83713624627529 1
1.39291919554514 1
2.03830527429829 1
1.90321216487185 1
1.66306232759277 1
1.65948977931923 1
1.75133184148312 1
2.170340581363 1
1.60965335407157 1
1.5590442460708 1
2.42456881219927 1
2.08355902720667 1
2.58171989798363 1
1.39029367822834 1
2.32303822557407 1
2.53591227192672 1
1.75740659989685 1
1.73585527515246 1
2.91396024916395 0
1.70019952679039 1
0.963365748821268 0
2.53177765515016 1
1.50780996880761 1
0.976993936941123 1
1.05079967060943 1
1.981604252996 1
2.64669199603672 0
1.95042426737653 1
1.52369657973261 1
2.39380587587643 1
1.5562643106449 1
1.58968348858529 1
2.64672639581822 1
1.62672157102541 1
2.07714780856179 1
2.53314525832815 1
1.37256970621712 1
1.9593164178453 1
1.59472725354757 1
1.8162883038149 1
2.39891694942469 1
2.18806345227444 1
1.73602142345648 1
2.4887183038953 1
2.01472371352693 1
3.00667506722895 0
3.26382831241754 1
1.72414962862655 1
1.52179019405511 1
0.710592676074137 0
2.8251135388642 1
1.41181683073727 1
2.06941097782946 1
2.12591804733215 1
2.86586155855633 1
1.64474389004533 1
2.20363078030782 1
2.88266018340353 1
1.11051988205978 1
2.26104713235605 1
2.57311193423067 1
1.94017785487342 1
2.2880259127861 1
1.374233052267 1
1.95812163974797 1
1.34323580404636 1
1.16105543030081 1
1.59899045655105 1
2.57376214051302 1
1.9156140865503 1
1.60239816610565 1
2.33462712890636 1
1.75655567847038 1
1.73579407675753 1
2.94245716483469 1
1.9067989952306 1
0.309493116274942 0
1.33581453837753 1
1.80070083920078 1
2.3871228198662 1
2.13448998289247 1
2.48577922586829 1
1.27720357984867 1
1.85529329743834 1
0.621012311739451 1
3.07278692115444 1
1.16490640661014 1
1.68998871686207 1
0.84826415880977 1
0.213250620946412 1
2.62769812185117 1
2.97109713182456 1
2.01215703600039 1
2.24556853363962 1
1.93939736963036 1
1.7292557125727 1
1.52793054830163 1
2.49619027777652 1
2.06971910161359 1
2.17328190353429 1
3.09326447984399 0
1.23157017032677 1
1.62592074209869 1
2.63930677453218 1
2.50366778249548 1
2.54752680066633 1
1.54172759456567 1
1.37295196767022 1
0.836832114280303 0
1.84525631870132 1
3.19667071470789 1
2.35442158272545 1
3.53515622272896 0
1.0502840637448 1
2.84630542776212 1
1.75805827204994 1
3.0549748290092 0
1.4816229862722 1
0.573610329632641 1
2.90372936548222 1
2.10852762620284 1
1.01797947757331 1
1.83282418983143 1
1.63479988831948 1
2.40210975400455 1
1.57255802832646 1
2.29177629051946 1
2.64491427361897 1
2.18870272755715 1
1.41585086646041 1
2.33556032178018 1
1.04491812083651 0
1.46790482518091 1
2.36523393390225 1
2.3269680205967 1
2.21315696695907 1
2.78707155807109 1
2.46928482405768 1
1.93627414796774 1
2.0411030404663 1
2.14357863641966 1
1.18702157220766 1
1.65828320481055 1
1.89010269535015 1
1.4916078742397 1
2.71509214129346 1
0.265293537868386 1
2.64091085072234 1
2.15989540621139 1
1.99899050610075 1
2.75760847261761 1
1.08319267682679 1
2.37553519034091 1
1.303896925413 1
2.05321900852704 1
2.62819767086571 1
2.73649390787616 1
1.79942341923511 1
1.99481813821765 1
1.60420213706522 1
2.41167988507934 1
2.25656325506201 1
1.29762311247704 1
3.27951222674165 0
3.08210281213855 1
2.35665060765744 1
2.87489678257695 0
3.21305517111402 1
1.99313777016334 1
2.31927940436653 1
2.03464469506745 1
3.10370030731073 1
2.68666236792995 1
3.29299820659715 1
2.63820982681444 1
1.69911815384392 1
1.50426016078605 1
1.38816469186604 1
1.86410147653163 1
2.78621984984234 1
3.38229858583305 0
0.488162162845492 0
2.10381090677377 1
3.00239035372764 1
0.920964666126008 1
0.46703776281505 0
1.32679396948923 1
2.76207078565392 1
2.69825662899057 1
2.84108465471626 1
0.680012952557527 0
2.81143533633895 1
1.76032768841317 1
1.91154657652384 1
2.12396852768996 1
1.87984041453548 1
2.57851840509013 1
2.06178688398802 1
2.27451130999194 1
2.37993540176376 1
2.61170223103005 1
1.31162368415951 1
3.07602610719026 1
1.34509854889116 1
2.31311931619644 1
2.8111306088914 1
3.06167758173498 0
3.07723276218238 1
1.21970923365015 0
1.69967283022374 1
1.96174173153006 1
1.22216151375852 1
1.05285630893567 0
2.34057783525229 1
1.14473147291215 1
2.09395673741587 1
2.01003401394731 1
0.422519520578108 0
0.617154778534783 0
2.41632161211387 1
2.46533530713387 1
1.99741664998053 1
2.36253043119535 1
2.0460863796025 1
1.72651524109482 1
2.75768224531381 1
2.87760660418452 1
1.95363543314006 1
1.18919664408866 0
1.67541459868479 1
1.31788597367154 1
2.57723357303007 1
2.7933733411536 1
1.74843326013915 1
0.0869517098032363 0
2.38580956099992 1
2.28250733980503 1
2.77962744101495 1
2.03368667806369 1
1.96042305455608 1
2.29591366427371 1
1.62815853667729 1
1.50770311140625 1
1.0926668058477 1
1.84332470425352 1
3.06842110817894 0
2.03881673523513 1
2.33105328864035 1
1.43838820244988 1
1.35131884950196 1
2.51128080190631 1
1.03060464997614 1
2.12449450947999 1
0.655988059642749 0
2.12584564780309 1
1.90795439866725 1
1.89603833357856 1
3.05316904759854 1
3.15490551184223 0
2.03445445125784 1
1.58793573368562 1
1.50536296207733 1
1.34047294719587 1
1.66813244889829 1
1.13296816108436 1
2.14832069686371 1
0.517772923857708 1
2.87887765007165 1
1.60869331039443 1
2.30500334368131 1
1.47053567705242 1
1.00066745053261 1
0.718741271990687 1
1.599250889612 1
2.23043002341418 1
1.79597910058383 1
3.01421998906424 1
2.94104172276616 1
2.53290427821146 1
1.57716063636135 1
1.54392209525144 1
1.0540894839328 1
2.60781034930338 1
2.7172111927051 1
2.58574569226978 1
2.13155761227224 1
2.87656131027125 1
1.28151444474346 1
1.2436642293114 1
1.79735493813865 1
1.67247424442666 1
2.86655308474726 1
2.54959046909316 1
3.45057922886434 1
1.60442852285361 1
2.6993999696058 1
2.02453031534216 1
2.39017275974191 1
2.45080247483234 1
0.93279673269748 1
4.5449030796209 0
0.0315783367622057 0
2.21508691872039 1
3.39727196583964 1
1.29816939752655 1
3.17685113732915 1
2.31952240102518 1
1.05836883562575 1
1.15065103456136 0
1.68951793914484 1
2.12727204912943 1
1.59102154384227 1
2.75365262487954 1
2.006482831895 1
1.77658356097088 1
3.08119900537245 1
3.05761708025057 1
2.0373290154902 1
2.26387305383086 1
1.68784754660671 1
1.47681707430622 1
1.89112829893259 1
2.42160481010796 1
2.55774776710719 1
1.90166156223644 1
1.4654260629918 1
0.832997674844815 0
2.1536439102574 1
2.5395126307543 1
1.748201309542 1
1.53136228368488 1
1.04040743403532 0
2.57623552732164 1
2.33773232025798 1
1.00023410745599 1
1.39866273680346 1
1.52221343210105 1
2.95286637437293 0
1.14168114658735 1
2.41054566079331 1
2.75837904051158 1
2.39990114534799 1
2.60837332583386 1
1.44761125979929 1
2.81018973882314 1
1.58021548745922 1
2.17357464220226 1
1.69396815282227 1
1.75622226401092 1
1.21784724005293 1
2.06707705609416 1
2.17771396711879 1
1.75039788323781 1
1.85983111520233 1
2.14745456882398 1
3.34374903105902 1
2.60346689124482 1
2.07605491863939 1
1.478888584813 1
3.14208103520447 1
2.56315575330072 1
3.53852796128247 0
1.91384384415542 1
2.25631714525306 1
1.92190946191514 1
3.01790054260594 1
1.59008939856929 1
2.18952625062464 1
2.47878280422489 1
1.90706928384263 1
3.19060831540354 0
2.21475890886481 1
1.4759963094503 1
1.96653261452861 1
1.86442620877429 1
2.30238525547763 1
1.83108800920965 1
1.12341292911465 1
2.38342418285804 1
1.69758578564188 1
1.09987796503371 1
1.6184263627864 1
2.52334633863773 1
2.97594013270187 1
2.83172005683879 1
2.0190496819177 1
2.65337982990258 1
1.89039308862921 1
2.78726870511414 1
2.34791555973362 1
2.24172933440678 1
1.40150700572396 1
1.99076536771915 1
2.26586464731009 1
1.03545431488921 1
1.53564302221605 1
1.69557417499636 1
1.24488270560696 1
2.65308686708947 1
1.74095311170713 1
1.96534354579481 1
2.01528533362893 1
2.99583287899947 1
1.69830345212426 1
0.420623231570376 1
1.73506773366055 1
1.34535325805193 1
2.08996831834574 1
1.75189426475031 1
1.52053054593508 1
3.44917907145812 0
1.42082221743712 1
2.0296039538173 1
1.55317588521815 1
2.73873698106446 1
2.30090648955158 1
1.93491308190692 1
2.45618247347327 1
1.64427222265969 1
1.71806991054583 1
2.25195119248849 1
3.2508617238818 1
2.49083308216905 1
1.70468355855061 1
2.12725358703346 1
1.99664562884347 1
2.34676296802422 1
1.52028395399168 1
3.92956574310265 1
-0.21838616146866 0
2.42931229119899 1
3.1797427299149 1
2.16689126284205 1
1.82469859055028 1
3.66808381173184 1
1.39672489202489 1
2.07892118777292 1
0.990300574777579 1
2.50987939033828 1
2.27330106625301 1
2.00592444174842 1
2.14152639457716 1
1.79055197440954 1
2.68785106911045 1
1.56271875977606 1
3.65343178086603 0
1.39959613662074 1
1.77667923780245 1
1.51640033060195 1
1.93495638966248 1
2.77486512480695 1
2.89064012682903 0
0.825434320759887 1
3.11495497492792 1
1.73201545614402 1
1.68979406511003 1
2.27176298757863 1
1.51559303278268 1
2.37409109305409 1
1.71542074614672 1
1.94931840242655 1
2.09629619129587 1
1.02196224916082 1
3.69060241041353 1
1.86503164198269 1
2.24072602057968 1
1.63238503697864 1
2.09197768855896 1
1.97081382571661 1
1.47572858463018 1
1.41751594557808 1
1.60201281354414 1
1.19661012801411 1
2.51809690259825 1
1.91204217587047 1
1.40208989227149 1
2.0471577374948 1
2.017183368114 1
1.87303703487425 1
1.58868210177334 1
3.43131936879558 1
0.591496635411138 0
1.69129212768472 1
2.54838567015375 1
2.64835667980085 1
1.77183094333403 1
0.907868453727432 1
3.41861375245555 0
2.1650534095121 1
2.04128639366485 1
2.06508526928679 1
3.41892493104271 1
2.31026549138368 1
1.7600410434235 1
1.96090891873498 1
1.47059787855092 1
1.3066847032001 1
2.76757505679631 1
2.07387922832862 1
2.68460108989505 1
1.82116247040174 1
2.54851200634653 1
2.69373659514007 1
2.06630159837214 1
2.22299341650527 1
1.7452149702354 1
1.32595689733128 1
1.67988905840979 1
1.36017950737931 1
2.3532706157901 1
1.86350998998034 1
2.95570869652708 0
0.459833596675241 1
2.56790700853503 1
2.57620649018526 1
2.66877331233088 1
2.70562238494621 1
2.61704158756049 1
2.93422328523221 1
1.44285370339656 1
1.41377980748527 1
1.37425128347476 1
2.09032409797852 1
2.42241519150928 1
2.59630834373634 1
2.36417497401302 1
1.26214746664321 1
3.08780861093667 1
1.51257408581384 1
1.29422798522228 1
2.35789868671216 1
2.71756727711117 1
0.723477108744862 1
2.05034898933964 1
0.205534304993467 0
2.23019676227717 1
1.41080631175528 1
3.13382352630989 0
0.333139169430227 0
2.82946569200833 0
1.71235734572476 1
2.17269799971591 1
1.71315799393811 1
2.22063113601976 1
2.15238359017078 1
1.79696723593349 1
1.88362786332997 1
2.61579979497407 1
2.29939456669534 1
0.828187020699202 0
1.3104141227131 1
1.09384975989232 1
1.4901832773325 1
2.59991704160403 1
1.6294998899305 1
1.4039985418679 0
1.13059648247922 0
1.74106754499863 1
1.51903052261754 1
1.87748227540776 1
1.28826894008879 1
0.833759624481506 1
2.63406588122364 1
1.96753353591289 1
1.49519585645927 1
0.833040420130847 1
2.56396328142816 1
2.00839608909273 1
1.54059805697179 1
1.33140149096806 1
1.5641200644099 1
1.90128504562025 1
2.60908890483659 1
1.43641786579745 1
1.11299790481142 1
1.26224027358903 1
3.23419933264388 0
2.49756255119681 1
2.33380149857449 1
2.17926953640878 1
1.89371409684675 1
2.62054970000883 1
1.97286552331699 1
2.35824113956376 1
1.56682033749154 1
1.6695822689958 1
1.93299044271486 1
2.1144752392643 1
1.59583813551646 1
0.920560338076805 1
1.19800758606765 1
2.510522612872 1
0.588219208711785 1
2.11919045451822 1
1.66929320345292 1
0.949691056431906 0
0.984973178004778 0
1.8875888668691 1
0.134098565450945 1
1.99752672630702 1
1.52266413614631 1
2.26692469555468 1
1.63703983541627 1
2.24871546519408 1
1.24753771278636 1
2.85455398176683 0
2.13889253428978 1
2.57682687474055 1
1.74912285313549 1
2.33300262757974 1
2.3649969678917 1
2.00877658037327 1
2.18042097884436 1
1.8371260977262 1
2.89233284400034 1
1.31388116400768 1
2.68849070442307 1
2.20232402988243 1
1.77157754667987 1
1.25113935426714 1
1.57700105527119 1
1.33293280121428 1
2.82583889514022 1
1.23833937347907 1
2.15090543886189 1
2.3660823210998 1
1.67916474674033 1
0.805665731951846 0
2.30379087247237 1
1.18215001617994 1
2.24577619401792 1
2.4145779665087 1
1.468982826753 1
3.18182001701705 1
1.91120348077484 1
1.31234563062247 1
2.09140123714657 1
0.337541252313431 0
1.46205000788576 1
2.41968157777805 1
2.34167237767516 1
2.27967752932063 1
2.04335374072774 1
1.43083385386307 1
1.90746751497584 1
1.24348725745026 1
2.03017558634267 1
1.71213487556327 1
2.11660674268507 1
0.220187825325847 1
2.06764728861171 1
1.89439965562028 1
1.50317409915269 1
1.60057909842341 1
1.58133365122456 1
2.79779689551524 1
1.84959058326782 1
1.58846280280393 1
2.85126072796832 1
1.63130585335658 1
2.88887593377764 1
2.21730187195301 1
2.15273858013838 1
2.36169845676604 1
2.12516825446391 1
2.04078658094481 1
1.60572329402344 1
3.03488969289065 0
1.46016783520705 1
1.62482572067914 1
2.07116455735747 1
2.13181885121047 1
2.09309918155941 1
2.81912458837091 1
2.00960489963474 1
1.81497276896396 1
1.92676444237794 1
2.03177176610672 1
1.05349647786029 1
2.56932231055016 1
1.99167500444432 1
4.00236427559404 0
0.831727710283269 1
2.34661222671423 1
2.27763831516383 1
2.9977546043257 1
2.27042865366099 1
2.32372328845826 1
2.26895795526038 1
1.73520278249442 1
1.30296480386668 1
2.29251505779413 1
0.826970523049984 1
1.7034024300101 1
2.32059635917357 1
2.9065607241016 1
3.54344416611692 0
2.09468519134504 1
2.18800561600846 1
2.45640960181257 1
1.92395667380881 1
3.26186586747788 1
2.56796240798212 1
1.83122712410893 1
2.55286212414216 1
1.55340724776622 1
1.68292565209304 1
2.03998161838811 1
1.63443854720767 1
2.06878617508404 1
1.36781507769243 1
4.00294153128392 0
1.04424139063715 1
2.35252966278377 1
3.5585197876156 1
1.78301676772351 1
2.01644680515169 1
2.05810402738878 1
1.22781998768331 0
1.22877760894212 1
2.21032603546453 1
2.54071195289405 1
3.31421202579706 0
2.09067944139584 1
0.319529193033449 1
1.68476611357927 1
1.07402374305072 1
2.355145819656 1
1.48135892356292 1
2.74057563371693 1
2.32223688442541 1
3.82997539657721 0
2.63655130358974 1
2.29841526433309 1
2.08489385476788 1
1.86684540334303 1
1.97514328423475 1
2.21484134208474 1
2.43595426966273 1
1.43898250064385 1
2.32746429537964 1
1.30169216467762 1
2.52234702654809 1
1.74777689440166 1
1.17688554168174 1
1.97773126349817 1
0.676656815807203 1
2.09951102142391 1
2.36490613445616 1
0.779640860666275 0
1.76803913702086 1
1.90610488168952 1
-0.164877579080456 0
2.46108188530698 1
2.0200304616865 1
1.71266536395298 1
1.23521942858355 1
2.6282940604349 1
2.45212454959424 1
1.62266860344663 1
1.90585587289035 1
3.17064274769112 0
1.08379508166897 0
2.41068026012122 1
1.99092314047468 1
1.69712774617588 1
2.78917120721029 1
3.01261571359647 1
2.43580948501303 1
1.25151269455958 1
2.00332113957807 1
1.85361801729371 1
2.15688735147318 1
1.06740838962364 0
1.64201825344132 1
1.99799107538733 1
1.97613107401599 1
1.05842954616312 1
1.49196149393892 1
1.04246000675701 1
2.54922749592227 1
2.70412949778354 1
1.29696351338883 1
2.3689580695413 1
1.93453013504925 1
2.2545840515248 1
0.960883967699872 1
0.907254426068449 1
2.88063153815839 1
2.23410624283199 1
1.25945643039754 1
1.32588146812699 1
1.36438945829466 1
1.98558185166839 1
1.809963408775 1
2.06091290339728 1
1.96201884956419 1
0.816497555280521 1
2.34854455032295 1
2.00757932069841 1
2.14454553751017 1
1.45440065073256 1
1.85836033471403 1
1.49970458899154 1
0.770825878014166 0
1.33018802854298 1
2.85932065403322 0
1.42401556745444 1
2.1775782525367 1
1.19908504594477 1
1.44236574966946 1
2.09339328413766 1
1.68860630618897 1
2.51661438798123 1
1.551815765965 1
3.14656028506083 0
1.59127442149939 1
0.899333707971051 1
2.12327326805014 1
2.12466519030324 1
2.07486431099569 1
1.69104366593612 1
1.73339135611698 1
1.01328061836618 1
2.63374570361536 1
1.54155661437378 1
2.08190070652753 1
2.59758950237898 1
1.92236361498591 1
1.21367559955832 1
2.14234939282626 1
1.74976764846876 1
2.20218680372191 1
0.290162047185275 0
1.57412947446752 1
2.17780396122536 1
2.07217108434949 1
1.81813584309535 1
1.99918280294977 1
2.38311399154708 1
0.877104399003486 1
3.08706490967082 0
2.76589220182918 1
2.41779070322378 1
0.957549657897965 1
2.09334888692188 1
3.04742989909745 1
1.47362644983681 1
1.62955133260643 1
1.66938192089713 1
1.25869341300564 0
2.67388061132368 1
1.10592826951125 1
1.41696667728642 1
0.914302700815395 0
1.45311852411265 1
2.03662616907776 1
3.47337423427509 0
1.56657953236752 1
0.527597375392776 0
2.23030722608888 1
2.45926942594162 1
1.4174110781121 1
1.57621142950244 1
1.6342013758707 1
1.83316263348454 1
2.04682279819609 1
1.51367720851193 1
2.36330706446012 1
3.11043566159212 0
1.93451979934619 1
2.23824695078002 1
2.16292968856444 1
1.64247322074993 1
3.88081552047656 0
2.2851245567792 1
2.47696426847268 1
1.41342966965346 1
3.26171707500549 0
2.1429583791153 1
1.78008417547435 1
1.87186622172266 1
2.0037792514545 1
2.9404207828041 1
1.30214101872318 1
1.81727968550136 1
2.75784937977637 1
2.65212722249986 0
1.90298820641147 1
2.70375031738522 1
1.58770375766889 1
1.39186892612083 1
2.77217949890419 1
2.65019808021977 1
1.65844435116076 1
2.07715127023114 1
2.12145598713974 1
1.86428587418506 1
2.44885449590037 1
1.69004118265287 1
1.025125068936 0
1.22105974145333 1
1.06910588700552 1
2.4995811349902 1
1.13609321435377 0
2.81483885525124 1
2.70092045177399 1
1.98861980040256 1
3.15716627052963 0
1.98321006208385 1
2.75863377632008 1
1.48984207443353 1
0.810781970436905 0
2.67840907562421 1
2.40297395713311 1
3.09466534764833 1
3.51048833527906 0
1.63426925753541 1
1.02620007951543 1
2.50022728869076 1
1.79546200589792 1
1.42543611145741 1
2.28338713243616 1
1.64341112436944 1
1.96082204209812 1
2.48348686174012 1
2.60356831299332 1
1.98123376562304 1
1.59102542914267 1
1.48422197340448 1
2.56114188482136 1
1.55709281420243 1
2.3356345487324 1
1.65771233965447 1
2.06206377486405 1
1.27645984107197 1
1.55911156291991 1
1.94111694686614 1
1.48929884194234 1
1.34338354648746 1
1.70575683255946 1
1.31916476743926 1
2.13868242735408 1
2.21936058474048 1
1.68914928991817 1
1.34655816186973 1
2.71911945047971 1
1.1427776533258 0
1.92322987891524 1
1.64517762604068 1
2.19874225575633 1
3.60286418552895 1
1.90031368288994 1
2.84580837558129 1
1.32019486318642 1
2.04639405963717 1
2.39672581563052 1
2.68166548275086 1
0.945783414539514 0
2.78855110415171 1
2.15855933359422 1
1.5630691844641 1
2.55670791583382 1
1.31159803078241 1
1.85823783956082 1
3.18460746110365 1
2.19938059394894 1
2.15056439338335 1
2.90790590042644 1
2.51399664446798 1
1.70220637923052 1
2.65723658805845 1
3.19430388503444 0
1.48198715000747 1
3.99227512934733 0
2.00742764243043 1
1.9225598787957 1
1.52100934926968 1
2.6253197334657 1
1.5984852435457 1
2.72445743051733 1
2.04264639222483 1
2.01985558570522 1
2.45600561327659 1
1.7031304800939 1
2.31754161270739 1
1.40956541966287 1
2.94773824692673 1
2.98046488629577 0
0.858501904913938 1
1.37913534735784 1
2.13572397123262 1
0.971932505304155 0
2.11109872832425 1
2.26548021985593 1
1.55082904260951 1
2.23592313732897 1
2.42272119774693 1
3.30381299825063 0
1.45372387590571 1
1.79347297098444 1
2.53710002696216 1
2.21622497525866 1
1.34245924952469 1
2.98374922914625 0
3.1793366586551 0
2.04233034390172 1
2.1830965070631 1
3.06899015624973 1
1.30324077481811 1
0.732551584369889 0
2.09298858186849 1
1.14011162186546 1
1.6321209285374 1
1.45632612777826 1
1.79072305254366 1
2.51236512304292 1
1.5500397346438 1
3.1354640541686 1
2.45617674314166 1
2.03893324620368 1
2.15357739766112 1
2.20535800858081 1
1.63964145300383 1
2.05697819365501 1
2.35969274255128 1
1.01523283542351 1
2.16874168828221 1
0.724535649596989 0
3.44851722989108 1
2.46998201032086 1
2.64679110144989 1
2.94141190907459 1
2.12654650350117 1
4.12526791612011 1
1.99377615168131 1
2.14301029935533 1
1.518200852632 1
2.57581636496328 1
1.00043566288303 1
2.76661645440714 1
1.33784481707214 1
1.50439593755359 1
1.32865977654389 1
2.43165350169376 1
1.92588228393742 1
1.45630070491023 1
2.99823267711212 0
1.89703482233727 1
1.37145631073028 1
2.32086905580957 1
2.10102256795968 1
4.30390250190589 0
1.93327009067668 1
2.54044358266451 1
1.01988886468988 1
2.38099261244666 1
1.77919082837486 1
3.41437891330516 0
2.20459332991828 1
1.90393266309424 1
1.83201604067603 1
1.95842049785213 1
2.75640701866738 1
2.12657845446964 1
1.78868017473103 1
1.57125989605369 1
1.99989056287564 1
2.31818415496159 1
2.05910482010529 1
2.20023812177598 1
1.04856593508566 1
1.35365759798364 1
2.49208346795989 1
2.66757381799666 1
3.18107502830311 1
0.496458072181545 1
0.64266908910797 1
1.62906635073857 1
1.84563102538601 1
2.18109128478627 1
3.01277617127946 1
1.41206559037513 1
2.08837990712557 1
1.73427011821054 1
1.42516746773493 1
1.78148284808846 1
2.24685395357889 1
3.02590317455804 1
2.15929593893592 1
2.85492069118214 1
1.54165446343793 1
1.61577866347902 1
2.71405959719807 1
2.43690489793671 1
1.75582307469194 1
2.20546796398218 1
2.22396597843513 1
2.03709159963904 1
1.10582148254866 1
1.97184579640093 1
1.81417146422755 1
1.67659809349492 1
1.99346557432952 1
1.58121453838315 1
1.55779475986097 1
2.1847240321702 1
2.44806444303075 1
2.09361934693669 1
2.29465249743313 1
2.61699732797729 1
2.47276790645036 1
1.12632548136921 1
3.58219841258399 1
2.10146834791111 1
1.37170002933074 0
0.990690940790616 0
3.64076372484607 0
2.07438979332353 1
2.47979855504416 1
1.75979153666667 1
2.66261141303864 1
1.84912997544984 1
1.94267037945944 1
1.60063471973863 1
1.33346580816156 1
2.20914623861992 1
0.467977600745472 0
1.32775813225491 1
3.05695792589144 1
2.09438302111729 1
2.55622321515318 1
2.56142978557919 1
1.60293319262984 1
1.97288453126853 1
0.0339617680862851 0
1.77923440332213 1
1.43263114973297 1
0.7555910788386 0
1.68271237529483 1
1.77015212911803 1
1.04711596693201 0
1.82407859101206 1
1.63379545081014 1
2.0377980444123 1
1.93163756346348 1
1.89277061245227 1
1.17484211034881 1
1.26826452423272 0
1.28993096278134 1
2.74250603751561 1
1.63651418814472 1
2.32882064045526 1
0.63600030155911 1
2.13365967704634 1
2.03259766586544 1
1.04626814501166 1
0.970870887858088 1
2.52124421237482 1
1.26250091181474 1
2.41663666975941 1
0.821825749286376 0
1.90332764063712 1
1.49476572359151 1
2.54299616280347 1
-0.732420931980386 0
1.08720370785699 1
1.29454317207094 1
0.766573079329018 1
1.93618369434244 1
1.64568896590707 1
2.94357605947997 1
1.89465979021997 1
1.79290409538303 1
1.98896949846299 1
2.53739235480076 1
2.29200690339943 1
2.92707924240224 1
2.41872721217373 1
1.43431895148175 1
2.43220755861915 1
3.05283656395563 0
2.41259351435134 1
1.45298629758649 1
1.71166180551316 1
1.26953744026552 1
0.399637439964334 1
1.87064147754471 1
2.04199110365382 1
1.48578090671061 1
1.42947447394274 1
2.84060537091579 1
1.91126623789061 1
1.39614656923385 1
2.69307971122875 1
3.33716926917986 1
2.54177090495649 1
1.4176466395752 1
1.71937403871387 1
1.15319317455819 1
1.87967568865672 1
2.38698361424638 1
3.09419583171528 1
3.08779008102406 1
1.74944053658263 1
1.96563022836764 1
1.71962393161906 1
1.92158593994297 1
2.17986857147796 1
2.20391133453637 1
2.43675505734953 1
1.56565128075073 1
2.97339680156281 1
1.56091857651915 1
2.89530323354027 1
2.6438027144511 1
2.12513918518429 1
1.72467721531217 1
1.75170935328319 1
3.31929775576161 0
1.3313059874466 1
2.68344700001267 1
2.37882174355784 1
1.59056192634345 1
2.0175872097906 1
1.83340552028394 1
2.48020090277091 1
2.03559870582761 1
2.30790295027394 1
2.23577798059011 1
1.69685207852969 1
3.02991407778182 1
1.24674647654029 1
0.796855910440956 0
2.18279816286968 1
3.54911129799083 1
1.48712291574409 1
3.08927059508536 0
2.50742484953654 1
2.63699131088845 1
1.07120673437197 1
2.06895374919873 1
2.88000316421783 1
1.92816758162145 1
3.057221599196 1
1.99972261576177 1
0.269702551100624 0
1.41997785954194 1
3.75190614982707 0
1.63084914493238 1
1.54008871703191 1
1.13451696164674 0
3.15572936229701 0
1.60524026554293 1
0.923848884581048 0
1.22368254219295 0
1.68016549008083 1
0.965883374601566 0
2.36713820734134 1
1.81144406812141 1
2.60167614408217 1
2.76184471663749 1
2.84554247992476 1
2.26483918166142 1
1.3224592410127 1
2.24380172710845 1
2.45309972202173 1
1.50786675824148 1
1.48680757189274 1
0.904592773036775 0
2.09389888618964 1
1.70619556576188 1
1.73601596193309 1
1.88490082741097 1
2.42266125273215 1
0.552958792380502 0
2.56056229793573 1
1.33195827616828 1
0.737284895180305 1
2.76999524894303 1
1.63785888529701 1
1.51442838137827 1
2.02569085592902 1
1.79567481166309 1
0.795490269710158 1
2.06918360069931 1
3.08037648326127 0
0.563020612839332 1
1.90249541604673 1
3.37488028363508 1
1.81607490109913 1
2.73866079100269 1
1.10053775521962 1
2.51902583632429 1
1.65168921533864 1
1.62018172770515 1
1.52055659567736 1
2.97716605564445 0
2.41064549896194 1
2.08282981797603 1
1.7342491296704 1
2.44817594909974 1
2.12024518479867 1
2.31070369266295 1
2.78959942448569 1
2.78394373630783 1
3.19540715690821 1
2.07927888082807 1
1.97199277958518 1
1.69698987437501 1
3.17163848207821 1
2.87289568681407 1
2.12567272822364 1
2.55758100078653 1
1.39854178724651 1
1.58047474697374 1
1.83197161709901 1
2.04585967820165 1
1.88882293330712 1
0.272850290860019 0
2.36376064182049 1
1.72257816479899 1
2.4471309600489 1
1.46865605104037 1
2.36126131065086 1
1.84253026543739 1
2.23785635602656 1
1.39765829434909 1
2.82844323433 1
3.03841037690285 1
1.79496454365414 1
1.21278878446298 1
1.95361470930563 1
2.52344982370179 1
1.8821602193815 1
1.90758930609157 1
3.68684839402467 0
1.64639682978111 1
1.17461914177077 1
0.443469022339662 0
1.52228753465773 1
1.4299905881365 1
0.402450708704817 0
1.04757824302109 0
2.17723171801969 1
2.18260699330867 1
2.18785805257431 1
1.95155824752595 1
2.99935460927187 1
1.51339265185072 1
0.682089360985147 0
2.34782017124522 1
1.67341600887775 1
1.91252851649888 1
1.21772840678797 1
2.08986577608213 1
2.59244215373637 1
2.52990687841204 1
1.01037877361168 0
1.55137657819878 1
1.31428566784967 1
1.81260255848507 1
2.59418817673439 1
1.39973052677793 1
1.85120754254554 1
1.78770279005042 1
1.27317833540446 1
1.64999298871139 1
2.8952991888278 0
1.81731968379994 1
1.67102535721709 1
2.37851907034205 1
0.794095325846799 1
0.731622143124975 1
1.49734281515439 1
3.52483759935048 0
1.37217484761675 1
1.8657225706115 1
2.49765862849919 1
2.96945739578719 1
1.3206161570278 1
2.11092587648091 1
1.73951509453921 1
2.14702851003931 1
2.26797914880848 1
0.427912405776798 0
2.57067521212182 1
2.14839149302966 1
2.71749938553388 1
2.9412945706086 1
0.985244937707317 1
1.37608084629454 1
2.47187417417414 1
1.20087916466494 1
1.95643801244013 1
0.834974143197838 0
1.30077152725344 1
2.44030246686168 1
1.75261599137386 1
1.32705377417747 1
2.57158457713262 1
2.07506934296269 1
2.00901851366215 1
0.247584298196756 0
2.56199228684836 1
1.81888513699974 1
1.71861255778085 1
2.41695729142982 1
3.0948699421988 0
0.850359961966899 1
1.31022463707273 1
2.09232870246726 1
2.37088790003046 1
2.57271413624469 1
3.02510079465504 1
1.06514525080232 1
1.891776598693 1
0.906556576615443 1
1.48217605672195 1
2.49771768647684 1
1.69354824948717 1
2.03063621046097 1
1.53338078525483 1
1.08946626655242 1
1.81692484276533 1
1.94317254959211 1
2.30586233209055 1
1.97624857809966 1
1.99640916636122 1
2.06657269247853 1
2.16475280282241 1
2.20538765639311 1
2.21677233246985 1
1.59791352419195 1
1.47228398630302 1
0.627282064879585 0
0.611508892052677 1
1.53373286986679 1
2.42531875759927 1
1.52373853377873 1
2.00765237169863 1
1.66075913733792 1
2.82550299676728 1
1.26730263680619 1
0.0960072502844795 0
1.89328791262649 1
1.76511147981752 1
2.29660473512486 1
2.22035564951948 1
2.68451753528832 1
1.63875807367461 1
1.76721579094932 1
3.96316649821105 0
1.3257778801837 1
1.64074306922618 1
2.05502278572536 1
2.45182674595878 1
0.870784635850834 1
1.44118119958218 1
2.00724464653809 1
2.1320429267689 1
2.96872777989751 1
2.15895585252822 1
2.2935710907989 1
0.488835027012558 1
0.623319081663196 1
1.6098038564951 1
2.1945134704657 1
2.51997844221413 1
2.27753404936129 1
2.28978300433135 1
1.19826850626224 1
1.14316784785636 1
2.15782069504077 1
2.30494201310337 1
2.1062090209176 1
1.36919580381562 1
1.99951057081387 1
1.83668072466135 1
2.38981408596536 1
1.09125881156363 1
1.65001925131592 1
1.64181774161285 1
1.37084512250576 1
2.0134798533429 1
1.4566804789441 1
1.88043773633325 1
1.03045197628372 0
2.81077172594103 0
0.493837901251568 0
1.84438999748117 1
3.00341198855809 0
2.92937567001367 1
2.42494825783229 1
2.40395358547879 1
1.84242834444043 1
0.800712779223519 1
2.38720160500755 1
2.16644860236764 1
2.81545307819612 1
2.29856976226506 1
1.09861338445816 1
2.49998315726586 1
1.73681166210766 1
1.89175210577126 1
2.87933499582741 1
1.79624462551207 1
1.14320049938057 0
1.48699345297043 1
1.88159886331923 1
2.15704877624583 1
1.42038507625093 1
1.70167610255421 1
2.03626930385346 1
2.20096871978451 1
2.21644773624152 1
2.09064864579343 1
1.12078136357144 0
1.69843513945434 1
2.01693487213794 1
1.96570956236719 1
2.09278176881998 1
1.55180002120081 1
0.656767989626939 0
0.0437789257746635 1
0.828175884488209 0
2.74106216151568 1
2.09341956763332 1
0.367413930518329 0
1.68009810079646 1
2.10550661415723 1
2.32283163178401 1
0.798929133995447 0
3.12412259261461 0
1.66428864698819 1
1.64769406013316 1
3.45013836580814 0
1.66227364724407 1
2.76396368185101 1
1.95547234160115 1
2.36728191629842 1
2.83440319892579 1
1.8776489004033 1
2.75826673146823 1
1.70200695256808 1
1.3393088289069 1
2.77930312786523 1
3.19314235209112 0
1.50044169261848 1
2.23501807129003 1
1.80869149983987 1
2.3229743959172 1
1.48309771904311 1
1.82612275483079 1
2.58566646700843 1
0.594259313728035 0
1.67969838533967 1
3.68318306849583 0
1.35653223649244 1
1.36590323797041 1
1.97973090133532 1
1.52241490758681 1
2.43330136918624 1
0.950359708605378 0
0.198358627695887 0
1.50232167455845 1
2.32642708054752 1
2.50421424504322 1
2.52165576223449 1
1.51423161489036 1
2.26107525138521 1
1.76468701866316 1
2.88988282234618 1
2.51233894921584 1
1.71724409600841 1
0.788044126345751 0
3.12268369263841 1
0.621724790702307 0
2.52718698812193 1
3.38574107060906 1
1.05231971628553 1
2.24799372063222 1
3.27099358007528 1
2.30147731134423 1
1.74272725812024 1
2.42167056194822 1
1.23200928669836 1
1.69492923608975 1
2.46272010359544 1
3.20571002615605 1
1.55440433343672 1
2.12035932195346 1
1.73093142030981 1
1.41670398264876 1
2.08134014262328 1
2.26770117775026 1
1.5206565616847 1
2.46130973282124 1
2.68378074505339 1
1.41092673628334 1
2.18313358218861 1
1.84597307798057 1
2.12839313188643 1
2.62914125305405 1
1.29622669853569 1
2.22265816572583 1
0.797274223947228 0
2.68692538660568 1
3.47276086584682 0
3.35828078019099 1
3.57299778679698 0
1.53111776065391 1
2.94706896508919 1
2.60051218616874 1
2.1842909358566 1
1.29325277662204 1
2.74623167696 1
2.15542410216494 1
1.95316085913908 1
2.40674539311464 1
3.02996055552902 1
1.88622078860409 1
1.89875791033362 1
0.76051146951825 1
1.25832418506987 1
1.82653847487318 1
0.518917944268256 1
0.92696623191817 1
1.7131933930603 1
2.01946973628287 1
2.09957656646113 1
1.89490698488144 1
0.553080155209275 1
3.07980914663877 1
2.76036545112464 1
2.46109627168727 1
1.91388990582979 1
2.91258595179873 1
2.23885447594898 1
1.95156675818096 1
1.84598382521023 1
2.52117725430303 1
2.29897545620064 1
2.54506324095216 1
1.52883110798777 1
2.2371796187208 1
2.58273328472675 1
1.95645868121309 1
1.20149122425354 1
1.57251986173448 1
2.44994637870864 1
2.06914580533899 1
1.94204487298523 1
1.73628049043697 1
2.74320054605431 1
1.04390957108134 1
1.37053774173659 1
1.69511687639125 1
1.83774972507278 1
1.67049514656903 1
1.44787322648762 1
1.53056310784236 1
1.32292407550438 1
1.74259863293078 1
1.82572120292737 1
1.93593191109076 1
1.3456205102441 1
0.612599939747152 0
2.94209143709929 0
2.66262435071621 1
1.08896499058035 0
1.54344539723228 1
2.59378219286917 1
2.34992045778272 1
3.33609009538879 0
1.04161304639112 1
2.79389174748441 1
4.31639723595769 1
1.18435928188113 1
2.02905377299528 1
1.58721393484684 1
2.46387344289753 1
1.7596780505 1
1.92198176240566 1
1.00546665265367 1
1.86924085149066 1
2.30554212191436 1
1.80319329234261 1
2.61519219661125 1
1.43256492203645 1
1.96174108987704 1
1.96320598560391 1
1.36095354379298 1
1.27201416460257 1
1.8989157549584 1
1.02643484914509 0
2.10305783638349 1
1.37820308789214 1
2.59559546189019 1
2.73391290112246 1
1.95761966332411 1
2.24286042958107 1
2.28096299042182 1
3.3795788499356 0
1.60281525768532 1
3.43784006981911 1
1.31748985447394 1
2.15821286903802 1
2.75508873639677 1
2.34206775731886 1
2.5632608408022 1
2.82253906557795 1
2.63724722870713 1
2.22637264375751 1
0.889611781552396 1
2.03495057213832 1
1.81183488018025 1
2.25844835752765 1
2.53891598284371 1
1.60390091196891 1
1.88357868310432 1
1.75820381340884 1
1.50923223393404 1
2.87572558338093 1
1.59038488268096 1
1.03136699641876 0
2.04366231253661 1
2.68397751598665 1
2.39743072548386 1
3.65081561094943 1
2.2801081303399 1
1.8663039111436 1
2.18286315509111 1
1.1982446014275 1
1.3151661611105 1
2.10922064217503 1
2.31159582969352 1
2.59564833873835 1
2.46548217276982 1
1.98138005554755 1
1.48619033489459 1
1.73347393011569 1
2.0024003585529 1
2.201559491634 1
3.06452686090265 1
2.35722481205178 1
2.0668266320679 1
2.0094659415815 1
2.31673592870797 1
2.25413544349148 1
3.49901887336573 0
2.66159614862991 1
3.5972916733066 1
2.58849022143772 1
1.44366243845565 1
1.45333170209538 1
2.43187179082295 1
2.25395825206091 1
1.52147281623317 1
1.71786323974906 1
2.31493204874024 1
1.33427108443134 1
2.15333247939835 1
2.00370883790437 1
2.06478453220756 1
2.46019255451327 1
1.29070567483257 1
2.83090212504904 1
1.64349140109463 1
1.37097524717701 1
3.12385404044973 0
2.62342864005387 1
3.05182692924201 0
3.51940429153361 1
3.24991096449114 1
3.16585155504484 0
2.16856889588021 1
2.28710571729071 1
1.64774950847337 1
3.52316395131859 0
0.646425055134728 0
2.19237948643529 1
2.41788251268376 1
1.44398100037663 1
1.48853496386886 1
1.6271680362097 1
1.69729634504008 1
2.00858697185267 1
2.33102964108297 1
1.9459811685434 1
2.47655453715645 1
-0.0540710725013452 0
1.57729268442611 1
2.48923691295915 1
2.79607624832149 1
1.19342713165176 1
2.23518295207372 1
2.36100957964146 1
2.02220847877683 1
2.51593010962844 1
1.84413436217571 1
1.87140972932639 1
2.78007034929359 1
2.45604983942777 1
2.26115662869885 1
2.54690772019557 1
2.74774899275527 1
1.79826046829909 1
2.86980358630033 1
2.2821065912197 1
2.1054076146331 1
1.01758411509799 1
0.0588320246126322 0
1.68846255456013 1
1.64906713126624 1
2.92916132484465 1
2.45205557600706 1
2.01114587120484 1
2.38604823463466 1
2.86192830030334 0
1.90883579274805 1
1.31999291853708 1
1.98910547051756 1
2.48339210625588 1
2.34224822053332 1
0.512875823889019 1
2.50253652483239 1
1.24289946073882 1
1.91611364732687 1
-0.518734175642238 1
2.45049174444844 1
2.03595547211292 1
3.69287028368257 0
1.51810014616909 1
2.78019440826746 1
1.31382102290949 1
1.50388402937774 1
0.643204471640658 0
2.52490749988651 1
2.51037679335591 1
2.65614654216477 1
2.0842775798295 1
1.8087589783636 1
2.23877139253314 1
1.54244770927208 1
2.27826439952495 1
0.541874084899605 1
1.56150298795895 1
1.780311512266 1
1.19502601006637 1
2.22984705924643 1
4.37088948238776 1
3.4319490880352 0
2.29075722597398 1
1.52019168274054 1
2.53068427446162 1
2.10817141854784 1
1.68470529819628 1
2.35047547661615 1
2.44013659561187 1
1.63935681609822 1
1.93794696689593 1
1.5225840486759 1
2.82017980287143 1
2.71648548186213 1
3.05267574083408 1
2.84147175540763 1
2.43365075623872 1
2.5707109065714 1
2.21074841724716 1
1.53231479859657 1
2.00347426483325 1
1.26881838988274 1
2.09557904269115 1
1.97135199124568 1
2.15485764589816 1
2.35327292969118 1
1.81429579690428 1
1.6012809270025 1
2.12286260937324 1
2.32353308955676 1
0.530272129244153 0
0.848714648926976 0
2.54932053690969 1
1.5929856752855 1
1.04897078335233 0
2.33614795705868 1
2.7622837989236 1
1.41243546611901 1
2.3826081993143 1
1.82560862126055 1
1.47170016263119 1
2.14938228544709 1
0.73521307292165 1
1.64851060407279 1
2.57702798288316 1
2.14000628491557 1
2.18511688005656 1
0.727817871648548 1
0.886205567927471 1
2.17406006101054 1
1.57500433830344 1
1.81070409640751 1
0.671875315234385 1
0.323105125627522 1
1.59317818276182 1
1.70088286896304 1
2.22906169401615 1
3.58462902642082 0
2.25264861330554 1
2.46108731978705 1
2.28151217854381 1
3.28685649940396 0
1.54851635430702 1
1.7512526521358 1
1.91471372880117 1
1.51548972595817 1
1.32082045410702 1
1.96537084150621 1
2.02366532864501 1
2.75257358917637 1
2.33079425257797 1
1.44935207858167 1
1.85518703065452 1
2.13028859013993 1
1.87320608889745 1
0.706539783635853 0
1.38010536906342 1
1.85555862702515 1
2.9060503425421 1
1.10951831492297 1
2.70996743188373 0
2.1476783658924 1
2.99609042482237 1
2.33393891943711 1
1.60568247147612 1
2.40685001587781 1
2.52846485659172 1
1.27150071487233 1
0.690817396003696 1
1.59383025289499 1
3.39862594870038 1
3.26081255710399 1
2.5066525868306 1
2.07489211435497 1
2.55830340477727 1
2.79125017637267 1
1.25349314887296 1
1.45493204766578 1
2.7952160805282 1
2.09118836974396 1
0.564983810717988 0
2.8245232475147 1
1.03745476959683 1
1.11639345360185 1
2.66024825676905 1
3.4128198938479 1
1.87934647361852 1
1.60065013519196 1
1.97391435749499 1
2.06465020419542 1
1.38724575395639 1
3.04511312958108 1
1.25576937103522 1
2.04831831231011 1
2.03281238106889 1
3.54979796820165 0
2.15378784019369 1
1.73655298297038 1
2.2956076149169 1
1.55218506794724 1
2.4983499135326 1
2.66722940026326 1
2.59768144537099 1
1.91386180102422 1
2.55039454930935 1
2.63624821840871 1
2.34452164013957 1
2.49382740522332 1
2.62114654867625 1
2.03736616326285 1
1.01014051678336 1
2.46739714498556 1
2.03475600186062 1
2.07967443402255 1
1.34462183722141 0
2.33091477438964 1
2.198060849747 1
2.22905236911737 1
2.56225372219858 1
2.7346028779988 1
2.93025369317575 1
0.722811444903663 1
1.75463697937844 1
2.04755991537061 1
1.79948958932992 1
2.08066826911465 1
1.34968591686374 1
2.23859513095769 1
1.58831379060056 1
3.17347455014073 1
2.09493264847451 1
1.80514589974557 1
1.99278311365359 1
1.96941543060278 1
1.64271787986987 1
3.31329689358771 1
2.2642661999049 1
1.3438113791417 1
3.10165815180214 1
2.24229600001594 1
3.09098683177334 1
1.46150073711821 1
2.10561243740313 1
1.37704126202524 1
1.39130145300259 1
2.95154685612201 1
1.8498900782991 1
2.57166442855812 1
4.0334102883319 0
2.19308133053225 1
2.20821766019809 1
2.15329844881435 1
1.46498077628295 1
1.73251485783206 1
2.59733129167442 1
2.37255481422254 1
1.63803719657359 1
2.01273675010382 1
3.3434066205108 1
2.00593153798026 1
3.0638957676311 1
2.22652336957658 1
2.01875488807527 1
2.15305503309959 1
1.99215449226084 1
2.63267502367323 1
2.06613868903151 1
1.86632524803003 1
1.52262765119318 1
2.07865977100908 1
2.13590514194562 1
1.09099311172504 1
2.45671989562608 1
1.35870492974039 1
3.01698063953121 1
1.80543873981541 1
2.46853139243745 1
1.73939393453461 1
1.88535673785377 1
1.10012442435034 0
2.48623681757509 1
2.27858494402699 1
1.44008442023289 1
1.86500399214937 1
1.5740796046211 1
2.13869073758296 1
1.41351888768921 1
3.34318904036592 1
2.05647307189232 1
1.61195642367871 1
1.74860588982753 1
1.51848518303791 1
2.13135951456729 1
1.50016714625463 1
1.4710591949102 1
1.76605273299349 1
1.86241374185354 1
2.94458734469814 0
1.29678058192912 1
1.74180449276184 1
1.74281704073434 1
2.36824270164638 1
2.28484982421146 1
0.915909471374459 1
1.08802249786073 1
1.48314953447424 1
1.79903601907181 1
2.12413019036944 1
1.76570747393037 1
3.08994561810592 1
0.928481104132949 1
2.49958850602747 1
2.21658720643852 1
1.81957164760545 1
2.40227319372949 1
1.17197872067163 1
1.41056221619311 1
1.83445336770646 1
0.0599635705741679 0
2.31450271079465 1
1.44803025006369 1
1.36463090319727 1
1.57975912552493 1
2.93603225634153 1
3.49993570993533 0
2.00981906312516 1
3.01975137231858 0
2.53512811792536 1
1.78945101189916 1
2.47360481572085 1
1.62466041132603 1
2.6268551121566 1
1.20994292494299 1
0.93196706881993 1
2.61321676984636 1
1.70004325436993 1
1.64936230327099 1
1.74926109635354 1
2.82080966321877 0
1.9961475124537 1
1.54925942525343 1
3.53757224812892 0
1.65215176779819 1
2.36090747816607 1
1.42621778195041 1
1.80680492054208 1
2.73575435804894 1
1.02862125208224 1
2.73868424811164 1
2.18844611872844 1
1.48346048715714 1
1.64519297417232 1
2.44435899591605 1
1.66118764298597 1
1.82566688349614 1
1.88133166306784 1
1.71735983913026 1
1.26563794468443 1
2.78892046950702 1
2.37421453290467 1
1.02465872138458 1
2.50743591757193 1
2.3543361828601 1
3.00516739360433 0
2.04334354861435 1
1.84571930399768 1
1.46063013248776 1
3.17237675800145 1
2.26301410156561 1
1.72704552992906 1
1.99797892153323 1
2.5210459180727 1
1.55367214129482 1
1.48001901322352 1
1.22596913934866 1
3.30530980338387 1
1.98493793594404 1
1.41853971723234 1
1.72957829748322 1
1.31155738828103 1
1.93853452041554 1
1.56225516817896 1
1.12915528941391 1
1.74744282312686 1
3.29306135210161 1
0.883093822874056 1
1.5916815397757 1
0.321670428123665 1
3.48573307579667 1
1.272285130233 1
1.88756988039616 1
2.57488166941678 0
2.33771812746625 1
1.47427582314454 1
2.23987183652407 1
0.753644531927633 0
1.6079137213712 1
2.12277214541572 1
2.54313188327748 1
2.04444574869642 1
2.51350687605772 1
0.196349290643465 0
2.02697363816965 1
2.16077093425491 1
0.69133992295519 0
1.88542481685103 1
2.51294427867327 1
1.42999264899231 1
1.78063119210046 1
2.40849223967414 1
3.03766604985707 1
2.6600684709252 1
0.692110744483405 0
1.0411585197053 1
2.41433411124687 1
1.93650980155855 1
2.05417026800006 1
1.86604007073857 1
1.50813708136587 1
3.29305120124619 1
2.52263773497096 1
3.14860654751406 1
1.69811041818177 1
2.04790177597772 1
3.26467928692101 0
3.08834894559367 1
1.9142646819063 1
2.0857030551792 1
1.98249373039167 1
1.57618320140591 1
2.06599671554252 1
2.56303424479509 1
1.46830017189648 1
1.54372867403056 1
3.1049525822473 1
1.84271437199173 1
2.04600787101559 1
0.370052462449458 1
1.67094339307461 1
2.29796309331062 1
1.95185476309472 1
2.0127133781666 1
2.49680258941151 1
0.70391548876759 1
2.76654079308953 1
2.24354603422595 1
1.47765163116603 1
1.56774890683522 1
0.905642040854006 0
1.62908168709749 1
1.97176983755975 1
2.31935541723183 1
2.84489393621963 1
3.14352145105506 0
1.80002105598235 1
1.6429925786279 1
2.89087069081018 1
1.99202248514506 1
2.55347785547561 1
2.4929218429412 1
2.92107702009099 1
1.96007824133053 1
3.16632324760348 1
1.93030579133063 1
2.04115397996394 1
1.71639008313413 1
3.54762518580749 1
1.26466450267484 0
2.59715430482493 1
1.77678405775722 1
2.63609954183148 1
3.17683820763512 1
1.05047389641381 1
2.09758646095845 1
1.7511946443058 1
1.94804144158756 1
1.01885876184938 1
2.26377858687431 1
1.2659943932117 1
2.00058982423807 1
3.0957614523991 1
2.37326859696717 1
3.00493094055722 1
2.09064882685251 1
2.40263561456775 1
1.25608068913392 1
3.19292409586313 1
2.03624792231122 1
2.63312241701002 1
1.61825774373528 1
2.31929843872104 1
1.24425480226455 1
2.4502614450598 1
1.04211438912998 1
1.46334271351011 1
2.88932197794612 1
1.23709064977584 1
2.8170178444087 0
2.07406864587424 1
3.157433626732 0
2.53558203079539 1
1.46155688735967 1
2.6278199252296 1
1.7771236782136 1
2.22839062489497 1
2.71052650679493 1
1.9066950551652 1
2.18103343385579 1
1.60916068527071 1
0.998428382116831 0
3.30157754647119 1
2.82332135080785 0
0.67165580290679 1
1.02706033843943 1
1.70322798598164 1
1.21477764397087 1
0.99040286929512 0
2.00165825483504 1
1.87621466222638 1
2.14419120562183 1
1.90471862921822 1
1.77104384539541 1
1.38759085180712 1
1.26049699510106 1
1.83938978305086 1
2.1959317839417 1
1.3118976624823 1
1.85546271499151 1
2.60970591156571 1
4.034050412464 0
2.06389510430972 1
2.11374901725967 1
2.4200362836062 1
1.60499393435063 1
1.75640837489518 1
2.23129801308434 1
1.52550310835677 1
2.18404065176932 1
1.41958366772726 1
2.09760378011731 1
0.93123000587197 1
2.06603196773919 1
1.31979137026007 1
2.01148976432649 1
0.954333288815672 1
-1.10033713498198 0
1.96725765824912 1
0.952711362014733 1
1.63031069332273 1
1.71681986683392 1
1.37360679653462 1
1.68102870966917 1
2.00946748594991 1
0.483684845425665 1
0.991477666637674 1
2.08794045264891 1
1.06078365688353 1
0.460647469437046 0
2.61552608464006 1
3.09418751403567 0
1.85091273800947 1
1.06719178730232 1
2.57921012847074 1
2.63877902663101 1
1.7835045322315 1
0.906650186816328 1
0.766525995691675 1
2.01847762564719 1
2.37704212331782 1
2.10641540786976 1
2.34714807836878 1
2.61677735414213 1
1.65649498989576 1
2.4751433604202 1
2.49372430268055 1
2.45255417852726 1
1.65012318505563 1
2.13835588708349 1
2.65090542729069 1
1.29446878607328 1
1.90678296726987 1
1.63243372848787 1
1.33716000497142 1
1.78559263331504 1
2.15298579838801 1
2.72842020232718 1
3.1420356210945 0
1.58531051229768 1
2.31397192926098 1
1.94653754495414 1
2.69078625479448 1
1.98093807601271 1
2.13301636667107 1
2.01280280548473 1
2.51636056476868 1
2.20644065174155 1
1.98434862725127 1
1.49676008658909 1
2.50067068937361 1
1.37283223141332 1
2.11253980283335 1
1.39741231141282 1
1.7936161579554 1
2.17856761742624 1
1.73463323838218 1
1.08488930601048 1
2.56287258691569 1
2.26810108980373 1
2.72743995028694 0
1.40842230262177 1
2.14138193101206 1
1.02049376007912 1
2.51625047690344 1
1.80825638335093 1
1.88559905524487 1
0.913997049003103 1
1.68250360986797 1
1.8417005076492 1
2.20387497651228 1
2.14943705778227 1
1.02420841980932 1
1.31395782122249 1
1.98356324585486 1
1.70222817972194 1
2.21728979752924 1
2.17352828854935 1
2.02161890075009 1
1.90571339711927 1
3.25507830646238 0
3.17841802321338 1
1.29349455145139 1
1.7676871444942 1
1.99356859663798 1
1.71009971209739 1
2.81818875477234 1
2.54070958764985 1
1.43630540232745 1
2.38559590233963 1
0.943344232810629 1
2.03999674768488 1
1.45045522774026 1
1.63258485039672 1
2.46242039784911 1
2.21950659255451 1
2.64564756714915 1
1.7327252314692 1
1.55041484120971 1
2.62794317141973 1
2.01441611918464 1
2.90047068748659 1
2.27419137993073 1
1.9677822793041 1
2.09399199502038 1
2.36019901074218 1
2.16694695255901 1
3.91697349452534 0
1.35530532506016 1
1.97045047124696 1
2.25140768440096 1
2.95005050476455 1
1.70208713167813 1
3.88435660025961 0
2.15103915825597 1
2.2725650002521 1
1.35859172746035 1
2.31205570614152 1
4.03908833347608 0
3.8332403138638 1
2.59233803948036 1
2.05748676393309 1
2.14911183242053 1
3.46779169347946 1
1.82950715099227 1
1.21041952709059 1
2.22766217693178 1
1.52810444001622 1
0.751684450242879 1
1.62132609940159 1
1.64131668210822 1
2.24914394153641 1
1.66973919454586 1
0.701349712909591 1
0.95746566889277 1
0.216980592939011 0
2.40143918801365 1
2.11188377564166 1
2.66390778972748 1
3.22515470230153 0
2.39082486228825 1
1.57796833862518 1
2.7615809939266 1
2.39784725254678 1
0.724044611652259 1
1.519670007129 1
2.8465845034005 1
1.48812678700311 1
1.78082626308334 1
1.70982399437124 1
2.86589837049075 0
2.3450661767686 1
1.63315855476733 1
2.04647459590569 1
2.67658722792169 1
1.48826420876331 1
2.33864089490755 1
1.3671766940039 1
2.06002061202462 1
1.63001196253544 1
1.62316474908109 1
1.5843685057701 1
1.21884678152158 1
2.18322363647003 1
1.80622497088882 1
1.11145908974112 1
1.90237880451917 1
1.84182079123636 1
1.7540635184501 1
1.52276110456067 1
1.49920432152411 1
3.75559294925661 0
1.3229237302687 1
2.11327388150607 1
2.16488481780235 1
2.34256014507218 1
1.60703957266013 1
1.20364851112764 1
2.3374534434269 1
1.86915376613497 1
3.77194723976893 0
1.55071574839059 1
2.70101425843768 1
2.27906687592017 1
1.82703536590998 1
1.92735419074334 1
1.04702515235963 1
3.77448552229273 0
1.81645913612016 1
2.02986425820278 1
1.07062416395371 1
2.81097363794754 1
1.65437034567674 1
1.93010619262974 1
2.43115197265376 1
2.40821197736445 1
1.42030925913355 1
1.61431098281331 1
2.03317377278935 1
1.83720178891999 1
2.35783850288537 1
2.80046073170984 1
1.24874133006273 1
3.23069212458698 1
2.15326106159257 1
2.43381556042506 1
0.883111050567963 1
1.55166127450355 1
0.949066332468021 1
2.63773373017678 1
2.90242807932931 1
3.39880908042755 1
3.60371739039032 0
1.68968124986888 1
1.45204780792823 1
3.55750085438568 0
2.78940882023864 1
1.35473228635702 1
1.96352317057493 1
1.80277502066718 1
1.85120137184427 1
1.79052317851316 1
1.63945523799507 1
2.59595681660555 1
3.53331974971498 0
1.54613401424826 1
1.54403255878057 1
2.52328106638073 1
1.71451755741664 1
1.84793029019843 1
2.3590045836386 1
2.19368940563583 1
2.81632433817017 1
0.922602185946804 0
1.81751316804378 1
1.66144272201317 1
2.0952262399188 1
2.18483229999027 1
2.38573804723716 1
1.2997248152413 1
1.65613883413715 1
2.40389011917495 1
0.683106106681051 0
2.89036851835135 0
1.62503178685381 1
2.2118014994398 1
1.02700155285019 1
1.63807827503776 1
2.50233754708699 1
2.99402047377561 0
1.56363742154623 1
0.66869155688938 1
1.5979414788851 1
1.96225323066494 1
2.296150078705 1
2.72222873605068 1
1.77666028487394 1
2.56081381274615 1
1.98628270253001 1
1.73916904806685 1
1.94853141226091 1
2.12348816432344 1
3.25228627325724 1
1.80781963754891 1
3.75531078747675 0
2.903186244433 1
1.65961205431292 1
2.62206627701998 1
2.33097555559609 1
2.06442112118394 1
1.34524661207498 1
3.09760206694383 1
2.08771387402501 1
3.09099551052447 0
1.20348349606143 1
2.34663995315127 1
1.57797158641089 1
1.66886492242692 1
2.12022692278806 1
0.629137996609724 0
1.97210613943816 1
2.30836695748495 1
2.64635887314486 1
3.68130205962478 0
1.90904893927515 1
1.18940919545488 1
2.30590062189005 1
1.60002991619493 1
0.817259494076025 0
2.3361100228702 1
2.90669668949335 1
2.20155750080601 1
2.44272351516275 1
1.98777857971381 1
2.36637489299479 1
1.9469905634122 1
1.45609044528849 1
2.45541005164099 0
2.57607364785499 1
1.69840118985078 1
0.529166566818252 0
2.13358259279731 1
0.664637668725742 0
1.74433181973753 1
2.69893368021312 0
2.4759722469762 1
1.87957825139257 1
2.31052738896146 1
2.23254423482176 1
2.66906024335067 1
1.23751060660727 1
2.78591231966483 1
2.6140250293199 1
1.87857517388864 1
1.91823133275182 1
2.91414890719431 1
1.6069042823276 1
2.58282857648475 1
1.88662344737112 1
1.92251437498192 1
2.60214074849474 1
2.83623393975423 1
1.7438300065831 1
1.35392788982131 1
2.13222059273015 1
2.02567171944851 1
2.74333080148739 1
1.99256039356592 1
1.4286517853487 1
1.7241400496055 1
1.09178139513875 1
0.759613428025637 0
1.9961054574194 1
2.01597298180222 1
1.46526152349169 1
1.65399022662174 1
2.86093491920637 1
1.61160146664979 1
2.14360945832056 1
2.51468325925268 1
1.89049818340974 1
2.31661181251928 1
1.6671869596031 1
2.79138043378082 1
2.67411465691298 1
2.89138589727199 0
1.43083350271984 1
2.18801695744549 1
1.03479065980427 0
3.2154091047477 1
1.45102218989101 1
1.77947116938818 1
2.68281636600407 1
2.61479709712579 1
1.65722229843577 1
1.49010694720805 1
3.48870967515241 0
1.08293358435827 1
1.93831919763018 1
2.81753230647 0
1.72959007626338 1
1.44774606137847 1
1.46262751778098 1
3.45196490211008 1
1.52986266958097 1
2.08614885880949 1
2.44814122183515 1
2.21479628844295 1
1.84230925832775 1
2.07898802834253 1
2.17287701645004 1
1.86694391397061 1
2.23226628698875 1
2.83465060135552 1
2.27066400609568 1
2.18544497754608 1
1.80541998281611 1
2.06549563299059 1
1.23145687593384 1
1.44212621833147 1
2.77493195259373 1
2.4342388463112 1
2.00224082559841 1
1.59218932935254 1
1.80713842949053 1
2.63026035663373 1
3.18833413443279 0
2.12995058937826 1
1.70498551634565 1
1.46343422464387 1
1.35862143511588 1
1.08225089228524 1
1.76978296927504 1
0.543542926602136 1
2.88201895915867 1
2.98251432197899 1
2.62874932100714 1
0.62226429433762 1
2.07873908693043 1
0.442422326868871 0
1.90732852076827 1
2.45744584653672 1
3.23679411623905 1
3.40612550753081 0
2.81461489946766 1
1.36794304608764 1
3.39154033553638 0
2.09514819252893 1
2.12737873662436 1
1.85840917604966 1
3.07396219635675 0
1.44817811992465 1
3.94416518561473 0
1.37945467725664 1
2.09900643037105 1
1.58607640566722 1
1.1719260124577 1
2.69307160520672 1
1.36461847261482 1
2.14066375610224 1
1.37013484508746 1
3.53451929654147 0
2.26602798775455 1
2.07418098288151 1
2.57998483138681 1
0.498037870483777 1
1.73904423308848 1
2.28034689872063 1
1.80202200061568 1
1.34495615513861 1
0.40973084196032 1
2.86177091536128 1
3.08684843706098 0
2.15733039860534 1
2.0001299430586 1
1.53379889602179 1
1.58957566891452 1
2.17122933444805 1
4.32563791537209 0
2.62535787426443 1
2.40281674959593 1
3.07059326651556 0
1.52943411339287 1
1.12633301675044 1
2.29805230896106 1
1.21416973881955 1
1.80737369042488 1
1.81069963931474 1
3.93693938118464 0
2.11821021341806 1
1.96228459738308 1
1.47404345224576 1
2.01089647069392 1
2.37730215148741 1
2.82614404446142 1
0.907494638279217 0
2.58461950677906 1
1.84083033669326 1
1.71574243408096 1
1.67462217902938 1
2.96180225778247 1
1.05130121119389 1
1.33923451200306 1
1.35912518209349 1
3.80264594756069 0
2.27043020398078 1
1.50769882837935 1
1.99349290965249 1
1.68598366826281 1
2.95512666094609 1
0.392528255473507 0
1.00017307477665 1
1.7420516043185 1
3.46044399692605 0
2.77133938139786 1
3.08541996391482 1
0.956456730665836 0
1.9794668058417 1
1.22622933043267 1
2.15770703515563 1
2.02183290081938 1
2.50509290352274 1
3.17437435671461 1
1.97362067870171 1
2.90918368555882 1
1.18721677545295 1
1.64077566326766 1
1.5851422450681 1
2.0501896437297 1
2.40744425350609 1
1.76961357974045 1
1.87877024014429 1
1.61045855780856 1
1.61953954632363 1
2.06404392972053 1
1.71234575896835 1
2.44287331309803 1
1.3645734081699 1
-0.101008140777969 0
1.84405303215411 1
0.979434386175022 1
2.81113943834912 1
1.3304856866407 1
2.0602101700467 1
2.43216335850153 1
2.2378247533519 1
1.72537147323708 1
2.1753043454667 1
2.02509158649671 1
1.28255436517248 1
1.42623056365211 1
1.4480222524244 1
1.28802835733126 1
1.30213933199021 1
1.96939785266949 1
1.61693390372557 1
3.64556245371004 0
3.67972742123503 1
1.82893318910018 1
2.19851542973684 1
2.06668329619829 1
0.844871325850521 1
2.38433850830695 1
2.12700135482648 1
2.62651016180635 1
0.947223360360928 1
1.73136593870049 1
0.581999791392908 1
2.28624629592148 1
2.3758389372471 1
2.2984494965369 1
2.02211399981833 1
2.0783662113158 1
1.40001644019484 1
2.57155045923693 1
1.82986604900602 1
3.05018181080169 1
3.27280011084393 1
2.27342426614784 1
1.93722482387821 1
1.59298916927655 1
1.86483930395707 1
1.52092231989236 1
2.14123047512269 1
2.2066768590831 1
2.05622112240253 1
1.20927073790998 1
1.57667603578035 1
2.19924658440146 1
1.98989007962674 1
2.69240187579638 1
1.38977178285293 1
1.65360633662067 1
2.21589436192064 1
2.17188583372812 1
2.7719651156564 1
0.881828151867036 1
1.98913316121171 1
1.61027292371217 1
1.73813879915884 1
2.2788026446851 1
2.20695537391107 1
3.53255550093975 0
1.57524192233032 1
0.726040429734258 0
2.30202373273033 1
2.09384837116649 1
3.07438109749631 1
2.48759584537649 1
1.33477531884473 1
2.27000504586493 1
1.31114925909705 1
2.19714297025304 1
2.04498159602563 1
1.98545835043687 1
1.98024510639143 1
3.03732614195804 1
2.5604199594178 1
1.4290227181175 1
2.02406857894506 1
1.60242669246899 1
1.72644903065086 1
2.45932605390826 1
2.18410877403663 1
2.61764786713132 1
1.29039804062217 1
2.01714172312287 1
1.28501898947463 1
1.64052555276024 1
4.14723456661184 1
1.83382219157141 1
1.52717176959246 1
2.26082777985867 1
1.11040284904561 1
2.30639544404582 1
2.16111714189335 1
2.65511643683069 1
1.82555600168088 1
2.19957771516258 1
3.1393825907799 1
2.59860533449571 1
2.23906938612364 1
1.12717179498277 1
0.504905888777838 0
3.28759831014488 0
1.32851292288325 1
2.01421711912722 1
2.56708477295292 1
1.61862898891175 1
2.9794480221182 1
1.5611313228604 1
1.66785449708615 1
2.18319574671196 1
2.18477701714115 1
1.11069107830267 1
2.38481376647942 1
2.4539368743187 1
1.97543686637774 1
2.65554581061299 1
1.6473599998033 1
1.86981638206253 1
3.02394827905299 0
2.35573874554486 1
1.41328934467664 1
1.61135170088802 1
0.841815908717472 0
2.52372878666131 1
1.48597644230603 1
1.75543385431499 1
1.70985173319285 1
2.41061419152768 1
3.52247802537715 0
1.71453285049008 1
2.3144908378943 1
1.75308710685153 1
2.30419023879968 1
1.58325806730999 1
1.71871862491636 1
1.7979957549854 1
1.90668510179538 1
3.10514076368807 1
2.60370566934984 1
1.25500196865586 1
1.60122992076614 1
1.88875091324486 1
2.67294955102492 0
1.22471313067143 1
1.98809981753271 1
1.81734431610069 1
2.32646326786844 1
2.17959034817323 1
1.68972832546513 1
1.24719070947737 1
1.3423262419351 1
1.93602941065273 1
3.71316738090846 0
2.97865194281507 0
2.14472357298151 1
2.42541713684261 1
2.05737377041002 1
1.25234983257161 1
2.331320718537 1
2.04868546650021 1
1.21168320691978 1
1.69886568784594 1
2.06608371539637 1
1.87124421667321 1
2.79065238976464 1
1.95277029617103 1
1.61694800701567 1
2.67934830347834 1
1.39432590742763 1
0.987750326948042 1
1.94947579552397 1
2.0770364292338 1
1.42597892166544 1
1.24799522998194 1
1.50484562832054 1
1.95824960441382 1
1.97909447026055 1
2.61016799500122 1
1.94896487307954 1
2.87436836081497 1
1.61542389205536 1
2.43882157200181 1
0.951044589659081 1
1.20478027311901 1
1.8013435229445 1
1.45873094044339 1
2.96051508940126 1
1.92231938486085 1
1.99559955949632 1
2.15342219974538 1
1.93356183691867 1
1.03443485466837 1
1.93182779623837 1
2.17301940931178 1
0.52817292920585 1
2.22878364651038 1
1.68835918283181 1
1.54252762751266 1
2.39632908824094 1
1.16139908598542 1
2.76023002502729 1
2.70748820864714 1
2.1357681582228 1
1.67997202642245 1
2.607673364604 1
2.07475757214827 1
2.04189625450978 1
1.00788429982987 1
2.06660261136491 1
2.19588465780765 1
2.4645990244045 1
1.95433250962949 1
2.1097040182324 1
2.28639498611215 1
2.52067548000303 1
1.70133436800566 1
2.32347467048082 1
1.53619955515948 1
1.63358352214638 1
2.97593990736854 0
1.96050369085085 1
2.15985323702332 1
1.46334955789987 1
1.72467220672488 1
1.18008828274027 1
2.8177723069662 1
2.77758229761212 1
2.00643578209809 1
1.71316862276094 1
1.79719701549865 1
1.5979696899095 1
1.5951110349684 1
0.580773619938314 1
2.21583324343754 1
1.04033458835572 1
0.983144936432583 1
2.38019688888579 1
2.83936004601465 1
1.23619220920889 1
1.31019653531166 1
2.26820325550554 1
1.34420700140957 1
2.39877002028944 1
4.0296597441399 0
1.76276217534875 1
0.578349046644695 1
2.54949786248806 1
1.91417846434182 1
2.69117822539714 1
0.920499250642242 1
3.09750523646792 1
0.630449841242266 0
1.7816801801537 1
3.36695002328729 1
1.53134685954449 1
2.21572676106184 1
1.25221316610348 1
1.87557058668 1
1.1510781795367 1
1.71677567373512 1
2.19636174487717 1
2.16453806291697 1
1.09090578733278 1
2.68329331114138 1
2.22435956211166 1
1.84573528532019 1
1.64950706889888 1
1.42408928769312 1
2.82070919078952 1
1.96162099348918 1
2.58326062510316 1
2.3451457257542 1
2.6797788471971 1
2.24679476715846 1
2.58504162666732 1
1.93887997993807 1
2.53554015159045 1
1.1318712691028 1
2.57416748478068 1
1.33401625899668 1
2.19999513195805 1
1.05168592688693 1
1.77053770826926 1
2.61697063135894 1
2.40737077388578 1
0.87171413580407 1
2.42460484274396 1
1.43331564430485 1
1.90768558597094 1
2.48490375211648 1
0.422564537485398 1
2.16291773677076 1
2.28237909378324 1
2.24001144270208 1
2.65605799482293 1
2.22884222464349 1
3.62680945560965 1
2.10930256003515 1
1.38173854660247 1
2.02550615863232 1
2.4621856054488 1
1.61879565845283 1
1.72685093367187 1
2.34114288281258 1
2.62144186751513 1
1.5158795919871 1
2.27891325137577 1
3.24839377586548 0
2.44517775264892 1
3.01742388243586 1
2.52188806911267 1
2.68143007907767 1
2.39372208608105 1
2.46026137958158 1
2.33234340016016 1
1.55459930210569 1
0.649986473467878 1
0.958426951362218 1
1.68607918656319 1
2.47782581207289 1
1.27461208622848 1
3.30350663613882 1
1.76508290252866 1
2.3414442856366 1
1.66146884361883 1
2.3749238519427 1
1.30998402673988 1
1.93695782439899 1
1.18476320782143 1
2.50328972695851 1
2.34055621748123 1
2.13380318363899 1
2.66906295962639 1
1.71867202516634 1
1.64698559385439 1
1.88031770764486 1
2.82701444744009 1
0.471237641984638 0
1.63363979728015 1
2.89312090920316 1
2.05727859221239 1
2.36674339616912 1
2.00623160523339 1
2.31438866303785 1
1.21572916991369 1
1.04331647904724 1
1.21191859958879 1
1.91061321799094 1
1.3861535337169 1
2.63035392536017 1
1.35155769247359 1
2.58815264955294 1
1.20120225734958 1
1.87681031599705 1
1.94006564818146 1
1.8326474848864 1
2.54130519690043 1
2.44322640559483 1
1.45225363522182 1
1.44295979840452 1
1.56290393452336 1
2.95931762550686 1
2.20438318436485 1
2.80401655743651 0
1.74800209117143 1
1.49539649290554 1
1.2552548777914 1
1.86003536670021 1
3.28614219708265 0
2.66484756589572 1
2.18470714032698 1
1.23081177954965 1
1.98572489274807 1
2.09606671970461 1
2.52038060278424 1
2.17849360906024 1
2.09712941522921 1
1.72458051671333 1
2.05068241026231 1
1.96071254563625 1
2.31889626993086 1
2.09536947793666 1
1.99765271313596 1
0.387645181514309 0
1.84742588068836 1
0.893329508751667 1
2.32748924602703 1
2.12889958535934 1
0.637039571113254 0
1.70186056601326 1
0.822880886400507 0
1.54498528171889 1
0.853606372500725 1
2.61807599450029 1
1.78578344696953 1
1.78318848591878 1
1.74670673098088 1
2.41294201604309 1
1.16335649240327 1
1.48585394195907 1
1.91066097448176 1
2.78010880288455 1
1.52177039031204 1
2.20569195008724 1
1.45946472801236 1
2.91029210752386 1
0.995557504505961 1
1.61523450101705 1
1.64653222043611 1
2.788898497043 1
2.02702389451103 1
1.28289825057712 1
1.67692171235227 1
1.87678475898404 1
1.67063758040017 1
3.85894674263922 1
2.58301409706869 1
1.50533347562985 1
0.740805062134829 0
2.46011810348172 1
3.03675765095439 1
2.10342553759164 1
2.21868171860342 1
1.58470089780335 1
1.6290694491157 1
2.82080096453156 1
1.73088149241927 1
2.52581084462566 1
2.26538533701996 1
0.971912995276785 0
2.286098733225 1
2.31458432817399 1
2.22521704512113 1
2.07802009035271 1
0.595898746531572 1
2.03889024218348 1
2.40793149427017 1
1.77396880985643 1
1.59344255005124 1
1.77495238167443 1
1.79482776955976 1
3.10384414511062 1
1.93875923756049 1
1.84326635549267 1
1.46101299416123 1
1.45087646191958 1
0.854291682179932 1
1.9153915211394 1
1.34603271002643 1
1.89584131301659 1
2.66390028625545 1
2.58777874436308 1
1.6049253598496 1
1.25768423996856 1
3.24010094384109 1
1.98733664159775 1
2.37616091695076 1
1.72162647201249 1
2.03520993996015 1
1.42120251700495 1
2.4960592313177 1
2.63016972451864 1
2.40994471035608 1
1.84257905309017 1
1.97261015215905 1
1.3603529211955 1
2.66266827309707 1
3.54865992874323 0
2.08197900312339 1
2.11663143931246 1
0.995991141218472 0
2.38161857574431 1
1.31517788003098 1
2.89910458811572 1
1.7818924579242 1
3.07710530237887 1
1.51601763611033 1
1.75623690064215 1
1.68830741209776 1
1.57321233689488 1
3.06490634464617 1
2.89516273133973 1
2.2748673843708 1
3.16477563759699 0
2.10180290268273 1
1.88449167330196 1
1.20397501740217 1
3.28262321669683 0
2.17720059152997 1
1.95482675409082 1
2.29254876767325 1
1.6540277893116 1
1.56921307557957 1
1.71153658634352 1
1.15541088208269 1
2.22905966650047 1
1.83021470397015 1
2.26094080294907 1
1.28020966209772 1
1.93551789841213 1
2.18608122724425 1
2.64599626555214 1
0.910035257858396 0
3.25208167249602 1
1.48750352031166 1
1.93783204186741 1
2.53719356416086 1
1.85277791708584 1
1.81142948867103 1
1.72967791785206 1
2.03213568280159 1
2.37069524007305 1
2.07850335280367 1
1.03149718382504 1
1.45469610407259 1
3.20499697794645 1
2.20609536656753 1
0.270187305039401 0
1.78434792360736 1
0.520135804241229 0
1.49823843755903 1
2.6353959639562 1
2.50801520615654 1
1.7150405093999 1
2.09623938957804 1
3.24723736278936 1
1.72295536377237 1
2.19132742895613 1
2.020521296005 1
1.84110286414342 1
2.369881603373 1
1.98449818536773 1
2.94495240504945 0
1.18435996390596 1
1.32026951553881 1
2.00478380523208 1
2.07743423625275 1
1.53598278332772 1
2.30053938154281 1
1.753321062128 1
2.13325457951783 1
2.03253306844601 1
1.30096511194105 1
2.8086972541298 1
2.14777430460644 1
2.02778698919042 1
2.71703230754772 1
-0.243156726361979 0
2.66457078255672 1
1.33048302919724 1
0.817551877841512 1
2.7469605218537 1
1.74785214626336 1
2.45580827032608 1
0.942172900288432 1
1.56161881090995 1
2.56577734969279 1
1.24704267297045 0
3.67588697054933 0
1.81425367047029 1
1.53462171314948 1
1.38299736551237 1
2.50846989928981 1
2.39884745390705 1
3.12951358618967 0
2.6010875118744 1
2.26889964708421 1
1.92835693459211 1
1.74549750516213 1
1.76623613242593 1
1.5775036399816 1
1.48743514831602 1
2.87795191862395 1
1.53184131036258 1
2.69629137186453 1
2.64809943234821 1
2.3346721910861 1
0.969092121135691 0
1.86576831458785 1
2.10746917115824 1
2.30415305332754 1
2.00410870997931 1
2.18488884624131 1
1.28594033615938 1
2.14838021019054 1
1.21064314314887 1
0.693447977353492 1
1.77717531503356 1
2.42905490460842 1
1.00920927074518 1
1.49861842557906 1
1.61766646827394 1
2.1160709730482 1
3.16553592932844 1
0.921433200347798 1
2.05574442600604 1
1.50483533727292 1
3.03584473829693 1
1.48129394861793 1
2.03789911038985 1
1.45183465203225 1
3.37383052064072 1
2.16403697186306 1
1.71494684065013 1
1.60666767839686 1
2.51110363947989 1
1.2876837637966 1
2.66521563558963 1
2.20243446783175 1
2.25309292929148 1
1.6579043687777 1
2.75243001021212 1
2.22892124390571 1
1.50719925214426 1
1.93612086983251 1
2.1684771222827 1
1.54387940053153 1
1.41534682588304 1
1.0512862497188 1
1.68342252493008 1
1.84007878789707 1
1.77826393615383 1
2.27600966783052 1
2.84968041934381 1
1.34501292694426 1
1.94948964727203 1
2.50989302506264 1
1.37211394665648 1
2.59474663543123 1
0.601285155977851 0
2.46876893099219 1
2.27027180991509 1
2.07400309065852 1
1.23177365011321 1
2.09340577115378 1
4.07498759733557 0
1.83470884198533 1
3.13461969965043 1
2.02662862752167 1
1.66402958635401 1
3.40954627206708 1
3.91010622392497 0
1.9148904694687 1
2.60787905411705 1
1.96637725559565 1
0.697807421573381 0
2.72654556219699 1
1.99628633926694 1
1.64362079404107 1
0.923268378836526 1
1.64651271329439 1
0.9975758996717 1
1.1161329214711 0
1.08980608878211 1
1.73415545156819 1
2.75799341452966 1
1.9275443038899 1
1.66218082758203 1
1.26153561451988 1
2.39571106619458 1
3.64965699194321 0
3.10361890555663 0
1.38485679877267 1
1.98761810737522 1
2.47268272015182 1
2.0427115867767 1
1.89608555122573 1
1.97614261519495 1
1.17930151484657 1
2.47461518403234 1
2.01267595497772 1
2.45873533071973 1
2.11525254425167 1
0.533472099316626 1
2.50836765071919 1
2.24520973360038 1
2.86138845400186 1
2.88225941390347 1
2.31725405807566 1
1.14345527413983 0
1.49168208117419 1
2.48771893161283 1
2.19860735905069 1
3.01048072836356 1
0.944095900388466 1
1.71042619410903 1
1.5516750028523 1
2.44152598817257 1
2.58034282118858 1
1.67045536067606 1
1.47078147755426 1
1.98377911341732 1
2.07448330272184 1
1.49319384923613 1
2.61702936326028 0
0.902892003415536 1
2.60862721484581 1
3.64453866391718 0
2.45884463798831 1
0.824394332566106 0
1.43667939786086 1
1.76815348888693 1
1.37579014457394 1
2.76343669939265 1
2.05767127084996 1
2.27195987775187 1
2.1887577183161 1
3.45297054976584 1
1.94723872633424 1
2.66302056277782 1
3.07755952593914 1
2.08520067110861 1
1.90771968300882 1
1.30854890740445 1
2.54642538895543 1
2.87033208995189 1
1.88336934439921 1
2.80273821784163 1
0.728486069587298 0
1.59617443811387 1
1.47816377928839 1
2.14264369778821 1
1.54787779988863 1
0.77238958807921 0
2.52515352135685 1
0.730462848641572 0
1.29089732930171 1
2.31972419851131 1
2.7485131229572 1
1.98518569404233 1
2.16834530515987 1
2.63471113399446 1
2.36610169397726 1
1.72132571708401 1
1.58542836940878 1
1.71246905871468 1
2.67296613117488 1
1.48176380598723 1
1.81087063137845 1
2.03700842556929 1
1.77185576022258 1
1.85658993725838 1
1.62269667355534 1
2.17132911868106 1
3.02132057869297 0
4.10926650556683 0
2.44811598536874 1
1.39644136467521 1
3.38231321283107 0
2.1633256091544 1
2.35772001503359 1
1.19639107082408 1
3.32798552079955 0
1.96302111826947 1
2.51873558018488 1
1.28870061805819 1
1.16326646726715 1
2.0094484958123 1
2.04926015480259 1
1.63524193313281 1
1.67523988233534 1
1.77358460473954 1
0.608117710992785 0
0.907912912224001 1
2.93212170958714 1
2.59352110053517 1
2.40699624420318 1
2.63173993102152 1
2.40731965575387 1
1.70145330181412 1
1.84371463525195 1
1.15797298069903 1
2.40322624491933 1
1.66626968481591 1
1.67115106304093 1
2.42866934508343 1
0.426073490185624 1
3.27264923143349 0
1.46979575811077 1
2.75924825792557 1
3.16371248790987 0
1.56064395920727 1
2.08741145306775 1
2.48498971628188 1
2.10337508168125 1
1.34564717476512 1
1.04040846976488 1
1.87313868061376 1
1.91841385692 1
3.14922554331134 1
0.981880964353306 1
1.98399715675543 1
0.954376130329828 1
1.39600591357521 1
1.82108729267469 1
3.3109041527148 1
0.763446118866125 1
2.84014490891483 1
2.1069929274079 1
0.803987975730123 0
2.14603506621114 1
2.16631126563995 1
1.38522192566897 1
1.86721366513805 1
2.52390144027207 1
1.18707378538394 1
1.2233745658841 1
1.65831032977492 1
1.62846451726674 1
1.11430791833168 0
1.71072608761093 1
0.585371874048739 0
2.09456455774877 1
2.34458612001972 1
1.90438106957768 1
1.52268909033208 1
2.17157159831449 1
2.58879929598793 1
1.75094428292641 1
2.16500540025514 1
2.18901884929537 1
1.54011424763221 1
1.62140311722184 1
2.9931234998425 1
0.906432393165806 0
1.99199080222588 1
1.60637747019493 1
2.87023109960247 1
2.23662912989525 1
2.75562942031723 1
2.06551043215894 1
2.70020907805871 1
1.38212204211629 1
2.49919923697506 1
2.93622191546675 0
2.67360251100709 1
1.50521250657113 1
1.82483569987617 1
2.5437398981444 1
1.82466305531371 1
2.77911754394424 1
2.59192452078259 1
2.9190295843259 1
2.72526136766107 1
1.98199739716864 1
2.19072615786145 1
2.53582827624614 1
1.31567543925125 1
1.78966632792958 1
1.86914451508924 1
1.70129755559504 1
1.67677979387619 1
1.49067501081336 1
3.88447640622186 1
2.59473972617831 1
1.64156733109256 1
2.01195126909523 1
2.59930550307776 1
3.3593386576466 0
2.19459317285168 1
2.35481966763586 1
1.42095559398375 1
1.55638413961278 1
3.01661530089992 0
2.39928375287164 1
2.1792823734268 1
1.15396483982733 1
1.59594261001422 1
1.8543189082215 1
3.21368829840242 1
1.86344689032504 1
1.06483879129453 1
2.1367948098994 1
2.54035821315555 1
2.16069741188834 1
0.707239280312312 1
1.48988927652532 1
0.709650213421278 0
2.98708380382404 1
3.99396494550879 0
2.32687352308887 1
1.52685103797237 1
1.53622990305045 1
2.21277042719529 1
2.9932747939867 1
1.59832733054685 1
2.65944665853156 1
1.82641394365295 1
1.48967097078619 1
2.55410395835606 1
2.76162657588026 0
1.41053328829082 1
1.42813881749417 1
2.62043328908848 1
0.809003661002888 1
2.06534862996908 1
2.98927452262784 1
2.44873741255208 1
1.87903260172409 1
1.59915779742445 1
0.96369037440435 0
2.67573264617333 1
2.59714532993031 1
1.86792066854857 1
2.71976302015066 1
1.17221946500987 0
2.72803814305467 1
1.36985350499248 1
2.01602098989776 1
1.82322000317291 1
1.56829912613857 1
1.44032219724634 1
1.43471021214891 1
1.97448111881797 1
2.28755910304933 1
0.789267422765156 1
2.11310018760195 1
1.85141743409503 1
2.64830277370708 1
1.6750827290605 1
2.32493620215533 1
2.31893288679609 1
2.69494071319569 1
2.05811104791779 1
1.73517252243999 1
2.89094768832422 1
2.64198961202404 1
3.00362985464274 1
4.13274782033846 0
1.52380908235335 1
2.35857585978492 1
0.472338055205444 0
1.56940240946399 1
2.6457581005579 1
0.447212139805415 0
0.932401720339452 1
2.04205539854813 1
2.56915542739582 1
1.61439971386127 1
0.416465498494922 0
2.28920421086828 1
1.29543905533039 1
1.87744003759037 1
2.06239643181139 1
1.96141007139315 1
1.33696611925593 1
1.81763504883462 1
1.85036753431105 1
1.584334194558 1
1.55099253629715 1
0.0610846156202587 1
1.83025372359699 1
2.09332446831704 1
1.77856937211132 1
3.1914987996946 0
2.41990056663193 1
2.08131871691931 1
2.41842706236229 1
0.736465369177525 0
2.43672349069299 1
2.14443190480541 1
2.41958565680403 1
2.26112763581162 1
0.577569182466864 0
0.552495946458391 0
1.28511848320281 1
2.46001418721881 1
2.05649886157144 1
1.60300383129164 1
2.32498078845067 1
1.97421782380706 1
2.01479864977918 1
3.01636686129883 1
2.09102113794054 1
2.54987390935953 1
1.92906731139029 1
2.39699707349282 1
0.426054613337488 0
3.35106803089889 1
2.72557734301472 1
1.42761558882678 1
2.40784039524337 1
2.15665938699175 1
2.45403031620267 1
2.29991331814787 1
2.70256403982141 1
3.78614719795145 0
2.51824787716744 1
1.37918817260576 1
1.31010708768114 1
2.67894186478083 1
1.3685257570584 1
2.87361451648099 1
2.57886640555512 1
2.73731433622667 1
2.58166027278437 1
2.65757022411551 1
2.49038025081561 1
1.50782250184232 1
2.51270403635802 1
1.66354278077881 1
2.64718565314006 1
1.48942015591913 1
2.95493682886945 1
1.48964220117708 1
1.60242715655181 1
2.19809119934081 1
2.22913955472677 1
1.59714424168193 1
1.8626140768009 1
2.49225437031096 1
2.68529855417781 1
2.71349892761385 1
4.52130626387919 0
1.99226105538452 1
2.03343699551946 1
2.56196611560627 1
1.30311309925196 1
2.28901064860635 1
1.72204815501803 1
2.70222410393923 1
1.82479868677219 1
1.89440116669313 1
1.28537776164691 1
2.18808806967422 1
1.45746405248298 1
0.617570381860748 0
1.11987812814407 1
3.53522367860039 0
2.16582059285847 1
2.80528485120667 1
1.98814422858606 1
2.3437345726303 1
1.12809462146936 0
1.95468868484898 1
1.53528148226791 1
2.30672375687921 1
3.14838291855683 1
1.53889666370914 1
1.78938750063667 1
1.6428647265977 1
0.550160572027908 1
0.542632760020604 0
1.58759787874407 1
1.72425744791668 1
2.4393036206412 1
1.91672598377021 1
0.570195620930306 0
1.52126458812146 1
1.72339881825066 1
1.27111486884373 1
2.06194299170517 1
1.10829073884534 1
2.53007678317561 1
1.76992339964126 1
1.74917695875246 1
2.36254230680042 1
1.56019514470851 1
2.25657624011182 1
1.34674854413039 1
3.01200299193165 1
1.57160230747418 1
1.92184415826914 1
1.9153157457495 1
2.04987140901881 1
2.02471927210453 1
3.69940711980916 0
2.3942724776404 1
2.13432304522682 1
2.77417186610683 1
2.57801267767393 1
0.935628656460155 1
1.80407651431025 1
2.00136455030403 1
0.114254622532218 0
1.99593482366573 1
3.23200334007401 0
3.18819010717222 0
1.82049170560433 1
1.28794735911748 1
1.69502948761439 1
1.33195087228617 1
1.59156106745425 1
1.94206282098999 1
2.87075131716726 0
2.36927074039878 1
1.81020166551969 1
1.88211163421739 1
1.97119109500035 1
1.69445541837029 1
2.95200122609952 1
1.91937303747943 1
1.39348021156108 1
2.2915742075309 1
2.42833081737002 1
2.56294814149455 1
1.81136250908445 1
2.23224304104733 1
1.08769542234347 1
2.25968872839487 1
3.59429932676543 0
1.84801222356573 1
0.508441152209492 1
2.44786097033937 1
1.82080826545046 1
1.85144025598598 1
2.60728931921761 1
1.84998393124257 1
2.38403870953005 1
3.60138659113664 1
2.06521696713214 1
2.32026652203168 1
2.1797881498187 1
3.59127777638688 0
2.46696596089992 1
3.05937177630641 1
2.74303995417727 1
1.9859859835162 1
1.46683166532105 1
2.27131832511093 1
1.40830398277093 1
2.60241340604371 1
2.59392806173953 1
0.906436865953743 1
2.77161745863905 1
2.70697096644367 1
1.71713561538396 1
1.82448854348736 1
1.845021992988 1
3.22955448306709 0
2.97689866400423 1
2.54176777390042 1
2.87164235295477 0
1.63766691697512 1
0.8439145551465 1
1.79297297834097 1
1.95073075786801 1
1.50574288154857 1
1.47319571418938 1
1.0713542510085 1
2.68767904564765 1
1.44917321630553 1
2.19894531198361 1
1.93309688984301 1
2.30758971896632 1
2.13518700109152 1
2.43380161536838 1
2.36343366556033 1
1.92867805544878 1
2.40455328191171 1
3.2852607951407 1
1.21838334981075 1
2.05588799074232 1
2.40433428672775 1
2.95543114214926 1
1.87234061552315 1
2.54613808860068 1
1.62426355057165 1
1.88963635673154 1
3.79204925601406 1
1.83137201929926 1
1.81895905124832 1
2.37216497174274 1
2.36394877885164 1
1.8850924923767 1
2.99407165368437 1
3.12718644996499 1
1.54398523402633 1
1.53309857806093 1
1.97131262834436 1
2.41459146007576 1
2.54939138219791 1
0.98079545996321 1
1.33921010833169 1
2.94508579036096 1
2.43537058162527 1
2.56050612345987 1
2.45365084767608 1
2.06763391908243 1
1.82767213301844 1
1.97496971156543 1
1.9303102361262 1
2.78352819558173 1
2.26184320910668 1
0.880473019941634 1
2.7701804984516 1
2.24925475092347 1
3.37765977548351 1
2.30807154195824 1
2.21687432223796 1
1.24249674314427 1
3.39316855290182 0
2.34254262162897 1
2.4122747362065 1
2.12950475202632 1
1.39887596786499 1
2.70025683238299 1
2.70127062954674 1
2.11103632621488 1
2.42866280863352 1
3.35435158274472 1
2.73401609681603 1
1.82071461311728 1
1.23808994063531 1
3.4858280193177 1
1.35606723174069 1
1.98736140290587 1
2.11659537459298 1
2.0171325754524 1
2.9293204415368 1
1.9189786411716 1
1.84227936845614 1
2.2768223577372 1
1.15512735012832 1
4.14623684686747 1
1.05267568568166 1
2.5465876508919 1
2.41883243732903 1
2.813511267771 1
2.68189658768024 1
1.04797651105711 1
1.73945522014459 1
1.86671286210428 1
2.58984221732518 1
1.15416911775712 1
3.39600649697329 1
1.32734459964425 1
1.98494619231299 1
1.94020178219632 1
2.42037925125288 1
0.968745787839039 1
2.34812344035273 1
2.23595282947965 1
1.38413569760661 1
3.01020034924896 0
2.06459193424385 1
1.44203138016357 1
0.337952797595938 0
2.75358562352937 1
3.05452330003943 1
2.24872846158094 1
3.14358454655537 1
1.67548261469445 1
2.27441090540088 1
2.5584079684127 1
1.29406317395386 1
1.95259958539299 1
1.85820438350592 1
3.20131547302764 1
2.07781225211337 1
0.893837695008705 0
1.53346438634369 1
2.62040923391259 1
2.30259139813752 1
3.14926613464611 1
1.30228106618216 1
2.10574944128897 1
1.33719942038523 1
3.05088968130316 1
0.591605521338017 0
2.03580534973355 1
1.53328050465339 1
1.66714709738713 1
2.41578191836204 1
1.16709924382125 1
2.012154447587 1
1.0854289758023 1
2.72529594130597 1
2.47659814141126 1
1.58180803787198 1
2.40871493012972 1
3.05727960077628 1
1.61383318275518 1
2.32357528546435 1
2.53568458576107 1
1.75032985540583 1
2.13654270373904 1
2.89570076010777 1
3.39485748347272 1
1.53158542194556 1
3.24889726306632 0
1.79551184734844 1
2.98403712904901 1
1.57029471125599 1
0.792545252041097 1
2.04352449753962 1
2.16532409071027 1
3.03915036529496 1
1.84366834264794 1
2.15538330517958 1
3.05126484172767 1
1.57273685016244 1
2.95552434089532 1
2.05329759184467 1
1.87063671151571 1
2.54166747639788 1
1.57451471959436 1
2.29261370710851 1
2.95995579977598 1
1.74567141269462 1
0.730765316667331 0
1.31137624521105 1
2.02398669147921 1
1.92750394179781 1
1.06101949149145 1
2.24794182991561 1
1.24263510503266 1
0.480523543988813 0
2.21198751850649 1
1.7072791078035 1
1.90533029687241 1
1.22920569036701 1
2.56763126047814 1
1.85752175943391 1
1.92587174772683 1
2.05497739290317 1
2.20057349593554 1
2.1082031266556 1
1.25772325813319 1
1.49448988091734 1
2.13390637850931 1
2.70103383069318 1
1.73614396993312 1
2.8114584507503 1
1.86816719858864 1
1.95658983467238 1
2.39330945549558 1
1.86718864111666 1
1.86702621708039 1
1.83047868723742 1
1.67915620487898 1
3.50363545110539 0
2.24292468213436 1
1.67948248253393 1
0.936852128217036 1
2.34963358147598 1
1.32991599066573 1
2.80327270850684 1
0.75355159274891 1
1.50555948918412 1
1.31822294785366 1
2.18365995396429 1
2.46407717192573 1
2.96879698545089 1
2.29596695513916 1
1.4257420845831 1
1.43844075406642 1
1.41758158771787 1
2.12899230822053 1
1.95715742378113 1
2.00208843839299 1
3.35259057186281 0
2.1351436920643 1
1.86879203079022 1
1.62478868396679 1
2.68212171699835 1
0.961881281311192 1
1.35736135090938 1
1.08922588063908 1
2.28153573598981 1
2.28258350147989 1
2.05465258376941 1
0.587705332229029 0
2.25238162998698 1
1.95653065634874 1
0.811895139424764 1
2.41191085705476 1
1.12247150505645 1
1.70713960611232 1
2.60551505067003 1
1.39749381734612 1
1.58739530300533 1
2.01099056038599 1
2.43216013971718 1
2.24778444786696 1
2.99315044897818 0
1.32564017815346 1
2.92361196875649 1
2.05972599798605 1
2.40801782951249 1
2.27748953768567 1
2.67543108003025 1
2.14646895805782 1
1.58733802673158 1
2.34413935894876 1
1.69596766963716 1
1.7145347339362 1
1.89804541496106 1
2.24565240535289 1
2.93490726313476 1
1.36438872228708 1
1.90326870801525 1
2.51310240143334 1
1.90687853278706 1
1.62182606800974 1
1.45080506501012 1
2.12306894305539 1
2.11953226828826 1
1.00749844560266 1
2.34147056084417 1
1.42888696511011 1
1.80064954217896 1
2.88139414702448 1
2.84060843145677 1
0.975081074236037 1
2.63455108968389 1
2.23787596608959 1
1.80806340274978 1
1.80485925919588 1
3.15720801822219 1
2.79758694285712 1
2.441888812716 1
0.93782840348122 0
1.49684328146213 1
3.39208718639031 0
2.52619059794479 1
3.25704672475871 1
1.80630304816662 1
1.74527186535977 1
0.870017671589888 1
2.49539521290021 1
2.28924061897805 1
1.88932378676919 1
2.09948557211634 1
0.779951652432001 1
0.845265340855297 1
2.55054986893291 1
2.05332513711242 1
3.1770089946835 0
1.25711254904071 1
2.67860007911665 1
2.45197577816876 1
2.74222080070088 1
1.35035735551871 1
3.2384754349136 1
3.48769785796425 0
2.04400304595678 1
2.47939368198873 1
2.20950133723908 1
0.498714632573938 0
2.65831098809695 1
2.45512463757141 1
2.60872244119048 1
0.695175737565593 1
2.20089293276339 1
1.61136644846946 1
1.80204348116963 1
2.08738411817744 1
2.36155242803991 1
2.42386706605298 1
1.09516533740539 0
1.66423519050123 1
1.95270108847018 1
1.29776094100836 1
2.63127595769645 1
2.12831721807319 1
2.34585106062013 1
2.20214342369363 1
2.21147922392938 1
1.1496266986846 1
2.02108817009522 1
1.43527526950882 1
2.4387240060259 1
2.29743299813405 1
2.23392788487084 1
2.25078834380694 1
2.48891335181903 1
2.02589726542255 1
1.666961016359 1
2.76915597136145 1
2.75658732538497 1
2.12134175079614 1
2.13345228094866 1
2.57857529134557 1
1.79516371082692 1
1.46704275313123 1
2.13677208205392 1
0.752673871287855 0
1.63589605508744 1
2.25104363211226 1
3.31509197354683 0
2.10896855077771 1
2.84970696999264 1
1.71438922517162 1
2.63140282328348 1
1.31880542522947 1
2.43216993583183 1
2.97303408362275 1
1.34476517794207 1
1.78073157533501 1
1.50627342380822 1
3.00800663246138 1
0.97143500959243 1
1.60207613372789 1
2.47740151539755 1
2.44140643587556 1
0.965202838391799 1
1.01245318342288 1
1.07879655303394 1
1.67264556827238 1
1.28180597532407 1
2.40229845428386 1
2.52186579773283 1
2.04573415653802 1
2.63842261902355 1
1.7234574524469 1
1.96457528897135 1
1.14287289419836 1
2.36437983864501 1
2.17466160599056 1
2.08583146858407 1
1.79603607141136 1
1.901785740753 1
1.29654617218328 1
1.95737549546199 1
2.42607963289698 1
1.7293098843447 1
0.836606288848917 0
0.976435647804192 1
0.48307276970154 0
2.2560375273375 1
2.15965326895233 1
2.37248222777214 1
2.05305158790626 1
1.78308257023694 1
2.23628812386691 1
1.5698977772109 1
3.04461034289739 1
1.85010861418156 1
3.31149788363551 1
2.28680489410659 1
2.67787787887078 1
0.596250436613766 1
1.59499552827562 1
1.95973903136235 1
2.92540802988106 1
2.2706616605929 1
2.32875488810381 1
2.17816721171023 1
1.6944113166701 1
2.95081811475349 1
1.56184770357613 1
2.74272015338978 1
2.51815282612727 1
2.66328246088619 1
1.48137869292105 1
0.982775288111116 1
2.58920350549569 1
3.12172477676187 1
2.20602466982667 1
1.7633576433949 1
2.21957823239468 1
1.70618916608168 1
1.33925869935946 0
1.81033772295086 1
1.77878465665247 1
1.47862310785658 1
2.2446965159872 1
1.87475127937427 1
1.46991146418633 1
1.17243773826943 1
1.44456003928579 1
2.05844826916519 1
1.90417182222932 1
1.46057135286807 1
1.89290027542968 1
3.48727907012647 1
2.16597633418517 1
1.73741526637478 1
2.3783812633076 1
2.71638471798294 1
2.18531917135284 1
0.188610303181011 0
2.00630078544047 1
1.54977032238597 1
2.81787412206917 1
2.58797064590634 1
1.40686628139796 1
1.87779820121914 1
1.50382833827464 1
1.42397636982183 1
1.96059871579898 1
2.6258240910168 1
2.46176566788685 1
1.62819250591357 1
2.23775641847229 1
2.42373557841105 1
1.08095042538667 1
0.990242656860206 1
2.00051784745914 1
2.66822661475564 1
2.46218174774155 1
2.38223078728185 1
0.917194725003797 1
1.66097702214139 1
1.40009445760318 1
2.36936846207435 1
2.19089239393982 1
2.71488508823122 0
3.20785615607379 0
2.88031182558317 1
2.27445061249671 1
1.76580997130234 1
2.60306283980808 1
2.30219469966818 1
1.42665030212371 1
1.22738045873618 1
0.697583080703178 1
2.33678445778024 1
2.76011136553326 1
3.08196540264541 1
1.51812772705776 1
1.60768976160184 1
2.80928691106494 1
1.99064971125219 1
1.96710315124178 1
2.54623144494627 1
2.63651058901044 1
1.50704921955415 1
1.40583458762088 1
2.34117078739379 1
2.43584158790069 1
2.46537716748314 1
1.67473105263303 1
3.24248579812382 0
1.68191408360971 1
2.82470200933142 1
2.15484477922075 1
2.70682265040936 1
3.97581454009868 0
2.50457975100211 1
1.23108303044072 1
2.01640487089389 1
0.446565457778978 1
2.01661590716877 1
1.40450865132963 1
2.39772535196351 1
1.89293973370279 1
1.30220803707333 1
3.52206526262431 0
0.0812462606546531 0
2.38680051266908 1
0.996485398658082 1
3.78847116399996 1
1.79957055723304 1
2.78512911233068 1
1.92900335107809 1
3.01952086329308 1
1.38519777556439 1
2.16615868307193 1
2.00631040727602 1
1.36560039828278 1
2.46872380276783 1
1.56740282653192 1
3.13078740740733 0
1.61506635896181 1
1.36208247231866 1
2.3036834880597 1
4.27609029993728 1
2.42657055621098 1
2.4786459642675 1
1.66408718896507 1
3.17284583193477 1
4.21387166929557 0
1.72676570067289 1
1.02121356294453 1
1.80383962734513 1
2.86743484855391 1
2.5624034671009 1
1.78533669391257 1
1.44327317213133 1
0.715297103386178 1
1.57942026792192 1
2.30604515647113 1
3.30729366342215 0
2.29182170414539 1
2.21927623764455 1
1.7721616244838 1
2.27853641458038 1
2.47618191910709 1
1.97273776246506 1
1.84997875777865 1
0.961157121984487 1
1.40868346467443 1
2.39925110188791 1
1.59953714788771 1
1.75909973765175 1
1.20506170777338 1
1.97897585612629 1
1.65759278960467 1
1.68541740630044 1
1.9670428429815 1
2.63994805921324 1
1.12978624177075 1
2.76462647039389 1
2.11596529551679 1
1.6130985168213 1
2.8250092065535 1
1.7218396063855 1
2.52297183200672 1
2.50948557243297 1
1.83738277692823 1
1.28602472450775 1
2.03178821226967 1
2.75063494089894 1
1.97451095676494 1
2.33664035917539 1
0.994338301102585 0
3.01884933701352 1
2.40964988590567 1
1.53184619439153 1
2.27893170169005 1
3.19068339261962 1
1.75484883759134 1
1.03883607414316 1
2.64813326227063 1
1.95761385833561 1
2.92759638832968 0
1.85532934559344 1
2.23678727642363 1
1.75707703945401 1
1.65645076017567 1
2.52763988978642 1
2.17399496540856 1
2.4776274788255 1
1.77117686638435 1
1.65028366845417 1
2.79154511160971 1
1.2909518681127 1
3.19096762086647 0
1.26448313746539 1
1.21800362996039 1
1.28212029327343 1
1.52981922356294 1
1.40680293351456 1
2.49656503411499 1
1.67248520108978 1
1.78502065730933 1
2.00448733005665 1
1.86382841572685 1
1.95640105353057 1
2.19463145886242 1
1.51189402419877 1
1.99427171328385 1
2.43574466915085 1
1.99332268895438 1
1.09052640946013 1
1.83300739525437 1
2.27271676475823 1
2.15520015846153 1
1.80006236398903 1
2.61378892231917 1
2.3283471531246 1
1.02834327889578 1
1.06866256225938 1
1.91520639272479 1
1.82019463064416 1
2.19561435073875 1
2.02189165102081 1
2.19842762833315 1
2.07926426294246 1
1.98771165179375 1
1.37505476290851 1
2.82205985137888 1
2.38978649448417 1
1.57337189194163 1
1.8097756696828 1
2.05155566701929 1
0.902014626443091 1
0.981143769383475 1
2.62124103262131 1
3.01442146350266 0
0.964061744255375 0
2.22702230063721 1
1.81919332383707 1
2.42083274910609 1
1.89775774036555 1
2.72380348699909 1
2.10774839785936 1
1.2781054671595 1
3.01430528970082 1
0.598629756098139 1
2.71754181838697 0
2.25477813384204 1
2.53062477932205 1
1.4050703684868 1
1.70943296777943 1
1.9225422559151 1
2.76330278753315 1
1.74932901786528 1
1.14683673849089 1
1.68223318067071 1
1.31693120532474 1
1.22815232132809 1
1.84610781150922 1
1.43735188995097 1
2.84894792262423 0
1.72517581997093 1
2.37017151668452 1
2.94941640801655 0
2.29565353049322 1
3.16110235969522 0
1.7577690607317 1
2.19234608934303 1
1.14216250687642 0
2.26946388405355 1
2.5288677144016 1
1.92316319366546 1
1.40619490989262 1
1.65560612557717 1
1.96308995024241 1
1.0962302894641 1
0.813746615729002 1
1.93262842553694 1
1.82990963096463 1
1.36756319473071 1
1.35395570884841 1
2.18737645211647 1
1.31655355007187 1
3.07865270503811 1
1.13012351148558 1
2.30862907805396 1
2.33661844440174 1
2.76039879248477 1
2.02658740161142 1
1.34796251106062 1
1.74809700500239 1
1.99691400551723 1
0.992572116230457 1
3.20171389866742 0
1.39659106285602 1
3.63378580202268 0
2.73713001099353 1
2.46179020669107 1
0.868560469928829 1
1.52595256220659 1
1.78867991559285 1
1.8595602576354 1
1.75606439967107 1
0.401238302948932 0
2.30864888467992 1
0.952705990635635 0
1.84766534706329 1
3.13329465249456 1
1.74570283273403 1
2.30251179551667 1
2.41889115564267 1
1.07433074555806 1
0.982744519882877 1
1.84662420338537 1
2.07802495660704 1
1.22616763137602 1
1.75280435767909 1
2.15698246529166 1
0.730565860029824 1
2.17634434191288 1
2.16068039725063 1
1.96704602455954 1
2.31683153391019 1
1.12445672814924 1
3.0718131244671 0
2.18580240766211 1
1.57173334290761 1
0.228948755067361 0
1.91528998489436 1
1.44767992183652 1
1.51368288738303 1
1.06743550646461 0
2.38803991921636 1
0.954406567749168 0
1.99666330124735 1
1.54955076346501 1
3.11987689282003 0
2.60958262510785 1
1.4248816537464 1
1.99676891559455 1
1.83273604241398 1
2.2316705041437 1
2.4978498593399 1
2.05126027976589 1
1.79594820674207 1
1.5223464165583 1
1.19344021128751 1
1.82781430336101 1
0.892924723187295 1
1.20113664063083 1
1.378948993935 1
1.50248269060634 1
2.82829215985871 0
2.55683019282642 1
1.32636548025198 1
2.02362018748534 1
1.15255057597611 1
2.11555058909298 1
1.75885753148543 1
2.16273597701856 1
0.775179734026396 1
2.70501863597088 1
2.03673622672242 1
1.51027268816594 1
1.8403145767223 1
1.12926958175039 1
2.58451500301459 1
1.97291658528348 1
0.987927823026817 1
3.05113018512814 0
3.24986232375915 1
2.36397785535688 1
1.71654439991862 1
2.32417082928791 1
1.4074929843981 1
1.33171108049887 1
3.21224617366308 0
2.04738668435338 1
1.27108077085631 1
2.23608650767562 1
2.59459125833091 1
3.29356780084138 1
1.92549285818445 1
2.49154328506535 1
1.82650565935501 1
1.65292588302229 1
2.21928024178277 1
1.47938519483358 0
1.46843082162662 1
2.30001172429359 1
1.7776075178021 1
2.47745564202994 1
2.57593324346078 1
1.29810136332919 1
1.88472290841833 1
1.78546507522244 1
1.8378511795185 1
2.34615933762386 1
1.93091766939783 1
2.0015875991057 1
1.92330075498136 1
-0.483400251780726 0
2.21533459920083 1
0.858711275526147 1
3.02713709739826 1
1.31222310788942 1
2.83617990302284 1
2.49805375684897 1
2.4313514984947 1
2.59495792057105 1
1.69407710364659 1
2.79111298701853 1
2.04178923506335 1
1.36148651548245 1
2.28381734657935 1
2.16876281677376 1
2.46118311783617 1
2.54326239306128 1
2.80199960049264 1
3.06682874537562 0
2.75930896222787 1
1.8156691993207 1
1.36035584683382 1
2.1142203558837 1
3.19174413469234 0
1.55164240764679 1
2.74482880406643 1
2.25702170351511 1
-0.944504289410996 0
2.70075236946735 1
2.32965892126311 1
2.44355342896607 1
1.66533064655388 1
1.70496529228958 1
1.63371296566948 1
1.42874316342414 1
2.37889736346618 1
1.35668050037709 1
2.66225131410276 1
0.69951400580858 0
1.9914621182355 1
1.55005086917729 1
2.09528246250502 1
1.79714576891306 1
1.82853832386869 1
2.54839255515289 1
1.32553543742417 1
2.09986503438728 1
1.85326533621878 1
1.00266644375502 0
2.63783244145914 1
2.5956400057544 1
1.87272750008946 1
1.7976194886155 1
1.81058898218505 1
1.946676767345 1
1.79920067483131 1
2.29077721212937 1
3.295347565908 1
1.7169824445951 1
1.57480531393453 1
2.04135173993424 1
0.940024056213355 1
3.61664199694158 0
2.72071732594769 0
2.47141482129537 1
1.50773536003398 1
2.68952905285253 1
2.15701520744555 1
1.65162135841444 1
2.8984073743889 1
2.78999240119705 1
2.33900458189994 1
1.86835646408939 1
1.86379006515856 1
2.6213480768662 1
1.99080722986665 1
1.24287942026343 1
1.93233476635229 1
2.62337532986349 1
2.30748025763137 1
1.04301455663852 1
0.932404117101562 1
2.41039140661828 1
1.39929830818814 1
0.619722628322463 0
1.77122198323053 1
0.752229487623989 1
2.89109069277418 1
0.594531755937282 0
2.54617351889493 1
0.959624038492362 0
2.93198722473866 0
2.57391160526274 1
2.66750145875301 1
2.86804200230119 1
2.77408287582838 1
1.19405387934659 1
2.02495082964774 1
3.06386335289369 1
2.34914659385021 1
3.89585789614912 1
2.14406070305236 1
1.80258310344487 1
2.5740763946977 1
3.1726723116726 1
0.926481886712333 1
3.01527657853355 1
2.66593291448438 1
1.25773616718908 1
0.686610322671641 0
2.03082752346177 1
2.26167268739171 1
0.853090498567934 1
2.35719183598258 1
1.26711677192137 1
2.90389745665841 1
2.10392838800807 1
3.16461089402047 0
2.41521344622728 1
2.09347931484162 1
1.32622339464245 1
2.41320887282115 1
2.49820157421921 1
2.33417678444928 1
3.35206007906128 0
1.54979065295619 1
3.8994298263391 0
1.95915875107265 1
0.300772667143496 0
2.06739313067875 1
1.47500896312853 1
0.675772319155087 0
3.46479902467223 1
2.26313212822379 1
3.72061975850906 0
3.46677770581856 1
0.186420731556698 0
1.08239110458026 0
2.70612221812069 1
1.79878570616506 1
2.22361453684127 1
1.86555355448579 1
1.1963784715894 1
2.11282356692902 1
1.00345911577609 1
1.30210526048524 1
1.63643532904255 1
1.02165741443921 1
2.64982780649993 1
2.80143093697182 1
1.9257988266222 1
2.66385127045761 1
2.8434660632067 1
1.85530245094701 1
1.19856629400777 1
1.63945372639822 1
1.58772575732582 1
2.45510402819127 1
2.56763424462278 1
3.69469691270902 1
2.34232904503371 1
1.43401965191537 1
2.35542976310652 1
2.84791763702149 1
1.98174334423591 1
2.24361875783137 1
2.00672353671946 1
2.02102023557814 1
2.01645439905264 1
1.61656070882317 1
2.25742168098708 1
2.96438006987586 0
3.10716247933344 0
2.09387329285858 1
1.75261660897846 1
2.67883134324269 1
2.08364446417794 1
2.5180278810272 1
0.756304265509075 0
2.2363585357156 1
2.3560681199198 1
1.83499339632686 1
1.43797390229773 1
1.6810494728232 1
1.07461321545465 0
3.43157246006862 0
1.9691888225287 1
1.25750306200312 1
2.20042581349913 1
2.05417649154178 1
2.89592162598246 1
3.56090599977699 1
1.16235406469411 1
1.84897554456296 1
1.54016143321764 1
1.08156901005121 1
1.88487795201824 1
2.50481485950338 1
1.81672838306796 1
1.5046433073829 1
2.80765661305318 1
1.52699982074682 1
1.85594513673496 1
2.45926513836619 1
2.07090710054718 1
2.65178205949509 1
1.82168810540205 1
1.84156205013198 1
2.10254113173333 1
2.92507519923852 1
1.36162973318396 1
2.43460119611171 1
1.90379232657794 1
1.96164991467438 1
2.27456697229346 1
1.41307850584607 1
1.78585431574147 1
2.15673302269331 1
2.75804770793155 1
1.65735701298805 1
1.38431673663397 1
1.42857430832375 1
2.40166479609948 1
2.72937057760334 1
4.00149257263072 1
1.751655134477 1
1.86975119741308 1
2.6430211920697 1
2.36259396126053 1
1.51519409096954 1
1.50371790857533 1
2.47480820155823 1
1.50314810860086 1
0.457509102145657 1
2.10055323129983 1
2.1113799773862 1
1.89804444693456 1
2.68517987049722 1
1.58246766873067 1
2.04767493445567 1
1.79398179431178 1
1.53283623178718 1
2.89621312817142 1
1.15896522178862 0
1.42852912937414 1
2.34160120157896 1
1.55943852943256 1
2.31153019544416 1
2.22593222250346 1
2.09387143332087 1
0.877177908241247 0
1.91774058580362 1
2.56053908738432 1
2.18102306865011 1
3.16449827797393 0
1.99903988224073 1
1.6923430966548 1
2.46738387130247 1
2.08228822335314 1
2.30066625101963 1
1.61982048748634 1
1.25791443034497 1
1.07705080297584 0
2.40750240749309 1
1.55137781870603 1
3.20844216211744 0
1.99396949467211 1
1.53399336109833 1
2.24218825029377 1
2.73656248424236 1
1.38280986519681 1
2.98209845870143 1
1.9274672722819 1
1.81441361158423 1
2.7941720635582 1
1.46248333426674 1
1.75521277745414 1
1.76478472089306 1
1.68629060011644 1
2.19558281105506 1
2.11214571519036 1
0.650855295723767 1
1.97737463501091 1
1.60007826883753 1
2.46481163630267 1
2.20018980972588 1
1.5448143471226 1
2.49377383454302 1
2.54441492240506 1
1.94499498291204 1
1.6710196909939 1
1.36459769783746 1
1.88174601106255 1
2.83229149738563 1
1.06954841788079 1
1.95075943672929 1
2.55955001592713 1
2.29208726900304 1
2.125441012062 1
2.17429198063872 1
2.08046760777321 1
2.32781986785323 1
1.89919715812246 1
2.30172502905794 1
2.71262044514864 1
1.07762645426386 1
1.25007841094346 0
1.68284869624886 1
2.9771370465518 0
1.90600982423758 1
3.15327506635111 0
2.33964099258181 1
2.7375552327791 1
1.7418700127609 1
0.485219719731015 1
0.60152889743943 1
2.5152195644639 1
2.36887687964213 1
2.88077537369016 1
1.89682924393681 1
2.54355249934325 1
0.577104626615159 1
1.87580779587563 1
1.49074838842882 1
0.661140774833042 0
1.92973335717403 1
2.41909069611693 1
2.72565442666956 1
1.02246607568222 1
3.59557487691182 0
1.03892542439284 1
2.34464875551226 1
1.58252986687925 1
1.81196787290862 1
1.35235062193746 1
1.75948907940839 1
1.80958098688476 1
1.87359473116107 1
1.98098386804974 1
2.43532163605813 1
2.17790569024573 1
2.37416006179758 1
1.474458043191 1
2.36109754369889 1
2.231663304544 1
2.56845790475919 1
2.60162096961113 1
2.97320466887524 1
2.28688049342018 1
3.07844595041143 1
2.63202786760058 1
1.6542987079514 1
1.25218945114692 1
1.93650024770414 1
1.41781516253298 1
1.68795882276684 1
0.837907049900101 1
2.34775830878837 1
0.841203249756891 1
2.29718533057032 1
1.31177051247179 1
3.35189609253468 0
1.44533870113068 1
2.26744787423687 1
1.69823035455142 1
1.42749049781916 1
1.91671737293115 1
1.85070182747119 1
2.57286354197296 1
1.85854419706404 1
0.996676335192133 1
1.60871418279604 1
2.15051797780929 1
1.86310758903021 1
2.69724828079196 1
2.70148399446008 0
1.30703891837956 1
3.21993069535466 1
2.68230066646718 1
0.698251140728983 1
1.17663650076847 1
0.518856614687947 0
2.13544720418855 1
1.86940314866333 1
3.49038164578793 1
1.26011141737832 1
1.83473516838629 1
2.3476393915522 1
1.71757974058493 1
1.70754914528818 1
1.47421586763036 1
2.2785477369778 1
2.33800738419515 1
1.87221028330956 1
2.89611102614856 1
2.17237606806273 1
2.87198308005699 1
2.44030548924051 1
0.845811323767531 0
2.79022322052041 1
0.993835468871123 0
1.88418542751938 1
2.54800534908783 1
2.05315369854854 1
2.07275727990962 1
1.40453879139247 1
2.06149480854732 1
1.61571130250739 1
2.35605678756775 1
1.58536820557337 1
2.33871496957984 1
1.8671408928661 1
1.586366714867 1
1.66472393526581 1
1.83507263835983 1
2.48312160647632 1
2.13785119955981 1
1.45440707003201 1
0.67074394249547 0
1.33488670706919 0
1.38721004984609 1
2.42550865929262 1
1.93208229664091 1
1.56246499588811 1
1.89905652925611 1
2.90455751874204 1
1.97265700326116 1
1.91097852532362 1
3.23982292864636 1
1.08933469726387 1
2.63762658042098 1
3.47559623933753 1
1.43064754362986 1
0.820437100230957 1
2.84131469234702 1
1.59001574745618 1
2.43831506360547 1
2.78062967498979 1
2.46041742926361 1
2.38741877693974 1
2.59188814855876 1
2.07019716862857 1
2.20045379845604 1
2.05646432776625 1
2.02310334962869 1
2.58228343180308 1
1.75174058669648 1
2.16903309628602 1
2.05484510950179 1
2.44817265116061 1
2.43284340324117 1
1.58815340945613 1
2.04351725200459 1
3.04427363227786 1
1.93489873683183 1
1.87463126918227 1
1.87159625328007 1
1.44036016573878 1
1.48785316131389 1
1.42436409282492 1
1.46686941727469 1
2.38279000745092 1
3.48399329836784 0
1.55888600852303 1
2.62375485359068 1
2.22719517728345 1
1.60687656479849 1
1.73412015794276 1
1.6100481374267 1
0.844911875337149 1
1.30614930996786 1
1.71798583684019 1
1.88036360637065 1
2.35276629544395 1
1.47578847513932 1
1.83701834309389 1
2.09525333172094 1
2.55631043812307 1
1.93248616132006 1
1.56523446965834 1
2.18906284997648 1
3.05834280912332 1
2.25221234565545 1
0.216457238905835 0
1.43714738261663 1
2.31864764863324 1
1.814653803178 1
1.91861642522161 1
1.50396016596347 1
1.20928853331303 0
2.23113079208431 1
1.73355051721779 1
1.57636354973266 1
1.67078859134769 1
2.0674481162778 1
3.50603855792713 0
1.3788836328634 1
0.382224232738136 0
0.945798922950679 1
1.90833982651497 1
2.17022674288438 1
0.954879869490568 1
1.76652750172902 1
2.51921493181053 1
1.71329270323998 1
2.23328454201432 1
3.0759924955789 1
1.28550469004436 1
2.42387916292226 1
0.804205671214059 0
1.18678716217077 1
1.38796809019965 1
1.97187894344327 1
2.51098561601866 1
2.3940984505008 1
1.75949806009904 1
1.80726073483876 1
2.25428551275965 1
2.00929785281967 1
2.98412130287152 0
2.91001607043108 1
1.2502787379201 1
2.16776745497661 1
-0.224421240339121 0
1.82823924521673 1
1.33259535447207 1
2.69541651791919 1
2.70775641082312 1
1.04652743185097 1
1.66716563770964 1
2.3090601308828 1
3.71180313483227 0
0.741046810131732 1
2.9022418282801 1
2.68853514467996 1
2.20494684446033 1
2.36887003227461 1
1.82340338271776 1
2.35654321746848 1
2.77541876020654 1
2.77180753690494 1
0.908221271436363 1
2.37805425257317 1
1.88085628602821 1
1.54773458297465 1
2.69274155671256 1
2.54768716345252 1
2.51547278859633 1
2.49079479272211 1
1.77244312449147 1
3.08342223775068 0
1.66015086358662 1
1.71114519853498 1
2.14918557781952 1
1.75630064544989 1
1.39061598869591 1
2.61988501424969 1
0.792738684306762 1
1.59451124450244 1
1.81828275958137 1
2.65792126477378 1
1.31950821070446 1
1.87865982876737 1
1.32215294752547 1
2.89380111136907 1
1.81889536641494 1
1.73646358611494 1
2.39735017719673 1
1.8504575857819 1
2.16146371019918 1
1.77114838432133 1
1.98704436406058 1
2.00002038324445 1
2.02441552891976 1
1.66604894378787 1
1.99573309649329 1
0.890873834802359 1
1.66742777612964 1
2.00776098823902 1
2.10452629028259 1
2.07290056762052 1
2.14586890067491 1
2.52481387935655 1
1.774290347928 1
1.81552011033333 1
2.13577930642183 1
1.80088582435661 1
3.21132013606981 1
1.86782240340684 1
4.15247310737974 0
2.43539046237979 1
2.20224413172278 1
1.62883774691089 1
0.810207721760483 0
2.55058150508643 1
1.61659267724354 1
1.71001672828599 1
2.03990127609383 1
2.63189656061969 1
0.658274501276306 1
2.69675172551741 1
2.46061527263568 1
2.04418797954002 1
1.42230705400344 1
2.3008796970656 1
2.07053865029145 1
1.57600105300567 1
3.57986733404518 0
1.68864984269476 1
2.37507988062224 1
1.78407337095482 1
2.24535134572955 1
1.68727604602934 1
2.79069528993804 1
2.32515016296743 1
1.51964738848171 1
0.728229024411367 1
2.81941821764739 1
2.84720794459248 1
2.1262541706438 1
2.65517184280001 1
1.44216693997013 1
2.64198701976779 1
0.417437744665559 0
1.34416500663317 1
2.32636648822921 1
2.63611477016362 1
3.02629177706718 1
1.25273348582177 1
2.45434233169173 1
1.49983297139932 1
1.4618446705572 1
3.85345613276768 0
2.26388750288399 1
1.89118614437634 1
1.70285244077647 1
2.2143360683604 1
1.33747842462809 1
2.59341033243731 1
0.612959062140243 0
2.98564514263901 1
1.96804554695933 1
2.17087968558887 1
1.84640260582776 1
2.46180285354969 1
3.10036931542275 1
1.59292671870835 1
1.07395360674664 0
2.93056246163384 1
2.59471594560452 1
1.18227112399655 1
0.658390243861431 0
1.46370987594545 1
2.65612712419113 1
1.10204634805249 1
0.71563339188557 1
3.7322031494018 0
1.59145710344942 1
1.56691693441877 1
1.82147585660877 1
2.1783428269141 1
1.50754680920634 1
1.3247727807323 1
0.247471621867359 0
2.24498738379048 1
0.806697006142948 1
1.87574148271757 1
1.82519700551071 1
1.26736307757076 1
2.91352608831566 1
1.89600023116753 1
2.47769879276241 1
1.66774543546879 1
1.90673202806973 1
1.87407984421316 1
1.69664489524108 1
2.70437167396634 1
2.53469379787985 1
1.96875798722175 1
0.744051472729282 0
1.68737155940881 1
1.93635689797707 1
0.816623896958904 1
1.57402511413984 1
2.35833584713766 1
2.59598794290543 1
2.52878372507883 1
2.21069227878307 1
1.41038457572168 1
1.79978806604178 1
1.95397917608796 1
1.19911797739757 0
0.719396231536761 1
2.1309979212351 1
2.38545844316265 1
2.48713773247753 1
2.58247849972666 1
2.96411375297959 1
1.12246200188175 1
2.2960641777191 1
1.31359314401606 1
1.80523303252748 1
2.54853670999074 1
2.09068320361342 1
2.67203485225255 1
3.17438887519308 1
1.82886472177238 1
2.35526868728644 1
0.966724494172357 1
1.64634426983066 1
1.20995236469483 0
2.91325577980453 1
2.34889994315175 1
2.03799918213254 1
3.59257715542119 1
2.149838489188 1
1.6275350304648 1
1.03386200274397 1
2.40678594697343 1
1.65268881821859 1
1.76986181920257 1
1.33717796544641 1
3.08075817678993 1
2.61665351493208 1
0.790522882898728 1
2.64539493252341 1
1.97654400997073 1
2.23077475942241 1
2.75596012563982 1
1.49542796280118 1
1.27646504227128 1
1.1148524167144 1
2.96443034808641 1
2.22491857314415 1
2.3562462797228 1
1.92252517090773 1
2.20981847660866 1
2.40411992065068 1
0.973654514989229 1
1.7976444744887 1
2.53144133206925 1
2.3776241024062 1
1.75948012524237 1
1.23939305959962 1
0.986760562831261 1
1.746932504706 1
2.62819824844282 1
2.51513698475745 1
1.64522931855284 1
2.20036599376489 1
1.62355159955796 1
1.38329071397169 1
2.24146701867464 1
2.09821200246619 1
2.98856108738343 1
1.66677894585685 1
1.71109535646097 1
0.410475533152662 0
2.52024925868853 1
2.54707383574405 1
1.61952987327264 1
3.06922201324625 0
2.97860405811909 1
1.37083168231427 1
2.77237359664411 1
2.78571243186577 1
2.78988764098367 1
1.49928802064212 1
3.18419933880056 1
1.47266172269782 1
2.30064854144203 1
1.04541599141197 1
3.33928481054929 1
1.62628958686283 1
3.12992822998898 0
3.08852971050016 1
2.45496543905664 1
1.74799061657312 1
2.65821328903602 1
1.90243378548814 1
2.0970586837584 1
2.49263636425245 1
1.92035841556068 1
2.08582202596108 1
3.04077191239546 1
2.65722157685271 1
2.42162747287388 1
2.16411501899387 1
2.15394511103927 1
2.11659447050934 1
2.75529349538334 1
2.39195682618962 1
1.78186574099824 1
1.78734144532331 1
2.27585124709989 1
3.78310174063818 0
0.923673613179636 0
1.9745056249307 1
2.4985988819006 1
2.10351427970862 1
3.05264589198832 1
1.20070827790499 0
0.905571265221355 0
2.18818972078974 1
2.90599106750573 1
2.87510388626018 1
2.58100911458066 1
3.00089359346272 1
1.57224422408099 1
0.921682408140983 1
0.812121937991255 0
1.57766351903586 1
1.13713807623555 1
0.89812470306097 1
1.67459027916694 1
1.98941863178984 1
2.2965537260136 1
1.8054040361144 1
2.32823453021942 1
1.49402119592137 1
2.1564198806742 1
1.42646467464709 1
1.35629157970891 1
1.34558085268739 1
1.70017563658258 1
2.24601818169045 1
2.00666388009783 1
2.84728387716672 1
3.08021017978221 1
2.98776981048553 1
1.45474145807888 1
1.41673356064867 1
0.506503885657694 0
1.9019848601214 1
2.55687124693789 1
2.53748723093686 1
-0.043980201860472 0
2.28885102907909 1
2.14559951890411 1
1.15671987199631 1
2.43847182370393 1
2.18743113330642 1
1.71692544813589 1
1.34481440808276 1
2.00250351277303 1
1.48936406069927 1
1.57486286877479 1
3.26446011474475 1
2.84487219232875 1
1.713489165548 1
2.0059222162451 1
1.63019083416454 1
1.19439357414442 1
2.17612282101446 1
2.03960131765121 1
2.54493406997999 1
1.3592834606422 1
1.82726672026008 1
1.91077425780613 1
3.31032332775122 1
1.6769084307847 1
0.494467007797893 0
1.94567945423106 1
1.77676083358526 1
2.52815434741961 1
3.30576599796838 1
2.07966584162558 1
1.81976095439027 1
2.99494907500796 1
1.63855876922575 1
2.36098578353761 1
1.71719316871851 1
2.188297997032 1
2.91992773514096 1
3.28214189877743 1
1.88136098195952 1
2.56160684996866 1
2.01019663078106 1
1.14356546852062 1
2.22847232425881 1
1.02109982703021 1
1.56152337789605 1
1.40974936338798 1
1.9192215318336 1
3.00410893448294 1
1.23536705770293 1
0.886596105140219 0
1.94527092198642 1
1.44543026332648 1
1.38578153217659 1
2.19283379484958 1
1.19633850957584 1
2.70665729934087 1
1.97650962996566 1
1.55585477780637 1
3.02409440545043 1
2.08638217265161 1
2.19133557874725 1
1.23293073823015 1
2.67220666101498 1
2.03791806563241 1
2.4764913746057 1
2.61553414223975 1
1.89191907088226 1
1.42708303843207 1
2.29687864640063 1
1.63330683104303 1
2.5037980972884 1
1.95334880037039 1
1.24311088042479 1
2.14586486159872 1
1.38610519030988 1
1.72008198600198 1
2.45063383693718 1
1.70258773611039 1
1.89947288392458 1
2.9359947844582 1
1.55837041514383 1
2.0555251647368 1
0.865962357098375 1
1.63575063960686 1
1.76945275670374 1
2.32011235255259 1
1.04314416379351 1
2.05996030380879 1
2.15380866807689 1
2.47475073399836 1
2.67813902294339 1
1.20824474685198 1
3.21400223377872 0
1.65420386480433 1
1.2186730525663 1
1.99238669215376 1
2.02012587830684 1
1.04735599352281 0
2.12217719285102 1
0.600507946361633 1
2.12496807300712 1
1.41899546976287 1
3.38298072051141 1
2.05316825874931 1
2.34337696116256 1
2.03531059923402 1
2.16910340905116 1
1.39824127281786 1
2.14894329175086 1
2.09759433645615 1
2.40519175269541 1
1.78356180181854 1
2.34984621132641 1
1.1165944153113 1
2.41719187598753 1
2.80635353632166 1
1.38819920969011 0
3.35518390526161 0
2.34232463555696 1
2.06113056250165 1
1.70087404578094 1
1.48508950904262 1
1.03366288461334 1
1.70471151049271 1
1.20458605763539 1
3.27564695743411 1
2.67940509105975 1
2.04101426115474 1
1.83072269027614 1
1.18211173757864 1
1.75457544281969 1
1.42366960026274 1
0.430899345683106 0
2.67908989744794 1
2.47004269144397 1
2.86877576546299 1
1.85100704464403 1
1.71455882968116 1
2.2557122912161 1
2.30086641005192 1
1.51467342246021 1
2.45271194649073 1
1.40976009804201 1
2.13664330882246 1
1.96318506022996 1
2.24304697137963 1
2.00112081183946 1
2.25763761185304 1
2.33848230678574 1
2.40648934557281 1
2.42298317769791 1
2.09782663675494 1
1.13583135538721 1
0.860868556218371 1
3.33711541120674 1
2.62909021436469 1
1.37316785585334 1
2.5370027063493 1
1.96819517085336 1
1.3826138821359 1
1.74717642566429 1
3.20122267649474 1
2.11725305221047 1
2.58143957366625 1
