# Supplementary material for: Bias caused by sampling error in meta-analysis with small sample sizes
Source: PLoS One. 2018 Sep 13;13(9):e0204056. doi: 10.1371/journal.pone.0204056 (PMC6136825; doi:10.1371/journal.pone.0204056)
Supplement: S3 File — (ZIP) [file pone.0204056.s003.zip › results N = 10 delta = 2 tau = 0.5 sz = 50-100.txt]

"dl.delta" "dl.cp"
2.24983941354601 1
1.45407285973389 1
1.77604209133576 1
2.1428175095366 1
2.02663017428175 1
2.45190001444757 1
1.5785310692754 1
1.36488090002622 0
1.8058706604583 1
1.98594404608889 1
1.91127064902812 1
1.99968165718902 1
2.39303587415394 1
1.78370769219094 1
2.31804403009843 1
1.54286446321501 1
2.13253418061467 1
1.77047605655049 1
2.14260539689039 1
2.13949747248068 1
1.92219251046576 1
2.18682853564712 1
1.73588177104942 1
1.86585980964752 1
1.84528351363884 1
2.28325270461649 0
2.18864644227229 1
2.03900820032967 1
2.22589043793185 1
2.31209587672333 1
2.01083657590496 1
1.87665728246906 1
2.0045430428206 1
2.10862323014773 1
2.2746061954031 1
2.06115195267692 1
2.28190700898858 1
2.08850582953926 1
2.22082240927488 1
2.22522271727186 1
1.9281936594477 1
1.68510302576795 1
2.40220646373365 1
1.74813380545456 1
1.89485601258895 1
1.7302258479512 1
2.10771398342865 1
1.511843664731 1
2.31076010255289 1
2.17697174197659 1
2.22926473234062 1
2.14888499674311 1
2.25558685647566 1
1.92102338363016 1
2.05311475296892 1
2.14937551645372 1
1.72323842507581 1
2.5021430520651 0
2.03668592860129 1
2.15648121926579 1
2.18220845098695 1
1.6112155994059 0
1.78763330991858 1
2.42843643824629 1
1.6387799624572 1
2.41865641082439 1
2.19328053415978 1
2.44516030433765 1
2.02461431737959 1
2.09228840265215 1
2.00932196707317 1
1.88177299464573 1
1.85807242939203 1
2.2222556379043 1
1.74702901017422 1
1.95828718573619 1
2.33474682246393 1
2.18546326581803 1
1.73428182420746 1
1.63302114673996 1
1.96629271159105 1
1.68833049955609 1
2.07166797075947 1
1.54910318188806 0
2.29845332244498 0
1.97453973369084 1
1.95816718281631 1
2.19090519754624 1
2.51051130742668 0
2.13754128312803 1
2.01896399447426 1
1.80833207187315 1
1.9738432299623 1
2.08345179564556 1
1.63238809132372 1
1.8051557395945 1
1.41287702354758 0
2.40521125011171 1
1.99591284926194 1
2.05267780432428 1
2.43983001948133 0
1.89359576095148 1
2.31231281092009 1
1.62206850177324 0
2.35946382196741 1
1.96489246769799 1
1.51568199222257 0
1.97021389525598 1
1.70372019914773 1
1.57747693797206 1
2.15148346220448 1
2.07361093665466 1
1.49820348227998 0
1.97660611091166 1
2.31484130345906 1
2.15861815812221 1
2.32666724976479 1
2.43930145037102 1
1.69842982112343 1
1.84716408226874 1
1.93059322454888 1
2.06962914235499 1
2.07769404364535 1
1.72620370808142 1
1.94496832301424 1
1.90871270880056 1
2.61847973698182 0
1.57160348337164 1
1.99658489112485 1
2.06976531039937 1
1.75420001754516 1
2.46043067006291 1
1.8723783147716 1
1.94702591005683 1
2.05126583487128 1
1.69269349111086 1
2.01774765180708 1
2.10743444449952 1
2.19179284662148 1
1.65858658001384 1
2.16562792776373 1
1.99542593646623 1
2.32407908084717 1
2.83984516199196 0
2.12025860185728 1
1.72863016735256 1
1.9816303239508 1
2.43423701020238 0
1.77060115947816 1
2.30251907314153 1
1.8940084272273 1
2.45460888160605 0
1.73251645912153 1
1.9070682138018 1
1.87282033391705 1
1.7455827114932 1
2.08231564954898 1
1.90378025724418 1
2.40743476164506 1
1.954539803024 1
2.26575795857933 1
1.86763713414934 1
2.13664210062822 1
1.9228970928178 1
2.05344662945349 1
1.9898489029363 1
2.77319392181194 0
1.7323661506253 1
1.92820144412157 1
2.01448092553387 1
1.87575612282065 1
2.12535131252372 1
2.05756804130517 1
2.17428583526665 1
2.14942976592293 1
2.15983668754032 1
2.01577129187737 1
1.77873417445393 1
1.91025808666354 1
1.78380568335665 1
1.93854923214751 1
1.88862591135111 1
2.39115058440748 1
1.75368406851767 1
1.72492254989989 1
2.18569883918323 1
2.56626094655601 0
2.03733505100047 1
1.99595794115381 1
2.20317651222647 1
1.85059564029083 1
2.02319265790152 1
2.06658999638845 1
2.31444739888519 1
1.9180735415446 1
2.40311194739365 0
2.10510737128487 1
2.22030708180898 1
1.78980201721612 1
2.10861530400864 1
1.77030245333231 1
1.73578116999417 1
1.85738991261437 1
2.06640855274786 1
2.27935339339651 1
2.18968327461553 1
1.69176088718295 1
1.76685772160928 1
1.92880161143725 1
1.8342187290303 1
1.96411202993168 1
2.12675148499572 1
1.98542054102021 1
1.67861155254928 1
2.01514017589232 1
2.07917553541609 1
1.96091734241748 1
2.2026737290067 1
1.86886392231082 1
2.15398606393623 1
1.88847706968782 1
2.04557608552786 1
1.77680206721267 1
1.76951634932688 1
2.20714027047586 1
2.25244221851387 1
2.11121784523201 1
2.0547375097716 1
2.06800816059697 1
1.72820605399818 1
2.49728477561415 1
2.23008969348676 1
2.0595212469574 1
2.38735538542677 1
2.1656231351649 1
2.20345500948355 1
2.0374565035345 1
2.34469724652969 1
2.22545819751521 1
1.97241656937456 1
2.38687557814177 1
2.24439085453741 1
2.2491829058989 1
1.73097459863813 1
2.29104741302259 1
1.8909349271931 1
1.79519396865243 1
1.88280807230236 1
2.20711786423755 1
2.10495846840078 1
2.24759764579779 1
2.11555873063751 1
1.68861560057387 0
2.18076155520093 1
2.54162377911708 1
2.31595050759294 1
2.16691217644819 1
1.98609807021202 1
2.04750432354942 1
2.03168235724303 1
1.94366438511642 1
2.25791203322902 1
1.83526540570622 1
2.27135194081201 1
2.26949279874847 1
2.19606951672322 1
2.25790952843347 1
1.94141290435951 1
1.68879331051494 1
1.76265393435712 1
2.03219375630991 1
2.41272611339085 1
2.11463735744783 1
1.55254387451332 1
2.03536519928695 1
2.35024238524913 1
2.32957763557169 1
2.17052545069852 1
2.51234268822031 0
2.01691829447775 1
2.16735192311698 1
2.10441301081965 1
1.98619304289849 1
2.43105691687588 1
2.0501044580871 1
2.159098211747 1
2.12059792622257 1
1.85503424603159 1
2.19818263416152 1
2.0086835643067 1
1.91159274177411 1
2.06917297468609 1
1.71832651019048 1
2.61269849042169 0
1.47543498928226 0
1.62043373385226 0
2.05020183529563 1
1.91012854934485 1
2.06599773463628 1
2.28060863889826 1
1.93420253156275 1
1.34313218213042 0
1.96614809648233 1
1.95157064239929 1
1.70143988005519 1
2.36434442015322 1
1.93563068892672 1
1.96375944632724 1
2.17896926948881 1
2.62590942639922 0
2.19793194498652 1
2.29047625161455 1
2.40031288890412 1
2.12814812320289 1
1.77035487115971 1
2.31709022566322 1
1.96712438429925 1
1.86456532878936 1
1.92599015435253 1
1.92144707686208 1
2.2484347396619 1
2.03586974264588 1
2.35647117084888 0
2.58055309853537 0
1.8972088210997 1
2.12156961158133 1
2.05433489536108 1
1.87412020663509 1
2.07947671732134 1
1.73260676729484 1
2.00469388015238 1
2.23758259000541 1
2.33553483428736 1
2.25025188163349 1
2.15631121694149 1
2.58314984894607 0
2.01054156928248 1
1.93092316949592 1
1.97258444025618 1
2.10393934577035 1
1.74718380522674 1
1.9111564449457 1
1.97787616093801 1
2.24006338641308 1
1.76844283721045 1
2.25747190195284 1
1.66452493180477 0
1.87788962430036 1
2.15793242803965 1
2.09749550805796 1
2.3469006021019 1
1.68586216127428 1
2.02696542870535 1
1.75228736616756 1
1.89512377345134 1
2.02703288426218 1
1.84952966246592 1
1.79063773461379 1
2.31948880452173 0
1.98572040576547 1
1.7344897381216 1
2.12265748620099 1
1.74889259426082 1
1.70276925389157 1
1.92723067487759 1
1.94976204234987 1
1.85366972268375 1
2.09953005703585 1
1.87753905175209 1
1.61704650294102 0
1.63015108003383 1
2.31886177048808 1
2.07120917165329 1
2.00706703753453 1
1.81035497414473 1
2.06584778156333 1
1.79754404145755 1
1.8149005235658 1
2.00011011230715 1
1.9380648715186 1
2.02914150751883 1
1.89417299772817 1
2.18258729787097 1
2.17440380201928 1
2.12519249909688 1
2.35627790014349 1
2.04218459596255 1
2.63408702670866 0
1.60255588990502 1
2.20832181627041 1
2.2326304510727 1
1.45085290859711 0
1.94130238328287 1
1.70602344214928 1
1.88675030952945 1
1.96343723571719 1
1.98348516696786 1
2.29702494433693 0
2.14299844028646 1
1.88518557640672 1
1.95241839805392 1
2.12354573147875 1
2.64435031665025 0
1.93857705050214 1
2.56275309734831 1
2.20911633031493 1
1.85290332661822 1
2.21742379141108 1
1.94929312593298 1
1.99253689096393 1
1.96136289761243 1
1.94376609571285 1
2.22028845416108 1
1.75428472954979 1
1.99577815454465 1
2.11379521889946 1
2.15456244188774 1
1.7813215234734 1
1.74854987272508 1
2.11351939170084 1
2.10663679684507 1
2.05824598041603 1
1.80759656890354 1
1.94015277941763 1
2.03343759734579 1
1.70358683704022 1
2.1525944400749 1
1.98434570394768 1
1.83585559856089 1
1.99576176259529 1
1.75820862880351 1
1.58969570475465 0
1.84576012329605 1
2.00788240745099 1
2.24992161225727 1
2.29647501198423 0
1.83170392828382 1
2.15477802986801 1
1.6913492060729 1
2.03223905613493 1
2.25753957358119 1
2.05417432416487 1
2.44108616232299 1
2.35736354496669 0
1.89123262957409 1
2.08736227032597 1
2.21919456878804 1
1.74390718450997 1
2.07170180685452 1
1.98471015696439 1
2.00255863917885 1
2.0885051161026 1
2.11192955798872 1
1.7971195672888 1
2.00759930939063 1
1.88570525666693 1
1.76778036272998 1
2.42645483318704 1
2.20231669190407 1
2.22666242699916 1
2.03261460976437 1
2.27726613800301 1
1.75307800723673 1
2.19263029992429 1
1.86738457942156 1
1.86464981882263 1
2.07349862418174 1
2.12409668040184 1
1.67804567294111 1
2.08703108155926 1
1.95662069384297 1
2.73664400478399 0
2.16271882349391 1
1.90358715864512 1
1.51071051946288 1
2.01153760713396 1
1.59259306460927 1
1.77953178883028 1
2.00676533763003 1
1.99608598537354 1
2.07679106423664 1
1.80193965346099 1
1.83897415805161 1
1.92580834819197 1
1.93709275470128 1
1.81397621558357 1
1.92822991335459 1
1.94930231259102 1
1.96312665518169 1
1.5483729093798 1
1.6798857973773 1
2.31981549131818 1
1.9568225433476 1
1.62394282860507 1
2.34314497893859 1
2.16711741592426 1
1.65816911147012 1
2.22773642047084 1
1.89586118325857 1
2.45350147293292 1
1.67542355483862 1
1.59240292372431 1
2.05998498092475 1
1.68127284207072 1
1.76787093352365 1
1.98324477753004 1
2.00060180706521 1
2.06280908686571 1
2.09777596459753 1
2.03695282640489 1
2.39203560410814 1
2.11958366200734 1
1.96394607512676 1
1.94219756441243 1
2.22389973398768 1
1.82733228780647 1
1.89266624470992 1
2.15025426526705 1
1.72684128790605 1
2.6000422679702 0
1.8860856479705 1
2.16221847163702 1
1.91093086265436 1
2.10554442477834 1
1.74664733876786 1
2.20212021449839 1
1.92016901628601 1
1.8939347492284 1
1.94395857366124 1
1.78884468610752 1
2.07556083494087 1
2.10853672986433 1
1.73891705005607 1
1.88653432350099 1
2.23042696487755 1
1.87411619152401 1
2.64940195127687 1
1.61451722095228 1
1.78895912076963 1
1.97378954853368 1
1.91672817679741 1
2.54188989888446 0
2.2549856433546 1
2.03104033582848 1
1.78995954199686 1
2.28475114969966 1
1.50250199165591 1
2.11755922486048 1
1.94393886467801 1
1.88746667101369 1
2.05205895149035 1
2.228749365604 1
2.10818906934725 1
2.27463074429025 1
1.9561090177124 1
1.68773486156564 1
2.11159465530661 1
1.89203707864274 1
1.92256751550255 1
1.5509083968851 0
2.1891161678381 1
1.9432394926169 1
2.00406999880995 1
2.34603165269284 1
2.20500863832936 1
1.87169292650036 1
2.49777136838477 0
2.1216847832081 1
1.89619771119067 1
1.82487754475013 1
2.11251343668079 1
1.68631556257234 1
1.96811821136504 1
1.74794048787058 1
1.97394082799203 1
2.23671546238734 1
1.9509027695208 1
1.36917893767456 0
1.85880204281524 1
2.09388672423905 1
1.81215042740764 1
1.70463922186277 1
1.77530317295893 1
1.85730236271689 1
1.77824090218582 1
1.96080606017626 1
2.15203945709524 1
1.52783075034289 1
2.18372320112857 1
2.03204786157531 1
1.63897040465119 1
2.23449836811306 1
2.0048871892486 1
2.16196616124294 1
1.82778223124681 1
1.97953324442277 1
1.8964125082253 1
2.35738765765207 1
1.8493838906811 1
1.95033474294301 1
1.97158762609603 1
2.14433965695048 1
2.0917212931597 1
2.10732384591818 1
2.14702879700428 1
2.2974576834764 1
1.31201916200426 0
1.97654808586829 1
2.59658761744244 0
1.76662549269619 1
2.24190391682034 1
2.18481802980886 1
1.94974408296249 1
2.24663413187149 1
2.09235693140974 1
1.92450645331385 1
1.74078302752 1
2.02621257578583 1
2.04642823097395 1
2.161898153721 1
2.21758401501782 1
2.26579504965164 1
2.12018931718102 1
2.13688906237787 1
1.94428501506329 1
2.24452114099659 1
2.19426541239507 1
2.21912291425433 1
2.56797640650893 0
1.67840701389174 0
2.01805925998265 1
2.40395620113157 0
2.29884289315839 1
2.02992568766606 1
2.17569288849946 1
1.88099329810101 1
2.01899453292163 1
1.67207261284118 1
2.2770824231937 1
1.85326598315318 1
1.76105787909515 1
2.27454883761662 1
2.19372547876403 1
1.70820351014019 1
1.89168133324462 1
2.19477376200859 1
1.67424632227688 1
2.10748926336735 1
1.87139708108391 1
1.98423252415399 1
2.17885908975997 1
2.48057553658099 0
2.28405467857141 1
1.77138387937449 1
1.96064274913437 1
1.5458914162751 0
1.94596977710426 1
1.99946062207073 1
1.85582664872157 1
2.01264436211383 1
2.19208971002288 1
1.83813762932069 1
2.19890133616697 1
1.96271716561275 1
1.63159809818997 1
2.0915222374503 1
1.62997834189608 0
2.19051532309835 1
2.31876518373062 1
2.05076833621513 1
2.29631198558908 1
2.05993760307985 1
1.32852017255279 0
2.35422480931551 1
1.3142938148724 0
2.22993449707606 1
1.93050249441304 1
2.25605699845599 1
2.36842932905863 1
1.91218886946697 1
2.04123503757538 1
1.90453760310259 1
1.43052221557606 0
1.90316274700391 1
1.82009459054983 1
2.34267478332645 1
2.00950733059365 1
1.69682794836578 1
1.85712092640097 1
1.66168952339183 1
1.66223309720634 0
2.33051131004518 1
2.26960223668866 1
1.9254914376024 1
2.58973823970211 0
1.92275827860625 1
1.99871644729745 1
1.9449182390387 1
2.31219223596729 0
1.59018525942328 1
2.22189701374568 1
1.89636783441369 1
2.03295670616089 1
2.19298882685518 1
2.1986383693369 1
2.17310102060509 1
1.96673673537706 1
2.42020563223454 1
1.729313776742 1
1.86455766925322 1
2.11087290767474 1
2.13484889669991 1
1.75618487231003 1
1.73564433460583 1
2.20450231146461 1
1.69575339112191 1
1.95075555724716 1
2.22108351263861 1
2.18360858628657 1
2.06209650974166 1
2.12449053612245 1
1.44671452015185 0
2.03547837458481 1
1.63235348647808 1
2.1966771077184 1
2.32624572235214 1
2.01327682976332 1
1.85144975246593 1
1.94892773760554 1
1.32936735058269 0
2.09422225203113 1
1.92319090706715 1
1.69217120585052 1
1.79933691358027 1
1.95010449004019 1
1.81766764571674 1
2.15747730423466 1
1.98940781213035 1
1.6512243184063 1
1.90574333142228 1
1.99726266478597 1
1.80646219600797 1
1.95808156414735 1
1.2579463857604 0
1.83563393383417 1
2.12240368697559 1
1.92749004727074 1
3.20933666734981 0
1.80459724996835 1
1.85419622840068 1
2.42359491284287 1
1.80715480121449 1
2.04255256182738 1
1.9890129846996 1
2.43441792882117 1
2.30503737745745 1
2.50099972453167 0
1.48602574296902 0
1.80823601324829 1
1.74018182682067 1
2.0018683790344 1
1.97225239071738 1
1.79114107148805 1
1.73049651465748 1
2.25277215921511 1
2.01284810787473 1
1.96514456475197 1
1.976156438484 1
1.70653160468625 1
1.88754125490868 1
1.76865563254055 1
1.67315665277125 1
2.16512834468252 1
2.34162068648629 1
1.58823302374234 1
1.39426587566014 1
2.05708927812874 1
1.74011589799052 1
2.19848452756202 1
1.90381401478629 1
1.86231313852139 1
1.7648325204972 1
2.05682004905301 1
2.23057652330425 1
1.5470545027818 1
1.83146107780204 1
2.06869192549527 1
1.7974843896255 1
2.12345625846558 1
2.68542189832848 0
1.64988942593486 0
2.20722155209517 1
2.22205172210421 1
2.51821781081629 1
2.21231392966622 1
1.90072955771704 1
1.99057420554082 1
1.9755986264173 1
2.02038882932601 1
2.30838947026504 1
1.99197836431373 1
2.14031065181711 1
1.9338651708798 1
2.06298268869776 1
1.83984475354727 1
2.09344721671253 1
1.9390721068912 1
2.07520239014672 1
1.95181128672778 1
1.83874751513634 1
1.02908000334579 0
2.07532162152087 1
2.25208880665265 1
2.23649247817431 1
1.71329180130854 1
1.75311651306326 1
2.07260030964862 1
1.9185229636416 1
2.04891635958918 1
1.91060877479981 1
2.06639692903008 1
1.38813478793078 1
2.1570615419733 1
1.74262305145081 1
2.1613615472211 1
1.98028497091636 1
1.8043908410505 1
1.6224798492636 1
2.02545044957717 1
2.06633414591576 1
1.99572805365271 1
2.41890691255108 0
1.78874240721882 1
1.64529942213174 1
2.07236749059195 1
2.40018170174752 0
2.72076358281295 0
1.78923903627454 1
1.78956191155122 1
2.01972377984899 1
2.13661531864613 1
1.95056264547715 1
2.20877577806617 1
1.76194836301412 1
1.55435162027462 0
1.79495451584451 1
1.86154259047324 1
1.88658468384586 1
2.33101430279176 0
1.63753325470802 1
2.22472958654799 1
1.84193853215257 1
1.89533125993064 1
1.72457213353048 1
2.05047312794477 1
1.82551242165578 1
1.96715819088 1
1.92242097227549 1
2.10744900995475 1
2.21416995409084 1
2.11491245313871 1
2.59060012660218 1
1.69742710558614 1
2.09937136490663 1
1.82564267938146 1
1.61502067660032 1
1.83306271828967 1
1.3951152777881 0
1.65362796256227 1
1.96560467809619 1
1.65585642203546 1
1.91714690794435 1
2.25674921742263 1
1.49787740154551 1
1.99332038366338 1
1.45751108461972 1
1.98204090495569 1
2.38666731598666 1
1.51412150671236 0
1.98676704345013 1
2.07160109745009 1
1.74880447761439 1
2.25028809804193 1
2.07691920934731 1
1.40297892458599 0
1.90348230963162 1
1.49319162860878 0
1.86067195487569 1
1.9467520553563 1
2.08381301136236 1
2.61895058106324 1
2.12811883912608 1
1.70773326725918 1
2.16450693220443 1
2.29999678105899 1
2.47913889661646 1
1.78000922842891 1
1.81988702953014 1
2.39967848439294 1
2.1116328998399 1
1.77278183226572 1
1.75548557971279 1
2.10091319437536 1
1.5857094512677 1
2.09483290440606 1
2.20378860810559 1
1.93179724776327 1
1.95587206223122 1
2.25684407491057 1
2.23599309103616 1
1.94293757077365 1
2.23922769172234 1
2.0493145365743 1
1.76969190978933 1
1.83599330229221 1
1.65801537334289 1
2.24338283389016 0
1.50051851932324 1
1.92199638329292 1
2.69576543234412 0
1.84438320896837 1
1.99829058772083 1
2.00470506285329 1
2.04907882696336 1
1.81512063231107 1
2.45126610120544 1
2.33656404655165 1
2.23518459126928 1
2.48282758017294 0
1.87036352774013 1
1.70695695875222 1
1.87125406771104 1
1.94268991772318 1
2.29402890144285 1
2.29202564039628 1
1.79060415150672 1
2.11142506710498 1
2.26856080669734 1
2.19127072494916 1
1.44490587521093 0
2.22285639433811 1
1.73596423746626 1
2.31493431353779 0
1.83975137648314 1
2.06972934833473 1
2.01116028299043 1
1.84244273994502 1
1.64049585889356 1
2.01745526137088 1
1.98544978943452 1
1.96645023294186 1
1.91623759747936 1
2.14411335760405 1
2.0740241351541 1
2.07555908194522 1
2.0391844360803 1
2.46733864534803 0
2.00626164309656 1
2.34027952545625 1
1.93042548358904 1
2.23758181289089 1
2.14419037190828 1
2.00896332807885 1
1.96738128652258 1
1.9565366437464 1
2.30802710118425 1
1.69795914934514 1
1.98079240703137 1
2.0016275077801 1
1.7898617720182 1
2.08459545362346 1
1.9472888254296 1
1.7930744672517 1
2.40503198750606 1
1.30286879081449 0
1.90617797420534 1
1.93976471022143 1
1.86154821197092 1
2.47648650653659 1
1.67646278713745 1
2.01655246372931 1
2.24214962927358 1
1.88042349520532 1
2.02146807932498 1
1.97604672131965 1
2.11448589798211 1
2.20934615926986 1
2.08348064631164 1
2.09459982220072 1
1.85518455461167 1
1.70529594272154 0
2.00266915548136 1
1.90567894464 1
1.87058638850499 1
1.91886606153335 1
1.77406791862378 1
1.76626065360778 1
1.51044279227545 0
2.2632540862404 1
2.0127336843548 1
1.77691097852233 1
1.7148514341132 1
1.90770726679446 1
1.97308220225055 1
2.02872231076812 1
2.33803158277369 1
1.76128513668709 1
2.14564201521554 1
1.84159090600362 1
2.82446472145057 0
1.79476874311257 1
2.20918319003049 1
1.7022755241222 1
1.81292930529409 1
1.91929389957155 1
2.36750126768486 1
1.9007903507184 1
2.26436723917064 1
1.7426853060433 1
1.90373706360473 1
1.69695619748281 1
2.16419065227815 1
1.91511224234411 1
2.16452349024476 1
1.58335406517847 1
2.00201731639808 1
1.91024847326784 1
2.02451231082891 1
1.51719850282283 0
1.41234324774938 0
1.70065234893967 1
1.73120290402527 1
1.61237894185944 1
1.80331617923552 1
1.83284395096073 1
2.31086242507887 1
1.89237392735658 1
1.60669720214594 0
1.75609294409644 1
2.11847653150761 1
2.67623130021053 0
1.9332243967882 1
2.02195619615506 1
1.8289936279365 1
2.13179081816189 1
2.20073530179836 1
2.1046989069405 1
1.7836394532598 1
2.1832773171721 1
2.2853871131416 1
1.93915257029135 1
2.76007951788482 0
1.83335010523337 1
1.72498434596942 1
2.15242400427658 1
1.57366274221163 1
1.81331459125743 1
1.74939275794548 1
2.40161866424145 1
1.76336104872767 1
2.11900094924876 1
2.0265484975088 1
1.64976569669952 1
1.82314537942962 1
2.43942950345143 1
2.02422695471037 1
1.83752606204413 1
1.82815953506733 1
1.92821104452464 1
2.25618594954654 1
2.16156162095873 1
1.79351326683807 1
2.19193960658783 1
1.57823743167531 1
2.25682573878509 1
1.98724697635249 1
1.88479246872532 1
1.92610123784994 1
2.00844118808541 1
2.2806876343681 1
1.76706355468401 1
1.96027448343794 1
1.82606005222295 1
1.88514332868178 1
2.31344509054907 0
2.31089181324106 1
2.23394581611539 1
2.07055761473403 1
2.06635979723727 1
1.97311015323307 1
1.99821041611137 1
2.14676265791111 1
2.16890942128113 1
1.84564372314634 1
2.04653028671124 1
2.15431655650276 1
2.27643737540961 1
1.66238515414632 1
1.54187492915362 1
2.45498964324142 0
1.69115131429622 1
1.93172812508595 1
2.20416317627843 1
1.77426880604229 1
1.73715930283698 1
1.53912382016419 1
1.63657425437964 1
1.83184283950339 1
2.3188623221991 1
2.22076399784253 1
2.2157929756382 1
1.68978846826062 1
1.94534348426024 1
2.00027092117793 1
1.78834208589691 1
1.81512313733964 1
1.75052633962267 1
1.8759634595569 1
1.7152498651715 1
1.88464385929338 1
1.96881122762434 1
1.86587651228417 1
2.29175181302907 1
1.88345688545619 1
1.57859990872718 0
2.51469061894783 0
1.79266177671412 1
1.92025459685863 1
1.68377301424733 1
2.30942083962846 1
1.55928474426997 1
2.11119441567001 1
2.03176604968757 1
1.75352236675041 1
1.8219644900052 1
1.93912683185231 1
1.73602123961086 1
1.61003153247893 1
2.19577013522431 1
1.85299431873946 1
1.96433376384252 1
2.08086045348952 1
1.99123478899443 1
1.80201083790987 1
1.86564542447896 1
2.01114811540768 1
2.15850822746097 1
2.52467445237711 0
1.71839689034353 1
2.00696705206551 1
2.17825085888175 1
1.69390080309345 1
2.12525623740347 1
1.69652018262073 1
2.1086910166445 1
1.78488888727635 1
2.25378544415825 1
1.89170488033256 1
2.31792589402873 1
1.91592702990633 1
2.10657594548866 1
1.90139345247228 1
1.65565659881749 0
1.60606018829 0
2.01429269388644 1
2.06789818546941 1
1.83275415164947 1
1.8915070769144 1
2.17133056820199 1
2.08930948373683 1
1.69569372779587 1
2.12972059393958 1
1.86725483372161 1
1.9702386583478 1
1.84793708594533 1
1.56958456005139 1
1.72520744448891 1
1.46570524726077 1
2.01592414313309 1
2.14843635824274 1
2.04642060213376 1
2.1833687200539 1
1.64952344341803 1
1.86015444156148 1
2.06962496378051 1
2.22873832134448 1
1.70927545157587 1
2.21249823401997 1
2.46637307461031 1
1.85586672734185 1
1.62630823857468 0
2.07022442301589 1
2.19439065434251 1
2.1568378196774 1
1.8697201490668 1
2.07356198917541 1
2.06005578166742 1
2.09520259487551 1
1.95915752835655 1
2.12390158112537 1
2.21779888134877 1
1.76801410712746 1
2.27427611853197 1
2.00770779218622 1
2.08316156210641 1
1.91574571075462 1
2.2185568102027 1
1.91475500506201 1
1.76076345715264 1
1.77377797566718 1
1.8394455484142 1
2.0587853696719 1
1.99047760922099 1
1.48284558902043 1
2.17144693996148 1
2.01120261014155 1
2.00277066845795 1
2.16507496142523 1
2.18232759861012 1
1.40500647096983 1
2.05553469216733 1
1.88436290602834 1
1.8118137360304 1
2.29753593204758 1
2.38381024504706 1
2.02585099703447 1
2.09959516205123 1
2.49269282925717 0
1.74983838928573 1
2.13031239243374 1
2.213177246705 1
2.65056204728332 0
2.3195875472012 1
2.07929158810701 1
2.06801920550879 1
2.12653151679819 1
1.62276236659874 1
1.50131063928853 0
2.09434117316701 1
2.08663022772763 1
1.91747921784366 1
2.15908215781899 1
2.11556057550852 1
1.92967923339971 1
1.82872074334383 1
1.61438462714904 1
2.27613771351792 1
2.44363192550001 1
1.74371255973884 1
1.84524652456556 1
2.16721470228589 1
2.24009458237106 1
2.40371140891577 0
1.91904779818437 1
1.96185271917345 1
2.11599253933441 1
2.10473040020015 1
1.90072315147963 1
1.66672639530933 1
1.89659783875598 1
2.08334800007668 1
1.91557488806416 1
2.1256428208142 1
2.07819023979819 1
1.94746248063295 1
1.87004516645086 1
1.5523201525439 1
2.29631596596753 1
2.06927725103415 1
1.98841148979266 1
2.21974174499948 1
2.0020902204506 1
1.78994137808089 1
2.0535485035696 1
2.04993051224361 1
1.82304730979648 1
2.12023671872786 1
1.96982432258784 1
1.98219803239247 1
1.48722284732907 1
2.01121711826532 1
1.70500395428425 1
2.41477754554785 0
2.09187743400902 1
2.1658957548149 1
2.33632683302088 0
2.03722946485355 1
1.97058268320882 1
1.53226208197629 1
2.22294879591022 1
1.81356623068556 1
2.1606013605865 1
2.19972166433629 1
1.7787028432139 1
1.99837184194038 1
1.73005849205758 1
1.93982056379658 1
1.87222829754403 1
2.26213450822053 1
2.0528219308267 1
2.13903296348783 1
2.54763147057199 1
1.90143213186069 1
1.6788254013312 1
1.95481284540743 1
2.3199289292622 1
2.26356426932142 1
2.02433029852202 1
1.9524514197949 1
2.32361607075972 1
1.89405960117158 1
2.02242389252807 1
2.48600643531837 1
2.26401268290352 1
2.0939061319835 1
1.67376864806593 1
2.00057247579067 1
2.07723978429832 1
2.27544125841839 1
1.96047436804116 1
1.97057397744971 1
2.32489815327274 1
1.63326560288104 0
2.14236380315831 1
2.20360640937535 1
1.71991322155531 1
2.04193225703999 1
2.28694031694975 1
1.82633455499974 1
2.21323179350633 1
1.88511122607621 1
1.94543414491405 1
2.12508004785029 1
2.34156979111166 1
1.19039082841023 0
1.67625426073155 1
1.88710826735515 1
1.40125051119926 0
2.12463810858816 1
1.9380098847404 1
2.10629482453666 1
1.66623400763401 0
2.5127903343613 0
2.13961593275613 1
2.05307446873773 1
2.04128570233925 1
2.398389230787 0
2.14252742233831 1
1.97468534696812 1
1.75009081447551 1
2.2432055009788 1
2.09902779593688 1
2.32150066702932 1
2.08025510753482 1
2.30579788529874 0
2.17455551030748 1
1.83120208880775 1
2.10962061353997 1
1.62448382042654 1
2.34356427271387 0
2.02850699312813 1
2.24837911910649 1
1.68359387284288 1
2.07388225479739 1
2.2483630353355 1
1.99763251147378 1
1.97802429822319 1
1.99592878881892 1
1.67819145218167 1
2.02489099759695 1
2.59734063579237 0
2.46883932380652 1
2.10187951857288 1
1.74312192857698 1
1.65982989379331 1
1.69544658005234 1
2.36809885885233 1
1.99168236091685 1
2.43304461349099 0
2.31933565478196 1
2.43665800090272 1
2.19694354493993 1
2.27975700458487 1
2.4702468277473 1
1.92975905700929 1
2.20554252359105 1
2.19054792722764 1
2.38986660018109 1
2.17342450087818 1
2.23488895382355 1
2.08534209420666 1
2.55194973829777 0
2.0304289132701 1
2.4138392550901 1
2.19129614596423 1
1.87427914214406 1
1.65481063078339 1
1.84444040888899 1
1.77643220931276 1
2.22293966641651 1
2.26048886896972 1
1.96567080460406 1
1.70199800829938 1
2.05326562183617 1
2.01331374671466 1
1.87688575308893 1
2.15067923826888 1
1.49740072027374 1
2.34617525023302 1
2.19421405593999 1
1.28824698640189 1
1.82317417317145 1
1.74509495913246 1
2.2431131373523 1
1.9405896932866 1
2.56522705341327 0
2.21247804439339 1
2.05971068447039 1
2.22187829758831 1
2.47138983553282 0
1.87909257751779 1
2.40902058759703 0
1.78178253633634 1
2.02126340250394 1
1.8323347817426 1
2.27504375744879 0
1.63663402361654 1
1.65761282904772 0
1.62757919264096 1
1.7635564454961 1
2.20422842581182 1
1.90327200974878 1
2.0053123058603 1
2.00529883786824 1
2.55735513142908 0
1.35027848154378 0
1.63786354570824 0
1.97438600880078 1
2.83726779095943 0
2.54906126655068 0
2.07605671181069 1
2.25334038507882 1
1.84630267301379 1
1.89029155868831 1
1.61502384916158 1
1.73263769483815 1
1.91944504925182 1
2.27799513518413 1
2.33956848847754 1
1.83045262978435 1
2.07200032608448 1
1.96347123397014 1
1.95394547669575 1
2.26682517875645 1
1.79171228602871 1
2.30476318673256 1
2.24348423014078 1
2.20335152347482 1
2.02945246586857 1
1.93020038322859 1
2.09887057237519 1
2.03799965332011 1
2.14834258267456 1
2.26526188966325 1
1.99012649943372 1
2.01053859847914 1
2.19566746534369 1
1.87626058437939 1
2.19877498218434 1
1.88527056872018 1
2.03958053663583 1
1.87907492358812 1
2.1961344812647 1
2.03009185563216 1
1.87548092322567 1
1.5947292954083 1
2.15196437303022 1
2.04844612679474 1
1.80591953454872 1
2.28776553122181 1
2.10371863078959 1
2.07945188656567 1
2.48337356650297 0
2.10928295400388 1
1.96922552441238 1
2.3480833568508 0
1.89762184583273 1
2.18457194611002 1
1.30639224267937 1
2.15520293947124 1
1.59182883945886 0
1.9176833239231 1
1.75718536745748 1
1.93905183671293 1
2.25952269395457 1
2.22846309145238 1
1.90106894697257 1
1.56204009523183 0
1.99263265786977 1
1.91427853735131 1
1.96297569482596 1
1.87744559272838 1
2.24673082356179 1
2.48915093770683 1
1.82802473287024 1
2.3110412798469 0
2.40229278193692 1
1.57631045898971 1
2.31805487148439 1
2.12988059718421 1
1.50015237592909 1
2.00486010280816 1
2.12735297733953 1
1.98308799128111 1
1.71867983205308 1
2.37814863231234 0
1.88997033848659 1
1.823401337301 1
2.37364174454146 1
1.75540789568355 1
1.69239720310148 1
1.94781977711352 1
2.20746506471294 1
2.04093121549902 1
2.06831583602908 1
1.68315422750862 1
2.35019475439084 1
2.2962316796332 1
1.8151011313489 1
1.8630829427541 1
1.90402082447492 1
1.91926833468929 1
2.26385280199791 1
1.90899929413334 1
2.55167122936236 0
2.32698124109001 1
1.81327646339993 1
1.86583789229139 1
2.15006827763279 1
2.06065771916106 1
1.38977988918855 0
1.67891434723892 1
1.81313185575815 1
2.61058332347936 0
2.36888154830436 0
2.07802275805626 1
2.11352489993608 1
1.96023882075254 1
1.84644251305809 1
1.82327719034943 1
2.43973108738615 1
2.19919149878379 1
1.87720854797721 1
1.55381120953556 1
2.12614069622707 1
2.05394608929277 1
2.36648024444313 0
1.89292015207496 1
2.43076689452351 1
1.79901635865786 1
1.98728946937538 1
2.5240947879756 0
2.21477032245756 1
2.04770111898107 1
2.15284636816734 1
2.07998928402136 1
2.02676207225615 1
1.82039466476239 1
1.95337718070262 1
2.10993497168142 1
1.85860206238804 1
1.79505419149768 1
2.04941514594483 1
2.00156292489431 1
1.86659382192405 1
2.26702226517609 1
1.75444262095228 1
2.08340100585167 1
1.91065580469457 1
1.78713666876845 1
2.0348803436592 1
2.13550144827307 1
1.96049213657334 1
1.74834368283826 1
2.46824918651266 1
2.10970557321625 1
1.85234372165755 1
1.96045561121943 1
2.22131901434644 1
1.69775403949864 1
2.18277085894634 1
2.05520178364252 1
1.70982993192715 1
1.85435091804901 1
1.73527545389907 1
1.75212141188621 1
2.11848216661039 1
2.06306834806899 1
1.58228321122075 1
1.78384471233627 1
2.13095718975014 1
1.63259706690895 1
2.3038883439175 1
2.31438498647759 1
1.84202167541965 1
1.68565056595829 1
1.86399289389992 1
2.37302769150459 1
2.46723778757671 1
1.86216501677078 1
2.17186441148497 1
2.11613914506718 1
2.13535460551253 1
1.96583187994691 1
1.71284629345447 1
2.19769797412712 1
2.09026669579882 1
1.69163786369762 1
1.82049011691281 1
1.80478003552301 1
2.01587269604484 1
2.12155686207712 1
1.82483047244774 1
1.68636627688408 1
2.14160120858494 1
1.81627289616328 1
1.94283455760822 1
2.47717558014015 0
1.71356215083967 1
2.15091752999331 1
1.69804394719511 1
2.13865216601325 1
1.86918962916554 1
1.96783460900641 1
2.65935637372966 0
1.50649151591935 0
2.29556607281371 1
1.73690054022288 1
1.70636392998578 1
1.65105650931393 1
2.30925658653606 1
2.57244735039583 0
1.72348582704656 1
2.21043927040719 1
1.92355842833596 1
1.71135982279822 1
2.06037001041284 1
2.26722805617903 1
1.98347243722857 1
2.20184067297678 1
2.14461055855704 1
1.7654138556963 1
2.28959634557985 1
2.19112565693964 1
1.80450136292163 1
1.89459877540749 1
1.89498928513588 1
2.12073230588755 1
1.62500201585693 0
1.79035567688021 1
1.94961679288474 1
1.55890139339593 1
2.14932848135291 1
2.11387513358295 1
2.06476112042774 1
2.07808935160463 1
1.98674673217986 1
2.34664997665226 1
2.25199483762772 1
2.076259566732 1
1.87272191345541 1
2.31500415260043 1
2.50644273726506 0
1.96137486087999 1
1.92781411270807 1
1.95489586454944 1
1.77582564660484 1
1.97903933345862 1
2.30122618578977 1
2.08002734389379 1
2.09818320524393 1
1.85223901719425 1
1.90163522788234 1
2.16013596084762 1
2.33819710080807 1
1.70417846555175 1
2.05613744310437 1
2.29035211608463 1
1.61624805039742 1
2.00544482073144 1
1.92176566773568 1
2.13059892026478 1
1.96093908904562 1
1.55569296221122 1
2.65105439257352 0
1.68359341231053 0
1.86048707419776 1
1.72831841387736 1
1.98506396831491 1
2.10222558651611 1
2.18873710892295 1
1.98024984593851 1
1.90479743604757 1
1.96705510728796 1
1.70820949538249 1
1.67601800983206 1
1.99418351323911 1
1.49827670450506 1
1.91875550506105 1
2.1851059250413 1
2.16750115467071 1
2.24102574296403 1
2.21883873359902 1
2.14254982547763 1
1.7683158934247 1
2.33028291532091 1
2.31685631659467 1
1.7751371404797 1
1.60628474530446 1
1.98795262112128 1
1.90419074789074 1
2.23833539132146 1
2.06145937771521 1
1.93006693776268 1
2.00578368816018 1
2.34166647900132 0
1.8731663221517 1
1.92183572051132 1
2.09664804695621 1
2.02797150270585 1
2.26672228273737 1
2.02817885103519 1
2.24504256593462 1
2.09941735553019 1
2.07831770292614 1
1.68558009914335 1
1.99744836146102 1
2.24676715303585 1
2.27615016762733 1
2.25040280963031 1
2.22083960210176 1
2.06145928904588 1
2.08884456002371 1
2.16202947933857 1
1.77918019826432 1
2.66854493712047 0
2.31532750063816 1
1.98656912879479 1
1.77521526133789 1
2.24764703224937 1
2.35652238915609 1
2.46200866021648 0
2.1978352168453 1
2.27273196291578 1
2.05207199653532 1
2.20603299998467 1
1.97728862015993 1
1.93634812866915 1
2.41074802267841 0
2.33930117583637 1
1.99251531677182 1
1.94665297600904 1
2.03078709380727 1
1.99095829263199 1
1.98367226773097 1
2.11556616194811 1
1.6326142006803 1
1.82658162351948 1
1.95080411658263 1
1.7675443553324 1
1.92087644754558 1
2.19423799221977 1
1.71617784958194 1
1.95462262110525 1
1.5967818318248 1
2.07094261515971 1
1.77481697802825 1
2.22139746427713 1
1.92656599993541 1
2.01289444141735 1
2.0343438714209 1
1.81602249103988 1
1.72547228139215 1
1.80625702569293 1
1.80853737774369 1
2.00040109050159 1
2.11863488339904 1
2.27617897473943 1
1.73823049312277 1
1.91752703244409 1
2.06079694479938 1
2.1208925654443 1
2.18941119273924 1
2.15004610694961 1
1.62788005541516 1
2.36470697291515 1
2.35948672352144 1
2.34682959315144 1
2.5143374562608 1
2.48617533204444 0
1.90281622146199 1
1.57320205242557 1
1.68461951214546 1
2.32794843991379 1
1.6246807975566 1
2.12540067788408 1
1.90189672084512 1
1.37797582220398 1
1.64677408425604 1
1.68929725968802 1
1.8019388765866 1
2.00230271245396 1
1.71963470149107 1
2.27446180487353 1
2.08670375008343 1
1.87807517925324 1
2.11708300092443 1
2.38411000006068 1
2.0695958334002 1
1.81473569304563 1
2.23242999787238 1
1.80565003003283 1
1.93590924854397 1
2.23644014823748 1
2.23496689742251 1
1.83603570212332 1
1.66175503143819 1
2.29451848478071 1
2.02745720978504 1
1.78483181734098 1
2.09529762488846 1
1.90288805055239 1
2.17217600691448 1
1.78974614641028 1
2.35486250594917 1
1.82090578978923 1
2.19695672886496 1
1.84262813996379 1
1.68199199791377 1
2.17535818411136 1
1.92678028698109 1
1.84379093784891 1
1.93957427584415 1
2.73676614693275 0
1.77853928745675 1
1.85811704507225 1
2.12764479028632 1
2.13156661246554 1
2.06025269402454 1
2.10269864071352 1
1.70962449416397 1
1.88231348405652 1
2.42217188784234 1
2.30453289614335 1
1.6347793836573 0
1.90670606221375 1
2.18027715902125 1
2.168095168614 1
2.21738564505912 1
1.70705198076723 1
2.23715118843198 1
2.16674521674763 1
1.6040118515952 1
1.72834333652587 1
1.90397596293432 1
1.6026545482689 0
2.17759106696818 1
1.65991390381866 1
1.82986928590563 1
2.60378880243765 0
1.66071532981029 1
2.1834655439661 1
1.7535988631386 1
1.95439290705005 1
2.18628074795984 1
2.04387193788233 1
2.06141833674311 1
2.05898448223774 1
1.83469066579684 1
1.44712000950187 1
1.97229015416144 1
2.22710983322 1
2.11175658822167 1
1.36721788667609 1
1.71301554774212 1
1.96156438629932 1
1.74897820759091 1
2.49024130229126 0
1.81730409810119 1
2.2628103307785 1
1.90809842844405 1
1.78595495704605 1
2.17322192303206 1
2.2055051555684 1
1.62476386863303 1
2.46508363889805 1
2.03442277328189 1
1.94863233608174 1
2.12039194990918 1
2.0209875878368 1
2.14010978531144 1
2.00427039483053 1
1.74726839047709 1
1.78689755749596 1
1.92422861735664 1
1.97818637065827 1
2.04596156030056 1
2.34444826764328 1
2.08064789701647 1
1.87669318352351 1
2.10501837637637 1
1.7388767792961 1
2.27252951713594 1
2.04754259358524 1
1.98025805143765 1
1.98130745866841 1
1.63206144126096 1
2.03269575498646 1
1.84756804287407 1
1.98342548561858 1
1.8638337996363 1
2.58870411980794 0
2.08053599989494 1
1.91030362022093 1
2.19340776151235 1
1.7450764701578 1
2.15014062123701 1
1.89284783611887 1
1.79594127261421 1
2.20758142239082 1
1.37564324599844 0
2.27380175322822 1
2.21667257551527 1
1.93640381071656 1
2.21670256284007 1
1.98296537974968 1
1.85178594507878 1
1.9170293894793 1
1.6925465133001 1
2.14325264211709 1
1.89692413360855 1
1.73903555107346 1
1.83843366485025 1
1.82128134944927 1
1.95268776829143 1
1.82390953470311 1
1.87915150555647 1
1.92483407816739 1
2.11154049460496 1
1.48522957257256 0
2.10367756663972 1
2.41560204862694 0
1.98052987987639 1
2.38106185718373 1
1.75411831258276 1
2.31455210407708 0
1.29884257378597 0
2.00996301763766 1
2.24587986868449 1
1.67842510905069 1
2.00378057615811 1
1.8052639733198 1
2.12493309123616 1
1.80487053264253 1
1.56750188435271 1
2.14702821647626 1
1.8895681468376 1
1.77735546425758 1
2.39589465059215 1
1.97494594173867 1
1.77794763412651 1
2.27981853519875 1
1.9834195545156 1
1.86807265043877 1
1.53648415106699 1
1.81061949240545 1
2.19737561478233 1
1.92395087228797 1
1.69685331649231 1
1.66074634735656 1
2.06897989649479 1
1.506524507228 1
1.86209602378412 1
1.86396883832579 1
1.91998819229127 1
1.679955570748 1
1.6999663319731 0
2.24677427446934 1
1.86340324657796 1
1.90155695426427 1
2.0728318723617 1
1.81581629421157 1
2.20986985550057 1
2.03449430640677 1
1.71008305263556 1
1.88884895615822 1
1.82861579302121 1
1.90989047542684 1
2.23416771962541 1
2.29704226408786 1
2.35881912640235 1
2.13602325143322 1
2.22400781067674 1
2.11141843066148 1
1.77287903462016 1
1.7581098305408 1
2.15760194384066 1
1.75605406003865 1
2.28076330747047 1
2.30343872292431 1
2.25264735157883 1
1.8518265086523 1
2.64443030879003 0
2.02557734713952 1
1.75754140065667 1
1.42492898981301 0
2.43300803160224 0
1.80885586317153 1
1.77657100960372 1
2.34053364110821 1
1.95101737524168 1
2.14649917992151 1
2.85219855324058 0
2.27635940837812 1
2.20719180247047 1
1.91952502790425 1
1.68741646216077 1
1.86035774072755 1
2.12388448022125 1
1.7388417684958 1
2.37534184277468 1
2.01823687568371 1
2.428603553995 1
2.37094181500314 0
1.90536219390004 1
2.20194266274922 1
2.4259612997934 1
1.91686072512828 1
2.75100579101624 0
1.73510657700246 1
2.30834437690992 1
2.25674058409078 1
1.51138672217222 0
2.13636250154739 1
2.15391410273594 1
2.27471378742501 0
2.0017576977616 1
1.71852620713767 1
2.08064042751786 1
1.77190139267421 1
1.86590650475139 1
2.18466291115687 1
2.06315371744199 1
2.03267070696091 1
1.8480860695056 1
1.78424049807985 1
2.06293675042469 1
1.65656518730911 1
2.56325274693916 0
2.19534225070151 1
1.2374232594785 0
1.87730007638439 1
1.79774604690286 1
1.98239850148874 1
2.31530768771834 1
2.08612516033468 1
2.03934488694781 1
2.26047731218391 1
1.84480694874751 1
2.11510624888106 1
2.44182995717413 0
1.55242160924953 1
1.53962886706642 1
2.17558947744992 1
1.94841029210377 1
2.68273020162394 0
1.9745123324483 1
2.09391197951123 1
1.90896322065395 1
1.81928657654079 1
1.56103393445367 1
1.95229807613428 1
1.91287997370588 1
1.71957829584077 1
2.56234879526278 0
1.90260066230294 1
1.580073568704 1
2.09775232081773 1
1.83510772802509 1
1.63401265333162 0
1.95975278119773 1
2.12875524816333 1
1.86828161884087 1
1.87312290264796 1
1.69211995242647 1
1.92239081652285 1
1.43835916362032 0
2.03450768419941 1
2.31651876303825 1
2.1707420966411 1
1.87478440977225 1
1.74946526421823 1
1.81172306533994 1
1.54570238499042 0
2.00145323914826 1
1.97470852463746 1
2.10030818333233 1
1.75018778863232 1
1.99462386017544 1
2.0111840873442 1
1.85007234597173 1
1.95510440895109 1
1.61318543358642 0
1.42329264288886 1
2.10592110257646 1
2.04405410152643 1
2.02565849484034 1
2.00053251449635 1
1.92253370768402 1
2.08927705618272 1
2.14187473786979 1
1.39006064729903 1
1.8706232212617 1
1.74833942389 1
1.51608647074594 0
2.09801279196499 1
2.04372560268723 1
1.68598990323921 1
1.58979449713029 0
1.49565302027341 0
1.91255679214605 1
2.36387325791092 1
1.77953041958391 1
2.2203674189914 1
2.16749146712988 1
1.84821148059703 1
2.11754516493927 1
2.16608609697036 1
2.25699832133902 1
2.05353243437333 1
1.7649055591627 1
1.79630543007468 1
1.92592768058345 1
2.01397063156381 1
2.09199838510318 1
1.92942589852035 1
2.14197830820534 1
2.04408188899946 1
2.07504123768258 1
1.90397723057836 1
2.03041870755715 1
1.8879619725003 1
2.5445339764493 1
1.64604486665344 1
1.77810017235604 1
1.8191616762003 1
2.3150827759298 1
2.03263855415415 1
2.24852672806159 1
2.55232192762975 0
1.97248503994981 1
2.3945243821661 1
1.92055311704471 1
2.14360868519085 1
2.15704117687205 1
2.00126071331817 1
2.27857886130562 1
2.479493796644 1
2.07585446848783 1
2.23883895052932 1
1.97215170102918 1
1.89921948917108 1
1.80747335598208 1
1.68157658653203 1
1.64960541731011 1
2.03603438831233 1
2.01559818115517 1
1.97066774384679 1
1.55908696362969 1
1.82353567766707 1
1.80087492638537 1
1.98917355408703 1
2.44489449994518 0
2.51176708255779 0
1.53191044366398 1
2.07077269885363 1
1.58605779856726 0
1.7086987777792 1
1.58218307346291 1
2.21539272561016 1
1.6089731898082 1
2.37246641625037 1
1.3767711037422 0
2.070002416248 1
2.24710284106456 1
2.05534315329144 1
1.75638135059372 1
1.94938506805294 1
2.14128937729711 1
1.9817760776539 1
1.57698156287265 0
1.93205230302361 1
1.99761473063043 1
2.30019991159494 1
2.10647771253378 1
2.08166246628584 1
1.90749044418567 1
1.93868343710331 1
2.49582292160792 0
2.00507139734989 1
2.11836645223503 1
2.21313318423472 1
1.92837938428524 1
1.73376669135877 1
1.82893063061697 1
1.45575894771218 0
1.66578220185091 0
1.96100504207473 1
1.46601664272641 0
1.90575090951391 1
2.42167429135986 1
2.19204084171532 1
1.9342631043824 1
1.85297523572348 1
1.86661013521412 1
2.6183031731722 0
1.82653158941338 1
2.23116426933173 1
1.96972779991856 1
2.00492451304272 1
2.03831260354804 1
1.9163648606838 1
1.90442749005243 1
2.47834200920526 0
1.93013649319875 1
2.02189190895887 1
2.1575029679887 1
2.32214258186449 1
1.15958427580806 0
1.86985179864485 1
2.07961857819831 1
1.63967291913309 1
1.88875876044455 1
1.86557064600036 1
2.33511815344494 1
1.81100985490501 1
2.04160799534087 1
1.94717843950416 1
1.86549365033768 1
2.29628753370242 1
2.6573292254662 0
2.05953410509882 1
2.25023754132753 1
2.11462782560572 1
2.21811418394655 1
1.83077663027551 1
1.85990732479415 1
2.254149982925 1
2.33472175301003 1
2.48289082320357 0
2.07331587729306 1
1.9917600204165 1
1.87694833769331 1
2.48633614158839 0
1.81449276366179 1
2.27352697846754 1
1.97252444039299 1
2.2292698334676 1
2.40222682519762 1
2.00737018993553 1
2.01925007679373 1
1.9174785611977 1
1.74839335999908 1
2.27284163792088 1
2.48528441280035 0
1.91601705392458 1
2.03162445138474 1
2.08227139344971 1
2.09257853090519 1
2.22392906800191 1
1.71112960645243 1
1.64538758115344 1
1.90914230198252 1
1.83919702656625 1
2.20427469726928 1
1.99933419150707 1
2.0756981641006 1
2.21489149245598 1
2.07894043844654 1
2.15069597555947 1
1.37264681761246 0
1.78808724072114 1
2.54500841689976 0
2.01454238711076 1
1.95555638007778 1
1.98911753508855 1
1.64662297157785 1
1.97933338960256 1
2.11752613969057 1
2.14686128683888 1
1.99891856181486 1
1.72077652901076 1
2.00747533317774 1
2.42297178681762 1
2.32742474531884 1
1.540694072416 0
2.29859703886261 1
1.86822095238032 1
2.1304005294 1
2.02124953296512 1
2.16971523321258 1
2.16217157669909 1
2.16095647155911 1
1.61720918343002 1
2.22307298280442 1
2.0140538865003 1
2.09768131117728 1
1.43155787736933 0
2.20167885531398 1
2.25586429532737 0
2.41840276762904 1
2.16287616105825 1
2.02774129016978 1
1.63680660896473 1
1.96783982637485 1
2.03973190144491 1
2.39621491283445 1
1.4803308957355 1
1.85817139584654 1
2.18741083859949 1
2.10938208782895 1
1.80440060037692 1
2.26319762576587 1
1.88899055540875 1
1.89872218371038 1
1.84422116401739 1
2.19030276265055 1
2.18148932779096 1
2.05030231203565 1
1.92633487293874 1
1.88218012566656 1
1.64915027743741 1
1.86381815500928 1
2.13198376794309 1
2.22044606719415 1
1.66230766174429 1
2.05723464507196 1
1.92983804554568 1
1.70837771909435 1
1.86567362174616 1
1.60599090406564 1
2.20073725070722 1
2.10482416483921 1
1.7686689483174 1
2.25337241820323 1
1.62271027043065 1
2.13177236781816 1
1.58895630225247 0
1.59134993649193 1
2.10473467390826 1
2.32243369566494 1
2.52977534010637 1
2.2509975671532 1
1.73516430276558 1
2.20574753199116 1
2.28912840380156 1
1.70309596070208 1
2.33413162990158 1
2.19473700784768 1
2.02818202175545 1
1.5334423281117 0
1.98756405875414 1
1.96755789525164 1
1.98438194534137 1
1.28486035672891 0
2.17873511693505 1
1.89913117658693 1
1.88521470436957 1
1.94867862681785 1
1.5631227256493 1
2.26811383220394 1
1.83093699391125 1
2.14777215727668 1
2.22617056092081 1
1.66534138753644 1
1.88624559167267 1
2.28463180887923 1
1.78130492635451 1
1.90120273160487 1
1.92884263263663 1
2.0879814011187 1
2.1786919326394 1
1.8524904696886 1
1.94095342182333 1
2.11561413379432 1
2.01276426797502 1
1.96167301628702 1
1.70573584330952 1
2.3857312004979 0
1.78192578624528 1
1.69422803924266 1
2.21157361608854 1
1.8880637783718 1
2.00053132128175 1
1.94073169459049 1
2.30599028918136 1
2.31494926615905 1
2.18951746106317 1
2.12517160920062 1
2.0218116832847 1
1.75639604932929 1
1.99793232618775 1
2.54654970046011 0
2.3875572735011 0
2.03267961590047 1
2.14321801228464 1
2.09819495373607 1
1.59225861863793 1
2.0006105036488 1
2.35290795663732 1
1.58509445318351 1
1.97071062430807 1
1.70156193081647 1
2.41454377538282 0
1.99732131338416 1
1.92154121772922 1
1.52975188717975 1
1.71536021402567 1
2.08052565366678 1
2.12436629525297 1
1.7594102922926 1
1.89666340806934 1
1.61704536034469 1
2.24756901230937 1
1.946178347369 1
2.03468866171269 1
1.93393986060446 1
1.83740196569852 1
2.02113640277412 1
2.23352057078571 1
2.17190311099987 1
2.0828663835564 1
2.31057438346415 1
2.07708852762017 1
2.01141589945514 1
1.73292568577154 1
1.9172091136756 1
2.0713950380477 1
2.47248170929604 1
2.38654935223112 0
2.26435962275979 1
1.93458293598679 1
2.10319045629542 1
1.99064925316328 1
2.29647568807661 1
2.16459678685006 1
1.57931965190373 1
1.50501007782974 1
1.99773624329674 1
2.23166153495781 1
1.89902976971655 1
1.7733178036083 1
2.20060081825812 1
2.03746450422021 1
2.19186855953116 1
2.15203260954127 1
2.18864021025707 1
1.41759448056552 1
2.33552837027032 1
2.41012094272348 1
2.11147339586311 1
2.08788136310838 1
1.88531273428169 1
2.70243694258928 0
2.37604598820789 1
2.48906931935765 0
1.62247766724543 1
2.2359617333697 1
1.52042355545577 1
2.04093976573769 1
2.17027919158048 1
2.25222858305437 1
2.03443535613328 1
2.04288581563478 1
1.72427123882646 1
1.82881038030157 1
2.45199726613426 0
2.38762572325393 1
1.96466008879852 1
2.34072346441804 0
2.38850228754282 1
1.95714368175844 1
2.03480347120517 1
1.54470491278541 0
1.89292704593183 1
2.18871882725757 1
1.93860492031656 1
1.89958429436618 1
1.72272315915455 1
2.09189564525617 1
2.34741446416398 1
1.7519967887383 1
1.97790401257092 1
1.78820317144656 1
2.00712565263522 1
2.41057361200844 1
1.98012885467422 1
2.0915769112524 1
1.27275974629254 0
1.9337629912836 1
1.87997672408866 1
2.03202376683941 1
2.1646855107714 1
2.17743664050479 1
1.96815889933951 1
1.31670028231698 0
2.17177625539034 1
1.70535549677931 1
2.17084966967608 1
1.56366646877439 1
2.09638045267941 1
1.85196479936171 1
2.28150959537963 1
2.35865284542939 1
1.92533827836377 1
1.76634224523876 1
1.86857746062674 1
2.33081969799989 1
1.86562161668811 1
2.05286201456835 1
2.06723483149485 1
1.83689426652897 1
1.64693191102292 1
2.24740887990415 1
1.95928306549808 1
1.64651234161871 1
1.79697032766984 1
2.064061864901 1
2.01224994730827 1
2.21933329983879 1
1.60360010603788 0
1.90982449660953 1
1.89946149676732 1
2.14374948271867 1
1.76830395428275 1
2.38710611078205 1
2.04906571640272 1
1.71976167684209 1
2.50075437612849 0
2.67557187278446 0
1.79232787312067 1
1.90973806676731 1
2.34090063111066 1
1.95503509135868 1
1.66656760989429 1
1.93955066492253 1
1.98275381257959 1
2.3218253461912 1
2.27171173271073 1
1.71194341325597 1
2.55782098104502 1
2.05502548660852 1
1.89220429526738 1
1.68892404527954 1
1.71400082745923 1
1.90299009862822 1
1.54439318276843 0
2.03277422479614 1
2.09568314401215 1
1.45535482713954 0
2.21173897441705 1
1.8089801938384 1
1.8783139092305 1
2.04610258204543 1
2.23618483286176 1
2.41452829139613 1
1.83237990444705 1
2.18521929395295 1
1.8182476634482 1
1.85669030497898 1
1.8814393541153 1
1.99750330527039 1
2.10843324766948 1
1.97203053211361 1
2.3464429324347 0
2.01549650517717 1
2.33919152581859 1
1.97434590602033 1
2.05161663366585 1
2.28594814490513 1
1.75461837071369 1
2.49525313600028 1
1.8189622874367 1
1.86163664934617 1
1.77990767076357 1
1.80959036432979 1
2.3845789543513 1
2.0785080820236 1
1.88092920232828 1
2.26026310354297 1
2.00910756695535 1
2.09441303775308 1
1.70901573435278 1
2.01772937141959 1
1.94416933591548 1
1.66006921647673 1
1.39456585668479 1
2.03669794376365 1
2.14312039880884 1
1.90657757800504 1
2.11658354922466 1
2.24419580788996 1
1.63288381700464 0
1.53296758804421 1
2.29463972832453 1
2.25319210294189 1
2.02427998959789 1
2.58789134169949 0
2.03344585174394 1
2.22392663542745 1
1.91674238523803 1
2.63545168694766 0
2.29727062286134 1
2.19847708535208 1
1.83637483802261 1
1.85404906450966 1
2.31533478611208 1
1.54251223177903 1
1.86464241172083 1
2.21830756524521 1
1.92361454413453 1
2.20148232722605 1
1.63062304381363 0
1.73134262381842 1
1.65087681058494 1
1.93739199115993 1
1.86748365509914 1
1.4313680672064 0
2.03330369256526 1
1.86341381546679 1
2.29496147290327 1
1.9613019837811 1
2.39822213304987 1
2.13152886284452 1
2.34931475149956 0
2.21408177578079 1
1.99137507284202 1
2.06715005265891 1
2.07831569952854 1
1.87955303934961 1
2.05535907722663 1
1.93738958533066 1
1.98808864224941 1
2.07356052862656 1
1.60874324065686 1
1.75107570959757 1
2.04762031803034 1
2.09085423141759 1
1.82635973019765 1
1.85630463536653 1
1.7267429301973 1
2.38315666731164 1
1.37565094116437 0
1.73070163129839 1
2.53484524023964 0
1.91843009945332 1
1.91833030588624 1
1.92251110485511 1
2.27102653726712 1
1.8388516121997 1
2.14115058486806 1
2.28497645843062 1
1.99588211433635 1
1.75411383572393 1
1.91186686448288 1
1.76862597979597 1
2.31300772917333 1
2.03032545013534 1
2.37492025929941 1
2.04582581295606 1
2.03477147618236 1
1.70433530689381 1
2.24372296516848 1
2.28876359260807 1
2.16054314482193 1
1.59598290963114 0
1.84436827220345 1
2.0804351259444 1
2.25565554550852 1
1.69425780884935 1
1.91666286909086 1
2.10438889632345 1
2.2704661592462 1
1.94660786853891 1
1.62676412800706 1
2.51479861333476 0
2.06502809974372 1
1.91356856924169 1
2.27498689769507 1
2.12024257170754 1
2.07558828146157 1
2.11799481138232 1
2.53167334637155 0
2.09450892665003 1
2.00958505642414 1
2.00043572254409 1
2.12115791079338 1
2.00964923938851 1
1.54273445013954 1
1.93317096738592 1
1.92009458944008 1
2.25942491906401 1
1.83755905321576 1
2.08296976454771 1
1.54069794282453 0
1.61388403912769 1
2.13062864916831 1
2.48317522485827 1
1.90743374590715 1
1.84886030869516 1
1.79917574330466 1
1.95696713857079 1
1.67656649265477 1
2.02301479176565 1
1.83789963752324 1
1.91639054254767 1
2.10667489723035 1
2.11347359283715 1
2.33264944252222 0
1.90479274342498 1
1.98710742076346 1
1.59042603937243 0
1.60800400362895 1
2.16351735224564 1
1.94737075232171 1
1.33571412492908 0
2.04763002430436 1
1.61520954667485 1
1.93632541183617 1
1.91934935430584 1
2.20161272598144 1
2.27150436679545 1
2.13296227621001 1
2.33523894940416 1
2.15199709242519 1
1.9098895070003 1
1.98503101503678 1
1.79376236562245 1
1.95392733761259 1
2.16566501630041 1
2.01413262964713 1
1.71721850887106 1
1.38945450259693 1
1.92241555730179 1
2.41979371912173 1
2.09433726295527 1
1.77767773868057 1
2.14985980394135 1
1.45849063763307 1
2.03784293805666 1
1.74407171605072 1
1.92913686036491 1
1.84721509232122 1
1.78253334393916 1
2.04992641178987 1
2.3059455425728 1
2.22299827545019 1
2.46248177803921 0
2.06879549247705 1
1.90118383690241 1
1.66979757352063 1
1.90028022593873 1
2.12716257075464 1
1.98309767628362 1
2.22658024002922 1
2.11687036989764 1
1.74912291835624 1
1.90149290657515 1
2.07527300879797 1
1.61665880047143 0
1.99883867205807 1
2.31258688891857 1
1.89893683676348 1
1.86952011366204 1
2.06523302802233 1
2.25377587148825 1
2.01611614914148 1
1.33328771535553 0
2.30328676735235 1
2.35879595988373 1
1.71405486036498 1
1.83704099962874 1
2.34554687295089 1
2.08186305268748 1
2.17395425982287 1
2.0486205557255 1
1.4577909547503 1
2.0585574328862 1
1.63291397266916 1
1.84434808799314 1
1.96817090616305 1
2.03811642386643 1
2.05784368493314 1
2.14104486315386 1
1.95100478080382 1
2.32073060435388 1
2.15134387339223 1
2.28210832091631 1
2.25317853285046 1
1.88916278527572 1
1.94699627860668 1
1.9569610495089 1
1.6917922816463 1
2.20295872496806 1
2.09495883431284 1
1.74326669254731 1
2.06180233504107 1
1.87248281874764 1
2.37738561853273 1
2.02737294823669 1
1.82052274202378 1
1.72772426075577 1
1.87610601915697 1
2.25641668535337 1
1.69958233029499 1
2.25105323584042 1
1.96997958724455 1
1.70580975935871 1
2.30366851326669 1
2.34004107645107 1
2.19281591144023 1
2.1113273026467 1
2.08196520846451 1
2.0577204070744 1
1.8511870288371 1
2.3517282975351 1
1.21072367828622 0
1.53672556203291 0
2.0616906906606 1
2.09653829715049 1
2.35851672890377 1
2.11533976124629 1
1.80998460760623 1
2.00843352787456 1
2.13747596032869 1
1.92844636851749 1
1.99810796711725 1
2.0102585714908 1
1.87386161471837 1
1.97323006455851 1
1.76441457567205 1
1.96305852784835 1
2.10953130076243 1
2.11824324252513 1
2.17288593254999 1
1.73501610007794 1
2.32383601542268 1
1.7712146155086 1
2.444239218458 0
1.81918823334928 1
1.7231796482578 1
1.76852448777935 1
1.80012665679008 1
2.68710374262827 0
1.87536738220964 1
2.15269846483757 1
1.51559387635344 1
2.06614841648741 1
1.51777766000908 1
2.40493787813722 0
1.99371584507995 1
2.2691064492908 1
1.83552209894602 1
1.95362449520253 1
2.67585645578952 0
2.10370887724358 1
2.03078774292756 1
2.42219233400323 1
1.56955500357991 1
1.73089978058891 1
1.89663461295643 1
1.94014883641323 1
1.63688601062945 1
1.95181576353115 1
2.05215783554257 1
2.14058148817267 1
2.34551841124366 1
2.06595225416346 1
2.10746330838649 1
2.22454364946 1
1.49104569065444 0
1.99364603511778 1
2.58584844047295 0
1.87361990514577 1
1.64974577984065 1
1.91334845492181 1
2.19791100968892 1
2.08114956815808 1
1.70301205963777 1
2.33596590435521 1
2.04212681645093 1
2.40485586876653 0
2.11610901901784 1
2.35079713537005 0
2.27803248844594 1
2.1733186473843 1
2.10326258373793 1
1.75290011958115 1
1.59663528753726 0
1.72753956262878 1
1.69714174896331 1
2.03139305930116 1
1.69469065095692 1
2.05696748009028 1
1.37622665915702 1
2.30985235632594 1
1.80922704287626 1
2.23527712734396 1
1.64050592531656 1
2.10659979147074 1
1.98043857501019 1
1.87133653377917 1
1.62756017487483 1
1.81197940331159 1
1.80377987962167 1
2.46689545475111 1
2.01570132645215 1
1.84109195936792 1
2.42559425386867 0
2.52256914996798 1
1.72651517626953 1
2.22668413366326 1
1.83775667414681 1
1.68513664318534 1
2.07067778697215 1
2.04456823318577 1
2.1136024146481 1
2.48019328551995 0
2.06172107817341 1
2.24531060325992 1
1.50954089355442 1
2.37216337909387 1
2.1072562086493 1
1.73155996044203 1
1.52290460076321 0
1.8579181149322 1
2.43320014768604 1
1.81997992768031 1
2.18471124354158 1
1.79505762727459 1
1.73715316208719 1
1.99185964788926 1
2.19999220457211 1
1.68552204311822 1
2.3206495778249 1
1.73613272689188 1
2.00411685779932 1
2.18312218224261 1
1.93359362295289 1
2.35196534972617 1
2.05504363504567 1
1.74708243949207 1
1.9642978029715 1
1.90704802617756 1
1.94408640110562 1
1.68089724259268 1
1.93925286740742 1
1.64550390260576 1
1.83465357558455 1
2.3709353119183 1
2.14691636392896 1
2.06342466329117 1
1.81679105449841 1
2.2178865692348 1
1.86690419768717 1
2.25112528334979 1
1.58746679737643 1
2.20911311756969 1
1.9650550488962 1
2.03079084138031 1
2.24046194722182 1
2.4331173292503 1
2.01496045479583 1
1.20406675459739 0
1.91811043961986 1
2.20400165030915 1
2.14191091613054 1
1.78846488187279 1
2.38522443834104 1
2.29800381986477 1
1.85168750744536 1
2.067249026481 1
2.06000968799455 1
1.92966343182761 1
2.00410889978157 1
2.16822345950407 1
2.02835363097326 1
1.82537414891673 1
2.17930356380816 1
1.94008310719452 1
2.15147898532357 1
1.77152862063108 1
1.73839305499738 1
2.06693565673824 1
2.1037061080106 1
1.67996058651957 1
2.01472973954653 1
2.08921863797306 1
1.97062648521123 1
1.8120800286549 1
2.0219477211546 1
2.03148206317053 1
2.51150315870177 1
1.52923249214128 0
1.74661989373898 1
1.71689342777884 1
1.71943183924823 1
2.16176279677575 1
1.80641924319729 1
1.78247528178526 1
1.89036814612159 1
1.77656026098045 1
1.97079809766002 1
1.32781511576309 0
2.57286067476351 0
2.2846824676775 1
2.15882357302179 1
1.62376224210194 1
1.7354147070753 1
1.81427245535946 1
2.03126452317561 1
2.135799636258 1
1.65400327766703 1
1.7699301689771 1
1.84443253216376 1
2.22887459141194 1
2.18453697805341 1
2.03085724036241 1
2.13363128251833 1
1.38127354038887 0
1.83625894431791 1
2.02520458312386 1
2.38566746012445 1
1.94753560488847 1
2.39429398504784 0
1.91747848353024 1
1.81229196639904 1
2.17108478254733 1
2.17938551327739 1
1.44100990754217 0
2.46157399982601 1
1.84935279016452 1
1.83387620167187 1
1.87969826651983 1
1.79197243257632 1
2.20926481031286 1
2.04115744979873 1
1.98682316744673 1
2.1965341385054 1
2.16645590909453 1
1.93857627699412 1
1.96600539612829 1
2.13977135664178 1
2.05249526643122 1
2.09141212329363 1
1.96112058060309 1
2.19016711234352 1
1.94733300251054 1
1.96827303738299 1
2.35857152426057 1
2.61891747506723 0
1.68665661319042 1
1.75001390227912 1
1.55745296582831 0
1.96102247580296 1
1.81609912982276 1
2.20980749142675 1
1.71830054467603 1
2.06086962650429 1
1.68698043573034 1
1.81935410950527 1
1.75264299331995 1
2.00698304944246 1
1.99130227155295 1
1.94722591010542 1
1.55143617911454 0
1.82565775146455 1
2.16033336852029 1
1.76443117708229 1
2.38851903677697 1
1.31814430289626 0
2.26442593516196 1
1.98874672591407 1
2.18711865311743 1
2.29122471688092 1
1.85739986053249 1
2.18322213542352 1
2.22049860027884 1
1.73986228593398 1
1.78453758095651 1
1.47201532256095 1
2.29236508441518 1
2.16111710237179 1
1.89684015712789 1
1.87051139118493 1
2.14454919432602 1
2.07500877111187 1
1.90951931290446 1
1.93111951395315 1
2.38524330870806 0
2.35097320088549 1
1.98931396710403 1
1.50888777066271 1
1.47134714731079 0
1.8597139645708 1
2.2231145227589 1
2.32525896837572 1
1.59994905714417 1
1.19657945288336 0
2.33747326095309 0
2.44792948297611 0
2.41505543343475 1
2.20220180212897 1
1.60809729278152 0
1.66622780321388 1
1.87155314928601 1
1.94187903826868 1
1.85231262818007 1
2.28471330752641 1
2.19529219669884 1
1.80826911109892 1
2.28601681827832 1
1.96836429722951 1
2.13905051805533 1
2.12623969351064 1
2.02940513045341 1
1.58191911754007 1
2.04005055362472 1
2.12928013011623 1
2.37712739726399 1
2.29712099262674 0
1.47357655195806 0
1.98806680731646 1
2.42726572784662 0
2.16674294955793 1
1.72049168058301 1
1.59591004404323 1
1.74854849357352 1
2.01582594123879 1
2.00756007739013 1
1.97481398208343 1
1.81463657423894 1
1.84985633214742 1
1.93565831566784 1
2.25686569633144 1
1.71685497422233 1
1.91798446601598 1
1.87488894718119 1
2.29566989936983 1
2.24674751316047 1
2.15803988534524 1
2.09174132973643 1
1.61590919808386 0
2.07559670234575 1
1.86902784166543 1
1.59820200157136 1
2.36173466434385 1
1.85045388461091 1
2.02832225029922 1
1.76537290467481 1
2.13604665687991 1
1.70924795643211 1
2.02656928234914 1
2.44901168351344 0
2.07140008976849 1
1.52144851097347 0
2.33809456459781 1
2.04275913159138 1
2.23256804919452 1
2.17696856579205 1
2.21326955601284 1
1.90923179283483 1
1.75377626957734 1
2.26490121602491 1
2.29276017813654 1
2.0770509487056 1
2.31723015345279 1
1.62557185486279 1
1.77060946486154 1
2.07336665114907 1
1.99940976038193 1
1.93124868418944 1
2.03296782567064 1
1.79202608342186 1
1.87070501990261 1
1.91449404581069 1
2.31959913662648 1
2.04801204266309 1
2.29951000211151 1
1.81874872838355 1
2.14337713955042 1
2.11080336883421 1
1.99890281809087 1
1.95747188870975 1
2.40664005763224 0
1.71061762502686 1
1.85986786859851 1
2.02014602984042 1
1.8560260485434 1
1.99857760778382 1
2.24545485749873 1
1.76097357558574 1
1.93438503035593 1
2.30729849515656 1
2.10682521328699 1
2.14213888526865 1
1.53426207816768 1
1.83357481538795 1
2.11467091209344 1
1.9821517972628 1
1.96859863461538 1
1.95571931328909 1
2.2011690900004 1
2.16817487790965 1
2.10664212592966 1
1.7057456942791 0
2.12498885103305 1
1.7894309238132 1
2.21585793359666 1
1.6893418451946 1
1.93376767297692 1
1.76046638790739 1
2.28393593950946 1
1.69786003612612 1
2.07720201175621 1
1.94396644331451 1
2.03787539514774 1
2.16140531463358 1
1.96020976620222 1
1.9407243301849 1
1.88134952197438 1
2.19835231276719 1
1.97068101768046 1
1.72548758862559 1
1.72389599923069 1
2.61708411113435 1
1.92093095307915 1
1.93558222076585 1
1.97835760301229 1
2.1452892606293 1
1.74339497063164 1
1.58558955962054 1
1.63245140199551 1
1.71876503231293 1
1.72487293613517 1
1.95016127048529 1
2.14144948088882 1
1.9579145748899 1
2.10232123615639 1
2.09411318597537 1
2.18137886885591 1
1.96414489701315 1
2.20269907617995 1
1.74373044550548 1
2.01132349204436 1
2.09167104792607 1
1.77689055899231 1
1.92704387396315 1
2.33285664573913 1
1.96165741740246 1
2.05065579040013 1
1.77635534895309 1
2.3867062310244 0
1.86684500477627 1
1.99397915874083 1
1.86158928673771 1
2.00819424969341 1
2.19487492420908 1
1.74768386023098 1
2.20794218189965 1
2.11974640554245 1
1.7814989166894 1
1.81736228269128 1
2.03764645052284 1
2.03871525076549 1
2.20839185761878 1
1.93153887110446 1
2.06171704663519 1
1.96175825233615 1
1.91933152404603 1
2.19254771032964 1
2.28225140028394 1
2.08660917367363 1
2.12182616837805 1
1.62412657549863 1
1.93384939716858 1
2.1336612776445 1
2.34213069572847 1
2.34338148826777 1
2.26563258750468 1
2.45765873729603 0
2.07872303391641 1
1.74999746790892 1
2.2259587378168 1
2.07802461512398 1
2.15742862256456 1
2.59858786567612 0
1.84322046977846 1
2.14348037980863 1
2.54658388393277 0
1.81925843414426 1
1.74017862529719 1
2.30462041895061 1
1.76055288816078 1
2.1231463341529 1
1.92938656742004 1
1.5163079404824 1
1.96568548117965 1
1.59711600545088 0
1.696574714025 1
2.6820005834681 0
2.03556560751389 1
1.9439911865645 1
1.93732967268751 1
2.20469535447163 1
2.4018037642742 0
2.01792018379892 1
1.78492637473055 1
2.17775922476317 1
1.93672521887656 1
2.10371642435002 1
1.7573248180077 1
1.91089165829102 1
1.59312169115051 1
1.59193977063647 0
2.18416995239069 1
1.9914972567292 1
1.93532065060956 1
1.96226940129278 1
2.2093220351464 1
2.097976647422 1
2.14961129595607 1
2.18025668102872 1
1.57606526743692 1
2.09138798066504 1
1.90529138123141 1
1.7522346978648 1
2.20413354234874 1
2.36497925269609 1
1.86554125649184 1
2.32617190157928 1
2.09351619095896 1
1.9625589104018 1
2.31862572059788 1
1.53794697676404 0
1.92800763419546 1
2.14703127895735 1
1.97039391005219 1
2.06486625439946 1
2.12277667909761 1
1.74706914314391 1
1.94271040713462 1
2.51508761412596 1
1.47751460858877 0
2.15784592160714 1
1.86949323127391 1
2.24136157093122 1
1.72400310910104 1
1.91348861222428 1
2.02549942754039 1
2.2538509810844 1
1.90167374997933 1
2.10476667542338 1
2.01833638906654 1
1.82054319605144 1
1.85865439724128 1
1.85643002914219 1
2.09864489490286 1
2.1016965592396 1
2.03237722543052 1
2.04783443151562 1
2.1192845401774 1
2.2695966112501 1
1.84415946777274 1
2.67605450673905 0
1.90514416182672 1
2.17890885895058 1
2.26184564982578 1
1.91225900598432 1
1.98897377503206 1
2.05710259041609 1
2.15194558842917 1
1.6737025522984 1
1.61257245722647 1
2.386227969414 1
2.40301591707322 1
1.69363237224431 1
1.8612457625413 1
2.40585744257724 1
1.73338692226278 1
2.163164416819 1
2.09355075848512 1
1.69545033758292 1
2.21927147708493 1
2.29759189933419 1
2.2268861193693 1
2.34051364710245 1
1.82917100446971 1
1.87524929454879 1
1.82625984842464 1
2.66143529646255 1
1.80134480816077 1
1.82766955299831 1
1.97767300677353 1
2.30546499158973 1
2.36537704849881 1
2.20544621746361 1
2.21226943588179 1
2.19114965436956 1
1.94892975991567 1
2.08529138710258 1
1.99124699648408 1
2.15939429450936 1
2.44666171237167 0
1.98844805397535 1
2.03484388441114 1
2.05837383843209 1
2.0438887268423 1
2.07576429271545 1
2.07979180207516 1
1.99949662806277 1
1.77995947829381 1
1.68398169281816 0
2.0271886069239 1
1.7655854085974 1
1.9032894666751 1
1.92886677317723 1
1.8778126615838 1
1.92186737410726 1
1.96572438956582 1
1.88127622556588 1
2.23033470702463 1
2.18064728095654 1
2.08913342977627 1
2.12836286340303 1
1.82454084000494 1
1.86109412591832 1
2.23112375448874 1
1.94840260287924 1
2.08320048554932 1
2.27939490893927 1
1.74998910167313 1
2.19868636075487 1
2.11478390924092 1
1.74750637856327 1
1.49737935630449 0
2.10389685378212 1
1.99454923745264 1
1.62978336564847 0
1.87203108324751 1
1.91319795986476 1
2.22199590145878 1
1.78830585889987 1
2.35271334644627 1
1.94553245253535 1
2.23905879083248 1
1.88412762904469 1
1.64364761194506 1
1.98960211482227 1
2.21801352216448 1
2.23654104797478 1
1.88812594134048 1
1.65305623563592 1
2.13645713548681 1
1.80506280750694 1
1.70681921568899 1
1.8262983848899 1
1.77250493512806 1
2.20876844445075 1
1.83581895632299 1
2.09527385526778 1
1.99506042229307 1
1.8161721330556 1
2.11486938492467 1
2.01327908615944 1
2.17296755184925 1
2.0178274084097 1
2.32487356869576 1
1.70849279013189 1
2.56727432620726 1
2.1856189672329 1
2.25035897643198 1
2.29107880275759 1
1.95299869699758 1
1.592037213211 1
1.81452874133186 1
2.13094477821211 1
2.26470221345136 1
1.89014952157995 1
2.13874225179053 1
1.88278499869405 1
1.96419839332858 1
1.76263913366188 1
1.5743385106759 1
1.77425423229859 1
1.76388378147559 1
1.96893918199259 1
2.02508837576492 1
1.83579992872262 1
1.69615074284415 1
1.99308175705042 1
1.41319753281217 0
2.49218715540961 1
1.63255539838222 1
2.165829566477 1
1.91710107187272 1
2.10322206030476 1
2.23416290319354 1
2.02605340774725 1
2.26254582948294 1
1.87051855208144 1
2.2729599200782 1
2.10641184946255 1
2.10484970968985 1
1.91549979016009 1
2.14340664843476 1
2.17129070622618 1
2.0787634997598 1
1.52222230474432 0
2.18687910721909 1
2.48429160483475 1
2.19548696894647 1
2.13309751613024 1
2.11099869971041 1
1.41802075672457 0
1.91705392675507 1
1.86835983591107 1
2.25660230632298 1
2.01415555768396 1
1.87822335530816 1
2.29634131755878 1
2.41131153969307 1
2.00772419840399 1
1.9409701314363 1
2.01777641258905 1
1.88731931675815 1
1.71163853358339 1
2.26374797416967 1
2.54399334642373 0
2.36369981957528 1
1.74797553291825 1
1.77972604896735 1
1.80747436655868 1
2.24242813884731 1
1.5575187215891 0
2.26388290978468 1
1.68019574517953 0
1.87823448244149 1
1.71151847938526 1
1.73494020927878 1
2.1032613294664 1
2.44417408183768 1
1.68841542415262 1
2.2148162250586 1
2.16480582958869 1
1.63121131692403 0
2.06663391505055 1
2.08514663049449 1
1.78143832048709 1
2.06170732058423 1
1.50923630844433 1
1.6047727026969 1
2.3411371883422 0
2.09789956430018 1
2.15995389775138 1
1.94135518043264 1
2.41855673596093 1
2.0779777855766 1
1.84338104950937 1
1.91456145175976 1
1.81071968089521 1
2.01494763931259 1
1.51314647925937 0
2.21478899274505 1
1.95356805966463 1
2.03915804884026 1
1.78497046866725 1
1.69961101076199 1
1.94423729860243 1
2.62077540779509 0
2.12354006332044 1
1.83342253717727 1
1.57741921245165 1
2.15180232558534 1
2.71008116774509 0
2.00765720933281 1
2.02112017430626 1
2.01303648259735 1
1.6623455658474 1
1.9140268444236 1
2.17731467374905 1
1.78757093485868 1
1.71260155455197 1
1.9820356184005 1
2.09499427638673 1
2.05552576733198 1
2.56311948579124 0
1.80665129435895 1
1.933906276076 1
2.36882124283829 1
1.94317219114274 1
1.71144681827168 1
1.6201113165807 1
2.2580487541708 1
2.40800948384156 1
2.10489020362883 1
2.23130120516264 1
1.74306272630078 1
1.92085298980734 1
2.32275577154859 1
2.03699653545709 1
1.90201211959648 1
2.19546904317896 1
2.11766378228721 1
1.7706439881438 1
1.78314450936493 1
2.18805764077063 1
1.52967042727532 1
1.94145796634055 1
2.43317527560081 0
1.76418234182882 1
2.32555307261944 1
1.83405902125404 1
2.1134625807241 1
2.47459833674283 0
2.35681248136455 1
1.98801156576827 1
2.01352598620445 1
2.2924699699711 1
2.10498047446368 1
1.68636129892027 1
1.27194933793577 0
1.95588788446679 1
1.95602201907544 1
2.41395085911644 1
2.22202909277311 1
2.38501387622953 0
1.89421250228421 1
1.93867740289112 1
2.03945794406592 1
2.16376619334423 1
2.33149390239592 1
1.97655424166547 1
2.18991833446398 1
1.97607009330016 1
1.44815624752361 0
1.632110126387 1
2.19723485838395 1
1.71008711611113 1
2.12355834570166 1
2.42963461511019 0
2.06356055005934 1
1.68469826641989 1
2.00733527687954 1
1.80613212202636 1
2.0936653396922 1
1.95017534270587 1
1.73714609058896 1
1.75560003069729 1
2.08591785760611 1
1.91667815288135 1
2.09544253734536 1
1.79726695208007 1
2.29883016343823 1
1.9242181074154 1
2.3736966187526 1
1.92308656994525 1
2.02586183976001 1
2.37389314473606 1
1.86077768317198 1
1.54924743357095 1
1.99047019828832 1
2.22647648097409 1
1.70612368025757 1
2.22713055144819 1
1.80304985180275 1
2.10502409527783 1
1.76052997111105 1
2.4218963435182 1
2.0872840529109 1
2.24884759329215 1
1.80640516758208 1
1.91600950354306 1
1.92869155877737 1
1.77279224581834 1
2.07783451526141 1
1.83018561224649 1
2.13205716767682 1
2.1221224823271 1
1.77880473246724 1
1.89226570744359 1
2.28988629835912 1
2.21167097208381 1
2.09153084527534 1
2.15989403571515 1
1.92107568872221 1
2.34411674775082 1
2.47409234938145 1
1.71769744067194 1
1.99459201537443 1
2.2006717886935 1
1.61910539422254 1
2.0481385107287 1
1.99336480075544 1
2.03087848696653 1
2.34675429308232 1
2.23887387400086 1
2.06675856516635 1
1.82827442547876 1
2.55733230800082 1
2.17075197402969 1
1.68983959287001 1
1.93490600248443 1
2.0080847657048 1
1.81535692979223 1
1.70937454980588 1
2.00999048466201 1
2.43826236552661 1
2.26210848251095 1
1.83994570155558 1
1.71321378523797 1
2.18947788972309 1
1.21048904729045 1
1.92953316974512 1
1.67315644423028 0
2.15481073048495 1
2.03089342799438 1
2.16276496078137 1
2.27541874771598 1
2.20373064174424 1
2.15791077492631 1
1.91730586500272 1
1.89400463831007 1
2.06927861151325 1
2.22425019163878 1
2.08098475290043 1
2.20838732891508 1
1.44559415867037 1
2.43968650719286 1
1.81892120573114 1
2.2794122876263 1
2.13612070723294 1
1.59027380014493 0
1.96760248047625 1
2.08987656387741 1
2.16230230778758 1
2.00517715307867 1
2.61453374080648 1
1.8559193492708 1
1.44744694141486 1
1.58658067427053 0
2.06245201536445 1
1.8450999093272 1
2.48851192227192 1
1.28849601228937 1
1.79062827703749 1
1.90779561510598 1
1.75671477625547 1
2.18040984308851 1
1.70978331128877 1
1.47866410864874 0
2.05360472144684 1
1.67372578257014 1
2.38317345017385 1
1.95484020759116 1
1.97721756330465 1
2.28641182164397 1
2.20536706703264 1
2.08559016450817 1
2.06385095438507 1
1.53733538923053 0
1.77653951689036 1
1.97126854200547 1
1.97285526250632 1
1.89254308460534 1
2.07774626542777 1
1.73342997102826 1
1.79195186222103 1
2.21307812917801 1
2.05565645839638 1
2.08619684880618 1
2.01367313199463 1
1.66508070866044 1
1.66168170843128 1
1.91578475362964 1
2.11320708012863 1
1.87993229075877 1
1.77774587481851 1
2.10697350350966 1
2.14404095199053 1
2.42643379223184 1
1.64164411621691 1
1.79831153383188 1
2.18381672374343 1
1.97543180628578 1
2.06112225419751 1
2.09581316294549 1
2.14024958780363 1
2.70785606696858 0
2.22460611176555 1
1.71442575109233 1
2.20639272364258 1
1.91419312655976 1
1.9781673983356 1
1.95780380542681 1
1.96010444550229 1
2.13560391317476 1
2.33148139054091 1
1.72809404233154 1
2.12496591887399 1
1.81393244002849 1
2.09669199132813 1
1.94789726362944 1
2.46640165001056 0
1.99055001456197 1
1.77813580753903 1
2.2446683106277 1
1.82435942091662 1
2.25120202576089 1
2.09695093998532 1
2.17333158694181 1
1.90839312207579 1
2.12089426616427 1
2.04876494975096 1
2.18324073051552 1
2.09359945113551 1
2.23067857099918 1
2.27907715757696 1
1.81089184090115 1
2.51626913212641 1
1.80845118923805 1
2.5311470982294 0
1.8042464420208 1
1.93998070516824 1
1.7877871045106 1
2.06195741274481 1
1.65935837414571 1
1.84468119420636 1
1.79806271683787 1
1.94971956373494 1
1.66111478891495 1
2.09688766619284 1
2.22228695578566 1
1.82862912721928 1
2.13810677772133 1
1.63345721025071 1
2.17765164707466 1
2.40479563528798 1
1.50640747330032 0
1.72081481738279 1
2.13080115537068 1
2.16619185734588 1
1.57503131655483 1
1.68325997402984 1
2.07374210206637 1
2.05392348197856 1
1.82710989055026 1
2.03909023821273 1
2.58206448934795 0
2.0725818405665 1
1.71700012211775 1
1.83878102953397 1
1.89483626624943 1
1.38341048704727 1
1.96189001265928 1
2.55502776982997 0
1.31065086505416 0
1.93630398043396 1
2.47675710865447 1
2.0396218666634 1
2.57882341969707 0
1.86446576778096 1
1.65173989934554 1
2.11484480828011 1
2.12572310778884 1
2.19402314000823 1
2.1130691394807 1
1.74755329820681 1
1.60370668522197 1
2.08584369927841 1
1.67984136549863 0
2.29990427426544 0
1.76678220607127 1
1.9358873026998 1
2.31990785637312 1
2.2002137600759 1
2.40857076654835 1
1.89215226582611 1
2.3213640847089 1
2.09725317583235 1
2.20791421646334 1
2.15946382773321 1
1.99776379816607 1
2.16621838445598 1
2.18457257077485 1
1.95750489113916 1
2.09757827236048 1
1.87598724509865 1
2.30786460588165 1
2.2431545633068 1
2.01360882684029 1
2.09494000130704 1
1.96603275455777 1
1.99703882438759 1
1.9455476885328 1
1.63293399440736 1
1.66754586072978 1
2.11452253027343 1
1.64948161830548 1
2.25709326703647 1
2.22709078422044 1
1.78665346790218 1
1.58892968568606 1
1.98135251555134 1
1.65831097709721 1
1.99512451946441 1
1.65598627750521 1
1.69148890682857 1
2.46605113482167 0
1.97527115230855 1
1.66281487786574 1
2.03707346650942 1
2.19183102310686 1
1.67591261419575 0
1.46073535538299 0
1.84484224726252 1
1.78079176382616 1
2.22905527525687 1
1.8619847242119 1
1.75757365955742 1
2.01457848704216 1
2.45884410245642 1
2.0361093482274 1
1.84283742613569 1
1.93530789217053 1
2.18090116096207 1
1.99294164785317 1
2.03127013144225 1
2.67825902162727 1
2.64361780914939 0
1.73071137305541 1
2.04033600689487 1
1.86684273011389 1
2.58860169469456 1
2.58082048365167 0
1.91696865824557 1
1.8770265997624 1
1.88698161325407 1
1.86587562810726 1
2.30529687198075 1
2.02801182683631 1
2.27241711981996 1
2.03830052335875 1
1.9419877430735 1
2.09979794206217 1
2.15340966273933 1
1.93099083348356 1
2.06354150009946 1
1.44494956847132 1
1.83902650825105 1
2.32099787042415 1
1.68760917153543 0
2.05499931619421 1
1.8816964566618 1
1.84091160969074 1
2.00799182082284 1
2.11000081927097 1
2.07146870577534 1
2.10337831913005 1
2.16012900985715 1
2.29252337875568 1
1.64292791879605 1
1.9392798599422 1
2.20139187876481 1
2.14945236759327 1
1.9990811679032 1
1.70116009326566 0
1.79066134449699 1
1.9979401256463 1
1.92618724602457 1
1.44811925467099 1
1.88679647174976 1
2.16979294336792 1
2.23279032862079 1
2.28939480308016 1
2.17090269485809 1
1.82850075163827 1
1.8808032583811 1
1.90076291532946 1
1.79662049810492 1
1.9242974479931 1
1.81705988773637 1
2.21858614053841 1
1.93899748893399 1
2.12808756027974 1
2.24151212251582 1
1.92351810213948 1
2.07619510344457 1
1.84703142638948 1
2.29176093610351 1
2.0892032554034 1
1.72610068658485 1
2.07874465481203 1
1.68231590441503 1
2.14043524895054 1
2.08305295654246 1
1.95328542325201 1
1.68012171956479 1
1.56748532112294 0
2.09937575888552 1
2.35236212139082 1
1.6492285829355 0
1.83747181621046 1
2.07030494936926 1
1.97988382746403 1
1.50594122449074 0
2.1559365624109 1
2.12463817869053 1
1.79349735370557 1
1.67611297711573 1
2.00063748095827 1
1.81848998843862 1
2.48377819010154 1
2.01008041992156 1
2.19391190393055 1
2.43607666056086 0
2.08795790480605 1
2.27558977903991 1
1.90518169071739 1
2.23638432637773 1
1.7956312159017 1
2.31105498827492 1
2.06568449042914 1
2.24065296444153 1
1.94517951110044 1
1.73139283600966 1
2.27732860544292 1
1.84500740539145 1
1.73573497665448 1
1.8937342794214 1
2.04612497244862 1
2.08728948236908 1
1.87411549928238 1
1.79192222028848 1
1.92803602928535 1
1.38274532334578 0
2.10285606616109 1
1.98954695686066 1
1.94482938864472 1
1.67740896431372 1
1.81087150803535 1
1.96672001180542 1
2.18243328919333 1
2.36703695480529 1
1.65234157980954 1
2.21596181186628 1
2.70224084785958 0
1.52393729294699 1
1.8715708331627 1
1.49654549756556 0
2.01859304531276 1
2.10451557786902 1
1.72593700105127 1
2.05109016413575 1
1.96428507525983 1
2.27520155686626 1
2.19031923875056 1
2.38875022615247 1
2.28962587014977 1
2.27556671332688 1
1.87823723718608 1
2.0219661498215 1
2.11165064116228 1
1.49056118395018 0
2.5659175433494 0
2.17883462946924 1
2.25501297122016 1
1.69610083912535 1
1.80516205831843 1
1.31816355479581 0
1.99835443078291 1
1.63605445381284 1
1.6934688091229 1
1.85799326653442 1
2.05975457545346 1
2.16764501584432 1
2.17924603684535 1
2.0124153137603 1
2.225728501659 1
2.18695614649172 1
1.51924382564693 0
2.00166303253945 1
1.91452916527245 1
2.00804506128902 1
2.49715844363875 1
2.11134459276018 1
1.63881730956189 1
2.43835007712719 1
1.71843151897296 1
2.18726307140784 1
2.39851069768936 1
1.94788421012698 1
2.20385431030331 1
2.37221252790792 0
2.33980769528162 1
2.07830475598788 1
2.16174281075321 1
1.80395388977821 1
2.1267191356622 1
1.98646468697286 1
2.16547800860825 1
2.09580644922279 1
2.08306710938114 1
1.62842701625307 1
2.10155131712378 1
1.85055948925922 1
1.92542326717788 1
1.78718292510692 1
1.79860636623522 1
1.72808212476111 1
1.85499237402166 1
1.91360310934143 1
1.99730325377934 1
1.73521387589251 1
1.71104774412842 1
1.65795179273064 1
2.10591642776251 1
2.35868995466304 1
2.13772945301848 1
1.88260471644304 1
1.93590857282549 1
2.0645159170792 1
2.01147192061644 1
2.04418088424912 1
2.17533916433912 1
1.64443083024059 1
2.29628117743695 1
2.49978296676052 1
1.9734178220019 1
1.90326048600712 1
1.92443352486954 1
1.70867878542442 1
2.03654519273265 1
2.21538861341544 1
1.48822410623735 0
2.1253723674986 1
1.78286941596579 1
2.17849754263419 1
1.75996656877694 1
1.79057097398295 1
2.17016568277963 1
2.04251520557329 1
2.11949821092368 1
2.03114316366014 1
1.74378763466169 1
2.03675056083941 1
1.64430469498223 1
1.81116406079153 1
1.79003965588911 1
1.25005403948041 0
2.13472811663567 1
2.49749069747624 1
1.92829580657091 1
2.57116527322657 1
1.92665825415426 1
2.02965651330244 1
1.6803464232123 1
1.78216576118491 1
2.3198409889364 1
2.06897282453489 1
1.8376986830674 1
2.09622505292181 1
1.62829885302383 1
2.01111118277214 1
1.68695815464313 0
1.93715114814285 1
1.77529895599594 1
2.08059574677535 1
2.08757479408651 1
2.16224224056057 1
2.04093144324249 1
2.29638635468643 1
2.26301742644011 1
1.57516845677335 1
2.28100075219146 1
2.29976596020961 1
1.83885073175454 1
2.01417466754328 1
2.0595366156994 1
2.01535355095831 1
1.6750888864342 1
2.09463963698921 1
2.32214863328885 1
1.49728182217497 0
1.58873702956894 1
2.08946363733642 1
2.08553425115389 1
2.75646697471461 0
1.95721738946527 1
2.51578329116262 1
2.07200238754925 1
2.15143276352809 1
1.92714928507282 1
2.36389475516367 1
1.82887030790535 1
2.30527541325202 1
2.21378694282118 1
2.40191990529351 1
1.99654997595827 1
1.92313393407835 1
2.21365399518 1
2.26165144955257 1
1.97009011237892 1
1.8071551034771 1
2.22213076687092 1
2.47459299997738 1
2.48079149060797 1
1.75247397687168 1
1.74830648077951 1
1.65847180007286 1
2.30986655746023 1
1.93027096899603 1
1.93182316518269 1
2.00654824021922 1
2.1436400314953 1
2.0042424644098 1
2.06001214250435 1
1.613121288143 1
1.96861569918323 1
1.70507803652594 0
2.08825909549743 1
2.41177785037 1
1.98966947112331 1
1.89715515752503 1
1.92007549860378 1
2.42015857554698 1
1.74711744402719 1
2.2615287558525 1
1.50753028383615 0
2.4406199753598 1
1.66154788737652 1
2.32044503196548 0
1.95602413398076 1
1.40335071537621 0
1.54681205266874 0
2.22456298506711 1
1.92781240750115 1
2.02821746639773 1
2.62389858246267 0
2.16840031986275 1
2.13021652936847 1
2.1865649447999 1
1.79415309075466 1
2.15491582370602 1
1.91315030500026 1
2.05726995963835 1
2.07255493506904 1
1.86815628725125 1
2.6414038220749 0
1.93814627289437 1
1.46079111543077 0
1.99869056939525 1
1.86470195185293 1
1.78765851276766 1
1.68769570654686 1
1.89381479638887 1
1.75452064459432 1
1.87552342741985 1
1.48805567214116 0
1.84506277615123 1
2.09932792687507 1
1.92345370105454 1
2.24378624773674 1
2.36811745744799 1
1.94795367456566 1
1.86096638454031 1
2.7365330230445 0
2.03639391367661 1
1.39836697920503 0
1.81822835545032 1
1.78368705942073 1
2.1190916735865 1
1.86219807805485 1
1.99694925944532 1
2.51204022770114 0
2.14001607161066 1
2.09611004819217 1
2.11429596984041 1
1.72516526911811 1
1.94902126513259 1
1.89131205382412 1
1.95937223660684 1
1.81062047277602 1
1.89377394765772 1
1.28350851001352 0
1.97406573819587 1
2.38283578661856 1
1.7595436717102 1
1.87732574463429 1
1.93359817767544 1
2.06769452793039 1
1.92333700226877 1
1.644308942773 1
2.23321692383213 1
1.89735602205022 1
1.59636598197483 1
1.72869399045297 1
2.10982617443157 1
2.00072473446164 1
2.41988375331648 0
1.66419163273325 0
2.446294661573 0
2.35128846447519 1
2.42962431433185 1
1.78895452672389 1
1.83887147609907 1
1.88498747056545 1
1.79119948933841 1
1.71719908938526 1
2.23777803447436 1
1.81098765404064 1
1.97883219434581 1
2.00471321855643 1
2.05741556906004 1
1.455391115415 0
1.46565815538442 1
1.48739803418949 0
1.80536943616591 1
1.75514852243279 1
1.99008880845395 1
2.46015460347044 1
1.87004834308242 1
1.85579562618352 1
1.64363854466015 0
1.93951248008099 1
2.6800767851706 0
2.12853875183971 1
1.9446771623945 1
2.25885062300231 1
1.70093223621044 1
2.424884234981 1
2.06804734647328 1
1.8819344234201 1
2.20107839646789 1
2.19743403213285 1
1.91713950875202 1
1.77426194110055 1
2.1618327742854 1
2.42769309916627 0
1.78687344856011 1
1.9692557063115 1
1.72134284899795 1
2.17634795246748 1
2.07991144762033 1
2.11555684930678 1
2.15501159592782 1
1.64305146899439 1
1.85412913541965 1
2.04646796227034 1
1.80619405765186 1
1.64973465197424 1
1.90171317034475 1
1.65128665342727 1
2.61755791482088 0
2.15860205757257 1
2.12404226102835 1
1.86518697008842 1
2.16238730412678 1
1.54874815242765 0
1.85217446914517 1
2.17392532937973 1
2.0793039281833 1
2.19498444209982 1
2.26184851931172 1
2.09306167578938 1
1.99148795447734 1
1.393565186456 0
1.47899030312933 0
2.13673673684707 1
1.84567097736062 1
2.17188325718968 1
1.83081131187143 1
1.74728979570424 1
1.97181503931855 1
1.23807116097493 0
1.68476071715353 1
2.13282003812481 1
1.84368622698814 1
1.85873178213924 1
1.94877170082522 1
2.06622061538313 1
1.87692531085271 1
1.6184831896943 0
2.52935021883019 0
2.30362980299319 1
1.82492129647524 1
1.90877373672104 1
2.0178842605171 1
1.94353662575887 1
2.20853264823853 1
1.98915102534721 1
1.9217459526936 1
2.23484962039207 1
1.92914388857134 1
2.24429332143826 1
2.03074198495775 1
1.62588890238068 1
1.74931692724983 1
1.76705614482581 1
1.72092236142752 1
2.13103970479756 1
2.03512064455104 1
2.16326384905003 1
1.91059339073768 1
2.25967000555923 1
2.71615682817889 0
1.57225949134452 1
2.12628885115371 1
2.23310957138028 1
1.66037475900545 1
1.82153625490664 1
2.65401749620691 0
2.57204492077923 0
1.41825600304607 0
2.00252979958337 1
2.06265253887735 1
1.71548908244783 1
1.76032092402608 1
1.37962846947609 0
2.40796022910492 0
2.37643104785638 1
1.62170853986212 1
2.20828524623855 1
1.70496336074083 1
2.06756359940361 1
1.33837303708907 1
1.9698953483495 1
2.15139035246861 1
2.01104357203126 1
1.77026527280492 1
1.63223562310938 1
2.11494364102094 1
1.64538502088839 1
2.18731986821403 1
2.1792424197427 1
1.73299867655107 1
2.27399407498563 1
1.24926733268194 0
1.76974843966344 1
1.81467753307963 1
2.06239557115465 1
1.93128574327852 1
1.86603390732963 1
1.54283465515212 1
1.55447799321466 0
2.0863633663907 1
2.11363669775368 1
2.36197428109159 0
2.18411228643593 1
1.9493115418586 1
1.9800719911093 1
2.22602988305374 1
1.96397576102851 1
1.84672393305061 1
2.10395320461705 1
2.35050616268985 1
2.12218575790027 1
1.71932680636482 1
2.01174648146287 1
1.71637726041366 1
2.0190907630622 1
1.97990988722234 1
2.4231862742315 0
2.07827615829035 1
1.74561797260321 1
1.97194000616373 1
2.39765029195263 1
2.1134300367881 1
2.28302538225009 1
1.78075826494624 1
1.82800419788728 1
2.04780449132209 1
1.58362437823591 1
1.42197238269445 0
1.50841155263646 0
2.01491633150101 1
1.74994487902944 1
1.86184537945386 1
2.16469156961768 1
2.49596866861949 1
2.10160640352899 1
1.96507779696484 1
2.15803235522749 1
2.07800192566658 1
1.67216762619367 1
1.76316828779005 1
1.46731513290222 0
2.26241777554657 1
1.78684876235233 1
1.73442992187798 1
1.69015455957641 1
2.21862370471624 1
2.30586089203395 1
1.98464082040269 1
2.29203976621334 1
1.95496842800697 1
2.16141267953096 1
2.33322068431338 1
1.94717151268951 1
1.86944046679925 1
1.9203223073156 1
2.50143571545964 0
2.05428360520844 1
1.69817103004151 1
2.06373383287004 1
2.07873799704068 1
1.94802492587302 1
2.53950723324773 1
1.84784198840613 1
2.28434348716242 1
1.98224377003957 1
1.80459451019173 1
1.77312123650839 1
2.19707928972571 1
1.92348524585948 1
1.81410050851121 1
2.33549357445057 1
1.9735412189355 1
2.06869042123101 1
1.91567810238116 1
1.93817439872987 1
1.78474660375716 1
2.00462981078508 1
2.8466580492973 0
1.89301680736066 1
2.38351198368188 1
1.96817070379868 1
1.3475526276527 1
2.05420996200765 1
1.48530338956805 0
2.05980302593427 1
2.06672897242134 1
1.81507930951562 1
2.09701661608869 1
1.92825429599508 1
1.68425364415603 1
2.0060239954261 1
1.79529896861605 1
2.07407251840805 1
2.15542505485114 1
1.76785994168319 1
2.27815273519216 1
1.53192703173253 1
2.17859818646478 1
2.02864387573869 1
1.71463760384024 1
1.56222926214402 1
1.98851134152967 1
1.58352111879617 0
2.29819459449623 1
1.88168771636828 1
1.83986970565173 1
1.75233324926226 1
2.48325529454138 0
2.19131361607236 1
1.76601370169586 1
2.26017944774473 1
1.77144451461579 1
2.02844204224043 1
2.36756177456699 1
1.80260849337354 1
2.11263944961136 1
2.31612159906423 1
1.98642861270019 1
2.28947590651708 1
2.26984663700103 1
2.29442590727567 1
2.11519505968228 1
1.80291185151173 1
1.40811425357383 1
1.94743045491789 1
2.0986191516621 1
2.19052310123059 1
1.90685170971903 1
1.9938996789144 1
1.93972490462963 1
2.15600898616823 1
2.53590974434676 0
1.88197838039351 1
2.12459388448916 1
1.96233289613844 1
2.23272532067145 1
1.81633438035621 1
2.00095358621051 1
1.76026384191433 1
2.57839532234659 1
1.82557220177612 1
2.18855981012075 1
2.11976975733742 1
2.07582053776964 1
2.17050829802161 1
2.05048364679238 1
1.80991004801434 1
2.26614518266803 1
1.74039719850128 1
1.85687440423713 1
1.86437992689176 1
1.09557447885115 0
2.20468497393577 1
1.96009458647591 1
1.54237562297886 1
2.07059870477548 1
2.17614093134419 1
2.13567038151869 1
2.0038983262897 1
2.371514427522 1
1.87644637740841 1
2.23311108252584 1
2.23031547985267 1
2.04732846496908 1
2.00742327037945 1
2.01436327865035 1
1.97118129779007 1
2.34604359177345 1
2.18411160116934 1
1.56514744241191 1
2.07573265919068 1
1.93506498418381 1
1.71238203654656 1
1.61927132815892 1
2.04033949680996 1
2.4908638060465 1
2.43230616190292 1
2.02075460558151 1
1.67735932615586 1
1.96186858956078 1
1.64306705391818 1
2.47791926813155 1
1.87589004993974 1
2.4210802770498 1
2.28787445363605 1
1.58404078626584 1
1.73701657624134 1
1.71990632955036 1
1.83169974661244 1
2.09977389076104 1
2.22643135539495 1
1.62832802149043 1
2.01206484060398 1
1.90523792001571 1
2.14126255867195 1
1.92701898416266 1
2.03366809293919 1
1.58968489573198 1
1.31337286328907 0
1.96321507991049 1
2.04996427876652 1
1.61448309334048 1
1.94134213148 1
1.73403237798585 1
1.75035714153069 1
2.47482270756784 1
2.16487051571539 1
1.7141371357636 1
2.09012402620377 1
2.35463132114656 1
1.32200810533443 1
1.90231427059286 1
2.58646086541278 0
2.08781185043222 1
1.7343182432451 1
1.58808624596527 1
1.87558728834528 1
2.22690680449189 1
2.05654300283188 1
2.20513658343127 1
2.09704200542046 1
1.8693722483248 1
1.99086811329209 1
2.38073574374645 0
2.18967597506489 1
2.12574210533069 1
1.77713187052684 1
2.58433424570671 0
2.30272769940166 1
2.05880036646421 1
2.02034981052161 1
1.44416157850145 0
1.60081559433297 1
2.19476123000357 1
2.24036408425098 1
1.87982481549901 1
1.92543958833789 1
1.72572146670905 1
1.86190929837883 1
1.97200639037319 1
2.0630190097721 1
1.96831972865608 1
2.09710283655275 1
1.80881121701049 1
1.79199931035907 1
1.95243641780277 1
2.26288319767327 1
2.34358778418255 1
1.97329758044885 1
2.06815274174886 1
2.09773903341772 1
2.47699388305049 0
1.73023898215752 1
1.72707554597265 1
1.68123220613067 1
2.04273056256326 1
1.659599712585 1
1.70704281958715 1
1.8391896447296 1
1.85337781685887 1
1.73108333062493 1
2.25005052350849 1
1.8352549056241 1
1.88069213276993 1
1.92179788439583 1
2.31293799637234 1
1.46476164287839 0
1.98948392445854 1
1.70399978140689 1
2.05568312601712 1
1.98309818231118 1
2.42368137340912 1
2.20837529462234 1
1.72621304901803 1
2.18586789513653 1
1.9791108332548 1
2.11921102114139 1
1.90839670963205 1
2.44548276134774 1
2.20232661983529 1
2.16119105438223 1
1.79024571182257 1
2.08999414309946 1
1.92148230110685 1
1.90630711907637 1
2.44033547919454 0
2.01485207541055 1
2.05387711049893 1
2.53229429112601 0
1.95125496006233 1
2.03239726634199 1
1.96960690639048 1
2.23142688589281 1
2.21023208304524 1
1.96850471740336 1
2.34195975052686 1
1.86043513283126 1
2.21437430776449 1
1.92552641418138 1
2.26051600234721 1
2.08671627187025 1
2.22166627804412 1
2.37384285060268 0
1.81376337584437 1
1.94900540716899 1
2.01754331452972 1
1.81998627118817 1
2.23341621618448 1
2.03354344006267 1
1.73362807752559 1
1.94458489826351 1
2.14091955896813 1
2.10139988971443 1
2.10326743618698 1
2.11256803461558 1
2.34050460710705 1
1.97719189667221 1
1.63224579019925 1
2.14368319676051 1
2.03401945390348 1
1.83320603766418 1
1.94748353580992 1
1.71359752524999 1
1.76372276674928 1
2.10368440956902 1
1.5734334824593 1
2.31467275771402 1
1.95066476719983 1
1.6100311414523 0
1.91823863848289 1
1.8814647222892 1
1.78405214928985 1
2.28762708532335 1
1.93045044479722 1
2.32430549502408 1
1.16160699990613 0
1.36957949182515 0
2.23679257104648 1
2.38439066116953 1
1.62759423468675 1
2.08140822226614 1
1.75835065233213 1
1.950537841676 1
1.95029058995418 1
1.97588883794726 1
2.13566773982938 1
2.06442190027529 1
1.8271946469736 1
1.66915529485564 1
1.51688139696125 0
1.91290109858439 1
2.13400744195407 1
1.66796210312807 1
2.06874736071589 1
1.57350601147716 0
1.84558937751589 1
1.92984399447502 1
2.32384517998341 1
1.55332869057345 1
2.15298864034185 1
1.53496666333504 1
1.92861973937345 1
1.71361162737181 0
1.99702058554955 1
1.95987917568974 1
2.72949568559235 0
2.13970076665607 1
2.0043161723885 1
1.89973305461784 1
1.94529380982786 1
1.85316442883413 1
1.87111215941619 1
2.0634064721708 1
1.76340807793263 1
1.46674919470109 1
2.01371305039667 1
1.75952553580327 1
2.5278932304113 0
1.71003676592862 1
2.26827477916639 1
1.95442764829408 1
2.04341637849465 1
1.28743348504117 0
2.03118651126097 1
2.2320362659001 1
1.77262218006391 1
1.84930360677601 1
1.87954968260878 1
1.72229934196599 1
1.49418162032894 1
1.60702315154125 1
1.34727038086917 1
2.17248506404049 1
1.85429131631627 1
1.96916976915011 1
1.58136239649449 1
1.73831888747305 1
1.99109595162471 1
1.6977257910127 1
2.19318646946766 1
2.18248855661077 1
2.0987832687097 1
2.25401105205131 1
1.65737799871347 1
1.99291032451209 1
2.03655926851035 1
2.56467774787266 1
2.25105297895904 1
1.60344138461737 1
1.8250484802273 1
2.26371026709447 1
2.10736174765286 1
1.86216160722758 1
2.33819821139656 1
2.06090032720691 1
2.27618424678162 1
1.68356092442926 1
1.7355640016566 1
2.18674276577527 1
2.0414843558173 1
1.88881525969626 1
2.03989963559391 1
2.52223550533719 0
2.10299335604189 1
1.91664979792838 1
1.73763151195337 1
2.16750941841581 1
1.69970176394939 1
1.9785934928484 1
1.99548700307418 1
2.23830887741163 1
2.43689320096063 1
1.98769796880485 1
2.28859657935555 1
2.21330372555272 1
2.13909805266349 1
1.91154491814331 1
1.92800954893838 1
2.52535418219027 1
2.26394092349384 1
1.71548064131157 1
2.39792960158963 0
2.47295090040853 1
2.2875008746868 1
1.44041876093181 1
1.75404563848279 1
2.05286611114659 1
1.73323595520483 1
2.22022417407775 1
2.00844106263661 1
2.34471583720363 1
2.01263541685799 1
2.25888547211266 1
2.25411163142521 1
1.76084914533337 1
2.10688177910201 1
1.543201548659 1
2.24916126376028 1
2.07849973963873 1
1.97167655535734 1
2.06017896182899 1
2.05958456128296 1
1.75219839725769 1
1.6922729552209 1
1.8284936186878 1
2.0674224915728 1
2.38924454665922 1
1.82965958229231 1
2.21524727582207 1
2.57524551036787 0
2.61072543393149 1
1.88252695928536 1
1.65811142763499 1
2.01087050922517 1
1.81621423843343 1
1.65015045929027 1
2.1397975212712 1
1.84257041647396 1
2.07413596149197 1
1.9005093734943 1
2.08028346790365 1
2.26423523877271 1
1.84937686695721 1
2.07060294740009 1
2.10553412334357 1
2.31981761098243 1
1.92600481650912 1
1.96516835448913 1
1.61849696160411 1
1.90414500947298 1
2.35223050505966 1
1.931949719038 1
2.2801547527374 1
1.84185746396958 1
1.82057335694252 1
2.17112204759653 1
1.67800063790141 1
2.11544978528607 1
1.59593772769307 1
2.50740184997047 1
1.87200222596327 1
1.9854437157166 1
2.21870716448625 1
1.82792952982761 1
2.39346882954116 0
1.98504695655296 1
2.34255788505107 1
2.2686618912093 1
1.81294627171029 1
1.82002723194588 1
1.94837442790458 1
2.01658059646936 1
1.65544357939825 1
2.15351926176623 1
1.85028841894237 1
2.1323130401406 1
2.1205184263658 1
2.00413505912721 1
1.85372959138287 1
2.19670228119567 1
2.15807012451539 1
1.88750607228869 1
1.97346143630188 1
1.43102645257315 0
1.8639133347495 1
1.97977423739119 1
1.9794856422899 1
2.31290650067904 1
2.02769602482916 1
1.93626140164016 1
2.2109220723844 1
1.83632544639745 1
2.05527273431596 1
1.97529145090099 1
1.5931719373897 1
2.16471004861937 1
2.62709317323539 0
1.6997394235627 1
2.15839319230688 1
1.59535484143074 1
2.32115944870514 1
1.99905847500333 1
1.64524417755177 1
1.55792693755166 0
2.25945249574368 1
1.99033010743588 1
2.38666612475458 1
2.0574802755564 1
2.20153733058382 1
1.68338809784813 1
1.9397928849664 1
2.0092537980195 1
1.59455247689113 0
2.26544976358063 1
1.57198105065654 1
2.09938533989386 1
2.21461977573796 1
1.69876600867528 1
2.0883340971359 1
2.24857339129635 1
1.80976466432983 1
2.02825786928766 1
1.92117663886642 1
2.33214886794389 1
2.32184705564724 1
2.207673970637 1
1.75122890362734 1
2.35428215522789 1
1.91245879446861 1
1.87082472343746 1
2.31454373114282 1
1.79844134412647 1
1.99219422263977 1
1.98016559548269 1
2.08104850252307 1
2.09255486301339 1
2.32558078346219 1
1.83338567538676 1
2.02513795144196 1
1.8358929747345 1
1.97921404368208 1
2.11083281905692 1
2.2377875668216 1
2.35705643250608 1
2.05875095595069 1
1.86262518756653 1
1.90323039722815 1
2.096780714838 1
2.11423092340474 1
1.35433873347399 0
2.25472484125731 1
2.17500724884707 1
2.18860583246909 1
2.02520267969388 1
1.51171281594178 1
1.5997208157472 0
1.9460069963917 1
1.63637223308537 1
2.35549889511297 0
1.87892815770277 1
1.78304476617184 1
1.88663271436412 1
1.685523009482 1
1.63442405696621 1
1.77054537057504 1
1.83912083902281 1
1.54506240256134 0
1.48170887685037 1
1.68917891776842 1
2.40247192160089 1
2.37253942376622 1
2.05515872075889 1
1.80100115992488 1
1.82069354192648 1
1.85483117217097 1
1.95980877623316 1
2.0739821177097 1
2.42546879448429 0
1.81243394293719 1
2.15387304526579 1
1.92388570945353 1
1.8285297251809 1
1.57211168993436 1
2.35844777963911 0
2.22865779342891 1
2.21781473114317 1
1.94787362272049 1
1.97876013233346 1
1.91886511133524 1
2.16469655697206 1
2.11098484098417 1
2.25846352195695 1
2.05369493925896 1
1.48982353320285 0
1.81938403696311 1
2.34690003283435 1
2.11822046885549 1
1.94622008779794 1
1.97193867562239 1
1.66125621688881 1
1.82541846636706 1
1.90915666735596 1
2.38260305366043 1
1.44829700625646 0
2.00078824609433 1
1.65458279714836 1
2.01428797719993 1
2.11401118476151 1
2.14297729468537 1
2.15317976191937 1
2.12067358309394 1
1.89895716552707 1
1.59273325585022 1
2.02915705853259 1
1.91190481586826 1
2.25159791454545 1
1.93063102410893 1
2.10147967892083 1
2.00386121926198 1
2.09107905827062 1
1.84709719125889 1
1.81819464533145 1
2.13389242521461 1
2.24094675989935 1
1.73212136449556 1
1.94830795520046 1
1.97387943862544 1
1.49104244551193 0
1.92044961938696 1
1.96175115134327 1
2.23074347512254 1
1.88538690017218 1
2.14516495665959 1
2.14618361566333 1
1.70486429177392 1
1.55975408504558 0
2.1291204435046 1
2.09612278209401 1
2.00901007716872 1
1.75183912223189 1
2.23747728511643 1
2.13425111925723 1
2.23586747278024 1
2.17688462956016 1
2.35207760747486 1
1.85594941745309 1
2.1130818424465 1
1.97805858772495 1
2.1438975143195 1
2.06992610109154 1
2.28464958770321 1
2.68534187699374 0
2.04774850827194 1
2.11915505973717 1
1.7783823460117 1
1.6003550446023 1
1.90026332439378 1
1.90117589852099 1
2.32812177638908 0
2.33781627380347 1
2.29707067501575 1
1.24240010359979 0
1.76140545377461 1
2.17529930932044 1
2.11707069681335 1
1.82287943640122 1
1.95295422858055 1
2.53417397116325 0
1.88335230291753 1
1.92488814740274 1
1.58712254398567 1
2.06080135028143 1
2.52184564995918 1
1.7612282176621 1
1.76461429130298 1
2.42629246513016 1
1.96104814708012 1
2.10575254847034 1
2.17647543734168 1
2.10827146304252 1
2.17111232401611 1
1.6788288443398 1
1.62986199996978 1
1.94246177636084 1
1.98388504023907 1
1.90611853792818 1
2.28374532964975 1
2.04275952873283 1
1.81299267568319 1
1.85505265323277 1
1.76170397303751 1
2.06743371937584 1
1.94470079890512 1
2.35646640483203 1
2.38409545757983 1
1.97835945340796 1
1.96046291169631 1
1.47342781456361 0
1.92988122330491 1
1.61015353703154 1
2.13557830931236 1
2.03236403434542 1
2.00542895259927 1
2.19726292200615 1
1.81745093215002 1
1.78691878703589 1
2.35671488934584 1
1.81220792733311 1
1.95331895128315 1
1.66341165775591 1
1.9510952820954 1
1.88440792498415 1
2.3736440485978 1
1.65919446030929 0
1.97199653368762 1
2.10949381687754 1
1.91211129819646 1
1.98377869844465 1
1.8764282898946 1
2.08159358010544 1
2.15506547334721 1
2.64545048724475 0
2.23771851205866 1
2.17818894225423 1
1.5119144677231 0
2.15376279377304 1
1.93661610571339 1
2.10128103126131 1
1.81356828159458 1
1.79050509672117 1
1.93320388077896 1
2.01971407491748 1
2.78643775091744 0
1.77173545927564 1
1.980483780403 1
1.30510705384077 0
1.90030679697056 1
1.91791295364077 1
2.07730585730245 1
2.43579545629309 1
1.93686597318972 1
1.67544855678206 1
2.84687486471211 0
2.29140800734148 1
2.08016721447921 1
2.36209596456776 1
2.12190591674477 1
1.97517290832432 1
2.29246469578904 1
2.00859904814941 1
1.18036591128822 0
1.69487424806411 1
1.91375684707942 1
2.07249140953096 1
2.10063697594999 1
1.91762391848186 1
1.77581784533293 1
2.26778032608364 1
2.21102899769668 1
1.75889904769551 1
1.90738044027454 1
2.13180601796464 1
2.13194703208033 1
1.59941752809114 1
2.04945736403319 1
2.23391300277805 1
1.86891667858626 1
1.97915694592386 1
1.98087078278511 1
2.22687562584564 1
1.92437778825962 1
2.53856039042367 0
2.45278759161674 1
2.01069648092924 1
2.1726178888528 1
2.15902382650812 1
2.13336695550678 1
1.99547253097779 1
2.16807709043212 1
2.13178785396304 1
1.81701897793144 1
1.98381256678107 1
1.24124582386977 0
1.71802996194905 1
1.71819705456989 1
1.91391494269362 1
1.82062366548604 1
1.92060782768158 1
1.81057134443971 1
1.71819572030548 1
2.02921154036347 1
1.90778969634761 1
2.21673512041927 1
1.38867899647333 0
1.95961126545449 1
1.74388744103088 1
1.83300824844441 1
2.48388366502742 1
1.62466341259585 0
2.07458065879673 1
2.05180428794786 1
2.32289680053739 1
2.58505672000152 1
2.22254846479817 1
2.10553170196988 1
2.25309347313429 1
2.01478298641698 1
1.78117523521663 1
2.57082314065323 0
1.99035595474668 1
1.8315649410537 1
1.6391031606477 0
2.02306301546241 1
1.77598726909716 1
1.99040532293962 1
1.95768187731313 1
2.05779578612441 1
2.16194315767863 1
1.75560562324925 1
1.45734701290812 0
2.26540796295805 1
2.08724334245292 1
1.98174871667816 1
1.99330405232909 1
2.02113100074746 1
2.07168340042216 1
2.13432667344737 1
2.08215233223509 1
2.29111421791014 1
1.98121362851932 1
1.85970152546133 1
2.17716068700246 1
1.72663274167557 1
1.827321441459 1
1.75122400212095 1
2.31427346565091 1
1.99878658930201 1
2.00908149030222 1
2.09749571884865 1
1.80128540472992 1
2.45091067206368 0
1.5663780602268 1
1.85052064297469 1
2.31588293412418 1
1.82411521200225 1
2.39678947114918 0
1.63767064140743 1
2.29375136858779 1
1.8681110586079 1
1.91743727727389 1
2.08538915209878 1
2.26071124234818 1
2.16545473233514 1
1.71731167571133 1
2.36543403902092 1
2.30293710233647 0
1.45093127629491 0
1.79083675905443 1
2.02605015984157 1
2.02163690210817 1
1.63233594262021 1
1.72571215497792 1
2.11270242240327 1
2.27968433270245 1
1.88783310902423 1
1.16451534855041 0
1.58958857340376 0
1.66324281019465 0
2.09784976344242 1
2.17912051352226 1
1.77649984808527 1
1.85621102913888 1
2.01586645905754 1
1.82989026561033 1
1.83449406683341 1
2.00973178080136 1
1.8023140232881 1
2.32563988608312 1
2.19348774629289 1
2.26396411352564 1
1.91939186852427 1
1.8349882757445 1
1.67910879822891 1
2.11889638886834 1
2.0445278611432 1
1.50212569646522 0
1.99930170428514 1
2.02085139339369 1
2.2443161915797 1
1.9082101291313 1
2.07806001069843 1
1.84474450721647 1
1.98814870422309 1
1.99905110640239 1
1.95981329204507 1
2.15365857486057 1
1.74798440360653 1
1.86092819490662 1
1.97538252909999 1
1.69871865199859 1
1.87338206847455 1
1.83867843908498 1
2.24994512596868 1
1.78559075003024 1
2.08763923867126 1
2.01041350014293 1
2.22830139518224 1
2.32464040240415 1
2.4156079977535 0
1.96939314009005 1
2.37143544529254 1
1.93153163441053 1
2.14681269334189 1
1.55914690518642 1
1.92956873393632 1
2.07978525057994 1
2.27631021418322 1
2.08618969225266 1
2.58655837874171 0
1.28401963003397 0
1.76219115004064 1
2.01774517316819 1
2.14201768958049 1
2.19394937577883 1
2.0111418525698 1
2.16215596003981 1
1.53749291321136 0
2.24336316601138 1
2.01654065501022 1
1.83142915786282 1
2.03809847447038 1
2.31562180387588 1
1.70207772562648 1
2.23481567605453 1
1.64719872759578 1
2.26046126710847 1
2.28562304853052 1
1.98892059400456 1
1.53735293518649 0
2.09754494281842 1
2.23767418213266 1
2.08489097778594 1
2.1146515674566 1
2.24469837544653 1
2.20960164897825 1
1.74026737744807 1
1.81515250328409 1
1.70131125953266 1
1.93749377279613 1
1.93468798828607 1
1.95186198574012 1
2.49177144045071 0
1.92549415270649 1
2.21691724249716 1
2.08590779406804 1
2.0280536718368 1
1.8774476566429 1
2.13135874737822 1
1.95197998009413 1
2.02375807184238 1
1.79828299302236 1
1.83624031170921 1
2.43728172625488 1
2.22698740463385 1
1.9589225759742 1
1.89606999934115 1
1.56176442593612 0
2.02805437253514 1
1.58976215568372 1
2.31873291896961 1
2.44283193358095 0
2.21744502311492 1
1.99361491560166 1
2.25931408548722 1
1.91530096932821 1
2.37220366398514 1
1.88219050601239 1
2.4060641347293 0
2.21492407923631 1
2.38663124171744 0
1.80171350327636 1
1.76202477175853 1
1.64256015702407 1
1.73370294645475 1
1.86815831115261 1
2.22163018500398 1
2.46202852871858 1
1.78641159125652 1
2.36063681638215 1
1.83487446521714 1
1.74654578549051 1
2.09498204704588 1
2.31523613858544 1
1.96200036089712 1
1.86215315508239 1
2.17102887155673 1
2.54748125090774 0
1.4849249121667 1
1.8151936108336 1
2.00377863413664 1
2.32455967133554 1
2.18226850531633 1
1.85592770385008 1
2.44125197590536 1
1.89106583617057 1
2.40777910313409 1
2.05872846251025 1
1.99928711616008 1
2.16834550501709 1
2.24562326191434 1
2.3860936608592 1
2.01034610222982 1
1.86571262358386 1
2.00197822187337 1
2.25160113083117 1
1.81749279071746 1
1.90153217744132 1
2.08385393954721 1
2.093764503545 1
1.51539838243846 1
2.11909237066655 1
1.7743670202489 1
1.90373941896732 1
2.22462385443116 1
2.03118539549898 1
1.88379994611517 1
1.67365360460372 1
2.06415462010242 1
1.55067007192863 1
1.95784760579188 1
2.04696667632449 1
1.89661008044367 1
2.22215321576904 1
2.90584017383695 0
2.09087548357041 1
1.70671634523403 1
2.30214015258949 1
1.86307632242046 1
2.31212224821984 1
2.15748505814275 1
1.60308816002005 1
2.31586190238979 1
1.83342927293335 1
1.77569302791049 1
2.29478794734908 1
2.34161850553348 1
2.2343144128034 1
2.14316617918691 1
1.90514140160444 1
1.84086779197179 1
2.24262329378779 1
2.15390975368607 1
2.18386593193992 1
1.76814443842476 1
2.1150792769934 1
2.23509261403551 1
2.623494492201 1
1.90698405071301 1
1.87264537738063 1
2.08711661415552 1
1.93404818979706 1
2.12112151662702 1
2.39548256389031 1
2.15725351712582 1
1.81115879990425 1
1.94166217172863 1
2.11081828759101 1
1.64509396979903 1
2.32884731195248 1
2.3948947296514 1
1.71288133625666 1
1.8437819192599 1
1.69342886417106 1
1.75168994139987 1
1.62967777257614 0
2.15134704675725 1
2.2984633639418 1
1.76181357430939 1
1.89985108983537 1
1.95916442649184 1
1.88134149901165 1
1.87067458808776 1
2.4301755258177 1
2.20290634919597 1
1.44338140566456 1
1.77882200464215 1
1.33333001848379 0
2.06361943361096 1
2.14162296363609 1
2.40838848254179 0
2.64060746625334 0
2.10581438509867 1
2.10118433749347 1
2.18165765608335 1
1.42362796531306 1
2.53270375909599 0
2.02291599239603 1
1.47648313914416 1
1.57137354162803 1
2.190767719593 1
1.8597710442221 1
2.33081424637837 1
2.36230392058891 0
2.45043558149321 0
1.99122744696296 1
1.85602984150629 1
1.88384232124711 1
2.02995006706919 1
1.87591669731296 1
1.87375079593789 1
2.00607174594626 1
2.02113245693964 1
2.31292329413078 1
2.07162746305542 1
1.55576349210094 1
2.16145617680995 1
2.33271315727578 1
2.12052856800847 1
2.2916551059215 1
1.92693735902327 1
1.93127566851696 1
2.22499475056478 1
2.14581902589488 1
1.55696263033089 0
1.58389080513822 1
1.94084519352847 1
2.14289780748603 1
2.281485687423 1
2.03865968179119 1
1.78253127496942 1
2.19203770218403 1
2.17558488807206 1
2.11448575972719 1
1.89642205016495 1
1.85501338505422 1
1.93665475804478 1
2.10126207968902 1
1.77326218965517 1
1.8418423183901 1
2.2353749546569 1
2.22369864333392 1
2.07612294472505 1
1.86066937262658 1
2.19040174998821 1
2.26952888490547 1
2.06614688586588 1
2.08026760951928 1
1.58509257615178 1
2.17702598925201 1
2.1732949056312 1
2.02511658050896 1
1.79740302563967 1
2.0118193540955 1
2.12048548228337 1
1.97753822788741 1
2.06492239605033 1
2.10832752461143 1
2.28327928290734 1
2.10534359634352 1
2.14341612174605 1
1.82548741897917 1
1.49811277463086 1
1.55681073900726 1
2.22123016968543 1
1.55813594125594 0
2.15022021869573 1
2.18484767836777 1
1.61582073877083 1
1.88073294964472 1
1.91648154145372 1
1.38695887497384 0
2.06779875340317 1
1.81179806562345 1
1.80545083308351 1
1.75022618061212 1
1.89069555649112 1
2.2253434917869 1
1.95399138236162 1
1.91254612345927 1
2.27190330635186 1
2.08485819178136 1
2.36494009001547 1
2.42915007193848 1
2.14817559032599 1
1.45106109042318 0
1.99786498564695 1
1.97167809562214 1
1.9638053980378 1
2.0394028386801 1
1.93400131954403 1
1.96849185131129 1
1.64868150863167 1
1.81473559651472 1
1.75376930697973 1
1.79877021957497 1
1.65383908848283 1
1.4815016719292 0
2.0770026365524 1
1.45909518065351 1
2.19703777196504 1
2.18330368356916 1
2.36284328501171 1
1.30683801313575 0
2.26485366977755 1
2.39515890609882 1
1.91925978157069 1
1.56507853566415 0
2.14126874397211 1
2.3106016554926 1
2.13650099811913 1
2.04150695932033 1
2.03239385590372 1
1.89657648444708 1
2.70939892841631 0
2.14015354349977 1
2.42320607978439 0
2.40575233813523 1
1.87479684883172 1
2.03075893908639 1
2.19235243670126 1
1.85534091534663 1
1.81440501846189 1
2.14340508644447 1
2.04660311354799 1
2.02753200865121 1
2.33417703392794 1
1.98933597554867 1
2.13117061671474 1
1.90085724140188 1
2.06457995326693 1
1.82356471482923 1
2.6237667424085 0
2.18057242408455 1
1.83171915602696 1
1.43624506155171 0
1.98935665092609 1
1.71723670390554 1
2.09300201344483 1
1.75454373035425 1
1.99500481217599 1
2.20357267191341 1
2.25452149282457 1
2.28040102404802 1
2.01020696503087 1
1.94700724131513 1
1.69024652732051 1
1.87169207725116 1
1.99629381940425 1
1.96977296934637 1
1.82771737831236 1
2.24499378198394 1
1.75422025125345 1
2.15551115141093 1
1.82612627595609 1
1.78199166993742 1
1.87211465258049 1
1.83720700225256 1
2.1422641792691 1
2.54560686830504 0
1.91505293024144 1
2.01027810349076 1
2.26234085135677 1
2.36378243263141 1
2.06554141402497 1
2.29485862975373 1
2.41288555777014 1
1.8603800462272 1
2.07113469546064 1
1.63914947351733 1
1.991937643486 1
2.00806486448115 1
1.97253649595437 1
1.66193757467749 1
1.73892429750772 1
1.82601976175133 1
1.78186760020766 1
1.82599633388199 1
2.23246297882419 1
2.03424392649843 1
2.22001254793615 1
1.45431983270063 1
2.54593685367033 0
2.01885634248572 1
1.79411750366612 1
2.0212929864079 1
1.34073952361192 0
2.03666372860129 1
1.93052547189215 1
1.94172705183358 1
1.78005124022533 1
1.74266619453378 1
1.86739143687177 1
1.80451076126782 1
1.76371908241837 1
1.94948696610812 1
1.86399118319251 1
2.08139532140293 1
1.74600543274714 1
1.7848946090102 1
1.51933970791922 1
2.1159747369711 1
2.01080994386234 1
1.62268600065358 1
1.93275687915791 1
1.9421738599689 1
1.3869345321631 0
1.95791787207485 1
2.31504936887506 1
2.13238389898232 1
2.12906517251868 1
1.97150056555731 1
2.05601917216607 1
1.8048801648507 1
2.252040161477 1
1.62828639383374 1
1.69433263702223 1
2.12863256936323 1
2.28654115489389 1
1.63912441688122 0
2.09031015671918 1
2.14898252821675 1
2.3297254396744 1
1.73677982294018 1
2.38339155326426 0
2.09886734097016 1
1.93890696333618 1
1.91535193498648 1
2.06755096364697 1
1.94194644592045 1
2.31984988721568 1
1.93346299119176 1
2.60616702626581 1
2.17202340911657 1
2.07702750057335 1
2.12245182526166 1
2.09281770616934 1
2.47306674167109 0
1.61587483386033 1
1.80658436273113 1
1.83327104131218 1
2.07794841563079 1
1.59476286252896 1
2.19049558205854 1
2.14159622856976 1
2.64426257917155 0
1.64888920204977 1
2.45709971349395 1
1.66024609803659 1
1.9031106706547 1
1.64633298661264 1
1.99557718080709 1
2.20977786428547 1
2.02688932523634 1
1.7747476415525 1
2.04831588837895 1
1.86087054047158 1
2.03376619748119 1
1.88077171425263 1
1.51633076831173 0
2.09266432068115 1
2.03601940160117 1
1.80881586561138 1
2.22988274864065 1
1.86209109476329 1
1.24584924498793 0
1.92841885573185 1
1.79332075366397 1
2.12500394527982 1
1.58563781241622 1
1.80698192905091 1
2.22506061167367 1
1.99214971442213 1
2.03209108735119 1
2.18140309014689 1
2.04338842067262 1
1.89863722573785 1
1.8436039247473 1
2.26199145370395 1
2.45067819485683 1
1.81662776691117 1
1.69820527310606 1
1.86521844254678 1
1.80215188558352 1
1.89566102350659 1
1.74027623173233 1
1.79315200160568 1
2.00031701322334 1
1.87412820314862 1
2.30982040845381 1
2.17474046366666 1
2.26512642069098 1
1.80906376451887 1
2.19215725290673 1
1.94325149533526 1
2.06555996391408 1
2.39715664522993 1
2.03983679800541 1
2.22065801207492 1
2.23249150529869 1
2.43117740676657 0
2.21009167701784 1
2.01846136931131 1
2.136036776131 1
2.00860991954852 1
1.85349663256225 1
2.17219711418811 1
2.17831038288654 1
1.95166039450539 1
2.64153363392214 0
1.64422860630166 1
2.12824535642817 1
2.33324639854827 1
1.84426527334882 1
2.38855953395295 1
1.79930850879794 1
1.61556598304097 1
1.98564344523104 1
1.87848529358643 1
1.56594418927041 0
2.15319186157616 1
2.10416293610107 1
1.73797213277112 1
2.17067860594204 1
1.77042201857246 1
1.88504812005067 1
2.19107475553724 1
1.68742064282811 1
1.62116620789728 0
1.96184821645158 1
1.76415212345558 1
2.14626031305413 1
2.17074183800458 1
2.16751389841216 1
1.72116735988657 1
1.62403629050148 1
2.08493149710131 1
2.19433361151397 1
1.81420112112157 1
2.5325971700041 0
2.20676872045979 1
1.62859767751446 1
1.60148044301254 1
1.90369336758617 1
1.83237312703645 1
2.28317731928258 1
2.12939355823345 1
1.97091228440761 1
1.79037519796673 1
1.99705390779945 1
2.31331972739407 0
2.13352151226517 1
2.22471638959555 1
1.99977587424389 1
1.74582153599598 1
2.12581957580067 1
2.04164088872074 1
1.893520290455 1
2.08425216979258 1
1.86886605936141 1
1.68200793841613 1
1.99652454895502 1
1.9276285999427 1
1.85447823972795 1
2.37282590960211 1
1.87075844205689 1
1.77721145351268 1
1.82896210956488 1
1.73919673551295 1
1.95750750553877 1
2.14592607460766 1
2.30417865681072 1
2.45788102574349 1
1.903933086522 1
2.13410386482427 1
2.0372796487105 1
1.10296471965928 0
1.90663482805501 1
1.92237247799663 1
1.89220476167755 1
1.92616961042561 1
1.89961658027692 1
1.26747812493792 0
2.03723069098636 1
1.84883190472897 1
1.68089544220458 1
2.23327577234468 1
2.57894662265298 1
2.10853453856938 1
1.42452134385729 0
2.54410956527502 0
2.1574649178191 1
2.01587925612603 1
2.01355852590371 1
1.85242804357903 1
1.84762734175559 1
2.0861806414162 1
2.12696971276051 1
1.72953837470995 1
2.13164439569119 1
1.95719437886124 1
1.97067343305392 1
2.07744775751483 1
2.17070805757079 1
2.17337500531684 1
2.72309506924188 0
1.50766975461616 0
1.94583732963321 1
1.97265744153968 1
1.57785619479294 1
2.41294137145117 0
1.84423363970612 1
2.56259813721656 0
1.87646206962903 1
2.32740506462118 1
2.14000669871277 1
2.32477233872278 1
1.87455731728119 1
2.08436900119535 1
2.3773562363083 1
1.91855241166908 1
1.78592940705761 1
2.0326411496855 1
2.37651087057646 1
2.42063823097184 1
2.21279778089259 1
1.38371698521935 0
1.58059467879914 0
2.11879438984454 1
2.13337770079449 1
2.13439299235055 1
2.14903980829115 1
2.03362453690463 1
1.5571264243609 1
2.419441675519 1
1.99661607950011 1
2.01199651836724 1
1.9609492653507 1
1.84713781646725 1
2.12871499158456 1
2.42890112662272 1
1.89477301781902 1
2.49422592608091 0
2.277313911091 1
2.09529111469485 1
1.91261964531429 1
2.10279468749984 1
1.6276935737613 1
1.34484436856853 0
1.74582672451117 1
1.48305982808741 0
1.95536666422567 1
1.74837355079374 1
2.02702093751547 1
2.13594568150028 1
1.99858963293536 1
1.9491347225798 1
1.91087031592949 1
1.85403840129947 1
1.72574952513013 1
1.85718073341596 1
2.04206248987507 1
1.94564751250889 1
2.06250164668423 1
1.66933404213989 1
2.18923629078708 1
1.68149422596285 1
2.14037875110879 1
2.29084686349468 1
2.27094843604255 1
1.82244244862337 1
2.30044275685195 1
2.04289238515495 1
2.24971735416861 1
2.10050569288869 1
1.9363940685893 1
2.45883716280553 1
1.85796735030732 1
2.18758968194695 1
1.80935585712059 1
1.76113314114831 1
1.71256378367232 1
2.10209594141451 1
2.13446231230654 1
1.63565382292953 1
1.96265235313626 1
1.6775015966884 1
2.22736288675444 1
1.6792358653952 1
2.21374943761942 1
1.84244287476409 1
2.02742714936217 1
2.02630435756986 1
1.91263029651338 1
2.04469491289823 1
1.99481249205352 1
2.08500985089114 1
2.17420932257615 1
1.73691067304925 1
2.09839672790564 1
2.01177127016936 1
2.18906633252294 1
2.2497486607979 1
1.96156936254959 1
2.22912245512575 1
2.19219290431329 1
2.27727238892845 1
1.96282842564329 1
2.03755882673071 1
2.36801608668639 0
1.76610890168357 1
2.29752784744492 1
1.50327835457149 0
1.64944907465704 1
1.97412755142726 1
2.03664761729289 1
1.69558090571974 1
2.24756419905784 1
1.97256944868616 1
1.91938790259717 1
2.02624576463539 1
1.7024691750683 1
1.94472329825698 1
1.94863154635084 1
1.9664366743529 1
1.8123756386825 1
1.81100574400888 1
2.07274819125607 1
2.31512921911815 1
1.45352839720164 0
2.41105268715641 1
2.15704690277799 1
2.11990010164255 1
1.7719930499506 1
1.49208009497345 0
2.52387516485334 0
2.19526797944052 1
2.10422035212566 1
1.77453789842661 1
2.33180415341039 1
1.94503081988904 1
1.79284129704855 1
1.78806679580694 1
2.35210986598491 1
2.37986219949814 0
1.75782555932734 1
1.85282241235261 1
2.21241077925638 1
1.69528287173122 1
2.06265010953239 1
2.3011998924046 1
1.92156875448689 1
2.14904518142955 1
2.41617666483336 1
2.25776229440584 1
2.28832723166762 1
1.72183643630982 1
1.78610667968011 1
1.84664395217293 1
2.07453404728786 1
1.90350787661025 1
1.8512514356876 1
2.01261883319175 1
2.16833766232893 1
2.03743226193701 1
2.0297319695868 1
2.14082748412446 1
1.7940331850272 1
1.98952542694178 1
2.07673089827895 1
2.32767022137956 1
1.82729553631725 1
2.07262560009061 1
2.20975057828113 1
1.86663559817969 1
1.88592163745677 1
2.29616220669131 1
2.57143444727773 1
1.95335591938129 1
1.80397198533969 1
2.28243128176655 1
1.81350809351253 1
2.08960181255256 1
2.01007428096592 1
2.35238124928304 1
1.30633968617806 0
1.46890338566503 0
2.10568290927121 1
1.74555077338557 1
1.94414592347697 1
1.71160610404026 1
2.21578172457179 1
1.73561316373037 1
1.93757309802276 1
2.15150258759809 1
2.25930160796356 1
1.33259093695645 0
1.98893051111321 1
1.89523981606866 1
1.9902102391009 1
2.26932553416248 1
2.00850019369565 1
2.00006300144882 1
1.72220403170949 1
2.31924986604665 1
1.84310968894125 1
1.92961136888803 1
2.16479237293212 1
2.04376437895627 1
2.07599840152273 1
1.98066062237326 1
2.14922360012796 1
1.69145922566799 1
2.53590994763099 0
1.96936051413362 1
2.17839001288899 1
2.28729823029124 1
2.34137071596645 1
1.9908676567589 1
1.98241744944554 1
1.94253856615664 1
1.5689864811656 0
2.37419747393348 0
2.28504230628673 0
1.72236588868048 1
2.20171569917456 1
2.24872700202341 1
2.23956506182313 1
1.80379345913439 1
1.8296747740476 1
2.43498975173615 1
2.37721809048368 1
2.06868092490324 1
1.77145018860442 1
1.86504423925575 1
1.67073478987447 1
2.016178354617 1
1.98473170475733 1
2.56925531370954 1
2.2153160576778 1
1.98630799908505 1
1.95748206545159 1
2.18799575405446 1
1.86700280150227 1
1.68817772001671 1
1.95477733389004 1
1.74983514869779 1
2.16791032771862 1
1.8713281688785 1
1.58467743182311 1
1.92803730117158 1
2.02675003666425 1
1.99545562944426 1
1.77364713505944 1
1.90331398706374 1
1.40059179703362 0
1.75678693966133 1
1.97010103284458 1
2.11374492366096 1
1.6798220970513 1
1.79219714965648 1
2.49832198896859 1
1.8920874900471 1
1.88623578152131 1
2.04525833209187 1
2.06843061211172 1
2.36074161906343 0
2.02314127117984 1
2.07567309848853 1
1.7800451144978 1
2.21989446816279 1
2.21357321178894 1
2.2378264587479 1
1.95356940570171 1
1.67918062682537 1
1.64800197734808 1
1.84116674650862 1
1.94422532050121 1
1.99593502701688 1
2.2800497259602 1
1.92513582284434 1
2.05699637741273 1
1.50205632654502 0
1.74955679020687 1
1.97957234506168 1
1.95677655337063 1
2.25933759263872 1
2.0799254742964 1
2.37948188981736 1
2.66720356030578 0
2.1712501705474 1
2.26740549351502 1
1.76252466175359 1
1.78549568038265 1
2.26800514603528 1
1.68240226926595 1
2.48523265096812 1
1.74728576041602 1
1.94936721279785 1
1.63096404816334 1
1.89342116150882 1
2.22257570155918 1
1.92539883981736 1
2.25304865404589 1
1.79526191418318 1
2.00005832362152 1
1.8044535283987 1
2.44095069282319 1
2.42350998377227 1
2.24004314680109 1
1.99296572191306 1
1.69578778155974 1
1.7598534651227 1
1.82225604800729 1
1.92242919896441 1
1.50224829733593 1
1.96748113345334 1
2.20945850725169 1
1.72206639850247 1
2.06319672132323 1
2.05799799618214 1
1.97698980533278 1
2.25413448813809 1
1.62232030493788 1
2.36166296841732 1
2.17367959591425 1
2.31070522612267 1
2.1386224017012 1
1.61335164649307 0
2.33869583132084 1
2.08188637123734 1
1.87904043095419 1
2.17327978131615 1
2.04238139681732 1
2.81384137270412 0
1.94886200005307 1
1.76718481190534 1
2.13113670232704 1
1.61838808032539 0
1.63980550510584 1
1.89994127289914 1
2.12431571423896 1
2.07505417379025 1
1.78587170162065 1
2.31093650278433 0
2.25364059552235 1
1.57289304261616 1
2.40090665011592 1
2.27889474333511 1
1.94489052810602 1
1.84958505746143 1
1.96213597111784 1
1.8529400356805 1
2.27532582414618 1
1.94817660611364 1
2.01023530886236 1
1.59857958394702 1
2.09000670472365 1
2.32744792825903 1
2.1415316839762 1
2.1702229940801 1
2.25187274463507 1
1.84227644520694 1
1.55935221611771 0
2.30932561540629 1
2.13751156183501 1
1.73126493997393 1
2.03324511713258 1
1.93886606323488 1
2.09178977638584 1
1.78112535737337 1
1.70370778521137 1
1.99854186243745 1
1.85389053460431 1
2.45653171698554 0
1.78552008089129 1
2.05939110586804 1
2.11183031211797 1
2.06232093857595 1
1.63223059705508 0
1.98307361335394 1
1.89729862807359 1
1.75518739676943 1
1.8798137571712 1
1.39999321797886 0
2.05559464603254 1
1.71470355608328 1
1.56258353762445 1
2.16277425416524 1
1.62854900221976 1
1.98540753148923 1
2.10200470904872 1
2.46475645589478 1
1.70827552573226 1
2.01201096582621 1
2.12060992051078 1
1.72500764345108 1
2.18733153358346 1
2.1440416771525 1
2.13300462745859 1
2.47064268580369 0
1.45833748349553 0
1.80563692207492 1
1.88161696311059 1
2.15657491816152 1
2.30891390261348 1
2.15245227838283 1
1.84715476303035 1
1.89118242307414 1
1.81463063876631 1
2.01825461915486 1
1.89844410406068 1
1.90687576140897 1
1.64149767097596 1
1.77367422393393 1
2.18058176481643 1
1.87474537374984 1
2.20424987956841 1
2.04669609025612 1
1.38999835298247 1
2.40827544632652 1
2.1853342726332 1
1.64203383273586 1
1.31354703797738 0
1.67689480931085 1
1.98951631093257 1
2.12705124288264 1
2.14274250705173 1
2.12229682283092 1
1.67247738213005 1
2.31414234415525 1
1.69960355437512 1
1.75489038956531 1
2.2081773171178 1
1.99190074069096 1
1.6478855821106 1
1.94830574656277 1
2.26189112118892 1
1.89860770265192 1
1.53964659650887 1
1.49890301267514 0
1.93487242114481 1
2.19896047311359 1
1.69040285085101 1
2.57329429534667 0
2.48200863075481 1
1.77159413691994 1
2.31737752904645 1
2.19938311476274 1
2.26446915122167 1
1.92117190977192 1
1.91936280148777 1
2.01695399830068 1
2.07278533582014 1
1.53823488209673 0
2.16845549786267 1
1.78645230093358 1
1.97602799753858 1
1.92616505189991 1
2.13038863455864 1
2.01912926311556 1
2.18446491451549 1
1.41316328772125 0
2.35244516763505 1
1.74985451434491 1
2.18535085621977 1
1.91107592717133 1
2.06637964017224 1
1.71050467816992 1
2.07210198553405 1
1.90917379625731 1
1.99034343382921 1
2.07928429443426 1
2.10315155341504 1
1.98849731061604 1
2.05111836169919 1
2.01198174250352 1
2.06290180614969 1
2.11961814543067 1
1.92301819953355 1
1.65458256327949 0
1.98585783172433 1
1.85532200449951 1
2.07623632264514 1
2.09313673651758 1
1.86309693150829 1
2.40834537197228 1
1.87946353394695 1
1.89409170562419 1
1.58991424494215 1
1.85393878253529 1
1.86141380926489 1
1.56832788547084 1
2.07353399496253 1
2.30113958703287 1
2.02696451872693 1
1.67534596152727 1
1.9877961430116 1
2.27454846047058 1
2.09141593872585 1
1.99034255541495 1
2.2548695654253 1
2.25793473370624 1
2.59956227068057 0
2.49387647962474 1
1.91940202184112 1
1.82267842357102 1
1.97505648698559 1
1.90868886845766 1
2.18378652467114 1
2.07727841862275 1
2.34601626174693 1
1.95240234452753 1
2.22084995030247 1
2.20639050066937 1
1.68726527391039 1
2.27666199082153 1
1.53649532334877 0
2.0608542532668 1
2.28639698338892 1
1.88691101846584 1
1.95008238028172 1
1.91798599496969 1
2.36498194247019 1
1.92732625371926 1
2.10354462683852 1
2.26557096818242 1
1.56188976508443 1
2.28123026290376 1
2.33865136592256 1
2.42099863161773 0
2.31263612878716 1
1.62537890921781 1
2.08385167684501 1
2.00833579417228 1
2.08088940142249 1
1.73682283501278 1
2.09595685311314 1
1.71390716844167 1
2.18834212514952 1
2.15354984914419 1
1.64790633653161 1
2.10298128447746 1
2.2169874189009 1
1.70477004976341 1
2.11760205034475 1
1.86588908313527 1
1.47343779026005 1
1.83469715486671 1
1.81576213270148 1
1.95116454473676 1
1.63108686353879 1
2.20870231938881 1
1.79805584304342 1
1.96018126045755 1
2.28159197265172 1
2.12638269861781 1
1.99114490532267 1
2.33345114124884 1
1.79805106547594 1
1.70034392986375 1
1.11287334826132 0
1.76054555143306 1
1.68320369107584 1
1.8272996670445 1
2.12080798016662 1
2.47503694240986 0
1.97683471165856 1
1.73946205753497 1
2.01911864618397 1
1.99759411552705 1
1.60791785919559 1
1.62294784092376 1
2.27275402963342 1
1.96735770819619 1
1.9327412820248 1
1.86990859286281 1
2.08810503423435 1
2.20445919861577 1
2.02479914641944 1
1.58975990989177 1
1.83573078519004 1
1.99237851552533 1
2.07395551795539 1
2.43947352475083 1
1.95510590516199 1
1.71303059666026 1
1.83777448526523 1
1.76032996833808 1
2.10178148371696 1
1.49084245673836 1
2.055234589821 1
1.83674919277478 1
1.74697401255482 1
2.54734456182198 1
2.20311036699396 1
1.97949982025012 1
2.35039101252073 1
1.56413943627682 1
2.23771731713405 1
2.11114810591377 1
1.95721700834278 1
2.02799022688044 1
2.27137282962359 1
1.80792279668491 1
1.84378306326906 1
2.24783469385327 1
2.39124412029246 1
2.14807197230188 1
2.36160141932214 1
2.34718018395861 1
1.90586937018367 1
2.07198422243055 1
2.12556253364117 1
2.14515355028633 1
2.02793463279769 1
2.5000272650331 1
2.00142247260803 1
1.91180689070764 1
1.83749456733448 1
1.79587524296922 1
1.41040859257504 1
2.10195367649824 1
1.95808709399617 1
1.89469239390268 1
2.15460696130493 1
1.98331354497684 1
1.96088938846674 1
1.98820338276375 1
2.0326987165017 1
1.85006136066181 1
2.132878610979 1
2.08081883685803 1
1.79947609164565 1
2.37452503797533 1
1.74955117710116 1
1.99925662682227 1
1.70524968507679 1
1.54883955921413 1
1.7352487879137 1
1.86214738581856 1
2.01312164329854 1
1.86475431372713 1
2.29697751281854 1
2.3062123983136 1
1.99447281667025 1
2.18358580186578 1
2.31837983570294 1
2.24959443567054 1
2.05459965219707 1
2.1077932085633 1
1.64926274832946 1
1.93863653165727 1
2.25537574943605 1
2.10697900150889 1
1.97019126857291 1
1.78772181107652 1
2.21695417979266 1
2.4169726790654 0
2.08043212018086 1
2.08275534074911 1
2.23207181343066 1
1.79631571972496 1
2.03018632673423 1
1.91120476594818 1
2.42127501122053 1
2.10229508342744 1
2.04229396588217 1
1.63813126624914 1
1.82197780654943 1
2.1227800607368 1
1.74888680696483 1
1.73760220675801 1
1.96968374946646 1
2.64895048292246 0
1.86154282332721 1
1.66507734270933 1
1.33646372311455 0
1.93078018482706 1
2.03928165171867 1
2.25765272438138 1
2.11941137432112 1
2.21286843611272 1
2.21569271972363 1
2.11005314435572 1
1.88009358571855 1
1.97809554673137 1
2.45534850169198 0
2.21966220795812 1
1.64347226917734 0
1.9676312658515 1
2.2425480686029 1
2.09546398796831 1
2.19471202721434 1
1.8810489085853 1
2.1336219359759 1
1.52609716506972 0
2.01527426032209 1
1.49904526700767 1
1.93471908185336 1
1.83323574251318 1
2.04143991595312 1
1.88118586425973 1
1.75544488944985 1
2.17030269587697 1
2.03770920622471 1
1.67096472877256 0
2.54270307123919 0
1.99170447018638 1
1.72537381752258 1
1.98408883190277 1
1.96281121382966 1
2.01246937331917 1
1.81568020274805 1
2.35281232970255 1
2.20676136063098 1
2.02827883123848 1
2.06071334509182 1
1.97172521679223 1
1.46461858017347 1
2.2807487118415 1
1.88879848754405 1
1.52732492300704 0
1.47815222750132 0
2.04988381492527 1
1.96391795547751 1
1.95754044151783 1
1.7138869686383 1
1.38878628751856 0
1.46657210142094 0
1.80924905033903 1
1.68801191405809 1
1.96184851005956 1
2.62783295511101 1
1.98900369870196 1
2.08441220103931 1
2.63011906467943 0
1.90298216807796 1
1.76669780206967 1
1.99926656148797 1
1.73450458661223 1
2.57444182907322 0
2.38582678467752 1
2.35943099657042 1
1.98567569426853 1
2.20846853796071 1
1.60386724304213 1
1.92182930513797 1
2.00833829863108 1
2.27021795875101 1
2.01292735183375 1
2.06983455658808 1
1.99418503761036 1
2.03781035310169 1
1.88204922602563 1
2.14527016023886 1
1.97705824188257 1
1.78237387656495 1
2.14372260133868 1
2.28327903620654 1
1.81551970266815 1
2.20075038443021 1
1.88045875578073 1
1.78566455116598 1
1.8506899231761 1
1.54012945697465 1
2.23994425817259 1
1.81129487034505 1
1.72101309489402 1
2.19888359350786 1
2.30578790072038 1
1.536797161073 1
2.20560655013688 1
2.33511004719417 0
1.63712862623146 1
2.0169515378967 1
2.33788206989749 1
2.32270786582164 1
2.20335608636671 1
2.06789841236555 1
1.67358706227293 1
1.75437725997299 1
2.21899358337093 1
1.62914468377924 1
1.53731296775102 0
1.94780329460769 1
2.44097532227853 1
1.70482384066069 1
1.69717109742964 1
2.3588619104374 1
1.8711637807855 1
1.85767662298232 1
1.70188953461112 1
1.89278309817968 1
1.80753135091135 1
2.01084548215779 1
1.9129422847326 1
1.73031259610609 1
2.06396463702989 1
1.99183935567934 1
1.99423878097513 1
1.71928437156122 1
1.77609024845151 1
2.47191861141373 1
1.58436087011029 1
2.23594012239336 1
2.08121851146711 1
1.63981400419406 1
1.76403992144448 1
1.66697904342277 1
2.55646321946951 0
1.8637364557459 1
2.29915690903952 1
1.88339142522643 1
1.9824615209474 1
2.00185978078006 1
1.72579309777142 1
1.56743696140233 0
1.72534187392721 1
1.94370134086931 1
2.09592449457374 1
1.57617956901212 1
1.66235247569301 1
1.87852421616363 1
1.67769813387599 1
1.62729626921396 1
2.02277277093384 1
1.9555194937662 1
1.88924276933041 1
2.18996267869956 1
2.25008939752958 1
2.04736926366598 1
1.98036339959147 1
1.84121483539427 1
2.17560954349769 1
1.77894667015239 1
2.28165612008395 1
2.04160351737592 1
2.2443079028956 1
2.11180365161463 1
1.8100549964041 1
2.16049208850748 1
2.10924058598797 1
2.00483501797562 1
2.08820344046059 1
1.51769371135303 0
1.90173352450004 1
2.47106115529243 0
2.16844655084209 1
2.29045744240095 1
1.47100925994838 0
2.43442223963409 0
1.99592959962252 1
2.03584784574332 1
2.05898614631271 1
2.13844694425363 1
1.86835503227635 1
1.81229147551587 1
2.20553707111777 1
1.98461922323728 1
2.12239035239922 1
2.1540575474878 1
1.89941804882205 1
2.67008740769375 0
1.76464246286314 1
1.56680939306609 1
2.26549762532182 1
2.03305974347276 1
1.62034754766061 1
2.24231032098322 1
1.97769950734898 1
2.14070004231133 1
1.68676228999771 1
2.37516530942713 1
2.21356192756071 1
2.50748698989319 0
1.70565527447368 1
1.68134986697929 1
2.18831350197314 1
2.93493412023003 0
2.13592840891983 1
2.38200864796999 0
1.57872827358749 0
1.78524063892682 1
2.43674547815312 1
2.4153341147806 0
2.1993763867041 1
1.99352620101238 1
2.1447297608436 1
2.01836518086531 1
1.69619136824166 1
1.47226972749893 0
1.99734906574889 1
1.90442688019977 1
1.74837205263887 1
2.12832669046915 1
2.2525982669237 1
2.25277955608185 1
2.28522743034815 0
2.02744574090637 1
2.08173711516267 1
1.75659765261545 1
1.84447841264294 1
1.79073444171753 1
1.60140625021184 0
1.9066075740673 1
2.04716833031126 1
2.12800552497738 1
1.75394395973827 1
2.34590650072057 1
1.75960598623175 1
1.92723385432265 1
2.34483458541425 1
2.14635998087217 1
2.08463319588867 1
1.86253782986737 1
1.95341577318207 1
2.11297048222944 1
1.93533063782138 1
1.50981146129565 0
1.93575087110453 1
1.95559710654812 1
1.8523108889451 1
1.7926357944627 1
2.03054481008941 1
2.06751905372192 1
1.52941676319161 1
1.89869620591426 1
1.56438983563595 0
1.8974036139525 1
2.44571036387733 0
2.2813297623655 1
1.8837026543101 1
1.53898752710345 1
1.97648657810008 1
2.08354672020717 1
1.98622318902591 1
2.18367726720346 1
2.01794549456917 1
1.84574583997482 1
2.21838898732788 1
2.0537226735098 1
1.9504455242292 1
2.0079324173447 1
2.03818074167017 1
1.95965659086502 1
2.29017467300173 1
1.85313262959911 1
2.57529908089822 0
2.14224909187238 1
2.53966025640868 0
2.11391960979526 1
1.72999237278381 1
1.61427817537774 1
1.83991723246496 1
1.65076726843053 0
1.48137149964674 0
1.88595119051881 1
2.1874552849442 1
2.12038387657609 1
1.95247479448073 1
1.87342424648593 1
2.18611083732656 1
2.25388447056884 1
2.19595516235224 1
2.08642396031836 1
1.68104846717757 1
2.03014955199304 1
1.50115526043804 1
2.2109383587845 1
1.50635691979047 0
2.41715659179842 1
2.21469017606884 1
1.45844145743097 1
1.98555271756001 1
1.91376336209075 1
2.23226788356557 1
1.5582495844658 0
2.11991053633598 1
2.05932584200498 1
2.142570863709 1
2.17600936688169 1
1.86287950156812 1
1.95441266964469 1
1.72200859512322 1
2.03612204807856 1
2.03080795267267 1
1.93007851986559 1
1.88038271536352 1
1.36103573613732 0
1.63949184996702 1
1.97693933663573 1
2.00179663466715 1
1.49074971616935 0
2.12040919210834 1
1.84503294308925 1
2.02118049237041 1
1.80931501505363 1
2.31139549357732 1
1.96201821255979 1
2.31356985375179 1
1.98512878200437 1
2.27550286658971 1
2.01970792772935 1
2.26758901036486 1
1.72975060381845 1
1.71095609677908 1
1.91646490005283 1
2.09368750131645 1
1.91084419308081 1
2.35469722513558 1
1.7528875471521 1
1.98656060810972 1
1.98619597337488 1
2.19775477061951 1
1.86780738837238 1
1.94358483105933 1
1.75986361758213 1
2.07017279273203 1
1.76569201063115 1
1.77521090324172 1
2.12407639686146 1
1.83154730371874 1
1.58246952778775 0
1.69553101410541 1
1.86446924454476 1
2.23816743146672 1
2.37202597056784 1
2.40385536214041 1
1.87804578848848 1
1.49271095764734 1
1.75304793602265 1
2.14202913142094 1
2.06987048235293 1
2.09667448706167 1
1.99847897130479 1
1.57585639750362 1
1.86257390171937 1
1.94743733200529 1
2.09177825461223 1
2.0476397936773 1
1.91965085754342 1
2.0855526719101 1
1.88075728083173 1
1.97954568709514 1
2.21710843869136 1
2.26718670545646 1
1.87566431084566 1
1.75932375150671 1
1.93276415163794 1
2.02687683019745 1
2.09336435026773 1
1.31772348546719 0
2.22243080677096 1
2.42695243386149 1
2.11867850655234 1
1.71907920697331 1
2.45008077102611 0
2.06066417697732 1
2.14943161018603 1
1.89026554481728 1
2.0507034365674 1
1.92794410054996 1
2.1769494112895 1
2.30454276259802 1
1.699024831379 1
1.99708840799681 1
2.18513597185759 1
1.97510500030315 1
2.32409613661584 1
2.36313178587975 1
1.56487455098463 1
1.95485062338243 1
1.80109996614311 1
2.09913248042628 1
1.78980749343186 1
1.89572050306779 1
2.00396451367121 1
1.89098177643555 1
1.44246274295923 0
2.28722049021997 1
1.97383158353695 1
2.23017567422212 1
1.61470216245615 0
2.39433516207949 1
1.99612361518163 1
1.95391759531661 1
1.74116037389949 1
1.87552475658532 1
2.23401802285849 1
2.05670069404194 1
2.1531797385418 1
1.85179085251481 1
1.8526137346499 1
1.95847308889218 1
1.51556003865296 0
1.70956589745157 1
2.2480429032094 1
2.21339146307284 1
1.93300312636851 1
1.83744026780716 1
1.94768766897247 1
1.99566354137426 1
1.84348994309435 1
2.29911445786111 1
1.93816057027978 1
2.28756547039657 1
1.82157150001208 1
1.69119380376643 1
2.09409548011105 1
1.68317012324195 1
2.47045292818895 1
1.85160232504376 1
2.00837198398958 1
2.03278915684516 1
2.41232120443746 0
1.84341514098074 1
1.81822879755141 1
2.11100380195033 1
2.10764668039124 1
2.17482893659303 1
1.66779109106671 1
2.2873507561494 1
2.43859824470206 1
2.21453969194718 1
1.96155556825757 1
1.75999340783843 1
2.19391328430245 1
2.64241131225744 0
1.95447952007253 1
1.90935446408499 1
2.37313958254802 1
1.82240945676797 1
2.12037872080468 1
2.21598828564809 1
2.13452948996087 1
1.94219023757683 1
1.95712119877091 1
1.45706637989071 1
1.80145199962556 1
2.17417285133805 1
1.81287272550106 1
1.77977198122808 1
2.22326297535813 1
2.32201797412063 1
1.99779018639401 1
1.97166491990182 1
1.9694434189495 1
2.18745914614605 1
2.25235569588541 1
2.02323254925605 1
2.2309475382264 1
1.92170545479593 1
1.35082207340071 0
2.00690415235787 1
1.85414034465304 1
2.30242152081645 1
1.67876017841178 1
2.10615594341194 1
2.1120218144221 1
2.20607770339283 1
2.26494851144148 1
1.39591316793565 1
2.33190168369849 1
2.07300109658625 1
2.01791869360374 1
1.71448276322313 1
1.90140201019303 1
2.06869396060142 1
2.15904736670284 1
2.12420895087371 1
2.10441841587427 1
2.25581431159254 1
2.07215320922082 1
1.6614278739416 0
1.71844255320002 1
2.72352293803398 0
1.75195619020732 1
1.81261633293869 1
2.10082237381018 1
2.17792688416208 1
1.88155485558033 1
1.73828320591625 1
1.81243922784013 1
2.36512656960099 1
2.18308626180517 1
2.60845008093991 0
2.21852972621251 1
2.13106330485678 1
2.15690845838158 1
1.78450025510277 1
2.05502368820457 1
2.16389801292024 1
2.3470773144657 1
2.12449959017979 1
2.18034569771287 1
2.27614898067703 1
2.09307465432476 1
1.82999295062824 1
2.03824263826037 1
2.060966728278 1
2.0686348492137 1
1.76903021188691 1
2.01837525821505 1
1.96429213643535 1
2.33753877378238 1
1.55359501330608 1
2.0107764462154 1
1.92460718445542 1
2.54890745507464 1
2.03254696225365 1
2.12941918683595 1
1.58966982394017 0
2.46596741057786 0
1.82836354571189 1
2.03277130218618 1
1.94512616223297 1
1.7804526704678 1
1.88582612233096 1
2.13991179781977 1
2.15408555875921 1
1.53612242788051 0
1.74991898059133 1
2.124447746924 1
2.01394201989518 1
1.98095855684619 1
1.96765482795939 1
1.62527754694675 1
1.99212563812203 1
1.93967085586123 1
1.5988622945505 1
1.68751700518308 1
1.82708020849358 1
1.40812561209619 0
2.06119702374028 1
1.83691887791442 1
2.14514292062645 1
2.09291109745872 1
1.7541356605545 1
2.04490437762403 1
2.24151381571664 1
2.31020173601788 1
1.52285375330415 0
2.07990494627528 1
2.0904359006693 1
2.177520232309 1
2.17912832439065 1
1.85887137606308 1
1.92897263328187 1
2.30566396284384 1
2.17333962979095 1
2.13873271184383 1
2.14480086471737 1
2.05504211389155 1
1.83071714010671 1
1.92405682058789 1
2.16791506084755 1
1.78962660405896 1
1.61150055491966 1
1.56807107613668 1
2.36462529284913 1
1.70865527081335 1
1.17120908556704 0
1.89576142261931 1
2.25538563873239 1
1.82911608857473 1
1.63676905538374 1
1.72689602955188 1
1.73340643749494 1
2.17762833585976 1
2.12236518505216 1
2.10892273222152 1
1.55103218209229 1
1.80095683047223 1
2.08567605396587 1
2.1099326181322 1
2.15683469252738 1
2.23993087361476 1
2.02789709438567 1
1.8774198375695 1
1.89283009991674 1
2.06144954440178 1
2.33463861996083 0
2.16879737453881 1
1.92804525680226 1
1.82161990827796 1
1.86181000423909 1
2.02852361851212 1
2.48893546963424 0
2.08746754537173 1
1.79515198354716 1
1.35375273209689 0
2.05939819428613 1
1.99350454253161 1
1.97776136920442 1
1.83921178371778 1
1.77859961654877 1
2.10991554676735 1
2.0839003041846 1
1.48064440521699 0
2.53270980627792 1
2.03530724609555 1
2.0356414335021 1
1.86829779012426 1
1.62860125811308 1
2.40626083340983 1
1.59917276258009 1
2.06648039367857 1
1.73651810585947 1
1.97420798826093 1
1.99211982751945 1
1.87811765693436 1
1.94192605125662 1
2.22009583064434 1
1.88688342853295 1
2.01772560176923 1
2.11173616748233 1
1.54017237279875 1
2.16619476317681 1
1.75572023843815 1
2.24657869582737 1
1.7551413668241 1
1.61565951345851 0
2.0874550877809 1
1.95903806222383 1
2.21915978680874 1
1.8929032595372 1
1.93696972274853 1
1.78844842368134 1
2.30730841809842 1
2.18840379698053 1
1.96277687693623 1
2.27669053543275 1
2.30606573614798 1
1.92923475770224 1
2.54913286915575 0
1.95724700630853 1
2.12849700772693 1
1.97693805027994 1
2.27257983144007 1
2.04577293785515 1
1.77628931170397 1
2.15693452488295 1
1.78616943984458 1
1.4875499630626 1
1.91528825730267 1
1.97915029782043 1
2.21744677300532 1
2.26643626386733 1
1.79340189715946 1
2.20786741945073 1
2.47589426059187 1
2.07808955702904 1
2.07196122328735 1
2.27618811196901 1
1.75501554249358 1
2.00688823209326 1
1.84192462495182 1
1.5207751730018 1
2.00957931595277 1
2.48150908287461 0
2.18575039305277 1
2.18667927628609 1
2.08308758216804 1
2.35580467134968 0
2.16999521995308 1
2.1747901839819 1
1.79946369459972 1
2.26799138918107 1
1.89918818260359 1
2.14921161017363 1
1.75969423681979 1
2.31452008698412 1
2.01789312943953 1
1.59602038786728 1
2.53128207386643 0
2.19216469888565 1
1.71980708124069 1
2.01382910631292 1
2.15549903369817 1
1.89992975548995 1
1.87990054167274 1
1.98463813712255 1
2.14922242560685 1
1.92933354541452 1
2.14674241890635 1
1.65939392307284 1
2.03762433350805 1
2.19875024749748 1
2.16354125494037 1
1.6463334188574 1
1.9577725179242 1
2.01800377040043 1
2.16613722150199 1
1.65361003303312 1
1.77809869651466 1
1.91329100928703 1
2.0683696700448 1
1.57483326173091 1
1.73400255912882 1
2.17005962751179 1
1.85929523618226 1
2.13971574441325 1
2.31480902193496 1
1.86459049803094 1
1.99577620845629 1
1.90594943644732 1
1.9764499487897 1
1.65856749204872 1
1.96788542990949 1
1.75271866821331 1
1.77638824921187 1
1.51768547214284 0
2.2084296504277 1
2.21077576273904 1
1.90261049549897 1
1.90509397174302 1
1.80865632317936 1
2.01523367524542 1
1.27827108238381 0
2.04446288199446 1
1.84793184547046 1
1.20101199138119 0
2.31784915084168 1
2.67079179667526 1
1.98170930209553 1
2.36109666095449 1
1.82364528399202 1
1.81782007484371 1
1.35733912912878 0
1.83609249548113 1
2.40698503012027 0
1.69550889716823 1
2.05391993117653 1
2.06811080916127 1
1.7329578631496 1
1.84259297619247 1
1.72775638651669 1
1.99293534392462 1
2.26099681759857 1
1.84687340833494 1
2.3567007570629 0
1.96592035425218 1
1.9730545444914 1
2.25439587480288 1
1.80578351847365 1
1.96271602975091 1
1.9350095315018 1
2.28116716162539 1
1.86061748517111 1
1.80639134812625 1
2.45078374128294 1
2.10856345527796 1
2.00731036160803 1
2.27931653179404 1
2.03295610436127 1
2.12284285814527 1
1.47854259427997 0
1.65835667994091 1
2.12167745356638 1
2.24829925329287 1
2.15987102495917 1
2.18075582987602 1
2.09272821692128 1
1.90909949622279 1
2.14152789077917 1
1.89260532345841 1
1.68254511511931 1
2.16477919878169 1
2.04382752560915 1
1.9070157936037 1
1.73000597439094 1
1.94781859783478 1
2.02801499436405 1
1.88688818639441 1
2.08872453783859 1
2.08752389946366 1
2.27423347169738 1
2.33410494894981 1
1.88504770503924 1
1.99350109325102 1
2.48373375597383 0
2.09427507779939 1
2.31884963449601 1
1.64906419333739 1
2.14775873526931 1
2.26838230470038 1
1.39278646319035 0
2.00676763012214 1
1.85961938759633 1
2.07726685246983 1
1.88340026162353 1
2.15073066909703 1
1.7155660357538 0
1.71130554821701 1
1.97487248775005 1
2.03848496016926 1
1.87989341823782 1
2.05304810250155 1
2.4757638704023 1
2.23303240515787 1
2.07504310580189 1
1.65703083022033 0
1.52440167963595 1
1.66717107237404 0
2.2204157455977 1
2.41250111869841 1
2.24199627132527 1
2.20739782030434 1
2.14383355027409 1
2.00879208478557 1
2.24190096190602 1
1.96703250885009 1
2.29768440262686 1
1.44444062035698 1
1.81054017867196 1
2.15136159121417 1
1.91087378073627 1
1.83166354332345 1
1.59764773343496 0
1.591279251972 1
2.29794160193937 1
2.32098421989822 1
1.95584061108218 1
2.55752203772047 0
1.9810330360842 1
1.95385895153022 1
2.00104357271369 1
1.91231784885107 1
2.26616458881795 1
2.72335703259105 0
1.71124691474921 1
1.74860599283395 1
2.0828033566762 1
2.07670253380548 1
2.20345949926324 1
1.5643164680402 0
2.53031251696287 0
2.13218510814412 1
2.26955081611122 1
2.05592017905725 1
2.08702989411468 1
2.34000306668672 0
1.8279160618699 1
2.13125505007412 1
1.62865184733177 0
2.15367015763964 1
2.48873480553342 1
2.09732901746631 1
1.598776374734 1
1.99999793101196 1
2.1423531363279 1
2.19940044753428 1
2.42367151685064 1
2.00824655248374 1
2.02977480197529 1
1.51669523957197 1
1.939221241069 1
2.27419202764309 1
1.98305549496112 1
1.69879996892428 1
1.81537923856777 1
2.40248280207879 0
2.14594041525296 1
1.69560444249185 1
2.24396324809748 1
1.76344784305761 1
1.5239266662256 0
1.74923673437628 1
2.12668995231451 1
1.6199305386924 1
2.11986274501865 1
2.20592753274226 1
1.68515559634829 1
2.01175788675088 1
2.26544053574145 1
2.17855306985018 1
2.13353886522393 1
2.34303194410286 1
2.02883781005237 1
2.50456473631505 0
1.49537655392343 1
2.27255873825632 1
1.46762313770266 0
1.94828476032845 1
2.20141655740102 1
2.18671186994886 1
2.02308459814 1
1.86175014980123 1
2.39739058082663 1
2.16546472569767 1
1.54413102497344 1
1.93706599050647 1
1.89974579314674 1
1.96365791593544 1
2.33729492996451 1
1.90873142962162 1
1.38426458220256 0
1.76380891576645 1
2.21585398290567 1
2.10815514246748 1
1.46993881966089 0
1.91982517369978 1
1.84484470353166 1
1.82549837638177 1
2.61241136398777 0
2.18408939789096 1
1.67919511233802 1
2.30958935640734 1
1.52663264228563 0
2.58977775836095 0
1.85586620843933 1
2.02687056674548 1
2.33981405743932 1
1.90907512229216 1
2.2960082043719 1
1.92395033281132 1
1.62930653462076 0
1.87320338893385 1
2.23227516730943 1
1.98320277932907 1
2.20827648223445 1
1.98967663839847 1
1.9022335793495 1
2.0143101048688 1
1.8897165085337 1
2.33872257780323 1
2.2728836375521 1
1.79234264894308 1
2.05318113466408 1
1.75874121971362 1
2.00814532278048 1
2.33580863357492 1
1.85491882604869 1
1.28472657797251 0
1.47592430468317 0
1.65736737861256 1
1.82346589153627 1
2.18831432386165 1
2.06015636182504 1
2.14949399800667 1
1.90368128521637 1
1.76431019325945 1
1.82933165990896 1
2.01908959013171 1
2.12498780207916 1
2.05750753918804 1
1.84480040368275 1
1.95309481147214 1
2.23073384720508 1
2.03757542692685 1
2.56436120451765 0
1.73645911891441 1
2.10431761392344 1
1.41003079665163 0
2.10699077252892 1
1.81556789338455 1
1.90509817658102 1
2.06542364021574 1
1.81022408628796 1
1.63633589385292 0
1.91987854816446 1
1.64195292185882 0
1.89401665297723 1
2.27330043147838 1
1.98917447172364 1
1.65925208430064 1
2.12863767919438 1
2.16952697163269 1
1.9284234415546 1
1.64165587503582 1
1.72880719483981 1
2.08416958732617 1
2.33498590802502 1
1.46956886619976 0
1.98313145761649 1
1.90297842167707 1
2.13386041872685 1
2.12491433334704 1
1.78450478747592 1
2.35875224786924 1
2.04799437392069 1
2.1320028216689 1
2.37056733421544 1
1.71454764771771 1
1.92191232834984 1
1.80736583319033 1
1.95958589954396 1
1.65391399442612 0
2.60242093341295 0
2.34690805618959 1
1.92014621932047 1
1.89361964681595 1
2.22521207783905 1
2.13779736027625 1
2.02017948685249 1
2.02756412538184 1
1.89849950087877 1
2.26931258147856 1
2.0616466039225 1
2.46597863495769 0
2.38083267585643 0
1.81761956949825 1
2.52252374617871 1
2.14773848092285 1
1.77354099795632 1
1.94030851153396 1
2.14312402295604 1
1.84883873286089 1
1.81654970627687 1
1.94869221101588 1
1.86713330962425 1
2.15769294721528 1
1.66040170647805 1
1.83436670824657 1
1.7034122061163 1
2.05213964483054 1
2.04478163095707 1
1.93428689888296 1
1.78407617438387 1
1.52186143821673 0
2.03053501294456 1
1.65782504201076 1
1.95446788355176 1
1.49546403190914 0
1.93727062385847 1
2.36315558685444 1
1.84558526999984 1
2.23057021710828 1
2.53533945198447 0
1.94191397956313 1
1.92684724041855 1
1.91920020849274 1
1.96574838218701 1
1.88236326975958 1
2.33406720954153 1
2.28524488215557 1
1.74395073419785 1
2.09659716084653 1
2.14690626438135 1
2.15259082531844 1
1.23513204253736 0
1.77990317437247 1
1.84835267871095 1
1.75010870981005 1
2.1724147831863 1
2.29158607516522 1
2.32719521739233 1
1.44991703009427 0
1.82213689533504 1
1.84510154689998 1
2.38981963879697 0
2.20635379179827 1
2.07804479848055 1
2.13401954840874 1
1.78440545561288 1
2.02853619179334 1
2.17965045719884 1
1.81626955911323 1
1.67795014329603 1
2.3112848906397 1
2.16161617521655 1
2.12969120256765 1
2.21388058404397 1
2.35503749233845 1
1.89243639736769 1
2.25638953064415 1
2.04425766794555 1
2.02241573697746 1
1.94158829544166 1
1.97722148792241 1
2.2009370785574 1
1.8836109120044 1
2.0843675993207 1
1.87598378261022 1
1.66180134984573 1
2.08844684233936 1
1.90951006374072 1
1.64028464508733 1
2.2351989693775 1
1.69442446302592 1
2.10344039601328 1
2.05160474485307 1
2.00589108970788 1
1.99705446279657 1
2.32208855064173 0
1.77805448969405 1
1.900774245622 1
1.77507279676448 1
1.89412971235917 1
2.36673547889837 1
1.92539498670738 1
1.88562764951203 1
2.10864604449679 1
2.20727154044343 1
2.30575518012754 1
2.56172524294141 0
1.93847518739937 1
2.45636950646833 0
1.99914103923381 1
1.77829435217109 1
2.13166352698031 1
2.15730163246523 1
1.9415726262906 1
2.15408033465304 1
2.32204029617289 1
1.75677323889832 1
2.27982809754522 1
2.08418311761446 1
1.6579479977353 1
2.05086191641941 1
1.61204096376233 1
1.76492705470995 1
1.77410599283405 1
1.97540406077743 1
1.88480532720396 1
2.44283152948024 0
2.22802269836129 1
1.87654094495261 1
2.05545421252569 1
1.86423797438871 1
2.03335234438407 1
2.49162011254746 1
2.00428517748935 1
2.06705209383008 1
2.12364556130612 1
2.2363252311591 1
2.22418891084633 1
2.28618772820063 1
2.13410487413207 1
2.10806103765453 1
1.65738844039829 1
2.14495298850862 1
1.93639656395843 1
1.74495092894051 1
1.58541482273474 1
2.06553617155574 1
2.08658827504675 1
1.67364178948968 1
2.22586849472727 1
1.94495483047315 1
1.95695149259299 1
1.97331329390163 1
1.59526249073714 0
1.8040638858646 1
2.02667133728029 1
2.29757739830418 1
1.7758903988688 1
1.69771102740494 1
2.23538782409976 1
1.93953225930738 1
1.98991160576574 1
2.20915791728046 1
1.93125333944423 1
2.04859145657008 1
2.17402461960807 1
1.60656254446745 1
1.81096356839416 1
1.78206511849898 1
1.71296851245881 1
2.0322932543254 1
1.95419333935445 1
1.96184359252905 1
2.04136601430866 1
2.16458618896103 1
1.8970266159985 1
2.46709743753719 0
2.06876816841896 1
1.9808708561008 1
1.64614234003081 1
2.17948252523075 1
2.09596911976202 1
2.09156693182128 1
1.75679523068594 1
2.04760251299651 1
1.75669461947245 1
1.75802402621015 1
2.07776381578302 1
2.06397579423928 1
1.90536434336428 1
1.74366527349119 1
1.59392176393729 0
2.47186364173339 0
2.09500589243466 1
1.85938134803468 1
1.70239319419421 1
2.22267898995182 1
1.82714588436122 1
2.2336135826868 1
1.84136953402377 1
2.24374756015398 1
2.11591349586843 1
1.92023058207241 1
2.20009514131858 1
2.58976253800248 0
2.34810486715045 1
2.04270308522954 1
2.27973939049692 1
2.29056742223149 1
1.71769928767723 1
1.88052128896765 1
1.62273698433135 1
1.86217034478771 1
1.99931686116753 1
1.7099350524368 1
1.90926074447576 1
1.94816195070895 1
2.21467569311343 1
2.00838858853964 1
2.00273696777595 1
2.4243376723674 0
2.36181098973252 1
2.41830246692333 1
2.06382485964334 1
2.31790253624531 1
2.11513335987931 1
2.19730373822755 1
1.9706168739697 1
2.04565568307438 1
1.77727479775533 1
2.42624345927592 0
2.17029860652328 1
2.16204543153282 1
1.8244445178841 1
2.41149848306486 1
2.10877414135397 1
1.95375814073705 1
2.23102655956845 1
1.997806600584 1
1.85155458238663 1
1.95108633715367 1
2.17221179357577 1
2.16980004535958 1
1.92074853116726 1
2.41024918654653 1
2.02485304357212 1
1.91467205031367 1
2.50503440569623 1
1.50737969622855 0
2.30532494098377 1
2.09564995298019 1
1.68672299132295 1
1.75502844769258 1
1.99394614511531 1
1.93585819603506 1
2.11969802147525 1
1.86608682175699 1
2.37375253464226 1
2.2506913061444 1
1.9099666110509 1
1.63979745361578 1
2.29942719213086 1
1.957444858909 1
2.42561599947376 1
2.08565006401584 1
2.0570700376533 1
2.23061616733291 1
1.61108193104438 0
2.63607013471026 0
1.72887982832352 1
1.5508052354769 0
2.3294847599762 1
1.94334513136493 1
1.87132811883522 1
2.07764186493902 1
2.28739812975529 1
2.1273619963704 1
2.33333378097282 0
2.27618850947046 1
2.25892239353716 1
2.36380042273811 1
1.81053781737715 1
2.59615997877018 1
2.1755895876848 1
2.15699079320591 1
2.24633207407264 1
2.10852848951533 1
1.87926997502283 1
2.32429941437016 0
1.61693186099766 0
1.79949543752065 1
1.87055568340866 1
1.93730822472992 1
1.83143102723057 1
2.11523903244323 1
1.94632280864683 1
1.75986218131983 1
1.59366764823982 0
1.41330126000073 1
1.89953021635453 1
2.12900942894811 1
1.6915298205506 1
2.04840980888097 1
1.89464249680942 1
1.47431652911453 1
2.40364118037429 1
1.55935657115356 1
2.79894867046871 0
1.81428180705297 1
2.61782079769944 1
1.48884368244849 0
2.30912351763738 1
2.3244143674299 1
2.02891922738032 1
2.39734867606449 0
2.1098238761625 1
1.68099526842496 1
1.97673420472036 1
2.31350377983275 1
2.06883498257928 1
1.97527794161794 1
2.02962187940366 1
1.871556548881 1
1.97777989758108 1
2.30421639021781 1
1.66698026604658 0
1.64279208118552 1
2.16706446532441 1
2.10580012884343 1
2.12011042685689 1
2.08883064709286 1
2.15013940369674 1
2.14348432586083 1
1.60763786568116 1
2.2426268547301 1
1.89979785115504 1
1.83619625599059 1
2.89790879585467 0
1.55319567435362 0
2.02451903586733 1
2.28608006523429 1
2.02291769580454 1
2.20912019258016 1
1.40677515335567 0
1.69694968720035 1
2.44361139754083 1
2.23159091712233 1
1.77004985031423 1
2.1078219712003 1
2.3516730029544 1
2.16421007304026 1
1.54118149136252 0
2.24107360865742 1
2.03557318232558 1
2.15439267008525 1
1.41453853983486 1
2.01491592960457 1
2.41091546516936 1
1.66186265057559 1
1.98938464520989 1
2.35932475072816 1
2.36546671259152 1
2.34057132754235 1
2.21997051285875 1
2.07617222194998 1
1.90840830626734 1
1.73347979126165 1
2.31242990498907 1
2.07211063631916 1
2.01698771119576 1
1.82041653520691 1
1.86037975698792 1
1.78378298247292 1
2.02177138477812 1
1.94737587940779 1
1.75035361856706 1
1.89955442795645 1
2.24707570867314 1
2.54207017682592 1
1.96282162379532 1
2.32786766622486 1
2.40713294481377 1
2.42300978637863 1
1.78575182604027 1
1.89635149315859 1
1.91369753921097 1
1.74123433588246 1
1.91733521792614 1
2.37826015243529 1
1.87611498179837 1
1.6410698116725 0
1.87090873581793 1
1.98536240269671 1
2.05770679389421 1
2.34634107284746 1
1.39113059478532 0
2.19484282897779 1
2.2820668462645 1
1.91640716496132 1
2.07308976087696 1
1.59921738519696 1
1.7650620549397 1
2.10537512154427 1
2.28982918537791 1
2.02356907870552 1
1.92413513941888 1
1.79416126710829 1
2.0051726448946 1
1.89552086713235 1
2.00163838954899 1
2.3356118907602 1
2.22860650192457 1
1.90036271487027 1
2.02911975094519 1
1.77832357052432 1
1.75032341423144 1
1.92843378974461 1
2.49598831582106 1
2.14857222866369 1
1.95013627202517 1
2.19417950947446 1
2.11657272623997 1
2.15067952041652 1
2.10236694589175 1
2.06773169829123 1
1.45249938334202 0
1.69065958137861 1
1.97314586481572 1
1.87177301041856 1
2.53382222004734 1
1.94408898905399 1
2.11402284561078 1
2.04550938511766 1
1.86628165079388 1
1.52318843220568 1
2.13833550806623 1
2.66688732177811 1
1.84749142016889 1
1.44680505174838 1
2.00657667271853 1
1.98421479852519 1
1.96804602672623 1
1.74159211790583 1
2.38102822546189 1
1.88799116204032 1
1.58135290190995 1
1.60148772920316 0
1.83093036374322 1
1.44589106996695 0
1.75567866715668 1
1.73695842392674 1
2.25227215242694 1
2.18625622363352 1
2.20535556585949 1
1.72990167655755 1
2.33879989024418 1
1.94117387180793 1
2.09893154692052 1
2.03062892768655 1
1.70318640779804 1
2.04497571203667 1
1.80533919214219 1
2.42446449433229 1
1.93725412859 1
1.88761886658965 1
1.90439319387071 1
1.92686140830873 1
2.15618870852703 1
1.85489297775768 1
1.7090512508647 1
2.15229350144438 1
1.89869834483722 1
1.75222885389389 1
2.01484817427409 1
1.96453917728677 1
2.10004382444158 1
1.86285077194132 1
1.98961926657376 1
2.14125754398024 1
1.97445571107402 1
2.15622582410134 1
2.06885781658437 1
1.53292864702858 1
2.05959765981554 1
1.96061635038545 1
1.97514214925853 1
2.22018216821335 1
1.57035838577064 1
1.99693026448756 1
2.19758304382 1
2.05787014411474 1
2.23240179500168 1
1.95954078243739 1
1.78300682334061 1
1.82093919791373 1
1.46922559269264 1
1.72141521990798 1
1.88452642860738 1
1.83184340281344 1
1.93782593908203 1
1.94820131514248 1
2.18273731891818 1
1.77786852174987 1
1.77486161137409 1
1.66884445837877 1
2.10539403264065 1
2.26797272250291 1
1.72745653314696 1
2.12988798523765 1
1.84969541553444 1
2.02101158813538 1
2.16853425260075 1
1.60582944139112 1
1.95079162095322 1
2.12745860125394 1
2.39661885646441 0
1.92043169336782 1
2.52616122349607 0
1.46924520041409 1
1.72921146890738 1
2.01615190342525 1
1.96295406453766 1
2.0479506342048 1
2.20003971404345 1
2.24980557596994 1
1.75020481983298 1
1.62807878829095 1
1.72137148692612 1
2.03754115761559 1
2.3907109098469 1
2.08403137950865 1
1.70218806729451 1
2.20430830296065 1
2.0818051545561 1
1.90727998884048 1
2.21845366800664 1
1.68645061718593 0
2.0932502411696 1
2.04171442356552 1
2.4715607685573 0
1.7585755448641 1
2.8536853741646 0
1.99758481328303 1
1.8515632749173 1
2.44379499729183 1
1.95309957417326 1
2.26621245882735 1
1.84107452397102 1
1.48310833923731 1
2.13880611020754 1
2.33791640404452 1
1.92529561640668 1
1.99712416924606 1
1.94110191244298 1
1.88260689010571 1
2.26210868865623 1
2.41880191380109 0
1.81920791205284 1
2.37217131824815 1
1.95717432156444 1
1.73669766998483 1
1.61475792545239 1
2.16052038589527 1
2.22327939167253 1
2.37910380621695 0
1.99957628340303 1
1.81717677329436 1
2.31096356444205 1
1.94181250530057 1
1.36110810406956 0
1.73577960232575 1
1.85154870410595 1
1.87640226725507 1
1.86659532349618 1
1.86395222308332 1
1.96091325465373 1
2.18597886666957 1
1.93021475740884 1
1.84348905977811 1
1.77609910435541 1
2.09943910958562 1
1.90413322500436 1
1.83469307457604 1
1.89469880137799 1
2.30240571213966 1
2.135430257948 1
2.05673585936646 1
1.09424544385367 0
1.47450907196074 0
2.15918424296432 1
2.17929322035821 1
2.18477283620791 1
1.90715731060771 1
1.71217327798247 1
1.79038086412692 1
1.86856763073348 1
2.66021395753542 1
2.20119252426333 1
2.24644861858499 1
2.08275635835565 1
1.73874325730848 1
1.8636083487922 1
1.88545566882206 1
1.93593365674794 1
2.1271681701242 1
1.75538120013577 1
2.41604346434809 0
2.31219816632892 1
2.2584975723552 1
2.3004278008121 1
1.96803146165784 1
1.94906800625084 1
1.95597986561518 1
2.08303124467907 1
1.80102837283814 1
2.28226403166837 0
2.08544074508099 1
1.6215544798422 1
2.16791375501464 1
2.42370412612676 0
2.12628465564391 1
2.25380529920515 1
1.62353524658428 1
2.34732293928282 1
2.25843402691419 1
2.00111542700505 1
1.89980599109945 1
2.00343962737643 1
2.21496834368326 1
2.3180881958451 1
2.16368785568924 1
2.29961062824557 1
2.39589007428 1
2.19700020448186 1
2.48303155849267 0
2.17301081802592 1
1.60127349628897 1
2.55524782975862 0
1.74623427488306 1
2.44462264665754 1
2.05764104953735 1
2.21546311416277 1
2.18064954247658 1
1.83157679750914 1
1.79549410134222 1
1.9578359147192 1
2.02731675673699 1
1.85859745363947 1
2.19172806371296 1
2.30225393367527 1
1.88314355175271 1
1.80547869461692 1
1.70015756920839 1
2.27716154795473 0
1.87058664120465 1
2.17040208440773 1
2.089601426635 1
1.97121445288173 1
1.831715053943 1
2.36547988376994 0
2.18217234844122 1
2.22954138390109 1
2.24261791114299 1
2.20130867110369 1
2.11757953572753 1
1.75614434010355 1
2.08606605521344 1
1.75606914265555 1
2.21874729698995 1
2.03177583464876 1
2.19884042989926 1
1.67638814352572 1
2.28926348951072 1
1.63428701093158 1
2.14181894332669 1
2.05922457545206 1
1.81115387000087 1
2.25019291996885 1
1.74361386866607 1
1.89296313716379 1
1.98689958278229 1
2.28224459226185 1
2.16688445720583 1
1.7641558416832 1
2.473240536793 1
1.73769998814955 1
1.91964206043711 1
1.66094984509857 1
1.7217868208718 1
1.88342006475197 1
1.65796728271594 1
2.45244037271385 1
2.07229512887567 1
2.19391634864978 1
2.02041346904222 1
2.05886696920555 1
2.27500144145971 1
1.97453961312818 1
2.05436298448349 1
2.08821577818183 1
2.33033478792355 1
1.59613299911576 1
2.18824675568307 1
1.94413581495324 1
1.78770291920517 1
1.76868853151615 1
2.45312519580165 0
2.31904110954966 1
1.89792061559888 1
1.67717979195629 1
1.91334656428773 1
2.3262763459503 1
1.86969491327333 1
1.8161559975923 1
1.67769351904318 1
1.73773596365293 1
1.8827965257168 1
2.09910392884251 1
1.96950278293874 1
2.03930910522923 1
1.56056965675089 0
1.93509711135376 1
1.91667254243229 1
2.29235440343004 1
2.03462017306814 1
2.43389021323842 0
1.96442311200461 1
2.29776879509621 1
2.12147746672913 1
2.06103718211983 1
1.75893466691973 1
1.94102718628176 1
2.03700228243363 1
2.41302326329637 1
1.71507746951339 1
2.17701897368885 1
2.24830743245031 1
2.0423120758944 1
1.95822477469851 1
2.27010164376668 1
1.99340010408344 1
2.03110187511368 1
2.47075021593032 0
2.32486444911246 1
1.93084631901169 1
2.46606056563805 0
1.43133664837116 0
2.30078909481844 1
1.70813093463896 1
2.37296163927083 1
2.12408274401049 1
1.67601252040547 1
1.75308237047509 1
1.9097499379252 1
2.13797834927349 1
2.24157262293956 1
2.14228049227905 1
1.83480176402247 1
1.79179975099458 1
2.12758553335791 1
2.00403629664434 1
2.01046928989105 1
2.03705931525355 1
1.79210788004443 1
2.25557152062636 1
1.97956551924362 1
1.98803096150491 1
2.05761465698112 1
1.75994827112142 1
2.33118150918249 1
2.03632044876246 1
2.35227627046959 1
2.42045508460805 0
1.93466630516888 1
2.04128138825985 1
2.05807725115221 1
1.56873192555016 0
1.81431141598254 1
1.73619773829956 1
1.82330914977444 1
2.10700694478912 1
1.81700216412063 1
2.25950214178881 1
2.33895922331886 1
1.79168447643117 1
2.05406795412252 1
2.22961220979204 1
1.85904353718534 1
2.24083371222337 1
2.09354120649637 1
1.97410883650025 1
2.02484506837 1
1.33028368065461 0
1.81986089405369 1
1.89125700365661 1
2.01469420928018 1
2.46116007644757 1
1.84130291160464 1
1.49185153947728 0
2.52204910172862 1
2.26865880712719 1
1.41165190396446 1
2.02314959640938 1
1.92360434087217 1
2.80657887077069 0
1.95922030010747 1
2.38284956045552 1
2.01619056072574 1
2.43842043460018 0
1.73256237808726 1
1.8467734458476 1
1.66134186696196 1
1.79628869174805 1
1.78861063956195 1
1.90265835762907 1
2.28279262175815 1
1.98727530449007 1
1.70237141654454 1
2.09005519796087 1
1.5615352760219 0
2.12898428781389 1
1.75135466534264 1
1.84738749120745 1
2.46030865646227 1
1.49071617113495 0
1.74452984614615 1
1.50026783196324 1
2.0788142272141 1
1.94128117749466 1
2.01992483729237 1
1.84543646463427 1
2.15420933988346 1
2.8860353382139 0
1.85424899363601 1
2.30068316330105 1
2.36150135102494 0
2.76698607629148 0
1.87660183564428 1
1.84962855328493 1
1.8772776596357 1
2.23397688575379 1
2.13452834583529 1
2.05766674082599 1
1.86500436574697 1
2.01198622305622 1
2.08668749062222 1
2.05726050663421 1
1.49339265968321 1
2.11728337155572 1
1.64113438410607 1
1.94111791740994 1
2.07232266003355 1
1.99610303189714 1
1.79311243319181 1
2.08290679792791 1
1.68358465463668 1
1.57234866775357 1
2.30730147872477 1
2.15823602484269 1
1.67445120706362 1
1.77263182649987 1
1.54801421894831 0
2.03339130934672 1
2.10795281947891 1
1.24391181741762 0
1.8843977570873 1
1.94787281897923 1
1.99661722878118 1
2.29692861154947 1
2.48372801076216 1
2.30751122166492 1
1.74183476625417 1
2.09346152282861 1
2.38731572242244 1
1.79335929563023 1
2.28169324801832 1
1.94058403816544 1
1.68074060790279 1
1.94453655994596 1
2.01117462578548 1
2.07619760354268 1
1.98085085123129 1
1.99464267572484 1
1.7608905975405 1
2.06924819444896 1
1.65894450430653 1
2.14805170763277 1
1.88764075399866 1
2.13702858421264 1
2.00064521849705 1
1.99910920597363 1
2.24335413191227 1
2.40882115274505 1
2.03628527158149 1
2.07835317322671 1
2.15032406127909 1
1.63318207027755 1
2.29841974090936 1
2.31626194489736 1
1.83896451662235 1
1.68775945074092 1
2.37884190097925 1
2.70114728169916 0
2.1023542000033 1
2.23395289416834 1
1.83482909346138 1
2.04039058368325 1
1.73308096791752 1
1.76836645007022 1
2.09905479464272 1
1.6079318563895 0
2.39523385104522 1
2.13678919294883 1
2.10585998994633 1
2.25195710267022 1
2.0691022212743 1
2.07746118314559 1
2.17087130725938 1
2.12418256030739 1
2.20777268071849 1
1.98099541712462 1
1.66537642567404 1
2.09919075027094 1
1.57058385615998 1
1.98348283213879 1
1.8921313358205 1
1.92456273514412 1
1.90030407659209 1
2.39155049508718 1
2.5982285790071 0
2.26645303044974 1
2.37506946447636 1
2.01408883327035 1
2.17968235494951 1
2.20967526395275 1
1.94908939044551 1
2.02475164273623 1
2.39058966334049 1
2.09016276356482 1
1.79887537164052 1
2.18115806878917 1
1.69986308086028 0
2.01746964434516 1
2.22144953134049 1
2.21343685214894 1
2.11968995793413 1
2.23828631122492 1
1.63839787233374 1
1.9788105740568 1
2.19137084744151 1
2.07522203842509 1
1.80820115074828 1
1.94559178779569 1
2.23378267371654 1
1.3553847252801 0
2.34424534868955 1
1.69814392568352 1
2.13492881591918 1
2.14176575399711 1
1.89558252161696 1
2.16222446261531 1
2.06462273883627 1
2.25281404421677 1
2.2275355046589 1
2.09187200529159 1
2.22045256316918 1
1.93485056152989 1
2.0183998947713 1
1.85210061442121 1
2.58829806763939 0
2.26214506941149 1
1.59099642137543 1
2.58676883791067 0
2.07415683419959 1
1.81056833064242 1
1.56741521598344 1
2.36108728105299 1
1.56979576209476 1
1.65263242141207 1
1.76735441766833 1
1.96368045974587 1
2.20923363225938 1
1.90080003189075 1
1.55156945302461 0
1.9494947471213 1
2.32767671838894 1
1.99920944722348 1
2.0232411858741 1
1.90855481177133 1
2.3216216530451 1
1.74007321800957 1
2.22192780407231 1
2.11194498808731 1
2.24915186319468 1
1.7128619213802 0
2.21888313133713 1
2.28389940929918 1
1.9021337201707 1
1.87358811299058 1
1.96823998545911 1
1.42922518599853 0
1.76746488662348 1
2.05511171373846 1
1.98926647893281 1
1.97141015411966 1
1.8044747910078 1
2.74972145474083 1
1.63440692942413 1
2.38396886355352 1
1.86884278881281 1
1.66277561055092 1
1.56564444630372 1
1.56118102345066 0
1.94835782738207 1
2.28443699885884 1
1.97039688032256 1
1.90037069039945 1
2.00411527921178 1
1.80566851405003 1
2.15836699944489 1
1.98668919522365 1
1.79743520868956 1
2.26944440860757 1
2.04288051885226 1
2.20722349367121 1
2.00490011673626 1
1.72532284055136 1
2.19099872064997 1
2.29852227476414 1
2.16672446764102 1
1.93560124910176 1
1.65421012187018 1
1.49296713781353 1
1.94779096696883 1
2.00628854964325 1
2.39900504142184 1
1.74965771263011 1
1.62887427242566 0
1.65397537566325 1
1.58670804362087 1
2.10719848657905 1
2.20023310022767 1
2.35899011447692 1
1.7095231756527 1
2.13509621162706 1
2.03694528972141 1
2.03164359978264 1
2.12683738337533 1
2.11645677350162 1
1.93317356512666 1
1.67963991791268 1
2.26920050818158 1
2.2713101511007 1
1.84850505521087 1
1.97982837930787 1
2.15123206581293 1
1.62858850707433 1
2.19930191564221 1
1.884987503775 1
1.75521467255638 1
2.24681298060571 1
1.84362552909497 1
1.81622571806088 1
2.19012741332528 1
1.80806747181844 1
2.13572300246991 1
2.32713830353425 1
1.8944631516871 1
2.03709343960529 1
2.05745333956668 1
1.82954648360427 1
1.88110061460841 1
2.10736160032293 1
1.88528157348495 1
1.99880821293353 1
1.60212662066236 1
1.94354618302548 1
1.59387611637638 1
1.90589472587665 1
1.80552430370629 1
1.97590735705631 1
1.79642160053585 1
1.76000037999103 1
1.80543650737797 1
1.78069196458371 1
2.01463250930607 1
1.96450197431858 1
2.32784131206839 1
2.27736602859194 1
1.62491086656594 1
2.21311613487538 1
1.85536293567347 1
2.27465592796471 1
1.31720272749079 0
2.31012991505547 1
1.9434546482957 1
2.26598755916323 1
2.17601503950698 1
1.87036795773828 1
1.94705583146987 1
1.14855468792272 0
1.79950342000393 1
2.11536196828286 1
2.11743204140065 1
1.82034912889313 1
2.12649936534421 1
1.76827212704721 1
2.16000203977302 1
2.28306390258357 1
1.54939822292253 1
1.75177425916113 1
1.97199143942339 1
1.93791739560754 1
2.12348045072216 1
1.74234953261215 1
1.97526296755424 1
2.07704048708738 1
1.32340214805493 1
2.55873351946079 0
2.11472884587387 1
1.69205777403925 1
1.46327511024808 0
1.93029136868945 1
2.12457251312286 1
2.29822956056085 1
2.20702770302099 1
2.7559155703393 0
1.57050228160048 0
2.13713355675903 1
2.24316796822874 1
2.62180329787569 0
1.83854189437342 1
1.98445453947751 1
1.71508222775234 1
2.35928070816198 0
1.95370858988946 1
1.96754149925088 1
2.13053077784949 1
2.13856042343715 1
1.78329472428478 1
2.17009006813706 1
1.88937496335756 1
1.96727012514428 1
1.99462877462793 1
2.2214121611573 1
2.02250176840156 1
2.17280608810258 1
1.65113350713589 1
1.45284282392317 1
2.14603707704807 1
2.4435668184836 1
1.88310605817478 1
2.09263732124884 1
1.58084732639211 1
1.96714062813305 1
2.21449761400881 1
1.47849869091568 1
2.08387620893944 1
1.72340075335241 1
1.83579233568842 1
1.79537821100507 1
1.9785277956689 1
1.53415521498233 0
2.11363426935354 1
1.90750154853564 1
1.94374731221138 1
2.57179693812494 0
1.9867711195969 1
2.25108084622826 1
2.35946179798764 1
1.75662451307846 1
2.01235554276015 1
1.9083371415149 1
2.22486734530159 1
2.49590161998033 0
2.1118212200827 1
1.90473290487102 1
2.05475060933807 1
2.0596961554949 1
2.49483337643153 0
2.22004457142681 1
1.66691089925459 0
1.69868215384787 1
1.91098318170017 1
1.92430535515967 1
2.39024900734845 1
1.98116669505507 1
1.70602699884885 1
2.04014880600343 1
2.27877300905652 1
1.88581360090695 1
1.93701180658784 1
1.96602096463228 1
2.10004416638951 1
1.65649285381106 1
2.20610754508799 1
2.06208211855527 1
2.06124046782064 1
1.60512480734317 1
1.83451080401751 1
2.08770900346444 1
1.88790266237793 1
1.89153216418669 1
1.5276898680696 0
2.25055393268848 1
1.98040655307229 1
1.89765924320647 1
2.05016736582077 1
1.57360725208358 1
2.10617207578562 1
2.30958617861586 1
2.06398904401058 1
2.26018142086318 1
2.12068996239109 1
2.29100293845224 1
1.87965169893422 1
1.73839546241578 1
1.87687596039236 1
2.15390863851965 1
1.86493168277195 1
2.15896433219634 1
2.0608216115343 1
2.31908732585112 1
2.07561206435856 1
2.17554134652297 1
2.28347185631418 1
2.27121000822649 1
2.2499606335342 1
2.37341846790089 1
2.1420507234289 1
1.94366252228334 1
1.90246691720661 1
2.10508843107274 1
1.52624351028231 0
1.9276714634297 1
2.09861138762789 1
1.94911890851877 1
2.04692097587551 1
1.60137666977539 1
1.84033284248794 1
2.09731160652995 1
2.1941140394551 1
1.77527251894384 1
2.13970442853448 1
1.78876954054757 1
2.09248728736821 1
1.8321836551919 1
1.91139893770186 1
2.10079307445325 1
1.6466497878589 1
1.70500755609641 1
1.66757379882123 1
1.88963655216935 1
2.13812416186433 1
1.92961336553183 1
1.8247053208313 1
2.16572950731537 1
2.30929743366669 1
1.51980534640108 1
1.89950072602187 1
1.48556362350716 1
1.70884368648867 1
1.96228732417496 1
2.21147652094185 1
2.25140028984769 1
1.82339913213553 1
1.52441932126796 1
2.12410203871544 1
1.97767961407158 1
2.43505151514633 0
2.11998864272321 1
2.01760212577101 1
2.04547374914121 1
2.14228022617581 1
1.78232212470903 1
2.03038435038469 1
2.29097990125801 0
1.63246719377195 0
1.74714896432642 1
2.01699039777229 1
1.81559347290893 1
1.90124830853311 1
1.96687187590239 1
2.14113612316059 1
1.78200433307059 1
1.85515621382976 1
1.61981571992419 0
2.28133497629103 1
1.89879467606562 1
2.1643023105856 1
2.20589313023397 1
1.67025066223012 1
1.36734049059806 0
2.38280210279971 1
1.65136049658993 1
2.17002011204661 1
1.82439269712354 1
2.00967320190675 1
2.01220238659531 1
2.10122463784889 1
2.61334397848821 0
2.20071808356398 1
1.69639195514235 1
1.81380057125585 1
1.56892429093604 1
2.30505864641214 1
2.07053853313495 1
1.64965058275562 0
2.27967023444752 1
1.83998433378313 1
2.22492392610752 1
1.6928990630662 1
1.65076350045899 1
2.3716291123532 1
2.07129494726104 1
2.01206900574489 1
2.74276917777253 0
2.12659372032799 1
1.76959200398716 1
2.08600319262338 1
2.05097261445133 1
2.10578062945602 1
2.28853369081946 0
2.26602249570311 1
1.89577342328697 1
1.77717665133599 1
1.74430367050605 1
2.34160768857035 1
2.26113371996284 1
2.41685408739241 1
1.60074953980173 1
2.20316598073906 1
2.22442934387458 1
1.85129960553367 1
1.85455289515389 1
1.76344522545541 1
1.91964572126262 1
1.55993611950673 1
1.88344251951249 1
1.60806333337611 0
1.6794868937968 1
1.98240631445435 1
1.86634267420033 1
2.09103508240437 1
2.05737500659798 1
2.51911422732431 1
2.14424788598111 1
1.79878389816307 1
2.34451292177218 1
1.26259519966355 0
1.57250493603735 1
1.94258846271754 1
1.39651121381206 0
2.55104607069072 0
1.97560459878911 1
2.03697351486556 1
1.77072545192165 1
2.23817721591697 1
2.24924787990907 1
2.26361558096146 1
2.12878942769278 1
2.27843453904392 1
1.88964379589052 1
1.64847859602349 1
2.03082140783453 1
1.92476275877125 1
1.54933303658649 1
2.05989869581213 1
2.19193186356799 1
2.04635465298543 1
2.22584693330044 1
1.76689529410027 1
1.75033152777184 1
2.1775786134203 1
2.11576556281696 1
1.87579890046154 1
2.32218113826479 1
1.87748728531609 1
2.07565297129815 1
1.92999168509424 1
2.37569566672474 1
2.12257101002055 1
2.08777555165145 1
2.07769010098578 1
2.15817427236028 1
2.50382227803829 0
1.91018182469603 1
1.86430592862266 1
1.5891718070875 1
1.4691235392005 0
1.83291314104778 1
2.32104518284117 1
1.46467050224917 1
1.91010991313558 1
1.85693762149687 1
2.09930973740736 1
1.75495337738364 1
2.20359095410692 1
1.79091175367255 1
2.06164467404461 1
1.81544787114768 1
2.18402889095543 1
1.89523343839745 1
2.02057945083568 1
1.99718007326787 1
1.78480217118854 1
1.76237852559651 1
2.06003392789006 1
2.44962949618837 1
2.41134627842939 1
1.99072408001369 1
2.32543587919238 1
2.44589414450315 1
1.99663304721464 1
2.07542713819139 1
2.01133657058442 1
2.32389785272077 1
2.16915469604938 1
1.26457466576965 0
2.15756497921119 1
1.93860721790961 1
2.29557700561808 1
2.20796691929649 1
2.09044004597971 1
1.97789066379577 1
1.92573658945059 1
2.49133541711716 0
1.83748418438744 1
2.27873528802163 1
2.07193917969144 1
1.75544761038578 1
2.29917665281094 0
1.78106205534893 1
1.99268208988553 1
2.20374831654637 1
1.87291709195767 1
2.05987571402099 1
1.97934905330351 1
2.08765848703832 1
1.83353553879261 1
1.81890674094371 1
1.74837891452294 1
2.19684743655799 1
1.94161270307818 1
1.86137838260482 1
1.90664766389191 1
1.87898818780135 1
2.26447346562258 1
1.81170264419615 1
1.29243904154316 0
1.97797960012028 1
2.25801178784401 1
2.08867710999142 1
1.74362808709005 1
1.93896696002856 1
2.23771412769966 1
1.98844422547754 1
2.11622573884434 1
1.86492069482255 1
2.48707131970461 0
2.35812950926208 1
2.04163567831246 1
2.37720387750288 1
2.01827984098219 1
2.1824060141916 1
2.2408057944992 1
2.32690825549946 1
2.13677294091116 1
1.64342008232838 1
1.62848199536709 0
2.04562871684677 1
1.97053659784826 1
2.3572163928482 1
1.90319060218698 1
2.30770249735117 1
2.02614488551783 1
1.97743081822067 1
2.0818988469913 1
2.05916387098817 1
2.21290281578764 1
1.77136622325996 1
1.93325970930465 1
1.74955697690679 1
1.81877949780562 1
1.98097072144839 1
2.23801768387487 1
1.65305674718862 1
2.32071893914704 1
1.86186274825387 1
2.03665650870526 1
1.95954416426563 1
1.88112603939469 1
1.96745266152398 1
1.99007714288746 1
1.98796262091616 1
2.17375981677099 1
2.05551855535198 1
2.01554201790926 1
2.3222065877447 1
2.06263288918836 1
1.63955911703986 1
2.2209870564009 1
2.32656389403163 1
2.03481088972072 1
2.05177224546855 1
2.01340715108127 1
1.8599921538902 1
2.39307923137523 1
1.68329462477216 0
2.19332032774747 1
1.44906285813649 0
2.05296703717809 1
2.10734746230103 1
1.79707180285832 1
2.00036828455878 1
2.17445923110287 1
2.15123933484773 1
2.13503515246746 1
2.03668787555916 1
1.68807765756696 1
2.01216068534575 1
1.65883842770827 1
1.9867246024337 1
1.6453643452865 0
2.3931078169183 1
1.9333310231742 1
2.38533890046231 1
2.18116914036338 1
1.9779716593504 1
1.75986687391724 1
1.82702954133703 1
2.0983554922466 1
2.49324407671881 0
2.16747248583201 1
1.95019454936202 1
1.91280430877336 1
1.97288817074639 1
2.33220175638323 1
2.04841704148155 1
1.52792621762772 0
2.29846992688027 0
2.27048922348505 1
1.91778652958386 1
2.56114390785823 0
2.08414794020866 1
1.88756149467125 1
2.25170180197842 1
2.33208241219973 0
2.02452516725539 1
1.80408808267377 1
1.89135790159774 1
2.20536232009678 1
2.05700434603988 1
2.5079555354299 1
2.24119606174685 1
2.44019681856727 0
2.12254913865248 1
2.01616894600791 1
2.17810641732653 1
1.96147391025189 1
2.26908299998529 1
2.0221619194355 1
1.81139994948459 1
2.64336258666669 0
1.82671293124015 1
1.69150788278262 1
1.46488067708554 0
2.08395763215028 1
1.8153391791027 1
1.92730224514445 1
1.95847138102208 1
1.77500508095929 1
1.65815014947251 1
2.25426979235841 1
2.09236118217387 1
1.86690014402908 1
2.03130172299932 1
1.84288510492506 1
2.0937099162703 1
2.09681002381307 1
2.13345381644208 1
1.87630573359665 1
2.16548728458487 1
2.18122329857523 1
2.15339138121612 1
1.89217873203177 1
1.90415315116478 1
2.20010401202212 1
2.14909465365212 1
1.92780496698952 1
1.81367069897624 1
1.96388772221735 1
1.97473999414584 1
1.9393114922476 1
2.20002181054842 1
1.90164596360586 1
1.82395322782877 1
1.56887211074245 0
1.87132731773704 1
2.36947375400213 1
2.32635793261392 1
1.77338341531947 1
1.87094183119711 1
2.27113754907014 1
2.07977544426412 1
2.68284520249996 1
1.87941973952099 1
1.97325594256026 1
2.04589988879534 1
1.48252293382439 0
1.81778063711427 1
2.33275547948588 1
2.31484640391929 0
2.20418750017189 1
1.92003221191638 1
2.23338198004155 1
2.02397985305637 1
2.25129656417626 1
1.8166181307472 1
2.54081181539675 0
2.01608483813326 1
1.99402624276027 1
1.66699160912169 1
2.02941785358412 1
2.32966549722174 1
1.75023286439276 1
2.35548419182996 0
2.20743124518094 1
1.66609787357378 1
2.38786145136307 1
1.70088156197089 1
1.7461203702705 1
1.82650225433077 1
1.60061397459476 1
1.89657563257806 1
1.92301703162374 1
2.36100838301079 1
2.28724738484578 1
1.89341907914731 1
2.20745914766457 1
1.9109896064495 1
2.14583714969002 1
1.98138803748212 1
2.34954872916516 1
1.77667709653326 1
1.84991541643889 1
1.93286054937305 1
2.39111004892372 1
1.48911776078994 0
2.00485766135297 1
2.2861748376463 1
1.83518027029223 1
1.98958081759387 1
2.04749411730788 1
1.81228040735906 1
1.79848902792331 1
2.14111863017469 1
1.77608129632881 1
1.97438582636754 1
2.08441399496512 1
2.03971615932483 1
1.69493393264771 1
1.80133492642759 1
1.54437087178597 0
2.36618485943775 1
2.26186168935783 1
1.529580532653 1
2.52800303840558 0
2.50704756170596 0
1.82051930832435 1
2.05008326329956 1
1.97171158646173 1
1.8436482442615 1
1.93116407620307 1
2.19046114564648 1
1.97414924487116 1
1.95597053038194 1
2.00333287965561 1
2.04135675289626 1
2.30930344015289 0
2.31785659921341 1
2.31990331655075 1
2.25490134825186 1
1.67344627321658 1
1.97666915696081 1
1.98930695702714 1
2.3800269773541 0
1.66268963023656 1
1.49671835128285 1
1.98740648138256 1
1.70906725983579 1
2.31089541404969 1
1.89878002637962 1
2.46831276267587 0
2.48336771793295 1
1.88676326951605 1
2.45114292523399 0
2.11839101768906 1
2.09591158913011 1
1.51019581406335 1
2.26011571020303 1
2.2298612705859 1
1.45801739148278 0
2.29905132906238 1
1.67392883955451 1
2.19120962520583 1
2.03453096735781 1
2.03026139995983 1
1.93578226723259 1
1.97155445749042 1
2.10693354399355 1
1.63471085133906 1
2.37397359321148 0
2.29651876570806 1
2.55462437832493 0
2.08593302713649 1
1.96257051889831 1
2.0699128637151 1
2.22749527053509 1
1.94762923307099 1
1.83086207512343 1
2.0937283409886 1
1.8279446846036 1
2.0480452874278 1
1.70435426377994 1
1.62811516519559 1
2.20760381170106 1
2.19813529435017 1
2.50508701580449 0
2.17596975286251 1
1.96001024726693 1
1.97568489726091 1
2.71789188993036 0
1.88921854788215 1
1.7965749726389 1
2.9583677891517 0
1.92952293994365 1
2.01100285936945 1
1.44946236266278 1
1.99230484265392 1
2.09398548769491 1
1.826104433499 1
2.44360667154332 1
2.32960546017087 1
2.10933084993409 1
1.84239663017104 1
1.97238477472534 1
2.07810430799138 1
1.87658061374716 1
2.04622008400688 1
1.84416648406344 1
2.29421969680438 1
1.80005030659032 1
2.37188772258155 1
2.11321556623906 1
1.75986910474152 1
2.11843958601357 1
1.97004902143568 1
1.51030663178473 1
2.3399545957082 1
1.79839316578516 1
2.50374423446379 0
1.76627255228976 1
1.71175835410325 1
2.09716100338564 1
1.91743063703257 1
2.27992655964557 1
2.3001449629672 1
2.58231797130616 0
1.85569912352423 1
1.82336555135653 1
1.46124341458315 0
1.5193991328777 0
1.79486273341337 1
1.50224496582478 0
2.19826762924564 1
1.82010703479437 1
2.24341632598807 1
2.02275666178217 1
2.09126748180678 1
1.77704881578869 1
2.26748897961892 1
1.98491721358577 1
2.12237619841148 1
1.68345073648122 1
1.8284777900097 1
1.90483455552634 1
2.21284332191568 1
1.54971765068183 0
1.56190282480948 1
1.50512529641633 1
2.11023076777911 1
2.03377452453139 1
1.86612762652052 1
1.9638868614944 1
1.99133337418779 1
2.06197135464532 1
1.83517943545801 1
2.36956797926546 1
1.97428699810728 1
1.88891886415984 1
1.6723388125702 1
2.05643822714333 1
1.98732135766506 1
2.04377490862507 1
1.44862924421864 0
1.83048419455914 1
2.03040919547268 1
1.91017383850249 1
1.74451281264569 1
1.89923609316232 1
1.63136185867138 1
2.16150768125173 1
2.06566917863482 1
2.12243563032337 1
1.84010155425256 1
1.65810461190202 1
1.8335961497557 1
2.15682977568614 1
1.85373960844392 1
2.0500062026966 1
2.2718135775665 1
2.23984239347898 1
1.92149357513625 1
1.95838793981978 1
1.89635747788405 1
1.87558944802711 1
1.81309200890209 1
1.59831749743396 0
1.58203513219253 1
2.19595589007979 1
1.55142771831981 1
1.70788692870741 1
2.40072378223516 1
1.8037949915188 1
2.20132840460614 1
1.7463055965521 1
2.02366935592657 1
1.50558733055726 1
2.29894925939266 1
2.04028051972288 1
1.97809281005601 1
2.34238931855286 1
1.96172443455584 1
2.31564652042005 1
2.1579749128535 1
2.04912538272918 1
2.20249473759752 1
2.30207583643059 1
2.13314439222775 1
1.86446470472273 1
2.18112344638156 1
2.11291090407669 1
2.08618007841356 1
1.96525581064241 1
1.75638338773659 1
1.79279314925184 1
2.19901078911275 1
1.91877705278472 1
2.33813294364514 1
1.78633939365831 1
2.25489244395988 1
1.91172021956843 1
2.30124505882736 1
2.08361669217083 1
2.35433322309751 1
1.9150158438724 1
2.37076169659288 0
2.10590654380132 1
1.98569831425213 1
1.72812916133489 1
2.11105789523634 1
1.81481835480551 1
2.07295748742898 1
2.08340239367301 1
2.30936255374334 1
2.13369548800744 1
2.12824879464538 1
2.06084776877464 1
2.44513169515942 1
2.25572865400844 1
1.9051592737572 1
1.89854914225334 1
1.89383133222915 1
2.06903763796824 1
2.04407429074168 1
2.12174789839999 1
1.86732780499264 1
2.38218429032067 1
2.16346665119795 1
2.08056211965376 1
2.59252901332658 0
2.19292349775816 1
2.25159800148197 1
2.01533161153758 1
2.44823739566689 1
1.72822601313684 0
2.15393248115955 1
2.22452958059086 1
1.93383731611782 1
2.26183038080078 1
1.45444461098171 0
2.37630749476253 0
2.12368269692007 1
1.69453383671954 0
2.04939371112522 1
1.82590055952971 1
1.7595654401844 1
2.47275417189625 1
1.7897930024227 1
1.80413268822205 1
1.9057213008212 1
2.29659402700811 1
1.93637989082201 1
1.93178634572762 1
1.57036432770733 1
1.7695786975923 1
1.71421785836308 1
2.1172911097408 1
2.21160403850845 1
1.51515648717164 1
1.85125107488681 1
2.16996449919953 1
2.13777305686776 1
2.27085543258012 1
1.54075076843665 0
2.19040725239909 1
1.89299325385257 1
2.02515095415317 1
1.80516730674491 1
2.45734355217986 1
1.8524448664161 1
1.83044748830718 1
2.27988568563948 1
2.20143605778829 1
1.9182583498081 1
2.49021201257563 1
1.93482164717428 1
1.96741208934681 1
1.71743904990038 1
2.18589164942278 1
1.41918117462285 0
1.77293117445772 1
1.70070687045779 1
2.39939680207518 1
1.95145024691364 1
2.03924794963154 1
2.24208785674501 1
2.56292121091507 0
1.904920912458 1
1.93583101438477 1
1.97382770517863 1
2.27830944174351 1
2.0975776021255 1
1.90645307926401 1
2.26470191147189 1
2.22628934255198 1
2.45905654740447 0
1.78055635099553 1
1.30972302361656 0
1.54518045754033 1
2.19770297063742 1
1.8896934711883 1
2.03187107936954 1
1.84200752860338 1
2.14421147243896 1
1.85314276318178 1
2.30047568315202 1
2.06331724861453 1
1.98894137337664 1
1.91282193628774 1
1.58208117089566 1
1.89335999027123 1
2.11989528956537 1
1.96693010856919 1
2.6083853588846 0
1.72476480688593 1
2.28164356680422 1
2.41948880285878 1
1.70724210074837 1
1.8702961286934 1
2.28613426631622 1
1.78912239060185 1
1.57929116998057 1
2.07641026486593 1
2.0279164791916 1
2.23740649597531 1
2.19278172124911 1
1.96462590771372 1
1.79062976909771 1
2.35382267772794 1
1.89364542347423 1
1.84396788446446 1
2.04469089360203 1
1.52001386920628 1
1.82705220388743 1
2.27618058794 1
2.16242305178988 1
1.7207714223699 1
1.6120778755105 0
1.93286532283822 1
2.04914470705594 1
1.8309654839259 1
2.05023082874956 1
2.17970323367543 1
1.92203920763893 1
1.74566106309483 1
1.79957849141643 1
2.0351185963335 1
2.33947816970828 1
1.48825584969708 1
2.05381233553117 1
1.92555047076214 1
1.72187549058187 1
1.90972309661481 1
1.89304810656603 1
2.4659014145239 1
2.19844271721894 1
2.25586938394701 1
1.80656311742878 1
1.98909254818882 1
1.82578583985775 1
2.00106751976691 1
1.77862967725608 1
1.8899302851124 1
2.00763009990168 1
2.43597719082004 0
1.54192669794877 0
1.87230302862888 1
2.16080178721877 1
1.82318158145059 1
2.31312488668618 1
2.05232811244604 1
1.78386123216836 1
1.81453247760273 1
2.13383763451028 1
1.84301304921369 1
2.44735863019608 1
1.85843970044686 1
1.97881183524375 1
2.31116403993499 1
1.88113975577409 1
2.01732617935826 1
2.16350302289833 1
1.70947846059979 1
1.80203401418005 1
2.34529908642906 1
2.01527656328683 1
2.14209019057054 1
1.84890915874747 1
2.07049712440645 1
1.95302055658682 1
1.97641090537291 1
2.08536470249277 1
1.98226337229092 1
2.22169482795653 1
1.67873733220283 1
1.91623220144163 1
1.83407607243398 1
1.7289530715303 1
1.79389725160269 1
2.43693715178991 0
2.52338101441031 0
1.64750669111157 1
2.16212539687514 1
2.34577018959927 0
1.64315817292853 1
1.90891839094738 1
1.98162253658924 1
2.53463679046678 1
2.1279458682914 1
1.87550143370117 1
2.38282648596313 0
1.69922466899999 1
1.88262799507192 1
1.82938005149744 1
2.20977613162918 1
2.20167080653946 1
1.80458134400991 1
1.93921370083063 1
1.86180482832178 1
2.06874093686433 1
1.80804982509118 1
1.97131657967729 1
1.75087826571051 1
2.35398378513582 0
1.97707843446839 1
2.08654817224739 1
1.83456773466803 1
2.22110248476514 1
1.90876780761706 1
1.78147483116859 1
2.04930876061072 1
1.93941330168062 1
2.22047020175648 1
1.93785505131287 1
2.1384380283316 1
2.29183915833193 1
2.01708545108201 1
1.93390131527504 1
1.69710059523083 1
1.84813912842111 1
2.88332043688751 0
1.90131196225604 1
1.86980714838053 1
2.3881556832705 0
1.74272563731203 1
2.15651275711535 1
1.99734235473017 1
1.76524105857768 1
2.14310934330612 1
1.67392060551287 1
2.26283107423322 1
2.05831530303832 1
2.19657433029118 1
1.9632184856699 1
2.15388416050708 1
1.84799467693965 1
1.87156029004206 1
1.97066043061325 1
1.81572711044721 1
1.90418552873573 1
2.24541984156945 1
2.11123927061942 1
1.96261803742499 1
1.86091044511587 1
2.16510635960173 1
1.96912873188835 1
1.86790365215432 1
1.98035045716122 1
1.90314530671104 1
2.32387241036194 1
2.1547965585 1
1.72990764299133 1
1.89587296564709 1
1.6810464129523 0
1.69956798410556 1
1.72246130682329 1
2.15373308774126 1
1.98914262446992 1
1.88489041624432 1
2.128808862919 1
1.86646486697653 1
1.35779953088971 0
1.75167440435463 1
2.25523913528533 1
1.67239503801699 1
2.33308708525542 0
1.92164801667874 1
1.79630891596872 1
1.65589524731619 1
1.91579647619201 1
1.7465123658667 1
2.04054066079898 1
2.52465204657104 1
1.84008435825578 1
1.90931497039021 1
2.20918110976056 1
1.82002871821011 1
1.91982623766373 1
1.76860709903188 1
1.84275981396915 1
2.27760070227443 1
1.80358678180812 1
1.81988254951303 1
2.62812635927107 0
2.20265525570384 1
2.25890435650171 1
2.39112585954722 1
1.80710243637167 1
2.25923429676239 1
2.47118575662447 1
1.86583572329509 1
1.57031817802972 0
2.08531489940146 1
1.97819637367187 1
2.0397398173169 1
1.91954998095874 1
1.97835143740275 1
2.02428913462078 1
2.02959362575327 1
2.04910031743403 1
2.07109442937282 1
1.81632884323007 1
1.84952541138502 1
2.05149209906049 1
1.67225305708704 1
2.18119380756753 1
2.01407198092593 1
1.48019851066812 1
1.92402849224678 1
2.71771892743184 0
1.82725604162136 1
1.79391653323062 1
2.04268215351509 1
1.83436537172761 1
1.84022205048918 1
1.92818509855953 1
1.56450662349315 1
2.17673048490199 1
2.31538874651831 1
2.281960432328 1
2.22276964066144 1
1.65658758219528 1
1.69932704210353 1
2.40338662626942 1
1.65490543875312 1
2.28946358807345 1
1.59578151393126 1
2.16148180056564 1
1.31955976535812 1
2.12516279108195 1
2.42790327697201 1
1.71971121620433 1
2.10758960148897 1
1.66456669348447 1
1.75103343707313 1
2.01693043126833 1
1.8888451883552 1
1.98077089687506 1
1.57432659528954 0
1.87595684296573 1
1.93407028929142 1
1.78257966214935 1
2.06350398949289 1
1.80709523400307 1
1.60519002371185 1
2.09426328329879 1
1.91279127739676 1
1.51266217785774 0
2.00703964349526 1
1.96193614112213 1
2.46218251155606 0
2.11362734183545 1
1.87420801793569 1
1.8804091621834 1
1.78921848598744 1
2.2343128937711 1
1.98054321880537 1
2.11728069985718 1
1.61197885566024 1
2.0381954562592 1
1.97401568410091 1
1.85489215063626 1
2.32593855376421 1
2.24635955092154 1
1.78174132686032 1
1.99318660241155 1
1.83414713129492 1
1.79807049933954 1
1.64104787429908 1
1.80782360656191 1
1.72990788464174 1
1.89141153314501 1
1.81514881979769 1
2.35191520583364 0
1.95738600598779 1
1.75113139037348 1
1.62914679943196 1
2.25876191860276 1
1.9515066038896 1
2.02960785758827 1
1.70574857116679 1
2.03794822041628 1
1.40406466900034 0
2.28005887853608 1
2.03843001192766 1
1.72831503544032 1
2.09647393720021 1
1.68733700852536 1
1.91215462552946 1
2.33963792173244 1
2.2485176048275 1
1.75716824943734 1
2.14102801541347 1
2.62260149541574 0
2.35563554849982 1
2.12622912204838 1
2.29728695121803 1
2.08706949631746 1
2.05311649016809 1
1.69540125078406 0
2.06075342174093 1
2.11164871266353 1
1.93465731579992 1
2.34936159711789 1
2.27784548256613 1
2.07880704011063 1
2.41169427334059 1
2.25786235863427 1
1.94707378247551 1
1.97660697880358 1
1.99237178715179 1
2.35257281301499 0
1.70953569961168 1
2.29895243768084 1
2.33009350311972 0
1.90225864637421 1
1.66085107628156 1
2.75851310385141 0
1.93951073701808 1
1.74076826476082 1
2.19291398335229 1
1.66144832517713 0
2.0102753176142 1
