# Supplementary material for: Bias caused by sampling error in meta-analysis with small sample sizes
Source: PLoS One. 2018 Sep 13;13(9):e0204056. doi: 10.1371/journal.pone.0204056 (PMC6136825; doi:10.1371/journal.pone.0204056)
Supplement: S3 File — (ZIP) [file pone.0204056.s003.zip › results N = 10 delta = 2 tau = 0.5 sz = 500-1000.txt]

"dl.delta" "dl.cp"
2.00014712507776 1
1.59726083698828 1
1.96080011499687 1
1.94603520447151 1
2.00035403584324 1
2.26424805746459 1
1.87875160054666 1
1.9454319211404 1
1.72190556936715 1
2.12189052815723 1
2.02084467412093 1
2.07245119081536 1
2.25579119663345 1
2.02941680911942 1
2.21228800853288 1
1.77292089229346 0
2.14909843578387 1
2.05480655514829 1
2.07441519838943 1
1.91759525526937 1
2.12090945302481 1
2.13421361502071 1
2.09265753980179 1
1.92996144921575 1
1.67863554880674 0
2.22980536209477 1
2.45653657325579 0
1.94473245172498 1
2.11664183785062 1
1.9199241695751 1
1.8304167602764 1
1.64953325830197 0
1.95541026681002 1
1.85560159016741 1
2.22849801248738 1
2.05209735724117 1
1.88084655077856 1
2.23887700311069 1
2.21834386428399 1
2.05201339387659 1
2.06360647602938 1
1.73272109002905 1
2.05677501278634 1
1.8538219371988 1
1.73600799409014 0
2.06039274793585 1
2.29183824069244 0
1.89003553384592 1
1.90518832030989 1
2.16754303458516 1
2.1550782018539 1
1.9663682970146 1
1.9555603662345 1
2.0590275662665 1
2.07871066685952 1
2.35611826581583 1
1.92994013554051 1
2.1808586153429 1
2.11207025247253 1
1.99351855449231 1
2.11310704312251 1
1.82556440215511 1
1.95727524200951 1
2.22954648068179 1
1.82016739322903 1
2.13841915661472 1
2.33810921222255 0
1.89876976521041 1
2.10984061552641 1
1.79669121570397 1
2.15965413438511 1
1.91066446929686 1
1.93167935619311 1
1.7727216257832 0
1.61906211936694 0
1.81342819752072 1
2.06698105095012 1
2.16021615535022 1
2.11049042077329 1
1.74413312672416 1
1.95601380218993 1
1.80810482960445 1
2.12471921715102 1
1.99475744092256 1
2.19843901967696 0
2.02089821613121 1
2.05064582622926 1
2.20595524940499 1
2.10258858099537 1
2.09657197544566 1
1.9970208776923 1
2.0709227594023 1
1.9104497009175 1
2.30934852853662 1
1.7232911748025 1
1.89719517918101 1
1.90162466604188 1
1.96278120262565 1
1.81885912429335 1
1.7920787165315 1
2.26265199409578 0
2.10427596575351 1
2.16102631396933 1
1.90618985173032 1
2.11130536147779 1
2.20973365105334 1
1.80018022349891 1
1.87422138321669 1
1.53741697431201 0
1.75716656322279 1
2.0429950812298 1
2.13055629445936 1
1.81119163688285 0
2.20636691490892 1
2.40226402109385 0
2.0616781968876 1
2.22332130016609 1
2.15896951081322 1
2.08112236284808 1
1.97307257510768 1
2.01843965985145 1
1.74766884108478 1
2.14358444230713 1
1.94364215419124 1
1.6231844524942 0
2.07230659647805 1
2.23097496940142 1
1.78530206914326 1
1.94794484384738 1
1.97459903309283 1
1.88648045052625 1
2.21702215652925 1
2.12761102540363 1
1.81232524883682 1
1.9989398412571 1
1.67396828626019 0
1.86702857786682 1
2.07467186456779 1
2.1363833130053 1
1.89937954369762 1
2.1886104869212 1
2.37417897035645 0
2.28815473639439 0
2.29352651734824 1
2.15265819090004 1
1.77342887855756 0
2.11799743701028 1
2.1400695965436 1
1.86554549735802 1
1.94053048415803 1
2.02793195364605 1
2.24925656249739 1
2.07835146055645 1
1.99800630182509 1
1.8424153602689 1
1.97945357661256 1
1.89566101761366 1
1.92982856165982 1
2.17072883365427 1
1.92738440459668 1
1.74148988532159 1
1.95063108034411 1
2.113731904763 1
1.8817941895306 1
2.06199899247997 1
1.99792735897324 1
2.5597352519318 0
2.02560597603879 1
1.95210778464845 1
2.13930125427029 1
2.03585653120538 1
2.11271415347575 1
1.97133508134952 1
2.1496186487534 1
2.18852650023828 0
2.0760401724022 1
1.90446020214147 1
2.00131749884402 1
1.87729347184133 1
1.57805226893796 0
1.75773984612819 1
1.88739718056386 1
2.42274440364044 1
2.00096641085218 1
1.93177931026917 1
2.05280931328989 1
2.18554562587958 1
2.0241800406895 1
2.11394895654502 1
2.09533913251604 1
1.93484348318689 1
2.08927823729934 1
1.96848428273796 1
2.31084272124787 1
2.23476888876924 1
2.17374485765981 1
1.78146831741691 1
1.84963524251655 1
1.8441474375277 1
2.18417039700769 1
1.91959328624821 1
1.62889742603946 0
2.15849840561772 1
2.04688809687053 1
2.03624793320457 1
2.04853237440568 1
1.95031849214961 1
2.01129373272641 1
1.96649768846296 1
1.79095608728382 0
2.21667898364771 1
2.36204182935722 0
1.79340794493451 1
1.90120920657813 1
2.10449151653794 1
2.28449256514991 0
2.14578393933005 1
2.04914758859284 1
1.89604012539519 1
2.21596846114846 1
1.90978235308923 1
1.82927476154614 1
2.00607173206092 1
1.85219866602218 1
2.04921335272499 1
2.13582120370858 1
1.8893933890872 1
1.99519595580398 1
2.33434882625918 1
2.1733226351438 1
2.23718663450682 1
2.15738868952404 1
1.86444749587515 1
1.89042609090141 1
2.1132680509118 1
2.2113513715275 1
2.08421273034531 1
1.96889355081866 1
2.28460117322334 0
2.10020142977707 1
2.04834152109976 1
2.10888230614132 1
2.14441009726401 1
1.81098112396352 1
2.17995231863606 1
2.06804634396677 1
1.95010668949482 1
2.04509381488441 1
2.18219932676301 1
1.88964941710295 1
1.99642592696082 1
1.77928176380854 1
1.9107860854091 1
2.3235894695533 1
2.32312528455637 1
2.30894067087345 1
2.24120705039672 1
2.22085396051941 1
2.08987482777792 1
1.92234399523196 1
2.11441537993041 1
2.03378632036133 1
1.8575554529135 1
2.29996374269718 1
2.07711288954673 1
2.09217376063826 1
1.93864147915193 1
2.16055739752865 1
1.89931479585406 1
1.9602623334828 1
1.93690989100008 1
2.4191287091089 0
1.91346915939891 1
2.06923631103295 1
2.04221032316438 1
2.0110139831225 1
2.18092066308121 1
2.05953375128083 1
2.33469577000833 0
1.93172119374666 1
1.79602389351361 1
1.99123484534178 1
1.99146200361983 1
2.39478057809954 0
1.69470381320954 0
2.19918785887928 0
2.26999743917467 1
2.06838331106598 1
1.96406064844632 1
2.05613659956998 1
1.91621154439491 1
1.97407629544292 1
1.70816291893675 1
2.12034462198612 1
1.90778836628995 1
1.60886610636562 0
2.10903652082171 1
2.02442271598607 1
2.06323814725366 1
1.89005672438267 1
2.26686550116759 1
1.86805541371474 1
2.33494304311819 0
1.86617058015083 1
1.83206111085818 1
2.09637280709087 1
1.88603220350868 1
1.94293643789574 1
1.7596958087148 1
2.34724764028508 0
2.17405626207433 1
1.9829522764092 1
2.22431938229732 1
2.21518421783713 1
1.82963728050493 1
2.21290382283865 1
2.09649834304464 1
2.15924178017149 1
1.7441310083037 0
1.80298757719399 1
1.8405126729076 1
2.01583003680627 1
2.1779903083857 1
2.5329574340489 0
2.06496321482781 1
2.20990977449704 1
2.08174717499144 1
2.01954837052526 1
2.17111002981416 1
1.87155300149669 1
2.03344441154672 1
1.99739378616089 1
2.15037772605131 1
2.16751802171981 1
1.92405511060094 1
2.18660453190835 1
1.93800820284412 1
1.9622396811928 1
2.10388971739064 1
2.16163410374031 1
1.94728720993752 1
1.90803133538058 1
1.66818972771372 0
2.12524836377181 1
1.92651700085558 1
2.14163386755993 1
1.91448973887702 1
1.80493181862253 1
2.02538564317898 1
2.29541302315146 1
2.19512928286159 1
1.81445991806299 1
1.9799040614357 1
1.65014092987426 0
1.66289137497901 1
2.02574881985353 1
2.13651970536029 1
1.884658766098 1
2.18671372971441 1
1.81344885518553 1
1.86191912424651 1
2.32112590973195 1
1.9163302504071 1
1.68107186232769 1
2.00879711941332 1
1.88754945625481 1
1.6866638009051 1
1.83091976225313 1
2.09141533715389 1
1.77057748834253 1
1.89017377026187 1
2.06258091565604 1
1.80329442635629 1
2.25817884727509 1
1.75118970828548 1
2.16566943790304 1
2.14629247980671 1
1.96815763108654 1
2.0556792374799 1
1.90776711889185 1
1.98559404185148 1
2.11270870397955 1
1.98927023548368 1
1.79895159133942 1
2.12530471835832 1
2.1909180924368 1
2.16201069869716 1
2.13708635625289 1
1.74181479571136 0
1.94983148223813 1
2.10140025389107 1
2.08078772933326 1
2.0326445018966 1
2.07192886505935 1
2.00582413043094 1
1.8790767195384 1
1.95316058883854 1
1.9698681182507 1
2.15918460646107 1
1.89789553684601 1
2.0327694553695 1
2.13154237138794 1
2.04049545777722 1
2.11418844216939 1
1.92735010785958 1
2.09561502498147 1
1.80187221612687 1
2.24854764787377 1
1.96862896120098 1
2.14075920392809 1
1.99836164494664 1
1.94491988196528 1
2.02867645570303 1
1.82468940171691 1
2.00855149886578 1
2.05071383566453 1
2.16409728970821 1
1.8677728121844 1
1.94425744391744 1
2.10550254737351 1
2.04719866416676 1
2.04838039052265 1
1.88285836475779 1
2.10826409060057 1
2.02639482879121 1
1.81327281732538 1
1.96650863290751 1
1.97492734464899 1
1.88913938317088 1
1.86500401410215 1
2.14988179326674 1
1.57837806350705 0
1.97497232807288 1
2.03311461522711 1
2.13710396110408 1
2.26958200698887 1
1.8795080603498 1
2.1339755366708 1
2.01909007422721 1
1.82296659949983 1
2.11245026026385 1
2.02070961888369 1
2.06609948901325 1
2.33176655875382 0
2.00558585371584 1
2.12291195289637 1
2.16629034406084 1
2.02405024183621 1
2.02830057970014 1
1.92785781398162 1
2.10308642116008 1
1.94804048665159 1
2.26310377442414 1
1.90651525765385 1
1.90112017306209 1
1.81387982922212 1
1.94952896958135 1
2.23582238261271 1
2.178961880606 1
2.15703903165943 1
1.96565266723726 1
2.14554584842061 1
1.91432250091067 1
2.07362039974227 1
1.69789821124551 0
2.00250344552932 1
2.0919890343784 1
1.84811527046379 1
1.79434572574683 1
1.94929800651141 1
1.87783386087255 1
2.38298278485865 1
2.27891851535085 1
2.07221960375236 1
1.64636646356838 0
2.01299666452298 1
1.82709819691014 1
2.03660395683585 1
2.06166589209425 1
2.10080909332083 1
1.85850926651494 1
2.19075666952718 1
1.61802327367894 1
1.78258800803624 1
1.61161540192619 0
1.97288509178979 1
2.0133541914486 1
1.92462815118276 1
2.00452757107359 1
1.92743013151803 1
1.89580696541786 1
2.38208313814699 0
2.05749447929888 1
1.81928217893508 1
2.16470247381718 1
2.11414182745857 1
1.86574690097565 1
2.09243968330495 1
1.77202400295017 1
2.22551468449025 1
1.74902776897719 1
1.92231131987564 1
1.86837762616221 1
1.7882620769576 1
1.8402959854998 1
2.16795479144916 1
2.06947098947777 1
2.14925422084468 1
2.0907259725015 1
1.9584344511347 1
2.01283308402432 1
1.65709469803293 1
1.98278010755275 1
1.89809657231094 1
1.98479910174658 1
1.98615571712621 1
2.12582557166996 1
1.84957411665736 1
1.79584514995712 1
2.56768900297303 0
2.06007166590184 1
2.21904908023298 1
1.94741690304916 1
1.92139338329909 1
1.81678729580705 1
1.95490006620398 1
1.91937860374998 1
2.02985477439311 1
2.05697474984353 1
2.16937897329308 1
1.96915915787866 1
1.99255369709933 1
1.93696326382805 1
2.2299782998081 1
2.04172690725557 1
1.79642427671232 1
2.1850304883216 1
1.68233647236764 0
2.00434186646555 1
1.64175176302322 1
1.86570122052403 1
2.11235840333209 1
2.12423760897433 1
1.8763537407378 1
2.03176314370616 1
2.1006567689764 1
1.71782445385709 1
2.12972922291838 1
2.13339856208317 1
1.78930701230483 1
1.86214344471598 1
2.19243247480337 1
1.88513230882157 1
2.41857057794362 0
1.82281620307255 1
1.68353827300838 1
1.9921882676689 1
1.69791962260017 0
2.26340500109235 1
1.81914165178095 1
2.01702675096322 1
2.01081038245022 1
2.00258233888168 1
2.05678104490722 1
2.13849527991438 1
2.12810164094833 1
2.17020257012745 1
2.29626132528997 0
1.87510362085034 1
1.77759980720329 1
2.12974726411692 1
1.9526528389724 1
1.84454908858128 1
1.77006802850399 1
1.98599098551123 1
2.03738046465371 1
1.94034447794988 1
1.80232110422712 1
1.82628102260307 1
2.24148752366061 1
1.85647063166141 1
1.72748314799137 1
1.93781271834984 1
2.1639445150818 1
1.76391035783872 1
2.02520010039754 1
1.93566286877511 1
1.89974721772988 1
2.28082824721451 1
1.8784697979095 1
1.7545368346452 1
2.06150690298722 1
1.78440602385893 1
2.20166464676883 1
1.69380697499904 1
1.7354781153564 1
1.96749730790164 1
2.06408675074765 1
2.03078647862681 1
1.90377598858119 1
2.02930592149297 1
1.66801119498346 1
2.161092153758 1
2.19966743594637 0
1.98836772176419 1
2.25930127182315 0
1.76273801714541 1
1.88203265272025 1
2.11603529870458 1
2.05840193668122 1
2.07718217577447 1
1.9598322769014 1
2.09399749788091 1
1.95895812259224 1
2.1453843728958 1
2.17179819428567 1
1.81043954038285 1
2.10129072187269 1
2.12408731073505 1
1.92328977944165 1
2.11696314536219 1
1.88706776543628 1
2.1219194078714 1
1.99557501897622 1
1.96259722908077 1
1.95372616094772 1
2.09660900860863 1
2.16337884186921 1
2.40074782471692 0
1.93419269008197 1
2.07082524876842 1
2.14554504795779 1
2.1686158282864 1
1.90770122392617 1
2.20384399048585 1
1.99381056517079 1
1.94084286602482 1
1.92989043932847 1
2.10111729120838 1
1.61059230342308 0
1.88878506465618 1
2.01420052846262 1
2.35093784329188 0
2.02490218881279 1
1.94145157239759 1
1.88467355405427 1
1.70920359912847 1
1.92257153443124 1
1.99731882811608 1
1.66499190481019 1
2.12784691435202 1
2.37133861241117 0
2.14035760863164 1
2.10695295210397 1
1.99974194044681 1
1.77737681073091 1
1.86621596877624 1
1.75955394568281 1
1.9715954927615 1
1.99616313189548 1
2.21981118335399 1
1.583601235414 1
2.04657609025846 1
2.15761781010318 1
1.97862438563594 1
1.94818013148819 1
1.9179349209011 1
2.05084325797573 1
2.03210727463615 1
2.25249251332763 1
2.25378427944615 0
1.79215770038088 1
1.47962639588383 0
2.16180041382513 1
1.63623964937724 0
2.26586907987265 1
1.69761297104575 1
2.1026450423065 1
1.90820088274298 1
2.03511541449623 1
1.72257517490024 1
2.16570751105454 1
1.9755485561804 1
1.98705134793547 1
2.0311670008748 1
2.29149647816206 1
1.85629221841772 1
1.81089449547593 1
1.86606441724399 1
1.7274706885631 1
1.85391720477477 1
2.1154975362826 1
2.15896746214379 1
1.92726778030773 1
2.17647297693912 1
1.88156543867728 1
1.89418237860941 1
2.16801990355595 1
2.12537756924971 1
1.72033274507538 0
2.12093060535264 1
2.03889115085724 1
2.02345895804701 1
2.09687115010009 1
1.9430075990782 1
2.02117531948361 1
1.9608724206149 1
2.07205227656882 1
2.08453338594326 1
1.85682740968041 1
2.06494649786388 1
2.02180792172289 1
1.48441802912665 0
1.98991078287188 1
2.18564401804808 1
1.71536385498637 0
2.02052038860792 1
2.07141767498778 1
2.14550196712943 1
2.12472472246659 1
2.16673158661353 1
1.83535743572821 1
2.08029079967161 1
1.91750698360011 1
2.04843991522919 1
2.26042494602856 1
2.12422534680429 1
1.95162432175336 1
1.89692314428882 1
1.73989056422618 1
2.23473344612127 1
2.01287965461203 1
1.90056501591464 1
1.78729234436966 1
2.17263386672089 1
2.21251513571734 1
1.96627342071333 1
2.12979358331537 1
1.91711959415474 1
1.88559567347028 1
1.83002627128543 1
1.83703174433503 1
1.79881184958351 1
1.76667124541293 1
2.05325444353951 1
2.10435244668931 1
1.97933518569447 1
2.51158089612564 0
1.89655267248053 1
2.03296576757108 1
2.17893084159745 1
1.95156297186452 1
2.10836536881395 1
2.13777722911321 1
2.05485450281766 1
2.08893304345658 1
2.25195503038148 1
1.75684943306248 1
1.88909460809225 1
1.82114124344526 1
2.13565483138445 1
2.03847192152724 1
2.03291201332195 1
1.94415478191999 1
2.34366650835393 1
1.85614386719167 1
1.89479907961676 1
2.08257651528645 1
1.78297803892038 1
1.73772276235636 1
1.79378339178922 1
1.97220800780888 1
2.14576328271069 0
2.32517946008183 0
1.82571467550711 1
1.74778909690205 1
2.28126683148945 1
1.97957457357744 1
2.09162705799689 1
2.08638704664296 1
1.97642646870014 1
1.99777911912002 1
2.15395767716533 1
2.24739671467708 1
1.86059036512229 1
1.97150285538696 1
2.16286438535848 1
1.75662316607633 1
1.89502886429205 1
2.11543208508074 1
1.83868574742387 1
2.24722736374733 1
1.89468742931123 1
2.18010308815791 1
2.09816152228737 1
2.02170242381571 1
2.00289337976763 1
1.88183935983555 1
1.64385549328257 0
1.92609048346298 1
2.06638375823486 1
2.2417824769208 1
1.90239381658254 1
2.08531977484093 1
1.90502587321184 1
2.23815805892398 0
1.7344091517708 1
2.09984455122346 1
2.35943139459148 0
2.06646966166208 1
1.76430248132545 1
2.10563811615999 1
2.15617442911365 1
2.02456774203006 1
1.94328629413087 1
1.84568242773887 1
2.04802663916554 1
1.94488617395733 1
1.98535413035294 1
2.1741922243085 1
1.84856650913762 1
1.56313462184055 0
2.29739017419859 1
1.83773551805045 1
2.1079804228713 1
2.01475356328218 1
1.78010027700058 1
2.11438310054452 1
2.12848977156197 1
2.26851989218331 0
2.27926831292626 1
2.20747750415413 1
1.93124766804467 1
1.62843726296299 1
1.9968779568947 1
2.30128209068864 0
2.48742090295865 0
1.90828805597237 1
1.71861503227916 1
1.72159679418433 1
1.73263718649225 1
1.63009836859069 0
2.21394545455441 1
1.78461834049339 1
1.83493716299767 1
1.84192713025819 1
1.98166452583841 1
2.40824534946978 0
2.15714649294978 1
1.90489250844813 1
2.08320237349131 1
1.81172790188755 1
2.22955997538027 1
2.10417183968934 1
2.12542249822851 1
2.15385524974436 1
1.97004776189414 1
1.79875963107042 1
1.97362883034836 1
2.25054596551806 1
1.99135045848341 1
2.22261050245166 1
1.81603727876041 1
1.89683595683546 1
1.80174641425287 1
1.74040627338579 1
1.68010054559194 0
1.68897654810536 0
2.18328796214633 1
2.12289876818237 1
1.92350748152895 1
2.00461846616742 1
1.99838225175318 1
1.71714510361708 1
2.03818726693009 1
1.99084577871819 1
2.13831058875596 1
2.28988333086774 0
1.99644124976426 1
2.04321928681467 1
2.01761059527551 1
1.88002886245795 1
2.13131826426934 1
2.16525474796207 1
1.72526548645528 1
1.7012034822585 1
1.57018429292664 0
2.03271431747081 1
1.94887472855618 1
1.7607676039834 1
2.27373759626331 1
2.05187207137725 1
2.16858707268669 1
1.83599252182342 1
1.99488375162521 1
2.07445303396295 1
1.87758669979029 1
2.14919054548333 1
2.26346061597684 0
2.17998324039052 1
2.2073263903686 1
1.91558809839389 1
2.01442272286246 1
1.90176931391271 1
2.3327444678939 0
2.00019523041432 1
1.85133728362949 1
2.00164998838141 1
2.22107331860339 1
1.97187327918825 1
1.71757084472898 0
2.02244815469637 1
2.18820333308998 1
1.870217269823 1
1.89828072163416 1
2.01413461409538 1
2.21553830722668 1
1.75125002661332 1
2.217308109334 1
2.26998137779466 1
1.83593886554264 1
1.933656970497 1
1.66218470989821 1
1.86962008464399 1
1.88344208814912 1
1.98099693583518 1
2.31222910904916 1
1.98844855221199 1
2.12828560343348 1
1.96746399086695 1
1.75971828094272 1
1.77111449640565 1
2.14633486416494 1
1.85569688058347 1
1.80142644218055 1
1.891951483531 1
2.15421357235816 1
2.19938905295892 1
2.24052372296938 0
1.80759295999527 1
2.005076780232 1
1.92902315850131 1
2.14418933551678 1
2.11506620542018 1
2.14236022971555 1
2.28036083067111 1
1.87519621619557 1
1.83799897998697 1
1.95889461151472 1
2.06930730203993 1
1.94514366333643 1
2.07056159234768 1
2.28266532696688 0
2.28180014386573 0
2.07122829052692 1
2.08820636621151 1
2.45914070668591 0
1.89111683802192 1
2.31111781737723 0
1.94368219031346 1
2.27821186692361 1
2.03500812025721 1
1.94937468435637 1
1.78359850433935 1
2.0738142754565 1
2.34471945457986 1
2.06462472489545 1
1.75704872833662 1
1.96460656959613 1
2.09523850337959 1
2.04336977784704 1
2.11143613163572 1
1.76058348754694 1
2.08245983017193 1
1.82161337000099 1
1.83265605790954 1
1.90486322413433 1
1.85242433684591 1
2.28455203589026 1
2.03764873090058 1
2.09072775568364 1
2.233385426796 1
2.11531859120462 1
2.05500570778553 1
1.82700285472575 1
2.05907653847716 1
2.05166737249103 1
1.76771912939739 1
2.02717890560955 1
1.93971794408708 1
2.03772584434612 1
2.08029249702032 1
1.97337477745754 1
1.93799418099988 1
1.74848948403439 1
2.17334623990561 1
2.1355657606378 1
1.69781792301846 1
2.12447882408408 1
2.14668167318816 1
1.81883018642807 1
2.08517693911994 1
1.97017473179981 1
1.83042995863139 1
2.21701223886056 1
2.30488262514601 1
1.88064116616734 1
2.39390715213134 1
1.90451541466686 1
2.20399800145034 1
1.96013465962251 1
2.34175836386467 0
1.65472391513885 1
1.95476627061277 1
1.85383320555642 1
2.07360906668284 1
2.14983277925139 1
2.51701548189086 0
1.73217344356294 1
1.88111572433983 1
2.18704016094182 1
1.85209118861111 1
1.78163881703411 1
2.07637859849127 1
1.88145407479621 1
2.09831390157345 1
1.77247049723501 1
2.00800632336368 1
1.64296555428544 0
1.95642782874259 1
1.72563936991546 1
2.28859649655236 1
1.9711834187977 1
2.03521558166246 1
2.14661864795201 1
2.18370855345287 1
1.95123181636984 1
1.80300067046295 1
1.84662893872179 1
2.23567669397894 1
2.25620481178693 1
2.02232929261896 1
2.02476539074554 1
1.94358593911034 1
1.9157814074729 1
2.18234931920292 1
1.89878962577287 1
1.88250549674942 1
1.99488932899522 1
2.37048417799548 1
2.08491499800019 1
2.44139412888329 0
1.86452600636763 1
1.88388750258273 1
2.19539946716892 1
2.16326859549239 1
2.28907831980161 1
1.76712576025946 1
2.07882353176998 1
2.06354202704071 1
2.09421341391901 1
1.94782740003151 1
1.83144756466414 1
1.7321140820988 0
1.9024709281272 1
2.2025168427474 1
1.96279337662141 1
1.9480104236878 1
2.01478654812817 1
2.13235889737985 1
2.16666605149041 1
2.00288698980787 1
2.31688376841554 0
1.68795045236361 0
2.0176519843688 1
1.76023855639842 0
1.9354599873538 1
1.91017837076226 1
2.03530352181757 1
2.16095213540202 1
2.01867659372666 1
2.13561385976504 1
1.9830101054798 1
1.930642395231 1
2.15741645288611 1
1.86626274083469 1
2.05294431331416 1
1.96954991421466 1
1.87100607074743 1
1.96210602464915 1
1.99506728438158 1
2.0951400938296 1
2.07127227097958 1
1.96617413646967 1
1.89406319416981 1
1.98273990289201 1
1.93858544060804 1
1.81865461068745 1
2.00152952498016 1
2.01160898713666 1
2.04834390105011 1
1.91169065462132 1
2.19285494167239 1
1.91259885376543 1
1.93481027369228 1
2.13410874114143 0
1.74094548418559 1
2.10702078516215 1
2.14077654742847 1
1.932171616774 1
2.05541773317073 1
1.81235384855542 1
1.66237282178181 1
2.13268797101881 1
1.98936923522284 1
1.98929198467844 1
2.06618705201711 1
1.84904989252766 1
2.05372202562153 1
1.80032480363543 1
2.04060295594487 1
1.86649350612698 1
2.21022301237978 1
1.97161556066745 1
1.75702293820105 1
2.30092587222385 1
1.69044999541095 1
2.06969443907446 1
2.02592507338521 1
2.1864574708335 1
2.02864385989052 1
1.93468777010349 1
2.19830743731938 1
1.68081700722502 1
1.94740480153125 1
1.8704677128815 1
1.83174911727694 1
1.86476301575194 1
2.20226731668908 1
1.94303058928809 1
2.18202399446911 0
2.08172659322638 1
1.89928113153851 1
2.12954162627698 1
2.06315914632178 1
1.93631567431624 1
2.1427420829077 1
2.26451013515207 1
1.95956759252773 1
1.98693943550289 1
2.19644101101043 1
1.73513563570871 1
2.17455938106009 1
2.17233820363245 1
1.89729234510053 1
1.75146918470212 1
1.91111274989224 1
1.98297905618834 1
2.04024916837641 1
1.77192946969543 1
2.22137796608246 1
2.0649388951244 1
1.78194104424432 1
1.82829560647399 1
2.06228791418856 1
2.02313163410915 1
2.05294924266474 1
1.79094589406054 1
2.07250691290759 1
2.19496582247464 1
2.03818992752791 1
1.91834031274507 1
1.8076910403989 1
2.30650243109747 1
1.88057887930553 1
1.78374122132262 1
1.78039246084912 1
1.96099889860675 1
1.98890271109926 1
1.94055039744528 1
1.90522958787257 1
2.18735756942406 1
1.81413247030543 1
2.14365481007481 1
2.09484436242602 1
2.02206808086859 1
1.8267344126861 1
2.30600447483976 1
2.0824960300598 1
1.79301782295577 1
1.9216367201488 1
1.94981785126652 1
2.11587712167472 1
2.26244648564501 1
1.85913550641145 1
2.11500863963103 1
2.02967713525543 1
1.93528081791676 1
2.05436380142991 1
1.95370245113479 1
2.01314517358099 1
1.50189767666204 0
2.23689170671993 1
1.96125862157321 1
2.05321786391373 1
1.93687007698703 1
2.0566461174389 1
1.89011394612388 1
1.87342944034353 1
2.08389735840261 1
1.89155562659425 1
1.94899831044245 1
2.22530741915631 1
1.60686170142495 0
2.11172828507105 1
1.8288152442287 1
1.87542666657192 1
1.89519712687828 1
1.98925039449857 1
1.81710250121042 1
2.32212014806245 0
2.06905309322687 1
2.07532205949719 1
2.18765387617102 1
2.08750424534071 1
1.86735815621138 1
1.97941366172243 1
2.25944983058194 1
1.96668103180294 1
2.06137302258132 1
2.38340381643833 0
2.40101289687424 0
1.70123438562034 0
2.08730221486074 1
1.76992802951329 1
2.02661545647191 1
1.95584322383526 1
1.85431630781234 1
2.03736226865089 1
1.9985288010037 1
1.9592212945028 1
2.11324688687152 1
2.18868037724416 1
2.00072451447135 1
1.86647881114654 1
1.7990468976627 1
2.06153509566229 1
2.06231940643323 1
1.60132147086123 0
1.84335524048837 1
2.0642887755262 1
1.75884398016528 1
2.1771949841111 1
1.9856113235476 1
2.19352940243441 1
2.03350282768609 1
2.1865188345321 1
2.10741921592829 1
2.05184089767052 1
1.694784775723 1
1.8331021706864 1
2.08537805932332 1
1.95917124053554 1
1.86767928500605 1
2.12577542422124 1
1.89206731351065 1
2.24529177239842 1
2.25853238137078 1
2.03764801822403 1
1.93826689316521 1
2.17357164950808 1
1.99428811970459 1
1.77883738285082 0
2.07979253405077 1
1.92403865379618 1
1.97331591890736 1
1.81928149273497 1
2.23761160372221 0
1.94715120525672 1
1.57604443854699 0
1.70793068788666 1
1.60536997074637 0
2.41990898241727 0
1.93912206223214 1
2.02609577907868 1
2.1884915896765 1
2.13369011026557 1
1.98916187220494 1
1.80316127100404 1
2.07534649034825 1
1.67393984740853 0
1.97003357388075 1
2.09680285099582 1
1.86391193133027 1
1.93144682610154 1
1.84310020500331 1
2.03008297748296 1
1.80935578540895 1
2.23637117977389 1
2.05848209303047 1
1.95811715596905 1
2.11097858460081 1
1.99984154725719 1
1.92326284156729 1
1.95914988657984 1
2.40546333455722 0
2.00557841806422 1
1.92902231068742 1
2.06933910071213 1
1.94015449807044 1
1.86298752088848 1
2.16905753876155 1
2.25892784842857 1
2.2839309942443 0
2.22862503420528 1
2.02011721626061 1
2.3092075498985 1
1.97638426097493 1
2.29602961863978 1
1.98308890339252 1
1.92788481684891 1
2.19839784273536 1
1.82401343225797 1
2.03681711029387 1
2.07807576514029 1
2.04239546109758 1
1.87754184890792 1
2.31567675770739 1
1.88687150129175 1
1.81753976255069 1
1.89416911499819 1
1.85180599835968 1
1.99126061406111 1
1.97790677622334 1
1.59119830299323 0
1.9314897768596 1
1.93462927001351 1
1.65798750685139 0
2.05816073881773 1
1.95484598852944 1
1.9231064088587 1
2.00292674405195 1
2.35295581675241 1
1.69590361470954 1
1.91519687331523 1
2.07049520173403 1
2.32757200966748 0
2.21334538286054 1
1.86580039519753 1
1.95006063816708 1
1.95499068530792 1
1.94755721064928 1
2.26184457392282 1
1.54804391555613 0
2.23725571022129 1
1.8709915666895 1
2.08502586473866 1
1.72901333204087 1
1.87491448297333 1
2.05236971247111 1
1.781419176156 1
2.19461064715873 1
1.86056249506157 1
2.17273478049201 1
2.12516311768471 1
1.9781002527452 1
2.070085105169 1
1.7317356455814 1
2.10550243986138 1
1.78502927926633 1
2.01980789168597 1
2.41431704569705 1
1.73639478437937 0
1.97995222791328 1
1.96600623478319 1
1.80981481117383 1
2.06864854537951 1
1.95359260673956 1
2.14330614511252 1
2.03317350943745 1
2.08576113247619 1
1.9944268632848 1
2.44808024995439 0
2.33543414472371 1
1.80745083129208 1
2.18981832952169 1
2.13853721139738 1
1.8862756386364 1
1.91809443838023 1
2.17197485511146 1
2.20447910784916 1
2.25570203026336 1
2.00670523320104 1
2.15609399602656 1
2.00186618518548 1
1.81590361452769 1
1.94542626589743 1
1.85835012529728 1
1.79123563931708 1
2.03382114811685 1
2.10386078065224 1
2.19713602770633 1
2.04724455826198 1
1.89149192863894 1
1.95002655996006 1
1.84203088551017 1
2.14532267368088 1
1.83572586129526 1
2.08529279561789 1
2.29497037961618 0
1.85376932407768 1
2.10775808309487 1
1.96965772885666 1
2.11695046328142 1
1.83719813979935 1
2.25399898389206 1
2.01725459139975 1
2.06542977921616 1
2.06860056704711 1
1.94159574612307 1
2.43808306189709 0
1.99395987769323 1
2.04867028297272 1
1.85062126331128 1
1.76861295872081 0
2.03825494227068 1
1.87031182519711 1
1.65944043198574 0
1.79581501223878 1
1.9237533792972 1
2.03371878890128 1
1.86114024308884 1
1.80096008278794 1
1.8057485775882 1
2.02035285915108 1
1.58000583289731 0
1.9076130104259 1
2.00491467330098 1
2.11281580258748 1
2.20495187401275 1
2.0873983747691 1
1.97919773841492 1
1.83114465698562 1
1.76698132288642 1
1.8935476818954 1
1.70394790425145 0
1.83139075167261 1
2.17242954563408 1
2.17147809873847 1
2.02345692178439 1
1.84335028320881 1
2.14763848972037 1
1.66247701079809 0
2.38982559730808 0
1.81932979583511 1
2.03153610738448 1
2.18900561787943 1
2.21024663203385 0
2.12184070491813 1
1.95000562349346 1
2.05004874144666 1
1.99971852044145 1
2.20841085062545 1
1.81631204285998 1
1.76786312552863 1
2.05481602582504 1
2.21884203272254 1
1.99743073829718 1
2.2117911971066 1
2.21511405938219 1
1.87629718420921 1
2.15165268464598 1
1.9462818856246 1
2.03616791507808 1
2.02802573721776 1
1.52998623429565 0
2.05264404345284 1
2.1557476486702 1
1.97396731403245 1
1.97391351501811 1
2.23355921807492 0
2.14582067783104 1
2.16951488356301 1
1.98134257927821 1
2.19333845644492 1
1.95079616741297 1
1.87717989890721 1
2.20342888020196 1
1.72902959347019 1
2.2885828785303 0
1.95035728185847 1
1.9811743238138 1
1.96617822952564 1
1.92201823031961 1
2.37767788468971 1
2.00707007952273 1
1.94759580374552 1
1.95990441028124 1
1.87580898031295 1
1.96882985250366 1
2.18527092191069 1
2.07209651653825 1
2.09137898981192 1
2.09412272943144 1
2.1428877665533 1
2.27358647492487 0
2.01644726534568 1
1.96156693568846 1
2.09679066359287 1
2.16319854384438 1
1.82077885353225 1
1.98798020975685 1
1.88252627376847 1
2.03723102545203 1
2.25322249628764 1
2.08653249441165 1
2.07687513893719 1
1.89147911617423 1
1.85613999644252 1
1.92963697730093 1
1.82790716254344 1
1.99356702275193 1
2.11944750294419 1
2.25791164644924 0
2.00406648166513 1
1.80545304619216 1
2.19406076018592 1
2.28087989607147 1
1.84737868907327 1
1.85416370556198 1
2.15140273610574 1
1.89565552465401 1
2.02274156560644 1
2.06204140792873 1
2.20678691717008 0
1.84518455643031 1
1.95919082023093 1
2.10688634701092 1
2.07253267510542 1
1.74451965279334 0
1.63524434614022 1
1.48645246363084 1
1.79854172907786 1
2.19515689525843 1
2.05516915632947 1
1.76526496723735 1
1.77681560115893 1
1.92472422412186 1
1.88803386667135 1
2.11428051155576 1
2.48388712787893 0
2.0837256487311 1
1.90092965354198 1
2.02220741709702 1
2.23686717110909 0
2.0325024596474 1
2.11093319597009 1
1.70999952695249 1
2.15035775397498 1
1.9461133864363 1
2.020843276347 1
2.21100450745497 1
2.03348240647309 1
2.02137411180923 1
1.85940403090163 1
1.93971677852993 1
1.90122423896418 1
1.96204629363366 1
2.07597844286457 1
1.82858231346046 1
1.94034240492871 1
1.94010938380055 1
2.00688155571534 1
1.93310769054908 1
2.10103080909897 1
1.97727806910821 1
1.81208235316913 1
1.89891162335051 1
1.83222919447943 1
1.81897901180044 1
1.99458768021439 1
2.33478432009705 0
1.8551126466389 1
1.88241524438748 1
2.02500058883822 1
2.1190314737744 1
1.94991983232534 1
2.0655349045942 1
2.16475671704091 1
1.97633834003003 1
1.97495579545847 1
2.07674160306287 1
2.18023489782137 1
1.8819709475865 1
1.54535190450005 0
1.78184865334625 1
2.06967700962925 1
1.97567231058947 1
2.01118615700377 1
1.89827703215053 1
1.96624882308594 1
1.62227307173484 0
2.18709274626192 1
2.24351801374813 1
2.0721630149923 1
1.8743892215255 1
1.66360506738149 0
2.43975982850595 0
2.08684128358288 1
1.84226700842927 1
2.22749496592884 1
2.08311393798332 1
2.01416058744787 1
2.22494675931876 1
1.94877183333067 1
1.98102694013518 1
2.14156099940357 1
1.67681484688052 0
1.95921490406021 1
1.65836061249412 0
2.04299006062922 1
1.89725699039916 1
1.8920440102229 1
2.26488602091319 1
1.9827517159105 1
2.09992210013825 1
1.77947182001954 1
2.16252061490642 1
1.81753054051314 1
2.04949256645647 1
1.82311541651583 1
2.29730178931594 1
2.01940874374247 1
1.88971318763257 1
2.44571906858126 0
1.79191749953377 1
2.21429371737225 1
1.92995512632587 1
2.21025379408205 1
1.50425453552488 0
2.21326946143933 1
2.14317554377833 1
2.1181746081321 1
2.2323087954491 1
2.10984066192507 1
1.97409669217254 1
2.20448597380911 1
2.0734283109622 1
2.04009564024829 1
2.14235593694561 1
2.14610084673148 1
1.88614791025547 1
2.07510368157927 1
2.18981706416149 1
1.8636785246716 1
1.78842417001879 1
1.88657658477456 1
2.16632017056127 1
1.62082911056578 0
1.77850779691903 1
1.80179684059367 1
1.95938281110819 1
1.99523155366954 1
2.14712206215679 1
2.01327872275981 1
2.00470724028926 1
1.98448344523378 1
2.01063920911985 1
2.08934982682102 1
2.17719414584854 1
2.11918304621911 1
2.07647703199222 1
2.01750634404237 1
2.02055222010223 1
1.98007368864462 1
2.0613094937644 1
1.76466565967186 1
2.35192027137536 0
2.12336561156601 1
2.12809678681281 1
2.21432095600268 0
2.08301032552062 1
2.08036416702024 1
2.18936090222325 1
2.20646094557306 1
1.82624189761602 1
2.21120215234907 0
2.00315347296128 1
1.74329799654069 1
1.69291394656685 1
2.03414974223379 1
2.18965522943885 1
2.07639439109912 1
1.84102367596601 1
2.02231723456925 1
1.94459851447779 1
1.99055445122473 1
1.98960272647085 1
1.99129384316668 1
1.90245616653995 1
2.12725471380857 1
2.06315551293256 1
1.95758300064103 1
2.01465761769034 1
1.75591621888263 1
1.85129280341387 1
2.26164484182274 1
1.65568994574162 1
1.92568956729427 1
2.02764920796141 1
1.78332844289915 1
2.06811725391276 1
2.05394199038877 1
1.79000075213905 1
1.87048592145687 1
2.18947897774478 1
1.95302749904595 1
1.85122775708772 1
2.14064926570343 1
1.98993101075859 1
1.88394612657941 1
2.00031665295927 1
2.21129601339231 1
1.94305144652903 1
1.99246373806379 1
2.24742888565154 1
2.02676045605761 1
1.7024404111217 0
2.42995714469537 0
1.99165256733521 1
2.26437194459353 1
2.0645951717506 1
2.25610692352417 1
2.07639844243756 1
1.99391655723286 1
1.82256842684082 1
1.81219315412336 1
2.04356975565497 1
2.05751556295391 1
2.05734158307802 1
2.22660742428903 1
1.81346859601142 1
1.83985847100959 1
1.95129483214738 1
1.82840992507177 1
2.00241997031483 1
2.07968315188581 1
1.99405747019385 1
1.78964584996506 1
1.96797770834657 1
2.17010819920715 1
1.92162284678285 1
2.02084451779358 1
2.37712797684285 0
2.01346620440547 1
2.12953546887869 1
2.08956804165521 1
1.93114282848939 1
2.0603099397852 1
2.27283639734147 1
2.49122190921589 0
1.88831401067198 1
2.13904272903696 1
1.79778069375269 1
2.14861138249225 1
1.80072122071269 1
1.8198681746648 1
2.068455473254 1
2.13043634485913 1
1.82986776443681 1
2.16221167565335 1
1.98449464918099 1
2.09450375553193 1
1.9569765530362 1
1.83515097984899 1
2.0558843550673 1
1.99042277476951 1
2.05160418249499 1
1.78740732999627 1
1.94500851024029 1
2.19633190534018 1
1.98201198588237 1
2.04430604980585 1
1.96797690463603 1
1.84761602118638 1
1.99701145281235 1
2.03976072721973 1
2.22854779953843 1
1.68751417738197 0
1.59476533006308 0
1.94497025604752 1
2.28466100322012 0
2.11886391425183 1
1.86053249403257 1
1.72723219486609 1
1.93651308353901 1
2.08399464512325 1
2.05083095993599 1
2.00428062091331 1
2.35938917010223 0
2.13410154296491 1
1.93750902590823 1
1.99120407929084 1
2.28531171793908 1
1.77621036900473 1
2.0042395043381 1
1.7181455543284 0
1.59002358321536 0
1.74139964758716 1
1.83931684973973 1
1.91613030582427 1
2.17947368764374 1
1.85560850938445 1
2.22963655426313 1
1.98046506467224 1
1.96610600506025 1
1.82673982625285 1
2.08620022601218 1
1.86262330408928 1
1.78949019015697 1
2.07522500153848 1
1.89323452929577 1
2.07354943720421 1
2.17199773929371 1
2.16817314912821 1
1.88916689749883 1
1.83317374699421 1
2.08817572798466 1
2.15599534320218 1
1.92211617328081 1
2.09919752681311 1
1.67656494972226 0
1.84232640691707 1
2.05629492608215 1
2.07284493575428 1
1.816252725907 1
2.06782272578847 1
1.84439041815982 1
2.00865129217686 1
1.9961160468984 1
1.84825905772167 1
1.91745584716759 1
2.00611477693809 1
2.32333058373701 1
2.27178843840866 1
1.96285601406287 1
2.19636581689021 1
2.07582678079578 1
1.89267524535926 1
2.205035988728 1
1.92884959356635 1
1.98458173716243 1
1.9681547270565 1
2.17374145282924 1
1.91348194769077 1
1.80878225407752 1
2.05062878037309 1
2.07994331963322 1
2.02628493437798 1
1.91492207197358 1
2.28593128379221 1
2.10860239962446 1
1.88344556812989 1
1.67517219059509 0
1.93463865033484 1
1.85137369231958 1
2.07628047886198 1
1.73891060146741 0
1.98832400193891 1
2.18439624655532 1
2.00867424495135 1
2.13846167008151 1
1.97997438316213 1
2.06723482588944 1
2.31635385979231 1
1.85887201450261 1
2.08505649827477 1
1.90303179999097 1
2.09425071944746 1
1.7934994378265 1
1.93677469155218 1
2.18872710683871 1
2.16822613927844 1
1.69161917764353 1
1.87049547126864 1
1.74333293643658 1
1.64112386698783 0
2.1483805224395 1
1.84971231458065 1
2.41229839400899 0
1.86212589737667 1
1.73386970360438 0
2.0400231567113 1
1.89102465816273 1
2.21020075377709 1
2.11451351484289 1
2.04099087282667 1
1.80113718579517 1
1.90505339343322 1
1.84187684352917 1
2.01332560759375 1
2.04244688544125 1
1.6306088975909 0
1.69517704023983 1
2.0692467773884 1
2.03198029951897 1
1.64996611563104 0
2.2108555737176 0
2.02829802544487 1
1.66990247860942 0
1.96192779852995 1
1.85366246832238 1
1.95255231389062 1
1.96543926307409 1
2.11371246086395 1
2.25170922769634 1
1.76575357594199 1
2.0093249090819 1
1.9510231569795 1
2.30587712371763 1
1.84975698250962 1
2.31885122729428 0
1.90911044752734 1
1.86566052613511 1
2.22388223063561 1
1.90224795253384 1
2.19080645916822 1
2.03293059061347 1
1.79949315729783 1
1.9958589825436 1
1.95807447615342 1
2.05536546040526 1
1.97467418059155 1
1.94134643934087 1
2.23900204801932 0
1.7404032496748 1
2.08150501682833 1
1.72020063464552 1
1.86304186852026 1
1.81572839793049 1
1.97035292610377 1
1.8777645794666 1
1.96150489977078 1
1.86465549958811 1
1.92003116444812 1
1.93044681246059 1
1.80975958566867 1
1.89014929261177 1
1.93977831436525 1
1.77022906382029 1
2.16749063284654 1
2.17735674995389 1
1.99424635060487 1
2.2631709078738 1
1.76938341212858 1
2.25099171106351 0
1.9695006144967 1
2.05473927996971 1
1.91528134377485 1
1.80349332649597 0
2.00510065381743 1
1.79470778366815 1
1.94925378901121 1
1.94027708162728 1
1.62663993517243 1
1.94039282738939 1
1.95312356248077 1
1.96910776148404 1
2.17976576438554 1
1.80308395991277 1
1.86028806257343 1
2.26881600507748 1
1.89690148526892 1
2.07098264012875 1
1.9601211963995 1
1.81715148471705 1
2.18802815435645 1
2.0058751118704 1
2.01267014790156 1
1.78686394391435 1
2.03017994134648 1
1.68313396043199 1
2.04511064686589 1
1.83020041732053 1
2.12497646365839 1
1.60696928852956 0
1.87016491740958 1
1.92605927896973 1
1.80769441501851 0
2.13339869573735 1
2.07695091386722 1
1.76677256058079 1
2.17298546147633 1
2.17091570658386 1
2.11957661220412 1
1.85736581077667 1
1.67824364109294 1
2.19367632395452 1
1.90958195598434 1
2.05248587651941 1
2.08572997028861 1
1.91732941918478 1
1.79208862094459 1
1.87240315790087 1
2.05543362750067 1
1.60287138977835 0
2.12449778685313 1
2.23921523918336 1
2.00282328865785 1
2.1132616501808 1
2.24035467165174 1
1.93245037734821 1
2.28124968014025 0
1.8120490741872 1
1.82601997829065 1
1.80050460148335 1
2.25929180963442 1
1.88843628949569 1
1.74823665052223 1
2.13692128536438 1
1.82405849508712 0
1.82243704223169 1
2.45174773568287 0
1.82725286597268 1
2.08618124440636 1
2.20192556118246 0
1.91944746299698 1
1.95058175495696 1
1.97694178584013 1
2.11304274841474 1
2.32172698789089 0
1.91806144430616 1
2.31676613550164 1
2.15696491404758 1
1.88550665700424 1
1.97165891658123 1
2.30231875297025 1
2.12903447671225 1
2.37792794947203 0
1.80849648883177 1
2.06344476373969 1
2.10826135562397 1
1.79891321968102 1
2.05679054737578 1
2.0552237012628 1
2.04317011505342 1
2.2126309725013 1
2.02915788990108 1
2.15627395100229 1
1.94822423048266 1
1.90727245873556 1
1.98488634926225 1
2.11609249385368 1
2.08580811609224 1
1.75479743664286 1
1.82908023046967 1
2.26390724351022 1
1.74652099562495 1
2.44061656851812 0
2.10850184726374 1
1.79717835324756 1
2.14079766936968 1
1.90950795537304 1
1.85921165235132 1
2.44036756510991 0
2.01490955573585 1
1.98029204246541 1
1.98915417444603 1
1.69161315645064 0
1.86467811183601 1
2.10771006256075 1
1.89034504621272 1
1.83067740184086 1
2.15931135357842 1
1.81997664275724 1
2.36523153539083 0
1.80375937035139 1
2.17792719119025 1
2.18021396897108 1
2.03861027314956 1
1.55884372783733 0
1.77701961138645 1
1.83590757204429 1
1.93961024190412 1
2.17821355127207 1
1.65722915273144 0
1.80105735071499 1
1.99195581752929 1
1.86310692346715 1
1.80556365912663 1
2.19903212054465 1
1.74588891906899 1
1.88894129159308 1
1.90826225341521 1
2.08465191150614 1
2.07454529879322 1
1.64018334919392 0
2.22100554418407 1
1.86656650091586 1
2.15122292566128 1
1.83855005692897 1
1.85721021969687 1
2.04524860251425 1
1.87477506891475 1
1.96632365484145 1
1.94114127408973 1
2.35090112237985 0
1.8639946984151 1
2.36768469236768 1
2.0400800591935 1
1.99297147198491 1
1.97236050689863 1
1.82671447252505 1
1.73559755028379 1
2.43170593642708 0
2.02902864955861 1
2.08519251464598 1
1.95767058713769 1
1.87913508323698 1
1.93795479880676 1
2.00533253043086 1
1.61595416706094 1
2.20204243390479 1
2.10850750596622 1
1.79308265625575 0
1.94048304354527 1
2.15210662464216 1
1.89243345157041 1
1.95599868315249 1
1.7332645672365 1
1.80431931653291 1
2.18227368227594 1
1.84901426905699 1
2.22593957538395 1
2.03344587447012 1
1.95898482307982 1
2.08215277016854 1
2.2367552128509 1
2.04874704911013 1
1.81878823599171 1
2.07759164717202 1
1.99395553018915 1
1.97477312689956 1
2.11620181983946 1
2.02447028007466 1
2.04963286953914 1
2.11411935976584 1
2.02239660423186 1
2.30010096688828 1
1.78963767879692 1
1.85306472364463 1
2.06182933879964 1
2.05740595341381 1
2.00204577152817 1
2.04423366619345 1
1.82679108551805 1
2.06774648551455 1
2.06078486844838 1
2.25521545941533 1
2.46677579625837 0
2.01451123531346 1
2.32457168304804 1
1.88128550108479 1
2.28857129997962 1
2.3056203404111 1
2.16474445884982 1
2.07201250667111 1
2.10086580324839 1
1.98924410327056 1
2.29821147305524 1
2.17847878641979 0
2.04685727896523 1
1.74625655941108 1
1.56461448752028 0
2.01031836392266 1
2.10231967412552 1
2.04602969312865 1
1.97773166953951 1
1.83497027484813 1
2.22829205828668 1
1.91888713968853 1
1.97391509317578 1
2.23789515614067 0
1.86542353881271 1
1.70836305384709 1
1.98890638432154 1
1.82670821470841 1
2.08856225473294 1
1.91923048821477 1
1.90316430687004 1
1.88885749974553 1
2.0456830256329 1
1.73478316310061 0
1.93664560657182 1
2.08708068239718 1
1.96544118944623 1
1.70612025480322 0
2.15768586024878 1
2.15246438711735 1
2.04207575254208 1
1.76021113505881 1
1.91549080992946 1
2.00874231154067 1
2.12527820843887 1
2.007685530645 1
1.99799765408336 1
1.85709773335984 1
2.06219639721976 1
2.2827481801629 0
2.13493766377497 1
2.03041577502753 1
2.17391963727256 1
1.92785382536738 1
1.75647176277412 1
2.10320828634304 1
1.70401097798807 0
1.94586819794724 1
2.108138389212 1
1.91130120819671 1
1.99366370288554 1
2.09210109550269 1
2.22993782242939 1
1.89806947374927 1
1.90005954037973 1
1.83981029089635 1
2.33432928462322 1
1.91591107889479 1
2.07467751374746 1
1.91820544837805 1
2.06316046750488 1
1.89557340380806 1
2.15446338729451 1
1.89860128364085 1
2.29392803649861 0
1.87615480083641 1
2.04440368237379 1
2.27818499740589 1
1.88464855008627 1
1.6319793530412 0
1.91307425619694 1
2.03253740711086 1
2.06559097886558 1
1.90618571372342 1
1.96345054166732 1
1.86154760773275 1
2.02547052183921 1
1.9480705225235 1
2.15890401021613 1
1.82812969441258 1
1.94118608036971 1
2.23948582311602 1
1.95299170349978 1
2.08508915423738 1
2.30098796954341 0
2.05869245861676 1
2.17532021283054 1
1.69652220971177 0
2.16095194050646 1
2.17252200749587 1
2.08070748847507 1
2.02514107914103 1
2.00863265510078 1
1.92971096049202 1
2.18546785853686 1
1.7760245393647 1
1.9125905934203 1
1.93934752940338 1
2.05848450995907 1
2.19477352031581 1
2.07518482619844 1
2.11621219516711 1
2.11255561554598 1
1.9313753083771 1
2.00088871218244 1
2.33049203490236 0
1.85883798129694 1
2.0074095990327 1
1.9560618830386 1
1.96998137776511 1
2.01061826157075 1
1.85611752241781 1
1.7323916151961 1
2.00444843143785 1
2.05534616397771 1
2.2120523488348 1
2.03034804684995 1
1.91090822269947 1
2.23494799501449 0
1.93148021889807 1
1.97687765564416 1
1.96076130834384 1
1.80225080116663 1
1.92938429734024 1
1.86653164384395 1
2.2572578438164 1
2.02127752575387 1
1.96617587310201 1
1.95106161262448 1
2.0704915098591 1
2.03549431698691 1
2.09474721495559 1
1.83254361466533 1
2.17355759441744 1
2.4543863106983 0
2.31041025350256 1
1.77639952778844 1
2.16474545161252 1
2.2709983038089 1
2.14692463874327 1
2.10504445783751 1
2.03817741259748 1
2.06654235234037 1
1.97686433751037 1
1.98904838261956 1
2.02631475118892 1
1.7916273137678 1
1.80774145749885 1
1.84500323842066 1
2.08565679424372 1
2.02166353095926 1
2.34185676586552 1
2.04488128120779 1
2.09080749063458 1
1.81489472749678 1
1.93870963857259 1
2.09184458916805 1
2.00725615128314 1
2.30076787902335 1
1.81097880874295 1
2.00275556436521 1
2.2952331302942 1
1.89653007282482 1
1.67592246370415 0
2.18775718032468 1
2.08110614087916 1
2.21403501448132 1
1.81183676329429 1
2.03628248174552 1
2.05574385892018 1
2.12934483055721 1
1.59443856029007 0
1.82036304505268 1
1.65844251996615 1
2.14129099501753 1
2.14429955890886 1
1.66903602767111 0
2.13016013273274 1
1.99260985568559 1
1.89169084352166 1
1.75826834849356 1
1.79860407073653 1
2.01989282577086 1
2.01280795742099 1
1.99636781733838 1
2.05633760684451 1
1.84070902430677 1
2.02743042815818 1
1.78786918756667 1
1.97089730864801 1
2.26451504622743 1
1.99360145333783 1
2.46341547659403 0
1.98890266720068 1
2.07586821577335 1
2.22897197013732 1
1.98064340194352 1
1.91266362130481 1
2.02332103866323 1
2.07122112856901 1
2.08229306971477 1
1.78596551012827 1
1.88195506522658 1
1.95142155014208 1
1.94720396369809 1
1.81250891897636 1
2.20304795891848 1
2.19659088284426 1
1.9387993381572 1
1.97047133863592 1
1.67746907522012 0
2.23138224375436 1
1.85890092510819 1
1.97309428680925 1
1.85443822024547 1
2.03598686086097 1
1.82854389051602 1
2.12810178269069 1
1.84148734557741 1
2.05221313391736 1
1.74042964736589 1
2.09195489739637 1
2.07772188844442 1
1.8407887563286 1
2.04711184533089 1
2.03125565536555 1
1.99491755977377 1
2.17475499497232 1
1.75575025003755 1
2.02440203922478 1
1.83220678383085 1
1.71081385521395 1
2.13629356067501 1
2.05159536988835 1
1.97108420470799 1
1.70015539512802 0
2.22696456622473 1
2.15422755352411 1
2.02126702100644 1
1.79609735196428 1
1.99814813256164 1
1.96975641900584 1
2.15657606595015 1
2.00868913469987 1
2.15129226088463 1
2.1133968479173 1
1.89583571961858 1
2.11625544582871 1
2.07330002568658 1
2.05951851142342 1
1.99607556030842 1
1.66802631157681 1
1.97115350448368 1
2.03535966694409 1
2.22884151968345 1
2.12384440902963 1
2.01673494818042 1
1.63231975179559 0
1.91665672489638 1
1.8114178501898 1
2.02045646412523 1
1.88632642227802 1
2.00410174991237 1
1.89897438475452 1
1.95714764400253 1
1.91381649765437 1
1.85740889872529 1
1.80427906077896 1
2.05449667896347 1
1.95673783036337 1
2.06309712463021 1
2.0766808014023 1
2.06393170016254 1
2.10668205497888 1
1.88129062074511 1
2.06831950495346 1
1.9962972135813 1
1.98416709882895 1
2.28461762467838 1
2.23624003102005 1
2.30860868924896 0
2.11283068777543 1
1.93854397048979 1
2.19351108601841 0
1.9914145278551 1
2.05716265364013 1
1.92173504119493 1
1.91931616604228 1
1.51618806576094 0
1.98376599167727 1
2.27077829887198 1
1.8080121935944 1
1.90909715911743 1
2.06504076886918 1
1.88385381897824 1
2.19594763675607 1
2.17040979300069 1
1.85373587656458 1
1.87169716177883 1
2.19487046534568 0
2.2612170519162 1
1.92037733743628 1
2.29837742152038 0
1.80979143958808 1
2.35885349104221 0
1.99766773699743 1
2.3863362301638 0
1.63270164884038 1
2.35415462104483 0
1.66522208255283 0
2.04810163235948 1
1.8256206334753 1
2.13905077252952 1
2.05965318949763 1
2.10798395932429 1
1.85910570116128 1
1.93264284440929 1
1.99825711080176 1
2.1540047432557 1
1.82247649322527 1
2.15560473055426 1
2.08120625302456 1
1.94576788312735 1
1.87770579683603 1
2.04491544764458 1
2.06706529007612 1
2.20104486448016 1
1.99935748278952 1
1.99325128974258 1
1.71476113318439 1
1.91788309096712 1
2.30653599131686 1
2.14472527124655 1
1.96828005165324 1
1.93864913274036 1
1.94408554533884 1
2.14790570992322 1
1.95891991318946 1
2.05610940131034 1
1.77293571390494 1
2.00032890919677 1
1.8662554856202 1
1.98978234565955 1
2.02784662074797 1
2.27446954226938 0
1.95633618099812 1
1.53865066068398 0
2.23101264257231 1
1.89626949709468 1
2.28042511624514 1
1.91709963158174 1
1.88580352983888 1
1.86102505834351 1
2.16176874994958 1
2.15240434774324 1
2.19855323355818 1
1.87941003536627 1
1.77541815351212 0
2.23592065876865 1
1.91196678676267 1
2.081915526249 1
2.05104279982676 1
2.04827028733459 1
2.01187440370313 1
2.32704202759818 1
1.97339468724525 1
2.06775859321355 1
1.89906853559489 1
2.05413688450797 1
1.97523749728833 1
2.22221122202249 1
1.76161097473971 0
2.04901099094015 1
1.99394590557193 1
1.9737505748534 1
1.88672012988683 1
2.08340515938913 1
2.03865440424513 1
1.88299914059198 1
2.18260575672682 1
2.28388091631935 1
1.86417504852797 1
1.95319076120878 1
2.11389245388372 1
1.94687535866521 1
1.938889439292 1
2.15101021797656 1
2.06825167994462 1
2.17855769622024 1
2.03354014610368 1
2.03451906851697 1
2.16042798289082 1
2.09940792578999 1
2.08895375516576 1
1.95387028444775 1
2.08748424571976 1
2.15564909845507 1
1.76666937659836 1
2.03379326280881 1
2.28492941840964 1
1.64922838149051 0
1.72293196220242 1
2.19574198239954 1
1.92040640898146 1
1.88083566974368 1
2.00062590894538 1
2.15627561213856 1
2.22656110597358 1
2.09327453825018 1
1.87542883126526 1
2.1706062469589 1
1.87880707384557 1
1.74726306090778 1
2.00923407791537 1
2.20399679120371 1
1.98965078349912 1
2.03456796436451 1
2.10147493856774 1
1.91163493317619 1
2.16828722443016 1
2.1401327076236 1
2.13983787258761 1
2.17826775613936 1
2.06041750009815 1
2.02020769605499 1
1.83132977234035 1
2.27132518470325 1
2.10467243385191 1
2.06254286760128 1
2.0032273598806 1
2.0744417041444 1
2.27126869845001 0
2.00552415897632 1
1.7835115409862 1
1.92930954984111 1
2.1675938873382 1
1.97133550125959 1
1.85955602229461 1
1.80155631750953 1
1.93781381074116 1
1.83751024505016 1
1.97275564385351 1
2.02588188509589 1
1.70494710293245 0
1.75988728741821 1
2.06125375694749 1
2.20306139450854 1
1.92202320690261 1
2.28894707409363 1
2.11524479806951 1
1.96291692212466 1
2.0622583412765 1
2.36880009483193 0
2.21241195268002 1
2.00741975389011 1
2.52594739316501 0
1.94475641210642 1
1.65979205237743 0
1.50023271680975 0
1.99349213848522 1
1.98542641893321 1
2.04207916871951 1
1.89968453064335 1
1.83537063690244 1
1.78103772583567 1
1.92544073148984 1
1.86590516543262 1
1.95695782320045 1
1.82474889404658 1
2.06626029549701 1
1.97785454225769 1
1.97712481332474 1
1.91892069678089 1
2.29483471312833 0
1.99264003738808 1
2.34931632872862 0
1.75076088554507 1
2.09598339610344 1
1.92510076393767 1
1.79824966941287 1
1.98354357608775 1
1.96876209744879 1
1.94597850326402 1
1.95062020598485 1
1.9751814840918 1
1.89203622995038 1
1.77292586532907 1
1.93162175729002 1
2.10431263901853 1
1.7503225144731 1
2.12051398479335 1
1.98961418243428 1
2.17184767584562 1
1.88154570444703 1
1.87082845104569 1
2.16292510692555 1
1.84479322110613 1
1.83978713646431 1
2.05193828661684 1
2.43238062661852 0
1.91831594453083 1
2.14152349757396 1
2.06740407500661 1
2.04516963410825 1
1.73102455955119 1
1.82025456938652 1
1.95131844677046 1
2.12593988738297 1
1.85987839953407 1
2.01425521940245 1
1.88601758471867 1
1.8997804536696 1
1.81454767659637 1
2.05948878070926 1
2.25896815126196 1
1.92534215480321 1
1.95647418243601 1
2.02961561265852 1
2.16975113730037 1
2.17337119526737 1
1.8547902948839 1
2.26298046989622 1
2.20553318753209 1
2.2039686405394 1
1.98069033498677 1
1.91694235677493 1
2.11374705889142 1
2.02004522854561 1
2.31147257966148 1
1.92150840496049 1
1.94981477243211 1
2.1413268952933 1
1.98780682525558 1
2.11192666637275 1
2.26732253619252 1
2.17630188454087 1
1.89764949196255 1
1.98487820177871 1
2.06745336606288 1
1.82167658607299 1
2.1336864269401 1
2.2194603526663 1
2.29873869396913 1
2.06311270412863 1
2.14802520497555 1
1.88461944174631 1
1.71762832031662 1
2.23379434792096 1
2.18979715763146 1
1.98894595435189 1
1.99930149804204 1
1.90821137461948 1
1.84391731876985 1
1.87325106139803 1
2.01333297308092 1
2.25262467061346 1
1.92476661628554 1
2.14597643041031 1
2.19223816826469 1
2.26500699569383 0
1.87667829245168 1
1.82284162680503 1
1.81329772012197 1
2.1276553825027 1
2.16305079582993 1
1.97975566514767 1
1.64479751628912 0
2.09662731470885 1
1.73457254491315 1
2.23250269383588 1
1.53965256900329 0
2.10550016493935 1
2.19071382934089 1
1.89675169500246 1
1.86129548968637 1
2.21631207470345 1
1.62163790756935 0
2.00020486933661 1
1.88669403011116 1
1.86317411134219 1
2.11345794121714 1
1.79925203761201 1
1.87160459665128 1
1.56783400052819 0
1.9332889426468 1
2.17234996216866 1
2.19097988198806 1
2.12371305153303 1
1.80350865603264 1
1.90472347521036 1
2.11490465034866 1
2.04499077437585 1
1.99418399137281 1
1.77802887920222 1
1.69860100254692 0
1.99823517249618 1
2.19794552273978 1
1.92377141030536 1
2.06624060893358 1
1.71983965232503 1
1.87163124824899 1
1.93229036343121 1
2.01845057626229 1
2.16981508490157 1
2.12393131242252 1
2.29277761173295 0
2.16904196468488 1
2.03107653499632 1
2.05892755023865 1
1.99990915362797 1
2.00970671308328 1
2.05805324361784 1
2.13378625767353 1
1.95737835949902 1
1.79107778527946 1
1.98079124374641 1
2.12560069518793 1
2.07874727073336 1
1.7832519394588 1
2.09313304069395 1
2.2292763367856 1
1.86719387300487 1
2.00284578040556 1
2.19699622681144 1
2.06035981150916 1
2.00555310711078 1
2.23437710906642 1
1.59916026110027 0
1.82344473177004 1
1.77970768294072 1
2.10785197997113 1
2.10757864487863 1
1.80711045720407 1
1.92058284431962 1
1.97260442969673 1
1.83934721749923 1
2.02426279474061 1
2.25431650308489 1
2.1315161856424 1
2.07009104132531 1
1.86896159475206 1
1.97053460159649 1
1.91513508424715 1
2.07802166706773 1
1.81502822616973 1
2.38972384582486 0
1.94486023542467 1
2.17726129724943 0
1.95290262728475 1
2.23115050328751 1
1.90858861720625 1
1.96941996858768 1
1.81030959539277 1
2.1885699674757 1
1.77661331965045 1
2.10349967245789 1
1.94014535916757 1
2.01619964718667 1
1.8539802536518 1
2.060503062737 1
2.18500168677995 1
2.05737914989285 1
1.94198011412709 1
1.99592909620556 1
2.03409651053627 1
2.02176054457356 1
2.16612155127219 1
1.75375408319555 1
1.82366207570724 1
2.05494628065328 1
2.16807698555478 1
2.10923876726482 1
2.30988688325787 1
1.79827825171276 1
1.93887156583864 1
1.9318232559971 1
2.1662209748462 1
2.09091024093178 1
1.80903147699851 1
1.96132927962188 1
1.88945615982881 1
2.05025572917767 1
2.01849036906339 1
2.24704706704092 1
2.10914561402629 1
2.19977926029015 0
1.8011391688185 1
2.10748467930574 1
1.75644519467418 1
1.99620448259822 1
2.02539418428563 1
1.96709804747622 1
1.60687648475684 0
2.00492056627247 1
2.41416302205227 0
1.99959804188571 1
2.17553821472727 1
1.80238275667155 1
2.04535449540144 1
2.01068092366661 1
2.11016637056493 1
2.12239632011132 1
2.19025471215939 1
1.90374219093538 1
2.0441154710184 1
2.48517951012786 0
1.98845597932211 1
1.96993728973086 1
2.22927621582937 1
1.91846195286327 1
1.82596473949217 1
2.06195870067847 1
1.91183734033264 1
1.86751823554366 1
2.06555477389875 1
1.90867638785718 1
2.36589046902049 0
1.99029824042284 1
2.09624368349624 1
2.00180394087888 1
2.01113943118278 1
1.76989429781331 1
2.12264935712735 1
1.93610795205785 1
2.14511510938174 1
1.86022096800816 1
1.68746310659072 0
2.11297638368229 1
1.91791484096144 1
1.61153070097926 0
2.21219559513052 1
2.2307620532649 1
2.25595604791123 0
2.17996731081033 1
2.26863732923467 1
2.07408493131601 1
1.87363793265442 1
2.03257127283427 1
1.56015050131856 1
1.9613466229123 1
1.92998352110619 1
1.98972442736489 1
2.16672679518644 1
1.77898723860465 1
2.1562600865966 1
1.73069299450448 1
2.25287599454352 1
1.87297009150061 1
2.21256964083953 1
1.89820971844409 1
1.892934255897 1
1.97623007330131 1
1.8862839997258 1
1.62831514620188 0
1.92291570010878 1
1.75075704955065 1
2.10975935626687 1
1.84358121780396 1
2.05300814074181 1
2.18447034258687 1
2.12761266720785 1
1.90043065561048 1
2.15535864833034 1
1.9173764149176 1
1.78299140688871 1
2.08989416821636 1
1.78661218495145 0
1.86998041925813 1
1.98140186426087 1
2.32419341962802 1
2.24023684724323 1
1.86189093813758 1
2.14089252604988 1
1.98342312156251 1
1.93569586822699 1
1.94748387581821 1
2.0236748212437 1
2.33138127733171 1
1.70582721813734 1
2.24275512036588 1
1.96899192129614 1
1.83343513938761 1
1.86987917551372 1
1.94656403891151 1
1.87945361120903 1
1.94458287139778 1
2.06596466168671 1
1.92325119234006 1
2.04441152372124 1
1.93538100162884 1
2.0168823689255 1
1.87837533872398 1
2.02718398927398 1
1.84465400410752 1
1.9963338766371 1
2.28909982485074 1
2.00811211345681 1
1.93113266074138 1
1.99141696348391 1
1.90545387441266 1
2.04598073907999 1
2.08339055679914 1
2.40594152291382 0
2.10023860937877 1
2.1037097555746 1
1.90594193450748 1
2.22872113939382 1
1.70959723628491 1
2.27035518865763 1
2.01148853104716 1
1.78172825680121 1
1.98592877556836 1
1.98610544748554 1
2.01026513238473 1
1.38402622997811 0
1.96825856132595 1
2.07762144930554 1
2.07380791354449 1
1.97100206343251 1
2.36758433546086 0
2.14408878031752 0
1.83433247384051 1
2.16364127241581 1
2.3574714507459 0
1.71677638120839 1
1.99366868697648 1
2.06528724000039 1
1.7035150051724 0
1.85137338815444 1
2.08631669614849 1
1.97682895511393 1
1.97191332559496 1
1.94233511915227 1
1.74852748377649 1
1.94657725546509 1
1.84471742220482 1
1.68480169048339 1
2.00038447585078 1
2.13747596066294 1
2.20804398944063 1
2.2654367050137 0
1.68104528691976 0
2.05190446931197 1
2.37347163057317 0
2.05859766923715 1
1.75765752721634 0
2.25013573590312 1
1.83818560643656 1
2.08192550697665 1
2.26819572466379 1
1.92908962079128 1
2.03824577485751 1
2.00569697544914 1
1.98875782501358 1
1.8259561048968 1
2.38370303672636 0
2.14403917292126 1
2.06329431619744 1
1.93980400335822 1
1.75869498021097 1
1.96279621204416 1
1.97323482409335 1
2.23667492719362 1
1.95573798172573 1
1.90355186056883 1
1.87233437156389 1
2.07612852188921 1
2.09415229334015 1
2.09877405821022 1
2.1782411343176 1
1.51139944945514 0
1.92884140457865 1
1.86669745356195 1
2.29060584465776 0
2.03982519301802 1
2.04715060627945 1
1.87651253423464 1
1.82072759976333 1
2.17594394763606 1
1.96825825215724 1
2.04567683524126 1
2.21175166763985 1
1.79860853572226 1
1.84467168763713 1
1.85753436878999 1
1.83593732511106 1
2.05124309062313 1
1.94584089002238 1
1.89840766109472 1
2.24019159526364 1
2.19669306383007 1
1.93622548496658 1
1.80794769420359 1
2.22846549351822 1
2.02511542466594 1
2.04069993702023 1
1.86242290408166 1
2.19601400118102 1
2.05172473626928 1
1.90847166834348 1
2.54995517643226 0
2.08839275853012 1
1.7542704600894 1
1.88678796006257 1
1.84973122591464 1
1.8849660401876 1
1.85979665772433 1
2.01472133971855 1
1.73589424185189 1
2.03047112782447 1
1.89469284368549 1
1.89448423326113 1
1.95090118473879 1
2.01127026072092 1
1.8262721525268 1
2.08421336318441 1
1.59004803538091 0
2.22779891216306 1
1.93273219802171 1
1.92840378569841 1
2.12295406199624 1
1.9313980575283 1
2.02307898924258 1
1.89280793347553 1
2.02965547764444 1
2.07486664432168 1
1.88068497571823 1
2.04268980981344 1
2.23962500000072 1
1.87491016545569 1
1.68677822942431 0
1.78421387062211 1
1.75789900942017 1
2.37322117519741 0
1.80538363282243 1
2.26752701417976 1
2.20952062446178 1
1.79075626984681 1
2.06469595832846 1
1.86365493361966 1
2.23815549462723 1
2.13058957482705 1
2.12278599172187 1
2.03558106578252 1
1.65731699468648 0
1.80790629372034 1
2.0864613968117 1
2.01559071094323 1
1.71824298194581 1
1.69018314619567 0
2.04476882642676 1
2.30350577926336 0
1.90618108973533 1
2.14691520898152 1
1.88914408092596 1
1.98082086364907 1
1.75035783447824 1
1.71649915150066 1
2.21850132090641 1
1.92818506373045 1
1.97830364621693 1
1.84528603159358 1
2.14067474032969 1
1.86245978675797 1
1.99843243574273 1
2.09549482934101 1
2.14208779244469 1
1.71466444709121 0
1.94313676363625 1
2.09976954011515 1
2.17985021961938 1
2.35373653034374 0
1.7794813006477 1
2.03451097835045 1
1.9133266810068 1
2.05535227458299 1
1.81460946883805 1
1.85380554038754 1
1.92161249588262 1
1.99151699178745 1
2.26865686629316 1
2.19651404317697 1
2.07835524992417 1
1.80460123734821 1
2.22807938677794 1
2.1388718700621 1
1.93557400269197 1
1.90389262818369 1
1.93658594621041 1
1.91473344177081 1
2.29410133529494 0
2.21532976669472 1
1.9745810390985 1
1.80489933314954 1
1.98289261098505 1
1.82128096746132 1
1.90873575813454 1
1.95552892406623 1
1.92706878873852 1
1.97259506707718 1
1.75605420098719 1
2.03642667776256 1
2.06112789901749 1
2.17418425612531 1
2.11894276884394 1
1.79220354965979 1
2.04149310285644 1
2.00557345742786 1
2.02866138428125 1
2.17738354064436 1
2.1434833610804 1
2.0329643059797 1
2.1787241687456 1
1.96155490135524 1
2.24953422538794 0
2.02601376081274 1
2.02445647388505 1
1.95096453640719 1
1.8789942179878 1
1.97962255522163 1
2.07110764420487 1
2.03280753610706 1
2.07538273268018 1
2.2043277314658 1
1.88833451708647 1
1.70522596542425 1
1.94124506064559 1
2.14411446849969 1
1.88208260529399 1
2.11275974845221 1
2.05608870460554 1
1.98586082437277 1
2.06706780155583 1
1.88253568251361 1
2.12277821482567 1
1.99847146761858 1
1.80257581300071 1
1.78089367587497 1
1.99695438243086 1
1.81360919203061 1
1.86435760204266 1
1.90724367672812 1
1.79445565985484 1
2.09247797568754 1
2.20959364921371 1
2.10831508271459 1
2.18594057752857 1
1.86786335274982 1
1.83817110329143 1
1.90647389502534 1
2.09646862320613 1
1.93065203661757 1
1.69046887486849 0
2.21134192809697 1
1.79503000047534 1
1.93259606035105 1
1.88180062049662 1
2.02463303973427 1
1.94865784637489 1
2.08854846485975 1
1.89999843057125 1
1.85441982520826 1
1.81752925495047 1
2.26219065953254 1
2.08012122745238 1
2.10151417167419 1
2.06081394969836 1
1.9724987018588 1
2.13623793781128 1
1.71413601918818 0
1.97364855617372 1
2.07155744563757 1
1.93358907169379 1
2.18378840105813 1
2.06379608248822 1
1.91756311079251 1
1.90047388616929 1
2.03930374957774 1
2.28674767606973 1
1.96590908490615 1
2.03577956708849 1
2.06847807806554 1
1.71580991509787 0
1.82559350282036 1
1.75274027373761 1
1.95210184366518 1
1.93421614856447 1
2.25455526295291 0
1.92839706967348 1
2.26700454634146 1
2.195186617988 1
2.09738514738273 1
1.95470321453764 1
2.05851989816347 1
1.84504193203419 1
2.13856416409871 1
2.16804479925957 1
1.93885106869106 1
1.91620500540544 1
2.01050151650912 1
2.0109816067109 1
2.04787671725289 1
1.97944763613283 1
1.98705990849005 1
1.90152802570396 1
1.97738663320573 1
1.89338609356568 1
2.00858093743365 1
1.95640236735561 1
2.05191706185926 1
2.03036674877161 1
2.2301268307073 1
1.9216202681735 1
1.8976918305339 1
1.86377104517517 1
1.89430780166276 1
2.14137214111299 1
1.99154774656313 1
1.90664671318213 1
1.86528884264406 1
1.96406662119988 1
2.40088857857037 0
1.96752143571013 1
2.14772680743112 1
1.94311669288995 1
1.74567438227217 1
1.93253424294785 1
1.82001141682797 1
2.02103206540106 1
2.47350952455954 1
2.16607874134605 1
2.15595389970083 1
1.8971087729725 1
1.96380017620555 1
2.05041151033504 1
2.04694959005799 1
2.19767348310749 0
2.12564788822742 1
2.08466939127033 1
2.20504308383149 1
2.23697003722964 1
1.77421024295474 0
1.81560173072641 1
2.14705209823081 1
2.00682485653987 1
2.1885048756733 1
1.95803252165381 1
1.79953316024572 1
2.02536486454988 1
2.01417264408339 1
1.85663352683331 1
2.38815244524242 0
2.1868393292139 1
1.78532437467284 1
1.81844934634065 1
2.10932728481278 1
2.30605251484442 0
2.05226297633985 1
2.18210799012148 1
2.17125378796942 1
1.88017203101685 1
2.03583902536346 1
1.58873416613892 0
1.99535001207806 1
1.72948757606783 1
1.77561454354103 1
2.29770135403168 0
2.18179915609113 1
2.01736554380781 1
1.92884702774275 1
2.19090534896808 1
2.09935637519018 1
2.13437143315115 1
2.03955904742671 1
2.11388045787763 1
1.99953660134593 1
1.95065953989427 1
1.9072277755235 1
2.22667346741409 1
1.98823617100172 1
1.59081292619794 0
2.22803154653891 1
1.9808334948643 1
1.98181183871642 1
2.02166129414188 1
1.85498486283514 1
1.89118420482128 1
2.3204286474799 0
1.93543596690921 1
2.15337418043029 1
1.82573202203977 1
1.8594863165762 1
2.06147747376946 1
2.30021356169608 1
1.90267119611511 1
1.85332208681989 1
1.89690756284934 1
2.20218798630253 1
1.91825904808262 1
1.94217368519139 1
2.13098834677732 1
2.21590213070135 1
2.05489809869687 1
1.89664926376834 1
2.03931757760511 1
2.00424979415373 1
1.87981807779835 1
2.01380033722197 1
1.8160131926424 1
2.11110326391295 1
2.25625219341987 0
2.03461446553906 1
1.97789048135549 1
1.93002663645693 1
1.9386357648248 1
2.22358308663887 1
2.04176192691984 1
2.36668136886677 1
2.08104973143978 1
2.00599038414162 1
1.98375607456992 1
2.11422108366714 1
1.99472655093108 1
1.93896678568441 1
1.80636694927324 1
2.30761598868839 1
2.05709040112307 1
2.03472167183609 1
2.29221194229548 1
1.98368999125299 1
1.91120148861913 1
2.02701857585761 1
2.19577443884446 1
1.69458369890057 1
1.95902970097247 1
2.11157932638624 1
1.92643368671784 1
2.44317324278617 0
1.90751208695995 1
1.7263071869721 1
1.87269147977934 1
2.25970547341545 1
1.57642266418956 0
1.67644669681873 1
1.73319408356722 1
1.97094441803968 1
2.07768629023656 1
1.92406594781132 1
1.92009631305415 1
2.17236054990316 1
2.04991390098587 1
1.8261170994433 1
1.83086587989719 1
1.8105872167948 1
2.09782891526458 1
2.01143232135802 1
1.91144593818451 1
1.90744213521128 1
1.84776356710116 1
2.02283543743918 1
2.0161455179398 1
2.20532449965368 1
1.7228041787982 0
1.85942984595221 1
1.98932306246223 1
2.11352149241382 1
2.07161999462672 1
1.85154644685497 1
1.89474154072416 1
2.33337550620943 1
2.2277492000887 1
1.91745639670672 1
1.97661549249795 1
2.0706122418954 1
1.92031819678028 1
2.04385788614834 1
1.92336321452331 1
1.97694984934683 1
1.97421351323113 1
1.98792299144328 1
2.02513225499195 1
2.09752183905594 1
2.13758287351583 1
2.12570309595247 1
2.06449088706141 1
2.06225278927834 1
1.63822576980331 0
1.90746181554623 1
2.01574800990024 1
1.86589160019404 1
1.93124213923747 1
2.05531236415908 1
2.23942067986738 1
2.01119849839858 1
2.15554157466609 1
1.97393133883099 1
2.18123095631824 1
2.17742846965246 1
1.81614915629807 1
2.02024550268561 1
1.79102486839698 1
2.09423473675931 1
1.92245515991533 1
1.69248044358668 1
2.0507385638642 1
1.85005995577509 1
2.01580729521497 1
1.74278830605193 1
1.90058007306811 1
2.13467216056455 1
2.06882837697766 1
1.94997890802266 1
2.05560022877036 1
1.83948120535757 1
2.01337173272501 1
1.9227368125452 1
2.21608236368522 0
1.87987158316449 1
2.12965438809802 1
1.9000857344431 1
2.36636291948406 0
1.98229987831292 1
1.93385432646027 1
2.17715634045473 1
1.91698586872095 1
1.44574057363282 0
1.9259309335038 1
2.14178532471137 1
1.97894774020297 1
1.85946578451664 1
2.13971437455541 1
2.14024213124954 1
2.03735367483301 1
1.80143673388216 1
1.75940370972574 1
1.87326576969268 1
2.10369837702193 1
1.89306254061667 1
2.23603128497695 0
1.76137561844264 1
1.80656389520801 1
1.9513328130223 1
1.67005785352156 1
2.26370895212218 1
1.81662239967498 1
1.91315105887708 1
2.13347338567378 1
2.10842823322598 1
2.08610234736629 1
2.14009530417934 1
2.23885012572806 1
1.75335119585206 1
2.09216851735324 1
1.88292133918806 1
2.15258966277956 1
2.12381071412254 1
2.16711690114096 1
2.06223414831275 1
1.98144688037144 1
2.0008931519974 1
2.00400233471596 1
2.06207785480817 1
1.96500901574054 1
2.1806356024497 1
2.20682098070434 1
2.02478304540936 1
2.09718584822604 1
2.0508042914237 1
2.12791727736922 1
1.96614619947212 1
1.9938935733362 1
1.94764039530615 1
2.03219640196458 1
2.06949962738024 1
1.8595021662869 1
2.03917539249007 1
1.90692426545198 1
1.62806593498708 0
2.31072626814366 0
2.1307075930844 1
2.0918162065924 1
1.90063528815032 1
1.81248282710828 1
1.96085906098772 1
2.22640226055168 1
1.8077522175166 1
2.39071458839018 1
1.79644897312442 1
1.88841090239418 1
1.69718043161552 0
1.86015303710552 1
1.87906045384325 1
2.23432526812724 1
1.72022861748238 0
1.9758454921043 1
2.07794904958034 1
1.80367564801452 1
1.98256351240875 1
1.98493097350013 1
2.16315715686873 1
1.86978952961465 1
1.80852864677774 1
1.9840185875973 1
2.4118595018094 0
2.03517740942851 1
2.04226237179918 1
1.8008621762237 1
2.29318172251536 0
1.97775144162713 1
1.81391227866385 1
2.052110204281 1
1.75913092046727 1
1.96979234050944 1
1.88055522445995 1
2.17967900387441 1
1.89819491724433 1
2.05814438893891 1
1.78998755417965 1
1.81079816434928 1
2.09383818807956 1
2.32103317634421 1
2.26501260323017 0
2.00144348906255 1
2.05699947985654 1
2.17126226799037 1
2.3280789018222 0
1.85453514490559 1
2.08214834504666 1
2.03083700396869 1
1.63733782668644 0
1.97567538873928 1
2.00293683686808 1
1.98235088037293 1
1.5718492309449 1
2.10623385583189 1
2.17242850147762 1
1.83789434147237 1
2.29530978219799 1
1.91534037699296 1
1.92258582345553 1
1.99942569420174 1
2.03619234680782 1
1.90118485870311 1
1.83614726006863 1
2.28327963940459 1
2.2555843326296 0
2.07593047672292 1
2.0403957534531 1
1.8117204455942 1
1.96772519388745 1
2.09814534448832 1
2.00347641175204 1
1.67732418558163 1
2.13432468781317 1
2.26014890715966 0
1.9002741736829 1
1.98110338644528 1
1.87256220423374 1
1.9127737867924 1
2.07852614631186 1
2.3312846694742 0
1.94225487433479 1
1.813449942115 1
1.83575312983564 1
2.05906530441313 1
2.03355772837905 1
2.08341956554311 1
1.98436776018368 1
1.92839377052856 1
2.25532283831974 0
2.03129466970379 1
1.55838050768323 1
1.99152137321 1
2.13563898129186 1
2.13486921599139 1
2.18575276986915 1
2.36269616741099 0
2.17737951277507 1
1.91004585217779 1
2.01519773160379 1
1.80868460202329 1
2.10589489972684 1
2.22050691109968 0
2.0567442485881 1
2.14832622061023 1
1.97857753239984 1
1.72544296446906 0
2.03438385103919 1
2.16836111944327 1
2.17342045493855 1
1.70369966494198 1
2.15125292611888 1
2.0950874344786 1
1.62807488274695 0
1.90824374214794 1
2.12059980274644 1
2.12220604502556 1
1.99098002032804 1
1.80746464404979 1
1.99712518467678 1
2.09367459509293 1
2.07673297209267 1
2.17003381132428 1
1.61221639824018 0
2.09774250812906 1
2.00054734032665 1
1.99235104713462 1
1.97352928332429 1
1.96556564725737 1
2.36901692608705 0
1.8650623587019 1
1.65626275514124 0
2.04503203335366 1
2.25712972942793 1
1.80805180101709 1
2.04590286494576 1
2.04700154535225 1
1.81710170403953 1
1.6491940793518 1
1.93714701740792 1
1.84269577668407 1
2.1384264534337 1
1.92649136999574 1
2.11501668904321 1
1.79827933076281 1
2.07215143911195 1
2.12026408193511 1
1.95917545345807 1
2.17028122024504 1
1.947746976212 1
2.07973656800351 1
2.06604034904891 1
2.04312302285983 1
2.06545492505815 1
1.90190960458382 1
2.01758800736794 1
1.96536094647692 1
2.26350702671829 1
2.01800811025648 1
2.00053104172574 1
1.7303995382291 1
2.04170803793019 1
1.98638013740209 1
1.83153929985717 1
1.99416433580674 1
2.06187232909361 1
2.10688637495345 1
2.15773762798508 1
1.88563310482012 1
1.99580089128363 1
2.24481547174734 1
2.05563494134032 1
2.05073249163233 1
2.17047174239841 1
2.21458088278352 1
1.93447193562479 1
1.91224402883055 1
2.04722023582325 1
2.18771616392297 1
1.97696758155699 1
1.91888114917591 1
1.93813945778803 1
2.20261484202573 1
2.01067758407935 1
1.90398327542047 1
1.93656819889419 1
1.97079827428595 1
1.92924366600268 1
2.07428122880598 1
1.94591041669428 1
2.00321579126353 1
2.00497995520553 1
2.19770606394535 1
2.15294544911146 1
1.78675450156053 1
2.1104068640665 1
1.9812437583744 1
2.14937362294962 1
1.46481681486893 0
2.04723956357465 1
1.74266423845448 1
1.90618745161635 1
1.90002466578912 1
1.99560028380072 1
2.0538503739161 1
2.0174101827264 1
2.22543579751271 1
2.02903514529062 1
2.1046817197205 1
1.83334240615298 1
1.65947055294575 1
1.60049287446651 0
1.98767170740676 1
1.88263960400443 1
2.5477844265937 0
2.03981762318475 1
1.9534751147347 1
1.95316277718752 1
1.86132880108256 1
2.16591303722292 1
1.71612282744211 0
1.92401357100218 1
1.90967922403477 1
1.76574913904017 1
1.96473018240929 1
1.98005910014 1
1.94491877732933 1
2.35434862381831 1
2.18082094923076 1
2.12045065665937 1
2.20427032067268 1
1.93173116168389 1
1.81274016829723 1
2.11347797715179 1
1.98363413181894 1
1.89457443868766 1
2.01724732502075 1
1.78648815536019 1
1.98732667148176 1
2.34313812576193 1
1.82879890283971 1
1.99130844935914 1
2.01986814664258 1
1.9605562092889 1
1.7620133742489 1
1.90364344353935 1
2.08869140208567 1
2.06527988849769 1
1.89638532800519 1
1.86623872283262 1
2.280897487016 1
2.09749408274417 1
1.85200934572564 1
1.90464452785029 1
2.12999086997512 1
2.01821881940531 1
2.22686157604692 1
1.97487314069352 1
2.27078743510222 0
2.26558798148357 1
2.03962056803046 1
1.8822325735286 1
2.00515480456223 1
2.02830773972873 1
1.95559087151348 1
2.16603273142207 1
2.11512479255714 1
1.88963513234497 1
2.16198561997116 1
1.97948020569818 1
2.33855063930913 0
1.85833228506002 1
2.01431818993732 1
2.0210197358679 1
2.0541416109361 1
1.83637211874456 1
1.90797343123794 1
2.05223805444801 1
2.02655356906768 1
2.22994683929897 1
2.08800836046824 1
2.00593920732903 1
2.40085326841192 0
2.26116397261884 1
2.1298583457048 1
2.04901907328235 1
2.13935308495038 1
1.88962196053295 1
2.08941068332393 1
1.91610494562032 1
2.35191126758663 0
2.13721665967581 1
2.34565271663377 1
1.86696148510129 1
2.07701234828702 1
1.84533291796505 1
1.95571558527646 1
1.89820787647867 1
1.68808709635614 0
1.73073629064688 1
2.16431087986329 1
2.00823730927471 1
2.10633065713219 1
2.153643726503 1
2.05343987134108 1
2.16020699740038 1
1.98428224585078 1
2.20227348664139 1
2.34892061545428 0
1.77698159234653 1
1.95741117723563 1
1.9942929706377 1
2.14521733897609 1
1.8433628099022 1
1.94880808532697 1
2.06299782696897 1
2.13108198498541 1
1.34074770898572 0
1.89932765025831 1
2.23012152355639 1
2.20543181844398 1
2.14866690543711 1
2.08668273018096 1
2.07714517795059 1
1.82246632076268 1
1.81335260158481 1
2.30109727760089 0
2.17691378628443 1
1.989638733316 1
2.36692389531026 0
2.00745972208707 1
2.23730218892963 1
1.81815411171865 1
2.06032104299973 1
2.26453608032958 1
2.05245191864067 1
2.21234722815574 1
2.0459573987239 1
2.01257810935418 1
1.65389370547347 1
2.01274101451833 1
1.89416171611079 1
2.27947965308468 0
1.54995315276789 0
1.96902210065444 1
2.1935364432696 1
2.16761672600213 1
2.08228000638124 1
2.07996451566594 1
2.01648764433318 1
2.21226339762003 1
2.04744109318783 1
2.07000474933154 1
1.69242156871545 1
2.11176268369776 1
2.23548463842594 1
2.22019486510565 1
2.10773325128555 1
1.87598172878681 1
1.63372359560311 1
2.37738346961712 0
1.98266843744013 1
1.93605861063655 1
2.2547669942859 0
2.15504961409687 1
1.99403111958814 1
2.01266165044768 1
1.82878313465815 1
1.95706017564028 1
2.02603839637356 1
2.18924651237545 1
1.99852553336745 1
1.96420087242116 1
1.7217402592414 1
2.08877728288377 1
1.8670457325662 1
2.12065252864601 1
1.84103136175083 1
1.75856008862953 1
2.21464325260581 0
2.1413245627551 1
1.74838814561165 1
2.22171693114251 1
2.22604691909049 1
1.96629402407342 1
1.74467518300747 1
1.82450259618288 1
2.0042705258593 1
1.89880745540088 1
1.77275524130109 1
1.8752263775431 1
2.18450646761401 1
2.26573558321583 1
1.97103079623691 1
1.92946788033365 1
1.91134073144644 1
2.01724316644187 1
1.8409239299499 1
2.20489440525886 1
2.39566463402768 0
2.01209706421808 1
2.02223293968851 1
2.31776492765312 1
1.88121502100826 1
2.2794689644456 1
1.89770260314829 1
1.97757209142182 1
1.81309592587297 1
1.62014796926721 1
1.91658240184521 1
1.96558260759246 1
2.38071950178086 1
2.24389802153244 0
2.10187943936395 1
1.84681102888534 1
1.92517830825439 1
2.02568225100046 1
2.17949798101318 1
1.96681860885835 1
1.91623228122599 1
1.98390426841284 1
2.0550090863008 1
1.95014280931862 1
1.96335872325134 1
2.09349742152808 1
2.03166326970464 1
1.70586112907127 0
2.25802215967655 1
2.23038534779008 1
1.99464525213813 1
1.97645871039401 1
2.21443576493784 1
1.7234320325674 1
2.0561643800997 1
2.19943993817663 1
2.00204812590624 1
2.17352873315468 1
2.03800435595693 1
2.40201621243852 1
2.12397664958659 1
2.09935690845681 1
1.81597570819895 1
2.09830354352783 1
2.19321206602162 1
2.09930867029986 1
2.10729116583128 1
2.10388709672366 1
1.87904048451723 1
1.85178184651135 1
1.81773247778486 1
2.0137241127145 1
1.95114593003581 1
2.01573991401491 1
2.29593181440079 0
2.05258067028364 1
2.19704066323344 1
2.05886313631934 1
1.84106317327475 1
1.82514395212042 1
2.07216139858538 1
2.12736037021976 1
1.79227459562742 1
1.90990529744334 1
2.30327587842452 1
1.86180996948 1
2.11209279599293 1
2.04474841179194 1
2.06992528725237 1
1.77295688581883 1
1.86274889478211 1
1.98148291134123 1
2.57153082463243 0
1.80933792555757 1
1.87495687603599 1
1.94418495085439 1
1.95929746897034 1
1.84832059310276 1
2.07545386832562 1
2.29818479526862 1
2.14929353102392 1
1.91660363835636 1
2.02108301208861 1
2.29992547288528 1
2.07020369942099 1
2.02375411882479 1
1.93672600564399 1
2.46383500951247 0
1.93348118411531 1
2.14204584354293 1
1.9584934161878 1
1.65667305006317 0
1.9392987095512 1
1.97508182449017 1
2.08477842563351 1
2.10423277426532 1
2.01281113855503 1
1.82346876460638 1
2.12515692934077 1
2.09098306787164 1
1.97403461719992 1
2.00685836777759 1
2.05505272494601 1
2.24160614016254 1
1.77233321617806 1
1.92299389174873 1
1.83575049745902 1
1.72443255360519 1
1.97504520138945 1
1.98168834917284 1
1.90956545000378 1
1.70831849696011 1
2.00637043759897 1
1.92000480930735 1
2.19215514739493 1
1.98960420594033 1
1.78908398242465 1
2.16242116683386 1
2.17850970145314 0
2.1431459702176 1
1.85848197853639 1
1.68651952869474 0
1.90459177927692 1
1.99993704646553 1
2.01243285472211 1
2.12025092026947 1
1.93976274533717 1
2.04338754044392 1
2.06587131131354 1
2.36493080623101 0
2.34589005574736 1
2.15386543608804 1
1.97469305602165 1
2.24157517414948 1
2.17162876907892 1
1.68492400781409 1
1.85311266984076 1
1.87499447967583 1
2.03982456622054 1
1.74148789386125 1
1.84129655489215 1
1.49086430450439 0
2.14096694520433 1
1.92012816883812 1
2.07400710719813 1
1.73181123244831 1
2.02351501220494 1
1.7181416219601 1
2.24276628514427 1
1.94175437425819 1
2.10281074295811 1
2.00978273424056 1
1.71699371316998 0
2.02292374538104 1
1.85365634052276 1
1.8573772041085 1
2.36162255096514 1
2.10487091754011 1
2.12929743260663 1
2.34721440719071 1
1.9269686014438 1
2.32373181750589 0
1.97917128201274 1
2.32655466949076 1
2.21238641982476 1
2.47952439264141 0
2.1019389960416 1
1.98884307995665 1
2.15451132650158 1
1.9368223070921 1
1.94838948800744 1
2.12559176776578 1
2.13133694383149 1
1.95168467320113 1
1.84921781915187 1
1.95682112600816 1
2.17297369682804 1
1.69788544995073 0
1.83886691312668 1
2.09601008139811 1
1.84319568033928 1
2.00553023423812 1
1.97001876613074 1
1.75078592746415 1
1.57535362267508 0
1.95919980822548 1
1.85133204077816 1
2.05431833071751 1
1.938301633853 1
2.06669930395133 1
2.15832472234363 1
1.82029839987268 0
1.86950405793871 1
1.98069652512774 1
1.93372752469342 1
2.0593865087206 1
2.1182211485843 1
2.05761544058046 1
2.11942724573417 1
2.10996960469846 1
2.00035519351881 1
1.90832571802812 1
1.90761357009489 1
1.8756365939952 1
2.13616803019837 1
2.15061756703089 1
1.69280804145589 1
2.1537131617673 1
1.90004946852316 1
2.13356891032799 1
2.10468033562939 1
2.02903124597482 1
2.20358284328847 1
2.38950300033224 0
2.18870658702106 1
2.05342069732495 1
1.68944903322016 0
2.09541440677256 1
1.65533473207408 0
1.76198701700258 0
2.04137749328804 1
1.74916427255423 1
2.22145567268999 0
2.0734748558551 1
2.24213149606604 0
1.90656385343947 1
1.83329577398322 1
2.15315060151689 1
1.77038217508432 1
1.85757590334715 1
1.84082010377041 1
2.32461141638541 0
1.91483174135123 1
2.07878031961441 1
1.86662799302455 1
2.16521807713587 1
2.09763485841554 1
1.70332524243444 1
2.04429114443687 1
1.94411324425342 1
1.75106294122002 1
2.0793992721223 1
2.15049626313239 1
1.89738761251735 1
1.91500468716561 1
1.88038204269966 1
2.20768598419398 1
2.14262400945622 1
2.04330574590661 1
1.96591576074165 1
2.0508571522238 1
2.09117134974834 1
2.03017834507586 1
2.10659488698779 1
2.18160071097174 1
1.83526137578473 1
1.89964642276287 1
2.12092947251876 1
2.12528686948183 1
2.38186112210819 0
2.13842629715662 1
2.05185214905077 1
2.10756432511205 1
2.0536447774911 1
2.06757035538408 1
2.19652955184077 1
1.87397936288539 1
2.14361649059308 1
2.07318885751044 1
2.19746188340624 1
2.10674255930342 1
1.96825028427503 1
2.09385034862068 1
2.30291641050287 1
2.04495338580765 1
2.18991201374446 1
1.98778411745487 1
2.34585904477138 1
2.10083851578005 1
2.04709644292984 1
1.51917511721804 0
1.85683179022398 1
2.08305641040314 1
1.90202533524948 1
1.86175545460813 1
2.03338282543693 1
1.92255725748149 1
1.85735021560703 1
1.94487494984196 1
2.03652780346965 1
2.08103206806285 1
1.97098597463101 1
2.00924755164477 1
1.92179631329168 1
1.85893658391913 1
2.13126226027522 1
2.07642510162536 1
2.22074842143538 1
1.68195943064979 1
2.39132844560376 0
1.8878610320807 1
2.16347228539064 1
1.86669388947336 1
2.17949937812252 1
1.81136509040419 1
1.97124733502517 1
1.74206248767284 0
2.10440323666556 1
1.91336063866529 1
1.97674642138756 1
2.39993657915171 0
2.02725697042381 1
2.0679476119098 1
2.10403428213569 1
2.01681407779543 1
2.09156680288201 1
2.03083610362626 1
2.19752772412477 1
2.18434018364758 1
2.20188766156104 0
2.391535891322 0
1.84162852150791 1
1.58648829907306 0
2.17293108548937 1
1.96460053574518 1
1.68273048527383 1
1.84144658099316 1
2.09152659485542 1
1.85237397491951 1
1.92112169185423 1
1.82241704773031 1
1.89402647955847 1
2.03726040652429 1
2.4049264502693 0
2.03298749126447 1
2.12360399988239 1
1.80273239414603 1
2.0010754147401 1
2.24559542559546 1
2.06983061672154 1
1.87667091692445 1
2.065083396163 1
1.79624630803877 1
1.92740834975176 1
2.02197433579518 1
1.86840837952801 1
2.30567166324751 0
2.19504686913534 1
2.15343698407966 1
1.98237528250042 1
1.84712589223166 1
2.13156154801991 1
2.07215244525564 1
2.00206943443762 1
2.10306672568259 1
1.76789728310519 1
1.6121993237469 0
1.9594016894155 1
1.84964535663838 1
1.69352158018314 0
1.82124567618847 1
1.89329825486918 1
2.0152313980914 1
1.78503764218333 1
1.61790447107092 0
1.99814236929467 1
1.98258102316097 1
1.81647305924039 1
1.64312634157832 0
2.04043714656907 1
1.98922852910814 1
2.15553458736725 1
1.77281559236134 1
2.17660784726928 1
2.14401541441112 1
2.1269452574495 1
1.61925322393414 0
1.94002408887952 1
1.84167903878654 1
1.98394885390957 1
1.87942701335861 1
2.00593496181035 1
2.18207510024458 1
2.0986792901918 1
2.10870395615783 1
1.98735675878172 1
1.8820403353424 1
1.71642236123803 1
1.77202884874194 1
1.76743623646825 0
1.68479175855306 0
1.99532174466514 1
2.14677744163538 1
2.00470007204945 1
1.89835983167784 1
1.96263089853781 1
1.88895105967034 1
2.40696857871642 0
1.96014673026251 1
1.89832356652766 1
1.9970693368515 1
1.86360732501473 1
2.24280857886904 1
2.06975109993532 1
2.24256887238923 1
2.107785769879 1
2.03389949881345 1
1.92634653619176 1
1.93815019210686 1
2.00690097916959 1
2.20247565185895 1
1.96772491941586 1
2.12220637866602 1
1.7057220946674 0
2.13944676680469 1
1.9552283104275 1
2.09587606148281 1
1.80150488131617 1
1.98973443708153 1
1.87967403587539 1
1.94872738626377 1
1.86487620154104 1
1.91618738288902 1
1.87403926681342 1
1.86605859264951 1
2.12626640821173 1
2.00276411710958 1
2.37416013183144 0
2.21451390286532 1
2.08090891516901 1
1.6607412537471 0
1.88745484173341 1
2.21258099943306 1
2.07834612130276 1
2.14593434287292 1
2.02207808230999 1
1.78754856146031 1
1.76099938894692 1
1.66306272145337 0
1.58660044612226 0
2.16300558931421 1
1.74836058062763 1
2.11221446731552 1
1.95767327848589 1
2.10358357889923 1
2.06535856789601 1
1.81327938774613 1
1.8830130274759 1
2.0083980272668 1
1.75638835294573 1
2.08545584748516 1
2.06374019927165 1
2.22349941064834 1
1.81241575094615 1
2.00137900044 1
2.32809852746862 0
2.29608465099499 1
2.05419344049326 1
1.80586058005179 1
1.85739963941359 1
1.75942100625503 1
1.93914722515782 1
2.23703261198893 0
2.45757586510159 0
2.14033543983749 1
2.0251135828315 1
2.32496106438833 1
1.85971947683905 1
1.9015993469223 1
1.8014990811016 1
1.89631868515201 1
1.809537238907 1
2.31800208589934 1
2.04661182734633 1
2.05345400311029 1
1.83978529046101 1
1.94415258676536 1
2.00353882223801 1
1.90407395384505 1
2.23001918375639 1
2.25660419899538 1
2.17026912974084 1
1.8374663964421 1
2.06582453084847 1
1.92112260170825 1
1.61223550419522 0
1.59915655971143 0
1.92671366069513 1
1.99473664773441 1
1.78726404115621 1
1.34386383797693 0
2.04724373408613 1
2.23453087569041 1
1.55498605354071 1
1.97357549563375 1
1.82256228849675 1
2.11406579726824 1
1.78997717441163 1
2.10462125809356 1
2.09511472239949 1
2.0541691176794 1
1.80387058575058 1
1.76859196356893 1
2.22114780140458 1
1.52585010653654 0
2.14001684070896 1
2.00836389543875 1
1.96550505417126 1
2.10911173939922 1
1.81539059209925 1
1.82924745055432 1
1.9370414526173 1
1.8793505247608 1
2.03844792545539 1
2.21934573743731 1
1.7662325117397 1
1.87136250827331 1
1.95490491938314 1
1.88341526628897 1
2.28520004912099 0
1.9373647945274 1
2.26474323480927 0
1.72986396805575 1
1.99874615875785 1
1.96530340963655 1
1.88841753222612 1
1.97514039677637 1
2.3079075677565 1
2.16785624395639 1
1.80754751815624 1
1.91274109129962 1
1.59624551431545 0
1.93214383267944 1
1.87624813998534 1
2.09494387166406 1
1.94124852179684 1
1.89270109916431 1
1.99589773581584 1
2.25866672818274 0
2.06573900229501 1
2.05246657630827 1
2.03425545455558 1
1.85540675380448 1
1.87327666037773 1
1.78419235236764 1
1.64737795701431 0
1.84903055443194 1
2.22111524177245 1
2.09071367616196 1
1.57991835740475 0
2.11962693009285 1
2.21607412173007 1
2.07433195392225 1
1.80595228927063 1
1.88816392179048 1
2.08570215330692 1
1.84045260810715 1
1.89681304635739 1
1.96548735692934 1
2.18040572761913 1
2.04517136278734 1
1.772034768073 1
1.89631515109891 1
2.19135862026143 1
2.1552096041166 1
1.90485575446315 1
2.39830862260734 0
1.96461380510868 1
2.29496185209882 1
2.25089872957954 1
2.20351218887737 1
1.67455596547432 0
1.80524786228033 1
2.07945661565476 1
1.73696760348927 1
1.71450389137468 1
2.01054630953433 1
2.1967972494352 1
1.809367344272 1
2.26168168903767 0
1.87237392787351 1
1.99799075286469 1
2.15188567785655 1
1.72135147059965 1
1.94974543234839 1
2.17989554469086 1
1.85276601324977 1
1.88537118739668 1
2.17149114283207 1
2.17182261884822 1
2.00019087895297 1
2.0614081856027 1
1.94165376605983 1
1.94994974575702 1
1.96362891251598 1
2.3148620185958 1
1.92604453896356 1
2.13537954956959 1
1.77612972030683 1
1.92096588834349 1
2.0024602031947 1
1.60664759064408 0
2.1634770662246 1
1.92348519499555 1
1.85287896037761 1
2.22171650958796 1
1.88761745593785 1
2.05758028878966 1
1.90606930385383 1
1.91934616498779 1
2.31593953843114 0
2.06701952289603 1
1.91698382568895 1
1.9948293516417 1
1.61121921615687 0
1.95909738341234 1
1.97967981093371 1
1.75626612868323 1
1.71164087325867 1
2.09278913661548 1
1.97650213054459 1
2.16998607530272 1
2.05241944137846 1
2.02661905576215 1
1.86612873271746 1
2.10996643921206 1
1.97322676959907 1
1.8510636685522 1
1.9530286238881 1
2.17149727531138 1
1.85946316416068 1
2.27595549685953 1
1.83012656119558 1
2.16486824837753 1
2.11246275881718 1
1.81182992135041 1
2.24384594209342 1
2.20460949340326 1
2.04793775938326 1
2.2044790013736 1
1.74829064080071 1
1.76303712845924 1
1.82294737306978 0
2.09618737796293 1
2.29271950517086 0
1.86643465524371 1
2.28711514361502 1
2.00224343487287 1
2.10920100843716 1
1.92901549912789 1
2.01357014202788 1
2.07734963031654 1
2.15590025179966 1
2.03290656325984 1
2.11444298867148 1
2.146493049562 1
2.08235546283667 1
2.05208655434386 1
1.92897854015508 1
2.05861847689865 1
2.03864510948503 1
2.02582388042117 1
2.11072796980537 1
2.01136077319679 1
2.16446323444963 1
2.30502345567083 1
1.88970053284862 1
1.62019148402841 0
1.88537814046503 1
1.85847491262088 1
2.10065040179948 1
2.0034759066971 1
1.92238555299424 1
1.91502889973941 1
2.19238452946712 0
1.99576266060077 1
2.15378015865809 1
2.0799091537583 1
2.04869601676002 1
2.18805352285536 1
2.31426483848565 1
1.884072765552 1
2.11138823747638 1
1.91004333787379 1
1.95233370958027 1
2.24365385933337 1
1.97720048733 1
1.59811988145715 0
2.04358097831298 1
1.96272486270858 1
2.0794729239416 1
1.92252538175278 1
2.01345721249033 1
2.05840734980041 1
1.88916133779486 1
1.97922694568272 1
2.07407607090311 1
1.97155263173532 1
1.63214055076104 1
2.20782791638191 1
1.98784551433108 1
2.1405843927147 1
1.9903675130711 1
1.63208297166093 0
1.90532596848055 1
1.90867202811806 1
2.11153906225824 1
1.9894511924136 1
2.15592263855749 1
1.84186828842284 1
1.93284663914167 1
1.9368058730277 1
1.80585286155611 1
2.08786065738536 1
1.92455110339854 1
2.0521475630626 1
1.8976447740017 1
2.04370882716843 1
1.80680634026969 1
1.97929220455125 1
1.97404008243482 1
1.89877938993695 1
2.00637668154321 1
2.20540886682104 1
2.05599598645373 1
1.8458513261711 1
1.95504690085392 1
2.10183300523682 1
1.83400665861051 1
2.12677643749058 1
2.44271371983975 0
2.06623018551524 1
1.79399272594115 1
1.95752924564013 1
2.06412641020271 1
2.03686097678459 1
1.89618966122429 1
2.19291055382728 1
2.02058308190624 1
2.03135624804137 1
2.00417692554924 1
2.11012408798677 1
2.084468068568 1
1.88745564069517 1
1.95237543692113 1
1.90110804834109 1
1.96883092173494 1
2.14526438091828 1
2.0662745416232 1
1.66060802822386 0
1.97473609758256 1
2.20002320568831 1
2.1184426991339 1
1.99192047431798 1
2.02628244137781 1
2.1846455172381 1
1.96407175829932 1
2.03806122288654 1
2.09800222556988 1
1.88430654964237 1
2.06317078451681 1
1.60286865219666 0
1.99361704453236 1
2.13723320528555 1
1.99777801077736 1
2.26630153813459 1
1.95105397491031 1
1.85893653076367 1
2.01349305546923 1
2.34648612882299 1
1.78936496092197 1
2.08196634939187 1
1.75009439594793 1
1.9229115813865 1
2.01249706600554 1
1.65064004255658 1
2.2212452487625 0
2.06074032109287 1
1.79693041331031 1
2.2758102741172 0
1.86228781583944 1
1.82136923592443 1
1.66063484206409 1
1.77727445885149 1
1.74398506938747 1
1.8616098203558 1
2.01771891922997 1
2.01513749582462 1
2.05149795609473 1
2.18896741260215 1
2.10403126083898 1
1.95819053737106 1
2.14374208813182 1
2.05817819335394 1
1.8792242399883 1
1.64880396766696 1
2.14174851592349 1
2.2898948251857 1
2.26372047676864 1
2.04466003814962 1
2.06490125917792 1
2.05887798779055 1
1.85824996666214 0
2.15639265441053 1
1.82060474454122 1
1.83829863321215 1
2.28333705082509 0
1.89223628307825 1
1.912192145773 1
1.94247443590665 1
2.11478596016149 1
2.09825174167334 1
1.8798379342816 1
2.10735584475028 1
1.99708427160513 1
2.20060940746272 1
2.12769230940418 1
2.08118356297426 1
2.15083948244631 1
2.13022625836374 1
1.93101374373797 1
1.71142699816453 1
1.98621170836032 1
1.88447044565298 1
2.04382156459639 1
2.43967862969387 0
1.96918895458214 1
2.09757768143448 1
2.0521355697182 1
2.19562875050187 1
1.95843572270818 1
2.03900073071761 1
1.98736397783298 1
2.10758855948927 1
2.19758569475805 1
1.83192257168966 1
1.79673958877212 1
2.15261033404598 1
1.96399287934369 1
1.79358331634291 1
1.86031919131175 1
1.8483279088724 1
1.75500384681872 1
1.83839255548498 1
2.13177319866539 1
1.82181291265674 1
1.79081861380646 1
1.92273659362076 1
2.09940491838697 1
1.89138590892266 1
2.02020079839443 1
1.86098679493446 1
2.20364531023065 1
1.74918037367193 1
1.75517138494254 1
2.0911860944313 1
2.0497421640512 1
1.8761578355215 1
2.12021051610353 1
1.67028641813226 0
1.87095023259136 1
1.90757910027528 1
1.81116413575548 1
1.9759904747333 1
2.02229926868501 1
1.91897315160455 1
1.98331437531512 1
1.72874266024493 1
2.10618948120624 1
2.30980578107872 1
1.77427959700239 1
2.30569063070607 0
2.02006750066339 1
2.02660679308119 1
1.88482151316163 1
2.11587999498171 1
1.6808290825102 1
2.05755016458215 1
2.4292410691627 0
1.85609682714677 1
1.60090130634824 0
1.85862621521915 1
1.85108225419942 1
2.46226898043747 0
2.06545254284572 1
2.039439577739 1
1.72044844651857 0
1.98550139156839 1
2.08124106294509 1
1.9394595461954 1
2.03437309323482 1
1.81128338905255 1
1.91161191992842 1
2.05665276383168 1
1.73998028310481 1
2.28623149829294 0
1.89931171967791 1
2.25021458372014 0
2.06533401346805 1
2.00657713853001 1
1.75113050442362 1
1.97140464328511 1
2.04285640110112 1
1.918593408544 1
1.89351313027235 1
2.146440565649 1
1.80023169888644 1
2.00302107428412 1
1.83852645559204 1
1.84363879643124 1
2.29005262086642 0
1.7586276192172 1
1.85242857747711 1
1.98443451659535 1
1.97122664740159 1
1.97385091883391 1
2.04233211123559 1
2.10407893565064 1
2.0598233623516 1
1.94540076461084 1
2.00800040667627 1
1.99993680409307 1
2.09468556245428 1
2.04500499778094 1
2.02630149149284 1
2.16330774989172 1
1.55963102021585 0
2.16727949613315 1
1.94424474693551 1
1.85790969235238 1
1.9403255401455 1
2.1480070755524 1
1.9281848586007 1
2.27518600213116 0
1.8244028258963 1
1.87675129030807 1
2.06192894309147 1
1.96784281508913 1
1.94449451670002 1
2.02657836332596 1
2.03830380921141 1
2.20587432984946 1
2.1660646306707 1
1.70798794901536 1
1.98106237940973 1
1.71117708793187 1
2.15102179009568 1
1.97922030621836 1
1.87365096400118 1
2.24113529492752 1
2.09609471025401 1
1.9757952480106 1
2.11221313418477 1
2.30390321915946 0
2.15007014011089 1
1.96810658489188 1
2.42190261944589 0
2.24629753970335 1
1.96993311411136 1
2.3462298917007 0
2.15452772739435 1
2.00972934747304 1
1.50160774356265 0
1.57363458914876 0
2.10616830073739 1
2.10252008793351 1
2.10895992211913 1
2.10322985120031 1
2.07988752439498 1
1.86650465540843 1
2.00590882443458 1
2.22514508349573 1
2.0178707349845 1
1.85159623117388 1
1.80962437091679 1
2.07719888645672 1
2.12375153450328 1
2.00028666446826 1
1.91942212964749 1
2.00219855349326 1
2.11844213394506 1
1.75682859938545 1
1.79077244433094 1
2.32580730634429 0
1.97301933866371 1
1.80395830231403 1
2.22163901993243 0
2.35966959147044 1
1.98805440336797 1
2.03232477484035 1
1.9605430826445 1
2.10698706787798 1
1.80430635770632 1
1.89599726365995 1
2.12654719971647 1
1.86222396154835 1
2.0860929500106 1
1.93845023198582 1
2.18092531290823 1
2.1068499419698 1
2.13682371533315 1
2.05011392191839 1
2.14862431079444 1
2.19965779607903 1
2.02348981970369 1
2.12360372688011 1
1.66553538094487 0
1.91295984344628 1
1.9860591610117 1
1.76313766982773 1
1.93735870671341 1
1.91847607925971 1
1.84646380379092 1
2.16402886196648 1
2.0917078519337 1
2.14712395065799 1
2.05075830256086 1
2.35152965925093 1
2.13112373431022 1
1.97730726924481 1
2.07076972786128 1
2.13270925198194 1
2.02135513973284 1
1.89019319626978 1
2.1861418187533 1
2.13150176791155 1
2.16605143348259 1
1.80957270947829 1
1.90228135568063 1
1.76570925145131 0
2.06701966805939 1
1.91184649634521 1
1.79506204148553 1
1.96012293676068 1
2.06030623544973 1
2.04926366656023 1
2.08473002511147 1
2.19106409423451 0
1.85712006675156 1
2.22789316138512 1
1.83154000194724 1
1.90954841328144 1
1.86958143031861 1
2.07776694460316 1
1.86493163101527 1
2.12237464107354 1
2.06894227554532 1
2.05156107503174 1
1.91194509365021 1
2.00530629695191 1
2.02503173513377 1
1.82143875749353 1
1.89254545239165 1
2.16553268081618 1
2.35847014356378 1
1.92325214188274 1
1.93670605112195 1
1.74637294506291 1
1.89445747252482 1
2.17346582724328 1
1.92188273725947 1
1.66548813009838 0
2.0285305207528 1
1.94885391858073 1
2.3397990248593 0
2.02967413869584 1
2.23983124131945 1
1.97674645829368 1
1.85757294490697 1
2.12926987741007 1
1.65729262008421 0
2.12797411267592 1
2.10754500993322 1
2.0672145886461 1
1.92721156804807 1
2.28372636775406 1
2.13823670048567 1
2.16602361053481 1
1.96550028832129 1
1.7538187462861 1
2.18609021382097 1
1.95519525672707 1
1.91923729411403 1
2.20964136443049 1
1.89060187900066 1
2.22081229309001 0
1.93810941628432 1
1.95050700560881 1
2.09038156315833 1
1.86150342578628 1
2.00735751005455 1
1.96038212384979 1
2.03207509598489 1
1.97835971546253 1
2.13848101775982 1
1.99193369952606 1
1.98493622340636 1
1.86687115752384 1
1.71027979603868 0
2.18258513456911 1
2.04770582677816 1
2.25801635173682 1
1.8913555725923 1
1.95219039502503 1
1.83082271958444 1
2.20436782856133 1
2.02524514510317 1
1.71342081090787 0
1.83692785368026 1
1.83846764121926 1
1.89902775678917 1
1.88556389919988 1
2.13755069524881 1
1.8829701455012 1
2.14740970718964 1
1.7822945248906 1
2.28833150504641 0
1.99123123381079 1
1.82316946703674 1
1.87432358371447 1
1.8139031676243 1
1.70107663686789 0
1.76331565793679 0
1.83775415467584 1
1.79148698284174 1
2.01863569143848 1
1.75097749208852 1
2.17110881328329 1
2.14853083013829 1
1.9499415833983 1
1.85397729139029 1
1.95061979564931 1
2.05016696720009 1
2.06683863868823 1
1.98644532641265 1
2.26314553565891 1
1.80095441866512 0
2.22176799115703 1
2.19568323937616 1
1.86557236037726 1
2.00046339072655 1
2.19548132922112 0
1.82292533461766 1
1.69576146102141 0
1.88553759975005 1
2.25211393214953 1
2.08941971134824 1
2.06580073968522 1
2.01610963926574 1
2.22260886149641 1
2.15774271207887 1
1.6476718456628 0
1.9914922033933 1
2.24808524922584 0
2.31124032636127 0
1.92656396850528 1
2.12866371943585 1
2.18355493150169 1
1.72268047625361 1
1.91733206491463 1
2.34541856721432 1
1.99945574759183 1
1.83874981212937 1
1.76956299278745 1
1.78072215948591 1
1.8882438858394 1
2.0234326064624 1
2.33983377690972 1
1.9568851089414 1
1.96379016792124 1
1.98550563816794 1
2.09127517443933 1
1.79274717928684 1
1.83846230352754 1
1.92024164316955 1
2.08764619500207 1
2.07531847906872 1
2.03020899115501 1
1.75666665474977 0
1.85197647910008 1
2.0816808476983 1
2.28049858908978 1
1.87778985915995 1
1.8247724429123 1
2.17080313272019 1
1.77791728690141 1
1.88041525297292 1
1.84758524848006 1
1.99195640667814 1
1.98789418624811 1
2.07024581409133 1
2.11384947304879 1
1.88110765535348 1
1.82208108531952 1
1.9072487679519 1
2.12220738566377 1
2.01572403139516 1
1.97764495412933 1
2.17217532737376 1
1.9986565496674 1
2.13335256090878 1
2.23721758432971 1
2.23717088476558 1
2.06711347919224 1
2.14416408809879 1
1.97453977887417 1
2.00022727985603 1
2.20340007736735 1
1.99775958690348 1
2.22466138825657 1
1.94222909233238 1
2.02524294089168 1
1.98442200532082 1
2.022049412893 1
2.06675937481927 1
1.87199124668349 1
2.14399062 1
2.27908685749517 1
2.00741485187342 1
1.79115598759348 1
1.95236077208627 1
2.19277516293858 1
1.87637407158661 1
1.89832795171939 1
2.15953886455727 1
2.01533408222781 1
1.77473677835529 1
1.89120792302602 1
1.68787823829611 0
2.11690316816079 1
2.07613485351016 1
1.79087707780228 1
1.80895041233371 1
1.8635329342812 1
1.93437150068349 1
1.94939616508141 1
1.9879119314256 1
2.26239716829245 1
1.96474939056355 1
1.78682968354831 1
1.59927998544927 1
2.11852599369207 1
1.96817334336623 1
2.0993418382219 1
2.11828492317305 1
1.88945538195769 1
1.89891334703223 1
1.97861111159462 1
1.8823204523947 1
2.11649413857696 1
2.07830227460703 1
2.0529245501979 1
2.32908937266261 1
2.17811670264131 1
1.97379349127359 1
1.63284190366966 0
1.83355144454736 1
1.77624444170915 1
2.1566329107339 1
2.12296856759013 1
2.14793615738164 1
2.10347474536678 1
1.88768321927947 1
1.82738110065731 1
2.14036007748472 1
2.07838334949377 1
2.07565001739898 1
1.7984257431032 1
1.77829982560108 1
2.08177895705293 1
2.06702749085804 1
2.13209926260126 1
1.82984726396921 1
2.03068993560134 1
2.01280256395441 1
1.94114461507833 1
1.89287325158232 1
1.8795554455081 1
2.26329329457539 0
2.00124901559794 1
2.26178436319135 0
1.76696908365285 1
1.49819084245187 0
2.22098731491331 1
1.93137750317149 1
2.16105702103789 1
1.99771374712169 1
2.00447378885509 1
1.99645479814142 1
2.08084742465801 1
2.45319213961944 0
1.88044855052169 1
2.05765961530958 1
1.83748662223403 1
1.85282461614498 1
1.87448734737345 1
2.02324135756836 1
2.26411458398733 1
2.01972771269037 1
1.9597218577939 1
2.42157293730936 0
2.08958818065436 1
2.04853294640002 1
2.30164929702852 1
1.88944242942202 1
2.00914098702764 1
2.0619802438005 1
2.00500508760045 1
1.65705572348788 1
2.05635658852527 1
2.21389918307985 1
2.15929225405326 1
2.37407433587381 0
2.07669391618951 1
1.67185611591978 0
2.17675199925449 1
2.26911123610568 1
2.13124007667676 1
1.95584893159035 1
2.04618533453019 1
2.00463778788032 1
1.92718597905377 1
1.93477794523229 1
2.16709955994365 1
2.14549340708587 1
2.06064888842449 1
1.85641075436939 1
2.23756629462412 0
1.97736130994796 1
2.00052234925913 1
2.27954509404973 1
2.05288003393623 1
1.85103015045317 1
2.00267224016687 1
1.90526571171509 1
2.03935390739034 1
2.035954446834 1
2.12331118567226 1
1.78663178149091 1
1.92367199897629 1
1.81116916726998 1
2.12204074239854 1
2.05889561302402 1
2.0537546883213 1
2.25908207608426 1
1.84700161450845 1
2.01405913824761 1
1.83926081193111 1
2.12509026960703 1
2.02447740405836 1
2.18215041770618 1
1.83521582047885 1
2.06688920710396 1
1.78278752513847 0
2.0484042785221 1
2.23320183008244 1
1.71744385602979 0
1.96570386282077 1
2.09767291460319 1
2.29695142931341 1
2.35251124134632 1
2.19795838357847 1
2.09107264356062 1
2.03449284139009 1
2.04846870177804 1
1.93004022772632 1
1.94423185966727 1
2.22141972926669 1
2.10196538734062 1
1.89129546010525 1
2.23019531488045 1
2.03577587013249 1
2.06632755154064 1
1.89881061582223 1
1.93455670963506 1
2.24076482374144 1
1.71300060449413 1
1.71353358496244 1
2.05922123762722 1
1.84707919588067 1
1.96461554606618 1
2.18124204626756 0
1.82621499523394 1
1.84522768556294 1
1.94946380273276 1
1.81801944710155 1
2.16667007087151 1
1.97621162134171 1
1.96038996766921 1
1.91575252299074 1
2.08147861111771 1
1.94352488119407 1
2.12171114739773 1
1.94729724256375 1
1.97663291698064 1
2.11973814477387 1
2.20948914012149 1
1.96009879490839 1
2.34516833534232 0
2.10583188502873 1
1.9155917635684 1
2.17424032726866 1
1.87351601094041 1
2.05376259393561 1
1.46388303711788 0
2.00641224568709 1
2.02524890012581 1
2.13571782610059 1
1.95511944231016 1
1.95505498971484 1
1.95186697234514 1
1.81924885442229 1
2.48126798129455 1
2.27117820969802 1
1.64827653564443 0
1.82626854241502 1
2.13845127814053 1
1.8853243097049 1
1.49593607233375 0
1.99098073065176 1
2.01171602402387 1
2.20422257079645 1
1.94898739699679 1
1.65994977874594 0
1.8038580794878 1
1.88098049972339 1
2.02578579787309 1
1.98707094446732 1
1.92868752511725 1
1.95084479020648 1
1.80589447897195 1
2.00477085692398 1
1.98899647698036 1
2.00136275129593 1
1.82927158355663 1
2.17243953603422 1
2.06129834431044 1
2.08045447104143 1
1.91624665896328 1
1.84250599992905 1
1.92254857723641 1
1.98462936000075 1
2.03726743567935 1
1.95455103846911 1
1.76512048232511 1
1.89947544572804 1
1.98701580358407 1
1.89507216134733 1
1.94959906369179 1
1.94137481272729 1
2.08823328645116 1
1.95811280041687 1
2.08957304652698 1
2.2393907777429 0
1.98898114320134 1
2.03773601860289 1
1.98938938804007 1
1.60116090665421 0
2.08655892158243 1
2.0754215157192 1
2.00031702491367 1
1.97770877199296 1
2.01346857582563 1
2.05502151383311 1
2.03142169689839 1
2.38901831686092 0
2.19706697585389 0
2.14816476756911 1
2.32167168585954 0
2.21158653253571 0
2.04645551585199 1
1.90054337437409 1
1.56710268029936 0
1.75367052468965 1
2.25310279300001 1
1.90645870836001 1
2.13053499666337 1
1.89587813840417 1
1.70690092775095 0
2.21367722439623 1
2.04906473083573 1
2.03951296573502 1
1.86074085819148 1
2.25733660813565 1
1.92192021883743 1
2.09245472567554 1
2.16183207578397 1
2.01950319079289 1
1.93667774479649 1
2.08165318838866 1
1.84208080031262 1
2.08676153619921 1
1.90159224333325 1
1.99191969784328 1
2.26024025842332 1
1.9158410284555 1
1.76035791298578 1
2.04371357365769 1
1.84455162924479 1
2.07867784831699 1
2.12403383104376 1
1.93577955383906 1
2.36988213409793 1
1.57811584212665 1
1.96897646777545 1
1.71689050354314 1
1.8329022583489 1
1.70072633637496 1
1.959216709107 1
1.95256946044335 1
1.65015705236777 0
2.09918283421984 1
2.0454061591246 1
1.93654706267227 1
1.99234219618348 1
2.33309134226369 1
1.91230322628738 1
1.92604831641206 1
2.13761972594255 1
1.69960085555324 1
2.04137817902363 1
2.16078097709999 1
1.80970706757321 1
2.00000454887861 1
1.91904007104352 1
2.00083575353386 1
1.83733350940832 1
2.14458746855271 1
2.28664738282743 1
2.20690049400788 1
2.0072147563818 1
2.08203590140941 1
2.24668522548483 1
2.43471393728893 0
2.04355176082062 1
2.19496744304951 1
2.12675408694573 1
2.39919086980898 0
1.87165747775026 1
2.00691071251607 1
1.95092516372143 1
2.09629398645145 1
1.96792877311825 1
1.85703754661199 1
2.16459934863408 1
1.87625990953119 1
2.0159302636713 1
1.77724851020219 1
2.02078961523537 1
2.1310424498155 1
2.15096405585725 1
1.88047879551181 1
1.98515407473801 1
2.16365974132924 1
2.10284474064983 1
2.09400339129138 1
2.10477613675024 1
2.25365979476247 1
2.13343214421091 1
1.89348495520183 1
1.80150573481486 1
1.95741417789735 1
1.7218404903772 1
2.35308059311069 1
1.78056993222056 1
2.01518317256444 1
2.15978087339925 0
2.11529956631697 1
2.09577997602002 1
2.02274936050239 1
1.94986541256261 1
1.98405250661993 1
2.11496679237932 1
1.86148037162641 1
2.18544707054546 1
2.23182239788839 1
2.24347034707967 1
1.90512775575023 1
1.84686668122714 1
1.76003245279318 1
1.87416039697458 1
2.19169096589236 1
1.74066074387315 1
2.005143560011 1
1.87776105246376 1
2.15567657241036 1
1.99304862301688 1
2.10572075577968 1
1.94170874329874 1
1.96305788205966 1
2.32791900502415 0
2.2172184509316 1
1.87689235885299 1
1.82067225272454 1
2.11773702749822 1
1.88412803978188 1
2.08702170579936 1
1.9237012856517 1
2.04623252573632 1
2.11968579880148 1
1.79763120963828 1
1.73908789314834 1
2.085940954762 1
2.00585890436489 1
2.32364733816081 1
2.13043261840184 1
2.02972321965881 1
2.01217481126908 1
2.12806437522927 1
2.00467446258504 1
2.02455173235591 1
2.03144599074835 1
2.06276219761369 1
2.09236947086997 1
2.20265548042964 1
1.99638588373783 1
1.81876266826999 1
1.98811870884733 1
2.00470943700993 1
1.97401145926656 1
1.91058731515679 1
1.98545863232869 1
1.76617663269817 1
1.60558784920377 0
1.99059774886835 1
1.76470217383515 0
2.19048241290259 1
2.17987358049543 1
1.9430742339713 1
2.04807221701021 1
1.9627588638054 1
1.7947196024093 1
1.94285421903118 1
1.9986972302172 1
2.08041130771939 1
1.93682023308567 1
1.98653658039249 1
1.84337005489784 1
2.30297899161604 1
2.09501210304116 1
2.02259451730216 1
2.12145528154568 1
1.73788800240532 1
1.86699957569942 1
1.64384932605439 1
1.93675232479273 1
2.06038850755403 1
2.17521655627782 1
2.0046174366375 1
1.93279178486314 1
2.17706261698922 1
2.29517383001999 1
1.75787940216675 1
2.19984564389704 1
2.33683536563016 0
1.72518054228107 0
1.94542195825767 1
1.88794758395217 1
1.90947631638593 1
2.27584974042715 0
2.36300877467331 0
2.2408038574279 1
2.08649294448941 1
1.97534085663509 1
1.89046360176277 1
2.03669298318994 1
1.97083398572514 1
2.02558817058888 1
1.85451073214677 1
2.17499773660581 1
2.02492005839702 1
2.11043463613056 1
1.68516103341724 1
2.20324125838212 1
2.11959599040785 1
1.96027561452669 1
2.21223096156228 1
1.86771533700581 1
1.88582582404436 1
2.12919518270433 1
1.90067816192607 1
2.01009534022549 1
1.86257504977439 1
2.01077821171899 1
1.9303532132257 1
2.12189981545837 1
2.04670297170632 1
1.87842449606101 1
2.04072618806933 1
2.13712047388118 1
2.14067188620155 1
2.13306447195235 1
2.03082399879791 1
1.95226083202583 1
2.15152870343769 1
1.78191135723089 1
1.85466116144446 1
1.99420798197359 1
1.94162992732227 1
2.23546515519834 1
1.66859270265112 1
2.03076374970447 1
1.98089488004452 1
1.873699394049 1
2.1661552426084 1
1.83125250194567 1
2.01387180296808 1
1.96943900337435 1
1.9560409921086 1
2.0104905645724 1
2.14496679462263 1
1.93998081819641 1
1.89106504647452 1
1.98401133543418 1
2.10089108828431 1
1.87298114824422 1
1.91922002385634 1
1.85661284072549 1
1.80646295052677 1
1.98753918095285 1
1.80544992389073 1
2.23291089427603 1
1.96988414276825 1
2.19802154590162 1
2.09223065642927 1
1.94838934701331 1
1.96281436151782 1
2.15104417602318 1
1.85789152441692 1
1.98638767196757 1
1.95736406858561 1
2.04524822624021 1
2.00508645621213 1
1.83050598634205 1
2.09672332789855 1
1.65949295317433 1
2.14206339656691 1
2.25977502722558 1
1.99246414749244 1
2.16296108526375 1
2.16916491480548 1
1.9771971838789 1
1.71296047164653 1
2.10086990997726 1
2.13239733465684 1
1.9085781627908 1
1.83508968112675 1
1.88845993632713 1
2.26437522588025 0
1.73597467120751 1
1.81519873725348 1
2.00814987278163 1
1.73005455335321 1
1.85670077914276 1
1.78324822834311 1
2.14846009359482 1
1.88753519803123 1
2.07803378159959 1
1.98012514104202 1
2.23783803595007 1
1.67166650692616 0
2.15982470170978 0
2.21220333356057 0
2.00416211348175 1
1.81640869624356 1
2.30599320469541 0
2.34663231106083 0
2.10918716920206 1
1.83138516003978 1
1.64964494541994 1
1.94006587232098 1
2.15959641826564 1
2.15116461156883 1
2.26795642209701 1
2.26579718899071 1
1.94858119984794 1
1.98535562200361 1
2.04686408551461 1
2.17098709241887 1
2.04091491478692 1
2.10558094350963 1
1.94710953930247 1
1.98083129311955 1
2.11587936827125 1
2.23660564076312 1
2.15216599175959 1
2.03652083359179 1
2.2213765427481 1
1.89321341764451 1
2.23404663466667 0
2.0750984800519 1
1.903976486873 1
1.76914544377725 1
2.07661491656122 1
1.86098414659496 1
2.23775645235988 0
1.89490212027762 1
1.82119464857838 1
2.21178422469586 1
2.03025624914292 1
2.26979435757473 1
1.97502179007024 1
1.87616566190988 1
1.7248236634757 0
1.88560878717945 1
2.12841793327032 1
1.8490412966419 1
1.57021992344262 0
2.42748407675588 0
2.07367344549045 1
2.02740795692433 1
2.014400737381 1
2.09858642034407 1
1.92663274441099 1
1.98693082872157 1
2.09593565802619 1
2.18814414007484 1
2.15612274290304 1
2.28608058060801 1
2.30765257667862 0
2.19637856330032 1
2.23266598114429 1
1.92016575870277 1
2.12450971144037 1
1.78083617619583 1
2.03302846906158 1
1.68869302353059 0
2.17709803074952 1
1.83509265680739 1
1.85194727538955 1
1.84097392644067 1
1.95359215887781 1
1.83512497867231 1
1.91341138989708 1
1.93402087188349 1
2.11600850876859 1
2.14739450170732 1
2.24554549496872 1
1.84847590867634 1
2.20998427805453 0
1.83989589797943 1
1.8927747241587 1
2.07665941277521 1
1.50545942683658 0
1.80974128488924 1
2.05735531494715 1
1.94415411467411 1
1.96660414694358 1
1.88456529411329 1
1.96169644907862 1
1.80090127186337 1
2.05188984461544 1
1.8500005634223 1
1.85106495503395 1
2.12765729597993 1
1.86972573389101 1
1.91186705266096 1
1.79527660156153 1
2.10178698709074 1
1.88618905726811 1
1.95296672141599 1
1.95691472248097 1
1.9036121796657 1
1.99073597293388 1
1.93883589212146 1
2.15369048721081 1
1.9789101434496 1
2.02537779424883 1
1.91045092150926 1
1.99180008665124 1
1.97988016174915 1
1.92929918923554 1
1.75116539564542 1
1.81285834874467 1
2.19550776781528 1
1.99997523983 1
1.75718248430098 1
2.15721385590376 1
1.99421358702835 1
2.12042572744376 1
1.83224552887479 1
2.04098603979779 1
1.88235651096662 1
2.2210592149898 1
1.88683502295872 1
1.90388609022836 1
1.89762362422481 1
2.16526002770503 1
2.04685474640458 1
2.4274920487855 1
2.21942875492394 1
2.14716563074034 1
2.20953297109126 1
1.92473351822896 1
2.38324081301586 0
1.68940572967512 0
1.6974495633676 0
1.77606456336216 1
2.0210706582267 1
1.80912442855164 1
2.3168893206549 1
2.1986522289522 1
2.33043102495508 1
1.86053649339484 1
2.13513776010432 1
1.58297956925227 1
2.1013368098646 1
1.88136978250484 1
2.13056388702849 0
2.14671061253218 0
2.21892155515577 1
2.03972193426526 1
2.06381929390054 1
1.822249465416 1
1.74383752162947 1
1.70215997884968 1
1.75304734432409 1
1.9588251164502 1
2.13761787950515 1
1.72174304069416 1
1.99620762519883 1
1.56730673995259 0
1.70916466119842 0
2.09123195663533 1
1.75509331960986 1
2.12456876243964 1
1.84676527213934 1
1.93357917345025 1
2.12863211364918 1
2.00594458831347 1
1.84658339918999 1
2.06222167638428 1
2.1852461744138 1
2.17310998795171 1
2.09053126424095 1
2.00349491094909 1
2.22332781277222 1
1.70198106529786 1
2.11978867193151 1
2.14176978075395 1
1.91967779317254 1
1.88682317262736 1
1.97934459929447 1
1.88179655167958 1
1.93769917290794 1
1.6894063592755 0
2.22802834344197 0
1.85122275106828 1
2.00503672499694 1
1.90846950007958 1
2.20019823824657 1
1.99383085656282 1
1.84385818526902 1
1.95078833183737 1
1.85137089710955 1
2.00022701793437 1
2.16006006431783 1
2.22052656188474 0
2.01831258192253 1
1.80528585230371 1
2.41982283253178 0
2.00868724613792 1
1.95769452153973 1
2.06110398365116 1
1.82721685675005 1
1.8831813414494 1
2.39314828220792 1
2.00997079983155 1
2.1564530769072 1
2.18846873836654 1
1.82396031594407 1
2.23598133664235 1
1.91996111793377 1
2.09098784598365 1
2.02258219928329 1
2.13601771331501 1
1.64391663977619 0
2.0932073040492 1
2.03693700325319 1
1.71202204973185 0
1.87291688684177 1
1.73709074648717 1
1.90158107205613 1
2.24610490771848 1
1.77099317025675 1
1.91069150986863 1
1.83817121749994 1
1.93510736559026 1
1.98248659315697 1
1.97110817526377 1
2.09049407419663 1
1.97138289977915 1
1.74387137390748 0
2.08511960617725 1
2.35264785012318 1
1.8938137682229 1
2.0811928575803 1
2.09606013163806 1
1.87727754870548 1
1.65293417063769 1
1.95329034869929 1
1.92461788719043 1
2.06190804260215 1
1.72060620250585 1
2.23101695321395 1
2.05455884499169 1
1.91430675797532 1
2.21272508560031 1
2.12377814411318 1
2.24625179228032 1
1.93736142995764 1
1.95098974092394 1
1.75054031485791 1
2.08973999120256 1
1.989923102906 1
2.16589347999736 1
1.88767049796448 1
1.82942963335032 1
1.88163117621398 1
2.05588086364697 1
2.05386665309728 1
2.18161669722623 1
1.80470607320564 1
1.89983616707381 1
1.84660747785407 1
1.8051651352555 1
1.82182501632981 1
2.33255919513517 1
1.90630333053052 1
2.12570214881272 1
2.12421602745095 1
1.9749906244939 1
1.93358421091923 1
1.66059449642004 0
1.93461157910936 1
2.02671945728572 1
1.93959002571073 1
2.12902527924465 1
2.03384819766412 1
1.84972050458766 1
1.99355108879478 1
1.95186625671523 1
2.04105798578073 1
2.16597437910402 1
2.13592714143026 1
1.86544774941078 1
1.9655622661427 1
2.19597524653448 1
1.97341004373958 1
1.99058534121057 1
2.07178600235134 1
2.02437235143696 1
1.85608642271096 1
1.87910063848032 1
2.13395481329903 1
1.8048394987555 1
1.94373518029159 1
2.11244922336053 1
2.0812597337219 1
1.9577855979325 1
2.0250139873427 1
2.24819342005761 1
1.98639724430975 1
1.77923396828011 1
2.12706813880949 1
1.92023298099422 1
1.73654227484355 1
2.09848564534786 1
2.00021939464236 1
2.31393496857172 0
1.9059642911532 1
1.99041657192293 1
2.0209670322898 1
2.02071847766748 1
1.96858920719386 1
2.16386150968659 1
2.01734289997063 1
1.7466757650408 1
1.95521089334412 1
2.11336245243972 1
1.97782844334963 1
2.30523708223211 1
1.94316732311185 1
1.78146284159954 1
1.49413429084147 0
2.04062015743947 1
2.03687611909965 1
2.09215948318413 1
1.97170096520685 1
2.1772633325021 1
1.81249228392964 1
2.11488785545382 1
2.02982422192536 1
2.04734854110376 1
1.93527455428777 1
2.06919513174616 1
2.08956593447701 1
2.04827964525997 1
1.88768095101595 1
2.29119517041388 1
2.10328998662776 1
1.95259988122569 1
2.02180450572598 1
2.01145579862999 1
1.85024481930169 1
1.61287243954434 0
1.81012283264904 1
1.8677149121569 1
2.15045820722761 1
1.82766564613104 1
2.13165011586419 1
2.17932555005347 1
1.98290014143316 1
2.06933531040764 1
1.9987988155186 1
2.18745801119241 1
1.84730568976193 1
1.80192217059477 1
2.30779470942571 1
2.28125341595973 1
2.23478677035927 1
2.02711622032652 1
2.01579709432336 1
1.84599343827963 1
2.1421994429306 1
2.28121170805811 1
2.11497017558669 1
1.80066042748406 1
2.14860803694019 1
2.29121118129674 0
2.38204915523845 1
2.34383070642432 0
1.92533069157671 1
2.19715528705323 1
2.12152706073621 1
2.15425285706218 1
2.02332797086191 1
2.18262084828751 1
1.88624376303059 1
1.90578027132748 1
1.94655235335962 1
1.90919441458982 1
2.13444523924218 1
1.77165096931644 1
2.06787826222752 1
1.83484714092035 1
2.05760571240441 1
1.74998499808425 1
2.09504653821038 1
1.89760495328672 1
2.30748280013823 1
1.85282749578533 1
2.12253598627479 1
1.99361950070425 1
2.10149106084987 1
1.90038880993892 1
2.03579205664695 1
1.92278522733663 1
2.13600346338582 1
2.31480015575419 0
2.26437718151116 1
2.16340164955873 1
2.0216648289266 1
2.07562679391062 1
2.12416596920063 1
2.01586168312863 1
2.01611012992027 1
1.88746561561942 1
2.08532887319955 1
1.75686706747715 1
2.1101483137289 1
2.09296565484949 1
1.96726015776431 1
1.84623725600942 1
2.22054693692242 1
1.91871701069553 1
1.91576748004995 1
1.98384204283528 1
1.77740747203186 1
2.19235793859916 1
1.98912158985773 1
1.93084769887427 1
1.99235478626557 1
1.89225445390561 1
1.98768061995572 1
2.2079903854623 1
1.7845676140475 1
2.33634943689485 0
2.08750209622289 1
2.05314937156228 1
1.81755001784261 1
1.86164912948245 1
2.32360015561776 1
2.15493872639268 1
2.04306882409891 1
1.92325753258124 1
1.98205421805006 1
2.08015387252663 1
1.92632547457006 1
1.8147832397962 1
2.23873492587654 1
2.35851292758479 0
2.02127903669747 1
2.0260987136421 1
2.24912524530468 1
1.68700323844327 0
1.83636129511416 1
1.8312053863961 1
1.68380859164522 1
2.08525975545242 1
2.14361067426251 1
1.96246769627092 1
2.27125502456625 0
2.03417890677516 1
1.79060536296179 1
1.73539916992543 1
2.0341286523587 1
2.14608655121469 1
1.82933424812949 1
1.86635245901413 1
2.16993662417242 1
2.08984129193332 1
2.03425457955595 1
2.15649656787246 1
1.77640819795333 1
2.18811259215983 1
1.85368905090232 1
2.25210682292032 0
1.99758120457443 1
2.21948475323678 1
2.17974391817172 1
1.938001755227 1
1.76261300341098 1
2.22947145208145 1
2.38901197499096 1
2.03026857767532 1
2.04814922898458 1
2.09119892991529 1
2.03222759160373 1
2.10175434447877 1
2.00052800126581 1
2.08423918341245 1
1.61882432030875 0
1.89819805209139 1
2.39778031671773 0
1.8388134832726 1
1.97951235581016 1
2.12125487885599 1
2.35881588939718 0
1.79730445554644 1
2.22302343979443 1
1.83201044835745 1
2.22062777211927 1
1.53841513584772 0
1.8262972680606 1
1.89498508201791 1
1.82659928747415 1
2.3197953897124 1
1.88398041953292 1
1.87672077148669 1
1.90643165988542 1
1.84245690878878 1
1.96993551008467 1
1.88593399173198 1
2.16561194974261 1
1.95417264349055 1
2.14082596862997 1
2.02590398967149 1
2.22719904963999 1
1.6781889315336 1
2.36294468037732 0
2.07405810636205 1
2.06551943321525 1
2.1692453209939 1
1.9871312014173 1
1.794019157176 1
1.82813227713396 1
1.84189280688278 1
1.68922656248029 1
2.04542066367868 1
2.14807333904631 1
1.91104008462333 1
1.90552357487892 1
2.15908991154214 1
2.12089329364578 1
1.84224126177927 1
1.79670054784147 1
2.18741457239562 1
2.0562293322084 1
1.97070531505547 1
2.12020933534738 1
2.10411090391915 1
1.75458342802665 1
1.91113718729922 1
1.76935914147475 1
2.47172619022773 1
2.31498502901214 1
2.04602829195885 1
1.80336594696451 1
2.12431843186172 1
1.95048867207514 1
1.88131126284452 1
1.69628353078742 1
1.92500966413561 1
2.09910595282311 1
1.93088148902764 1
1.77036032341501 1
1.94786589086899 1
2.15976641783484 1
2.23444279550226 1
1.79627131471286 1
2.09718509137386 1
1.69279577907462 1
1.96077260859747 1
2.03899408309436 1
2.12143942324058 1
1.63818149951446 0
1.89472607017561 1
2.0694910433046 1
1.92796098063585 1
2.05107395360565 1
1.9927501047711 1
1.98060574999986 1
2.11947525415955 1
1.94838866260757 1
2.04102831118133 1
1.96853433774324 1
2.06278337617617 1
2.00660890013427 1
1.97241374646289 1
2.09497136484919 1
2.03396093637702 1
1.99608194104725 1
1.80040735552365 1
1.82004807470111 1
2.09110716666051 1
2.23696054648047 1
2.09049848657969 1
1.92414830945064 1
1.60496901317703 0
1.7409059607406 1
1.99483977044393 1
1.91539878322353 1
2.0972879117053 1
2.09125480977738 1
2.15528531975995 1
2.32267825027543 1
2.31973076571091 0
2.20292451383278 1
1.86758531725242 1
1.89197341607648 1
2.12302179332119 1
1.826313162994 1
2.18200349564348 1
2.06644986727676 1
1.91677324234564 1
1.9457896565962 1
1.94025153357928 1
2.2863718297743 1
1.89588892673299 1
1.88887335466129 1
1.84855803797958 1
1.90476493537359 1
2.33293718035735 1
2.11449624928476 1
1.94006622769177 1
2.11498714742538 1
2.19453161556748 1
1.88657534596315 1
1.73396654547141 0
1.87075411414956 1
2.14457380565854 1
1.97867551869818 1
1.86139054348868 1
2.24057171431726 1
1.88956622050178 1
1.87026653112935 1
2.14079528710084 1
2.04786107085765 1
2.03215591017895 1
2.02558805496578 1
2.03030927740929 1
1.82341509675743 1
2.29152125225834 1
2.32006977307981 0
1.98280154207275 1
2.45335916369463 0
1.97409973961664 1
1.69200490092889 1
2.00576545793252 1
2.21992675047784 1
2.29455859775226 1
2.07563321907459 1
1.95418463306852 1
1.84910543307764 1
1.8507777586287 1
1.78507990818375 1
1.63560184567148 0
2.04327976452958 1
1.89243222028867 1
2.09390707328854 1
2.30942207520528 0
2.06100524760851 1
1.85016807773554 1
2.22347150594126 1
2.04975633198914 1
1.84979236727249 1
1.88039732138374 1
1.88209432584903 1
1.94532262268607 1
2.23012267695486 1
2.12730458575114 1
1.98443712441706 1
1.88387088212343 1
1.72432024269813 1
1.95629248881609 1
2.0017535015046 1
1.85199901682866 1
2.41111972819255 0
1.90030848440083 1
1.53633450341714 0
2.00129060966121 1
2.18419207813518 1
1.89682056771391 1
2.02268768907748 1
2.07654164842236 1
2.05689578380609 1
1.83351944182495 1
1.85573941927636 1
2.03330620042815 1
1.90508489309427 1
2.05076397300786 1
1.89020956811431 1
1.88677028199297 1
2.1256377838209 1
1.92571381749673 1
1.77473098025081 0
2.00196378414794 1
1.9370370183694 1
1.84189344361771 1
2.15216893903027 1
1.70916136482102 1
2.00518994678693 1
1.69923825384705 1
1.65106971250451 1
1.96397992433009 1
1.96234656471209 1
2.12291545686358 1
1.81844899602454 1
2.20265857509533 1
2.12150176273217 1
1.75714899671764 1
2.09479776507791 1
1.85136043680201 1
1.99070293092884 1
2.05264536513395 1
2.04664021761484 1
1.92428788213743 1
1.7841209812734 1
1.92980152104403 1
2.19229735486906 1
1.93850036663279 1
2.00019166544513 1
1.9431346377809 1
1.95225278886428 1
1.76256668672193 1
1.81141623629531 1
1.9291454314826 1
2.05917091063773 1
2.060857373483 1
2.05345389875314 1
1.85700363847706 1
2.21682995733597 1
1.94431494085955 1
2.0526502585964 1
1.56036402736654 0
1.73957505257075 1
1.79755284966406 1
1.95474590473913 1
1.7173932745102 1
1.79618926517203 0
1.74604030822134 1
2.02338585567397 1
2.18105008539379 1
2.18454986278258 1
2.01889099043064 1
1.82723150712445 1
2.15044039599401 1
2.10278504508687 1
2.01543843741832 1
2.09876582383961 1
2.28817356958302 1
1.83153387719101 1
1.96604310734559 1
1.96057651363579 1
2.22954425255072 1
1.97193306241345 1
1.92468360884923 1
1.73621723140337 1
2.20114854908285 1
2.04364886915475 1
2.24801668070593 1
2.3331783280709 0
1.88737442216846 1
2.17597451978583 1
2.05585773202559 1
2.18813815202519 1
1.76658912145424 0
2.17462838426714 1
1.91186274773177 1
1.93300456375717 1
1.4763506495675 0
2.04764246947317 1
1.69010981752093 0
2.32578390165406 1
1.98478461929219 1
2.13706479750781 1
1.86303217900525 1
2.11391864350507 1
1.94269969229096 1
2.14719649495831 1
2.03877586502258 1
2.08128948392196 1
1.70514078245466 1
1.94101464805944 1
1.92637067426329 1
2.11457603802719 1
2.02559088421688 1
1.90748366774041 1
1.73756043883495 1
1.90786259141936 1
1.92881642824819 1
2.04155093780457 1
1.89559039047188 1
2.24489092029008 1
1.92165335225187 1
2.05935317124819 1
1.90654604090073 1
2.0476029675815 1
1.76316090297796 0
2.14313165189064 1
1.79932842033278 1
2.10012190046371 1
2.00051733930246 1
1.78614503976398 1
1.83060418015578 1
2.00675690304575 1
2.11246833442756 1
2.0165246675612 1
1.86068837470301 1
1.98735855942835 1
2.07840421339243 1
1.90490266884333 1
1.95707599615509 1
2.18026421107839 1
2.12039174706754 1
2.01616749202688 1
1.92016569154289 1
2.15360477303752 1
2.14374875407636 1
2.43538853521762 0
2.20167285575292 1
1.74821545898614 1
1.94080381661127 1
1.99997921111093 1
1.948385976908 1
1.97483999713686 1
1.9597525303454 1
1.74444132319145 1
2.25551376186993 1
2.18396195188018 1
2.11703567505282 1
1.61158438977384 0
2.21410901154098 1
1.86676257539386 1
2.07111484586629 1
2.08109711953424 1
1.89874875882795 1
1.88668149804203 1
1.75025713452579 1
2.05782368381618 1
1.86975566515308 1
1.91052908888097 1
2.01685324116934 1
2.04927178296156 1
2.04942782682208 1
2.18682218936661 1
2.20904204047353 1
2.32047250472718 0
2.02673165304586 1
2.16332213585557 1
2.14708909292411 1
2.17173053692885 1
1.64597414248916 0
2.07663304207011 1
2.01441719464543 1
1.88256839054071 1
1.93472317467886 1
2.0056042683354 1
2.08471725605368 1
2.02688261552298 1
1.97885559168872 1
2.35032430721011 1
1.86031412184642 1
1.89918801027616 1
1.85523457741342 1
2.02921918022025 1
1.86365336190404 1
1.71609560777603 1
2.16602015219647 1
1.8645514769761 1
1.99535262465229 1
2.17402574701816 1
2.1951106154628 0
1.6811417021988 1
2.2372906983252 1
1.85178116659793 1
2.0304996815196 1
1.82318876291441 1
1.81479668620047 1
1.94120200407664 1
1.99070489724473 1
2.15931174016217 1
2.31144207352769 0
1.98657458344635 1
1.92123253786719 1
2.19816480970107 0
2.12552742162764 1
1.84178348006944 1
2.15547882877565 1
1.85728760376724 1
1.97100794277433 1
1.93412395770585 1
1.84831536646929 1
2.03665242773105 1
2.03459412024577 1
2.03016706183169 1
1.55371616172195 0
1.71812875015468 1
1.83835061566055 1
2.09694405245166 1
2.08085393474367 1
1.91740660587971 1
2.02767743475242 1
1.86458330248493 1
1.99139236451982 1
2.16156802652296 1
1.99976139826086 1
1.99998048066859 1
2.07547365853016 1
1.82892556710396 1
1.96601601878765 1
2.05812820083002 1
2.06313551881882 1
2.37161363012535 0
1.81251789224859 1
2.13352757493169 1
2.18381132034507 1
2.0607816121413 1
2.18510543326714 1
2.19369650181606 1
2.01493736541043 1
1.82124839518362 1
2.20596095614206 1
1.94669708685162 1
2.0977935751016 1
2.00991818104314 1
2.19439463722681 1
2.03849960405688 1
1.82517155539926 1
1.72104163822007 1
2.03097856285801 1
1.68059132748957 1
1.94813414443295 1
1.89395113211558 1
1.83276401889934 1
1.81906820920132 1
1.95422682703042 1
1.74348053423675 1
2.17390757413173 1
2.22762573163429 1
2.08121487580406 1
2.23115991010075 1
2.04797935457167 1
1.97684044789569 1
1.99899463577431 1
1.77325464224298 1
1.81891915465601 1
1.98659173103942 1
2.06492965032131 1
1.90776324114488 1
2.21494594207202 1
1.97419075014578 1
2.00962441204323 1
1.95168182905492 1
1.88750756778473 1
1.93032143210537 1
1.90814166469816 1
2.08157635111917 1
2.0832898825206 1
1.98746476498081 1
2.1296414734355 1
1.6627108447099 1
1.87193202230169 1
2.18111111549439 1
2.16037228510633 1
1.8359326488309 1
2.1951793668993 1
1.52110233138323 0
1.81594643745854 1
2.13148018059297 1
1.94765434567547 1
1.76727685148391 1
2.06474765878149 1
2.05639115635315 1
2.12475650525045 1
1.88786907362386 1
2.23237532501883 0
2.36631986001184 0
2.02237100131033 1
1.85113722402724 1
1.93631959110063 1
2.0610760778942 1
1.94898938218383 1
1.97141852658118 1
1.80322160285405 1
1.93222665165124 1
2.34557435621953 0
1.91447648985679 1
1.87410018802605 1
1.81922610467237 1
2.32465087134554 1
1.71745298566534 1
1.91446133686069 1
2.00638985731329 1
1.8185165957316 1
1.78751028863158 1
2.28277597350145 1
2.1042602165608 1
2.37671237264451 0
1.78708278500164 1
2.05758998706043 1
2.04031549329735 1
2.0275548982007 1
2.39792487048588 0
2.12545066872231 1
1.86649217163627 1
2.16959115919062 1
2.25214278653365 1
2.13669461174457 1
1.99893666794743 1
1.89349020946551 1
1.98801832630032 1
1.75526875201533 1
2.0762464091218 1
1.88842057955889 1
2.03243725112168 1
1.88748873535444 1
2.11926176764157 1
2.02747197809676 1
1.84057816904373 1
2.12971605073663 1
2.18282972207684 1
1.72292067046918 0
2.05504377397762 1
2.11004622762832 1
1.84197600483085 1
1.90041753095627 1
1.74211214275201 1
1.95571578696665 1
2.01008462834948 1
2.16913532859537 1
1.8347307506532 1
2.21933155367004 1
1.96943498771272 1
1.83627612513287 1
1.42825069679133 0
2.0297021363991 1
1.84672298826325 1
1.68772581870682 0
1.8546825449921 1
1.92203438483648 1
2.15445775163234 1
1.70262526106046 1
1.68159041896577 1
1.89573720970608 1
2.0273584574115 1
1.96005135606227 1
2.10973072477603 1
1.94879905594887 1
2.39064422209506 1
2.27314348803477 0
1.93495623990998 1
2.09411664847481 1
1.98869000252541 1
1.80470573841364 1
2.03439367540958 1
2.15363213080994 1
2.15648054481925 1
2.27497393961203 1
2.1347319836933 1
2.1731037775333 1
2.30722510596457 0
1.96499232723709 1
1.88773359484458 1
1.73247828455958 1
2.24525673726233 1
1.97562962029804 1
2.04729256844954 1
2.24139603583832 1
2.16171319289411 1
2.03967375268575 1
1.8547632405377 1
1.84403214413476 1
2.33941656068156 1
2.08862154720556 1
1.91540033844056 1
2.06976486879618 1
2.04561363557486 1
2.13124687728593 1
1.97478832348924 1
2.14709388187181 1
2.03348817976255 1
2.26297961964666 1
1.82105712097343 1
2.05839831886609 1
2.13069905994915 1
1.91859913166385 1
1.91570847457225 1
1.9948830577616 1
2.22308902115923 1
1.90389893789265 1
1.93694593637164 1
1.90209484604183 1
2.18018366567817 1
2.28386661375956 0
2.05274567880544 1
1.73346739754773 1
2.09512219859892 1
1.78824903533715 1
1.6900400792779 1
1.86042968529866 1
2.01957647299878 1
2.29430910691464 1
1.88556094764026 1
1.90368571979857 1
2.14905603400137 1
1.94499821655263 1
1.96031533847812 1
2.00188383462107 1
1.94697727349503 1
1.66817810635255 1
1.75612920665383 1
1.82879406603841 1
1.93244102438259 1
1.99700480078937 1
1.79028945652609 0
2.23383715371728 1
1.99081724629011 1
1.86375145046325 1
2.28782283560322 0
1.70351566759947 0
2.17185880414334 1
1.94180104361188 1
1.97525326919103 1
1.67515331631133 1
1.67463693735603 0
2.33610142720489 0
1.83607111691188 1
1.94497353911303 1
1.97005142486949 1
2.08390142123997 1
1.89012125505338 1
1.97339035672576 1
1.48895160250511 0
1.86381475763719 1
1.64696885372106 0
2.06499818629625 1
2.01542722288977 1
1.90526906139098 1
1.84129428036836 1
1.9000989487436 1
2.10818291755341 1
1.98513493895298 1
2.02982262843982 1
1.82260741309326 1
2.21636851420294 0
2.14964584694144 1
2.06178480051061 1
1.90671842913667 1
1.7019844156547 0
1.95139640745307 1
1.9562077872982 1
2.01009174487223 1
2.00086610062217 1
2.07608078188347 1
1.91871402512106 1
2.22328202154091 1
2.21726732238085 1
1.73334195617527 1
1.83894934959836 1
2.04534496826128 1
1.72957002085001 1
1.85229048958162 1
2.32638890657236 0
2.03769060144362 1
1.78491090414425 1
1.82967599356284 1
2.25649894956508 1
2.20320986620317 1
2.32638054986199 0
2.0537335354442 1
2.16171569316637 1
1.68366572942753 1
2.16826726368897 1
2.20164830636201 1
2.25304772437349 1
2.11097102608207 1
2.04163604167809 1
2.09289435297927 1
2.06887760887112 1
1.70611898397774 1
1.66429429274673 1
2.24009263641262 1
1.87731549755456 1
1.77627197211613 1
2.27599024395292 0
1.98926614016532 1
2.25669663831683 1
2.09919025966391 1
2.09153852724242 1
2.18622192534986 1
2.35098490809508 0
1.88408135143301 1
1.97528407570354 1
2.10671665721156 1
2.39328740725042 0
2.1826307756481 1
2.14413700468107 1
1.77807580438479 1
1.78082009375544 0
2.17909867422282 1
2.21710057948753 1
2.08376217688419 1
1.89856603835722 1
2.07583537139826 1
1.97999336907178 1
2.09075192953686 1
1.79102161582358 1
2.24176448470349 1
1.90182775021969 1
2.00141609951246 1
2.13614478287576 1
2.19726844402097 1
2.31303238601637 0
2.2028142721778 0
2.18557996183265 0
1.84503505532756 1
1.88426301377106 1
1.84345053549472 1
2.11325218930607 1
2.04478383512442 1
1.79100918483166 1
2.09543797415236 1
2.1078279003607 1
1.79397626174382 1
2.21419425765442 1
2.0711292008043 1
1.91157193452925 1
2.06629887043308 1
2.19576194705558 1
1.83173226759253 1
1.93457365377441 1
2.12961436234525 1
2.09739013751259 1
2.0126917878014 1
1.98482104681381 1
2.18937612351631 1
1.91431244550513 1
1.99338431945642 1
1.97786721164966 1
1.8375143230193 1
2.2549619152304 0
1.92699132162271 1
1.8817732794112 1
1.84689867870181 1
1.9898350466966 1
2.36019860264091 0
2.1114711245317 1
1.58731291220391 0
1.92498014113938 1
2.23356283983036 1
2.08242196294328 1
2.36953963934398 1
2.11116102855913 1
2.04817038582035 1
1.97722575259384 1
2.0849579191373 1
2.17299148673954 1
1.82784467623935 1
1.98064848250943 1
2.12783643797618 1
2.06079903410922 1
2.11953165625294 1
1.9358850290094 1
2.18230568055022 1
2.11959931709676 1
2.17179756127493 1
1.61629519367961 1
1.71417092745597 0
1.65972085679031 1
2.06935835013978 1
1.86096730158381 1
1.85493962183157 1
1.96239597005685 1
2.36240711738709 0
2.21637447247559 1
1.87915287515802 1
2.21922855803127 0
2.17226462386899 1
2.21802705563998 1
1.98234029059881 1
1.99125687438703 1
1.9544519551421 1
1.84777960477229 1
1.72449329585572 1
2.05703202563863 1
1.77965468998646 1
1.95525946430506 1
2.13498955386296 1
1.84636922823602 1
1.99910240352296 1
1.82795261625519 1
2.12448847606127 1
1.74465746198761 1
2.11733340977584 1
1.84893855087286 1
1.74460158010356 1
1.86112402796975 1
1.95262740197811 1
1.78578147068579 1
2.03865490414367 1
2.22233715626149 1
2.07666668590127 1
1.72299876747743 1
1.79977036313806 1
2.01696238982875 1
1.80442070341581 1
2.13406962032544 1
2.03477290947234 1
1.81472628489452 1
1.94377537546815 1
2.06004211533329 1
1.91753731218225 1
1.74203214452594 1
1.79261969918893 1
1.89545357647302 1
2.21590862362934 0
1.74860375553889 1
2.19025196912881 1
2.11476504392953 1
1.76867687793391 1
1.87445485174442 1
1.96707972324049 1
2.07391129844136 1
2.13192244371583 1
1.71205695170776 1
2.39023195114417 1
1.79960579448762 1
2.05574001999291 1
2.18506511521899 1
2.30988722233542 1
1.91162950112225 1
1.94716634189401 1
1.87162195497431 1
1.99170405320901 1
2.09700838595251 1
1.72870179405006 0
1.82503965836956 1
1.71380970241169 0
1.74591249544533 0
1.82980080427484 1
1.886516370786 1
1.85884745280336 1
2.17077961050578 1
1.98638195891841 1
1.83140790339407 1
1.90385250552266 1
1.96462267160893 1
2.18889989113399 1
2.01758712445593 1
1.90125986321067 1
1.8492450381824 1
2.1020875693038 1
1.94561200888311 1
2.02072526778415 1
1.94260077509573 1
1.73490599200801 1
2.17717134914641 1
1.99033150322868 1
1.86306538091713 1
2.07208282846339 1
2.06349484573145 1
1.87215733797633 1
1.87546002822849 1
1.97370302077435 1
1.92445363875335 1
1.93274934426231 1
2.07577538606129 1
1.57823345315232 0
2.04193393091131 1
2.1713664759798 1
2.09048906746158 1
2.09618519255536 1
2.38891284904579 0
2.02214736630158 1
2.06699019019231 1
1.92840680348065 1
2.01795260798848 1
2.07552861345431 1
2.19589904740423 1
1.90277777524805 1
1.87001272644429 1
1.73782116653631 1
2.15406244457131 1
1.95479283525569 1
1.94639096782735 1
2.37407848330913 0
1.87131724198451 1
2.01031396751062 1
1.81836450437126 1
2.16551963817768 1
1.7369108489148 0
1.94803349730505 1
2.15621666411954 1
1.89195618460603 1
1.937918616728 1
2.07354075238689 1
1.90229690106584 1
2.26028168930536 0
1.69442422490563 0
2.29307913737446 0
1.98836860314502 1
2.04514234165205 1
1.85190524005558 1
1.96948993468954 1
2.17198888765526 1
2.11229512201761 1
2.02437406105276 1
1.86945123385454 1
1.95034545527297 1
1.77290478449449 1
1.4364486307854 0
1.92283863357335 1
2.1165053295756 1
2.31678975640177 0
1.76819107504943 1
1.91644278905318 1
1.87802731944979 1
1.92284359111167 1
1.96546356223675 1
2.04710748888807 1
1.93434719024394 1
2.02539917282113 1
1.84037261901855 1
1.86675094386005 0
2.01412970950313 1
1.90422558866609 1
2.18329617617585 1
1.76676674840552 0
1.82891310303769 1
1.92501797517943 1
2.40558354593787 0
2.20637327438834 1
2.08444751202951 1
2.02102859499777 1
2.07341864403103 1
1.93598892570582 1
1.98891208698397 1
2.30015302443847 1
2.26632961752714 1
2.18018633050206 1
1.94148834172577 1
1.75556342298006 1
2.15792017869217 1
2.25224929491022 1
2.02678315816709 1
1.98217107226988 1
2.10922476714487 1
1.9253799158165 1
1.66711379330992 1
2.10524099202521 1
1.94472586829886 1
1.95975951485615 1
2.02085905454776 1
1.87817038447665 1
2.01727646323291 1
1.92036962073516 1
1.97937865871812 1
1.58780211644291 0
2.07043115279099 1
1.94069496981574 1
1.97989414526901 1
2.03316263100505 1
2.15630695956471 1
2.07278295094238 1
2.13116538742089 1
2.16123154860719 1
2.0463682277296 1
2.05867739812661 1
1.59830699689782 0
2.19123841470791 1
2.12062300359193 1
1.80650846818722 1
1.898330615918 1
2.20809898142361 1
2.02131308849793 1
2.04410456883185 1
2.5441445258753 0
1.95443119466103 1
2.05288256873101 1
1.78675225187416 1
2.25119475199379 1
1.84087224139363 1
1.99321732123048 1
2.04793267789336 1
1.93648210043561 1
2.19116240112186 1
2.13624058466902 1
2.09167476355272 1
1.96222921818456 1
2.03252765398062 1
1.99106661078888 1
1.91635873890296 1
1.95753038027075 1
1.83091203941198 1
2.04712456375681 1
1.92507162603319 1
1.71986163026457 0
2.10107969466737 1
2.03041970811048 1
2.27604132061168 0
2.03924039379932 1
2.02760564687485 1
1.97946577344726 1
1.91486213614326 1
2.16889295044852 1
1.88673120768528 1
2.07072578782715 1
1.86661815517931 1
2.20147374913036 1
1.94721918160098 1
1.97081135395969 1
2.05578778961453 1
2.05060584523041 1
1.91169660916343 1
2.05458203661849 1
2.0547219121382 1
1.9919420807623 1
1.62102797523859 0
2.17576758673297 0
1.91790017337821 1
2.32853848241973 0
1.80173931127048 1
1.81198801719111 1
2.20232063846491 1
2.08352785122123 1
2.16448367811961 1
2.07726626388757 1
2.0692970990437 1
2.33948619260147 0
2.10632831383868 1
2.12093081447443 1
1.86383775479335 1
2.01841355653359 1
1.93722713766707 1
2.03450021465511 1
2.19325954777883 1
1.65234947001449 0
1.84007473109261 1
1.83195820535824 1
2.02746569783445 1
1.96817576224591 1
2.08015989563983 1
1.94812766074027 1
2.03782613763633 1
1.79324271477895 1
1.67427204416053 1
1.83673786032993 1
1.76659362589393 1
1.46626340332494 0
2.05381899913952 1
2.07267784371232 1
2.01265695151091 1
1.96483605944123 1
2.07048087680748 1
2.08033174683248 1
2.3933211607108 1
2.09182271182606 1
1.80529373955215 1
2.22390666105982 1
1.78694876020245 1
2.08965818209473 1
2.16026335883797 1
1.66660619060725 1
1.8968490484546 1
2.14965658513355 1
1.94008794976254 1
2.06729126662913 1
2.02803619003129 1
1.81822400420713 1
1.79281247378527 0
2.12782844686072 1
2.0140722911795 1
1.96279125726433 1
1.79427609959758 1
2.13085101520894 1
1.89272191587955 1
1.82884720538144 1
1.76087402132646 1
2.165402667417 1
1.90500275675687 1
1.81455042881521 1
1.76048164801277 1
1.8758835606215 0
1.86760270054406 1
2.15469201987029 1
2.15672675911809 1
1.99170476128379 1
1.73316737925857 1
1.87954142396978 1
1.8491093985157 1
2.10806940691762 1
2.01402281168314 1
2.0599451457801 1
2.00498013901743 1
1.88009986354317 1
2.02167945610123 1
2.18987825465491 1
2.04258974767837 1
2.06156337428413 1
1.92192766310183 1
1.97447018738579 1
1.93883954392924 1
1.98627701480305 1
2.18560431382074 1
2.1206434393061 1
1.77549913105216 1
1.58414553411198 0
1.96959159907637 1
2.0813383175619 1
2.09021040381172 1
1.8439325102621 1
2.14351912581312 1
2.03637999439325 1
2.12941479551732 1
1.78899785092008 1
2.13143140574864 1
2.00031483734177 1
2.21494737489139 1
1.96377962431234 1
1.73051415255776 1
2.25556756958031 1
1.93934463404584 1
1.8648381275676 1
2.01935941993513 1
2.14300017032554 1
2.15856687985016 1
2.12112987611694 1
2.11404595589244 1
2.14840103562457 1
1.97728209099538 1
1.662116492712 0
1.89200803567907 1
1.65700656386754 0
2.00469453271379 1
1.83693476687838 1
1.93839572920526 1
1.94428004498651 1
1.78253592913396 1
1.99380025016219 1
1.99315156305025 1
2.0286055048111 1
1.733297221075 1
1.8268329572548 1
2.04339280434395 1
2.42436161809724 1
2.11036351040469 1
2.11636601951701 1
2.11351696811355 1
1.90369365632218 1
2.0039928898359 1
2.10438339793737 1
2.16144214425556 1
2.26524798161554 1
1.92877482238917 1
2.25670324978081 1
2.00413147887094 1
2.04379209547397 1
2.03501311149186 1
2.04919829626747 1
1.67257385892797 1
1.79492338758652 0
2.05953451223495 1
1.82102122830086 1
2.09154837113385 1
1.74326412109526 1
2.15197132585491 1
2.32760043208324 0
2.0839146007927 1
2.13538493440041 1
1.99039366980447 1
1.94473512083582 1
2.094976909785 1
1.97924633503894 1
1.94613297301687 1
2.14646838046687 1
1.96090934263694 1
1.91483313675538 1
1.9392070900342 1
1.93641504515851 1
2.00767267417735 1
2.26352759907333 1
2.0382420241288 1
2.15360025755043 1
2.07790051491933 1
1.81605565525949 1
2.30808554993787 1
1.85117282900186 1
2.0899122054509 1
1.94040254895402 1
1.94537182520227 1
2.18510983929312 1
2.02671223757027 1
1.94142444017804 1
1.98575459552993 1
2.14306184825075 1
2.02566576248265 1
2.09367430439631 1
1.90024627156643 1
1.86858772792802 1
1.89311181203898 1
1.98448612873834 1
2.04007517234605 1
2.11202414516143 1
2.0767665326461 1
2.34462224869368 0
1.77002017965588 1
1.89346512265842 1
2.0035053658218 1
2.09164979649825 1
1.70478229423417 1
1.62620383867281 0
1.84674814441903 1
2.22259191244482 1
1.44708072297212 0
2.1254435356632 1
2.18327662773711 1
1.92856889445301 1
1.91025253273203 1
2.05164575185726 1
2.03887035661623 1
1.83370403733892 1
1.84202531140785 1
1.86758109507023 1
2.07882177676157 1
1.89386179194745 1
1.81109197794052 1
1.69685774575198 0
1.65862144349203 1
2.22946918531651 0
2.29070615197521 1
2.10451305593158 1
1.91495574723709 1
2.02750921546469 1
2.0673006861718 1
1.66090642250982 1
1.91802509718091 1
2.29869700206196 1
1.47221797248126 0
2.22663329145187 1
2.34131554605359 1
2.22827202841647 1
2.27139382677802 1
1.83509385204346 1
1.94699266948103 1
1.76927918030209 1
2.12562546034263 1
2.16469530975632 1
1.88104804112585 1
2.05313576659759 1
1.92337495214367 1
2.07932619180583 1
1.99026792609761 1
1.92474811865357 1
2.309923092738 0
2.21407822280649 1
2.04092604393924 1
1.98504606174546 1
1.87687997762972 1
1.83682597113512 1
1.98060816629455 1
1.56707886745976 0
1.8123058957561 1
1.96518895512434 1
2.11220913635316 1
1.65107870891976 1
1.99714254849721 1
2.10003329552974 1
2.08434195317754 1
1.66207374171385 0
2.23373552994859 1
1.85523221962106 1
2.08762607538102 1
1.58548007660473 0
1.77669885663682 1
2.07870229830961 1
2.15160852486175 1
1.94056959289495 1
2.13842841629153 1
1.91852206530443 1
1.70020109993784 1
1.84636944276431 1
1.79760167058356 1
2.00489786653348 1
2.02714618839809 1
2.01195764717876 1
2.10288568831161 1
1.85032173834232 1
2.00953546149729 1
1.95578912148017 1
2.03984011559914 1
2.04304673195019 1
2.22052221496181 1
2.01661582773264 1
2.11173124198366 1
1.99605363306417 1
1.79459246724354 1
2.20119803045359 1
1.99206439357982 1
2.13043622437726 1
1.66494126503493 1
2.18989429322415 0
2.19207047696028 1
1.84895936350919 1
2.2242427547136 0
2.05769420711571 1
1.85651618215593 1
2.1762984720815 1
2.11215101590333 1
1.93081779097822 1
1.65461337499636 0
1.66163784463868 1
2.0984013515623 1
2.18038068551084 1
1.92608816378327 1
2.2953635555531 1
1.87487737857611 1
2.00357290208114 1
1.9955808417011 1
1.83860186616695 1
1.87878719851318 1
2.13211849683802 1
2.11143273880444 1
2.19395656796667 1
2.04566818823998 1
2.20948851739386 1
1.8881315022485 1
1.95548993536796 1
1.95965194397507 1
2.09698872861289 1
1.91984056828024 1
2.03685026199026 1
2.08539344444193 1
1.89062883174626 1
1.93207980570454 1
1.69279924520054 0
1.93289477231317 1
2.17179507886871 1
2.23169215622469 1
2.02887437233025 1
2.21095033324232 1
2.09786996096051 1
2.15036967218972 1
1.77107772090437 0
1.79110123398986 1
2.02295950186869 1
2.20284440512489 1
1.98141613632131 1
1.94827331489334 1
2.08485614934705 1
1.87187319714032 1
1.96042024643316 1
1.89390551189931 1
2.64822987553094 0
2.07696422477771 1
2.14673078615349 1
2.0962668090004 1
2.12543978480694 1
2.10732795171995 1
1.7950447447905 1
2.01076941751131 1
1.7436334722232 0
2.17347425338953 1
2.25669269711485 1
1.95227230671256 1
2.04121879591612 1
2.04462716577433 1
2.10689257529054 1
2.12162757871839 1
2.28748458302999 1
2.18634689335186 1
1.97894520695155 1
1.84585976518204 1
1.9660725200951 1
2.13910508897328 1
2.03757442840484 1
1.98090479323232 1
1.97674740279007 1
2.0212070866934 1
1.92641616464686 1
1.80390390818605 1
2.06447343268233 1
1.88752106273685 1
1.69907367070079 1
1.80726709542892 1
1.90541117755895 1
1.73714124777779 1
2.11178346444228 1
2.14019460419281 1
1.84917264812582 1
1.98621991787887 1
2.20870821275365 1
2.05541402610972 1
2.22729120658217 0
1.99254115396306 1
2.22895156784046 0
1.93427368517299 1
2.0048489869351 1
2.38034486358531 1
1.90289432095293 1
1.93863331799494 1
1.78829116128138 1
1.97784000541391 1
2.4304286327871 0
2.02911146624721 1
2.08521815575746 1
2.1831529523515 1
1.6902957877537 0
1.9900206084963 1
1.84892262709559 1
2.00740213554849 1
2.02004322821308 1
2.22011445880209 0
1.73440067376708 1
1.77912125493756 1
2.24515783809519 0
2.16444104741524 1
1.58107681536023 0
2.34094609604707 0
1.8367747003159 1
2.03646558269261 1
2.17813091749242 1
2.15214896949373 1
1.7233783386474 1
1.97386385734868 1
1.85458825538836 1
2.27959943199742 1
1.79517360726496 1
1.96583377616896 1
2.07187530227035 1
1.87534330110077 1
2.09045537610329 1
2.2819400706422 1
1.71282176546715 1
1.84046205603204 1
1.95644567242508 1
2.19070396063321 1
2.21940453413991 1
1.91038200575347 1
2.11270394914756 1
2.04401852172425 1
1.99046621161678 1
2.13426471895216 1
2.09614300450296 1
2.05520304641624 1
2.13582735162672 1
1.83881569878248 1
1.95427759958171 1
2.25543101626879 1
1.82754510510319 1
1.62121339007557 0
1.82510670885311 1
1.63250536803699 0
2.04612164750661 1
2.20105138469473 1
2.07130403382333 1
1.84346668797693 1
1.71387260911763 1
1.66780192757495 0
2.31161897782236 1
1.84017785024135 1
1.86725315943576 1
2.03386937994931 1
2.06128629404322 1
2.15556764336937 1
2.25829171210925 1
2.09258450549524 1
1.96990071487638 1
1.88523180151664 1
2.00814039020452 1
2.01217416844243 1
2.10485817096926 1
2.17790586309122 1
1.69456456222759 1
2.24913316364268 0
1.76364663010484 1
1.75601018971955 1
2.14461391419203 1
1.86372046027761 1
1.95089654979502 1
2.34467939957116 0
1.92974077427674 1
2.00789585301172 1
2.16955517809949 1
2.40488030152137 0
2.05344852223112 1
1.81068433499587 1
1.86482614078983 1
2.01063585054839 1
2.06691775194834 1
1.70742774780752 0
1.93347767497809 1
1.81947115352472 1
1.83653394467283 1
2.31422988299842 1
2.14226224572284 1
1.98327636363175 1
2.14505500209322 1
2.05057433794693 1
2.52705553172597 0
1.64792146515401 1
2.01843571308651 1
1.95650064736755 1
1.80308140131713 1
1.83767649723678 1
2.11069451017244 1
1.95774422631605 1
2.06464782505323 1
1.87822571899964 1
2.63085782190275 0
2.11334544857159 1
2.02531396145448 1
2.05664648038493 1
1.84577868472602 1
2.00877749014553 1
2.03618496239825 1
2.20043049420474 1
2.06600881123168 1
2.06828036205114 1
2.33887412437497 1
1.83158856459345 1
1.91569922794055 1
1.99904906890311 1
1.90392692326323 1
1.72000824726012 0
1.86848456497861 1
1.76593151536163 1
2.09465271040478 1
2.02299694974461 1
2.17095615285928 1
1.96197444572487 1
1.69525947845465 0
2.31795633075292 1
1.95264705575432 1
1.94422464128121 1
1.81795813275785 1
1.80689814191993 1
1.84849299917052 1
2.02772685905352 1
1.79681907906259 1
1.97508094471647 1
2.15043034314563 1
2.10021246398924 1
2.18192555628152 1
1.9749414440676 1
2.23230627063924 1
2.06948612921719 1
2.11516618366785 1
2.15582568901161 1
1.70940792324881 1
1.95888200027701 1
2.30466534366073 1
1.90737001175343 1
1.81053640000048 1
2.20045605734521 1
2.15389923553098 1
2.11505794174442 1
1.63391045693456 0
1.85166308015779 1
1.87548334043687 1
1.96337719041359 1
2.35258013013673 0
2.26483574067951 1
2.11377164224945 1
1.75429977730976 1
1.66449888899418 0
2.01849767647583 1
2.09229509276286 1
2.18422575283621 1
2.16144789078645 1
2.16731700510651 1
2.22241467363997 1
1.76739928036357 1
2.07586143858667 1
1.86921535099452 1
1.70415192001493 0
2.23960710751934 0
2.07664965436507 1
2.04246997920799 1
2.09289143499657 1
2.04643772980078 1
1.79893427436565 1
2.18071072420616 1
2.21676950807043 0
2.16879008920132 1
2.1007395895675 1
1.90405225554318 1
2.45302192511083 0
1.89388078096762 1
2.08648625382294 1
1.8361090175834 1
1.90357842219216 1
2.22112344355247 1
2.014651144204 1
2.08084612802567 1
1.93037367686674 1
1.93555486222231 1
2.1633716169654 1
2.01230292863186 1
2.09717457714749 1
1.75735763898405 1
2.2109148342456 1
1.86166878602833 1
2.22137908270257 1
2.13044889021003 1
2.0968907997259 1
1.94442588212224 1
2.20729074775872 1
1.82755899278542 1
2.02176994630777 1
2.23723842228731 1
2.13779399981208 1
1.95239231620382 1
2.07027938457132 1
2.29124923278448 0
1.84088502357463 1
1.82877617772567 1
2.22760278590724 0
2.30131672206018 0
2.06313429800227 1
1.77211135947679 1
2.14542428470041 1
1.59619940605931 0
2.25251934670551 1
2.04039197210288 1
1.68376701117626 0
2.08317143061712 1
1.78439466704629 1
2.06303694643635 1
1.80712911783063 1
2.18246203084724 1
2.02554377891051 1
2.1363565267653 1
2.20755295841236 1
1.90108315244702 1
1.94550275723836 1
1.98972052557451 1
1.90496904051252 1
2.35209859066718 0
2.0314134991671 1
2.19587183019318 1
2.12147589809121 1
2.23187603500564 1
1.93235633829693 1
2.1918511761213 1
1.96821678044878 1
2.20772071494788 1
1.8546349858988 1
2.29568819314973 0
1.90020234093948 1
2.15439728118953 1
1.88460130555751 1
2.35353744549306 0
2.21359262617899 1
1.75923754516714 1
2.16301038105748 1
2.21443972309961 1
2.02432191511913 1
1.94671532293353 1
2.09079710813887 1
2.11620394199824 1
1.85973966677448 1
2.41101532259894 1
2.16038447025133 1
1.77262032558807 0
2.11743325081279 1
1.92928692671085 1
1.99799287905282 1
2.21593686404136 1
1.8643651770378 1
2.25473517165013 1
2.1680099407002 1
1.54157928607621 0
1.79225624744387 1
1.69792108992398 0
1.59636572098751 0
2.02996517470791 1
2.00416462970369 1
2.43734375791891 0
2.19197535612871 1
2.07216609695195 1
1.92017325630743 1
2.22154207899725 1
1.94314517242341 1
1.85615391822682 1
1.9237291306072 1
1.9549470467531 1
2.08974780153303 1
1.59556232178893 0
2.00702902511632 1
1.96663754880578 1
1.82628798978589 1
2.20369259513417 1
1.9197411954214 1
1.80826109348911 1
1.81560810230882 1
2.09430076700654 1
1.74408499474007 1
2.15111341657097 1
2.08054209760129 1
2.06349397006398 1
1.90524981244832 1
1.98757456777335 1
1.93713806649519 1
1.81207228747966 1
1.83111766942413 1
2.19773473304189 1
1.98447711261094 1
1.98053822811068 1
1.9830467355407 1
2.14660199507881 1
2.02331954470229 1
2.21708956518007 1
2.00897742760172 1
2.07629113730605 1
1.8890248517937 1
2.02477308299664 1
1.86575831784429 1
1.95135402347853 1
2.0472458601419 1
1.87674293477091 1
2.13257275450236 1
2.05973203827896 1
1.89397007203085 1
2.03219248715562 1
1.91181897364668 1
2.0156379999742 1
2.34027266175185 1
2.11325633869732 1
2.17340095029538 1
2.09775227596414 1
1.91606216826413 1
2.09146537427108 1
2.27943658380974 0
2.21827454214381 0
1.69918235584457 1
2.04090669564938 1
2.16924924230381 1
2.00555492877727 1
1.68110013405373 0
2.06426696032976 1
2.02925319713749 1
1.85269473330618 1
2.19739894920683 1
1.66448941519285 0
1.76236276258227 1
1.97380530915549 1
1.91925215693109 1
1.87358737905527 1
1.97351980689955 1
1.88379221473641 1
2.26064216871742 1
2.09585370213732 1
2.1811909647207 1
1.50313206648275 0
2.033744257364 1
2.12067290179341 1
1.87147646901229 1
2.05358925871365 1
1.97636299599907 1
1.72703509734719 0
1.95261133617027 1
2.01580818400434 1
2.31864715211414 1
2.2126354051601 1
2.16412886144605 1
1.57888688233829 0
1.97678083192142 1
1.84880647863612 1
1.89454464909544 1
2.2311198245239 1
1.98659609581324 1
2.3318160183036 0
1.66505634877858 0
2.35242643061541 0
1.8757352603389 1
1.82737843785244 1
2.12934861779167 1
2.09646398120617 1
2.13776283591875 1
1.96116929697678 1
1.87132397391054 1
1.97114030478994 1
2.07416661328758 1
1.98511238786566 1
2.00339482668763 1
2.27438514858398 1
1.88750777802671 1
2.15543763453285 1
2.23443564376646 1
2.126652286947 1
1.82884900881941 1
1.93831643609286 1
1.7783416007032 1
2.28467343369119 0
1.89941592306654 1
1.89923009725643 1
2.05727758168628 1
1.86773878370152 1
1.81642396971937 1
2.12314175613023 1
2.0722712646313 1
1.99137187114165 1
1.84412760473236 1
1.33431247574673 0
2.16077200109505 1
2.03994193032638 1
1.87690774539493 1
1.91249907669869 1
2.00400975806552 1
2.01002188270948 1
2.41052091523701 1
1.80430775731607 0
2.90268201376404 0
1.89115258891113 1
2.31098064580368 0
1.88918999105344 1
1.93524113625907 1
2.08799081198118 1
1.9340313202689 1
1.89786262539317 1
1.87933216161578 1
1.69833149162477 1
2.21610736684006 0
2.13788570943762 1
2.14553375164458 1
1.87697865883541 1
1.98659742323627 1
1.84491335099042 1
1.72559274040384 0
2.13632108528755 1
1.28064710706441 0
2.15742454768208 1
2.04717733248672 1
2.10560381279296 1
2.1242710336111 1
1.77331300491963 1
2.2579757027495 1
2.06514051341103 1
1.57033143711673 1
2.32261575652955 0
1.93974072107095 1
1.99882776781867 1
2.05847529080517 1
2.00115489126072 1
2.00247842730245 1
2.38398546747911 0
1.90264001017649 1
2.00581610913165 1
2.03385820478292 1
1.77688966355064 1
2.4588838074826 0
1.85285674378141 1
1.96935920366506 1
2.18968969335722 1
2.02681513448557 1
2.12893939781553 1
1.80481944084531 1
2.30851870536549 0
1.72356346122343 0
1.65347634644057 1
2.00291077552032 1
1.95839704160453 1
2.13202989997367 1
2.01388534840622 1
2.11398494178314 1
2.19672316644378 1
2.08913297269179 1
2.02295146470934 1
2.2164723155094 1
2.01489649291934 1
1.7977037627591 1
1.9437167375071 1
2.27937017980112 0
2.0023608467974 1
1.91375019591493 1
2.28999757656803 1
1.67467899069937 0
1.89219629419728 1
1.77186691272429 0
2.13661269041903 1
1.82104537983941 1
1.99251835881661 1
2.15963894527818 1
2.41236105279638 0
2.11930749255116 1
1.99761008040897 1
1.86587219619776 1
2.34654781435457 0
2.09959814752747 1
2.11642172002292 1
1.73195210856355 1
1.63975474198721 1
1.93709976394539 1
2.06870085137085 1
2.02186101738645 1
1.81371839437925 1
2.04630868814117 1
2.04132456970904 1
2.19559014941868 1
1.94984999261279 1
1.8631695709038 1
2.07091374212118 1
2.45202567474447 0
1.71630133013581 0
2.08949225348153 1
1.7829727885081 1
2.14571606582954 1
1.8270567848168 1
2.09454027096587 1
2.09353177631349 1
1.88168397745022 1
1.8337671236975 1
2.00769238343318 1
2.00629722994599 1
1.87052205542975 1
1.90718856462718 1
2.27993154947069 1
1.98607720659948 1
2.13989710124681 1
1.85700235201286 1
2.08969752908474 1
1.79996416294411 1
1.91516600638162 1
2.1417303343099 1
1.8568255660554 1
1.93832985415474 1
2.07360501125673 1
2.17704467456937 1
1.98788138492104 1
1.99164103764756 1
1.7925250838938 1
1.66849847458274 0
1.82216063803512 1
2.03087222430266 1
2.26889794133757 1
1.97304262902731 1
2.20596395674334 1
2.04739443755635 1
1.78554124171204 1
1.61727434877907 0
1.9704132898813 1
2.03101291215075 1
1.95652466069215 1
1.97319935214297 1
1.837650032104 1
2.10972259743014 1
1.93055608468362 1
1.76732719594772 0
2.13152919125261 1
1.79298968311807 1
1.89425290126177 1
1.78494724838604 0
1.94026983514319 1
1.72885255687337 1
2.05288692093055 1
1.73439323443507 0
2.15134045145103 1
2.21064351633784 1
2.04206467766822 1
1.93326041980437 1
2.11831063945694 1
1.77963086488057 1
2.17451762060645 1
2.01446904807043 1
1.70051397806723 0
1.78917717536915 1
1.94864464456633 1
2.07954748437873 1
1.96822473146778 1
1.89807511264864 1
1.79593816332847 1
2.23139901531558 1
2.01864400936202 1
1.96331129386828 1
1.77809613456081 1
2.12300235642223 1
1.67693044445324 0
1.86592294444342 1
2.31315137287354 1
1.87129883114541 1
2.03849635517372 1
1.93800368523595 1
1.81941194577915 1
1.91161538623491 1
1.77007151208594 1
2.19658253167112 1
1.93057982220823 1
2.05571475954517 1
2.13961258065384 1
2.05185680651518 1
1.84801480546269 0
2.18554926079716 1
1.70402986711282 0
2.06146432076386 1
2.10363877776842 1
2.22976270110324 1
1.98456886362213 1
2.2605657765072 1
1.95057089216576 1
1.9638043433786 1
1.63650236967584 0
1.98828424546078 1
2.22502582398104 1
1.86852338530926 1
1.97737578614879 1
2.00365356594373 1
1.92105754497762 1
2.23848157710361 1
2.10916165065253 1
1.8732901323759 1
2.02567457212965 1
1.9998746637058 1
2.22241722580675 1
1.93072480931235 1
1.65122072967884 0
2.18197262196519 1
2.00582564673051 1
1.6282071201361 0
1.83982528208093 1
2.12842197458527 1
2.33384811825427 0
2.07328196491216 1
2.41661961477106 0
1.9189279839856 1
1.69134580420488 1
2.2163714598148 1
2.0668316265933 1
1.99997498558483 1
2.08195835491962 1
2.02398018398051 1
1.66831268435509 1
1.91303445824487 1
2.03654825029038 1
2.12415134943841 1
1.96168227495787 1
2.00591983865451 1
1.88230494275687 1
2.36626147597314 1
2.05165442788848 1
2.10915465067064 1
1.75821049693777 1
1.70629405481506 0
1.99464961776453 1
1.95973907008686 1
2.38948594986375 1
2.01856682165018 1
2.17657290720756 1
2.04961490378456 1
1.72109468540795 1
2.04110288204614 1
1.95275031911243 1
2.18716800001655 1
1.72497065058037 1
1.84701363018213 1
1.74924769537359 1
2.04372762277534 1
1.84072516385968 1
1.8810864506983 1
2.09328669331555 1
2.00247476623389 1
2.30765050557147 0
2.30181676017588 1
1.82009447139291 1
2.05527565887051 1
1.88401771493365 1
1.9506708802079 1
1.75811632289957 1
1.86614773260453 1
2.12445484351349 1
2.16248616403164 1
1.90485623033727 1
1.84011344371766 1
2.41613572483446 0
1.9608358124934 1
1.88436237417475 1
1.81287680977609 1
2.1809097066503 1
2.01281195267927 1
1.93456167424628 1
1.9302874473503 1
2.00546462598847 1
2.10748116163351 1
1.95307479495386 1
2.02844121082497 1
1.96188556046996 1
1.87915071298153 1
2.0442782499213 1
1.81957615696252 1
1.68265994083655 0
2.20670580528671 1
2.12719907138971 1
1.93553224304654 1
2.0707894306528 1
1.79895599013322 1
2.22070103132579 0
2.27871405802842 1
2.09433498393769 1
1.72890100546309 0
1.82576291265995 1
1.92971667362746 1
2.06120711016121 1
2.36922041229246 0
2.18022496019249 1
2.20345572206371 1
2.13057712844272 1
1.75961396594075 1
2.04622022495548 1
1.92519391241033 1
1.86625289855429 1
1.98735021973303 1
2.10284578620016 1
2.27942806933762 0
1.92097454244556 1
2.10481961937201 1
1.91493619939815 1
2.0858945123465 1
2.05096432035827 1
2.16833882144127 1
2.14298647508873 1
1.95267499943594 1
2.48684539701207 0
2.36162044931353 0
1.7952653144996 1
2.16957972006787 1
2.28871266782017 0
2.08193542499234 1
1.83172331513045 1
1.85559878312298 1
2.08570271419797 1
2.09668311656806 1
1.86810328822539 1
2.00201967756477 1
2.02189085402023 1
1.89920761608194 1
1.96725141864989 1
2.04245403028283 1
1.99612245257028 1
2.1529160954405 1
1.66279376890384 1
2.35063495627727 1
1.80954106047311 1
2.00932523098619 1
2.35654364422601 0
1.88789689589703 1
2.06846772062902 1
2.31448393130744 0
2.18068114780172 0
1.98527733453126 1
1.87114228719503 1
2.04440728545467 1
2.05957590768875 1
2.02251088189169 1
1.96320731873198 1
1.78194827334213 1
1.84025576224814 1
1.60574117675498 0
2.03149615037477 1
2.09117574368787 1
2.24607752002697 1
2.13377201728066 1
2.05741509424695 1
1.84950670360037 1
2.00942829161113 1
1.77119362663535 1
2.41749982816755 0
1.90111938379877 1
1.98761949941175 1
2.14466772100672 1
2.254676246937 0
2.0450024637206 1
2.01277223718579 1
2.15745700943342 1
2.06398499738642 1
2.25131259147639 1
1.99774369327197 1
1.95565034146644 1
1.86887520218728 1
2.22050245098645 1
1.94843918261621 1
1.82852667082989 1
2.01419592369389 1
2.00672653779907 1
1.84358775522224 1
1.83591322744582 1
1.89529825250024 1
2.12091527310249 1
2.41180593106755 0
1.97024930218695 1
1.93843452763495 1
2.18806674125496 1
1.8310922344302 1
2.15756890778919 1
1.76012924098589 1
1.908974383444 1
1.83753002386606 1
1.76121917674863 1
2.06561727499094 1
1.94610579140797 1
2.01160911057207 1
1.83290389143964 1
2.11936553116968 1
2.06447949058959 1
2.03821130219351 1
1.97890480280968 1
2.10013012386895 1
2.10709199701222 1
1.74102973497129 1
2.23992585633503 1
1.96341366239167 1
2.15517698240113 1
1.6542749193442 0
2.23731939276402 1
2.07532656403249 1
2.13268116254825 1
2.05614126518336 1
1.85755333410071 1
2.0949224946469 1
1.922664657762 1
2.07431196650921 1
1.8950166957925 1
1.91885206314478 1
1.99156529879022 1
2.19090831821755 1
1.94540406138589 1
1.97550433776745 1
1.95716936763661 1
2.01238522333308 1
1.90801109184631 1
1.80518066961819 1
1.81202997669935 1
2.12397594327999 1
1.37199366973474 0
2.11421393760648 1
2.02594896082468 1
2.05565508793342 1
2.14986111018429 1
2.24740340310892 1
1.71554586821616 0
2.21461709241731 1
1.82525176159264 1
2.01006741580711 1
2.17406063553804 1
2.12751218166258 1
1.73219530687324 1
2.06962951843831 1
2.06487033465672 1
2.12884627477783 1
2.19881323627677 1
2.09207547845132 1
1.7946493890809 1
2.31952322139182 0
1.92374389328012 1
1.94276542046894 1
1.95173137016507 1
2.18833839963494 1
1.98460525091856 1
2.07248890588545 1
1.82373244076349 1
2.00907076137598 1
2.06352962081992 1
2.12667222061505 1
1.97524427701396 1
2.20640480245095 1
1.7701789924727 0
1.99043276847953 1
2.11435822354306 1
2.16116760433381 1
2.05518709069309 1
2.22050907612191 1
1.99558915409994 1
2.16250751958146 1
2.0600951047257 1
1.82380639955462 1
2.06917875603295 1
2.28273959255591 1
2.37620194206303 0
2.13268611262176 1
2.2488996480858 1
1.84220784871219 1
2.17096071358987 1
2.2497946639875 1
1.71647886781849 1
1.80363842287439 1
2.03548717775498 1
2.16916299302385 1
2.05263315246499 1
2.11131458044004 1
2.01674534840113 1
2.12318239516576 1
1.92547871222939 1
2.2697102724426 0
1.89747896634135 1
1.80575030896899 1
2.02109961476048 1
2.13201767109682 1
2.0771187977478 1
1.82534544169593 1
1.78483724617909 1
2.0261229589068 1
1.96917675170615 1
2.20149955034156 1
2.00652027420014 1
1.83992941181838 1
1.75971664957564 1
2.12537211989545 1
2.10468793693943 1
2.16758927710767 1
2.33465582434305 0
1.90212137069565 1
2.10382079281991 1
1.87387612224988 1
2.03306149660402 1
2.22403028873412 1
2.37835332970919 0
2.02277861339484 1
1.75870888370954 1
1.94617138184373 1
1.70419864031881 1
1.97999016113336 1
1.83524863528876 1
1.89888747527432 1
2.07563585601971 1
1.78539426688214 1
2.14013985323065 1
1.95065839582784 1
1.8065441888697 1
1.97940746715551 1
2.06896230573341 1
2.23858494304322 1
1.81140606655836 1
1.79516281271039 0
2.06915033285932 1
2.32838226096381 0
1.89712029773814 1
1.66722287739394 0
2.0023458124369 1
2.18238212712655 1
2.3047259549019 1
1.72238516202593 1
1.82728498626542 1
2.19025882005057 1
2.13216195035182 1
1.89689515014513 1
1.86696657567865 1
1.86478372158349 1
2.00914879327668 1
2.04884312555135 1
2.13847801654748 1
2.2369840697479 1
2.16036249040368 1
2.17649465556633 1
1.93502945321139 1
1.55221737236383 0
1.91666157336981 1
1.67198585941884 0
2.18881223237273 1
1.98245142583384 1
1.83454823815906 1
2.20385648689937 1
2.08725929073174 1
1.81891990744431 1
1.90437862065605 1
1.99665412490298 1
2.06357400468443 1
1.9015375437813 1
1.79230719653542 1
1.89849490810639 1
2.22031674515062 1
1.71609715478154 1
1.87140588684989 1
1.76663746702513 1
2.05765870558743 1
1.7920527061998 1
2.31625420580615 1
2.10761426311146 1
2.05699394155655 1
1.99742780195584 1
2.03270275508377 1
2.29193394472737 1
2.00861985278987 1
2.166178350989 1
1.96883561563655 1
1.70751731873334 1
1.82515175237365 1
2.03079174178688 1
2.18766654984064 1
2.01843555867495 1
1.91584931285517 1
1.92611287425419 1
1.92452943366463 1
1.94793611827319 1
2.0030889958622 1
1.94610677971348 1
1.93900556946956 1
2.08586006576856 1
2.00568821961428 1
2.12975651381511 1
1.98881478622585 1
2.15508914029064 1
2.21414298431988 1
1.93040057266857 1
2.00357860653629 1
1.86638737109052 1
2.12406509139541 1
1.85780214824547 1
1.79035802565952 1
2.045677043871 1
2.21401517025629 1
2.25001623500725 1
2.14192192875512 1
1.84483677838959 1
1.7981138541845 1
2.07968693576457 1
2.02396790835999 1
2.16325886017677 1
1.94924454385557 1
2.01948433820287 1
1.9917172531983 1
2.13147694040737 1
2.18772725256397 0
2.11935931850408 1
2.04473299637508 1
2.0502504892779 1
1.98960965532535 1
2.3800954428125 0
2.11850796650129 1
2.13000998784209 1
1.99653467229133 1
1.83530700016179 1
2.02477875535326 1
1.93765246602256 1
1.9065901269093 1
2.06426639894967 1
2.2378265214132 1
2.29331868716551 1
2.15207772660614 1
2.34740722115487 1
1.87699025290188 1
2.27109891393979 0
2.02402804246925 1
1.67762414248365 1
2.23975546493325 1
2.23498730895829 1
2.11178870776944 1
1.91749125045034 1
2.07619382734605 1
1.86385992825044 1
2.04142700050216 1
2.22300662610045 1
2.39102016321952 0
2.17807348501302 1
2.16156523642005 1
1.95286472405721 1
2.02042342243299 1
2.02985938092473 1
2.06320291643026 1
1.73103877704917 1
1.96635891134702 1
2.2542864914284 0
1.58051963898967 0
2.23827495110909 0
2.22680313010087 1
2.11795639312403 1
1.84587033408923 1
1.99032602300864 1
2.11857915891264 1
1.90330503562968 1
2.28356334613606 0
1.90760644047506 1
1.98959019889621 1
2.16646076839819 1
1.75224687108309 1
2.1230920073401 1
1.96801114080883 1
2.34632247634759 1
1.9945029020969 1
1.89277855003612 1
2.14849876390605 1
1.83967964750118 1
1.77668265030386 0
2.07243891992115 1
2.19079442716104 1
1.7735781834113 1
1.83174669989622 1
2.02521975113081 1
1.86361700699338 1
2.1733548403513 1
1.91023135773191 1
1.77219726421051 1
2.06347024676044 1
2.11310430876668 1
1.94121179782049 1
1.80409594033035 1
1.88030688400554 1
2.10929875298591 1
2.08190567303692 1
2.22110122044193 1
2.24750012393243 1
2.27528450810921 0
1.78567441165478 1
2.14103695439244 1
2.18598309681623 1
1.96582262319508 1
1.79223335766416 1
2.04399055850015 1
1.83588443934747 1
1.83498547326114 1
2.06492648269749 1
2.05598664355182 1
2.10604515519633 1
1.88436416641482 1
2.62941529604047 1
1.91141338916942 1
2.09534252528745 1
1.73855723315204 1
1.80892677894789 1
1.79593268500542 1
1.68530805204395 0
2.06907330324887 1
2.19480806907264 1
2.19783409343345 1
1.70439443002779 1
1.922776396164 1
1.83533993238006 1
2.14401276575708 1
1.96809620245147 1
2.00386232473998 1
1.89162921755798 1
1.97576337283754 1
2.14068204183176 1
1.9245302353632 1
1.98328766599703 1
2.14727618874297 1
1.85717258841046 1
2.01858542727738 1
1.89839976358108 1
1.82817507774165 1
1.66291648549706 1
1.89282650619095 1
1.87954412152035 1
2.03580820485767 1
1.70757468908581 1
1.77014080748039 1
1.84383922515468 1
1.73539548307171 1
1.81194271838147 1
2.31016610290619 0
2.01342069307181 1
1.98411356777757 1
2.11403439827199 1
2.14377019874346 1
2.0655783943638 1
2.23671447675226 1
1.96926377559214 1
1.97100141079993 1
1.86988605957792 1
2.27429284635932 0
1.72752802303129 1
1.99753615790679 1
1.81653425207059 1
2.05994046749393 1
1.71443716656669 1
2.24337044908256 1
1.89595805625192 1
2.00835091531887 1
2.12799575139063 1
1.86886882141582 1
1.82132703205841 1
2.26042414860988 1
2.31853527149037 0
1.98330882052001 1
2.2127359554548 1
1.93114783145148 1
2.14342611160586 1
1.85673284460472 1
2.15703838121246 1
2.04352916307178 1
2.02321751941338 1
2.0528121556189 1
2.11783341849486 1
1.84477944136391 1
2.00116074499655 1
1.70048995000185 1
1.87348910872022 1
1.62877707223848 0
1.8209193001918 1
1.77195059902412 1
1.94506573328812 1
2.09225006819277 1
1.76683359298629 1
1.96064121693367 1
1.89738447385537 1
2.14569835921447 1
2.25448977354753 1
1.72086387165623 1
2.04813960429572 1
2.20901466136125 1
2.14494002501937 1
1.6583800047404 1
2.06439008346202 1
2.11273061474912 1
1.73243536258762 1
2.09702016006147 1
1.82138618826909 1
2.04204573961446 1
1.55045426487732 0
1.67774704172304 1
2.12721992623918 1
1.96816267748353 1
1.75345857354847 1
2.11454063415073 1
2.0430749078486 1
2.00242164454858 1
2.29868171349669 1
1.69047833055349 1
2.06456215936677 1
1.93864426005334 1
1.83000645830513 1
2.09071298643222 1
1.74535820087031 0
1.90816494847241 1
2.08059643245975 1
1.66623842908009 1
2.45642164577405 0
1.97416863212734 1
1.79987336528725 1
1.8591592399762 1
1.66691561667656 0
2.10253357787605 1
2.13740689087116 1
2.11609095912244 1
2.42697214926756 0
2.07301554276241 1
2.25787016384175 1
1.78664333002057 1
2.23485182495997 0
2.03255780497652 1
1.74012214675567 0
2.00390452431861 1
2.0905660491708 1
1.78370137638629 1
1.75862659910705 0
1.7950321597056 1
2.17544809609941 1
1.97917980103524 1
2.15590262292147 1
1.9872589779412 1
1.94242942379342 1
2.03585365642611 1
2.32645911059155 1
1.96671269599422 1
2.10387437597558 1
1.71471265823925 1
1.6071263658585 1
1.97107305870463 1
2.35375989855729 1
1.88521341494689 1
1.97847734819267 1
1.89964046653746 1
1.79993061892659 1
2.12368268028656 1
1.71416351039266 1
1.93965445261241 1
1.5257122458144 0
1.51851703660533 0
1.82287255948479 1
2.20337349709911 1
1.94710066910134 1
2.05602494529913 1
1.9519129128516 1
2.13234791531841 1
2.22794338704869 1
2.13418618777827 1
2.11455240442618 1
2.08343334957851 1
2.00871123998284 1
2.33351550023051 0
1.84548719013407 1
2.55080037943414 0
2.33798985309272 0
1.89965726184501 1
1.94193795280357 1
2.1765817394917 1
2.21859918361839 0
2.06113329067628 1
2.02850588719099 1
1.96462962988039 1
1.97888744663726 1
1.8762035078189 1
2.03589943162908 1
2.13054676528933 1
1.73322910345878 1
1.89471499310635 1
1.92002313669639 1
1.81672481125114 1
2.25271175427169 1
1.87401167384124 1
1.99003953498429 1
2.17992731125951 1
2.16258155133936 1
2.2373302379909 0
2.02432991118408 1
2.07975249494138 1
1.89044765396882 1
2.02599579139391 1
1.92744772907473 1
2.10365859940711 1
1.65035363932997 1
1.7308907041774 1
1.84353961115267 1
1.96991882525504 1
1.68265299088075 0
2.19208348759587 1
2.08882148457019 1
2.21889079639269 1
2.1367766679219 1
2.04585614174671 1
2.05458896660489 1
2.02157029064187 1
2.42106113453706 1
1.84197156394809 1
1.74531751963577 1
2.12860009748229 1
1.84422842856644 1
2.01473441172261 1
2.46331870457329 1
2.16309797642834 1
2.22966680581241 1
2.20787317799393 1
2.01256665329401 1
1.9546090837677 1
1.94361272915224 1
2.07619094865166 1
2.22199388255875 1
1.95923757279396 1
2.01137439639857 1
1.89113736881421 1
1.93603028412165 1
1.77701106502226 0
2.07082871594992 1
2.20746701971493 0
2.09734413643582 1
1.79757528094302 1
1.87200522121108 1
2.14381539878495 1
2.01233015824532 1
1.91422063961308 1
1.95166300140681 1
2.09140907479328 1
1.92052961674215 1
1.86811921804604 1
1.93790401546334 1
1.99744254680091 1
2.26211113389356 0
1.49865641848982 0
1.87492680199886 1
1.92453123332514 1
2.06429152515515 1
2.15799038937039 1
2.11018052114744 1
1.6320687594606 0
1.91369497250095 1
1.97159032126302 1
1.85335255898054 1
1.83030215085674 1
1.97027896481264 1
1.8524109287312 1
2.05016812170098 1
2.0777011212728 1
2.17291997539271 1
1.79912771366056 1
1.80434960999491 1
1.99212870056002 1
2.02192616513494 1
2.11996294838852 1
2.09603095927107 1
2.08311478793731 1
1.93990026832471 1
2.26903564670393 1
1.79202525979043 1
1.89740431118862 1
2.14453385111753 1
1.63518469237363 0
1.79199442331166 1
2.02188107661093 1
1.83701185259091 1
1.96069181316079 1
1.91297701202699 1
1.92798595153117 1
1.9695284641817 1
1.86606661966201 1
1.54914756231068 0
2.51798466639914 0
1.76762982269853 1
2.13136113065165 1
2.06300832552282 1
2.10779441521589 1
1.57340383869459 1
2.08047832126205 1
1.95670740388387 1
2.36121395745063 1
2.11424205925397 1
2.03121581690107 1
1.93027795304026 1
1.94599960695762 1
2.05151622201679 1
2.02684552695588 1
1.8027095818368 1
2.07487758747408 1
2.05125088842392 1
2.19498749191046 1
2.0792870767629 1
2.09069432551708 1
2.11912400673386 1
2.11371865166922 1
2.44081340969137 0
2.05158838129773 1
1.91481746232547 1
1.89283132815189 1
1.98222458266012 1
1.91239116273701 1
2.11816483145695 1
2.11511209496015 1
1.59602867676116 1
1.93738518471533 1
2.15635444785471 1
2.04104858057772 1
2.10666808341018 1
2.23716067464787 1
1.87265186779474 1
1.82665167845182 1
1.91223280395205 1
2.41897293136866 0
2.0900875079696 1
1.89790793360325 1
1.66799577769318 0
1.77988304918393 1
2.22837236710788 1
2.16017525977021 1
2.03097726216946 1
1.90551245935265 1
2.03723625822339 1
1.78972514312998 1
2.08729259464598 1
1.73035579494612 1
1.97673132251562 1
2.04119514538063 1
1.74790808055719 0
1.80262736680952 1
2.02117439557146 1
2.36655621974041 1
2.24013294902991 1
2.0396171868868 1
1.95407831978295 1
1.72280353539206 0
1.96480610117577 1
1.97316981232646 1
1.79269204843935 1
2.29819247023572 0
2.13425962825601 1
2.07649093971759 1
1.95451220261884 1
2.05094418034575 1
2.21764180942898 1
2.22099458449666 1
2.1939050188638 1
2.01832187095329 1
2.11627527623574 1
2.08136434669215 1
2.07746884222449 1
2.01108866807792 1
1.72703678942999 0
2.10414358603881 1
2.05759654085787 1
1.73951833532835 1
1.90808402642479 1
1.85578947969238 1
2.01915945908865 1
2.0011266424143 1
2.262889154981 1
1.80201455136181 1
2.025488904778 1
2.00453900610485 1
1.99648825614289 1
2.07550992377485 1
1.99951705826721 1
1.8607347298963 1
2.07131250973839 1
2.08911393465036 1
2.20994930358507 1
2.34819169316661 1
1.89257881187838 1
2.19096286699499 1
1.64030394426496 0
1.97460457868441 1
2.14752240443435 1
2.17421417832177 1
1.63628486926534 1
1.90416837411058 1
1.93415145388567 1
2.05577054733083 1
1.90050174956987 1
2.17204658139678 1
2.03291625130371 1
1.97229698309352 1
1.97575193061681 1
2.00058477331262 1
2.02419859617365 1
2.10825613989125 1
2.20792210957899 1
1.9894781921102 1
2.0884672902394 1
2.16291429143567 1
2.14414379355353 1
2.11276954309123 1
1.96403205032729 1
1.69067793171274 0
2.10044056936723 1
1.7307839758147 1
1.80870074753453 1
2.15315322284828 1
1.93216147013206 1
2.02451762839325 1
1.79150218370713 1
2.07797082211727 1
1.93930631466527 1
2.1071490957882 1
2.04019043537351 1
2.31706355019995 1
2.03050165984567 1
1.96557712371277 1
2.23293666297104 1
1.77904974029587 1
2.20483956095395 1
1.98801039096636 1
1.86020339482972 1
2.09002237799746 1
1.61030536196057 0
1.87993754235971 1
2.27350140932683 1
1.83921593983174 1
2.03914052669769 1
2.05937142971219 1
2.25866966229762 1
1.91403259743153 1
1.74074610611425 1
1.97522411008667 1
2.22807279159314 1
2.1976582615842 1
1.97689777960605 1
1.92999628417693 1
2.05436077128757 1
2.06796182115813 1
1.96500518389258 1
1.70054752056765 0
2.07874012495889 1
2.11329646481671 1
1.93339766925184 1
1.97348200547427 1
1.89578341739004 1
2.17629315650714 1
2.02469512914202 1
1.98292045620446 1
2.02307337189561 1
1.99994077030998 1
2.21296413351803 1
1.92062461360707 1
2.37662599406117 0
1.85928419257814 1
2.12488256664287 1
1.95642396947055 1
2.25894837966865 1
2.0104270993426 1
2.04704232286224 1
1.72467056775609 1
2.07619951935984 1
2.00407737380288 1
2.32131746989115 1
2.07786037543112 1
2.18768779991887 1
2.09295674556825 1
1.65393594360807 1
2.15099120931944 1
1.89480343031291 1
2.14220205524344 1
1.85575517176467 1
1.97864633000521 1
1.92566423481971 1
1.94410417342804 1
1.87153117993272 1
1.99540183063515 1
1.758581882869 0
2.12065103536341 1
1.67877411836762 1
1.94962284705558 1
2.20151202915661 1
2.00591236077762 1
2.0658376366539 1
2.09177569550434 1
2.07128625512821 1
2.00360713447583 1
2.08037248798064 1
1.96313993849159 1
2.16382751661983 1
1.7446285651214 1
1.88544801799859 1
2.31254388437136 0
2.23281274785652 1
1.81654702391609 1
2.05225083716169 1
1.86669080545918 1
1.90838240489475 1
1.92948796499523 1
1.91485651912137 1
2.04021009477711 1
1.81807307599929 1
2.01706454551039 1
2.1723272385607 1
1.64678090248571 0
1.69482473696752 1
2.19517329562098 1
2.29047551492824 0
2.2018115952227 1
1.81895538531295 0
1.76432913586937 1
2.0230968414698 1
1.82379672116486 1
2.00756459440464 1
1.81773685671073 1
2.19751449696399 1
2.05412635900937 1
2.09727642780762 1
2.13447202841466 1
1.91669555444862 1
1.74492164842879 1
1.96657818933839 1
2.06038882466594 1
2.21443560410337 1
2.22103713325483 1
1.96354962766645 1
1.94877598285059 1
2.25227485629937 1
2.21040807300349 1
1.84053641483317 1
1.5805869574708 0
1.99709241617076 1
2.19593142187853 1
1.7563757236282 0
2.03435429869451 1
1.98229333586084 1
2.07487717071417 1
2.14859167328454 1
2.06488360763223 1
2.04917712070148 1
1.86928209978067 1
2.04127995713741 1
2.27723423905537 0
2.08809847246226 1
2.13466958176804 1
1.96617601125032 1
2.29331681804783 0
1.9369862002214 1
1.90588850947039 1
1.9147826885759 1
1.83910898330334 1
1.97802366113216 1
1.97829532212496 1
1.83995817930331 1
2.34040091157451 1
2.21141822279191 1
1.62028995636881 0
1.81843944795182 1
1.95837396347315 1
1.79151373772412 1
2.48721066657405 0
1.93231506169382 1
1.78493359943871 1
2.03360607801601 1
2.02255705271663 1
1.88206539273961 1
1.88037318149969 1
1.89548454569481 1
2.25579383670337 0
2.00418722889144 1
1.98051621808793 1
2.04699910216467 1
2.04699240880982 1
2.09485940640008 1
2.12925469376428 1
2.1332703825306 1
2.00119897795479 1
2.19823989812728 1
2.32255555575498 0
2.00580836053385 1
2.07902010896707 1
1.71319437712253 0
2.014561103563 1
1.91052734760845 1
1.85647501527081 1
2.14991885824403 1
1.54445973322356 0
1.7755048409615 1
1.79919846130112 1
1.89806926629399 1
2.05214296611641 1
2.03168692863352 1
2.10838704828327 1
2.12751219514585 1
2.08944567153749 1
2.21846999377805 1
2.28840873265118 1
2.06025583931446 1
1.81305445784872 1
2.04617290346298 1
1.86567428950049 1
1.88880998325403 1
2.18911263634526 1
2.25259688293209 1
2.13829355352014 1
1.91252333685804 1
2.00637139890584 1
1.79867351784318 1
2.30336177651904 1
1.87158677446904 1
2.19034347648142 1
1.98902162306452 1
2.10773013193114 1
1.97451027424521 1
1.98216425474 1
2.26963478044927 1
1.73842435939765 1
2.18600628732506 1
2.21371327863619 1
2.07840990857682 1
2.1466450789889 1
1.78499009545604 1
2.08517321595429 1
1.91842482480184 1
1.70327755872582 1
2.18869987664984 1
2.00554919180293 1
1.95357699818331 1
1.93589939487189 1
2.04861304063957 1
1.83196951341873 1
1.96045268336081 1
2.15016964330826 1
1.94355818222981 1
2.06866404992658 1
1.9505287989129 1
2.17931732694788 1
1.98523934416985 1
2.49706417667615 0
1.87518034755229 1
1.66631472423145 0
1.94613237508705 1
1.85026034027311 1
1.99239588634379 1
2.1896069930279 1
1.83278239672292 1
1.79043897828667 1
2.13797539169007 1
2.141291785772 1
2.05591224914456 1
2.28059530103916 1
1.91335914802889 1
1.96630283373954 1
1.86937730717569 1
1.83733390975056 1
2.16315412620086 1
2.147988287025 1
1.69315942596694 1
2.20805998750339 0
2.28167275653665 1
1.90014461597595 1
2.00440365909374 1
1.98097032597544 1
1.82200242715775 1
1.8520317927281 1
2.04996983690796 1
2.04123805969579 1
2.05301900398983 1
2.21107945375184 1
2.20489918244717 1
2.28418212055454 0
2.05460714223365 1
2.22946298006047 1
2.19998859848167 1
1.77718422027802 1
1.87123597529156 1
1.68707170936976 1
2.44159371792267 0
1.65195779324292 0
2.02032459085555 1
1.88884654555891 1
2.07912906545051 1
2.16371774325317 1
1.73868809995638 1
2.07112193276025 1
2.07453467098828 1
1.93927734679838 1
2.36703611653554 0
2.11458869691021 1
1.81191828523891 1
1.87277688863834 1
2.01061584951137 1
1.95815119877457 1
1.83697326319553 1
2.14337132848083 1
1.85833007934059 1
2.06525368710196 1
1.85655654769651 1
2.01803533336817 1
1.77230905526106 1
1.91102977962889 1
1.85925855523284 1
1.7464651650429 1
2.15125303816562 1
2.25665920698029 1
2.14438013477244 1
2.09107469838705 1
1.99612464278679 1
2.15915847193963 1
2.02493470834406 1
1.92779720654448 1
1.74252593961482 0
1.93750780739847 1
1.85441164016152 1
1.87620897878441 1
1.64229765026783 0
1.71248344788305 0
2.02550025295769 1
2.10440028879721 1
2.09718036581041 1
2.11878058634943 1
2.01302903718369 1
1.97583701601906 1
2.21709193858422 1
1.93881987052515 1
1.95545394021108 1
2.36527381330591 1
1.89798978141036 1
2.12438206306407 1
1.83824306142298 1
2.30492921387176 0
1.97588083001553 1
2.07251032423255 1
2.29544768022941 1
1.9687913856183 1
2.07244307884242 1
1.9902065327607 1
2.01748840706501 1
2.14245129004998 1
2.03391927462121 1
2.00019618113142 1
1.85316187263438 1
2.32013561852835 1
1.7763135936694 1
2.19533959087252 1
2.16974351720359 1
1.96412395187046 1
2.06945234279133 1
2.00931606833473 1
1.66353961819584 1
1.93378026224413 1
1.81943171806926 1
2.11870580425252 1
1.95619116105449 1
1.72757231959029 1
1.8591846242706 1
1.89214513129849 1
2.22766581141256 0
1.95763265862489 1
2.2663661061807 1
1.91583580250643 1
2.1379947101722 1
1.885642600688 1
1.60306026528285 1
1.86493152306744 1
1.82669104143603 1
1.96842632387978 1
2.10246683464447 1
2.1203080096765 1
2.23998809510122 1
2.11533002424828 1
1.80706984616427 1
2.23715576959417 1
2.01843121253445 1
1.95349826103914 1
2.01686499938677 1
1.78995745124057 1
2.21067766355291 1
1.96507061004687 1
1.48268373167517 0
1.92751858733004 1
1.77842211103076 1
2.15352189319194 1
1.67159706526657 0
1.93025290464138 1
2.01666811596998 1
1.90618200890698 1
2.16688576919322 1
1.80592894131053 1
2.038772268967 1
2.24611405953098 1
1.86514827577432 1
1.92199332117944 1
1.99073910834587 1
1.94522371631256 1
2.06369600538082 1
1.55614437560155 0
2.06416342410542 1
1.98754530450302 1
1.93941697252333 1
1.82228130843944 1
1.76574965532178 1
1.83068458565551 1
2.06776356946789 1
2.07360553108673 1
1.88926631337804 1
1.98280725929015 1
1.84773571244336 1
1.94457294729252 1
2.22587199024657 1
1.95063872861169 1
1.81430438267588 1
2.01251107240758 1
1.94183065567799 1
2.08472173554065 1
1.99626794042327 1
1.89569532104304 1
2.08244473457551 1
1.84967050491064 1
1.88030909006213 1
2.18903754631691 1
2.09495943387631 1
1.96707636244215 1
2.02438272660616 1
2.31086736040887 0
1.8781389037558 1
1.91377351287483 1
1.62975139433338 0
2.11058609370129 1
1.94317708442581 1
1.92860111943778 1
1.8024153295553 1
2.04766940984215 1
2.05827564413791 1
2.059516640005 1
2.26630844313987 1
2.24064982144154 1
2.00013817308971 1
2.40242772507372 0
1.96615174004079 1
2.11272975496733 1
2.14029700442237 1
1.86664671490709 1
1.94261705674325 1
2.11013215035079 1
1.74328821309263 1
2.0561399330122 1
1.76944688957191 1
2.03367756737534 1
1.89179874946691 1
2.24698181257286 1
1.97050947789414 1
2.06292197504452 1
1.93423510989609 1
2.08573819692489 1
1.94871559991812 1
2.1606193633455 1
2.06845976183936 1
2.10634855853169 1
2.16504779308303 1
1.8883246656137 1
2.04197884170433 1
2.03286683983597 1
2.04436156621067 1
2.11985651491531 1
2.18394923171654 1
2.0246908882725 1
1.99063892233169 1
1.7566712830637 1
1.94127428679196 1
1.89448373804756 1
2.29236465424476 0
2.03853921955738 1
2.29807210282965 1
1.69769605920875 0
1.97442531839734 1
2.16224514256419 1
1.8621517685333 1
1.91076284599497 1
2.41258319264399 0
1.85782389429629 1
2.02639772535522 1
2.24536036628894 1
2.01826651498783 1
2.13498945605915 1
1.94244594761788 1
2.08633301101101 1
2.01497182867705 1
2.37220439916232 1
2.10840984923351 1
1.96568645271394 1
2.46795208224834 0
1.74079661520448 1
2.15070665595757 1
1.85834743551813 1
2.05429358348611 1
1.97591554395404 1
2.15082610946367 1
1.9028111267234 1
1.85347484455582 1
1.96173088202317 1
1.82019375884093 1
1.70911237418219 1
2.13110276051275 1
1.90104061958963 1
2.12573128417506 1
1.70297676609618 0
2.0084029758177 1
1.95309030061216 1
2.10322537167522 1
2.00097058287343 1
1.79400731350904 1
2.38589140357605 0
2.50047317240578 0
2.09921719369189 1
2.22314626825466 0
1.71894345404218 0
2.0889698880646 1
2.26249713457731 1
1.73543489028318 1
1.99866348026834 1
2.24613308052597 1
2.02474588413782 1
1.74106801243173 1
2.12724393307488 1
1.94540720229829 1
1.96080899799724 1
2.61687180076251 0
2.09338987970784 1
1.97221299369166 1
1.90090593693014 1
1.78680687521914 0
1.76413378720119 1
1.89283452364847 1
1.79863206694717 1
2.17504556952075 1
2.03834461275261 1
2.25746972291262 1
2.07831642915972 1
2.41274298023368 0
1.96482299966316 1
1.89300620240743 1
1.86717976460663 1
2.29329161122114 1
2.25293732580228 1
2.0130131740671 1
1.95359978974266 1
2.05204604795486 1
2.36090136862669 0
1.76256954513443 1
1.84657197273183 1
1.86500360959406 1
1.95829415398443 1
1.74262607324706 1
2.0417972879759 1
1.6961607102606 1
1.80808680525805 1
1.79815878065221 1
1.9128021256807 1
2.09306038411056 1
2.01196560294651 1
1.84877328709532 1
1.90715337664711 1
2.01589366120008 1
1.97397356869539 1
1.80923020863415 1
2.12762012717342 1
2.04441908751826 1
1.86536328813494 1
2.29460935435145 1
1.82993725721632 1
1.7933207305065 0
2.27566078761589 0
2.12913840356366 1
1.65726310339565 0
2.10122475400533 1
1.83115901899302 1
2.04390478895936 1
2.01455723093934 1
1.83805170149951 1
1.89857766873559 1
1.99477430863333 1
1.83276644333326 1
2.07015330199987 1
2.02880522504284 1
1.85349397574556 1
1.8840824385236 1
2.08448315429676 1
1.99423961636856 1
1.79259780373576 1
2.05270596027255 1
2.04245784792854 1
1.78405315628547 1
2.01760195053218 1
2.09324712204 1
2.10858036253623 1
1.96278943630455 1
1.63199738278087 0
1.91727729518684 1
1.80276396345401 1
2.23557597118879 1
1.91988762387786 1
2.41627010723614 0
1.98426793810812 1
1.87079986257632 1
2.1695259878366 1
1.99077350816919 1
2.35214912338594 0
2.39463509345195 0
2.00831597218571 1
2.06365159597338 1
2.09042556660073 1
1.95841968624697 1
2.23000932429615 1
1.97135039539904 1
2.00731559861344 1
1.74305763008422 1
2.33896669040385 0
1.94543703083632 1
1.79394982201494 1
2.12028547736689 1
1.78778882275513 1
2.30013745720252 0
2.07221001283845 1
2.03866166752202 1
1.96884928951117 1
1.93917062160441 1
1.68558322730812 0
2.21498198558827 1
1.91513003897777 1
2.36088453894345 0
2.01648248104927 1
1.97362307812482 1
1.72408764849134 1
2.30272262155658 1
2.15444650548029 1
2.13295967652076 1
2.41087467144002 0
1.92643529653768 1
1.89316904039213 1
1.93735993459815 1
1.98337619765581 1
1.89272079146923 1
1.85405150978987 1
2.20350440182408 1
1.97544995425994 1
2.21654842206119 1
1.80235627451399 0
2.14062534198108 1
1.94447526420223 1
1.73590398707422 0
1.9017742643533 1
2.10361637104242 1
2.19265601215411 1
2.15759399398333 1
2.07479666284609 1
2.09528355459925 1
1.62462183371138 0
2.06552567229567 1
1.80483585587376 1
2.40359033619898 1
2.18623282942497 1
1.71951746564156 0
2.13454780099995 1
1.58117782179139 0
1.92645827416255 1
1.72912177693347 1
2.06840243060021 1
2.02372394170753 1
1.97930800669428 1
2.18095122012723 1
1.80466760749227 1
2.04260962888552 1
1.9579256357903 1
1.87714499358522 1
1.81772734796487 1
1.89096927871002 1
2.00895573657222 1
1.80244305211632 1
2.12937511801577 1
2.16481180086729 1
2.24238432032734 1
2.12440226041794 1
1.83591933327022 1
2.00326423971765 1
1.96262331524162 1
2.04776251545215 1
2.14841616456358 1
1.91405823881295 1
1.97740839743383 1
1.96463974744532 1
1.70858876772427 0
2.02050081493113 1
2.30940335232388 0
1.64387804800539 1
1.95142778258231 1
1.99233709970024 1
1.6620627030757 1
2.12596656924269 1
2.11426380674191 1
2.01820145589876 1
1.91649388381838 1
1.96829380846972 1
2.2862635351967 1
1.89868788391346 1
2.0904850310978 1
1.89960132278767 1
1.83894770768435 1
2.02970796237067 1
2.08387381888252 1
1.98694243275336 1
2.46363276456282 0
2.05471709738378 1
2.15835947330848 1
1.9036264870735 1
2.09541161569654 1
2.02283996459484 1
1.856652838848 1
1.9977703152521 1
2.0669959302567 1
2.01696238178749 1
1.91551159833338 1
2.2368844627947 1
2.03968568979124 1
1.62121591681493 1
1.88392125220628 1
2.03861674756589 1
1.88737733565128 1
1.69226169760619 0
2.09220332466932 1
2.00652591832712 1
2.16380835913107 1
1.89139908827822 1
2.05200422028773 1
2.06935606389269 1
1.64185692196119 0
1.89011275368316 1
2.18634278578295 1
2.17605956394749 1
2.05433771975533 1
1.764141512767 1
2.25661928009933 1
1.95488644754868 1
1.95286581390317 1
2.22140273652887 1
2.5315229194473 0
2.07294980129714 1
1.80161625675439 1
2.21835806451253 1
1.93672860179728 1
2.26071554928015 1
2.01491109316749 1
1.81933322097537 1
1.98395587800211 1
1.75068364392619 1
1.86176048783692 1
2.28327043802831 1
2.13503447601212 1
1.94505558343835 1
2.05411235960585 1
1.83181825388503 1
2.14178988524575 1
2.48959963711429 0
2.295437496884 0
1.8561146609178 1
1.98427207478681 1
2.2063478991001 1
2.34792395809514 1
1.97892674804043 1
1.8694250670051 1
2.0716975373878 1
1.96569877646594 1
1.90732081262968 1
1.6712727107858 0
1.91058847017099 1
1.74805573916745 1
1.90318426515865 1
1.72283580394783 1
1.77440898602198 0
2.11992299031261 1
1.97358999697878 1
1.90479913118759 1
2.10951062974635 1
1.89116478100052 1
1.96258070159658 1
2.00737233463763 1
1.80266784418621 1
1.86960741246137 1
2.18544403234322 0
1.82615747575671 1
2.24355816932231 1
2.24351980680347 1
2.23532587863338 1
2.05085568353037 1
1.67130241778789 1
1.68461966300862 0
2.15384667570886 1
1.94376847387006 1
2.33310203038146 0
1.92001539831923 1
2.25998841471008 1
1.88854124726336 1
2.14486522831548 1
2.02373628437253 1
1.65646531559461 0
2.23839564277378 0
1.92358860188099 1
2.06546176750114 1
2.01938073508219 1
2.00239377677941 1
2.05418330338725 1
2.02297899210406 1
1.87941358504073 1
1.99287420241383 1
1.88799346733718 1
2.0841517120919 1
1.86855244631876 1
1.57690907201123 0
1.94467829612322 1
1.96800248702073 1
1.90490118019066 1
2.00452142043039 1
1.98460011572889 1
2.10302598229176 1
1.9367239424415 1
1.9223477454815 1
1.82728625276925 1
2.04969782929398 1
2.03723984570425 1
2.12444370831741 1
2.07358613445079 1
1.83127518174053 1
2.05753255280568 1
1.77388007403847 1
2.01667890852913 1
1.97910852384393 1
2.14754119799407 1
1.89610023752113 1
1.8273437778897 1
1.89376168196807 1
1.67050525511653 0
1.66908253333896 0
1.82638235736155 1
1.95161482726823 1
1.95792739604425 1
1.76109750131372 1
2.3587515031379 0
2.08232153748665 1
1.6500556614789 0
1.77217114763702 1
2.35564324593988 0
1.9939249129088 1
2.02380567909645 1
1.96304773149977 1
1.75003672153435 1
1.78406712944018 1
1.8837039489113 1
2.09946352529411 1
1.83474575022305 1
1.95141165293946 1
1.62402127164361 1
1.8601739358206 1
2.04082061096793 1
2.12045943558283 1
1.91216247200931 1
2.13793902681838 1
2.19228559870232 1
1.89839221122789 1
1.85414899563597 1
1.68486603981289 0
2.21136851998766 0
1.98172936226621 1
2.05452584719595 1
1.83866835240316 1
2.23578213484948 1
2.06098903186515 1
2.08962795373788 1
2.40542905169852 0
2.09422854219482 1
2.37260985916836 0
2.08261394139994 1
2.22995184664313 1
1.79514727368577 1
1.85498108629032 1
2.07292541197657 1
1.96055888836898 1
2.28346807818786 1
2.26091049861671 1
1.92445082719009 1
1.9103407191182 1
2.1821596332823 1
2.33178031901483 0
2.03716885094821 1
2.17383039503449 1
1.82841805230579 1
2.02880478574923 1
