# Supplementary material for: Bias caused by sampling error in meta-analysis with small sample sizes
Source: PLoS One. 2018 Sep 13;13(9):e0204056. doi: 10.1371/journal.pone.0204056 (PMC6136825; doi:10.1371/journal.pone.0204056)
Supplement: S3 File — (ZIP) [file pone.0204056.s003.zip › results N = 10 delta = 2 tau = 1 sz = 10-20.txt]

"dl.delta" "dl.cp"
1.50172408148161 1
2.02848747944193 1
1.51035517341175 1
2.25328447189455 1
1.03255206556872 0
2.60981908839657 1
1.35945579579817 1
1.46158772966405 1
1.11614608802239 1
2.39781961947233 1
2.236846494801 1
1.07797864328866 1
2.18236023182144 1
1.65877919733114 1
2.32001467156236 1
2.51565269557645 1
3.02843175156739 0
1.33251951457303 1
2.20724272519316 1
2.61329223219777 1
1.90082065598907 1
2.47903256264068 1
2.15364393405136 1
1.21913620711127 1
1.61457518050579 1
3.02821952254963 0
1.85057673417197 1
1.68373749534951 1
2.51700281077925 1
2.75309737023953 1
2.24709616130927 1
1.54171590483119 1
1.18056371832118 0
2.74308581637482 1
2.70933217620913 1
1.88960532423041 1
1.15267488853757 1
2.26655431478283 1
2.77253375690148 1
1.78842821578088 1
2.46196651766817 1
1.29877237210589 1
2.72556380631878 1
1.36742454492223 1
0.883174155000234 0
2.42620131575487 1
2.96655158806992 1
1.02959623864227 0
1.31699963793439 1
2.76394253800872 1
3.03751945677143 0
2.69785154855427 1
2.39102363444167 1
2.00642112046255 1
2.21917511714077 1
2.13147913993802 1
1.51278009227718 1
2.78054693392178 0
1.67347973152798 1
1.04434077952139 1
2.0306778035192 1
1.72945208666168 1
1.43103550471599 1
1.08483773815293 0
2.36374691842413 1
2.72168271574227 1
3.34239597286577 0
1.85826563179302 1
1.5112373815106 1
1.78139643319256 1
2.68122373430612 1
2.55452791550575 1
1.9712040453996 1
1.68205949297902 1
2.20762443236505 1
2.471659612893 1
2.38436528432492 1
2.52353004842878 1
1.55008399239762 1
1.68527152869811 1
2.04170325918087 1
1.35670720716715 1
1.55640173668591 1
2.21841891366419 1
2.15374780144803 1
1.84306720626142 1
2.27330786473066 1
1.89874782207258 1
2.52422674952518 1
2.66939734722178 1
2.81884168748524 1
1.95510761321417 1
1.37731146099573 1
3.43147592618025 0
2.29020098225219 1
1.76808414662927 1
1.69579637462142 1
2.00627885964704 1
1.41930873382327 1
2.03955127453936 1
3.66623498870953 0
1.55062790643328 1
2.39924723600572 1
1.54517008943367 1
1.59649481983033 1
2.550745201855 1
1.54459453483193 1
1.65315321994105 1
0.627576585915118 0
1.90063948210097 1
2.32465757405402 1
2.27143199929272 1
1.69078005545587 1
2.07866635851167 1
2.18852607629079 1
1.74349826084075 1
2.32774058847149 1
2.39111921258984 1
2.34462430411086 1
2.61854105085994 1
2.1589646595469 1
1.5797261239663 1
3.00357618133611 1
1.89296204085586 1
1.36469720575978 1
2.34006957984783 1
1.30314993077732 1
0.798847948461257 1
1.98279304864683 1
2.43586052708427 1
1.69210844627718 1
2.57682464522305 1
2.72634248235454 1
2.27630989688305 1
1.40976449228972 1
1.48979386371332 1
2.44975824352217 1
1.97828863420942 1
2.00559454659614 1
1.64809305203062 1
2.32023200305215 1
2.82045958550363 1
2.58724055141176 1
3.32424133177291 0
2.59252099677556 1
1.40233340819437 1
1.57946912867772 1
2.21410146910783 1
2.93285673696213 0
2.16395357096263 1
1.92058840531603 1
3.08032994217374 0
1.97453633585603 1
2.55188565918173 1
1.51578660316869 1
2.54278934978701 1
1.328100338774 1
1.02601362339219 1
1.51277424508317 1
2.52181471566303 1
3.24599527634038 1
2.68858294426552 1
2.32178783241368 1
1.00727447790937 1
1.57607256232481 1
1.71832490500741 1
3.51132925140935 1
1.61542895725127 1
1.68127781047047 1
2.49400369553202 1
2.01532643135603 1
2.05852360921433 1
2.52114140550804 1
2.61927634288517 1
1.72478966337478 1
1.89309267142753 1
1.90981457868776 1
1.59516841803511 1
2.15094164589972 1
1.27148159137811 1
2.36962984617466 1
1.67944553080373 1
2.15471245932732 1
1.74185463564779 1
1.60930573636016 1
2.34864291366371 1
2.34781697715355 1
1.82486404624867 1
2.42349533084036 1
2.10272143584668 1
1.55292165190022 1
1.72345052286254 1
1.98123625536301 1
3.25301436434828 0
2.28840075382282 1
2.3176789165664 1
1.61434395511108 1
1.93048336315623 1
2.1863509900067 1
2.54672700857126 1
1.56451153189383 1
1.64018577510112 1
2.06576737331981 1
2.24280997975908 1
3.06451686284062 0
2.00352748458445 1
1.2770492106266 0
1.87557810204031 1
1.56989675947998 1
1.83628398405736 1
1.99155943470739 1
3.00281546141882 1
1.85345361217507 1
1.50072884249018 1
2.63947463383077 1
2.79388328815829 0
1.50054822764723 1
2.14936482702476 1
1.75029844816559 1
3.18423594606883 0
1.88423380530533 1
2.05840577680857 1
1.58647193303608 1
2.03085480310558 1
2.71581459726204 1
1.77425284225027 1
1.02116071486769 1
2.36073418295549 1
1.741119892617 1
2.01678056894659 1
2.87024810129257 1
1.80665272413288 1
1.77857693389948 1
2.33728815260494 1
1.28565966685385 1
2.11117087640882 1
2.14969688831918 1
2.1863012683173 1
3.60380222262419 0
2.04240198265406 1
2.82436512883268 0
2.55713558192665 1
2.65889649197079 1
2.1931002318696 1
1.58902201539861 1
1.63642212566007 1
2.394769336506 1
1.9231228534803 1
2.35499872866039 1
1.51687176611355 1
1.75114396517207 1
1.79962806875671 1
2.45122204930932 1
2.92310269806046 1
2.51464314703081 1
2.90887449917867 1
3.0099679656577 1
2.71742966285487 1
2.59390698784067 1
2.12499855065818 1
2.08040981981076 1
2.82102712501126 1
1.38397961554354 1
3.08889479551372 1
2.55579039466514 1
2.27776727381056 1
2.13510949151616 1
1.70060541866554 1
1.95895563137468 1
1.96641237985797 1
1.57271705611741 1
2.21209236442354 1
1.89632330255278 1
1.01102023958216 1
2.36272613566925 1
2.15759517578438 1
3.26023618519351 1
1.30426230759963 1
3.07091941558217 0
1.21133020334427 1
1.82168801916797 1
1.83931394527762 1
2.17900343230503 1
2.86679453961429 1
2.3655328041736 1
1.9794418637912 1
2.19671994925265 1
1.61727221788778 1
2.03328310904768 1
2.38909411637441 1
2.33163191319933 1
1.42418892053443 1
1.02254829037372 1
3.13761267482718 0
0.746716243860126 0
0.908643840030877 0
2.46022478312367 1
1.61266855826373 1
1.89217154635305 1
2.27362431036208 1
2.7225079271965 1
1.48753326564691 1
2.49463781620778 1
1.95503477951813 1
1.33183061466961 1
2.11044819811292 1
1.70894555105302 1
2.17200519938963 1
2.14977805424009 1
2.50190399666309 1
3.14891501795476 0
1.47372804217732 1
2.82760822454739 1
2.41001031317279 1
2.45705624068493 1
1.96566336770694 1
1.68440486207933 1
2.04425622002937 1
1.4289708923981 1
1.50636759174786 1
1.696776914108 1
2.08652491684066 1
2.57392216977678 1
3.47734993912609 0
2.3314191087224 1
2.72935758825198 1
2.08250558888126 1
2.84173340142201 1
2.77270865875163 1
0.298308019369868 0
1.36983574937263 1
2.48354593110117 1
2.23517868860233 1
2.27704068736445 1
1.63124726804415 1
2.69192088081388 1
2.28947219907342 1
1.80045349774041 1
2.85848541498639 0
2.5696205956513 1
1.98356707633895 1
1.26445025981867 1
0.830574000426228 0
2.87057644460195 0
2.50062206391678 1
2.3913152710139 1
2.27936360832984 1
1.54597246736712 1
2.01198115580501 1
3.0370026009679 1
2.49798545388744 1
1.97635188968912 1
1.76609662098113 1
2.36502420114636 1
2.20727131339569 1
2.47347303095511 1
1.56062019448988 1
1.50617755189374 1
2.11080308260313 1
1.37112373653952 1
1.85338282168855 1
3.30992386067068 0
1.68236356355672 1
1.10381260955864 1
2.57159929482728 1
1.92661158207666 1
1.83605634638342 1
1.62251155704314 1
2.74063008962105 1
1.17944623772744 1
0.848537550220067 0
2.35765173127796 1
2.52413278690089 1
2.34385605693378 1
1.63155551384536 1
2.65687164373408 1
2.7341563300655 1
2.10651779234155 1
2.30619984116352 1
1.9072968704059 1
1.27609490325107 1
1.98315683839593 1
0.977231467847749 1
1.28818992003582 1
1.34874834762704 1
3.16585524788057 1
1.99851372948798 1
2.80930286113689 1
0.814309747294189 0
2.75739875933295 1
1.97529626254166 1
1.45044714583837 1
2.00925325739199 1
1.87220545950425 1
2.01847553919066 1
2.20867887226764 1
2.15820214511221 1
1.74473690192004 1
2.64095938009805 1
1.62789035031322 1
1.78348079038086 1
1.97991213570017 1
2.87946173375317 0
2.52395154369527 1
3.00524334856529 1
2.27895681195424 1
1.79504790903441 1
2.05792923112573 1
2.39365303485759 1
1.84518455477471 1
2.13150546863475 1
2.8353791118578 1
1.8011897038036 1
1.6847316870097 1
2.13286911465118 1
2.85756573635335 1
2.64361742810885 1
1.69739411064482 1
2.19188746964516 1
1.97982008079181 1
1.83340770915557 1
2.14437421771885 1
1.63749080067694 1
1.42984076870433 1
2.78591441672797 0
1.74572260487127 1
1.42846247751341 1
1.74264159814356 1
1.8963193038488 1
2.73716628306218 1
0.802036748187343 1
1.42501784607542 1
2.89722313620247 1
1.42557230933186 1
2.98283214153132 0
2.80383877254884 1
2.06133231854371 1
2.18368467254549 1
2.09438078839686 1
1.4542402256833 1
1.65098719292328 1
2.01999517510055 1
2.19613552065546 1
2.70011229021552 0
2.59441965598551 1
2.3061954066901 1
2.52700710862884 1
1.21562223920776 0
2.01783337013076 1
1.95718362033489 1
2.58014233411758 0
2.3713690456896 1
3.10688592049355 0
1.45475112838361 1
1.58004553210295 1
2.23661688068104 1
1.47540124026466 1
2.93150543888451 1
3.00080381844087 0
1.96344127112806 1
2.91864917241516 1
2.29778003720126 1
1.26107265204904 1
2.27805270589535 1
1.08028962541652 1
3.0394518559797 0
1.27166818180627 0
2.43080485333118 1
1.39299439618646 1
1.99160498706069 1
1.8786092384228 1
2.5952109588267 1
2.80592974406103 0
1.87945482958213 1
1.50120557070936 1
2.62924116638093 1
2.23527610851647 1
2.22806896641019 1
2.73938462136698 0
1.76128133848283 1
1.96351129090441 1
2.15246187089734 1
1.63489439244703 1
0.946990331247958 1
1.58820642269741 1
1.18704516719916 1
1.80697348506192 1
2.41764417464891 1
2.2238742936247 1
1.0951881199365 0
2.20348913843414 1
2.53199007642865 1
1.60537733799078 1
0.735134601624787 0
2.75255357942424 1
2.2648526615747 1
1.55479501660991 1
2.36552963314931 1
2.17354802830453 1
2.02365210859311 1
2.06481360471851 1
1.60258736095426 1
1.8480274448324 1
1.10333106478306 0
1.77406765882201 1
1.35889572400989 1
1.99365617470458 1
1.29674039230603 1
2.25216175388337 1
1.06405990244531 0
2.76492499552663 1
2.10440132298065 1
1.09468301493307 1
1.14652946019743 1
2.17520470333362 1
1.7483157382556 1
2.74536115353987 1
1.81758793075679 1
1.20276047187518 1
3.06554301657796 0
2.62089469226725 1
2.31249051249848 1
1.93136766203103 1
2.00236306977305 1
1.64713960254862 1
2.96231049351274 1
1.40124975684025 1
1.70962577638031 1
1.77643897419832 1
2.34646266567656 1
1.79894430508158 1
1.70064186967791 1
2.45836637797243 1
2.17863395886437 1
2.15365827192251 1
0.861551770235302 0
2.88896656320802 1
1.4446756436667 1
1.691630815117 1
1.15317332002998 1
1.86433630992325 1
1.6259896228389 1
2.10170630395007 1
1.55366503141731 1
1.75712171758529 1
2.71926520220716 1
1.7393560081212 1
2.55180280355146 1
2.52252006339476 1
1.97410571200266 1
1.77032466561779 1
2.43466333898114 1
1.87274792469153 1
3.60888107444686 0
1.87738689010501 1
1.4258695142529 1
2.15606330527772 1
1.6831235841334 1
2.31066567742268 1
1.56299550462581 1
3.11674204816977 0
2.76766408406439 1
2.76163609009912 0
2.90067165479892 1
1.95715865349345 1
2.03506746597522 1
2.16719781844876 1
2.27587470856682 1
1.10330089807756 1
1.82556727919755 1
2.18538248694876 1
2.28032254285505 1
2.41138317178327 1
1.01006112444628 1
2.12597802571528 1
2.10107945127299 1
2.64832276123053 1
2.45913611308103 1
1.65495892666974 1
2.45449231450526 1
1.80582045811437 1
1.05121985126973 1
1.79782047468211 1
2.49586764118953 1
2.09931440786963 1
2.18334312604462 1
1.65193552202596 1
1.38577244131203 1
2.1573427468168 1
1.91066149121237 1
1.58961798881665 1
1.3294420234129 1
0.733994334732161 1
3.02393078190512 1
1.30884114194573 0
1.21443317064211 0
2.53128084680822 1
1.90262597305774 1
2.33923199798363 1
1.32918135333272 1
1.98037193368091 1
2.02385929487635 1
2.65293515335975 1
2.09931070670846 1
1.16094784570344 1
2.86074249081872 1
2.13853970934589 1
2.0445285343175 1
2.29578983656913 1
1.66785930271499 1
2.45530761062071 1
2.24686048372048 1
1.64771432373163 1
2.06961701890267 1
2.03519750861869 1
1.81429679370962 1
2.63856194040288 1
1.46499007747934 1
2.00908374713053 1
2.50160418033728 1
2.11975193550312 1
1.73700909055961 1
2.55209700519032 1
1.45204285597278 1
2.04471908645344 1
1.69622903794769 1
1.80637486870812 1
1.8171529269015 1
3.09840340473341 0
1.08658071468827 0
2.23171919340144 1
2.76449315981852 1
2.70814409803926 1
2.28880225370336 1
1.9648596169064 1
2.51141143380884 1
1.93190286930027 1
1.49544545851598 1
2.92670340242906 1
1.13419646560973 0
1.20563083327722 0
2.91164381571998 0
2.65581170724428 0
1.86050912663263 1
1.79284505774672 1
1.3435360845911 1
1.32743408614455 1
1.11718652570327 1
1.80981450580541 1
0.726389525890939 1
1.95767701236833 1
2.42291530747021 1
2.96153974594182 0
1.69689483761813 1
2.70414333693324 1
1.23637536358694 1
1.65329420041966 1
1.94944805068363 1
2.59181645366315 1
1.72935391801768 1
1.87938043550505 1
1.99434312299648 1
1.47393424422156 1
1.89844188626009 1
2.07827617828758 1
1.35002436717658 1
1.91319800004172 1
2.25046063204269 1
2.69211440668628 1
2.31713092828103 1
1.19872379232773 1
1.18468402213533 0
1.0189457078871 0
2.80133816893372 1
0.887146515701163 1
1.89225279766471 1
1.49115045909658 1
3.00742689265129 0
2.20029312924731 1
2.40943598314591 1
1.71098808183311 1
2.91313113597872 1
1.50802375953817 1
1.66237108860692 1
2.31268663860516 1
2.84293525330548 0
1.77051106174181 1
2.17559390993865 1
1.81702310487051 1
1.99518024429092 1
1.80742625996559 1
2.31235944524584 1
2.47606166821127 1
1.82288485097338 1
3.54291843756594 0
1.6544666438615 1
1.68883295794204 1
0.994442903186217 0
2.27037717714394 1
0.922850356921923 1
2.42541084266599 1
2.2805489590909 1
2.69897142212298 0
1.85971334164605 1
1.88597140411367 1
1.92757913777163 1
2.2215910217869 1
2.90823262602027 1
1.79069310937813 1
1.58805014975754 1
2.25375771116828 1
2.45518396970753 1
1.16016731934446 0
2.28676925592398 1
1.48830237540393 1
2.09806765280218 1
1.28634560614677 1
2.53674653187522 1
0.61562237959012 1
2.05402369671225 1
2.39789146665296 1
1.0162342260152 0
1.79751382417635 1
2.1962567063558 1
2.10036687969158 1
2.78953898592126 0
1.59085903895986 1
2.06004722072679 1
2.64412449767512 1
1.37056614663638 1
2.45434266985779 1
1.93347075980638 1
2.01521946664279 1
2.46610312404836 1
2.42752936617476 1
2.17220319014163 1
2.12209522071397 1
2.43953929195371 1
2.46492377221858 1
2.20173436777637 1
2.14751678046398 1
1.75227621628054 1
2.12178273587718 1
0.796703486038039 0
1.3790884291253 1
1.94770044025832 1
2.54411929481531 1
3.37522630823529 1
1.59807056618496 1
1.93883639451291 1
2.5128191436754 1
2.10871363502078 1
1.69806026957089 1
1.57560717604098 1
2.81532876519842 1
2.50761473717519 1
2.75424575957245 0
0.893267710086275 0
1.42393331508232 1
1.01622758237858 0
2.07758774825136 1
2.12763023024862 1
1.4685648645319 1
2.05654535905798 1
2.09826422060729 1
2.35659972766205 1
1.24680615144289 1
2.20527976852552 1
1.6693587213403 1
1.07242828893702 1
1.1553287630907 1
1.12179179961134 1
1.84990466792885 1
2.6692803016476 1
1.46547324426034 1
1.51280662871855 1
2.63001610760646 1
1.61263625024698 1
1.46094313570169 1
1.63696923742344 1
2.27119858088319 1
2.26299585512249 1
2.8412455855511 0
1.39463767662405 1
1.85184562989175 1
2.46848265954073 1
1.70878406021863 1
1.73290082287137 1
1.67695265736142 1
1.54753689570227 1
2.0746261587497 1
2.95507230147017 1
1.57614222139326 1
2.2553611046798 1
2.97315699256349 1
2.96120674506658 0
1.67352159196148 1
1.81723710339949 1
1.29530942101362 1
2.18255765745891 1
1.35627309193404 1
3.21567062768421 1
1.63919303074793 1
2.0921150626507 1
1.91988514854506 1
2.6385385946003 1
1.48753407276011 1
2.35250332217211 1
2.17712797154878 1
1.94372822571148 1
1.6454842100866 1
1.91876103770325 1
2.24232542516225 1
1.77992819960064 1
1.91632153354321 1
1.29463351913132 1
1.03057519885953 0
1.36226327198459 0
1.41821531128305 1
1.59528093871411 1
1.40017495571383 1
1.56099606081297 1
2.49915559506554 1
2.30093781571844 1
1.90964536869595 1
1.16675156716273 1
1.87712146915727 1
2.58826986956746 1
2.25417218765893 1
2.09588408773907 1
2.47726702754779 1
1.97877695524623 1
1.13018176684754 0
1.21095508185425 1
2.32847759441225 1
2.90982221349529 0
3.24563117430121 1
1.63084569589459 1
1.64162783743203 1
1.39157396818546 1
1.86537312020294 1
1.83530979723752 1
2.65712939934987 1
1.36194369964946 0
2.43040731802597 1
1.1544905638501 1
1.94986669931071 1
3.05038116389115 0
2.18225842138573 1
1.84190162645277 1
1.807017312092 1
2.28124601502617 1
2.38527889314498 1
2.1185614142081 1
1.8727895382244 1
1.66350602237383 1
1.6754063537302 1
1.55388874378281 1
2.54636892732314 1
2.15245124898789 1
1.78873788895246 1
2.30681215514683 1
1.11822401259263 1
1.56770845831326 1
1.79394521097796 1
1.70523456324246 1
1.57647722384404 1
0.552958103974007 0
2.35596663574057 1
2.04241423415963 1
1.63450731764158 1
1.81210400140407 1
2.08766316427242 1
1.89858757197359 1
2.02616327142424 1
1.66262382382811 1
0.624924437922011 1
2.35755986272087 1
2.9281756994318 0
2.46622903730435 1
2.56042476282086 1
1.92233683758279 1
1.9927051284956 1
2.4070292042543 1
0.793977434539707 0
0.792208666733663 1
0.728745876494967 0
1.99866927495183 1
1.65976811095564 1
1.63708070948624 1
2.30972854692949 1
2.27802995566546 1
1.91387571558989 1
1.43827739312836 1
1.37920828167355 1
2.32950758790559 1
0.473849275662252 0
1.97904302084559 1
1.36560633908656 1
2.39369798953331 1
2.00990703505184 1
2.27617250709217 1
2.27806458530479 1
1.72357186187743 1
2.64097983803438 1
1.72860763997518 1
1.95878474754586 1
2.36202703061585 1
2.4182854531945 1
1.62876215103657 1
1.21424080346637 1
2.20379236145578 1
2.70557492244936 1
1.67716779146383 1
1.70812297728731 1
2.25544878650342 1
2.1374339297354 1
0.974028223794336 1
2.99141465185872 0
1.67452593959345 1
0.917302106784432 1
1.49576828585099 1
2.01209059018525 1
1.64347869794304 1
1.80095224873516 1
2.1908784126795 1
2.51217056142664 1
1.28538758443395 1
2.62636504760288 1
1.19938875973452 0
2.3860128097123 1
1.66134947883949 1
2.15338181144304 1
1.26342802452885 1
2.68368044132745 1
1.09729265704457 1
1.63440347267056 1
3.23749228572039 0
2.33989545968073 1
2.83828745999403 1
2.52082569111216 1
2.49972031188545 1
1.30978977206096 1
1.40650401614021 1
2.22880013163937 1
2.96886203966879 1
2.25847298300803 1
1.28469261720839 1
1.14315385415829 0
2.38218144552581 1
2.55251025114539 1
1.7452405317346 1
2.05571723618461 1
2.31548748523709 1
1.62290746968114 1
3.18504421404794 1
2.59303756237047 1
1.54091212003422 1
2.52559893444044 1
1.99504905921556 1
2.13408251319729 1
2.32854112425371 1
1.53721496845342 1
1.53888987527173 1
1.71339226185186 1
2.16552967461328 1
2.0485648145501 1
1.72114338900122 1
2.4368312830839 1
2.17539291205224 1
2.34279703073565 1
2.52851078017748 1
1.22250037657729 1
1.85518800679209 1
1.70858254100176 1
1.27929720593486 1
2.16812568726994 1
1.25304009858753 1
4.9846947447327 0
2.24193112238704 1
1.89174886420077 1
2.66932212367874 1
2.4627089268539 1
2.33420736007436 1
1.61828744067905 1
1.5835203887605 1
2.25286024876839 1
2.26733930995941 1
2.098171255434 1
1.57435770924666 1
2.28087056524159 1
2.54069455929506 1
1.71789974786456 1
1.60148963101911 1
1.23775124225423 0
2.65950486928212 1
1.24381189500021 1
1.233311397167 1
2.4596249311945 1
3.00918071351065 1
2.04263690813509 1
2.64274975981046 1
1.41400106128479 1
1.65633175819761 1
2.22225360852188 1
2.51775094327668 1
1.83419207931133 1
3.36518069514219 0
2.11599619414323 1
1.71682554501384 1
2.25636396888018 1
3.27385344097176 0
2.05013634544056 1
1.79636509635473 1
2.10976737735299 1
2.13633932239641 1
2.0209801897425 1
3.48638163888099 0
1.45303320360292 1
1.46982044266114 1
2.62321905694407 1
1.60248000157964 1
1.91578083582002 1
2.25266396673219 1
1.30713677893896 1
1.47996087157855 1
1.3365876469493 1
2.50043317006351 1
0.780305346116057 0
2.21078166560377 1
1.1906473259915 1
2.34897941775045 1
1.97403786968941 1
2.27783089386672 1
2.07564642652414 1
2.51357023080746 1
1.76541758192704 1
1.73806513635724 1
1.42377543914252 1
1.9744833824718 1
2.30688238350791 1
2.21307997607257 1
2.16579899652889 1
1.58536469664332 1
2.70676937017391 1
1.86391548487345 1
2.33130864818821 1
1.88199174340999 1
1.42711544216653 1
4.0055667799306 0
1.69422597852293 1
3.33677735383357 0
1.49434314274909 1
1.68372940838936 1
1.83112847392381 1
1.68593158280975 1
1.98052051867766 1
1.81121457164866 1
1.68800667847757 1
2.27050790167799 1
1.79033075244239 1
1.51747834346693 1
2.608753212457 1
2.32052442966345 1
1.93331969801097 1
2.63005711081461 1
2.08272931366155 1
1.73207148826957 1
1.61744472577802 1
1.95449910685816 1
2.63980162228703 1
1.92171325665297 1
2.93860151374952 1
1.64351828260126 1
1.74639278664889 1
0.98548109860752 0
1.30717600949569 1
2.09919252923577 1
2.23817057074732 1
2.44075854449972 1
1.44643433776428 1
2.4986580774175 1
2.31696437385902 1
1.99415026356162 1
2.18199957636402 1
1.50132449901636 1
1.66815406817113 1
1.55483273318855 1
1.46759714018722 1
1.64631451383601 1
3.25318619686605 0
1.95892546750469 1
2.50707711182296 1
1.7542323774382 1
1.2300006956239 1
2.74565016526154 1
2.56066518113504 1
1.82841444986961 1
1.00955827389022 0
2.08236119640502 1
2.27906307419395 1
2.14245998021341 1
2.93580735882722 1
2.64835518704815 0
2.37999682799614 1
3.0898367152535 0
1.78560662381845 1
1.80398902219209 1
1.58801333457033 1
1.68403207681643 1
2.23287706337989 1
1.73744018364019 1
1.81903329521066 1
1.74901150875952 1
1.20472112776677 0
2.66881936824367 1
1.45442556732589 1
1.91491193218581 1
1.60948683737863 1
1.80152915861685 1
1.87474817577614 1
2.25463200696783 1
2.47332158801592 1
2.45741198886701 1
1.90224741459725 1
2.90097753906925 0
1.53898798481317 1
2.86643923814132 1
1.22776640660306 1
2.46395258816764 1
1.45359497362057 1
1.78622714982442 1
2.30465201092033 1
1.48573843755509 1
1.43917334013645 1
1.98089671969832 1
0.889181300732406 0
1.73109389106634 1
2.45276858164416 1
1.92230220864874 1
1.98358708319444 1
2.75078943002469 1
1.96549030026359 1
2.56490679622892 1
1.97945846344556 1
1.8823986939257 1
2.5287831400783 1
3.34479991495142 0
1.81610742707794 1
2.24820092071347 1
2.80534039390612 0
1.91666269798009 1
2.67244136167227 1
1.62326385947185 1
2.17453910955329 1
1.87843509025013 1
1.45526695831685 1
1.41860708454579 1
1.53265420634979 1
1.74353929586262 1
3.03477641088677 1
1.67362152852015 1
1.72511229803091 1
1.45030168380839 1
1.79987525511731 1
1.74595002518362 1
1.90569569870351 1
2.19390261024134 1
1.77237815504565 1
1.88259617957521 1
1.93893501617681 1
1.65302347524238 1
2.65892512455043 1
1.01668060054498 1
1.64635722265742 1
1.12449070965759 0
1.85293560060502 1
1.53653970667232 1
1.14789941402185 1
2.80894459573491 1
1.14106703579433 0
2.38528184491158 1
1.995652558089 1
1.79182499962677 1
2.38974058709299 1
1.98318946250416 1
1.26186420941774 1
2.7935911176231 0
2.87397899172196 1
2.10846410578197 1
1.85595351464607 1
1.65202234123715 1
1.67424816503726 1
2.66555199372112 1
1.75944835621084 1
1.78451242277809 1
1.79142067815281 1
2.61357464684757 1
2.26210684145194 1
2.11590952327931 1
1.93752375974901 1
1.12624958871252 0
2.45047874174038 1
1.99697203540228 1
1.48809811081654 1
1.08453976135305 1
2.57848636302637 1
1.98292759555749 1
1.59607732280502 1
2.52549725799611 1
1.3537431045989 1
2.24820615414147 1
2.06076011947104 1
1.10798418517982 1
0.92623445688635 0
1.82407196985343 1
2.61484014141324 1
0.882680406522838 0
2.14207841602951 1
2.07734712448268 1
2.67926828888606 1
2.76240979532378 1
2.62580433928217 1
1.05239275287415 1
1.8226936267139 1
3.15693206954868 0
2.00470214095481 1
2.17429724154988 1
2.5711370175513 1
2.68491909152857 1
2.64918780982134 0
2.80891884143485 1
1.69679388409836 1
2.42340172070751 1
2.35512528832771 1
2.1070093035722 1
1.38202414798294 1
2.55142004980062 1
2.90124311149523 0
1.56919601508227 1
2.4852496768059 1
2.71271230692269 1
2.52042013407864 1
1.54014660653245 1
2.60230019306215 1
2.36959103343566 1
2.07892436806249 1
2.31227543797984 1
0.982543332062368 1
1.67173041093349 1
2.20596434310179 1
1.20981949289414 1
2.47571640590064 1
2.31910338181572 1
1.37967315909622 1
2.07341779472096 1
2.47120300592666 1
3.00604122837996 1
1.72200502094675 1
1.0564196211343 1
1.71536279072814 1
2.1887862705469 1
1.69439041624667 1
1.14415199297879 1
2.93604883451896 0
2.09430548474896 1
1.42691447003628 1
2.71667334487518 1
1.77125392012538 1
1.40089923385785 1
2.16677903805427 1
2.4760972387312 1
1.65747214873527 1
2.16185414802713 1
1.51550474071374 1
2.39057215229686 1
2.73887877719125 1
2.92241606566378 0
3.1584140224437 0
1.25777851518494 1
1.6362866860146 1
1.25549932760184 1
2.23330110439552 1
2.14798926199366 1
2.66718383421359 1
2.82871081687882 1
1.97417838923754 1
2.57474549886112 1
2.05800505084541 1
2.01485275879905 1
1.69466060579949 1
1.48431406625367 1
2.01594244405197 1
1.87905426894266 1
1.60177183404254 1
2.33554153806521 1
1.99212608479227 1
1.25669042686679 1
2.6499601306876 1
2.44535323648874 1
1.75755414086308 1
3.11560453461412 1
1.93910942424676 1
0.772288774691234 0
2.37498068936797 1
2.91936798822243 1
2.26357898290406 1
2.45218926487788 1
2.59211639017573 1
2.42523331284813 1
1.57399186151455 1
2.16095120760291 1
1.98072019026554 1
1.40104825858101 1
2.51541051964205 1
1.8031754331951 1
2.67131960198816 1
0.940478129102982 1
2.72618448733507 1
1.44715555296234 1
2.16389269866033 1
3.16554556218595 1
0.611099726197104 1
2.35368615927627 1
2.24991985035886 1
2.15261056162168 1
1.36066585865217 1
2.96137038307025 1
1.84585033019909 1
1.60540871362064 1
0.931188499345974 1
2.79336051968224 1
1.6022410339434 1
2.91692567093268 1
0.19126379454715 0
1.76650181200818 1
2.05577997389606 1
1.8282970797331 1
2.4475299331019 1
1.65368389691439 1
2.0602524681257 1
2.30656467212405 1
3.02482803102128 0
1.14284447005364 1
1.82252659817309 1
2.8083827111148 1
3.00634162835972 1
2.9551689132428 0
2.28657852757824 1
1.69505172509131 1
2.48270103466203 1
2.46950693376953 1
2.47641015312814 1
0.94389825982468 1
3.02012322505873 0
2.18637632896788 1
1.97485622317761 1
0.77164779369448 1
1.37857663122362 1
1.52577493784656 1
1.44046523245101 1
2.58508113986899 1
2.69177801914907 1
2.37039472498383 1
1.95667730446519 1
2.28883353453035 1
2.46161644017404 1
2.53627893554317 1
2.53963742692884 1
1.79370797238284 1
2.11003267848599 1
3.17045345215366 1
0.895479583836452 0
1.3957738026076 1
2.01220775741665 1
2.67971178967076 1
2.58260937501545 1
1.90301098280535 1
2.18413988408531 1
1.95018049937955 1
1.83763887337873 1
1.99630656481439 1
3.53218939555567 0
2.70172572577183 1
0.824409335077508 1
1.95084910313271 1
2.99999831901966 1
2.109292282521 1
1.8861281512459 1
1.86908155117586 1
2.74414756514857 0
2.7385849123914 0
2.72750426954776 0
1.89031519780861 1
0.889721430265097 0
1.1914494774695 1
2.07784993988588 1
1.80782791442705 1
2.39526244202551 1
1.94092602347689 1
1.99904833071594 1
2.15911347902065 1
2.53299697539303 1
2.34321111749576 1
1.28479531690034 1
1.93448964237115 1
1.897112429744 1
1.93557677054364 1
3.3592300505957 1
1.62434698629164 1
1.87523061226324 1
1.8338772446664 1
1.64216248500634 1
2.97391891390335 0
1.6834825588985 1
2.9453386693119 1
2.27088579755354 1
2.256208114088 1
2.41891882034239 1
1.60933724779494 1
2.22833687570441 1
1.51934150160561 1
2.35656166621588 1
1.64457089152153 1
1.45236700685559 1
2.56088297618919 1
1.92665320742579 1
1.52340256161499 1
1.93140714012104 1
2.25096691111457 1
2.56103766967363 1
1.12470873202195 0
1.31157376926717 1
2.32168100310717 1
2.46393262556902 1
1.28551976335363 1
1.37080336969964 1
2.51073877461597 1
1.8489372056331 1
2.42896899250684 1
2.10239684764382 1
2.85162918731702 1
2.2810766075552 1
1.66257779929741 1
2.57965880310231 1
1.34685155744539 1
2.03189476463654 1
2.22907681721262 1
1.46921688699182 1
1.70349065835155 1
1.94297662074813 1
1.80206373529371 1
2.05898533653885 1
3.62020745740516 0
1.58716870805371 1
1.40048225784635 1
2.5864936979873 1
2.31768611701702 1
1.39773880431429 1
1.6798632136862 1
1.89480198183329 1
2.26420303559778 1
2.32567334569531 1
2.06156152949681 1
1.16738334395058 0
1.71810849355079 1
2.89282065195597 1
2.4112064678851 1
2.98261771576564 0
1.82144048048253 1
1.48562046932592 1
2.13595393947782 1
2.02155390406409 1
2.77132255876242 1
1.75681244318236 1
1.40579032597749 1
1.48012117792595 1
2.19122465497365 1
1.09762301491139 1
2.1181188475877 1
1.86455118899592 1
1.80663352056644 1
2.6104829517341 1
1.84682611681543 1
2.38419100249822 1
2.04548832690518 1
1.89321808457063 1
2.29723406472233 1
1.23564569304021 1
2.80446135506102 1
2.40089507240345 1
2.23852294042644 1
1.836940421376 1
1.64485577902332 1
3.08917676679983 1
1.57919953305186 1
1.94832751396068 1
2.10058837408401 1
1.83569099949003 1
2.21553515292437 1
2.88878976151494 1
1.93919197823116 1
1.95744918469644 1
1.30870083901135 1
2.62323774910148 1
2.35107255952087 1
1.04929263361295 1
1.70341503659172 1
2.04121296411957 1
2.46021693456628 1
1.82596976727004 1
1.41365035449815 1
1.57079865466023 1
2.77569135892722 1
2.30121437132404 1
2.34297811988781 1
1.63860747701151 1
1.6814966637735 1
1.47176803068086 1
1.40987305286566 1
1.27924704233922 1
1.87892018758679 1
2.07797397501689 1
3.23417187938437 0
2.53270501035908 1
2.23670700801456 1
2.26893981658708 1
1.44219840403116 1
1.47489565049677 1
1.73473140991967 1
2.95850472259441 0
2.35229350631353 1
2.50516077230341 1
2.09204746356151 1
3.21822308422992 0
1.92399751846457 1
1.83630673401756 1
1.7250058621116 1
2.44875699999261 1
1.24457097218255 1
2.13048262193893 1
1.11272941904662 1
2.04737579365385 1
1.97485295570682 1
1.90855123233358 1
2.16634572962475 1
1.40083916379175 1
1.98402263399265 1
1.01344984602197 1
2.13459320606794 1
3.59816916398516 0
1.95649306242298 1
1.6232225327161 1
2.25804417474927 1
2.25774047497724 1
2.00824082578682 1
2.54779182329155 1
2.39725219738519 1
2.33459462229663 1
1.47403429918566 1
2.99877885424672 1
2.08195862591195 1
2.10582212318653 1
2.16508901764357 1
1.40597034302168 0
2.77620990425218 1
1.46156960847508 1
1.23086321118818 1
1.43522498480594 1
1.50386238320128 1
2.17436507396375 1
2.2741411813717 1
2.21972414415837 1
1.65377268699242 1
2.67871489106806 1
2.48348265520226 1
1.79698876017361 1
1.22373830489014 1
2.55356317961651 1
1.77418913169295 1
2.17316296913225 1
1.90090657735088 1
1.99557472681819 1
1.32204592920848 1
1.93171696340054 1
2.27001613537736 1
1.84844771304928 1
1.337974643716 1
2.79379354594577 1
1.99625479033174 1
1.77504471682073 1
1.91607474127346 1
2.32770709856024 1
1.46544707355002 1
1.25639798015459 1
1.27345056206012 1
2.04113367904148 1
1.81046890993859 1
1.60711311951075 1
1.35956986775201 1
2.9724021193443 1
0.858111924730017 0
2.45115595139621 1
2.99296164155353 1
1.61950461043392 1
1.70713935268361 1
1.87903836202281 1
1.8865679129425 1
2.22882306447142 1
0.83591661719471 1
2.59992862327012 1
1.78730474964017 1
3.04662380929578 0
1.75284031832785 1
2.48204362346315 1
2.43541108727615 1
2.15711790212967 1
1.89697322524249 1
2.1359313356427 1
1.56005420863877 1
2.34066478440036 1
2.25525691024599 1
2.38776035293973 1
2.63559428053746 1
1.91476710583376 1
2.76814048460514 1
1.86461702261086 1
2.92572108660641 0
2.1024639114093 1
1.76157618660759 1
1.7283538307621 1
2.39988090656423 1
2.13907045642373 1
2.77109511488978 1
2.91163336275889 0
1.62057488809106 1
2.72234943146032 1
2.59662670935002 1
1.17168644324087 1
1.38342433357193 1
2.00670938863568 1
3.02399737838238 0
2.17542110388383 1
3.76614466576831 0
2.48184306356658 1
2.36804449146427 1
2.15328914365089 1
2.0650793641978 1
1.53127129722829 1
2.53525293642062 1
2.36785095467976 1
1.80020203852826 1
1.99377729402887 1
2.47795554468971 1
1.57258012855736 1
2.70542526068835 1
2.16496057230053 1
2.87519826924337 1
1.36800760894106 1
1.55901758784079 1
1.17725283222236 1
1.48629491891416 1
1.92833018237611 1
1.73630368928344 1
2.25255942872246 1
1.85206162991688 1
1.61790892275489 1
2.25149798053967 1
1.76061693948783 1
2.30246960685761 1
2.02878928499461 1
3.10504375056271 1
1.63383393245731 1
2.30900787062589 1
2.27848658966976 1
3.07760695286837 1
1.17219433173101 0
1.89529468541826 1
2.19478818453681 1
1.11418213084948 0
2.183114871097 1
1.75020380439101 1
3.07883741196325 0
2.71769678141077 1
2.56808375297009 1
2.75405822239942 1
2.28175301324282 1
0.638535399371582 0
1.8177549357058 1
1.98124589397733 1
2.0079123878654 1
2.46920207889083 1
1.18813645604466 1
1.32526040351079 1
2.24931128597814 1
2.41102720728381 1
2.30716999127845 1
0.995692513656437 1
1.61760089657141 1
1.88313690726466 1
2.90583490466939 1
1.64404051654287 1
2.00321194225099 1
2.63358770490304 0
1.94798287692052 1
0.855914038895046 0
2.64063997156012 0
1.39849731269054 1
1.08151718336332 0
2.30634308805742 1
1.63226009005078 1
1.6433175786278 1
1.6308866176769 1
0.790921491798408 1
1.53145882237518 1
2.36772808606386 1
1.52957975752963 1
1.1879264462586 1
2.88562115091138 1
1.87752848005346 1
2.03358695907269 1
1.71839869042402 1
2.18851373399073 1
2.34053611856002 1
1.70978317595131 1
2.14965183058577 1
1.82518313754044 1
1.72740131182179 1
2.857243354434 1
2.07303117093875 1
1.44223300897743 1
1.6178217525542 1
1.83593465377657 1
2.36507647361621 1
1.89301796283052 1
1.82781008330626 1
1.8635424913916 1
2.35558707967507 1
2.03347382437587 1
1.27326275514877 1
2.51870396497246 1
0.63783703662946 0
1.87673037397834 1
2.32665337200958 1
1.51840738051642 1
2.73909448487587 1
2.15976360385474 1
1.35720909298918 1
1.79378367815417 1
1.81776529415778 1
2.42420781846126 1
1.76635126024678 1
2.50696359965632 1
2.65859696282345 1
1.83161573332096 1
2.41295929745765 1
2.35067886907924 1
1.64573906380152 1
3.04068098492427 0
2.68869149431907 0
2.17674668152089 1
1.80247383656607 1
2.15061646652823 1
1.58600862408812 1
2.53996631903122 1
1.92176397361785 1
0.17946462185966 0
1.73273602814662 1
2.71796230381852 1
1.69486181879297 1
1.37269944052177 1
2.22743280568621 1
2.33597180188873 1
1.00127841331902 1
1.65489457594199 1
2.056227240218 1
1.74842474063446 1
2.09662598254618 1
1.50854128928994 1
1.81021193549554 1
2.65065825398955 1
2.0439659870024 1
2.43013368089249 1
1.03293953195818 1
1.24795207062364 1
1.90398155313996 1
2.29457794905717 1
2.733291939866 1
2.09264776910436 1
0.975208988793161 0
1.941071113118 1
2.31873831950067 1
2.04746734050452 1
1.36424921420618 1
2.16041020045894 1
1.59464947240828 1
1.36508809710281 1
2.58688170415999 1
2.16335260322561 1
3.01160437204645 1
2.46373367550011 1
1.83662181199917 1
2.54889702193473 1
3.02241957181457 0
1.31778305258004 1
1.52626632084431 1
1.4914145853773 1
1.77395864345989 1
2.09392397864495 1
2.21909954639748 1
1.81441730462219 1
2.41998875167918 1
1.72555125406248 1
2.33638564485401 1
2.09039681819924 1
0.499075907429883 0
1.30998978069582 1
2.67341641765372 1
2.19083377418079 1
1.69686799616346 1
1.99849145045956 1
1.39864836720358 1
2.39228437445171 1
2.41801625354507 1
2.41991253964199 1
2.04815868889981 1
0.57300006793181 1
2.530871391957 1
2.60885809333795 1
2.39237982267851 1
2.92297816975831 0
1.58809587617763 1
1.99261982330316 1
1.94540778042611 1
2.34454504145539 1
1.55348969812523 1
1.668729998591 1
2.32470450641569 1
2.08026485520374 1
2.18527520449817 1
1.23464861222853 0
1.3675581625816 1
1.07800979622418 0
2.83831023628787 1
2.31710091903116 1
1.8934382560899 1
2.20250437867597 1
2.17887032664977 1
1.62477843878063 1
1.72131558684849 1
1.89087666496997 1
2.37552057553835 1
2.16001517120771 1
2.49539224335761 1
1.71351938347298 1
2.10140182121295 1
1.55071882130714 1
2.24375485836064 1
2.23728929942917 1
1.68080306330569 1
2.33367952973456 1
2.3734507539979 1
0.366872339529436 0
1.90727381312454 1
1.60583853653869 1
1.97230089111501 1
2.03226089108055 1
1.2330350329443 1
2.20767790661799 1
3.04169994252485 0
1.82187700375542 1
3.23358732444716 0
1.35915657646642 1
2.27109474030783 1
2.88997283074537 1
1.60934665751872 1
2.16983115655622 1
1.94545466868935 1
2.21501402074449 1
1.62642564660535 1
1.7662170308522 1
3.30846270355954 0
2.02379089689783 1
1.71282996175182 1
2.09500788767859 1
1.95563359087772 1
1.58043447300284 1
2.94286463578884 0
1.99468518216861 1
2.85492621787733 1
1.61557044900897 1
1.43450060667773 1
2.51450607141661 1
2.03464556358173 1
1.87616703403417 1
2.43033407011949 1
1.69468061061775 1
1.44186528570888 1
2.70948878911248 1
1.62149545813741 1
1.97213385523388 1
2.55622925996709 1
1.52459555454228 1
2.32778817343624 1
1.97065769193845 1
2.58234970800369 1
1.21548318488706 1
2.51864352040008 1
2.46800777488454 1
1.32898281986621 1
1.6412296989197 1
2.7775612373581 1
1.87533982662812 1
1.11221438571711 1
2.0928473236681 1
2.11344057345479 1
0.780361164827728 0
1.71558992037603 1
1.89601851922037 1
1.38448988576591 1
1.85376881445581 1
2.45034363466965 1
1.43452795204425 1
1.84398555766729 1
2.30264086630677 1
1.36791108178583 1
2.12928710736257 1
2.1671508411737 1
1.02179595165947 1
1.81570140465445 1
2.32097651800308 1
1.63241137240291 1
2.46581487812591 1
1.80964222731633 1
3.19384372325168 1
1.03939069430659 1
2.21984946162406 1
1.02738700336298 0
1.64071087807835 1
1.8800256257796 1
2.11396242052235 1
1.70897276750881 1
2.03099274725769 1
1.63652710978551 1
2.69349028194205 1
1.65086933892697 1
1.52093615656975 1
1.9168945210235 1
1.64513104859765 1
1.39780676119819 1
2.43977337094396 1
2.68415375409035 1
3.01105087267342 1
2.87955628277021 0
1.16603949748023 1
2.58808363646921 1
2.26127331140429 1
2.63194349548829 1
1.34079364164525 1
1.40416281395148 1
2.13283480528517 1
2.82072478194529 1
2.10851696650682 1
1.01770258188131 0
0.785979247337624 0
1.87939155837111 1
2.50264396737753 1
1.46342265033631 1
2.15360227130447 1
1.38936891315206 1
1.81110951054857 1
3.24073329039515 0
1.31960200357078 0
2.24120849032277 1
1.76691670160137 1
1.5229445035726 1
1.90912734865475 1
1.75453033330676 1
2.19828941275382 1
2.00008606547828 1
2.43649520288407 1
1.37118599157136 1
2.33612363220323 1
1.42073470912311 1
2.95269947863263 1
2.14250965609851 1
1.60194401028377 1
1.97069357173966 1
1.99282884019947 1
2.62741489221517 1
1.94148340111193 1
1.31371567443543 1
2.08262199868565 1
2.27324497847572 1
3.32339725633918 1
1.62819323141377 1
2.32077266191604 1
2.82742271429323 1
1.82760973038121 1
1.60214631209443 1
2.68520003106773 1
1.3430724987011 1
2.05354513962025 1
2.1452132590615 1
2.64770046918294 1
1.40645188054494 1
1.66649760789904 1
2.98629320598123 1
2.13320044320944 1
2.05995099676664 1
1.9163348418463 1
1.44743963597606 1
1.74499057453936 1
1.37232358536596 1
2.08158922526946 1
1.62816760606759 1
3.07491002864602 0
2.77592393617649 1
1.72295658697695 1
2.12029012491045 1
1.655857254238 1
2.43977448159733 1
2.85493199938199 1
1.33481718683876 1
2.92174210360409 1
2.87464081690085 1
1.61095065437589 1
1.54615616700032 1
2.13713030518177 1
1.99980599827897 1
2.55998017463726 1
2.52320043621951 1
3.41885621012886 0
2.65549238126016 1
1.88090399953933 1
3.05515932401545 1
2.65760250046432 1
2.50873344581469 1
2.10096329901983 1
1.5955272978952 1
2.14945496232816 1
2.02464010036391 1
1.91605148564534 1
2.57183134406104 1
1.69247323946208 1
2.84169563061436 0
2.93855127098845 0
1.85131166595321 1
2.51317035721505 1
1.43296421545572 1
2.39255916267036 1
0.881653954826699 0
2.07427748704357 1
1.82845454788399 1
1.61050245674987 1
1.63923093274331 1
1.90643214581138 1
0.957470445178169 1
3.29621274638299 0
2.28252052471311 1
1.11723106431999 1
2.4013542862673 1
1.21454125437501 1
2.30109850396881 1
3.72182751618306 0
1.42454114783866 1
2.11517108014542 1
1.46984741460842 1
1.94315113576977 1
1.23849618333317 1
2.208018075076 1
2.13213872024197 1
2.61036645844975 1
1.92209312565505 1
1.7503425359921 1
2.28246325956755 1
0.998902904281194 1
1.86433136422033 1
1.81142540823765 1
3.00261948564651 1
1.54713430643438 1
2.26119775038581 1
1.21932037658895 1
2.11954280727812 1
2.41093393693602 1
2.35591445404102 1
1.17559199897341 1
1.99416249835746 1
3.07518941491504 0
1.87245989223253 1
2.64464903151768 1
1.5921965907062 1
1.47303238006258 1
2.48194714811179 1
2.05772939397735 1
3.74398378514252 1
0.992080475567022 0
1.76078759643107 1
1.57584463862048 1
2.00246891254037 1
1.82209082473206 1
2.08957847442245 1
2.20220467443485 1
2.06017153662496 1
1.97090346119677 1
1.43556493817984 1
2.44959747993597 1
2.12351195372703 1
2.51825895288897 1
2.23488265572197 1
1.58965972180733 1
2.05945269631023 1
2.16088979121143 1
1.81830472932683 1
1.99931305420421 1
1.73275331108914 1
1.47280809222002 1
1.78010973465263 1
1.04684995952704 0
1.65167652675922 1
1.8878505763454 1
0.768625979677973 0
2.6976596338198 1
2.51566346576883 1
0.844483831909566 0
2.12146605731885 1
1.97622441028871 1
1.24379712939883 1
2.84271671790604 1
1.16420006670442 1
1.35071052003562 1
2.90593814059607 1
1.57523193012267 1
2.28271921871682 1
1.75812163192603 1
1.65687719541426 1
1.71072737188003 1
3.08899930124344 0
2.40034718689163 1
1.02657414534104 0
1.36386488399692 1
1.92771543294244 1
2.99566106334938 0
2.66164929849805 1
1.45789876792789 1
1.85429410979788 1
2.095421049778 1
1.97941920684163 1
2.52990880876434 1
1.75824240438463 1
2.0242197194686 1
1.9776579915063 1
2.56810408131392 1
2.39196322559849 1
2.12825320289918 1
1.54926686924969 1
2.25640134410584 1
1.77893569942243 1
2.59440341276291 1
2.72943046961095 0
2.00834606625802 1
3.92530911131803 0
2.40962295370558 1
3.08363988149639 0
2.43658539292735 1
1.98263702222839 1
2.62296680671712 1
2.29961050534536 1
3.08116351696421 1
4.0686456625015 0
2.34169749341323 1
1.70341104346122 1
1.68719212191865 1
0.764697816899106 0
1.10734326589 0
2.01374634449818 1
2.47129147251173 1
1.35703881381165 1
0.909566716326478 0
2.27692319743321 1
2.28992269609929 1
1.69709308173718 1
2.59919665513301 1
2.86040850698342 1
1.32011789101076 1
0.951619612579872 1
2.06997291900566 1
0.805302176412614 1
2.26305623080652 1
0.918829982376369 0
0.884086642465562 1
1.53200755899544 1
1.12775824229756 1
2.01123873467061 1
2.01584315216079 1
2.57883481750678 0
1.21484314863763 0
1.59766216772953 1
1.74571460268885 1
1.97511719987149 1
1.60769650807644 1
2.14528113674714 1
2.2338465818343 1
3.09420602494408 0
2.39216907971597 1
1.69451644758196 1
2.07268955258895 1
1.48682960144219 1
2.5671900343276 1
2.09340830579271 1
2.09701838602937 1
1.6033959543001 1
2.19577473060703 1
1.73519300335021 1
2.05352244463094 1
1.1929177705053 1
2.11843610834627 1
2.1319043641589 1
0.915184660628729 1
1.13957378775027 0
2.44284464578931 1
3.38551283756469 1
2.94572308539809 1
1.29673615439595 1
1.59037377583822 1
2.14155826286333 1
2.11435626858463 1
2.62403575178997 1
1.60683320199707 1
2.34756632241779 1
2.49508545077383 1
2.4661395250126 1
0.852602912791532 0
2.14909116651637 1
1.03023084362111 1
1.84437932132754 1
1.98640683642982 1
1.79340187344416 1
2.92123246192153 1
1.33968196112863 1
1.22367321349758 1
1.64586661808326 1
1.40778980311411 1
2.88005117811945 0
2.1559300190865 1
1.95891578589211 1
2.47866821663593 1
2.13334363843157 1
1.59762079379365 1
2.1906079046151 1
2.56547621145843 1
2.0424492195124 1
2.17783752672987 1
2.41329408592786 1
2.02130858275036 1
2.63960038855646 0
1.57412400528987 1
2.03066139118829 1
1.84704989542478 1
2.07447518257204 1
1.47703316540551 1
1.85786800725327 1
1.7523992458097 1
2.8041406787898 0
1.28577833354853 1
2.19870024650367 1
2.60119937693256 1
1.88795647441752 1
2.28159352665976 1
2.1727723216225 1
3.15107986451715 0
1.68245279019445 1
1.91647972487661 1
2.34953796431407 1
1.66798395596902 1
1.37553828622812 1
2.51721517161717 1
2.02529468657646 1
1.7954861681045 1
1.11835303505673 1
2.4624104489435 1
1.10393187558793 0
1.44020987780584 1
1.80366157341427 1
2.50934394590541 1
2.17190657902 1
2.23813537416312 1
3.12597582988928 1
1.7313477092633 1
2.50249880950543 1
2.45503543354383 1
2.10191952183186 1
2.14439662970167 1
1.64362647349327 1
2.42639621352199 1
2.05361547811447 1
1.79671606986645 1
1.43467789514899 1
1.89923490722424 1
2.32791685473502 1
1.99661194137446 1
1.50273749192882 1
1.96004880774803 1
1.97652905595415 1
1.79246223555846 1
1.91154045963135 1
2.14206184954377 1
2.27019092802999 1
1.71708970668685 1
1.97626643435184 1
1.87484715790344 1
2.13840896591484 1
3.13804890178696 0
2.5222464250167 1
2.68710270080813 1
1.55307063086539 1
1.54935933353311 1
1.60064160404651 1
2.89243080868079 0
2.36782883598925 1
2.33955455810027 1
2.67283015200696 1
2.6819653603915 1
1.87677457355778 1
2.03991089892272 1
2.82836627319741 1
2.17001587427933 1
2.09754170385818 1
1.02267355115295 1
1.96714994923468 1
2.80733762062657 1
2.16646550606753 1
1.36236095953255 1
1.84542255903401 1
2.67952933116633 1
2.3618408495593 1
0.453318935999433 0
2.49755444398499 1
1.74745610812356 1
2.10329331707045 1
0.896747903991997 0
2.65879533454451 1
1.80505846388698 1
2.44138372761618 1
1.93249225764421 1
0.81357987646337 1
2.01956974730559 1
2.09038355254589 1
1.03180036367937 1
1.43729641878137 1
1.53937390291685 1
2.27323456957743 1
1.94403842804525 1
1.22822576641521 0
2.03437361575423 1
1.55929269704263 1
2.31410780153307 1
1.2019147567733 0
1.03203751896676 1
2.63633270282396 1
2.48110975329446 1
2.41224777365183 1
1.89235453030477 1
1.85427209432891 1
2.04132977757581 1
2.24623365124981 1
1.83095258947637 1
2.35000808083914 1
2.31054587736542 1
2.45967450932793 1
1.51811267020648 1
3.0018391912947 0
2.94994732593206 1
1.70899683023303 1
2.05926284326828 1
2.18518091977152 1
3.40520449034546 0
1.50005039494113 1
1.55971688275363 1
1.91983500883177 1
3.07003263695854 0
1.53904270790535 1
2.60849666477931 1
2.40437216248155 1
2.49369108593704 1
1.89769586555581 1
2.14967781886557 1
2.26169469620968 1
2.30293935765898 1
1.55736513106056 1
1.9189548527555 1
2.33322134948905 1
1.89312027523782 1
1.78230734703183 1
2.27277954975078 1
1.64294851312408 1
2.46161097572265 1
1.42373813042876 1
2.12958031029774 1
1.12964151942769 1
2.24708489450442 1
1.99301254852704 1
1.46043882323364 1
1.41547190333923 1
2.1960459874152 1
2.64819622372879 1
2.63319618537599 1
1.641005328539 1
1.86416526945573 1
1.67628406594928 1
1.15162507200499 1
2.88299274932173 0
2.38090122468106 1
1.21441599143774 1
2.48570515645283 1
1.63227109367646 1
1.74353296403803 1
1.88466005723352 1
2.2511026422577 1
2.45938240088199 1
0.457215198710283 0
2.07003278592849 1
1.61386499381028 1
2.62051035731376 1
1.80464318315467 1
1.65961800004542 1
1.75331584017374 1
1.61796829294033 1
1.54452274326458 1
1.45893720022665 1
1.6956456440191 1
2.58983981263077 1
2.46396878168437 1
1.30444009143115 1
1.47056053392101 0
2.62306913631815 1
1.28261876184175 1
2.28477507526908 1
1.99967033316973 1
1.4903469768797 1
1.56647756479696 1
2.36252093581906 1
2.39766287047048 1
1.28702683313262 1
2.9281250775445 0
1.40345574655374 1
1.79204913115769 1
2.72186250663029 1
2.18180179057004 1
3.19998850103178 0
2.24719113031169 1
2.49763531472943 1
2.10639427133505 1
1.389931463533 0
1.21191838805923 1
1.66362665091085 1
0.981753927104613 0
0.395134589512219 0
1.57781177689992 1
2.06749459413325 1
1.90586817895306 1
2.17004940778314 1
2.35184964297391 1
1.92948806892805 1
2.1500407436409 1
1.91602921781209 1
1.96968402059099 1
1.49865357637504 1
1.95166091903284 1
2.35133300243705 1
1.33444557487853 1
2.94157480156302 1
2.10001672007712 1
3.41288290439155 0
2.11124103925626 1
3.3843369934792 0
1.15646148999528 1
2.25740040405931 1
1.40892913651683 1
2.29951916295491 1
0.916781699034921 0
2.19357288257504 1
2.13657906973754 1
2.04153661070892 1
1.38316812686107 1
2.02130794922676 1
1.98685907895464 1
1.48704685516299 1
2.71166956281392 1
2.48786249342401 1
1.96065859036122 1
1.7803089540905 1
1.68830595500072 1
1.84857443282713 1
1.59641117157629 1
1.5138337242619 1
2.41259737765541 1
2.24232339202983 1
2.16068575904005 1
2.2728697075747 1
2.05070985231707 1
1.8783654244542 1
1.83618943680256 1
2.01551262923484 1
1.95205596663072 1
2.7275820904377 1
2.04346661196721 1
1.72932558640756 1
1.92974621278625 1
1.554423221371 1
1.89924153879859 1
1.9518407703017 1
2.01023881146001 1
2.52402309420014 1
1.934501222129 1
0.225286954106965 0
2.85927265414282 1
2.21812787799111 1
3.53625794668086 0
0.46627715164801 0
1.6754453003262 1
1.96903769089736 1
1.98996280375289 1
1.53537882377333 1
2.6965959896572 1
2.23073164511897 1
1.28143994329548 1
1.61481258190539 1
2.196938288102 1
2.87250948081983 0
2.12684533914279 1
1.71826950825938 1
2.32966212133385 1
2.84407296407455 1
2.30167097380983 1
1.62929587463964 1
2.03899080462984 1
1.76329992747139 1
2.1951237122915 1
2.30158050205428 1
1.9257617971287 1
3.0607636103219 1
2.21375198882972 1
2.07399033180535 1
2.01254382229589 1
2.99977086313808 0
1.99544622272489 1
1.7390914179404 1
2.63995475486399 1
2.98640228803709 1
1.86797931434374 1
1.507386048541 1
1.98277033395056 1
1.88976741289517 1
1.81427586739973 1
1.93077869547896 1
2.22692572852731 1
2.48242882181179 1
2.26386222264618 1
1.03859855867313 1
2.15390021660159 1
1.72788506549929 1
1.51247000200762 1
1.85010361625851 1
2.22719223611697 1
2.21092620413391 1
1.24776481462375 0
1.71189151403881 1
1.9934823425999 1
2.32925041730536 1
1.72522917293402 1
2.1005247027345 1
1.99038885593057 1
2.15739424986783 1
2.09140516093428 1
1.66621379845806 1
2.00495251272843 1
2.39150670888064 1
2.16397206387657 1
1.40519979742192 1
1.7383416356306 1
1.6758577063476 1
3.01423829987214 0
3.39497961879278 0
1.86589948009593 1
1.76462450515223 1
2.56795337930215 1
1.97878665645835 1
3.19556413243634 1
2.00787917823277 1
2.29821117503084 1
2.3745766587028 1
2.63436897683206 1
2.2311213198957 1
1.89956646338389 1
2.53096876010327 1
2.21145264126335 1
1.65168078353091 1
2.35390496714345 1
1.00316901946964 1
2.40986433489314 1
2.55147138612157 1
1.95903781377718 1
1.77132208801703 1
2.03118691726515 1
1.22038869311756 0
1.72199545161971 1
1.73647471484188 1
2.08604668019429 1
2.11561599257391 1
2.02859359292025 1
2.14102107034182 1
1.18613353643646 0
2.03675420694165 1
2.44397444028555 1
1.45375554485099 1
1.3988932323276 1
2.3579269284805 1
1.57863646368788 1
1.88453503762302 1
1.58016165877703 1
2.58658331536607 1
2.82876077391137 1
2.46384726965284 1
2.61053941862335 1
1.47912952549492 1
1.33256847587261 1
0.386391010508305 1
2.01932050306595 1
1.47503037205294 1
2.66150967521877 1
1.88272219977836 1
1.79135129037708 1
1.68493151776736 1
2.6869292529282 1
1.64017994774561 1
1.45274855834424 1
0.764402248082532 0
2.01485820026833 1
2.40108284335778 1
2.00985010465594 1
2.4234812578041 1
2.67493853270042 1
1.487426380027 1
3.02606675576334 1
1.38852943872479 1
2.70819240540818 1
2.69021639814916 1
1.55899140567972 1
1.52510340995321 1
2.55856298448313 1
2.33914665791222 1
1.51943523608367 1
2.60640902887174 1
1.71358302681306 1
0.928659728018889 0
1.57247474284944 1
2.14321313567236 1
1.97713215730001 1
2.46948369970113 1
1.2034265585641 1
1.93146588876606 1
0.67045712711392 0
1.51671939287454 1
3.08099658615671 1
2.23094962786395 1
1.44350187660199 1
2.13779250973555 1
3.3212985032256 0
2.34959129564753 1
2.25796026814265 1
1.79783422148051 1
2.07295603105518 1
1.46916488992723 1
1.44629528916036 1
0.851181709828532 1
1.7337973365443 1
1.19075037473863 1
2.37120206217648 1
1.13823685580303 1
2.03900388272094 1
1.60117508979625 1
2.2190295226573 1
2.83141670181401 1
1.87121109134204 1
2.17022633387011 1
2.42476477702685 1
3.0887475699134 0
1.19312545347981 1
1.35859078712375 1
2.09181426376528 1
2.72778707150061 1
3.40906723335044 0
2.72425147616355 1
1.75781114018511 1
3.14683757170866 0
2.1774297281394 1
2.47462201301076 1
2.85443985120676 1
2.94934377551117 1
2.45738370861474 1
2.724893341007 1
2.82326607146657 1
2.48074529941472 1
1.20729894336076 1
1.31265272000542 1
2.78645905119097 1
2.01137812194265 1
1.99937833855735 1
1.70409215807526 1
2.57023216732728 1
2.62022027147247 1
2.01734445749577 1
2.7192159778371 1
0.878306293697805 0
1.61590801918989 1
2.10179822782226 1
2.48598467875855 1
1.85996604335939 1
1.97765343996186 1
1.45878358970311 1
1.48990966568762 1
1.49019205160042 1
1.42579785981233 1
2.65811372032539 1
1.87993799904685 1
3.09804710005297 1
1.65749978800547 1
2.69938277833557 0
2.33925417620574 1
1.87183459512537 1
1.60525410689086 1
1.87279117636598 1
2.08731942739756 1
1.93823336012737 1
2.00742370278014 1
2.53004123026623 1
0.834581187032768 0
1.77830227055961 1
1.04153123430135 0
3.0683376334159 0
2.95180319608082 1
1.8153856565539 1
1.05891957288376 0
3.20747267152808 0
0.888184716966989 1
1.95504347906359 1
1.71320597784681 1
1.70979708433259 1
1.93653911440312 1
1.40848931600893 1
1.52999299319028 1
0.911367706702217 0
2.46488206259517 1
2.26766658542892 1
2.11439361756324 1
1.50188046798676 1
1.34472333293433 1
2.15275472210499 1
2.36326873428805 1
1.40589279707309 1
1.12641909768609 0
1.52364887580708 1
1.91115294340243 1
1.74379321272491 1
1.68002115486129 1
2.10298651334033 1
2.11251655580669 1
2.14558072550551 1
1.69454575165214 1
2.25426966410424 1
2.02728394215886 1
3.00530834121549 1
2.07567083645327 1
2.88649090608164 1
2.10137954355058 1
2.11275071877836 1
2.42014015209748 1
2.12382075348642 1
1.5106990373852 1
1.83176113246882 1
2.20604613815118 1
1.51846346239171 1
2.12240758533097 1
3.02582701848147 1
2.63885704593133 1
1.85619490416759 1
1.39385936154472 1
2.26072424808433 1
2.71515609503705 1
1.79137980561562 1
2.33474568651457 1
3.07515117887023 1
1.52590990372223 1
2.21144189685905 1
2.18654527936024 1
1.06011748114888 1
2.09242036436711 1
1.23682090044183 1
2.38125287748937 1
2.9704566306073 1
1.49816528350371 1
2.15184964944024 1
1.78571949204121 1
1.81311361570439 1
2.09180337982933 1
2.47335043863375 1
2.58835352026101 1
2.44604524662183 1
1.39993305782139 1
2.22249914184714 1
0.995278753764037 0
1.23053736594152 1
2.53059988690559 1
2.85834044545481 0
2.33217096068442 1
2.37032750387315 1
1.27175899080886 1
2.88394023842383 1
1.65971869802115 1
1.77949206959939 1
1.70390564949871 1
2.777584396597 1
1.3205094000299 1
2.75278170330397 1
2.19711164614809 1
2.2250975210256 1
1.42554008524324 1
2.17053070796307 1
1.88499549351838 1
2.47684814870728 1
1.84668264820512 1
2.34078476027227 1
1.51067911072765 1
3.03794833715271 1
2.18627213524811 1
0.718943042075197 0
1.64604139297218 1
1.97250922214403 1
2.47311422128696 1
1.0319596291792 0
2.50439889461219 1
1.90878902253881 1
2.18412720132989 1
1.24729693431828 1
1.55058059157085 1
2.4446196556962 1
1.72043106537082 1
1.97382454858865 1
2.2447061731824 1
1.71508973529556 1
1.62010397823678 1
2.17732935656164 1
1.90224038576622 1
2.42400061034592 1
1.80578720072944 1
2.55303430036035 1
2.53011972486212 1
1.97681171230142 1
1.37291657367773 1
0.977852667628911 1
1.72798371161001 1
1.80379173561294 1
2.68751900164368 1
1.51201261332535 1
3.1786374206598 0
1.26236864900127 0
2.16950837158754 1
2.11239610721847 1
2.07210712635383 1
2.04833007612915 1
2.71587446676337 1
2.3707639338688 1
1.4674361809212 1
3.01511017217768 1
2.5484668933215 1
1.55454098628729 1
2.77643344265568 1
1.49332506653694 1
2.23362965717525 1
2.58193096899212 1
1.62699261775465 1
2.86283952726446 0
3.09845991366939 0
0.723156696212719 0
1.91022169201655 1
2.04764066060467 1
2.07268093362247 1
2.4388175659421 1
1.59858389861089 1
1.24538848538601 0
3.21695934147454 1
2.4875207075878 1
2.42545460073467 1
1.01556890133376 1
0.837968595302867 0
1.87792888570083 1
1.19482970227367 1
1.44802284978328 1
2.03943656231162 1
2.54787840222552 1
1.80355197409156 1
2.35502284769219 1
2.69606568760294 1
1.3303597474416 1
2.17519992193255 1
2.00851245797549 1
1.2878881899452 1
2.09232962619168 1
1.78429580354339 1
2.68794831674633 1
2.20732812780709 1
1.68342978706767 1
1.26931240682918 1
2.11980299437709 1
2.72786589974693 1
1.78739567101595 1
2.62200662684369 0
2.25408800700067 1
2.15652380166515 1
1.42204645813532 1
2.51844918097578 1
0.823872245838551 0
0.954783408901441 0
1.56765221966423 1
2.14720137217448 1
2.78039999063574 0
2.44383636454215 1
2.45122153882092 1
2.76004273813599 1
1.98738099875054 1
2.31051352919067 1
2.15223450904328 1
1.56756032428407 1
2.20099720395662 1
1.84738660030795 1
1.6282502431084 1
2.57153048535673 1
1.98293916430433 1
1.99241867507774 1
1.27705111798414 1
2.96105401530834 1
2.08290485741812 1
1.44025028797402 1
1.42787850753888 1
1.81095807799198 1
2.06297087608147 1
1.69431635716363 1
1.99841292343883 1
2.48394652040928 1
2.37190856643723 1
1.72181227850738 1
2.25443594292786 1
1.77234555597374 1
1.94300447366334 1
3.33310971163348 0
2.19615320788297 1
3.68948932969972 0
2.60124297770574 1
1.93804953011236 1
1.93508695757919 1
3.28026023148439 0
1.5996287044587 1
2.26976905490238 1
2.21075560398112 1
2.14255241362877 1
1.71674738963837 1
1.42389563058786 1
1.65069676950791 1
2.32183367577328 1
2.24609436967506 1
2.80042920860277 1
2.0992722148006 1
2.26546851799635 1
1.9380995275776 1
2.53248917381142 1
1.59731372733026 1
2.60485954303596 1
2.94186145291285 1
1.77767895009567 1
1.73593912008539 1
1.59451855129466 1
1.96254557643316 1
0.272693346808743 0
1.91973716160031 1
2.99908067339214 1
2.71601676695279 1
1.88772617832885 1
2.54088706231732 1
1.95524755558499 1
1.7736850664812 1
2.44334625282586 1
2.0603508027476 1
1.79064705617901 1
1.13763547531503 1
1.95310901453464 1
0.718214837159273 0
2.23915179371144 1
2.668813235755 1
1.27242567953702 1
1.98492582771386 1
1.10380464260689 0
1.15316836187284 1
2.00487295211734 1
1.78503124135461 1
1.37997341628264 1
2.04982271211955 1
1.82236180595194 1
3.03863201613012 1
2.06024844469163 1
1.74839824460174 1
2.70239206953528 1
2.74495962319758 1
2.44565426806789 1
1.03255718312867 0
2.39106543824782 1
1.25682983449974 1
2.60091718019099 1
2.62742781821203 1
1.89053719491409 1
2.22564789449614 1
1.46595443263555 1
1.29604499072207 1
1.23726109589136 1
3.3566287368974 0
2.41934156774581 1
2.2695350750667 1
2.14700578646379 1
0.853846144424936 0
1.68173422927362 1
2.56348126357005 1
2.02467496560872 1
2.38248763550903 1
2.90699510128233 0
2.0719626522698 1
2.40248603682005 1
2.89128199917606 1
2.81860046923162 1
3.03158094124842 1
0.793803585322173 0
1.76827117428132 1
1.71512209985667 1
2.90837178475696 0
2.09812537734927 1
2.01646380669432 1
2.36456465375031 1
1.68321620574583 1
1.77324255680625 1
1.66846275163599 1
1.15523917132561 1
2.6239639257104 1
1.92615410146947 1
1.70391744484597 1
1.71971229908833 1
1.88181752350109 1
1.83177088629465 1
1.15478080575192 1
1.8911246709913 1
4.25726088676414 0
2.16858034006648 1
1.85360721841871 1
1.58488863242373 1
2.31317080732772 1
1.51607611281705 1
2.73073080916405 0
1.97363030521965 1
1.66500813136091 1
2.18586600530973 1
2.8982047758485 0
3.07658168819236 1
2.13148817186043 1
1.39378295068558 1
1.57196397606696 1
2.02992717621606 1
1.50715411012523 1
2.06588922475262 1
2.65410424227128 1
0.824478917580448 0
2.09108403118143 1
2.4335257363309 1
1.16065205201667 1
1.99987762760331 1
2.09989894177799 1
1.58563980493475 1
2.25612900677864 1
1.6568602773736 1
1.8225898372805 1
1.6300665177938 1
2.13315964847931 1
2.25801063277397 1
1.64768713010017 1
1.88975717388214 1
1.28822367535029 1
1.42856404988846 1
1.42622298209501 1
1.45744218208438 1
1.6320717335947 1
2.85604134496255 1
1.15391416958041 1
1.29672226773044 1
1.56875301017946 1
0.328104181292083 0
2.22805107026202 1
1.66277895371822 1
3.03119499549237 0
2.49782176717158 1
0.751920457478641 0
1.89075381544022 1
1.5023644981865 1
2.16436403330756 1
2.44000687559228 1
1.7765292906089 1
2.60144941654748 1
0.997634635448487 0
1.84912454325361 1
2.78385157267919 1
1.92683038311451 1
1.21957556162977 1
1.76282265701994 1
2.07455189174547 1
3.26329378518693 1
2.62054479574121 1
1.84314558115851 1
0.602491783368215 0
2.09630338451558 1
1.66843702699084 1
1.99686001293746 1
1.79562187893234 1
1.63734208842354 1
1.92097663717278 1
1.95558490789738 1
2.02164602349808 1
1.78581792553816 1
1.48294338646843 1
2.84592184843434 1
2.39593490505637 1
0.821407003691877 0
2.16039966694928 1
2.52572249015503 1
2.48658296985172 1
2.20910940033766 1
0.947571078177056 0
2.13730758701795 1
1.90645094877419 1
1.81563978305179 1
1.97901445009644 1
1.55364853770795 1
1.87260142203371 1
1.5823286306931 1
1.84815437175254 1
2.44903073431318 1
1.1717686987792 0
0.988558566511606 1
2.22891899448189 1
2.00594931909914 1
1.83566287500851 1
1.11683474963347 1
2.29718703602744 1
1.34235696064462 1
2.38306084281616 1
2.46486503047291 1
2.28422472411798 1
1.45943358213287 1
1.38648699838993 1
1.09012908938097 1
0.831682697192319 1
2.26693586193622 1
2.30218370461902 1
1.976353794963 1
1.11153874737183 1
1.99269341689854 1
1.79190269585435 1
2.45492881784199 1
2.27055273450061 1
1.51404141234555 1
1.45778780812082 1
2.13428340105929 1
1.92208163453306 1
2.34376322660437 1
2.01849146943121 1
2.24208059482067 1
1.35129908937834 1
2.44623776944039 1
2.61185915673324 1
2.06646924912361 1
1.22031957114483 1
2.20741932256747 1
2.13651415204348 1
1.63558646570193 1
2.50998931009419 1
0.794300488903351 1
2.59985952904268 1
2.29011002137642 1
1.59264139921856 1
1.50466773364752 1
2.13105674732513 1
3.45962608786659 1
1.67419721003937 1
2.72864264941695 1
1.93186243559523 1
1.99460497478883 1
2.00069864261137 1
1.51594659492056 1
1.83499899614112 1
1.96796456157179 1
1.06820998423023 0
2.42798650222272 1
1.02658932152216 0
0.610133153949985 0
2.15495059022297 1
2.38048964248724 1
0.82635128598113 0
2.03585212246836 1
3.48425817598646 0
2.97330186573018 1
2.03190010551006 1
2.32286211617167 1
2.01174587926812 1
2.00148468895819 1
2.22711693774484 1
1.41854794252433 1
1.74230184293876 1
1.88877103169211 1
2.18830945368772 1
1.66218911635517 1
1.20152949014017 1
2.5224779385725 1
2.24538118504866 1
2.10932811365499 1
1.65598492924801 1
2.03262597702074 1
1.88443764583368 1
2.43987028344644 1
1.55959606335769 1
2.46127853351297 1
1.85899691463516 1
1.86688357625205 1
2.37975391422198 1
1.53687455579874 1
1.46395040121836 1
2.87802542383063 1
1.77874137081863 1
2.5273909814765 1
2.6905938744915 1
1.59846630296742 1
3.03008884736933 1
2.08120681221628 1
2.10539995557687 1
2.39203989542037 1
2.76238167476047 1
1.92359148195775 1
1.77375410369124 1
1.24485085649271 1
1.263516207038 1
1.84580243884371 1
1.60851589636603 1
2.86906460520654 0
2.09751369186657 1
2.74009915468135 1
2.63347612623954 0
2.76738335339862 1
2.95200622184915 1
1.84061734021325 1
1.97905279231916 1
2.63486131927734 1
2.14654127692607 1
1.95032239526883 1
1.53047093325255 1
1.8344839396337 1
1.6386918096303 1
1.84140532642887 1
1.35944266610672 1
1.62806145299578 1
1.61043477190766 1
1.39930885489762 1
1.896162899598 1
1.61647778126491 1
2.25113780402657 1
2.19000628570223 1
1.34366110899033 1
3.46417960344527 0
1.67760872390869 1
2.0899137441157 1
1.88034776386979 1
1.4699765041029 1
2.07991845029144 1
1.66677146359535 1
1.87732118775123 1
1.52466341118536 1
1.8569145889092 1
2.10127989372761 1
2.80571543301979 1
2.37366808917534 1
2.1496645252531 1
1.54717132752663 1
1.92648512322165 1
1.99534548061593 1
1.82093157433745 1
3.66107562986098 0
2.59149307873 1
2.30704299191447 1
1.96236606948292 1
2.95098392032436 0
2.85923840039925 1
2.75149048493734 0
2.95692841048417 0
3.53365872730332 0
2.33747160764901 1
2.34422243246442 1
2.67452696371751 1
2.12396498545728 1
2.01984781932219 1
3.33609927334764 0
0.878324723461586 1
1.79894495321649 1
1.825120114969 1
1.36631483287788 1
1.92446269418904 1
1.48660212496681 1
1.23434745021173 1
2.83336377748045 1
2.63780860670088 1
1.51719510516072 1
1.41055662815596 1
1.96424752299116 1
2.56087498550001 1
2.46508841479125 1
2.26105695497125 1
1.8521776384597 1
1.49839599462912 1
2.4779336916715 1
0.763807561565656 0
2.098031782773 1
2.07559062748445 1
1.44210757952213 1
2.03048375497339 1
2.66404095799735 0
2.01631905981042 1
1.60844832968967 1
2.01442200824188 1
2.35715990635196 1
2.01511402824219 1
1.77151842386334 1
2.54597563479343 1
2.19046271295272 1
1.45925068495939 1
2.22314183318817 1
2.15211630929074 1
1.51847194459502 1
1.00939224414169 1
0.261126705877803 0
2.06851024178826 1
1.84663854200234 1
2.109207540717 1
2.29669045717718 1
2.27644531573872 1
2.49679014469206 1
2.4405928945846 1
2.37685669157575 1
2.40234328214489 1
1.72548655822261 1
2.00462129936595 1
1.78043428928554 1
1.66415258033598 1
1.26816568510513 0
2.11562303331301 1
2.59792157589294 1
1.68795359750783 1
1.39725827654698 1
2.54932225782407 1
2.05802099517709 1
1.88709224011316 1
1.63585454922846 1
2.5503373196647 1
1.92888534060615 1
2.22670142482786 1
1.74965781510612 1
1.8413324722653 1
2.43462880259478 1
2.22529181416579 1
2.94320685878299 1
2.75029817960844 0
3.25738974730707 0
1.44655491489718 1
3.02301064415111 1
1.66029765556299 1
2.37210135353286 1
1.1429990703861 0
2.38326975090781 1
1.09518767607073 1
2.29744467438195 1
1.30927608059622 1
2.24311173488159 1
1.53568417705202 1
1.79495619314064 1
2.24194076437927 1
1.58572151790306 1
3.03166527846832 1
2.4619376169943 1
1.8334056308002 1
1.53951881040849 1
2.6011721512766 1
1.64937837304284 1
1.46922726260308 1
1.75531457318992 1
2.5608009649478 1
2.91988712793685 0
1.18756483398451 0
1.46151206810731 1
2.07604442365743 1
2.60866124015896 1
1.57141132124187 1
1.19887967827099 1
0.855575053195169 1
3.28623562231159 0
2.0826220798165 1
1.49212399816863 1
1.94408175861146 1
2.64534285946698 1
1.4976521669911 1
1.81833687736479 1
1.51964185275163 1
2.24587956151528 1
1.33903619474773 1
2.13367327617142 1
2.05333797439305 1
1.84701879245355 1
2.05187844546035 1
2.95969115326852 0
1.38319766007554 1
1.7939472573882 1
0.95218568383086 0
1.84550351645198 1
2.41968947025916 1
1.0628076687818 1
1.47164139508028 1
2.33635258509752 1
2.87248493562415 0
1.44498024307633 1
3.06963474914451 1
1.27044916010328 1
3.00162932589683 0
1.36760883231923 1
1.94940744012851 1
2.01089716060238 1
1.77545499754403 1
2.11082180259527 1
1.81856889188312 1
1.93995905587744 1
1.34893621267044 1
2.72427070320952 1
2.33427142939315 1
3.57747238686235 0
2.71209741269435 1
2.354802206538 1
0.854658110749435 0
1.44781251651195 1
2.23371666620489 1
1.74879476682015 1
2.09563958979649 1
1.81580323425817 1
2.51098678402936 1
1.20179134987354 1
3.16941052654492 1
1.8251395009216 1
2.58962770757765 1
1.98889255996822 1
0.936293454944073 1
2.68148071143474 1
1.58789298355616 1
1.16216141024095 1
1.08780667415805 1
0.880110884192967 0
2.81901775356951 1
2.09527315808042 1
2.19392311917633 1
0.251960589823306 0
2.27531814519518 1
2.63159673212275 1
1.4065741654515 1
2.15959116446427 1
1.60577392119105 1
1.98005882620593 1
2.1729809039356 1
1.8589937150261 1
1.65799705570564 1
2.1736359950744 1
2.31021362111979 1
2.61148141834137 0
3.13626310510124 1
2.11420041723012 1
2.43375415829695 1
2.45417572766232 1
2.34268836116544 1
0.70917686928742 0
1.46616888467157 1
2.29194043671302 1
1.77120927856669 1
1.56466852489627 1
3.20928484869604 1
3.00591926929014 1
1.46261260764661 1
1.89855558319253 1
1.93389551435959 1
2.56301003196037 1
1.62899816877533 1
1.91545513705729 1
2.38364138443487 1
1.79084105572148 1
1.89484797448088 1
2.5679063846885 1
1.03699157080335 0
1.37612775522498 1
1.50349727180488 1
1.33316149842859 1
1.69345603313773 1
1.95943070549935 1
1.96521477125658 1
2.29887147241958 1
3.11763908871498 0
2.08761446864018 1
1.85575332542691 1
1.62603720563311 1
2.22693898922496 1
1.2197827586904 0
1.24571717291129 1
2.87093774546092 0
2.22790832142222 1
1.35364558725875 0
1.21695373478749 1
2.05674851245552 1
2.53005071080869 1
2.74906677747117 1
2.12668192384334 1
2.62183931542547 1
3.04568397859154 1
1.72944968579498 1
2.44147200141998 1
2.14598778022653 1
1.33491153834381 1
1.63441986833456 1
2.23178952358323 1
1.68013942900781 1
1.52910373174423 1
1.9740988341688 1
1.35666375582023 1
1.69761494078783 1
3.10286849585578 1
2.65861953057463 1
1.35322957497153 1
2.01452390487384 1
1.7283928327143 1
1.85630310620247 1
2.33681944183373 1
2.34298611438414 1
3.20624760562184 1
1.38266438037536 1
1.41653137040825 1
1.77725506944096 1
2.23170225651101 1
2.17326370364472 1
2.90676702606434 1
0.568233202713252 0
2.18181263789494 1
3.20615995912148 1
1.35683810150837 1
1.7154194622664 1
2.13980619088211 1
2.03530156206085 1
2.34972571341324 1
0.901569318227188 0
1.95236054518871 1
2.39032479571356 1
2.51221311933734 1
2.60334597872151 1
1.66061233013436 1
2.2105806966104 1
1.52663584861779 1
1.27022712979103 1
2.01129335703777 1
1.49700055173053 1
1.08647126661048 0
1.7178651404957 1
2.82919370754738 1
2.14038300172653 1
1.73221721480543 1
1.60818556935089 1
2.23650513990162 1
1.81473159745999 1
2.26369089375091 1
2.46926974164878 1
2.4436023936855 1
2.69416469374822 1
2.29284694444142 1
2.59133411029444 1
1.97905932731055 1
2.48020721369657 1
2.30910186869539 1
1.25443290988283 1
1.28076652045334 1
2.4105420807187 1
1.24580532141925 1
1.66642250950678 1
1.17235288555959 0
2.78551955764751 0
1.17741429136038 1
2.5673830238955 1
1.80598247567657 1
2.23671483501905 1
2.07822212500547 1
1.79895050078657 1
1.95756548381403 1
2.40232902309608 1
3.9479171797195 0
2.37280511607321 1
2.44101773995739 1
2.04049499956542 1
0.878478860851889 0
2.21250260289291 1
1.86017539750387 1
2.32801921224826 1
2.3048794050355 1
2.49567569738515 1
2.55528968321515 1
1.27492301108736 1
2.06308504099057 1
2.14011451299741 1
1.98715286583202 1
2.14960150583909 1
2.35246834955574 1
1.44173249370818 1
1.41610435521937 1
1.41014995337313 1
1.59471623145692 1
1.77306485549454 1
2.54190514452081 1
1.31443281431335 1
1.88350918451415 1
1.24508060098 1
2.43143224717455 1
1.36782483061249 1
1.82528991132493 1
2.39518994562034 1
3.14044999287205 0
2.60185379715143 1
2.42680984893562 1
2.22801767123208 1
1.8430094734333 1
0.702025954845534 0
1.51371715622526 1
1.79739538843901 1
2.65183107739204 1
1.827467750626 1
2.25404618636705 1
2.41132180626569 1
1.6570320290038 1
1.13801935129287 1
2.12852705319481 1
3.03994168978497 0
0.139706430380545 0
1.75186178649741 1
1.57394234694216 1
0.805762887846002 0
1.93043683625402 1
2.32564610176052 1
2.94101586185669 1
2.12629198556682 1
1.03734175457971 1
2.06293211497852 1
1.95071561663662 1
2.49379583371565 1
2.62597322842229 1
2.09305735689515 1
1.8577498479812 1
1.36007430057741 1
1.53317600733471 1
1.45868892171813 1
2.15357699335576 1
2.68379600348095 1
2.15687614870424 1
1.22638488940354 1
1.85021011883721 1
2.39670334688273 1
1.67397601370446 1
2.05946240612703 1
1.68192683766896 1
1.9701012251293 1
1.06011525566813 1
1.28915328274105 1
1.88696032801612 1
3.07410239527397 1
1.43413297050097 1
2.16875266871791 1
1.69050810103752 1
1.88200810969359 1
3.18823051186689 0
1.93046078830579 1
2.4444492887064 1
1.37311939858096 1
2.98804896904072 1
2.61107772611967 0
2.69662168919287 1
2.06179067503589 1
2.81740170322415 0
1.74151970552254 1
2.3678215519271 1
2.91061017971782 1
2.04425386420022 1
2.1302751643241 1
0.562203327928154 1
2.92773006224676 1
1.94886173647303 1
1.52271672565772 1
1.87381840410161 1
2.00797175788245 1
2.00014464173748 1
2.58242257933433 1
1.5848084141443 1
1.64679222903052 1
2.92588001246623 1
0.964141886691188 0
2.53307173548839 1
1.99115742491416 1
2.48487810436899 1
1.84876040026102 1
1.6917054936352 1
1.61636459070522 1
2.0673891411052 1
2.37007125842643 1
1.7228803976834 1
1.8267879719129 1
2.46881270642178 1
2.19972148781022 1
0.891876063025458 0
1.88552262306589 1
1.52313182403783 1
1.68603602210592 1
2.43493529383249 1
2.12388112094151 1
1.93560200044979 1
2.78858087780029 0
1.50233230361939 1
1.98953760293797 1
1.5777815613038 1
2.71461637623122 1
2.0821625535845 1
2.51562330078476 1
1.85823504643445 1
2.92108582839996 0
1.09239432219029 0
1.69447848683409 1
0.879061054458555 0
1.77057157852981 1
2.45430171484881 1
2.10617035075483 1
2.18550506076847 1
2.91607425351073 1
2.5463147666591 1
1.16020262221867 1
1.61270558966569 1
0.938867308151337 1
1.05801160424008 1
2.01581927286043 1
3.08142309753108 1
1.55941529215439 1
0.935395880529777 1
1.571341426719 1
2.02907524230356 1
1.76143325156991 1
1.66758493653706 1
0.943883315208513 1
2.23921827593961 1
1.40565698630436 1
2.09225249316268 1
1.91175608173573 1
1.94891530126264 1
2.70387380717089 1
2.41636228639694 1
2.08277332974644 1
1.92197327839801 1
1.64613986943517 1
1.87297941939882 1
1.67866618554514 1
1.71485690969717 1
1.87131374350973 1
2.49261511009669 1
1.60272525811267 1
2.10459612745318 1
1.53884499623139 1
2.53718986405517 1
1.39545604786899 0
1.85777180682475 1
1.84727639320084 1
1.5341182931677 1
2.00364926182266 1
2.29114031333509 1
2.20570547581134 1
0.980784591386008 1
2.30589291230508 1
3.2945912245538 0
2.37449406493594 1
1.86790331490703 1
1.56496738702885 1
2.1535392174976 1
1.90499128342917 1
1.4567210252829 1
1.15104794749968 1
1.47632994933984 1
2.29592818372621 1
1.91650125719292 1
1.68972734176602 1
1.6906607954197 1
2.23530307066587 1
2.15903054058628 1
1.01145674932153 1
2.52100864336183 1
2.36417110415511 1
2.52122874439595 1
1.63128022030153 1
2.84990094748645 1
1.7920407881961 1
2.62420522371307 1
1.23746517675906 1
1.98971076711784 1
1.96586378611994 1
1.96165936240798 1
2.47691875700629 1
1.90343204237921 1
2.1667951011204 1
1.60466514681771 1
2.03384735487695 1
2.84132411611022 1
1.94723774833619 1
2.20174043070661 1
2.49075027225067 1
1.96169601142266 1
2.19234758800205 1
2.03690358914481 1
1.72404469536498 1
2.16019036461595 1
2.16692078123931 1
3.46497052017712 0
2.34824168666155 1
1.67929844403762 1
1.4495951467522 1
1.97719072916499 1
1.73810729918357 1
1.25388576986629 1
1.46209106343581 1
1.01127620504654 1
2.67019639446147 1
2.33954554326031 1
2.07355053027509 1
2.7276774973087 1
1.63049915387746 1
3.00511463237929 1
1.71845121142194 1
2.45224116344504 1
0.910698547177888 0
2.94511570956319 1
1.504932526176 1
2.22206353242667 1
1.86556725191174 1
1.88999083816922 1
2.28923123299874 1
1.81301102237022 1
0.668718267028059 0
2.25794132301288 1
2.58026419282331 1
2.11419044664207 1
3.28953559908394 0
2.37084282628763 1
2.13837160115499 1
1.90764965325348 1
1.47105326571914 1
2.73505568182414 1
1.74272027808225 1
2.30645950598759 1
2.7473072600397 1
1.83411210140947 1
3.55169276982269 0
1.88874311443497 1
2.63627844103701 1
3.53306616512765 0
1.95507964711086 1
2.48711229835739 1
2.24866790229021 1
1.59623739813851 1
0.841006982972295 0
2.85895068568088 0
1.62703716073638 1
2.8328247657214 0
1.33716434157228 1
2.0134535161231 1
1.6705313665533 1
2.26550805982947 1
1.95479067739681 1
3.59901227833516 0
2.05595310789452 1
2.93442488891861 1
2.38477465035075 1
2.30628801637473 1
1.50483176562387 1
1.55531230840236 1
2.41347415809828 1
1.80040413058911 1
2.13268444830563 1
0.853495992809906 0
2.2363200233665 1
2.64376315307075 1
2.17118920339037 1
1.6958493627937 1
2.11134243625813 1
2.45429311173711 1
1.10836513347063 0
2.26541053701998 1
2.66613263953556 1
1.00893422532116 1
1.54499466260595 1
1.74434149095529 1
2.56482644011624 1
1.71939941101693 1
1.73921056133142 1
2.00976540060213 1
1.56634327068578 1
2.11132323168789 1
2.11163117634814 1
1.27633843517855 0
2.28964565492668 1
2.31165185605234 1
1.1914305101696 1
2.73003587178577 1
2.01211079110268 1
1.70345252962768 1
1.32549897934997 1
1.97434538917362 1
1.8190086527768 1
1.87506381055325 1
1.82366354052797 1
0.976572685106162 0
1.67593199051509 1
2.34172246622268 1
1.92990465958949 1
2.21167394268887 1
2.49541272870096 1
2.6860602265782 1
1.81110034882141 1
3.00036920007313 1
2.76154120486754 0
1.9403233337649 1
2.04206840079959 1
2.14315637608635 1
2.03323292162244 1
2.09966403874276 1
1.62731803611181 1
1.33889776021244 1
1.2844308679006 1
1.53241767217988 1
2.12055604308208 1
2.72402818853536 1
2.02423573192001 1
1.60107635070821 1
2.38456936976413 1
2.24932375906505 1
1.85596105372652 1
2.3545973612038 1
1.99134211601956 1
1.741676941218 1
2.18494225830967 1
1.83238953492481 1
1.28924036274885 1
1.73177345986775 1
1.6044878022312 1
2.45866018763396 1
2.18199666439171 1
1.73064960654441 1
2.95691873346827 0
2.26801833533481 1
1.67886861426537 1
1.89771403509401 1
1.73052605092994 1
1.45748524190763 1
2.39619643260442 1
1.98289396043691 1
1.43681642620903 1
2.89547518279853 1
1.92662275147303 1
1.73840314989872 1
1.59336971355213 1
1.98527488451832 1
1.45212058580797 1
1.76411198741705 1
2.1019818859679 1
2.49209701332921 1
1.8564330773339 1
2.06347376301221 1
2.25530181711363 1
1.63149681137309 1
2.19070068243716 1
1.83821066818587 1
1.64696869396553 1
2.36832759214722 1
2.3638816742383 1
2.50055960844255 1
2.3303280212278 1
1.69298064324896 1
1.60278873165673 1
2.33017129961383 1
2.20425610904685 1
2.71777978953089 1
2.14005437570263 1
0.982106251690947 1
2.18870145857722 1
1.77071085235971 1
2.77012621109737 1
2.47445848491942 1
2.2492707558579 1
1.87610610382549 1
1.19428688648646 0
1.58405410648018 1
3.527564227665 0
1.08364579412472 1
1.44773933062132 1
1.8703383057764 1
2.21879359171428 1
1.34297576806543 0
1.964838170129 1
2.94409665404675 1
2.0070338996305 1
2.29774024674782 1
1.93853876353205 1
2.52618968437717 1
2.06573936030258 1
2.76580153009018 1
1.50941925620189 1
2.99485855930571 0
1.55071080915954 1
1.95448101514022 1
2.64818424972471 1
1.17440493678998 0
2.08132805041825 1
2.16725772912194 1
1.61887780085883 1
1.88131702218341 1
1.31870319436068 1
0.91494972614395 0
2.61116020739639 1
2.38519189310434 1
2.40540695297122 1
1.61803721940542 1
1.64631982400882 1
2.46045584534963 1
1.52372497112902 1
1.36969759238741 1
1.30061096182706 1
1.63412030044821 1
2.06507120745785 1
1.33872295392015 1
1.90133455311216 1
0.826172783410776 1
2.68470916550037 1
2.48955485203857 1
3.55381825373675 0
1.55137089541084 1
1.51847475353809 1
2.74026139656886 1
1.56411426771462 1
2.42196048024192 1
2.39044249761531 1
1.4641732778617 1
2.24596751010988 1
2.48030993922696 1
2.41654204597461 1
2.63732397369701 1
1.20207122144874 1
1.2762188154399 1
2.07708147623664 1
3.10136409554314 1
2.31732716791846 1
2.00949956775453 1
1.68702352154956 1
2.30035550618908 1
1.9783593610624 1
1.20200777759567 1
2.42241594595686 1
1.01475904515251 1
1.62293809464577 1
1.58127360504611 1
1.48242197867647 1
1.60334374408003 1
2.80731246999798 1
1.19604282295201 1
2.23051555153395 1
1.07950907185102 1
2.4675705456962 1
2.08013773916107 1
2.97362233682477 1
1.95186774902145 1
3.25436342706085 1
2.27754935363777 1
1.34052951393942 1
1.90706511662008 1
1.77830931063054 1
2.62647759324557 1
2.30477445785804 1
1.53071057516692 1
2.59328373123714 1
2.58345736231442 1
1.01954704973804 1
3.11031308468551 0
2.15581390520991 1
1.3495490542025 1
3.07105128985142 0
2.26112940936681 1
2.07510021784471 1
1.60818219543356 1
2.29165107562566 1
2.41128245328768 1
1.70769880032381 1
2.1318785398822 1
2.207590248747 1
1.49145585205118 1
1.88237642896167 1
2.10969455425465 1
2.53429870159273 1
1.61909917420562 1
2.21541023331435 1
2.35652433822382 1
1.63261384559982 1
2.50668357775674 1
1.82623262770082 1
2.78701083618405 1
0.766992207336395 0
1.95673887447919 1
0.956281067126628 0
1.97842708655976 1
2.98708111063578 1
3.4869837019495 0
2.67403169053884 1
1.34116271142976 1
2.22526388151246 1
2.73574194831989 1
1.21544157968694 1
2.09759320500802 1
2.04906659735771 1
1.07308559581292 0
2.84727619161591 1
1.91916812229362 1
2.33220417588274 1
1.32681734539819 1
3.05709706748155 1
1.96034130479735 1
2.90323095547498 1
2.29408192418878 1
0.872802796873441 0
2.34642895525892 1
1.51609298726322 1
3.03203519592998 1
2.58154580639717 1
2.24384085199208 1
3.09005634367304 0
2.60716580523556 1
2.15959086293456 1
2.12421595563631 1
1.08804476313248 0
1.97046706202559 1
1.17756002393616 1
1.89660539962847 1
2.10564927729429 1
1.38386302160511 1
1.45843867742031 1
2.18646820152324 1
3.27106287966148 1
1.68407698711261 1
1.25549981398262 1
2.98010686611342 1
0.985789871388452 1
1.89308600734328 1
2.3505236854362 1
2.30997875966489 1
1.91970369806847 1
2.04686950895682 1
1.53743691478842 1
2.99738748672334 1
2.85649197193503 1
1.40543324285118 1
2.21841912992244 1
0.520659409403095 1
1.41663970934517 1
2.15835450274709 1
2.39287751805614 1
2.20780432197208 1
2.10594048180979 1
1.66646485108656 1
2.40075315283223 1
1.35241934362644 1
1.98167058240003 1
2.54966268218054 1
2.57394986816763 1
2.00150752585396 1
1.94026324438453 1
2.14518140916915 1
2.60436634125473 1
1.20093977605376 1
1.83096805128326 1
2.05791758947259 1
2.77919906761047 1
3.60718881372008 0
1.84130495952663 1
2.09441353326575 1
2.30560308838823 1
2.11404324349311 1
2.48021030030215 1
2.42337530154939 1
1.61292540735326 1
2.53756478161565 1
2.38273687506201 1
2.34088594174743 1
2.35386611253353 1
1.78281926393637 1
2.70282377472071 1
1.43648412164903 1
1.33481243975388 1
1.59332938878703 1
1.86704900092894 1
2.33795080992419 1
2.50520022592497 1
2.32059420365105 1
1.13647447046955 1
2.25956977722918 1
2.96091525223534 0
2.02083836132091 1
1.73905097080978 1
2.15177795902629 1
1.93316211204145 1
2.30546207086702 1
1.73051366418252 1
1.74287579528243 1
1.93362586597831 1
2.02052501352824 1
2.04418003606676 1
2.2222578971443 1
0.848110835635355 0
2.41978232205934 1
1.95270799433756 1
2.50074470383829 1
1.18026269760431 1
2.03438074316502 1
1.5121567232884 1
2.1779903406215 1
1.82081130363369 1
2.18684121290685 1
1.60960169237242 1
0.840258835586501 1
1.34385018875232 0
2.38664995394496 1
1.74283238495983 1
1.728217197027 1
2.89770998482047 1
2.06142169878254 1
3.16136117211846 1
3.0947317528182 0
1.39806762329072 1
2.37324247107112 1
2.45854183901769 1
2.82871473834949 0
2.01464960721066 1
3.3502745223743 0
2.80936804259428 1
2.04808076824276 1
1.19442281947708 1
2.25105809952885 1
1.99559514987301 1
1.87090397020899 1
1.91195786868575 1
2.25611186420633 1
1.58003566303843 1
1.98373207537292 1
1.88680899230297 1
2.05418399621318 1
2.73135123864169 1
2.10546191805257 1
2.29762920412733 1
2.30698759270519 1
2.60371079434561 1
2.02170804604434 1
3.17358253701431 0
1.87412842325566 1
1.42406246804525 1
1.50072967572636 1
2.80078116685948 1
2.17076708337221 1
2.05080256785303 1
1.20999759936297 1
2.14274924681908 1
2.21238270317733 1
1.53478429072343 1
2.15764771965933 1
1.69194817042581 1
2.73396077390971 1
2.67884739122096 1
1.74967438735635 1
2.14304031289955 1
0.958295713490538 0
1.03510143534651 1
1.40614365309551 1
1.94124503645146 1
1.21019743057593 1
1.00122688235499 1
2.20584554924309 1
2.327852686469 1
2.1050401495336 1
1.8777114393762 1
2.16762681365375 1
2.5557573869541 1
1.99903218232402 1
1.53794227891651 1
2.88281508366018 0
1.8764574885272 1
3.5269959705774 0
1.86796610689552 1
2.75716863773371 1
2.14886731052449 1
2.41610606448855 1
1.41389179464603 1
1.41474492786053 1
1.69676698420841 1
0.913269665065559 1
2.21844234182458 1
2.27734744049859 1
1.29926586554473 1
2.14231666482171 1
2.35859403484632 1
2.26139929410947 1
1.35172094843254 1
2.13165272810104 1
1.92622611298118 1
0.851477705113566 0
0.791681793572072 0
2.44582342253352 1
2.44592391415926 1
1.90861525702537 1
1.2016304373717 1
2.34170386245023 1
1.99543702045823 1
3.52839295667611 0
2.92554227749004 0
1.67823381882218 1
1.48794774144864 1
0.496729824470664 0
3.12685926745313 1
1.78040767256229 1
2.04298645200323 1
1.79894132303967 1
2.11270278771232 1
2.10531371536651 1
1.39233374539358 1
1.85565723347925 1
3.01997761108059 0
1.77870185517829 1
2.88490294855524 1
1.51402050273271 1
2.42350926584369 1
1.70698389929778 1
2.17521849598747 1
1.55557181790187 1
1.12900168118318 1
1.80342974317015 1
2.03084224987492 1
2.10277342792286 1
1.78003846083292 1
1.74998531619107 1
1.12777920102019 1
1.85314359010873 1
2.71517347721316 1
3.00674935923283 0
1.90706670832136 1
2.21098506664662 1
1.67351667140588 1
1.12617204460259 1
2.68083184826552 1
1.17060988958865 0
2.61120658962253 1
3.06569880110971 1
0.717300793691181 0
1.34950054110068 1
1.69251212046743 1
0.34987876148006 0
2.52293449565875 1
1.87117979512553 1
1.65216745439629 1
1.62579568674812 1
0.701416138376744 1
1.6835617417663 1
1.60034473356444 1
1.43022381781487 1
2.48360424199928 1
1.7416607514321 1
1.88968329119163 1
1.83126270143868 1
2.08354279974422 1
1.24133011882454 1
1.7159431871191 1
2.36615927511733 1
2.83706423786214 1
1.76739688869823 1
1.44314805594657 1
1.62039028919209 1
1.66140391551031 1
2.4419432848644 1
2.59037556951383 1
3.4521676726512 0
2.7059206420862 0
2.42411522725665 1
1.94049972209793 1
1.35027090246816 0
2.28168390842311 1
1.46635399311794 1
1.80826066435121 1
2.77959243124143 1
2.43178289885859 1
1.59321576402488 1
1.75637715088233 1
1.52395392903041 1
1.24570467767335 1
2.44076521952531 1
1.76859425791187 1
2.89011125642794 1
2.20373540693442 1
3.01675193148419 1
1.79488138498084 1
2.24078338489346 1
2.4939805188804 1
0.553213284987902 0
1.21469949840627 1
2.20593756472694 1
2.07739521698927 1
1.17597660218883 1
0.843977793488129 0
1.43823401502222 1
3.3454182077436 0
1.65932305762217 1
1.49145120002562 1
1.44063826873947 1
2.32996364826828 1
0.644687468165643 0
1.82750511786412 1
2.89720207342812 1
2.02754488334393 1
0.769358417908297 0
1.15634639928803 1
2.49171810832134 1
1.81123188316347 1
2.37965818594866 1
1.58970944719762 1
1.90238635512555 1
2.1241515293384 1
1.97433180427189 1
1.65005859049206 1
1.84458032380625 1
1.73349662860586 1
1.79996679094997 1
2.25224356875951 1
1.67483054952149 1
2.33226972913537 1
2.5586676792245 1
1.83824671319655 1
2.11885512345489 1
2.15499914320677 1
2.24813488370537 1
1.70133060421332 1
1.90778130320375 1
1.60723212568518 1
1.73394863361882 1
2.602239184042 1
2.33964043355257 1
2.3112555032646 1
1.96455860247799 1
1.70118991166549 1
1.23895559514847 1
1.80196377710536 1
2.00780247114873 1
2.99297738190426 0
1.9472459191759 1
2.0626527479239 1
2.45994139681922 1
3.46624656401692 0
1.09020741122879 1
2.04325213755922 1
1.7399341871238 1
2.0694572560165 1
2.31801710755596 1
1.94292472100618 1
1.2066911501017 0
1.34388369795265 0
1.99926128064571 1
1.59820626087663 1
2.06435296402604 1
2.09582363444119 1
1.94482094391437 1
2.90607030742795 0
1.72409666681705 1
2.23548344138681 1
2.63859082311026 1
1.36925990706223 1
2.3942570782531 1
2.12650441721926 1
2.57247624362529 1
1.04629545496252 1
1.58637260630665 1
2.19998558400218 1
2.54009172829772 1
1.95623961420691 1
2.18077653086433 1
2.53497380343687 1
1.99987915769651 1
2.34071271763926 1
2.65172641765049 1
1.91285940710751 1
0.811193896413436 0
2.03082876782193 1
2.63872537597835 1
1.53772539730607 1
1.35560325110757 1
1.39261996159263 1
1.97772610874226 1
1.19643592062674 1
2.59872324087152 1
1.44760284905769 1
1.9481235110115 1
2.68154644506093 0
1.68325476964349 1
1.00096617258491 0
1.40792802759212 1
1.39709380337491 1
1.72441870903032 1
2.23402937293263 1
2.26417478786314 1
2.06287999153632 1
2.15215391235568 1
2.67054278102241 1
1.90824761699906 1
1.80779605191306 1
2.36116334875051 1
2.10697589888925 1
2.10928910748677 1
1.39355864953551 1
2.06296838321022 1
1.95420315635636 1
1.63520597271439 1
1.81818727113115 1
2.22170728906356 1
1.65227222032949 1
2.73930592698263 1
2.11008345492354 1
1.69402980066185 1
1.95035424030432 1
2.39643139180208 1
2.61830636935833 1
2.38525973170688 1
2.03032814972542 1
2.00804646019803 1
1.23624448803317 1
1.60976631739848 1
2.46817070308433 1
2.52151465303681 1
1.6730841447121 1
2.08926237123233 1
1.35480687461056 1
1.3885017050646 1
2.10416948443799 1
1.65576585334712 1
2.02473650166785 1
2.43148020214131 1
2.01225867208406 1
1.70148739862701 1
1.53602365653292 1
1.98750305228906 1
1.94146943099989 1
2.422137596311 1
2.03624993841398 1
2.29783783666577 1
3.08318272074517 0
0.419763448163056 0
1.99608657418322 1
2.66273569947136 1
2.90260296123682 0
2.95126879874087 0
1.00090030116426 1
2.55221437333104 1
2.08612727316449 1
2.24210232235771 1
1.963155712041 1
2.24865323066409 1
3.17117436185393 0
2.24802598557445 1
2.26921895257927 1
2.34474835855127 1
1.20928783966392 1
1.86929606000248 1
3.09262261485717 0
2.56659288050429 1
1.67370798855043 1
3.4036962520328 0
1.56022726925358 1
1.59516509005603 1
1.75798984360456 1
2.17360860445961 1
1.76690755000442 1
2.045972852441 1
2.32833799192103 1
2.67930702962263 1
2.87134183090069 1
2.51350685740862 1
1.57819599353912 1
1.88486214445017 1
1.09291296635048 1
1.57099232485115 1
1.06970815612655 0
2.3325314183455 1
2.41605209816106 1
1.17549112847027 1
1.64329845266849 1
1.70894688376945 1
2.97202381514701 0
2.34195329889305 1
1.92213130342802 1
2.38352722831327 1
2.83246223435128 1
1.99495929439068 1
3.24256916679156 0
1.8663298331575 1
2.80825731638833 1
2.23670390209587 1
1.95385001479608 1
1.02303986721654 0
2.11803906090309 1
1.80787633410776 1
2.33323038749996 1
1.15610351446266 1
2.03363851240689 1
2.66033750418551 1
2.24556455352472 1
1.79952307513212 1
2.28032004993202 1
2.22609230097012 1
1.02598161009997 1
1.79810675530916 1
1.68178066003468 1
2.66627449760515 1
1.54910366696758 1
0.752848406328424 0
2.47993677500021 1
1.12530514968876 1
1.55283144132504 1
2.330731871912 1
2.50080610691926 1
1.77537482031992 1
2.00640549422336 1
2.59238340123999 1
1.46346483250773 1
2.82383072243452 1
2.11627491484155 1
2.48938431014421 1
1.67618395565729 1
2.02590131829549 1
2.05198704982591 1
1.78413839954757 1
2.01219222974327 1
1.80919186345537 1
1.80683343320159 1
2.80262470700854 1
1.62877316614972 1
0.885473828678051 0
1.46969018011453 1
2.57873690287273 1
2.06686135728238 1
2.0809937012155 1
3.03432289900317 0
2.34206120033913 1
1.68328135208987 1
2.20438828787417 1
2.44567124309923 1
1.57137069942973 1
1.30157896648488 1
2.93367050812726 1
2.00242818964736 1
1.7434047731484 1
1.59573839819327 1
2.01523365642563 1
2.15322916234324 1
1.56201746880016 1
2.62734255001294 1
2.51535730912779 1
2.70734932730463 1
2.29111116411091 1
2.04802619088806 1
1.52284610980748 1
1.94785480488734 1
2.5098116238822 1
2.73064709093276 1
1.39638194679791 1
1.62275051928906 1
2.43248574385543 1
0.97639512896681 1
1.62639746737558 1
1.70629202517442 1
2.02125996734077 1
2.08732929507412 1
1.71167331092531 1
3.04935653436803 0
2.15719188447386 1
2.16193384439647 1
2.66992528422596 1
1.94646242472698 1
1.60821246765468 1
1.62243966387412 1
2.47952625523268 1
1.45110866383521 1
2.12965070738895 1
1.97570600875504 1
1.41296396772074 1
1.62454742755209 1
1.62026835969794 1
3.18969700833555 0
2.09593031102136 1
1.49666215345423 1
2.29339308096221 1
1.34143321615043 1
1.7754705487976 1
1.97315101168037 1
2.17573455673269 1
1.40632706204915 1
1.13621895522577 1
1.94059177170761 1
1.07762548804641 1
2.59618957804031 1
2.6603702520773 1
2.87504425038442 1
1.15983718154163 1
2.93684324310866 1
1.50190678116396 1
1.60828153739775 1
2.14642646567448 1
2.89885229771897 1
3.78131447811474 0
2.62386766512621 1
1.93004443432356 1
1.73267255604745 1
1.90840941789117 1
1.69549720173409 1
2.52887868657279 1
2.02981498281128 1
1.99390458085184 1
3.3195078781238 0
1.98289588969814 1
2.35392857515076 1
1.42519305702827 1
2.26561380326412 1
2.18593930970685 1
1.39423897008994 0
1.63053402349198 1
1.83979081936167 1
2.29695985833581 1
1.1269450700119 0
1.82708147746744 1
1.55841553033026 1
2.68933953704255 1
2.18697403374499 1
1.47657719973061 1
2.10581102995032 1
1.38046648780558 1
1.76761163395033 1
1.37343136841594 1
2.0701131940877 1
2.01304050786943 1
2.1053229281745 1
2.14254128336962 1
1.99311625999983 1
2.92542159137316 1
1.9861250971294 1
1.83622346933678 1
1.93754145670213 1
1.65587214757173 1
0.992187228524555 0
2.83820631229752 1
2.01620558410033 1
0.942429137933505 0
2.87190813921167 1
0.968487550011682 0
1.77435450793547 1
1.51543430981581 1
1.94887617038634 1
1.44519749789349 1
1.59725385567899 1
1.83801845306394 1
2.40232186516534 1
0.864943947645564 0
2.39589239628814 1
2.09908194542682 1
3.02159920810122 1
1.05847548615059 1
0.58705834086932 0
1.9410236968007 1
2.69020589932216 1
1.51751046957695 1
2.81566144432218 0
2.41220914487869 1
0.889404224888233 1
1.48675443743068 1
1.16157078327638 1
2.08204104773648 1
2.28586554693189 1
1.76835879056615 1
2.49735264776535 1
1.90191620146226 1
3.15047379074799 1
2.4608819729343 1
1.55552062658921 1
2.44675741266265 1
1.78939125363082 1
1.96791286703192 1
1.9335554321371 1
2.09448010127756 1
1.17940454934259 1
1.75497558673082 1
1.96374731642354 1
2.01405529795385 1
1.46856901847846 1
1.63843818093136 1
1.9938821131647 1
2.9841619241025 0
1.2849915937187 1
2.587774701321 1
1.76606023157334 1
1.63424159593493 1
1.88427666893106 1
1.76121481380395 1
2.79954893839593 1
2.06383175020437 1
1.76611334486227 1
1.45998735109713 1
1.0328756616811 0
2.19695209771439 1
2.2801552486327 1
3.06954554540671 0
1.90741098592024 1
2.8845485539084 1
1.8896248398685 1
2.33329567117863 1
1.42466305058469 1
1.78277893248603 1
2.1124015116068 1
2.17979123345787 1
2.44435597487829 1
1.18760734796712 1
1.43423991154974 1
2.21703024222855 1
3.18655143354972 0
1.47674017899061 1
2.07378813695718 1
1.61743685525477 1
3.00662691033525 1
0.705079457081152 0
2.61718958922183 0
2.16843851880983 1
2.16206193984185 1
2.79455291874794 1
2.29993694651459 1
1.29691271684612 1
1.6416914158099 1
2.72817063141014 1
2.44494505309424 1
2.42259237301202 1
1.37430081654174 1
2.74999394131416 1
1.72288461905102 1
1.837821928416 1
2.41097139431785 1
2.0231890626086 1
1.64224424155824 1
3.07734108735633 0
1.66864121562245 1
1.83450291089249 1
2.6914019532954 0
2.18542899986889 1
2.5119620767868 1
1.3660465430856 1
2.52323514665258 1
1.65469441250619 1
2.12436846231678 1
1.58321388390954 1
2.78757807909848 1
1.77872434873071 1
2.8217010810924 1
1.37115094257111 1
2.13037525694043 1
2.89077493927478 1
1.89021242660938 1
1.62683439059777 1
2.90013508193425 0
2.64573471171925 1
2.66511932259551 1
1.64804722854861 1
2.05328354657005 1
3.27625865098953 0
1.56988709965832 1
3.3034340430889 0
1.46903596560864 1
2.34061940723437 1
1.65346260937733 1
1.33346083181237 1
1.77638441095249 1
1.84747196527848 1
2.93211010844943 0
1.44431002049496 1
2.15049377811297 1
2.3384765127564 1
1.45956850661506 1
2.83245059035493 1
2.39250464606756 1
1.9029295682463 1
2.39846234514019 1
2.59010322718488 1
2.02375237563253 1
2.51658090369975 1
1.64313752969568 1
2.08167854195105 1
2.12812554383247 1
1.22227944247986 1
2.23389411653297 1
2.87127859697818 0
1.51759284189122 1
2.65734631556343 1
2.90611082730715 0
2.89382630529703 1
2.56534961648313 1
2.29346357376663 1
2.62807290690885 1
2.28052759597967 1
0.796275569993303 0
1.57074705481709 1
2.00064930385459 1
1.83115299952232 1
2.15942996452755 1
1.39249910916002 1
2.60893270595098 1
1.79939094858243 1
1.6140199134196 1
2.08760653728239 1
1.9474916995192 1
2.55825971607445 1
2.21007559494092 1
2.3163942546641 1
0.634060612477417 0
1.36859482748788 1
2.27608387944272 1
1.2524582018299 0
2.36284668015668 1
2.26252512524071 1
1.55719456856174 1
2.33803370447615 1
2.91230097637037 1
2.34255163239735 1
1.82515651052465 1
2.6724439992301 1
2.34478127957014 1
1.5274194634276 1
2.79735354380376 1
2.72663665295064 1
1.75601377737258 1
1.86829116007402 1
2.50582923986621 1
2.3236921932627 1
2.26771393125418 1
1.72159077338478 1
2.17257383975244 1
0.962876782350175 0
1.64193300058424 1
1.95020924197078 1
1.56703166407616 1
1.45789847058011 1
2.09573402244281 1
2.48480159264595 1
1.45740753793338 1
2.07237363253946 1
1.42250522449646 1
1.80493949442493 1
2.02689183978168 1
2.26312657056389 1
2.3538406999498 1
2.23910730944433 1
1.84257263834825 1
1.70344979677968 1
2.98016962401165 0
2.12341105749611 1
1.5997363490945 1
1.32981212020178 1
2.11583569773887 1
1.39648221946101 1
2.13199172507824 1
2.05510147412386 1
3.17564034203552 0
2.01558689288875 1
2.24133045358262 1
1.95029758939521 1
1.09321992775816 1
2.00131189666067 1
2.23814884588367 1
1.62938133363001 1
2.0154637037846 1
2.01103453568021 1
2.48186086442081 1
2.51456691446096 1
0.759342758523005 1
2.00720338002681 1
0.935428992634327 0
2.31668974028008 1
1.57559422285839 1
1.48473211797594 1
2.4259049859085 1
2.19722259693159 1
2.21200727257972 1
3.20926506825532 0
1.97650341194406 1
2.16138711280581 1
1.90941512407515 1
1.30295534462844 1
2.14941315740184 1
2.20759537567773 1
1.29247498926523 1
1.97149207329522 1
1.15048608214011 0
2.23234055178256 1
1.22358496779316 1
1.23980200289754 1
2.5753359323478 1
1.68432567149459 1
2.03729354685056 1
1.95540743406141 1
1.92920872778047 1
2.78304172261152 0
2.28002238231818 1
2.91065232742405 1
1.56840259767091 1
1.58779435884529 1
1.8724839462792 1
2.70579754011084 1
3.18044761043264 0
3.02336064333039 0
1.23250388247808 1
2.32487543477601 1
1.20303912975064 0
1.96545429667025 1
1.97567543622349 1
1.52514841228192 1
2.40979868999644 1
1.79729330402303 1
1.62889502745968 1
1.93589372965689 1
1.14434319121903 1
2.15087174125694 1
1.38138777806153 1
1.64992177510319 1
2.62267384974217 0
1.44488783708179 1
2.0208649282111 1
2.39589486908854 1
2.11995658481771 1
1.56069654134151 1
1.55594959396812 1
1.51710949139101 1
1.27905993773171 1
3.06358064466635 0
1.02073306071004 1
1.87502726135745 1
1.66014453592678 1
1.96728038238235 1
0.703968267374849 0
2.19204653379655 1
2.63881563663921 1
2.34577234257135 1
1.94850701425634 1
2.85932280822739 1
1.4430728177204 1
2.31036671357782 1
3.15042475286732 0
1.33856177588552 1
2.63620173032462 1
2.61797283462021 1
1.71749709628758 1
1.30457126068666 1
0.814210368565397 1
2.48866809155697 1
2.0876652131443 1
1.80913239226108 1
2.26902702302799 1
1.9413380867769 1
2.25318080553634 1
1.08333595484148 1
1.80654042411582 1
1.91802936286104 1
2.74119523648802 1
1.90809700679624 1
2.17699988516375 1
2.80552070599364 1
0.798892264842612 0
2.69022200290987 1
2.48790552903068 1
1.06274706451619 1
2.91160077307643 1
1.51406628085329 1
0.94330635444041 0
1.82801720805828 1
2.98150641290119 1
2.54511470951596 1
1.39084992956648 1
2.14189740005288 1
2.65510539678722 1
1.83358836693701 1
2.0877010371776 1
1.80121274251858 1
1.64509677812704 1
2.53616711977407 1
1.862378088542 1
1.96380265687989 1
0.970184826302798 1
2.01198358769969 1
2.2416945772045 1
2.55015371174051 1
2.00532115699543 1
1.57313190961619 1
2.04059547230723 1
2.04654041109013 1
1.91470106109142 1
0.710500070361521 0
2.51323852399836 1
2.00381676627348 1
1.8731974923541 1
2.95788442398786 0
2.16325589808708 1
1.94704995127874 1
2.26253500230851 1
2.08219133049041 1
1.51029353193538 1
2.97966851402034 1
2.58537211155167 1
3.07500858508398 1
2.47364282721563 1
1.91545771544047 1
3.14535072461808 0
1.26518595414539 1
1.89954330487212 1
1.7733742299211 1
1.82769435555105 1
2.94851125639744 1
3.31111689638905 0
1.79187482475798 1
2.0554087703538 1
2.11493482893118 1
2.00039775851184 1
1.66968316289798 1
2.52219473819808 1
2.06121943747219 1
1.87011981809908 1
3.03859418151723 1
1.96960633184792 1
1.36333068458795 1
1.7800750761497 1
2.55989832540932 1
2.53141201561846 1
1.84492232350146 1
2.06359253520061 1
1.49248779160417 1
1.18722257418563 1
0.858529239205978 1
2.18643418340272 1
1.2605318758761 1
2.16054908105328 1
1.76636005045071 1
1.39829811630663 1
1.03749519857062 1
2.0453456111069 1
1.80811945346378 1
1.51948203588929 1
1.99225124909637 1
1.99596685598718 1
2.16115435073772 1
0.798918709722966 1
2.01441482788657 1
2.27400759363472 1
1.14327541186054 1
2.79352780244834 1
2.51132336047728 1
2.09771371253901 1
2.20041801897749 1
0.988195322121429 1
3.03302947963392 0
1.90632612917292 1
2.18171332525547 1
2.56419167395313 1
2.35467772406491 1
2.43843675914269 1
1.13818356806024 0
1.63749652516191 1
0.715326221537811 0
2.50654714299521 1
2.15023474284232 1
2.22333646459321 1
1.80230213374583 1
1.96696112173558 1
1.7254624005861 1
2.72758493031914 1
2.20424047967989 1
1.78217071212568 1
1.92131555082313 1
0.643310687389136 0
2.02212255843417 1
2.64192628820305 1
1.42470348760104 1
1.11425004279076 1
1.27945072668708 1
1.40545208776871 0
1.89753294121549 1
1.22535981848064 0
2.75312621216834 1
2.12019065755581 1
2.72052719953083 1
1.92850927628748 1
1.89874141513575 1
1.38518213279284 1
3.2953729174394 0
1.43946808807246 1
2.33030443902822 1
2.38822369488039 1
1.8097346196154 1
2.17924788682853 1
2.53007781340553 1
2.92269805199728 1
2.61874335728032 1
2.11037673460376 1
1.9524293587247 1
0.673577558716391 1
2.24408109988158 1
3.05474948494127 0
1.89861640137129 1
1.93054246601024 1
1.1859511514173 0
3.15050091980326 0
1.86541490743821 1
1.98248303923827 1
2.51925806570271 1
1.3440632032203 1
1.46529056209277 1
3.27014473677881 1
2.30799300305328 1
1.3255053354545 1
2.33281385513758 1
3.21328097253685 0
2.19891027259568 1
2.53027091826957 1
2.05654112257654 1
1.98980506395877 1
2.61964279513428 1
2.65297102679177 1
2.39134192356709 1
1.82351460679125 1
2.24690946380121 1
2.57389244106013 1
1.84234038117612 1
1.75881073539557 1
1.97994475941152 1
1.69722776920191 1
2.28119904728956 1
1.96153868646158 1
1.89404026460317 1
1.77370546651331 1
1.57297612035508 1
2.98321636029232 1
1.65257649441355 1
1.73430414525735 1
2.15813865308572 1
2.00670579108455 1
2.04020855721275 1
2.24955129316103 1
2.69092500398872 0
1.5160269285213 1
2.53315671941823 1
1.25726769301551 1
1.87691480894547 1
1.22349958021639 0
2.3438091009666 1
2.59306162711166 1
1.49804258121261 1
2.26085055115793 1
1.3197153553736 1
2.1071317903471 1
1.72839068609547 1
2.80293247438829 1
1.89077161023422 1
1.99240248504739 1
1.77472568675847 1
1.89662578846372 1
2.68737087912154 1
1.59771305983141 1
1.9076981792269 1
1.86463738069531 1
2.83112245072646 1
2.8740001149475 1
2.424115983926 1
1.53515249290498 1
1.96930735254644 1
2.4174635015071 1
2.08512052694159 1
1.93381218685692 1
1.83884768122188 1
1.61680985494202 1
2.42769637262491 1
2.72290251773966 1
1.87088455784819 1
2.17572129387615 1
1.92623951383697 1
2.36400199657695 1
2.71968097579254 1
1.9917782013004 1
1.60870632282111 1
1.30543147055005 1
1.97833977377284 1
2.23990324527806 1
2.10004749357548 1
2.14407460278643 1
1.32217442410502 1
1.71893980742332 1
1.59448923613274 1
0.728688501708843 0
2.15701375547096 1
1.86570966329572 1
1.82492749815163 1
1.73905732899377 1
2.14001611171944 1
1.36941790618391 1
0.64754465322575 1
1.6590746276274 1
2.6865923553732 1
2.47016825903358 1
2.29912044696102 1
3.01557854708441 0
3.05976588880841 1
1.79436477738363 1
2.42657226318568 1
2.53886685772461 1
2.48201248028628 1
1.26423374183327 1
2.19251396973443 1
1.91241556381635 1
1.55114894057081 1
1.6559440423482 1
1.68349324059479 1
2.56364688778889 1
1.82460285030963 1
2.46903055091212 1
2.09126529662878 1
2.1953185153246 1
2.27248577538571 1
1.797456376717 1
2.88336906981262 1
1.34593729218154 1
2.76659960992595 1
2.15902645408535 1
2.27300017842757 1
1.19176783890369 1
0.350016224187358 0
1.54675658176929 1
1.45167329164505 1
2.33057504112656 1
2.33575545334557 1
1.87719625930344 1
1.43084393650929 1
1.45138198182927 1
2.00543711003648 1
2.23021173268843 1
2.14069819737888 1
1.28624688403871 0
3.25118423263201 1
2.68333451471153 1
2.13976332346012 1
1.31725644751229 1
1.46906940066748 1
1.87766060036909 1
2.09980955687773 1
1.53728616967916 1
2.19073359535195 1
2.12591324865691 1
1.12221226626961 1
1.37833786723376 1
1.85030357738538 1
1.95029732721115 1
2.15936445391785 1
2.39904248860331 1
2.08145864046527 1
2.1073515270559 1
2.03718281475138 1
1.2148692174854 1
1.84123407216692 1
1.55905813230133 1
0.654042952928397 0
2.85664416869095 1
1.66987147839233 1
1.3295747633733 1
2.01749019514375 1
1.46630886066886 1
1.97888836415009 1
2.2497995439974 1
2.74693894819036 1
2.29063322548606 1
2.27605636185189 1
2.39190950556687 1
2.46688897455859 1
2.24740423631802 1
1.79017469002498 1
0.434670406969632 0
2.0368582521816 1
1.71011730708908 1
2.63286296598913 1
3.59491860627733 0
2.40111843735989 1
2.34912801355196 1
2.80846973153881 1
2.01622706871632 1
1.74683015930115 1
1.73741515064821 1
2.65088643151923 1
1.48257219473791 1
1.96543039426964 1
2.00413085766595 1
1.21016166272703 1
2.31727836547316 1
1.93002065686618 1
2.03567595017677 1
2.09454532361185 1
2.44613571155364 1
1.89627700245135 1
2.43982087885768 1
1.95375360065126 1
1.4832092647328 1
2.28332970148237 1
1.67418335572378 1
2.15106476975315 1
2.25994595854993 1
1.43740800076463 1
1.90751672800298 1
1.13103515391718 0
1.51106872690728 1
1.74567594810563 1
3.24338409485181 0
1.73417148631155 1
1.49896225018648 1
2.79261443672348 1
1.58500815326822 1
2.15982250239745 1
1.58791503772163 1
3.04733963805274 0
1.94291601891408 1
3.09852613803715 1
2.48491079352557 1
1.91712042212076 1
2.39690923830532 1
2.04452893621585 1
1.527058728344 1
2.60171558727286 0
0.929297516381206 0
2.02596191895778 1
1.98766073519788 1
1.06690915688331 0
1.55595448530023 1
2.24211147279749 1
2.31663105157403 1
1.91364911537306 1
1.86253345875394 1
1.29865724153528 1
0.913380288722452 0
3.33740300588624 0
1.74358168053867 1
2.5350576241587 1
2.53507173168347 1
2.75957952716554 0
2.91978330092559 1
2.27379648543973 1
2.49957046800623 1
2.36569269676977 1
2.0187734388048 1
2.53676282136971 1
2.98318560299184 0
1.62183790313637 1
2.07495611158123 1
1.20334417012581 1
2.55836259851802 1
1.74193489628174 1
1.89573436711658 1
1.57375026756742 1
1.16317063471081 1
2.43319556077128 1
1.49551421118872 1
1.72107050556605 1
1.85567327367195 1
2.69125686772331 0
2.91010210314507 1
1.98771381815945 1
1.43785135418659 1
1.31425138713491 1
1.00508134843169 1
2.57746377590967 1
1.51602930761192 1
1.14627587551419 1
2.40069439217306 1
2.86161826912622 1
2.85334764836903 1
3.10167284635389 1
2.32343200736454 1
1.57733056760798 1
3.12144995970781 0
1.42177396073735 1
3.23910629479414 1
2.79888228602057 1
1.90945136193986 1
2.10202587083296 1
1.76515164730553 1
3.53369880067265 0
2.36219639604097 1
2.81479039662962 0
1.94323600521085 1
2.1259298190128 1
2.32590668254595 1
2.19090707886092 1
1.8429398801571 1
2.65913712108817 1
2.00919806799015 1
2.46948251242776 1
1.53175599147424 1
3.09672280448386 0
1.81145910433271 1
2.21698118707855 1
3.1158692517684 0
1.84621087285942 1
2.07365996750666 1
0.980569328894348 1
2.11171974924488 1
1.81381214373601 1
1.01300052270734 0
1.15982792703375 0
2.24940116578256 1
1.90862617511689 1
1.36811529963171 1
2.16411357486437 1
2.03604071432975 1
1.73273976337545 1
2.15896214949298 1
0.919365152665173 1
2.16530364195558 1
2.23618193707343 1
1.63046873291817 1
1.32947351246005 1
2.51754314339671 1
1.89043800853017 1
1.43619276227735 1
2.36193057213185 1
1.69799473862467 1
1.48137914184243 1
1.43473051212285 1
2.31145779767567 1
2.05091212930604 1
1.70470718935122 1
2.0707465878843 1
1.7094583453953 1
2.33991930890654 1
2.77708289552462 0
2.10872479357087 1
1.91917774527104 1
1.47336200939279 1
2.28137327185635 1
1.92239812129203 1
1.75445121840275 1
2.3272057455065 1
1.54912568914241 1
1.6707162772947 1
2.16845482124112 1
3.03446662340052 1
2.70526612104313 1
1.97167463259546 1
2.49058339177928 1
0.464462808291706 0
1.37587627567348 1
1.24711590305643 1
2.22942013161771 1
2.3179911495723 1
2.56736388116983 1
2.87536714258125 0
1.65004577100896 1
2.30841279437822 1
2.33743268438319 1
0.0591560159217595 0
2.27630890343282 1
2.2426245478601 1
1.310933297444 1
1.53394296035279 1
1.9087711577009 1
1.47779463428909 1
1.89625949166539 1
2.2176505254644 1
1.90714154501607 1
1.76521202826233 1
1.57470010460455 1
1.46391047347929 1
2.78551760003888 1
2.0864677961079 1
1.52205308793518 1
2.33046015720521 1
2.27070481273496 1
2.48786715975661 1
1.76794896350598 1
1.7298699975612 1
2.5887983849447 1
2.61383349270294 1
1.54334720735387 1
1.41859292309553 1
2.27019253072326 1
0.920621569548888 1
2.23392547548597 1
2.49767508453134 1
1.62090328737499 1
2.88823809378688 0
1.82530471574857 1
2.58077395316493 1
2.89596741887843 0
1.65320860112276 1
1.85175352177001 1
1.24960159122928 1
2.52891898370997 1
2.28688195167235 1
1.82395160300672 1
1.78284256413638 1
2.32433401760359 1
2.33602820274665 1
1.70622836496823 1
2.17079218707931 1
1.44860893228306 0
1.48714826198323 1
2.97196411015837 0
1.83781036360161 1
2.32402411953187 1
2.12453984125253 1
1.70006569999353 1
2.17019407161704 1
1.3392544575059 1
2.20314692820929 1
2.04962922047453 1
1.54693047329852 1
1.84491585228869 1
1.74071730385523 1
1.82653392775344 1
0.975020563783759 0
1.94303640659301 1
2.26608762544285 1
1.97490666395449 1
2.5482446334022 1
2.1467570786944 1
1.85273244584794 1
2.00725408229395 1
1.65353663536712 1
2.67734052527392 1
1.47000176387332 1
2.27745693594758 1
2.21976423469054 1
2.06821368995116 1
2.00959560363271 1
2.69756718500148 1
1.26697878394178 1
2.39928998326925 1
2.54280235913997 1
1.8332607180121 1
2.41758948863908 1
2.05713478167214 1
1.81267755998916 1
1.29394173740166 1
2.51448528264126 1
2.22266742838686 1
1.51092888852696 1
2.39567153462893 1
2.5274130177508 1
1.64309776954204 1
1.27709066988645 1
1.58804868304316 1
1.57589549442858 1
1.70090594385556 1
1.20754190989831 1
1.33959795019638 1
1.99219470851734 1
1.5776092967087 1
1.86337452988969 1
1.10163700746803 0
1.67225230736263 1
2.85422978783571 1
2.23903750893625 1
2.28861224067729 1
2.25773502730544 1
2.80450569924962 1
1.87272506200564 1
2.86462133267795 1
1.08763169852198 0
2.27656084045002 1
2.34842435502308 1
1.99396430393788 1
1.61364391054033 1
2.6358994286362 1
2.45130634849424 1
2.07656792067602 1
2.10959398640484 1
1.1846117201314 1
1.85550222074783 1
2.92003471414995 0
0.692471167316004 0
1.90382188095775 1
2.30869064522016 1
2.29144930683882 1
1.96680545051602 1
1.22896971196815 1
2.39704427382785 1
1.16914985204576 1
2.2844782099301 1
1.7050018672003 1
1.21764889669229 1
1.59838178350469 1
2.15417401809122 1
3.03457924108977 1
1.95025468682005 1
2.16528698357094 1
2.19510723679166 1
2.80119303217413 1
2.33081653485666 1
1.54535416215598 1
1.2821084464938 1
2.66212789205459 1
0.577330783644236 0
2.13670311821506 1
1.73793253951966 1
1.82319124486634 1
2.67012538914994 1
1.67034391287797 1
2.35598788384283 1
1.72852657972294 1
1.54641797437946 1
1.53569741495364 1
0.731242987046216 0
1.92466197375871 1
1.975895244295 1
1.55020801270771 1
2.22619799586978 1
2.61810205350576 1
1.91961466454515 1
1.46656360379235 1
1.83871779387486 1
2.82506324576231 1
2.92143674860528 1
2.45771377088381 1
2.95649138347695 0
1.80989357041216 1
2.1459069377077 1
2.72177114846714 1
2.07922732808645 1
2.08882335363164 1
2.06866260225086 1
2.06383095928028 1
1.37987032112357 1
1.44944025147995 1
0.931222644940696 0
2.15906465717648 1
1.69677398294983 1
2.14701293678851 1
1.63351807326388 1
1.32403046222452 1
1.9428851825677 1
2.34584582200081 1
1.93848142381758 1
2.43094105547293 1
2.24378734439565 1
1.59036011959239 1
1.65049946297104 1
2.40802830663728 1
1.42488190766955 1
1.79241214671334 1
2.39962283586521 1
0.85409047737064 0
1.87180771682891 1
2.22745852719113 1
1.15865872703161 1
1.78397408896479 1
1.17951000811031 1
3.25632479761436 0
2.12538382039878 1
2.32999890194127 1
2.24826215330629 1
1.55823552163293 1
2.43259657555133 1
1.71084044532918 1
1.36755784957294 1
1.91375870483765 1
2.00677787484347 1
2.48476961546824 1
2.14808980078236 1
2.50377286380995 1
1.58460406459489 1
1.79969036046853 1
2.18921572508112 1
1.0116503523041 1
1.64500143116318 1
2.16129259811937 1
2.44718389148857 1
2.12587383419571 1
2.18914476325965 1
1.47335195879971 1
2.09800635222978 1
0.829011643936276 0
2.36561829288774 1
2.28278061399375 1
1.39601982934869 1
1.13168477444616 1
2.53004757644035 1
3.14880810916044 0
1.89096915313766 1
2.15623500168354 1
2.43599538105017 1
2.31957682578887 1
2.04752553104013 1
2.59178501904162 1
1.61419171393623 1
2.05205705197188 1
1.49517211501487 1
2.8791654551116 1
2.36045125003499 1
1.63020779480226 1
2.77575640388605 1
1.81830703066245 1
3.14710971343799 0
1.31741031511154 1
1.84440582222276 1
1.7317951030294 1
1.91833882651803 1
1.49631955459049 1
1.68144637516606 1
2.32935407130742 1
2.29466056687726 1
1.09254093022972 1
2.87960622052582 1
1.41371623570644 1
1.45337373172257 1
1.44718315312247 1
1.54182956438385 1
2.01091257191424 1
1.82243902780084 1
2.49223030303238 1
2.46082476847669 1
2.32832018864751 1
2.29780972476499 1
1.19574568734777 1
1.04317691988142 0
2.41074103664436 1
2.12960454973908 1
1.72356313732225 1
2.07252987983841 1
1.26991234092062 1
1.47797192743492 0
2.98512139065431 1
1.61292064066574 1
3.17017409482759 1
1.07980082718476 0
0.958823446972883 1
2.12111698697845 1
2.2573924431883 1
1.6764769171344 1
2.1946154534918 1
2.80796230264572 1
1.49885867389363 1
2.26485264702226 1
2.40838145358423 1
3.0854648647529 1
2.18128182295165 1
1.2340766365065 1
1.83485856780195 1
2.20361516719445 1
1.62814854159379 1
1.30065315521529 1
1.33083405858811 1
1.72907895701721 1
1.68337305732218 1
2.57547226048502 1
0.947863003452182 1
2.0570918839749 1
1.83365743807238 1
2.90520153271357 1
1.7903881522237 1
1.96074726175617 1
2.26626260161091 1
1.37211572198822 1
2.39540302752037 1
2.99422379293937 1
2.9741175976025 1
1.82340863856428 1
1.99688147896021 1
2.51228758840334 1
3.11881730130978 0
0.872721547554306 0
1.98518634622427 1
1.82779107821153 1
2.00405977002171 1
2.57588240757417 1
2.2544164574946 1
2.27704801504963 1
3.39348716217384 1
2.22184029136262 1
2.15827734301365 1
1.39733143546218 0
3.23595730871653 1
2.28474612840587 1
2.92730437665601 1
1.25243168075017 1
2.40642870371614 1
2.39440813787418 1
1.55613802668018 1
1.51847279916951 1
1.85440661031649 1
2.09360935751943 1
1.96534907705991 1
1.34522213283813 1
1.78174819394173 1
1.53966218469266 1
1.05855297393342 0
2.37372783475725 1
2.24975072518552 1
2.6134432874538 1
2.74511409614315 1
1.55793120656828 1
2.16692196292679 1
2.7107289919136 1
2.32761331890441 1
2.0588418214141 1
2.35303640820472 1
3.23851130673108 1
1.60884313985351 1
2.17108693175785 1
1.96187788131087 1
2.12878162649716 1
1.69773791356619 1
2.9243949484079 1
1.1947867911082 1
2.09386924871163 1
2.67736965077726 1
2.76133901632894 0
2.41831206280542 1
1.86990969989446 1
1.59905374313108 1
1.31965072354342 1
1.99545267500961 1
1.20234625641245 1
2.13479986712495 1
1.90184105040073 1
1.54709868946451 1
2.22086588487709 1
2.71459719158065 0
2.00400984647438 1
2.82803500402479 1
1.46608931190383 1
2.20717310621416 1
1.60449508196211 1
1.44187491587122 1
2.31725072663264 1
2.56750958164976 1
2.83198582022596 1
2.40178389581659 1
2.60818439907234 1
1.86843878557637 1
1.55127916014083 1
1.15607791820187 1
1.77656429393871 1
1.95708192576005 1
1.45444376260814 1
1.59861463143967 1
3.24512652453703 0
3.5892226024305 0
1.65455137726015 1
1.81102611496489 1
1.45978318744413 1
3.0654713348565 0
1.98432884703261 1
1.76344262813289 1
2.20737370876781 1
3.2512868835929 0
1.44412577773359 1
1.84377853413873 1
1.82633612563756 1
2.10324874628844 1
2.42521765930099 1
2.94521615368131 1
2.66247126072254 1
1.4197699098586 1
2.54346531572123 1
2.55159689257594 1
1.56832774771273 1
1.71119295492026 1
1.88416651435334 1
1.61971809729429 1
2.21738701954596 1
1.07172952240637 1
2.38762036197952 1
1.7287715591644 1
1.23821495797624 1
2.23282717283161 1
1.06795532432968 1
2.96983661470745 1
1.88161555214978 1
2.28189022635745 1
3.0548652786265 1
1.2400369128194 1
1.8531061026947 1
2.64459639640183 1
2.33787897319248 1
1.44327828498416 1
2.42034922364542 1
2.6853389524172 1
3.09675546864956 0
1.42911958855422 1
1.44572167218241 1
1.88557895860275 1
0.718549831146451 0
1.17060524999369 1
2.61883791087016 1
1.64473141975657 1
1.61120463883069 1
2.19436147850559 1
1.89028619119313 1
3.12419417356285 0
2.09889588467129 1
2.09946007202355 1
3.26322724967964 1
2.05224412597408 1
2.75589371448558 1
2.6917823675348 1
1.13382150981509 1
2.8102269101491 0
3.47517500693665 1
2.38958568668655 1
2.37570063977701 1
2.00214096399641 1
1.67474131563284 1
0.805127450081281 1
0.835194117427276 1
1.02503045620432 1
2.42424988926979 1
1.31329266630948 1
2.63841948409464 1
2.57629769536641 1
2.38940155282789 1
1.84343629216745 1
1.74138299758298 1
2.17697043446665 1
2.13258100348372 1
1.72483228982928 1
2.78673984189753 1
2.72397436038724 1
1.5216451855715 1
1.92636512254922 1
2.03761391484182 1
1.27320143517169 1
1.94461250035361 1
3.07517207807366 0
1.91329745775146 1
2.05565269010326 1
2.38898256952374 1
2.45206585455597 1
2.30813817701749 1
2.34174820968392 1
1.69402605848205 1
2.35500844972346 1
2.11482424772757 1
1.05600502941744 1
2.0558812927739 1
2.30851021159516 1
2.25618131726327 1
2.55717932413379 1
1.58149051410827 1
1.30630119015363 1
1.44852154676905 1
1.92094775124177 1
2.52982178878189 1
0.927758653298602 0
2.0767845683256 1
1.19228390818088 1
2.40481833874109 1
2.41020229495315 1
3.53159089352335 1
1.62848317918507 1
1.72898189583782 1
2.33165306340372 1
2.08429760417456 1
1.87129682799459 1
1.60605093029584 1
1.63326238253898 1
2.12916660631021 1
2.26855971853092 1
2.84589081033897 0
2.22302254187762 1
2.52886691580437 1
2.46926320712777 1
1.83957867329989 1
1.87745836186384 1
1.38954193295149 1
2.02276717805102 1
1.41429665338789 1
1.8738422847546 1
2.61203312185671 1
1.95686798690717 1
1.88458041855912 1
1.19452679538332 0
2.4595259338561 1
1.62854418320659 1
1.87058667300976 1
1.95817208729086 1
1.98631191174852 1
2.87048283318291 0
2.57842109448434 1
2.85125544824796 1
1.604008504715 1
1.31637336984755 1
2.18036378335921 1
1.84888920663731 1
1.26787173279591 1
2.26095520200014 1
2.83024421012516 1
2.02397749767179 1
1.64375662945566 1
1.32295643926623 1
3.21358545577455 0
1.83439556895039 1
2.19389538799477 1
0.513332700557761 0
1.65078164123617 1
1.58478496118965 1
2.50593048972857 1
1.96758893498596 1
3.29810698000803 0
2.7734105563117 0
1.54327233554681 1
2.64152244969287 1
1.83190136782845 1
1.34955300373073 1
1.25040865713372 1
3.14814034995036 0
1.0238223785141 0
2.04299710666059 1
1.24468060499718 1
2.33058893545672 1
2.5606240059374 1
1.8116078088178 1
1.11510144740633 1
1.0539684973892 0
1.89727698913127 1
2.19492968589263 1
1.35152323291667 1
1.73021538724164 1
2.49634911528338 1
1.7048778775121 1
1.35704526529132 1
2.44730262367628 1
1.01093181921045 1
2.23761106291514 1
1.9665159076837 1
1.67729724734614 1
1.03569929527487 0
2.47787724358375 1
2.27085824869914 1
0.800023544037017 0
2.38619267701378 1
2.82448282807382 1
2.75683891057802 1
2.63350644785617 1
2.51097555793646 1
2.83413828854685 1
1.86899067368424 1
2.88657892803539 1
2.10143971129344 1
1.90112786444774 1
1.16580167283065 0
1.41111762437905 1
2.81918248281792 1
1.12515105646297 1
2.64331462686965 1
2.30744579487241 1
2.4869542885846 1
2.82680815554272 1
1.78267414119277 1
2.0316518810822 1
1.96958660345256 1
1.14590136931136 1
1.79834788123121 1
1.49881032688692 1
2.03338920571689 1
2.73074281816052 0
2.26361136604227 1
2.00941026482146 1
1.79795254898852 1
1.86236583912624 1
1.55459035026923 1
1.57744049408133 1
1.98950554547434 1
2.43184501906718 1
2.21715256306187 1
1.99325542315082 1
2.89931811751955 1
1.14671035875504 1
2.62145529004338 1
1.61317674540782 1
2.3525642395295 1
2.1294916280894 1
1.70244023256904 1
0.857794169082942 1
2.03266327281816 1
2.31756379154632 1
1.59686944999119 1
1.76750904176032 1
2.23122367289551 1
1.65790200532021 1
1.61313169106477 1
3.03514025662152 0
1.94148472461464 1
1.59735852257135 1
1.89583462089254 1
2.739277737333 0
2.27304699500016 1
2.43590895204617 1
2.34728015035384 1
2.44715094837386 1
2.05984721736155 1
1.94273126768437 1
1.74608782075611 1
2.7160150413344 1
2.18732338994238 1
2.17439628461219 1
1.88282320834033 1
2.48203655468318 1
2.23293917039092 1
2.37780836861353 1
1.82477407040456 1
2.50964567697244 1
1.97309588667716 1
1.82456548666352 1
1.86304344519522 1
1.88342492150248 1
2.47559275780586 1
2.54023186127183 1
1.57706664469498 1
1.97909475068405 1
2.4688131930941 1
1.74151722962911 1
2.10284454181603 1
1.90666255043151 1
1.49402264125537 1
1.68863964434831 1
1.86496856123993 1
2.42056238326068 1
2.16369515505128 1
2.73136002546943 1
2.32301272974233 1
2.89438672306126 0
2.54090449042081 1
1.99632426327712 1
1.82604003959942 1
0.819811616644957 0
1.2833264408739 1
2.25846692557702 1
2.42084950099008 1
1.61557154514473 1
2.06235119708708 1
1.68870540663658 1
2.39465346835463 1
2.112511720136 1
1.98440687158152 1
2.6971838890324 1
1.16143847951284 0
2.40318217882362 1
1.36357286663504 1
1.60422734950004 1
2.36270853265829 1
2.58912316914332 1
1.86014427281819 1
2.23083678333088 1
2.88239994955563 1
2.22537360279389 1
2.47323620968962 1
1.5507927783095 1
1.58958138782749 1
2.56556811521373 1
1.36404366787916 1
2.36996150226202 1
2.32810224768674 1
1.83738681177867 1
1.48377608222338 1
2.24991358561054 1
2.77506554771861 1
0.874846093331414 1
1.81306433888545 1
1.5044033202485 1
1.65619147644333 1
3.99941331512425 0
2.11005085301219 1
1.54136638307559 1
2.05401406474881 1
1.34619502983845 1
1.80206984999351 1
1.22315154197668 0
1.80670319112391 1
2.40177836685757 1
1.31545672576408 1
1.26393725140845 1
2.19382677125746 1
2.02520492502658 1
1.28988448635625 1
2.08260422679897 1
1.31051598630491 1
1.65736607148705 1
1.8443412941265 1
2.15660672671016 1
1.93459643262689 1
2.40644569648566 1
2.74751731813761 1
2.16686740873381 1
2.65322629232565 1
1.32950248592012 1
2.15999833803211 1
1.74705428151837 1
1.9728766940424 1
2.76191169779137 1
2.21928534908216 1
1.49723859166623 1
1.76488958067767 1
2.05132155864589 1
2.33757204753531 1
0.485547009609102 0
2.958434922264 1
1.91408809659896 1
2.08752120840573 1
1.98694571036606 1
2.27277383898336 1
1.67289336755292 1
2.77034308547944 0
2.20845018593161 1
2.23107973555734 1
1.86684634213938 1
2.04791327167303 1
1.53432825379856 1
2.80693888016219 1
1.59230783484051 1
0.963796216906215 1
2.55244806158376 1
1.75918880691281 1
1.58538908661189 1
1.42869236296888 1
2.42743583899033 1
3.35340010941128 0
2.5343024597228 1
0.811933975253657 0
1.65686469533611 1
1.90258333832862 1
1.97951205070418 1
2.19770651979384 1
2.56880395170151 1
2.24259070364799 1
0.717608914853539 1
1.95538835511599 1
2.07971223635844 1
2.89566886650634 0
2.29798839511954 1
2.46464819981367 1
2.2108386673591 1
2.02025072725115 1
1.98864495258494 1
0.996942950378036 0
2.00477849555272 1
1.56080281226329 1
1.34445693095532 1
1.91865484733444 1
1.30505274424318 1
1.88474179176991 1
1.69949564201632 1
1.01004107246781 1
1.9314957023005 1
2.5818383583231 1
2.2434331437039 1
1.64928419051745 1
2.19719077246055 1
1.87207664588928 1
1.74217376142683 1
2.12472744139169 1
1.57730964008069 1
2.15656884661675 1
1.39493572264893 1
2.80652247990709 0
3.08135081986804 1
1.10088780696613 1
1.98764005586999 1
2.37547045442704 1
2.12645780617211 1
1.39471543185264 1
2.40979006444841 1
2.06050040819259 1
1.54180451216203 1
2.18412472989224 1
2.12289247330792 1
2.46570692318777 1
1.52492278375864 1
1.87791306879166 1
2.19125411811665 1
2.14511900444418 1
1.10298607371701 1
3.00102512710506 1
0.607057972813065 1
1.16389526429731 1
2.57513761703879 1
1.90866188588373 1
2.13247981899948 1
1.36336203266781 1
2.04535740969812 1
2.45172378831335 1
2.78824680275004 1
2.48507427275924 1
2.17749799593956 1
1.33903085687941 1
2.35077658428654 1
2.65776178840882 1
2.28588417250027 1
2.50753089823614 1
3.67079488119331 1
0.939527178407472 0
1.33528752385609 1
2.16246040150614 1
1.94473305315471 1
1.26724334582476 1
1.90130820579329 1
1.01078424225112 1
2.36208636343925 1
2.78814254339952 1
3.10554859381748 0
2.49903016772805 1
1.50390053622208 1
2.52042012431161 1
2.80117495405527 0
3.00474327726124 1
1.82768157733579 1
1.59186022253528 1
2.21339239116503 1
1.27606261051773 1
1.25570028100742 0
1.58265558636995 1
1.41944821253461 1
2.33177573319257 1
2.59399452967201 1
2.50082224196777 1
1.29825577939082 1
1.96474604647712 1
2.47374319916908 1
2.09283868695075 1
1.60607832700658 1
2.2215646515288 1
1.61831794468853 1
2.04868361861281 1
2.20606818916036 1
2.07462013730985 1
1.5279568789201 1
1.93103843433384 1
1.60211859561421 1
1.7263022310746 1
1.9550699471935 1
0.931572883990033 1
1.85035019934979 1
2.20461696430653 1
1.84779296259579 1
2.2596568183165 1
1.47383841560051 1
2.26545826482364 1
1.14225187585123 0
1.61194960240067 1
2.40853955609273 1
1.29938071157075 0
3.2876845823882 1
1.92673541525934 1
1.14113749042855 0
2.68503057406675 1
1.99589127853808 1
1.55105782971558 1
2.19242471024917 1
2.60614648186373 1
1.77672624775889 1
1.5907171562186 1
1.55572803795519 1
2.5785898575139 1
2.47839741156024 1
2.05485758213208 1
1.26076780845555 1
2.49379859241467 1
1.70000826465662 1
2.75860491180401 0
2.0818421260121 1
0.846662474355042 0
1.77944859681663 1
2.20172699367372 1
2.06157152767601 1
2.58455688404979 1
2.3036553536964 1
1.63562181822914 1
2.06448642816971 1
2.24845601162567 1
1.92295917632503 1
1.45559873623808 1
1.7717662226999 1
2.81578017934504 1
3.12024702754379 0
2.51661564823535 1
1.564307380295 1
1.44579441188994 1
1.6671079999347 1
2.27553268701688 1
1.86923544231744 1
2.39838042778184 1
1.47157967194593 1
1.56661644343774 1
2.54561234401431 1
2.14347653274181 1
2.31862383153896 1
2.71433973047841 1
2.47621028202139 1
2.20167967280907 1
2.78259045903432 1
1.49342795905284 1
1.28601572557192 1
1.96144173230508 1
1.74002134096676 1
1.88338753803909 1
2.24316054999595 1
1.81375159808609 1
3.06437296029747 0
1.79038197540782 1
2.62538575326574 1
2.4827935683497 1
1.90118318816781 1
2.16727433439321 1
1.62079458525158 1
1.6226738671144 1
1.91552820411514 1
0.756876602397455 1
2.58608513441386 1
1.54134059474959 1
1.48587576721756 1
2.63219915713709 1
2.3751424396946 1
1.06413689175885 0
2.14396778952779 1
1.07725770594761 1
1.88285681672936 1
0.79020093961721 0
2.21184218521613 1
1.60292086220625 1
1.92702694069164 1
2.80515556343577 1
2.40215357026347 1
1.98540022062245 1
2.25162855334405 1
2.28845988545193 1
2.25305070572661 1
2.13589088058969 1
2.18845838279744 1
1.98020546145698 1
1.21185610603457 1
1.93716658843916 1
1.70014395909693 1
2.1678639134223 1
2.8959891387369 1
2.60919434957817 1
0.425920365234774 0
0.710826111937071 0
1.91761434738303 1
2.05134962077955 1
2.23277588131651 1
1.07993144482149 1
1.8998834647817 1
1.28157022466828 1
2.334995039296 1
2.08619130779957 1
2.34107283530757 1
2.61603842155454 1
2.40882358200655 1
1.42224807216671 1
1.91158904912885 1
1.67827087706903 1
2.48838013905871 1
2.81008933986256 1
2.00239647180192 1
2.12708400842049 1
2.06592821163416 1
1.67767218876444 1
2.3744431560901 1
2.62377400923303 1
1.42789443799422 1
2.26601562539379 1
1.64985905930574 1
1.22186471688219 1
3.08220459206266 0
3.15322843504047 1
2.41438003812011 1
1.3913228660319 1
2.75944901677027 0
1.78570077118231 1
2.15304392130563 1
1.6277675526581 1
1.63406572256979 1
2.00347549974777 1
1.91353307625244 1
1.91462687667923 1
2.15124787484316 1
1.29386797946649 1
2.10791911142403 1
2.51662193471883 1
2.42638938998459 1
2.59826479266393 1
2.43128674161068 1
2.51456843780583 1
1.79713525688532 1
2.57050218436783 1
2.44977538678574 1
1.87619160940361 1
1.74218311036371 1
2.57093055143035 1
2.38031840807968 1
0.852916483857517 1
1.93925996520264 1
2.46077404773173 1
1.67921235686383 1
1.46399033827258 1
1.22236721119704 1
2.49494818201374 1
1.34368682149022 1
2.10229923154876 1
2.11671385439684 1
1.148948561265 1
1.42501244719108 1
1.97383879217241 1
2.43345229721637 1
1.85691699337463 1
2.55822325815366 1
1.05684962028429 1
1.88304384098212 1
2.55319349237548 1
1.16266283754982 1
0.739787491744187 0
2.74214731541773 1
2.57063373571867 1
3.2071033406034 1
1.7550188464265 1
2.40622886004543 1
3.49517917653092 0
2.1163664605377 1
2.39627186114674 1
1.31393023350558 1
2.62942274484717 1
2.24037010371266 1
2.54142165728282 1
1.5321584815305 1
2.45393308395881 1
2.80176398106873 1
1.93763581098167 1
2.32696685917502 1
1.12605397228494 1
2.62333922260716 1
1.0908760858434 1
1.60732104347131 1
2.44961297419484 1
2.98383367743131 1
1.58879441039701 1
3.28221974317003 0
2.58402960009228 1
2.89816716998127 1
1.24732485450073 1
2.42851470403239 1
2.22191872755714 1
2.38305954596496 1
3.20247749616207 0
2.30197543028067 1
2.70106255609385 1
2.3926424730998 1
1.91512945899176 1
2.34384072827289 1
1.48152873144945 1
2.31811151419244 1
1.78171618537274 1
1.46035421337523 1
2.08898384678595 1
1.54261323113184 1
2.18739209641386 1
1.32589312798298 1
2.22271262580843 1
1.73962747735694 1
1.62717664849495 1
2.52669662666625 1
2.454555198142 1
0.864032776965829 0
3.27928197162248 0
2.21242875484179 1
1.72443564250854 1
1.64100004678891 1
2.67733132779603 1
1.1021264415785 1
1.71363953047922 1
2.10512832752881 1
1.95546973565748 1
2.12120995330906 1
1.96873941996421 1
1.43488732922868 1
1.0297924113369 0
2.58016660578801 1
1.98993263292951 1
1.443633313579 1
1.61613792177337 1
1.82160070223702 1
2.15346736005858 1
1.7769771677433 1
2.71151995763646 1
1.03614610709776 1
1.59521179622361 1
1.18933647769707 1
2.16961979548065 1
2.52715579390486 1
3.46070872869121 0
2.60052520809458 1
2.19788449462979 1
2.31136320464136 1
2.24720325338093 1
1.6137777276854 1
2.29289496704726 1
2.87448977509769 1
3.02136009704312 0
1.9879281038257 1
1.09602628021384 0
2.3258822517442 1
1.56556065624118 1
2.42075220842723 1
1.62488461705607 1
1.92317682793962 1
3.8187577316584 0
1.64284645041313 1
2.25057101058965 1
2.50427450228653 1
2.55447359900724 1
1.4489465676262 1
2.46209628773227 1
2.18371006621324 1
2.16585199849586 1
2.67212488019582 1
1.53049661087101 1
0.336269890693926 0
2.52037450109954 1
1.75255430495011 1
2.81705657216489 1
2.89951628321587 1
1.27553269428461 1
2.61015153900726 1
1.86438635524875 1
2.86135875970133 0
2.91577528916024 0
2.79944523079992 1
1.21492647634878 1
1.71040720695486 1
2.7160743090936 1
1.95638884741408 1
1.26541840779129 1
1.89798116717815 1
2.42380011869038 1
2.44266973462676 1
2.25377472867804 1
0.862203011983468 1
2.07610279986012 1
1.25477608114957 1
2.63495699707013 1
2.04272131677711 1
2.1506584940911 1
2.77392258111326 1
1.65007934539455 1
1.81298097231271 1
2.13250961104004 1
1.48036796737833 1
1.39219317228564 1
2.12821575221592 1
2.29909399738903 1
1.21267925205111 1
2.10896369551922 1
1.72639517167005 1
1.47171452873813 1
2.32743911189728 1
1.82501641316383 1
2.18144019265346 1
0.633266723670929 0
1.00789275101892 0
2.82100592393027 1
0.796107926847957 0
2.7753757131122 1
1.35999650483356 1
1.69206809689974 1
1.3771552445315 1
1.27807658459469 1
2.10238881072941 1
1.11721287131184 1
1.60060867306822 1
2.51649963608382 1
1.63536575945846 1
1.62295577591116 1
1.59074401545239 1
1.29768682145003 1
2.15093231337176 1
1.08790398669781 1
2.3529645502403 1
2.07591082950417 1
1.75415099213931 1
1.57862855736417 1
0.645677586132282 0
1.6817271217259 1
2.19943255855727 1
2.66286429692633 1
1.71653596402349 1
2.10629744839871 1
1.54869840132663 1
2.66973036145557 1
1.60363722150221 1
1.02685594744272 0
1.50251933448427 1
2.48803311525793 1
1.50667797920415 1
1.34881673397335 1
1.74408804836152 1
1.02624750579583 1
1.92757347954791 1
2.25928327190862 1
1.16505957493849 1
1.79380060296657 1
2.0378975143183 1
2.5549759715244 1
2.76244467688174 1
2.84605632621487 0
2.46658543990008 1
1.96115938447507 1
1.73613261665643 1
2.0549639831053 1
2.43086219367824 1
2.83110244182015 1
1.99464297185431 1
2.3956195474313 1
0.690940662121517 1
2.00569359384344 1
2.61902726972621 1
2.17389971924381 1
2.57214086583432 1
1.61041732819661 1
2.19902586669976 1
1.94735088459504 1
0.865962201984464 0
2.09885080115673 1
2.65384366631043 1
1.87160250223912 1
0.871473553816192 0
2.65813116806915 0
1.62492455945838 1
1.98126646457632 1
1.83449862967212 1
1.6332269159198 1
2.94635858334405 0
2.16066319969907 1
1.45775141477027 1
2.08219237760101 1
2.31748413181507 1
3.40239270620837 0
2.38185680062274 1
2.17474203463409 1
1.50163067262431 1
1.84559905199749 1
2.16977154705214 1
2.22754523246425 1
1.68158769932829 1
2.11791804627489 1
2.25408242633763 1
1.67627102987426 1
2.8213256762803 1
1.19919713794808 0
1.57214482505755 1
2.36039732414893 1
1.9535283625997 1
2.02568776856498 1
2.52182989570092 1
1.78925077747391 1
2.51921172835328 1
2.57780729353647 1
1.94131090567717 1
2.00380249373008 1
2.14901818679002 1
2.21733741314826 1
1.55083804280321 1
1.4789157157433 1
2.07777145025562 1
2.07390790347977 1
1.81758587998754 1
3.12630418348868 1
2.1805742974379 1
2.1191213420492 1
1.76627117840007 1
2.65199778103466 0
1.6524095745759 1
2.47987473336408 1
2.16457522975629 1
2.41688323925327 1
1.66367524817861 1
2.24731405064553 1
2.67004063829171 1
2.67511150182306 1
1.15879350852337 1
2.09085719538804 1
2.10068588448807 1
2.62236712169605 1
1.93167856502352 1
1.09091644863617 1
1.60059572580302 1
2.0420090326661 1
3.63129792289107 0
2.16133668541212 1
0.0597830036685278 0
0.929863006125651 1
2.61384658694351 1
2.1689670416027 1
2.84180870508625 1
1.96657289829185 1
2.40427530588749 1
2.14555494171187 1
2.10454053850629 1
1.85841300514083 1
3.02722112942945 1
2.02467657895613 1
1.8205447098209 1
1.63562681734372 1
2.0466426348503 1
1.66818149343647 1
2.74660093406191 1
1.39834970422231 1
2.2558607899361 1
1.79768376400862 1
1.15994666512023 0
1.82344267981401 1
2.03717157453 1
1.46615937966554 1
0.905460433470034 1
1.68075619712099 1
2.55235428610995 1
2.12816170886966 1
2.33885586058863 1
2.07065755533793 1
3.49117424477926 0
2.20904793383394 1
1.68795649343028 1
1.69844172351249 1
1.67604722766303 1
1.3713486571509 1
1.56106169208337 1
1.54973606023313 1
1.69589077658482 1
1.7228975821433 1
2.90470835096157 0
2.06295459239088 1
1.93839325030396 1
2.23712219491663 1
1.84193878069203 1
1.33881515721243 0
1.83549883676227 1
0.842130077228303 1
0.993835210213153 0
1.70413198599209 1
2.24560588909716 1
2.06487644762209 1
1.57086442656593 1
2.11917750371024 1
2.39385494704321 1
1.4919860357534 1
0.963086839902662 0
1.93007643818115 1
1.97817308783448 1
2.35636688557147 1
1.90806642075056 1
1.62248321861273 1
1.76661167212317 1
1.52879464698698 1
2.05116259887457 1
1.08597640765451 0
1.53631223650229 1
2.1132390390687 1
2.12192370671339 1
0.90256283843768 1
2.24983692573086 1
1.827485028733 1
1.30422719467485 1
2.03344431860469 1
2.11699206915269 1
2.13937159976372 1
2.45229120857141 1
1.09509359891612 1
2.28836361999292 1
1.46924016914857 1
2.00734564590906 1
2.20609862597659 1
3.43118162066322 1
1.89050549543336 1
1.54134086957531 1
0.757706506965225 1
1.96724241496785 1
1.03259298000694 0
1.04406407638884 1
2.21059935256149 1
1.91037349513514 1
1.59896286918015 1
1.80863065697184 1
1.1668372500631 1
2.01152512027929 1
1.45727367389269 1
2.87039698439576 0
1.12822203535027 1
1.55085015699888 1
1.73481309369997 1
1.74089957229631 1
2.35193576688338 1
1.36969313909078 1
1.93723121634342 1
2.81227255657304 1
2.20277272526412 1
2.6193612422007 1
2.35498912826083 1
1.62806398964884 1
2.72165085494135 1
1.3081138734669 1
0.500366523566763 1
1.90301347664388 1
1.8019609125592 1
3.329601332621 1
1.71507794237479 1
1.43497999285159 1
1.8087304280262 1
0.70380922607821 0
2.35538789676241 1
0.844057067892474 0
1.76173583845504 1
1.5960778861677 1
1.77704206830073 1
1.65804537399971 1
3.0920644869592 0
1.52637263912624 1
2.59198377946805 1
1.85863926197788 1
1.68930879275921 1
2.16760730784619 1
2.58998972219971 1
1.8830057772073 1
1.99524178272504 1
1.99190692282524 1
2.38449874523824 1
2.27984244424747 1
1.2323878239145 1
2.62131583306206 1
2.31488855975149 1
1.89242443982357 1
1.51855779568716 1
2.4167187268665 1
1.01782069191141 1
1.31735507246858 1
2.36523908403463 1
2.1017152398934 1
1.26377167558852 1
1.88205311750407 1
1.78138064680865 1
2.16400642217897 1
0.905676300848239 0
2.61387655314897 1
1.41048529792035 1
1.70739143011274 1
1.54786034278201 1
2.650128451211 1
2.43203424194828 1
2.43829576252226 1
2.06405171764216 1
2.27818539413709 1
1.79934553933067 1
1.49160342445167 1
1.0005641570543 0
1.82112504440104 1
1.76374257585891 1
3.10027757218213 0
1.86336015524434 1
1.60512272217593 1
1.92794105172373 1
1.42991672475979 1
1.14939182457044 0
2.29251047822695 1
1.98736919449593 1
1.54454614028879 1
1.41610729248375 1
1.73944538180288 1
1.69475461289876 1
1.77038580118752 1
2.7830969664226 1
1.49167689262057 1
1.49187493933548 1
2.17453587406972 1
3.17987476272074 0
3.22263334939081 0
2.76452219005045 1
2.06425376851505 1
2.06139123585815 1
2.52937682177925 1
1.96947326215202 1
2.52402279720853 1
2.9653432105534 0
2.84156825643928 1
1.90812875525281 1
1.10722681506945 1
2.99280020488192 0
2.35653983729462 1
2.20045314698425 1
1.85423880954832 1
3.00488335596717 1
2.33250703453452 1
2.52495182496668 1
2.14928962362209 1
2.24017080046583 1
2.13673372347835 1
2.44170626054264 1
0.79803226323963 1
2.55063547997208 1
1.97346207201839 1
1.92101207814041 1
1.44075594389199 1
1.26716291305905 1
2.5403853340615 1
2.36816609019977 1
2.19145715757652 1
2.56320813336484 1
2.79183994497395 0
2.35147079230861 1
2.42858591067129 1
2.60932647745236 1
2.39392135732262 1
1.26125259731948 1
2.28929066388674 1
2.77510647735654 1
2.5717468219106 1
1.07471918492708 1
2.84183750970727 1
1.70782011525647 1
2.21882114252245 1
2.93356319197343 0
1.27290818603699 1
2.08572530553431 1
1.8168438769278 1
2.7260880058772 1
2.28598829378952 1
1.8425398455267 1
1.65334791971593 1
2.01978735328539 1
2.47197041931102 1
2.47950616078609 1
1.98755419628916 1
2.24134732593949 1
1.7260438045443 1
2.16847648431563 1
2.22820966790717 1
2.10943957363362 1
1.64279208439402 1
1.38118644321612 1
2.79252303559641 0
1.88211580994559 1
1.72784088498035 1
2.55265911604011 1
1.69120423557765 1
2.24403591681716 1
2.48799450233075 1
2.58859581232154 1
2.68929500113204 1
2.32295374418889 1
2.15728955074321 1
2.40142361055038 1
2.04879549378354 1
2.03931360004186 1
1.60032617721458 1
2.21968436185037 1
1.71680313334029 1
2.35217337497868 1
2.17563873579244 1
1.69056147497059 1
2.02083172667934 1
1.97719543671032 1
2.57859890064565 1
1.85295887584103 1
2.05838619508521 1
2.16569232776098 1
1.33398896930668 1
1.17669116863106 0
2.08720628165921 1
1.79321296837675 1
2.7266155430287 0
1.76463638192912 1
2.76392003723457 1
2.56400374320132 1
2.8507611918836 1
2.17763965224154 1
2.62536175810841 1
1.43056580695984 1
2.16013686438358 1
1.91686703587873 1
2.24707689117737 1
1.31456936531214 0
1.86325984606713 1
1.25105330505222 1
2.17874551229536 1
1.41850132404097 1
1.6063470797529 1
1.20404068713821 0
2.23571814447895 1
0.735873416014701 0
1.34785181428431 1
1.41789167369324 1
1.92538293102012 1
1.44151020001804 1
1.45477058071715 1
2.34381738340063 1
3.11087276232884 1
2.2420494921978 1
2.02658799955443 1
1.57953711415578 1
2.06856870130226 1
1.52161152433637 1
1.38132763162531 1
1.95413394110582 1
2.20893405144098 1
2.59432960856591 1
2.62859428223839 1
1.11134741072766 0
1.21360115173716 1
2.69636729830061 1
2.0439896544789 1
2.09226955333361 1
2.01115827061759 1
2.10621418324436 1
1.30935597516339 1
3.01984394193673 1
1.66827502643638 1
1.57073056061515 1
0.558596741159855 0
1.73693383378064 1
2.35184994315914 1
1.71310559342603 1
1.61359317619483 1
2.38032079006806 1
1.45505852723439 1
1.53171702557051 1
1.46550720134787 1
2.06807548300799 1
1.62734394340169 1
2.2879316893424 1
1.77143395249985 1
1.71912697480021 1
1.08965897698899 0
1.14979904341679 1
1.40678680796684 1
2.79605324955342 0
2.74269320487995 1
1.66914127347959 1
2.28543217550053 1
1.78871079656078 1
2.10355377534918 1
2.10523676902377 1
2.69063581545727 1
2.80702580511243 0
1.50217105623323 0
1.7423221358812 1
1.68500253827978 1
2.52096075172285 1
3.24037906285309 0
1.52053874767368 1
0.922638573358038 0
2.21740459895798 1
1.86049514927289 1
1.93130572858655 1
2.33522626810911 1
0.461640970619099 0
2.68373930892697 1
1.79483855650486 1
2.8481008969471 1
1.39483007736715 0
3.20540589280601 1
1.88634213477722 1
2.26301263563092 1
3.29639950599284 0
0.948113024686178 1
2.92579044430244 0
1.51066764685857 1
0.835151354071489 1
1.97006830740502 1
2.31332202525397 1
1.68904444590636 1
2.12481131951821 1
1.73610029565294 1
2.14158664222061 1
2.72411382626404 0
1.65272766556542 1
1.87563540441847 1
1.11508210156872 1
2.1125369738129 1
2.25084846077037 1
1.78604135611345 1
1.99119910063957 1
1.69268576479346 1
2.29327611349412 1
1.31527368108396 1
2.16934728986989 1
1.92360324396479 1
2.08359955040122 1
1.62537260262288 1
3.30219280835322 1
1.82340408638282 1
1.75837690346749 1
2.27323984413155 1
1.5925634028957 1
2.05188856510767 1
2.48112604092327 1
1.66210783264318 1
2.31268805041724 1
1.26724980949718 1
2.18882370237981 1
1.91225892154796 1
1.85583695079483 1
2.29192086806316 1
2.06331406665246 1
1.2318221248389 1
1.90292974529143 1
2.95849179782526 1
1.74592088489134 1
2.42768077761322 1
1.81198860723909 1
2.21457734452617 1
3.11923936681 1
1.64384068029016 1
1.90838460590602 1
2.11029413982807 1
2.17647305267808 1
1.26765746833607 1
1.26399226290332 1
1.90787655250827 1
2.70216654799368 1
1.79941723317566 1
1.86779398833078 1
1.87244929964792 1
2.09806134681103 1
2.2344050626063 1
1.97749192260885 1
2.74027930422603 0
2.15986043432086 1
2.06998328700493 1
1.10299210662894 1
2.42190247208339 1
1.38052110918221 1
1.48832344195855 1
2.17547941603648 1
1.62726448988198 1
2.97239018901717 1
1.48102532003439 1
1.29494636425316 1
1.6864074521034 1
2.483473619434 1
1.61757998591345 1
2.66286533922562 1
1.84058175455768 1
1.38198106144793 1
2.96256247969733 1
1.74052641009184 1
1.91229215013354 1
2.34000094177974 1
2.83118083004037 1
2.20280008902808 1
2.602574762006 1
1.52933026863712 1
1.82786520476648 1
2.41216665511807 1
1.53295834969821 1
1.93558884783238 1
2.41268283624605 1
2.64878249386947 1
0.731710452130275 0
1.0674344375827 1
2.67988905978631 1
1.37289951526756 1
1.78450335291511 1
1.50849376468268 1
1.71698408779614 1
0.975909314187924 0
1.95777453685494 1
1.65304308542199 1
2.18171965100428 1
2.19943342615419 1
2.21920204702855 1
1.6216155300308 1
1.19952152582182 0
2.62886613429634 1
3.0148348419885 0
1.96662586888236 1
1.52953091417667 1
2.21650959908748 1
2.32870641170029 1
1.3736460962573 1
2.30920169110613 1
1.70687798294985 1
1.25470511502467 1
1.97179210858616 1
1.39274104653383 1
2.5192245432172 1
2.26487658756599 1
1.47930391480436 1
2.12985782921171 1
1.46450340811671 1
2.16263557743447 1
2.10181099683144 1
2.45065243949817 1
1.82858970051827 1
2.30378028387939 1
1.762499989499 1
2.63583876955143 1
0.705410660119973 1
2.58752030552256 0
2.3502758740634 1
2.18393840610389 1
2.13238685647719 1
1.87013539726597 1
1.51575772152357 1
2.12430813602096 1
2.09277970608496 1
1.02674901760381 0
1.99276900496208 1
1.94563883394884 1
2.31970470180166 1
1.41813158324853 1
2.66662468186304 1
1.942038106321 1
1.17114387738999 1
2.15165680984332 1
1.28891079977174 1
2.22801096806489 1
1.38101478595734 1
2.18848223679446 1
2.25266584296885 1
2.1611343610912 1
2.13863954956049 1
2.2263506463356 1
1.51219428096655 1
1.44694436168278 1
1.6611244992959 1
1.15101149630812 1
2.25307357357816 1
3.00316174750864 1
1.98129050496791 1
2.39386587277731 1
0.638667092640613 0
1.22189398060393 1
2.10939252456609 1
2.9024353456702 0
2.64935518183523 1
3.4064932182709 0
1.7146257742832 1
2.31621014876238 1
2.40815446653404 1
0.703213925457907 0
2.20384674182616 1
1.13037939432421 1
2.76853827465752 1
-0.346367925592353 0
1.68275476521317 1
2.32045053028828 1
2.67990660611934 1
1.91651721724244 1
1.90319942348365 1
2.1606730141646 1
1.28535887424423 1
2.30089786385948 1
1.98065515402494 1
1.05269831218767 1
1.65395645868235 1
2.29046882659325 1
1.82461744972226 1
1.61981593850608 1
2.91046527223421 1
1.23263455980132 1
1.63593542881658 1
1.58995668111369 1
2.11809080004392 1
2.0957212858059 1
2.60689067565897 1
2.13936044792379 1
2.28467395551727 1
1.88138999658821 1
1.71883368165665 1
1.62459827064569 1
1.48626900718981 1
1.48667191538343 1
2.58573097187666 1
1.96184425506971 1
2.3156225684746 1
1.83983266691744 1
1.72982768561497 1
1.43208017343061 1
1.58942576519969 1
1.33588349439453 1
1.8744041775105 1
3.23629979326363 0
1.88715767927551 1
1.89520644104423 1
2.62658429679213 1
2.51676339471227 1
2.18741162437005 1
2.0437015791903 1
2.16696448056188 1
3.24069640697223 0
2.28419076520293 1
1.63903813377983 1
2.1385504004202 1
2.50416577230624 1
2.66619989080294 1
0.970443955578847 0
2.57443711832004 1
2.38493693803041 1
3.74693586023416 0
1.87587459452086 1
1.79441861846425 1
1.74006247693201 1
1.01420570671981 1
1.57503370467251 1
1.52451342359326 1
2.13263325752953 1
1.59173099379376 1
2.06991063271296 1
2.384070937495 1
2.12821189296044 1
2.07416046635948 1
2.35656987204377 1
3.75261025021254 0
1.57248433648836 1
3.25210006554398 0
0.650321880124571 0
1.96206448166593 1
2.25976104873004 1
1.9452085793491 1
2.4078709761022 1
1.46230437125154 1
2.77780689716489 1
1.44037596760112 1
1.35242163115901 1
1.89486709730251 1
2.05145639146943 1
2.03488818436701 1
1.7133823047757 1
2.05556229318365 1
0.807674776108954 0
1.51132739902737 1
3.18038075601942 1
2.07929029196423 1
1.51136863291481 1
2.38247337726019 1
1.75210617919749 1
2.16357426184569 1
2.90569761770276 1
1.91621592958733 1
2.20697319729458 1
1.06012985481817 1
2.4864536172856 1
1.68345259043513 1
1.5934826695718 1
1.2799146930935 1
1.99460302794414 1
2.67779346437245 1
1.86888066794162 1
2.27560165546754 1
1.9618854054848 1
1.35743904108965 1
2.19234188766111 1
2.37407789906529 1
2.27214858659017 1
1.74013760911769 1
2.59862727778591 1
1.68485398807633 1
1.507041042085 1
2.42358329434873 1
2.03902318669599 1
1.72352035637246 1
2.19964775019381 1
0.325826736327338 0
2.03721844338835 1
3.04657722074232 0
2.86887779336676 0
1.96846963365737 1
2.27018660985782 1
1.58658553116874 1
3.2995036984829 0
1.27998432755286 1
2.07891399190815 1
1.84643041998502 1
1.5704007172287 1
1.45773336038362 1
3.35468858583484 1
1.882331195627 1
2.15043932075489 1
1.4608124064526 1
2.2014715376556 1
2.12950357271892 1
1.21880822680058 1
2.22368789951287 1
2.41127144376874 1
1.14465559759251 1
1.59482575597437 1
3.134420122434 0
2.42975780110969 1
2.39307445844797 1
1.52054804670509 1
2.48558859827332 1
3.01702155124556 0
0.983077661602826 1
0.884271108691692 0
1.20753927326903 1
1.71143257697967 1
1.71613319077584 1
2.02945344580572 1
2.43648076831814 1
2.16606480881311 1
1.87249936264191 1
0.902695788615639 1
1.91792037355701 1
1.19591640347146 1
1.67102630715375 1
2.19833158899309 1
2.14369923561648 1
2.09142552658374 1
2.53151420786447 1
1.49009147614723 1
0.905394176579672 1
1.86429589262547 1
1.45287828243293 1
1.84182794883255 1
2.22314868509895 1
2.07059302796443 1
1.39485256311449 1
2.03745945753792 1
1.02345177411653 1
2.03767273534225 1
1.60632057496576 1
1.79384648965123 1
1.33402999640996 1
2.09363809201359 1
2.0365662923974 1
2.0541243475356 1
2.00663520846692 1
3.28350930031856 0
1.6245055340838 1
1.6949516894712 1
2.06048293782811 1
2.52901977863299 1
2.3040071361322 1
1.37775906015779 1
2.21312268363569 1
2.51447550424184 1
1.67953100528899 1
2.39442081290455 1
2.2955340421329 1
2.41800885559719 1
2.67998608484071 1
2.13380559039001 1
3.57818150360848 0
1.69593693794428 1
2.73671609751137 1
1.99548686528585 1
1.6100068615712 1
1.99170255846541 1
2.01713663391445 1
2.69742788740612 0
2.72208650888831 1
2.40419157145301 1
3.24660848062425 0
1.69946096993202 1
1.13352394755214 1
1.19942117444608 0
2.08898220109785 1
1.99248432727613 1
1.60587456156919 1
2.24600974452793 1
1.91116831380536 1
1.54330134859312 1
3.15209197601214 1
2.01123222398647 1
1.67009357710235 1
1.43102356533191 1
2.02266861760298 1
2.34297064212706 1
1.26565292034226 1
1.6190404181607 1
2.24870599936305 1
1.81736202441424 1
2.97288811153003 1
1.56706815500498 1
1.39060344249495 1
2.91214770719029 1
2.45185551531781 1
2.04868852864631 1
2.01367968975537 1
1.73754376455604 1
2.08517949125516 1
1.48093556430478 1
2.21593069673813 1
1.69770840856839 1
1.29229251822398 1
1.70537781702327 1
1.43269436730163 1
0.680586086497485 0
3.24246888228969 1
2.91789120457372 0
1.77149252845324 1
1.88773854423539 1
2.72228305097484 0
1.7711485205991 1
2.42770332391071 1
1.29396532529229 1
1.49806110273876 1
2.26921414642989 1
2.01988606516101 1
2.4000552128408 1
0.75625904188512 0
2.22472294429126 1
1.37365356096081 1
3.11328760424344 1
2.43061692778047 1
2.48989926029907 1
2.96395546852629 1
1.10525084765627 0
1.36175220029825 0
2.67647794233454 1
1.16678666024777 1
2.55795887838103 1
2.16353802029778 1
2.00468298300354 1
2.95437699199653 1
0.757466190818398 1
2.16623705331775 1
1.7066654024497 1
1.02897865698073 0
2.62117402215997 1
2.91458784109504 1
1.64480203957691 1
1.93762991225434 1
2.41468122044394 1
1.47350159957676 1
2.81833525172841 0
3.17358241720505 0
1.97161770932242 1
1.38011519323525 1
1.46426535028503 1
1.7067817395009 1
1.69576105184389 1
1.95989637924329 1
1.95955713319475 1
2.23960790615179 1
2.09758888149922 1
2.07881104779217 1
2.35473537423136 1
1.72950529443615 1
1.16822582710554 1
1.63820336448373 1
2.13180083810906 1
1.23766058765146 1
1.55485464052519 1
2.88865442402564 0
1.61902110808001 1
2.3498092366036 1
2.62991377220728 1
2.35482900338334 1
3.1325236132654 1
2.81048968575507 0
1.56227616105283 1
1.95108601273401 1
2.66767378323612 1
3.02073461774171 1
1.41186640760302 1
2.66393391204368 1
2.57417172947107 1
0.971276417105663 1
1.12853955963194 0
2.73162618647422 1
2.75026253265252 1
2.21873670880752 1
1.73256102571263 1
2.88787488176039 1
1.4563193597303 1
3.23518135283958 0
2.20283674618133 1
0.892188609198644 0
2.26739781556525 1
1.6806581786291 1
2.41487721588804 1
1.21456517931982 1
2.18886326886874 1
1.7218357118699 1
2.40270110377002 1
1.84397173011578 1
1.94073666273755 1
2.30864598614855 1
2.11684947344108 1
2.333083112908 1
1.98812927901224 1
1.58614149096967 1
2.71582808112885 1
2.43736853311912 1
2.45036339549453 1
2.17954452646085 1
1.95800427357776 1
2.50410903745136 1
2.78700668214053 1
0.955288464721992 0
1.67213243341929 1
1.592303454653 1
2.36367787452135 1
2.28996573611693 1
2.00772901001196 1
1.44370294639529 1
1.86867843796309 1
1.92255254029799 1
1.85531334245304 1
1.9839012081876 1
1.89483131427824 1
1.87639620891465 1
2.17822588433791 1
1.57938988672975 1
1.89453968960555 1
3.25954966253464 1
1.58430513164449 1
1.78522309900588 1
2.03759844912217 1
2.28004776435675 1
2.41646946190137 1
1.49196971009416 1
2.83060830600508 1
2.69149808806487 1
1.37211444514229 1
1.37664868849582 1
1.323468730758 1
1.14851240900545 0
2.34155887169893 1
2.34830233151082 1
2.11485638939467 1
2.70382004535527 1
2.75717690000501 0
1.85758502592725 1
2.4986262044949 1
2.14486845103391 1
1.70723522504953 1
1.21347447878557 1
2.28495012835972 1
1.78896405339171 1
2.19598633138624 1
2.75824755703434 1
1.44931049631465 1
1.67445174982383 1
2.94868919945638 1
1.36063891410909 1
2.24432190811069 1
0.818037226428794 1
2.36253986342679 1
1.61766182418507 1
1.97959017926652 1
2.33035349664621 1
1.70551691151018 1
2.37159944537839 1
2.79017795370131 1
2.36125865060162 1
2.28513459109813 1
1.81333905419991 1
2.4038862532119 1
1.85627679546656 1
2.25519713021431 1
2.90281398562044 1
1.77008828171123 1
2.50057670497225 1
2.87027900852024 1
2.3813202565076 1
2.5967895940816 1
0.897324078719763 0
2.08958384098181 1
1.45606206635274 1
1.13499076525851 0
1.71783261770401 1
1.48775295903939 1
1.65239507110853 1
1.4532602697395 1
2.35676372913197 1
2.02940298177409 1
1.42381571078143 1
2.32194981506686 1
2.21926712181172 1
3.15408768349705 1
2.2486345770309 1
1.14015195241082 0
2.30047085823068 1
1.88627268206545 1
2.55577763157292 1
2.09680975970798 1
2.04978921370198 1
2.44833357050452 1
2.69466050215847 1
2.22927794240337 1
1.35234273078043 1
2.65706215410161 1
0.671577190246922 1
2.4820338692525 1
3.15249321939857 1
1.0739003651058 1
2.30543591681018 1
1.58535233030407 1
2.05019589421933 1
1.14007259918858 1
2.05927485652208 1
2.01475089762459 1
2.91232777442881 1
1.19157991383559 1
2.41901894997268 1
0.420057127919447 0
1.73150115992057 1
2.47027860724686 1
1.99932108753074 1
2.45715453214256 1
2.23353370734899 1
1.86523849403498 1
2.34805353898728 1
1.93337671116193 1
2.33664372408697 1
2.967182309621 1
1.21985196250289 1
1.77912121666872 1
2.15089991097685 1
1.53354334498758 1
2.49969921745944 1
3.10517646729174 1
1.99974541072156 1
2.37075086439018 1
1.68871557945411 1
3.43486183038909 0
1.77772952045351 1
2.08914684293709 1
1.75754673294209 1
1.60907638553201 1
2.07372037642701 1
2.84462913573129 1
3.07003947030976 0
2.2286587697576 1
2.700842553488 0
1.86123260915799 1
2.00774090829412 1
3.03112994877992 1
1.62156088921088 1
1.84789954283196 1
1.76029242687462 1
2.49691917930025 1
2.16449564253047 1
1.64807442111149 1
2.48391998985576 1
2.67554438594952 0
2.51799486360628 1
1.78315326617043 1
0.919228900553309 0
1.28516095911249 1
1.57868456644534 1
2.04859911774691 1
1.90916496258131 1
2.32598123318969 1
1.33142902914125 1
0.0602562795110808 0
1.63308971677887 1
1.70144558030813 1
1.74999093989062 1
2.08107993698581 1
1.99991251721302 1
2.09435915991657 1
1.95431366979636 1
1.89880030728572 1
3.24817688779342 1
2.43471283409766 1
2.00670641887334 1
1.58915193160413 1
1.88569750737746 1
2.80569307065438 1
2.17044355809557 1
1.81784653043316 1
2.51685816629487 1
0.85598892940897 1
2.60675479341118 1
2.382571154754 1
2.20379615107192 1
1.14401464317085 1
1.48845021002779 1
1.71863939683715 1
0.888565672795534 1
2.44277454128235 1
1.42590158909145 1
1.58022118352756 1
2.93406272059696 0
1.92379741256882 1
1.66354129778796 1
1.79662152411983 1
2.09433539434764 1
2.53596637730317 1
1.53303585102428 1
2.67213382456106 1
2.06214913619247 1
2.40581894589163 1
2.55600090930169 1
2.32977131365216 1
2.67989496828459 1
2.10360074092954 1
2.81391506102632 1
2.11732841256009 1
1.71584282126856 1
1.96416932602295 1
2.2158636935794 1
2.67222736705671 1
-0.00808713614920878 0
1.62191430889627 1
2.62723909732819 1
2.27183811439157 1
1.61074231519391 1
3.2982839478568 0
1.80247650176314 1
1.65023410002557 1
2.13099967445541 1
1.47973484253377 1
2.47717621863221 1
1.95735176924593 1
2.66559549597549 1
2.20957871016626 1
2.742586923397 1
2.88799837337673 1
2.31138055400218 1
1.83427556182308 1
1.21582956800633 1
1.84260206112842 1
1.46616874706844 1
2.09024080196154 1
1.16172380840555 0
2.78590812171023 1
0.828206166770662 0
0.959408853800777 1
2.02657214889368 1
1.81183543860787 1
1.5371879481744 1
2.11026219267468 1
2.52898404555251 1
3.12435799302126 1
1.96507717595575 1
1.76730575905238 1
2.05055726569735 1
1.94162902916302 1
1.03535888400669 0
1.56806440022088 1
1.5375121102297 1
0.79129732982243 0
1.42374634808908 1
2.24722126251429 1
2.21951763970082 1
1.50010938161523 1
2.51216217905318 1
2.22490808407511 1
2.70144339340963 1
1.94614570697842 1
1.70776232933208 1
2.0473394300987 1
2.42144864401132 1
2.19411109392936 1
1.86265224569705 1
2.50916156241493 1
1.96854088733941 1
1.41565374946063 1
1.76833436514918 1
2.04311270411848 1
1.28875024585918 0
2.63112696783101 1
1.89906977936091 1
1.68122773815776 1
1.82931421019401 1
1.9654609674078 1
3.02593228546679 0
1.72947645128145 1
1.83248285916581 1
1.22187835501667 1
2.30851231867113 1
1.2936221324608 1
1.56753073612888 1
3.13488538876557 1
1.38144468801922 1
1.89881878989664 1
2.17652600794571 1
2.20040992884683 1
1.92091491233749 1
1.1459590608551 1
1.48623540015461 1
1.43028343777424 1
1.79496986940989 1
2.00485697221927 1
3.29023995612021 1
1.94522535009203 1
1.68870547184375 1
1.79129737562913 1
1.98862275935493 1
1.194674206441 1
2.02588091516782 1
1.35591296612976 1
1.83084142428441 1
1.90732103506869 1
2.44174683177466 1
2.13982164343195 1
1.6960069938854 1
1.33692558876052 1
2.14032602506491 1
1.92266053193276 1
1.62646372053324 1
1.10157944071859 1
1.1216031379625 1
1.41036326286656 1
1.56287974936786 1
1.06104553871271 1
2.52197476945516 1
2.60414140971748 1
2.30043714356949 1
1.57052899676693 1
3.09678769629114 0
1.17674769487514 0
2.83953065906103 1
2.39566661465745 1
1.92944474098026 1
1.13211098141309 0
2.56523467182837 1
2.42934828258965 1
2.21837582658724 1
1.87778115155205 1
0.950172223473206 1
2.16477234002983 1
1.33276365526909 1
2.06784668813268 1
1.90510420410807 1
2.40789978961793 1
1.37997006247909 1
1.98689165455219 1
2.21806404687246 1
0.909844577764693 0
1.76240736121083 1
1.54964694011834 1
1.15085580660569 1
2.02056295042377 1
1.10741035012892 0
2.66288261473416 1
2.1854141240682 1
2.30413201773763 1
2.56256662440416 1
2.74037708655317 1
1.70376907035691 1
1.76044971934064 1
0.564951617475767 0
1.78660784800801 1
2.00878668064665 1
2.5119375694524 1
2.57071659787561 0
2.41362105211686 1
1.59983271598094 1
1.91047838653922 1
1.37429143851353 1
2.70140231773736 1
2.57916353768024 1
1.3850269837984 1
2.13398511002534 1
1.96551874609557 1
2.10890404624315 1
2.73297403538324 1
0.154016372025407 0
0.95772692235953 0
1.6297105622404 1
1.87936985921591 1
2.41437133836343 1
1.07929595964787 1
1.47399228599748 1
3.23425606561216 0
2.41181770344551 1
1.56708316291375 1
1.82799622567295 1
2.66840119400923 1
2.27115335689278 1
2.15800763661447 1
1.91563136404945 1
2.08375716979911 1
0.829605952350797 0
3.71350078293997 0
1.72367493090889 1
2.23188199190428 1
2.40938173531511 1
1.85791920558512 1
2.1475952903397 1
1.60023813682513 1
1.54387154022802 1
2.2506518132114 1
1.05861918091778 1
2.41674044431064 1
1.38175097204185 0
3.32553402488504 0
2.29131728107877 1
2.00210672852584 1
1.71714139075331 1
1.00370109960431 0
1.79552236050483 1
1.55826501164103 1
2.10895555764516 1
1.48431283770317 1
3.19939605090231 0
2.95306564289886 1
1.07926398994996 1
1.41918997013341 1
1.75837490422537 1
2.69962351039904 1
1.77820560092517 1
1.67042019138191 1
2.15352913898084 1
2.55541689380471 1
1.67844687665486 1
1.65196328348697 1
2.30591068254226 1
2.65102562975108 1
2.95742888705699 0
1.95159949685829 1
0.736734931294495 0
2.00390765774823 1
2.62604131961066 1
1.75607499827623 1
1.35327476695289 1
1.7895942383896 1
2.67295472244449 1
2.04857770833556 1
1.96728862905921 1
1.2532626009612 1
2.32734524357951 1
1.86543456642915 1
2.04695223416507 1
1.66029127336232 1
1.82003297320021 1
1.76198885463095 1
1.86853509927565 1
1.88458524509779 1
1.44883396330217 1
2.78811152237776 1
3.19945146133165 1
1.78628389650371 1
2.02376947382955 1
1.47591824795124 1
3.11723292882713 1
2.32760726984965 1
1.23965931585392 1
2.13050738997241 1
2.28527733881956 1
1.52914863336778 1
2.12412596959583 1
1.92082665284049 1
2.85337200620981 0
3.18235783240064 0
2.786720139975 1
0.78860886783906 1
1.98847330354149 1
0.513069983959725 0
2.20886739301751 1
2.68266149311992 1
1.57635144546443 1
2.52620677941296 1
2.00294467934856 1
1.73066545578516 1
2.9359502754994 0
2.19472105203015 1
1.89737141185141 1
1.78932694595124 1
1.82631400616471 1
2.71485381944638 1
1.54539317935956 1
1.57295785354824 1
1.58392529716524 1
1.7205291325375 1
2.62278215241436 1
0.998067300995295 0
2.81519840147561 0
2.37437817017744 1
2.93620304746392 0
2.47291799390428 1
1.98467007649982 1
1.90055715947592 1
2.42994173269697 1
2.32571275243265 1
3.13493018195743 1
2.48097790599767 1
2.1124000500179 1
2.93386856136036 0
1.3783746225741 1
1.43550162193585 1
2.10915240037976 1
1.83995089612185 1
1.83212119362131 1
1.77062123015422 1
2.88880287523211 1
2.05992825981681 1
1.40577647022044 1
2.5168348273951 1
1.33162539596464 1
2.55689975191636 1
2.75761329832838 1
1.34493543999076 1
1.97351537800675 1
3.04762853636157 0
2.34363336803444 1
2.44100572346269 1
1.75345780451605 1
2.44531349809277 1
1.88492196565934 1
2.18266584105151 1
2.16039252899503 1
2.61084882152814 1
1.32048021890213 1
0.779874873399954 0
2.43140035380301 1
2.90205899676395 0
1.71389304123967 1
1.40669120867602 1
2.04889921920679 1
1.56636810432992 1
1.9563867334535 1
0.613351834748689 0
2.95135050487444 0
1.75675861860503 1
2.18840458550823 1
2.21234828636905 1
2.34806111952676 1
2.53787968698788 1
2.24671320368543 1
2.59657454706421 1
1.46864308935868 1
3.53188220855804 0
1.53893850221603 1
1.97580383892408 1
2.71122809149041 1
2.11135222314658 1
1.91622800998504 1
1.34036897652422 1
2.18373897216388 1
2.50344323958497 1
1.98813117532465 1
1.18682711039436 0
0.922430450243829 0
1.87911593802645 1
2.95147960111514 1
1.97672704349023 1
2.40892577045396 1
2.58865031198972 1
2.15544240199134 1
2.81003212428384 1
1.25283474381717 1
1.85287465945858 1
2.20370606901369 1
0.0650160424130949 0
1.82832504959659 1
2.47347484979345 1
2.55138671137216 1
1.54659336003861 1
2.57095970102877 1
2.53266404939775 1
2.59170994524654 1
1.79981937925056 1
2.63950564871129 1
1.92693766453592 1
2.11545791825919 1
2.92227054774049 1
1.23544061328229 1
2.51034529190937 1
1.37868236800357 1
2.14982260138749 1
2.36371430495518 1
1.86011470395757 1
1.69545811206804 1
1.50769469598576 1
2.13619701377221 1
1.59747994764729 1
2.19709288155668 1
1.38381413776844 1
1.81429354410009 1
1.21172603841692 1
2.42748545097062 1
1.51014523566065 1
1.96984579609484 1
2.11936832964524 1
2.41065673671812 1
1.60477800377804 1
0.71050744167294 1
1.29630024063552 1
2.33908238882194 1
1.13116581748984 0
2.47779469279136 1
2.05033861915539 1
2.43951988567433 1
2.26119699691778 1
2.42763334054646 1
1.96518149697114 1
1.51793139508585 1
1.61006974751145 1
2.16836144786501 1
2.50196600842532 1
2.60043749723128 1
1.393238798709 1
2.0935366478164 1
2.52687324729845 1
1.74861857949389 1
2.22849170482178 1
2.34891601036398 1
4.02195083228836 0
2.42737657870703 1
2.44502846732385 1
3.09991434973557 0
2.1415312599365 1
2.39643016857189 1
1.97980027911272 1
1.90080995350211 1
1.72006467034376 1
1.90688750755917 1
2.37388193443438 1
1.97291757866661 1
2.4411809086678 1
1.94569429755261 1
0.821538532578882 0
1.62418174588114 1
1.84702812453514 1
2.46542367547567 1
1.83231064000806 1
2.01661497523254 1
1.09352005083654 1
1.35722711574602 0
1.76835405575201 1
1.67904989221533 1
1.91082960555308 1
2.25147727534443 1
2.5163031635521 1
2.48395367850005 1
1.79541484878388 1
2.28049286999343 1
2.64260166440827 1
2.4288677384438 1
2.36112239504329 1
2.048976145494 1
2.67685985839164 1
2.15354918634603 1
2.26616202695832 1
0.965076260629884 0
2.50884355261675 1
2.49069862146931 1
2.2057218380311 1
2.12141258909034 1
1.6139959114442 1
1.13704343728986 1
1.64440582103722 1
1.64122238517729 1
1.77879834758673 1
1.63890815548923 1
0.53434389964366 0
1.2176028404247 1
1.32959550145369 1
2.92600496638554 1
2.76142956679627 1
1.74640032871808 1
1.71176605554315 1
1.57394628302116 1
2.66334002927479 1
1.97036055072124 1
1.97101966750407 1
1.22493886678192 1
2.61676822557499 1
1.43078079670486 1
2.11344086968215 1
2.29449527670215 1
2.47105205473191 1
1.96966076323712 1
1.28783617853611 1
2.91623917567349 0
1.46387266080353 1
2.71733509603901 0
1.21999039122621 0
2.56657412472129 1
1.9284433666087 1
1.51384863892793 1
2.20743501393641 1
0.630230109236761 0
1.90310089013792 1
2.73610033557515 1
1.68565342157095 1
1.77358691297147 1
1.97153461811452 1
0.948484475929602 0
2.66705744951653 1
2.95740866502644 0
1.576799539415 1
1.07625676908096 1
2.8800280782449 1
2.37882307624912 1
2.73339614229048 1
0.987011104452746 0
2.05966386076885 1
2.59546033320235 1
2.3210562793754 1
2.36026122198273 1
1.46958322649098 1
1.42520238483795 1
2.28159325938362 1
1.01916293090108 0
2.88042833911318 0
2.2251109721532 1
1.96474525089589 1
2.83718077622747 1
3.10927813127352 1
1.65869769271026 1
2.01293581006869 1
1.17215918080902 1
2.09140987460574 1
1.28361036836253 1
1.88466911369528 1
1.70343381831533 1
1.7637125537151 1
1.92961231533439 1
1.71473983426764 1
2.40334417443598 1
2.06306560349499 1
1.60178519474412 1
1.75690435000997 1
1.75141248185221 1
2.65100645505848 1
1.43400696660649 1
0.873955597737637 0
1.51565500422867 1
2.36062412181981 1
2.33395454968493 1
2.06966972156656 1
2.17987745604318 1
2.29569303398881 1
2.91800118514881 1
1.04099246614936 1
2.44224131080049 1
2.29550048739752 1
2.65959516461988 1
2.64886593180749 1
0.957127065059946 1
0.704410000544087 0
2.57986552080508 1
3.01334182487704 1
1.69404410885105 1
2.57436551839285 1
2.15640816912546 1
2.50060790945652 1
1.44596630782673 1
0.940536637845411 0
2.11840122830357 1
0.85662676704411 1
2.71602816608568 1
2.29689324413151 1
1.71677628266741 1
2.59571198666281 1
2.00556660134678 1
2.48523795063446 1
1.84811498406041 1
2.21506778938801 1
2.30349347485064 1
2.54130433461066 1
2.33970029362057 1
1.0567773676804 1
1.68774728685903 1
2.56044559196171 1
2.69381534131496 1
2.61136786813107 1
1.98062740695326 1
1.32299938458131 1
1.59825549271456 1
1.63700986436432 1
2.06585351094838 1
1.63297630311568 1
2.99605516080525 0
2.89826457392502 1
1.1762935629514 1
2.6243525449857 0
1.62643326819214 1
1.96763600878346 1
2.34685438925484 1
2.21201692158384 1
2.44949553184848 1
2.29294506783569 1
2.54770321025603 1
1.30984799395246 1
0.96903752882705 0
2.17392636965282 1
1.21234350549633 1
1.9919475582866 1
2.43721293193319 1
2.53542220564344 1
3.73659416655175 0
2.37291454277836 1
2.81496209387457 1
1.95730538354466 1
2.79849933081994 0
1.64878353321104 1
0.748544963013252 0
2.31483481471188 1
2.29278801012954 1
1.27108601623616 1
1.59517279824387 1
2.32267482973931 1
1.94708068996653 1
1.78042365522452 1
2.14809822469887 1
2.79649371352229 1
2.25765640927692 1
2.12708887481928 1
2.19728579659398 1
1.48647661153746 1
2.64133009124642 1
1.44811352823876 1
2.60646418633289 1
1.73426056178725 1
1.31320585631637 1
1.39992786760386 1
2.28943365086361 1
1.91660185687107 1
2.68676748567923 1
2.22663362266482 1
1.69458272108063 1
2.90512434152677 1
1.13249663601561 1
2.4758168556759 1
2.31931963300252 1
2.43250883231055 1
2.29883271757364 1
0.809068676723997 0
2.80687304771655 1
1.58535599128972 1
2.94894964495645 0
1.92319563542082 1
1.88245044998388 1
2.71126063338325 1
2.25568275058415 1
1.30852425240225 1
2.0987331276657 1
1.91119982210463 1
2.19997606307469 1
2.05757706800945 1
1.26670926790281 1
1.73945059031496 1
2.64505685033423 1
2.28670473155827 1
1.84905017097695 1
0.859078988753743 1
1.60172871567206 1
2.42831335865508 1
1.44638239284479 1
2.16179288908441 1
2.8385455669262 1
2.95242145728055 1
2.99178217595017 1
2.47942746261466 1
1.53508519679276 1
1.6149068362916 1
2.41873230290151 1
2.84200617638022 1
2.23480463631769 1
1.56885914887416 1
1.96938137186868 1
1.81092002858592 1
1.94251253634216 1
2.1113359427336 1
1.77556889007016 1
2.33515829297014 1
2.13987758249705 1
3.46424070940032 1
1.04588948961929 1
2.2371755654252 1
1.48113021862283 1
1.76687149454612 1
1.80968454971432 1
1.06037247311911 1
1.54708863083513 1
1.4402274555604 1
1.7517065551507 1
1.99597569224337 1
2.56463564307998 1
1.47816545101104 1
2.20564034711849 1
2.00026050429015 1
2.05785779607192 1
2.57006526804102 1
2.31091638545179 1
2.27542737781831 1
2.36054489192565 1
1.39645278075199 1
2.58597837282989 1
2.00510367567278 1
1.50257198218402 1
2.01209447456664 1
1.36565622390563 1
1.06529420461256 0
1.88961974284106 1
2.02206084579156 1
1.82986862074354 1
0.755208021732354 0
1.03538574267497 0
2.58442366840534 1
2.22111991057298 1
1.80141702502985 1
2.77785773258535 1
2.13100492402338 1
1.9567694254261 1
1.9443933539813 1
2.17975261189738 1
2.18574972417143 1
1.99370720222054 1
2.2799638686786 1
2.40629584116914 1
1.27560977171445 1
2.76132689671238 1
1.73079753004129 1
2.3103136664676 1
1.45411554605835 1
2.2044008249665 1
0.441808380729593 0
3.07360877050584 0
1.90248999962851 1
1.77617424539808 1
1.74366457941949 1
1.99757838407633 1
1.36440988859407 1
2.51607126789581 1
2.69162943732402 1
1.86863342890038 1
2.19599197508133 1
1.62964745150775 1
1.96291090081369 1
1.30848704721882 1
2.80972117611667 0
2.33841743576077 1
1.78791088186847 1
2.02589567751895 1
1.97521250835366 1
1.50597154372088 1
1.39080220412217 1
2.0204202439702 1
1.98270020207557 1
1.08687932037783 1
1.15462167907836 1
1.98747730183577 1
1.69338307268097 1
3.10434883658483 0
1.1975740570205 1
1.91080264094251 1
1.10425576322924 0
2.44583677840905 1
3.37199729676966 0
1.59738732546189 1
2.10524108306042 1
2.05327732979487 1
1.99815795018914 1
1.68971137999153 1
2.87307102182227 1
2.39442859659005 1
2.19474153864706 1
2.6482796369749 1
1.04037439671839 1
1.22807587172393 0
1.9007112660552 1
1.46198109036813 1
1.94866571565594 1
1.46100937491565 1
1.73466866106445 1
1.57850102220007 1
1.74730757080246 1
2.31533530006003 1
2.54281833151113 1
1.7296055317722 1
2.11441477018411 1
1.33395951063914 1
1.24153342481022 1
2.94903608878322 0
1.14206989697613 0
2.52473270311994 1
1.99853993415834 1
1.3697216920816 1
2.34061747892928 1
2.65193870829969 1
1.25380073501609 1
1.89494038901899 1
0.887556847930197 0
2.33843825853931 1
3.06182361066031 0
1.64724553677247 1
3.65752613787861 0
2.09809032255133 1
1.74557641959537 1
1.41398822549488 1
2.54083140731332 1
1.920342622781 1
1.60813208542329 1
1.10154558805833 0
1.95231255269796 1
2.00205486231441 1
1.57699128509768 1
1.6381777659085 1
2.28647791011541 1
1.57338228460097 1
2.00037046315058 1
2.25625299287746 1
2.95304498392687 1
1.89245270680844 1
1.97477268164623 1
1.72891891748039 1
2.6335443756772 1
0.995197649414551 1
1.33703751570967 1
2.18347417858697 1
2.95060650921368 0
1.6120775331387 1
2.81454078379563 0
2.39735417971838 1
2.0938738420805 1
1.85961713468303 1
1.67013414808559 1
1.71336499114177 1
0.048440248295784 0
1.11740395969336 0
1.31753459665446 1
2.77916149570293 1
1.77301444384882 1
2.63558872339049 1
1.9124758768631 1
1.51027552592031 1
2.47884663266638 1
2.13709542730834 1
3.22595555258869 1
2.52017252382693 1
1.65253732887712 1
2.50864905981956 1
1.11401095549952 1
3.00501779782606 0
2.01380276074331 1
2.47954361462154 1
2.33537166841329 1
1.72647650779899 1
2.16763474619953 1
2.33324019989089 1
2.12271080111341 1
2.31206886372091 1
2.32535443019864 1
2.1693898649797 1
0.978509649707782 1
1.67281061017175 1
2.92163290640324 1
1.74918435337139 1
2.06241728348473 1
1.93482696116851 1
2.15781350673155 1
0.622460008508771 0
1.68832792122299 1
2.25825387433423 1
2.35481614995765 1
2.79049485293418 1
2.06459047319779 1
1.89248388462778 1
1.13512279321545 1
1.87116117825981 1
1.41306556448969 1
1.98329522058843 1
1.33993233824204 1
1.79375388212073 1
2.39320794858185 1
1.65945095795847 1
1.46499646504225 1
2.84079808082884 1
1.72280724074233 1
1.35575825285724 1
2.03611585977992 1
1.62982079730753 1
2.60487925743402 1
2.76984443815524 1
1.92449873696973 1
2.07467062819048 1
1.55975364434299 1
2.18380582907047 1
2.01599937622113 1
1.84729704792162 1
2.91867748898331 1
2.8436546164563 1
2.4942102539786 1
1.52302061210382 1
1.84290498275362 1
2.32180921759028 1
2.6408566755767 1
2.31566943473094 1
1.99825967974442 1
1.52151940219383 1
2.17985305201915 1
1.1969799796701 1
2.21867363350165 1
1.34001978873722 0
2.0559971877887 1
1.4346383864326 1
2.79588639574311 1
2.21482289917772 1
2.2126916167336 1
1.85027742835165 1
1.98271613677971 1
2.27527735689744 1
1.32618837189066 1
3.29458629056359 1
1.96017002831772 1
1.82692768726574 1
2.44505044892096 1
1.02930164250524 1
1.96104430058537 1
1.06223276837485 1
0.763925722822704 0
1.22727921057609 1
2.24698907010978 1
3.10199405073445 0
0.927267758861428 1
1.10059766624262 1
1.48817816247336 1
2.16945482207456 1
1.77359825169795 1
2.05682098646364 1
1.82103924019268 1
1.79008264921111 1
2.80282974226791 1
2.15635253545149 1
3.62694407072264 0
0.679173906531717 0
1.73050498142252 1
1.85401032903047 1
2.19657058232185 1
2.5711684061695 1
0.635895554227953 1
2.20090701950945 1
2.53361165764994 1
2.98264864316996 1
0.41780186335739 0
2.38635321720674 1
1.58812155626956 1
0.650243225671153 0
1.26452157751962 1
2.50325783146839 1
1.40639985636962 1
2.23651815603073 1
1.59502232382463 1
2.13239047851228 1
1.95638731749518 1
1.09802401503751 1
0.944439461157573 0
3.42922563548568 0
1.51096836442128 1
2.57798676539812 1
1.05820386986363 1
1.68699834252065 1
1.51578927324961 1
2.18727636888697 1
1.43105637931007 1
2.7644286994513 1
1.69463748239162 1
2.08573637134336 1
1.16479330741122 1
1.15018940018375 1
2.60435179561346 1
1.80439923968975 1
1.65878563202653 1
3.19764177511427 1
1.42955474397585 1
2.54166670583933 1
2.16042970176057 1
2.35669558126467 1
2.47192339675723 1
2.57154629455227 1
2.74781032480804 1
1.90445780641901 1
1.59008514885401 1
1.34216068837487 1
2.18502258941502 1
2.11060119565657 1
3.15930628235448 1
2.03158853142833 1
1.64864752587871 1
1.53518138698394 1
1.39750105164725 1
2.58692964622521 1
2.16698168152205 1
3.47535428299083 0
2.18211553355265 1
2.17529143596625 1
1.87076022431407 1
3.2623000163338 0
2.45675328709221 1
1.95458352462354 1
1.57765755888198 1
0.241959279861594 0
2.38035057423041 1
2.07208899462358 1
1.89733218314931 1
2.05035496794311 1
2.05457194900809 1
1.07922235767394 1
2.58333441421542 1
0.0313546443818545 0
1.34405896147075 1
2.34937314273367 1
1.55093750522809 1
0.997438129727236 0
2.10687031421329 1
2.49302073056034 1
2.7978172385805 1
2.09750297963228 1
1.99068959152901 1
0.906480424506214 0
1.61899003634421 1
2.20615628234957 1
0.966368051135637 0
3.11684153098035 0
1.86883752540121 1
2.53686562820804 1
2.21514421610278 1
2.77714556897132 1
1.53390422054819 1
1.71973775471361 1
1.80082492458394 1
2.65023921831593 1
1.81064599369056 1
2.13711801626799 1
2.27565766160847 1
1.56217057200119 1
1.1470052430129 1
2.22975600620147 1
2.61693410958253 1
1.78405332445453 1
1.38454097161303 1
1.58631284251001 1
2.29330986449154 1
0.895468253164058 1
3.38467837678701 1
1.19098948004353 1
2.03337470753564 1
1.70307153267 1
2.31855727415502 1
2.99284009141226 1
2.00052071845567 1
2.41822252383597 1
1.72941509750718 1
1.77463877470435 1
3.00891915115949 1
3.73384381470907 0
2.40930949241674 1
1.44080916048241 1
1.69792744355127 1
2.28713869326924 1
1.94336506682941 1
2.11563170453926 1
1.1413539176046 0
1.20526339278659 1
1.66196756795547 1
2.17177932586141 1
2.14335353484862 1
2.74749268756575 1
1.10668918834972 0
2.28449268750547 1
1.80160111078838 1
1.79826487873109 1
1.54074081714361 1
1.85425615825502 1
2.91312375527213 1
1.5890137706707 1
1.00118862280959 1
1.36868579863209 1
1.45273193968911 1
1.98544690771587 1
2.06432796569223 1
1.68521096202543 1
1.85141595246342 1
1.13917460874571 1
2.00787560218329 1
2.60953584204197 1
2.12491426658837 1
1.36970151598328 1
0.0091738896892196 0
1.30589706442744 1
2.32711489826262 1
2.77375169537826 0
1.10646269508847 1
2.16132522536075 1
1.78160923962413 1
1.68775478255598 1
2.69112003883891 1
1.74434384081924 1
2.36764165585376 1
1.78156130359565 1
1.59213883867104 1
2.58444743320191 0
0.448510941029345 0
2.82449793411624 1
2.69324497971807 1
1.43942176607548 1
2.56303583302909 1
1.94746357809861 1
2.88190743705753 0
1.78259806502338 1
1.78897651334696 1
1.78683939278108 1
2.079670869546 1
2.13332646208782 1
2.16889741017623 1
2.51413060580465 1
1.75703797998466 1
2.13602867575997 1
2.4942590447741 1
1.33137420999855 1
2.19515112937516 1
1.97824850107631 1
2.23745635135803 1
2.14315437690141 1
2.47246651737543 1
2.49595697813874 1
2.00029832383005 1
1.13767858988013 1
1.81545606087399 1
2.5006766545756 1
3.01983109602995 1
2.10897284476537 1
2.86460805583879 1
1.88602599264759 1
3.00285419072556 0
3.34399775846055 0
2.32631813272583 1
2.61980019944407 1
2.31412869958166 1
1.06324277127335 1
2.52820049381308 1
1.34342230073373 1
2.03435424012872 1
2.60847915798075 1
2.18867505220133 1
2.51843909354431 1
2.2380280220657 1
2.6431123659644 1
1.64925608345464 1
1.94100784009559 1
2.1274688945042 1
2.862880029198 1
1.5965865364188 1
2.25627571155472 1
1.9130397275998 1
1.09119209412516 0
1.55110705394019 1
2.20487725138778 1
0.697186686070628 0
1.50685865660999 1
2.66807730006456 1
2.13665622892379 1
2.24140137922216 1
2.06981576549481 1
1.92548859738904 1
1.96456429490097 1
2.32406233233324 1
2.08655027115081 1
1.89358618125608 1
1.43974334741274 1
1.81724205762164 1
3.0542724111732 0
2.46521884031971 1
1.90395269662213 1
2.00438144226871 1
1.35116373779959 1
1.96553499128709 1
1.96943889200753 1
1.59174266214502 1
2.72185453378763 0
1.36750898678018 1
1.26611785027354 1
2.32909799806572 1
1.46820680749206 1
1.83389704535029 1
2.80633706045262 0
2.76612161450206 1
2.38451722359988 1
1.81902335292657 1
1.70228412427218 1
1.90493173675057 1
1.3089350513034 1
2.19018912412406 1
1.06147080878351 0
1.50850852976985 1
2.61390062504426 1
1.97957962964942 1
1.8640302572482 1
1.84421093530005 1
1.1374549820917 1
1.72280844027659 1
3.17108878538182 1
2.24683469629898 1
1.80795968999308 1
2.25364938562156 1
2.18608014710745 1
1.88079785542441 1
2.26511377519163 1
1.69390152469099 1
1.93972760597762 1
2.44900827423513 1
1.90214544054603 1
1.37959796337585 1
2.23067721505058 1
2.4122416462597 1
2.22320990255068 1
1.9101286830839 1
1.41978266377961 1
2.59804558766464 1
1.9150586953967 1
2.57586133359104 1
3.32868706310826 0
1.45790033594883 1
1.16925149765806 1
1.93623513606058 1
3.10639002054395 0
2.32319396783694 1
2.4442218364795 1
1.34228095705417 1
1.9118009421626 1
1.18811501148487 1
2.03050421548772 1
1.49544843225541 1
2.59134442791238 1
1.47085977066431 1
1.61126770684884 1
1.4073976196165 1
2.02021623365873 1
2.13222273225122 1
2.48234703324416 1
2.28682789623261 1
1.19052761985861 1
2.30682760805919 1
2.77291139966473 1
1.84506848507882 1
2.13157741327544 1
2.05044627751937 1
3.1284525504811 0
2.17549899290202 1
1.34669672478529 1
2.26039297014181 1
2.80267734253996 1
2.78131650220124 0
1.56084319843712 1
2.27381302957908 1
2.35119451070615 1
2.00549162230583 1
1.83880950100261 1
1.41059098386997 1
2.26345396971054 1
0.702269846151504 0
2.77999686273478 1
1.86074180747381 1
1.96808152379731 1
2.8403495949867 1
1.1296074141653 0
1.43421392108188 0
2.32712258964819 1
1.78178101208517 1
1.8054176407623 1
1.08131419327737 1
1.62613594139249 1
2.7882879272802 0
2.17363946299282 1
2.0976070582782 1
3.03221015795779 1
1.10721070529582 1
2.40598545408067 1
2.21346566078234 1
1.61158215992529 1
2.66811399850425 1
1.45049103132617 1
2.64367723394097 1
2.86424570487197 1
2.30306193022301 1
1.96981359527302 1
0.954320256657868 0
1.47675779771309 1
1.76830697262523 1
0.984028168982823 0
1.86254505814253 1
1.02002957939205 0
1.24451490690639 1
1.55159215515963 1
2.13318427499214 1
0.893170081645304 1
2.64318002856628 1
2.56485272871481 1
3.35525663701376 0
2.0287491828196 1
1.41439293650094 1
2.41232354355726 1
2.43464978931427 1
2.00212485137022 1
2.23969094201473 1
2.21959773651411 1
1.14752513311883 1
2.19050887737457 1
2.15092567327975 1
1.96927758779113 1
1.98602318836532 1
2.91081427669562 1
1.99418408856106 1
2.33932769303673 1
1.98695344639134 1
2.52256969877162 1
1.21495620159941 1
2.25782317370828 1
0.416599053301234 0
1.51478836896324 1
1.44795634801618 1
1.2056961847574 1
1.60088558816662 1
2.27757195268816 1
1.11798687014063 1
1.41777942607068 1
2.36102211188568 1
1.38151265441184 1
2.86283884856028 1
2.57621252723232 1
2.02137286169008 1
1.67632876142861 1
1.62287551375325 1
1.76256741436202 1
3.017404047917 0
2.11430266452196 1
1.00892142586281 1
2.25600795741689 1
3.43908940403242 0
1.80630277731296 1
1.97262688015075 1
1.93357454271682 1
1.04151671845366 1
2.34295576438058 1
2.52003738367334 1
2.3539523291779 1
1.74376420508262 1
2.12432283577997 1
2.26094550686374 1
2.77760201863981 0
2.83395601446519 1
2.65777017654896 1
2.88510790372855 1
1.73954544021803 1
1.76615506810392 1
1.18337464956943 1
2.6892877431036 1
1.51084337200566 1
2.89905988529435 1
1.61542042284188 1
1.93311217508929 1
2.41863024357302 1
1.13822883341027 0
1.98087282781997 1
1.82121412983651 1
1.66906175986996 1
2.97064000580009 0
2.31856954006946 1
1.47786186759039 1
2.44540718464572 1
2.29790362730555 1
2.78617124240789 1
1.03827563526255 1
2.49846865523016 1
1.47618571245499 1
2.11044572414596 1
1.3583174262224 1
2.05232471155117 1
1.32703336371149 1
1.60876819711709 1
2.07650635959538 1
0.907766328225164 1
2.14152061556022 1
2.1938342932491 1
1.92513057898915 1
2.35195348149389 1
2.57400931120255 1
2.26037412641179 1
2.02259497639105 1
1.50606078224683 1
1.70931083482036 1
1.38396638096144 1
1.95606344283919 1
1.89697380519636 1
1.51593115600257 1
1.16806708908656 1
2.44539978260769 1
2.70851630483908 1
2.23072610735887 1
1.20530326674282 1
2.44548453314615 1
2.08606836125997 1
3.65295726410965 0
1.69547603990405 1
1.73261683438058 1
2.2397934543616 1
1.3717023212434 1
1.96609628438431 1
1.31951005932498 1
2.95708656821366 0
2.22448456321583 1
2.78444456016695 1
2.4108505657468 1
1.91811458280079 1
1.92545273924921 1
2.58925726607292 1
2.18355536348615 1
2.40549964734609 1
2.88643833195679 1
2.91934219604422 1
0.484838020968115 0
1.86313941424317 1
1.16949114094096 0
2.5949524629693 1
2.84468028703306 1
1.62506483718739 1
2.04271504608873 1
1.37976867881526 1
1.27398833161583 0
1.93419042093724 1
1.90327644201847 1
3.53384922035243 0
1.93839578870329 1
0.884209853268734 0
1.46670752241354 1
1.78484870886053 1
2.56014238190785 1
2.06718245487254 1
2.48822485761358 1
2.36189850312004 1
2.01641629657866 1
1.48913239903802 1
0.642697636021388 0
1.73142806244297 1
0.560798366935538 0
1.98841649117749 1
2.29359310474356 1
1.66227493489276 1
2.48853524646727 1
1.96531752628989 1
1.4721109615211 1
3.06281277134692 1
1.98233950424615 1
1.84988294355555 1
1.62631191137427 1
0.867485518649642 0
1.72328290201867 1
2.10084643039771 1
1.34778869188571 1
1.61837576553785 1
1.76258642606292 1
2.29137952529939 1
1.32359980777595 1
1.80415429881375 1
1.97991972273586 1
1.80073198384355 1
2.82625248618967 1
1.67918761024145 1
2.95792373125013 0
1.93517681847285 1
1.38866586060489 1
2.48743685883524 1
2.08298749979275 1
1.93342049222613 1
3.07390041780238 0
1.34594098245639 1
1.58913980830769 1
1.15496732340899 1
2.95084139246914 1
1.08810969963349 1
2.02942891224687 1
1.64744433427374 1
1.85885249285432 1
1.97337954685956 1
2.20364549051736 1
1.2151940924694 1
1.20091930431773 0
2.00158403529524 1
2.41746453067183 1
2.45480295468084 1
1.26174826001489 1
1.6406228099371 1
1.95471993382048 1
2.80874048618834 1
1.95044449657903 1
1.60672719446926 1
1.61179322580209 1
1.33525077021567 0
2.55758647332014 1
1.8498045839956 1
2.4741296527726 1
1.69310020024183 1
0.628946383144742 0
3.65062588125907 0
1.86238577477874 1
1.94250700057028 1
1.46745269717948 1
1.74811606232821 1
1.88868511816465 1
1.76715982840742 1
1.39075745456997 1
2.00619179109942 1
2.05277254365496 1
2.50087041848496 1
2.2902167047092 1
2.30780721592678 1
1.88881882481818 1
2.78311290697675 0
2.22513477021494 1
2.03473286118098 1
1.82040264536296 1
2.27882720347945 1
1.08909715308627 1
2.61345514347899 1
1.56792351113205 1
1.48058657670817 1
1.18515011799497 1
1.8541099926175 1
1.80190556141803 1
2.83257802663892 0
2.26656978724625 1
2.47969652953439 1
2.28366073690116 1
2.25434591421035 1
1.91282329721892 1
2.98271000120531 0
2.55818746969594 0
2.09637317973647 1
2.12376790902987 1
1.98428534495804 1
2.39199933616316 1
2.82764056037731 1
2.02271480062559 1
2.60131116894114 1
2.10380500553914 1
2.68258945559831 1
2.10046185869451 1
2.17195799181173 1
1.25156061080224 0
2.83646842349965 0
2.2377066306288 1
2.02475261587304 1
1.62251215525899 1
1.53388064504701 1
1.70770233797108 1
2.81987925970332 1
2.74898852660316 0
2.1219830733941 1
3.15882088808278 0
2.40236066765357 1
2.4230917301833 1
2.13577501382546 1
1.84417587264142 1
1.52923000678687 1
2.21133370107484 1
1.76490790880824 1
2.55353681685133 1
2.71945926466756 1
2.13522790305518 1
1.80776686733304 1
2.93940105372845 1
1.26071251406695 1
2.29342097860578 1
0.832752523468641 1
0.970022570891741 0
2.0717931264116 1
2.10930274636995 1
2.06610643590444 1
1.73704581159036 1
1.93675698205851 1
1.7928903908651 1
1.79422342965779 1
2.61737629293913 1
1.63444899378937 1
2.48550053006913 1
1.75805004808279 1
1.74809961605559 1
1.25958614233603 1
2.20878037942005 1
2.24725763988378 1
1.52552604896491 1
2.24059684687526 1
2.3146778371339 1
1.96719575673386 1
2.98992001088545 0
1.45916907822602 1
1.48528813604733 1
2.20365645089784 1
1.95495162450243 1
2.15916154612765 1
1.55340311149172 1
1.78823885970833 1
1.04264617962242 1
2.08174708581243 1
1.74255927198102 1
1.83429188715663 1
3.40592726930074 0
2.235366472297 1
2.45623616421083 1
2.09264226744791 1
1.86536863233969 1
1.584879193258 1
1.22439145998676 1
1.4968330007908 1
2.55084038930424 1
1.56550307571253 1
2.8248274355711 1
1.63219857752069 1
3.18310861174318 0
2.38183797684595 1
1.96346121767335 1
2.3434507243992 1
2.21094153516146 1
2.56649659321677 1
1.09909766263818 0
1.99194150451828 1
2.56741819764597 1
2.09383276300939 1
1.47755823290292 1
2.10089701595138 1
1.94661407148169 1
2.2115971877448 1
1.1509378613859 1
1.75027482596886 1
1.73279555336721 1
1.79546089127025 1
1.70916567351782 1
1.71338624981053 1
1.72444857821385 1
2.56416075722409 1
0.469425957796527 0
0.345886649422288 0
1.82236718348688 1
2.01562598332179 1
2.29653729832722 1
1.8208033310015 1
1.57839941481826 1
1.87124127880493 1
3.90548044169676 0
2.06970159794631 1
0.961969395979438 0
3.1164853265158 1
1.81595216406568 1
1.19909683520528 1
2.30491069644581 1
2.07012922010569 1
2.30671259138206 1
1.8496936420529 1
1.48830402407478 1
2.06656995958055 1
2.97890818771174 1
1.73757758217394 1
1.92814333406576 1
1.99071434406511 1
1.17795205633798 1
2.94245414033006 1
2.44711017635154 1
2.00457093372327 1
0.975696153940453 0
1.83016441587304 1
2.65998025981541 1
1.38613482012236 1
2.32786545440709 1
2.69415273378988 1
2.13893280658047 1
2.42304151548199 1
2.67555465587221 1
1.38040015553866 1
1.18925445295174 1
1.18594527595954 1
1.43251104853137 1
2.61975499050811 1
0.1578998411745 0
1.67352717317303 1
2.08970570910691 1
2.0929884107018 1
2.12247869243208 1
2.40520695837186 1
2.13073022255271 1
1.81798945998733 1
1.94288868321623 1
2.40836356488712 1
3.09316189806269 1
2.48246206192423 1
2.15382078351059 1
1.31337408590272 1
2.97287788756684 0
2.66367490420685 1
2.44007577101461 1
2.23435853537968 1
1.54505825887318 1
1.35341567791923 1
1.5739563012665 1
1.89957587074452 1
1.63886614914941 1
2.09173608092356 1
1.04865575208459 1
2.85063009027343 1
0.985490112146818 1
2.23294708068469 1
3.26719055317824 0
2.11472154695833 1
0.861487619958687 0
3.02743804879058 1
2.34546057320808 1
2.35507871115627 1
2.68042747689204 1
1.56199012315791 1
2.63913829991244 1
2.03888152958669 1
1.35727042681411 1
2.06310158680123 1
2.08811916226598 1
1.74046470241359 1
1.99765114781235 1
2.01182048573251 1
1.860373169694 1
2.16580067336251 1
1.57257172688419 1
2.11185293001684 1
1.56932702209852 1
1.70544849526503 1
2.56986334414487 1
1.9981781688276 1
1.62926731780941 1
2.54033633275666 1
1.60409042073822 1
1.2020833606907 1
1.90515530638519 1
3.10400697911857 1
2.53948209746806 1
0.866456073566768 1
2.57586768654888 1
1.14137522184442 0
1.98942338061503 1
1.66619504178208 1
2.12237521500172 1
1.45704074385719 1
1.44129950807627 1
2.30641891609582 1
2.03357177954977 1
2.16275923030077 1
1.91536863101236 1
2.0384420050196 1
1.84808058526841 1
2.05286514946349 1
1.84836990871441 1
1.61061636554251 1
2.54424128258029 1
1.99704248781847 1
2.46533448038197 1
2.78659798231527 0
0.963393100538836 0
2.38387310187477 1
1.21467579372972 1
1.73027704312249 1
2.8747005670838 1
2.16872552549899 1
0.957295577635658 1
2.14919151188332 1
1.4276039205779 1
1.55648468291365 1
3.33221885617289 0
0.959680916683692 1
2.18251065141733 1
1.72602951672236 1
1.76467676845984 1
2.33176473067346 1
2.03060983945113 1
1.58627587512098 1
1.98105992880478 1
1.848643826434 1
2.22484313486314 1
2.24071130552202 1
2.39844902263649 1
1.87061423775591 1
2.27522808118173 1
2.71530798229883 1
0.983090518405923 0
2.40774306878137 1
2.92850499218792 1
2.15664850036022 1
2.72803326391684 1
1.11181140032558 0
2.58536101927111 1
1.65524725288602 1
1.46659108156317 1
2.32639654916024 1
1.24207762718902 1
0.962684748261478 1
2.52628098462246 1
2.70346815764419 1
2.30392004840621 1
1.36650743271388 1
1.6604810187741 1
1.70958639263829 1
1.56213968742043 1
0.408288772228785 0
2.36816690424189 1
1.69615942022258 1
1.79588832419173 1
1.72952146688775 1
3.12582864620441 1
1.85635986306491 1
1.50333016248312 1
2.87556940909369 1
3.24025098100482 0
2.17621782031622 1
1.42467889418366 1
1.92633662942921 1
3.06978976607658 1
2.55136686696762 1
2.45972228503226 1
2.18880266643806 1
2.68440228309288 1
2.60112304988076 1
1.39704435327066 1
2.7317800327087 1
2.13704708687904 1
2.6816820336409 0
2.06751647232814 1
1.32618535324714 1
2.04953339845319 1
1.74220227588929 1
1.40339587513477 1
2.63123832690008 1
2.60629826280675 1
2.57365025764445 1
2.05930809999562 1
0.6049541685422 0
2.52532401030042 1
2.86864181353241 1
2.34775521686678 1
2.10415753909655 1
1.70854422390338 1
2.16230397900539 1
2.55328556964044 1
1.7338600347601 1
2.03309759141283 1
1.71249266387488 1
2.32631428922368 1
2.33091718626712 1
0.674997183302782 0
1.17887157729634 1
1.29173013468669 1
1.82060652043987 1
1.46601861868478 1
1.18189092158235 1
2.26896811187405 1
1.77270724751114 1
1.27408837903406 1
2.66096551190569 1
1.12608512166823 1
2.10455182771256 1
2.17872152183906 1
0.764985742852036 0
2.5823268700622 1
1.37877130052452 1
1.64298932676535 1
2.71885384645275 1
1.5943649906609 1
2.67044233853244 0
1.6646061570498 1
1.07913349409839 1
1.2164820448688 1
2.28819995893511 1
1.56679901490945 1
2.70798775295848 1
1.67640426740627 1
2.19141416927593 1
1.4346576789885 1
2.30122405263089 1
2.90351010462702 0
1.71352945222754 1
2.22040735583798 1
2.28682171416009 1
2.57086175757866 1
2.37965159187098 1
2.85604527094332 1
1.39403469900838 1
0.617745773791744 0
1.59507924003621 1
1.32265181257993 1
2.14386792963261 1
1.91663398765751 1
2.10539865350843 1
1.14689343876906 1
1.33600209493296 1
1.72071096752447 1
1.69753691691753 1
2.76998134738797 1
1.48785707363781 1
2.19779762532284 1
1.99336003012931 1
2.17698805839774 1
1.53579994380916 1
1.51379607498606 1
1.57272731678635 1
1.74106268153146 1
1.9527122378134 1
1.07335544378561 0
2.41921247300285 1
2.23500214361693 1
1.65986903512162 1
1.74209676737047 1
2.08767309824893 1
1.68216015680808 1
1.22651149209546 1
2.23950109517552 1
0.55259242155635 0
2.39151869462894 1
1.07809062427402 0
1.79005467612618 1
1.61726160560032 1
2.42161214628546 1
3.01407771088098 0
2.00792469432076 1
1.94422253960852 1
2.13704221738126 1
3.38233246362237 0
1.78965572557472 1
1.88104252782595 1
2.04607726401543 1
2.07795174966073 1
1.00006291477091 0
3.16968719193994 1
1.40477946128721 1
2.44685739408647 1
1.98044049757777 1
1.26235618655988 1
2.2231457956545 1
2.83757631389764 1
2.16554241071259 1
2.08417778180308 1
2.73718995357042 1
2.33750691576423 1
2.39544750286537 1
1.96511348195396 1
1.23790471317528 1
2.52514899909828 1
2.18111514136971 1
1.23720701245986 1
1.53411813228542 1
2.3117573763551 1
2.28418075745535 1
2.29438304643639 1
3.34052646064722 0
2.84515657247306 0
2.81859759432054 0
2.56000093415964 1
2.29781292112274 1
1.24995186798766 1
1.32716317178796 0
1.92978066449712 1
2.05185880433944 1
2.74610683656379 1
1.77203164156287 1
1.97358774817684 1
1.4711203139587 1
2.53761314026494 1
1.9601580253642 1
2.53641893037253 1
2.71423475945022 1
0.961104935696667 0
2.65416831998475 1
