# Supplementary material for: Bias caused by sampling error in meta-analysis with small sample sizes
Source: PLoS One. 2018 Sep 13;13(9):e0204056. doi: 10.1371/journal.pone.0204056 (PMC6136825; doi:10.1371/journal.pone.0204056)
Supplement: S3 File — (ZIP) [file pone.0204056.s003.zip › results N = 10 delta = 2 tau = 1 sz = 100-500.txt]

"dl.delta" "dl.cp"
1.73558417107973 1
1.48307415803594 1
1.96054227047344 1
1.91928161563316 1
1.95370824456835 1
2.1532056508166 1
1.68311038979529 1
1.88003785410949 1
1.47421307821869 1
2.29862733088659 1
2.11940622259208 1
2.01165675227527 1
2.32980860068911 1
1.99028914895444 1
2.57158492458148 1
1.76125615174939 1
2.26096964280463 1
1.76604294781794 1
1.91068662947157 1
1.9632431194279 1
2.26503060039591 1
2.11707444364873 1
2.18600230590879 1
1.53816636544859 1
1.73251856898731 1
2.53102789596608 0
2.76343423713705 0
1.88176345869891 1
1.99622506060523 1
1.71225671737457 1
1.88076976051844 1
1.64295110562999 1
1.87248066518451 1
1.8275545503184 1
2.55630875335757 0
1.87823967970866 1
1.88408532491558 1
1.9752971586232 1
2.53023062945877 1
1.87559377890244 1
2.17404338898197 1
1.41168699490834 1
2.13589854390979 1
1.72611655409657 1
1.51795293701535 1
1.96927695970745 1
2.58594110754165 0
1.70705379701202 1
1.78448439908475 1
2.53526201944758 1
2.43636363013829 1
1.96502773070048 1
1.83340276735431 1
2.61867055418353 0
1.9908067506956 1
2.7568998747746 0
1.78228752845316 1
2.25185952967989 1
1.95549416228624 1
1.77652941154587 1
1.73447719887624 1
1.62524410708837 1
1.80784545992596 1
2.30233394974541 1
1.50109772338325 0
2.29479323604776 1
2.3301655375229 1
1.55224002916486 1
2.25721835025854 1
1.63210716665036 1
2.34257232470173 1
1.85496234578251 1
1.94857764081056 1
1.54440670268884 1
1.4930651989667 0
1.80688682600475 1
2.17996345706565 1
2.42430969624438 0
2.17931154207417 1
1.86046590039942 1
2.03363827072127 1
1.57757006813011 1
2.25643288374602 1
1.92503899222462 1
2.39274549349085 0
1.82925286297404 1
2.01979129219567 1
2.00823402674852 1
2.37121100133723 1
2.19606602183808 1
2.08723130576256 1
2.10184981561874 1
1.99102536463818 1
2.37260012904165 1
1.45706468336712 1
1.86495711985946 1
1.76188606462016 1
2.12901911260866 1
2.08825991985151 1
1.55308435966295 1
2.5904612553388 0
2.0601764999827 1
2.29221099653328 1
1.77409943933536 1
2.18450019069138 1
2.33926541726387 1
1.58624165095209 1
1.72785343817006 1
1.11491613444435 0
1.65825156817045 1
2.48690828674808 0
2.27173772905591 1
1.44936416717741 0
2.44375146068807 1
2.66348161915909 0
2.11964057230897 1
2.30388251446772 1
2.23634163253933 1
2.13374837922095 1
1.73262138216823 1
1.75170517209491 1
1.83208818088895 1
2.26268051109144 1
2.18596488905461 1
1.32543688374892 0
2.16442717179232 1
2.18556466982109 1
1.27020513622755 0
1.81950970184579 1
1.92270074899012 1
1.84873805481032 1
2.78797247531972 0
2.41576974595752 1
1.53306612943313 1
1.66518570854257 1
1.36649167130516 0
1.66704443921861 1
2.00953117618722 1
2.24135159709722 1
1.90875130589663 1
2.31880771714427 1
2.76891808289639 0
2.46345627637063 0
2.5590007547928 0
2.46570540352896 1
1.57782560511935 1
2.15591023401805 1
2.25305032966441 1
2.00330854077094 1
1.94623655435916 1
2.22373611749956 1
1.98242627591866 1
2.06447319391058 1
1.92438827053944 1
1.60282381928735 1
1.92338901452934 1
1.78820904743751 1
2.1481026923662 1
2.25827562331304 1
2.18132500998035 1
1.95489982959241 1
1.73351248947448 1
2.03268157436721 1
1.80307759519905 1
1.71038062507073 1
1.99862765096476 1
3.01759964828676 0
1.99335551119425 1
2.04950632680473 1
2.04356594541942 1
1.95044283128399 1
1.96020388122583 1
1.87302439185621 1
2.37459524971717 1
1.98192134172355 1
2.09725015834656 1
1.70014498766021 1
1.93563636676076 1
1.63540411133765 0
1.39001245317077 0
1.79266803407386 1
1.71453321192286 1
2.36484728690028 1
1.93537356430352 1
1.90008875457577 1
2.22026841958929 1
2.31855361175057 1
1.98007431837704 1
2.38980717779998 1
2.16885473953063 1
1.69229225970629 1
1.98951319041978 1
1.96911366922283 1
2.4572929012032 1
2.3136992897762 1
2.31843982817094 1
1.97477901967608 1
1.73153625618979 1
1.87837459721103 1
2.04055244190724 1
1.73017396585849 1
1.40795432546034 0
2.19170438355991 1
2.31614035472377 1
2.02886670886272 1
2.20406621749761 1
1.93116845536111 1
2.0503230341044 1
1.7228723493876 1
1.52662816326628 0
2.55347644021264 1
2.63578891665379 1
1.49951938664172 1
1.75772365880653 1
2.21926736847404 1
2.47156380377592 1
2.39247784546582 1
2.18495640054953 1
1.57808534617587 1
2.40487124329902 1
1.76283219994483 1
1.76806046298266 1
1.75126169970685 1
1.50071848103968 1
2.10882454184088 1
2.22280595194061 1
1.88546574427833 1
1.96870869132336 1
2.27442326734192 1
2.09692988806195 1
2.33827368765974 1
2.33273467160282 1
1.67578483513845 1
1.87942176627531 1
2.14692955655852 1
2.25023943541174 1
2.19860160497683 1
1.93817477994339 1
2.58013296001876 0
2.02866385973669 1
2.17859491232718 1
2.03588432503249 1
2.25487212282926 1
1.49636395411442 0
2.30748033510951 1
2.06668291590975 1
1.97768049730953 1
2.16857915315733 1
2.49530433135967 1
1.83633896062691 1
2.03557622098976 1
1.78466541337877 1
1.81155520393936 1
2.3278028164861 1
2.38652539390681 1
2.59332648730891 1
2.35839312062207 1
1.83849076815977 1
2.24812347395593 1
1.8225037054136 1
2.24048153222329 1
2.05192088126906 1
1.61273422370342 1
2.48078964629242 1
2.18645642291832 1
2.08273454697732 1
2.08694912370324 1
2.18072179731706 1
1.86792216694321 1
1.79891316171654 1
1.80457443821542 1
2.57895617424332 1
1.80969250708535 1
1.93839564265907 1
2.26855021382029 1
2.05893994036934 1
2.06322135888354 1
1.99991404353702 1
2.76005614722074 0
1.749948316299 1
1.5090909481843 1
2.20877818239116 1
2.21961293779969 1
2.59903099985126 1
1.7527111899711 0
2.43698691788761 0
1.8931431331779 1
2.13487254882439 1
1.82836968976473 1
2.27712567274616 1
2.04839857433379 1
2.01280310293616 1
1.60609606732446 1
2.37235133757869 1
1.62401475431108 1
1.24202175753468 0
2.15656471702245 1
1.61554173681419 1
2.25876218597345 1
2.01320113586763 1
2.32959320631424 1
1.84459386030519 1
2.5934087023149 0
1.77304663268763 1
1.94250736409206 1
2.26806911122363 1
1.71195280310486 1
2.28031213434636 1
1.74875422798549 1
2.67239059654433 0
2.74657036759879 0
2.12257791087756 1
2.67865558129078 0
2.55479239405428 1
1.63170908709593 1
2.13327431974361 1
2.13934163441736 1
2.17591933344864 1
1.30072619102721 0
1.76943220261181 1
1.68562203573455 1
1.86588931957019 1
2.53840524217013 0
3.07711041511815 0
2.14222492278223 1
2.55257663417117 1
2.18312504521539 1
2.23296219014573 1
2.63064328509048 1
1.86517486101713 1
2.03550870968719 1
2.12027876831667 1
2.44784251829767 1
2.1225204499134 1
1.99476771654949 1
2.6360290886227 0
2.04725635256406 1
1.8036193907724 1
2.31724446899595 1
2.43290305096624 1
1.83496529696048 1
1.9246520831636 1
1.25293893329243 0
2.27111825769412 1
2.0907232481859 1
2.32025881099201 1
1.61983441220009 1
1.29615381233139 0
2.15970025009409 1
2.23736225689737 1
1.99117859796925 1
1.78573444920458 1
1.79513699367665 1
1.35889941673975 0
1.36344038454583 1
2.16331846535241 1
2.07943918004594 1
1.87983639714788 1
2.17836053610817 1
1.62938185180981 1
1.82562872171951 1
2.85054146071517 0
1.84130729430445 1
1.51293219293691 1
1.95997878248933 1
1.64872109455057 1
1.5794183038759 1
1.91564022638611 1
2.33017254792078 1
1.68118973703495 1
1.44836640758117 1
1.99816429102794 1
1.81983038117235 1
2.10295833170747 1
1.58772343104285 1
2.02447666262151 1
2.22672461899933 1
1.75220824892612 1
2.03894715385787 1
1.71139642637173 1
1.86090404683918 1
1.98642060505602 1
2.08431766711911 1
1.69209036251132 1
2.21944528209305 1
2.09060916309841 1
2.3292894844211 1
2.30411228426097 1
1.56800829329511 1
2.17920823782718 1
2.04968119900871 1
1.93056568311132 1
1.99856188843851 1
2.13626085716369 1
2.15591347788659 1
1.74595244604018 1
1.96565488342429 1
1.89232927529942 1
1.95175055638844 1
1.86301703942514 1
2.14082877211913 1
1.99293130681414 1
1.99415320530888 1
2.08793807279019 1
2.12597254477061 1
2.25337915368999 1
1.81290198768769 1
2.14616297024425 1
1.88928249671838 1
2.22958483605813 1
2.15368285793771 1
1.74709905734056 1
2.05204897662425 1
1.40912143476588 1
2.20598346555993 1
2.17383112363147 1
2.1859394515508 1
2.02850183954182 1
1.85178532601202 1
2.15629071414726 1
2.12585658460694 1
2.32215017418078 1
1.94881955149423 1
1.95281039679767 1
1.95464283507475 1
1.67846268609056 1
1.98149493076549 1
1.76893331336375 1
1.80024827830675 1
2.07849060027232 1
1.65896087325238 1
1.18616286339983 0
2.01068032314056 1
1.97680387855934 1
2.35412147234763 1
2.80539499521207 0
1.70182793413467 0
2.11936082278479 1
2.19639023068192 1
1.72564575785315 1
2.34757696503892 1
1.89918389137652 1
1.9497375152356 1
2.59859100420165 0
2.17893681789336 1
2.55070186115835 1
2.46281946746124 1
1.92737793305364 1
2.07102303602001 1
1.72497573180275 1
2.00391058602095 1
1.91540578600256 1
2.37216170534393 1
1.87839986896508 1
1.68599491682826 0
1.66897437632239 1
1.70461217528133 1
2.54172367434237 1
2.38641810298456 1
2.57669065554372 1
1.95613685884949 1
2.28331905312526 1
1.9633425609271 1
1.7524588951005 1
1.56049739402181 1
2.03539560726855 1
1.92325255074502 1
1.79128681091981 1
1.81961294452777 1
2.15539922666019 1
1.88556479658207 1
2.86604079154185 0
2.33533613854612 1
1.94531303220904 1
1.37189445781873 0
1.94780478886177 1
1.37514570565826 0
1.95435981310811 1
2.03804130770291 1
2.21518557024851 1
1.76806970034081 1
2.25144766603851 1
1.38385081581253 1
1.54632242682409 1
1.57024475609218 1
1.99981868725435 1
2.06246871728757 1
1.75215798219916 1
2.17054553927314 1
1.96037469524442 1
2.09675455826742 1
2.74616033901775 0
1.71924655370224 1
1.47292903068002 1
1.93107151887794 1
2.28198248750941 1
1.85091257914352 1
2.19428048687803 1
1.71511269794689 1
2.40885197308631 1
1.49211321993358 1
1.6952738342333 1
1.43539623851061 1
1.77659466156913 1
1.75604119510985 1
1.81588806333963 1
2.24057812167569 1
2.07008154841422 1
2.09412616956224 1
1.80256808103027 1
2.27929324529983 1
1.58437337013566 1
1.87056682323203 1
1.86391130867504 1
2.01017497435937 1
2.40324216918793 1
2.25317714701357 1
1.76045960768253 1
1.68188172955049 1
2.65521805125228 0
2.12781310408646 1
2.2290749405037 1
1.69984433791751 1
2.04044695319862 1
1.61124346685313 1
2.04223050588048 1
1.94608462657021 1
2.24260279767576 1
2.09620686098614 1
2.14604403173004 1
1.89008526340396 1
1.9780484568284 1
1.7342464650666 1
1.91391619718109 1
2.11869047332483 1
1.27934592361426 1
2.54048281627523 1
1.81273531014989 1
1.72917221268184 1
1.42523588166597 1
1.89146778050019 1
2.28791514671314 1
2.33512988674546 1
1.76967720393511 1
2.06005107302056 1
2.17167925152865 1
1.50043336343303 1
1.99994940045264 1
2.07711923233921 1
1.38859336426083 1
1.99818471633706 1
2.36718966348936 1
1.80892840384573 1
2.73499240497075 0
1.61596945212346 1
1.38907489219986 0
2.10484528791029 1
1.35821530005485 0
2.34250552804598 1
1.86572502051119 1
2.56917298898017 0
2.0590973966142 1
2.06118992735738 1
1.96403205294372 1
2.32409311019104 1
2.28633592912527 1
2.15683307313166 1
2.40923669898529 1
1.61246990012798 1
1.54171561479058 1
2.21942817277048 1
1.68879808977758 1
1.64225031814264 1
1.49734308634436 0
2.16365142404157 1
2.09591694402626 1
2.23008432610213 1
1.69033668669667 1
1.59857826770264 1
2.49429037926217 1
2.07419676798609 1
1.21518362915745 1
2.07678749077055 1
2.05532334185032 1
1.70973957661161 1
2.2928388003959 1
1.96188139432614 1
1.70849849039142 1
2.40360281060735 1
1.8819485541661 1
1.53156543856498 1
2.18276330008735 1
1.46056189945759 1
2.59521311044969 1
1.40718582016431 1
1.54851377247337 0
1.80330255070171 1
1.96255702620677 1
1.98527719645995 1
2.06769540429903 1
2.21607824168053 1
1.5227783077334 1
2.43360314688178 1
2.29245239594106 1
2.09645571085197 1
2.40889921021425 1
1.59466765818724 1
1.86053479372453 1
2.32787719132643 1
2.13883872818616 1
2.58463395430735 0
1.903200224647 1
2.1641458367051 1
2.05867363243149 1
1.95621516251555 1
1.99699953512751 1
1.99155338205968 1
2.14382005368187 1
2.06280762681077 1
1.86774662193978 1
2.3448602186677 1
2.12005831209185 1
2.36615180436469 1
1.90141928060543 1
2.01126569198708 1
1.79273343269168 1
1.84971220188729 1
2.08912647320706 1
2.5274168275007 0
1.95072653804549 1
2.09665197997067 1
2.41871406969562 1
2.55131500104549 1
2.04651651001033 1
2.47248730894315 1
2.10039054430619 1
1.94810729715506 1
1.88453288118353 1
2.08998341744199 1
1.46596198409949 0
1.86148247646688 1
1.9802298246345 1
2.76629197390816 0
2.01653543825979 1
1.89544536958802 1
2.10521455318527 1
1.52468185202255 1
2.16790895413093 1
1.755474885215 1
1.2042260103234 1
2.13297148330667 1
2.40526983022221 1
2.28748645260995 1
2.17110325446412 1
1.97748605368564 1
2.01797610586765 1
1.7409199442956 1
1.6670091216918 1
1.80390388288584 1
2.00539929393636 1
2.30992618457724 1
1.24504868355908 1
1.71056322146829 1
2.11835250629785 1
1.92518797745717 1
1.71510358348565 1
1.85248476780985 1
2.26157619450546 1
2.16751016032789 1
2.16018580421797 1
2.16302910528228 1
1.8178632712079 1
1.08565898014751 0
2.32230909533388 1
1.35236381270146 0
2.50626859477394 1
1.52726521039608 1
1.87551402128364 1
1.94114913809543 1
2.02634378427553 1
1.58416822028346 1
1.99136163735088 1
1.97668294592582 1
1.86898818279785 1
1.75077047263453 1
2.26052128604032 1
1.77039060436827 1
1.64208081400233 1
1.84791217121666 1
1.83571859613932 1
1.6594652336411 0
2.20376880322196 1
2.38813076990808 1
1.86309800247218 1
2.50407855591601 1
1.82642421789972 1
1.68040838932989 1
1.92776508762587 1
2.21280453473557 1
1.4640044642754 0
1.96762339207346 1
2.23706041817997 1
2.16424638319727 1
1.92605759056618 1
1.92107599938181 1
2.31649593992362 1
1.98908402894201 1
2.21971428212776 1
1.89576106920658 1
1.93569713832054 1
2.03549038424609 1
2.46831631995426 1
1.18217743467237 0
2.02905415246078 1
2.30590581489244 1
1.44153117550954 1
2.03367758818803 1
2.38185333246476 1
2.16781689760934 1
2.49742500450786 1
2.18936955407118 1
1.60554516552887 1
1.77012968092973 1
1.4951897800024 1
1.7982504819826 1
2.08230988035672 1
1.98364247473453 1
1.76917840691087 1
2.25519741419506 1
1.40551675157676 0
2.28836875360404 1
1.96149553206607 1
1.7067250367328 1
1.57843892119625 1
2.56039379332616 0
2.01152363693619 1
2.11821174840436 1
2.00481576778509 1
1.80423604652075 1
1.90376302128034 1
1.83925845545761 1
1.75149630789409 1
1.61179260786973 1
1.64036399681059 1
2.13914378755782 1
2.22145306770754 1
2.06800375595569 1
3.02404855725898 0
1.76160336674746 1
2.0803569470214 1
2.46102890261777 1
2.0061749242075 1
2.30056072585649 1
2.20348657469845 1
2.29628151260258 1
1.92573991211087 1
2.46528314700105 1
1.33352156282412 1
1.59370165596567 1
1.43080786795749 0
1.86099799173519 1
2.10025365996968 1
1.78038443521956 1
1.89444455600171 1
2.48341855405573 1
1.71775923941214 1
1.72390623574787 1
2.09627010251223 1
1.67483973193342 1
1.50128864784022 1
1.63165830787089 1
2.05696514624057 1
2.39137768872732 0
2.43822191210727 0
1.53091352301403 0
1.43549902026847 1
2.62341878899353 0
2.19405537252777 1
1.98701069684205 1
2.30542118392855 1
1.84913739405079 1
1.90507451672961 1
2.26502124613532 1
2.11531426699148 1
1.90901824595304 1
1.988491650371 1
2.28993361993969 1
1.54995792783232 1
1.93146317714621 1
2.10178000974338 1
2.088457672867 1
2.4119760985844 1
1.8637555893502 1
2.54112804500629 0
2.23583868636763 1
2.02914934410328 1
2.01648099387452 1
1.78851339621881 1
1.2546391096603 0
1.85811895923407 1
1.60347040845456 1
2.18174191640965 1
1.61390490664884 1
2.16785762520332 1
1.756552334946 1
2.44791948002566 0
1.58073756083229 1
2.25235951804601 1
2.60151677357613 0
1.80562621514021 1
1.44254659257117 0
2.10087285793268 1
2.2822556946112 1
2.08233000133892 1
1.94574680970752 1
1.59692662195293 1
1.74652923499303 1
1.62029792283255 1
2.14657927757844 1
2.26297559297059 1
1.62037684660006 1
1.22680805487583 0
2.57457313720292 1
1.64175693830752 1
2.28108894290387 1
2.25314368063063 1
1.48194649189311 1
2.00908603943469 1
2.19875936440189 1
2.5098424387541 1
2.4127143386736 1
2.23243793729188 1
1.9129630122242 1
1.02290889630985 0
1.97628924205718 1
2.55144307445068 0
2.98462556434107 0
1.8896762580091 1
1.87264651536876 1
1.53673374465144 1
1.50845250487731 1
1.3090996050144 1
2.25942398344248 1
1.48175679289971 1
1.52129000681458 1
1.54550787489041 1
2.12708094598075 1
2.60900933332504 1
2.3277610841072 1
1.61138571516537 1
2.55365968141006 1
1.56965063807984 1
2.41847849893497 1
2.07499267637769 1
2.16727088649861 1
2.13740689700864 1
2.03586176079313 1
1.75032822998651 1
1.73198980040166 1
2.43084114575135 1
1.68442844899053 1
2.75286714194263 0
1.37164017067295 0
1.81073323600113 1
1.95371081700841 1
1.50907739140318 1
1.74871719148734 1
1.45023537990356 0
2.22342022006665 1
1.91570465000527 1
1.55194571627592 0
2.2457788662931 1
2.03061985276971 1
1.3697028331484 1
2.10759048267068 1
2.39504855621346 1
2.42436051591085 1
2.62040657087687 0
1.71981247902051 1
2.16430889057311 1
2.05576930091732 1
1.6367242048737 1
2.04870183338862 1
2.10455888809367 1
1.5602752742548 1
1.43785540269445 1
1.19768999114096 0
2.13773285684221 1
1.85306192265311 1
1.67570292902276 1
2.58035927948509 1
2.15212238402819 1
2.23619362212496 1
1.5758158986091 1
2.00101562878012 1
2.21065715857693 1
1.77772190895036 1
2.19334872547316 1
2.45070790424941 0
2.33813702238731 1
2.01927808775884 1
1.84193676196906 1
2.04745971359796 1
1.94297686400367 1
2.28224307112461 1
2.14367977966025 1
1.67511550051381 1
1.82726077954911 1
2.43717379516528 1
1.81382061467817 1
1.43205384882467 0
1.96275397700977 1
2.44759596692003 1
1.67499501080495 1
1.72757458194374 1
2.08066300036946 1
2.23700367290783 1
1.42045906343682 1
2.37678295039866 1
2.51124236033466 1
1.77835858243011 1
1.87472162888672 1
1.37478615871184 1
1.90355155503229 1
1.60355119596856 0
2.13939105265907 1
2.16407391511998 1
2.00805878735585 1
2.36039252602647 1
1.74523431763513 1
1.63330825669261 1
1.68404038181015 1
2.35566197010199 1
1.47413475999467 1
1.69567651942737 1
1.76737337801588 1
2.09090763567373 1
2.42322852236429 1
2.24143497754338 1
1.10548255275804 0
2.10265206643074 1
1.81605912955868 1
2.43365858425507 1
2.13594896611175 1
2.39254368127124 1
2.55458926684844 0
1.86173177705271 1
1.37883461478267 1
1.83749432898999 1
2.21522822302564 1
1.58739924432442 1
2.04841495968429 1
2.57943279750503 0
2.38867851495462 1
1.9246068015601 1
2.18268788733828 1
3.00154043148195 0
1.8371804094034 1
2.26867683415334 1
2.09857425077571 1
2.19432920338202 1
1.73916095173596 1
1.95491014002942 1
1.66218682490977 1
2.17184626964501 1
2.5804441397375 1
1.92266775851974 1
1.63115762484184 1
2.08128438595578 1
1.98101292104669 1
2.06533443520667 1
2.15120324676564 1
1.71320148755783 1
2.42783136110756 1
1.54022163260829 1
1.81284757404988 1
1.89957707221292 1
1.73190339159649 1
2.61214409944648 1
2.160278349633 1
2.21197569486402 1
2.65547861647026 1
2.30666042574924 1
2.17968263394567 1
1.47554475166591 1
2.06807164924067 1
2.06666146693474 1
1.53778981735384 1
2.50221061359056 1
1.69326744137669 1
1.80479408762834 1
1.87379415003657 1
2.00247972959572 1
1.88609126248556 1
1.55282349402934 1
2.13680161434287 1
2.03729205182118 1
1.46121991008123 1
2.27870451375459 1
2.45553541657883 1
1.85109606046351 1
2.22962320095999 1
2.19444295410673 1
1.77834451819172 1
2.47539934078879 1
2.71486648083416 1
1.49598418797687 0
2.80581410100157 1
1.6748582924171 1
2.37301099170962 1
1.95808743481955 1
2.70756248914254 0
1.01608511216932 0
1.87039225509366 1
1.8708464445175 1
2.41186844130096 0
2.21947747918302 1
2.6295042704089 1
1.41690498919164 0
1.72527172100607 1
2.22216860088276 1
1.94816064334408 1
1.78726438378926 1
1.82479851337935 1
1.58973462133083 1
2.33056164320452 1
1.71927330516649 1
2.07066389932191 1
1.33702055209144 1
1.85330545771288 1
1.63530849552496 1
2.52701960396185 1
1.8963852660231 1
2.26397250309865 1
2.40013548306208 1
2.38561782824771 1
1.96398430845905 1
1.76627281864212 1
1.6795511390366 1
2.27113849307098 1
2.3102432716085 1
1.81943928692504 1
2.4388423265535 1
1.93725030521222 1
1.89957577427908 1
2.41153542753904 1
1.72362050800273 1
1.73781238621296 1
1.65976198213753 1
2.53850472225547 1
2.22887833219967 1
2.64311046180728 0
1.55351727931299 1
1.73553593745332 1
2.23158130968133 1
2.57136609979146 1
2.48526858754165 1
1.65291200127365 1
2.21735671788612 1
2.05344499859695 1
2.07007506039701 1
2.13488619648612 1
1.87654826496608 1
1.53755046070321 0
1.80103210814653 1
2.15867775848601 1
1.96581883179646 1
1.559420357149 1
2.05321502861123 1
2.05539869625418 1
2.20858341690914 1
1.97562392437279 1
2.5416004240481 0
1.27411438030918 0
2.61277363066439 1
1.57331406936495 1
2.04784559896577 1
1.66562782732414 1
2.00301647572051 1
2.14317225276659 1
2.29990937281045 1
2.19672006378762 1
2.01506088491787 1
2.09627903872182 1
2.47383966071934 1
1.87828889736731 1
2.02106375118707 1
2.14606530892928 1
1.69342548939727 1
1.73653339944362 1
2.04586519302271 1
1.92676734862214 1
2.11969161311684 1
2.27716848981896 1
1.85272163197781 1
2.2821509453487 1
2.1026862056237 1
1.76816167340605 1
2.10213997382293 1
2.14058286214848 1
1.99452960092332 1
1.61263685736635 1
2.38422387418642 1
2.05241156329253 1
1.61386750944726 1
2.08952661029682 1
1.6746950061258 1
2.17842224347636 1
2.34184981326988 1
2.05915821057668 1
2.38194178092351 1
1.83251412248241 1
1.18738977806289 0
2.37180971023501 1
2.09716828784022 1
2.04973345288333 1
1.8223326718044 1
1.65916747066211 1
1.92033117103735 1
1.7972806138574 1
2.09028058921392 1
1.62400808880773 1
2.37134839245739 1
1.96038539480249 1
1.77454926054878 1
2.60420399267719 1
1.34598952275671 1
1.97562519386727 1
2.00943832626855 1
2.3794446185225 1
1.80976611308585 1
1.91453394306126 1
2.26025504725033 1
1.33507333133844 1
1.89410935429022 1
1.79974953994978 1
1.82100299869303 1
1.79863938013674 1
2.4601515911492 1
1.79403656176961 1
2.13936740724746 1
2.33619134259859 1
2.08302326940985 1
2.16228810495301 1
2.03391026101068 1
1.85384409598831 1
2.30900854133513 1
2.59610812493415 0
1.88707796391844 1
1.96064975974466 1
2.53227275258435 1
1.49604971304297 1
2.3532888026439 1
2.14491310477638 1
1.93286460928428 1
1.54271453066774 1
1.76254734971289 1
1.47438556558895 1
2.62304341875867 1
1.81042702642325 1
2.08664249750389 1
1.98545010014347 1
1.62814442176349 1
1.71990502285979 1
2.06864085353634 1
1.74149587677051 1
2.04988725879147 1
1.33520626012798 1
1.92820351520793 1
2.39162434039025 1
2.2238103924001 1
1.92743126988853 1
1.85768034447465 1
2.77435230155911 1
1.78746737790189 1
1.72525961017556 1
1.55988865317879 1
1.83839276791472 1
1.83264540074402 1
1.93773972020217 1
2.00411417062292 1
2.29878774782715 1
1.72406799742366 1
2.04372563073183 1
2.34829848658369 1
2.09923311915883 1
1.4286082366784 1
2.56589768542242 1
2.06564694343117 1
1.5228402992701 1
1.92187921799474 1
1.83993562760996 1
2.26402796605051 1
2.57648153677031 1
1.80351902760722 1
2.38788315538973 1
1.84651728331151 1
2.1087130036331 1
2.07530320665309 1
1.8921660912142 1
1.89887104430776 1
1.10276096812322 0
2.2630664077617 1
2.25707886583983 1
1.64030938347964 1
1.63482252891193 1
1.96818467236922 1
1.72011682455723 1
1.70641243114091 1
2.21955215978854 1
1.7140204807215 1
1.76334506029475 1
2.31857506134445 1
1.52602399570476 1
2.05670021827983 1
1.76035677917411 1
1.56768082184129 1
1.90426803220528 1
2.13185692433635 1
1.71976531467437 1
2.80318587705138 0
2.05307285488739 1
1.8283254199067 1
2.33593237044036 1
1.97260075829161 1
1.90180045651293 1
1.93268383499786 1
2.61591391531209 0
1.84396492275872 1
2.04415214705826 1
2.51780809280987 0
2.56573941045235 1
1.50311004759487 0
1.6949376945376 1
1.4991612012435 1
2.12313422471535 1
1.62967686586344 1
1.94280040703697 1
2.3617478090009 1
1.97441093549955 1
1.81708937024249 1
2.30728108067119 1
2.01548108498827 1
2.19351439301249 1
1.59358582459692 1
1.67040303434242 1
1.86033212774657 1
2.34558938092784 1
1.44760117143737 1
1.68038441415235 1
2.23562117802583 1
1.57562098169069 1
2.21109567808391 1
2.06237090528164 1
2.40866970430027 1
2.27273986140499 1
2.27368907536685 1
1.98770156269223 1
2.01830194521256 1
1.48354848056653 1
1.59601270854224 1
2.21312351942187 1
2.24536396890009 1
1.66973649476565 1
2.16962328349041 1
1.70368102273132 1
2.32173650986286 1
2.53241980400153 1
2.10592566040074 1
2.1095734861504 1
2.33606426909678 1
1.89521405932259 1
1.85010482290618 1
2.38663783180053 1
1.77029166167303 1
2.06901939903326 1
1.79324682129424 1
2.29701983557409 1
1.86047167627378 1
1.25531348617851 0
1.8787874536801 1
1.25597107705106 0
2.69282272039133 0
2.14747405756377 1
2.00218057685188 1
2.40608401441195 0
2.34418676265776 1
1.75438924307978 1
1.63587643306497 1
2.085135799905 1
1.27807225290305 0
1.9183579100619 1
2.21751340666878 1
1.93598810788388 1
1.96025376687693 1
1.78534131853302 1
1.89227314355858 1
1.80242609857401 1
2.21896612871792 1
2.05529232801437 1
1.86073146727339 1
2.43653092124309 1
2.22294584686266 1
1.75083897074048 1
1.83364399542417 1
2.35190385967887 1
2.10358656798267 1
2.04632655466462 1
1.98061119612641 1
1.71135953950561 1
1.9319178330864 1
2.34262777420639 1
2.5032767196158 1
2.32824686393324 1
2.42687150026649 1
2.32298260287999 1
2.64964315587561 0
1.76661190487016 1
2.53149805723631 1
1.86536627673331 1
1.73294389708673 1
2.49206860818798 1
1.4133112869565 1
2.16776421623931 1
2.25840464660643 1
2.15451399800714 1
1.74763181389568 1
2.48747612434365 1
1.93070198035824 1
1.67214824991814 1
1.47908203726329 1
1.94630060671279 1
2.1762999643614 1
2.2711518941148 1
0.785817164309456 0
1.57269981507112 1
1.83058848863058 1
1.45465496394772 0
2.06869165890077 1
1.89499614219619 1
1.63861104317157 1
1.99750218202258 1
2.73163532012116 1
1.20831433952216 1
1.60620206184108 1
2.32265382780046 1
2.56952097467571 0
2.2779830538963 1
2.04476812691805 1
1.87896985605347 1
2.07813055677712 1
2.05388069398518 1
2.3054936613167 1
1.5474199306269 1
2.51425286225585 0
1.81219925287954 1
2.1308024391836 1
1.30644112888533 1
1.85307750736593 1
2.03587026239637 1
1.94885839081039 1
2.24852602343696 1
1.58680822320719 0
2.22216316078717 1
2.29343795917892 1
1.79012853472284 1
2.00032453478776 1
1.68981156120564 1
2.16722501013842 1
1.58728531594528 1
2.69032522484408 0
2.8342272401806 0
1.67291139501441 1
1.75438100571684 1
2.27998530650502 1
1.80940847708507 1
2.25505975905861 1
1.8300749516627 1
2.17201701896459 1
1.94059297828693 1
2.12391641563213 1
2.1184198646275 1
2.71351649661404 1
2.49106908364596 1
1.64146032287739 1
2.43045481236579 1
2.29554730562132 1
1.68816098901971 1
1.76849510214261 1
2.17093745666704 1
2.51737045000172 1
2.56159491344981 0
1.9252714187293 1
2.06257340242472 1
1.77196357913491 1
1.92173495670049 1
1.76177057135539 1
1.81164456924295 1
1.44540524682544 1
2.0624250240798 1
2.34188693985981 1
2.13841173436949 1
2.17124663023581 1
1.84320613901256 1
1.81742950984619 1
1.95713132162081 1
2.4195073756103 1
1.74746202935981 1
2.25091767945127 1
2.5556299801539 0
1.7156280340076 1
1.71131534602878 1
2.19471485194286 1
2.36260985096561 1
1.75418640807754 1
2.4159840178596 1
2.0398860130914 1
2.2464472934198 1
2.04912499789397 1
2.09945109755473 1
2.2389881765924 1
2.39184583596622 1
1.99158460187343 1
1.90608893982105 1
1.43338323525631 0
2.20779471660773 1
1.70829026770744 1
1.44664879465851 0
1.86824231066334 1
2.03201849124915 1
1.91595600587306 1
1.80078743224224 1
1.7998934226273 1
1.78563547617422 1
2.1037210992244 1
1.277755528341 0
1.77503873485425 1
1.96424001293059 1
2.38067323238095 1
2.36412189034239 1
1.92257688426392 1
1.81386496837712 1
2.11678570407865 1
1.66953660254935 1
1.90287605575849 1
1.65396012039658 1
1.86627732195021 1
2.43551445468833 1
2.29771921946689 1
2.11190255862775 1
1.99452376796089 1
2.41247633540375 1
1.53717766230157 0
2.91843338460815 0
1.46480814032772 1
1.77650200384194 1
2.55806553724164 1
2.60482978471103 0
2.02342803696531 1
1.63761207431588 1
2.0826407352216 1
1.91529768137314 1
2.19462672074865 1
1.9511243748376 1
1.36845628741276 0
2.28708337072651 1
2.17660115177468 1
2.03701055040403 1
2.28275621912043 1
2.47389006593496 1
1.95560441093861 1
2.06583718088994 1
1.97870112105467 1
2.16799806489918 1
1.7534448402522 1
1.23371873877931 0
1.76712946091791 1
2.30731743360817 1
1.92561433451775 1
2.22783347202667 1
2.17358261271453 1
2.41144184132238 1
2.13569011026057 1
2.25451443408573 1
2.43961444060174 1
2.0495305910671 1
1.61200065861244 1
2.28643059253868 1
1.86180209516766 1
2.35464620815215 1
2.14413581778879 1
2.1013276279311 1
1.55637464776005 1
2.00730399499425 1
2.8368841936783 0
1.96278161909042 1
1.71786484520335 1
1.63926324827839 1
1.91393567923337 1
2.16845470998076 1
2.31893896841359 1
2.29058833349274 1
1.97650860972645 1
2.33867331904173 1
1.88934120902524 1
2.23851966990265 1
1.67151301792065 1
1.92495594599994 1
1.76678629680537 1
2.34013961217012 1
1.52729294354085 1
2.01901897250091 1
2.01215984365681 1
1.89391450793018 1
2.34016888524559 1
1.89206891447697 1
2.22730144510321 1
1.79199382178578 1
1.98946947883276 1
1.66359743211282 1
1.70064184689985 1
2.10296898759359 1
2.35996780579185 1
2.4554202248194 1
2.07351690744515 1
1.3168868779408 1
2.4864655339493 1
2.26292998974027 1
1.88673979894263 1
1.78098711308261 1
2.2563643747304 1
1.93325015088155 1
2.01123047340432 1
2.16067347728409 1
2.30651685941056 1
1.85150544009284 1
1.83093071933513 1
2.34267372448768 1
2.03309303097048 1
1.66734900361634 1
1.51430281368754 1
0.780929474339137 0
1.72313927984289 1
2.36971816196106 1
1.86344484158664 1
1.7277983953971 1
1.65500799744905 1
1.93807406859168 1
1.81614751550856 1
2.13126944599015 1
3.13845205425042 0
2.40866427149735 1
1.85338473625922 1
1.9250684221069 1
2.29356163759998 1
2.11960510154947 1
2.25983234761044 1
2.05402225208305 1
2.26139414508353 1
2.03313013982466 1
1.94527064854705 1
2.14252706314829 1
1.99218805154007 1
2.11939810367088 1
1.71644793790328 1
2.0999305894644 1
1.70135805321992 1
1.92809251240257 1
1.9394458813421 1
1.76881092573011 1
1.98205525035613 1
2.01874575805937 1
2.06459434963302 1
1.84656845246303 1
2.38570081209819 1
2.45941039990138 1
1.60374131693698 1
1.7895716554784 1
1.7827040795062 1
1.65451079721947 1
2.08777213426076 1
2.77821842836328 0
1.6546077043971 1
1.60789481014945 1
1.84020542051346 1
2.12682881753476 1
2.0953872429114 1
2.01066013877615 1
2.27607340671891 1
1.85205195632506 1
1.84700235634606 1
2.05979634869842 1
2.12626582452683 1
1.9906507106899 1
1.52672343607085 1
1.57784148716103 1
2.19382703701657 1
1.85461516058853 1
1.55921673574032 1
1.94414263465717 1
2.26113551352044 1
1.67111990173651 1
2.45390574590987 0
2.69237423453749 0
1.78164055283063 1
1.56830345301436 1
1.59671695124742 1
2.76697463038173 0
2.18315747508933 1
1.93847225345605 1
2.34505022525314 1
1.87292672504479 1
1.8024061488381 1
2.29881152479144 1
1.9241521810866 1
2.18223179824759 1
2.15199969338139 1
1.23320832634899 0
1.86866137256776 1
1.33451303016146 0
2.1275540133156 1
2.03324228482782 1
1.84925028098634 1
2.56730644278976 1
2.05154520127533 1
2.06815763456568 1
1.64243736378273 1
2.45003128437989 1
1.44365158132264 1
1.97445552062281 1
1.50600449620312 1
2.43530884192985 1
1.92724215613748 1
2.15724625860762 1
2.8147599503002 0
1.48769884216414 0
2.42177091794583 1
1.48936782203186 1
2.03222859318822 1
1.3467885221461 0
2.22864794424308 1
2.01374874480446 1
2.03323685723898 1
2.38206666545288 1
2.26957921135216 1
2.0663519452231 1
2.41220151802451 0
1.98473189529029 1
2.21477236299569 1
2.29852251771346 1
2.15683256566104 1
1.725017141138 1
2.24083566183174 1
2.33764151294268 1
1.84175895895525 1
2.01057005822549 1
2.01664988135312 1
2.32557241132925 1
1.14275070346698 0
1.75610052775238 1
1.44799557833099 1
1.81118355786357 1
2.09238682446019 1
2.16559152358719 1
2.21765506580552 1
1.77097134264511 1
2.13452189314223 1
2.52581796425065 1
2.08235153256261 1
2.11079651191467 1
1.78832566433154 1
1.94738707330571 1
1.70929446712095 1
2.41929999645394 1
2.26018697555867 1
2.43728622776176 1
1.63668659030317 1
2.43043698755077 1
2.58427179533028 1
2.37968285521834 1
2.22904804245993 1
1.957245100963 1
2.37427841702804 1
2.09447856011853 1
2.51046752183385 1
1.94162075955384 1
2.64718679255034 0
1.96162612552361 1
1.62676188632324 1
1.56478759266049 1
2.24095004537384 1
2.37486130469462 1
2.04822025313055 1
1.80035482999259 1
2.34564413177555 1
1.77237602540835 1
2.25314231319894 1
2.20921523823986 1
1.79461027637586 1
1.73681557488463 1
2.43153062985831 1
2.10569066021078 1
1.7820746180822 1
1.87950069157431 1
1.45026188525516 1
1.74869118587277 1
2.48803699489688 1
1.25194764520755 0
1.85307248278223 1
2.00131975769356 1
1.47472519068845 1
2.20089232225768 1
1.93590024909121 1
1.94760105495631 1
1.39359907706648 0
2.43164470974097 1
1.7917017534621 1
1.46597731289202 0
2.08963669744993 1
1.88757402327064 1
2.2304796303066 1
1.9293845162535 1
2.54907566495899 0
1.87171055175045 1
2.2293177913066 1
2.43299803614889 1
2.20794012462988 1
1.54158601280982 1
2.60428911775629 0
2.03488203571897 1
2.2861193454062 1
1.96795465406677 1
2.38344620541058 1
2.07973482360668 1
2.1247217326336 1
1.8457299010387 1
1.84380508438729 1
2.23102237050963 1
2.45537855521758 1
2.29429372166569 1
2.52142980762621 1
1.21090288408687 0
1.61786519589972 1
2.18263175144907 1
1.56843733704297 1
2.43155057295 1
2.31795854001972 1
2.11181681258079 1
1.53572143566801 1
1.82155971611474 1
2.2869441129285 1
2.37507438137698 1
2.08773036711053 1
2.9858240130888 0
1.71256326003828 1
2.1826263674929 1
1.8867747148231 1
1.78747573329659 1
2.3103260133465 1
2.39159662340144 1
2.56725300825195 0
1.68436339307358 1
2.06431245118806 1
1.73360167711999 1
2.26909910625024 1
1.97320845259751 1
1.40818643154943 1
2.1260375545086 1
2.30767211133102 1
1.83030029301041 1
1.75607109490843 1
2.17614935099154 1
2.32511254909877 1
1.70663519398522 1
1.72698490747375 1
2.14285722389283 1
1.57421444276116 1
2.05458411529268 1
1.60815348215226 1
1.88008497075981 1
2.62847035519716 1
2.00417138207254 1
1.96233785564965 1
1.7994625307815 1
1.84295110597119 1
2.24797623081414 1
2.07351601483808 1
2.29126320643414 1
1.53915817278293 1
1.36502961186512 1
1.99770031206775 1
2.58880885347266 0
1.97315876188962 1
1.67655359911523 1
1.38720585526443 0
2.23979945276008 1
2.01022414424435 1
2.32761845712909 1
1.84740758622077 1
2.77911738326633 0
2.25535556872628 1
1.9989032250096 1
2.07417328346728 1
2.53889146751918 1
1.43495952707123 1
1.85422396419966 1
1.38216767740059 0
1.45993615347978 1
1.71358375412624 1
1.43116547276086 1
1.62861166569742 1
2.34197519142385 1
1.73143248854805 1
2.42015137876564 1
2.12496632990876 1
1.84322643295659 1
1.60600461951201 1
2.24433908525365 1
1.41702577465393 0
1.65210783681662 1
2.25433871273655 1
1.63630974211625 1
2.19340310613713 1
2.10277946368265 1
2.34034424170027 1
1.51379219237281 1
1.68302090568254 1
2.26622370302459 1
2.31997763129061 1
1.91185602568215 1
2.20615359947236 1
1.31154644131763 0
1.78603149753232 1
2.19052283144676 1
2.31957116194343 1
1.7076838749201 1
1.96530864648626 1
1.63245506656873 1
1.89359478864625 1
2.30393582827865 1
1.6716285790757 1
1.80509021547152 1
1.89847383493613 1
2.45005726627562 1
2.1140580077322 1
1.70951054854746 1
2.67752958162188 0
2.18755680219342 1
2.04214897151696 1
2.29467800063158 1
1.8760126742401 1
1.80911094535214 1
2.12907784753562 1
2.4722906093287 1
2.10142736049305 1
1.95454417591552 1
2.23599177132838 1
2.27118128486643 1
2.19963480319853 1
1.66880808534994 1
2.45804322828234 1
2.07149588068719 1
1.32605235881846 1
1.5259677910353 1
1.86948785271418 1
1.5104957569287 1
1.87336917132343 1
1.6074655033009 1
2.11554450229733 1
2.22469265549013 1
1.66968184971947 1
2.2098977057079 1
1.75159031173942 1
2.08133359839274 1
2.27944348765698 1
1.76127796746099 1
2.14260955285166 1
1.80455928294303 1
2.14503781243779 1
1.24109194589738 0
2.03654936696472 1
2.35840239274139 1
2.37474428945917 1
1.47380564895329 1
1.59698670608234 1
1.51911850903735 1
1.14737746850507 0
2.27329264120741 1
1.6336223478784 1
2.49281114290976 1
1.56458962219994 1
1.30910015645395 0
1.73566218773297 1
1.94235629691506 1
2.40558097216784 1
2.38336668809939 1
2.03033354840953 1
1.39842507654996 1
1.61645888934066 1
1.83930443498165 1
1.90687907503349 1
2.28391437148809 1
1.58331829209534 1
1.58390035550588 1
2.12560086070708 1
2.01919582611457 1
1.67845980991969 1
2.27121761502856 1
2.2058820032364 1
1.48476227461753 1
1.95137449759865 1
1.97962853892259 1
2.15016695096737 1
2.03480362215397 1
2.07219212245958 1
2.43906417464811 1
1.50973528924796 1
1.96609617388773 1
1.61919519847029 1
2.24337819695532 1
1.67152308917886 1
2.49137555888567 1
1.79846472732911 1
1.8300144513344 1
2.5491688682832 1
1.98699943666811 1
2.49683290722735 1
1.78108306585965 1
1.46149856919451 0
1.9632780174066 1
1.81222052630847 1
2.18171151496447 1
2.19621100754917 1
1.61734637161029 1
2.31184000890791 1
1.57374900273661 1
2.5522314732602 0
1.61220284068162 1
1.67256457996938 1
1.75580082316196 1
1.85591347880214 1
1.61748911337708 1
2.05059680676793 1
1.80068120553341 1
1.77183903725037 1
1.77730218641027 1
1.72785447165374 1
1.80712947860566 1
1.63750423986527 0
1.73448232205838 1
2.30777291453163 1
2.31911231715558 1
1.77351877703041 1
2.76758671503642 0
1.35115465109614 1
2.57434157379759 0
1.82758895717607 1
2.0628195325288 1
1.87467195071249 1
1.66131673240447 1
2.08755169060709 1
1.74926803160267 1
1.80105739893157 1
1.63137931697701 1
1.3389287485726 1
1.82621557699236 1
1.90779340014589 1
1.85932181885429 1
2.52103299120215 1
1.5811126999691 1
1.91322884583811 1
2.53476391024136 1
1.86933806942801 1
2.12621613420081 1
1.73132532373068 1
1.67445726071552 1
2.2046157372861 1
2.05806896755256 1
2.13282679803368 1
1.6579311382663 1
1.91434906622366 1
1.15519536926018 1
1.92103062807844 1
1.81197046535094 1
2.51002388933418 1
1.38351684067818 0
1.78858317800656 1
1.77682422101672 1
1.93524816997348 1
2.38414913754282 1
1.86815591026339 1
1.36077673542914 0
2.14571268097698 1
2.08690169035651 1
2.05990644893528 1
1.79339621474178 1
1.63869702144434 1
2.40689905212031 1
1.89573040697942 1
2.20803247304856 1
2.24627749005407 1
2.19175979087259 1
1.71260193418974 1
1.91678563437995 1
2.01726193871973 1
1.2880591719363 0
1.93134031558054 1
2.38811959529051 1
2.22499029265787 1
1.92807134216531 1
2.10446534174532 1
1.74234314045984 1
2.54078104527055 0
1.94404360954544 1
1.55800255689038 1
1.3993416583305 0
2.77506540202925 0
2.21017792034983 1
2.10425969692398 1
2.64009954745877 1
1.81032757427185 1
1.69731835032949 1
3.12347529721528 0
1.6246060375632 1
1.9423453778734 1
2.47341721647885 0
1.80421856591437 1
2.03565250484564 1
1.96861753948379 1
2.19732926873761 1
2.54157071109088 0
2.01064478336102 1
2.68767878563629 1
2.26359287144361 1
1.80920980369563 1
2.15075568884614 1
2.60444603486524 1
2.25718350082557 1
2.51927343733185 0
1.62995825763089 1
2.35739366816193 1
2.31791718694121 1
1.6059009861999 1
2.27184089509712 1
2.06617475746705 1
1.84646343691261 1
2.19261174346598 1
1.92572430907786 1
2.32626582393806 1
1.36113533995004 0
1.50673027976511 1
2.00792736603259 1
2.27588023284034 1
2.3671403095678 1
1.32737426715415 0
1.56669960724607 1
2.26169736722433 1
1.41559761703731 1
2.78617158189673 0
2.04504883990671 1
1.87523554543343 1
2.37382122753096 1
1.82994163545247 1
1.79577428340984 1
2.72251592027073 0
2.08856690688514 1
2.06602832712178 1
2.04682937748219 1
1.48935356663837 0
1.94520437173562 1
2.17011613995844 1
1.72695848428413 1
2.10466230130508 1
2.04378339368506 1
1.59056468242115 1
2.75564010717003 0
1.81736004063329 1
2.23221876032725 1
2.09861789593573 1
2.30671851907232 1
1.22618293106245 0
1.93962085809441 1
1.63931150938887 1
2.13060497951858 1
2.57673078970304 0
1.38025654456504 0
1.67253688530391 1
2.24595171369358 1
2.06807552867424 1
1.41816239196719 0
2.23108375034203 1
1.93586966963195 1
2.07826535678051 1
1.88839164011648 1
2.23305760731354 1
2.33317278551823 1
1.34514348751492 0
2.08423174390262 1
1.67507456115462 1
2.39580426660356 1
1.85799706296412 1
1.91823770920984 1
1.91432104891022 1
1.72054676710238 1
2.06064504791545 1
2.03362691453504 1
2.32834603550506 1
1.7694313185999 1
2.45932051979747 1
2.04649497373529 1
1.98483728455385 1
1.90205060352151 1
1.70845876878836 1
1.60852229609533 1
2.69551740726986 0
2.07509671686905 1
2.08782200984921 1
2.01292929603568 1
2.08554844992584 1
1.6022069644587 1
2.1538696556986 1
0.96905893464231 0
2.39078755234149 1
2.02129691479058 1
1.40235873215207 0
2.17872897884759 1
2.30085392695202 1
1.94693108940636 1
1.62688560340235 1
1.58695289477917 1
1.80695205608412 1
2.29658639062964 1
1.75392880438789 1
2.4996860251134 1
1.92801548863826 1
2.13271006957445 1
2.02899857828705 1
2.50293210469521 0
2.57220237908771 0
1.53013274187221 1
2.13052641189037 1
2.01429118679936 1
2.1840561312658 1
2.25844595775443 1
1.91643974147875 1
2.0753957161268 1
2.33512519039061 1
2.17482141884784 1
2.54241554559504 1
1.68669133079743 1
1.8990473485693 1
2.0031360170588 1
2.18574858194382 1
1.99596998932114 1
2.08738784247416 1
1.2904181056887 1
2.42206223457435 1
2.09071025813362 1
2.29947631617688 1
2.7141672910885 0
1.83567661250462 1
2.76747490990734 0
2.12944985472622 1
2.54565135277391 1
2.70270540734327 0
2.30212874230951 1
2.09026112622984 1
2.2658091197416 1
2.18203728726884 1
2.69099435602801 1
2.35289204816135 0
1.93199308104268 1
1.28236477771829 1
1.0993689297323 0
2.06220515698518 1
2.28280912845831 1
2.10378829376834 1
1.90675435393782 1
1.71558227672388 1
2.12680573014739 1
1.91991768901447 1
1.91483717077539 1
2.43151095577711 1
1.72003969926851 1
1.54977637426611 1
2.06071797810348 1
1.61885230122744 1
2.17187304248929 1
1.78670447438285 1
1.58348607286854 1
1.72428644651459 1
1.91718224868256 1
1.28074779917709 0
1.96518379123581 1
2.32896086023668 1
2.06553574047562 1
1.66660646199324 1
2.20804858639683 1
1.9391958601358 1
2.11007995608292 1
1.8145100923535 1
1.99311336583854 1
1.86264209207006 1
2.18916074618492 1
2.13390139756997 1
2.16558635196802 1
1.68224138561509 1
2.07210664563399 1
2.41044011231474 1
1.95584212591542 1
1.94189430732395 1
2.42154432073585 1
1.74054852634124 1
1.48102686378132 0
2.47431272870876 1
1.43022871451113 0
1.89715149293751 1
2.10014802663141 1
1.53459799672855 1
2.18607632187868 1
2.1464580452169 1
2.47732241323483 1
1.87015786307373 1
1.99341630411242 1
1.73682393662713 1
2.63640116461544 1
2.10029060024149 1
2.14370273712156 1
2.09995176499754 1
2.11232573332542 1
1.94946996993027 1
2.13352537690949 1
1.57445979314523 1
2.09233211669954 1
1.77555071623307 1
2.08221726994781 1
2.38383697864651 1
1.88571701778015 1
1.51036744064821 0
1.96278011129345 1
2.19112915359637 1
2.0829317139497 1
1.79031720148185 1
1.9789767216858 1
1.69132084241487 1
1.88542200660948 1
1.89310632474721 1
2.23475337664923 1
1.86930527257835 1
2.00582394673338 1
2.20033550988669 1
2.00017961934593 1
2.25165500022458 1
2.47354317198916 1
1.93459879259133 1
2.15650624193166 1
1.55206562525776 1
2.0186308476799 1
2.37773245542096 1
2.05217238907418 1
1.95420183020043 1
1.92405684384212 1
2.04417870926291 1
2.46880071963076 1
1.42201299334388 1
2.01160909892126 1
1.80232978607907 1
2.17185286236532 1
2.16018600347798 1
2.0937397976344 1
2.26831964501508 1
2.00099442448749 1
2.07265173437043 1
2.04386142988868 1
2.64101815981837 0
1.75641844383571 1
2.24347289805068 1
1.92382965105985 1
1.88858558498012 1
2.23808124340967 1
1.9724073096145 1
1.57105642305114 1
1.83204379959398 1
2.16776921943905 1
2.23045360896225 1
2.17215450690899 1
1.85148294080188 1
1.98814708225626 1
1.97023458665721 1
1.89304704047834 1
1.71891881885947 1
1.46053481578389 1
2.0072369706532 1
1.71803758033018 1
2.4996694665203 1
2.07279739172212 1
1.91821797718236 1
1.97855044939505 1
2.13848292355306 1
2.05266396947147 1
2.31400265593847 1
1.95406066099915 1
2.41233880274065 0
2.65656699187883 1
2.49867677565061 1
1.75229290399046 1
2.16534973022029 1
2.32558949893883 1
1.96065989188284 1
2.28551247565594 1
1.76887360158449 1
2.21910562572446 1
2.18925128858598 1
1.65690612392129 1
2.25944986836338 1
1.76966348102134 1
1.57818084620394 1
1.81782386332664 1
1.7239084339931 1
2.02524731375446 1
2.47803589621999 1
1.89687046646593 1
2.21417480941566 1
1.47580011663118 1
1.95097508114174 1
1.93382944622095 1
1.76876225470231 1
2.30677457166197 1
1.69852387029788 1
1.87747148010073 1
2.38780939085325 1
1.74234867616645 1
1.55355372963958 1
2.12877005854416 1
1.94179635320371 1
2.16664625238816 1
1.89286532916282 1
2.10752856354058 1
1.98701811144873 1
2.38429196872438 1
1.53497644764117 1
1.93185094531113 1
1.39991458964546 1
2.55444155853251 0
2.06947860443531 1
1.30585955060423 0
2.35832853793102 1
2.06894064664066 1
1.64630179078846 1
1.59838297082054 1
1.61293496975351 1
2.03746406604092 1
1.86732527505483 1
2.01805077768671 1
2.24214073488319 1
1.92057423121899 1
2.07546743949201 1
1.6454161298251 1
1.8060316003257 1
2.44688861722526 1
2.12980957710555 1
2.46834651458344 1
2.04437185425422 1
1.91063757714258 1
2.23899727540024 1
2.17494603278482 1
1.99616157520753 1
2.36029402584129 1
2.06554810913507 1
1.94369938931614 1
1.56541077878529 1
2.25580046711886 1
1.79151808879459 1
1.7898440200839 1
1.57127436982717 1
2.2109901437386 1
2.44374603964294 1
1.9842056596263 1
1.92466059151869 1
1.52865461364738 0
2.70603235090682 0
1.73284021633212 1
2.30399633570708 1
1.86701837335708 1
1.92300465717951 1
1.71201293995183 1
2.36753591854646 1
1.62777756333365 1
2.15294304591374 1
1.74237194207109 1
2.17802260046782 1
2.16396477208233 1
1.62923357972843 1
1.92038851038002 1
1.89036300963793 1
1.97334770737642 1
2.32737141277363 1
1.37366240019468 0
2.1755551611078 1
1.9787867051355 1
1.42920578333934 1
2.14228601291635 1
2.21915530167483 1
1.70332757605633 1
1.25213975873606 0
2.37934964140494 1
2.38341999835686 1
2.15057739003648 1
1.92596468437247 1
2.04797287401189 1
2.01819313373076 1
2.35234232107473 1
1.92646727965932 1
2.2712794021963 1
2.32667200227133 1
1.92358012833221 1
2.10243171957549 1
2.03091701739956 1
2.21550736190395 1
2.20940394086456 1
1.55606561794205 1
2.11313786759253 1
1.63461026875874 1
2.28919342204274 1
2.01895045752315 1
2.07343840296564 1
1.39614719814833 0
1.84258709676481 1
1.55504382154112 1
2.10298691493283 1
1.71937906406521 1
2.45971506181989 1
1.3356861634389 0
2.00129907509311 1
1.9640151681364 1
1.89467717116946 1
1.97838647575365 1
2.02947283738546 1
1.98124421316427 1
2.24573991636442 1
2.06594961177492 1
2.22851031738962 1
2.16338683648495 1
2.00199842814418 1
2.37235120621634 1
1.56771723751532 1
1.83032000077962 1
2.46248363978933 1
2.29176182475703 1
2.87036154561293 0
2.44393394821816 1
1.97099283356792 1
2.2352894277309 1
1.83060122995726 1
2.03219398768347 1
1.65898782318148 1
1.84787682478262 1
0.878736664807829 0
2.09479860797544 1
2.24344365875577 1
1.66068999018496 0
1.96426364408414 1
2.04388748188951 1
1.49103222799196 1
2.49341080757165 1
2.20596229601762 1
1.90102102829361 1
1.73711064264135 1
2.13267529823642 1
2.40872540826272 1
1.81447292814379 1
2.66680630602024 0
1.86730266433732 1
2.60344929024463 0
1.91705126132064 1
2.80432277152592 0
1.38533798188916 1
2.54227833896617 1
1.62703877122943 1
1.94984728601207 1
1.75256322181895 1
2.31076588141037 1
2.2098511199091 1
2.26454568551711 1
1.54402571353996 1
1.96958727631843 1
1.95834045972776 1
2.23921824181551 1
1.61553220132832 1
2.35759573597008 1
2.39803610058895 0
2.10001120079287 1
1.76381024257575 1
1.99665369971659 1
2.08336851645951 1
2.63601245160724 1
2.07259302338766 1
1.83527474696489 1
1.52866018471528 0
1.88416498928902 1
2.44432298304453 1
2.18054780320982 1
2.38957438924453 1
1.31343807458147 0
1.87315605854752 1
2.35489048342544 1
2.09628255199359 1
2.25225599884165 1
1.39323463757476 0
2.04943128877727 1
1.82636675585474 1
2.02008460271663 1
2.02237040241224 1
2.50106206168804 0
1.96392919255602 1
1.42003838236996 1
2.38786619876976 1
1.81219321353419 1
2.46391838264848 1
1.45989195668489 1
1.8241188825359 1
1.66465507490653 1
1.98595549891265 1
2.38982824421069 1
2.24229301019522 1
1.95862232388615 1
1.51343783919238 1
2.29512686223948 1
1.77717640692944 1
2.35902553547818 1
2.02524315683418 1
1.99570331279142 1
1.83622135833635 1
2.56809885284754 1
1.92461361154169 1
1.77055548927199 1
2.10930426995174 1
2.06273900661617 1
1.96680200390642 1
2.19750890609416 1
1.44589260655176 0
2.02163505722743 1
1.91152901842393 1
2.20651440886927 1
1.71506200524164 1
2.074754646368 1
1.87433287748145 1
1.7527645308997 1
2.17608633634304 1
2.53875018497477 1
1.82491119519093 1
1.75350179134743 1
2.0105739815592 1
1.78926771231167 1
1.83216295048912 1
2.29955903004783 1
2.11466544916023 1
2.68506947798432 0
2.29727254846554 1
1.95487630386796 1
2.32310365363237 1
2.35844579907902 1
1.84360775889682 1
1.86236896863081 1
2.30419575833088 1
2.23360294634864 1
1.52588409662034 1
2.27889398027751 1
2.35671006635945 1
1.31893381476125 0
1.60238499777789 1
2.2729655853418 1
1.89286015687438 1
1.47909704601346 1
2.13649870852977 1
2.23075264719855 1
2.61908064151515 1
2.32335917658817 1
1.94799239812299 1
1.89990609621883 1
1.77948789125385 1
1.54913518141592 1
1.63841072885241 1
2.03931842922997 1
2.02544790399168 1
2.29109498064971 1
1.89329342436563 1
1.96437948268153 1
2.06560130100803 1
2.39333123247566 1
2.3138421141068 1
2.66517497795271 0
1.91825262801352 1
2.03219149680174 1
1.59954522741433 1
2.20090183381393 1
2.22832365272903 1
1.94297247148028 1
1.98217405262468 1
1.70750753278244 1
2.47280863421469 0
2.42414297530577 1
1.86548889029971 1
1.88482444013508 1
2.18639191035631 1
2.05752886264119 1
1.89869459990915 1
1.93988889437182 1
2.08308234535988 1
1.96205939029733 1
1.94904688253036 1
1.66028205234618 1
1.66758385621962 1
1.97439141808275 1
2.25162369381977 1
2.29666057661838 1
2.10314702109247 1
2.37209785562883 1
2.08659969664081 1
2.03112794402968 1
2.23001511620062 1
2.56554445325687 1
2.38311704919728 1
2.1463656668539 1
2.77321417017369 1
1.93505306431391 1
1.64240565146447 1
1.31152646949631 1
2.11563475665706 1
1.96532242457978 1
1.79828583560218 1
2.01638813097974 1
1.83309992401197 1
1.41441660727559 1
1.80850433069434 1
2.04018487255655 1
1.68294508471975 1
1.56055837183437 1
2.18419541861894 1
2.39732961711691 1
1.83002877071317 1
1.76450651402756 1
2.47259795434289 0
2.43680628177243 1
2.56858342672385 0
1.39407591458747 0
2.23348861315828 1
1.68309776282524 1
1.62071553211224 1
1.69042248094157 1
1.85031620507906 1
1.98094867337922 1
1.88217365047291 1
1.92725141760925 1
1.98375200278206 1
1.62575243925649 1
2.08068962657149 1
2.43500992132973 1
1.54199882894414 1
2.2489344673903 1
1.933270456643 1
1.9932158462732 1
1.83090077990318 1
1.88080948955681 1
2.38434842022709 1
1.70963071567595 1
1.72273387438644 1
2.05510417223802 1
2.8482429168063 0
2.17629131218978 1
2.31849167945663 1
1.92631841796776 1
1.9933396265701 1
1.62573345368936 1
1.8532704235612 1
1.48384450179239 0
2.26007639277115 1
1.77427352465867 1
2.20943649233744 1
1.86315363854992 1
2.24048561937282 1
1.96423868641814 1
1.89403853654571 1
2.24002976504112 1
2.06231332980574 1
1.82435775010877 1
1.96072163566898 1
2.58314116983469 0
2.07522407918687 1
1.65205620712025 1
2.65776125126395 0
2.34220108866235 1
2.26354342305317 1
2.61492038398165 1
1.78453526958266 1
2.17692696469753 1
1.71108124176932 1
2.86327193999362 0
1.76771756376712 1
2.03361506744763 1
2.13531149463041 1
1.80392712420709 1
2.30439798184676 1
2.35884956573826 1
2.13726680223478 1
1.44821707150238 0
2.28819780125603 1
2.04269831689315 1
1.7977137333654 1
1.99273531718531 1
2.60853402300393 1
2.506217629544 1
2.17692161148472 1
2.16207099237064 1
1.66633144495043 1
1.45309417736007 1
2.11872953033826 1
2.34811665654481 1
2.08232600860427 1
1.78980119041534 1
1.61694281816327 1
1.72741182508973 1
1.81016275834757 1
2.2457666667474 1
2.24842343440559 1
1.6890121909906 1
2.21269537051016 1
2.55128975493964 0
2.55144491636809 0
1.95469250471065 1
1.43570568682116 1
1.71459156515022 1
2.2779285849875 1
2.48384850798846 1
1.88776373465843 1
1.31478327000984 1
2.29853034485506 1
1.67704606954039 1
2.51300816438748 1
1.19786227401276 0
2.20590066162781 1
2.30744184936205 1
1.58991204442503 0
1.77736993218798 1
2.29052728585358 1
1.36821599200074 0
2.28727016859256 1
2.04640594296135 1
2.01036275446958 1
2.26019392907008 1
1.6161746078976 1
1.7662281430978 1
1.1251624812081 0
2.00301698220932 1
2.47931413082675 1
2.4623040565528 1
1.89600920319493 1
1.98518376981125 1
1.651129165978 1
2.00662377547471 1
1.83055411098753 1
1.84051630024926 1
1.38092904818545 1
1.45630286528194 1
2.06661796093946 1
2.30026293448847 1
1.91130034139378 1
2.2864030517289 1
1.55792512204426 1
1.85200461591128 1
1.90260377445649 1
2.24714819443949 1
2.27299889276035 1
2.26593072674663 1
2.30981471464364 1
2.51815377860101 1
1.92476658449129 1
2.35479804220463 1
2.20834112571153 1
1.97960389497643 1
1.95633445643087 1
2.45973217506074 1
1.79218707444437 1
1.7996840913954 1
2.24638360851057 1
2.46183172805689 1
2.19727298299222 1
1.33160810322015 1
2.19651517261669 1
2.32593546684353 1
2.13964697482787 1
1.94750342446782 1
2.47448038269119 1
1.75700175023423 1
1.83700784361876 1
2.20523365586686 1
1.57889784013822 1
1.97620180829929 1
1.52027105289286 1
1.99097768668436 1
2.2845434445402 1
1.42401420905244 1
1.81752568945396 1
1.92325060967552 1
1.94221763176845 1
2.13789797120357 1
2.55147835889682 1
2.45299009478994 0
2.48328578450354 1
1.71206484745593 1
1.84494134411372 1
1.7884880399454 1
2.03782115319397 1
1.73476366710439 1
2.79416348791708 0
1.87766953040253 1
2.49142894407438 0
2.00842352584958 1
2.60131333653243 0
2.07142792795636 1
2.02145433479498 1
1.46985314816476 1
2.14342651743774 1
1.60868949080087 1
2.36593713122878 1
1.7475840762922 1
2.38664505298955 1
1.41797674853109 1
1.85936325149525 1
1.98918641995626 1
2.29988756028744 1
1.95830356189676 1
1.87495428382482 1
2.20762434987701 1
2.04821095989175 1
2.06209556011288 1
1.46265357720335 1
1.73355012151043 1
2.05107084705426 1
2.21273640398248 1
2.46854236541851 1
2.33045759029886 1
1.57472229317513 1
1.80654466564697 1
2.05579013003026 1
2.03423803658182 1
2.12060241414428 1
1.58696740603489 1
1.90606580287144 1
1.90191845515076 1
2.290108739039 1
2.0444916363273 1
2.44052290979976 0
1.9419237067508 1
2.2961978733935 1
1.61873205716929 1
2.2904078191815 1
1.53634856688971 1
1.99112322327244 1
1.74722318689455 1
1.72646983422887 1
1.49657622999885 0
1.92825155892258 1
2.71296382228363 0
1.7437002716496 1
2.55305225357413 1
1.59382054562126 1
2.26776788955783 1
1.94763797736605 1
2.38412869667821 1
2.25033814611114 1
2.40952606718864 1
1.59706651748861 1
1.79548941911436 1
2.92609061769776 0
1.83423968128288 1
2.08751371737484 1
2.71200343428289 1
1.54087541347838 1
1.5653168532382 1
1.70845994548873 1
1.94688658854456 1
1.92820105593718 1
2.03392000598252 1
1.9649343461971 1
2.61965320177288 0
2.12379387031669 1
2.34900213085913 1
1.95747487836807 1
2.00552033244493 1
1.76980173741359 1
2.07280265008497 1
2.04273154534557 1
2.06332912182059 1
1.70479716945479 1
1.47921572016827 0
2.33598288157524 1
2.00850419794637 1
1.51573852872595 1
2.50692839281056 1
2.3121632634719 1
2.29297355532307 1
2.18340810126898 1
2.56660624573731 0
1.96410765570049 1
2.03388867394739 1
2.04071166534192 1
1.15662509049073 1
1.9226881091645 1
1.76552652292976 1
1.74352712014217 1
2.22408984249854 1
1.89530387302891 1
2.20336572615147 1
1.773202216775 1
2.38206830104825 1
1.67757428289852 1
2.3673747446154 1
1.72002669891715 1
1.78675068494532 1
1.62471937327305 1
1.76009717935922 1
1.33566182660436 0
1.97064740600859 1
1.89478364893623 1
2.45390618709931 0
1.6598872495686 1
1.9040056522252 1
2.68353315426945 1
2.18219474555039 1
1.95767358978388 1
2.11261543160623 1
1.93254595364771 1
1.75089468637455 1
2.29456396408884 1
1.70713442223909 1
1.75790721029427 1
2.22335495689808 1
2.28872200105969 1
2.12794550065511 1
1.63233613959039 1
2.24164542292881 1
2.12214337012607 1
1.74846424134814 1
1.87709998743466 1
1.96548395784476 1
2.664911488301 1
1.71824220807609 1
2.48590078706305 1
2.00542886136843 1
1.55470977125387 1
1.79482466471117 1
2.07006212557388 1
1.76695100632889 1
1.91986316707472 1
2.05423892863766 1
2.11751192076526 1
2.10637437922292 1
2.04240551792056 1
2.20726280844552 1
1.91709505539728 1
1.76269000604863 1
1.7344858901943 1
1.82207926998966 1
2.60205106066479 1
1.86122027320607 1
2.05160038356003 1
1.86739525833977 1
1.95148467556812 1
1.9857499773005 1
1.80948074357084 1
2.60997561842401 1
2.13248425753945 1
2.15331836036787 1
2.09659273604619 1
2.34451131483828 1
1.63365940692594 1
2.5235299264625 0
1.97851115369719 1
1.88504982849882 1
1.9740253918359 1
1.95370445631058 1
2.14725842446663 1
1.11106236286086 0
1.73635396252369 1
2.39964069267364 1
2.29050121559309 1
1.68515982941775 1
2.84574644021066 0
2.26034304026214 1
1.84288050819975 1
2.05818768242279 1
2.4435686055436 1
1.70929636404165 1
1.89063758457815 1
2.0091961058557 1
1.59134778566556 1
1.6723089514082 1
2.35258066515473 1
1.95570847957736 1
1.91994497873019 1
1.82071189084421 1
1.69806095970462 1
1.88623831918463 1
1.86384514094307 1
1.41813303087619 1
2.24002511011792 1
2.09128764872607 1
2.43719172535201 1
2.05691847721141 1
1.58017584729854 1
2.24492615070805 1
2.57058883233416 0
2.06676392572985 1
1.4493430889949 0
2.36029828032018 1
1.57957840594194 1
2.13054364499872 1
2.22351080009711 1
1.66994154289073 1
2.0169528415678 1
2.21686289767732 1
2.19334049949192 1
1.42253013183925 1
2.92129937427348 0
2.24259931093128 1
2.21574225195582 1
1.84601840543656 1
1.57139371421097 1
1.95368164049327 1
2.13246302193231 1
2.35269200486959 1
1.91948987573388 1
1.81551660950713 1
1.73930943157467 1
2.24834212648754 1
2.32215007366897 1
1.95397862596108 1
2.46872257145706 1
1.26033634512621 1
1.98661217985259 1
1.69427054808141 1
2.56766823755843 1
2.23523881575793 1
2.17136712283248 1
1.59607686118734 1
1.78969344035361 1
2.12510131135123 1
1.96135095014796 1
1.79863505117605 1
2.38846130378411 1
1.80653215954518 1
1.58454164942006 1
1.60443923829099 1
1.65877733733385 1
1.95160720401767 1
1.71010890809116 1
1.74715409862987 1
2.27581759436039 1
2.273087770431 1
1.68088274278742 1
1.58640814667533 1
2.34719364198581 1
1.89804667677683 1
2.19519244633337 1
1.88541303663138 1
2.38529373919799 1
2.15202060644703 1
1.69937454403837 1
2.64056734533637 1
2.37688009825505 1
1.63465260704132 1
1.63690543172272 1
1.7564905085824 1
1.82703264523704 1
1.42412256890659 1
2.05996528056684 1
1.1193670084714 0
1.96625008397998 1
1.79957075501363 1
1.65401719579946 1
1.91029769477405 1
2.27770891765121 1
1.88532644927588 1
2.35373884750527 1
0.980178119464557 0
2.51488758659243 1
2.09696980524831 1
1.99426848735353 1
2.16505507861992 1
1.85424101730256 1
2.19793476597693 1
2.05858112602989 1
1.8750796536167 1
2.20728687297818 1
1.69538595498675 0
2.00740966239941 1
2.54764206518705 1
1.60944003915928 1
1.35068790206474 0
1.45855326252517 1
1.54956192182851 1
2.35625077734502 0
1.74008087259891 1
2.46154647774625 1
2.42465949774588 1
1.46691315580847 1
1.84594207014992 1
1.57396389261164 1
2.2689765422655 1
2.22059321900794 1
2.09408338772595 1
2.38699208904548 1
1.16850451459393 0
1.64334812627432 1
2.32089055157568 1
2.0226012997989 1
1.52470090455123 1
1.6428983330481 0
2.22809904088512 1
2.51114229566805 0
1.94033858882215 1
2.11572570840637 1
1.37801330845697 1
1.82977064257686 1
1.78824314841762 1
1.38499540099671 0
2.22929245374924 1
2.0808067466009 1
2.15266354974109 1
1.66090701399219 1
2.3593687351343 1
2.05836006098682 1
2.22107237299567 1
2.13144004863569 1
2.46736112333286 1
1.26271428534905 0
2.00580285084805 1
2.29405595961611 1
2.43296372031234 1
2.71660201395033 0
1.73400606052584 1
2.17094808526404 1
1.78350506553172 1
2.05720380157991 1
1.46613728379755 1
1.70189907562349 1
1.94114760381356 1
1.87260388671855 1
2.89745814784359 1
2.26671108391107 1
2.04639042780213 1
1.58626907456642 1
2.03069198963155 1
2.25056689217931 1
1.76998609477528 1
1.75817332399145 1
2.02131588972214 1
1.88776887255136 1
2.85490364620704 0
1.75138821723287 1
1.84582905527058 1
1.97528652849393 1
1.96659898633845 1
1.55355304577732 1
2.13137816608432 1
2.08644768323746 1
1.8400711240375 1
1.94855048862513 1
1.75605159469868 1
2.24118069853964 1
2.1511006720921 1
2.29770708823951 1
2.02608521680324 1
1.62994006153787 1
1.98645929158423 1
2.2245822554027 1
2.11117217792086 1
2.24554153568165 1
2.11839980715556 1
2.30807825454123 1
1.98717734411643 1
2.0812655520782 1
2.29171471437506 1
2.18152898360628 1
2.17500319691487 1
1.9003055759791 1
1.71888913943275 1
1.85470073388859 1
2.11870867292601 1
1.94621233665836 1
2.15421341791213 1
2.28235898857654 1
1.42271179125631 1
1.59296564527815 1
2.22226213810221 1
2.12135151991839 1
2.07617603383389 1
2.40816488078251 1
2.12668126118555 1
1.88411690810487 1
2.1217845859454 1
1.88060830148943 1
2.26632009264309 1
2.14655424583891 1
1.59200316870714 0
1.90387639670312 1
2.12574710884904 1
1.96017145835249 1
1.81603562348003 1
1.80773981720758 1
1.61213671409137 1
2.33041059738508 1
2.29832464718936 1
2.38765619898212 1
2.42789397912666 1
1.63206247805829 1
1.69253238057585 1
1.57497251255558 1
2.04913041603067 1
1.86305526586942 1
0.915177537065504 0
2.36199968636317 1
1.73312036333262 1
1.87933419731134 1
1.63049909105003 1
2.07194394696239 1
1.8754496303128 1
2.31179671436917 1
1.88307565915039 1
1.62574997361093 1
1.45921847643525 1
2.4210456843507 1
2.06155483031893 1
1.96650878094091 1
2.30403450272216 1
1.99705671407009 1
2.1273151230479 1
1.60839337161067 1
1.77531129598876 1
1.98845105748421 1
1.65767877498411 1
2.42263979200584 1
1.83256157156841 1
1.67211411001621 1
2.30450010601913 1
2.12458042807883 1
2.35380264761901 1
1.9930014175367 1
2.11609101166253 1
1.94249922394501 1
1.3240860204323 0
1.77057615867438 1
1.62171491949519 1
1.71827682658977 1
1.91059945327915 1
2.4961082822728 0
2.06403241430081 1
2.27245974998624 1
2.55916975850607 0
2.1500796562904 1
2.25381145066005 1
2.20384247650541 1
1.81983467845852 1
2.39864391391016 1
2.57682507965475 1
1.86330010641664 1
1.834439307823 1
1.61888319949252 1
1.92262258886903 1
2.08867146176759 1
1.7876609779247 1
1.98933322803578 1
1.71928997243693 1
2.01346972129999 1
1.68329725150123 1
2.07142426342763 1
1.93594504517627 1
1.72571376549966 1
1.86593274010303 1
2.52778506788643 1
1.91728625660533 1
1.82285153610341 1
2.16834732837788 1
1.69800815690396 1
2.66882966952661 0
1.86802065385622 1
1.78816562254354 1
1.69344084484341 1
2.02944090286659 1
2.43911215398434 0
2.17263033923092 1
2.36524374184251 1
1.70889725183569 1
1.53487016682428 1
1.93016575504408 1
1.65064067821664 1
2.25578805173641 1
2.91446464827968 1
2.25752573802326 1
2.49531346817716 1
1.87929267198096 1
2.00601766230903 1
2.40570777471511 1
2.15735703144181 1
2.44186877095208 0
2.41769103053638 1
2.54070324995656 1
2.63528616646045 0
2.54787705326309 1
1.6759519331552 1
1.76491061778143 1
2.16510233221137 1
2.17257411916274 1
2.25610966372354 1
1.92727398283042 1
1.53632498383455 1
1.99395993840847 1
1.92747663104202 1
1.90988149122506 1
2.45923713760764 1
2.04847463515621 1
1.80174660374005 1
1.4861737537092 1
2.48138448159292 1
2.64191004927783 1
2.31454202910542 1
2.35480170599645 1
2.1423642158123 1
1.92594787311688 1
2.03225179335955 1
1.17409733081291 0
2.05141515485777 1
1.53010108642274 1
1.64917134786765 1
2.67031332001071 0
2.32582366026616 1
1.95672793243281 1
1.85750758658751 1
2.34294375788952 1
2.17193279170771 1
2.49430152820678 1
2.20874212534246 1
2.11026562125059 1
1.94615879288733 1
1.48424883642414 1
1.80329045660358 1
2.28407243702547 1
2.15642121476023 1
1.33350463649658 0
2.55386254462289 1
2.060842016118 1
1.93222208253552 1
1.98615869694836 1
1.66148406176951 1
1.59917730333977 0
2.70350359903226 0
1.92555950901261 1
2.55306506980468 0
2.12226530509969 1
2.12020685471038 1
2.18068965982695 1
2.36761579540986 1
1.70432114429908 1
1.70143950491717 1
2.10802837965391 1
2.27964669857578 1
1.77723564825257 1
1.63677026981021 1
2.13535228561776 1
2.22975108149548 1
1.98686112096487 1
2.04235691244985 1
2.15305893409833 1
1.80626456195628 1
1.70634650131596 1
1.96616510126223 1
1.4999548708367 1
2.25550040881581 1
2.4148466401422 1
2.05748827936346 1
2.12269631274285 1
2.00530476602995 1
1.57164296837095 1
2.41222063280667 1
1.73165483455217 1
2.45219252537607 1
1.93741485942448 1
2.03485755562603 1
1.8649791880514 1
2.18772224064943 1
2.03848801586257 1
1.63368887828267 1
1.67741987388739 1
2.43448953485257 1
2.24520207014344 1
1.8448473474551 1
2.46418892269935 1
1.92108837762755 1
1.9114262024945 1
1.95060006203101 1
2.48488207675684 1
1.61013525240489 1
1.82843272100251 1
2.07733513092114 1
2.02385998161524 1
2.59689050267226 0
1.67530265351655 1
1.2921817591229 0
1.76650883246728 1
2.65342177129444 1
1.10117358062572 0
1.64470210649367 1
1.3355524583639 0
2.19870247046867 1
2.32924637207509 1
1.96581321102458 1
1.93020920548252 1
2.2113911921059 1
2.17155615785277 1
1.66691842123932 1
1.49768913679443 1
1.78094995068135 1
2.04267977763375 1
1.9808183451112 1
1.88293122596181 1
1.79835040783954 1
1.58994221640393 1
2.13693824197095 1
2.08773017372469 1
2.26478074923598 1
1.80513260394494 1
1.82602389223775 1
2.02330609199826 1
2.07557373205676 1
2.12675768854864 1
1.62065592098475 1
2.27591115169686 1
2.82818183468915 0
2.6469313253268 0
1.83566093127686 1
2.10122345115401 1
2.00677329223785 1
2.03395993657037 1
1.97735775257475 1
1.77568307162291 1
1.91092277213813 1
1.77491734169782 1
1.80685317434807 1
1.95519007574678 1
2.5221948228753 0
2.04341014302301 1
2.29276214358976 1
2.13348148391645 1
2.08972664056426 1
1.09095892626227 0
1.87618961965992 1
2.04913424566534 1
1.64799808824745 1
2.2558991823691 1
2.12159705473387 1
2.51648092090949 1
1.7549451131227 1
2.47066233041289 1
1.76309893240696 1
2.30070187641886 1
2.26551438705352 1
1.64475098019541 1
2.219180445183 1
1.77915088124956 1
2.15577268732099 1
1.66424607201235 1
1.43811272480926 1
1.98780117284587 1
1.70605153354856 1
2.01667884335184 1
1.21639460297823 0
2.05716685325296 1
2.28733457276692 1
2.28870197527654 1
1.94148577028556 1
2.14070078880528 1
1.55271804244903 1
2.01486405079962 1
2.10267000465334 1
2.12876353834246 1
1.59302333231052 1
2.34859908392903 1
1.56897550648032 0
2.43457196099378 1
1.99269894754851 1
2.08837990781482 1
2.41416358932024 1
1.91262741950198 1
1.42510179256576 1
2.04896876442615 1
2.22722802172169 1
2.07692306631105 1
1.85911337206879 1
2.2738069961236 1
2.10824169172224 1
1.85626219639313 1
1.53608655520552 1
1.88214218727327 1
1.57548628720564 1
2.09948809594577 1
1.82871111365053 1
2.43352775478692 0
1.47590940734783 1
1.7479507348302 1
2.09639943729644 1
1.45516251080371 1
2.40851842625519 1
1.60296794453348 1
1.71011994677818 1
2.24314942184809 1
2.09200877627363 1
2.11794461724705 1
2.26457906726949 1
2.51924549935028 1
1.26984954802999 0
2.06387519465443 1
1.76868890028556 1
2.42618987820871 1
2.36316082040621 1
2.16667696083488 1
2.20847881404588 1
1.8456048473991 1
1.77776194837288 1
1.77671377163152 1
2.12684031183219 1
2.13296978517931 1
2.79296902259297 1
2.3703306359737 1
1.88005357983962 1
2.5549033444903 1
2.22480736053145 1
2.21150529119831 1
1.97204869166177 1
2.22687551198865 1
2.08469854335944 1
2.46389924660307 1
2.37686188814868 1
1.67658815886218 1
2.11581710800489 1
2.11179959335924 1
1.49785099184586 0
2.60482684759387 1
2.62220641341151 0
2.45403685861288 1
1.43548203537762 0
1.55860042159373 1
1.72613511238074 1
2.50096185918711 1
1.49581830080183 0
2.53355965824536 1
1.56093666821045 0
1.69082047179526 1
1.45322629982203 0
1.81502089243184 1
1.96009482531147 1
2.50658338054579 1
1.53935581902406 1
1.91166252330825 1
2.29185526849495 1
1.41545264708522 0
2.05456858601748 1
1.84230284492642 1
1.91085382749604 1
1.88560493025845 1
1.5785869555813 0
2.0733052562712 1
2.74689951146894 0
2.12318526266278 1
2.08798055099886 1
1.77123608489991 1
2.15367182190464 1
2.41567722133815 1
1.70873296722277 1
1.9411490795577 1
1.53458093143721 1
1.68908580158118 1
1.62233453647484 1
2.59791942476755 1
2.12082902771503 1
2.16824824647255 1
1.64358311605323 1
1.72768736731044 1
2.14637075396984 1
2.9861530156568 0
2.47964173657303 0
2.4806529086961 1
1.89141088590242 1
1.98351308803664 1
2.37545143247619 1
1.88565229652053 1
2.08776900744496 1
1.85939028537014 1
1.37545304321885 1
1.74727360286306 1
1.99582791195525 1
1.87202401153202 1
1.35442430346051 1
1.98344308997549 1
2.5421743663968 1
1.5590264658941 1
2.84697699844712 0
1.71202193336956 1
1.98015742993204 1
2.05394183428047 1
2.14983575141919 1
1.90859009983731 1
1.69896270511595 1
2.60856756635587 1
2.86100927763284 0
2.04987673335295 1
2.02196648081887 1
1.3786668592111 0
2.22135284285141 1
2.06268810158477 1
1.97653418334109 1
1.78134329835143 1
2.39588787338118 1
2.1945854198337 1
1.76643717790038 1
1.73883984109055 1
2.01312733039475 1
1.54887111457946 1
2.02155503522736 1
2.72941553969189 0
1.61715746922084 1
1.77492317451121 1
1.81336190349303 1
1.57248952268548 1
2.01700902578999 1
2.11387781975373 1
1.53632100915699 1
1.69979617086116 1
2.4320652728953 0
2.20055304425921 1
1.36817870608363 1
1.70814878891924 1
2.39673596499261 1
2.3131195425022 1
2.03596478532703 1
2.56524325384314 1
2.10834062131086 1
1.70511400779505 1
1.74603603274713 1
1.59674701476889 1
2.20806513962422 1
2.38976524225909 1
1.5841472812172 1
1.91478914418324 1
1.84648548077304 1
1.22411592168079 0
1.77983853644991 1
2.31759798215208 1
2.41815887182518 1
1.71654158857015 1
2.30254219089037 1
1.92020463898676 1
1.19975282634162 0
1.8783426839576 1
2.0668026931614 1
2.00264603049301 1
1.76800656310012 1
1.26356331591003 0
1.83344748330801 1
2.05017284855417 1
2.02525757010721 1
2.59016394776558 1
1.17391475372294 0
2.60510543654394 1
1.80983254373211 1
2.34189144009437 1
2.06312014716175 1
1.96556868449816 1
2.91803987587695 0
1.56838475118385 1
1.31119242650809 0
2.23061012948393 1
2.58257978854914 0
1.58648196798993 1
2.26816306851549 1
2.21041472725716 1
1.49175398008372 1
1.53451631038583 1
1.95950650114662 1
1.97818820955799 1
1.97740307926418 1
1.69604254317477 1
2.08374401519216 1
1.79920183456807 1
2.05290674309 1
2.15783128980194 1
1.85167297106301 1
2.43920221550515 1
1.78670092591907 1
2.19839016370103 1
1.98428060673175 1
2.07857977538906 1
1.86276073521362 1
2.17017480228374 1
2.13227479929599 1
2.05774854574059 1
2.61518932255819 1
2.02785055498003 1
1.80135312941891 1
1.73101629474108 1
2.42024805436041 1
1.96770201621554 1
1.64166772545014 1
2.02938025530311 1
2.20146494830298 1
2.19758829678699 1
2.37386270095884 1
1.93527314837956 1
2.05902861534742 1
2.44250945481281 1
1.99076349622345 1
2.06877269746057 1
2.0231412098366 1
2.42725317637282 0
1.95031637121259 1
1.81338659518699 1
2.13004286079967 1
2.40716183190176 1
1.80389395796236 1
1.87321188168564 1
1.72349142961689 1
2.55000781938298 1
2.06159294637145 1
1.69645657457199 1
1.80269466404064 1
2.16483070636887 1
1.88139796193051 1
2.1993221794733 1
1.96500087624071 1
2.26093751402569 1
2.28737000856198 1
2.18214504713155 1
2.34552439507465 1
1.70445702768166 1
2.31576863121957 1
2.0175553598193 1
2.19139357294511 1
1.28329509264063 1
2.39444144876683 1
1.59428501927291 1
1.76343267886173 1
1.70551910224831 1
1.98485680244688 1
1.96431562280136 1
2.14710442124999 1
2.34414069716934 1
1.90471387517756 1
2.37816662421428 1
1.79477127935659 1
1.12696849786422 1
1.14769295704081 0
1.62100729228453 1
2.00410509595142 1
2.85078325597052 1
1.87627046498637 1
2.04581431430815 1
1.7608505724932 1
2.10351241198469 1
2.01313289162582 1
1.48796707324223 1
1.68682770762007 1
1.75404127246415 1
1.45023445349297 1
2.1626561158248 1
1.97153536523089 1
1.93211457617551 1
2.43531870575551 1
2.29533962513727 1
2.0968617457232 1
2.39602344513485 1
1.48515299467269 1
1.5962217641284 1
2.27567600773339 1
1.84884150613078 1
1.96628812149944 1
1.71774044048308 1
1.60663865046616 1
1.93582493467128 1
2.81025898967705 0
1.46812145536365 1
2.06689730044815 1
1.94196083276982 1
1.77751657446899 1
1.61536350166539 1
1.87269983697165 1
2.09316477594214 1
2.39492161333163 1
1.63640748891331 1
1.66568309116723 1
2.26168284506114 1
2.35700556632118 1
1.84990886684645 1
1.78575453980493 1
2.31941684891015 1
2.11109532123587 1
2.37833190114906 1
2.11370881582415 1
2.45674531295536 0
2.58737198175327 1
2.13736165766711 1
2.04719491462723 1
1.99792940373891 1
2.08526239788575 1
2.10600332454225 1
2.42966594461657 1
2.45965548155958 1
1.83044389486165 1
2.30977350113683 1
1.86136915209809 1
2.39088184251743 0
1.69785459907349 1
2.12024693511177 1
1.87756369398768 1
2.13902526897328 1
1.87784299164337 1
1.44751984263108 1
2.28594410115199 1
2.14144167829022 1
2.3932798258826 1
2.22323083135349 1
1.90493145736442 1
2.17911660952709 1
2.12846241106523 1
2.22653923016473 1
2.03829838150568 1
2.27104220076659 1
2.13865826689068 1
2.45661939219989 1
1.70449809798225 1
3.06052892840153 0
2.32403558276469 1
2.43496135608573 1
1.45581986899875 1
2.39992109106891 1
1.77437010760569 1
1.71973401038399 1
1.83486906277712 1
1.49155599876833 1
1.36146305939578 0
2.01428572661466 1
1.70336989983219 1
1.8984782034744 1
2.31583717844302 1
2.07464146414474 1
2.06598679715592 1
1.62944793608767 1
2.56080013258612 1
2.48370290535824 0
1.39775892349526 0
1.74295238288329 1
1.76542989125541 1
2.19549641621305 1
1.87242589851955 1
1.97591828077644 1
1.93708281077261 1
2.20971164657465 1
0.792991497206162 0
1.742932000234 1
2.70628060373959 1
2.33916791441277 1
2.13732926428468 1
1.93931309683134 1
2.11221815304354 1
1.54568137136822 1
1.70798895544066 1
2.44896906581276 1
1.97344768117362 1
2.32533879747627 1
2.82088520060261 0
2.21240160592975 1
2.28038325593033 1
1.82942440455927 1
2.17283243677538 1
2.67903571314917 1
2.12526235275569 1
2.75652312659238 0
2.40306095992861 1
1.99302074242433 1
1.34776083954417 0
2.1048065791374 1
1.82077314913421 1
2.64669338823247 0
1.15501723194946 0
2.33650755980608 1
2.06245888621556 1
2.11748422624173 1
2.33564314616101 1
2.10728178359033 1
2.19095713871957 1
2.17329358834102 1
2.1309136786159 1
2.14649038260237 1
1.50801421702882 1
1.70788914210242 1
2.54838529207056 1
2.08558022991435 1
1.97718734580723 1
1.54817861063324 1
2.01751684010874 1
2.77361314149797 0
2.00210624249483 1
1.94071809707779 1
2.5977390480145 0
2.26548023961606 1
2.05030214874506 1
1.88441942616305 1
1.50618031943772 1
1.95378810331572 1
1.86348447022079 1
2.36656299732925 1
1.99506304370696 1
1.84978041553421 1
1.41804972970821 1
2.1845190275923 1
1.99524207693872 1
2.11780831957042 1
1.88518170155536 1
1.60462584513905 1
2.33012915299113 1
2.45979866973427 1
1.5004927432361 1
2.38380175415836 1
2.42891917069096 1
2.00684744299566 1
1.61125475274024 1
1.90188971463618 1
1.91086129713051 1
1.72626010204938 1
1.97843201567123 1
1.88019786224052 1
2.50320167219898 1
2.44938752037405 1
2.10643629682364 1
1.94460331597181 1
2.15137435037454 1
2.17816902218199 1
1.38533235204966 0
2.5115443158428 1
2.651124313647 0
2.21720640865901 1
2.11102927060971 1
2.60798807021492 1
2.06159846412991 1
2.36804665842571 1
1.94446373948716 1
2.18841523073553 1
1.63698449808242 1
1.6915809124475 1
1.68135235489144 1
1.81768117854965 1
2.52966940563787 1
2.31761684108601 1
2.19703520665132 1
1.62766149412537 1
2.04737138768056 1
2.2465756442889 1
2.01815162286246 1
1.94730716536728 1
1.6463142749709 1
1.86729783051971 1
1.87752205686796 1
1.90934169296128 1
1.86955186745777 1
2.30001242309957 1
1.82017683258003 1
1.24173563251673 0
2.44252522134303 1
2.47919690505444 1
2.04587488771101 1
2.22252894804183 1
2.293707725384 1
1.55830962281264 1
2.27763104311921 1
2.39971728127104 1
2.22364007381377 1
2.11802428579857 1
1.9848176910097 1
2.24093021132124 1
2.13637419829826 1
2.1884504846206 1
1.69486059741322 1
2.07007227734911 1
2.30534825685449 1
2.14045118448438 1
1.85651694876271 1
2.15301600227177 1
1.6747449047217 1
1.80348399490758 1
1.63537269885068 1
1.77446847348988 1
1.92004699891599 1
2.12959066349018 1
2.43429489852154 1
2.10777470691684 1
2.38310578573759 1
2.35668024188229 0
1.5789993724033 1
1.67625774845586 1
2.16123582785021 1
2.22419175511737 1
1.83333782815904 1
2.1310838509155 1
2.34147149543642 1
1.80076172728407 1
1.92208495751872 1
2.13244620490345 1
1.77635773844946 0
1.524559143988 1
1.47450330162762 1
1.84531578093456 1
2.70405887668871 0
1.77219814154752 1
1.84076117126654 1
1.91061925405734 1
2.12988845644515 1
1.60904543393468 1
2.02259769934684 1
2.34076752226424 1
2.42542566744418 1
2.05269466299428 1
2.35641889370676 1
2.26972345219627 1
2.25384181229887 1
2.08932149286148 1
1.77363706002505 1
2.76171835369409 0
1.95892666470378 1
2.52493841551567 1
2.08217879560208 1
1.53199673294917 1
1.97953442242623 1
1.87827263970083 1
1.98406133550278 1
1.88006526467827 1
1.93687357609264 1
1.70610267328769 1
2.23790693500056 1
2.43790253106317 1
2.07584927726109 1
1.95607690364278 1
1.95560107693758 1
2.34502719782884 1
1.64221176156805 1
1.84992285568918 1
1.70526403906663 1
1.25428019137808 0
2.06203097538628 1
1.96657933271865 1
1.85177506524386 1
1.31465405119995 0
2.11597514315211 1
1.84569107662484 1
2.62496864611184 0
2.09188057089412 1
1.40031617131385 1
2.52407014112959 0
2.44611711244103 0
2.31578231878436 1
1.69994665510862 1
1.23154039504272 0
1.94607520589677 1
1.7502356829542 1
1.69448441959101 1
2.25395013480663 1
1.82700773827178 1
1.9595301526137 1
2.4224977029309 0
2.62163819165356 0
2.49501862373183 1
2.34021258079231 1
1.87958795624157 1
2.34567976362181 1
2.37115510265123 1
1.16089579321495 0
1.95855774975486 1
1.55233449135242 1
1.91073244904497 1
1.53944924245756 1
1.65087440375797 1
1.11465872049849 0
2.15403559718377 1
1.96444210197351 1
2.21592264699164 1
1.73899252119646 1
2.05372294004365 1
1.71905016950394 1
2.60544294776123 1
1.93550535691963 1
2.1134031598307 1
2.14960085056776 1
1.67902354508777 1
2.28228770528536 1
1.744497262352 1
1.72539021151549 1
2.93543196102905 0
1.98823462692333 1
2.15154659145291 1
2.41246470917696 1
1.71252461017622 1
2.15891466267013 1
2.25056403674537 1
2.39770120835891 1
2.25657313163879 1
3.22015545321563 0
2.44334150606441 1
1.96324719317707 1
2.0698214791497 1
1.83628197131753 1
1.96579306691072 1
2.28673273650757 1
2.06846584904127 1
1.86554749498009 1
1.54804718316427 1
1.83857812973361 1
2.33082039740157 1
1.56304275322521 1
1.78785979854336 1
2.17262413416285 1
1.8062747300605 1
1.90380670534003 1
2.09576380387344 1
1.44411375971572 1
1.11203372642427 0
2.03949031233832 1
1.73359279763704 1
2.09913498528398 1
1.76721040017266 1
2.10863343937324 1
2.35753399693666 0
1.64462280019703 1
1.97311481900584 1
1.83517666824338 1
1.78546578731504 1
1.85010460856987 1
2.18624455726853 1
1.82599061409813 1
2.34449590445273 1
2.41958458394569 1
1.99327333545046 1
1.77213618061776 1
1.81577442855601 1
1.54985073811391 1
2.09405441067694 1
2.38644007556377 1
1.13530499413774 0
2.25889936643645 1
1.73160827127109 1
2.3629378524706 1
2.17792098218586 1
2.05429591497028 1
2.37621894684169 1
2.56337190390243 0
2.11398351435525 1
1.987919109399 1
1.28588675508416 0
2.35987180319578 1
1.55641409927572 1
1.61933083499201 0
1.93503895436801 1
1.40396158636868 1
2.31381432653682 1
2.20563446966452 1
2.50435544100378 0
1.8979883965864 1
1.5043877575889 1
1.96544077243818 1
1.58034264044375 1
1.79018809404718 1
1.95698723780097 1
2.24322050251897 1
1.68101845965652 1
2.04518927380275 1
1.80182533731194 1
2.38062894321178 1
1.99192374078322 1
1.71356103370255 1
2.0557748096891 1
2.20780807637151 1
1.82643040315587 1
1.939035596235 1
2.00902599339055 1
1.76915928539707 1
1.89449812520682 1
1.81750521793582 1
2.44738124835843 1
2.30766941179103 1
1.70754658909174 1
1.83987672906906 1
2.48453666645209 0
2.52525367804907 1
1.97528437019306 1
2.04863139373234 1
2.29285352821573 1
1.68314030464152 1
1.63897580350578 1
1.75457835214971 1
2.03214391740706 1
2.54544577973274 1
2.27499585554217 1
2.22170138958951 1
2.35619435560683 1
2.11613835824425 1
2.03517700469951 1
2.18154710372076 1
2.05615637042483 1
2.4930407370039 1
2.14591892016128 1
2.72952670990271 0
2.32770196611029 1
1.83030407293059 1
2.45594886942791 1
2.28029101792969 1
2.09569671968646 1
2.12727012496608 1
2.33246521806986 0
2.74975542625996 1
2.18494406766117 1
1.84625930394946 1
0.946368216461557 0
1.70188749783206 1
2.53832941101923 1
1.87178584399314 1
1.72569151240912 1
1.9765088308631 1
2.22767330260025 1
1.58830350576327 1
1.72983164672511 1
1.77609156912413 1
2.26674220815172 1
2.13213387749166 1
1.86851926686565 1
2.26425300097227 1
1.54185396512634 1
2.26700458044623 1
2.37282377495779 1
2.34612709608922 1
1.06481935198016 1
2.60658191627142 1
1.70757289146626 1
2.38454009342249 1
2.07687795385596 1
2.30358055709101 1
1.6910937006218 1
1.41107291160901 1
1.57638268869764 1
2.33394515215884 1
2.1271361801071 1
2.13206029749517 1
2.92499341693588 0
2.07144462911618 1
2.23304261609219 1
2.25216282872956 1
1.9084953001539 1
2.33206844794951 1
1.979757379822 1
2.10405039796843 1
2.16981106155551 1
2.09061714321058 1
2.52859444971255 1
2.01414129946781 1
1.10664950916773 0
2.30029715805364 1
2.00197992035144 1
1.34682072933015 1
1.5265916800767 1
2.12024278284717 1
1.58728034881252 1
1.80708109542292 1
1.55902595722362 1
1.70975857206036 1
2.20833895866392 1
2.40664744279787 1
1.91621714376851 1
2.54310335510482 0
1.9552398095895 1
2.03439695236038 1
2.68579753034522 1
2.20531780189507 1
2.02125207598739 1
2.17443786571918 1
1.28964585707151 0
1.86999526851611 1
2.12218344071561 1
1.82344662385478 1
2.4521010811244 0
2.24611268532414 1
2.26995621202338 1
2.13675814500032 1
1.84702473792822 1
2.20333518910141 1
1.83890837718949 1
1.82296932084983 1
2.18606241157361 1
1.5625216877669 1
1.15152135004778 0
1.80288195959146 1
1.73755535661605 1
1.47272795519567 0
1.71485453973708 1
1.80642274331419 1
1.84268033491867 1
1.69975784127635 1
1.49750309587164 0
1.98337417542353 1
2.46263123589002 1
1.96842905781087 1
1.49136344805044 1
2.18369828766148 1
2.2139898094146 1
2.59574981213737 1
1.59404886423044 1
2.23286544416093 1
2.22653567003611 1
2.11023796838626 1
1.1567597081874 0
1.7415299294887 1
1.72136668570884 1
2.12398580039112 1
1.92587550801344 1
1.98676305447726 1
2.56091166273099 1
2.20855471611127 1
1.94730539545584 1
1.89658028910555 1
1.7492097546546 1
1.29166417213144 0
1.54818371486261 1
1.79479026726802 1
1.60416016418595 1
2.03505411194781 1
2.33645823624145 1
1.99161392173871 1
1.6917339914897 1
1.95348401285647 1
2.24643560100565 1
2.95886803153322 0
2.03560252841437 1
1.52605149112179 1
2.06693615798944 1
1.8086916803107 1
2.28366046228875 1
2.15648160360661 1
2.31402877434071 1
1.97460037379 1
1.63510031789267 1
1.77219554782367 1
2.00163755957921 1
2.27918126929718 1
2.48011071688233 1
1.91468639254545 1
2.28225795732272 1
1.57234141421793 0
2.41381850994493 1
1.99901033344425 1
2.41263898385844 1
1.86203000921861 1
2.13757184108308 1
2.00909539459716 1
1.87933507405998 1
1.76698722483951 1
1.78716082603167 1
1.85982640857461 1
1.4885539965207 1
2.29870584622851 1
2.02539694072461 1
2.42640749267092 1
2.3172247242838 1
2.15963336481024 1
1.28939153691804 0
1.79249265487437 1
2.45112426058094 1
2.23997807413728 1
2.61041386283817 0
2.3389844128837 1
1.67043309020577 1
1.42438544091796 1
1.37998091224603 1
1.61043878283878 1
2.35977952924379 1
1.65954102966538 1
2.15658614899355 1
1.94671696590323 1
2.03881103056941 1
1.75075637566942 1
1.42597273061569 1
1.83269054683755 1
1.91429515931198 1
1.7980213029473 1
1.99950321344825 1
2.19155764505899 1
2.46969841089216 1
1.72519503713384 1
2.12987461522328 1
2.63231151562511 0
2.66108809543517 1
2.33035212297517 1
1.88596888446149 1
1.85250973575652 1
1.56183651901361 1
1.9233050836713 1
2.39810126665418 0
2.67668068085001 1
2.22567112407496 1
2.1118646479571 1
2.69726297136036 0
1.31121681715137 0
1.55078905854335 1
1.82197482493498 1
1.96835695474978 1
1.59494091512745 1
2.5847736541216 1
2.51440441858415 1
2.14913911809733 1
1.56569049284658 1
1.96515682178493 1
2.45775247824194 1
1.57823347713821 1
2.27837756921794 1
2.20804869865275 1
2.11855270543851 1
1.60925891556844 1
2.06737933255912 1
1.86251435640864 1
1.182639752195 0
1.27806503669617 0
2.10392740073288 1
2.02410091544947 1
1.70417466157727 1
1.06375677816219 0
2.28840312515679 1
2.68893989851713 1
1.10427121361529 0
2.13311219354328 1
1.59924842148237 1
2.06749647056022 1
1.22194409150176 1
2.40841073593333 1
2.19912963375192 1
1.78063675520985 1
1.50508110378689 1
1.64617695181081 1
2.26565518452522 1
1.16630861056619 0
2.23538714761835 1
1.8518475230302 1
1.85757059182357 1
2.24420565505308 1
1.73861342580334 1
1.67503677177305 1
2.02580603286334 1
2.0264300153203 1
2.06580725650894 1
2.22841352351506 1
1.23510056539515 0
1.87907627491355 1
1.88608822780783 1
1.63643808780219 1
2.34454746755168 1
1.82643483936158 1
2.2170567214282 1
1.70282773952914 1
2.18733079645101 1
2.07574737358239 1
1.48727438725275 1
1.77420432865613 1
2.43837351688149 1
2.60987667582888 0
1.73118799671669 1
1.81167131066278 1
1.31607134380511 0
2.13199291055953 1
2.00044520261095 1
2.38099844176246 0
1.91619386552025 1
1.58656758093107 1
2.24207126116191 0
2.61153075976499 0
2.02255555820928 1
2.06687076686389 1
1.53747309975886 1
1.57578200596208 0
1.7939191623424 1
1.52166075210019 1
1.31247100534895 0
1.66699467212503 1
2.13265818828798 1
2.1896010338934 1
1.57865763165665 1
2.30369802788995 1
2.66859775033048 1
2.11164936367828 1
1.67162625306098 1
1.7449291695792 1
1.85528132087666 1
1.79750603837656 1
1.762210726078 1
2.08719706962051 1
2.39048670633384 1
1.9604646702084 1
1.41783330966452 1
1.53860280880782 1
2.33245794589124 1
2.43230302922791 1
1.98589323722549 1
2.71878089872632 0
1.87748392386206 1
2.63129609955569 0
1.70864030539026 1
2.33474098478483 1
1.33999214161881 0
1.88109422723698 1
2.32992513473985 1
1.28653432439983 1
1.5567813007639 1
2.03762113669646 1
2.26190205382179 1
1.6416827702971 1
2.5084095070741 1
1.71789199154259 1
2.32302297826887 1
2.24856520006402 1
1.40728474599809 1
1.58038243053012 1
2.12120404339013 1
1.79697752918817 1
1.73017886539556 1
2.07944841356668 1
2.12782193445936 1
2.10005136611295 1
2.2503012237587 1
2.05601174304537 1
1.61076588612956 1
1.79221007380296 1
2.67088366434286 0
2.00241580107539 1
2.16473412800601 1
1.35519476801004 1
1.97679158178669 1
1.89958805604001 1
1.46172010870743 1
2.00954358735095 1
1.95780557766744 1
1.44986230589179 1
2.292984709207 1
1.7550384047406 1
1.907388504005 1
1.77430864753268 1
1.49947878960746 0
2.76196957530088 0
2.21390232203475 1
1.40887066352725 0
2.12037892624462 1
1.44585280927152 0
2.04710456854552 1
2.2317238174475 1
1.76390604474094 1
1.52398890705193 1
1.90526724427155 1
2.0658391102763 1
2.14094740981445 1
2.01799798521446 1
1.98773567219815 1
1.75483340590912 1
2.38290894159238 1
2.11356465996804 1
1.63938716213293 1
1.82093100460663 1
2.26422770597358 1
1.96374971582201 1
2.51459556102791 1
1.81841008891933 1
2.26059804368985 1
2.28002314602801 1
1.57027756226965 1
2.75403572975225 1
2.77630951970647 0
2.22690895324912 1
2.44478960843722 1
1.81750422552492 1
1.76957635456193 1
1.77020950361116 1
2.27396968082289 1
2.30526264852729 1
1.47006670465416 1
2.42578243377386 1
1.95447079274346 1
2.21115107418799 1
2.06756105804272 1
1.82915007229124 1
1.87101265865369 1
2.42807711678483 1
1.84722483072713 1
2.3000289937948 1
2.14531189476338 1
2.08117752219655 1
2.17553242080736 1
2.17186157882635 1
2.13628144763386 1
1.89486598288378 1
2.15219106793212 1
2.22906149431716 1
1.95989475224598 1
2.27266582362581 1
2.56961639598865 0
1.66667035356215 1
1.39350530522788 0
1.53184749267421 1
1.64526984829232 1
2.20141743155138 1
1.95420703041978 1
1.98368847080358 1
1.92065513660876 1
2.17163918934405 1
2.0627660643416 1
2.05072000870123 1
2.41166147397466 1
1.979426988566 1
2.26980325315486 1
2.73228280215425 1
1.95802890292819 1
1.77218768819578 1
1.96814260929803 1
2.07214353108151 1
2.50959994177256 1
1.86972058717554 1
1.30775252556029 0
2.13840048789365 1
1.79819776183144 1
2.01521932825707 1
1.66140848584593 1
1.9240436028836 1
2.08077360677807 1
1.94745487012568 1
1.8149508243695 1
1.93186480267737 1
2.08880320338337 1
1.34210889904092 1
2.27747705185926 1
2.06864860174064 1
2.15648865284996 1
2.21512745176656 1
1.2292679092529 0
1.96431601665896 1
1.88381423845608 1
2.20596364032716 1
1.98991795307974 1
2.28856304640061 1
1.78404174167211 1
1.78087256009151 1
2.2301100317856 1
1.50338562587603 1
2.17569665197461 1
1.77900804234152 1
1.97322561587378 1
2.01353001821344 1
2.19617046660592 1
1.40141787469516 0
1.83069825626884 1
2.03442535590278 1
1.77724892801125 1
2.10479005174956 1
2.35876764644016 1
1.81668035259557 1
1.6182032675244 1
1.84095177682603 1
2.30792316829976 1
1.78138907600705 1
2.06064912940694 1
2.60008200237452 1
1.88078244587463 1
1.59137888394344 1
1.67236835573183 1
2.1408211755899 1
2.01250835915719 1
1.92799348897814 1
2.59578226036971 1
1.82448908113196 1
2.15122954800815 1
1.74207889681546 1
2.16283564671006 1
2.16003409677824 1
1.66376888658823 1
2.0907251403556 1
2.09367925230884 1
1.96736633168623 1
2.12900110193238 1
2.13630209873557 1
1.28884947157382 0
1.88736549367653 1
2.62883800484732 1
2.39591720831735 1
1.85533288235237 1
1.93141668672258 1
2.23022015936592 1
1.74036751971407 1
2.18245070353351 1
1.95409898640542 1
1.81052032531684 1
2.15164009988144 1
1.31222452037282 0
2.14218649358552 1
2.11931003201608 1
2.17146534872024 1
2.52844419275137 1
1.59789511864119 1
1.94804696693338 1
2.03348078649333 1
2.71910753630551 0
1.74438000730094 1
2.00479173963535 1
1.88726188322654 1
1.84370400581887 1
1.97533018913052 1
1.41413007838551 1
2.25692222136298 1
2.17060246614116 1
1.70034079131193 1
2.5916970580758 0
1.47654589643959 0
1.63604147666041 1
1.85680124159947 1
2.01130796223975 1
1.52125134046914 1
1.66430457732432 1
1.95646628493054 1
1.65335996489251 1
2.34174065394792 1
2.36822329246946 1
2.37218501828047 1
1.780031068965 1
2.50901705096678 1
1.55968931367701 1
1.54268054834289 1
1.65194667632325 1
2.60894926035129 1
2.70003893220574 0
2.38831938575617 1
1.96313050266243 1
2.15584429965451 1
1.98192694807701 1
1.83954262384559 1
2.57995158116876 0
1.88712091338019 1
1.71658326169758 1
2.60358785034749 0
1.66396047489084 1
1.93552048600736 1
2.07871738153839 1
2.35982219003908 1
2.16348588332178 1
1.79955985103187 1
2.15669083942687 1
2.06585102043254 1
1.92156085583735 1
2.00678900278396 1
2.16848003845693 1
2.57338661285246 1
2.33630874904779 1
1.92566395954319 1
1.39220093768273 1
2.33287758312651 1
1.82844518228872 1
1.92056114280494 1
2.62460013031449 0
2.03244650603811 1
2.269558135939 1
1.78690407187791 1
2.37588832361069 0
1.84265751213744 1
2.03500987123663 1
2.07815581205774 1
1.65856111275967 1
2.41620988943084 1
1.46844422222608 1
1.70801924786926 1
2.25273399018943 1
1.79311827581929 1
1.68631430054298 1
1.73776191977919 1
1.70516177053817 1
1.35604592708026 1
1.67682570544765 1
2.44878608620841 0
1.93260337124795 1
1.80959543911884 1
1.93902246634804 1
2.11289604375719 1
1.40927220028146 1
1.70786717579782 1
1.74545732378523 1
2.60973994705071 1
1.34748379541169 0
1.22371476001229 0
1.96579683869835 1
2.06608950332396 1
1.80022629618727 1
2.03787715792045 1
1.65066721556623 1
1.67157583851954 1
1.68159160452456 1
1.74227639693804 1
1.87616953282642 1
2.15681169596341 1
1.84780596337418 1
1.90734045128415 1
1.33768614694785 0
2.19467144256654 1
2.54754603602984 1
1.43682307080738 1
2.21218467729007 1
1.9293443512844 1
1.83731828592069 1
1.81753026855457 1
2.24209108389635 1
1.66628675364574 1
2.05760393279611 1
2.6490843150105 1
1.77670363156387 1
1.45806745860953 0
1.68261279765182 1
1.73477920917694 1
2.981029648252 0
1.97205364610235 1
2.18998146850441 1
1.73512135717254 1
1.93631828139884 1
2.11507897214869 1
1.63410505454795 1
1.95545674540695 1
1.73680472020615 1
1.49669146686118 1
2.05973513282092 1
1.46244418497302 0
2.76751786593598 0
1.94630228917738 1
2.50211857296425 1
2.04824160210938 1
2.38225748857537 1
1.62872153060325 1
2.01040757900103 1
1.92310685657693 1
1.8505194222097 1
1.57277212718274 1
2.27617333836067 1
2.07012638410149 1
2.01047436568127 1
2.12228085751182 1
1.86258663120984 1
2.39276039957936 1
1.50332172596633 1
1.54531813551656 1
1.69915221464739 1
1.33386330627408 1
2.04200021848498 1
1.98482012002684 1
2.21787806534964 1
2.08389015180342 1
2.00622551708925 1
2.07028336798744 1
1.71090780245029 1
1.78161252319369 1
2.21468915730807 1
2.23422404649375 1
2.32818655577766 1
1.2379914646371 0
2.25076082720788 1
1.69753568867899 1
1.76030731338228 1
1.90106217246832 1
2.21026558586722 1
1.87611705525013 1
2.30924925261591 1
1.62088576140596 1
1.68700874582726 1
2.13540984716066 1
2.09691083759952 1
1.79438809047554 1
1.89007437541722 1
2.28627981330394 1
2.39278961960624 1
2.39236879542207 1
1.63079966771137 1
1.99615570291737 1
1.33565762162397 0
2.17081776877374 1
1.9994083831093 1
2.2835002765095 1
2.43646261460253 1
2.24815298927687 1
2.10086485428385 1
2.40604921391448 1
2.64242192411918 0
2.14721322588978 1
2.00655235075203 1
2.79431958945857 0
2.51483632055492 1
1.76156593263989 1
2.5544410913926 1
2.37032817318001 1
2.28447330330728 1
1.23862323985106 0
1.50795586407364 1
2.09697275923012 1
2.22874053100753 1
2.24638231968237 1
1.97119035998211 1
2.6014317354001 1
1.87843973085142 1
2.02287915151157 1
2.49227491963706 1
2.1261877619275 1
1.87411585177025 1
1.56821905004994 1
2.24415927390801 1
2.28241999995384 1
2.2020763694369 1
1.76792197202967 1
2.03570997581515 1
2.13892107674995 1
1.57478752745416 1
1.89876807287713 1
2.35832479712358 1
2.00142335906382 1
1.79560212672718 1
2.64644296817709 0
2.62079335910459 1
1.89547639896314 1
2.01464030025498 1
1.63967851239387 1
1.85824906722075 1
1.35541075106272 1
1.60593658604771 1
2.16592376088891 1
2.12534466457464 1
2.3885636355759 1
1.52175701767573 1
2.37602480485017 1
2.04582582178511 1
1.95000851983051 1
1.99184497043332 1
2.0627411441105 1
2.39769867331358 1
1.74535664363233 1
2.21587219958728 1
1.50162431924659 1
1.7219193955932 1
1.74347225316129 1
1.57260617790436 1
1.9683533772489 1
1.68670584976677 1
1.5907694074469 1
2.51478624115851 1
2.22739150342096 1
1.96299193122318 1
2.13378025846728 1
2.7612362091822 1
2.35978830830926 1
1.63263907722449 1
1.96860755738036 1
2.22096359756252 1
1.95352150461885 1
1.79266519615235 1
2.31278044710366 1
2.37807342315691 1
2.37153435659039 1
1.70838523298557 1
1.64361543248107 1
1.72146663771283 1
2.06743556014397 1
2.26376693355779 1
1.45990962238268 1
2.06895303710723 1
2.30560189338262 1
2.35460740268342 1
1.99419253603544 1
2.39644199027179 1
2.04774261572334 1
2.42161654658645 1
1.91111402011838 1
1.81307562910076 1
1.67451469292913 1
2.21964262831088 1
1.72241981153907 1
2.15898747814341 1
2.00767349132783 1
2.27769751658796 1
2.06489781036614 1
1.62421742245052 1
1.8191514906205 1
1.68867248481426 1
1.4154205181444 1
2.36229168453682 1
2.81586479325719 1
1.98115267271309 1
2.24178134015116 1
1.39735300909391 0
1.85924884565646 1
2.28553983289283 1
1.77676800222853 1
1.50083345908792 1
2.3059084931437 1
1.77273718031309 1
2.42731381971398 1
2.42738076819317 0
2.20319608691999 1
1.86256339338395 1
1.65791765943637 1
2.14915367094543 1
1.31735203916791 0
2.03781978982613 1
1.8410024786982 1
2.4167816895736 1
1.75413050949329 1
2.12896063113988 1
2.41368525481614 1
2.04319062153671 1
1.72580576669305 1
1.73139211902895 1
2.31760829445624 1
1.98899474834306 1
1.78775099128375 1
2.26086211845769 1
1.61562417895634 1
2.49394417034258 1
1.86354280037081 1
1.58005371598483 1
2.13166445895777 1
1.89537040361396 1
2.13448413939196 1
1.74538101134922 1
2.13440533031664 1
2.21427613551996 1
2.21573874021199 1
2.09571340902005 1
1.93301299459795 1
1.35019559116977 0
1.64348558200095 1
2.08590669866406 1
2.31853691431558 1
2.63532123158371 0
1.68938105232083 1
1.79638681941544 1
1.69861898236162 1
2.19297205525963 1
2.14959790830004 1
1.18174375513346 0
2.26305100239816 1
1.85045356433516 1
2.07787232333824 1
1.63130389239722 1
1.96789523747741 1
1.86543977964072 1
2.2054046557229 1
1.98888662092834 1
2.59687621072762 0
1.61155114364318 1
1.79473295024013 1
1.68258749124736 1
1.85038652678114 1
1.50202762197526 1
1.77106872504363 1
1.8045458970744 1
1.7687184191822 1
1.95604827581824 1
1.53545661695043 1
2.17988659108445 1
2.39759914902481 1
1.83907356390686 1
1.89234654393554 1
2.12705453176005 1
2.06279985429428 1
2.22794209489011 1
1.94656447904451 1
2.60352098660161 0
1.64471577383998 1
2.01885167439565 1
2.485438605725 0
1.58072026298555 1
2.1504007613451 1
2.40915011120278 0
1.76304364349903 1
1.77716396700391 1
1.75621485604537 1
2.59251761756408 1
2.18802562377272 1
2.3868908583469 1
1.91192550841754 1
2.54351204762425 0
2.59456251242994 1
1.50573227448437 0
2.20026452248665 1
2.40194875719904 1
2.38652289807016 1
1.98012168041838 1
2.52302213780636 1
2.10602353306591 1
1.57272720022427 1
1.69409097309817 1
2.72091475244036 1
1.62084165032976 0
1.65685383909935 1
1.34467628692476 1
1.69019956862503 1
1.992635431283 1
1.9974868900423 1
2.72522944839961 1
2.04748462601387 1
1.75961807212144 1
1.93388572873764 1
1.95578800462692 1
1.88995406727222 1
1.62698321924525 1
1.72608117138078 1
2.20623391206692 1
2.1975987616603 1
2.16454928262219 1
1.79122206313867 1
1.58576815367977 1
2.02881858734492 1
2.12040515394582 1
1.9990151776939 1
1.61904691699714 0
2.22488310206633 1
1.44328194066194 1
1.56704108324184 1
1.42872947572592 0
2.22852962612196 1
1.91206375956743 1
2.14241232720902 1
2.16708687355379 1
1.80914682386249 1
1.78148921265745 1
1.59951948962699 1
2.20316563832248 1
2.08542322477941 1
1.99569548537048 1
2.31268206789813 1
2.29969818435799 1
2.45420690844635 1
2.28295230241024 1
2.39320268476412 1
2.08828873238013 1
2.14859295263156 1
1.78127896557464 1
1.87836590268858 1
2.52108950662129 1
2.24290272780935 1
2.24828730583712 1
2.554734636225 1
2.31878218926002 1
1.98291717341565 1
1.8660856820179 1
2.02428798695924 1
1.7346542623439 1
2.29934105034539 1
2.34384381833035 1
2.07283525520711 1
1.54735216172214 1
2.22046358026657 1
2.21739680432758 1
1.86296104569434 1
1.90873100507241 1
2.09343746725088 1
2.03972286197923 1
1.54623355031208 1
2.00222998023115 1
1.61835605489588 1
1.80040852856292 1
2.07480084033344 1
1.74885032165085 1
1.66692362806037 1
1.68778443923689 1
2.0003355464181 1
1.75793898657139 1
1.90068447566498 1
2.46755699232282 1
2.09196055814383 1
1.52185592555724 1
1.28803020096659 1
2.02101900806389 1
2.12310132063498 1
1.76513506518181 1
2.1349556904578 1
1.8447034018932 1
2.07127672267152 1
2.09192488808027 1
2.06118096149604 1
2.07271599423716 1
1.94222394598377 1
2.49346503642031 1
2.33739371278682 1
2.07529633143879 1
2.04605385398021 1
1.24037453434858 0
1.85799661255801 1
1.44970207085465 1
2.13084384834632 1
2.37784067071273 1
2.34676855325773 1
2.14571983245441 1
1.89928189159631 1
1.87076969388435 1
2.22247633006469 1
2.13755167331005 1
2.14704468680343 1
1.849922636761 1
1.88062810949948 1
2.14477219594258 1
2.36157799976088 0
1.8372409047776 1
2.00366184351216 1
1.81697423848693 1
2.03050591570501 1
1.8729341124457 1
1.89328189247503 1
1.87856000383597 1
2.28492838072313 1
2.13074942966164 1
2.51004392258376 1
1.68386845169518 1
1.1387852481783 0
2.55200209557857 1
1.77901610855389 1
2.17130262338182 1
1.85266548826112 1
1.66622499971195 1
2.01804394895411 1
2.28240397997349 1
2.94675278896287 0
1.81935496563261 1
2.21692485376251 1
1.69799971548886 1
1.8322866880192 1
1.97826846159914 1
2.34931385746718 1
2.48979553360315 1
2.03598154899235 1
1.82159475000455 1
2.78865612056799 0
2.48690270758179 1
2.16990253543427 1
2.55879563309855 1
1.94073571282884 1
2.16914493007007 1
2.19971981803713 1
2.25490646456019 1
1.38329447043132 1
1.97981823172701 1
2.1932933640629 1
2.21560212578088 1
2.58396115567623 0
2.07087400455867 1
1.56689593964691 1
2.15811268062614 1
2.33681700986875 1
2.26175337904957 1
1.73858933542493 1
1.91831353017557 1
2.4702014971626 1
1.80882029145678 1
1.84643027556009 1
2.07916750450905 1
2.03692240661168 1
1.68542107882133 1
1.68077657300151 1
2.2673574261618 1
1.58425911887022 1
2.10689211903699 1
2.52094552125079 1
1.93357154338084 1
1.79295557267014 1
1.92914656290202 1
1.75079636894191 1
2.35673283723067 1
1.82113921623721 1
2.35636837423739 1
1.49756581088408 0
1.97961670049059 1
1.69086315341497 1
2.00370232474018 1
2.17244490519322 1
2.04906970283763 1
2.20054279703095 1
1.62873027322158 1
1.65979764679 1
1.79626972852087 1
2.14652331815734 1
2.13457447464696 1
2.44412365597418 1
1.31951328928966 0
2.14865465423773 1
1.51220276707017 0
1.95398726730655 1
2.33641069902423 1
1.57424708488917 0
2.1464348164873 1
2.19720171861545 1
2.34245426573078 1
2.78491348142144 1
2.18676307652471 1
2.1220078916059 1
2.26654564748332 1
1.97152694721896 1
1.72810699075013 1
2.17979284149586 1
2.18742285878041 1
2.1032517239387 1
1.79688907428009 1
2.54182441917274 1
2.01617641002172 1
2.10486453557941 1
1.82952125318142 1
1.77556026973458 1
2.20732737673542 1
1.49696822381322 1
1.48409248606975 1
2.17900034293899 1
1.4792164021103 1
1.89795343227813 1
2.24511440880578 1
1.53191868975411 1
1.84292995985775 1
1.88068110470114 1
1.64808116498925 1
2.30097570662935 1
1.74612847066704 1
2.00653441394714 1
1.7594293494193 1
2.1396515590771 1
1.91518389718903 1
2.19808872797832 1
1.74674310461855 1
2.11985072945572 1
2.18157882122131 1
2.30460290050649 1
1.74131300392213 1
2.49333339964484 1
2.3024843020982 1
1.812153261177 1
2.3007896590795 1
1.61932392407044 1
2.29275434842837 1
1.403915704283 0
2.23102104293051 1
2.00734594600576 1
2.11502974466637 1
1.90142661189529 1
1.93499366058277 1
2.14482163493254 1
1.92017037746373 1
2.82291393902125 1
2.22802643419823 1
1.17026748342284 0
1.80027552973168 1
2.16835441455862 1
2.03630575664146 1
1.46247443596568 1
1.72531816770425 1
2.07910922665372 1
2.53150447716213 1
1.87823932282779 1
1.47908695472287 1
1.85400460821196 1
1.63674995945952 1
2.20608841770979 1
2.05292521773254 1
1.7953196217056 1
1.79620682858705 1
1.8700556578846 1
1.85441113909923 1
1.89337167812033 1
1.80655641832677 1
1.45257402819665 0
2.39717524550553 1
2.21608212168209 1
2.0752869792551 1
1.97589824657779 1
1.73479078228468 1
1.96725940176255 1
2.259141972288 1
2.11832695757545 1
2.06320952961531 1
1.66579910146327 1
1.96167697699402 1
1.87718828495096 1
2.01111903715576 1
1.74774888359815 1
1.90649940632962 1
2.11761997692016 1
1.82299259655297 1
1.9415109044291 1
2.14697206034915 1
1.86208260513359 1
2.02051538269128 1
1.79365969139849 1
1.44280352215172 1
2.06712106863682 1
2.16925868825882 1
2.11444994211143 1
1.88958907849467 1
1.69725487349792 1
1.84922275229052 1
2.19107368971953 1
2.42792332960583 1
2.51054263960128 0
2.02994630873171 1
2.72618655563645 0
2.38445849737048 1
1.907655661694 1
2.01089430094321 1
1.30347093022096 0
2.00239505652614 1
2.42978360217518 1
1.91642334646458 1
2.34311559418758 1
1.72992580338937 1
1.93978204001258 1
2.47906677657004 1
2.05980808448973 1
1.9463655909869 1
1.76296483842687 1
2.49778515908587 1
1.56165106198532 1
2.08668177703142 1
2.17002418639238 1
1.7488540180446 1
1.60418871969763 1
2.0625222350964 1
1.81429512685774 1
2.49242646857856 1
2.16751350109124 1
2.05618577185662 1
2.46600213649147 1
2.24342038349909 1
1.21350055380838 0
2.13482379199327 1
1.81834977145407 1
2.43481619226551 1
2.18985061234267 1
2.20563639566548 1
2.79809264448999 0
1.10621959675001 0
1.33585160121295 0
1.59415217671261 1
1.97125355687962 1
1.60506310588801 1
1.9675589964414 1
2.11931477705876 1
1.64052090791413 1
2.09059683734272 1
1.97418206540299 1
2.08889666760704 1
1.97128615216926 1
2.41130686143758 1
1.92776140755293 1
1.50646554386398 0
2.05653475614256 1
1.66133429935973 1
2.11642596141898 1
2.19173708878359 1
1.93607321003237 1
1.90011021094102 1
1.99812592716452 1
1.82605183158622 1
1.6917182134406 1
2.52424419179994 1
2.6025268401979 0
2.33198228206444 1
1.93702539301279 1
1.8363081081994 1
2.37237937434926 1
2.55934018670527 1
1.8200840627115 1
2.34937792629491 1
2.05531806268005 1
2.40112087995911 1
1.81007746254315 1
1.87912892556922 1
2.13472238337012 1
2.44801113245565 1
1.6864452966239 1
1.80295365331708 1
2.44858498485018 1
1.95806486341803 1
2.02629280688591 1
1.60642179290855 1
2.19812896042058 1
1.81359212781824 1
2.2708147401917 1
1.68093351829767 1
1.81826915521249 1
2.01083191489541 1
2.14099292266045 1
1.99000074987047 1
2.06716370735704 1
2.31258562812505 1
2.04367575439445 1
1.87644557358701 1
1.63742107791322 1
2.37441445701413 1
1.4292136360591 1
2.57393487883632 1
1.63658219347707 1
2.02338995271354 1
2.24884346171106 1
2.11972800612398 1
2.44889148758948 1
2.10914831875341 1
2.04143913353537 1
1.89383577626343 1
2.41870472097021 1
1.79838115594593 1
2.48052715312827 0
2.35975943370725 1
2.59625280910623 1
1.76161188838024 1
1.92619624187499 1
1.96433426927396 1
1.67363838045139 1
2.57813451197134 1
1.68412525896714 1
1.97180001756616 1
1.84066073324362 1
2.34895524826984 0
1.97721310726944 1
2.1229924116118 1
1.68356176911663 1
1.80354124444449 1
2.16020922719261 1
2.38194749849339 1
1.95840944385236 1
1.75095944705927 1
2.62102939975109 1
1.97785605559683 1
2.58613973919862 1
1.89957910718675 1
1.91701414604032 1
2.30354989845071 1
1.53747744190681 1
1.53601517399471 1
2.32457764885344 1
1.94717668630786 1
2.81514254806878 1
2.42205005326777 1
1.89169188303413 1
2.01201786504985 1
2.31671390791331 1
1.94289570844521 1
2.04054468751599 1
1.92960882213654 1
2.08286435828722 1
1.76552225194656 1
2.61331563514858 1
2.17589617186111 1
1.3739633824544 0
2.00265775377974 1
2.13036106060426 1
1.9079851311746 1
1.93002945469535 1
2.09401954232342 1
1.56123116963826 1
1.71757259415713 1
2.19150586074877 1
1.09053774910238 0
2.52725674897293 1
2.48239938871851 1
1.72915273397134 1
1.83957869556641 1
1.82833372364293 1
1.76812338434935 1
1.62857389143947 1
1.87309926951693 1
2.24462858350432 1
1.89123012600264 1
1.86580316478538 1
1.72104050532073 1
2.85255248930995 1
1.86841243141072 1
2.13348624718272 1
2.09493102281739 1
1.4884129639584 1
1.58956940579851 1
1.28813332331769 1
2.05979791790364 1
2.08997929844147 1
2.83659208961992 0
2.4295719360748 1
2.34447005358345 1
2.29583708533022 1
2.10181567609685 1
1.2350117126827 0
2.42057372430597 1
2.45347330648987 1
1.55909658906651 0
1.69288616138317 1
1.77385623760612 1
1.97601971200672 1
2.28920179355561 1
2.54105998817195 0
2.28162670368707 1
1.86365663039502 1
1.96013772184781 1
1.74353031827137 1
1.96735152900063 1
2.05140047519626 1
1.87761964961069 1
1.7002000556581 1
2.15014869374184 1
1.93709046316054 1
2.05943218522253 1
1.40709570926308 1
2.28639514654281 1
2.09783835939878 1
1.81255799164385 1
2.22596222869053 1
1.7153162938046 1
2.01566651953217 1
2.02784282217437 1
2.13365939565744 1
1.81998200962239 1
1.73392656246565 1
2.0996158535863 1
1.93633938433555 1
1.85179203731391 1
1.981526620111 1
1.88344824886082 1
1.8503638562389 1
2.14944789746721 1
2.12582681158803 1
1.89829429280663 1
2.03656498590119 1
2.08411534529461 1
2.06783349072176 1
1.45710973218372 1
1.78683030416037 1
2.18908496070607 1
1.70345198216464 1
2.44515146057922 1
1.61898790817915 1
2.09089539116558 1
1.92967549200327 1
1.80149902661224 1
2.12760760297214 1
1.46307447468923 0
1.97097320607123 1
1.92520924379547 1
1.93985953101301 1
1.83929953615962 1
2.1875131039872 1
1.88896931560704 1
2.0240833530824 1
1.75863494804857 1
2.14416668338297 1
1.83841168114684 1
1.85829134537923 1
1.82598233363228 1
1.63353095548746 1
1.64460637112573 1
1.77864825607864 1
2.43082602758815 1
1.87632275441492 1
2.46658513891451 0
2.3215946592949 1
2.02840057435074 1
2.00015799780569 1
1.98997919405223 1
1.77520142405512 1
2.01546361067264 1
1.90313436333365 1
2.1047845934172 1
2.14720579369677 1
1.66055654653944 1
2.01204956531303 1
1.77938751964226 1
1.87756680840342 1
2.48841678795198 1
2.00938799230193 1
2.48043439812577 1
2.49796143873329 1
1.79501405695141 1
1.42717906417472 0
1.70681357916762 1
2.26459397817744 1
1.92965231009366 1
1.81496285456522 1
1.78831662677119 1
2.59087046889187 0
1.55098742558989 1
1.53475559625393 1
2.02603061709585 1
1.54610705767077 1
1.78965631912267 1
1.72197653717783 1
2.50089454563354 1
1.71910050191116 1
1.71504435394191 1
2.17931840713558 1
2.60157671299574 1
1.40347309904953 0
2.2153753541306 1
2.11147773335057 1
2.07172006652844 1
1.37920136983637 0
2.4122945863315 1
2.50213164534626 1
2.11142781944427 1
1.37620839040736 1
1.53723506443326 1
1.91382886611911 1
2.42151572244198 1
2.68171472441489 1
2.4940626136028 1
2.32164026731144 1
1.92535165073348 1
2.06605302451358 1
1.96088964974313 1
2.46990938034631 1
1.98615078085525 1
2.10036713757791 1
2.13606269515084 1
1.68566416157156 1
2.37816834106899 1
2.54541014729256 1
2.53519493229564 0
2.0884545171496 1
2.21875467778035 1
1.68833507671699 1
2.26520043669783 1
2.21986743518618 1
1.94008496549372 1
1.43711576575881 0
2.31273671739978 1
1.90835029063865 1
2.41326536051211 0
1.89312321494904 1
1.98838196570695 1
2.12491982344041 1
1.84169202626038 1
2.51407683136863 1
1.87639678849263 1
1.82697889948159 1
1.52319480899827 1
1.76640240815753 1
2.28372196366031 1
1.70869992416088 1
1.58517933841731 1
2.83364919718543 0
2.04489885826413 1
1.73895395999124 1
1.72223604601278 1
1.78376653549823 1
2.19970976427288 1
2.0480909518016 1
2.17158651980836 1
2.19038709883063 1
2.39822293154442 1
2.36532399222691 1
2.42525379183999 0
2.32298268927403 1
2.45027500988619 1
1.91191805318601 1
2.10324166882141 1
1.54442872788119 1
2.01256220679405 1
1.46081528316063 0
2.17057469136026 1
1.72666579105327 1
1.79710240402877 1
1.87762893590069 1
1.82864316277839 1
1.79251591585187 1
1.99192967046491 1
1.7947046371925 1
2.01151067026287 1
2.22519904517039 1
2.87782699330187 0
1.43640546977873 1
2.48403871967629 0
1.68421727533701 1
1.92044065416771 1
2.02790090639859 1
1.1786011692031 0
1.69210494575012 1
2.17705333820426 1
1.59391858871497 1
1.78637394287541 1
1.79408380597959 1
1.91751760365264 1
1.68465094544403 1
1.83019348693531 1
1.84212836296613 1
1.44786777182875 1
2.18250981177395 1
2.04148287781203 1
1.85075058750734 1
1.78495244744685 1
2.01319921891941 1
1.78204103169616 1
1.74014724468279 1
1.88682390582869 1
1.907053684589 1
1.90001284695445 1
1.86611022948818 1
2.34393016397468 1
2.0716428623758 1
1.96674445476392 1
1.91093501449924 1
1.94115889755661 1
1.96565348080197 1
1.95451324057594 1
1.35613617315776 1
1.65460577298461 1
2.01477505351971 1
1.89299514186026 1
1.80861361431844 1
2.19009462296932 1
2.06572949502386 1
2.39211890778972 1
1.57774289759303 1
2.35339059519497 1
1.81495728717942 1
2.37372065227193 1
1.9047986993122 1
2.00773030228614 1
1.62641307156611 1
2.14611323608793 1
1.82849016995977 1
2.7755445582363 1
2.42799306351536 1
2.2396399781105 1
2.14170668689164 1
1.82749364576912 1
2.69142907672479 0
1.7465932587304 1
1.62642274335325 1
1.57953499797679 1
1.61342797520211 1
1.79752241509227 1
2.76801649519994 0
2.27407034617657 1
2.56089685260665 1
1.86503751926272 1
1.90516792354518 1
1.70971522222931 1
1.97576617757697 1
1.75754064592833 1
2.22365134772057 0
2.26149310052434 1
2.27874953612659 1
2.10263075700429 1
2.25744468823378 1
1.88975799061473 1
1.48069123067085 1
1.79810858736151 1
1.67494422095568 1
1.83207230566276 1
1.97661779792608 1
1.47535502437197 1
2.15338691541069 1
1.43424819799712 0
1.27287435827988 0
2.10183567385142 1
1.49625588239583 1
2.14422739470953 1
1.5702405795512 1
1.85686287929291 1
2.3142320984806 1
1.80100462125935 1
1.67194381655664 1
2.09187005907566 1
2.28203065362282 1
2.38337926270221 1
1.98572581644106 1
2.07913563289177 1
2.51186119610735 1
1.84329673407902 1
2.30914605964072 1
2.03065623419221 1
1.817044933916 1
1.72351389132831 1
1.91215743854521 1
1.47996473485075 1
2.06382141782279 1
1.51335814907902 1
2.35478376018508 1
1.95258451694341 1
1.85675931540923 1
1.83226415520892 1
2.24192632117329 1
1.82105780483137 1
1.50814820217753 1
1.73586338416657 1
1.6178923241505 1
2.12177979914463 1
2.42777021544126 1
2.3533120049481 1
1.87540831948933 1
1.76683517441382 1
2.8081116367421 0
2.08201272691093 1
1.9690064458115 1
2.10868606616489 1
1.75412327096533 1
1.78848476611536 1
2.81473923758032 0
2.07457842020605 1
2.12907086388722 1
2.3939947102022 1
1.90407680610588 1
2.26390070616338 1
1.77881873138344 1
2.19424114475907 1
2.25115362949573 1
2.57029682711604 1
1.34415119157634 0
2.22193699388877 1
2.20750773921986 1
1.47283424466204 0
1.75462347164659 1
1.38309980961928 1
1.67352445869946 1
2.57017898678216 1
1.87695845993786 1
1.76524332324251 1
1.78108410330109 1
1.59155594270364 1
1.92412238670287 1
2.11504912061973 1
2.1791545894791 1
1.87651548354971 1
1.54483050207869 0
1.87864177105334 1
2.65163941858227 1
1.74725427544113 1
2.29585434556757 1
2.28784113957584 1
1.91343043477463 1
1.68888076998563 1
1.82876145884323 1
1.90538962116762 1
2.0209737208299 1
1.42060198365903 1
2.46080194758076 1
2.182749428086 1
1.86415087237258 1
2.1534967314196 1
2.18322901805646 1
1.96589365144036 1
2.06705490018301 1
1.74553873815774 1
1.91390123450712 1
2.14776728839341 1
1.9614094952793 1
2.04614477050725 1
1.81327220164395 1
1.76403951069887 1
1.95845115277519 1
2.14613340490993 1
1.93373736106287 1
2.47633145453741 1
1.81615463485179 1
2.08132440613706 1
1.59506638746947 1
1.81015909934973 1
1.62293122623718 1
2.4864992466018 1
2.11425733738022 1
2.39693001048777 1
2.08353397918032 1
1.99724795566161 1
1.89884775077709 1
0.874498407178694 0
1.64965778114203 1
2.09123341230129 1
2.04234189529021 1
2.24263091046988 1
2.35550053577636 1
1.89046700916449 1
2.0739241944942 1
1.81910271833439 1
1.90577165616164 1
2.59295229550281 1
2.27860061798095 1
1.69752635797761 1
1.73359677559794 1
2.16055140190796 1
2.21411916563508 1
2.42466241269308 1
2.27476958259816 1
1.47248333137576 1
1.83851232118213 1
1.86777477242844 1
2.1164789034215 1
1.60787837198258 1
1.79002702627834 1
2.27297539910783 1
2.00893515198407 1
2.07414948441768 1
1.93563024809706 1
2.44021725154276 1
2.01403177486115 1
1.90345277299541 1
2.1751498502295 1
1.49073073858403 1
1.42170205452494 1
2.28910011067516 1
2.20481671059759 1
2.73058466208616 1
1.76233905088396 1
2.31080533307486 1
2.23318098752397 1
1.88657517001655 1
1.99356351335134 1
2.28031972651611 1
2.30276433348706 1
1.64411643513934 1
1.86620414309192 1
2.26490652961639 1
1.9194250985151 1
2.245884802321 1
2.15786719091457 1
1.45827034566608 1
1.32385299288862 1
1.90123974633667 1
2.40130888792772 1
2.15386501800319 1
1.82671634176629 1
2.46217569936797 1
1.9113613723629 1
2.39013496543368 1
1.8241868886731 1
1.95709800001689 1
2.31773300837424 1
1.87829600501866 1
2.1618459784616 1
2.14331447996302 1
1.37295127172643 0
2.61221729892212 0
2.06934676271579 1
1.80195820674402 1
1.99751880788261 1
1.8612276769843 1
1.61046931545326 1
1.40201394676228 0
1.6272333865796 1
1.52210930337619 0
2.27938220489025 1
1.63141876629695 1
2.23418590150672 1
2.28041971195569 1
2.04128849355304 1
2.36734127201282 1
2.32519315259259 1
2.37467375080209 1
1.51429612536567 1
1.63828828079422 1
2.45373510032126 1
2.67996932891674 1
2.08525991496919 1
2.11462218554079 1
2.42130673343477 1
1.4403852824276 1
2.15032069142845 1
2.54763572498443 0
2.09471864093041 1
1.6996046139698 1
2.35749981892716 1
2.5617446952286 0
2.76835128004871 1
2.43513057357668 1
2.19884016289701 1
2.32380450909402 1
2.14605605536897 1
2.24054224124625 1
2.04817448783128 1
2.14418187602646 1
1.79611176237636 1
1.94162536940592 1
2.0245531269154 1
2.09150862996941 1
2.20215390827278 1
1.54037495290993 1
2.61085689306122 1
1.72783971002237 1
1.979036851006 1
1.42046334188013 0
2.26113947608392 1
2.04725855106732 1
2.55415257911247 0
2.0089181202222 1
2.33770239259974 1
1.94627912827089 1
2.24235377255628 1
2.17331560168416 1
1.87874301531322 1
1.53005288397685 1
2.30611593152318 1
2.50839451857407 0
2.79616186042004 0
2.34104356985138 1
2.00029741958869 1
2.22665406588534 1
2.29680583485149 1
2.11430651758268 1
1.88098770954753 1
1.53470757359336 1
2.01633647722441 1
1.78239092600965 1
2.05850780456464 1
1.93537656083822 1
2.14026671804616 1
1.35015006749699 0
2.44532102608173 0
1.85983583342123 1
1.98298586518586 1
1.92842607717227 1
1.78878941909949 1
2.42637033956705 1
2.13716540492739 1
2.06191894017512 1
1.99023275451503 1
1.82754316174191 1
2.10253364767929 1
2.01988139050331 1
1.5902473069308 1
2.2002532593196 1
2.39053426631982 1
2.00618175872792 1
1.73882621238257 1
1.55632337247529 1
2.67131780644497 1
2.1957840089719 1
2.06939029093876 1
1.53813183349886 1
1.77613347853994 1
2.01294630167569 1
1.92417286977298 1
1.65231358106853 1
2.61227797514516 1
2.41627396013091 1
2.23833037693026 1
1.95021364368737 1
2.54589852654825 1
1.26469051134964 0
1.71562591065421 1
1.72322079895179 1
1.65388670340047 1
2.20509468148103 1
2.1859577317268 1
1.97647466305584 1
2.35886876092401 0
2.11773751344074 1
1.47087335368407 1
1.79801313076216 1
2.2023908983088 1
2.20198635430419 1
1.74221674929668 1
1.82545974706337 1
2.29880762831133 1
2.0875124364344 1
2.18495508538334 1
2.14785806154282 1
1.54891723108114 1
2.29389952203678 1
1.71347341898661 1
2.13708651042629 1
1.96334159085124 1
2.47805408009481 1
2.06809244006758 1
1.6902756733157 1
1.55190670888875 1
2.55786129876704 0
2.43552031073366 1
2.20673294521028 1
1.93434497061694 1
2.14048541584324 1
2.07167747477882 1
2.0901466787994 1
1.97697271855848 1
2.22480310597125 1
1.40767642572409 0
2.09079084486657 1
2.53185801827023 0
1.49450939696826 1
2.03916573879892 1
2.14656653662305 1
2.78260720746312 0
1.70078761891482 1
2.30201333840767 1
1.81934759670538 1
2.45157582781978 1
0.965895517146634 0
1.94299721762547 1
1.76128484311363 1
1.80250113628902 1
2.21242983372568 1
1.88030411150274 1
1.97027474363464 1
1.8472908502341 1
1.92869207093414 1
1.78359141218455 1
1.79726634637814 1
2.31752159302842 1
2.01697124282467 1
2.49835734693131 1
2.07190926033473 1
2.21432730007356 1
1.29777435293889 0
2.83549762254571 0
2.09438501851384 1
2.3512366060778 1
2.38469014516976 1
1.88163923294413 1
1.62762695733448 1
1.80164517277715 1
1.72137268220902 1
1.57017086343083 1
2.04083911039426 1
2.38667459955538 1
1.69586811281097 1
1.80838573383134 1
2.22171137090518 1
2.44795509266212 1
2.02426580961485 1
1.64703414483882 1
2.29658788087166 1
2.25128765301521 1
2.11079327962521 1
2.15719982813631 1
2.15830324374229 1
1.95061061034493 1
1.91581794360688 1
1.73190562341592 1
2.71726667222473 1
2.65873861924904 0
2.13524050878684 1
1.7593431610232 1
2.25443889666542 1
2.16471441517446 1
1.80743069486209 1
1.22510396068787 1
1.97761279601272 1
2.02903797145983 1
1.9053429637974 1
1.35582502637119 1
1.47115593369253 0
2.1670390547222 1
2.53029903696135 1
1.83443391907105 1
2.27905863788952 1
1.56334949000856 1
1.81130924837877 1
1.91819635625619 1
2.09649518497918 1
1.23053334883743 0
1.91567258736985 1
1.95418619944413 1
1.91115147641103 1
2.06705888829918 1
1.91661242028203 1
2.18009137077478 1
2.45238769467519 1
2.04517491615667 1
2.0249285478732 1
2.04783778772059 1
1.9243645858276 1
2.01203130427184 1
1.87036259292544 1
2.3537679503379 1
1.78068935294732 1
2.06245735257436 1
1.83988874075757 1
1.52698340410761 1
2.31339074163881 1
2.40492092554779 1
1.8284732096632 1
1.8355547137736 1
1.46135019745372 0
1.54636197207694 1
2.29672280763688 1
2.10190049775084 1
1.96813001749319 1
2.32723593351583 1
2.45551109317897 1
2.79158543433043 0
2.4427025677102 1
2.30669303408364 1
1.63521626023847 1
1.73401216428807 1
2.46381340594991 0
1.74373961661758 1
2.38115499376302 1
1.94308109832515 1
1.78578740796651 1
1.97538582112017 1
1.81766305577424 1
2.28891567507693 1
1.77311477143624 1
1.97003438526318 1
1.57310618081822 1
1.80102287674554 1
2.36030749961929 1
2.23853308350903 1
1.98671690619882 1
2.49047886357162 1
2.38394544753571 1
1.79922108589935 1
1.63879064447432 0
1.82500442304329 1
2.16966669082911 1
1.53301992509149 1
1.68407273295681 0
2.55298052947689 0
1.97189706034136 1
1.69180093608524 1
1.98940818366371 1
2.23345261379447 1
2.09236516040868 1
2.14906886404417 1
1.92548242625812 1
1.93172384100845 1
2.7214572744244 1
2.52109963682998 1
2.05464373230909 1
2.74104762820405 0
1.75459763309919 1
1.50553079948918 1
2.04846211213569 1
2.42299794227073 1
2.57785386534998 1
1.86897412647029 1
1.83756228522275 1
1.89364026688933 1
1.71048295526449 1
1.52758251928137 1
1.34565457488754 0
1.8942027529821 1
1.383193840528 1
2.15797070142515 1
2.4606134038684 1
2.2685329191652 1
1.43590767094388 0
2.41723229089402 1
2.12689792490331 1
2.03930594903382 1
1.80643844016407 1
2.0259695488292 1
1.83436304658512 1
2.31369064890893 1
2.23865097551268 1
2.57542237239893 1
2.02872085907518 1
1.75227690965766 1
1.98351085425953 1
1.89115021229293 1
1.63782604200953 0
2.60972196864881 0
2.00551520670867 1
0.995533394875804 0
1.77173482382344 1
2.34480186189408 1
1.60046503891677 1
2.21794833687073 1
2.04805906712597 1
2.02226515471275 1
1.67926207385334 1
1.83411264163666 1
2.11256181771651 1
2.30397773950674 1
2.04389130205913 1
1.80579878173625 1
1.83508988303426 1
2.28777617000161 1
1.7310924744012 1
1.51030629435212 0
2.12286680408774 1
1.87823188531631 1
1.67270468730567 1
2.01816620332916 1
1.64174257965378 1
2.01369085127214 1
1.29457666806606 0
1.15752672129547 1
1.98583670602784 1
1.39542696831541 0
2.09358786590128 1
1.53558380370223 1
2.23475938529424 1
2.15820925482032 1
1.56963517150715 1
2.10569021722114 1
1.70180960577687 1
2.10364611197893 1
2.22377243966593 1
2.0111218241876 1
1.70806603541866 1
1.60948971055669 1
1.93122460626513 1
2.21833274034401 1
1.77909572665378 1
1.95584177048737 1
1.7649634274544 1
2.19738630163151 1
1.50313471302274 0
1.61144487304878 1
1.72538284773431 1
2.01607100659751 1
1.97739899890702 1
1.84804262160883 1
1.76415290873455 1
2.51644013189634 1
1.90897582336975 1
2.12899724676109 1
1.30594046048148 0
1.66720968619482 1
1.83359767749107 1
2.2614612436344 1
1.67174972747497 1
1.76293251487882 1
1.69990754490692 1
1.86222640566767 1
2.43141267014402 1
2.29316236252043 1
1.77773634826567 1
1.46263920848643 1
2.36122482405365 1
2.12000447335886 1
2.20395483674353 1
2.16089941106363 1
2.41453128054202 1
1.90310198425375 1
1.86589567534856 1
2.17119495758599 1
2.24071890054555 1
1.67602117538476 1
1.89056564482003 1
1.53374881041018 1
2.447413672661 1
2.25142193962833 1
2.64140144396783 0
2.66950419377079 0
1.9549892169062 1
2.27262622355204 1
2.10948635622205 1
2.4720061599375 1
1.56954755484911 0
2.24705447864393 1
1.90186232910977 1
1.7754033981633 1
1.18179766840029 0
1.76204590366881 1
1.54040325933697 0
2.57343620290004 1
1.85627154154458 1
2.37846690526416 1
1.85015774246233 1
2.19111848578055 1
2.0309623326254 1
2.25209629663634 1
1.87290039456077 1
2.31973437037666 1
1.38462919972413 1
1.76419790518167 1
1.83610456261605 1
2.10027536615532 1
1.93298049870108 1
1.943104990779 1
1.6929895081447 1
2.10158026716119 1
1.78338635220299 1
1.91872014021078 1
1.72012820491835 1
2.16929921707944 1
1.90371182979347 1
2.39558979098235 1
1.94730062230261 1
2.13881360030144 1
1.72117344289347 1
2.10232752358778 1
1.45250683230761 1
2.19914675549899 1
2.59714446745247 0
1.80666449021115 1
1.91646564040744 1
1.67172059084422 1
2.28058551482844 1
1.93646914286431 1
1.88762530323301 1
2.04891235261084 1
2.00391977225256 1
1.85547339775059 1
1.56557126059072 1
2.35734916436315 1
1.9854278279614 1
2.02984875978165 1
1.78414115420781 1
2.36375005675648 1
2.18589008356899 1
3.13075710952872 0
2.48963345987754 1
1.53296729953863 1
1.69735036263347 1
1.70109280730827 1
2.06364925787083 1
1.96684556180681 1
1.99710162438923 1
1.45429863649518 1
2.16961261039201 1
2.44880624456294 1
2.13659955732104 1
1.48123211680468 1
2.28766185090219 1
1.67418976233055 1
2.1218134806219 1
2.20512580250376 1
2.01082547110616 1
1.95015377706442 1
1.76602397577813 1
2.20185734608329 1
1.438165444836 0
1.90123360306419 1
2.1609333202953 1
1.92842238882985 1
2.35576200156637 1
2.25528237601678 1
2.42756615774452 1
2.6952800432342 0
1.70933084323329 1
2.20078999824186 1
2.42516864098986 0
2.27477522870888 1
1.12490460899469 0
2.32371120432222 1
2.20094506394775 1
1.94342144879676 1
1.81487553507865 1
2.19137112558192 1
2.14632585112385 1
2.02485524531198 1
2.20293256124795 1
2.63472306892238 1
1.67430395282296 1
2.04462128731408 1
1.61351531442226 1
1.82646612902086 1
1.7487796246275 1
2.00183594856082 1
2.50061667554621 1
1.67153441366217 1
2.03957291030327 1
2.4215532526157 1
2.27154151009624 0
1.21010762924178 0
2.22864802592302 1
1.71170854858814 1
2.12235046250933 1
1.53392663262454 1
1.90172336713089 1
1.63179323288463 1
1.97757905175693 1
2.20405553579865 1
2.47237192396908 0
1.94760525997928 1
1.93860855742092 1
2.39595525277854 0
2.15682508191763 1
1.5012526501408 1
2.09712888023198 1
1.84933918208616 1
1.96046540119073 1
1.81420218815707 1
1.73097854162896 1
2.12577000316576 1
2.22694788047225 1
1.95315811667154 1
1.3646067297008 1
1.28479077249763 0
1.71015332291161 1
2.26851431813632 1
2.45997047857405 1
1.69887428278342 1
1.80593366917708 1
1.47802128875367 1
1.79929724326527 1
2.10826885383746 1
2.23574797685242 1
2.1516621604375 1
2.21092020423365 1
1.58759258859796 1
2.2766416166327 1
2.19284087525282 1
2.12401925158099 1
2.69353244601551 0
1.4023724362284 0
2.46589018922071 1
2.21417233027035 1
2.1314250908372 1
2.43547751485101 0
2.55837719946778 1
1.69045386726735 1
1.87730861148257 1
2.62607002205526 0
1.84855747916375 1
2.19307008246108 1
1.84895238551584 1
2.51093450798109 1
1.72449288505485 1
1.79110207477715 1
1.48236878886073 1
2.17708434182702 1
1.60632455462024 1
2.04090600562133 1
1.82011894775223 1
1.8195273008113 1
2.34928611241941 1
1.77420676225652 1
1.75615039257613 1
2.19188078296244 1
2.17205519800798 1
2.05527591819101 1
2.2421752104774 1
1.8096650754331 1
2.41465342556123 1
2.02788307719408 1
1.77188195376389 1
1.72677427669321 1
1.84430552754407 1
2.1492429564297 1
1.82292977368035 1
2.33991705132557 1
1.63831799143729 1
1.90479075417038 1
1.73412132509597 1
2.02035936740167 1
1.87934638793553 1
1.84348077541221 1
1.95729561521232 1
2.07938965418811 1
1.89693897763915 1
2.4520464397257 1
1.33843655104943 1
1.73044461840244 1
2.236392947849 1
2.3640239472048 1
1.62362933426752 1
2.46852440288781 1
1.35535264111907 0
1.49662447426243 1
2.30054327307485 1
1.76307335585361 1
1.81121180535864 1
1.88916361676642 1
1.99966620885236 1
2.21407757609069 1
1.82496324739376 1
2.52883001249198 0
2.58425373763564 0
2.1304532638387 1
1.76684033389821 1
1.89628139252535 1
2.44185665466717 1
1.83372816815109 1
1.82637548934254 1
1.60333062402816 1
1.90544303610881 1
2.61598739130411 0
1.94572177422711 1
1.90883946433782 1
1.64649297778567 1
2.53096884290163 1
1.27284536270689 0
1.70772288218418 1
1.76424200247078 1
1.62247295780035 1
1.52382501650932 1
2.51787454612154 1
2.16647170118766 1
2.61189680719368 0
1.80270965559552 1
2.40075958465688 1
1.95605011002232 1
1.95637607740664 1
2.59014818503418 1
2.02049660110191 1
1.62630116958695 1
2.10651281076843 1
2.26661031167961 1
2.30697595862377 1
1.99159403124019 1
1.94077118054849 1
2.16211154664344 1
1.67183356060569 1
2.24741490559591 1
1.58431922783078 1
1.87430218533007 1
1.78617456064361 1
2.37020229928692 1
2.06553884150631 1
1.64005577223937 1
2.34715891911999 1
2.34131550243632 1
1.60586850893279 1
2.51356866919097 1
2.13308663731487 1
1.73981221710907 1
1.84794282395102 1
1.77052901889899 1
1.86797959461072 1
1.90800042453126 1
2.34770003666026 1
1.57004609782553 1
2.04634693707787 1
1.96626350837421 1
1.68003457394829 1
1.20216945435828 0
2.31133085547026 1
1.8602224795706 1
1.38698839260289 0
1.68692236590025 1
2.00335094496955 1
2.12444888467437 1
1.18781671602113 0
1.53361181096275 1
1.88875709711299 1
2.1217545094394 1
1.89379805412576 1
2.04283782580659 1
1.64706550442188 1
2.64442017245878 1
2.40327835597565 1
1.74535871277816 1
2.06829362418205 1
2.34208006470937 1
1.60649315774622 1
2.18271741525354 1
2.12733210176261 1
2.57731671784135 0
2.45155083072006 1
2.20606378406054 1
2.19055485620535 1
2.29968122946538 1
1.96368960518906 1
1.59176641952369 1
1.6502407480801 1
2.59836177655114 1
2.10035046937435 1
1.93162305744605 1
2.23429988166141 1
2.23215350704642 1
2.17769126947008 1
1.6290355556329 1
1.60899003623228 1
2.39110013862527 1
2.27503844977725 1
1.98878283921448 1
2.02342533202998 1
1.97569811835356 1
1.94142161106857 1
1.94991115488035 1
1.74052109341554 1
1.77589520997461 1
2.57047732997886 1
1.44155879793325 1
1.93733291623884 1
2.06183463002002 1
2.00363052078037 1
1.70446245045619 1
2.27999017827455 1
2.51024990223173 0
1.82929262234323 1
2.08482386284547 1
1.83331210082752 1
2.62705852999542 1
2.36253482216496 1
2.04397092743396 1
1.7189267404892 1
1.99745376872356 1
1.72050698630307 1
1.07064353412215 0
1.99268674147353 1
2.00718254126431 1
2.75066148056963 0
1.78069882558662 1
1.79482782134304 1
2.22083774373026 1
2.34219400341246 1
1.76439104281808 1
1.8913733105509 1
1.96484988597006 1
1.33857710461085 0
1.45722905053166 0
2.09641328827411 1
1.87962923593598 1
1.93440328612636 1
1.60140613601741 0
2.1214850301594 1
1.71904581080081 1
1.94110804866918 1
2.49281917846571 0
1.43574685207225 0
2.42656580544842 0
1.82015083068809 1
2.00441972916581 1
1.47973520229836 1
1.47576167270327 0
2.586147348552 0
1.79427688434412 1
1.73712953606989 1
2.11668253228128 1
1.95603247888706 1
1.72724649047192 1
2.14967764786133 1
0.894814888746572 0
1.87005341036397 1
1.46709825113344 1
2.11419158173644 1
1.90951870968693 1
1.79816592321091 1
1.2093050042326 1
1.85992422590076 1
2.37719699860892 1
1.93239536048629 1
1.94088225632044 1
1.56752218424479 1
2.14411438885723 1
2.29089355782911 1
2.05432590568071 1
1.92744512652983 1
1.39350380274687 0
2.12374439046724 1
1.92385400005445 1
2.05144453343694 1
1.99811655237638 1
2.2579890438798 1
1.91988283295963 1
2.18830546724942 1
2.61935867763127 1
1.78389999974679 1
1.61024353721983 1
1.96515504291877 1
1.6860878185179 1
1.89559825900233 1
2.39880331255405 1
2.23978242171967 1
1.65644994352019 1
1.37168274043266 1
2.54362755484584 1
2.45041605040058 0
2.6918265113208 0
1.86207627671657 1
2.36297153587415 1
1.52659861106235 1
2.17487040827854 1
2.47620529251228 1
2.16049533363759 1
2.34153960616425 1
2.5726338592289 0
2.08571299779825 1
2.35032433276134 1
1.68581878793578 1
1.61987918628868 1
2.56138214155921 0
1.80378981380149 1
1.55473489631516 1
2.31954017658376 1
1.64027834863817 1
2.45646118781493 1
2.01567120807431 1
2.18186208217834 1
2.516928255376 1
2.58682156083566 0
1.84757877905593 1
1.78921384631066 1
1.43160452396852 1
2.78834749637008 0
2.39150937937058 0
2.51206135465386 0
1.74325892737762 1
1.93441293114242 1
2.03600100993661 1
2.3638838531016 1
1.81577244969917 1
1.88975886568161 1
2.09917369169439 1
1.95136121664891 1
1.95248936132365 1
1.43692243968734 0
2.53711189781046 1
1.98492177303983 1
2.04489901257663 1
2.28086708269946 1
2.78603849617923 0
2.32810472161462 1
2.41617398735453 1
2.44060633772232 0
1.87720326470223 1
1.91010065511251 1
1.93301053514971 1
1.92553025366365 1
1.94856557484897 1
1.84614985649194 1
2.39298409652617 1
2.3065828180352 1
1.74326442555927 1
2.13337976835875 1
2.03857256462435 1
1.83908655932027 1
1.98121239868579 1
2.4484858518787 1
2.02563544533456 1
1.96751159710077 1
1.98505213351333 1
2.33094288523318 1
2.00879733845867 1
2.13919074421923 1
2.44517969453462 1
2.04173705170515 1
1.9398115812057 1
1.76233203844672 1
1.81770719524047 1
2.16305009260968 1
1.90207746152308 1
1.87099190139722 1
1.53733077555863 1
2.06931438414082 1
2.43443611273916 1
2.32625767298092 1
1.25125677636516 0
1.75916169089725 1
2.28849702398057 1
2.10984607253464 1
2.37581806238148 1
2.19569681761034 1
2.31053750993723 1
2.26989558016086 1
2.16721814593687 1
2.52820009648977 0
1.69234910494037 1
2.07359655787071 1
1.87930356551297 1
2.0477129955472 1
2.071671456184 1
1.52782639123421 1
2.15518398368488 1
2.1955951877296 1
2.22069257538828 1
1.69352481749393 1
1.58998730211964 0
1.75347279847055 1
2.14216062397731 1
1.54643672718365 1
1.80850996613974 1
1.88890105086198 1
2.44850736196634 0
2.43215298924925 1
1.90697983237723 1
2.27851548987786 1
2.04797608879071 1
2.67007428547732 0
2.07043644991255 1
1.73581467254313 1
1.96005556187557 1
1.71086294956158 1
1.53442530768563 1
1.99804966001119 1
1.6925586205675 1
2.0730893695805 1
2.29814297734502 1
1.85325902059407 1
1.99706627557319 1
2.0950706105173 1
2.14267895463249 1
1.67066015030205 1
2.05737628165341 1
1.69799710755774 1
1.47743187120351 1
1.81201733723015 1
1.8846831694484 1
1.76848544594308 1
1.95085160983314 1
2.42815472220682 1
1.90939444973649 1
1.42813029493191 1
1.62843240833217 1
1.73930905239108 1
1.57729651141618 0
2.05895002238778 1
1.8744853773711 1
1.44004324064185 1
1.80345838612612 1
2.25709210520515 1
1.77160469763007 1
1.40612590349417 1
1.91201187381447 1
1.6875344971784 1
2.10041050728204 1
1.60115541677451 1
2.31189218352765 1
2.29302403683977 1
1.51861116143382 1
1.69122360156157 1
1.68589749504392 1
2.16634414776441 1
2.20033330432117 1
1.56451664456545 1
2.65135209106737 1
1.52531569256498 0
1.8891599608803 1
2.1229648356366 1
2.65286446816242 1
2.01209774038489 1
1.70391667432408 1
1.90065259174909 1
2.20344659960421 1
2.27577622845058 1
1.57093635193476 0
1.80189544196646 1
1.41310842838032 1
1.49984561125953 0
1.86790833744028 1
2.00630617161104 1
1.8071399950526 1
2.33602812203614 1
2.16928826664004 1
1.90825541795844 1
1.90224200506526 1
2.13602783171687 1
2.61374360315368 1
2.09339072848438 1
1.56408135064567 1
1.53964765097669 0
1.83175721377251 1
2.00919690971944 1
2.02839489186991 1
2.14122275923451 1
1.3958219154806 0
2.33861147287212 1
1.86338997359231 1
1.93171546152973 1
2.36382045962008 1
2.38842449454724 1
1.83364798982683 1
1.59760295469795 1
1.88721279963188 1
2.07665953053202 1
1.7488531295686 1
1.84516872371537 1
1.28161563738258 1
2.0694878816298 1
2.30220048352793 1
2.13641596792657 1
1.96221725766215 1
2.74123726263744 0
2.26531132685844 1
1.90296876880135 1
1.7614473043983 1
2.23687339019417 1
2.16391573492506 1
2.49478513235582 1
2.13728054797623 1
1.66785645294724 1
1.47208562903891 1
2.04963244762163 1
1.94700878275085 1
1.77629618414151 1
2.56423046190846 1
1.77710902571523 1
1.82023469759981 1
1.635667474421 1
2.22663721381687 1
1.38748819365302 0
1.8299229189008 1
2.02665990841016 1
1.73422895136579 1
1.79552156901355 1
2.18152398513681 1
1.84327464649376 1
2.42810167332566 0
1.27099349220017 0
2.54881702292817 1
1.88930255171203 1
2.13496981616994 1
1.60288959717003 1
1.95311429130254 1
2.35593204122408 1
2.13752003561361 1
2.26381872423102 1
1.77449840268446 1
2.03370341838848 1
1.79381834207703 1
1.55854236967029 1
1.88759406740013 1
2.11425614196462 1
2.40260880506679 1
1.68902581823932 1
1.87830587537652 1
1.72661210074081 1
1.85528064843801 1
1.68158534840985 1
2.12342837165844 1
1.89690640799404 1
2.03958685913712 1
1.74675426135378 1
1.71280256336366 0
2.14022834816444 1
1.68934284594619 1
2.33820993038806 1
1.61057581125746 1
1.86648315472308 1
1.59447213843244 1
2.69206348830585 0
2.37194076757587 0
2.20457161774644 1
2.20012940941754 1
2.11442791620457 1
1.83045963880394 1
2.01210431843975 1
2.63221404996621 1
2.64679487103269 1
2.30662996348771 1
1.81698905145498 1
1.60671217279459 1
2.40959808219428 1
2.58397616514747 1
2.11859936731816 1
2.15131956459498 1
2.48067775554512 1
2.07232410754703 1
1.7324942867135 1
2.19972063512843 1
1.98292501042847 1
1.94913540132249 1
1.84068269333509 1
2.05357185815998 1
2.09328307038347 1
1.99006329032999 1
1.37393359359067 0
1.4612576319619 0
2.13331426262931 1
2.17786009857458 1
1.80121341468358 1
2.00495826618095 1
2.1864041177531 1
2.17785371633425 1
2.14107686772093 1
2.22936852180724 1
1.83571859019071 1
1.80734344041026 1
1.27689902260337 1
2.68921131968299 0
2.37132239190877 1
1.64981707808965 1
1.62255857884395 1
2.48972093170956 1
1.99018968149085 1
2.11130151979663 1
3.07641921795291 0
1.70693193853264 1
2.19652508120899 1
1.71516987404667 1
2.33822514769879 1
1.9280636519914 1
1.97028633737634 1
2.25090749375225 1
1.88995087751998 1
2.1924775521874 1
1.9887113956126 1
2.15132989379391 1
2.11463328671028 1
1.84352046132428 1
2.12817658345239 1
2.12635492259078 1
1.91703768584385 1
1.87191388236487 1
2.09869594886601 1
1.90984753666017 1
1.57998177717374 1
2.20189400983386 1
2.17397620579542 1
2.39585981139085 1
2.04205428601778 1
2.49388322247063 0
2.07114427761821 1
2.17227016464678 1
2.205432625093 1
1.88209863489762 1
2.44753386278966 0
1.86598360488362 1
2.58801596278367 1
2.07356581908422 1
2.04394660084814 1
2.43556938780907 1
2.23611889475405 1
1.81073479365571 1
2.01169083617466 1
1.95663892951565 1
2.08569054504137 1
1.40363008680758 0
2.29749631089573 1
1.80211119735641 1
2.46262408109873 1
1.64297986493749 1
1.76280746182014 1
1.98838206184969 1
2.07945472218516 1
2.47520013507595 1
2.21059733380483 1
2.3117624674841 1
2.73167224373667 0
2.03215467305673 1
2.12068796476188 1
1.66443657297917 1
2.02503095723864 1
1.61407691438654 1
1.95574154974916 1
2.41082505285875 1
1.2312379821681 0
1.84855980583871 1
1.70763454924433 1
2.05978798395297 1
1.87397491226282 1
1.69518506922421 1
1.59528076528982 1
1.9422011881348 1
1.71027318747174 1
1.46791210151459 1
1.99190245377356 1
1.52313252767174 1
1.10893109445808 0
2.24314367171032 1
2.08230521126444 1
1.97092051676772 1
1.97132380159558 1
1.84819888866671 1
1.96886220114387 1
2.73100852766702 1
2.29427483699613 1
1.6789230437405 1
2.08069973773469 1
1.8699103104312 1
2.13696225131778 1
2.32365241737366 1
1.32505529089369 1
1.85222889290369 1
2.15458966189372 1
2.11436540899754 1
2.11291986605884 1
2.23398327109353 1
1.64442140343621 1
1.2520648244078 0
2.16179695600644 1
2.02055110526686 1
1.97512018241381 1
1.65543086158204 1
2.34413276753188 1
1.73373391029744 1
1.71135168647444 1
1.56810799423599 1
2.35236310379468 1
1.65619535477408 1
1.53271752328137 1
1.6804089729023 1
1.94968446579336 1
1.73182526528906 1
2.29231489491192 1
2.14370088523275 1
2.01510452732383 1
1.23603626025259 0
1.66409792091451 1
1.52809353055717 1
1.9481154869878 1
2.02305936332123 1
1.98188686356236 1
1.98088822353732 1
1.78426913124964 1
2.19621713720685 1
2.62955781408849 1
2.23168271664288 1
1.90260525253361 1
1.44413301528515 1
1.86216319441859 1
2.13962944381549 1
1.92736831671533 1
2.28695617750549 1
2.41807387039933 1
1.66637364877617 1
1.31309212335413 0
2.03224008021331 1
2.11684431259614 1
2.10471813420746 1
1.48216049353929 1
2.22060411747318 1
2.19888344049048 1
2.26305941571453 1
1.82287793341346 1
2.25674683362908 1
2.0708343528564 1
2.20454541415791 1
2.05645063372249 1
1.61757530696423 1
2.61344781738597 0
1.78189937196849 1
1.63119761308035 1
2.01280219272349 1
2.13560932933203 1
2.30420388738208 1
2.16126497743223 1
2.08122314194397 1
2.28510178878775 1
1.94085011018094 1
1.46492330229925 1
2.01057828013763 1
1.30076420587888 0
1.92085352255244 1
1.7324239210082 1
1.81224803247844 1
2.05935537005332 1
1.70605816183888 1
1.63249782032992 1
1.89510068535548 1
1.7927242569027 1
1.70687469560769 1
1.64725555268253 1
1.87332618167106 1
2.85146436098246 1
1.95177518595121 1
2.22325975277141 1
2.00769294505679 1
1.91615331978575 1
1.94934558214841 1
2.07520918905453 1
2.19135422694031 1
2.49133240423601 1
1.96225393536428 1
2.75935580698257 0
2.11830240668814 1
1.71471062577088 1
2.00036605954351 1
2.13993825143473 1
1.50179788548877 1
1.79205237083652 1
2.07570474990997 1
1.65187828571359 1
2.2175232337984 1
1.54947736678402 1
2.10782584240307 1
2.73707375734408 0
2.33803797359269 1
2.19543243337601 1
2.28600941049594 1
1.92254005568575 1
2.10795358516693 1
2.02223864703253 1
1.98365014370713 1
2.18857900698026 1
1.87208115028849 1
1.83091850781994 1
1.90779121463073 1
1.8230634419936 1
1.84439783477239 1
2.51023683206503 1
2.24578402265335 1
2.17534242135698 1
2.26614688737706 1
1.63036472062776 1
2.42911679658023 1
1.79552633301142 1
2.26480555427274 1
2.05141329432489 1
2.0273874334489 1
2.62999151114363 0
1.93925071027987 1
1.92170192747839 1
1.93781706290944 1
2.32641778131301 1
1.84718389714671 1
2.48258343401254 1
1.83211758845802 1
1.80371106182718 1
1.9808330520427 1
2.07490676277982 1
2.19778441907275 1
2.16154321673487 1
2.18507856249014 1
2.14155875681057 1
1.29649845333056 0
2.25567195857467 1
2.28217322590983 1
2.61428031276972 1
1.36790311346359 0
1.20221391876142 0
1.87867198465109 1
2.42567345452172 1
1.01207302867328 0
2.17881366744725 1
2.34406189718415 1
1.91916554039741 1
1.57925228927386 1
2.08236511132602 1
2.25753292049005 1
1.75642184652714 1
1.70918447516373 1
1.76431825613423 1
1.99635346370552 1
1.79573300778896 1
1.83130711082919 1
1.40038554792979 0
1.36158918588767 1
2.32468481769948 1
2.31474053524221 1
1.99824268174422 1
1.58818982879447 1
2.11419813680322 1
2.25706324705128 1
1.60829764807138 1
2.0817342608724 1
2.48781427794001 1
1.35634590113634 1
2.20732511873886 1
2.83298574079612 1
2.41222689775761 1
2.62310781155648 1
1.93960766170194 1
2.14946587097271 1
1.74734782676521 1
2.26700857090976 1
2.28386913736302 1
1.68023824368296 1
2.05244239849992 1
1.83691123086997 1
2.21306283305129 1
2.3174088017985 1
1.73502421284287 1
2.54561301583516 0
2.45821854928929 1
1.9971904155987 1
1.91866937913879 1
1.75989914101915 1
1.85964714305948 1
1.79955408080393 1
0.911507695007603 0
1.70798442000223 1
2.10504415931145 1
2.19382007859655 1
1.25884601318705 1
1.89352058574648 1
1.97250028807247 1
2.06353327398086 1
1.39724464049791 1
2.29704849564174 1
1.88335049648575 1
2.32771747392424 1
1.49216613114438 1
1.54714653061407 1
1.90479383321537 1
2.19728942063255 1
2.03052931310494 1
2.1115879327038 1
1.80373712223064 1
1.54116845378729 1
1.78019086223543 1
1.94650778212812 1
1.93294231756638 1
2.18455304428543 1
2.07479140028887 1
2.10489166924231 1
1.60624531050237 1
2.28292715337468 1
2.08795669465141 1
2.11462304997258 1
2.15441516271086 1
2.49550915557163 1
2.05824205764865 1
2.14839488295286 1
1.84435070915484 1
1.733453794959 1
2.64090227910221 0
2.11271806376615 1
2.40453113550577 1
1.08401126921915 0
2.12553150240162 1
2.66573006329118 1
1.8546410302639 1
2.10375393440244 1
1.96503741237045 1
1.74172570590409 1
2.19116385061579 1
2.02716352829004 1
1.87779708552378 1
1.40834111119705 0
1.34424922545701 0
2.24286060743273 1
2.0572442074194 1
1.35503756192845 1
2.33960941721226 1
2.09643904263418 1
1.68332735427761 1
1.59269454097879 1
1.78581343752487 1
1.68793808714123 1
2.12391204838324 1
2.48518318145371 1
2.31397879544106 1
2.28888730992612 1
1.87725535170135 1
1.82939126116586 1
1.91865360339011 1
1.81405145987496 1
2.34377159392505 1
1.85411637281596 1
2.09910325260305 1
2.25816690815859 1
1.94725102193854 1
1.97792125454063 1
1.47041620086095 1
2.33469212568191 1
2.01509179235651 1
2.50917320700339 1
2.24750992374122 1
2.50254716866684 0
2.27348968766213 1
2.2100841272338 1
1.62876632112528 0
1.82010439398606 1
1.89139276627546 1
2.43442512489924 1
1.78414087016089 1
1.9729455777947 1
2.34934048783158 1
1.95087266624391 1
1.61133605268612 1
1.57991716882357 1
3.14250181528301 0
2.12852325794252 1
2.43897844153534 0
2.19673853283527 1
2.14314400423845 1
2.01355976544282 1
1.79983932700113 1
2.24952946840952 1
1.2502265525744 0
2.04901158809436 1
2.51636612522626 1
2.06516910446263 1
2.244843384825 1
1.8696227939163 1
2.07632749594011 1
2.15862024845361 1
2.51526048486936 1
2.17764452844537 1
2.2868996478655 1
1.35110472216976 0
1.85235227260877 1
2.25854768543314 1
1.9483020209263 1
1.68967418152097 0
1.57561584069118 1
2.21767802953489 1
1.9231541003417 1
1.58885357964927 1
2.19875805465553 1
2.1046992985974 1
1.60545422053917 1
1.78288752617035 1
1.93806219902863 1
1.4909163016586 1
2.29679411824856 1
2.4729914386933 1
1.57211712057445 0
1.96724633444312 1
2.19744386537445 1
1.72899309819847 1
2.07867619662552 1
2.19112657308163 1
2.32811763780218 1
1.77411024260882 1
1.62751642970106 1
2.49983219693062 1
1.7771367252958 1
1.84798966095251 1
1.81137524480993 1
2.04267800656566 1
2.5717163760979 1
1.63201615011431 1
2.14185637414759 1
2.33820636070168 1
1.12568867562627 0
2.11383644706957 1
1.79692343895333 1
2.37424810886143 1
2.09005594010428 1
2.4379100829302 1
1.33153549645688 1
1.42092685657463 1
2.51419998551126 0
2.57913598527694 1
1.43595690512595 0
2.46400213891928 0
1.78821394864567 1
2.22781830315844 1
2.34241473011581 1
2.10058457541736 1
1.62262682815232 1
1.7531831574138 1
1.87714151842263 1
2.79530158008766 0
1.56492991987072 1
1.79334584728825 1
2.22070466685255 1
1.56959470022125 1
2.38531171285959 1
2.26404863941366 1
1.54701818769749 1
1.89544605161257 1
1.59315768576135 1
2.20027619087675 1
2.40196004574107 1
1.8934224366038 1
2.07967639116928 1
1.71625053573494 1
1.73147335786642 1
2.22717147153145 1
2.55370607945564 0
1.83695605458029 1
2.42155527069736 1
1.93377178891624 1
1.66384965975916 1
2.5335130398104 1
1.35909705965894 1
1.42128189678785 0
1.64649361621192 1
1.44491608146735 0
1.96075037544719 1
2.49749674035596 1
2.14710191004471 1
2.01704363647267 1
1.44057218117674 1
1.30193043908535 0
2.30072729862568 1
1.66432823761914 1
1.71457653367879 1
2.168853680638 1
2.42172186641715 1
2.18239474758565 1
2.36526564107644 0
2.115081050242 1
1.67217417976626 1
1.59240148713012 1
2.13980948774054 1
2.02914401762372 1
1.96644082969527 1
2.12231988845642 1
1.88738845801849 1
2.46546365258563 0
1.75563232624288 1
1.63320041594335 1
2.0790472857727 1
1.77527993163607 1
2.10502515236735 1
2.56755427363643 1
1.92384213176074 1
2.40702776970257 1
2.14185046328029 1
2.61598219714958 0
2.07750260492502 1
1.52069299701951 1
1.48574418233814 1
2.25142409394746 1
2.01403494358168 1
1.68292004090928 1
1.92717098332891 1
1.55059520880556 1
1.87682442903864 1
2.14716691657771 1
2.23344395514888 1
2.02728648909044 1
2.40594907973261 1
1.98171496536774 1
2.87062853500953 0
1.32234967946463 0
2.04843339527913 1
1.85774567848941 1
1.54883865142347 1
1.86008768457187 1
2.25064325088024 1
1.89205892613598 1
2.0486010078731 1
1.49681838703253 1
3.02439655287543 0
2.22941786971046 1
1.92317883632073 1
2.17194199752544 1
2.00756385566938 1
2.15662097521565 1
2.19606879554223 1
2.13159305837017 1
1.78605911554087 1
2.13963831339903 1
2.68021873249829 1
1.85833131579182 1
1.62451366806227 1
1.73989506530352 1
1.86885481131279 1
1.70532821690183 1
1.51551272059891 1
1.75058465998474 1
2.07884820673835 1
2.03583354947529 1
2.68204130568981 0
1.66876300099476 1
1.58773938834135 1
2.52514613469048 1
1.8511127230158 1
2.09760032917674 1
1.82788483614677 1
1.57595927414131 1
1.90200923969495 1
1.90031279400245 1
1.83294389061978 1
1.76207975052066 1
2.15355999652103 1
1.91049680198216 1
2.31884261105727 1
2.10838893149272 1
2.49538153432243 0
1.9898553842623 1
2.16389089117435 1
2.37498429939758 1
1.6801593149143 1
1.99054009887408 1
2.60602913122176 1
1.95163099689257 1
1.55680427077724 1
2.17041154331573 1
2.01581539457842 1
2.60368335113843 1
1.2570848411969 0
1.8079988226099 1
2.0285157388699 1
1.76752733306175 1
2.53910659206954 1
2.57912563469894 1
2.11132500117172 1
1.53786720055556 1
1.37815707076191 0
2.19177123328556 1
2.05365941159588 1
2.21371741506771 1
2.40971602138649 1
2.22445759305964 1
2.44714832989027 1
1.5619299588371 1
2.29132821190173 1
1.65775971744623 1
1.3373978412405 0
2.62816346825896 0
2.08143934495497 1
1.74356926168717 1
2.24785491134441 1
1.65657226164977 1
1.69144371700247 1
2.31427909797245 1
2.5022274333235 0
2.16572866276379 1
2.02491864956539 1
1.92749492751389 1
2.51583866627067 1
1.64363114253781 1
2.04966364376077 1
1.51473718126603 1
1.62673450160398 1
2.23744389976612 1
2.36780060272193 1
2.27842702173985 1
1.98808447510096 1
1.72748906285608 1
2.21730881172309 1
1.74262844497283 1
1.97175850403729 1
1.79871648660155 1
2.1045702853061 1
1.83283368380058 1
2.53299227347213 1
2.22688480238133 1
1.99225973215025 1
1.97969314655654 1
2.39028466883752 0
1.72316990026815 1
1.99647561936977 1
2.41398007895964 1
2.39286157606361 1
1.79420120657574 1
2.059556829558 1
2.56806886515201 1
1.6198622442159 1
1.4784898464207 1
2.56162672941526 0
2.65690240865533 0
2.22224500366586 1
1.52405150690304 1
2.32227104546046 1
1.47273707280974 1
2.59371433022239 1
1.97910358041182 1
1.30595275166493 0
2.33945112687414 1
1.68683849781829 1
2.16278662254651 1
1.77163163478923 1
2.10991793751838 1
2.00347343488619 1
1.99367363711246 1
2.46288865665023 1
1.735836728483 1
1.78466406778535 1
2.19486575111503 1
2.00310941643282 1
2.46185111873447 1
1.82991250621392 1
2.18665899686205 1
2.21608906546542 1
2.2046378976902 1
1.80733069297104 1
2.25375302910446 1
2.12039522785888 1
2.51306833761421 1
1.88307393915186 1
2.30620188343113 1
2.02432721850346 1
2.25417209105478 1
2.06906836612156 1
2.47269521544364 0
2.07285010816108 1
1.65888878945665 1
2.02820162250461 1
2.07583114790561 1
2.07464607829052 1
1.85074287488069 1
1.95226173587785 1
2.1778958581012 1
1.72843052968037 1
2.50011533757257 1
2.31614168790364 1
1.26212157586934 0
2.02587416218951 1
2.01049252286743 1
2.31785282196688 1
2.18590729384419 1
1.77956881300708 1
2.45123155921101 1
2.52500712915907 0
1.20009095216662 0
1.73357099884237 1
1.634859821 0
1.35659295798793 0
1.99019750373303 1
2.28950239795873 1
2.92308351375914 0
2.18170830157725 1
2.29884963992045 1
1.9954673318768 1
2.31254604072382 1
1.95285183415004 1
1.75942836202735 1
2.06211609120262 1
2.04950104873864 1
2.05240954667413 1
1.36412808428756 1
2.05773908354563 1
1.78414533129453 1
1.59087072720155 1
2.23110906297897 1
1.80774407329514 1
2.00961813844936 1
1.28581437921237 0
2.17067530989734 1
1.48179680397021 0
2.31978769713047 1
2.22033403312158 1
2.05753072031261 1
1.86784218736149 1
1.91640878437733 1
2.06849415346988 1
1.92981062655745 1
1.59084048584067 1
2.37414884549199 1
1.86456808699564 1
2.1073540695746 1
2.18164709149607 1
2.19659795895868 1
2.37615581037548 1
2.6147028191315 1
2.00464516181209 1
2.15902297890673 1
1.9745247755484 1
2.29098841511482 1
1.61097594747335 1
1.68711603568934 1
1.98449462205966 1
1.73709949495209 1
2.24702223594867 1
2.13989628962421 1
1.83871214782092 1
2.00869603490538 1
1.68702088300518 1
2.29832093147248 1
2.60265784439166 1
2.28603051900674 1
2.38983017154209 1
2.16661022317602 1
2.04648839785296 1
2.27325975778943 1
2.39041082173 1
2.34217609737513 0
1.06947357751653 0
2.07768403409034 1
2.40815041483414 1
2.1329170322014 1
1.45882978118275 0
2.15525331227332 1
1.90072543537671 1
1.72057277709546 1
2.3381856844524 1
1.42290393768059 0
1.63810663303596 1
1.68243710506126 1
1.79459503112685 1
1.7577404259363 1
1.89989790078721 1
1.61940201219153 1
2.56656038214444 1
2.08902544839304 1
2.27130152637222 1
0.994228611314283 0
2.1132686131961 1
2.41794698138582 1
1.69461753376672 1
2.09464754990304 1
1.86037871321396 1
1.71899530945581 1
1.79947264607919 1
1.98783883286042 1
2.57889980172357 1
2.32873948125969 1
2.30541288792675 1
1.77203523952325 1
2.1037444072013 1
1.68701438461854 1
2.14075017785681 1
2.47598095216991 1
2.06893841684576 1
2.60630316028936 1
1.3293151156574 0
2.65229702991256 0
1.93465222300237 1
1.33159239534268 0
2.12141820572469 1
2.04202149051211 1
1.85632287884601 1
1.80590003099902 1
2.14390006219461 1
1.80404094641918 1
2.33169829429938 1
2.04254169174513 1
1.9392798549904 1
2.60992020646712 1
1.73600689841377 1
2.17150106316041 1
2.31309376089248 1
2.39540342031899 1
1.93107269283361 1
2.1672968126124 1
1.17504127721689 0
2.58881979129867 0
1.62520675311408 1
1.50650943834342 1
2.00742346429896 1
1.64318774787494 1
1.99383192577049 1
1.90078147991609 1
2.20138278264886 1
1.99399349857675 1
1.83454724729193 1
0.897401404995367 0
2.04839151573777 1
2.00295148045005 1
1.68495733397138 1
1.43959823612826 0
1.87725372940515 1
2.21665776744977 1
2.57515978592337 0
1.65019866809498 1
3.61979905289489 0
1.82841860640935 1
2.60583044441233 0
1.81334857906178 1
2.22834379119737 1
1.95785450385246 1
1.96094444735332 1
1.66308176069907 1
2.1599231391788 1
1.65457718177869 1
2.13597037945982 1
2.2721179055318 1
2.18764430761008 1
1.75005150126025 1
2.10177360898123 1
1.6133652412906 1
1.17911677997723 0
2.19238077905277 1
0.71418742531569 0
2.07454234270726 1
2.08754442901321 1
1.8812943099216 1
2.01663302164232 1
1.78402800546485 1
2.24242280798349 1
2.14831054764115 1
1.26156039065454 1
2.57943602903143 1
1.89863003983893 1
1.84912979229322 1
2.32832096897076 1
1.83225692308236 1
1.49678681946353 1
2.84595881350533 0
2.03576718507873 1
2.29572529530266 1
1.82480915352272 1
1.71702893223371 1
2.66446834991296 1
2.31830227012479 1
1.92425148116682 1
2.41371582260201 0
1.92982336985597 1
2.36013986931684 1
1.34980043460313 0
2.57353401334882 0
1.39287219985886 0
1.82517366212241 1
1.75574355265916 1
2.15633589356804 1
2.32379970825491 1
1.86532216578666 1
2.61810855469967 1
2.3941063311903 1
2.26201541791347 1
2.14320422739086 1
2.10015995282211 1
2.01890911522735 1
1.50911640570564 1
1.94597986781436 1
2.28990756101048 1
2.25997415378775 1
1.52739526268883 1
2.43489446695034 1
1.34086725908084 0
1.51618460279634 1
1.76326773825083 1
2.10363078792385 1
1.75586644462349 1
1.8515649323591 1
2.29675851380737 1
2.7340274200007 0
2.25890106037983 1
2.04181576059518 1
2.17969671757809 1
2.40772185867472 1
2.04940532497545 1
1.92446827551168 1
1.24202660571967 1
1.07000963793851 1
2.16045953807924 1
2.17054713805981 1
1.94902797016946 1
1.83928931953426 1
2.17184253378225 1
2.05865330828438 1
2.0412328911152 1
1.73753898815592 1
1.53071178542404 1
2.24447970366424 1
2.75955872796383 0
1.80420860945107 1
2.14382560527733 1
1.93597682198242 1
2.29672687077856 1
1.79858676225497 1
2.19156067892035 1
2.11662749633843 1
1.4885586405463 1
1.75511095837211 1
2.17150303606936 1
1.86689143815379 1
1.74799303423406 1
1.65530600692774 1
2.77603281011819 0
1.72095279123076 1
2.24059138322895 1
1.90466239218247 1
2.15122258597884 1
1.79253383352168 1
1.83595668478517 1
2.23060082262466 1
1.76027631738155 1
2.11796058031664 1
2.45119229762026 1
2.53653814286151 1
1.98444139575388 1
2.26005473306039 1
1.70134152681853 1
1.31210126349344 0
1.87484278768178 1
2.06083569330147 1
2.47583982448701 1
2.00956963413846 1
2.40874268919627 1
2.21565262609945 1
1.48010960254122 1
1.68726800900067 1
1.9439807087478 1
2.01440526240347 1
1.91139589941894 1
1.42133286187507 1
1.91332532821395 1
2.18802853100053 1
1.84738425811461 1
1.43191147174439 0
2.26364417040755 1
1.74321589543982 1
1.85388122862526 1
1.64293915703245 1
1.88391524570259 1
1.24656943212996 0
2.09424155457693 1
1.37578723596164 0
2.20093379721041 1
2.32747620848257 1
2.33041594166297 1
1.55966460614559 0
2.28572640833718 1
1.3219719614432 0
2.26167301872013 1
1.97974008802557 1
1.27781849379783 0
1.76260786955675 1
2.03642559169693 1
2.30682553889406 1
2.00090336303456 1
1.6632693356562 1
1.68256800984397 1
2.16892284722479 1
1.96950963065699 1
2.16125153155736 1
1.50982303822278 1
2.50348039565564 1
1.50486239994875 0
1.36367554615222 1
2.80641326733128 1
1.78614547386086 1
2.36229036794986 1
1.53005257737447 1
1.56690797662648 1
1.75660593845684 1
1.82149830651624 1
2.30846757314155 1
2.28645217651674 1
2.17363838107 1
2.26944464696351 1
2.26613441542646 1
1.63118949780957 0
2.74362443986983 0
1.37928311290268 1
1.868651496491 1
1.88283249262807 1
2.41615288449112 1
2.13607362265121 1
2.40289859776843 1
1.75614874789091 1
1.75732907861506 1
0.960476446780917 0
1.85911540193503 1
2.28986876656369 1
1.83484266723616 1
2.18322170937891 1
2.14306866163881 1
1.69138116040992 1
2.72576519482534 1
1.7586361722876 1
2.00327544542917 1
2.04120037725888 1
2.15955586022658 1
2.32866790855604 1
1.85044814066505 1
1.58976640658185 1
2.34305529526664 1
1.9745259804295 1
1.56415866979949 1
1.91516247114709 1
2.41904067973431 1
2.72719104879546 0
2.21857524988688 1
2.58627431632838 0
1.83533149397502 1
1.37347778493407 0
2.55276364090451 1
2.20125351543544 1
2.02804835086911 1
2.03052521346693 1
2.48855480217339 1
1.49053682197632 1
1.91101227907282 1
2.07516922580041 1
2.32747738429284 1
1.95503609146725 1
2.26870201547784 1
1.84660810849844 1
2.74801471903163 0
2.10335187397277 1
2.30797543098585 1
1.84565281643367 1
1.34327940240334 0
1.97257983096831 1
1.95054637228739 1
2.59247245942177 1
1.85443619507327 1
2.38147844439872 1
2.10484064852296 1
1.51147121664457 1
1.92315905059975 1
1.7969966451223 1
2.24375392105725 1
1.43231214345686 1
1.5964993607132 1
1.89222709435145 1
2.36202384703314 1
1.60849668189297 1
1.76857552527393 1
2.27817528364437 1
2.05005172688895 1
2.3411181564363 1
2.35721262618177 1
1.45900003084482 1
2.25364642035787 1
1.97467173894595 1
1.57540248231418 1
1.75850913939167 1
2.09944366573881 1
2.212477220207 1
2.07024273986634 1
2.09007798374248 1
2.06231113072036 1
2.71349899184878 0
2.12947004653906 1
1.79714667489768 1
1.55288349184373 1
2.07970203711652 1
2.0895044395712 1
1.72778070764204 1
1.96275198392404 1
2.06847356944989 1
2.20943112641106 1
2.27503690491896 1
2.28304660763134 1
2.00912885713203 1
1.90194350993432 1
2.38293035548235 1
1.50680819563916 1
1.61329290433043 1
2.46808887604705 1
2.2175945526195 1
1.73070950118516 1
1.61344173233798 1
1.70977958743722 1
2.31833549149839 1
2.34389755240197 1
2.23586264225856 1
1.52323039871104 0
1.55214345453202 1
1.77581812005989 1
1.87675438507039 1
2.19858830419342 1
2.27347578636537 1
2.58464726849924 1
2.23913537585762 1
1.65382020538315 1
2.29063140476917 1
1.8882636257431 1
1.77661363494201 1
1.65032178342728 1
2.19854040952023 1
2.49797236354602 0
2.04440751054114 1
2.27780960062978 1
1.87857488054219 1
2.03804943915024 1
2.14647460583328 1
1.95032956195923 1
2.26679438467586 1
1.84935721715051 1
3.05709065538467 0
2.65085189265384 0
1.55380573626796 1
2.45836072434876 1
2.33120708796301 1
2.1870470873128 1
1.68703934510912 1
1.61932072215063 1
2.10608155235774 1
2.09034561657965 1
1.79794712977748 1
1.91775437487504 1
2.04771580034581 1
1.86764388341518 1
1.93046410127373 1
2.00595376892013 1
1.83671529545244 1
2.67298277240664 0
1.37263901599258 1
2.62201294483981 1
1.85107995428358 1
2.15899558816683 1
2.6327941018752 0
2.19663206056718 1
2.31505174333786 1
2.55742304844481 0
2.27936565152639 1
2.24164737445725 1
2.05398302861696 1
2.04312326626387 1
1.94773980889284 1
2.13471313583537 1
1.96997897930016 1
1.84659177107193 1
1.82019454866964 1
1.55556139303297 0
1.99594743712963 1
2.11730443338226 1
2.24889690137179 1
2.15558954832288 1
2.05693309152562 1
1.67746892175369 1
2.15715493828639 1
1.35040580636019 1
2.8381539048036 0
1.75530165445971 1
2.18018262123969 1
2.61833729285251 0
2.45023079060133 0
2.02462389066706 1
2.15215403388831 1
2.49875138332586 0
1.83048159259741 1
2.26270363848257 1
2.05809881367879 1
1.69132072159561 1
1.68592771345948 1
2.67051136638655 0
1.80568744865577 1
1.61562671589094 1
2.05789291426687 1
1.82854792542665 1
1.92504826238779 1
2.10278860159555 1
1.51761913373877 1
2.24515854935832 1
2.75864628269522 0
1.5996545726172 1
1.77188738835493 1
2.19966962327387 1
1.96200984764569 1
2.36506808336413 1
1.56534189673746 1
1.70129498280162 1
1.71930567695118 1
1.38859849855948 1
2.27343837741958 1
2.07097272068077 1
2.08632147702438 1
1.8795865891622 1
2.09207537045456 1
1.93658149520681 1
1.95632718052886 1
2.15928909814346 1
2.34399939580849 1
1.98971243261246 1
1.57558480885292 1
2.2705896294459 1
1.83128853463588 1
2.46920667255641 1
1.41386288070435 0
2.3040962378418 1
2.16881036650724 1
2.19227078862316 1
2.29132539519574 1
1.80136293845724 1
2.25719864527944 1
1.94620974637984 1
2.00682524945624 1
1.7010333498349 1
1.63728805849411 1
1.54301784487286 1
2.42510333515858 1
1.96218096183977 1
2.04872098131041 1
1.99431434858962 1
2.04510293593667 1
2.02264575591584 1
1.95567347929204 1
1.74978273009523 1
2.17496017942802 1
0.982519125766923 0
2.52236341123788 1
2.23856733304739 1
2.22094319691268 1
2.28064255336234 1
2.38453840518719 1
1.66405187870631 1
2.50299198391827 1
1.54147759947348 0
2.23558330855738 1
2.29189450770089 1
2.40648010615468 1
1.70453407836761 1
2.10503606300919 1
2.19813797804969 1
2.06198441404199 1
2.32739784074201 1
2.37908927123043 0
1.81584088332367 1
2.57629475387685 0
1.73790363833152 1
1.97034233945715 1
1.83467503965061 1
2.18614406145678 1
1.96009821381939 1
1.80003234169322 1
1.77895295471406 1
2.05169811505978 1
2.4041678267663 1
2.0052514294181 1
2.12875335000515 1
2.1217509853148 1
1.40517116714646 0
1.84287714557605 1
2.26399850761675 1
2.13275274184642 1
1.7188603889627 1
2.40027622465647 0
2.28831497469047 1
2.04198544616264 1
2.15548487313923 1
1.73949373385057 1
2.28368135921495 1
2.59470894908257 0
2.73642482819241 0
2.08099679355174 1
2.52608996408907 1
1.94179320149176 1
2.29623151658274 1
2.32769536496024 1
1.58893868771146 1
2.08372721582165 1
2.04901188260061 1
2.31303560877239 1
2.17138552660217 1
1.97045680918062 1
1.94381647792689 1
2.2167171379229 1
1.87236280368795 1
2.42125901117289 0
2.00193883645314 1
1.47897638811496 1
1.80043039007348 1
2.26888287671024 1
1.98896729617756 1
1.29912636383041 1
1.53766699547203 1
1.8185284007305 1
1.659417242399 1
1.97186002454851 1
2.31324921243744 1
1.65290044347215 1
1.36734478501471 0
1.9929507026314 1
1.9325822695546 1
2.14876030310064 1
2.50194199226031 1
1.91953532244193 1
2.1961029652633 1
1.71976647860093 1
2.08802375470813 1
2.14666786289701 1
2.63370637684202 0
1.9817403220359 1
1.91318375644844 1
1.92871496065848 1
1.0629525362108 0
2.11273029592637 1
1.673268667191 1
1.93917539081617 1
2.24261702572414 1
1.71343085772908 1
2.30103470755289 1
1.74004303786644 1
1.66964144998247 1
1.88643947440214 1
2.06941824510599 1
2.50882321330423 1
1.7115593233039 1
1.40284097130166 0
2.30568924665635 1
2.3871722423795 1
1.94030386429069 1
1.56574239048576 1
2.08603315451849 1
2.42297526336715 0
2.59960056801311 1
1.52109761981846 1
1.74972015629198 1
2.44417475764641 1
2.33320455031665 1
1.88888007849377 1
1.44334776063629 1
1.63623857809226 1
2.16146481081051 1
2.02969611658561 1
2.09821527343019 1
2.55383915348893 0
2.2494672582398 1
2.25802536505249 1
2.17487630613713 1
1.16131204568384 0
1.93818790893898 1
1.38962723853462 1
2.38853281906291 1
2.07834545637221 1
1.67882740645363 1
2.25330056667184 1
1.9068866339675 1
1.75376004527413 1
1.55938665861286 1
2.35344659919618 1
2.17916524304614 1
1.87611588733231 1
1.75461298188224 1
1.56344754572699 1
2.49153235979716 1
1.71294009460493 1
1.49103280035642 1
1.66052568565867 1
2.05483060733501 1
1.83857894896409 1
2.5419620113093 1
2.19874092745799 1
2.22672525037906 1
2.25815550635984 1
2.1282337265983 1
2.45028276788107 1
1.76340939504098 1
2.27849906683763 1
1.81372100051179 1
1.35852532379397 1
1.73767813868652 1
1.79815698022533 1
2.22504866323719 1
1.81328385118339 1
2.13781350027386 1
1.57828226442984 1
2.08318574331647 1
2.04567025049744 1
1.9061654309271 1
1.90795285642967 1
1.86132048521345 1
1.6804831643516 1
2.09671395361182 1
2.01063898525622 1
2.24196858594752 1
1.88795312613507 1
2.04122596459981 1
1.89613712892894 1
1.82838504663639 1
2.13259125077541 1
2.37365784993032 0
1.61007216775316 1
1.48680913085651 0
2.18671721327575 1
2.63892874881847 0
2.66079935438485 0
2.28143977447835 1
1.72699428553336 1
1.31853838974278 0
2.09660776725997 1
1.98531529553967 1
2.41673166672969 1
1.56096665186526 1
2.01842247122647 1
1.9149060199887 1
2.2285451202676 1
2.13556577107555 1
2.09732581994247 1
2.15843922752669 1
1.99536788057264 1
2.10325612832562 1
2.49443809428449 1
2.3561264354173 1
2.18080278874149 1
2.07448889954002 1
1.4861384558279 1
2.11527990380638 1
2.21161074282669 1
1.89191217839511 1
2.40805698993827 1
2.38177346520644 1
2.67450862905658 1
2.46905871815333 1
2.50383814622885 1
1.82328398806352 1
2.5171562407329 1
2.09368827310744 1
1.71104805872651 1
2.1329545700486 1
2.76965299033688 0
2.07420460351907 1
2.00431392582701 1
2.25708462363982 1
1.49441708394099 0
2.10050216411599 1
2.60996102982684 1
2.78851544013702 1
2.08407107665068 1
2.10411061938404 1
1.88257214442586 1
2.09914979372339 1
1.95338182966376 1
2.10347556951522 1
1.29060079187631 1
1.88427275447597 1
2.35263814597215 1
1.26183681348807 0
2.4325424282105 0
2.24188439556059 1
2.02799998104703 1
1.9445869357914 1
2.08839234490408 1
2.04711204643 1
1.85130128841006 1
2.68797945402405 0
1.94570860459484 1
1.95901538112967 1
2.36464773028117 1
1.79303990096682 1
2.45065231417628 1
2.12032315141828 1
2.80335218732466 0
2.08699430666529 1
1.78602250277099 1
2.41827933075234 1
1.90693724239606 1
1.22146947503884 0
2.02154854704397 1
2.34355494415501 1
1.67804162904896 1
1.68124679706492 1
2.15813672557143 1
1.82423671804555 1
2.26224895557226 1
1.78780686697255 1
1.59394439083077 1
2.09756981503465 1
2.15686466749861 1
1.96250121501188 1
1.79618293572867 1
1.6539956363388 1
2.37920171776093 1
1.89417776665135 1
2.53768418491689 0
2.70177252970884 0
2.33427061431556 1
1.49367642217118 0
2.16570835230803 1
2.34339567933696 1
2.21516496780843 1
1.66546896055891 1
2.18709176907144 1
1.47964473450956 0
1.54865420095789 0
2.44645832863194 1
2.1499610128969 1
1.97591543111876 1
1.93797172536165 1
3.3829547113813 0
1.65816780757181 1
2.22214648592205 1
1.85842558416592 1
1.90051632591085 1
1.66557939797613 1
1.07361196794635 0
2.20997065776279 1
2.04210924229477 1
2.42014711667214 1
1.85219168584954 1
1.88316108937613 1
1.71750395694011 1
1.97820599243679 1
1.81891097243452 1
1.96800486134417 1
1.72915789133056 1
2.16489740243096 1
2.34465391982026 1
1.8644667639969 1
1.91730707030755 1
2.41096062661683 1
1.53272152756395 1
1.90964621932531 1
2.12606091379018 1
2.09858202701206 1
1.36951619170001 1
1.81500027529746 1
1.84655139822941 1
1.61258350573381 1
1.50827183881862 1
1.46046381266998 1
1.85007222739468 1
1.66412184174736 1
1.57289931140417 1
2.87027565144881 0
2.0921233556497 1
2.00607298670324 1
2.08333522223966 1
2.41007626008671 1
2.25948485344363 1
2.21746697121131 1
1.82760816714761 1
2.22377846112462 1
1.56542845508231 1
2.37836460671426 1
1.22685322404015 1
1.90189179393199 1
1.86209127619243 1
2.32341322280571 1
1.55513988275791 1
2.43082553786665 1
1.77471672454459 1
1.90986241658067 1
2.51750043826688 1
1.67446913448762 1
1.54528465322239 0
2.32459633647645 1
2.30769859253195 1
1.96788815197706 1
2.51974173602048 1
1.88895913983071 1
2.04079130069996 1
1.78452689453384 1
2.22880026003897 1
2.2109524378878 1
2.17628064758151 1
1.92104404834896 1
2.14926614200614 1
1.52684087509533 1
1.65237744749089 1
1.8021630165989 1
2.05061810688595 1
1.41796372774522 0
1.66505484431925 1
1.58914577098387 1
1.74587069407125 1
2.46000082542334 1
1.43293597359796 1
1.89976164456501 1
1.8308607601089 1
2.33932890792428 1
2.15948097620928 1
1.31518525914081 0
2.11175073395756 1
2.04151154665723 1
2.15982787735641 1
1.31837198172134 1
2.23749484282335 1
1.87300436764543 1
1.6888059265984 1
2.51119328658283 1
1.76011178603588 1
1.93261764928815 1
1.77475965951083 1
1.5048627182716 1
2.06450350314758 1
2.06481486417201 1
1.68133518524082 1
2.11116622915658 1
2.13142448290053 1
2.22250352388428 1
2.17507502598642 1
1.20056812587043 0
1.74944399784698 1
1.62692745800579 1
1.51825692963476 1
2.0613099458101 1
1.26761315537094 0
1.94259373509994 1
2.06929517622004 1
1.4351628338307 1
2.78889071436348 0
2.08750255643292 1
1.66261955514066 1
1.85078688400655 1
1.32117748109688 0
2.5744768724958 1
2.14456069035803 1
2.23670716377509 1
2.79962804916197 0
2.21322469476565 1
2.24637743517142 1
1.85488257307501 1
2.54465698765392 0
1.83242212049471 1
1.3235962604212 0
1.97099294447803 1
2.11962937657996 1
1.72003115903012 1
1.62916415627975 0
1.98285738778508 1
2.39971897979022 1
2.0224088179576 1
2.06200862955349 1
2.01244027643671 1
1.99468743040079 1
2.11167705269174 1
2.27898027862164 1
1.67081908872847 1
2.26367004669079 1
1.70358707344504 1
1.23872976891507 1
2.07818513521795 1
2.72577249784892 1
1.75023219042182 1
2.12209308518603 1
1.63266432933356 1
1.76359188074162 1
2.55186720865634 1
1.3411745408123 0
1.7323840250567 1
1.26442475275663 0
1.28139332365808 1
1.66959441625685 1
2.1737983550403 1
1.85593834390131 1
1.95699182119183 1
2.48361645718384 0
2.3740479159746 1
2.35884706258047 1
1.98654849098448 1
2.17470370296831 1
2.20686729027226 1
1.95546710436398 1
2.51582652433824 0
1.43947312963769 1
2.79583359359192 0
2.64620459659021 1
1.93218100976627 1
1.81720677316245 1
2.08823152117338 1
2.3000970868627 1
2.09923231437294 1
1.84431728017777 1
1.80386115664705 1
1.92673364917294 1
1.94604398350702 1
1.88167664147408 1
2.23560365910478 1
1.37590154715954 1
1.78150226596205 1
2.12936349448794 1
1.81957524177893 1
2.13746807103666 1
2.00594678420282 1
2.33561507335535 1
2.32863209602255 1
2.25916395357214 1
2.40582901174447 1
2.25368554441141 1
2.10027377364723 1
1.79324233083913 1
1.95761243847566 1
1.78239769589171 1
1.81945590537525 1
1.41020927287908 1
1.52762081153221 1
1.8341319955595 1
2.19402076976889 1
1.42152123939967 0
2.27338704865499 1
2.15872243496322 1
2.00820215700915 1
2.06459893202703 1
2.02090414915192 1
2.31444053640193 1
2.07127093699203 1
2.83461856246749 1
1.95118047484733 1
1.78228444905561 1
2.22460343253613 1
1.55628313539885 1
1.83137678928088 1
2.85538474475624 1
1.98462286594733 1
2.509501068176 1
2.03285925446903 1
2.04595669154771 1
1.96003029031785 1
1.91931413750528 1
2.06197779784314 1
2.17165062279765 1
2.0611833769085 1
1.73315802623525 1
1.62955884243012 1
1.97022596731854 1
1.62028933681082 0
1.96186812475376 1
2.24065286110424 1
2.18168491499663 1
1.65854600807939 1
1.82062198449221 1
2.43585367718457 1
2.18860657503476 1
2.07004392349522 1
2.05838627061011 1
2.32702805207785 1
1.82724457079676 1
1.83975941167119 1
1.81082207573317 1
2.02385193213279 1
2.33586247462642 1
0.979916508941734 0
1.8966363492687 1
1.64628754788367 1
2.31636507761107 1
2.45114420168502 0
2.05001113814836 1
1.17252091395572 0
1.75790021733175 1
2.048245190528 1
1.81731427417434 1
1.63458679798086 1
1.85069682763936 1
1.83562914821475 1
2.48996168580753 1
2.2624980305412 1
2.40222466063929 1
1.36559827862434 0
1.69848527663901 1
2.27641413384283 1
2.18463626318692 1
2.14476003095094 1
1.79032755328495 1
2.47756792222394 1
1.96097812918074 1
2.36930555394925 1
1.58508467907541 1
2.08861535928938 1
1.99306682848593 1
1.6553760664736 1
1.92087112926508 1
2.00305703817968 1
1.9045194785254 1
2.09435309820137 1
1.98408951591207 1
1.97164564406569 1
1.77655618692424 1
1.60443323424892 1
1.41536411068758 0
3.11230321758352 0
2.06038737804447 1
2.4343503060213 1
2.16116062118173 1
2.11251475053928 1
1.16019012336853 0
2.31326881233714 1
2.14992294465466 1
2.58233150873359 1
1.84352465857895 1
2.11897237684788 1
1.75471749035618 1
1.69477935949189 1
2.09487502184483 1
2.26561694109991 1
1.413577288575 1
2.40874620365861 1
1.92610171778463 1
2.52350707176734 0
2.15066303489869 1
2.43155111088801 1
2.24590341719428 1
1.91768043937246 1
2.99791245630411 0
1.93085913436695 1
1.70796224973166 0
2.22917153853754 1
2.30156327240669 1
1.86950233199389 1
1.76402707114235 1
2.02691286050668 1
1.3781145621659 1
1.84987581538142 1
2.43668273498595 1
1.99849026016732 1
2.18297723579798 1
2.41740363549542 1
1.91139252067846 1
1.77881619801717 1
1.80083235650706 1
2.51777122617958 1
2.26752324203352 1
2.15846936612308 1
1.46436311978037 0
1.48331266392405 0
2.17727417911033 1
2.10530027497319 1
1.80851571185287 1
1.93790152071175 1
1.8496337967679 1
1.52030047886266 1
1.94064698614252 1
1.41613587739034 0
1.83051199179418 1
2.30829327879058 1
1.62840696047026 0
1.64214922590865 1
1.929677065453 1
2.47181093225701 1
2.28205580230094 1
1.8522973697112 1
2.10097475997196 1
1.474770672929 1
1.85103762990378 1
1.75252922148054 1
1.19421688084353 1
2.5270451849082 0
2.2165110176564 1
1.96039489286944 1
1.80183677977788 1
2.189436518586 1
2.3792089049665 1
2.00950986525172 1
2.19047348522625 1
1.9609868021293 1
2.11816055389523 1
2.16324468381638 1
2.01086679186012 1
1.75561514254656 1
1.48045468349461 1
2.34225666447656 1
2.14713080722475 1
1.54515950481825 1
2.0391134221681 1
2.00664054628624 1
1.72039351159009 1
2.12320008744178 1
2.63571266442958 1
1.50469609086862 1
2.13573003533516 1
2.10118126463402 1
1.95390101520951 1
2.25626897614963 1
2.06358142500738 1
1.8010977267756 1
2.23497108328601 1
1.93421002144991 1
2.78811746465313 0
2.55657277099538 1
1.76799354244584 1
2.04961758659602 1
1.35774369697386 0
2.13817478243542 1
2.04481175262306 1
2.35610986874872 1
0.995369151630423 0
1.80301072224393 1
1.99830187983198 1
2.17697809448503 1
1.92920638797939 1
1.91428239909809 1
2.14473555507908 1
1.95899240226779 1
1.77829448972566 1
1.98681911707001 1
2.1264284262444 1
1.94410861659622 1
2.82143655697008 0
1.91899641262145 1
1.99537798985911 1
2.21967811471252 1
2.13764578865777 1
2.32067849093708 1
2.22812448416404 1
1.40089632050248 1
2.30907363603323 1
1.1122714835061 0
1.64382093056471 1
2.4921965638649 1
1.98336446911917 1
2.17219274944552 1
1.58722919857628 1
1.82621971834598 1
1.91990632710176 1
1.96489491424278 1
2.09162521153683 1
2.32472794667138 1
1.8211451041656 1
1.94707896097965 1
2.60544135699613 0
1.63988631218141 1
2.3180071682252 1
1.95555333319452 1
1.59177178622853 1
2.10893445105206 1
1.02529664227227 0
2.17687962295665 1
2.72043863326288 0
1.94684844441262 1
1.9542001970981 1
2.25159887941343 1
2.47872812115383 1
1.84082457749714 1
1.87774371578472 1
1.89141817911778 1
2.42299883477724 1
2.45362911378431 1
1.88975460495247 1
1.86650740636074 1
1.75366009103213 1
2.18597428543396 1
2.11645430375739 1
1.43772693597861 0
2.44735292378879 1
2.42132796566039 1
1.89934311531311 1
1.88624624483468 1
1.9478381056138 1
2.30153805957905 1
2.13454844456448 1
1.89975871354017 1
1.9356642834317 1
1.94997340552491 1
2.47984590330584 0
1.76367226142612 1
2.61759189900169 0
1.69579335113407 1
2.1710620152112 1
1.78073961343119 1
2.59265621206805 0
1.90634302018635 1
2.18755328984166 1
1.52818385579241 1
2.26053597515483 1
2.1450778844659 1
2.18579390938186 1
1.84647711391587 1
2.4974514524086 1
2.07299266411139 1
1.42874436021816 1
2.29281466112758 1
1.92132307958704 1
2.15733242285762 1
1.66578199099815 1
1.95605857018478 1
1.72595948651158 1
2.13558670619243 1
2.00916396330643 1
2.12364712070776 1
1.60656669057156 1
2.39174614850537 1
1.48233659376973 1
1.64578321572568 1
2.32864140440297 1
1.92832668936996 1
1.96407320681217 1
2.10984801138066 1
1.95252729563186 1
2.434292345265 1
2.30807172459891 1
2.13890883489227 1
1.9964083082261 1
1.57530586740184 1
1.46376354677595 1
2.50659879058145 0
2.12969717663004 1
1.68809138605948 1
2.15894235658152 1
1.73348589469561 1
1.7408406249398 1
1.71262562054316 1
1.72139102639046 1
2.32922203972114 1
1.77255097235361 1
1.77338438194204 1
2.52056782311362 0
1.47926988707395 0
1.38171279780335 1
2.27250110948846 1
2.35687408572261 1
2.31609775243565 1
1.69527634070672 0
1.61514249130968 1
1.97430339840666 1
1.88055269744094 1
1.90526894558713 1
1.6497560489343 1
2.20449407640951 1
1.97154884098909 1
2.33355206190664 1
2.10279035585094 1
1.94313446839166 1
1.65599796496694 1
1.7619055913112 1
2.05792178564029 1
2.14348148679785 1
2.56540772281715 1
2.15087620715092 1
1.79551821417949 1
2.24999792024165 1
2.57431020620737 1
1.68412058035675 1
1.50691508628951 1
2.09906639420741 1
2.26193110646889 1
2.0111924093459 1
1.82924064621255 1
2.39882362521113 1
2.04886196657292 1
2.65251876281827 0
2.46508438220881 0
1.86127778309557 1
1.82918415807073 1
1.77191115574056 1
2.63624929616835 1
2.04940801393368 1
2.07143029984275 1
1.88231059670013 1
2.35413635636169 1
1.63437326169855 1
1.99263008569706 1
2.06151872810228 1
1.86562509726675 1
2.27513688081331 1
2.13302575984308 1
1.91415718611899 1
2.56592087471113 1
2.36495269307062 1
1.71506904654739 1
1.76200029186391 1
1.91214279516955 1
1.51244133744076 1
2.71101587287755 1
1.96119479311925 1
1.49161862635845 1
1.96802668337106 1
2.29134496707231 1
1.63298887954022 1
1.74222162040711 1
1.89420141080249 1
2.51153580769179 0
1.9649469888962 1
2.03342481790233 1
2.13585409218672 1
2.42974389622795 1
1.97123329964436 1
2.26893618633421 1
2.5596253142687 1
1.94719383124005 1
2.5984313378676 1
2.56474768517669 1
1.92617779769313 1
2.35850652513287 1
1.4532393050281 1
2.22564394684947 1
2.02242693993493 1
1.90469883503635 1
2.32215977711212 1
1.27218412613117 0
1.875585671179 1
1.53400535792886 1
2.10588627766575 1
1.78673782754557 1
1.68769968986928 1
2.33465341734382 1
2.64355319397756 1
2.20052471904266 1
2.40258965949927 1
2.73016637005946 0
2.17790317488077 1
1.59366499725203 1
2.11670510632406 1
1.44442159295262 0
1.7848910308377 1
2.21593422617559 1
2.55763498043685 1
2.46347505661885 1
1.73926353024355 1
2.11181247912109 1
1.73251193984283 1
2.40448106512823 1
1.70951814360035 1
2.11216108122823 1
1.47172851167036 1
2.0629687213029 1
1.82309986063886 1
1.96476704313807 1
2.55647083052754 0
1.25341100537034 0
2.15575021436285 1
2.68281111177647 1
2.31770271606473 1
2.2383382076754 1
1.73104823897565 1
2.15735943362686 1
1.81003617893998 1
1.44351879206731 1
2.21389235604103 1
2.01477019532706 1
2.20634634845476 1
1.9439849497227 1
2.15732340269544 1
1.69431665885886 1
1.91127518951021 1
2.13702516970846 1
2.20375546503895 1
2.23682987012401 1
1.86415545694084 1
2.03169213628799 1
2.15094839390561 1
2.69032785590179 0
1.55544627485875 1
1.67729219001254 1
2.11416297236087 1
1.66570668186707 1
1.89567016460576 1
2.22607159460111 1
1.70987957933813 1
1.66585936701048 1
2.16634281699064 1
2.35560126491992 1
2.38456234945975 1
2.3992896493909 1
1.37525719319437 0
1.6069741979145 1
1.74256093147305 1
1.64104662819045 1
2.10043341251747 1
2.20659528670765 1
1.3200810186662 0
2.26440062653559 1
2.48443922661599 1
1.87277045943949 1
1.96117991566839 1
2.21879727763372 1
1.46553930457582 1
1.85310949139857 1
2.00607123655489 1
2.00426125500645 1
2.1740035357483 1
2.47316261498436 1
2.52267366843086 1
2.45675966977873 0
1.70722407003629 1
2.50493021209426 1
1.96934755466777 1
1.81092393153723 1
1.75423647711861 1
1.80126271779619 1
2.84609819202071 0
1.64893201112348 1
1.92617581590053 1
1.82450941582254 1
2.13545001845413 1
2.43460279717268 1
1.78509974569468 1
1.95137327448157 1
2.03323504811848 1
2.05817392672605 1
2.35499713058018 1
2.32555038645791 1
1.49287671183902 1
1.75771894625512 1
2.12597146041616 1
2.09215071118652 1
1.82459826893825 1
2.39676953060509 0
1.65178791918208 1
1.7952959581098 1
1.61106119973283 1
2.44416785662069 1
1.65103579633521 1
1.74434409322107 1
1.98871284712802 1
1.52395545020196 1
2.34863518214069 1
2.34089604156586 1
2.30694516959962 1
1.90596282284671 1
1.76456739558582 1
2.38914060032677 0
2.18987674335078 1
1.80428088356396 1
1.6527996643243 1
1.78285738547456 1
1.83335793983055 1
1.65224551695899 1
1.18101858679513 0
1.75750045248192 1
2.11347897097016 1
2.01201628045136 1
2.16116648999376 1
1.85895636620478 1
2.18161088253459 1
1.89715509124988 1
2.33819908797062 1
1.71784427843096 1
2.0434658840501 1
2.53889373918671 0
1.89475678712061 1
2.41460828006411 0
1.69971993296722 1
2.72730081835298 0
2.03059914788708 1
2.40787672804821 0
2.36877886482754 1
1.70010326847177 1
2.32592037671412 1
1.76801551285669 1
1.97738348515131 1
2.19161097022939 1
1.97625657503105 1
2.11915322364245 1
1.45239017038697 1
2.49320109754956 1
1.66860272555535 1
2.27694064195283 1
2.26331428906731 1
1.59367850679534 1
2.06046934523126 1
2.03485123602619 1
1.2785417680345 1
1.87961193524576 1
1.79454090266872 1
2.35248818923734 1
1.80699623175403 1
1.27297107941013 1
1.70167162193674 1
1.58887849021551 1
2.33341561164911 0
2.16908085941513 1
2.55548005225473 1
1.7893047947011 1
2.10269996411738 1
1.41733664093602 0
1.13430981223065 1
1.87719260882679 1
1.57978615888033 1
2.18224986461506 1
2.32698914206566 1
2.43090796339965 1
2.25131378172622 1
1.99435960578211 1
1.56094179969901 1
2.31367047440865 1
1.80321146504786 1
1.92415287410382 1
1.77132346792541 1
1.50783373451454 1
2.41845269157883 0
2.08076058098947 1
1.29752361519194 0
2.17201185204498 1
1.18663489378114 0
2.21933842177505 1
1.51475476646061 1
1.74043305507087 1
1.89320525591484 1
1.64198404643965 1
2.30558515433273 1
1.67038491174595 1
2.32019553324745 1
2.0484300961568 1
1.60272521337861 1
1.88539338421861 1
1.9983227425401 1
2.0545960663074 1
1.98470743599027 1
1.36960141795158 1
1.57582408177962 1
1.83982242549083 1
2.21882141067632 1
1.41042670951994 1
1.59403017800419 1
1.67511085790045 1
2.07951724665028 1
2.06349107782144 1
1.92287140324203 1
2.06567571510657 1
1.61538522853201 1
1.79345105570281 1
2.63297581616566 0
2.00861033200433 1
1.41338318868841 1
2.11612126933866 1
1.85089103808275 1
2.11943380966046 1
1.89043123948489 1
1.69164284035224 1
1.82543583562273 1
1.83232832747809 1
1.87058861225576 1
2.325515850909 1
2.34138654634979 1
2.01833124378736 1
1.64311534769302 1
2.69811959555122 0
1.59243738791903 1
1.95580904584533 1
1.41293079598715 1
2.19278088395909 1
1.72138082618671 1
1.91727165605285 1
1.96188719420977 1
2.18128718638494 1
1.77436232102514 1
2.10233675271357 1
2.45686299206899 1
2.83888224828714 1
2.12237102473435 1
2.47724077579957 1
1.98444558642228 1
2.40127120896409 1
2.24382625165048 1
1.94830022574834 1
1.52930709574497 1
2.28818300681387 1
1.53066271555942 1
2.04818266386702 1
1.50195785258721 1
2.26649143009348 1
1.88052850754889 1
2.78203410940397 0
2.07484820285626 1
1.9712706288076 1
1.6735004649758 1
2.03305018650861 1
1.96633368389258 1
2.10466127096583 1
2.08514092021069 1
2.25269094721949 1
2.33099623395492 1
1.76666622850547 1
1.89697776156633 1
2.11707268688233 1
2.19900023637391 1
2.21575974563709 1
2.22907217518079 1
2.05346693905426 1
2.24427165642248 1
1.98787106969506 1
1.75810901811086 1
1.83152868248479 1
2.7297717637042 0
1.9738917080092 1
2.66009290337009 0
1.85000534156664 1
1.96409096014961 1
2.30450094408633 1
1.98046787678544 1
1.59844497011432 1
2.75732918616389 0
1.94314824131003 1
2.05557098464863 1
2.5812544713427 0
2.1091762553391 1
2.296214510204 1
2.04447180411325 1
2.19467251810019 1
2.09394249736398 1
2.82666178761772 1
2.02047637930826 1
1.86819925345277 1
2.49673171988182 1
1.29852726611183 0
2.15462596097579 1
2.10923242817709 1
2.08581403612544 1
2.18644080842697 1
2.41924131135888 1
1.68203985387064 1
1.90622038543626 1
1.99806753579726 1
1.82339064201586 1
1.50415071330475 1
2.28682287953383 1
1.76885526739479 1
2.2555116250633 1
1.31710288622097 1
2.08857049064851 1
2.04597364556034 1
2.17701174684341 1
1.9865332656373 1
1.6277612702979 1
2.3803954245356 1
2.76777626871109 0
2.16859397592577 1
2.51913481198224 1
1.48196305275385 0
2.45318220208236 1
2.45325577214903 1
1.66916966662428 1
1.93080375497945 1
2.4161438411563 1
1.96378407072125 1
1.17850317716035 0
2.20907881037818 1
2.02565537456776 1
2.34460873790537 1
2.94574538970503 0
2.21781034656532 1
2.31785716896641 1
1.82680482367437 1
1.74840741291304 1
1.62161811209479 1
1.77471533014672 1
1.78031160589844 1
2.43740096437544 1
1.70528738390199 1
2.46246050764664 1
2.22842719631612 1
2.78548905742629 0
1.91725152365817 1
1.84405588346488 1
1.90304241140684 1
2.66378169691929 0
2.39424961415203 1
2.02285146056586 1
1.67455491388908 1
2.14636613243603 1
2.71784833456529 0
1.76621990807923 1
1.80440594149111 1
1.37568061631126 1
1.89947270748818 1
1.48223430647763 1
2.18566634606839 1
1.54101652099173 1
1.71171002115313 1
1.63122417782432 1
1.9748290089826 1
2.14050735259801 1
1.80549630367109 1
1.97622768423326 1
1.75478471049528 1
1.76400234457861 1
2.03420649736717 1
1.93458466657399 1
2.17743809073851 1
2.13077739724102 1
1.88742365784685 1
2.73998615762993 0
1.5492190669159 1
1.89181558470001 1
2.50437391522708 1
2.22305092193333 1
1.50575093750377 1
1.87466503693167 1
1.64642777800469 1
2.23500596180415 1
2.08068905554077 1
1.87942517406764 1
2.08469224032725 1
2.13662159755241 1
1.77396275412294 1
2.05823988823996 1
2.07159635052245 1
1.90312221417803 1
1.61307595317834 1
2.15572623879864 1
1.85503334602655 1
1.76834177608384 1
2.14571468083204 1
2.01657542457415 1
1.91724271242444 1
2.23372154943991 1
2.05901037918897 1
2.07380128838364 1
1.92975729154434 1
1.42702252571118 1
1.73650515408548 1
1.65748524009387 1
2.47249865245773 1
1.85642520179739 1
2.48670745676399 0
1.55412453459043 1
1.75458695828107 1
2.29982018943465 1
2.05264316227289 1
2.40374572470382 1
2.33475587288517 1
2.0975402182654 1
2.00697400207541 1
2.09658079057534 1
1.75299970627386 1
2.56212478282992 1
2.13659244191646 1
1.96174357948959 1
1.82490863765899 1
2.76298320139664 0
2.0000380117907 1
1.45652283230948 1
2.15831075281085 1
1.29919767605801 0
2.24879979489858 1
1.8608241481071 1
2.15991496822277 1
2.10132283494583 1
1.93406274452048 1
1.47979607096144 1
2.39152647412683 1
1.85614157497826 1
2.53703204437475 0
2.18297266928053 1
2.00303243018059 1
1.57064304905664 1
2.45683788048097 1
2.27070799809092 1
1.983679981803 1
2.85862719910892 0
1.84657172185502 1
2.0453905022709 1
2.16135754987352 1
1.95505073070715 1
1.8883656353767 1
1.53841825580523 1
2.0191148648353 1
2.17820569865648 1
2.24878105109774 1
1.70671708726144 1
2.33405357238482 1
1.82082714679422 1
1.79269684366704 1
1.67652802206936 1
2.24796296866692 1
2.24456938137942 1
2.0831374034234 1
2.03372068337319 1
2.36711453480181 1
1.08630587280825 0
2.17176328772151 1
1.80803063322248 1
2.88182208519905 1
2.2330010549016 1
1.49813666192387 0
1.98146215759162 1
1.1555575994662 0
1.74019687235836 1
1.95069082139693 1
2.15021930587979 1
2.00114358121938 1
2.28607176730476 1
2.40315483305025 1
1.83691067664324 1
1.62405189864241 1
1.88983165852292 1
1.77024987820178 1
1.58959304576217 1
2.04713544166324 1
1.9295698134386 1
1.843825203948 1
2.51877261342393 1
2.10468553020671 1
2.26555132602786 1
1.96778820895694 1
1.59232464445456 1
1.91118335592196 1
1.72907061671888 1
1.71416248670077 1
2.41297708915976 1
2.14049373579761 1
2.03183123279586 1
2.06550655937076 1
1.46458438670299 0
1.93230637444681 1
2.53882636335076 1
1.43204464231758 1
1.71111668361008 1
1.93309149777584 1
1.64619181808359 1
2.39324471129593 1
1.98937442832843 1
1.77799333439627 1
2.0381010906894 1
1.84746627427717 1
2.28492996231366 1
1.86584263162461 1
2.29203030542351 1
1.94137572321487 1
1.59644717924865 1
2.28540459167742 1
1.91568137056721 1
1.56180442493719 1
2.56570713679371 0
2.01441739026423 1
2.2901440547454 1
1.86625020372403 1
1.97765584828184 1
1.84500336605895 1
1.69745245220923 1
2.12097537384266 1
2.03326022210176 1
2.08781126211641 1
1.65792256254835 1
2.24735961423222 1
2.29098546590937 1
1.48274398910482 1
1.83039360653486 1
1.70769997292646 1
1.66203776878226 1
1.58295564609511 1
2.17574072336314 1
2.09747583551293 1
2.12381837554121 1
1.84089184536349 1
2.07432440483371 1
2.03617028407531 1
1.52688456812702 1
1.90754355256553 1
1.9381141155645 1
2.21183811995698 1
1.83522541006969 1
1.57007083252578 1
2.18685443472122 1
2.17322776848051 1
1.7078530677084 1
2.30627968736027 1
2.91029837947701 0
2.24497980551364 1
1.49070303668739 0
2.15124761191497 1
1.78454662380718 1
2.34278654938441 1
1.98430957564837 1
1.901716918597 1
2.16030977723872 1
1.4527675870967 1
1.85504178268371 1
2.65310972862522 0
2.01374067784936 1
1.86080133582625 1
1.9842072382355 1
1.58064279039847 1
2.23099857411429 1
3.08566125118238 0
2.15980496458275 1
1.532518880361 1
2.03778300289059 1
2.43391738277484 0
2.42747270548283 1
1.98795721664211 1
1.71134370512825 1
2.12306516802206 1
2.07812745168455 1
1.88210217627572 1
1.45947007180479 0
1.53685928780142 1
1.71840221994939 1
1.96438387693558 1
1.67151401162005 1
1.46229301634837 0
2.28220512708531 1
1.50766770612985 1
1.78468627343045 1
2.3097763690614 1
1.9928555128105 1
2.00121772561529 1
1.8269680439468 1
1.57216238655609 1
2.08359478014714 1
2.62485698776478 0
1.6156630744974 1
2.33440079525161 1
2.4620258384637 1
2.44851689727499 1
2.14820684818566 1
1.47897565532141 1
1.80513163596415 1
2.2344154501036 1
1.85955589597709 1
2.67623738296433 0
1.88458287220683 1
2.33423660577641 1
1.33162201235018 1
1.94539898722528 1
2.25375451364785 1
1.47003194520599 0
2.39608734060875 1
2.22200138928808 1
1.9402988859381 1
2.07598193314849 1
2.17079391178466 1
2.27193162918697 1
2.08746732829551 1
1.86200011279256 1
2.00976407682179 1
1.93368888756769 1
2.40524792801556 1
1.73301274220485 1
1.11999788808812 0
2.0860732869864 1
1.90753522659537 1
1.64756754029487 0
1.96916941949714 1
2.18035774227503 1
2.23859426832701 1
2.08997574119393 1
1.96580412285052 1
1.57224797100404 1
2.01488598775934 1
1.79243018844235 1
2.24786366310827 1
2.23667402122827 1
1.7589030636501 1
2.13865035795203 1
1.68721795030304 1
1.9882607512918 1
2.28234285048459 1
2.17700872349276 1
1.83283685951921 1
1.90151784430938 1
1.77516815951132 1
1.27043754249224 0
1.4208488070658 1
1.71146989223568 1
1.53640736108215 1
1.71722690299473 1
1.64123813138863 1
2.68409253729235 0
2.12297292323743 1
1.54242206398237 1
1.33149325694795 1
2.81183062899608 0
1.84134443996541 1
1.84031275164559 1
1.96343312390233 1
1.57704804699106 1
1.61207094692486 1
2.30403552336747 1
1.97537852934253 1
2.07059955506483 1
1.910066197751 1
1.33489868188723 1
1.88477869710022 1
1.8996105203916 1
2.01145394374106 1
1.74577435284672 0
2.31298900793167 1
2.33604761127378 1
1.94013728955316 1
1.35934100929232 1
1.45184595502566 1
2.3965247426167 1
2.00696228431007 1
1.94686123414928 1
1.73013759130188 1
2.41205368045825 1
2.00900072263837 1
2.29580094295555 1
2.91722278381602 0
2.48664678529585 1
2.37676110204601 1
2.13641122922668 1
2.1291786815226 1
1.41878516305593 1
1.80018460061299 1
2.08881213410906 1
1.77451573460893 1
2.55499627801645 1
2.47804129469029 0
1.97691568951899 1
1.88598611472676 1
2.3994505072541 1
2.46232564229307 1
1.93954446395345 1
2.4372899147192 1
1.62238443713684 1
2.42519215959438 1
