# Supplementary material for: Bias caused by sampling error in meta-analysis with small sample sizes
Source: PLoS One. 2018 Sep 13;13(9):e0204056. doi: 10.1371/journal.pone.0204056 (PMC6136825; doi:10.1371/journal.pone.0204056)
Supplement: S3 File — (ZIP) [file pone.0204056.s003.zip › results N = 10 delta = 2 tau = 1 sz = 20-30.txt]

"dl.delta" "dl.cp"
2.04037344794446 1
1.26246125995351 1
1.27391485873799 0
2.78931225250778 1
1.54836500477272 1
2.61431362522736 1
1.49806376304824 1
1.5136197355781 1
1.44368977494534 1
2.3750151673797 1
1.90484028666805 1
2.8396580160555 1
2.31084939770636 1
1.6664723224166 1
2.56501653565611 1
1.35754491777342 0
2.26195108297687 1
1.83007014194894 1
1.91093699567229 1
2.19424193439724 1
1.97741385946068 1
2.32721077233861 1
2.53094322277975 1
1.73313559550152 1
1.14351844667759 1
2.61124316390758 0
2.78967436715507 1
1.80842742642905 1
2.55652484433603 1
2.15188517144008 1
2.4613238118727 1
1.85053615557396 1
2.030945350022 1
1.81857526176493 1
3.05146429056262 0
2.05228679226243 1
1.79045060667451 1
1.70278722818808 1
2.39058767424858 1
2.67763689087662 1
2.02549527381724 1
1.05454264856375 0
1.7358402607036 1
1.95789336144152 1
0.958066302600324 0
2.19478691025791 1
2.71214528565548 0
0.981194697383996 0
2.05681077180806 1
2.50920266714185 1
2.18409352173897 1
2.43291809637555 1
1.434860001892 1
2.06609315674921 1
1.616580675626 1
2.41064394250308 1
2.16933605912476 1
2.89335319912085 0
2.0657646753456 1
1.87133046534196 1
1.71717815195729 1
1.69958683953501 1
0.866197355775222 0
2.14460646718264 1
1.0101697034597 0
1.82983061109906 1
2.88154842333748 1
1.87627465236015 1
2.18275373251524 1
1.2037221232739 1
2.29624179377641 1
2.34351120133613 1
2.61643201180198 1
1.42562444805235 1
1.8236661306152 1
1.25865024786382 1
2.32397710950567 1
2.43337872784593 1
2.25188837112163 1
1.24607276038786 1
2.49022887737955 1
1.61463854240083 1
1.95029831557568 1
1.22748217855281 1
2.38271463611136 1
1.81862569169903 1
2.06050596236487 1
2.48689460820568 1
2.09621003056124 1
2.28509182404264 1
1.81397383772499 1
1.72813706090448 1
2.27084492824901 1
1.92301895714053 1
1.06826615914877 1
1.65578277048057 1
1.06707837254287 1
2.15352112217399 1
1.36948220360301 1
1.81668294099712 1
2.37700776701621 1
2.6199267308375 1
2.18166753366864 1
1.59567896778562 1
2.4286004238261 1
1.66041066515182 1
1.44530316657146 0
1.7861109380608 1
1.44838415420681 1
1.24636001220326 1
2.51235656003772 1
2.32234803323332 1
1.3493756296438 1
2.44997508867166 1
2.66393193786592 0
2.27759504921176 1
2.423691759661 1
2.42858746059804 1
2.21452618990905 1
1.59864194430524 1
2.14394166364428 1
1.57373606329856 1
2.20784917733407 1
1.61143791007397 1
1.52318706809286 1
2.50131229070359 1
2.28748994146333 1
0.820194082316275 0
2.11761543418706 1
2.31109930243373 1
1.77850363249358 1
3.27344954102853 0
2.72931106551308 1
1.51650680086423 1
1.80437538320518 1
1.64687537031519 1
1.66465267674637 1
2.50409693052622 1
1.6851570472736 1
2.32190501014892 1
1.85286162914568 1
2.92118899684989 0
2.36012947023481 1
2.84362779383581 0
2.02130242897613 1
2.12073013442151 1
1.95426456715251 1
2.40542309971048 1
1.78140706347163 1
1.76677116995413 1
1.98678758804467 1
1.68152789747431 1
2.0945157265833 1
2.08215064904202 1
1.24851615464166 0
2.61149134349046 1
1.5767197170668 1
1.68104399570106 1
1.95217471220357 1
1.94146412963519 1
1.14593004258599 1
1.72703247210063 1
2.1832627864535 1
1.38258576688178 1
2.05773531223091 1
1.40599985825593 0
2.97925875656441 1
2.43193516356436 1
1.99361417392224 1
1.97524163624331 1
2.07809376430061 1
1.67739006734648 1
1.78767223901393 1
2.92655519858273 0
3.15844059810128 0
2.38664446658308 1
1.7128014519573 1
2.15385192957105 1
1.65760959812604 1
0.741754482495917 0
1.54730634516865 1
1.84466638846878 1
2.20234207189643 1
1.82378057996826 1
1.96741606110155 1
2.51341281574294 1
2.41565509354233 1
2.22039647168218 1
3.00088083822858 0
2.14905801400688 1
1.51836332934785 1
1.79595380241505 1
1.91077332743535 1
2.77856996727648 0
2.10593628648777 1
2.84852286875538 0
1.21555590091412 1
1.88014741052499 1
2.05847567108909 1
2.73656205863152 1
1.62179230299327 1
1.32412197896462 1
2.36611554258542 1
2.7131085809903 0
2.44553765413441 1
2.75590551284796 0
1.6446660978055 1
2.24193876797706 1
1.49266305219652 1
1.64650666120116 1
2.40969843893419 1
2.28374311228651 1
1.97806021269271 1
1.49163502820114 1
2.77383965064246 1
2.36085162600092 1
2.84802236572171 0
1.7085942580869 1
1.88156903481169 1
2.18170009884698 1
2.29237828744882 1
1.60136647009868 1
1.55236915360282 1
1.94622561345304 1
1.7144021727354 1
2.44260444014712 1
2.33797159559946 1
2.25411661628993 1
2.56506254163018 1
2.20992588360138 1
2.62131170595828 1
2.64682416056882 1
1.24273645224215 1
2.23859663485341 1
2.06969499484152 1
3.45698256146292 0
2.20362594227843 1
2.28073504833765 1
3.20029774640806 0
1.50974554305528 1
2.37156602775749 1
2.88967595796186 0
2.06540882993516 1
0.731657149044673 0
2.94749135985259 0
1.7709701019916 1
2.32099970952587 1
2.04753924690926 1
2.75039785744661 1
1.8731445774915 1
2.52830817453998 1
1.10616771252412 0
1.76464491613365 1
2.187011184883 1
2.27874620279919 1
2.05879924478859 1
2.16524009608478 1
1.65459231892491 1
2.26787531204791 1
1.10386666840286 0
2.11734130763118 1
2.75567024166396 1
1.19732405781391 1
2.97630033893838 0
2.72062850158831 0
1.80211684551319 1
2.62261119005528 1
1.4554597278478 1
1.69985443066166 1
2.29870826358606 1
2.03207375649651 1
2.51052217736789 1
1.9954119350686 1
1.64962786201747 1
1.9350795535338 1
2.65274494593752 0
2.34081148287964 1
2.12203569784034 1
2.5936923107506 0
1.99242366771789 1
1.42428121860449 1
2.07149082697474 1
1.9339878780042 1
2.77145387439786 0
1.12994597356436 1
2.44716727188418 0
2.11446532341129 1
1.99685723678905 1
2.56988236994867 1
2.09208882178696 1
2.07810910722408 1
2.02008586947912 1
1.42217922381023 0
2.54897351032801 1
0.972516985836904 1
1.82471103075317 1
2.40882913159158 1
2.11402089012567 1
2.41409662637519 1
1.62175040350385 1
1.32208557616222 1
1.5626280092964 1
2.63998024709918 1
1.52386001470327 1
1.5739130675216 1
1.93622545706988 1
0.981121512658992 0
1.38903289761781 1
1.63421611412759 1
3.01099417727537 0
3.23315213788364 0
2.32701541983678 1
2.44710544811793 1
2.75977198087905 1
1.78869869777181 1
2.74345846233145 1
2.31844601312601 1
2.10509515268009 1
1.28630070022981 0
2.08227536291456 1
1.84975258123587 1
1.99321899135636 1
2.53063950253706 1
2.9594150596869 0
1.71030975129411 1
2.14229084871904 1
1.91285987113233 1
1.94627141742392 1
2.5265392995533 1
2.26215718297791 1
1.83203557085843 1
1.86402500959933 1
2.31452464430843 1
2.62623910936108 1
1.81704690982834 1
2.37997513891106 1
1.14485346622098 1
1.97421947932365 1
2.16345558324247 1
2.15865173230379 1
2.2480894571087 1
1.79633733130599 1
1.15171437503068 1
2.39384104764598 1
1.60209083612026 1
2.73177752051377 1
1.92086518826474 1
1.65672439313568 1
2.61443940271071 1
2.1006957837733 1
2.18976393492319 1
1.7561169104105 1
1.89683626632746 1
1.57614275594317 1
1.83982744818002 1
2.47428052383188 1
2.93774936101822 0
1.70740710324714 1
2.27603248053317 1
1.76554091041374 1
1.83279460702883 1
2.99435101540701 0
1.59188447926354 1
2.13706907915813 1
1.47226241750171 1
1.25872550336172 1
1.59073302963196 1
2.05572734684059 1
2.00117962405865 1
1.62875363632027 1
1.04299539230778 1
2.06019029224403 1
1.74180873617338 1
1.62748960028335 1
1.97418142431855 1
2.46472062724767 1
2.21994774810847 1
2.06852080724887 1
2.16381932602042 1
1.59536017411441 1
2.22941631295835 1
1.5533536824204 1
1.45102067552786 1
1.72952392647159 1
2.27175427943935 1
2.53926577818404 1
1.93748808245686 1
2.07472226387934 1
0.965241051724929 0
1.98823650999198 1
1.99505257618537 1
1.94675310451817 1
2.0356202323742 1
2.62687463891073 1
2.21977391575437 1
2.30580740743243 1
1.57881238100302 1
1.82967121806467 1
1.87887177566308 1
2.39204202943315 1
1.74790908435225 1
2.11169546204636 1
2.49721602962885 1
1.60735699472389 1
2.04603164007959 1
1.93027938774603 1
1.58361237640456 1
1.88509896231953 1
2.12785538995155 1
2.13348888948748 1
2.04935079040954 1
1.68251498655297 1
1.8737443678296 1
1.49374419596748 1
2.23306048931161 1
2.3998283466765 1
1.99430221661611 1
1.94603797667747 1
1.57145312142705 1
2.29937452645915 1
2.30792313066103 1
2.87635753542012 0
1.21460337709769 1
2.24441183985091 1
1.64087173196491 1
1.48801897128426 1
1.2790180772059 1
1.14545763098468 0
2.13744107628439 1
2.10631125509772 1
2.04445636846331 1
1.28821843957413 1
2.50037941200997 1
1.79660484172627 1
1.85339933975532 1
2.59452153360643 1
1.45585735446732 0
1.82617908893205 1
2.26422521909772 1
1.19928921773467 1
2.08508146183717 1
2.25234506803137 1
1.38766834693735 1
2.42661584725658 1
1.65348197871313 1
2.14732422209011 1
2.02699194914405 1
1.98045872163178 1
1.73682608636123 1
1.99662483233936 1
2.00496438620373 1
1.80104235504874 1
2.82735407977123 0
1.88007069350767 1
1.61435919683941 1
2.30633551741016 1
1.99000450868372 1
2.54002485808916 1
2.80551338298303 1
1.83513861859983 1
1.99636875566107 1
2.5357245300291 1
1.98363944084107 1
2.50468745810528 0
1.30426537701899 1
2.02780369390401 1
1.61484412827772 1
1.88763250479695 1
1.88470318443417 1
1.92085580548347 1
1.82328406864069 1
3.11829595993488 0
2.63789368958302 1
1.83154485654353 1
1.92689781908355 1
1.41351262907845 1
1.99140924709193 1
2.44690604580556 1
2.60836098900663 1
2.22002765881029 1
1.87942500509729 1
2.39975844597389 1
2.3209519433496 1
1.66258521225054 1
1.87136994792317 1
1.54673768166138 1
2.02829675517293 1
1.98649960229079 1
1.51656262376103 1
2.04235432569578 1
1.89775927932452 1
2.06076999580068 1
2.43990402136126 1
1.26701991738545 0
1.99621946741645 1
1.62307421234243 1
1.53480745589253 1
1.98528795823318 1
1.90226980670053 1
1.8499590784904 1
0.58986080451521 0
1.77080775253805 1
2.26771444205654 1
1.42492875722346 1
1.66522636980386 1
2.25092333661528 1
2.32875797347123 1
2.27124468112204 1
2.35159420785332 1
2.34995151906732 1
2.31220283067252 1
1.49544362187755 1
1.72463884814123 1
1.70598188836581 1
2.4238979832661 1
1.38139973642412 1
1.73240358460139 1
2.04470075332468 1
1.04763052048953 1
3.40451005066716 0
2.02443194450699 1
2.38531346663561 1
2.87564765796964 1
1.86734445637002 1
1.67844872784904 1
1.77115919373785 1
1.71735586381216 1
2.57763099949392 1
1.69752803843328 1
1.75839159839667 1
2.3499818961452 1
2.20347270065001 1
1.89766183402933 1
2.13091326403119 1
1.99226849704705 1
1.23902158438827 1
3.00810207916506 1
1.27770554962653 1
1.91066901346939 1
1.02633882990749 1
2.534702689444 1
2.47992346925595 1
2.02133640952264 1
2.03952795581926 1
1.70680064472983 1
2.36350983136729 1
1.4236873214087 1
2.11919491097487 1
2.28781027013734 1
1.21664183777518 1
1.30525800006254 1
2.70354204577165 1
1.87273116281461 1
2.70606078645646 1
1.31150958376964 1
1.20750007935556 0
1.93699177693628 1
1.52210875348846 0
2.3231591809299 1
1.44224853719159 1
1.83372307604766 1
2.78013214987783 0
2.07623341410861 1
1.44418671628931 1
2.36565923066338 1
1.88832315398306 1
2.70940140945554 0
2.03317779671657 1
1.66718280750261 1
1.7822831751223 1
2.00693711067311 1
2.01362494434947 1
0.994500353883429 0
1.2868783400267 1
2.8345972286348 1
2.15578979902873 1
1.60978115486238 1
1.75431530705232 1
1.89172095284631 1
2.21136492443839 1
1.53783863269681 1
0.670612037221952 0
1.67142371026665 1
2.03086290184085 1
1.6162624699051 1
2.11292231574436 1
2.19143977116985 1
1.90084585582633 1
2.98529763625216 0
1.74296668053327 1
1.56624459040408 1
2.47090437104469 1
0.774690821821494 0
2.49524218405106 1
1.64984858257359 1
1.34522410782125 1
1.84851665704021 1
2.39774717839785 1
1.76669121234329 1
2.476052072825 1
1.36472602696324 0
1.73018991813389 1
2.64968416736218 1
2.4724052271121 0
2.1094019392248 1
2.15223320671599 1
1.16703487992322 0
1.60093656005488 1
1.87997134117401 1
2.1221011172365 1
1.90174795979992 1
1.57912068566049 1
1.913469146824 1
2.40148616813658 1
2.00055940859235 1
2.72245932794905 1
1.72778837398937 1
2.40727611809936 1
2.37075644685926 1
2.1804823725423 1
2.20779651802069 1
2.504599312728 1
2.29501437731262 1
2.75890529695372 1
1.90737986923569 1
2.60261761909406 1
1.72791118230047 1
2.50564203392432 1
2.78204156866057 0
1.63870513896158 1
2.26222331949014 1
2.7633740094067 1
2.62618287248708 1
2.69849154113594 0
2.58961259152111 0
2.15564526224175 1
2.27743416050932 1
1.41130037533909 1
1.79404399273423 1
2.11988605894778 1
1.82158015200447 1
2.24409678978883 1
2.63413416352316 1
2.03592820655719 1
2.0897153453512 1
2.43482796603868 1
0.922949606865232 0
3.01273629424875 0
1.95562871637911 1
1.59739953875692 1
2.56889929752376 1
2.08797516853556 1
2.21757531883798 1
2.36771318709547 1
1.96986458790902 1
2.21859297449651 1
1.5352272221338 1
1.56995242277717 1
1.79646563188292 1
1.61161176075434 1
2.59152744129986 1
1.328160696961 1
2.39619431365534 1
2.03616859507399 1
1.20717074984947 1
2.93580480988093 0
2.1559027658916 1
2.26914987048817 1
2.15122540992839 1
2.7291287470444 1
2.08641625106895 1
1.37150578713659 1
1.08788976649976 1
2.04683592239624 1
1.26702472874433 1
1.97603313480782 1
1.81778419094676 1
1.84978950328387 1
2.5438141778769 1
2.11024130399296 1
1.91910729798029 1
1.70477027749921 1
0.844441518351949 0
1.58192370221042 1
2.39044641513471 1
2.30241454369858 1
1.68003673396012 1
1.66256522574436 1
1.87140367075799 1
1.83695355962869 1
1.47809302697088 1
2.16815798165821 1
2.69536623082814 1
1.80420974699743 1
3.0989430970413 0
2.3189786079589 1
1.50291217982757 1
1.79744910698279 1
2.13224665974419 1
1.09426707223738 1
1.98042122181004 1
1.70633252881852 1
2.09148953715047 1
1.52648193275784 1
1.90507864464465 1
2.38389351818511 1
2.08663550114998 1
2.03284489479284 1
1.93457938344962 1
1.29828136540791 1
2.48200910966345 1
1.57815035795085 1
1.44712809300786 1
1.22630975190218 1
2.21399272704002 1
0.903125138493128 0
1.46173511443651 1
2.80282478878202 1
1.97022520538308 1
1.97941044204813 1
2.2720623129761 1
1.13127927773684 1
2.07781136429452 1
2.38897684099015 1
2.14244234863095 1
2.18620337545752 1
2.11068262969165 1
2.22107366843544 1
2.20323856009223 1
1.63221888031881 1
2.71136099421825 1
2.43558401900493 1
1.80815550880645 1
2.19736910269936 1
2.26559970651487 1
2.36298192904731 1
2.17506213136497 1
2.00187317776401 1
1.68071421514117 1
1.8482698881063 1
1.86275445863347 1
1.51566763678043 1
1.86369197042622 1
1.03316099670641 0
1.90027595920956 1
1.94374451717418 1
1.5664879544053 1
2.51568125489736 1
1.77521688877365 1
1.96144357089363 1
2.22015808241551 1
1.71526641529943 1
2.51354941678771 1
2.22833883285118 1
2.30389723954134 1
2.37600864425099 1
2.13480336060573 1
1.35061852992379 1
1.74639903440546 1
1.57346483337928 1
1.83446548316509 1
1.99506666436679 1
1.69044373387885 1
2.04557538316357 1
2.62238166229448 1
1.57369466966458 1
1.69546434311525 1
1.87335341481075 1
1.93585125837323 1
1.53043449725762 1
1.69518877230284 1
2.29774381917107 1
1.94668371872649 1
2.58327050304962 1
2.05241539536099 1
1.80126393605705 1
2.46759545086015 1
2.60040903093569 1
2.55796417811113 1
2.05394005598087 1
1.70834786435704 1
2.29238742198816 1
2.499066273041 1
1.97255561857048 1
2.18968654080093 1
1.65182428985824 1
2.35477102290888 1
2.17156352440718 1
1.96823065879164 1
2.67133089854329 1
1.61960532397804 1
2.00108135406642 1
2.15394076533965 1
2.88457305439073 0
1.31854768808256 1
2.01892893798911 1
2.54862488300785 1
1.95671052940923 1
1.02177307597929 1
2.53581418490252 1
1.89865450149704 1
1.77983608520929 1
2.43647362798069 1
2.3038614995161 1
1.38675417738121 1
2.33305495291788 1
1.02550375723239 0
2.43738764174286 1
2.29228923882171 1
2.57781842124436 1
0.717945596113396 0
1.99306181144477 1
2.98744967368685 0
1.93352529767017 1
2.1666767112851 1
1.64984160243153 1
2.20628445605464 1
1.62518725215986 1
2.07630637322553 1
1.51455151340926 1
1.31335758507375 1
1.90982718919319 1
2.56714443104667 1
1.595175813576 1
1.77440358115659 1
1.69546523628025 1
1.37976405295138 1
1.57068044312444 1
2.49590860491343 1
2.50983073782209 1
2.63318919015608 1
2.15548017088958 1
1.9302917151932 1
0.344904600580356 0
2.27722188380789 1
2.50553601633082 0
3.53684195146584 0
2.06625893394094 1
2.50628447905094 1
1.32026018218579 1
2.0077517832868 1
0.51536820097661 0
2.15049683758263 1
1.22648127668466 1
1.48042323228747 0
1.4787886997872 1
2.26668516351763 1
3.34906597708194 0
2.62994551641916 0
1.59713494267248 1
2.03095243841862 1
1.93025818314186 1
2.26608590960781 1
1.91032072746279 1
1.75828581105369 1
2.48137786194842 1
2.17523356104634 1
1.94456341755693 1
1.94473453788141 1
1.98792066519815 1
1.56823413369307 1
2.34693596973489 1
2.06659113318728 1
1.51420801723186 1
1.87946238562693 1
0.964626645943248 1
1.78609223314121 1
0.974202239209199 0
2.83784126212526 0
2.35401119497661 1
1.36983831981101 0
1.77511203166275 1
2.05004137151833 1
1.51462513927277 1
2.90127817588148 1
1.6003005069086 1
2.59540613522573 1
2.63325999916491 1
1.80090646611178 1
1.39046751683699 0
2.05940078571643 1
1.54562026791318 1
2.07328978733782 1
2.59270942158968 1
1.38778510642346 1
1.65306382338867 1
1.72577751817178 1
2.58928903141803 1
2.00776557421649 1
1.66261218684618 1
1.95364994747696 1
2.27660763880666 1
2.37818920811202 1
1.76794496524472 1
1.60536415445226 1
2.32099455823059 1
1.49683140116608 1
2.37112102765853 1
1.97722371540645 1
2.10428949900051 1
1.94584058266122 1
1.67397825872154 1
1.98171020557392 1
1.9703200822778 1
2.98568605508837 0
2.26251125995758 1
1.03150940531811 0
2.27525306818703 1
2.1573733654084 1
1.35675229485886 0
1.43893618580693 1
2.2315648919972 1
2.78631570310619 1
1.45879234468956 1
2.11803913674448 1
1.80485866104499 1
2.60140765047364 0
1.29355303727905 1
2.79215358917071 0
3.57148115621851 0
1.36220776033611 1
1.97401809518891 1
0.987166521932908 0
1.42129354221392 0
2.12537177609541 1
1.58459261566498 1
1.87623595097305 1
1.99783843013911 1
2.59041019216507 1
2.05281045321072 1
1.91238028099207 1
1.75703796482711 1
1.95348042749978 1
1.33178658112036 1
2.14205571858937 1
1.75369017842472 1
1.83807797392421 1
2.07663299423782 1
2.52915975531895 1
0.847732624532024 0
2.29391164723591 1
1.77913266759412 1
2.48860389938928 1
1.97421362724647 1
2.5715496273381 1
2.66676808266716 1
1.51995060647457 1
1.50925084373687 1
2.3768981317273 1
1.70287670854253 1
1.90001370673018 1
2.3083539695345 1
2.69865559240971 0
2.21439037094259 1
2.56855313377365 1
2.38489608708628 1
3.27735358177448 0
1.76118122689956 1
2.45222444158993 1
2.06961828260827 1
2.23581029545635 1
1.69130224964681 1
1.87117319609747 1
1.68045622028416 1
2.16423211296549 1
2.6004723020031 1
1.50105776783513 1
1.92347787129303 1
1.72477168716802 1
1.65868046940537 1
1.68340632395744 1
1.78983269465571 1
1.37342094578106 1
2.49181685697506 1
1.3666330469169 1
1.82313695893762 1
1.1833899177499 1
1.83078972866502 1
3.63886057620818 0
1.91251611624794 1
2.39641883270648 1
1.68562131536654 1
2.4663478514842 1
2.37252987168524 1
1.12582769711364 1
1.98341612663472 1
2.70774012351638 1
1.07125706787624 1
1.98372959159061 1
1.72031068195506 1
1.91886547738027 1
2.31124764676122 1
2.01970853772076 1
1.43401311117532 1
1.9728680529696 1
1.95470636273813 1
1.89561819299543 1
1.33082379344769 1
2.29197011265956 1
2.02246961728651 1
1.701501111923 1
2.33386861651023 1
1.75023419641739 1
1.7558146632247 1
2.00757514106085 1
2.68059608718842 1
1.03127008594856 0
2.73976646607064 1
1.21844890686078 0
2.97224306133084 1
2.12592923648539 1
2.51532955709326 1
2.03319487613843 1
1.96017856525814 1
2.15613195053065 1
2.49961296108815 1
2.10921068107337 1
2.8905543458926 0
1.27557303143292 1
2.26520141473799 1
2.92002780806924 0
1.46094746384921 1
2.55118098032313 1
2.27558616790623 1
1.12551904439229 0
1.91183385765104 1
1.45484203901816 1
1.31850552680113 1
1.34146711197119 1
1.32817788946847 1
1.14183196066986 1
1.91256183827308 1
1.52796078707727 1
2.24289492364207 1
2.41073250548006 1
2.65973359432626 1
2.02999415380838 1
1.53110745055843 1
2.13036616623898 1
1.68127438160111 1
2.66573266424736 1
2.53026467728725 1
2.00541909951341 1
1.47677354328251 1
1.88292754700809 1
3.54927960589447 0
1.62421048643104 1
2.06325104231215 1
1.5559731460283 1
2.8461440983666 0
2.18781473077111 1
2.63016653214183 0
1.2963278191731 1
1.72608378482141 1
1.94569591828326 1
2.45768980924679 1
1.59741092759568 1
1.82455001117492 1
3.342077808876 0
2.605052151728 1
2.3610417808842 1
1.72394944662087 1
1.82230774601858 1
1.15330165671015 1
2.68363025872538 1
2.28338701256085 1
2.36621052719172 1
1.86203243488572 1
2.01358034756809 1
2.39234979540277 1
2.54270871950643 1
1.77923871411066 1
3.06927858775232 0
2.26830849026069 1
2.43837661307319 1
1.68189497693917 1
1.33367413116422 0
2.12536550940759 1
2.22182632590575 1
3.02036965876073 0
3.29885753396153 1
1.88395103726699 1
2.20087619039697 1
2.18919943524162 1
1.98276429005328 1
1.51906368981943 1
1.59522194377811 1
2.09329137145906 1
2.05607400230994 1
1.55117235670427 1
2.30132950148673 1
2.49773852804682 1
2.05723019036599 1
2.31541666827213 1
2.0276925897083 1
2.29958737673301 1
2.55370338516548 1
2.09989208112796 1
1.78383789192331 1
2.54317272789189 1
1.97628135977157 1
1.31376863019339 1
2.18530880607689 1
1.8938007373375 1
1.70558567731343 1
1.80465427925211 1
1.5114827649236 1
2.42674584281315 1
1.90826347778172 1
1.81845823559547 1
2.12785765772285 1
1.30670031988945 0
1.00948461779468 1
2.1279194103079 1
1.49345195671208 1
2.09165360620574 1
1.82972352012722 1
1.62707439927792 1
2.27958600591017 1
1.3050336985144 1
2.13415674660497 1
1.6561299867978 1
2.10231017379412 1
2.26345921799556 1
1.78227175656753 1
2.35888760383967 1
1.76804712620738 1
2.80557700040551 1
1.53273188438167 1
2.71360723149087 0
2.3835741378696 1
1.42871608002805 1
2.05353751572242 1
2.09381996694622 1
1.55149078441546 1
2.11911761348011 1
1.72829810951511 1
2.50499163837811 1
2.45553719500675 1
2.20715301284455 1
2.24323503286752 1
2.4027434338901 1
1.46784531590399 1
3.03361658926331 0
2.29502562994476 1
1.93197142566235 1
2.33512010860737 1
3.31048381407723 0
2.148809034211 1
2.30922249216442 1
2.31232825912176 1
1.94593096450063 1
2.44951512608612 1
1.99379159895128 1
2.39642472818061 1
0.895218895703069 0
2.48218678751689 1
2.21432388334899 1
2.06128147760491 1
1.56534324086002 1
1.59007070085947 1
2.43498869615215 1
1.61926231186422 1
1.0838825045568 0
2.11372338310404 1
2.03725883711081 1
2.11930349138088 1
1.22474733966424 1
2.00885921344339 1
1.9136094200798 1
1.84103734856876 1
2.11186065890632 1
1.33126091578685 1
1.89941034127267 1
1.69235246729744 1
1.37462004314198 0
0.845488177024529 1
1.63355163939062 1
1.89150139598311 1
1.25368311188896 1
2.54509035040311 1
2.33874534914417 1
1.66203931496341 1
2.61574098665553 1
2.34067187200797 1
1.79774149695362 1
1.50148846881337 1
2.74506667711012 1
2.06567358904732 1
1.11456694532892 1
1.80909350063603 1
2.05153578225132 1
1.83932824817067 1
2.50189323949625 1
2.19826290144541 1
2.2753141980988 1
2.1545084360894 1
1.94843703361987 1
1.60146413272223 1
2.05172933969999 1
1.39169963439496 1
1.16440820997538 0
2.30932094827548 1
1.75585544351266 1
1.01853986144957 0
1.07688242969588 0
1.48565748810353 1
1.60807461201952 1
1.29390693485141 0
2.02592268561615 1
1.48123821138575 1
2.46392687260436 1
1.96788919572409 1
1.99658690753271 1
1.97166685444405 1
1.47358744965813 1
2.17659883426823 1
1.59013958419559 1
2.21224701591673 1
1.23411458052266 1
3.14067348435525 0
1.97258895063134 1
1.40990419189818 1
2.48955388052656 1
2.00722061069068 1
2.83260145795789 1
1.83573068121759 1
2.30681915842491 1
1.7691830789256 1
2.60704400262538 1
2.34880797482705 1
3.36391803598725 0
1.36343456961018 1
1.5215568453063 1
1.87890185687957 1
2.47712798817282 1
1.98177674432042 1
1.92264930946635 1
2.33112937143679 1
2.10213650202222 1
2.34934894766304 1
2.18033639420802 1
2.13566593502478 1
1.91301149608975 1
1.75924628559307 1
0.90678265395059 1
2.45893786381606 1
2.59561668212975 1
1.2834830300613 1
1.20826249678436 0
2.14720309908426 1
1.18258868393297 0
2.54135412780708 1
1.1436236212907 0
2.37596111882931 1
2.33460263933498 1
2.05608717883752 1
2.2641311613726 1
2.11211171727699 1
1.22695659067172 1
1.05951196856082 1
1.86324334296954 1
2.49530700969518 1
1.86513146893074 1
2.31374735944554 1
2.35629058916094 1
1.92988952293644 1
3.11457223233593 1
2.72302121310091 0
1.47337338674583 1
2.55950574629466 1
1.68904495913578 1
1.82918827141621 1
2.20941546156904 1
1.88437161665281 1
1.99449406673151 1
1.42433039698034 1
2.32766149195187 1
1.4368786939561 1
0.656784341972875 0
1.80623743337371 1
0.773195825711721 0
2.56973308690457 1
1.73401617394314 1
1.81145424013339 1
2.73294041384396 0
2.17169285760771 1
1.80641881314219 1
1.19965393535306 0
2.06177333192188 1
0.662873050885698 0
2.82925024736442 1
2.06992105956116 1
1.7806125163418 1
2.62170095908818 1
1.19631768572991 0
2.04979385128569 1
1.68831952735341 1
1.92815082430465 1
1.98487657665374 1
1.96148683245158 1
2.00757082282313 1
2.37551843240005 1
1.62841661543094 1
1.78623018393209 1
3.49154273111104 0
2.13675107047951 1
1.81138760705566 1
2.65102328722171 1
2.42250526253653 1
1.41801521572306 1
2.47996863708649 1
2.12032551068547 1
2.87501913971375 0
2.34485358897664 1
1.96399545962629 1
2.84041267154345 0
1.50680730357813 1
2.25498578657508 1
1.76296950473345 1
1.79050979836029 1
3.34156806346969 0
0.709321807463347 1
1.7374128028261 1
2.80977425231888 1
2.35543898290303 1
1.8878275264176 1
2.5107914760912 1
1.84853581034201 1
1.92575191634626 1
1.61586703822948 1
2.19203472899251 1
1.67390769922675 1
2.69082976837263 1
0.844149071206064 0
1.41468214694845 1
1.99883095351427 1
1.76352156295765 1
2.78727639154774 0
2.05421876528197 1
1.8332516113619 1
1.78613299924945 1
2.66134457473534 1
1.40024305489911 1
1.77090008130465 1
2.60581822971789 1
2.17111071970292 1
2.00037443911234 1
1.35186324063747 1
2.26645043516928 1
2.3981685314509 1
2.06939014700332 1
2.33006279570725 1
2.26687675069496 1
2.36957339272836 1
2.27479833212757 1
2.19452955780655 1
1.57103251423289 1
2.19706534186085 1
2.18827792830021 1
1.7306736332978 1
1.94207420588687 1
1.65993466484698 1
2.10831540039304 1
2.35229935946709 1
2.01163208906795 1
1.76943971605404 1
2.06812821883109 1
2.44221938900238 1
1.27702035289848 0
2.45651065385567 1
2.2856460565327 1
1.22755695582675 0
1.69550547331943 1
1.60081124830857 1
1.89927548730155 1
2.37339145748993 1
1.69764783435205 1
2.10503982596028 1
1.82978333057539 1
2.48590038786802 1
1.69244625756641 1
2.94902958467627 1
2.68242625968825 1
1.55830064963116 1
2.42996592130216 1
2.63306324621837 1
2.6011120660718 1
1.9920460878315 1
2.35573061642997 1
2.40554405802624 1
2.58897196301405 1
2.38246695264497 1
2.37392402583625 1
1.32036267589032 1
1.99645584404644 1
1.48364376730192 1
1.73182118458522 1
0.774186491955009 1
2.06020626124776 1
2.61587383388452 1
2.5312493867954 1
2.15098292377223 1
1.9713836602459 1
1.59274458773816 1
1.96372712676912 1
2.49463782532244 1
1.51527977999971 1
1.89072974086301 1
2.2866884187189 1
2.42690178575379 1
1.70127304709013 1
1.31578585659891 0
3.10950421202177 0
1.88062432376592 1
2.73281225330762 1
1.57428824915769 1
2.12533815565797 1
2.31534013271083 1
1.86366219765632 1
3.85231737287146 0
2.66885491818976 1
2.25757585906969 1
2.24968671113635 1
1.76442881641917 1
2.40093085878314 1
1.71349533671621 1
1.04420176963137 0
1.69362393396008 1
2.27179243773466 1
2.03614603288336 1
2.32706306156104 1
2.08071614827678 1
1.75764266964304 1
2.22145548516687 1
0.874936674810124 0
1.46743111569073 1
2.47298588450459 1
3.31802433519121 0
1.51293174556545 1
1.93409829527906 1
2.17971024524266 1
1.97933850642315 1
2.19268680812701 1
2.27826819740735 1
1.46862453713872 1
1.63254034474089 1
2.04347546326496 1
1.58393300585738 1
1.46047188440781 1
1.5597212615278 1
2.10731611241338 1
1.67786502321339 1
3.27984068499587 0
1.28185570821485 1
2.23938867956768 1
2.72809625057377 1
2.65502994901206 1
2.20667523849343 1
1.48845884861238 1
1.99994712094678 1
1.7991371024493 1
2.51718462397931 1
1.18934201055648 0
1.18548784369934 0
1.99551439770132 1
2.10761653149184 1
1.61143249282762 1
2.900332493549 0
2.15994678517466 1
1.62249902475427 1
2.62086966583918 1
2.31575547222176 1
1.99300012741473 1
1.47858484046648 1
1.47524472323633 1
1.59568718928507 1
1.95287333261598 1
2.1752866883896 1
2.48121923013724 1
1.76654801267201 1
2.68029858723801 1
2.40035987184362 1
2.29425133374899 1
2.1558457433249 1
2.21573681994751 1
1.83176129245667 1
2.45248936270551 1
1.55232999793892 1
2.77848849439608 1
2.31943691149819 1
1.88415437248553 1
1.83751827275947 1
2.16946757365613 1
3.56112887688753 0
2.04781204623977 1
1.90731338735079 1
1.60238008127347 1
1.69232465592561 1
1.88712643434759 1
1.50587320189199 1
2.27342030201993 1
1.9087996320975 1
1.79806140267864 1
2.5394869328105 1
2.22543584867432 1
2.37072115826408 1
1.05083614323868 1
1.12033877573922 1
2.37397673202702 1
1.40367344483655 1
1.89675909802601 1
1.67397410345261 1
2.43097598172333 1
1.67420097478767 1
2.29100648781889 1
1.53814307518124 1
1.53531095377472 1
1.92572723714785 1
1.72348700174532 1
1.60917528548985 1
1.59258498413314 1
2.5458691354658 1
2.1337666428235 1
2.0238741857641 1
1.55483208510785 1
1.68330987777979 1
2.00997234124271 1
1.19019318965303 1
1.30820536195701 1
2.25176405880492 1
2.03798097135552 1
1.91445930293994 1
2.22637660574402 1
2.75013669255932 1
1.42572451791347 1
1.43778571050151 0
2.33443336459698 1
2.25651439963724 1
1.83494425551837 1
1.7938880523241 1
1.53490667903109 1
2.05241068857567 1
2.40249280856093 1
2.46708804896794 1
2.99600627576451 1
2.10615974688579 1
1.81846679540128 1
2.21524432853475 1
2.87409880918842 1
2.99089107605548 0
2.23259980319405 1
2.20997709129766 1
1.67406382457757 1
1.96609555535419 1
1.54396519815488 1
2.01610148009572 1
1.38367793927015 1
2.43300059805439 1
1.81079291923264 1
1.96273456711333 1
2.18825908391797 1
2.25857317557171 1
1.91736675033392 1
2.0607609179361 1
2.01527636256846 1
1.43217401540265 1
1.92343497569224 1
1.63225393826625 1
1.84022797550466 1
2.46590603780932 1
1.86016669918663 1
2.03800970112578 1
2.80586480029728 1
2.75456679926138 1
1.71654719568859 1
2.08609477160971 1
1.18255720739721 1
1.42891701303787 1
1.73668182994669 1
1.8152242343342 1
3.41660379479229 0
1.64292500494922 1
2.19699380651828 1
1.77686050184669 1
2.3520156791726 1
1.83514089839487 1
1.51766980491986 1
1.70258250966549 1
1.77609873461984 1
1.79232289103337 1
2.24604938241562 1
2.74787175649733 1
2.08667466380434 1
2.0525271840789 1
1.33808717032931 1
1.88834942470147 1
2.11435512814133 1
1.67138769370295 1
1.47244590551419 1
2.2826330990907 1
1.07022164399848 0
2.60911223522219 1
2.3363559496873 1
1.35796465049781 1
1.87997706206694 1
2.11375379377515 1
2.69674498798315 0
2.63101083840404 0
2.19122689990462 1
2.85593288290103 0
2.20542105798157 1
1.62981007647996 1
2.78293192212454 1
2.62522562825649 1
2.00813492593808 1
2.33119682233694 1
1.87685259807001 1
1.58483301737177 1
1.10301315998675 1
1.99554575843752 1
1.85334168586546 1
1.76345205146581 1
2.60090992144499 1
2.17107839146356 1
2.76043293169735 1
1.23662053748986 1
3.11700144978133 0
1.605902548387 1
1.94030548727779 1
1.3868773650646 0
1.9376683368144 1
1.89468032103613 1
2.3298161424006 1
2.62342945288784 1
1.17249520982105 0
2.17304541890295 1
1.71657068900462 1
1.41646404753757 1
1.58787511170069 1
1.68664949374623 1
2.7214067769595 1
1.78992793283386 1
2.11294711059112 1
2.240733495402 1
1.36730594367351 1
2.65026729065425 0
1.93022498017451 1
2.51636761064065 1
2.7829199936354 0
1.74710650235159 1
1.32912639528012 0
1.59658707344765 1
2.81384576947068 1
1.83277745175765 1
2.2402333422009 1
1.79913815489733 1
2.01573117679005 1
2.08239239647497 1
1.70130043228889 1
1.40468154181415 1
2.40107534762379 1
2.15931297920578 1
2.49639459783104 1
2.56581481633965 1
2.08749419629 1
2.29179768866874 1
2.4772466337137 1
2.76593067363771 1
2.64250118426601 1
1.22391849363317 1
1.79310001593987 1
1.8824640703216 1
2.24076774366006 1
2.462637850431 1
2.41843781905726 1
1.33574838843669 1
2.58342238778752 1
2.14643413326116 1
2.68019457960543 1
2.22192146636876 1
2.24269921389926 1
2.92794879418679 0
1.54999227709712 1
2.7645955033304 0
2.57217654345534 1
2.26259973131688 1
1.56860616044058 1
1.14267781892384 1
1.71223955086036 1
2.34011202216551 1
1.99657777571723 1
2.55386427575851 1
1.18354526898408 1
1.97581231480245 1
1.56897304107831 1
2.39103527177433 1
1.39928357344209 1
2.41077883471952 1
1.61780094196128 1
2.68537429645724 1
1.83007173189237 1
2.30245640365013 1
1.72933164055623 1
1.88084036855833 1
1.77567273120964 1
2.34034923390814 1
1.8206305595369 1
1.68603954629192 1
2.49269869739859 1
1.49863128008365 1
2.00657249584522 1
2.25535763744712 1
2.25036201057459 1
1.01861291369283 0
2.76284147956431 1
1.35845217671616 1
0.953495063973185 0
2.16041631700775 1
1.7319648970151 1
1.08483428896152 0
1.73919988205133 1
2.39413068440928 1
1.87108543789395 1
1.71530626228606 1
2.29488201520804 1
2.4377754675734 1
1.33308807342309 0
2.48258488423725 1
2.19324638645616 1
2.17113729317012 1
2.20186545952581 1
2.15067541408071 1
2.13986640014154 1
2.22484136682482 1
1.64256800357388 1
2.55038277963712 1
2.39521642527307 1
2.14722867982553 1
1.76844361523254 1
2.85667308513355 1
1.38080159746909 1
1.8234858496922 1
2.02516222173788 1
1.58649330419205 1
2.04069370585565 1
2.11955694767202 1
1.94452277198666 1
2.18243346865252 1
2.27161040270934 1
2.84687352325689 0
2.49864707527379 1
2.49915659395518 1
2.98769152653155 0
2.39863960666629 1
2.03928831335708 1
1.94897439043831 1
1.94303454634536 1
2.241846942095 1
2.05838209188124 1
1.93199177966102 1
2.23256532330306 1
1.86307793965444 1
1.51120385513637 1
2.40068578166359 1
1.39441452838462 1
0.894638882932578 1
1.3755081399287 1
3.01828774361141 0
2.12525536871581 1
1.88739848547501 1
1.81183167090398 1
2.47788917443467 1
1.4516005161323 1
1.33016023684455 1
2.28206496849654 1
2.01648989952131 1
2.35834414738406 1
1.81515121938134 1
1.43768515426697 1
3.15856250991574 1
1.44674577498639 0
2.31559173295256 1
1.70320143685862 1
1.88066125347739 1
2.16134829309418 1
2.25974348651232 1
2.48132658501277 1
1.48009628472371 1
1.32823287861742 1
2.21519661000379 1
2.74030055263211 0
2.58035805831046 1
2.03062653397486 1
1.62056493653902 1
2.83442020494764 1
1.94047883747893 1
2.15148444314013 1
1.65346768530465 1
2.79024032266827 0
2.5624687327419 1
2.1194530298494 1
2.22386112032614 1
2.49925454806902 1
1.42489500879296 1
1.7851218547637 1
1.42256328320332 1
1.97406078783042 1
1.28600739722877 1
1.61709659192427 1
2.03773666409908 1
2.08251082652536 1
2.20186093977038 1
2.31533460832669 1
2.10445920186604 1
1.62834885984922 1
0.827053024439522 0
2.27061731680046 1
1.77488808813672 1
1.20066792861631 0
2.25073387227234 1
1.84258714399428 1
1.7261589469435 1
2.36990218852822 1
2.7329373413896 1
2.2435333063666 1
1.68253705035402 1
1.84447458823248 1
3.12311274966374 0
2.12005959455074 1
2.29605951174732 1
2.23949164459873 1
1.94140853187319 1
2.15880926211037 1
1.62575570404452 1
2.11737256952979 1
1.73492952710858 1
1.83878778799235 1
1.60694002359276 1
1.73249432432447 1
1.90553062419641 1
1.71123752767091 1
2.10261372060564 1
2.80001040665001 0
1.72101928848328 1
2.37915251029429 1
2.2161657004955 1
2.24621827563801 1
2.40238254820955 1
2.59720265571651 0
1.82791997743907 1
1.83644280639274 1
2.48213394843664 1
2.48125089093367 1
1.87879110530378 1
1.89263415463257 1
1.91817380463424 1
2.27487806041902 1
2.1234974774359 1
1.62440462406177 1
2.61314675745098 1
1.77067906112942 1
1.87755751296495 1
1.51929691595929 1
1.9530392748957 1
1.00304592390386 0
2.45543107133622 1
1.00479644692487 1
1.81679752237458 1
2.51321273645765 1
2.16693270137143 1
2.86712949562703 1
1.83156823325438 1
1.62593607696744 1
2.06259951305917 1
1.89884396280878 1
1.91550160773839 1
2.31098141587503 1
2.26304359499341 1
0.546037567251685 0
1.3846816753766 1
2.69278020813893 1
2.57110356500433 1
1.81156437526574 1
1.37126658229433 1
2.02008777125135 1
1.23820938601028 1
2.23081740579858 1
1.7682306078965 1
1.99977381459258 1
2.08186315451834 1
1.77224177679862 1
1.20561102722602 1
1.58767012891506 1
1.89243605493468 1
2.56244048876743 1
2.05210929523872 1
1.40092480422894 1
1.37280051062218 1
1.91194553036899 1
1.38712956508757 1
1.86972377286988 1
1.88578300611711 1
1.3645667856947 1
2.3757357571996 1
2.04275690184202 1
1.27346706291627 1
1.86873532364904 1
2.06641716580215 1
1.85714532801148 1
0.893761099073299 0
1.61717264346954 1
2.55914020736469 1
1.63219508776597 1
1.90603594988318 1
2.26411194527293 1
1.74221717433722 1
1.72701175896478 1
1.77613919799094 1
2.14690543290871 1
1.80670500594149 1
2.31648240165519 1
2.65677627531048 1
2.22846607789562 1
2.02468532259458 1
2.00123702471115 1
2.19394024215884 1
1.91590171183036 1
1.53027654743553 1
1.9195103098494 1
1.31053568271011 1
2.31169040385598 1
1.95854961593318 1
2.017542996345 1
2.58055433407913 1
1.81182720449206 1
2.57500111497155 1
1.37264016893328 1
1.79219202198096 1
2.1299364511801 1
1.42605955969605 1
1.47178945593227 1
2.02812558340282 1
2.28656513154678 1
2.39727287046659 1
1.2852231251333 1
1.43465093364637 1
2.07984018469728 1
1.21578908573581 0
1.16633019668838 0
2.31200010242767 1
2.27861915758828 1
1.86109192061107 1
2.46866405207699 1
1.3845509898503 1
2.72825447878456 0
1.22725693820494 1
2.30130087130673 1
2.53055776840981 1
1.8049578688851 1
1.92733500126035 1
2.51560463744329 1
1.89983136271122 1
1.5796340448736 1
1.49587491880373 1
2.33200623273017 1
2.02853994443399 1
1.96477852440417 1
2.34321468850382 1
1.78671418446516 1
2.01599549621238 1
2.67796301834324 0
2.07539960626386 1
2.03939284641145 1
1.74674919255974 1
1.72668377495205 1
2.20685020191161 1
2.0026209722597 1
2.19319444949707 1
1.35628048408547 1
2.00708111681798 1
1.27643152030196 1
2.2967626953066 1
1.38182926974343 1
2.68010197903053 1
0.945397433259683 1
1.51554273182391 1
1.16800065612524 1
2.28744787315858 1
1.87795754330571 1
2.23937056488933 1
1.461104748699 1
1.65226207736856 1
1.96840886030639 1
1.50828672615996 1
1.89282712898646 1
1.43967077329876 1
1.17990454224215 1
2.77282244083139 0
2.48374473666882 1
2.65585070009268 1
2.69052986275564 1
1.06768191191946 1
1.7073447487272 1
1.76098474022951 1
1.22990336453008 0
2.72456899293068 1
1.89206013213164 1
1.81475661849087 1
1.65998204622257 1
1.81283733407828 1
1.40717885763382 1
2.88684218492265 0
1.89845438142673 1
1.95133055702481 1
1.51013861270779 1
2.83199702429612 0
1.73321622752616 1
1.75033386245197 1
2.2779943274235 1
1.42467938088922 0
2.37432524493948 1
2.95835068833889 0
2.00710631521666 1
2.42740557929845 1
2.20841077490622 1
1.2496738240184 0
1.82223261140399 1
1.62555205233739 1
2.21238793643077 1
2.76226558969632 1
1.85035797345823 1
2.68673152362902 1
2.36927732993675 1
1.18479991418811 1
2.45118480059912 1
2.75115427067745 1
2.18065007550133 1
2.36267887535454 1
1.17205052493284 1
2.60726063555835 1
2.03464203108233 1
1.47407114803294 1
2.69200684160195 1
2.4516299799238 1
2.12774065906042 1
2.12670735179861 1
1.54681695258868 1
2.38492837531751 1
1.50630198513173 1
1.5738329551757 1
1.97031257603199 1
2.4378804359182 1
2.19305773944747 1
1.57521791593009 1
1.84555431474007 1
1.60956235373423 1
1.37345400576801 0
3.1916394119498 0
2.05860991454333 1
1.57495100136352 1
1.83503180267677 1
1.45268449490344 1
2.03302010316862 1
3.00773442182319 0
1.97301043231694 1
1.79053810236741 1
1.93984965040323 1
1.57394185049416 1
2.38515395638278 1
1.79747438500227 1
1.58900628387236 1
2.25003250691074 1
2.03239529504923 1
1.58594255360825 1
2.74188987692963 1
2.32681557773781 1
2.583909288725 1
2.32234271383088 1
2.78867556362469 1
0.974714262841506 0
2.24271306040325 1
1.87318395626965 1
2.02054702349428 1
2.9690361443715 1
1.0136327218153 0
1.84105417915539 1
2.18142909784574 1
1.92523754392268 1
1.36026716879353 1
2.7664480844733 0
1.94956530868038 1
2.13184402495924 1
2.30463905086848 1
2.19513775546691 1
2.60182770165879 1
1.13885838507663 0
2.10603977797765 1
2.27469389598974 1
2.46299583638817 1
1.78772683886746 1
2.09592046317545 1
2.27986481745885 1
1.7082264835397 1
1.63642919366618 1
1.83498355807169 1
2.22272189052818 1
1.75572998824538 1
2.86518335048413 1
2.44715748650536 1
2.00769478236039 1
1.43324234663045 1
1.7611887126537 1
1.83570397894894 1
2.68080808370086 1
1.68829566000632 1
2.2749745569006 1
2.50891450757291 1
2.27906744412333 1
2.0126379806765 1
2.18865716732434 1
1.08765636649727 1
2.03055818447568 1
2.0442991046681 1
1.75004001480088 1
2.46362503363963 1
2.30696612977833 1
1.34078865402809 1
1.78013297348014 1
1.46699178707821 1
1.60661342683039 1
2.09473019647766 1
1.6645995858873 1
2.21577009603316 1
2.20207737144217 1
2.12020800019139 1
2.27386047830465 1
2.54771386731998 1
2.21188218681443 1
1.00119737515698 0
2.43025451871329 1
1.68225571004931 1
2.32008443462856 1
1.93773025468873 1
1.76282377529145 1
2.11113182796301 1
2.37595138648905 1
2.25982121601493 1
2.16026023764185 1
1.66303871603248 1
2.63064855471853 1
2.03422639749055 1
2.10230758999821 1
1.18084877865316 1
2.29749168078159 1
1.6640005505446 1
1.67007698859262 1
1.79447485515689 1
2.28789443596645 1
2.43570041099777 1
1.91343355065645 1
2.55554539809317 1
2.27830970101289 1
1.84393925710848 1
2.78046924765091 1
2.23065755437214 1
1.7841982037766 1
2.16518978865338 1
2.30246336179838 1
2.2139815720018 1
2.1577899294426 1
1.97295886822286 1
1.97239154715661 1
1.47354951959677 1
1.86775282671732 1
1.75215419449666 1
2.16968798700914 1
1.81818936488381 1
1.526072112654 1
2.52631756054109 1
2.19053086937256 1
1.35068261831191 1
2.21925344794764 1
2.61449160111558 1
1.41874941001781 1
1.99273349469409 1
1.75482969506574 1
1.43717047324656 1
1.87598107929842 1
1.65378349457795 1
1.58948523527632 1
2.26802673563854 1
1.0508620114181 1
1.81679676416505 1
1.80908245716412 1
1.95216989269712 1
1.51828039028694 0
2.21375250400292 1
1.80850825849055 1
2.05296427647909 1
1.12458406090692 0
2.11745874897152 1
1.65816587179628 1
2.24315801388681 1
1.82439326736502 1
2.02188863839238 1
1.89022784330157 1
2.29803713978436 1
3.1257329996798 0
2.70910374253188 1
1.92403135886306 1
2.42370508417947 1
1.99854546133451 1
1.81927285114949 1
1.82538780486321 1
1.94365918008651 1
1.28744026461864 1
2.57636326684892 1
1.6666432970744 1
1.90436911620719 1
2.52841529863355 1
2.75117804231649 1
2.05210031695917 1
1.36651648028306 1
2.4513364394571 1
2.92993337664222 1
2.20208466482558 1
3.10656287607455 1
2.16628145270385 1
2.16249383534646 1
2.34250283855027 1
2.32051277078082 1
1.97687515989509 1
1.86705050229143 1
1.8136542944952 1
2.23488546808199 1
2.22062881722588 1
1.62204672728217 1
1.09583684933869 0
2.07669084263808 1
1.7516035096759 1
1.40372695814983 1
2.72676653860787 1
2.16006511365551 1
1.75816757844853 1
2.19457539457284 1
2.08952418631967 1
2.01994238083489 1
1.99433249112218 1
2.21336955527045 1
2.66963525720357 1
1.92068786201164 1
2.95263412326924 0
1.9672961545939 1
2.51001860353914 1
2.28146493997243 1
1.849933736876 1
1.70587387377615 1
2.35170915239246 1
2.142752494758 1
2.31709804613497 1
1.94731273571483 1
2.61618613982603 1
2.2945930429937 1
1.53107982823102 1
2.16075747281457 1
1.54381044946509 1
1.77796152025196 1
2.4170339619112 1
2.14610033953088 1
2.1981842535435 1
2.09584145203532 1
1.67693327550182 1
2.48279029379986 1
2.60069407826425 1
1.7846426938766 1
1.58643823241667 1
2.05421222184658 1
0.850867400020273 0
2.77855165054818 0
2.10276047619411 1
1.19269360134372 0
1.43595181719095 1
1.84575716634753 1
2.07316769131086 1
2.11727054550847 1
1.84766713100156 1
2.79116433688559 0
1.93644584626628 1
1.96899579566466 1
2.02865099479182 1
1.783727140543 1
1.93290879166268 1
2.37176881594761 1
2.42225102983719 1
2.26243962921156 1
1.85849570556016 1
1.74844779381489 1
2.3084468226904 1
2.54940038692765 1
2.16728955905709 1
1.42772896643038 0
2.26804417177379 1
2.89105043787446 0
2.60080502227584 1
1.70645636804795 1
2.35685403843327 1
1.9268465847452 1
2.30700960236875 1
2.37843111513193 1
1.49895201688806 1
2.22601296599009 1
1.88771070249156 1
1.93715878879097 1
2.09339848854283 1
1.32172035215005 0
2.23417491627223 1
0.866192580933346 0
1.8190556354571 1
2.22094893477096 1
2.01700372294245 1
2.19545945715512 1
1.86752617288911 1
1.54126689730543 1
2.59823503986376 1
1.94293359848012 1
2.09293012832806 1
2.18483709135922 1
1.63134363978569 1
1.8706844892517 1
2.04977024869494 1
1.71444474784125 1
1.82169339882403 1
1.67037755255849 1
1.81842777248675 1
2.0208396947818 1
2.20251094196101 1
2.50506659154497 1
1.83073195975052 1
2.33608266921364 1
1.51901693367668 1
1.85523842240904 1
1.07273501479605 1
2.32958069732706 1
2.36829299210515 1
1.98010340331686 1
1.75188315501876 1
2.14412708676995 1
0.895964774440156 0
1.35800622972929 1
1.52092230396786 1
2.12086542224591 1
1.54242614379755 1
2.19439796564343 1
1.57843851537254 1
1.41585431170072 1
2.09563060282936 1
1.21317582458761 0
1.72636943957688 1
2.66559906664864 1
2.76865513083028 1
2.7474698517129 1
2.10719137893878 1
2.62222761663528 1
2.36399684352837 1
1.86447384771169 1
2.15281559944248 1
3.02973569973754 1
2.39129274667676 1
1.96205668782166 1
1.81475055412275 1
2.33706046695976 1
2.62891019231223 1
1.84068871850493 1
1.97818638734953 1
2.46655538516337 1
2.46294404691495 1
1.866871225894 1
2.16949701433985 1
1.81088897014743 1
2.37742394122488 1
2.03343221296529 1
2.35042216908623 1
2.37861038996446 1
2.24959740380786 1
1.75993202637051 1
2.57841670919129 1
1.39807804072542 0
2.00005506347855 1
0.868982797925541 0
1.92403451075929 1
1.83894301682891 1
1.92788559528243 1
1.6898375081322 1
2.53498239345803 1
2.11255012045134 1
2.68677606871694 0
0.721526824066793 0
2.28238316377672 1
2.05787557521528 1
1.70478705584154 1
2.08000030261754 1
2.06851759329016 1
1.87845082075995 1
1.73716612976234 1
2.49336725773871 1
1.89267715043555 1
2.29427005805979 1
1.90091553376561 1
2.30829922667774 1
1.64851985392643 1
2.49819066005376 1
2.63443416118957 1
2.27941730596654 1
2.49223015813605 1
1.93316086977428 1
2.23635438543971 1
2.1639582984883 1
2.75912764633261 0
2.36412177970854 1
0.874133019882388 0
2.5412173921281 1
1.23401257095415 1
2.23056144035145 1
1.56344511656027 1
1.60034909386842 1
1.06715145820108 0
2.28575054295854 1
1.30236409793576 0
2.00105555096199 1
1.74533817283232 1
2.56357287102629 1
1.74416147830296 1
2.2858927483198 1
2.09993236817412 1
1.51049224557631 1
1.95421972207216 1
1.7628960071506 1
1.57256893287317 1
2.37050844615155 1
1.57482571059624 1
2.35747023890963 1
1.9867332548082 1
1.56117617041357 1
1.85338844461119 1
2.22972080117385 1
1.94515095699831 1
2.5584291156675 1
2.01848330489419 1
2.46857831987884 1
2.73193647820163 1
2.43229886811633 1
2.38734453513093 1
1.94555682386321 1
2.24650422058559 1
2.51621960361937 1
1.68049947359883 1
0.718900598971429 0
2.326516524249 1
1.50777865194876 1
1.5206664103135 1
2.19699554181615 1
1.32081322591607 1
1.58142827165159 1
1.87030259662307 1
1.86813500439958 1
1.51853793198612 1
1.88609226719713 1
2.15683258360111 1
3.14344317160303 0
1.94634626503733 1
2.22205140294589 1
1.87199613457282 1
2.54624982793657 1
1.93932078532684 1
2.99821914250763 0
0.809069438744474 0
2.45981806097537 1
1.45354783393823 1
2.52089481426788 1
1.44225627623407 1
2.46277976473589 1
2.4480770511579 1
2.14576316597112 1
1.10259139470945 0
1.42196157741687 0
2.22040985678207 1
2.63556745127893 0
2.25386500846901 1
2.46132936026594 1
2.31478204123792 1
1.98694721009159 1
1.35600602218762 1
1.97723884774773 1
1.89480735306342 1
2.02385358237835 1
2.25861293322225 1
2.10295779107299 1
1.66802498252214 1
2.01684412921856 1
2.33790390249135 1
2.5668486328828 1
2.22873664746945 1
1.8674394112498 1
1.8865810807192 1
2.55332215428446 1
1.97478554107353 1
2.1763736952067 1
1.36068971025824 0
2.3205977246353 1
1.93710435154625 1
2.20250642080309 1
1.68555351161873 1
2.92286326036125 0
2.13198262017302 1
0.760219670061782 0
2.29294824203673 1
2.07191266659094 1
2.55855474512941 1
1.46590170105071 1
1.31962962212739 1
1.62324433451083 1
2.23176149623735 1
2.48303284289406 1
2.88931244693012 1
1.71306277811231 1
1.55350319234145 1
2.28590298963086 1
1.9195134266216 1
2.18021203203617 1
1.4635231038227 1
2.75295173035683 1
1.80662951810359 1
2.73327760960928 1
1.96447236648229 1
2.08115880561416 1
2.80875794126184 1
1.91113607332655 1
1.64670778466516 1
1.60157115936077 1
1.66473241741564 1
2.24468997049992 1
1.73765225547191 1
2.47973157102359 1
1.3091014723974 1
2.55710092531072 1
2.44954045975773 1
1.92849121826137 1
1.93694827032315 1
2.31110645203898 1
1.98841978326401 1
1.22965040597821 1
1.65373687539354 1
2.00011646075079 1
1.7052048118309 1
1.64381245266567 1
1.90321440104263 1
3.01484836511834 0
2.28917912329594 1
2.47834287621063 1
2.0914550700873 1
2.81923155171234 0
1.8445880987568 1
2.35617827995981 1
1.90188268526389 1
1.4751429414559 1
1.52641290008102 1
1.70683964169766 1
2.76016623431382 1
1.15769042930988 0
1.66497899662426 1
2.90589859801763 1
2.02689365579013 1
1.68107634475967 1
2.10584923076624 1
2.45613405867601 1
2.42888681947797 1
2.46918648645909 1
0.957883047810015 1
1.5579351374105 1
1.00972264289153 1
1.94167849553562 1
2.68268772039897 1
2.2927793638797 1
2.11460839095131 1
1.91255473361507 1
1.85086443210929 1
2.02380240076096 1
2.13593223980714 1
2.68125740631519 1
2.68446348313556 1
2.45759300401601 1
2.04863655293115 1
2.18701796969858 1
1.93803263714957 1
2.75128957932776 1
2.0832762664812 1
2.27857656547523 1
1.79822529623251 1
1.82171375919905 1
2.01513332399048 1
2.60216826499948 1
1.81062535515423 1
2.16956709815808 1
1.52485505912276 1
1.32057889632462 1
1.71942491352843 1
2.20425229999834 1
1.62369932739355 1
1.85851887852832 1
1.90855989196497 1
1.55511670374645 1
1.7247615915858 1
1.23100352995132 1
2.64753963163838 1
2.51415208123777 0
1.64273726269599 1
2.51530072918912 1
2.57321096530271 1
2.29332562005529 1
2.07806013557202 1
3.31403725986591 0
2.29822930624463 1
1.73199483844907 1
2.76716588070347 1
1.71316015714278 1
1.4579557685383 1
1.53035873984478 1
2.15503389496592 1
1.91249380083085 1
2.19880845158356 1
1.59617113870667 1
2.19030172558929 1
1.01873007027575 0
2.26867204311648 1
2.04683615394938 1
1.81846290326313 1
1.35493116640527 1
2.58288774592737 1
2.31040662044122 1
0.913465370616258 1
1.938416745275 1
2.89667594134994 1
1.81750289147841 1
2.03239869409951 1
2.09747330765304 1
2.0161197959115 1
1.39050570344612 1
1.60867986170169 1
1.56286321725801 1
2.04823814529787 1
1.97997952522045 1
1.28103481742292 1
2.53571079685543 1
1.74643848290657 1
1.37865589770077 1
2.02624611608671 1
2.28555003028243 1
1.02505748570996 1
2.19458911140664 1
2.61376022270773 1
2.2582670556432 1
1.94858187327304 1
1.68419843000094 1
2.56332772917046 1
1.53603952264486 1
1.9402509239822 1
1.90666593035463 1
3.62903613707216 0
2.28365850054569 1
2.36785967111386 1
1.72103677987353 1
1.82643350918738 1
2.02778065592208 1
1.71675674447733 1
1.13480119591853 1
2.64288154223255 1
2.1753619803367 1
2.15251820183484 1
2.0638139016242 1
2.2016729954363 1
1.36277968967858 1
2.81935469989205 1
2.05965987694258 1
2.47105876107564 1
2.12497493224067 1
2.55010341693267 1
2.79529393281833 1
2.03344524216291 1
1.63623960497285 1
2.78257332775465 1
2.34336890265736 1
2.01490231717506 1
2.32112798298202 1
1.43923051174097 1
2.00543820958862 1
1.78001067054503 1
2.66233611003459 1
2.74643192900638 1
2.26643389646844 1
1.96352682377951 1
1.73533272471127 1
2.3852227676022 1
2.0397079421898 1
1.62447347729043 1
1.94532425004161 1
2.06984381782521 1
1.96624653484798 1
1.90193543550678 1
1.82788390292501 1
3.10356200202553 0
2.60630662629513 1
2.23096384114643 1
1.8733091587353 1
1.86983716075127 1
1.26871381755861 0
2.6384298698511 0
2.64503480544981 1
2.17225157281081 1
2.19366885827279 1
1.83997132800846 1
2.14003990096529 1
1.77648219334119 1
2.72027432504445 1
2.52096657662644 1
1.70131472152918 1
2.3022286643337 1
2.64256638649129 1
2.90976536844476 0
1.94067618262215 1
1.49117897357951 1
1.84164495544047 1
1.82395137835238 1
2.52361205625416 1
1.92951086430861 1
1.3827655968203 1
1.97748059677189 1
1.80772531096075 1
2.45657569448277 1
1.11685499855149 0
2.13092000398038 1
2.2573740583879 1
1.80676768721775 1
1.59129270410948 1
2.14554502548828 1
1.65868106742977 1
2.68315401992476 1
1.00772700641624 1
3.18815813759371 0
2.40759006835819 1
2.03624363177045 1
2.31502041669923 1
1.24045972134267 1
1.76132828348932 1
2.05488212710582 1
1.90701302679736 1
2.34188721336784 1
2.21283460219819 1
1.39623895555824 1
2.50069259987622 1
1.82874147364063 1
1.5944340980814 1
1.01841854219509 1
1.54141803246164 1
2.11849168916646 1
2.63749948976524 1
1.93863193018964 1
2.85878684208022 0
1.62432441060523 1
1.7067633670917 1
1.79618080459327 1
2.22639617268311 1
2.18847620580667 1
2.37094586048009 1
2.09338655939071 1
2.23466994472278 1
1.36317655782556 1
2.26639763222168 1
2.59343170707678 1
1.922361219182 1
1.95917158332788 1
2.66858348776025 1
1.48802002782774 1
1.30920823749431 0
1.49973780785947 1
2.50089785233262 1
2.35858063405049 1
1.26021564061708 0
2.12908550553242 1
2.4191890659176 1
2.21055462616481 1
1.87568526046742 1
3.11581790446844 0
2.35671228720552 1
2.16738174289426 1
2.48002980817111 1
1.64774588775734 1
2.16433680740103 1
1.80649080794943 1
1.88082372782929 1
1.44496216992096 1
1.96485469259306 1
3.51399502417061 0
2.08205664693064 1
1.92484416269924 1
2.21727977413908 1
2.62044760537218 1
2.33313325076362 1
2.69366393416837 1
2.42786537622273 1
1.64634077826666 1
1.47350613090543 1
2.14744212755081 1
2.2911356793304 1
2.8250484699638 1
2.09406983484845 1
2.20824008581992 1
1.15401500764917 1
1.97377612472746 1
1.8482470590135 1
1.2751723942506 1
1.61877210530715 1
1.68956111929882 1
2.37393449888563 1
1.1495174537037 1
1.45432302327888 1
1.53429093620383 1
1.2717404708596 1
1.55945579966611 1
2.67976793415715 1
1.98391731320833 1
2.00612129511084 1
1.87556500432617 1
2.55991452528852 1
2.66432355923084 1
2.81698016250325 0
1.22364298843596 1
1.66165965116742 1
1.90466592933853 1
2.51043947653559 1
2.5653107009305 1
2.13898359540248 1
1.98009192465398 1
1.75144036846726 1
2.5581606425731 1
2.69364069060851 1
2.37293487787248 1
1.83158794473774 1
2.02409081897581 1
1.82482359272796 1
2.29079912018468 1
1.57110105389859 1
2.45125444387507 1
2.04404326748252 1
2.4031938463107 1
1.37342006377509 1
2.71414889529736 1
1.61033248031784 1
2.06196623674046 1
1.07346094393193 1
1.61818761574869 1
1.30606472020532 1
1.87596845273092 1
2.30459832469334 1
1.63208973686638 1
1.97465749744057 1
1.42683865066493 1
2.41777413297999 0
2.26410921996748 1
2.23422649105416 1
2.20445421332205 1
2.84576510488353 1
1.71623798344756 1
1.75263618490962 1
3.14683952017275 0
2.30631307384015 1
2.4100723246454 1
2.29431212613901 1
2.3609482894764 1
2.0305438924754 1
2.0222947749876 1
1.73720797707417 1
1.84710118387256 1
2.1503371860635 1
1.57069085392105 1
2.45128316062883 1
2.28006583556032 1
2.69070756636121 1
2.1097312956718 1
1.59764210723539 1
2.18638454519468 1
2.16790919775484 1
2.22087703302887 1
2.72769512143853 1
1.50142557753489 1
1.06388351732052 0
2.92999641301229 0
2.07853272669962 1
1.01188051352892 0
2.39968848240519 1
2.23836149996726 1
2.27160071452502 1
2.07772118543017 1
2.76211195856652 0
2.36763761302275 1
1.72003771028384 1
1.53706022889149 1
2.25564217989147 1
1.87903141164388 1
1.55546176725682 1
1.87546840603627 1
2.20829702021227 1
1.77904781575517 1
1.89623053016686 1
1.35747522659997 1
2.32848220852179 1
1.94917600823646 1
2.26301974274823 1
2.09907905673734 1
1.74728384165968 1
1.92308640568193 1
2.31644189393713 1
1.12777465562945 1
1.23406558628282 1
1.47471198127713 1
1.81357519899908 1
1.07920397513974 0
1.50990081172108 1
2.89587256763589 0
2.03430063112986 1
1.57269223191209 1
2.43252872228008 1
1.9286333342907 1
1.83190742276085 1
2.01577366414013 1
1.80049495068712 1
1.9285739655533 1
2.19283358464766 1
2.78801064539087 1
1.82141317301955 1
1.61597005690386 1
2.16057416080442 1
1.95885184364026 1
2.10139144731344 1
1.27560299950935 1
2.07931779768239 1
2.80684660991659 1
1.38542361068823 1
2.63701670005249 1
2.41198932327381 1
1.58247896022037 1
1.18826683549771 1
2.6104661563961 1
1.82682730154693 1
1.21367057294139 0
1.88459588463366 1
2.41134255991526 1
2.2546095031709 1
2.17414482934411 1
2.03571923115989 1
2.06201259059928 1
2.32207627324808 1
1.2957650267472 1
1.90422840878252 1
2.22061770757514 1
2.07564977940525 1
2.54792141979351 1
1.94250044306356 1
2.12669028790905 1
2.51676508918134 1
1.88589810464283 1
2.59699260266079 0
2.48644496916431 1
2.64254589699361 1
1.55813658169932 1
2.34818859188684 1
1.5105657319155 1
1.89269996725059 1
2.7349562513102 1
1.62476240794761 1
2.02564072443407 1
1.56581762567727 1
1.88203285390308 1
0.916336237840227 1
2.13208965431907 1
2.56825973719643 1
2.05740955240063 1
1.60760161570444 1
3.10654864363883 0
2.06931492580764 1
2.33352586132009 1
1.24508393496244 0
2.6368728863094 1
1.30765441301469 1
1.30001625246198 1
1.93831727098066 1
1.35116396079115 1
1.16669788839069 1
1.76695679719296 1
2.36222237210704 1
1.57344422328504 1
2.21953917218771 1
1.96585686567584 1
1.65345507020041 1
2.41684459053792 1
1.73375186643856 1
2.12226309978335 1
1.6354289626336 1
2.81059060788738 1
2.62473138097401 1
1.87093172755075 1
2.21349824512267 1
2.66336190237382 1
1.49999648664044 1
1.60625751776601 1
2.31541101021673 1
1.43553077719196 1
2.40748011361964 1
1.81040537336084 1
1.8620574452421 1
1.79834356885956 1
2.57342652977405 1
1.66755123196579 1
1.52353211200768 1
3.40673396243171 0
2.01440933991395 1
2.37812916918299 1
1.70017270300839 1
0.996847282623841 0
1.49301952626563 1
2.06573346702754 1
2.47296977517043 1
1.94000449377458 1
1.60847328120677 1
1.42469478387787 1
1.88888042885534 1
2.36532095663136 1
2.10347433677323 1
1.70719401194004 1
1.19077203322947 1
1.73408386246367 1
2.41924675029999 1
2.41487020338961 1
2.19454916967307 1
2.40591579644374 1
1.99016639015947 1
1.64911336139047 1
1.98751405162043 1
1.97964472757866 1
1.29248496172987 1
2.66151804675025 1
1.90948425140053 1
1.7850807504176 1
1.962195401377 1
1.30890489166093 0
1.88359453745362 1
0.790089023476295 0
2.22880908000098 1
2.92200495959627 1
2.59393381466279 1
1.84818872337543 1
1.39544274966011 1
2.90700200585329 0
2.27273147733301 1
1.89241950106532 1
1.05937772501023 0
2.69672150171472 1
1.70668621951837 1
1.69897507554222 1
2.70444059974442 1
2.26440965169256 1
1.83133354930369 1
2.26457235164211 1
2.21896122903318 1
1.75550702496964 1
1.26131467095331 0
2.58503063961297 1
1.14342881985962 1
1.55841922239386 1
1.81932947875963 1
1.65235461420937 1
1.70655164288784 1
1.74785941892761 1
1.21505064736541 1
1.68398352887811 1
1.58019749167292 1
2.28577647750624 1
2.04789807686265 1
1.60317161393962 1
2.31659852986512 1
1.38662321661835 1
1.79655778419969 1
1.52028800688244 1
1.69050446475829 1
3.36358651049841 0
0.964318271304053 0
2.19116988096299 1
3.09127003776864 0
1.76074595756815 1
1.33926708948285 0
1.18639755563269 1
1.36340330961301 1
2.5832545489315 0
1.8891413212436 1
2.18300466628345 1
2.91435270693849 1
1.9488257706146 1
1.93512151279361 1
2.024986302618 1
1.8811087610662 1
2.90935946987045 1
1.98135577616882 1
2.28959195921539 1
1.20532527034118 0
1.43931691228971 1
2.22170512474832 1
1.72040043959537 1
1.60743599926526 1
2.21297050331471 1
2.3080528520942 1
2.94277693205609 1
1.68915868346445 1
1.81001456204793 1
0.762427704501537 0
1.93450508102405 1
2.11732865734584 1
1.92059715856288 1
2.17319417969593 1
2.06215824148709 1
2.23766113687254 1
1.46327253438092 1
2.20987612548883 1
1.57986846010168 1
1.68089533387475 1
3.21531098502219 0
1.95237691232378 1
1.2650842301643 1
1.78709631038722 1
2.12428033958115 1
2.87898858982324 1
2.27971231798956 1
1.83416162411986 1
1.60341320177399 1
1.81917017079934 1
2.42484180064642 1
1.58775328664238 1
1.48794830834187 1
2.06632991481799 1
2.16285269207611 1
2.61286565949788 1
1.87992971688171 1
1.89072676082444 1
1.77176133140705 1
2.11673678361739 1
2.22597602221641 1
2.71285561094612 1
2.09374654748044 1
2.11699222435631 1
2.06508744746105 1
2.7461440454873 0
2.62676032498953 1
1.87850184982737 1
2.0201460637278 1
2.12156606398521 1
1.06391836696893 1
2.26966904641756 1
1.3706466359903 1
1.69374361577973 1
2.46009868435925 1
1.51412780993217 1
2.02078552389925 1
1.4240331383152 1
2.44627887030243 1
1.96193480211659 1
1.48274644012789 1
1.93197937995228 1
2.32492586697089 1
2.46511256913032 1
2.02656781316464 1
2.27706413151935 1
1.85097552989788 1
1.57011473409107 1
1.97895961177325 1
2.98385570435382 0
1.86430978143899 1
1.4286145438046 1
1.64137405292392 1
1.80606776221793 1
2.04608116936659 1
1.89588606382644 1
1.79971883819629 1
2.17678171164616 1
2.91491933094774 0
1.11253362854779 1
1.62902774122503 1
2.46604559175467 1
2.48419027673843 1
1.98597769733507 1
1.79573725980155 1
2.33279801852461 1
2.6016548243093 1
1.90010130970465 1
1.76229348030305 1
2.5156049593208 1
2.5438752796817 1
1.51888097729608 1
1.94749185763651 1
1.85152801374671 1
1.6092118786636 1
1.94413100811243 1
1.60513376337178 1
1.61795421326106 1
2.05594590935652 1
2.39550603998767 1
1.78638076579783 1
2.87489427901417 1
1.88043917371897 1
1.72060575021202 1
1.35796166688327 1
2.57930539187212 0
1.79615341355839 1
1.05446238983638 0
2.29187263862369 1
2.11536474351269 1
1.98781754001165 1
2.42514655054919 1
1.81474827323701 1
1.68051684683426 1
3.18760765186688 0
1.77460110889347 1
1.97626248622385 1
1.14514155791837 1
2.26110649964636 1
2.070407710126 1
2.24292807106014 1
1.82230075838291 1
1.79847718059983 1
2.05457447424984 1
1.7150424763969 1
1.8040271661635 1
1.91042884691021 1
1.6948572878178 1
1.91356762076627 1
1.06333373271006 1
1.80986637615498 1
2.25610573633507 1
2.20648195102127 1
2.1100199101226 1
2.81362494254109 1
2.35804470900993 1
2.73785430263388 1
0.701534740655447 0
2.33731173351142 1
1.558073259722 1
1.54396899420668 1
2.22508157710727 1
2.19329453053506 1
2.44144587088541 1
2.17956210938087 1
2.90296012563019 0
2.15668263636298 1
2.46402661536295 1
1.37559802395566 1
1.46359871257922 1
2.47494751623312 1
2.00371197817814 1
1.213484415796 0
0.915210996635889 0
2.27729809107942 1
2.60247507790503 1
2.10263955290627 1
1.67214924688451 1
2.36980889682532 1
1.3328944736613 0
2.26486413129176 1
1.55062730419383 1
2.07228589285383 1
1.67276111918253 1
2.2642084649211 1
1.75487268882088 1
2.55558595823516 1
1.94642262406677 1
1.75860716745096 1
2.09514945455675 1
2.84986067560323 1
2.01629425439197 1
1.71983104323974 1
1.15248897662847 0
1.70357743050418 1
1.824336859282 1
2.82015027482509 0
2.65459341121645 1
2.1267861433947 1
2.01161462350681 1
1.07123867420827 1
1.90708292496343 1
1.73888861080693 1
1.67244160084617 1
3.76661094531462 0
2.19090771900194 1
2.50869218222431 1
2.09136797557783 1
2.36123847233312 1
2.60442619753389 1
1.40423804400073 1
2.17339848339417 1
2.21437506842759 1
1.7240717280336 1
2.42845962065343 1
2.28053793027875 1
1.65802156195265 1
1.77649386282464 1
3.01215965717703 0
2.36355226363006 1
2.10995040654117 1
2.07682342052289 1
1.5706139375845 1
1.55760848978217 1
1.57267331933182 1
2.11378265503329 1
2.16834887063042 1
2.48275883253351 1
1.88644925845388 1
2.81571328842805 1
2.63401588141168 1
2.52128259829555 1
1.98480275928045 1
1.64268122182877 1
1.98724946655841 1
1.90596503874713 1
2.14389250425288 1
1.59841807477565 1
1.70137194431235 1
1.24524320259776 1
1.85614200344735 1
2.70497814037965 1
2.76313497878729 1
2.35604898266244 1
1.78709349869011 1
2.56050139041354 1
2.36330687471974 1
2.67745755746428 1
2.17397076533834 1
1.76866624020596 1
2.12683372576599 1
1.74134099095064 1
1.36274570981392 1
2.57702589857752 1
2.56218792135118 1
1.62923807273618 1
1.83443475521369 1
1.91337407891539 1
1.84649118948962 1
1.12633674909023 1
1.70317230369421 1
1.86506168251204 1
2.57752900068925 1
2.37692571399497 1
2.40887533589515 1
1.95016512730816 1
1.44285855914055 1
2.45438373210236 1
2.97733373889951 1
1.13861123469768 0
1.9091263809112 1
2.15501037294729 1
2.21077425953217 1
1.81326402616248 1
1.57224578678068 1
2.34739007809859 1
2.32188304697646 1
2.0785595728601 1
2.11760988192283 1
2.22284242253247 1
2.01436112108997 1
1.58931249448621 1
1.88320027300851 1
1.60358190132247 1
2.74776791983085 0
2.45198316673234 1
2.04777839985699 1
2.20261857559159 1
2.30586039916071 1
1.39091497162366 1
2.77211499263615 1
1.58381574321635 1
2.76109573955301 1
1.84128280437297 1
2.39797082980409 1
2.06462817625884 1
2.17462489660349 1
2.29337825599624 1
1.44943527820776 1
1.90728467154236 1
2.80905600508468 0
2.13982990025475 1
1.44210257903036 1
2.67031599164665 1
1.56817988367319 1
1.51768114432274 1
2.07789185594453 1
2.85468635758561 0
1.56736856472836 1
1.35308768341281 1
1.40181961749614 1
1.71328725072418 1
3.27458430856245 0
1.49384307586816 1
1.21763374494411 1
2.02657059951772 1
2.36748439206784 1
0.740716689282805 0
1.66405921329248 1
1.81065713926791 1
2.52017639120355 1
2.68842066346046 1
2.58454043799239 1
1.26584791468489 1
2.02510579173242 1
2.21999378092495 1
1.71745558209462 1
2.48348496768318 1
1.04304124401482 1
1.86836765745264 1
1.63663985381964 1
1.83165688737349 1
1.69957092093001 1
2.01162594170625 1
2.32530911432555 1
2.21045126129528 1
1.95849209070755 1
1.9269221530788 1
2.14742442915973 1
1.74218440786129 1
2.49899680113693 1
2.05227582562357 1
1.70847947243819 1
2.91179277111187 0
2.44155091845351 1
2.24046289471561 1
2.15834114561531 1
2.31413240469608 1
2.37568988911699 1
1.79909562105525 1
1.68997615757988 1
1.5465315149223 1
2.12387586817961 1
1.56779828599115 1
2.03474375145555 1
1.77702495621512 1
2.24465735047129 1
2.42108625110134 1
1.6748489081882 1
2.11307172204019 1
1.43385082842876 1
0.923000754589264 0
2.20900405276012 1
1.78106712015863 1
1.60708259550484 1
2.60323556249901 0
2.03982581295848 1
1.71954596060224 1
1.49424269994354 1
2.65405992701519 1
1.688123200438 1
2.27042514919182 1
2.16474539581534 1
2.40586274292487 1
2.51711708734063 1
1.7328462763212 1
2.38304094023451 1
1.40465586042648 1
1.56021262135545 1
1.47932164990496 1
2.45487162838563 1
2.3018646621584 1
1.29697035255281 0
1.94720655335821 1
1.77726331478366 1
1.91392039628849 1
2.70658368806304 1
2.36429086896069 1
1.43509168476061 1
1.77936642022596 1
2.16359805642591 1
2.29449105022326 1
2.00785270461144 1
2.55899847965499 1
2.2990503229987 1
2.71702401303066 1
2.36700140163514 1
2.93246448302781 1
2.4775685412328 1
1.94142081136976 1
1.33181556926245 1
2.72208883036522 1
2.47333024810401 1
2.30174929862275 1
2.00321295648271 1
2.54501716653585 1
2.42694094287084 1
2.00940276554379 1
2.31374878019146 1
1.39892781512965 1
1.98385389252426 1
1.96809921801253 1
1.62632566566838 1
2.11252125982992 1
1.77259163579288 1
1.34340119002698 1
1.49675991168357 1
1.54430769754029 1
2.46035797675748 1
1.53795314308887 1
1.69288607477206 1
2.03949284835037 1
2.06176232574548 1
2.05369573350501 1
1.95251213353956 1
2.02799516649093 1
1.49976673739518 1
1.40570363618702 1
1.94581505526751 1
2.3635171720854 1
1.57408218409772 1
2.12355965738771 1
2.44496591815311 1
1.6605800589954 1
2.28237007846935 1
1.70958695025708 1
1.48302911345954 1
2.29116018270083 1
2.0189236967075 1
2.09769704330377 1
1.44796045754736 1
2.05026910418796 1
1.59799160512576 1
2.1923117101663 1
1.38949144781809 0
1.12368610469486 1
2.16813355828371 1
2.56938082134807 1
2.68638943735797 1
1.86841141954149 1
2.36375891500646 1
2.29341619246676 1
1.40570577273531 1
2.72651303891154 1
2.54859502009133 1
3.09591731744556 0
1.42917284060726 1
1.45668029206421 1
1.42023186447903 0
2.7389024633109 0
1.16819911384183 0
2.72157739892205 1
1.57238520492502 1
1.87787955665726 1
1.37946065380657 0
1.80669910459678 1
2.22680687937804 1
2.40566673228097 1
1.37730887611302 1
1.49486302636189 1
2.30027251881251 1
1.69172308522408 1
1.96276044567352 1
1.86808525608984 1
2.67232066802477 1
2.05405694136414 1
1.7049602842453 1
2.68402701177542 1
3.03904027389474 0
1.94449320219588 1
2.01649768754408 1
1.7522738063573 1
2.80467314148552 0
2.14858076182784 1
2.10691205943176 1
2.42124450848481 1
1.76731506263379 1
2.26197931960355 1
1.21195451072872 1
2.55782730225045 1
1.77499188070308 1
2.57844782670137 1
1.77480313770889 1
2.17352217081313 1
2.75219408328329 1
2.69178727608177 1
2.84934580944803 0
1.73550904972824 1
2.34584678919857 1
2.13745062830707 1
2.33236999326013 1
1.90425960089041 1
2.35315826517899 1
2.06354965750888 1
1.39915635914865 1
1.87814410392472 1
2.15834973038187 1
2.06990859803564 1
1.56273236469834 1
1.54141759422618 1
2.66905057863953 0
1.51606243068636 1
2.91005499136454 1
1.8324435877505 1
1.74231620181309 1
1.93156280750291 1
2.12517836111936 1
2.22470074341839 1
1.73218278811884 1
2.24564698367612 1
3.94272464969755 0
1.95745906116484 1
2.30682604695278 1
1.89128283174757 1
2.22040227523836 1
2.56313792734359 1
2.13829411120607 1
2.35520918373433 1
2.46872361433536 1
2.47671711638253 1
2.09431466300856 1
1.49258558160408 1
2.19026602925594 1
1.63219021328307 1
2.04250485821925 1
2.71692420452414 1
1.26747901407062 0
1.90718254867166 1
1.04475110938209 0
1.37933199593564 1
2.20026382176511 1
2.4901591777001 1
1.93633786281764 1
1.90062366984908 1
1.29708069315546 0
2.12782977985482 1
0.630309273049863 0
1.85565107733314 1
2.0841528557876 1
1.85206957868283 1
2.55041897250524 1
2.50505661602982 1
2.47432932326114 1
1.58622633517181 1
1.05262708929382 1
1.11814989410758 1
1.07173316622479 1
2.54123975949869 1
2.02446294776152 1
1.74912838823609 1
2.10130252588835 1
1.45659171809087 1
1.53651977470097 1
2.23202824601119 1
2.45353299274258 1
1.6403748980332 1
2.52215239528145 1
1.91139348940999 1
1.60168436920524 1
1.82362499071431 1
2.22756532638193 1
1.8961232375965 1
1.87526530732069 1
1.09286904674944 0
1.71228629477133 1
2.17132618740122 1
1.98821861574451 1
2.57933839352237 1
1.22486087189392 1
2.30019468197479 1
1.89150362653752 1
2.37867351296895 1
2.16259206873769 1
1.67180052691977 1
2.79437766556448 1
1.9911036873435 1
1.2202136920964 0
2.29435213320845 1
2.24772986126026 1
1.68574722136547 1
2.4931419910429 1
1.82436115301121 1
1.78805441620345 1
1.46009134155976 1
1.45887898128237 1
1.4950336879281 1
2.28681770480847 1
2.23816123911046 1
2.27585341408352 1
1.87110896056367 1
1.35291734491942 1
2.0657540183906 1
1.78816460308406 1
2.77711557349904 0
2.19906912883452 1
2.12791892614996 1
1.57747756403389 0
1.63623926997968 1
2.55963004783957 1
2.04590762162415 1
1.55987328176083 1
2.11245742114333 1
2.18284325894375 1
2.05341377914798 1
1.80905190326617 1
1.45595467353686 1
1.73395001258128 1
1.97016184365694 1
0.768211529366697 0
1.60640141305144 1
2.38080055927239 1
2.55618114214594 1
1.93143300030215 1
1.37654402362313 1
2.37804487645409 1
2.00921004427281 1
1.55498371292164 1
1.56680525968461 1
1.80345026461555 1
2.68483473151128 0
2.27006249900169 1
1.25438954293768 1
2.39146768366443 1
1.99755969155206 1
1.09071875176013 1
2.46317884651138 1
1.86188394865743 1
2.29033150618887 1
1.70784041114762 1
1.80268019975034 1
1.61556235531312 1
2.0231849293894 1
1.44532811623847 1
2.44448041615452 1
1.74672361299475 1
2.63360014350199 0
2.2825659802428 1
1.53208671510327 1
2.4619840602457 1
1.70527452346754 1
2.29721979246352 1
2.32675512551383 1
2.71537017865547 1
1.21852412540302 0
2.32220339582458 1
1.4510659206977 1
2.00208016215581 1
1.48593446108165 1
1.87885349916617 1
1.87671261595535 1
1.82826649325266 1
1.88434617341018 1
2.2046495625669 1
1.64766263645262 1
1.65251078452188 1
0.877361765645912 0
0.659688332228956 0
1.27004746390623 1
2.33299569808006 1
2.7790847812708 1
2.19963802341461 1
1.59288553465511 1
1.66319807753555 1
1.31910650456451 1
2.1051529138082 1
1.59627212836755 1
1.76683293338506 1
1.87335499705528 1
2.00803403866267 1
2.01284910574179 1
1.95229049368189 1
1.72315240854597 1
2.61649241142855 1
2.3621412228681 1
2.10765375031129 1
2.42920044632742 1
0.821178502244109 0
2.5253483184146 1
2.90042957248503 1
1.77346746813043 1
1.86305769121885 1
2.14479036879031 1
2.08011178223749 1
1.42416226495466 1
2.93369653980182 1
1.87384701015796 1
1.99010687111446 1
2.38470159424648 1
2.26308205928855 1
1.49335546792316 1
1.74440988104538 1
2.12584164261806 1
1.79503580776393 1
1.68634106103819 1
1.11753368953477 1
2.21653266163329 1
1.75264115316154 1
2.42670978488549 1
2.29238491469704 1
2.32033574795248 1
2.50644345730749 1
1.85710046542878 1
0.988530823623984 1
2.21806264598192 1
2.61588751308563 1
1.82281974181288 1
0.869176517751333 0
2.36755559459111 1
2.3123707099011 1
2.64467775370889 1
2.5864573274134 1
2.21683885456268 1
1.8327309639234 1
1.52178335121726 1
1.95712911815178 1
2.29247386015581 1
1.53139187261477 1
1.33633236006698 1
1.19392652298944 1
1.99011597028585 1
2.00527420431956 1
1.36905389978617 1
1.7251902219002 1
2.03410433432976 1
2.39842949407009 1
2.03390294176892 1
2.19804278457776 1
1.61144636919022 1
1.90277364602294 1
2.00533962779807 1
2.04929748658778 1
2.24839103091202 1
2.72147776313971 1
2.22522640370352 1
1.3627842253981 0
3.22220780754232 0
2.48327018748431 1
3.18956347702896 1
1.56865066302533 1
2.21099290619308 1
2.16239368313366 1
1.77070796130939 1
1.34583193680482 1
1.20486510698221 0
1.49946566868449 1
2.41354154782323 1
1.73758055577438 1
2.01789396551525 1
2.52438278781232 1
2.80589147571292 0
1.94195299997923 1
2.11765723230684 1
2.63217540196382 0
2.78717459744088 1
1.13931535038381 0
1.89850330324692 1
2.09921485795134 1
2.43290450959501 1
1.20016203111368 1
1.41580996228553 1
1.84499835323411 1
2.18910954066855 1
0.982864038234753 0
1.72714062419782 1
2.72729266908071 1
1.53716164459322 1
1.35245539360782 1
2.5989041316246 1
2.78098303943205 1
1.41611547288678 1
1.19818150683256 1
2.99501863781184 1
1.85365971929582 1
2.2245879358977 1
2.56569808195456 1
2.10130641439563 1
2.95642289910941 1
2.85044726859036 1
2.1173123184291 1
2.70020091900153 1
1.80390110283188 1
2.80965786908394 1
1.79017893356714 1
1.92652012694963 1
1.86573084644187 1
2.1592314988937 1
2.06616870121837 1
2.4851596124489 1
1.31455901295987 0
2.07249424770007 1
2.00738776361015 1
2.11683270400114 1
2.58780801864399 1
1.76586940495042 1
2.24772355825927 1
2.36929652423776 1
2.02870817861885 1
2.62296200701677 1
1.91756777139428 1
1.54819956926697 1
2.27795970589756 1
1.77227703394036 1
2.08869700121764 1
1.0188220157536 1
2.58404999509914 1
2.73313148715377 1
2.32266157075435 1
2.02532892072519 1
2.38391243744295 1
2.07730653401664 1
1.92413108650388 1
2.3337428090852 1
0.669480951061253 0
1.78269128578024 1
1.66891170505196 1
2.535877319451 1
2.08994891572185 1
1.52459977067085 1
1.35113733039989 1
2.17252759138657 1
1.69073083276938 1
1.91754726870155 1
2.1531386710692 1
1.70625153758211 1
2.35545240440483 1
2.15789880911751 1
2.04839803063741 1
1.9997146309909 1
2.42716887510572 1
1.28577099513995 0
1.84368737481224 1
1.72080785763868 1
1.84064101829152 1
2.3401807081826 1
1.98557435990045 1
1.87418399621866 1
2.48712427544839 1
2.1857322049717 1
1.90887880066684 1
2.22347111434309 1
2.00177892047041 1
2.15507943500239 1
1.89069905146359 1
2.24797858172316 1
2.48770714785301 1
2.17536864125638 1
1.8229167335633 1
2.37524794138959 1
1.84072828189017 1
2.79103504091116 1
1.997730259559 1
2.27997071295178 1
1.83757537993145 1
1.68893211252434 1
0.631107211737454 0
2.335500561372 1
2.08188633064806 1
1.81265868693146 1
2.24608071843408 1
1.40490263388664 1
1.93301214931592 1
2.29591203533203 1
2.38514390900389 1
1.95198381297367 1
1.21081190198725 1
1.66677051419317 1
2.03951251767094 1
1.60612041910219 1
1.87042952068104 1
3.50404973101366 0
1.58629154408012 1
1.63420916313711 1
2.342136233871 1
2.83018220555424 1
2.15504611685548 1
2.17508627692559 1
1.94300773740663 1
1.6496114697102 1
2.39321975050992 1
2.56366129140681 1
1.42889159252772 1
1.28077747029729 1
1.48388632736062 1
1.91520118530113 1
1.82957262981383 1
1.91159909771975 1
1.91591297175682 1
1.69591299894251 1
2.49573334502072 1
1.74550380506146 1
2.14766848687444 1
2.00514566207063 1
1.52901498601219 1
2.15219741900361 1
1.35644698876632 0
1.68925115973272 1
2.51938148983672 1
1.87024553280831 1
2.12668659246521 1
1.71611494466094 1
2.3051531267702 1
3.06285954628876 0
1.9801923499898 1
2.20718492456003 1
2.33775092812638 1
2.00054427664672 1
1.92177745546792 1
1.6794321103548 1
2.25520948135591 1
2.59047138794609 1
1.87094255743607 1
1.82227806084796 1
2.02656333673967 1
2.06565169925115 1
2.33178199390043 1
2.45156172351706 1
3.25312064903262 0
2.02451506448243 1
1.49718600661126 1
1.92984677768584 1
1.77480048630661 1
1.76562546382805 1
2.18428263487516 1
2.26915248489317 1
2.35997192893286 1
2.36710937649782 1
1.81146595066664 1
1.94867711135633 1
2.3847711377739 1
1.54910045031302 1
1.59134761637401 1
2.96984308043289 0
1.75704897741939 1
2.36335063315314 1
2.16113927273239 1
1.21576502454914 0
1.81400100520258 1
2.22432947771427 1
1.66274558307993 1
1.62626950792435 1
1.79878892921904 1
1.47240212777287 1
2.89235318241632 0
2.05275074675093 1
2.19784745690776 1
2.17000502347221 1
1.94985491472871 1
2.24992636594369 1
0.878825319386706 0
1.64077174592915 1
1.75506350927778 1
1.09652451399805 1
2.57630069198669 1
1.9423215896575 1
1.8865292296632 1
0.916194326755829 1
2.75034227733088 1
2.37931336451937 1
2.65393519343535 1
2.69481991645456 1
1.58825930039755 1
2.06684117852737 1
2.59394821670698 1
2.36758524717583 1
2.01986963655626 1
1.6680017800659 1
2.65587248030976 0
2.34795159725407 1
1.90310061824771 1
2.15258266763152 1
1.85503867822554 1
1.66549970109001 1
2.64494569633585 1
2.41488666779773 1
2.4650557109595 1
2.38986804158558 1
2.33429496064623 1
2.73009106402412 1
2.15177330047405 1
1.16197890024184 1
2.14570083451673 1
2.30144958552269 1
1.89054846999237 1
1.33582925811192 1
1.5336017420311 1
1.38712721002616 1
1.88812939650622 1
1.95614701336395 1
1.77254968747382 1
1.3876811712369 1
1.94545596534573 1
1.43226939041331 1
2.870144072261 0
1.72607589838558 1
1.98683920159434 1
1.95909115608721 1
1.83684934828237 1
2.21698158245084 1
2.24471589607629 1
1.92309625849148 1
2.74917047598792 1
1.85134073061628 1
1.6849010223949 1
1.87419376182038 1
1.36236340727576 1
2.76867932360953 1
2.31347388693948 1
2.47796588479871 1
2.79875647905498 0
3.14594601264113 0
2.94674141144483 0
1.55474204560019 1
1.64011746844118 1
2.02859171058713 1
1.32244870827272 0
1.87405098787151 1
2.10248627147255 1
2.05266667658402 1
1.75208057716007 1
1.50931631522972 1
2.47087830728707 1
2.10461554321582 1
1.6238377438329 1
2.40729588198719 1
1.1862967180313 1
1.9156910056788 1
1.76857535447014 1
1.59659189821725 1
1.810464816758 1
1.9872235519338 1
1.81038085778546 1
2.41566731728387 1
1.76625176028154 1
2.64774653091107 1
2.01914938313922 1
1.38621507243475 1
1.87039009994599 1
1.70913085394192 1
1.96183192772647 1
2.12189874948653 1
1.78468836512727 1
2.11415027759772 1
2.65627624003283 1
2.22307885200894 1
1.93194882685376 1
2.00874874286647 1
2.29351732194864 1
1.47129260290278 1
2.2711975155491 1
2.41445896719946 1
1.02456473290426 1
2.82896184925112 1
1.85947672310147 1
2.37003945878027 1
1.71330514200757 1
1.98406493694061 1
2.41715948312285 1
2.12718941266793 1
2.56359466511739 1
2.14870775048288 1
1.55770007431399 1
2.38794296962862 1
1.58567042032055 1
1.53210460942711 1
1.8728611421715 1
1.2026349548936 1
2.68160495495314 0
1.73801950083318 1
1.87751323802843 1
1.48390862487394 1
1.81260428595474 1
2.00307299836398 1
1.32256959352969 1
1.78987617391448 1
2.01645768790549 1
2.14632460999632 1
1.48571985877808 1
1.94459650067145 1
1.4896612025563 1
2.62278816185954 1
1.5590303363657 1
1.19205770784006 0
2.34636069589095 1
2.26479239385676 1
1.43113662351277 1
2.05634897025858 1
2.6103053339863 1
1.81957660917907 1
1.48030298913209 1
2.01429537411993 1
2.7379626054929 1
2.07196462850137 1
1.90081052593619 1
2.24628330535222 1
2.3776881099074 1
2.8175741598574 1
1.89259097550313 1
2.19172650014032 1
1.59445695992419 1
1.30405573659102 1
2.05720748286709 1
1.8569703309338 1
2.5475279784815 1
2.79133898586788 1
3.1399829501773 0
1.81545226994661 1
2.63949627161331 1
2.31258202786653 1
2.21621540232051 1
1.98657090605592 1
1.79321360082007 1
2.70781786382719 1
2.21178495461298 1
2.35265913483097 1
2.19557645836685 1
1.79782535233377 1
3.05503947686337 0
2.4524863346231 1
1.55443864800531 1
1.83032176382267 1
2.439720343743 1
2.60701847128619 1
2.03553895451106 1
1.89716631248041 1
1.4744090589938 1
2.16419652269679 1
2.6071584630602 1
1.6207957119425 1
1.97367845302708 1
2.72728843002792 1
1.88903279265906 1
1.63585285660329 1
2.01544075328515 1
2.03184657211138 1
2.38280959090214 1
1.65625910915979 1
1.48119573708883 1
1.73618100295601 1
1.47764815765041 1
1.65247392322258 1
2.5039777120052 0
2.44791064180472 1
0.989055153413556 1
2.33606918672714 1
1.55997175943666 1
2.05239558936016 1
2.40472974741279 1
2.47351452428624 1
2.13105582354713 1
1.48124049377476 1
1.16793001740855 0
2.45704918618401 1
1.44558010234789 1
2.11531260549342 1
3.66059049832692 0
2.51483855880373 1
2.15450354052351 1
1.91540649041733 1
2.28578313575379 1
2.71697393792968 0
2.29008071899588 1
2.49780087278336 1
1.30649078023861 1
2.01017354543984 1
2.19301941327335 1
1.43949956216545 1
2.09748550642659 1
2.50788097140926 1
1.07792345905235 0
1.9071703809399 1
2.01721683958859 1
1.97474549150381 1
1.63432402815074 1
2.26280045912367 1
1.61305825720221 1
1.55807878516904 1
2.306896943196 1
2.16866250835518 1
2.41708527930433 1
2.18744179994785 1
2.54496366218601 1
2.53773887811346 1
2.96811713426917 0
2.26380809361628 1
1.72432351881671 1
2.58464992708483 1
1.54077061462232 1
1.72243396224635 1
2.42604562429009 1
1.94232277153402 1
2.32308701068537 1
2.3967792921787 1
2.45915506052142 1
2.13038256301257 1
1.74412047555677 1
2.01901633266139 1
2.65727512038124 1
1.66996901390376 1
1.97517927126398 1
1.14158832888509 1
1.28304719778665 1
1.9578202794133 1
1.4402696108474 1
1.63515937565094 1
1.69239876008553 1
1.65578293874636 1
2.21031416361362 1
2.1800518123728 1
1.71779566264864 1
2.1202092464068 1
1.9743761880928 1
1.9923869953883 1
1.56944017581409 1
2.66685873190751 0
2.77546881785073 1
1.97786799774099 1
1.223379777448 0
2.12398366243421 1
2.43116262174584 1
2.84941586183051 1
1.24370072169982 0
1.72261177379766 1
1.49468702106484 1
2.15588168024176 1
1.70921055670906 1
2.04898184298285 1
2.9026363445539 1
1.45791141504466 1
2.36818297172575 1
1.74299391813495 1
1.65402087403479 1
1.42535215669977 1
0.978153891085775 0
1.67308510502388 1
1.39831074520061 1
1.95232556137678 1
2.53578834911741 1
1.5752106298077 1
1.67886475325383 1
1.98012516745197 1
1.72477318230195 1
2.29381640929261 1
2.04722253078072 1
1.58504645953104 1
2.20406443029058 1
1.37779005527931 1
2.36562842085229 1
2.21944585890769 1
2.34177004640102 1
0.939596970691038 1
1.81553865304261 1
1.77084009676185 1
1.66674482907361 1
1.7142883310264 1
2.13252768707356 1
1.33594061457712 1
2.2754103539276 1
0.944329556920392 0
2.44843502563614 1
1.36860726649373 1
2.30205883051113 1
1.89885332351386 1
1.89125117109239 1
2.3687568959389 1
1.93168855468008 1
2.18505642213665 1
1.48098069840597 1
1.71964769764185 1
1.4841646395642 1
1.8560056364263 1
2.69148626714389 1
2.68043807098639 1
2.00187998290022 1
2.22016053597633 1
0.787519895346336 0
1.84691217941067 1
3.02670442059448 0
2.05518162320729 1
1.74002485967992 1
2.35405735696063 1
1.15126697008546 0
1.69579099899431 1
2.00007873363128 1
1.05153058914489 1
2.55542175387881 1
2.00090763404265 1
2.45621691434396 1
2.24245967942302 1
1.05206502077435 1
2.32295960994435 1
1.85902246615819 1
2.96131542009997 1
1.84732739968264 1
1.50519229769374 1
1.62724574909832 1
2.19368899219901 1
2.95395997427422 0
1.98753257629067 1
1.4892278327541 1
1.56927406921369 1
2.69779990657512 0
2.23145194525717 1
1.82498976248606 1
1.80077797765273 1
1.70196358767708 1
1.72863964878093 1
2.02150142380855 1
2.10441242611924 1
2.1444597841848 1
2.17472013069623 1
2.63465333124161 1
1.67859912067205 1
1.67231498026103 1
1.10086437056263 0
1.34962677921146 1
1.47019943167108 1
2.86734752286778 0
2.45266315460296 1
2.31307895872462 1
1.90203037313517 1
2.9958309952397 0
2.23019373846873 1
1.21034059147135 0
2.41033726869913 1
2.07047988033665 1
2.34390996264448 1
1.5061561795783 1
1.93872898845373 1
2.32283617279901 1
1.06319946952708 0
0.560876407340565 0
2.1717482405594 1
1.98763940437751 1
1.67006162777735 1
0.86278289514252 0
1.70410112368252 1
2.62770450232543 1
1.51017761338182 1
2.07012051213554 1
1.24869973993289 0
1.97160866083467 1
1.57080271805816 1
2.59827269644347 1
2.50042134281702 1
1.64829177120984 1
1.61930156331398 1
1.57721292151241 1
2.60348346067711 1
0.902409555691373 0
2.78339830058122 0
2.35429038458038 1
2.14933089082502 1
2.27216729734483 1
0.670960780469779 1
1.70550160509561 1
1.70753770580446 1
2.04878905968978 1
2.25620310476647 1
2.27186436515593 1
1.3500273371748 1
1.31379219831694 1
2.03250803105259 1
2.39298833786201 1
2.80756352331998 0
2.03793809357444 1
2.5049636571325 1
1.26965319210287 0
2.00798435638143 1
1.86439714159219 1
1.77217501584453 1
1.98266986663688 1
2.59191624762653 1
2.06032057295126 1
1.86097740296591 1
2.06580498287748 1
1.4117469123877 1
2.25782233965751 1
2.78370056429431 0
2.5616390993006 1
1.61405755527486 1
1.87923764188786 1
2.30612172651295 1
1.67553974024159 1
2.20406294031753 1
1.34342906525394 1
1.48232324260642 1
1.91976430760432 1
1.69821586472932 1
1.10864541588896 1
0.509277714419419 0
1.30998879671262 1
2.3030755492597 1
1.8810738130941 1
2.03796511441659 1
2.63388703728548 1
2.90234476070384 1
2.31593199732985 1
2.20947982784365 1
1.77568110628676 1
1.86744514142312 1
2.17121423001978 1
2.24732154503751 1
2.39208168363368 1
2.70931185260937 1
1.73106865086046 1
1.85378570620589 1
1.41355337043088 1
2.35689041871385 1
2.37152388951831 1
2.33338481488905 1
2.47794504847795 1
1.74389908915809 1
2.89996563257456 1
2.53243559576093 1
2.46165595342467 1
0.999270295412624 0
1.22482581592416 1
2.65760358075926 1
1.30421416287671 1
1.79650567818648 1
2.10316845651609 1
2.4196393018855 1
1.24512102887603 1
3.09667459986867 0
1.73775575956555 1
2.86778917962243 0
2.07232001354208 1
0.949182547607474 0
1.05227073845083 0
2.81364499532034 0
1.9420458835485 1
1.89202234724337 1
1.58060888308375 1
1.57562425043247 1
1.39366175431523 1
2.2577086048086 1
2.48011239014949 1
2.07389382095992 1
1.39697274699392 1
3.20255085816669 0
2.03957105963237 1
2.78084409100118 0
1.90402760742275 1
1.52101179039419 1
2.41883054353616 1
1.78966273104995 1
2.09756738777578 1
2.37716544647568 1
1.6178806028731 1
1.93963371486013 1
2.24290005132825 1
2.24937970319817 1
2.01656153149788 1
2.12137548075248 1
2.15639185598617 1
1.9283069423326 1
1.35931690527224 1
2.12374318988796 1
1.10408667074578 1
1.62081863786096 1
2.75955740112017 1
1.62527519708608 1
1.71289603396464 1
2.73843731054235 0
1.9023089001397 1
2.01441927900049 1
2.07425991758267 1
3.01694833917741 1
1.32633989350512 1
2.69402219418529 1
2.21105441308499 1
1.12715548258658 0
1.98628258568813 1
2.62090719202294 1
1.7548893792559 1
1.98339528405658 1
1.91336299350547 1
1.87742978146766 1
2.92402620372253 0
2.53203006590859 1
2.75123115695261 1
1.99516349344719 1
1.80033170705328 1
2.46415273520773 1
1.99373842674159 1
2.11988050441815 1
1.50440369416345 1
2.35740572094397 1
2.71266089312158 1
2.02078570372278 1
2.19435956439935 1
1.32245137049524 1
2.74664448342356 1
1.77222020256429 1
1.89581058032275 1
1.48693745801228 1
2.81106815670101 0
2.22843795685793 1
2.31495679189521 1
2.58484215920899 1
2.52453581322389 1
1.48005641787225 1
1.81358470694196 1
1.939849602506 1
2.12874943341133 1
1.60514935014604 1
2.03715136232463 1
1.70604731699477 1
2.78112100671452 1
2.89504877192021 1
1.81069298742016 1
1.90203325585078 1
2.0262549716041 1
1.1834502222205 0
1.52471586072726 1
1.58291949116097 1
2.15358353629963 1
1.24149029845273 1
2.60623051673361 1
2.01983454274935 1
2.18601373417707 1
2.96795442045883 0
1.93080984797638 1
2.28945232617138 1
2.79849156724113 1
2.2155057172336 1
1.71129760566036 1
1.57335189680839 1
1.85033216881701 1
2.07955596529842 1
2.64896571290928 1
1.32889084411266 1
2.42277516308636 1
1.60793619364272 1
2.05702798320637 1
2.44486253435918 1
2.44868169472338 1
2.05755093798266 1
1.56726284584867 1
1.75224345286533 1
2.21483981606851 1
2.1142296219173 1
1.19634556454318 0
2.23778531010479 1
1.95941664622395 1
1.70977642608405 1
1.66061582303676 1
0.985972040578375 0
1.82265287479323 1
2.05995541003619 1
2.58240607423829 1
1.54758645141975 1
2.30284783553026 1
1.98189213382138 1
2.15316631537025 1
2.62918594391971 1
1.57073229547771 1
2.01888023702332 1
1.46522663139335 1
1.77435667118287 1
1.20964820514263 1
2.54225995333556 1
1.77356610731367 1
1.46434444245399 1
1.62543701591731 1
2.4403482660144 1
1.38235932801287 1
2.87384743152325 1
2.1268704654939 1
1.43961386529311 1
1.07202267149359 0
2.41554620377311 1
1.27852590416911 1
1.90585808085212 1
2.88818414633117 1
2.43619077144899 1
1.43576268996101 1
1.31932694736035 0
1.74813901707651 1
1.62018804503873 1
2.45001134460877 1
2.95020239757878 0
2.07448786673298 1
2.08751539354368 1
2.27918252922425 1
2.13178399840085 1
2.6406298867321 0
1.38009954837621 1
1.96704077644248 1
1.84924045373635 1
2.69489282197212 1
1.8122041446241 1
1.95386984774189 1
1.23335041814679 0
1.80839501520777 1
2.13748776823598 1
2.39286053744941 1
1.47317132590891 1
1.4607625890108 1
2.10453186083614 1
1.43122948001503 1
1.7035152429913 1
1.69735636546741 1
1.4219710265437 0
2.36925230704842 1
0.517779601766304 0
2.13898743534415 1
2.24053615181751 1
2.14460493087584 1
2.27501347669892 1
1.88264492106666 1
1.31867948226885 1
2.62766845555871 1
2.88398553886178 0
1.45120506584421 1
1.79597353921805 1
2.51037608687945 1
1.92746991739703 1
1.27565430746696 1
1.69153840515858 1
2.13664349479904 1
2.37465705543194 1
1.66299720997368 1
2.28186025570149 1
2.47420653793594 1
1.72038319970841 1
0.973004287240626 0
1.60246929107426 1
1.86763344950356 1
2.09918175730763 1
1.79787374709973 1
1.71851209800042 1
1.82366214045185 1
2.11129089902215 1
2.54760536601832 1
1.90210481545549 1
2.73164034863425 1
1.90374347070625 1
2.02054287316548 1
1.92394552106851 1
2.54557960633804 1
2.94315932718314 1
2.34291142790781 1
2.11456831361296 1
1.14206650266207 0
1.8580512818894 1
1.29742220211717 0
2.28042524164054 1
1.9704633154584 1
1.46059135537532 1
2.60591362081467 1
2.11444250055911 1
1.99317525422354 1
2.06650393099323 1
2.24420122940097 1
2.0535414175839 1
1.93662091042851 1
2.34468356719414 1
1.46456594959157 1
2.09337307053862 1
1.91672877300506 1
2.14789659534908 1
2.48858357783208 1
2.7090361857162 1
2.10468207529418 1
1.43189450394118 1
1.47167827134534 1
2.25802513810942 1
1.91176094924034 1
1.98474754953698 1
1.47742326717792 1
2.15641581458928 1
1.69999638353344 1
2.68836122993854 0
1.7027571627924 1
2.78311903326234 1
1.82923647670394 1
1.520070956127 1
2.48294957087641 1
1.61020459466259 1
1.82686831970475 1
2.2689283140266 1
1.61286764232247 1
1.89726295919979 1
1.43301076368028 1
1.7972129781385 1
1.05926241701321 1
1.60312488677266 1
2.67043656636211 1
1.88563168571315 1
1.54868802179004 1
1.3708375849024 1
2.2892889918388 1
1.92266380045502 1
1.82108705566769 1
1.54589918451309 1
2.60385702062985 1
0.949121153079059 1
1.53094231617741 1
1.73270472445572 1
2.70957080800583 1
1.9192358676908 1
2.19596765520346 1
1.68958952503226 1
1.43533909896323 1
1.99639493476784 1
1.43206596028404 1
1.95241782561115 1
1.62763092919287 1
1.95564678342684 1
1.35110599942734 1
1.43810041726653 1
2.04205037546652 1
2.0960536176235 1
1.13763111032625 1
3.01507347064172 0
1.85476984069117 1
1.81003036183772 1
2.05817865120903 1
2.03910216058206 1
1.47905328103505 1
2.11231692400073 1
2.40595054108211 1
1.41504454517399 1
1.55132198174789 1
1.60192086336697 1
2.72280209193312 0
3.27062418032021 0
1.22323488844666 1
2.25298306191313 1
1.75656227244211 1
1.96199174166165 1
1.9755623185782 1
2.03490059639616 1
1.5166690604488 1
1.5381741562774 1
1.69774418697507 1
1.5325832938967 1
1.11827693454242 0
2.8440344225948 0
1.72444967163838 1
2.20552668421974 1
2.41608836311485 1
2.26727445744008 1
1.53869263036137 1
2.16186558260569 1
2.87762985439528 0
1.3741131247577 1
1.74697390746943 1
1.98902390765506 1
2.14019975936 1
1.44972580774637 1
1.7353238506091 1
2.14494528275765 1
2.95132942108324 1
1.73248988364646 1
2.31826131181973 1
1.89086812851607 1
1.98545921977559 1
1.51311539439941 0
2.20850481666162 1
2.88868291199937 1
1.43549349476944 0
2.26032724372628 1
2.29078021517516 1
1.30606883962133 1
1.68556060126367 1
2.7174050402474 1
2.81469737665424 1
2.14955485832197 1
1.62242174381239 1
2.00713818894749 1
1.26026109806122 1
1.94238003244581 1
2.25016709933527 1
1.62597248231483 1
1.78641854662808 1
2.54959098256613 1
1.37225739029142 1
1.47680182547681 1
1.63608891209663 1
1.50072509275401 0
2.41775347310667 1
1.64115633024009 1
2.93518853155144 1
2.21780973828805 1
2.60991437847137 1
1.83523592411354 1
1.96166835595986 1
1.55445940241539 1
1.96543436316686 1
2.59670199927947 1
2.22968168853971 1
2.64267316919879 1
2.06946977645789 1
2.14819037954037 1
2.2937408415104 1
2.72926124565724 1
2.19490980052098 1
1.57670900467005 1
1.89022804457302 1
2.73141230928548 1
1.95042344925617 1
2.1571057338551 1
1.87960090436974 1
2.22791858077903 1
2.16091506539888 1
0.912899295580968 1
2.38330145323997 1
1.56300999499672 1
2.24792360664018 1
1.23956577151271 1
1.91603703321441 1
2.29469451132245 1
2.13283197609305 1
2.34937514482914 1
1.9522635096963 1
2.06572443048396 1
1.72742603283391 1
2.77106384315335 0
2.41007480223996 1
1.52654794196187 1
2.1114489118107 1
1.7074061576381 1
2.56238264866183 1
1.82349863636507 1
1.65123354245655 1
2.43937899223593 1
1.89744212522805 1
1.55508361537704 1
2.82025916372734 0
3.06408200781736 0
2.12499721371896 1
1.53655827402576 1
1.98652621188049 1
2.18605797554717 1
1.13733882963141 0
1.37875189799733 1
2.36391731943277 1
2.09610481312532 1
1.9026488006698 1
1.20774311185095 0
1.48954364963573 1
2.10642791759573 1
2.23701237146428 1
1.40757569479156 1
2.01539092330613 1
1.90015343462132 1
1.76017904355003 1
2.16194667289733 1
2.31647323170858 1
1.92483947966064 1
1.46853728271122 1
1.27147331883679 1
1.90020312214139 1
1.2327368890442 1
1.72347015303072 1
2.18255728679528 1
1.82475015631618 1
1.93235005615095 1
1.96214068210357 1
2.80239586482715 1
1.5741114769003 1
1.63917574494356 1
2.27596901909332 1
1.86823128512409 1
2.16565254141302 1
1.45691941800255 1
2.66477328531521 1
2.25485265613829 1
2.40730137653129 1
1.60379703298356 1
1.9943155677336 1
1.0121714793366 0
2.05905849136529 1
1.91200076206667 1
1.70396281804541 1
1.98571942969315 1
2.4213126643379 1
2.40981047393505 1
2.19723545859482 1
2.66682438683544 0
1.75038377568322 1
2.41307865687472 1
1.76272945776339 1
1.78859594404918 1
1.43329525580196 1
1.85492170404093 1
1.91410386061825 1
2.42149959767417 1
2.42796868496345 1
2.51907308267702 1
1.58493105417315 1
1.24268206362669 0
2.45199841284383 1
1.5142763026351 1
1.55084035256399 1
2.63878462713329 0
3.06431292684338 0
2.06976636648022 1
2.32840754117683 1
1.26609827557162 1
1.79577067661507 1
2.63410710521266 1
2.61387814512766 1
1.44536597412984 1
2.74857410007041 1
1.72576938867253 1
2.57961103218432 1
1.54007376451538 1
2.90580966163665 1
1.08855220994826 0
0.611174920142143 0
2.04482537280727 1
1.57906619840403 1
2.06486234998782 1
1.95136472875438 1
1.69095389620956 1
1.6385500420234 1
2.36116686008272 1
2.23283040788353 1
1.70147754753894 1
1.99891626735397 1
2.24606531165944 1
2.88541385458952 1
2.06359916500339 1
2.39961145427194 1
2.49076040239369 1
1.47280394673289 0
2.06566020758649 1
1.777993325354 1
1.3037257681857 1
2.54967698385556 1
1.71272639995596 1
2.13993412398885 1
2.14643400097641 1
1.83849448045457 1
1.79264503639689 1
2.23753323271594 1
2.72262297237536 0
1.86211248980921 1
1.27263149071068 1
0.970776107079235 0
1.97666232151531 1
1.86134774997937 1
2.70542696140985 1
1.64875912549257 1
2.06435004053118 1
1.687749112022 1
2.08697715113207 1
2.05017463634905 1
0.953386738886232 0
1.89559845087989 1
1.64763958655146 1
1.51627761726296 1
1.98213713244665 1
2.26201631295594 1
2.1649906194197 1
1.78504376603164 1
1.42610721132607 1
1.81043651699905 1
1.78115176734607 1
2.26775395974331 1
1.87860663982321 1
1.39223006340308 1
1.43782027646131 1
2.13783304452233 1
0.757525190195823 0
1.20114015754063 0
2.76670910198469 1
1.20626125536377 1
1.78964605799609 1
2.32582276200286 1
1.90436839315178 1
2.10863741717841 1
2.08088801354712 1
2.23687721168872 1
1.75626993455804 1
2.04856116513238 1
2.53714940199346 0
1.39285272282734 0
2.14521575866498 1
2.0656088451679 1
1.49201396648927 1
2.13529170635474 1
2.51330811653925 1
1.65078863719223 1
1.74954663301364 1
2.07821571740642 1
2.64307682819755 0
1.98354311185307 1
2.42881259228842 1
1.99110051386541 1
2.36291772285037 1
2.41356039694647 1
1.08880820453572 0
1.78744874588208 1
2.16239407756343 1
2.70567710967203 1
1.93006554042195 1
2.21828224922206 1
2.24332780125541 1
1.45308586553811 1
1.97400452985119 1
2.59077572369477 1
0.91126335252092 0
1.20015336028197 1
2.20964320688664 1
1.44776713229277 1
2.04667578790101 1
2.15444913333059 1
3.01694795365321 0
2.10509437765816 1
1.83078806185611 1
1.84445937192569 1
2.67170671588515 0
1.93800427580571 1
1.60446211125122 1
1.85935214214691 1
1.47901216725681 1
1.73118862693822 1
2.2091034717614 1
1.6351419761576 1
1.65181429755252 1
2.27444677057711 1
1.8714133832438 1
1.68917851122336 1
1.56762973562248 1
2.17625834515753 1
1.59983529499249 1
1.15242281506076 1
1.3493174256151 0
1.98766000093301 1
2.21927125222442 1
2.40350415974744 1
2.89039457615401 1
1.27783785560018 1
1.39618587278212 0
1.86459479582528 1
2.17482330033136 1
2.23967757995414 1
2.30735043928346 1
1.93810038297921 1
3.0495744951352 0
1.97989812984344 1
2.36496512000524 1
2.78173609412268 1
1.59424732681084 1
1.87894057370807 1
1.75973451198872 1
2.04592683446853 1
1.77678154830433 1
2.71248341025474 1
2.5629251411717 1
2.0832492920614 1
2.73397133223254 0
2.23329123487611 1
1.62430081766292 1
2.07341546387026 1
2.53157360433202 1
2.42152216383537 1
2.10742513378556 1
2.04998207275416 1
1.96427676877157 1
1.59928436787733 1
2.67670814639363 1
1.89094421554224 1
1.81638350876552 1
1.88660773828116 1
1.19448940771454 1
0.915048111430815 0
1.5345661977721 1
1.74046671783339 1
1.56509448269779 1
2.20026163424661 1
2.35826133891987 1
1.43165347982886 1
2.12380398144524 1
1.61536266361378 1
1.20808790990405 1
1.618495643669 1
3.019634623287 1
2.79783176423665 1
2.01209707703686 1
1.41622193027006 1
2.01055926388833 1
2.09490354324641 1
2.37149471955616 1
1.76196612857884 1
2.5754581094877 1
1.91928890353958 1
1.52232767571281 1
1.067780535519 1
1.93430506547735 1
1.98262447737949 1
2.47881845558594 1
2.10680345086745 1
2.23455125579902 1
2.1463919812462 1
1.28221848043021 0
2.03243969227671 1
0.969242260644358 0
2.58396873467688 1
2.75192315585328 1
2.36888925077323 1
2.07589382774258 1
1.72380436684335 1
2.31178849119388 1
2.16965601444024 1
2.28005452663274 1
2.03089679922454 1
1.54477842966417 1
2.20554579565682 1
2.02774448884905 1
1.98646062625364 1
2.27446158905422 1
1.30096610909267 1
1.96856087846758 1
1.84562593171634 1
1.67533185732277 1
1.86670089901195 1
1.8591393915967 1
2.21936723079223 1
2.3646584853364 1
3.01363119965834 0
2.15622807276576 1
0.818074495432841 0
2.17170187147351 1
1.97178218517677 1
1.73292469848541 1
1.71392734387733 1
1.42794376434755 0
2.23583448619975 1
2.36163005418244 1
2.92167472694625 0
1.74584414167547 1
1.94609849625707 1
1.96757042366437 1
1.4159669067981 1
2.53906605824989 1
2.41243314509457 1
2.46952749235354 1
2.40315602624336 1
1.7185052940402 1
2.54352363028581 1
2.47467016935038 1
2.31196439132319 1
2.69687694878502 0
1.80224393956612 1
2.79144328442673 1
2.18677064377533 1
2.4671551969143 1
1.07477988619803 1
1.48275592160772 1
2.20914864435993 1
1.82778343281932 1
2.20903092434857 1
1.62359289472047 1
1.4101486869553 1
1.3918986173821 1
2.20362480863164 1
2.2214752354361 1
2.2944824566171 1
1.93859760209241 1
2.64778731499238 1
1.76549594425369 1
1.44140608002084 1
1.90305961458101 1
2.44848621401929 1
2.54707987135699 1
2.05647966477142 1
2.3500291790922 1
1.66542011519099 1
1.52817474533134 1
2.85409136791294 0
1.62756021435477 1
2.16634508133838 1
2.03860681678203 1
2.13646599413003 1
2.27959249178365 1
1.95312601428471 1
2.46961741659995 1
1.68856087753856 1
1.98912172877299 1
1.91658252181986 1
1.63741820571494 1
1.89246512008193 1
2.03419742565538 1
2.69353589019105 1
2.08953122677977 1
2.46572570907678 1
0.978552899044823 1
1.83272364894799 1
1.99313474476223 1
2.67920897323344 1
1.90064702952521 1
2.24484580383119 1
1.18964128465375 0
2.09207991499559 1
2.28579863441847 1
1.57490794154369 1
2.53746215424264 1
1.98329908569474 1
2.83598397381598 0
2.69274209534371 1
2.37670288628772 1
2.46315731505884 1
1.99967644846184 1
2.08134043705736 1
1.20917914961215 1
2.44125866110789 1
2.15036398199019 1
0.752541224995785 0
1.22577718008822 1
2.37553833390718 1
1.5512522112989 1
1.82043734568272 1
1.47808366720579 1
2.11009161712811 1
2.7625223815437 0
1.33684352205357 1
1.91419708905287 1
1.70253777192787 1
2.07775198702041 1
2.07920819013338 1
2.26664750148505 1
2.09079283092238 1
1.48592027358112 1
1.64834348389365 1
2.25962671841255 1
2.23223570750275 1
1.98887872168321 1
2.02290549432411 1
1.00534384777554 1
2.82474402019537 1
2.09224685055581 1
2.14495069848955 1
1.61310475636701 1
1.96871201996057 1
2.31141429878483 1
2.72642724437935 1
2.0223273619088 1
3.2242031083404 0
2.00412819361664 1
1.75601800316839 1
2.33089515070588 1
1.90265482044336 1
1.86668234258674 1
1.55960967964418 1
2.27980508763065 1
1.89710613834999 1
2.10527261671561 1
2.00113793352585 1
1.2911099538772 1
2.71745086619318 0
1.38117945841529 1
2.64845072378267 1
2.59872225859252 1
1.1075060834441 0
2.0235763070582 1
2.13141358530192 1
1.97007726843262 1
1.51051096634201 1
1.85624216420964 1
1.67579627803229 1
2.00830535076484 1
1.42655477063982 1
0.767393167471106 0
1.70362324713135 1
0.91319606758151 0
1.90513265401032 1
1.86778907533623 1
1.90954589551247 1
1.86313651345661 1
0.943294663458746 1
1.4043877457735 1
2.06441472374441 1
2.31635109207922 1
1.42283489762957 1
2.22325074164703 1
2.07372029126033 1
2.84115775481193 1
2.49436704593132 1
1.83016917182767 1
2.07588434080531 1
2.15165972808653 1
2.06648285713338 1
2.09813175253381 1
2.13081767226857 1
1.5438266554167 1
1.88946682437125 1
1.87521776683345 1
1.92602619311945 1
2.23328416673724 1
2.83832887521726 1
1.47742948215199 1
1.68272569881511 1
2.31741310984825 1
1.65907339079754 1
1.41394851823952 1
2.29398359065317 1
1.54186777347234 1
1.66474256424365 1
1.80168860279337 1
1.99100594129123 1
1.94986344336831 1
1.63326480100665 1
2.299183545715 1
1.75780659698562 1
3.3846206927396 0
2.2605403579372 1
2.36128995948597 1
2.82377046257593 0
2.74071311509523 0
2.36798766062229 1
2.02165750868799 1
0.995832817335368 0
2.0727307171619 1
2.72769704453767 0
1.79138886611614 1
2.20796032359711 1
2.42152118188887 1
1.937234333146 1
2.36957452432518 1
2.62875803816719 1
2.37845903421821 1
1.60707640404977 1
2.13600375105303 1
2.01145693215356 1
2.47559555022516 1
2.59067010252606 1
1.646421920207 1
1.58813375584802 1
2.60213139446398 0
1.78178382088086 1
2.6396102396268 1
2.87456836517827 1
2.17619732664066 1
1.93188366397004 1
2.16304151756663 1
1.12018227696132 1
2.55904323463505 0
1.68021964904552 1
2.38377382015716 1
1.89157845699697 1
2.78223680985273 0
2.2395803429533 1
1.57148164121637 1
1.92872112992599 1
2.16093852946748 1
2.10385625306135 1
1.67711046323322 1
1.51698630439228 1
2.08750266572795 1
1.8515102371121 1
1.89206122648368 1
1.8501161061624 1
2.17901427156348 1
2.68907481354735 1
2.11021023103889 1
1.50586122333238 1
1.25839448461478 1
2.96320004141052 0
2.26749760927426 1
1.88373541667242 1
2.68256289749767 0
1.17600222329894 1
1.88751550138732 1
1.68055588700951 1
1.93577873503417 1
1.44622467979093 1
2.84143175076201 0
2.62800773297361 1
2.24564587494956 1
2.4223827138528 1
2.09905962612889 1
2.6411064176509 1
2.66975200228966 1
1.78574860784759 1
2.5692757001895 1
2.62317825214491 1
2.64103592910874 0
1.80332326163949 1
2.59615335932593 1
2.16733836420666 1
2.3382830795028 1
1.91896628483362 1
1.61683171780135 1
2.98994719063087 0
1.31103318541818 1
2.4875951216893 1
1.68235194187453 1
1.78973866120777 1
1.85273414640309 1
1.96460022937593 1
2.04385027784491 1
1.53814944996324 1
2.21521709116793 1
2.19023501407889 1
2.16238218211372 1
2.40917348806463 1
2.36558541303783 1
2.61116410326024 1
1.74476506507192 1
1.87853056144376 1
2.27360055923842 1
0.89325214264073 1
2.716317550865 1
1.86359641486583 1
2.22264880862276 1
1.94801099056768 1
2.10347687127337 1
2.68463940179935 1
2.57400226332161 1
1.78563637027052 1
2.26263236901875 1
2.78978170306842 0
1.61846576007603 1
2.16323997352849 1
2.51923163021945 1
2.54523771878821 1
1.69693478159474 1
1.39896612008202 1
1.95562661920962 1
1.91436679077476 1
2.38968827051741 1
1.15853087459872 1
2.66656225388108 1
1.29025253766255 1
2.32759971952512 1
2.0249188104202 1
1.88559597575527 1
1.75810617892248 1
2.27434792739414 1
2.31014938899584 1
2.57567087957523 1
1.97901903899782 1
1.56284200946351 1
2.62988106482594 1
2.23359330955427 1
2.69318570440124 1
2.78492912164366 1
1.1718755258505 1
2.43603216608694 1
1.39871984036771 1
1.52694396282899 1
2.68008295959402 0
2.25426640852878 1
2.55333632566852 1
2.28016373070011 1
1.89717491908902 1
1.56607173073989 1
1.93122233994223 1
2.03996736240006 1
1.36435409319495 1
1.7163568900174 1
2.07985128739474 1
2.44098086535859 1
2.42186441244533 1
2.18315507368099 1
1.4862726250067 1
2.49194167049865 1
1.9171186484954 1
1.92567840663046 1
2.18101167251922 1
2.14651042909606 1
1.54266184686767 1
1.7867991253889 1
2.4390469395024 1
0.796461404617426 0
2.10400117601763 1
2.44587881277991 1
1.99229493932727 1
2.68155981174088 1
2.45404506170905 1
1.84433009572072 1
1.68569702865838 1
2.55997502198856 1
1.59702087228123 1
1.75058925422949 1
1.85988420181592 1
1.47725976614804 1
2.72762501622051 1
2.25541061155151 1
2.41181718324405 1
2.03522989173953 1
1.26718636044046 1
1.62681765601973 1
1.37494831810268 1
2.21007805321692 1
1.62998600987594 1
2.49748034584737 1
1.93542140073667 1
2.36875693521331 1
2.58992465731341 1
1.77334203041168 1
1.0937940582096 0
2.66405437930147 1
2.61700103647264 1
1.21323637011005 0
1.59025454068976 1
2.03103356632373 1
1.63157874098818 1
2.24404770519549 1
2.44204069534234 1
2.45382975398023 1
1.74488884537823 1
1.77503247898153 1
1.92459649456504 1
2.02089883257538 1
1.62181924759132 1
2.21066475189096 1
1.90851803235828 1
1.75010829245433 1
2.40386437168929 1
1.60674748535681 1
1.2538482526348 1
2.55045736164649 1
1.87869922796847 1
1.37551973565482 1
2.09654307679699 1
1.43292629961787 1
1.9754322653038 1
2.24014874454226 1
2.11843852026483 1
2.15803876117667 1
2.18192068908469 1
1.97750935220845 1
2.03531568104207 1
1.98609594456152 1
2.27457228740451 1
2.14403531977007 1
2.27476662235185 1
2.446517180499 1
2.43899402330979 1
1.1538035632432 1
2.67242934736027 1
2.00128395364329 1
2.74585856467519 1
0.88224804967852 0
1.55176565938999 1
2.20792258291345 1
1.84170673295224 1
1.92674458575476 1
1.97736663349319 1
2.66895002151407 1
2.90021721321049 0
1.72854578028832 1
2.29599778949552 1
1.3534201028523 0
2.40186786596729 1
2.40147189026019 1
2.03966962444186 1
1.17801637018984 1
1.34348142898409 0
1.5229829736727 1
2.20979003942937 1
2.66824243684027 1
2.44891069071571 1
1.57910663318243 1
1.75084479335837 1
1.47713666415514 1
0.932430354801346 1
2.21957274358748 1
1.50450137423386 1
2.91664091468268 0
2.02986037592291 1
2.01142033896618 1
2.00704353362563 1
1.81260393773868 1
1.58775270731204 1
2.21492922782816 1
1.65837879104453 1
2.08681746991886 1
2.16575606162157 1
1.78333425195437 1
1.69406082362786 1
1.40148449672068 1
2.1613696190331 1
1.47890286607997 1
1.98741105037571 1
2.37979391503688 1
2.17664241300887 1
2.03758445096773 1
2.78739821772464 0
1.81806729215584 1
1.4104182490879 1
1.48110823635962 1
2.05386244093937 1
1.90088239295467 1
1.64800122211333 1
2.10933938307842 1
2.72488205009356 1
1.19373743122494 0
1.02850342000511 0
1.7732798858636 1
1.64515539041094 1
2.08046048558481 1
1.0008323380329 0
2.12237871148174 1
2.00435272916821 1
1.69942898985273 1
1.86302287793109 1
1.96179606796644 1
1.83179120206635 1
2.12609526897381 1
2.39159469586856 1
1.64545387156233 1
1.26843616954679 1
2.34455636757232 1
2.52760462268855 1
2.44633337083573 1
1.80273117677204 1
1.46279436839254 1
1.67587525733027 1
2.65554169546075 1
1.43329433046167 1
2.90487002110735 1
2.11590705127725 1
2.05361947099665 1
1.67627255520554 1
1.96151434875759 1
2.31040859841163 1
1.50340617360637 0
2.35419238960179 1
2.12358256794614 1
1.82364254214355 1
2.06737742921673 1
2.56279416088371 1
2.90088891796377 1
2.00407121059833 1
2.28676044789132 1
1.7917956977675 1
2.73178077930926 1
2.22221574597063 1
1.57763866997566 1
1.24680824811346 0
2.67047864766676 1
2.47274531036543 1
2.4680158161222 1
2.18583673722374 1
2.18451709034369 1
1.94411159988473 1
2.2561970526209 1
2.72291670989736 1
1.80008354592507 1
1.89252613925369 1
1.33914897024285 0
1.85780224637585 1
1.80135777255835 1
1.7135297327999 1
1.55152186196342 1
2.51372931376407 1
1.73584718612783 1
1.83573633603256 1
2.59097313344504 1
1.90329585627895 1
2.52562384207863 1
1.63818916712235 1
2.38685363421688 1
2.74626973939874 1
1.66721975441712 1
1.94453775871431 1
3.59346697687608 0
3.12403009601392 1
2.17099918255099 1
1.88553892478983 1
2.38542747518551 1
1.67673857010713 1
2.38564146479131 1
1.19572269280902 0
2.38243621784968 1
1.451658470563 1
2.14397769654727 1
1.43959550666356 1
2.04612434202735 1
2.11345147831341 1
1.15063825630094 1
1.41038868681085 1
1.85639543211491 1
2.32927577328506 1
2.82968011427828 1
2.11715167698855 1
2.90791115398746 0
1.44404175167829 1
2.26195331815255 1
2.17544822428508 1
1.27108289714967 1
1.66427708893892 1
1.6068682045774 1
1.94745040978554 1
2.07575768330372 1
1.43711521662931 1
2.97459439965168 0
1.65222607622944 1
2.00480808084516 1
1.66631142518819 1
1.90517963644871 1
2.17336653951057 1
1.80114275632329 1
2.15119892840851 1
1.72701150619053 1
2.00078307922918 1
1.91657498500918 1
2.3615510354741 1
2.14114444074352 1
1.76601200098503 1
1.78292465250829 1
1.57167363150799 1
1.901884829813 1
1.81925264039548 1
1.60000719488771 1
1.47845555286466 1
1.60567903152631 1
2.18505892095406 1
1.67019754508685 1
1.74966186108633 1
1.24046308355298 1
2.16499548156592 1
1.36221195062834 1
1.62665813581134 1
2.0446080000891 1
1.78456070759448 1
2.06782008103457 1
1.17567862393333 0
2.92618493221137 0
2.37941791987186 1
2.4548708036834 1
2.34829135843063 1
2.48769624325902 1
1.4868171297279 1
2.91862453260433 1
1.66553389443888 1
3.49844389100232 0
2.1703601318778 1
2.92202459973419 0
2.01125122184968 1
2.16799926728776 1
2.96311646885001 0
1.52956552357769 1
1.32634480906179 0
1.3207408092367 1
1.77072613154139 1
1.70864386461158 1
3.011735936961 0
2.02032804682723 1
2.7114509514941 1
1.96014641913403 1
2.38024077561303 1
1.96326343946018 1
2.04661854081724 1
2.46676890614653 1
2.2456452143525 1
2.23934424104225 1
2.23170745598656 1
2.42589564498755 1
2.32747126539622 1
1.57767770780717 1
1.30711929734419 0
2.14653794475303 1
1.259384300679 1
1.45217585668058 1
2.52228666818271 1
1.15693502206293 1
1.2091220941866 0
0.945084220973584 0
1.33597467250204 1
2.73689767770475 0
1.18572145963999 1
2.34224340360028 1
1.33728270914744 1
2.05948808339548 1
2.07293504302595 1
2.03042337105942 1
1.46276832346028 1
2.14651429040223 1
2.43856169458229 1
2.58578949993244 1
2.60187859778872 1
2.60418130452831 1
1.65440802535269 1
1.94075950439213 1
1.50381556031666 1
2.0151568563671 1
1.78029359595348 1
1.37490313987363 1
1.69040221774676 1
1.53274899829419 1
1.61076124152914 1
1.71774028624431 1
1.95818805328366 1
0.519466736486921 0
0.989613767128215 1
2.08943418146178 1
1.95104492060148 1
1.97081362899961 1
2.09168831483751 1
1.93599380781413 1
1.48992464599405 1
2.38201112770985 1
1.73242615244097 1
2.72860646855124 0
1.85571676110855 1
1.71755024626486 1
2.72936060217097 1
2.39281450157541 1
1.82884343371781 1
1.68538843638967 1
1.86821721230443 1
1.84612641946965 1
2.80127851247534 1
2.31561361920794 1
2.51172747212234 1
2.84201530192941 0
2.09921235744045 1
2.33289370344962 1
1.82354341479777 1
1.51510901599243 1
2.30682592137983 1
3.1699196254327 0
0.916595152446239 0
2.11156107369418 1
1.65272749865761 1
1.93964615859003 1
1.45697345245414 1
1.5284488790074 1
1.29601638877413 0
2.9611445727871 0
1.34733868501145 1
1.63535494820096 1
1.78982080755121 1
1.63775174556562 1
1.52368109795688 1
2.35528146345148 1
2.27814875635323 1
2.15727537479138 1
1.77406230462351 1
2.06823824380943 1
2.20006672798977 1
2.34732234495542 1
1.91973265568091 1
2.69935980318536 1
1.44653336551095 1
1.59246513157269 1
1.64522155281495 1
1.62080381818439 1
2.06683083908961 1
1.91131349192316 1
2.15058597315766 1
1.55459780244927 1
1.91940535591325 1
2.72003915928077 0
2.65765656731701 1
1.31496440155278 1
1.60796906565023 1
2.23575680947031 1
1.56217825331809 1
2.42868446075053 1
1.37360473752483 1
1.90024207061758 1
1.54104400557937 1
1.87629160028676 1
1.78107900763544 1
2.48132425691694 1
2.12235527592666 1
3.31198578530707 0
1.94756129004265 1
2.13385077438869 1
0.990739583663264 1
1.80370075082555 1
2.17905181749018 1
2.38839903622772 1
2.48374667857258 1
2.18662472667849 1
1.7735386851076 1
2.46141725221335 1
2.19657461412632 1
1.64016868869656 1
1.41000263237422 1
1.40359933935024 1
1.82186282456459 1
2.1705035715906 1
2.13591931692217 1
2.02624813609488 1
1.8076082589857 1
2.42316920750071 1
1.13451762137542 1
2.98259870463244 0
1.74651933105293 1
1.66779145734876 1
1.33570117808727 1
2.25651041304699 1
2.3378455025966 1
2.05128373395702 1
2.43288430146367 1
1.72483949758493 1
1.41293807936996 1
2.04479190089211 1
2.00261330594791 1
1.22817880665843 1
2.08042804960581 1
1.83207766321222 1
2.31862813964811 1
1.84236154753414 1
2.53930336372764 1
1.80663840705081 1
1.61810202207982 1
2.25316553975558 1
1.99488282740838 1
2.04936818568155 1
1.39794526315457 1
2.40516181119292 1
1.66283196796993 1
2.70281919919962 1
1.90286772342592 1
2.52898129737261 1
2.57363897142771 1
1.31478288253898 1
1.91537906510863 1
2.53787988764666 1
1.8844613977978 1
1.54556288169017 1
1.98423425546931 1
2.41870325929154 1
2.27501154538344 1
2.83715222076938 1
1.74537603429738 1
2.10205080897912 1
1.42995624176486 1
2.73252994945728 1
2.00660283240535 1
1.79666997777424 1
1.81896521930594 1
2.11006215074216 1
1.3655352455474 1
2.29003976661182 1
1.60806855758242 1
1.80450658420073 1
2.80376424807735 1
1.73807192176546 1
2.28093143434636 1
2.40444239919055 1
1.41237058621676 1
2.53582308114034 1
1.89793328447084 1
2.54539352356979 1
2.06803095187118 1
2.92623079778178 0
2.16238152897049 1
1.29558956308226 1
1.44100547938015 1
1.01854752890414 1
2.26987305186121 1
1.63490256865573 1
2.86849515903853 0
2.14954845481109 1
2.27671488601144 1
2.66560858973567 1
2.51372019247466 1
1.97581682080438 1
2.11706413906425 1
1.18453082898849 1
2.10079374928934 1
2.56362998655159 1
2.19184551330924 1
1.797931755026 1
3.00173093620981 0
1.60972692838051 1
2.39670901081178 1
2.26866342879171 1
2.12481008294626 1
1.69516048818175 1
2.40848843098563 1
3.37787041903392 0
2.5381557601486 1
2.40876761291902 1
1.580957139424 1
2.6736902459303 1
2.01145482222648 1
2.14333661286004 1
2.09188795116611 1
1.99926070368423 1
1.65702074115505 1
2.35409894698207 1
2.20680026233934 1
1.50769730266178 1
2.29735338413695 1
0.964851568722586 1
2.47639847715902 1
1.63720907770532 1
2.2974565644266 1
1.68836582662671 1
2.21280224443869 1
2.46945679049514 1
2.67559156545115 1
2.19077692390138 1
2.17175532902914 1
1.89286989630215 1
2.5496291782841 1
1.8750211481209 1
2.47244718170367 1
1.68856924253245 1
1.92351530054472 1
2.31956849181389 1
1.83951462648664 1
2.83202282441974 0
2.18808300194251 1
2.14698326658787 1
2.18993457133565 1
1.98018178256841 1
1.0920315256346 1
1.42858721467342 1
2.2008596636105 1
1.25952408427438 1
2.24323510672549 1
1.30832156322614 1
1.81043476722588 1
1.32710893983461 1
2.03557420443053 1
1.3626530509985 1
2.11971354087368 1
1.76063621973897 1
1.98486319039064 1
2.46155276787322 1
2.21823921848321 1
1.63046372546109 1
1.66101469055822 1
1.60587083970961 1
1.74907283899753 1
1.58481896685416 1
1.08193743751853 0
2.58281863342018 1
2.24412557106764 1
1.81067588328934 1
1.34878688481047 1
2.75724706131774 1
2.50047970907575 1
1.87953794637064 1
2.46559220334875 1
0.901952187569632 0
2.30470961384077 1
1.7184239734361 1
1.53680308694651 1
2.15187104317386 1
2.1826570393129 1
1.94364038672217 1
1.75470683880554 1
1.65219071788201 1
2.00563048746066 1
1.09656586819957 0
1.73224142979198 1
1.99664405951226 1
1.72210546731286 1
2.84475805295298 0
2.53675641911288 1
2.19280940111703 1
2.21438362142726 1
2.09057976135915 1
1.74570242114027 1
1.8473760539875 1
1.67876206894959 1
2.17403464438138 1
1.63206573756261 1
1.63245283642346 1
2.21830988721858 1
1.97179145785285 1
2.935846701685 0
2.1441168364019 1
1.17561303515411 1
1.865713616866 1
1.55530365925741 1
2.47102097652319 1
1.95064391490473 1
2.28159377113364 1
1.6982951855866 1
1.95240647333317 1
1.39931089209426 1
2.68204390407213 1
3.02413282648511 1
2.09559408865236 1
2.24160292290838 1
2.42334952352492 1
2.03921617467109 1
2.16783631193246 1
1.83202812091538 1
2.62585125620767 1
1.56212226845426 1
1.91988383529126 1
2.69562783504801 1
1.87056314259449 1
1.46529444728937 1
2.28458244560857 1
2.17686430652548 1
1.92797701845141 1
2.90862629922321 1
2.05544236321318 1
2.56056539929473 1
0.212952625348126 0
2.2934429171892 1
2.38672789130126 1
1.40713643640634 1
2.57371211191797 1
1.64488611241553 1
2.41322132330342 1
1.63508496684336 1
2.24021646604057 1
2.4892013060824 1
1.58304919931492 1
2.38571535336075 1
1.86781272111449 1
2.66062110776617 0
2.45182081773289 1
2.45614021367705 1
0.60951503853069 0
2.75849902418868 0
2.06325680803657 1
1.75115910337817 1
3.00961089503445 1
0.915799566338851 0
2.11089863490743 1
0.927238194887319 0
1.7642459212086 1
1.60209213396641 1
2.51007432525776 0
1.89800717010264 1
2.13123897819437 1
2.29697938226053 1
2.09810560579281 1
2.66749068222677 1
1.75250665145953 1
1.14265743204996 1
2.10317543022975 1
1.90580641965833 1
1.81853860980954 1
2.29142972373913 1
1.82233985736721 1
1.67386427628981 1
2.74480878140151 1
1.50553872322452 1
3.23280154657336 1
2.46388912050418 1
3.54448242153811 0
1.3758894696075 0
2.8257655073609 1
2.39459790864399 1
1.46029224865106 1
1.55334108735709 1
1.31994329939171 1
2.39276781286586 1
1.79549831185211 1
0.985760424283022 1
1.73036797830314 1
2.29249214095269 1
2.2506837301912 1
1.43447517120221 1
2.13347460373704 1
0.650642487877669 0
1.81947436751475 1
1.66985147527757 1
2.12606037481012 1
1.53321504489318 1
1.58073884507481 1
1.17125171579301 1
1.86005026491891 1
1.92717732985968 1
1.78093627754094 1
1.94721847909019 1
2.93050512197801 0
1.83773115748714 1
2.02685268845636 1
2.17733622354515 1
1.55417168382811 1
1.92284776257281 1
2.1211263787217 1
2.50924863908164 1
1.61503166473875 1
1.67114280150548 1
1.88484509659894 1
2.10159687382392 1
2.50961697948321 1
2.31469490710055 1
2.1789530180413 1
1.91522605252213 1
1.81209641440122 1
1.76217939321044 1
2.16543863511275 1
2.261255037097 1
2.45215873733381 1
2.60444736781619 0
2.78409986413989 1
2.99025050142383 0
2.31035083283497 1
2.83844548369217 0
1.7751458779086 1
1.46658381791482 1
2.12178800627048 1
1.82880708333305 1
2.52095303764411 1
2.18939525708226 1
1.18705160777043 1
2.40007738068043 1
1.55156649066851 1
2.20032794383936 1
1.53636523456106 1
1.96682141210559 1
2.04230793434815 1
1.86404442299326 1
2.63378738521343 1
2.31742405290444 1
1.93003084866911 1
2.6658379410936 1
1.9641842662985 1
0.944153690383092 0
1.48087407158992 1
2.00092502425886 1
1.8513868414884 1
1.92288243406249 1
2.01444737022952 1
2.3564912911056 1
1.5226188546946 1
1.82455036278139 1
2.16749880816487 1
1.27254756952783 1
1.70835548372338 1
1.84989942224276 1
2.30058370134412 1
2.30489343896155 1
2.54780848883275 1
2.64159797285534 1
1.56381155703283 1
2.9414950680024 1
2.44002219583861 1
2.60680355451338 1
2.29322243656294 1
2.69019211474064 1
2.61779985616633 1
3.25278743796544 0
2.25679544164733 1
1.71926228887814 1
1.09181361264043 1
1.46175792962435 1
1.5836957902353 1
1.76077063755896 1
1.96258911138034 1
1.93256722153887 1
2.23312270016731 1
2.29741819672453 1
1.28363683318581 0
1.94960568365751 1
1.66872752316048 1
1.65557662856106 1
1.51656922892305 1
2.28226798781815 1
2.01372476612173 1
2.48161657571945 1
1.64468894117946 1
2.38211516642368 1
2.06823288986659 1
2.59014161083659 1
1.60921351905701 1
2.21102883402657 1
1.56455454099326 1
2.14055697155265 1
1.52105575794782 1
1.18496875755749 1
1.82221162754182 1
1.51918668678302 1
1.45565250196702 0
1.93656830190352 1
2.242878841999 1
2.04465745120375 1
1.95883841395148 1
1.66793781464865 1
2.23509572173041 1
1.65903157355915 1
2.33288529956269 1
1.65553449178256 1
2.13797564119899 1
2.25169965442465 1
1.39036123645322 1
0.93561041211613 0
2.1147612573257 1
2.08365047366489 1
1.72181949940861 1
2.80648293394428 0
1.07669937217771 0
1.82910432197132 1
1.08262500036241 0
1.3195150309051 1
2.05767350205147 1
1.45643422713778 1
2.38225059771209 1
1.65659586941472 1
2.41942931086225 1
2.25889906524519 1
1.98144424786251 1
2.11959885178456 1
2.14349968183849 1
2.14712134685464 1
2.39603684262039 1
2.34940881111175 1
1.73285823963512 1
1.05053576794429 0
1.98902262103045 1
1.91272652401793 1
1.64507441072019 1
1.6177033091567 1
1.67702257103828 1
2.52078428930566 1
1.41059328875658 0
1.4025426850056 1
1.75594607539414 1
2.29141610304156 1
2.38527441557957 1
2.3365897085207 1
1.22293826980001 1
2.38404352626358 1
1.8293256564041 1
2.09319314951834 1
1.1441614804795 1
1.31333085422773 1
1.84423309125465 1
1.59701531233959 1
1.68514469867961 1
1.90186208841172 1
1.08842638391262 0
2.68309832775582 1
2.00626808459001 1
2.16253529266367 1
2.00546643813253 1
1.68911916820732 1
2.16085161722869 1
2.8513745865784 0
2.67476234361837 1
2.47522513931437 1
2.33745008577171 1
1.21815022619326 0
1.92739978372874 1
1.87501378061842 1
2.22896818884207 1
1.65039159782372 1
1.95151421282552 1
1.24585750282187 1
2.27389166422931 1
2.43133795014742 1
2.50752919874716 1
2.67161179058308 1
1.68564771886221 1
2.45525049762655 1
2.39944015368086 1
2.58700869561201 1
1.58615836999888 1
1.64804677047474 1
2.08853315945914 1
2.51024583381693 1
0.908668586116181 0
1.63778496042519 1
1.65182814769312 1
2.37586907643701 1
2.25829992372827 1
2.48051272375524 1
1.80490165634609 1
2.34414493035961 1
1.62305598321102 1
1.88843574847215 1
2.2271665057475 1
2.05649731816922 1
1.60997716512884 1
1.66337095938238 1
2.18497981718336 1
2.31537793651833 1
1.47021707725465 1
1.78711337795066 1
2.19818156609486 1
1.90925351477158 1
1.47244397525955 1
2.30990011593574 1
1.64471886461514 1
2.35663129920432 1
2.74125681291169 0
2.49567776797849 1
1.4709806797128 1
2.27012774930161 1
1.59374638028725 1
2.20721586933455 1
0.904152046259979 1
1.9995908968003 1
1.52840014560848 1
2.3037786645875 1
2.1310903712076 1
1.52211297730444 1
2.06681761951928 1
2.27542629556651 1
1.93759552112811 1
1.96840981115189 1
2.32726454002357 1
1.38793117749428 1
1.99464051212359 1
2.72778672595191 1
1.86038669336724 1
2.50753674109724 1
1.34645604152267 1
2.59026260542611 0
2.93423569686843 1
2.96672608950335 0
2.86308582761159 1
1.19766954954173 1
1.65073600775777 1
1.96771182917007 1
1.68765190486778 1
1.76149197834003 1
2.09643040020568 1
2.01224165127219 1
2.50310625367872 1
2.84240333216106 0
2.30542734908145 1
1.41038125339188 1
2.39530544957723 1
2.41577056673773 1
1.7385809475216 1
1.94497978079224 1
2.70342102564582 1
2.16055620572289 1
1.94860674498489 1
1.80342370161623 1
1.61708834146225 1
2.43040215287527 1
1.74455955273599 1
1.91644513700607 1
3.223703100093 0
1.93939727280936 1
2.52454718588515 1
2.49112120809542 1
1.81858248834879 1
2.14813611545032 1
2.22853741551682 1
2.30765330761333 1
1.7227573266738 1
2.298560660373 1
1.96517663975442 1
1.87695879274183 1
1.92195761210475 1
2.2984066475105 1
2.04253625397153 1
2.52047647984614 1
1.61414602959152 1
2.74720525999494 0
1.53372324930626 1
2.45118809899953 1
1.67650696463459 1
1.72395245596923 1
1.43392493261513 1
1.23962142354072 1
2.82616409069609 1
2.16709896800559 1
1.9676380931459 1
2.18447948846979 1
2.33492328858111 1
1.63440480279996 1
2.22048669849694 1
1.83890442012713 1
1.79004939531219 1
0.772044949051382 0
1.7970204398369 1
1.54393532141836 1
1.42966455213087 1
2.15789307700359 1
1.89845892297113 1
2.22233988660302 1
2.23410429151261 1
2.57316301709049 1
2.44995935376164 1
1.97368635703652 1
2.12244429627769 1
2.05447207584807 1
2.21233374415208 1
2.24498096725614 1
2.01580861446446 1
2.57918468820998 1
2.04264145330343 1
2.19007352338 1
0.950259192731098 0
1.28406955433702 1
1.76548754007332 1
2.86210925296476 1
2.15312850631295 1
1.56808165391164 1
1.79881570780709 1
2.16602163951086 1
1.92466082256907 1
2.2564918606826 1
1.48016236771892 1
2.54297158944269 1
1.99859412675067 1
1.1074290300117 0
2.27407416037197 1
2.23410717880177 1
1.77945235441761 1
2.69320483704686 1
1.34814666706646 1
2.25107657180654 1
2.29921008528599 1
1.46228852471739 1
2.36797770080128 1
2.26539508765276 1
2.32064784482122 1
1.66841667826371 1
2.55250972141163 1
2.33306968624106 1
2.34899840447568 1
2.32198122959481 1
2.24087749303916 1
1.38088120091309 1
1.77791970008593 1
1.77463568445802 1
1.83606827732914 1
1.85084351507793 1
1.43794078181055 1
0.935075816921043 0
1.60552411751754 1
1.74363944399918 1
1.66459483935578 1
1.96407686406001 1
2.31103084944769 1
1.50597429439492 1
1.65374844897688 1
2.22092109551132 1
1.49639202642821 1
1.46786003467086 1
2.14293455492421 1
1.4594856539329 1
2.03943056540955 1
2.04390866269634 1
2.38611538748493 1
1.80734694234626 1
2.35283152440824 1
1.75373706350872 1
1.45185928561483 1
1.46406400524493 1
1.71182570706136 1
2.0161235811475 1
1.88360036449623 1
2.28889684972951 1
2.44837180665446 1
2.328448760304 1
1.99000177981947 1
1.12771588496644 0
1.19898902016902 1
2.88193334020557 1
2.17766125837455 1
1.37865107204169 1
2.7886518786014 0
1.22365949569925 1
0.963308531793518 1
2.85103865120093 0
2.00661710357622 1
1.48195349936314 1
1.6975491072071 1
2.60519663597019 1
2.62461954927629 1
2.04492214735469 1
2.39875489773448 1
2.64089650522895 0
1.55685779721307 1
1.69885492030051 1
1.63952961313802 1
2.17436673031664 1
2.02521134462624 1
2.28378042199072 1
1.36538574786222 1
2.29649702943182 1
2.56455876924438 1
1.63226036080786 1
2.27284441421502 1
1.542128589492 1
2.51001344929661 1
0.908752709612631 1
2.00227940107789 1
2.53058301129838 1
0.993532907095 0
1.50320788443342 1
2.47968749811583 1
2.51521462955208 1
2.75879243421164 1
1.72912451862853 1
2.46196223294141 1
2.18185470896684 1
2.29048238140458 1
3.0033828851723 0
2.05042028274936 1
1.79218903083824 1
2.23648403626436 1
2.70199646352028 1
2.97499287206153 0
2.77439753308886 0
2.20715142082912 1
2.3213515151175 1
1.59861523511296 1
2.03365608222995 1
1.71286741277717 1
2.20042079823485 1
1.39275329259475 1
2.71801292523527 0
2.28876651240536 1
2.14478094484751 1
2.28898715933215 1
1.42647343305468 1
1.31296559858479 0
2.8478431736663 0
2.7539534312608 1
1.74750881924593 1
2.10725260600565 1
1.64040622670905 1
2.03472681291466 1
2.25826326312716 1
1.74999355326314 1
1.89440455897515 1
2.39627940164993 1
1.53824502746409 1
1.94096136609647 1
1.43410826042652 1
1.75153426177219 1
1.70004215097826 1
2.05142327468826 1
1.20301013105283 1
2.10543414542383 1
2.61537911487235 0
2.12696777972905 1
0.953762581086475 0
1.28710756969267 1
1.71615165599077 1
2.17078721215076 1
2.19402020725895 1
1.82845943198541 1
3.53118208271819 0
2.42337810460735 1
1.73785193326078 1
2.25428612507258 1
1.92518257514076 1
2.0164084601798 1
2.04427820263218 1
2.15571910965148 1
3.14801695795202 0
2.6862571902978 1
2.25397848724066 1
2.3980599398613 1
2.14430023824447 1
1.96680064186446 1
1.13611084446203 0
1.94297159876987 1
2.46466995826993 1
2.25523974576664 1
2.24042265421767 1
2.32566489748252 1
2.15925788129501 1
2.17355381403505 1
2.06894609755681 1
1.90853116019531 1
3.0691122551659 1
2.41491124534737 1
2.45232875605493 1
2.36282971038986 1
1.91799810734882 1
1.77956029685336 1
2.31689486462416 1
1.71621401433861 1
1.2628308256948 1
3.23165171749092 0
1.68973141500888 1
2.33239464578618 1
2.48458802543259 1
1.50976657364828 1
1.81823534187478 1
2.08374170875446 1
3.15017902258265 0
1.79005833381168 1
1.78581991807859 1
1.85914926700083 1
2.8058316026775 0
2.46727724806248 1
2.45088742318597 1
1.11546989132853 1
1.2189369215487 1
1.84725004187346 1
1.47694714315937 1
2.01774431749759 1
2.36188993791871 1
2.71605973265775 1
1.67010543012394 1
1.93873868290522 1
1.8874642282381 1
2.11622955886939 1
1.67153068008707 1
1.80974654925658 1
2.25439884168048 1
1.37411496509959 1
1.52050935910529 1
1.54718618834801 1
2.01501902403044 1
2.08914637855578 1
1.66069411013117 1
2.50884601379173 1
1.05691642703745 0
1.97677164248364 1
2.4488287260424 1
1.40919125849483 1
2.95955784973669 1
2.30033203398389 1
1.46652359647423 1
1.14717996312719 1
1.37729647779096 0
2.96408951948918 0
1.48117803155907 1
1.47272469773337 1
2.11417185648344 1
2.42115922666368 1
1.68561348004961 1
2.19911851612111 1
1.43720398526868 1
1.1634181684453 0
1.13560790019187 1
2.09053833222799 1
1.42813812416756 1
1.6854901396143 1
0.603472948048858 1
1.78516798849389 1
2.36009173821245 1
2.12171950972783 1
2.15259177141692 1
2.22184289166851 1
2.14190187807449 1
2.12686559252859 1
1.73543247465874 1
1.89526599379049 1
0.892889434380906 0
1.8200514978287 1
1.42639899596738 1
2.51112734662749 1
2.16224142456701 1
2.78619567746461 0
1.71386502187782 1
2.36432910972613 1
2.90115374569367 1
1.36120749238263 1
1.64541586309929 1
1.98822291530838 1
1.49184636202834 1
1.87196386830788 1
3.11545313725334 0
2.19549560800211 1
1.71838233638404 1
1.26005980803683 1
2.47644988922851 1
2.58359014997937 1
2.77974974805197 1
2.23986557620164 1
1.97459030615457 1
1.71319962305406 1
2.30466356475469 1
3.31647958285929 0
2.1932256656667 1
1.92001866957874 1
2.0863862844593 1
1.87649349309914 1
2.59182623345031 1
1.24891245629769 0
1.63098777994752 1
2.03220470264502 1
1.93282256295294 1
1.45608332728382 1
3.00211127869522 0
1.37856767238117 0
2.36302276096743 1
1.87044758587445 1
2.30086139561281 1
2.28744921377074 1
2.78031610917506 1
1.81253743167822 1
1.77316521439234 1
1.79290222606413 1
3.11833288854334 0
1.79744141018058 1
2.05017409724466 1
1.76626189476502 1
1.84938078462119 1
2.29542619827321 1
2.2526927104143 1
1.69853153358618 1
1.54724904164623 1
2.50113142659128 1
2.13038790854704 1
2.16382328534706 1
1.50032972628989 1
2.14884038705975 1
1.7960638909957 1
2.32019064178257 1
2.06758561939258 1
2.25589251027779 1
2.51548095365988 1
2.72214907896846 1
2.52378291767104 1
2.1618373892144 1
1.99418952267026 1
1.9365612509422 1
2.49747284142939 1
2.27268975946623 1
1.31336436748716 1
2.39922227730822 1
2.10201357740883 1
1.40898266608231 1
2.98558584835638 1
2.13387186085909 1
1.9693910931592 1
2.679387198332 1
2.15489593714638 1
1.30864307592349 1
2.140646085037 1
2.73209415593219 1
2.32112596941183 1
1.33332114975536 1
0.772880541864197 0
2.57840372285463 1
1.95906607236536 1
1.90057410040595 1
2.08023297464797 1
2.05339666122185 1
2.02248692835623 1
1.71260348370131 1
1.8364191515863 1
1.49204238497635 1
2.73327406360937 0
2.69065528091549 1
2.0253673625344 1
1.06972797216078 0
1.43241682261266 1
1.94317820998226 1
2.24568952462304 1
2.03979743631305 1
2.29725515543069 1
1.55245807314892 1
2.13732381443572 1
2.84144292815014 1
2.7241365469554 1
1.85060912328399 1
2.12674968854342 1
2.05928743998065 1
1.52625778204167 1
2.93078118625812 0
1.89708841409011 1
0.59939137081517 0
2.11653230660248 1
2.1407451896124 1
1.85155499283129 1
1.66124477780207 1
1.29559363339108 1
1.77911920770228 1
1.53072906704905 1
1.46613705032533 1
2.20782474317302 1
2.4754550875736 0
2.29268889154427 1
1.59542405902598 1
2.56783560710151 1
2.54353947514043 1
1.97705336073958 1
2.83987149975774 1
1.82190263895444 1
2.34331037101912 1
1.48327882586409 1
1.28274772136495 0
2.17955456341415 1
2.11398078942353 1
2.31400820554692 1
2.27169393401344 1
1.47606081790311 1
1.77988469642222 1
2.22769867921448 1
2.09940651072751 1
1.38967188264971 1
1.60755206484954 1
2.29100804591058 1
1.77019211966549 1
1.02307316029808 0
2.26958925583375 1
1.4437085545683 1
2.10834459406918 1
2.30926558233773 1
1.56149323758661 1
1.40394578338563 1
1.64540666580457 1
1.15234747199371 0
1.81437339925003 1
2.20939579710671 1
2.31316559323196 1
1.22230235252009 1
1.58029704390614 1
2.34563300554094 1
2.1345870927055 1
1.57357265114434 1
0.871417381797179 1
1.66694028869934 1
2.3461911221403 1
1.43025788817791 1
2.41691442043379 1
2.18971167273169 1
1.30100149995385 1
1.8196510330467 1
1.75075060932426 1
1.9003240629918 1
2.34026673976472 1
1.60264457830881 1
2.5154727491771 1
1.77135114744778 1
1.8589181552399 1
2.51345868218458 1
2.15567998465062 1
1.23097328433144 1
2.16266018149762 1
1.88845749408243 1
1.60960638778352 1
2.30963810318695 1
1.40332891462279 1
2.13244753295086 1
1.53099832194211 1
1.81377993966823 1
1.04109817419803 1
1.79384633292272 1
1.54313460844396 1
2.42751070966113 1
2.44966385443878 1
1.87784736814884 1
2.0295855918193 1
2.36998247521551 1
2.32221283327429 1
1.86162123598343 1
2.07593509237523 1
2.14791238217054 1
1.39094595982067 1
1.89736960513625 1
1.99661881857085 1
2.3664226057237 1
1.75721997841782 1
1.89926812347823 1
1.31408292087139 1
1.7323031066408 1
1.88073757585215 1
2.75768654418386 0
1.83222236295639 1
1.37938339514804 1
2.32048685894246 1
1.97617804952888 1
2.49016731951431 1
1.87852694584044 1
0.813879780556112 0
1.75775604362818 1
2.27554801813107 1
2.50337479343904 1
1.11807315665692 1
2.27501769235869 1
1.91193481699832 1
2.22311001232029 1
1.40075886346609 1
2.48276802838913 1
1.82155649870861 1
2.33942199148679 1
2.35734440380283 1
1.50791746912872 0
1.05822843358407 1
1.95053394220918 1
1.97524925758137 1
1.47430300279278 1
2.80399987793739 1
2.00658010233098 1
2.15503071096891 1
1.3117520418292 1
2.21133429637946 1
1.6106445094461 1
2.11413975202344 1
1.77308350368497 1
1.28599214191551 1
1.95399884495571 1
2.80950005610046 1
2.0189679973438 1
2.29143480733102 1
1.47916320780695 1
2.72599880060068 0
2.01385220141891 1
1.62144820731097 1
1.83492115087223 1
1.87415047222734 1
2.26722438516473 1
2.52177734283198 1
1.86756358833002 1
1.57615574959694 1
2.15870105113432 1
1.79499020909518 1
1.58570525002223 1
2.06035628088067 1
1.94801652839323 1
2.7467718688989 1
1.88435798455789 1
1.24600623640116 1
1.4570885368298 1
2.26985714682974 1
2.09018323403221 1
1.27038769865907 0
1.90371335838369 1
1.98988745972597 1
2.11415877317986 1
1.398573914577 1
1.75562514102158 1
1.10255342843519 1
2.7569790835386 1
2.0063052504194 1
1.58562839952046 1
1.99237674228203 1
2.71301306016212 0
2.52663487480476 1
2.35688904885378 1
1.89299323267519 1
2.63847271382156 0
2.1105583393968 1
2.07355167566683 1
2.86048061342734 1
2.53926128159766 1
2.24067447107646 1
1.41761310268031 1
1.37709935117643 1
2.23881697070443 1
2.74566555844254 1
2.15690695292249 1
1.53732552057193 1
2.14732515681706 1
2.18056367894617 1
1.5387266915822 1
2.63808720733409 0
1.84004091065602 1
1.76891562249377 1
2.37786892486219 1
1.05420989245189 1
1.87041178896933 1
1.56288958884091 1
1.62424470204857 1
1.21627436527579 1
3.09048640606551 0
1.7253558111726 1
2.04939531343279 1
2.09677330921677 1
2.50219368798054 1
1.83789830914812 1
2.08659101936129 1
2.23598876186439 1
1.90845740463848 1
2.45506640735675 1
0.860291553506891 0
2.48433415251899 1
2.45134108552994 1
2.639944562033 1
1.3025373444391 1
1.61004664927266 1
1.90071324024638 1
2.13300653971015 1
2.77518331587685 1
1.52793483975641 1
1.59568398049671 1
1.42933670153784 1
2.31600039789453 1
2.33554176617212 1
2.75191541608255 1
1.27340238242844 1
1.51512760555674 1
1.96758150170485 1
2.38466733281322 1
2.3997597030139 1
2.53717053547734 1
1.67792077620041 1
2.30152743473663 1
2.02012095836151 1
2.14270189766959 1
1.9132044798367 1
2.21901516593589 1
2.26231010556735 1
1.90127393644375 1
2.09551408583184 1
1.60496464117645 1
2.15020778299793 1
2.17744104099385 1
2.59884986781221 1
1.80806725992631 1
2.19179286230703 1
2.66038520367788 0
2.23700162691962 1
2.59466555941997 1
1.88656765205837 1
2.18081422762072 1
1.9013214830732 1
2.3308261621719 1
2.46651742429671 0
1.41245957010586 1
1.84837341594811 1
2.04499227901467 1
1.70095888085398 1
1.83052680273343 1
0.728974247704462 0
1.61719553293739 1
1.56944028071224 1
2.38846734294443 1
0.988582022799265 0
1.76824787792506 1
2.25604773718781 1
2.28227344329706 1
2.11201481658588 1
2.41731856767107 1
2.22945638116212 1
2.7650497169755 1
2.1652607545281 1
1.71364447552435 1
2.37449890689878 1
1.46049983828897 1
2.04345151245753 1
2.61051139008528 0
2.33066833084997 1
1.56051034347861 1
1.19598352445884 1
1.7714038960497 1
2.29087652546929 1
1.4620389015363 1
2.19374287387442 1
1.33995548115191 1
2.14793535686449 1
1.35438659610311 1
1.27001789074759 1
1.80178683128687 1
2.24172577935605 1
1.20754864874642 0
2.30836599229705 1
2.2650700866272 1
2.78892942651938 0
2.16200948217356 1
1.93073183995243 1
2.25837389357662 1
2.52886659132047 1
2.49969124342773 1
1.74244478972044 1
1.7303250695508 1
1.9514727869081 1
2.39708583063885 1
2.18391771938249 1
1.02619574690801 0
2.66673456632259 1
2.91654560938558 0
2.20901690019908 1
2.42820338122257 1
2.2544608010084 1
1.85279783454622 1
1.8861381773063 1
2.77898547617467 1
2.44377979601446 1
1.82350150885895 1
2.20942703380709 1
1.65922079375054 1
1.78045334068685 1
1.66863877789226 1
0.917380922144092 1
3.16945526936196 0
2.62122606193594 1
1.27635871270996 0
1.39271881278329 1
1.55430078806223 1
1.94816858944421 1
1.96210462846595 1
1.9372556168923 1
1.64452705448945 1
1.29871627873169 1
1.37775092957616 1
1.20775681327147 1
2.53228736564286 1
1.92977098853759 1
1.68329605466963 1
2.23116571299231 1
1.65753974994457 1
1.89189898587232 1
2.09629952187187 1
2.29059401630707 1
2.4283923090439 1
2.22190500286778 1
1.48621539120253 0
1.70733793949941 1
1.9550837851801 1
3.0307344095668 0
2.13931991137455 1
1.50556411745393 1
1.58880407846486 1
2.40424042350466 1
2.23116385228254 1
2.20723520067043 1
1.38132640898754 1
1.8233577247241 1
2.39815822525342 1
2.8129144121457 1
1.17405733685422 0
2.04935253113754 1
1.59698279219542 1
1.86147222739105 1
2.12661292211953 1
1.70356284612214 1
1.95106600000097 1
1.4102900740429 1
2.08255923020828 1
1.63911444663686 1
1.94310610444657 1
2.08383270012904 1
1.39897975536478 1
2.02842543060472 1
2.73011219075377 1
1.75342897237575 1
1.77785760039305 1
1.55889006226602 0
1.20353984717302 1
1.68715873088754 1
2.28341412384622 1
1.11597169728067 1
1.99981409147246 1
1.88998766507853 1
2.0984635607667 1
1.52512126406047 1
2.08905242841871 1
1.92119504739564 1
1.75959265237468 1
2.12636025706015 1
2.83852820237654 1
2.15316478706497 1
2.22492931684702 1
2.47686898700208 1
2.09364862522051 1
2.12832922064965 1
2.73424081022153 1
2.19478755231775 1
2.41031523834999 1
2.32205832205348 1
2.71594274857184 1
1.92597455832525 1
1.87268631300687 1
2.30496843478188 1
1.8935811420436 1
1.64554215281229 1
2.15318167478467 1
2.49397961666011 1
1.50923441054981 1
2.50408332424117 1
1.96720573952503 1
2.68665715974904 1
2.27834089322382 1
2.28391050657496 1
2.58312317742936 1
2.11117762631862 1
1.78719874217249 1
2.44519190741471 1
2.14330328780537 1
1.58302251573693 1
2.29803681849531 1
1.94214350281863 1
1.32507884507565 1
1.41622447272259 1
2.10925590071919 1
2.21270320184481 1
2.37134257151436 1
2.11295143806833 1
2.43046379574433 1
2.08586599913264 1
1.14101587828848 0
2.66294910280395 1
1.66496993673602 1
2.02995289011588 1
2.263259073572 1
1.8202677396371 1
3.14831769670109 0
2.50823891950774 1
1.99374334153537 1
2.21005825671224 1
2.87192333569485 1
1.72485651202182 1
2.5426085142507 1
1.95901651959926 1
1.95175934617999 1
2.01866061311709 1
1.74193006432254 1
1.66160360219123 1
2.53696847748729 1
2.77653337068256 1
2.34592854751717 1
1.10269811283277 1
1.96212217605886 1
2.54586036421398 1
2.22171488218734 1
0.704203251075105 0
1.50173872329029 1
1.55266619863291 1
2.91497700119932 0
1.13679618982281 0
1.79387167235425 1
2.28779221061308 1
1.89475739248962 1
1.92622930357646 1
1.97008763959116 1
1.84498991580562 1
1.76061464324521 1
1.80988989133365 1
1.73038049906415 1
2.34823527058429 1
1.86705631429307 1
1.3372713346648 1
1.40432692573593 1
0.807142048504538 0
2.29575669100932 1
2.19264288341273 1
1.95982034283986 1
1.56259590795228 1
2.61585352300526 1
2.48255936251151 1
1.54406094641903 1
2.01652846760952 1
2.10866543288927 1
1.45855928688524 1
2.5432539046806 1
3.53306487783926 0
2.8384259050752 1
2.88061128971518 0
0.999255900152249 1
1.65816626990416 1
1.77952866379334 1
2.48391553638866 1
2.5626070155374 0
0.902854880239753 1
2.2805302327359 1
2.59618106656125 1
1.803124791514 1
2.01352673817235 1
2.39743063675926 1
2.87256312448174 0
2.47859972666358 1
1.83004176865239 1
2.18710591576892 1
1.54690085695781 1
1.73260749038552 1
1.87774458118644 1
1.45087038696812 1
1.73736374491869 1
1.2257836227511 1
2.21195464086373 1
1.13152378030992 1
2.00476305897145 1
2.73152347534417 1
1.69606984870987 1
1.34768122739706 1
2.10121208350692 1
1.87520746025891 1
1.36613094101015 1
0.93622616084868 0
1.64172009596334 1
1.46821420795667 0
1.95330928409512 1
1.86377765889617 1
2.48441817598852 1
2.13709559875387 1
1.43360849174796 1
1.59714173114607 1
1.89944416275094 1
1.95534781610064 1
2.38730916757104 1
1.15512900022626 1
1.94193847080841 1
1.69947176246056 1
1.70932502454424 1
2.22579891966447 1
1.94051563663521 1
2.58616658215259 1
2.28750959622732 1
1.79957885102042 1
2.91323764228943 1
1.69700520749596 1
1.78504761108069 1
2.23377839204327 1
1.81649792942701 1
2.87999651131067 1
1.29488142233346 1
2.82610200332144 0
2.62282377184508 1
1.10966408721094 0
2.1272887494348 1
1.41247525659416 1
2.09470024912155 1
2.56169975620733 1
1.57279489118631 1
1.72644510005346 1
1.15125315078071 1
1.67732826275599 1
2.09104578784732 1
2.40988766039198 1
2.17668944899991 1
2.91940634963003 0
2.60204159549444 1
2.19788442255833 1
1.90379989940714 1
1.60548814271583 1
2.12354903607091 1
2.67005745718381 1
2.26260225135487 1
2.28950741703295 1
2.08516401544917 1
2.694019496059 1
1.72812921810107 1
1.89240329058866 1
1.5475172984479 1
2.59412807443716 0
1.28082982687082 1
1.90307666315909 1
1.3227446285948 1
1.61528399455471 1
1.75307647845478 1
1.63582925325198 1
2.07110116818356 1
1.94614572793488 1
2.76507396608131 0
2.19456739097395 1
2.54152970312875 1
2.41558913306596 1
1.88856721996604 1
2.0281693093571 1
1.88405654806045 1
1.50689271973371 1
1.75402291440376 1
1.01913027341267 1
1.95498363600973 1
2.68618201612769 1
1.01342412082639 0
1.5392198753785 1
1.47356963000406 0
3.09813221630918 0
2.28577823730596 1
1.68437006837846 1
2.63983352966404 0
2.61406064570383 1
1.77732670375287 1
1.57801079059787 1
2.25095580952163 1
1.09747255883398 1
1.52629836863865 1
2.57417534828074 1
2.30532748331553 1
2.11154574104814 1
1.78017502731082 1
2.16060802066368 1
1.83974544748796 1
3.29268427430942 0
3.00305345985519 1
2.04424617392387 1
1.1002022779574 0
2.02531596141617 1
2.57639698404552 1
2.62366664600737 1
1.82643715945328 1
1.34294578821441 0
2.30662768993249 1
1.90854237892412 1
1.19197814779659 0
1.52662066200518 1
2.10292525238877 1
1.10480468669863 0
1.62567676658664 1
2.03785545025909 1
2.20050172720405 1
2.21810800573802 1
3.40565912390395 0
1.47189566996543 1
2.08200486831731 1
1.72550442297005 1
1.49212644317732 1
2.34674099107114 1
2.20997082057078 1
1.62410676232848 1
2.0554709074016 1
3.00874619820083 0
1.68946349668793 1
1.52208979372594 1
1.72083775167919 1
1.518515896959 1
2.05269794842284 1
2.5423542556046 1
1.80032605908179 1
2.15979316573518 1
2.26223640914033 1
1.12241201248692 1
1.78035222617055 1
2.157843710902 1
2.6749380447115 1
2.45641159662872 1
2.19284808517347 1
1.96622916063582 1
1.55497345501644 1
2.73885807635462 1
2.78131663835644 1
1.05566504747911 1
2.47690382790785 1
1.4666291434698 1
1.96360878795114 1
2.79610810526548 1
2.58926372019681 0
1.1634380470385 1
2.12710683870191 1
1.54599484520077 1
3.03789256922349 0
1.25943093374776 1
2.76186858858727 1
2.39553069237606 1
1.78867084796122 1
2.9304932178077 1
2.3363624834395 1
1.34606336044013 1
1.38696220883766 1
1.95362482545328 1
2.00482252397659 1
2.58585106263542 0
1.5487836966044 1
1.86442740885711 1
1.97546052147427 1
2.39074660333005 1
2.2215662489817 1
1.94529812831594 1
2.32803214593617 1
2.26359924288406 1
1.32150132021434 0
2.00974564625845 1
2.78845177241169 1
1.19949486495851 1
1.69029343670722 1
1.71466143775653 1
1.6415290278115 1
1.95988908706882 1
2.35084713883226 1
2.00346457579147 1
1.61344123623489 1
1.64524267412968 1
0.903911528896735 0
2.48506312536306 1
2.07422128936824 1
1.18013571669422 1
2.50102717158768 1
1.74413436109422 1
1.78684429433617 1
2.3554061989101 1
2.82932117463854 0
1.50085369943749 1
1.68085918430052 1
1.67503383785942 1
1.7884658627983 1
2.19026136993004 1
2.28186195801857 1
1.73061724653778 1
1.83487642685667 1
1.93570966966942 1
1.17666485027563 1
2.1540097248994 1
1.53901003630599 1
2.1142000236732 1
2.32502860675488 1
2.19262162941327 1
1.61767445093729 1
1.83900607415418 1
2.99201690443173 0
2.1826277481418 1
1.75887469241004 1
1.75362374288247 1
2.84957750948962 1
2.23494050116934 1
1.36920451055601 1
2.55932012823421 1
1.96139302971707 1
2.20681840440063 1
2.12507726853796 1
2.28827852917109 1
1.58435428229312 1
2.76280248232678 1
2.12823893807428 1
3.04937775973558 0
1.3994308335408 1
1.52383223473221 1
1.95043903533588 1
1.37882235447896 1
2.04275702147723 1
2.00355722179117 1
2.17260184015589 1
2.0888083109504 1
1.09949099854929 0
2.92401229124585 1
1.36675814468845 1
2.57415371052703 1
1.91101267805016 1
2.22404462095196 1
1.99547171750965 1
1.82545676659312 1
2.21708353457104 1
1.66576756792185 1
2.29984978056069 1
3.50230963028999 0
1.95598570431395 1
1.69215142948201 1
1.31606180763867 1
2.17169858405126 1
1.66289466634166 1
1.46286813308874 1
1.58875696848855 1
2.25908784680723 1
2.90684795234863 0
2.04980323335588 1
1.37604321936407 1
1.8860532082291 1
2.54914035736255 1
1.80161156702906 1
1.67912091326802 1
1.74164404863358 1
1.50607679833872 1
1.30081183254151 1
1.91072593307583 1
2.025341660351 1
1.72424486146505 1
1.79664325238243 1
2.03884776040046 1
2.07665968478265 1
2.335471252548 1
2.14378530801111 1
2.64683496692708 1
2.06778780014682 1
1.48859789579971 1
2.06537368296312 1
1.77496481673622 1
2.71081123549017 1
2.3219120107095 1
1.46005958867481 1
2.28202389330551 1
2.44281730855825 1
2.55514638800381 1
0.831381948468474 0
1.85267297411481 1
1.46801277017528 1
1.86165957911434 1
2.46115751545459 1
2.55759611208629 1
2.21547364768176 1
2.04085692300241 1
2.12153717572458 1
2.58453171613704 1
2.65633300692495 0
1.84905256494529 1
2.25473807395997 1
2.77377302501167 1
2.66520605933938 1
0.969446287621222 0
2.21942865146017 1
1.45058083513102 1
0.853616933756531 0
2.54810957761891 0
2.10537526995492 1
1.69057947479793 1
2.00096771858726 1
2.35087897685687 1
1.4583521233529 1
2.21113978414573 1
2.12408049716473 1
2.233020902311 1
2.62640247067275 0
2.36437337720013 1
2.5995794056184 1
1.72404132956959 1
2.04024303009771 1
1.24648910791537 1
1.73288979446142 1
1.83879754197293 1
2.28057896323034 1
2.43074029793022 1
2.01102685972454 1
1.80222787559208 1
2.01133721432378 1
1.56847421185916 1
2.60153058424223 1
1.94655673200932 1
2.26199361522172 1
1.97616656902562 1
2.36032187829008 1
2.25626306827354 1
2.09124589944938 1
2.91576266877896 1
2.46266820964832 1
1.98699190156984 1
2.40534831046138 1
2.92607481186636 0
2.69432395831618 1
1.85257401710101 1
1.83013148636502 1
2.48421386547009 1
1.32298080440757 1
1.66112209194411 1
2.38417049692931 1
2.63813203356429 1
2.21584027145973 1
2.39117619769114 1
2.12892422862758 1
1.8743913250124 1
2.68139746447306 1
1.66853230547238 1
0.836941840679332 0
2.2280101748472 1
1.92479102541518 1
2.50637691504682 1
1.33270196202331 1
2.86071281306427 1
1.75724866026265 1
2.38517062542801 1
2.16738480604204 1
1.47451973524227 1
1.69759153256514 1
1.83325401110778 1
2.07927131065159 1
3.01263368048253 0
2.20199806236336 1
2.95073216978543 0
2.54905947178573 1
2.38114312314803 1
2.30090012383589 1
2.28885779021414 1
1.78074733471449 1
3.02586618016391 0
1.59035710748611 1
2.53103852462656 1
1.37190126016898 1
2.39452668750379 1
1.9195018771168 1
2.69521710141609 1
2.25184404453617 1
1.71419218001378 1
1.61647152262176 1
1.70904620517077 1
2.15891783922314 1
1.81004021503347 1
2.42875980574818 1
2.41745842232426 1
1.41709345319214 1
2.71209681635241 1
1.6904969401567 1
1.02285453485731 1
2.06429156297878 1
1.90140292382866 1
2.84433662253706 0
2.54465351374487 1
1.27082527196476 1
2.0385884477784 1
2.17339329822208 1
1.64050082068938 1
1.35827433760225 0
1.83774665660953 1
1.01041318272962 0
1.78221776664087 1
2.25165403479243 1
3.6392911295835 0
1.83105132881455 1
1.53724644650441 1
2.67282315107496 1
2.12247218111888 1
1.99397897872018 1
1.62728821240833 1
1.58265504726861 1
2.05598353127256 1
2.14912067867546 1
1.78781920940054 1
1.95397236368125 1
1.57480686055147 1
2.23026022863795 1
2.69697849417915 1
1.09867442413729 0
1.73362392321642 1
1.38741565482266 1
1.91858020628772 1
1.45901573158719 1
2.50250709785509 1
2.30244368556372 1
2.15915396734006 1
2.06109026807764 1
1.77290899257741 1
2.323779413627 1
1.83787808199441 1
1.46600190022136 1
2.39618422428508 1
1.81982362109079 1
2.23360140449955 1
1.75705240744785 1
1.41786237226568 1
1.67093073016842 1
2.82727710122859 1
2.42876548757379 1
2.29070117318248 1
1.47295006827852 1
2.17686132496402 1
1.37704337860003 1
1.70901046922547 1
1.71292531884833 1
1.98592415273355 1
1.98164735280354 1
1.79844170818898 1
1.69263538611839 1
1.7010393005133 1
1.43544436395944 0
1.78360582270442 1
2.7824058289802 1
2.04025786349591 1
1.65459218869833 1
2.16533872119526 1
2.79924056785443 1
2.26787120025114 1
3.2796048528583 0
2.09189228369081 1
1.44425588153904 1
2.16677468829642 1
2.58716484999511 1
1.94395335641336 1
1.21150842751125 0
2.20043283057711 1
1.43403275918289 1
1.90756670914378 1
2.18608651751181 1
0.956092524480211 0
2.46711550627678 1
1.94698958414603 1
2.02793448480693 1
1.35231231076779 1
1.83347015098108 1
1.7581987749731 1
2.33462180818242 1
1.87451864502 1
2.91827914750047 1
1.00389128130341 1
1.96087861012043 1
2.72333129597606 1
2.24013205158579 1
1.49022427451598 1
2.71643123086389 1
1.77786701671177 1
1.97044608192852 1
1.57394133475956 1
2.76092374018463 1
2.2205635129948 1
1.77417810558397 1
1.31314404696776 0
1.53143294650788 1
1.93780079731007 1
2.77861395469232 1
2.59032248960005 1
2.40594464007895 1
2.20803758790394 1
1.32867963686529 0
2.8232429069062 1
1.49789274190115 1
2.01120418021327 1
2.02798657421784 1
1.94167674120473 1
2.73894595767657 1
1.59718060670023 1
2.07248789574653 1
2.47779426871412 1
2.70170740807447 1
1.54509624339745 1
2.13929309280335 1
2.31437518133202 1
1.60641764278172 1
2.13986245341442 1
2.22462955501676 1
2.02325918086635 1
1.78925070721443 1
1.90450547228115 1
1.36916845229904 1
2.64466710906595 0
2.87081218139449 0
1.66637654163264 1
1.34602471902007 1
1.81695894277549 1
1.23577695565709 0
2.2245980517327 1
2.28888715870312 1
1.92581438616875 1
1.1218957777271 0
0.82372166407923 0
1.49367593774976 0
2.29653847018438 1
1.85703463607351 1
1.5690539713226 1
2.26402672561031 1
2.97825628929993 1
2.65210314621941 1
2.10187342919356 1
3.00058652499499 0
1.45630981388234 1
3.21404171365673 0
1.80068140144837 1
2.21958745274601 1
3.01130002014227 1
1.78828872569563 1
2.00023895559549 1
2.36122190117298 1
1.28191873679521 1
2.23491601003525 1
1.79543720489086 1
2.83279106447926 1
1.76982501501175 1
2.18815557704309 1
1.9033277927613 1
1.13857739937678 1
2.49014172117674 1
1.14813619388335 0
2.38332371475616 1
2.23930785139769 1
2.13567900379234 1
1.37349223004642 0
1.76443283585202 1
1.6979587600573 1
2.32843783477816 1
1.12595826576965 1
1.98220327370031 1
1.96673180213431 1
1.79033603819832 1
2.44758181131217 1
2.19583819221276 1
1.67778689849054 1
2.82073217230729 0
2.30597195593166 1
2.48555956870193 0
1.66943926483712 1
1.34206709460906 0
2.82442385482216 1
1.69387359050184 1
1.65764336531049 1
2.66280716179456 0
1.91668546383865 1
2.54723156411024 1
1.13600075686608 0
2.72038057553677 1
1.19763195445537 0
1.90969280829601 1
1.52426676197263 1
2.02345479273631 1
2.12381986767763 1
1.65883353115189 1
2.2144708306065 1
1.56890674921879 1
1.66544970532605 1
2.4176049484613 1
3.00201292851024 0
2.84936319359742 0
1.45319121104174 1
2.18790770775414 1
2.54569579867733 1
3.08205341149272 1
1.26333012731459 1
2.56977702717884 1
1.22828422723102 0
1.20438482091465 1
1.78795361403198 1
2.47597463929873 1
1.99889681488407 1
1.27953337322651 0
2.30790985133087 1
3.30149093716175 0
1.76382020087024 1
2.1845594804645 1
3.14627762287184 1
1.97289602764463 1
2.43334025380723 1
1.50017042953641 1
2.56870639429704 1
1.34136778834876 1
2.29718767854348 1
2.05968626479579 1
1.81967684692058 1
1.98929795391029 1
1.92051887918711 1
2.43119803727378 1
1.8834697058865 1
1.45755949212651 1
1.92687462347595 1
2.40976236744366 1
2.91028426591975 0
1.57291116480379 1
1.74956782322188 1
1.80188851125127 1
2.23891214609676 1
1.87069970899582 1
2.46624723544951 1
2.64122527711115 1
1.99283010279935 1
2.19090817911042 1
1.99112031052002 1
2.69950338788386 1
1.55779702514291 1
1.84243046045218 1
2.8302518838993 0
1.40157418175496 1
1.89613231349004 1
1.44351869588998 1
2.00996325449415 1
1.11883738611233 1
2.61254391404001 1
2.16671400648102 1
1.43714664136377 1
2.06896998902886 1
1.77578564713468 1
3.19933801384907 0
1.51894896030213 1
2.82356690852593 1
1.95098630778502 1
1.87119229374192 1
2.02913833997706 1
1.65035748534165 1
2.74379884792134 1
2.39848496605118 1
2.04421070550834 1
1.44773165720322 1
1.60765654267626 1
1.88819796343359 1
1.82630220261181 1
2.89717183590578 0
1.82595154784469 1
1.23913796456252 1
2.29257614885992 1
2.28103625484726 1
1.72099801676197 1
1.70920901717027 1
2.10540257939579 1
1.5315429911113 1
1.46285792668564 1
1.23328405546297 0
1.82175608980683 1
0.950235010487294 0
2.65043421747357 1
1.21362931171992 0
1.68186701953805 1
2.16583347042074 1
2.18133720975779 1
1.58826204506108 1
2.02590656742228 1
1.73975473955108 1
2.32371418352996 1
1.44999586163122 1
1.07583285181684 0
1.00335496955272 1
2.03022288633008 1
1.88362355751405 1
2.28785240117544 1
1.72790855860289 1
2.17985847775088 1
2.0634034608472 1
2.14401556766939 1
2.22993892252131 1
1.84389003020083 1
2.2784817605061 1
1.15049437873646 1
1.36555457816052 1
3.38042444871801 1
1.96118086328473 1
2.13670784795547 1
2.24653810362399 1
1.73277236385005 1
1.67780222672031 1
1.05121427103704 0
1.98612098801457 1
1.97636756781864 1
2.18019217851729 1
2.74812704964995 1
3.15777995750582 1
1.61636170556997 1
2.20764325612243 1
1.02259690908261 0
2.70827122840639 1
2.14053690250974 1
2.08538508334773 1
2.30037174904765 1
1.59964396574483 1
2.12440171727895 1
2.05637996826228 1
1.3659002490519 1
2.36904525312452 1
2.25886229458031 1
1.09484838374236 1
2.54764539711515 1
2.19821729793969 1
1.66004773257463 1
2.44830435347999 1
1.66577112436872 1
1.89118775235881 1
2.30808794478459 1
2.27209485763307 1
1.53007175509743 1
1.75295494234425 1
1.62557462215309 1
2.13560749375113 1
2.41779760185873 1
1.60557273651502 1
2.0874130099676 1
2.38128090361523 1
2.81526254400175 0
1.40015976621174 1
2.37723554959228 1
2.32037607871377 1
1.38339545502432 1
2.54550550045039 1
2.20345613942459 1
1.94505465424602 1
1.90435520768956 1
2.19702684955112 1
0.994132991706609 0
1.86103940826636 1
2.47733152989771 1
2.2826800339214 1
1.85036435284148 1
2.20345424280964 1
1.89203645059726 1
2.13863572448848 1
1.87298282297771 1
2.02846702607317 1
1.63961433876856 1
1.39456378038577 0
2.04478509442147 1
1.97595555097619 1
2.40092085204595 1
1.86437087414809 1
2.67168062663713 1
1.27575658349444 1
1.04055741739393 1
1.92540849105982 1
2.10394897365338 1
2.12669525381414 1
1.54080947954925 1
0.799351855068167 0
1.94115050911643 1
2.35441764048601 1
1.94060448704251 1
1.74543771998815 1
2.16622666288347 1
2.30937783047655 1
2.59591573264256 1
2.35508665668439 1
1.33339043019029 0
2.5195803725618 1
1.54324987852731 1
1.42312482650757 1
1.76976936893485 1
2.34436544355023 1
2.39706456346032 1
2.53172318288634 1
2.02979989773074 1
1.66332059666137 1
2.36171935503155 1
1.90212854665956 1
1.89325647947635 1
1.8034509767206 1
2.01215467153575 1
1.97571480546493 1
1.77411193949357 1
1.97587057495724 1
1.20174886919549 0
1.98262619322564 1
2.44282798972202 1
1.84197192683482 1
2.18913625771521 1
2.12052005675672 1
2.35614425597403 1
1.50805502471117 1
1.89276501771353 1
2.57299036099511 1
2.63663491442174 1
1.06117900623563 1
1.4546117790624 1
1.73322651438422 1
2.63822565354194 1
2.2017151256318 1
1.63866230243529 1
1.21839660724108 0
2.62307938904163 1
1.73332319851986 1
1.69234974081841 1
2.25722766606732 1
2.0728574086232 1
2.95232722068641 1
2.54703101541966 1
1.94165752533599 1
2.40084926463307 1
1.16844609028562 0
1.85282802453207 1
1.34436219869936 1
2.564156139677 1
2.3227432144001 1
2.67544252847492 1
3.03426755540221 0
1.38933267116087 1
2.14780169850294 1
1.59965657481157 1
1.72817042845798 1
2.96941374941073 0
2.34054924371303 1
3.22627957650585 0
2.73198884151166 0
1.67552280853715 1
1.63930122205197 1
2.2512942000172 1
2.34793074847048 1
2.19857895188674 1
1.81381638056997 1
2.37585037321325 1
2.1889758635015 1
2.24143934266788 1
1.93373433150374 1
2.22002343896414 1
1.77128431605795 1
2.01923005867172 1
1.35490685270401 1
2.32641813788422 1
2.52266248966583 1
2.0264435758183 1
2.87471493281071 1
1.47199690701997 1
2.43583782290504 1
2.37654335739991 1
2.02913951777398 1
1.79440226720264 1
2.40669108338149 1
1.59955360717118 1
2.52171993083568 1
1.24566144727725 0
2.18634909367386 1
2.08628803086557 1
1.52406994117345 0
2.18206162221286 1
1.84394191825633 1
2.08059548975067 1
1.77542253943837 1
1.76023218466603 1
2.25753381943689 1
2.0693081304563 1
0.884725028490326 0
2.05703478815963 1
1.58400981553239 1
1.50382026943001 1
1.05688972860957 0
3.28605834903696 0
2.10200351746743 1
1.50993841229525 1
2.78940847991408 0
2.5151902492559 1
2.24769054377514 1
2.33148432965548 1
1.9728533081651 1
1.6356750219427 1
2.00171428399996 1
1.90287869656201 1
1.7629505422318 1
1.40605016020092 1
3.06622815641033 0
1.35997699502994 1
1.32532655007964 1
2.26774087901144 1
2.47726718932331 1
1.98202178387902 1
1.54990809072808 1
1.21561968656889 1
2.13021921368418 1
2.6919827025651 1
1.85021501024027 1
1.6327095239545 1
2.06462240660446 1
1.37059764708375 1
2.29776791327799 1
1.61129735449767 1
1.56433101186659 1
1.79348732788999 1
1.42217936230865 1
2.93849151236977 1
1.30992149373935 1
2.49531895400357 1
1.86745352240034 1
1.61339695716733 1
1.87066366340082 1
2.44291462709653 1
2.63476279360734 1
1.83101447844894 1
1.93622679619801 1
1.81543209725915 1
2.29213915238226 1
1.16876409199926 1
2.46616164159868 1
0.983358783889522 0
1.76501992458911 1
2.68001519452767 1
1.78788304384138 1
2.18896696759365 1
2.09242494291264 1
2.31384977523206 1
2.307180476991 1
2.0489099970217 1
2.11476799668215 1
1.72678894945144 1
1.6509065119673 1
2.12166480702895 1
1.93990398387331 1
2.07221878167864 1
1.278324506038 0
1.77341297940561 1
1.78156037144414 1
2.09675505905803 1
2.00247523406613 1
2.41306834220568 1
1.27582145433849 1
2.03038946862424 1
2.45240734201004 1
2.53113874975164 1
2.27779258219121 1
2.34633837496058 1
1.45334049597325 1
2.71940273900408 1
1.32337672264611 0
2.44136875147781 1
2.69240616108608 0
2.33415037158129 1
1.53560839293098 1
1.86459561024306 1
2.27823639460323 1
1.85517663421106 1
2.15461555575873 1
2.53065264172906 1
1.44890349405505 1
2.23474571515135 1
0.874146553231702 0
2.28330764236864 1
1.85123698048963 1
2.19244472925973 1
2.28722423903035 1
2.12572654376184 1
1.13420693939286 1
2.37874263511813 1
2.45298989493932 1
2.00590162642785 1
1.34559817624395 1
1.87996924512444 1
1.6134830841043 1
2.1834122670989 1
1.66889658709462 1
1.59242600299911 1
1.52372471649698 1
2.6327107355264 0
1.92568815289172 1
1.84295539993298 1
2.06641237335726 1
1.87482885646679 1
1.86721649385106 1
2.94564033636221 0
2.74229374590869 0
2.32480862768048 1
2.33098529084611 1
2.64719399510257 1
2.07813441614038 1
1.98281980781323 1
1.82344184408446 1
1.63438634343209 1
2.49067124978035 1
2.02497871000385 1
2.4019717806926 1
2.05199590612369 1
2.30641280585548 1
3.40949730531601 0
1.63884124461238 1
2.38493387680206 1
1.70238094649169 1
1.64351560908008 1
2.2907810782098 1
2.24208349114691 1
1.75250642251824 1
1.53319969543633 1
1.27065912856621 1
1.70673321454678 1
1.59006106064664 1
2.07831314794264 1
1.56695334147025 1
1.52044336335416 1
1.43523227164951 1
1.73334647632876 1
1.4159261214744 1
1.95806567946315 1
3.12504408626583 0
1.57689394277705 1
2.3724189298254 1
1.11514558190139 0
1.83345702842846 1
1.7573839641558 1
2.59791370125031 1
1.66522664103612 1
1.28629794125578 1
2.23031958253473 1
1.36340877601001 1
2.48732455311063 1
1.82278029358651 1
2.36297479163651 1
2.22301786964094 1
1.45043363200826 1
2.24792635804697 1
1.8662067750825 1
1.69207504797987 1
1.84793699399237 1
1.80270016157189 1
1.83984188052689 1
1.45399875119349 1
1.21132517008453 1
2.27243526413499 1
2.17371268511165 1
1.36788708169349 1
1.83074903819784 1
2.75214085074234 1
2.11835305836029 1
2.09540579115207 1
1.737244948836 1
2.91338238745904 1
2.47049114943911 1
1.94500355593629 1
1.82125825724453 1
1.0367301751899 0
2.03769578632057 1
2.34407269714606 1
1.58153416454554 1
2.39892181652332 1
3.05189120968452 0
3.1355723132099 0
2.66139107227333 1
1.07351412307237 1
1.40639671308417 1
1.9522068067507 1
1.87652998886375 1
2.44808297968239 1
2.56198268074584 1
1.67120878883935 1
2.19921308321297 1
1.96342116042741 1
1.36576661620649 1
1.89740238506402 1
2.43075388084408 1
2.18915947608433 1
1.96275892497737 1
1.19087493994661 1
1.92808799135812 1
2.60439146723399 1
1.33419016214997 1
1.60835653285264 1
1.62742369597581 1
2.14334809277763 1
1.88464549072208 1
2.42642840336571 1
2.04262906497915 1
1.85846808303895 1
2.55645103759228 1
2.03201808754021 1
2.56439971106259 1
1.81721041271476 1
2.34174357130528 1
1.99194464035864 1
1.04257385175027 1
1.94555621639113 1
2.3662762787083 1
2.5809032671137 1
2.36920437392611 1
1.77275757883739 1
1.81855087113572 1
1.87400149127309 1
1.47668578182817 1
1.83848701377979 1
1.80358575197599 1
1.10785255574527 1
1.55663201885177 1
1.68685376934496 1
2.07620509499395 1
1.7995192545898 1
1.71597500836852 1
3.22693492950913 0
2.17398564317122 1
1.50503453855498 1
1.59450224478754 1
1.58539469537854 1
2.00817463733433 1
1.76131837361878 1
1.72218522033713 1
2.85388203580537 1
2.4409645789446 1
2.17411489334497 1
1.38401275723351 0
1.04116917450676 1
1.60621011522189 1
1.68637506329458 1
2.46028267774241 1
1.12388791415297 0
1.89167320763463 1
1.42535146847815 1
1.97712678969016 1
2.21545618126385 1
1.89362719227541 1
1.96263452121469 1
2.24058177914427 1
1.86807534267366 1
3.36363493241792 0
2.03461218961934 1
1.85211752599531 1
2.2493720857704 1
1.1325103217986 1
2.14357413296214 1
1.77489786686847 1
2.02787829312136 1
2.46769854944469 1
2.75228953602617 0
3.39935088204912 0
2.15754674259054 1
3.05502880413034 0
1.37406968479313 1
2.98550799058211 0
1.85201875350947 1
1.46922502791778 1
2.79774162127923 1
2.65676738012173 1
1.94941615738315 1
2.22671977948691 1
1.36304745167083 1
1.35971113506646 1
1.68350984779481 1
2.55276559886083 1
2.89799907766753 1
2.6665245289709 1
2.30094427377386 1
2.34209688622879 1
1.75442484307763 1
2.45439398865978 1
1.6717794671074 1
1.47573718826011 1
2.0897923047857 1
2.19376743497062 1
1.63652830955118 1
2.27427613116887 1
2.01120453998903 1
2.21424172334664 1
1.89024338368176 1
2.01317171140291 1
2.44600886793968 1
1.97303882690024 1
2.26363375670206 1
2.07196518306776 1
2.13288301497738 1
2.73576073355128 0
1.50878381695914 1
2.21762127823509 1
2.09474817113313 1
3.37209527016135 0
1.29186750931076 0
1.38666007440539 1
2.5103638894119 1
2.06587673302366 1
1.29701519862459 1
1.99900388035764 1
2.3045229631835 1
2.60650947184478 1
2.12036083215041 1
1.87709824602675 1
1.82122649843221 1
2.92006190410991 1
1.13617516718236 1
1.59722816115407 1
1.53254889277188 1
2.47315092828889 1
2.14873426402272 1
2.04479416182004 1
1.77201584022701 1
2.6297827797498 1
2.00775217539601 1
2.88898727801091 1
2.85938540524134 1
2.36258479522067 1
1.75251418581871 1
2.32932110224181 1
2.28117669203696 1
2.00591035522398 1
1.71669131248622 1
1.43109056696419 1
1.6293165716935 1
1.74444292238406 1
2.21335896798757 1
1.73709839787769 1
2.1873866214312 1
1.1691067415861 0
3.12776351149349 1
1.77404016569563 1
2.56888154703578 1
2.29408020368374 1
2.01856112226054 1
1.10447514266702 1
1.10113085375004 1
1.76928277716459 1
2.5247950898504 1
2.26203716496005 1
2.01603070258235 1
1.59537817163826 1
1.72901819976253 1
1.48927238694569 1
1.71361512542658 1
2.14015014547706 1
1.96348315283186 1
1.93425691088248 1
2.43964537916009 1
1.88256585435464 1
1.28714822410965 0
2.13577174151382 1
1.64521096907863 1
1.28469994776226 1
0.888893855217052 1
1.67612825739575 1
1.28298781236618 1
1.58853169796179 1
2.05976706514512 1
1.38811607670279 1
1.23450808600595 1
1.44210285446423 1
1.7073434350705 1
2.22814936808441 1
1.88353015520372 1
2.85378585690937 1
1.88267122642235 1
2.32051228677346 1
1.70440022603194 1
1.91272600192811 1
1.24926758723468 0
1.08441301259914 0
1.94739899754807 1
2.0967189241458 1
1.21345132603041 1
2.64442321190559 0
1.60107289930908 1
2.07684979347192 1
1.72185822961635 1
2.08934282140523 1
1.67427779789584 1
2.25171830254596 1
2.21870293291424 1
1.80391263185399 1
1.64966049707766 1
1.94413770417727 1
1.71543516929273 1
2.42942994254299 1
2.2155758395696 1
2.15357894699073 1
2.73182658523002 1
1.74483303192849 1
2.68955176915332 1
2.61790924195917 1
1.65487899479049 1
2.2216433826796 1
2.07784364756917 1
1.9963781533386 1
1.82192073996066 1
1.61053454512602 1
1.50749778503997 1
0.800579898191326 0
1.95726159769742 1
1.63269073834299 1
1.89734561394881 1
2.09522187671934 1
1.72906065283902 1
2.47508176963894 1
1.23057906945648 1
1.7806973795508 1
1.11976124039393 0
2.40202695559979 1
2.40090319584141 1
1.03022171765264 0
2.09158373854433 1
1.80817157505507 1
1.93566398888464 1
1.38555019650277 1
2.21659826399816 1
2.61185588254105 1
1.98369192077686 1
2.33194082570944 1
1.34198794956296 1
1.83951136448699 1
0.672658202733726 0
1.75690157820615 1
2.04864092175285 1
2.16670359196888 1
1.57320944995775 1
2.19844123223639 1
1.89532388516509 1
2.38029912548687 1
2.69671543966657 1
1.2060492674858 1
1.45720572937122 1
1.59928490847373 1
1.86505956586057 1
1.69286623433547 1
1.33726464037072 1
1.292742464057 1
2.20594778396958 1
1.80975972566765 1
3.05857046612857 0
1.9760274492545 1
1.72781010785674 1
1.64943762922092 1
0.997223850025087 0
2.83717601931928 1
3.11160866536083 0
2.19631699873279 1
2.63411805009398 1
2.02599280189 1
2.72255646698762 1
2.66112217867122 1
2.31443387998102 1
2.06077744596136 1
1.34246647210142 0
1.61806731747535 1
1.94261523741869 1
1.56239977139804 1
2.08875899216092 1
2.11744732752909 1
1.97412984503875 1
1.2227351287287 0
2.01892631576242 1
2.58340679092042 1
1.50018931803168 1
1.99108540606185 1
2.83632391820104 1
1.6047212283833 1
2.02515826950681 1
2.26600383527876 1
1.23609187340908 0
1.88643903498194 1
2.93553829214923 0
1.56071606322724 1
2.15020901158898 1
1.58061621046638 1
2.3533262979586 1
2.16342331097808 1
1.1612971978176 0
1.10543731540051 0
1.00841069302355 0
1.24681512859729 0
1.96136360727244 1
1.99218546390382 1
1.85814356962561 1
2.10113658016934 1
1.43622710036696 1
2.73520815550179 1
2.402209075871 1
2.83189816519124 0
2.10420445391048 1
2.27340361231004 1
1.3610436701446 1
2.33304553918566 1
1.36555691413798 1
2.93697808287957 1
2.48793895027365 1
1.90308662629304 1
1.98261689412019 1
2.25959585838942 1
1.57590206088604 1
2.09397061920097 1
2.05099728159265 1
1.83754196020723 1
1.8319955015222 1
2.32495222044367 1
2.09128883402843 1
2.08584037837019 1
2.06354585911247 1
1.78185682115014 1
2.3006974063878 1
1.32239245424596 1
2.21685497824044 1
2.20503877240109 1
2.09317472458764 1
2.24140794216446 1
2.10693994439922 1
2.1614205009105 1
2.35761589188769 1
2.04209053149819 1
1.3526274278832 1
1.85100667550386 1
1.54381196169843 1
2.54138268616146 1
1.58350885342928 1
1.81662285552378 1
2.79027120907888 1
1.99331587458824 1
1.67755757516735 1
2.8005479376781 1
2.01665041647751 1
2.81324122654608 1
2.46456892821476 1
1.84630461717106 1
1.69768934603096 1
1.88211346720122 1
2.63588779829806 1
1.5662324688434 1
1.83065867643325 1
2.12706394838685 1
1.34271100907714 0
1.65245635618977 1
2.68172898103501 1
2.28324601191545 1
2.36021525543122 1
2.28928153298692 1
2.1363255531974 1
2.07472786706831 1
2.49363573239233 1
2.40468717317374 1
2.54294024522719 1
2.06078214426254 1
2.25845815637502 1
2.26314060117423 1
1.52791332434451 1
1.74907343632299 1
2.19011295526632 1
2.34708731703678 1
2.38262489860176 1
1.52535171497241 1
1.96032220196878 1
2.35041005579845 1
2.66626774351665 1
2.06195908829055 1
2.09200201953297 1
1.29853982798578 1
2.3724982615603 1
0.86162903712466 0
2.03490050017046 1
1.1494746973949 1
2.02759154729902 1
0.932642398459922 0
1.20927652389616 0
1.28210726587732 0
2.18969163559073 1
2.64681091606105 1
2.1930396107294 1
1.42835170623898 1
2.01629018297639 1
2.096606245834 1
2.25447789837467 1
1.8497758281732 1
2.45662905823233 1
1.87706407776082 1
2.5853773521459 1
2.43803562477374 1
2.85801873661965 0
1.19149311589007 0
1.00721504583709 1
2.10686298869552 1
2.21845468659919 1
2.24526982923914 1
1.12898808015518 1
1.79588589265112 1
2.02276611136321 1
2.57927435204783 1
1.75227021905746 1
2.06588554915519 1
2.36061536315564 1
0.918472175794959 1
1.96530251912714 1
2.35234875553275 1
2.13508334638869 1
1.94600031384459 1
2.53267214811866 1
2.4335691321097 1
1.76807209080588 1
1.96931314894956 1
1.17210237109609 0
3.06608639428118 0
1.69989991026072 1
2.58111435748736 1
2.06801194755741 1
2.12405631003826 1
1.76416955286455 1
1.20748046733549 1
1.73626101070967 1
3.10466981633293 0
1.7510695217489 1
1.4159289884559 1
1.8155111750561 1
1.59968002508852 1
2.44894336458888 1
2.24433189642878 1
0.661051817565314 0
2.24575946432811 1
1.84410149816557 1
2.78389461518769 0
1.84783961412198 1
2.16195199411527 1
2.51910517357003 0
2.42618101406426 1
2.90772037927858 1
2.20952857546715 1
1.31601532316044 1
1.70732300837371 1
3.11768846868617 0
1.46392735251624 1
1.80251752982651 1
1.86322753330238 1
1.45333111559599 1
1.98185911844801 1
2.64969969678692 1
1.73679204739175 1
1.94058698674387 1
2.44047737346901 1
1.70837909980287 1
1.32665387381888 1
2.13477092110525 1
2.27590331401967 1
2.75823794192362 1
2.37724609086307 1
0.896929582734176 0
1.86151734208538 1
2.47500507673034 1
2.13598829415162 1
2.21295550654525 1
1.52766964519217 1
1.62131682376664 1
0.951689569671808 1
2.69010309132044 0
0.895378758553531 0
1.45578633340126 1
1.99203911290173 1
1.9032113477877 1
1.68930189611062 1
2.00383499674168 1
3.17217940067058 1
2.84422066048423 1
1.57503510255299 1
1.93658715788933 1
1.34486202372609 0
1.77617187835373 1
1.68731899507551 1
1.41648118182479 1
2.64534734141054 0
2.39183051853106 1
1.97739435786446 1
1.95784445905937 1
2.59349917531383 1
2.47836023621852 1
2.42188982244827 1
2.59898198130872 1
2.54888846541429 1
1.89045086069176 1
2.34416119351301 1
1.64024524914609 1
1.58451531040799 1
1.33766666514966 1
2.40304187946692 1
1.62136473957951 1
1.76781567229293 1
2.3311664365878 1
1.55792083522163 1
1.81697646727024 1
1.67067931154583 1
2.77685466017569 1
1.43884786819049 1
2.11892361621228 1
2.51328023003436 1
1.78277300138746 1
1.90117853438209 1
2.39462491832109 1
1.94404121730443 1
2.72601627381839 1
2.13935248142072 1
2.47768019301234 1
2.52496225363 1
2.02695560671106 1
1.91994073191641 1
0.998646559730832 0
2.49529831798522 1
1.46552098004891 0
2.57460605319643 1
0.965008212004992 0
1.45337744411627 1
1.95477761352885 1
2.027644627083 1
2.49244498301274 1
2.49048600616962 1
2.00942260648449 1
1.96927441485615 1
2.06974499051631 1
2.37246167232927 1
2.49397469278694 0
2.38569465009773 1
2.61755553589443 1
2.92930160292323 0
1.32426822273059 1
2.28609617774085 1
1.70749972838208 1
3.08296721264381 0
1.89908867390259 1
2.11464942137938 1
1.81914031121921 1
0.63828861405478 0
1.96751701182386 1
1.55970553068176 1
1.25001757804836 1
2.1977033188957 1
0.786124653091492 0
2.08665345956195 1
2.163402671342 1
2.06022356346429 1
1.31573528990429 1
2.60034345945599 1
1.23290016178778 1
2.56544308215274 1
2.8018195901749 1
1.41204346430929 1
2.6675907177333 1
1.7614168117417 1
2.02222525703236 1
2.11356317615547 1
0.723726462991773 0
2.36707557616316 1
2.37011048465318 1
1.50797057984698 1
2.156719685774 1
2.04453799708995 1
2.49519728808478 1
2.06502941316048 1
1.76681427500177 1
1.43280540124216 1
2.07586455245887 1
2.44973815655456 1
2.70405063912606 1
1.84566653066146 1
2.20045822449758 1
2.09184749859802 1
2.48961628026051 1
1.04376271648967 0
2.89331227264852 0
2.18702312542196 1
2.20721474923972 1
2.20809656937275 1
2.47454783327813 1
2.27607637556323 1
2.36194253171936 1
1.62032849856645 1
2.43646101661069 1
2.55697250155412 1
2.45362560655887 1
2.10622147224008 1
2.62497988286855 1
2.17986793654205 1
2.4698167060215 1
1.80253191465877 1
2.73541891684645 1
1.91628799722309 1
1.74924031871378 1
1.77375986093884 1
2.21772025130702 1
2.04130566584054 1
2.40744498853021 1
3.5784860971762 0
2.32343529062656 1
2.31459755115256 1
1.65269872411227 1
2.40870019566704 1
1.62943700061444 1
2.35249813963994 1
1.72447805526906 1
2.40797842231726 1
1.6318273819026 1
1.78224075324894 1
1.83138815400484 1
1.79005471263144 1
1.20013030541427 1
1.96630415267899 1
1.29137769553182 1
1.87991726217117 1
2.65860513704643 1
2.13381921930822 1
1.46138766077412 0
1.51902398193582 1
2.39156597850839 1
2.01702360729562 1
2.56873790048761 1
2.53441528766403 1
1.86671829818507 1
1.42273313388518 1
1.85981216003493 1
1.59203946074568 1
2.92782999146233 0
1.99537177996178 1
2.65146715333983 1
2.06618461727834 1
1.87857131499624 1
1.96981427307781 1
1.28906616786062 1
2.19632389392072 1
1.62370081291781 1
1.47906476057233 1
2.51816387289394 1
1.7600072979996 1
1.56017598681176 1
2.75292024715445 0
2.48494929544578 1
2.64910327552816 0
1.89482224514 1
1.38675265531123 1
2.11867988683557 1
2.45803883036855 1
2.00069234651243 1
0.966642419926436 0
1.85218486960417 1
2.35207721367418 1
1.90827456778838 1
1.46516615766412 1
1.77179014621193 1
1.09372048001257 0
1.2528225948103 1
2.4513483694875 1
2.3028690743306 1
3.09143373240555 0
1.13723133729602 1
2.13333683022121 1
2.39694448472126 1
2.28612646033372 1
1.51854623748062 1
1.39520378553242 1
2.17893739255333 1
2.28143911424106 1
1.72229297800206 1
2.38415875297973 1
1.64836469522139 1
1.86144120442311 1
2.90468565851918 1
1.76289948310943 1
2.19676878098928 1
1.82058276868899 1
2.1935893604255 1
2.65761598129287 1
1.95346105340027 1
2.7622046212342 1
1.83677647265614 1
2.97412472587646 0
1.64668679114787 1
1.84928506470219 1
2.07896807557306 1
2.01279302521465 1
2.76573565670711 1
1.70124790373502 1
1.63354895660847 1
2.49372919082907 1
2.39594927373087 1
1.09785415118125 0
1.45193298854511 1
2.47363039789058 1
0.934031677952631 0
2.5919824942861 1
2.28935988011928 1
1.73364831707894 1
2.51141445054658 1
2.15445141413883 1
1.8878374588833 1
1.66986770138531 1
1.68230509779565 1
2.52607563228585 1
2.41483929779268 1
2.04046472284671 1
1.48256950557177 1
1.80775066306644 1
1.54133251206085 1
2.60140605265681 0
1.63982060802014 1
1.26645747115308 1
2.69280091151048 1
2.30452676150315 1
1.53586271504094 1
2.28551782849348 1
1.08038592194829 0
1.86312802453138 1
1.26325283751319 1
2.16324837024319 1
2.79981046012898 1
1.39438053646788 0
2.15067475952575 1
1.62617331075921 1
2.06620504278068 1
1.89155566448618 1
1.92005755665294 1
2.41090680929663 1
2.38838240463007 1
2.21680101050603 1
2.72424682102618 1
2.42908323303841 1
2.16461649020293 1
2.08868597700409 1
2.20467858151854 1
1.94210237318495 1
1.82814910747546 1
1.68396871861751 1
2.72258428425319 1
2.6928283462939 1
2.05435736631008 1
2.17146083890887 1
1.55784932045479 1
3.06171733668551 1
1.92245545474913 1
1.91463525774436 1
1.60054884060789 1
1.84495501750594 1
2.44578838754641 1
2.04942090655055 1
2.31084422815693 1
1.56600216900445 1
2.71524015711523 1
3.61425048172162 0
2.52358620505366 1
2.18776117015643 1
1.97427005434058 1
1.93391269387134 1
1.31584719950283 0
1.99604409752184 1
2.2263224180258 1
1.86936769794952 1
1.70991194841468 1
2.99613008704026 1
2.07993379523633 1
1.94552647659253 1
1.95105391119496 1
2.42620540265278 1
2.52999560266452 1
1.956407148397 1
2.12850175212864 1
1.71491161776136 1
2.03416650657259 1
2.65896942831483 1
1.68852828870728 1
1.96240835091993 1
1.94710791480787 1
1.96986250138903 1
1.40880240604366 1
1.94066287345162 1
1.50926287799325 1
1.23159125259785 1
2.08524597181905 1
2.23323959145466 1
2.21027893492425 1
2.63799009870207 1
1.16426871695881 0
0.940044533128253 0
1.74161288092422 1
1.73770073208288 1
2.36193345713224 1
2.34426378789493 1
1.2708920434417 1
2.47963644674735 1
2.04429123667732 1
1.53902402545864 1
2.0547631283886 1
1.92131121086796 1
1.65591952154529 1
1.37386154952622 1
1.93988469762088 1
2.08235404755334 1
2.06236627003732 1
2.6266589719496 1
2.08668113844428 1
2.48759603658067 1
2.49752628458069 1
2.64587396337715 1
2.8990362921454 1
2.39870242139991 1
1.43617566989883 1
1.20771697241115 1
2.95658290892691 0
0.884741433537643 0
2.3365673972921 1
1.82855098754143 1
2.03247029958089 1
2.49089221212565 1
1.66173895097123 1
1.68285027045658 1
2.09400845313226 1
1.83693903757395 1
2.91645481489689 1
2.43968404711529 1
2.17198356054845 1
1.51622198854766 1
2.05256446750323 1
2.26810131263145 1
1.91870857961518 1
1.61924141015968 1
1.46011133805858 1
2.20546597704079 1
1.87184041074586 1
1.59972994223689 1
1.81859193657182 1
1.32896319811311 0
1.8422501282155 1
1.77637508062791 1
2.23196571727393 1
2.35805476712892 1
2.81086448029428 1
2.03864085812066 1
1.44784992572251 1
2.32671618896591 1
2.18332142069837 1
1.8787553521084 1
1.51207923829274 1
2.44409634748638 1
2.30602881466894 1
1.33985775379293 0
1.67164224988968 1
1.81799183380725 1
1.86195356650341 1
1.91504003906566 1
2.83958898018385 1
2.52138891885664 1
1.70321588686072 1
1.77998700121589 1
3.31679190234183 0
1.86692691810972 1
1.92484107336623 1
2.88079362847757 1
1.47556264510624 1
2.43936891250483 1
0.981983987497888 0
2.16238509238385 1
2.50221932632064 1
2.75743355938795 1
3.04970626445339 1
1.70849805750142 1
2.02082552867826 1
1.74396719395344 1
2.32625502060358 1
1.92693000140186 1
2.29819146420272 1
2.21818933737814 1
0.866188945214997 1
2.39828283975119 1
1.45858206632043 1
2.37970245884579 1
2.41672426737116 1
1.95821710234019 1
2.03522942905365 1
1.87583367800482 1
1.18417490968648 1
2.20548949846919 1
1.59202612786928 1
2.02706343858681 1
2.17317984170861 1
1.1262488502636 1
1.46413725896449 1
1.71206853131011 1
2.25734519385961 1
2.21350672953149 1
2.54853187224031 1
1.65575408261914 1
1.87383876418948 1
1.15701174644957 0
1.0975739417498 1
1.17087288747109 0
1.46868282933069 1
2.4733476492861 1
2.04919701602317 1
2.04860331713837 1
2.25617175028699 1
2.14386345784082 1
1.31820228779614 1
2.74970050367778 0
2.47527878284645 1
1.89563544722779 1
1.08586128457109 1
1.52669775769336 1
2.12656478243717 1
1.65159110042547 1
0.73709254742512 0
1.76695896556244 1
1.61437778939369 1
1.71105902646108 1
1.25066998958339 1
1.65473068985538 1
2.47648404870327 1
1.8922692426526 1
2.41390439864468 1
0.949014127301959 0
2.13520480843021 1
2.31418075276188 1
1.27727926079671 1
1.61655962380304 1
1.66600516592136 1
2.35850541458036 1
1.3752611168768 1
1.76734955617968 1
1.86105124823959 1
2.27904559518378 1
2.65718844377471 1
1.92870850534549 1
1.5689498910572 1
2.03241428050607 1
1.62084415958895 1
2.30753066968409 1
1.6922618254846 1
2.02462349131973 1
1.24937875519777 1
2.02156823093978 1
2.45153496157737 1
2.04790266243766 1
1.95437588032347 1
1.66254163636683 1
2.09451996748474 1
2.19666332379862 1
2.29956398454927 1
1.30293675563785 0
1.7644400550824 1
1.80427052737299 1
1.53052004174546 1
2.06505947921558 1
2.40136756553395 1
1.28606541163569 1
1.98629328798435 1
2.46079357742783 1
1.72819603594678 1
2.06280394280354 1
1.63469098286886 1
2.21651459867885 1
2.45681653497936 1
1.98809683204893 1
1.60508200957427 1
1.90790040467761 1
1.2165817289565 1
1.87120587024893 1
2.67259159862369 1
3.00231794395739 0
2.55065246162828 1
3.30129089000855 0
2.26468359293219 1
3.16079950199122 0
2.20163541764472 1
2.61053048790591 1
1.91374218422484 1
1.81198393324919 1
2.00177992923878 1
1.46866560797173 1
1.32593450694481 1
1.79793035583793 1
2.16669986517709 1
2.95744209519087 0
1.9317977937571 1
2.77908549029328 1
1.49490555798355 1
2.45598017133838 1
1.51457149663611 1
2.41453297694321 1
2.3536446036946 1
1.5570792757431 1
1.81060626143927 1
2.29265430492041 1
1.63808388956296 1
2.19614409593571 1
2.41034436731245 1
2.06625389197614 1
2.34002606440283 1
2.55839443948562 1
2.22970738047578 1
1.63628602716194 1
2.05666015093559 1
1.70119495917312 1
2.57691511811403 0
1.58262701656847 1
2.43126006276589 1
0.888248008149022 1
1.58250571794277 1
2.75857587133386 0
1.39957695167592 1
2.01581473786952 1
3.24220028201978 0
1.73638612408428 1
1.94788945977593 1
2.55848957148451 1
2.05811714165467 1
2.53525291580095 1
2.00147918012636 1
1.89011084705993 1
2.35267766073012 1
3.21416140616345 0
1.49821216070791 1
1.52145486305247 1
2.60938608279901 1
0.801201943031719 0
2.12742882120585 1
1.32326887867954 1
1.77206826960298 1
2.47292456031205 1
2.56893940548464 1
1.47737453451056 1
2.62790809098773 1
2.48315245334057 1
2.60647025111089 1
2.07019011325211 1
2.25689821899044 1
1.59015758436756 1
2.07268606294204 1
1.65431482491025 1
2.01457990930009 1
1.67702806378373 1
1.61028112501206 1
1.60657175338646 1
1.37692251028868 1
1.85276063025216 1
2.65798661823727 1
2.96339442300661 0
1.8191080442885 1
1.24420806944835 0
2.59560419085214 1
2.20517695552375 1
1.68024790174028 1
2.52505800060835 0
2.23330092408099 1
2.01151089178599 1
1.57523508248025 1
2.38683243012138 1
2.30095607697772 1
2.17622779288849 1
2.71657660117152 1
2.37834606374947 1
2.0904055310774 1
1.92850093214522 1
1.94340762320774 1
1.10595537390716 1
1.37753468018138 1
1.73869648556027 1
1.63713426640594 1
1.63852837854802 1
2.60260573623921 1
2.54141165481229 1
2.75385642866253 0
1.89554974986716 1
1.89736118674747 1
2.21613343018023 1
3.12285188491082 1
2.50659576925083 1
2.00725229435748 1
1.99484814970311 1
2.61772042349508 1
2.22740975218341 1
1.68234799546292 1
1.2961961968699 1
2.10038744541136 1
1.74743771684041 1
0.823652752967875 0
1.8746664814213 1
0.98758723648844 0
1.63341297131048 1
1.49061448755357 1
2.37748935443767 1
2.01906953169511 1
1.76228895932618 1
2.09278364862987 1
1.23925210341778 1
2.17343635021339 1
2.25021977206342 1
1.93831801395872 1
2.49720732195331 1
1.73157200052328 1
1.06658447446233 1
2.01663282447681 1
1.92221682049883 1
1.93552660031327 1
2.67385885317648 0
2.45376313431212 1
1.21014523472011 1
1.73475855840092 1
2.35440594233116 1
1.49698771733632 1
1.74888788673386 1
1.52303653588701 1
1.02212344165216 0
2.50430103727752 1
1.9121086956958 1
2.37956768388165 1
2.7212351596646 0
1.94580533749166 1
1.8389207689405 1
1.81752660860664 1
1.90366257267967 1
1.68125726459956 1
1.71176869493044 1
1.31049085544305 0
1.98939223052725 1
2.02850443100123 1
2.0787198853816 1
2.37680500434423 1
2.04365362871025 1
1.35186765140021 1
1.92733482500779 1
2.24304543914277 1
2.68555571273197 1
1.48152541248131 1
1.87268304558196 1
2.0806594032841 1
2.27895927793829 1
2.02087539542701 1
2.29897751657164 1
2.08206858635486 1
1.88523514975414 1
2.88374831663629 0
1.09005538369948 1
2.37886795232923 1
2.00128931663994 1
1.98835682352701 1
2.31108782182184 1
1.72348510447988 1
1.41397578502378 1
2.91221042563021 1
1.47777903009757 1
0.56509343115009 0
2.1165217991767 1
1.48664454355478 1
2.23691641473578 1
1.7889441691626 1
1.91743446636778 1
1.63087222049514 1
1.48293539754461 1
1.64132262055353 1
2.19126543757904 1
1.68596286485933 1
2.53364304604419 1
2.58623554323434 1
1.96566315406637 1
0.551337302127378 0
2.44798921334933 1
2.26770119521101 1
2.48845733810561 1
2.93083344430037 0
1.9443345050292 1
2.06677993018052 1
2.00233221029624 1
2.15540134885953 1
1.4162964841458 1
1.38172903202175 1
2.07101309751359 1
1.56365122639661 1
1.58889301660613 1
1.82597086565047 1
2.12772424307618 1
1.91065460034183 1
1.75269282435995 1
1.18999622458399 1
2.1084600551357 1
2.59715397716899 1
2.78186964596062 1
2.32001872832004 1
2.13364557559124 1
0.982219650891753 0
1.59829788069134 1
2.26483402952543 1
2.55871438692942 1
2.08211719132011 1
1.31894221472101 0
1.84918045303719 1
1.42637890059842 0
1.46677962590482 1
1.97530365550941 1
2.04393659039242 1
1.62986737651497 1
2.37997121993866 1
2.40936362634128 1
1.69242294308533 1
3.20104709860514 0
1.68579028132029 1
1.54111401829678 1
2.21918395699553 1
2.30343300130314 1
1.86822400140022 1
1.87325733770695 1
2.71255376423793 1
2.00971577098212 1
2.1620728765257 1
1.82366940052775 1
1.77719676278087 1
2.15056088781364 1
2.15812559857298 1
1.53988349378449 1
2.08620071504548 1
1.6903777395285 1
2.03443256251465 1
1.64850834011905 1
1.69224777223863 1
1.64860311881515 1
2.48545126844201 1
2.30552877277884 1
2.4901309334069 1
2.31254172698719 1
1.40546517863992 1
1.88604104215904 1
1.86571664562275 1
0.654656834245955 0
2.14667915762702 1
1.85226531977788 1
1.87133524579174 1
1.69311024720699 1
2.27489741608591 1
2.23367528430286 1
1.51262070371771 1
2.4790109975071 1
2.08730734973244 1
2.22616506012034 1
2.69804524350594 1
2.43340610519974 1
2.43792103012109 1
1.60684523017065 1
1.74222966555405 1
0.898705540595922 0
1.39154271670017 1
2.16460677025379 1
1.88482972805681 1
2.19300812546203 1
1.77041163793737 1
1.72779375434887 1
1.56720717171174 1
1.9769786342562 1
1.8457202037776 1
1.55057323045719 0
1.14896128640711 0
1.09051266013351 0
2.74645834007848 1
2.20020969460412 1
2.86252357695251 1
1.59505931537333 1
1.81646072088475 1
1.55248605914811 1
1.57868824219164 1
1.49758429680817 1
1.68496738427765 1
1.82480898205311 1
1.91795007044508 1
1.66162007036329 1
2.27259882660042 1
2.35173421886655 1
1.57037863492655 1
1.76754623606837 1
2.36812694227517 1
1.82678115913135 1
1.29832437945289 0
2.24856965233435 1
1.59987973120477 1
2.52071711533881 1
1.60608762286598 1
2.1252176064751 1
3.10656229889649 1
1.5487862789167 1
1.62814513909354 1
2.8674968474086 0
2.39892835380096 1
2.10586149857759 1
2.60704136663029 1
1.57653783584154 1
2.26475261136412 1
2.5979599127785 1
2.130978517599 1
1.33275374946923 1
1.84562599169975 1
2.35322998957945 1
2.06646577361758 1
2.19763169934779 1
1.60329634928023 1
2.57023464171005 1
2.60064894939413 1
1.84437718195546 1
0.859992090556405 0
1.3289344639629 0
1.79167979720134 1
1.69612875863248 1
1.28367677602039 1
1.4670081299928 1
2.30318265100861 1
2.22890037537889 1
1.25754202444508 0
2.90322008920505 1
1.26777827978358 1
1.30880967199384 1
1.71210901336958 1
1.42203902562756 1
2.19484606541802 1
1.79778596135372 1
2.24832336213503 1
2.23874207563873 1
2.47146664085064 1
2.43256869910474 1
2.04826916186675 1
1.4878927532933 1
1.52914438808022 1
2.38419692191572 1
1.77556118018265 1
2.6047348676612 0
1.80568491557967 1
2.22116694611257 1
1.41420256749926 1
1.99924238942799 1
2.89326076112434 1
1.99123770245559 1
2.02519042418543 1
1.87584181689567 1
1.8503143012357 1
2.2823163931942 1
2.51585368159627 1
2.32935657723983 1
1.41327243014843 1
1.98032085412411 1
1.88810031176215 1
2.04833590876025 1
2.2892350760467 1
1.91558427403688 1
1.3979564529013 1
2.17810769584529 1
1.47604657220639 0
1.36265141426524 0
1.76879977931642 1
2.07972891931907 1
2.51105118055774 1
1.83821267381941 1
2.33954861708127 1
2.09869386540755 1
2.11375615313184 1
1.32473087738825 1
2.23031654391579 1
1.78634045718556 1
1.38676694575916 1
2.4476875066192 1
1.72033673956036 1
2.06469187795392 1
1.44366437775344 1
2.07323879624576 1
1.55129843455509 1
1.66710737792442 1
1.79179921742754 1
1.01104126827445 1
1.6700924453529 1
1.48740377054417 1
1.71180816849428 1
1.90701382113722 1
1.87800902943232 1
3.06652094406533 0
2.21312190665652 1
1.23671577298775 0
1.70606265491593 1
2.60778848781063 1
1.58412148219346 1
1.8492380098912 1
1.86978337004731 1
0.9788357774387 0
1.52673361620032 1
1.96235452795491 1
1.91140579306018 1
2.07257359474716 1
1.4106847428 0
1.50549011501206 1
1.57180010442799 1
2.10418327166171 1
2.23969423391797 1
1.95361430609204 1
2.11608859316875 1
2.03271707310025 1
1.77482609903185 1
1.68481315443924 1
1.90117306154317 1
2.66704405353293 0
1.95587898639704 1
1.88923302284509 1
1.58811570060514 1
2.17922645788043 1
2.83088633926392 1
2.84239696734695 0
2.25267500528322 1
3.37849626923204 0
2.10536789281015 1
2.4506710822767 1
2.58946516719509 1
0.891598680096073 0
1.51524890017297 1
2.2737363178166 1
2.06684090239659 1
2.92068326247084 1
2.41965083618905 1
2.2965201102317 1
1.70859527503738 1
2.2447704621863 1
2.12343815328163 1
1.83269247840297 1
2.70931918443593 1
1.14938396969185 1
1.92916214816628 1
