# Supplementary material for: Bias caused by sampling error in meta-analysis with small sample sizes
Source: PLoS One. 2018 Sep 13;13(9):e0204056. doi: 10.1371/journal.pone.0204056 (PMC6136825; doi:10.1371/journal.pone.0204056)
Supplement: S3 File — (ZIP) [file pone.0204056.s003.zip › results N = 10 delta = 2 tau = 1 sz = 30-50.txt]

"dl.delta" "dl.cp"
1.93590864414534 1
1.33023852154439 1
1.78735679317736 1
1.5016566550534 1
2.21748559841693 1
2.35962163183475 1
1.72707663572314 1
1.89725466918213 1
1.29452156559022 1
2.58621679380283 1
2.13471035145066 1
1.84020469423028 1
2.4975132897809 1
2.13189288076447 1
2.20683129178407 1
1.51437943072697 1
1.86641304436244 1
1.88980459471256 1
2.02594588236343 1
2.1344042144761 1
2.34724774178804 1
2.39200617980443 1
2.08539004852084 1
1.19689940986041 1
2.06842911786233 1
2.79312207007075 0
2.50237778719489 1
1.86784166300095 1
2.18086159617753 1
2.18709154612701 1
1.94767990540407 1
1.98896676633768 1
1.96810189235858 1
1.66443953255963 1
2.61500428799332 1
1.46050318652101 1
2.15454035956819 1
1.91956620062038 1
2.46246619107585 1
2.14138364545092 1
2.2838161714454 1
0.984688290309306 0
1.85900778471021 1
1.74686330125214 1
1.46939831217636 1
2.25760418996864 1
2.39275647301193 1
1.17164698699538 1
1.68224465359945 1
2.51624269802275 1
2.33414544168254 1
2.54456201800545 1
1.71062249260414 1
2.31062003206896 1
2.10703925412163 1
2.57398823125945 1
1.71663056957259 1
2.03217269982339 1
2.12797139810662 1
2.07657939253674 1
2.22060976607734 1
1.53385009215566 1
1.35682397742267 0
1.95507678086779 1
1.30523574689808 1
2.31759955902021 1
3.11990698467848 0
1.9544961783803 1
2.34900255672019 1
1.72014619451521 1
2.21849833613318 1
1.79505440825689 1
2.54160989659103 1
1.75648551292111 1
1.29710807792912 0
1.65341206442967 1
2.49889027863706 1
2.30806947743424 1
1.71781263795843 1
2.10102398055631 1
1.86812570405077 1
1.92160698999901 1
1.7411167184396 1
1.91015710418158 1
2.17268803729661 1
1.9736513402472 1
2.39369123261206 1
2.33044122704095 1
1.86601723524189 1
2.17097076313365 1
2.09883077359417 1
1.9161109977122 1
1.27263941138197 1
2.00229475951022 1
1.03873100469594 0
1.68337353789854 1
0.842068707441616 0
2.03091311609086 1
1.22010474506882 1
1.58437259941217 1
2.29105747960685 1
2.16934999561168 1
2.50489772655639 1
1.87712347323276 1
2.70127242683168 0
2.1955100393158 1
1.69986900493766 1
1.87739499361747 1
0.806060761104737 0
1.54550321554966 1
2.59078962302987 1
2.93561301048012 0
1.70450040622164 1
2.392252961206 1
2.76173901285094 0
1.82874306743995 1
2.43790834838622 1
2.30456648685572 1
1.49548966127192 1
1.62980945890632 1
1.80435803815616 1
1.39960877148735 1
2.5754003524991 1
2.16661343651788 1
1.56684603985282 1
2.43771690603727 1
2.40074463938081 1
1.13371393314367 0
1.86524293767921 1
2.1273774774018 1
1.30126970089566 1
2.75245722346528 0
2.10384376071499 1
1.78154324343601 1
1.73107403842896 1
1.4021455562758 1
1.96817728983154 1
2.07726561705868 1
2.06817687589527 1
2.24467964963145 1
2.05465340062672 1
2.73828761784466 1
2.58360459844674 1
2.59719250564079 1
2.73490521971381 0
1.91994246994796 1
2.19978416996762 1
2.45969961878619 1
1.92232807283272 1
2.05688287796383 1
2.3395956241905 1
2.26661315372284 1
1.74048095607636 1
1.37618326360957 1
2.18362382002199 1
2.10096867357261 1
1.60291764741037 1
2.04678917615635 1
2.22077936717675 1
2.24595977614638 1
2.06249457684592 1
2.112014801129 1
2.37252959030518 1
1.64022674243422 1
1.94195590192292 1
1.58268702922686 1
3.15804918196203 0
1.9489899530668 1
2.33969273895245 1
2.26858760076177 1
1.81731648258925 1
2.1178828975881 1
1.79774073284404 1
2.29973380145662 1
2.39201575882313 1
1.96519812863236 1
1.77449806046625 1
1.80369493072618 1
1.52405268113573 1
1.28585827371621 1
1.92011628573777 1
1.66636771064569 1
2.57084322304111 1
1.9599026809877 1
1.61714604474439 1
1.69854713192519 1
2.56302751182247 1
1.17737940695393 1
2.72203258603865 0
1.86578319113883 1
1.63363223764492 1
1.65823856615794 1
1.97988128509943 1
2.30631683635784 1
2.92287768609484 0
2.2074489796578 1
1.2290693042179 1
1.58153218375465 1
1.63812096930989 1
2.75196467929735 1
1.64366844975257 1
1.3319469562804 1
1.99054920153512 1
2.36611469329499 1
1.97916361279893 1
2.34880334271285 1
1.85925651804125 1
1.8507615192615 1
1.86616138630923 1
1.91758434063087 1
2.28475228462601 1
2.72002745612222 1
1.78147072788958 1
1.41324015962283 0
2.20304965635667 1
2.44869347346331 0
1.92683035136493 1
2.04235919086581 1
1.38890659135407 1
2.1385577186358 1
1.90981378726426 1
2.19006789011008 1
1.8235114541127 1
2.15475215404481 1
2.49709794324152 1
2.24134581246499 1
1.46100108511305 1
1.66288626566469 1
2.33809228676452 1
2.25436760913998 1
2.71849564671194 1
1.7599478643228 1
1.37646443450023 1
2.03159372086283 1
2.05083662770492 1
2.30773801013817 1
2.55493546773859 1
1.76345929198503 1
2.87893549639727 0
2.07971696385564 1
2.78534379199939 1
2.21778043893019 1
2.37903217212091 1
2.23892650839147 1
2.45784024833318 1
2.04025061771688 1
2.55593011941106 1
1.4162976792557 1
2.00080195731425 1
2.50130452367407 1
2.06162343217605 1
1.47834166875442 1
1.65804805349601 1
2.48921271612542 1
2.30409452622892 1
2.45827605208589 1
2.8429076566385 0
2.32612038371756 1
2.05571019766246 1
1.94514609902738 1
1.713478795188 1
2.21941676405036 1
2.30994196267786 1
2.56683273915408 1
2.34610701190527 1
2.04244408851137 1
1.78008757935349 1
1.98836778294762 1
2.5365273454173 1
1.68181864350038 1
2.03038617837661 1
2.71127004989451 1
2.2070965424801 1
2.17718805819865 1
2.08119477224635 1
2.19414719719537 1
2.52995008978162 1
2.02519657646714 1
2.63624297897625 1
1.73719199578105 1
1.60061910107046 1
2.27106434167521 1
1.70746061791964 1
2.62773889545511 1
1.82273987358808 1
2.13594638862534 1
2.18119401367668 1
2.72090974964868 0
1.53460628113304 1
2.13487047080169 1
2.31748524153213 1
1.40561489514808 1
1.3926699542821 1
1.51323062957389 1
1.98337692319608 1
1.06697010073186 0
2.09504328774047 1
1.72125545406736 1
2.42432600901906 1
1.90030348306221 1
2.07810964073889 1
1.82359052555459 1
2.16585737772081 1
1.45722821482583 1
1.51545523962981 1
2.42405051959522 1
2.14589235141402 1
1.91415633529396 1
1.54219691649141 1
2.31566852973598 1
2.14556482861795 1
1.83530634585806 1
2.93279512460031 0
2.8714599021904 0
1.55597062686769 1
2.37666011794084 1
2.09793141631069 1
1.60348267213975 1
1.45086437741322 0
1.47796879502095 1
2.02093383542507 1
2.19904894357605 1
2.66661120341903 0
2.84623803780134 1
2.62716689125255 1
2.22709314032726 1
2.26519795842539 1
2.21810430971417 1
1.84878643834909 1
1.9334668157102 1
2.04242227683827 1
2.31385008615646 1
2.1234405368297 1
2.49491185349856 1
1.89588123903694 1
2.83011619680274 0
2.10939311962943 1
1.3231565610931 0
2.17525309806597 1
1.83770646399641 1
2.19595426320215 1
2.1927145652178 1
1.16481487834586 1
2.62172686221968 1
1.83815263614344 1
2.41822818200577 1
1.2965353547717 0
1.30167316463554 0
1.96292598972134 1
2.36076714720486 1
2.6694916735649 1
2.00144282479621 1
1.63197507779598 1
1.89237639816249 1
1.59281254312041 1
2.14386294699579 1
2.61654362745196 0
1.97026137320842 1
1.91482638173711 1
1.40911742934387 1
1.74114729983475 1
3.32083266328847 0
2.33026205169729 1
1.7648993292873 1
2.75564864481281 1
1.99282917646522 1
1.84481577373522 1
1.92828846162576 1
2.45293238284373 1
2.17928659978452 1
1.50009345830944 1
2.47027736028246 1
1.84816546663178 1
1.75709907915945 1
1.53742915145544 1
1.663834621558 1
2.53278775096779 1
2.10562117334138 1
1.91657891876018 1
1.76360482145714 1
2.13769133472259 1
1.84807731801744 1
1.88687020803568 1
1.73406087087877 1
2.39056416835424 1
1.90277637442805 1
1.60058905017503 1
2.15457160471362 1
1.11537453469223 0
1.72299269233305 1
2.02779373911046 1
1.62138944254703 1
2.19095736295871 1
1.93215428206141 1
2.74643806923284 1
1.5956926199507 1
2.12944729594527 1
1.91440446825221 1
1.98326522877723 1
1.71125798981134 1
2.19854498675551 1
2.29899933231437 1
1.97669546380692 1
2.01729993934833 1
1.59189698668733 1
1.80791714323467 1
1.53765660040798 1
2.52981031454384 1
1.92223904092331 1
2.26980258076705 1
2.21909386743579 1
1.36933133241559 1
1.65561441280607 1
1.5816533508636 1
2.11025383177932 1
2.2040979260379 1
2.17938363324417 1
2.45249449913346 1
1.80825134533853 1
2.19478394418403 1
2.04029039091164 1
2.4054081035105 1
1.40622155119372 1
2.02109120068285 1
2.05711825952947 1
1.88896069606807 1
1.86867693593768 1
1.8929567680384 1
1.82317827377173 1
2.58031674637232 1
1.97893783996574 1
1.31800339016004 1
1.82775019417959 1
1.48753793161972 1
2.2280141082402 1
2.73236194609435 0
1.5963706851911 1
2.18721495564289 1
1.79631792145546 1
2.08542610079902 1
2.12084924877701 1
1.9208246978814 1
2.5522484775569 1
2.76366293417273 0
2.01884853101436 1
1.94206568290309 1
2.278044897451 1
2.33491725359272 1
2.07844368001935 1
1.99489878845302 1
2.38442461518171 1
2.29256999698214 1
2.23382063735394 1
2.02424978147997 1
1.34440940467246 0
1.64019784500487 1
1.9274902387578 1
2.52916572969397 1
2.46424237139447 1
2.22969706603533 1
1.99235124883913 1
2.49570523655368 1
2.0887798057578 1
2.35089970423352 1
0.994589465960789 0
2.00608590938866 1
2.01948653000312 1
1.71993275604783 1
1.71684300363936 1
2.29472210180265 1
2.02206415518278 1
2.2671220511908 1
2.59243944892894 1
2.00546469973424 1
1.5950472281169 1
1.64516210326003 1
1.4803855653405 1
1.71145078311822 1
2.42756923878054 1
2.06194192914107 1
1.83723746368981 1
2.24094024650107 1
0.711736778308515 0
1.70629636675347 1
1.6708643176433 1
1.75860051079321 1
2.1334984733385 1
1.84673821114631 1
2.32395065557047 1
1.5216038193121 1
1.2483683338974 1
2.67114494487109 1
2.42534094175503 1
1.64441945934449 1
2.2023156040541 1
1.94369161254096 1
1.50119555890203 1
2.15393785683232 1
2.24153383684472 1
2.13617287426031 1
1.51157162824774 1
1.75168516339871 1
1.76714069985922 1
1.3351108927666 1
1.68119305913485 1
1.96104335469871 1
2.50331576998065 1
2.41759283498397 1
2.24764320752 1
1.12750460419696 0
2.29474938119281 1
1.84702592800572 1
1.74403489517239 1
1.45512798313683 1
2.27983159908374 1
2.72317077742707 1
2.65051337654088 1
2.19413826553317 1
2.06002847165074 1
3.13063464108524 0
1.18713711895716 1
2.45885505028857 1
2.32583726023631 1
1.69595384971505 1
1.46717772606571 0
1.18452464428654 1
2.29859928427491 1
2.35853420239575 1
2.30162232094327 1
2.16063178625509 1
2.23539181561258 1
1.75409648485628 1
1.96423091103027 1
2.33914351408348 1
1.90488590640854 1
1.44648883895015 1
2.58121872925357 1
1.51653066644481 1
1.73479592539275 1
1.01587778068486 0
2.54964460372716 1
2.14194477538888 1
2.59459493862339 1
1.75049584527048 1
1.7852452968446 1
2.11639476607804 1
1.79649209772423 1
2.22959104230406 1
2.23417005729377 1
1.41600088489386 1
1.20720840238767 1
2.862734049695 1
2.09637241478685 1
3.21810024343235 0
1.68279122009353 1
1.75186482501385 1
2.04405585554438 1
1.8970661029109 1
2.51502478326171 1
1.51011829847636 1
2.26538854106681 1
2.06907929752952 1
2.34961237643486 1
2.39748297834527 1
2.41133278414772 1
2.20515289736161 1
1.84088759323232 1
2.5708602912954 1
1.61154410686113 1
1.57251286368054 1
2.1334295290042 1
2.66392859833672 0
2.09974515688783 1
1.93819743088328 1
1.92463602064786 1
1.83836524067211 1
2.00743674238517 1
1.4535935878792 1
1.60871092164358 1
2.1060848660364 1
1.66361527131988 1
0.87946210345738 0
1.75928875636722 1
2.81583754382285 1
1.70514382908138 1
1.65969754423023 1
1.60954268167866 1
1.83463808332077 1
2.17367134227631 1
1.78887460514899 1
1.27122690758325 1
2.68932193994748 1
1.47520096638094 1
2.96819259441625 0
1.32671801916443 1
1.24055092539542 0
2.25761340980203 1
2.51341771441051 1
2.41165976805022 1
2.03448479127432 1
2.09288804280679 1
1.20019772372012 0
1.85861306530256 1
2.40824788112798 1
2.29227951759656 1
2.42325639741875 1
1.354934019409 1
1.46724290614981 1
2.12478940692699 1
2.42360347958608 1
2.61185254520974 1
1.9878278701721 1
2.03640402178524 1
2.17047693739322 1
2.25065824006075 1
1.44355357176988 1
1.8676570798603 1
2.06716708619472 1
1.87655360599341 1
1.84602104061806 1
2.2118930063169 1
1.93493131265061 1
2.42027020328655 1
2.2310317309072 1
2.46147294329112 1
1.40697212940715 1
2.07762654380435 1
2.03707252542302 1
2.86407342469595 0
1.75590477265953 1
2.01059661350244 1
2.53249135608087 1
2.52184386764675 1
2.03870685928393 1
2.28288440147657 1
1.62888200213416 1
1.9359099200411 1
1.94445442465414 1
1.86054485877838 1
1.50248648449687 1
1.85745134233891 1
1.94160986500186 1
2.73317269841283 0
2.02663940922591 1
1.58351735105672 1
1.83343321691957 1
1.06982160263139 1
1.7894133847433 1
1.65147628597535 1
1.23354841728493 0
2.51355062224903 1
2.33570884813569 1
2.21225594822505 1
1.93531327465117 1
1.61626543500946 1
1.58937162168754 1
1.43449970065402 0
1.37477574289194 1
1.76215892591907 1
1.79597088986217 1
2.27780724016499 1
1.43377905522188 1
2.05499204075583 1
2.40749436403462 1
1.9144124064365 1
1.40540177336368 1
1.30936630259442 1
2.28967258874476 1
2.12842560729439 1
2.32444158311659 1
1.80695630880596 1
1.2821392710905 0
1.08597666548586 0
1.72333458278832 1
1.72156580377107 1
2.09033876400897 1
1.81739720765901 1
1.83621399717816 1
2.14495381900104 1
2.1273514949311 1
1.63450908974389 1
2.28153453682787 1
1.83303508752723 1
2.21896424407788 1
1.83111110241345 1
2.17871527756625 1
1.86842609534875 1
1.31364952474373 1
1.52456959024676 1
1.47779064120922 1
1.81231913024192 1
2.16425832091874 1
2.52815447347953 1
1.73329743546035 1
3.11181050821017 0
1.49950135345434 1
1.62770494106295 1
2.28283220519514 1
2.5013876979745 1
1.2594029059358 0
2.15832330933756 1
1.92075049430542 1
1.9636839878727 1
2.01431011506505 1
1.63079811126043 1
2.10534447349019 1
1.85568659577609 1
1.86404245762694 1
1.26605414258384 1
2.12452060987156 1
2.46253489734912 1
2.33852220435288 1
0.787946858326119 0
2.04151621674024 1
2.61364364557012 1
1.31470193584958 0
1.90738123516084 1
2.91627777831346 0
2.38935629273735 1
2.15384813458042 1
2.30972074096329 1
1.43586785997925 0
2.09712981157855 1
2.15214475672871 1
2.05405812906295 1
2.3581099622241 1
2.2567665517034 1
2.02872311887376 1
2.02813783123741 1
1.98936208506078 1
2.2361295678816 1
2.24309122184275 1
1.74709542481465 1
1.498600480841 1
1.99076909415458 1
1.82739499074476 1
2.58773247009403 1
2.02707827148699 1
1.3335032109712 1
2.02303825736734 1
1.68482092278401 1
1.05396742388005 0
1.67819432022728 1
0.830183943209298 0
2.04013315844132 1
2.07734905110628 1
1.934640833691 1
3.64324717222075 0
1.3883478846618 1
2.04671930526289 1
2.37598703636968 1
2.23536940036951 1
2.28557789535348 1
1.95825620645039 1
2.49974284689911 0
2.35617557547849 1
2.3985363725152 1
1.52289645368266 1
1.50011449014617 1
1.59557258129043 1
2.1235180745945 1
2.52512982006937 1
1.51808347462192 1
1.22277266914137 0
2.69202917000741 1
1.39855323964868 1
2.0232135980715 1
2.50137708095694 1
1.23155735736462 0
1.41805039474266 1
1.24866175050602 0
2.36100470143356 1
2.59482190360616 1
2.71902193647976 1
1.47216920969604 1
1.95724933204132 1
2.46209900056215 1
2.07703526398221 1
2.24095002685882 1
2.26567915975394 1
1.77141017515891 1
2.16521871480068 1
2.65518681108563 1
2.41733464557394 1
1.92463100300018 1
1.60631796746515 1
2.8341234776233 1
1.87803205889422 1
1.81091624488338 1
2.51137331617136 1
1.61675755014596 1
2.1935029002078 1
1.81079047643127 1
2.12514398774477 1
2.54430626413664 1
1.30353923195936 1
1.68009906895292 1
1.72221280782723 1
1.28603203538239 1
2.12042085284803 1
2.46586947579533 1
2.33882958614801 1
1.10207796740689 1
2.03280229139352 1
1.6522266689502 1
2.62139403488058 0
1.38206093788568 1
2.00539715736348 1
2.53191220648963 0
1.81905403390293 1
1.4355620504176 1
2.25056641425227 1
2.43608589795763 1
2.30085451089637 1
1.88607929637413 1
1.66921360151636 1
1.60957303738907 1
2.08647620301544 1
1.76171561550817 1
1.71819439050957 1
1.56134398973295 1
1.33446657786383 1
2.2325484946704 1
1.69598503474302 1
2.50377373498653 1
1.88248960373508 1
1.2710183091972 0
2.02130398932815 1
2.01180252600589 1
2.49523799219236 1
1.94460804587678 1
2.07182379343547 1
1.52251718381387 1
1.0078542865134 0
2.32069972492823 1
2.76770735767246 0
2.93113434811522 1
2.010439113118 1
1.64520610491946 1
1.68591330980045 1
1.80309452455171 1
1.37427020940298 1
2.61038395858642 1
1.59109727409003 1
1.45179125496699 1
1.35403675129021 0
1.78390941192064 1
2.4236797827346 1
1.96536815286233 1
1.99339127530413 1
2.77953230162476 1
1.49769634147014 1
2.53082534558896 1
1.88933704929285 1
2.81410100741441 0
2.42590621141019 1
1.73836651372292 1
1.88475359289166 1
1.94946296495332 1
2.55565268063082 1
1.0999928910943 1
2.6652977555169 1
1.79252915271559 1
1.76798338457093 1
1.25980750612288 0
1.8249524493805 1
1.88860692830948 1
0.884095097496508 0
2.72986573936717 1
2.07805214877064 1
1.89022784028629 1
2.01500603986856 1
2.25394410364964 1
1.32447781033619 1
2.1198333783677 1
1.70194018752444 1
2.09832104211951 1
2.45123089769595 1
2.09388087792787 1
2.00212114819397 1
1.7351729269457 1
1.80196672172607 1
1.82429837680756 1
1.88672672296751 1
1.3954482935424 1
1.13256448416997 0
0.820615529473439 0
2.45541506629788 1
1.68101202706668 1
2.0206527642125 1
2.33211601758536 1
1.93876768838736 1
2.30020486685059 1
1.77243216840224 1
1.94372475704436 1
2.3712097910244 1
2.0072253078125 1
2.36266501139747 1
2.16147232328046 1
2.20451493914379 1
2.57940350196919 1
1.79630034729308 1
2.12604916332181 1
1.61256537439113 1
2.80185490584958 0
2.42715238157626 1
1.68148144788246 1
1.89031850541597 1
2.29709967257334 1
1.60835002004414 1
1.82621681505794 1
1.64443367994937 1
2.08892317039637 1
2.30714374992045 1
1.81065544666252 1
2.37517266319665 1
1.98160195708464 1
1.24970530612229 1
2.60054845898425 1
2.08384888624207 1
1.83425685694039 1
1.55666536036662 1
0.863543177568811 0
1.79639472054024 1
1.45958409761815 1
2.15911004722342 1
1.83973092776288 1
1.9856426857464 1
2.59132101608836 1
2.31953548966164 1
1.5666438029164 1
1.07742024902478 0
1.8132222038337 1
1.03137648041706 1
1.80081875290233 1
2.27791062604119 1
1.97536255134165 1
2.02167312716417 1
2.41624762247151 1
1.2317324900309 1
2.15082972909202 1
1.71515483166872 1
2.51155491594167 1
2.29263606745214 1
2.33796124725336 1
2.4229848178488 1
1.6924820456231 1
1.51044261895563 1
2.14094273002056 1
2.00215280930029 1
2.22332433069149 1
2.02446687976877 1
2.53012172626998 1
2.21162072508145 1
2.2098644989057 1
2.06393881973886 1
3.33040364062766 0
2.24523839299015 1
2.39336031899576 1
1.93601491260621 1
2.04700127243878 1
2.39463429556855 1
2.15847336187719 1
1.43859450696493 1
1.93116588211552 1
2.52976196074168 1
1.76434469842648 1
2.16036088027399 1
2.37447363046975 1
2.1368033105027 1
2.41325078922594 1
2.41493164854816 1
1.3583436683488 1
2.28936283578692 1
1.5868920913397 1
2.00097206421539 1
2.49766228734641 1
2.13248965598535 1
2.0835108452165 1
2.07236894941591 1
2.17010578963608 1
2.19731593606272 1
2.38435444932927 1
2.07203488196509 1
1.48107928677272 1
2.09366556391479 1
1.71932583411987 1
1.3983064846339 1
2.15148374518673 1
1.91772999169532 1
1.87976820429045 1
2.51456462610194 1
2.1921748038919 1
2.12092310282975 1
1.13270576840854 0
1.54823847038586 1
2.23364030352288 1
1.19009220612126 1
2.53379741759642 1
2.55160846772569 1
2.04512706194559 1
2.28140758057867 1
2.43158136544532 1
2.11750185754611 1
2.18537405686345 1
2.62328487893215 1
1.59542441446289 1
3.06423447319539 1
1.55011711614494 1
2.45545781886625 1
1.57584847267284 1
2.79029352174601 0
1.46994328976265 1
2.08384966853068 1
2.24107930551639 1
2.2888925978756 1
2.12643430835486 1
2.81903593675775 1
1.36403191255837 1
2.05867913926147 1
2.01243871181615 1
1.55540459843926 1
1.68385746675358 1
3.03011619307733 0
1.63741078592805 1
1.81711482968921 1
1.14820971782825 1
1.85547720038948 1
1.67126754254013 1
1.43108402772232 1
1.77313952779004 1
2.2751699780089 1
2.36195223285092 1
2.48337492163076 1
2.34399281023279 1
2.32765662140407 1
1.64181227404139 1
1.69520556349072 1
1.26640886331909 1
2.17090073924415 1
2.2293442629856 1
2.47166581437008 1
1.81816354438269 1
1.81833366914647 1
1.85559408604697 1
3.26398307141337 0
1.77049227548303 1
1.61055478962824 1
2.14374106647074 1
2.81908321563045 1
2.08566361613737 1
3.17105446132505 0
1.39861016933356 1
2.37514042329269 1
2.08592171852592 1
2.73662301768953 1
2.15558605624791 1
1.78905961295059 1
2.36577566371773 1
2.13820253083079 1
1.74216483471134 1
2.29251446880648 1
1.34232740052188 1
1.48445905972534 1
2.49030248714925 1
2.32553625472525 1
2.14200928764096 1
1.98975509115397 1
1.93447920817571 1
2.61474009184681 1
2.36380994092692 1
2.04701186838161 1
2.33564701241671 1
1.06609396818412 0
2.17772357018754 1
1.82365751326253 1
1.49688313695576 0
1.63801951784916 1
2.00993509095895 1
2.61116735445167 1
1.9178560152787 1
2.367101299536 1
1.91867682758668 1
1.92301905355152 1
2.16002356410832 1
2.54807797285661 1
2.23756507668692 1
1.70252440646091 1
2.56157451035824 1
1.50374078574597 0
1.96283293031158 1
2.2936119426139 1
1.6978243778008 1
1.85675746875598 1
1.88788397867709 1
2.42502559392739 1
1.76898262339983 1
1.95486107740185 1
1.87544239114988 1
2.90292650151498 0
2.19642355857103 1
2.01776824914663 1
2.76058779918209 0
2.15826674429566 1
1.6116314307658 1
2.45718455795145 1
1.83493791716701 1
2.04840295528033 1
1.92292164964833 1
2.40110618704679 1
1.92617030365831 1
1.76906191798354 1
1.9066852359666 1
2.30902497380688 1
1.81361571763909 1
1.81481672912614 1
2.09821069972782 1
1.68106349551442 1
2.20093109128214 1
1.78672627331239 1
2.01783164187484 1
1.47176616116467 1
1.78515755682664 1
2.38273826621617 1
1.79604456088819 1
2.49243893033858 1
1.67182108344597 1
2.10040257273613 1
2.44994186766545 1
2.41923779453584 1
2.03280606418227 1
1.81659512202877 1
2.20334675384617 1
1.71998907738865 1
2.15252917237217 1
1.8901448300719 1
1.58834189614306 1
1.75818111213577 1
2.0244710521311 1
1.98839317142451 1
2.58937171034528 0
2.78782222936846 1
1.90789298596238 1
2.45793248848416 1
2.19881926771395 1
1.56993991638416 1
2.20638311937213 1
2.76247172984086 1
1.91300151773585 1
2.24878587560704 1
2.76979448995505 1
1.91280325795478 1
1.70841258524814 1
1.90536218424464 1
2.76107755710226 1
1.66101436225078 1
2.06687545610664 1
2.03575373632956 1
2.35830018954635 1
1.40888143222854 1
2.25808241949554 1
2.10241221157874 1
1.65808198302033 1
1.6208708912473 1
1.98707668538025 1
1.51798315456306 1
2.38796864183161 1
1.21110097798598 0
2.48587366778734 1
2.54073763503597 1
2.61949348240261 1
1.85743895451925 1
1.94330916636974 1
2.24639884235521 1
1.64572343242645 1
1.31574830402548 1
1.64326933546051 1
1.47222919314951 1
1.0415322276071 0
2.08755877814611 1
2.02962045665129 1
2.8713500299196 1
1.07373530991693 0
2.36163125037304 1
1.92394821036381 1
1.95470987531253 1
1.72923639307161 1
2.25907010321575 1
2.63542024115795 1
1.55004371074922 1
2.10636110561297 1
1.55406620553008 1
1.98370518089833 1
2.68437194874558 1
2.47662965750739 1
2.092331674877 1
1.78438944086699 1
1.93400678983417 1
1.8768959205599 1
1.82210637898803 1
2.24921329435076 1
1.37864697341807 0
2.45116671514869 1
1.80185994750236 1
1.96666721682006 1
2.28374636124651 1
2.27639346511098 1
1.67301411976956 1
2.0491644647873 1
2.12124661423564 1
1.82396046061922 1
1.32918418250764 0
3.08343402832919 0
0.949827494914823 0
1.98745076182988 1
1.60386218610449 1
2.09577806336215 1
1.82421049757305 1
2.26133134330923 1
1.63063243789082 1
2.68922356167921 0
1.76660774815831 1
1.38955219292321 1
2.43602406651666 1
2.72399288414702 1
2.09324730331649 1
1.96645930257216 1
2.13532959612697 1
1.50215007346319 1
2.09141246582453 1
2.82193596738547 0
1.99311398383436 1
1.25637678447886 0
2.05866376127034 1
1.53968100659956 1
2.23441816612977 1
1.65668748723672 1
1.82094177539057 1
2.24454801139707 1
1.42031572456888 1
1.93603613717344 1
2.62784238711065 1
2.82649889763856 1
2.26602975056011 1
0.926621721235395 0
1.53057501162999 1
1.69707789157251 1
2.06946811144765 1
1.89215930781747 1
1.85443643944214 1
2.38205279457781 1
1.1135114391219 0
2.57111744751998 0
2.33114044386553 1
2.46306612070521 1
2.21158273338692 1
2.30649053226079 1
1.91095458048124 1
2.15995465569569 1
1.58755692279213 1
1.34956888356586 1
2.06338350428712 1
2.16422685929461 1
1.82932394094448 1
2.44893860625498 1
1.79148415442759 1
2.74849306058911 1
3.33862624725334 0
2.16791568854639 1
1.74978009281827 1
2.63823887966567 0
1.94438060235674 1
1.49410903538703 1
1.91728863935353 1
1.89261399321628 1
1.88494214062502 1
1.73554014868151 1
2.55119001195389 1
1.36479273180462 1
1.29058932767871 1
1.13440502672009 0
1.27885416335309 0
2.81034725041138 0
1.75994902696744 1
1.3867751603627 1
2.48024750963673 0
2.68681585375407 1
1.82613890627784 1
1.33091861741501 0
2.48993229306707 1
1.0076469597466 0
1.38478702911392 1
2.1335343972305 1
2.39592512019661 1
2.11154516442556 1
1.95983094783271 1
2.07386876107477 1
1.36439330867903 0
2.28572055833495 1
1.98263171262067 1
1.82702626749307 1
2.28662059955959 1
1.88225703380433 1
1.02151169126779 0
1.39416632158836 1
2.48768228596129 1
1.89966150286396 1
2.15397411213487 1
2.07518729171645 1
1.91662698375361 1
1.58312353481143 1
2.24202555596504 1
2.10903669469695 1
2.57000451153616 1
2.67696479209507 1
2.06154759275937 1
3.24877193724029 0
1.55158202082233 1
2.37964645290735 1
1.86335728287044 1
1.80191896577291 1
2.55058227244036 1
1.34303460013956 1
1.88959093503194 1
2.08078673182061 1
1.77368343820668 1
1.70840544810442 1
2.29622862508027 1
1.90658798868729 1
1.83679466620021 1
1.70577045108074 1
2.02496054908994 1
2.20741495589754 1
2.31745730308826 1
1.23444364590408 1
1.64903068198463 1
1.81373406568105 1
0.732950549731212 0
2.23180356098118 1
1.91629010570646 1
1.76239011792621 1
2.15753457782741 1
2.82049551881777 0
1.22149360003096 1
1.95318414252508 1
1.86851436633181 1
2.64549357796333 1
2.64529737139552 1
1.65012428707541 1
2.25905472778058 1
2.09681583742714 1
1.83765435642458 1
2.5713016415714 1
1.31069224990381 1
2.31302082866658 1
2.10676407604753 1
2.70311914207798 1
1.90709278731662 1
1.75056456285453 1
1.71507512148514 1
2.05903650952337 1
2.34132048256257 1
1.35228216551701 1
2.33941261080924 1
1.90426828000384 1
2.38959017249693 1
2.02863986308589 1
2.27241683299096 1
1.622398706572 1
1.93329150917175 1
2.53883104125916 1
2.43200010521848 1
1.12032417064136 0
1.89798090349935 1
2.05494775745779 1
2.11169618769348 1
2.36607510113945 1
2.36953788977885 1
2.2960695429324 1
1.7781825939908 1
2.06473078494799 1
2.36312781524935 1
3.32703201201515 0
2.45999632419313 1
1.71896474600094 1
2.70727597028096 0
2.48116675088993 1
1.77025461286017 1
1.61946417401662 1
2.6505921253499 1
2.7251697630338 1
2.43966851171236 1
2.0372398015915 1
2.43410675787359 1
2.2700270089189 1
2.3441613367807 1
2.00634993463942 1
1.61759011473217 1
1.2694821817053 1
2.25406684733526 1
2.55615401898564 1
2.64730457419186 1
1.95918095573495 1
1.91458204669707 1
1.65144145273162 1
1.62899318546829 1
3.08089143719955 0
2.13569236153209 1
2.6150907973745 1
2.44084662918207 1
1.50551516186941 1
2.02341556528119 1
1.96786638304398 1
2.67026096478301 1
1.54552986828456 1
2.64653567085893 1
2.02503726857064 1
1.83925093988884 1
1.80249903679979 1
2.0544170753808 1
2.38987200475585 1
2.10702889756199 1
1.85830375304505 1
2.06012314367896 1
1.24896521859518 0
1.92721956501445 1
2.26660740810155 1
1.55181195317818 1
1.59576449412761 1
1.87876632948679 1
2.1796571113091 1
1.97936834728867 1
2.29389150029532 1
2.41911657112539 1
1.67052192217127 1
1.3671898550329 0
1.73131173227212 1
2.22439144120144 1
2.70954639607204 1
1.85772951971869 1
1.95586574542114 1
2.13851555298246 1
2.81015825398007 0
1.91311781847288 1
1.76352177965522 1
1.49409044367035 1
2.09990379715044 1
2.10345563773026 1
1.65181273816718 1
2.31868888959327 1
1.44429540740705 1
2.33663213821124 1
1.35570129726585 0
2.76622468546013 1
1.52143698739317 1
1.77596579197705 1
2.95250828146146 1
2.53096305048069 0
2.29937264535484 1
1.60585836122409 1
1.80427057927812 1
1.94291104768742 1
2.13650073919295 1
2.17421927617609 1
1.36823895172338 1
2.10068228350556 1
2.42616090947865 1
1.96098101439541 1
2.58891229413225 1
2.34572739649478 1
1.77751082151051 1
2.01989130018012 1
1.73359994454379 1
2.08198201261468 1
2.09551752250284 1
1.20851276613439 1
2.25409608861299 1
1.73809320549712 1
2.06602018085378 1
2.36046642646754 1
2.4223754369749 1
1.68672343420381 1
2.75957237934638 0
2.07876368283858 1
2.27211912960036 1
2.06360995805195 1
1.69311505543042 1
2.39064452302641 1
1.34941027526679 1
2.57908347740273 1
1.91749216434613 1
2.00798295026089 1
1.81422248743182 1
2.06350893162578 1
2.60809931769292 1
2.39140278420212 1
1.67229715739099 1
1.81243549023908 1
2.09494556578477 1
2.19098150521141 1
2.33669312558909 1
2.35684863037146 1
1.9499291479734 1
2.73386050784812 1
2.25411631897981 1
2.48641395477928 0
2.35147158220058 1
1.69649199623563 1
1.85028363860884 1
2.5848261946855 1
1.61390079810904 1
2.02951468366078 1
2.28695363255868 1
2.3180294926386 1
2.091193979717 1
2.29543900527293 1
2.04854255756706 1
2.29798773040373 1
2.2934891117669 1
1.71122229484843 1
1.38451207107467 0
1.4017723316081 1
2.22357972642086 1
2.3060032615663 1
1.92308878983987 1
1.56787927516551 1
2.07769433725242 1
2.45175491618181 1
1.2500023214911 0
1.46891339675361 1
2.66103726656066 1
1.58440478546032 1
2.08175464029913 1
2.09612198738003 1
2.4798622529568 1
1.84150587234684 1
1.59586175670282 1
2.58391859985138 1
1.82439472481159 1
1.1991149803665 0
1.64950896277831 1
0.926164799073359 0
1.09067123957002 1
2.3946536627653 1
2.20152933671123 1
1.79152986870055 1
1.70287574519987 1
2.13384402962927 1
1.64447957601687 1
2.95212361051389 0
3.13498737867681 0
2.15116264300538 1
1.65572521696312 1
2.27337312779042 1
2.2957206785436 1
2.10774407724156 1
1.71528122536852 1
2.15372297638969 1
2.29428576225727 1
1.81931149278304 1
2.51433409720423 1
2.65714114390338 1
2.09712994256159 1
2.05332606432152 1
1.86636518182271 1
2.14155069353774 1
2.00281270517506 1
1.76118074859173 1
1.91623401001815 1
1.31782494927219 1
2.25152281528736 1
2.23216804063285 1
2.19886900586421 1
1.56324458085211 1
2.74744487719899 0
2.31447182931927 1
1.21217927753195 1
1.96971418788621 1
1.79557891944136 1
1.14081402570286 0
2.31243756575769 1
2.96491402705359 0
1.79449661390762 1
1.95328184020782 1
2.26596111758118 1
2.42956720711997 1
1.46741778502926 1
1.86727136976373 1
2.29268265583661 1
2.17952361469923 1
1.53629958136211 1
2.24384495878872 1
1.89333624117481 1
2.3688499054075 1
2.20983024154878 1
1.72911874819899 1
2.26945667492859 1
2.23502030562317 1
2.10202488167476 1
1.91732876096599 1
2.63195069287273 1
1.44632359810366 1
2.23014934565822 1
2.55161570175321 1
2.21659456068764 1
1.80868547313305 1
1.84183328136563 1
2.78779310443561 0
2.39561669997924 1
1.77355858308097 1
2.04322714975017 1
1.86321564648875 1
1.84826840851045 1
2.30192970516058 1
1.33347449031956 0
2.03835766450154 1
2.4003664370566 1
1.06453460544619 0
1.69683880809348 1
1.53384504188151 1
2.26447817441731 1
1.3209805956698 0
1.78502515034396 1
2.95790680466301 0
1.8367237096246 1
1.53126423310775 1
1.63685591318987 1
2.04574932069135 1
1.51543216734519 1
1.99726968982847 1
1.68271401286332 1
3.00980395911677 0
1.78819118264433 1
2.20960677365913 1
3.19601467525559 0
1.83166937799941 1
2.64320854026128 1
1.93362898663349 1
1.92026127584464 1
1.27309920715621 1
2.60253525450111 1
2.61651159796986 1
1.6089989447602 1
2.58809938214466 1
1.87696903565354 1
2.00581541496221 1
2.17771569150287 1
2.53485633126489 1
2.52416288356118 1
2.27569766307211 1
2.44580237072606 1
1.03869030771123 0
2.54254758266305 1
2.96338181494906 1
1.01939344491827 1
1.67848389674893 1
1.91660649194205 1
1.74856863134138 1
1.22223795811717 0
1.89219405355789 1
1.41229887519382 1
1.80998251728898 1
2.31830062904309 1
2.53749226717443 1
2.18266195200049 1
1.22069142773108 1
2.05500542210385 1
2.26085539288664 1
2.51257503196692 1
2.34697052151251 1
2.06409114980695 1
2.22588954821068 1
2.03838155862217 1
2.58574122729767 1
1.77341958620826 1
1.50461363091081 1
1.51777763114238 1
2.53507635278405 1
1.98234580113095 1
2.13709789426047 1
2.37790864323417 1
2.24409222110633 1
2.29765557831159 1
2.2813601133632 1
2.5554731463722 1
1.65766991857469 1
2.80969047304888 0
2.16623781573996 1
1.31576039872234 1
1.4983585013719 1
2.18254872444841 1
2.22062034667948 1
1.64916066577199 1
1.55425572794515 1
2.27270358729811 1
2.00748387376038 1
2.39360008353599 1
2.24789269240007 1
2.0497049570174 1
1.82567589947173 1
2.2953905669165 1
1.94639707372605 1
1.94767807054932 1
1.95981184623733 1
1.18382476590591 1
1.56100086480748 1
2.5598521767119 1
1.67660165025087 1
2.02673140500915 1
2.20969282119114 1
2.04206894665826 1
2.34279721717204 1
1.89280033249832 1
2.03119146109368 1
1.62863509074976 1
2.17760410782353 1
1.79244783265181 1
1.18085042572909 0
1.97800428411734 1
2.0175598663649 1
1.54070453941633 1
1.98021688575117 1
2.88251388118487 0
2.14458286872294 1
2.24104993084191 1
2.30578229906886 1
1.86127006165078 1
1.44836991683192 1
2.73772411683695 0
2.3524844855042 1
2.54940904272709 1
1.71055861259557 1
2.99491706534798 1
1.98697512142713 1
2.07963149485219 1
1.25583774421079 1
2.13169774128645 1
2.01623512662479 1
2.15295986275034 1
2.87805639690551 1
2.28398432882233 1
1.40202983826883 1
1.62531129107058 1
1.41707799439528 1
1.77486909093017 1
2.51730396533147 1
2.12293889025762 1
2.48500235137747 1
1.55049735734038 1
1.41166598779458 0
2.68254426195831 1
2.1761860221475 1
2.10718110736885 1
2.678242977912 1
2.75619430076883 1
2.57314320205999 1
1.64136027275086 1
2.05534156830241 1
2.13609335516132 1
2.57357762298206 1
2.57088058879788 0
1.67319608760304 1
1.69552421478387 1
1.87628746034473 1
2.27850351330005 1
1.62024563305593 1
1.53637350220417 1
1.73659515730212 1
2.23328865126436 1
1.73417684532243 1
1.8432132774048 1
2.15974439730888 1
2.51354724782681 1
1.98367911936345 1
1.29507740554685 0
1.83160972712433 1
2.05254710598555 1
1.92422524961606 1
1.4278393716322 1
1.64559068593841 1
2.08417878181895 1
1.31895250828399 1
1.72324274503483 1
1.64815223856236 1
1.400535419003 0
2.25902301220413 1
1.84465259446021 1
2.33499145844391 1
1.94368737456425 1
1.13290341941651 1
1.80764536260295 1
2.88408144790101 0
2.51839867412563 1
2.13669096124718 1
1.14546640052516 0
2.14325240749961 1
1.92738978297811 1
2.39273109439233 1
1.98965680354851 1
2.81979702861052 0
2.14624792190464 1
1.88633867545455 1
1.98080093305067 1
2.37531913787568 1
1.25268055513733 0
1.87389309349217 1
1.41385818757112 0
1.58832976688964 1
1.8356584108914 1
0.765526541033238 0
1.41184121453465 1
2.07348163466253 1
2.28632145846484 1
2.15592998250401 1
2.21079516059981 1
1.72887163798346 1
1.49891074318437 1
2.25670301205455 1
1.65691118992817 1
1.67914700734382 1
2.59767017979119 1
1.37456477320912 1
1.99634685844567 1
1.94724049775093 1
2.07173335274776 1
1.71112547216645 1
2.0451444899456 1
2.02438483352181 1
2.4253013052631 1
2.13512657849376 1
2.45250264742018 1
2.26140855209335 1
1.70161959117957 1
2.206267622519 1
2.32879024066023 1
1.40471801368105 0
2.12098943524953 1
1.23955308448698 0
1.97984327462813 1
2.27875661331432 1
1.9595192872415 1
1.68837083351595 1
1.63969091487279 1
2.12707943009404 1
2.5812274069426 1
1.8186574809411 1
2.98361703396223 0
2.1883144200351 1
1.75057542392101 1
2.52286599237658 1
1.77790894776599 1
2.01226210512268 1
1.68633551715251 1
2.47790709049817 1
1.98280044726108 1
1.69100503790615 1
2.3320669702397 1
2.82741824411655 0
2.26518755518399 1
1.92934732339578 1
3.03068364305243 0
2.39002357690672 1
1.52085210771859 1
1.30649077873914 0
1.78477783247826 1
1.57283676772016 1
1.57282373222219 1
1.5732887362193 1
1.90651184051627 1
2.76597359622634 1
1.22895741634985 1
2.56455390862966 1
1.89234362161382 1
2.25943138650129 1
2.51926385864804 1
1.81787083026236 1
1.90018308779621 1
1.7236226459113 1
1.9485348977494 1
1.27844075248264 0
1.61730942068934 1
1.66665861268593 1
2.04904919292801 1
1.19550285748539 0
1.90370178039754 1
1.45708519426824 1
1.57516643978741 1
1.91969196688134 1
2.0559996368603 1
2.66210191191311 1
1.75313948126602 1
1.47204056021882 1
2.65358751734234 1
2.07981035463381 1
2.49159279845555 1
2.16117083552512 1
2.64098017640356 1
1.49571641703301 1
1.80137846076521 1
1.8179639222147 1
2.00982063410562 1
2.22552373153679 1
1.56814542783102 1
1.09122838943921 0
2.08795818339776 1
1.37473028862359 1
2.11512061699984 1
2.50714145983025 1
1.83203295998107 1
1.90338847159231 1
1.69631083852049 1
1.1873078993408 1
2.31266567579498 1
1.93490071687433 1
1.92820448528452 1
1.8110088434081 1
1.24986868064303 0
1.56258777556422 1
0.778590258147655 0
2.00189635751782 1
1.97573649761996 1
2.82098849001028 1
1.84117417590377 1
2.2801232331614 1
2.44137978241791 1
1.90740378632445 1
2.95577203611697 0
1.82458341262132 1
1.27331241133456 1
1.60870738185997 1
2.20576234121828 1
2.06232788076359 1
1.91015134984444 1
1.58167974631223 1
2.32823765079581 1
1.61603669950185 1
2.39146830388514 1
1.16718344420469 0
2.11074186107558 1
1.65755344403391 1
1.81366752437882 1
1.76552073149832 1
1.84183844499878 1
1.95023331449776 1
1.73805224108029 1
2.49528540431227 1
1.61206215483173 1
1.71194974623513 1
1.51519993882238 1
1.82082251137512 1
2.13807917533441 1
2.36451956256826 1
1.75558950945128 1
2.38612592471254 1
0.989446180973896 0
2.5988142064181 0
1.75621251733938 1
2.08319058347067 1
2.27308892280725 1
1.55833595720871 1
2.30318434951439 1
1.32205128240812 1
1.92192422974676 1
1.66217401756998 1
1.16099067965484 1
1.69713535817205 1
2.45447590850251 1
1.68307919090654 1
2.28972963196057 1
1.44940423526777 1
1.48463686008248 1
2.34784216321439 1
1.94247025329811 1
2.236581907191 1
1.39773514534387 1
1.48385565583929 1
1.67075050332341 1
2.41445094244566 1
2.28727208632249 1
0.934245486396191 0
2.05881925070086 1
1.22130203088141 1
1.7706041072182 1
1.13860208001141 1
2.69523314718442 1
1.33151171329561 1
1.46874386685132 0
2.09116213843521 1
1.59215570020364 1
2.20061693737207 1
2.32927223461975 1
1.56661262662225 1
2.71904991423812 0
2.10649853091967 1
1.62634442937478 1
1.79566353085849 1
1.18877705914615 1
1.7227990718271 1
1.79168465949346 1
2.64170632185586 1
1.83954358210182 1
2.45441013521667 1
1.27383443736168 1
1.3867850405971 1
1.90724342368603 1
1.53883560416632 1
2.11901981593943 1
2.44988883455424 1
1.68097774836973 1
2.3344519883168 1
2.48934207526298 1
1.48037938664784 1
2.86059234458954 0
1.74244050974308 1
1.2254820746728 0
1.9594393251484 1
2.58066615771369 0
2.32157686823473 1
1.85960920288534 1
2.648706755251 1
1.35248414674838 0
1.44250620394601 1
3.58105530320036 0
1.66070969923133 1
2.3680212210275 1
2.18141642092738 1
1.8830591604523 1
1.72625983164165 1
1.72452468327347 1
1.87195129045832 1
2.48441073762988 1
1.90089830520956 1
2.59606251324923 1
2.15889072265376 1
1.94468812692098 1
2.18756216798645 1
2.4934677894434 1
2.14147874997838 1
2.56847508406623 0
1.85814806618325 1
2.01677860953829 1
2.4998518945557 1
1.98869942838342 1
2.28299944409469 1
1.76788348832542 1
2.42112606854334 1
2.82983640558019 1
2.21029590766912 1
2.10589024266267 1
1.58036210044243 1
1.89886680658583 1
2.11588262284093 1
2.65242376508251 1
2.39851059220915 1
1.3938321230229 0
1.13609044278032 0
2.33752312440155 1
1.71452052507881 1
2.73252239248479 1
1.73408767038673 1
1.98202891774756 1
2.37160663514052 1
1.92622370926604 1
1.55758203661922 1
2.9485985512478 1
1.70981218429017 1
2.03911629012711 1
1.96273585875472 1
1.61218214274229 0
1.71850573891052 1
2.46974369515235 0
1.6384644152646 1
2.10970750381013 1
2.00745995580936 1
1.55546508949441 1
3.02139741953427 0
1.40679073730479 1
2.80675431639041 0
2.43654478371111 1
2.32344313611854 1
1.43408108434244 1
1.69349096448725 1
1.79388069899125 1
2.4055573832699 1
2.19843190255135 1
1.43717865902514 1
1.3501336725298 1
1.52693895669015 1
2.29142790504601 1
1.77985879849114 1
2.2016118888422 1
2.35228323703633 1
1.72977732637703 1
2.3173658703559 1
1.77501802744065 1
2.33789344818393 1
1.33808284754054 1
2.17628214388494 1
1.93692336374705 1
2.38698257681233 1
1.55474163202085 1
1.90330104644011 1
1.97250057561623 1
1.6379437639938 1
2.24901005606746 1
1.91459984104978 1
2.49298389980624 1
1.31824747019983 1
2.41573358497995 1
1.90424467875841 1
1.42626369348268 1
1.77736861950378 1
2.07985900091938 1
1.33403154247883 1
2.95023735560962 0
1.98086373412649 1
2.04480419080155 1
1.39890117900831 1
1.68422319636322 1
1.71876075316046 1
2.44262592501644 1
1.3822877284792 1
1.98139889562383 1
2.00416363012635 1
1.67006949963246 1
2.15416737587748 1
2.31592073865209 1
1.91248229691784 1
1.65497481504042 1
1.38659680600109 1
1.51407372933237 1
2.20480667335554 1
1.62192102251848 1
1.95874238834262 1
1.87739073810605 1
2.00337648428864 1
2.37943169232475 1
2.68900277922177 0
2.22149793430329 1
1.613483043156 1
2.56433527568257 1
2.05881964294861 1
2.0464438402912 1
2.34736283730355 1
1.52199074895453 1
1.72244583623552 1
2.47023656504517 1
2.10057539885647 1
2.44946359803661 1
1.52834243895375 1
1.86186232221154 1
1.87859872665064 1
1.88452856250797 1
2.16148989837105 1
2.20434815436002 1
2.19718724580513 1
2.05756874262393 1
2.31606327369857 1
2.19722787136498 1
3.1000555865827 0
1.83989886703117 1
3.0281381735225 0
2.26934568832238 1
3.03826093309958 0
2.4069913709908 1
2.19703146128997 1
1.95178506196781 1
2.1485450171205 1
2.28621423807294 1
3.17597951437529 0
2.15866007635636 1
2.08254677468343 1
1.04629481478614 0
1.07228818472201 0
1.87644889229646 1
2.73570050895695 1
2.39280091727934 1
1.47011655601894 1
1.7049251297275 1
2.65373250193161 1
1.68852653696375 1
2.82364075738316 1
2.14220806397447 1
2.38433328019293 1
1.53430469970705 1
2.75271116877796 1
1.66859485108259 1
1.39381147866312 1
1.48142530572805 1
2.12523060078306 1
2.17548830209974 1
2.13312005477255 1
0.774783572594056 0
1.75014995364609 1
2.39278160355509 1
1.92218941656943 1
1.39689747616208 0
1.56057135268869 1
2.57581545064739 1
2.46767066674656 1
1.7729297092537 1
2.48953438700602 1
2.54933083177008 1
1.53921392419725 1
1.69638801323759 1
2.13059597938741 1
1.45563818602139 1
2.40621765345574 1
2.23731522533807 1
2.17547011285276 1
1.92557618549853 1
2.0156600486297 1
1.70765202696367 1
1.30430356918701 1
2.20578778229773 1
1.01290296859408 0
1.55471684017137 1
2.4429648310282 1
1.0415615613053 1
1.47615758589392 1
2.02862774469021 1
2.42384862108683 1
2.20418218266471 1
1.64785833707932 1
1.569589687282 1
2.05551776156906 1
1.9229137338327 1
2.54667321350978 1
2.19288551531982 1
2.11575358711471 1
2.41076657085735 1
1.8839701781469 1
1.80589106317759 1
2.54179301721715 1
2.1599777811935 1
2.01918838352815 1
2.54208150596906 1
1.96623446904331 1
1.94906902537078 1
1.68430226608892 1
1.95715670259318 1
2.25602066130045 1
2.09964640173373 1
1.85194333388606 1
1.81724715890197 1
1.73205415740357 1
1.76794380185217 1
2.170964793244 1
1.85138119535736 1
2.10840908370556 1
2.30665776793889 1
2.39333491692887 1
2.00769975689533 1
2.13654793039151 1
1.54166256066553 1
2.18575725593572 1
1.4250898755009 1
1.89412422794516 1
2.0554201303021 1
2.04970899079033 1
1.71620855787676 1
1.91390967643047 1
1.78071923569287 1
2.48385196143115 1
1.17685352269919 0
2.25505578524023 1
2.12939384310944 1
2.20793165816258 1
2.54274052154613 1
2.03296641056071 1
2.23237458582561 1
2.02350661417724 1
2.22320606015208 1
2.3050283607056 1
1.98674926258444 1
1.60144019603203 1
1.7762043930547 1
1.75527195768832 1
2.12065103039694 1
2.29722403300962 1
1.85263761109386 1
1.70704630112074 1
2.14604788476939 1
1.72284782591381 1
2.43334392089073 1
2.44916338886737 1
1.88387109844854 1
2.21448624945112 1
1.70255480515623 1
2.21503032830812 1
1.67126683561388 1
1.93238426895814 1
2.52152303462922 1
1.57341569277819 1
2.27841527093825 1
1.53084027471212 1
1.51028614267622 1
1.98361276836757 1
2.34831453839086 1
2.91365303286394 1
2.17314019869877 1
1.87100617794005 1
2.12035577647476 1
2.41365945942012 1
2.71663231326913 0
1.01892081776591 0
2.22676578054747 1
2.2326380614874 1
2.44575155821391 1
2.05817011809284 1
2.00262450711063 1
1.88387602125379 1
1.86293841054503 1
1.76883089141469 1
2.43744792369301 0
1.75115826859176 1
2.07405931732832 1
1.75902929055184 1
1.8857716868484 1
2.14011529719597 1
2.46167087315507 1
1.34143397808858 1
2.14769073583526 1
1.36752646433472 1
1.82181977906901 1
2.29408919392563 1
2.45384301106953 1
2.95871979213166 1
1.81307419725462 1
2.37590451819563 1
2.59403224422777 1
1.83253625948523 1
1.79946768301257 1
1.74787160545064 1
1.94807401105202 1
2.55243531982217 1
1.44753130210498 1
2.15090925929628 1
2.36359581576808 1
2.25590771689698 1
1.69074811460481 1
2.04925535123096 1
0.946552589462286 1
2.23425311743483 1
2.4036815015847 1
1.3673753689539 1
2.35350305502688 1
1.69089272989813 1
1.38925213959509 1
1.45766221902409 1
1.63574643383724 1
2.01767206888035 1
1.8000342029157 1
1.81542846773161 1
1.61007693893704 1
1.38799708397821 1
1.99445045178433 1
1.89874006370504 1
1.67664888881993 1
2.46311754131411 0
1.89462161308617 1
2.72158534572935 1
1.70969939656773 1
1.67775746768625 1
2.01450565023608 1
1.9849373776613 1
2.16259595750841 1
2.48215360522068 1
1.66935777803721 1
2.15812935243265 1
1.49922998725059 1
2.0357184659256 1
2.46339772460631 1
2.13537224570745 1
1.83789435353464 1
1.9436890096999 1
2.27330748106714 1
1.80631388925469 1
1.81068067465189 1
1.58376746102325 1
2.77018919296063 0
1.86269570804676 1
2.47687106109487 1
2.41817214461459 1
2.12294489344098 1
1.73966933349428 1
2.45629307482968 1
1.66793229850704 1
1.87059964315411 1
1.68463191416703 1
1.79350079135668 1
2.00015384947863 1
1.9422198418106 1
1.70421489755688 1
1.84436025927805 1
1.92854838697555 1
2.41867568597145 1
1.32963591694787 1
2.14106918697785 1
1.72980828800478 1
1.48164046398478 1
2.59044286555564 1
2.2375769470556 1
1.80518445197625 1
1.59740295284118 1
2.95602016172869 0
1.92676249252281 1
2.09694242291352 1
1.61554573261281 1
1.70411037543111 1
2.25382374109704 1
2.26653310269075 1
2.03617271025309 1
2.4212031264938 1
2.42208720962008 1
1.88577980974235 1
2.02467405156236 1
2.23539874954079 1
2.46158835790058 1
2.47780288721228 1
0.995549691478788 1
2.38357608348871 1
1.13803357725015 0
2.41789416326593 1
2.07516282118244 1
2.48764415593162 1
1.67150949855257 1
2.20301643854002 1
0.912956031344682 0
2.00906867213762 1
2.07892331919828 1
2.37392944530439 1
2.19754580377505 1
2.56984219082221 1
2.21569449922715 1
1.77124380893304 1
1.8318575129442 1
1.83147605835529 1
2.26157473586829 1
2.40933390826031 1
2.26553189524569 1
1.80752765032591 1
2.23962112736284 1
2.004319711525 1
2.50759715765973 1
1.93283582086105 1
1.65868715277495 1
2.17885664641649 1
2.5291332543672 0
2.99848560396632 0
2.53057993747736 1
2.14968542350259 1
1.89680805325644 1
1.86241507149554 1
2.32446511568171 1
2.02788425912998 1
1.89006615816631 1
0.712636996091997 0
1.96552438564687 1
1.71447225876632 1
2.05796060668971 1
1.94656128146198 1
2.97426556180588 0
1.69682843243876 1
3.17185254570818 0
2.30094252782284 1
2.13743072187094 1
1.22354523463698 1
2.133812745152 1
2.07265869912294 1
1.17590416367101 0
2.44379971386571 1
1.80152055254382 1
2.36854693535775 1
2.30282876321446 1
3.20182986790674 0
1.30442542625085 0
3.24230439615451 0
1.65938503215507 1
1.67596738845363 1
1.67530602605246 1
2.572121044249 0
0.797506112199666 0
2.58116774684747 1
1.1117895890043 0
1.86036297457186 1
1.78710838510195 1
2.60685473803761 1
1.99893523998628 1
1.89082126053953 1
2.38836877525501 1
2.11334134660702 1
1.81898571039494 1
1.90773476876333 1
1.94611318255314 1
2.83544175138716 1
2.10670319261551 1
1.95142303246237 1
2.07589162480006 1
1.75139454035977 1
2.58166797647567 1
1.63399733134526 1
2.19170184868818 1
1.60102074564781 1
2.4504682190246 1
2.00417244674801 1
1.99804684093518 1
2.16104201908052 1
1.65040905363064 1
1.57175710231091 1
1.55407966235112 1
2.1656224294519 1
2.08572222934508 1
2.967501389271 0
2.22482859783264 1
1.07015982035088 0
2.37245878172219 1
1.5419075908767 1
2.28213111650153 1
1.29122262524782 0
1.50147355067923 1
1.80480741086445 1
1.81038726044356 1
2.12350647022352 1
2.04919212793165 1
1.82787158668319 1
1.50194585339504 0
2.35152808024817 1
1.7920506578609 1
2.36643236437621 1
2.37290600206006 1
1.50994666832505 1
2.49153382083529 1
2.62465543603884 0
1.8544846882558 1
2.18613769323141 1
2.27369186320172 1
2.25797056207251 1
1.82792791073907 1
2.30046545953068 1
1.79496851485455 1
2.09192827543641 1
1.875862297706 1
2.16324811752467 1
1.40328194316561 1
2.48921321759347 1
1.30322584612267 1
2.00846870976977 1
2.75834133028698 0
2.69582630764345 1
1.96980381128005 1
1.67037876434503 1
2.113289571167 1
1.89914354932679 1
1.82797018332689 1
2.5151439148495 1
1.6259399838883 1
2.07000685487039 1
2.44095821312594 1
1.78486671797006 1
1.85163515806473 1
2.59946096761741 1
1.76101541864815 1
2.05814066988285 1
2.28345053134165 1
2.23720162928677 1
1.58094059614589 1
2.07292426914079 1
2.45141478310298 1
1.41338499721088 1
2.0664968964225 1
2.25264241212483 1
1.72951696644309 1
1.44365548389454 1
2.18273981162505 1
2.3062714136645 1
2.20436390167629 1
2.68834725165265 1
1.58188575347634 1
2.01650096984479 1
1.82382764958061 1
1.84529903854687 1
2.20602286276841 1
1.82763209551361 1
2.42260246289935 0
1.94642955347894 1
2.29789298356333 1
1.59649348585544 1
2.24950999839348 1
2.3734202889151 1
2.34033309995475 1
1.38383202265101 0
1.58465844393954 1
1.69593127646833 1
1.86580086232242 1
2.42430407232846 1
2.10549899099947 1
1.92961559357616 1
1.79803992381771 1
1.82827796442938 1
2.56372076218745 1
2.12356784006275 1
2.40903698308646 1
2.10541152551002 1
2.42399535519743 1
1.6235035520936 1
1.67836345454087 1
2.35435355447832 1
2.32452350610374 1
1.89857798600208 1
2.28031613636651 1
1.78388197872454 1
2.06019785776314 1
1.15962425441975 0
1.96392215577907 1
2.6272966570632 0
1.96199736464753 1
2.76075558319858 1
2.16992779850206 1
1.98215142675465 1
2.2197123451076 1
3.14383646380887 1
1.80263476157126 1
2.30584880587676 1
2.570194698056 1
2.19840852370893 1
0.883701462842851 1
0.970448947302939 1
2.20813060717427 1
2.3697054048046 1
2.35633869706272 1
1.7609504426646 1
2.14715869120443 1
1.8125843950813 1
1.49643947874089 1
1.64189759169464 1
2.00275161698949 1
1.00609753980055 0
2.17066254838961 1
2.03905193123348 1
1.63344708096971 1
1.445659925988 1
2.27908710766135 1
2.17619680699091 1
2.58950572627434 1
1.04734978989274 0
2.48978830262349 1
1.67304744730237 1
1.49173833452217 1
1.93299682670167 1
2.07933892972071 1
2.40050515305449 1
1.62688287707795 1
1.82400552724336 1
1.87727348908646 1
1.29423610380017 0
2.14113185628923 1
2.61391081075083 1
1.93813355290712 1
2.09763840929942 1
1.70516694716493 1
1.9717473046359 1
2.2024127809142 1
2.14638912984369 1
2.17817353204533 1
1.94094969058371 1
2.34140572804161 1
1.93586735873353 1
3.22127797187408 0
1.63017925534367 1
2.49672049560919 1
1.99905681438631 1
1.85802201301564 1
1.71494736195886 1
1.54242605733295 1
1.6008646850172 1
2.32497644059068 1
1.45859287532287 0
2.48791943950203 1
1.66003549030245 1
2.20506383683643 1
1.25439621199627 1
2.08965825636775 1
2.59253290926432 1
1.49728503940233 1
1.98971989013448 1
1.80598207198688 1
2.6758004921098 1
2.13555007445814 1
1.25703563559934 1
1.83469191119846 1
2.52496993443328 0
2.06273052009873 1
2.40196813147281 1
1.92893320459189 1
1.80689137847406 1
2.18056558675638 1
2.24588348890837 1
2.65128045071917 1
2.12380155588703 1
2.18607964713105 1
2.20664829711807 1
2.08107379696099 1
2.72139828209069 1
2.06039973618559 1
1.65772362021957 1
2.03655527727629 1
2.01290185622489 1
1.29758002747227 1
2.14975511845569 1
2.54578717578311 1
2.37719018007436 1
2.03322763602906 1
2.38108672667036 1
1.54004496115371 1
1.83152692016512 1
2.38776057944804 1
2.38707637914525 1
2.10205522026626 1
2.28973755623889 1
1.51313428310093 1
2.1689534365046 1
2.0524155195571 1
2.6636063955375 1
2.51316987314246 1
2.00889406558961 1
2.18239523899818 1
2.37314196829488 1
2.85338979778116 0
2.28958614678418 1
1.90521865632305 1
1.46995067950382 1
2.42573037176016 1
2.59300161449918 1
1.90317111202538 1
1.20484511943551 0
2.52184991766025 0
1.76679151014792 1
2.48177119408862 1
1.20701511488396 0
2.78635449919601 0
2.43006163463138 1
2.10576656468142 1
1.44502634892478 0
2.27092145475466 1
1.56778306987002 1
1.77962186678691 1
1.98893982923005 1
1.91977444819392 1
2.02981315062909 1
1.62837175975335 1
1.95014655889593 1
1.06678941524988 0
2.60950452743794 1
2.93119668840548 1
2.04586773832792 1
2.39916207905233 1
1.33724403691805 1
1.77874804671283 1
2.37435265372954 1
1.49728735227968 1
1.87662298794739 1
1.56349665995761 1
1.61489694516919 1
1.69415497042432 1
1.9438505339417 1
1.62031340402248 1
2.71699327148721 0
1.53095985892495 1
1.97610504575124 1
1.79643272940167 1
2.24849391958633 1
2.41402002781963 1
2.43310783036983 1
2.38546757707743 1
2.18298320584293 1
1.675446739919 1
2.14736782954511 1
2.50997205995312 1
1.47350246306766 1
1.53882373691664 1
2.54521245622382 1
1.8135414916751 1
1.47747723123397 1
2.04307177693916 1
2.47156708176928 1
2.21782332053833 1
1.65010856092989 1
2.10203803570063 1
2.11327065909272 1
1.47924665754725 1
2.21087888146683 1
2.3689887168037 1
1.50114512657168 1
2.06179746172227 1
2.07409868957309 1
1.24435181888057 1
2.39003307624254 1
1.66484594444484 1
2.58886910895398 1
1.49143476071685 1
1.63701272381748 1
1.97745936117948 1
1.99660763549363 1
1.986661669883 1
1.7066074886108 1
2.77991931742664 1
2.26683394365271 1
2.6398923442207 1
1.68853073336289 1
1.65345747082154 1
1.53524550939263 1
2.68630415492566 1
2.0257054144569 1
3.01913898204428 0
1.98512278469919 1
2.37458243734682 1
1.84049526311779 1
2.1995610052025 1
2.24775572932261 1
1.7500897675759 1
1.55607900989174 1
1.85723874405009 1
1.71021917500209 1
2.17286611203146 1
2.22759208804586 1
2.05148884127021 1
0.954355510864529 0
2.57067774815468 1
2.34097239425928 1
2.0124747132785 1
2.07203681835095 1
1.81984091690057 1
2.09866954546966 1
2.42402538617431 1
2.40861995329592 1
1.66336673163881 1
1.7779963388344 1
1.5068630964843 1
1.87967469241565 1
2.07052595810337 1
2.36875675523483 1
1.59920654221557 1
2.07636859800625 1
2.98867161839879 0
2.55072001350077 1
2.31264553893641 1
1.48374055192709 1
1.85844436775412 1
1.95922564193432 1
1.85919410219753 1
2.36826899071026 1
2.49000519333301 1
2.15641234451688 1
1.823942581939 1
1.20837954786315 1
1.85640265771509 1
1.50975426410419 1
2.16690359768502 1
1.796042672247 1
1.55691147163141 1
1.28442647614888 0
1.81379566428376 1
2.2510171152001 1
1.77726371507817 1
2.60734601799415 1
1.91010664787287 1
2.44240961585649 1
2.0397258058799 1
1.86815891009962 1
2.63478323886683 1
3.12733950127093 0
1.96475487175752 1
2.04610945098406 1
2.98361422585847 0
1.6322864018659 1
1.61632554727156 1
1.98509825847724 1
1.8240857066049 1
1.30671920363463 1
1.56189039819733 1
1.55939488125556 1
2.04278389157993 1
1.96329220324102 1
2.42777084053308 1
2.63266010029601 0
1.67671176763684 1
2.09666211913735 1
2.13317338414782 1
1.4199742968677 1
1.22313813636228 0
1.93299634365566 1
2.15410370221784 1
1.72967256764794 1
1.54033610035593 1
1.15946323276998 0
2.40435940194376 1
1.82184876613971 1
1.28048242098638 0
2.16719948962231 1
1.91343554535988 1
2.47458520088365 1
2.57220965170242 0
2.45425797528527 1
2.31715389650967 1
2.16831630328654 1
1.83539427987961 1
1.15384489959897 1
2.11580073311907 1
1.87446600650822 1
1.7772403722269 1
2.51013893144226 1
1.96642206365669 1
2.39606497713677 1
1.69062046825885 1
2.3784698571093 1
1.92176045308293 1
2.21118963756936 1
1.61842627478692 1
2.01764734136027 1
1.72852837560043 1
2.25384399434955 1
1.05243863703527 0
1.39444804381828 1
0.571047876816938 0
2.60452666223322 1
1.38312774178673 1
2.0149407023196 1
2.67068797175377 1
2.10307100339008 1
1.97390302507285 1
2.27845117239939 1
2.10566188185207 1
1.68670863990409 1
2.68663737030076 1
1.6019185906007 1
1.7594979195263 1
2.03692719200147 1
2.85484725388561 1
2.30706075454279 1
1.82578287792771 1
2.64467105365988 1
1.7995272293922 1
1.80526541382047 1
2.0689703781609 1
1.84934373166079 1
2.14287044431236 1
1.62343574471789 1
2.62915366903084 1
1.36076125583909 1
2.19182585785372 1
2.08786836418055 1
2.47649815453437 1
1.96029925880124 1
1.57942646624683 1
2.5759360460381 1
2.13173889673669 1
2.55158316299211 1
2.1674232574048 1
2.3343543248544 1
2.24612395060859 1
1.87324817591252 1
1.93501337146185 1
1.77840918914604 1
2.61971393194862 1
1.70344232701775 1
2.59160676079544 0
1.53667130428146 1
1.73879263067375 1
2.08319528134485 1
2.05705454389777 1
3.09195119853347 0
2.20475527863021 1
2.5922183930819 1
2.22879950434469 1
2.1032122032594 1
1.57711444836721 1
2.77340146123864 0
2.23845161276561 1
2.4395424329154 1
2.35861646725706 1
2.15899166115433 1
2.15787732234285 1
0.25172906089902 0
1.7976154382773 1
2.6812954625451 0
2.37314433439807 1
1.81190407952575 1
2.7219010210636 1
2.23050182068787 1
2.18211182038538 1
1.93675265937359 1
2.49159343603509 1
1.75224084604324 1
1.46631677723295 1
1.79045043770952 1
2.68100632912591 0
1.64430921536439 1
2.47496706986529 1
1.7851990474081 1
1.79465095113938 1
1.41930322822471 1
1.72578695705391 1
2.47352321516018 1
1.62303191524698 1
1.59517658942771 1
2.20211039157664 1
1.58675135628368 1
3.10124519868134 0
2.14117806466813 1
1.70375422525456 1
2.73107789552497 0
2.90038305305773 0
2.09748210303399 1
1.66340512792453 1
2.53914798207071 1
1.58428918834684 1
2.29345978696644 1
2.54480660178877 1
1.81792397309776 1
1.94037995071007 1
1.80921905371604 1
2.0524689692552 1
2.01223664947149 1
2.80706935392107 0
2.6151696239285 1
2.43667151732276 1
1.82598262215298 1
1.12975062128084 0
1.81777086487951 1
2.07194255303125 1
2.69618947821477 1
1.77842401725735 1
1.80638400003241 1
1.53787072420855 1
2.41456333783912 1
2.59851875031611 1
2.54409391352885 0
2.22086642811095 1
0.815119185078919 0
1.80816131251062 1
2.20198634641549 1
2.78281630444407 1
1.98051364914174 1
2.33758302448166 1
1.63310981133817 1
1.85678762674278 1
2.12475332883128 1
2.18192088859131 1
2.00633352678013 1
2.21224787228125 1
1.88012562077042 1
1.67741466597757 1
1.79201842176991 1
1.80809636455447 1
2.04771877882786 1
1.4897034202958 1
1.72177020376869 1
2.50171543733411 1
2.17719891722075 1
1.79157272679589 1
1.81044066971402 1
2.82561189941321 0
2.32447139747683 1
2.23572414587123 1
2.09040848638907 1
2.91054146294406 1
2.24111618465357 1
2.05910937853113 1
3.1165382446029 0
2.80385993127327 1
1.84942995500385 1
1.47520951448435 1
1.79658591395745 1
1.21292153949314 0
1.51169398710746 1
2.39772883551236 1
1.22273860213793 0
1.91619250354334 1
1.63201481893841 1
1.35186959732526 1
2.31236029634071 1
1.98210532100023 1
1.49503898135478 1
2.11177582084479 1
0.92392516988171 0
2.20198323138963 1
2.30924552360356 1
2.24525801033753 1
2.24076760780477 1
1.89635031856764 1
2.07675953953507 1
1.51968245242983 1
1.78155561152511 1
2.36291346719207 1
1.58688270180154 0
2.33399653052645 1
2.29420972649715 1
1.37482765892097 1
1.02054785018872 0
1.63527994133045 1
1.75260312540871 1
2.53025116915324 1
1.80001240429821 1
2.65281499187057 1
2.2866896448609 1
1.14953971286492 0
1.80771396436536 1
1.58443723446148 1
1.98665325656703 1
2.54867398983545 1
2.06522559359454 1
2.61600018627531 1
1.33148207165204 0
1.57316930962975 1
2.58878921980974 1
1.93063945646388 1
1.57178228383923 1
1.9399193569785 1
2.2047498787884 1
2.60066290904231 1
2.4128749171231 1
2.67980608295355 1
1.63192590299724 1
2.1080333122202 1
2.24230476284986 1
1.66561255979683 1
2.14734352585366 1
1.18659303512362 1
2.35334691471366 1
1.59120762227591 1
2.56122932766143 0
2.30395706906415 1
1.2607374557684 1
2.53943885104555 1
2.104217163611 1
1.93308345714543 1
1.87826347117552 1
2.37201121784091 1
2.1422418041007 1
2.79623461888854 0
1.0828571717458 0
1.94470110080852 1
2.43806063700994 1
2.44042356338939 1
1.40304335585607 1
1.73754157490204 1
1.97395598282837 1
2.26555785244961 1
2.74907074166865 1
2.1115977230376 1
2.01116224909407 1
1.59507899224582 1
2.19649385221065 1
2.01320368892358 1
1.95893049991679 1
2.0436831707095 1
1.93803021115865 1
1.32895138944403 1
2.57815836532649 1
2.01369941589656 1
1.69555507961312 1
1.77581303800841 1
2.05528908781612 1
1.58368455805529 1
2.10138959055979 1
2.46233059236213 1
1.82357886325432 1
1.81744809354848 1
1.13388092096226 1
1.96020631299537 1
2.59055635766462 1
2.23889222512622 1
2.69780959231911 0
1.62099788358451 1
1.74256791395327 1
2.17061985247222 1
1.96217543791151 1
2.39626179185701 1
2.41136033348627 1
2.2433391186174 1
2.27942955196028 1
1.73829586415665 1
2.08617299584789 1
1.58351155147437 1
1.77567180690506 1
2.08181249373993 1
1.98753342581591 1
1.822172188488 1
1.89382296665008 1
1.99668899141027 1
2.2944452007371 1
2.40867957723355 1
1.61100658909017 1
1.25306310840543 1
2.07704750050417 1
2.63506436521774 1
1.96198882034461 1
2.65192214117474 1
2.2265638871056 1
1.90221369953177 1
2.38456282562789 1
1.70598748867448 1
2.28197663546862 1
2.102996184278 1
1.73235331369452 1
1.91947997557474 1
1.95307085886412 1
1.4475457507109 1
1.8488308619239 1
1.93349614688637 1
2.01343377823116 1
2.40807669201832 1
2.5737700450724 1
2.12569132962094 1
2.72618314498427 0
1.88166325154013 1
1.65989780097155 1
1.88744571541459 1
2.03047799238849 1
2.04596788298073 1
1.56918546173537 1
2.58689477600577 1
2.13462555270543 1
1.79211114962662 1
1.81528852134946 1
2.09144845639838 1
1.53241145517418 1
2.27406994450671 1
1.73351206167997 1
1.29041895953065 0
2.24628550479853 1
2.37416319617813 1
2.09136820288307 1
2.17299383087237 1
1.7510014730286 1
1.44286532487669 1
2.12587804518572 1
2.21077949405478 1
1.63449275614763 1
2.65202749490439 1
2.2695606195969 1
2.40632587784544 1
2.01931976365011 1
1.77457721347332 1
2.50490239502068 1
1.92691604886883 1
2.40831481931 1
2.33356320588681 1
1.82486541352855 1
2.19328626358118 1
1.57083152623043 1
1.56154907366023 1
1.56375964494701 1
1.68554171910951 1
1.92260752275685 1
1.70456030025881 1
1.74102501745417 1
2.10510267581948 1
2.09203359362631 1
1.84502361228982 1
2.20158562817837 1
2.49844594742952 1
1.53743694443117 1
2.13376741192172 1
2.150335707909 1
1.82699127125952 1
1.87013228400133 1
2.14746651629043 1
1.21416408468787 1
2.01440139134381 1
1.48278055669813 1
2.65765066979464 1
1.84715908344571 1
1.99938586834743 1
2.21017826441043 1
2.50894843014725 1
2.270129017612 1
1.89788035068654 1
2.21270781641051 1
2.51668053433469 1
1.76013127453673 1
1.74817686217818 1
1.84959637645748 1
0.838442441667179 0
2.91145674796104 1
1.8696687013253 1
1.88270340162154 1
2.10371314136313 1
2.14425326801223 1
2.17505653004963 1
2.79451650867285 1
2.21068342786759 1
2.04023009746292 1
1.92335637348535 1
1.79725169299045 1
1.52563894559656 1
2.15745732213413 1
2.63968854251894 1
2.28031134098784 1
2.53650771927613 1
2.19292393527848 1
1.93910323800101 1
2.46303339979912 1
1.89516723563843 1
2.21057684575796 1
2.81768014673326 1
2.33382154635515 1
2.62880522018134 0
2.27180551262513 1
1.45005447392007 1
1.48783237594763 1
2.24099342007499 1
2.59420302798725 1
2.08433439785871 1
1.72177463325199 1
1.95205990474674 1
1.93365368482167 1
1.78966702454464 1
1.78485417656958 1
2.50147871878993 1
2.60548881201563 1
1.89897349901826 1
1.92970506177599 1
2.30795670133234 1
2.63840922101526 1
1.45286095250563 1
2.16679453349364 1
2.45125928772048 1
2.12902055767779 1
1.8671238780455 1
0.86995344023205 0
2.16948710941856 1
0.877207259323267 0
1.31455867515436 1
2.77811513492237 0
2.15266417283614 1
1.88615509099194 1
2.07966959306545 1
2.50408186629882 1
1.82316499748578 1
2.27966490731486 1
2.14814053258669 1
1.92569424998233 1
1.68917426657624 1
1.85808045423491 1
1.95968953325429 1
2.60641550856941 1
1.93601339066518 1
1.59750515993996 1
2.48611327886759 1
1.92301664956543 1
1.87619109386386 1
1.74569498330645 1
1.66907903714534 1
2.17241199836868 1
2.68973556583463 0
1.97654898824428 1
2.82978309863578 1
1.64162290112441 1
1.82127704305648 1
2.26785940509234 1
2.53426469990147 1
1.27834805957025 1
1.407406961683 1
2.74217759174917 0
2.32048638770557 1
1.64973358134267 1
1.22672138061463 1
2.27419107738737 1
1.52546710352026 1
2.16482124405429 1
1.94339970509233 1
2.13277700416464 1
2.01185175578401 1
1.87201832736365 1
2.04023274174178 1
1.91240578028504 1
2.12466667567773 1
2.22657555885157 1
2.16462433528275 1
2.35146676255731 1
1.74480046106408 1
1.75866242309051 1
2.04413617678208 1
2.15894744223005 1
2.47711352404974 1
2.32793576198171 1
2.21459072460041 1
2.48545003097715 1
2.08920523617145 1
2.0798709559905 1
1.57888347882733 1
1.76367779785368 1
2.55192485234043 1
1.82571771744018 1
1.69100948570862 1
2.37843005103328 1
2.04526812976256 1
2.31359626449592 1
1.87387042426223 1
2.40685156359661 1
1.3680996231272 1
1.83611904018051 1
1.96727368526068 1
2.98003567454696 0
2.6111053933277 1
1.20190452775549 0
1.30804367672703 1
1.70723255827003 1
2.51012385721387 1
1.80116887619423 1
0.936449300805479 0
1.39919994059324 1
2.5352192202882 1
2.98473893332489 0
1.7484051590262 1
1.89622870317217 1
2.39378189055899 1
1.58592385413702 1
2.1614250795742 1
2.24034580080688 1
1.68313500004419 1
2.06228862023643 1
1.53980875200923 1
1.59541646018859 1
2.15643690926944 1
2.14513829977479 1
2.46303559907593 1
2.41128564133655 1
2.5597246423041 1
1.36965160250649 0
1.92717401817477 1
1.69033123245808 1
1.76939239307781 1
1.47061239723272 1
2.06447123355423 1
2.07168942045751 1
2.88272973574009 0
2.46935566482544 1
2.40400822712425 1
2.25606442864166 1
1.92689590211714 1
1.93511364708101 1
1.98641683012847 1
1.96542656455827 1
2.33415242376977 1
1.57877448655578 1
1.84102061819829 1
1.56294103266184 1
2.44774750974625 1
2.06562774238785 1
2.03291504472985 1
2.13051999473015 1
1.716845846476 1
1.22937862223609 0
2.08997264940341 1
2.00630921633095 1
1.11809462184059 0
2.63909522852754 0
2.34377249588812 1
2.26606484793445 1
1.96379713338712 1
1.18199681940567 1
1.51430926529399 1
2.27519585324866 1
1.7991227679046 1
1.61334241204106 1
2.12055806620967 1
2.00942774180615 1
1.81870088034963 1
1.27174994039013 1
1.3005609597763 1
2.51712219647602 1
2.20026721877208 1
2.27259488331224 1
0.777481474730121 0
1.51990818651265 1
2.14916212645131 1
2.27178203805096 1
2.68748436757415 1
2.05967449411713 1
1.33626843045011 0
2.12933438329178 1
1.58850149834876 1
2.15841429449078 1
1.43261196611347 1
2.18209828274742 1
1.71953027588305 1
2.4365256137407 1
2.23696737905723 1
2.11391078669807 1
2.12396434439229 1
2.13168904780429 1
1.37953881528149 1
2.19593536667364 1
2.40427223218341 1
2.27534472131561 1
1.65496979656696 1
2.77332744030624 1
1.96435018620296 1
1.7858857398887 1
1.76970611351239 1
1.87297904344902 1
2.01097838209331 1
2.21852884052197 1
1.48275861732159 1
2.27238082115827 1
1.31078727203313 1
1.53015649042799 1
2.39514234314555 1
1.50477453017411 1
2.28435970039603 1
1.33059415916818 1
1.60723362997773 1
2.0876218276793 1
1.74509309293348 1
1.87511191910646 1
2.3670610505519 1
2.33804949286053 1
1.02566700341224 1
2.2691657089606 1
1.96039305998434 1
2.42817777520756 1
2.04517825577423 1
2.42327945790648 1
2.36053526457127 1
2.15643332885834 1
1.82611042605454 1
1.44735279178496 0
2.51141222882275 1
2.34792199075314 1
2.67555761877803 1
2.35486413336268 1
2.20036760067415 1
2.10030842600937 1
1.91192233613222 1
2.40223239869674 1
2.1980408212118 1
1.48755989088946 1
1.9220517791475 1
2.12079579995808 1
2.92432808696743 0
1.57743848750943 1
2.10288353352945 1
2.35288554951409 1
1.05864266327918 0
3.17265105413978 0
2.60686921768589 1
1.99014226005027 1
1.53119692156226 1
1.95551904087409 1
2.08809640063459 1
2.63105508836824 1
1.743785338916 1
2.45425939346793 1
1.38055811986098 0
1.53669653532867 0
1.82617882323452 1
1.98925536133068 1
1.55573706610077 1
2.16861341447091 1
1.66595328946105 1
2.0772229358897 1
2.43976901625624 1
1.05123257445509 0
1.84591867021485 1
1.92414799761789 1
1.70709172045086 1
1.63707432331275 1
1.0191500991832 0
2.0582251281039 1
2.09095235173674 1
2.15728631276019 1
2.36887995178356 1
2.05383089068643 1
2.3664985977719 1
2.36637953205358 1
2.12475164573077 1
1.86693174356475 1
1.71299384470161 1
1.90754464925312 1
1.43774483117527 0
2.5367596350063 1
2.19375475390866 1
2.38472176123744 1
1.6289701004274 0
1.78598061317493 1
1.85233836037953 1
3.2807775193511 1
2.18100074737643 1
1.88703508544206 1
2.26136415252524 1
2.56367090563802 1
2.73667657631938 1
1.56604685948896 1
1.96910545689171 1
2.14235654140888 1
1.48055930706434 1
2.08288348353499 1
1.76351366505707 1
2.14821737248838 1
1.30716873112773 1
1.98211523732862 1
2.81430889587953 0
1.33048198335789 1
2.37598662834972 1
1.87664837993146 1
1.78394178914986 1
2.49832737804366 1
2.18532960760234 1
2.18660005275679 1
1.35575674928308 1
3.31467788532004 0
2.97997055228122 0
2.03255355090776 1
2.39500191582309 1
1.5046803393914 1
2.25220224659756 1
1.76266499325065 1
2.04816747956378 1
2.30724759377127 1
2.53826491477198 1
2.70057933665746 1
1.7900365697828 1
1.79740580081453 1
1.61359746279081 1
1.71145034613284 1
1.58446651051306 1
2.63054780194002 1
1.48348619604637 0
2.09037503686794 1
1.46224353739487 1
2.04174796888372 1
1.88241629773633 1
2.03426435871539 1
1.88604476542208 1
2.08695564559082 1
2.54142464857379 1
2.02100521661177 1
1.29769740709545 1
1.86036545586503 1
2.62387893111911 1
2.16225848136164 1
2.16487319392562 1
2.71572820692456 0
2.41365315185385 1
1.71213371844447 1
1.85552599350494 1
1.90212168814744 1
2.37958152574751 1
2.97996430432297 0
1.70528338028612 1
2.21299606230382 1
1.96540495427951 1
1.86640456249719 1
1.67391895130823 1
2.00369555419599 1
2.70521381702217 1
0.870824006342266 1
2.61172561901663 1
2.04842852747969 1
1.23623737063044 0
2.01760531055602 1
2.40855911346484 1
2.01939844273152 1
2.00422643582516 1
1.31940640497021 0
2.22263409374699 1
2.00735471103273 1
1.87230713699826 1
2.68111270064279 1
1.22822406239371 1
2.30991192537194 1
1.56684394577942 1
2.3898121897646 1
2.58720130186899 0
2.2241878184906 1
2.45533014868593 1
1.26461539644885 1
1.10362359720812 0
2.04434067154278 1
2.70476588136644 0
1.59506570517159 1
1.97293043289787 1
1.81042716183657 1
1.94843173649009 1
1.07318253678555 0
1.538486038571 1
1.69878656397959 1
1.89081931625324 1
1.63433517387916 1
1.76965732771803 1
2.02061445348739 1
2.28706991746491 1
1.88767312507869 1
1.84366077425155 1
2.3907850900518 1
1.74434076028637 1
2.30343624494671 1
1.94965442538438 1
1.9437814483321 1
2.34354469306443 1
1.7268928387322 1
1.92704790346091 1
2.19454793776308 1
2.49769689059293 1
2.00919126913535 1
1.92937695199207 1
1.3804061886399 1
2.15234702064734 1
1.72855074131459 1
1.5603953735116 1
2.42768016028637 1
2.15423754938388 1
2.36661779538248 1
2.47426828918806 1
1.69303317720569 1
2.28650060571991 1
2.92533779881856 1
1.67875925872408 1
2.15779848707903 1
1.60369968127367 1
2.42232231667706 1
1.8800878523 1
1.4809949178498 1
2.33925630981025 1
2.08534497369823 1
1.56188773864553 1
2.15721083459879 1
2.04636059033734 1
2.80708166090843 0
2.10669561620963 1
1.87585124890953 1
1.77725873313778 1
2.42733101513076 1
1.85298504940766 1
2.20809512059852 1
2.41323233366554 1
1.9851017515214 1
2.18744851552116 1
2.11852063172802 1
2.66361088293956 0
0.772427945918319 0
2.87354364272579 0
1.95915932961336 1
2.26585345410019 1
0.802009975208813 0
2.90676913327119 0
1.47640943600505 1
1.93511027815222 1
1.38416424906854 1
2.26703103263691 1
1.80221373551399 1
2.25131232081037 1
2.05552333597607 1
2.2971790913186 1
2.45600292283766 1
1.44427709686656 1
1.04797044446282 1
0.460006435277498 0
1.6963041423239 1
2.1498499925439 1
3.30540758212815 0
2.0477330037434 1
1.85334409723164 1
2.19181770515935 1
1.67781046222188 1
2.39889441135769 1
1.66071327207834 1
1.34750048493963 0
1.92998292999974 1
1.41502596117435 1
1.58259899447039 1
2.33573436061354 1
1.77307408661451 1
2.67850138686631 1
1.9352119102033 1
1.89511512278762 1
1.64817296207705 1
1.82869437268488 1
1.48066513736901 1
1.88415789457032 1
1.89585884839543 1
2.0802081889275 1
1.7738861754352 1
1.86894542488699 1
1.44423488146222 1
2.65748204368034 0
2.12480649166057 1
1.38640619150653 1
1.8362959204063 1
1.47848523319693 1
1.74928401051969 1
1.74193835801791 1
1.92102992128101 1
2.46385851983022 1
1.57217685430057 1
2.02490363674016 1
2.79588147447444 0
2.63736031906668 1
1.67795156070829 1
1.5945174299007 1
2.14299626379223 1
2.26059454000165 1
1.87396419001589 1
1.46094742192614 1
2.3044349978985 1
2.86439649684355 1
2.17700388864597 1
1.38259160381482 1
2.12923130870737 1
2.02069727276555 1
2.41591507064381 1
1.91796305011057 1
2.20477466144347 1
1.76039814225069 1
2.35099077702607 1
2.08591298139602 1
2.67100553334637 0
2.0907117792284 1
2.26548566583369 1
2.05636706472797 1
1.83727302943564 1
1.76491769133077 1
1.63130705628005 1
2.24793801782589 1
2.43343606326833 1
2.41788745470817 1
1.5964159093467 1
1.94308712800519 1
2.90667805450295 1
2.43577892526549 1
2.19367138358057 1
2.19143997967057 1
1.9923670623121 1
2.16578874153398 1
2.42934529583469 1
1.94424027032954 1
2.50620536942814 1
2.70940088005849 1
2.81207121107367 1
1.80274286344689 1
2.15854049921998 1
1.95968207379834 1
2.17293235139309 1
2.02685912624778 1
1.47850133085484 1
1.33269891997467 1
1.70070662321446 1
1.69699917429711 1
2.25810687330479 1
2.52746867767104 1
1.72088405405339 1
2.10661366095997 1
1.45380067366487 1
2.77881616891979 1
2.55606264653049 1
1.22241735773666 1
2.14807245194591 1
1.51443547100877 1
2.14938965465944 1
2.33503933289318 1
1.54455099771693 1
1.93724836682864 1
2.04754549124572 1
0.883868895502391 0
2.15083159839819 1
2.43972305999948 1
1.94348308209781 1
1.93878668685075 1
1.77988128528771 1
1.89760642036458 1
1.63683849687275 1
1.85414147207441 1
2.13006435266067 1
1.84288083782428 1
1.64944184797496 1
2.64656007879238 1
2.87458412821259 1
2.5102122633486 1
1.80209313454057 1
1.81710041595288 1
2.98815422725386 1
2.06764742507096 1
2.68999916126646 0
1.64999219517372 1
2.24180114065152 1
1.52405439861771 1
2.00323937430536 1
1.77907897593773 1
2.47203794696749 0
1.06753670833068 0
2.55088560912912 1
2.16720537314634 1
2.50549069496884 1
2.50895498041246 1
1.53741807344416 1
2.07551828154044 1
2.31444106397135 1
1.84903695358984 1
2.49313643982326 1
1.35657876611352 1
1.3797682957858 1
2.78404113927921 0
1.72166485438192 1
1.91090338147969 1
1.20820981599232 1
1.6222758917003 1
2.05417311615385 1
2.48303941455515 1
1.65666115179372 1
2.48101799442088 1
2.15098950673856 1
2.06377737486383 1
2.30254941923848 1
1.60143940908732 1
1.61631843604716 1
2.21304040378287 1
2.12419537662673 1
1.88713100744025 1
1.3671718386179 1
1.23254113684647 1
2.39464031320119 1
1.73127035786001 1
2.30665694130647 1
1.55073474027293 1
0.905204333246754 0
2.56970881726792 1
2.27654334578163 1
1.33998691710063 1
2.26735526695367 1
2.30941248134782 1
2.15562531026911 1
1.52724818685113 1
1.91626470459197 1
1.83395558484417 1
1.66968333010687 1
2.29629373660123 1
2.04942424280691 1
2.34271046329297 1
2.52906675002639 1
2.18597147626699 1
1.94008002777046 1
1.83615225475258 1
1.96888183508062 1
0.865929025244306 0
1.80124624417026 1
2.79484007319919 0
1.99243235762528 1
2.2698141817571 1
1.93456612931015 1
2.12099352608299 1
1.73883110777287 1
2.45393025487774 1
1.94608886720007 1
1.60848247870846 1
1.54278351361594 1
1.39861888183734 1
1.76740860513348 1
2.51443539140398 1
2.71754269480433 1
2.43847877101708 1
2.29682252203639 1
2.03403489771072 1
2.07026060012629 1
2.34334894212562 1
2.34167002844105 1
1.44338981786823 1
1.99234253009484 1
2.04644507869612 1
2.12602010184943 1
1.93287376223228 1
2.00000885462541 1
2.18476690263164 1
1.10822391195098 1
2.00252919722297 1
2.33298023346909 1
1.86651667773418 1
1.59048191108292 1
2.40926596212552 1
1.37477708310964 1
1.93262655774786 1
2.24877363427437 1
2.13866358142152 1
2.55339100060962 1
1.96986775836517 1
3.11926397228845 1
2.09179809665824 1
2.24317103471122 1
1.99998150943738 1
2.21501151119351 1
2.45112797695436 1
2.06745520867398 1
2.08155223655042 1
2.00765517837254 1
1.25100858777828 1
1.20627817884556 0
1.10067368109986 0
2.17114635761724 1
1.68993834921925 1
2.18816975131958 1
2.34306276919582 1
1.80968763772584 1
2.55148179882404 0
2.3660538918589 1
1.54070158190093 1
1.97682734428694 1
2.15139429479202 1
2.41325662168366 1
1.67315072877555 1
1.87349956979618 1
2.12332755380809 1
1.85688375357362 1
2.00003995793291 1
1.72971360680796 1
1.84093875402818 1
1.64091401392357 1
1.44450392193973 1
2.53299746803442 1
2.89394094044525 0
1.68496852168397 1
1.59105547924662 1
1.7751701053858 1
2.42476812699065 1
1.51779002750479 0
2.33689995699993 1
2.25632763947154 1
2.98846192354681 0
1.9019622640408 1
2.363807650958 1
1.95162541989547 1
1.62082626422336 1
2.32453553099779 1
1.75078465823342 1
2.79167307626888 1
2.20754578937333 1
2.3284422270785 1
1.8654511807057 1
1.68597605515952 1
1.37976066023593 1
2.12726757391697 1
2.06672044793113 1
2.44000049095405 1
2.49212992864782 0
1.79757982555563 1
2.88025561343211 0
2.72052281080565 1
1.38865438074088 0
2.21852943192521 1
2.21591066273922 1
2.56926716506101 1
1.30063735253992 0
1.93978004460357 1
1.44526537104297 1
1.72879544233595 1
1.68566770409177 1
1.5073246506935 1
1.37510320303884 1
1.56902034657684 1
2.75827864249749 0
2.49520531922164 1
2.62915577658755 0
2.21403805540149 1
0.957036140043432 0
2.91525607565651 0
2.45226035860938 1
2.2346599140353 1
1.92863736430472 1
1.37381322628895 0
1.36197188252431 1
2.01104178798639 1
1.95246201732164 1
2.25914053237059 1
1.51952367019298 1
1.59823685639976 1
2.77751332177138 0
2.59919509519565 1
2.47122123589917 1
2.33235258316148 1
1.66824815086217 1
2.4785798134589 1
2.06588738350863 1
1.07685412667488 0
1.70433601750842 1
1.9420625710956 1
2.06732726413178 1
2.0205518874735 1
1.83846837471992 1
1.02705092625485 0
1.61030232416863 1
1.41592997998482 0
2.35487003348509 1
1.19683497786347 1
2.43744166112744 1
1.77499926244539 1
2.61100031043669 1
1.6682851184093 1
2.29452578935821 1
1.78525536662082 1
1.60327042617151 1
2.30615412437563 1
1.63253154660148 1
1.73253685108463 1
2.51196220388961 1
1.69433384679799 1
2.30231085522814 1
2.16232387999364 1
1.82919456426624 1
2.19528017358691 1
2.13240177055752 1
2.42081925147865 1
2.27772847680229 1
3.26946478860606 0
2.53366650984119 1
2.19751668066834 1
2.41694709524936 1
1.520172370191 1
1.65131455900803 1
2.23216071413118 1
2.10204405395922 1
1.52005588710614 1
1.83056733993554 1
1.71166447689138 1
1.98984817831907 1
1.69728665574701 1
2.14600354860989 1
2.53615688000641 1
2.09760569104242 1
1.78875093619947 1
1.97008500994816 1
1.98163887041902 1
1.2074624454228 0
1.87092789916282 1
1.83339958866244 1
2.29422207856228 1
1.25523578254167 1
2.30415993215379 1
2.19299274288231 1
1.85898561989888 1
2.49856974007581 1
2.05686912153181 1
2.06506574975279 1
1.94079993586295 1
2.65578884881771 1
2.51112699704059 1
2.06205127214892 1
2.54181402065384 1
1.7436183476943 1
2.09774187074342 1
1.5228090342328 1
1.73683064893271 1
1.98255305720662 1
2.70785295261934 1
0.628356009532808 0
1.84432856026855 1
1.75115236525239 1
2.22840515096599 1
1.7251385290951 1
2.41487967833607 1
1.99038357023491 1
2.35518038071249 1
2.16313089774974 1
1.80579231357896 1
1.11195592221324 0
2.63879640938138 1
1.29246868528657 1
1.64307931629558 1
2.59860712235957 1
1.20943032036304 1
2.2419766505985 1
2.33887371017875 1
2.08318154242491 1
1.99487936144642 1
2.18001432785009 1
2.23693588348282 1
1.48492024278436 1
2.32347880647364 1
1.8059029208823 1
2.06521488803584 1
1.95786024288837 1
2.4671769957633 1
1.47773406772293 1
2.43213119253235 1
2.03931341757829 1
2.58279402731884 1
2.15025166956076 1
2.0305896597311 1
1.59940525181755 1
1.93259918706813 1
2.3402653793618 1
1.60121516393927 1
1.60599013321896 1
1.80460048191058 1
2.65733130399827 1
2.13895963947701 1
2.17877618606533 1
1.98192659109819 1
2.48292617664839 1
2.6284017089051 1
2.57637253174601 1
1.89732045017141 1
2.86977919634939 0
1.59734020146233 1
1.7140416257677 1
1.6817352405324 1
2.09337930527986 1
2.23523317151589 1
2.71378743470819 1
1.98549970816791 1
2.23778921931677 1
1.85439585006196 1
2.10045997539256 1
2.23877005132439 1
1.89745813669426 1
2.39030667620835 1
1.72828306756973 1
2.64573031165116 1
1.926287176174 1
1.89330798293056 1
2.5593157800093 1
2.30286868795744 1
1.86879157186697 1
2.44063672777322 1
2.22959347797608 1
2.74601786466601 1
2.76033477655329 1
1.62948308845431 1
1.44774270043059 1
1.71892190218881 1
2.28104101133187 1
1.88772729549144 1
1.77927395878967 1
2.06487086188731 1
2.1639328912857 1
1.86168426976993 1
2.02465070537496 1
1.70225047788855 1
2.37328770659539 1
1.76493175108568 1
1.94441072790958 1
2.65405555410123 0
1.70881146732321 1
1.96334997600364 1
2.78341314008893 1
2.29758109007613 1
1.02961254617026 1
2.63391477592652 1
1.34852012979749 1
2.16047690208412 1
2.27448670624891 1
2.61666105361259 0
1.58489686224607 1
1.96734379826606 1
1.35894494744618 0
2.21103813187274 1
2.30677378974058 1
1.86427648526821 1
2.90314231901202 1
1.6743856903695 1
1.96179327680835 1
2.6508503463928 1
1.70057284179894 1
2.2608765076987 1
1.79340070243708 1
2.18265948222657 1
2.82296751677202 1
2.83109973683974 0
2.93242679406696 0
1.47867033021299 1
1.70064288861495 1
2.5225572039202 1
1.72836209932247 1
1.74978080037181 1
1.41096702755261 1
1.93380205145681 1
1.4167820948179 1
1.388751801372 1
2.12164752381275 1
1.43328360228598 1
2.21695702088589 1
2.68909500467758 0
1.96264212025868 1
2.44132928402066 1
1.97032860083134 1
1.79194065994535 1
3.2327153743723 0
2.34236356466587 1
1.63467240514131 1
2.38011595253179 1
1.72280286527736 1
1.90039042360047 1
2.13488409419426 1
1.79866310288809 1
2.78413707661355 0
2.31415419202648 1
2.11842298956734 1
2.05521360264743 1
1.84466862456951 1
2.58343696302877 1
2.48240870929819 1
1.7295027095138 1
1.66761665329829 1
1.42677169328735 1
1.37812114826794 1
2.00578594028732 1
2.01158804180449 1
1.55519579252688 1
1.6308199904485 1
1.83462963959904 1
1.49806339058783 1
1.89764316674535 1
1.94889505662374 1
1.88380409857209 1
1.7361258347207 1
2.1185722830533 1
1.23797242284413 1
2.46022747088783 1
2.70667808869639 1
2.66910863754878 0
1.75444854772418 1
2.17310224778464 1
2.5195689698835 1
2.00772539347462 1
1.4869499337945 1
1.89701250794284 1
1.84384753398312 1
2.18033224867055 1
2.13870008988252 1
1.68207577737224 1
2.26743125236058 1
2.13925334568392 1
1.97163870952995 1
1.6538708623366 1
1.56998030652145 1
0.967651272234391 0
1.44591935008411 1
1.81818116430161 1
1.28135734490713 0
2.31052703426927 1
2.69099900762492 1
1.43366206019044 1
1.71545367024362 1
1.58214437664152 1
2.17328015817279 1
2.99513443809765 1
1.95397212633545 1
1.4932814123134 1
1.9910482141651 1
1.60474484302372 1
2.43207237541746 1
1.92359406129749 1
2.25301498788594 1
1.7192529151237 1
1.40940252660323 1
2.1688399675194 1
1.72851983917029 1
1.70228870448096 1
2.37737026489234 1
1.62084841737078 1
2.22717047201181 1
1.29401892197938 0
2.13318149994861 1
1.65751681920812 1
2.26959775736145 1
1.94472042049761 1
2.10474835333843 1
2.27689768886598 1
1.54230269634493 1
1.9441553063913 1
2.33465314511006 1
2.11939570000998 1
1.04838638914818 1
2.58616429047234 0
2.02404719231818 1
2.66227569426955 1
2.13967848127336 1
2.26658119855368 1
1.50127073876437 1
1.32417227490523 1
2.05313324592377 1
1.95573005306377 1
2.9653737596507 0
2.27362904383118 1
1.2803883881143 1
1.78251411624602 1
1.27512392607141 1
0.94606613158072 1
2.73894611336958 1
1.4313316763962 1
2.23004887067428 1
1.80818625198752 1
1.25165274682809 1
1.6035466593232 1
1.77584640673824 1
1.11414046057602 1
2.14571208274568 1
1.61604718051114 1
1.77965758738811 1
2.31155258865468 1
2.44116196163882 1
2.21576961729783 1
2.11227767481304 1
2.78220688124195 1
2.28423457365944 1
1.97287666718707 1
1.6591714728437 1
2.12029991464516 1
1.69087331418757 1
2.00094584392687 1
2.44283472053256 1
2.6688143674921 1
1.8546331460122 1
2.25322114858569 1
2.97029224682173 0
1.41101779965469 1
2.22186557194499 1
1.47343493384903 1
1.94029675630126 1
2.04930896432737 1
2.41404847005315 1
1.85568495165564 1
1.86617007010545 1
2.2495278144162 1
1.41177468493496 1
3.25420784323689 0
1.1512531103085 1
1.91798702755066 1
2.49776981797151 1
2.10684954565122 1
1.54559017686678 1
2.22022252945745 1
2.1739888256119 1
0.884920704567902 0
1.34383835857849 1
1.9176414247429 1
1.50033617082666 1
1.33339164795355 1
0.970854891299638 0
2.2888068072215 1
2.49196015444556 1
1.13629225051435 1
2.19843874387446 1
1.52138240161037 1
2.03741064780579 1
1.7137286920275 1
2.8139085098539 0
2.31153699013471 1
2.19394734629894 1
1.68993982368856 1
1.53992980768205 1
2.62507168802122 1
1.1855648892351 0
1.99305565062946 1
1.67872853600173 1
1.81326650289225 1
2.26941525732823 1
1.78948435758599 1
1.81979194996375 1
1.95412638428113 1
1.88410163217476 1
1.52834822012846 1
2.69460063088638 1
2.00447441979389 1
2.45756407462814 1
2.56571709917961 1
1.95333176687606 1
2.23251080054967 1
1.64108555290884 1
2.3187458717914 1
1.80180636915352 1
1.9734392095995 1
2.35469275169963 1
1.57574933085262 1
1.85274162835843 1
3.12171485104304 0
2.38574623723109 1
1.46516760416838 1
1.56077641431556 1
1.35134369233302 1
2.05240116855073 1
1.87387116432253 1
2.3260157889969 1
1.55526211203349 1
1.73445403193755 1
2.07361210223492 1
2.76968218236559 1
2.05120152391542 1
2.24100882194792 1
1.18795345320758 0
1.49753201305807 1
1.66492169802158 1
1.38181599308232 1
0.910225531062286 0
1.20134916335003 0
2.36124663109156 1
1.5692575957063 1
0.885746574020816 0
1.88677657446688 1
2.88571578918912 0
2.29738188176635 1
1.67133891145001 1
1.94929161114288 1
2.27329360083294 1
2.14646330030773 1
1.47415852560989 1
2.32628184950609 1
2.24480243933839 1
1.17715558577912 1
1.47416470453189 1
1.34778528598921 1
1.99601689171809 1
2.05354551811397 1
1.16123124305427 1
2.9968955179508 0
1.80195931522623 1
2.6236631910556 0
2.48800742381415 1
2.70261183591664 1
0.901571122789005 0
1.49806928901022 1
2.69567755485338 1
0.549897040249715 0
1.42495506105522 1
2.37062351659182 1
1.94206557106973 1
1.47441526836388 1
2.26828001962865 1
1.75368336249869 1
1.78007964569809 1
1.90268166000034 1
1.72037015579927 1
1.88334057508076 1
2.54129911956308 1
1.7283324012401 1
1.84872687093 1
1.78688178312538 1
1.90618950024312 1
2.00530620145626 1
1.89136420701517 1
1.98526692730596 1
2.13772331479367 1
1.50871785764467 1
2.51834285733496 1
2.18521349113566 1
2.39807572815914 1
2.3063111402743 1
1.88428987071879 1
1.79995302577897 1
1.42525482694193 0
1.8984094454206 1
1.9422016265923 1
1.71802075782273 1
2.05603438816584 1
1.84722827175834 1
2.14022998496548 1
1.82939229087142 1
1.7141347984541 1
2.62963019983963 0
2.10452935026721 1
1.90471029407476 1
2.16932942258807 1
1.03901522665301 0
1.75098286798603 1
2.23048317698434 1
1.3310774655226 1
1.2816522580182 0
2.11903255643559 1
2.33501338655323 1
2.32389186632042 1
1.32643096876597 1
2.09262442626274 1
1.96817356121027 1
2.07359456395909 1
2.52825253795196 1
1.82864637392491 1
1.93555998647605 1
2.65135069595938 1
1.89172803229894 1
2.36788904317854 1
1.77828414705823 1
2.32664334779277 1
2.65990533440119 1
1.32688333287862 1
3.01947253312389 0
2.53530112648573 1
2.41359032773673 1
2.80780763534488 1
1.19989136020459 1
2.27840173905871 1
1.84368019846738 1
2.39030795980439 1
2.15027063967859 1
1.74937821817012 1
2.54772447042549 1
2.10392850320654 1
2.66057259376354 1
1.76246207954754 1
1.95434683976298 1
1.90868430128728 1
2.3491673925258 1
2.01613042404512 1
1.93369524772081 1
2.76999659328742 0
2.1441954732033 1
2.79818518261485 0
1.84106841961112 1
1.71263965097776 1
2.15341413904107 1
2.35501538232491 1
2.34439948284247 1
1.74974567973988 1
2.25381736438291 1
2.6410904048193 1
1.56144238629256 1
1.86343370263581 1
1.67776570618792 1
1.45750572849825 0
2.04038134569455 1
1.8750959546454 1
2.12702211764718 1
1.55027689555842 1
2.47166363022702 1
1.59438522373632 1
2.17963535202824 1
2.4806546565888 1
2.01500165000312 1
2.59764113397179 1
2.97102196672029 1
2.31629728256405 1
2.03303677073743 1
1.50835315337272 1
1.96685186294675 1
2.22288225922874 1
1.46516821298434 1
1.48307478069857 1
2.05997574346092 1
1.93154144632073 1
2.39877490454342 1
2.26533538859275 1
1.86460106820405 1
2.72378424779455 1
2.19293576456958 1
1.67064367463104 1
1.68063720487793 1
1.77912010205197 1
1.43087220536557 1
2.14462515959238 1
1.96731607002144 1
2.07973349729255 1
2.53139568858703 1
1.02824615759779 0
1.68195183157411 1
1.27128206509932 1
1.99818423213404 1
2.03946259502158 1
2.39689062371594 1
1.7552137069581 1
1.77252628903492 1
2.68612712297987 1
1.68420253266429 1
2.11624396748897 1
2.1358107097132 1
1.75107996360913 1
2.30063603620376 1
2.06303335211669 1
2.02807124702908 1
1.68477212456531 1
2.06022101423754 1
1.48983694453101 1
1.96175754245897 1
2.60663409351917 1
2.02527788472212 1
1.66266377029325 1
1.34420481342828 1
2.47079229613614 1
1.78535942246217 1
2.28935501610584 1
2.90865042978942 0
2.17525423566912 1
1.77944449029871 1
1.86168720533237 1
1.69353411548037 1
2.31617945466164 1
1.33028629917682 1
2.80103639984124 0
1.84027884584267 1
1.88854889705724 1
1.59596695264989 1
2.49287956040668 1
2.29258276714754 1
1.84283549979155 1
2.05031604358076 1
1.92024145199552 1
2.08408251541432 1
1.97896183425265 1
2.32626297459543 1
1.31387756301739 0
1.63964046156463 1
1.91072411648371 1
2.59734490641975 1
1.48608429199465 1
2.1076195847602 1
1.62438240138006 1
1.56967748622031 1
2.17622472464562 1
2.29059552761571 1
1.82446948763134 1
1.85831228206826 1
0.648700689275745 0
1.8331802442247 1
2.32229144570222 1
2.09953141412575 1
2.57526045575114 1
1.46570073766419 1
2.22090882938019 1
2.53156921867099 1
2.40277635556943 1
1.85717148137085 1
2.42705730261318 1
1.87453120052793 1
2.42663968253849 1
1.86019978134171 1
1.24127732685624 1
2.62118673814333 1
1.46458509700817 1
1.54100204109607 1
2.18838410549158 1
1.69379683278853 1
1.31037475410169 1
1.55780673583933 1
1.59022512711131 1
1.75153071580718 1
1.46449945112275 1
1.88458556391235 1
1.95742820398947 1
2.14181037946827 1
2.1251274571955 1
1.98144875485657 1
1.45646937483053 1
2.40401753994164 1
2.39855520087469 0
1.37189972412753 1
1.51318944799419 1
2.39005416286343 1
2.14446160554145 1
2.13366671215946 1
2.02517333626157 1
1.70405775856481 1
2.06029885497455 1
1.67799173275405 1
2.19065921256785 1
1.94935582062645 1
1.35516439712783 1
3.02730604762358 0
1.64686227157298 1
1.75042688080199 1
1.7858980439624 1
2.52731944153163 1
1.84984899849831 1
2.13120735633107 1
2.50425862277759 1
2.27506986167513 1
2.31378935184504 1
1.78390316028083 1
2.16087680052685 1
2.23918347435117 1
2.32078941626615 1
2.1111433892869 1
1.19139861053507 1
2.07907793332606 1
1.85122830463864 1
1.66199617727475 1
2.97479322808143 0
1.60043036219177 1
1.48431163100501 1
2.01051339065388 1
1.97486495616111 1
1.92385793302733 1
2.35121933793158 1
1.91889858670319 1
2.0789395247984 1
2.18950958429814 1
2.05105933669716 1
1.28507183869292 1
2.67486411900213 1
2.00115878668505 1
1.64502244000497 1
1.50766145139857 1
1.40772178295753 1
1.27455149776212 0
1.44322323894038 1
2.01034921488994 1
2.13445424673641 1
2.02909301921564 1
1.4967785281474 1
1.92106509480239 1
1.7549399294394 1
1.70601986779096 1
1.67708617017631 1
2.62702182322653 1
1.0313432530246 0
1.18627302905601 1
2.22935539077889 1
2.13877928532782 1
1.94574955171027 1
2.14599651730276 1
1.26047294957627 0
1.67835122581691 1
1.90155151133764 1
2.01943154225927 1
2.04729073565201 1
2.16806295081711 1
1.77303637246015 1
1.93588692090609 1
1.64826414414209 1
2.38883952378442 1
2.50531488052737 1
1.45077147674587 1
2.50631110045001 0
2.64645896987551 1
1.805665588303 1
1.92607729222719 1
1.91546808516017 1
1.77799266268701 1
1.95233981360549 1
2.36966943141038 1
1.77542009968478 1
1.6277065570987 1
1.48694902613301 1
1.91904859807803 1
3.27816028110008 0
1.66201529684812 1
2.6012929620707 1
1.62528260856353 1
1.91931434339046 1
2.33494401719033 1
1.59816799143368 1
1.88582030835518 1
1.55877509170829 1
1.87587203427937 1
1.99221767209735 1
1.48867796778277 1
2.6428451229649 0
1.79839623448968 1
2.54432818693021 0
1.95457006248944 1
2.69690102370843 0
1.06741759813742 0
1.98882219593752 1
2.28637470850933 1
1.481485009864 0
1.71982538134045 1
2.42157075426544 1
2.52869801081121 1
1.40207883623363 1
1.65962307006966 1
2.01672199225291 1
2.93414203046322 1
1.64690480557385 1
1.67244412114233 1
2.10027224551709 1
1.45506295575735 1
1.63979514702047 1
2.14513328927693 1
1.98482083968458 1
1.68209914437328 1
2.13087753182423 1
2.54781545732727 1
1.3062141564911 0
2.07145450481437 1
3.06037762581446 0
2.50220895989216 1
2.21454965910925 1
1.35592325028621 0
2.47542461606179 1
2.18161786520721 1
1.90522488368285 1
1.53995922533761 1
1.98978059693193 1
2.01630478952506 1
2.24813512357012 1
1.41448125964072 1
1.54779167173809 1
2.28768647270294 1
2.21806262160575 1
2.03516021300756 1
1.77728136006261 1
2.43371960504065 1
2.31018931909175 1
2.17270792469008 1
1.14682934987376 0
1.92778509140625 1
1.70959610309718 1
2.24362507419774 1
2.25362812090822 1
2.28037273036955 1
2.40296076377532 1
1.55180875417814 1
2.07982451978131 1
2.87229210599738 0
2.57959023274601 1
2.46282532955293 1
1.91354018154472 1
2.34249699833321 1
2.5895911847925 1
1.73773606625333 1
2.68506324107229 0
1.98641008385284 1
2.50186552054262 1
0.895217738730043 1
1.45182162461169 1
1.81126853489934 1
2.45524931540812 1
2.10597128578413 1
1.91618422078867 1
1.70582518766046 1
1.84255339397265 1
1.97408959424186 1
2.31362993133042 1
1.76251895537807 1
1.82668568477286 1
1.58196033627788 1
2.43961089143887 0
2.34894327027971 1
2.1235824100693 1
2.19831454086199 1
2.3815666333011 1
2.34739881989767 1
1.88365953664478 1
1.82714848943088 1
2.61824536865662 1
2.08479055867733 1
1.83575813481957 1
2.54903463012419 0
2.66213113414894 1
1.45092314269863 1
2.27400147568881 1
1.76912860649382 1
1.79586067316342 1
1.23589452816155 1
1.59349742437663 1
2.11108805365196 1
2.12413932475544 1
2.18629373896706 1
1.79427383185383 1
2.644799281932 1
2.3613030419141 1
2.40081469779635 1
2.05888391467375 1
2.08235444344432 1
2.08304791369314 1
2.36825015303697 1
2.16039796738676 1
1.61486364596615 1
2.01866450630535 1
2.07431240865366 1
1.62139046393291 1
2.04642773643666 1
1.44054955626893 1
1.44065364047426 1
2.19073386094171 1
1.62046628325386 1
2.06458726098014 1
1.743838029447 1
3.00248271033772 0
2.13708008781588 1
2.27880929615618 1
2.26780074462042 1
2.69144842375997 0
2.33706111721184 1
2.08771666704281 1
2.22834812093874 1
2.34574080898045 1
2.4463062877458 1
2.03915791670376 1
2.09170320432891 1
1.39651269121724 0
2.29346583343682 1
1.9976162880236 1
1.78865694964435 1
2.27719101290296 1
1.8633672740401 1
2.29639387091741 1
1.89246742161161 1
2.58709849127241 1
2.2766178121876 1
2.22608613525891 1
1.99633831841806 1
2.01764857076562 1
1.70741903258447 1
2.67910757016858 1
1.93626391494223 1
2.35533280137383 1
2.52444777451634 1
2.63327100298748 1
2.03307744019064 1
1.79851640311665 1
2.46565096605869 1
1.23087062041641 0
1.81938372191174 1
2.26427711283781 1
2.46659671387884 1
1.55501850165151 1
2.40554759252428 1
1.54862387793652 1
1.3248730019164 1
2.31908897329615 1
1.87277571660383 1
1.66132948951131 1
2.34432315553769 1
1.95909674392122 1
2.25533199969651 1
2.15627722936796 1
2.83481341679394 1
2.08848943856132 1
1.21737740313716 0
2.40256526640248 1
1.04906996518471 0
2.18916003787457 1
2.53878204212805 1
2.28723732883913 1
1.89342516611501 1
2.90392067757301 0
2.10463661159025 1
2.07960404857663 1
1.7222895733807 1
2.05371620200697 1
1.71347895115593 1
2.28776372486025 1
1.83390382355212 1
2.39413292458972 1
1.24093739566768 0
2.06674059693603 1
1.85566313651895 1
1.59615107618998 1
1.72229387201531 1
1.54340192463796 1
1.78128380620824 1
1.63431156549879 1
1.78440101824374 1
2.26389448237766 1
2.29368024029675 1
1.78841988900774 1
2.01419908612499 1
1.07964130698335 0
1.98467092616439 1
1.91055647232912 1
1.87930251509244 1
2.96349190603521 0
1.10033241928989 0
1.87617657410259 1
1.56626414916515 1
2.40708164760636 1
2.26032346516947 1
1.28221166510164 0
2.5388772586072 1
2.08706194574939 1
1.7517533341131 1
1.59021708160711 1
2.26489926461741 1
1.58291722483199 1
2.86832955708574 0
2.31359986060534 1
2.38429639774667 0
1.69071357762508 1
1.46657710360155 1
1.91107389089244 1
1.63824821880327 1
1.34311914590662 0
1.62590284126559 1
1.76701640566282 1
1.91043159925814 1
2.74173247204461 1
1.58181947314004 1
2.3469788249058 1
2.63747117050045 0
2.21047788981473 1
2.28230173987476 1
2.06286715490223 1
2.51566689026964 1
2.14487549789326 1
2.15047046395019 1
3.01744298709828 0
1.30899461435639 0
2.31463793606451 1
2.25106347776438 1
1.74129809191098 1
2.40034895029162 1
2.41114617868926 1
1.65765681535442 1
1.61500362149828 1
1.39571231389691 1
2.00108659573614 1
2.09932159488864 1
2.5000590878915 1
1.79044653746397 1
2.33309146518267 1
2.66567355170543 1
1.32334614795127 1
1.70315443757697 1
2.27657449340769 1
2.2473287708493 1
1.72600087872102 1
1.94429917737474 1
2.32695436665 1
1.63553016916131 1
1.24331473422221 1
2.42245158869316 1
1.45858806397663 1
1.48324519475475 1
1.66770740174972 1
1.19719643786361 0
1.69850760555058 1
2.64067247504145 1
2.81341959311221 1
1.73805387332973 1
2.11850402836924 1
1.86157238347728 1
2.25270596575718 1
1.25830048083042 1
1.94190258193754 1
1.73842601356998 1
2.61756305550409 1
2.16806897522811 1
1.87487373597226 1
1.94592059982991 1
1.95550331162076 1
1.95965756682951 1
2.36311897411935 1
1.67814184698141 1
1.73160324252337 1
1.9306158749744 1
1.45633691277426 1
1.98197917115624 1
1.27368493138549 0
1.88071794401818 1
2.48531765523515 1
2.24973630821116 1
2.37609772291026 1
1.89479789048505 1
1.84623596528061 1
1.89631958127435 1
1.97357369047318 1
2.08268074617173 1
2.19101139148271 1
2.1085500747875 1
2.46512202769782 1
2.16418808652113 1
2.69654177343598 1
2.67445417451553 0
1.90450642359776 1
2.02312921762397 1
1.62539362837563 1
2.2988284592994 1
1.98181483175109 1
2.35491100798277 1
3.22388213865699 0
2.3018338967834 1
2.07449116309689 1
1.96444593539959 1
1.62333157039431 1
2.30978908093854 1
1.51381662127602 1
2.53145213729685 1
2.55694559236708 1
1.9357761052091 1
1.4754003281085 1
1.63418396289065 1
1.90391829367288 1
1.90784866152831 1
1.68637437930449 1
2.05729079046185 1
1.46976899825274 1
1.20931206006395 1
1.8700014058607 1
1.51468626512096 1
2.12897355244233 1
2.48327270086581 1
1.77538574151126 1
1.73407622372394 1
1.5145875138526 1
1.76757331841104 1
1.62062128834764 1
2.23347290418523 1
2.2567091287162 1
2.60058718861683 0
1.79187700515732 1
0.974845522719769 1
2.29441572965401 1
2.30128093153459 1
2.32871433276074 1
2.01350628148075 1
2.35047089012937 1
1.66842292725744 1
1.66609721842898 1
2.29500002586474 1
2.27098548513938 1
2.03478738582494 1
2.24128330003225 1
2.6834855092618 1
2.23897420988178 1
1.57432989776785 1
0.828282224762931 0
2.34788157423122 1
1.51865630896024 1
2.2705705648636 1
2.3305883939019 1
2.4584585540983 1
2.06880135203774 1
1.8129629683365 1
1.40002062984046 0
2.02337578461781 1
2.27543075927909 1
2.56400233370163 1
1.27337767010343 1
1.86750344194018 1
2.32313792189379 1
2.5695550189373 1
2.03699496509756 1
1.56049580750761 1
2.50260720486648 1
1.86864840175494 1
2.05666236053873 1
1.69257768679606 1
2.3557330395288 1
2.22763680857793 1
2.37592472712522 1
2.35148665241168 1
2.11356571091305 1
0.907744468009048 0
2.69480280620598 0
1.89424480938288 1
1.88030204422806 1
2.18343121640138 1
1.55560406069422 1
2.06830884187764 1
1.97358879209598 1
2.87053390156802 0
2.00527821614489 1
2.0056462143915 1
1.80232203150547 1
2.076476986447 1
1.79608445648877 1
3.03207060313396 0
3.04176734247713 1
1.54914254515464 1
2.18148028655407 1
2.76886038560934 1
1.70140578413778 1
2.27170503451091 1
2.84740034575846 0
1.97191948376803 1
1.72896552381534 1
2.57982562712172 1
2.35791402023301 1
2.41504057402611 1
1.74703086120719 1
2.63086520988859 1
2.2706685659438 1
2.76420347147987 0
2.27047917618604 1
1.58320936938918 1
2.8241928400524 0
2.24449190140043 1
2.44702558560584 1
2.27860231594172 1
2.18964413477816 1
2.17278949637787 1
2.55842011730259 1
1.69615511175354 1
2.1176819955445 1
2.31911156153966 1
2.00201661523784 1
1.45983682673621 1
2.13922161378227 1
1.7780157738681 1
2.39234274195912 1
2.77453690039857 1
2.17707883528551 1
1.796783781802 1
2.20111040898501 1
1.89654249899604 1
1.77538123133972 1
1.55374705607628 1
2.63099988433086 0
1.36314278614295 1
1.45119424317834 0
1.20217357000346 1
1.88217986872622 1
2.0476189807007 1
1.72752010317557 1
2.6079916691746 1
2.07773366037081 1
1.65546108148719 1
1.5774402666416 1
2.26088051166643 1
2.03040983174813 1
2.36060401757963 1
1.67352021789031 1
2.03563149052602 1
1.45292697526759 0
1.83230529524442 1
2.61319367899726 0
1.88907901735603 1
2.15119273711338 1
2.04062939274377 1
1.70282803751268 1
2.07531002818675 1
2.25729706751044 1
1.69643884910433 1
2.17424234314835 1
2.2407156475167 1
1.77041625824396 1
2.37192686200755 1
2.4299223406169 1
1.98428906292876 1
1.43960785302391 0
2.31340195931057 1
2.18946489147088 1
2.45844741833562 1
1.83243559444293 1
1.62170529401888 1
2.21674052545018 1
2.106819145593 1
1.23487899956664 1
1.68194462505658 1
1.52151516220393 1
2.43958976373601 1
2.35985834361511 1
1.23347949239188 1
1.94158838856495 1
1.8830303704253 1
1.70545805780943 1
2.57822127919399 1
1.19272055266385 1
1.89696067417598 1
1.87343898804156 1
1.54652472662742 1
1.73679104038365 1
1.8938188921633 1
1.21640289110895 1
2.42121396834072 1
2.27899688484199 1
2.22253511199998 1
1.85317261027118 1
2.80638234471846 1
2.09982891549345 1
1.70324705554635 1
2.30357254858494 1
1.5406871337393 1
2.33388992324803 1
1.19654045342089 0
1.87822357312386 1
2.18109236857151 1
2.74027203881473 1
2.36634493110705 1
1.68598906960484 1
2.45351125939362 0
2.05507029125279 1
2.57534209572122 1
2.59044467698566 1
1.35889718511324 1
1.62421323738948 1
1.9861001769267 1
1.79156999503202 1
1.56499591188855 1
1.87575086314361 1
2.2634680298579 1
2.613276863166 1
1.45767591236422 1
1.24748907382775 0
2.39996039203846 1
1.64893313012058 1
2.3630767584948 1
2.13489987734122 1
1.69870957438676 1
1.78392250101787 1
0.817226405800013 1
2.1007515732564 1
2.07652721356821 1
1.93928711370664 1
1.69335016352455 1
2.30036013173273 1
1.99043448736721 1
2.46300136249994 1
2.13592598330057 1
1.61643779218231 1
1.10715762921819 0
2.15821126191397 1
2.16531801518023 1
1.67834819260181 1
1.40028665989596 1
1.96026402678108 1
1.54796595306193 1
1.73675270162907 1
1.67954287852598 1
2.31049291407577 1
2.06069195948047 1
1.59987040015876 1
1.50821431278384 1
1.96090210441884 1
1.66642040379688 1
1.70104514173617 1
1.86123374390806 1
1.45798549457213 1
2.54556542458382 1
2.29543271798823 1
2.33181405023924 1
2.00382673937155 1
1.71746119303791 1
1.91245789307663 1
1.76315976985527 1
2.12937387770028 1
2.08845572011152 1
2.84228778152816 1
2.00564751359337 1
2.98216430341412 0
1.66655424113744 1
2.17323794590572 1
0.936240800709832 0
2.36836196394961 1
2.54752711602631 0
1.58516814737693 1
2.8851015315809 0
1.74008442979739 1
1.23582601400025 0
2.68500868972791 1
2.40245994277057 1
2.18546015643919 1
1.7236820380246 1
2.71195345874585 1
1.82794960532643 1
2.30735143633564 1
2.29396205306759 1
1.95953780075622 1
1.70650256675815 1
2.26977487937812 1
1.61051561895044 1
2.81839982477903 1
2.10610642435078 1
2.08753094304087 1
2.74984448903831 1
1.95124098098967 1
1.11617528379339 0
2.44582191297908 1
1.65704566096448 1
2.04345622181149 1
2.28047307620329 1
2.56353438525831 1
2.87579269559653 0
0.819783455955415 0
1.84511512562825 1
1.57317489219105 1
1.69788931144899 1
1.24882516157295 1
2.47032289626778 1
2.25726842124348 1
1.70072200622435 1
1.97750707642576 1
2.14274109998835 1
2.57855316827881 1
1.72157814274816 1
2.56969999414644 1
2.0588092908968 1
1.76267685821674 1
2.02779341975488 1
2.07401542969049 1
1.93089951530895 1
2.6730660849066 0
1.91952542763647 1
1.75181385586139 1
1.94467828724198 1
2.03920119974664 1
2.07170904338781 1
2.39975176218319 1
2.82317989482935 0
2.65185587250165 0
1.44091290112808 1
1.55373561947691 1
2.07362081448589 1
3.08774241605963 0
1.30578931890718 1
2.27386940420343 1
2.08529704276639 1
2.46623486467533 1
2.69919948034649 1
2.07653706376681 1
1.84680835796763 1
2.04831415217115 1
1.63933218504287 1
1.63261688731007 1
2.03730819169483 1
2.05347752018147 1
2.5085371917297 1
1.48755449631196 1
1.91279682785627 1
2.32330287537046 1
2.49879531423403 1
1.53802734165902 1
1.76018609397106 1
1.84223314966608 1
2.255327993273 1
1.48111272730642 1
1.81668480686884 1
2.14937543290962 1
2.31273973416415 1
1.87299898064825 1
1.63555497407089 1
2.42839532739869 1
1.66336064254102 1
2.53557619623735 1
1.21234250082539 0
1.93682395628093 1
2.15716856727667 1
2.12475897176283 1
2.23794083995634 1
1.55612827936089 1
1.62529820107972 1
1.49231992556177 1
2.61925053609403 1
1.93162229745576 1
2.21040555104782 1
2.37068007121626 1
2.86792077062757 1
1.80003691872301 1
1.86378989409527 1
2.05662179323993 1
1.43736980798525 0
2.80398106436341 1
1.42880503926346 1
2.349535346349 1
1.48745601540602 1
2.23439258322084 1
1.70400511126622 1
2.25117795144235 1
1.90920994227178 1
2.20215262785729 1
2.45217431413045 0
2.55143138036753 1
1.75996072110439 1
1.51505525266152 1
2.81511910049191 1
2.11295141988044 1
1.84032460793723 1
1.4071283268457 1
1.31153219180191 1
2.32962759717899 1
1.5693176221499 1
1.57549018123289 1
2.05411380917605 1
1.6227131506019 1
2.23458414140054 1
2.50369805226132 1
1.92080411367954 1
1.94536465510387 1
1.96840207082703 1
1.54230481378135 1
1.28876398603086 1
2.20901246612654 1
1.72427570748751 1
1.85093514005882 1
2.80362049780682 0
1.81956098309776 1
2.1634777370471 1
2.32467710607563 1
2.54675137455649 1
2.18492300382173 1
1.85586289407297 1
2.34171160360458 1
1.93149569096361 1
1.44194057783611 1
1.67200471829989 1
1.32987303826484 1
2.66282093059308 1
2.80509432001701 0
2.41960409880443 1
1.7882803499564 1
2.13036451787594 1
1.60558648740776 1
1.65589022073053 1
2.30992395754048 1
1.81725599643714 1
1.6529073617856 1
1.84530102312599 1
1.86385678190306 1
3.03532664827012 1
2.48431594602671 1
2.03351705659282 1
2.04510635052345 1
1.22197274451343 1
1.47047983507618 1
1.15272469094871 1
1.79294484320014 1
2.01087315429725 1
2.43531628747969 1
1.51567929229448 1
2.11769587198379 1
2.33349400710842 1
2.09362048565444 1
1.45581500126939 1
2.26796539518584 1
2.7700895529581 0
1.27413450848289 0
1.6514840527973 1
2.05370616421677 1
1.73184552476206 1
2.18130606031695 1
2.52176017004186 0
2.08472470368053 1
2.00151109394476 1
2.53925791335198 1
1.9902530976277 1
1.75664776788802 1
2.07848950610722 1
1.98351429534242 1
1.93100820064001 1
2.59877194007453 1
2.41300966425155 0
1.88278367814581 1
1.65620828418721 1
2.49134134187908 1
1.70621255418798 1
1.49920083466501 0
2.82758151624797 0
1.52907020650181 1
2.34104521692512 1
2.83902767167082 0
2.48641839223222 1
2.1196522100459 1
1.44599294771101 1
2.04835470240526 1
1.96284457974687 1
2.30057274797092 1
1.46096676138756 1
2.12006507843488 1
2.48111268992303 1
2.61911444201929 1
2.14693913193925 1
2.07176238686324 1
2.18856750363692 1
2.51398267092357 1
2.00784891574865 1
1.66596347149941 1
1.80126786370042 1
2.32837818817091 1
2.06105772501946 1
2.53482211843928 1
1.90135780930015 1
2.26767805125759 1
2.30154396059761 1
1.68306921759194 1
1.9521044875097 1
1.6901052364794 1
2.06443408615181 1
2.02250670273445 1
2.07872579039442 1
2.3906800958176 1
1.93439063222464 1
1.63300131049782 1
2.216643071744 1
2.25681906364176 1
2.34430573285643 1
1.72182404238545 1
1.69277270917722 1
2.09749132150948 1
1.94014490973649 1
1.40926337637643 1
1.66195096200406 1
2.53453470738127 1
2.09102951351351 1
2.31307441247407 1
2.73890563646811 1
2.00131347367631 1
1.81460111391923 1
2.12393895665211 1
1.15277087810709 0
1.82601291986776 1
2.19346158312067 1
1.48429510745648 1
1.97813490406343 1
1.49909486061358 1
2.05891949237682 1
1.67408657336195 1
1.73984093424612 1
2.99778409468442 0
1.6303954895203 1
2.3494262344458 1
2.30115552335152 1
1.68614918385861 1
1.15309372536986 1
1.80322830413211 1
2.48985280742746 1
2.13625763262629 1
1.96164745628941 1
1.55221658345337 1
2.578196402177 0
1.36858042091166 1
1.20183963984827 1
1.84535762074456 1
1.58131912495701 1
1.81249439984065 1
1.76055094359381 1
2.94695346677988 1
2.27427071523881 1
1.69387670793271 1
1.93256164218441 1
2.65770804075319 1
0.849521008664766 0
2.63881036381183 0
1.8992398809094 1
2.51517530445661 1
0.956962267540818 0
1.98458182658288 1
2.91672139169877 0
2.24532004976802 1
1.30726544629051 1
1.92975587625562 1
1.72562735499053 1
2.18527352468704 1
2.21668174293069 1
2.71428820904205 1
2.28016719739418 1
1.48981202530261 1
1.96051182818013 1
2.16950990899173 1
2.6048016776702 1
1.82433866960223 1
2.26056419725147 1
2.26466943614788 1
1.95154234272111 1
2.6816700659152 0
2.71163308468376 0
2.55140755460295 1
2.10360930009801 1
2.44678740912263 1
1.74574748445866 1
2.85076715610227 0
2.05096476525088 1
1.1552836940951 0
1.15015307847865 0
1.86990526796727 1
1.33993980393819 0
2.54787528060408 1
1.55192180076306 1
2.18861163048216 1
2.23724169745811 1
2.16567347141453 1
3.08385050893851 1
1.78721312063473 1
1.95750293792125 1
1.62332833755095 1
2.0099278749054 1
2.21321061303228 1
1.71837977148983 1
1.37850130399399 1
2.38659727679573 1
1.74801553835048 1
1.65142197824933 1
1.49800435825836 1
1.88222169841642 1
2.32959644209152 1
2.03059432224002 1
2.38256926303506 1
2.56388429796625 1
1.65532130235768 1
2.65150645361508 1
1.95469882771432 1
1.67767193694414 1
2.42221003023644 1
2.23789710450507 1
1.80761199705484 1
1.14315585603736 0
2.33874060700578 1
1.32603126048073 1
2.13515349775354 1
1.83482217573928 1
1.30201445726683 1
1.72590179669168 1
1.42205894898033 1
1.81343603511392 1
1.87409332105304 1
1.64256172543208 1
2.08448900609697 1
1.51660743144823 1
2.56961877213825 1
2.04426850692235 1
2.65772280183397 0
1.94453038445454 1
1.77274486373535 1
2.43562018328551 1
1.26973669277842 0
1.4274745068003 1
1.57001839767104 1
1.34045645552343 1
1.93611880182729 1
1.62418455598515 1
2.17929750707678 1
1.53400136854829 1
1.72649314859059 1
2.04855985421513 1
1.8206009917503 1
2.33016617258521 1
1.38981949516682 1
1.59482080387771 1
2.09230854755398 1
1.7976749411494 1
2.0529202361252 1
1.73179045955951 1
1.43286816476794 1
2.03715644484855 1
1.531167474013 1
2.07523529172815 1
2.12572863296991 1
2.31988037255843 1
1.79133391552581 1
1.65088461747202 1
1.63757409952952 1
1.6442080766636 1
1.96652176433521 1
1.42018353715849 1
1.601016442576 1
2.09895134208347 1
1.76631064665374 1
1.47000746342911 1
2.06785451978686 1
2.39883194663888 1
2.45842877760454 1
1.84871606371231 1
2.23800745447386 1
2.10178384671892 1
2.13709753960604 1
2.17417067723256 1
1.67936008740831 1
1.7725283301918 1
2.43957648305511 1
1.88243601268631 1
2.9325949808288 1
2.29897503262941 1
2.12937861600657 1
2.16151222674722 1
2.17019553072848 1
2.50502410491278 1
1.47394212773809 1
2.08080689371698 1
1.44826434824575 1
2.18380153237173 1
2.09577340720673 1
2.59287859604255 1
2.93197398192226 0
2.97406592427008 0
2.82361224151097 1
2.40971112914484 1
1.70721752325979 1
2.11308110279394 1
2.08881777457819 1
1.87884675269224 1
2.16991247619282 1
2.36290966870001 1
1.68671686731493 1
2.04638907583913 1
2.0171339058113 1
1.40890669733602 1
1.44994732000473 1
1.59469080357423 1
1.97401557298733 1
1.86385682600464 1
1.43951934665799 1
1.42618303999171 1
1.08887719466501 0
1.37977753904224 1
2.11943949725457 1
1.72900362816636 1
1.92810381911202 1
1.51633568394634 1
1.43754543372242 1
2.2137230497836 1
1.66606339439163 1
1.72469330673394 1
2.12850379379343 1
2.45349219081711 1
2.69193178151857 1
1.92762282268309 1
2.55431294653906 1
2.43051030564603 1
1.75768133181749 1
2.59382345583263 1
2.22841273215142 1
1.97781806830563 1
1.80515104237301 1
1.74947351627606 1
1.45740060010713 1
2.03333144912187 1
1.15397427072567 0
1.8262220450305 1
2.18403321816067 1
1.54283543935155 1
1.92160170671425 1
2.2111634450037 1
1.62815248097002 1
1.58118175397466 1
2.196869719317 1
1.8482891278092 1
1.97821443498093 1
2.82911522358839 1
2.24957819839436 1
1.81285628379206 1
1.91679039238343 1
2.56868597279782 1
1.94574102922958 1
1.97256124185984 1
1.9518194146716 1
2.4827018501079 1
2.00667789384681 1
2.95169273624491 0
1.99876806783401 1
2.12185340934532 1
2.15383450926769 1
1.39227205252029 1
1.89139759424012 1
2.09835622269118 1
2.07027537857265 1
2.49391686279645 1
2.82097465472228 1
1.00329877940386 0
2.09545517675252 1
1.84294371575153 1
1.25808227500906 1
1.40230555874575 1
1.53380705500293 1
2.30810007835785 1
3.02494574062949 0
1.77765289378393 1
1.63636318708309 1
1.92478358309856 1
1.36225722764118 1
1.96633312379296 1
2.07658587402993 1
2.1081397595575 1
1.85030699171527 1
1.27602014991546 0
1.43719702053304 1
2.50679736554311 1
2.17098487617169 1
2.18795219813778 1
2.15372549334515 1
2.15346097979138 1
1.37992702942862 1
1.69157154318895 1
1.96000923723545 1
1.97431652131074 1
1.44575868197699 1
2.62594722007521 1
2.61536278426215 1
1.86514818369912 1
2.61072973530064 1
2.24812610242059 1
2.16890800532498 1
2.23653347450766 1
1.628708855653 1
1.57333657125672 1
2.63765134324189 1
1.65351634351036 1
2.21399281363028 1
2.47758857957959 1
1.32258059961568 0
1.73704221976367 1
2.13952776994523 1
1.91490808364254 1
2.61245118855278 1
2.15842175334188 1
1.75069225509522 1
1.34757307729495 1
1.56922087725916 1
1.45115971013895 1
2.70634685529202 1
2.11689682968067 1
2.53241098268737 1
2.71043267080669 1
2.09098510469663 1
1.72794759199095 1
1.22709340304938 1
1.5529521438098 1
1.83888113149166 1
1.95844089783427 1
2.08861989774697 1
2.08193918150808 1
0.879025346256958 0
2.19464390283812 1
1.89684950833212 1
2.06091631015253 1
2.30761132131735 1
2.05602410949763 1
1.91085815767838 1
1.49316546930367 1
2.20376255526053 1
1.51689476161784 1
2.36385072858947 1
2.16327531187713 1
1.49192014719993 1
1.90906676107301 1
1.98705141802814 1
2.70498621844419 0
1.47520573900761 1
2.15439463937855 1
2.47103009484317 1
2.69678675735763 0
1.45492442008409 0
2.47719756492492 1
2.49165487007005 1
1.85020751499042 1
1.30135348542962 0
2.25171932803162 1
2.27365550364417 1
1.44243925828401 1
2.45875933658764 1
2.45735329512287 1
2.5713847349235 1
1.7911779336222 1
2.22971676735352 1
2.75971965321677 1
1.76986586942318 1
2.00875733894117 1
2.56111808356971 1
2.29117798454516 1
1.72002638546763 1
1.86049225523914 1
2.32027028639697 1
2.1260062886409 1
1.85552144732272 1
2.21729454900225 1
1.82106844915313 1
0.976196751307835 0
2.02995241520588 1
2.89692444501054 1
2.11061861486176 1
1.67009065678472 1
2.07397062975834 1
1.9435505189377 1
2.081573738994 1
1.69113393393127 1
2.08902942986033 1
1.68348963961385 1
1.58274812762744 1
2.16204173988108 1
2.16866211266779 1
1.10220998297575 0
2.60221640889782 1
1.77901095467865 1
1.9420900029892 1
1.90503445079046 1
2.01846747624193 1
1.56789866464615 1
1.22025735860937 0
1.6068754296806 1
0.98287323597157 0
2.34710114243247 1
1.55984073733172 1
2.58568707898172 1
2.36051726057605 1
1.80349876994995 1
2.21603581046953 1
1.9156830592746 1
2.31796211767232 1
1.80241149740323 1
1.57491133892048 1
2.08888697860469 1
2.61925934186155 1
2.44521516247809 1
2.42360334941061 1
2.10942644164975 1
1.47253014890618 1
2.66330271802229 1
2.90299357753101 0
2.1753179121011 1
1.19501856403527 1
2.4969248354243 1
2.50312913605544 0
2.79906268948839 1
2.42986228163183 1
1.52608038099285 0
2.22905311915018 1
1.87323306617782 1
2.05929693672491 1
1.9306225053259 1
1.94722994982106 1
2.12197464755903 1
1.783139369769 1
2.30301356016959 1
1.95542140445175 1
2.40856259012411 1
1.50648289579566 1
2.47049846271899 1
1.63850111556099 1
2.18303342488281 1
0.799596743961186 0
1.74160323320356 1
1.48961312449786 1
2.9333799857681 0
1.96931222671249 1
2.11692058254802 1
2.56487317953609 1
1.66273888218266 1
1.6262992803653 1
2.11272343903525 1
1.78368864954603 1
2.19656601905668 1
2.62278421042463 0
2.40920555384659 1
2.0814040392007 1
2.47266979022652 1
2.15846811474459 1
2.03585661580348 1
2.3675568212107 1
1.57461141622481 1
2.10376269823706 1
2.28348548454666 1
1.41370849400807 1
2.15278254677058 1
1.74375374932488 1
1.85824432969019 1
1.55966796822634 1
2.56814158468139 0
1.96291646669083 1
2.03544471625245 1
1.66615623103495 1
1.7260440119451 1
2.29434853398037 1
1.63972839042348 1
1.8439807183727 1
1.84914664257163 1
1.67552766483546 1
1.88306572358657 1
2.49791925244762 1
1.57403917385205 1
2.23949110847987 1
2.76022764871792 0
1.96973363532034 1
1.56010936508311 1
1.84094269338164 1
2.52120765275408 1
2.1188389783846 1
1.92415077910167 1
1.94246057055202 1
1.9867777193477 1
1.77771474543398 1
1.67012313855369 1
1.28629293429012 1
2.63876475591149 1
2.95461807746061 0
1.83297858281992 1
1.98717897747555 1
2.29779113764919 1
1.28977323639639 0
1.29623754559138 1
1.74296993411902 1
1.59734550003608 1
2.02087811665686 1
2.13119344185787 1
2.07642651594554 1
2.39812830053491 1
1.99832784232613 1
2.0768955982875 1
1.46741864384353 1
2.12954164987024 1
1.843288035941 1
1.96532523850312 1
1.38095583186118 1
2.42070106861643 1
2.26351355626539 1
2.10284719490451 1
1.58598887535823 1
1.49232365514529 1
2.09968550161781 1
1.90630076537559 1
1.99249345878841 1
2.10733848170664 1
2.32784123226753 1
2.2825087886756 1
1.32495712065688 1
1.34518809955696 1
2.53561947731727 0
2.29670292936783 1
1.99730902169136 1
1.47485130748416 1
1.83008493478958 1
1.7192378759081 1
1.99727886709754 1
2.35793671373368 1
2.12044395945977 1
1.55769523682047 0
1.61776581896652 1
2.52060134427329 1
1.74886003998962 1
2.26201221239482 1
1.61734876108903 1
2.66196500598251 1
1.92060348929171 1
2.72533977348946 1
1.61267716598971 1
2.2634544616527 1
0.673221997961347 0
1.65934888672354 1
1.42023011962186 1
1.52287049811198 1
2.99643898219089 0
1.75291989318327 1
1.72920230557457 1
1.67066288346701 1
1.88924653501619 1
1.7405350426698 1
1.21068425992583 0
1.97955517697343 1
2.24243451733041 1
2.61084614657641 1
2.27357080150121 1
2.32556987807503 1
1.28388617077774 1
2.968375152846 0
2.29009588200597 1
2.12540156093865 1
2.59817141213436 1
1.86521008008623 1
1.77018907023211 1
1.5110900360533 1
1.49141823097189 1
1.59421365061173 1
2.07112001895534 1
2.229792094487 1
1.71714052090177 1
1.24122501115225 1
2.54878031283047 0
2.41449835894265 1
1.35400723009327 1
2.13393501122288 1
2.42621951021333 1
2.12285892191101 1
2.12970849739375 1
2.35084257307021 1
2.74296538980457 0
1.8625556423532 1
1.83293293294304 1
1.67457671663069 1
2.6768077720878 1
2.70068920055682 1
1.43104361965732 0
1.76372098598835 1
2.33500281596812 1
1.44040869913115 0
1.82040934685742 1
1.58701027564859 1
2.02396740719926 1
2.24254003440224 1
1.81811142783671 1
1.2402741013174 1
1.63566240067192 1
2.38462825093127 1
2.28722532534248 1
1.78892460972574 1
2.5755333602233 0
1.47376031078915 1
2.12182006706312 1
2.23281329953372 1
2.53882333609544 1
1.53398716060666 1
1.8707327312684 1
2.58621334744256 1
1.65711035585279 1
1.88189746871806 1
2.30020092796423 1
2.27029318303588 1
2.33225255376436 1
1.4463792929083 1
1.90652321205082 1
1.47172501168272 1
1.61554866941306 1
2.25994283793147 1
2.07548649688591 1
2.38686500392831 1
2.09875266647534 1
1.77841170192116 1
1.6478569183883 1
1.40045344820876 1
1.7794895848024 1
2.26774533424036 1
1.46243438227923 1
1.47268089526489 1
1.35556438573168 1
2.14223144454468 1
2.16724220448629 1
1.65370977955952 1
2.02376812063254 1
2.5089661830644 1
2.42084398060583 1
2.88540057462383 0
2.27453372312228 1
2.2632263573237 1
1.7777961136131 1
2.14024541414573 1
2.514648670767 1
1.61075138437183 1
2.50573509414395 1
2.00150201549916 1
1.67423385344113 1
2.54387558844722 1
1.45258084321382 1
2.00672480424199 1
1.56816586234517 1
2.36347848199934 1
1.71367777628318 1
1.76064826643989 1
2.43028665119717 1
2.27047633457616 1
1.96638474672818 1
2.40987859836779 1
2.23624742747831 1
1.06910023573037 0
1.27109836169089 0
1.20685427037495 0
1.76836247292765 1
1.92115099095141 1
1.57151335818942 1
2.60017038348921 1
1.76770952717261 1
1.76903018435725 1
2.45215508149534 1
2.17453696634595 1
1.94974466018296 1
2.13225290781895 1
2.45124013623243 1
1.83797943774942 1
2.46991598651955 1
2.63138843965062 1
1.91758898803826 1
3.4133699763674 0
2.30253956058432 1
1.49335768802014 1
2.19892424795932 1
2.16450911520257 1
3.18319203589706 0
1.79641516188196 1
2.11670353246212 1
1.91230075251059 1
1.20503917753738 1
1.96106620093065 1
1.71608414177476 1
1.83584427067666 1
1.7332238040038 1
2.04583939120293 1
2.71648157859168 0
2.92871949529117 1
1.11998362244486 0
2.28891464502779 1
2.58281597117582 1
2.12950218426035 1
2.21060639666176 1
2.17980134880713 1
1.66735163671373 1
2.457922684627 1
2.05607104653615 1
2.10425243596564 1
1.89408180292937 1
1.38443077920707 1
2.22269963159071 1
1.92447461799022 1
1.75427528086533 1
2.8521295794064 0
1.8215097227969 1
0.796970967085928 0
1.50971988990591 1
2.37891378736326 1
1.48970800296544 1
2.31833817509392 1
2.05927022878175 1
2.37894056917528 0
1.43848632161187 1
1.42607070506725 1
2.42872826505642 1
2.12422769212376 1
2.0840402615785 1
2.09025933377648 1
2.05605738616232 1
2.29269815078266 1
2.09323023505899 1
1.29579555046352 0
1.94028797672373 1
1.58079602764905 1
1.69365470261843 1
1.93065280246372 1
1.457360518027 1
1.60218797655889 1
1.62060143797363 1
1.26418530391618 1
2.11837796475991 1
1.10428377785202 0
2.19776672495731 1
1.31147864073074 0
2.46630022480646 0
2.313659071599 1
1.59736886454808 1
1.98835766616064 1
1.75796218496127 1
2.16941332899984 1
2.13158453889628 1
1.94100908748796 1
1.63894953087408 1
1.267871400689 1
1.71130159680841 1
2.18944917711848 1
1.91781196367098 1
2.32503119000389 1
1.71194688522138 1
2.62151134658168 1
1.78525005697137 1
1.59175300883989 1
1.82811834354062 1
2.40940502038091 1
2.08274535024088 1
2.20182239262701 1
1.22634905893851 1
2.18207696212096 1
2.38809337882993 1
2.17828532169887 1
1.31091090213136 1
1.58294328586212 1
1.75774007629628 1
2.44332718690755 1
1.60911894961874 1
1.63754046045884 1
1.42801125115097 1
1.8710714600055 1
2.15117280506119 1
2.19766173400199 1
1.75778157598786 1
1.62120716898197 1
2.74195194753557 1
2.09074292328232 1
2.88953714989371 1
2.65083613126979 0
2.70988403841014 1
1.40919518415388 1
1.74397935145176 1
2.40285790452064 1
2.01698239893093 1
2.07994064464431 1
1.77830250587955 1
1.46251701234905 1
2.28468863442301 1
1.91917656367068 1
2.13395512800838 1
2.5908912540613 1
1.55491005775748 1
2.11137073634489 1
2.21905872524677 1
2.40263319928457 0
1.69573496989037 1
2.28365949561762 1
1.95399388642931 1
1.83074696959847 1
0.956439739771323 0
1.33769349845065 0
1.92590816333105 1
2.64094040445137 1
1.52495776202788 1
2.25153204430058 1
1.80055097397812 1
2.39891432217336 1
1.58362853992331 1
2.21167084323331 1
1.72738273401658 1
1.9323833209743 1
1.79016335283223 1
1.3648432098733 1
1.69085699026626 1
2.1241316980427 1
2.07179494370432 1
1.6106589661014 1
1.81207735179002 1
2.18327625553914 1
2.21106407943342 1
2.14038968525074 1
1.27371274669934 1
2.39777590811284 1
2.05799657035641 1
2.55870750356402 1
1.68597663733669 1
2.08974981888314 1
1.56543413125539 1
2.46228701131382 1
1.44727231585131 1
1.84302892748937 1
2.74933125806387 1
2.37206399588941 1
2.0082425363056 1
2.26207389414775 1
2.35846721572392 1
1.59034733598303 1
1.90894343400979 1
1.68100336988047 1
2.35214019028413 1
1.8482026327671 1
1.99972565471175 1
2.66326234241753 1
1.93646987591828 1
1.91654943610905 1
1.44453120561969 1
2.13881321109797 1
1.53157658570132 1
2.839236252051 0
2.76675411136538 0
1.99408398387753 1
1.96891991225191 1
1.9477053128502 1
1.79412224815384 1
2.04849650818298 1
1.73780068466415 1
1.35613580726175 1
1.85753571432474 1
2.30603264720062 1
2.12980390337861 1
1.39775912856744 1
2.02887518464554 1
2.5541277242435 1
2.0051559541844 1
2.24117942175714 1
2.13456859035481 1
1.50603454038371 1
2.488577619266 1
2.1247927918837 1
2.10667740989565 1
2.18278438279688 1
2.04589748158455 1
1.66784425574644 1
2.07674149415143 1
2.03689174828891 1
2.36286757044269 1
2.63335244300342 0
2.03411976814947 1
2.23679877242902 1
1.68665684795503 1
2.52692333751107 1
1.37053281859588 0
2.14148305881319 1
1.97500746826154 1
1.74445525622203 1
1.87176200622242 1
2.12537095021882 1
2.21362509567042 1
2.08042756996095 1
2.13138657097728 1
2.69126112278897 1
1.4455881244055 1
1.94694021728841 1
1.78802935242159 1
1.96562473176467 1
2.26339958346739 1
1.95303520593012 1
2.50409616501687 1
1.93306560510219 1
1.6519577952333 1
2.00630253131409 1
2.26363703301946 1
1.33798708196085 1
1.99881307554932 1
1.25671997716277 1
1.34946013566576 1
0.923832355503393 0
1.68480426453834 1
1.74527608328942 1
1.86115593561282 1
2.54842921187075 1
2.2804272504517 1
2.14700703835525 1
1.7176151695129 1
2.2480377067894 1
2.42298845166552 1
1.9859889394489 1
2.54571844087298 1
1.61590415580851 1
2.08575832818795 1
1.51743485512036 1
2.01840623599028 1
2.15670482001056 1
1.76365095243332 1
2.60624033765172 1
1.05240621138101 0
1.33068972066567 1
1.76864176713051 1
1.88911511885461 1
2.36354562618153 1
2.11724153556825 1
1.75877831533169 1
2.16024425074155 1
2.12506120721017 1
2.59022019495232 0
2.47606534381541 1
2.52559727070476 1
1.97183090772289 1
1.57449451965241 1
1.99169345655763 1
1.58377404593465 1
2.18156375004592 1
3.12144875228912 0
2.18115283872962 1
2.23003533966719 1
2.34307998798919 1
2.18722292482155 1
2.31612471669606 1
2.54071178954194 1
1.79877456120641 1
2.51208288355061 1
2.26144775617053 1
1.78465146545024 1
2.16663002666037 1
1.45064680550371 1
2.36233142053227 1
2.21856784349181 1
1.62716598169271 1
1.405236794441 1
1.82696815016919 1
1.4095872175162 1
1.63997926366019 1
2.01321716357531 1
1.24788038150973 1
1.98561614770376 1
1.5258907309735 1
1.56084524360143 1
2.13340211464784 1
1.79028079538588 1
2.00987967862679 1
2.82477887226783 0
2.69326942561346 0
2.04332513994027 1
1.79286500552157 1
1.41141808344133 0
1.80653033363687 1
2.20840161125729 1
2.44742815662183 1
1.59069127907412 1
3.00806580403692 0
2.25375676093764 1
1.8635312877076 1
1.6744265403522 1
2.18874672731822 1
2.12142212934685 1
1.9093786151356 1
2.04293692213677 1
2.44189030396159 1
1.63553720113713 1
2.61293621293511 1
1.38233667282178 1
1.93257093388321 1
2.57351929992934 1
2.45910304040085 1
1.71850184863811 1
2.86502409621208 0
1.56687978045911 1
1.57467603646127 1
2.55488316126689 1
1.172126308776 0
1.77070419834907 1
1.80886636456111 1
2.65370751320165 1
2.2318327982202 1
2.05819076223794 1
2.88434928373457 0
2.84062660140956 0
1.75146940179084 1
1.87676816570326 1
2.07518264047305 1
2.36044397550643 1
1.77724045660768 1
2.38161654923784 1
1.57717613996186 1
1.77762447580866 1
2.45809384917801 1
1.94629049860942 1
1.80576711381145 1
1.75936184637867 1
2.69408467226741 1
0.694310228670207 0
1.55092953770256 1
1.84418418356696 1
1.40237807967171 1
1.38955294565826 1
2.39283557521551 1
2.34125703708547 1
2.50645870173314 1
1.60476361478821 1
2.10864082566212 1
1.88555990162674 1
2.05818726503906 1
3.00737959363256 0
1.96878282616475 1
1.7586093550733 1
2.24290644411799 1
1.57904920323206 1
2.21658984521955 1
1.9799018701809 1
1.50126925160076 1
1.90535766856433 1
1.09429368123019 1
2.10119931198426 1
1.17559820163436 0
1.95741396162823 1
2.04078647046682 1
1.69968944115816 1
2.24510636050303 1
1.57650901116695 0
2.15325473584874 1
2.40871819182767 1
1.08049597028251 0
2.3592577318998 1
2.4212341528164 1
1.50314729369159 1
2.17375403084064 1
1.69766483460985 1
1.66770234427244 1
1.66039912464742 1
2.44431558588031 1
1.5717616430932 1
2.04994496941586 1
2.41330922415446 1
1.78227643331487 1
1.78012657171712 1
2.0452527790316 1
1.49536721835122 0
1.64283342617632 1
1.47139225154148 1
2.00052384127738 1
1.64335384898971 1
1.26082955721254 1
1.97213809430879 1
1.57543953137822 1
1.51576822303425 1
1.9590245806 1
2.21860641648141 1
2.11190321596494 1
3.16894025406746 0
2.53421568780979 0
1.77689453428826 1
2.21337273676114 1
2.07196411841133 1
1.93368124882855 1
2.32239964412182 1
1.66164235358222 1
2.28626257032378 1
2.68047529263501 1
1.87611503570458 1
2.4723615151424 1
2.48760201828472 1
1.92817074712155 1
1.50640896065204 1
1.88967571386789 1
2.69759830977167 1
2.23988162712669 1
1.87560628762403 1
2.84421239249565 0
2.60884206286255 1
2.45391637961953 1
1.67911436219116 1
2.090625090587 1
2.50610516770345 1
2.02520450259113 1
2.25046074123963 1
1.89687563507233 1
2.48618416663621 1
2.25359365938158 1
1.9775100136164 1
1.84296884353434 1
2.0014921517956 1
2.70937320360334 1
1.82734518085273 1
1.92211655909852 1
1.65661344922045 1
2.29855618250677 1
2.05372745070489 1
2.03775378416536 1
2.79965871602754 0
1.38590930304663 1
2.08269503540763 1
1.78880210122937 1
2.97292932760094 1
2.44406842399159 1
2.23105955202749 1
1.69420962442448 1
1.59769669795112 1
1.72351020019486 1
1.65349182716472 1
1.62435818022833 1
2.31421396654678 1
2.32747721812779 1
1.36566708959071 1
1.90266625190254 1
2.30090750849987 1
1.89336034280046 1
1.79878672683861 1
1.31467857951969 0
2.85239245786014 1
1.25725085730034 1
1.6547171602768 1
1.76540045172939 1
2.07677348347696 1
1.50988395597007 1
1.75881371540887 1
2.38552553048459 1
1.61815183113246 1
1.98222584926573 1
2.40463943049003 1
1.28437693142756 0
2.40700752526727 1
1.62713927739773 1
1.76709930952022 1
1.63307604162463 1
1.52374146828331 0
3.02185935612648 0
1.70147398544123 1
2.19331446084942 1
1.88590312266313 1
2.17001799794737 1
1.81818019195901 1
2.33982353636191 1
0.770797962111686 0
1.89333969983386 1
0.6641890598578 0
1.89597069298415 1
1.8820875702809 1
1.48564829977696 1
1.4238890388984 1
1.88216129902013 1
1.82777539779433 1
1.72459069488851 1
2.25405316536629 1
1.72228091200714 1
2.10654131120516 1
2.8207849397261 0
2.29015365660477 1
1.90501503320209 1
1.36750235536546 0
2.5480383330246 1
2.21031716748538 1
2.37556564796281 1
2.35563204555309 1
2.39661560921775 1
1.72661643889385 1
2.42891238707736 1
2.16109230698928 1
1.80361539784714 1
2.00785339012929 1
2.19150007350292 1
1.42181065719012 1
2.0617033915824 1
2.94266128809605 0
2.55372766284396 1
2.5388645319128 1
1.27855999255319 1
2.68400165126994 0
2.39388518478033 1
2.79783049215628 1
1.8817553358142 1
2.462245439045 1
1.92366227500031 1
2.10020908218983 1
2.36403781920065 1
2.62725442036668 1
2.57374547224934 1
2.62738742152232 0
2.38175078923594 1
2.46377201921693 1
1.19603434964424 1
1.83123912304258 1
2.74083115639922 0
1.92444822923237 1
1.43953309501899 1
2.54232632902224 1
2.1157566641859 1
2.38852611285466 1
1.88059478181906 1
2.34583714392129 1
2.78079911883771 0
2.40793326961734 1
1.60030222260708 1
1.71162036664656 1
1.61443112995074 1
2.57039570841337 1
2.45004218174649 0
2.58192929692472 1
1.35127061576229 1
1.41513541686664 1
2.68454891769804 1
2.5939861834477 1
1.45981458506764 1
1.68957795298121 1
2.04031497174211 1
2.04192763037194 1
1.87219676576264 1
1.48341444553138 1
2.04366494829904 1
2.47210995567729 1
2.11493113302027 1
2.07001114001218 1
2.46297210186897 1
3.07582690793455 0
2.34893905282149 1
2.476770077516 1
1.32110912082802 0
1.61699437212751 1
2.03641737217858 1
2.27926247664234 1
1.91940741656065 1
1.7076469114845 1
2.1634695941475 1
1.46362107426973 1
2.0455235979367 1
1.26767934036333 1
2.39441522015611 1
1.93225395812768 1
2.10819888319845 1
2.24951759633912 1
2.2109562347481 1
1.65885504454415 1
2.52068425874953 1
1.95871216171463 1
1.95400936686143 1
2.0206155139529 1
2.34856517468854 1
2.05128588581981 1
1.76205518052788 1
1.7094041175791 1
1.55837358607995 1
2.10957072285517 1
2.01945736330104 1
1.82506190639017 1
2.01108714976584 1
2.15414223091561 1
2.83911147846224 0
2.80189318996945 0
1.22460763200576 1
1.68358547525795 1
2.6903005013408 1
2.19574000867842 1
2.42148706981925 1
2.40471167236427 1
2.37168995398171 1
2.00018936399465 1
2.4615630857402 1
2.22376215630161 1
2.1000232782766 1
2.05075994571285 1
2.23697838101777 1
2.21510251625748 1
2.51739176034452 0
1.9839086985234 1
2.48822155392324 1
2.14866658798129 1
2.28691234344719 1
1.93894379735189 1
1.85121787588822 1
1.06376867514493 0
2.11098234527765 1
1.49465063525206 1
1.57222877194503 0
1.85001803540764 1
2.48074823248805 0
2.70683926789605 0
2.00905911543649 1
2.51426816817195 1
2.7076178270765 1
2.59103537141386 1
1.90694433993102 1
1.44923817863504 1
1.44729812351338 1
1.49134398343977 1
1.30915364647136 0
1.91857957821263 1
1.56495961149499 1
1.77683390179088 1
2.62930229547711 1
1.47371679223087 1
1.92303279027784 1
2.34694844506466 1
2.09668136652366 1
1.57709426160743 1
2.17964357381507 1
1.63904586368729 1
1.82061954810059 1
1.66609627275759 1
2.11072191564676 1
1.84169277196351 1
2.27477204347299 1
2.61194310473105 1
2.16304347436876 1
1.69176401538152 1
1.72673468130339 1
1.47612221390029 0
1.6763017490373 1
2.18841108031842 1
1.72511642755364 1
0.563700329486876 0
1.45076249453839 1
1.92975657213921 1
1.96032208127816 1
1.35885069021141 1
1.21882974016271 1
1.89753976888508 1
2.4209761913211 1
1.6127952002103 1
2.31309547685724 1
2.05451199779474 1
1.22441816558578 0
1.6419340777206 1
1.7287610893616 1
2.3720035070587 1
2.08573648093877 1
1.50085191872097 1
2.3426624345038 1
1.74940459215277 1
1.9881250265107 1
2.16996756307138 1
3.03069481403334 1
1.53399733963943 1
1.67145640952178 1
2.08767416416279 1
1.67190804571694 1
2.52843637112666 1
1.39454718739111 0
1.80999242409236 1
1.48326545218473 1
1.55077439669363 1
1.43520701580882 1
2.42886564149407 1
1.70324704599847 1
2.19588260164901 1
2.12015155169428 1
1.34110000588676 1
2.04974393865703 1
1.4425414946592 1
2.09357363554792 1
2.41985852191755 1
2.05111932777178 1
1.92024295721522 1
2.19628914315779 1
2.1913990172875 1
2.00331479524148 1
2.15801190925263 1
1.38950294205596 1
2.11321678024043 1
1.94680340591309 1
2.63642221853585 1
2.33531660718614 1
2.34735153827959 1
1.25082375861475 1
1.74678397422262 1
2.00787267223839 1
1.60772214408057 1
2.27535311373632 1
1.95257657680146 1
1.4141391757721 1
2.51664067682207 1
2.15498588669047 1
2.52001194891374 1
1.57722797002041 1
2.75527090607069 0
2.0674406392125 1
1.68267527559772 1
1.828451803659 1
2.44998804388374 1
1.97648524436073 1
2.31870512860766 1
2.00615020049448 1
1.5786563741758 1
1.67108090818111 1
2.12904956311958 1
2.14715400191999 1
2.1557647030257 1
2.73817778784178 0
2.00286841069024 1
1.71464940592433 1
1.55628766378376 1
2.34521962434847 1
1.14813298675379 0
1.55951221899444 1
2.42518398339822 1
1.21759134648213 1
2.09611883536081 1
1.49835599836678 1
1.57694915429459 1
2.45649553553492 0
0.927498074784288 0
2.4947439443774 1
1.40048821710642 1
1.7436242375247 1
1.87435020032823 1
2.1094630249235 1
2.4303513223857 1
2.22173637316658 1
2.38913782480506 1
1.72352581440283 1
1.78425617019103 1
1.94472117753172 1
1.22714886477242 0
1.86039781864387 1
1.94300237658811 1
2.21939154463288 1
1.64898850802473 1
2.04635950659196 1
1.87968812251266 1
2.04148649009837 1
2.24374565586953 1
2.43331598961174 1
2.65987458173859 1
1.99649070834329 1
2.17030889877838 1
1.36432956515241 1
3.08806637878211 1
1.93451579605741 1
2.05962823206794 1
1.64482843199774 1
1.65022370903463 1
1.58325540983695 1
3.06067555702645 0
2.90167946208252 0
2.5025196150015 0
1.531692107625 1
2.07825082533117 1
1.86058875180775 1
2.42770157485508 1
2.47485727982496 1
2.80960340771934 1
2.25364723422038 1
1.9769849059117 1
0.906660435303777 0
2.96891810418448 0
2.58707086485082 1
1.78804011285674 1
2.05540987010781 1
2.7568109243831 0
2.00633173283355 1
1.56477111425975 1
2.94324625697358 0
2.25374947433843 1
2.25932714772647 1
2.49423852205889 1
1.66542712378095 1
1.92253535379042 1
2.28220767444164 1
1.74202266867194 1
1.05606432073944 0
3.01656897032198 0
1.49315827863915 1
1.59235011490377 1
2.01653723258989 1
2.58799966777257 1
2.44163026733808 0
1.88342124695078 1
1.99469253023731 1
1.60617184691288 1
2.18547306131954 1
1.03933132361972 0
2.72634271757056 1
2.12153646005124 1
1.39144648548789 0
2.06814419175472 1
2.41020103743084 1
1.53385617973853 0
2.13716436249945 1
3.10778855256028 0
1.98064870335976 1
2.11416888046328 1
1.70341235720494 1
2.85097242553684 0
1.88676404643392 1
1.89288940230845 1
2.06804601711754 1
2.10854047311125 1
2.09989242190271 1
1.81898709105606 1
2.52062551434436 1
1.98916204653132 1
1.56473683107426 1
1.96390934882983 1
1.81196917955526 1
1.71794248206217 1
1.56646858809734 1
1.80670634953942 1
2.1198968053382 1
1.14884395057725 0
1.96490810970606 1
2.09434304305002 1
2.48935736415135 1
2.06678708137607 1
2.33512844742988 1
2.03916825817628 1
2.36434885568474 1
2.3179573844948 1
2.12861401497254 1
2.10314563230953 1
1.5823057016105 1
2.74479583209518 0
2.35044783808453 1
2.2588108056917 1
2.12935410877382 1
1.96308167215232 1
1.54658479305657 0
2.30080033292212 1
1.93092391493161 1
1.71888466691081 1
1.10315717072965 0
2.37252652442427 1
2.34810632921596 1
2.14675959265168 1
1.85882704154351 1
1.86257106741383 1
2.10175914768931 1
1.49027751518509 1
2.46066626155839 1
2.0155147505305 1
1.98945263990906 1
3.08369436951712 0
2.19939362395976 1
2.12656040928127 1
1.77469558751933 1
2.31933221670403 1
1.75765871621738 1
2.29933780440563 1
2.41789249507 1
1.11400163933295 0
1.37192624004873 0
1.34361730244009 1
2.57331298508745 0
1.46162705938656 1
1.67056277977824 1
1.85181297507516 1
2.51232637545791 1
2.24045950291382 1
1.406411677097 1
2.05502409790952 1
2.12455451889582 1
0.93658967394116 0
2.39362095634878 1
2.33955524787458 1
2.66945962863159 1
1.86493016947479 1
1.8654917385535 1
1.70909234634812 1
2.75339326223121 1
2.21483690399022 1
1.48003895142463 0
2.42886528006469 1
1.5126325177776 1
2.07179892579846 1
2.3222057630558 1
1.27004412266713 0
2.32668877700161 1
2.64637809620876 0
1.90034214897962 1
2.02016198247421 1
1.83394877737826 1
1.87928906053686 1
2.0575919787295 1
2.19981219302518 1
2.59243071118011 1
1.86022080984562 1
1.35739469675418 1
2.06709389861291 1
1.76792546889751 1
2.10830096463409 1
1.00630694030585 0
2.42915138635707 1
2.25472396358384 1
1.31093247109465 0
1.96282351645015 1
2.13725854557365 1
1.63222824606332 1
2.26984708125476 1
1.95324858238546 1
1.82372220680535 1
1.01698996027498 1
2.05422106038667 1
1.58422689616846 1
1.98254338030193 1
2.40530455829733 1
2.44774345582979 0
2.09747150071715 1
1.7226769836638 1
2.07509168377675 1
2.02669482807214 1
2.38014219247968 1
1.45633958261105 1
2.20076311625838 1
1.4677656492312 1
1.51199347322512 1
2.49842348414298 1
2.48128748432079 1
1.56856382831305 1
1.29790555417439 0
1.29184109778983 1
2.24823423015144 1
2.17820374691214 1
2.77575240994884 1
1.72936300973637 1
2.09807731192243 1
1.90717136191172 1
2.17800084889151 1
1.30121673125764 1
2.68162844721954 1
1.919331338878 1
2.29967076088855 1
2.35095614239149 1
1.36155430769028 1
2.50123583903678 1
1.51983736084445 1
1.97967848959573 1
2.00805253519802 1
2.27793849883726 1
2.52765748056069 1
2.11500596030731 1
2.34175416268203 1
2.47806444146496 1
1.98942745805567 1
1.42801244400242 1
1.63719840577973 1
1.58728351447224 1
2.69190033013738 1
1.51860200407433 1
2.55491637224589 1
1.88770716576935 1
1.50564183519854 1
2.18943514455318 1
1.66625187208458 1
1.65364127993458 1
1.54442929856886 1
1.64681995823716 1
2.04041759885713 1
3.22051188678861 0
1.70237728028461 1
2.43294106670592 1
2.01385986970881 1
1.98997866476316 1
1.70488646358633 1
2.10807002179085 1
2.24732202868519 1
2.86700449458745 1
1.46056184107143 1
2.64846736972037 1
2.56460504483724 1
1.67481025110435 1
1.98859490463685 1
2.20946613349322 1
1.40434186325137 1
1.77358975955951 1
2.09983616469523 1
1.47564587684865 1
2.23194150042488 1
1.39218810679598 1
2.13998309803143 1
3.59561750407794 0
2.28074432421293 1
2.90968272436278 1
2.5840840166285 1
1.87367627994419 1
1.81414260445157 1
1.63538289232906 1
1.54564200450536 1
2.49974972884739 1
1.69288247825663 1
2.05544896030513 1
1.80207895123827 1
1.76647711209349 1
1.83502824900445 1
2.47939626733065 1
2.73736850205768 1
2.58446249110469 1
2.31829264023794 1
1.84802231538122 1
2.66884501749298 0
1.68345595716801 1
1.82281334135435 1
2.47655381361852 1
1.70812650280705 1
2.72614310184455 0
2.02204468248947 1
2.33283604300895 1
2.06810730566488 1
1.86140743308295 1
1.71521807767852 1
2.51089548855611 1
1.82182423651119 1
1.8323678181949 1
2.08019255232532 1
2.13864826146001 1
1.62661348818718 1
2.42900677749788 1
2.42493028971603 1
2.74959514494426 1
1.46647266425164 1
2.04582061601034 1
2.052958718019 1
2.23298051574939 1
1.23481672096654 1
1.75999248813967 1
1.6059066633902 1
2.26217527199279 1
0.950005039316065 0
1.70019709765188 1
2.56179156830873 1
2.25157905590469 1
1.95441877133298 1
2.4386526116445 1
1.84719358027498 1
1.37298969368043 1
2.30569125355151 1
1.75310744178726 1
1.98827018369948 1
1.18451539253948 0
1.87842717179607 1
1.09913325537275 0
1.60557669678561 1
2.77056709297221 0
2.57025703673762 1
2.05385215161536 1
1.20114724406091 1
2.2727079226866 1
2.44693683707632 1
1.44284238951813 1
1.95803532288099 1
1.76139134955123 1
1.05199723240795 0
2.34203250469642 1
2.1851047311541 1
1.68454875355725 1
2.28963134735274 1
1.72602376111261 1
2.35547396714184 1
1.6645273614786 1
2.52387313541231 1
2.29025403701858 1
1.20244690799675 0
1.85188427269976 1
1.78198238315389 1
1.8585712853237 1
1.90760851029469 1
1.40957846259487 1
2.31609289230439 1
2.40135787548575 1
1.88265617980913 1
2.15120341730091 1
1.81309853292549 1
1.83590891871352 1
2.23333376757369 1
1.71628954237939 1
1.33288836053026 1
2.17862504002519 1
2.13319280144814 1
1.10254166745416 0
1.91567597232011 1
1.97011909494884 1
2.54037950830947 1
1.48153653301923 1
2.37407630319849 1
1.87887454392635 1
2.70981581825939 0
1.42833603700468 1
1.81730418175371 1
1.74273576043941 1
2.36390495225818 1
1.96474079405456 1
2.22627366147171 1
2.12353622252147 1
1.43109507114316 1
1.86160696426198 1
1.63012167987643 1
1.4731087675703 1
1.81951818263247 1
1.26367569854611 1
2.09386241826789 1
2.0081905190302 1
1.83920301805096 1
2.19540318244295 1
1.99924279946615 1
2.32732101647884 1
2.77848396079739 1
2.20893940062034 1
2.26786870856233 1
2.35672085731263 1
1.50589015744571 1
2.46670160579849 1
2.10503260589306 1
1.95188801718581 1
1.942903813914 1
1.98114986980734 1
3.18250136987859 1
1.64304155910787 1
2.61323434896468 1
1.88807364021463 1
1.81528317097501 1
2.73121591430616 1
1.82882789806411 1
0.99827354967582 0
1.14251235735618 0
1.05179909718931 0
2.36917090703329 1
1.39047389793347 1
1.79686411900956 1
1.91444963130494 1
1.69688574912649 1
2.03658790557274 1
1.45654337224648 0
1.85583332524914 1
1.42292954214538 1
2.36043376139882 1
2.62173849671373 1
2.66095117124462 0
1.73485047466753 1
2.25059761764287 1
2.00419569894087 1
2.16929872002391 1
1.66460078508006 1
2.34775281303775 1
2.22699150740186 1
2.15265859303963 1
2.10353681900778 1
1.53606151699167 1
1.6836164503988 1
1.68195097998357 1
1.69704132681571 1
1.9856970722595 1
2.34161683829154 1
1.80969205998825 1
2.50296166382699 0
2.67045041478268 0
2.34818330480815 1
1.7924025186027 1
1.66534521873449 1
2.16092352628358 1
2.98239137989972 0
2.71661519369618 1
2.02553366675699 1
2.40419282501679 1
2.39716249423583 1
2.01368484092167 1
1.93051909919019 1
3.42656799297364 0
1.92936132356911 1
2.62769387837825 1
2.06084513178448 1
2.21415050595252 1
2.3900190358067 1
1.00458759504227 0
1.30209736064503 1
1.06650766427161 0
1.95947799829129 1
2.63888345869896 0
2.149660199172 1
1.92790125505118 1
1.66510244003939 1
1.96759885189531 1
2.62349302613497 1
2.69590067786064 1
2.24371721357359 1
2.07434870353685 1
1.78851870363149 1
1.78243343997088 1
2.68421727945969 0
2.36232408268812 1
1.28337930085974 0
1.68106123844615 1
2.28080912493599 1
1.55719890256426 1
1.77780455527439 1
2.27144461741778 1
2.52000171857954 1
1.05742947484045 1
1.5740948124896 1
2.04892906249824 1
1.63604023504565 1
1.61603276502551 1
2.62262417627341 1
1.74711294942832 1
2.66277053136074 1
2.34656413203657 1
1.76122629878824 1
2.29090483437049 1
2.82280818027697 1
2.26583880065063 1
1.41074794126222 1
2.29029903822648 1
2.87018727618163 1
1.36029818147215 1
2.09604794756423 1
1.65200546739353 1
1.39359500229889 1
1.8128519388727 1
2.55427833291149 1
2.30165905346873 1
2.36936853121149 1
1.11276317223853 0
2.45520998641954 1
2.16254370585938 1
2.09138866397262 1
1.67886430309877 1
2.1953778737975 1
1.60849785740053 1
0.969091019986099 0
2.476438450325 1
3.05199727028438 1
1.1012452668096 0
2.41134425696548 1
1.96957278595068 1
2.64525241178998 1
2.35175080858667 1
1.91707949101746 1
1.2940200144056 0
1.75173242698782 1
2.20911591181552 1
3.00433369228339 0
1.85854446260751 1
2.13568686415364 1
2.17882423891174 1
1.81612456395712 1
2.30785693570576 1
2.22295696726715 1
1.38087280771499 0
2.07021967225971 1
1.41947601382909 1
1.72251039082021 1
2.56546189565908 1
1.81623563410428 1
2.17143174786998 1
1.91005013872634 1
2.34930600143139 1
2.33944185008824 1
2.65609680527882 0
1.72633773685821 1
2.51114310823432 1
1.72717289695457 1
1.39285835678019 0
2.29522490676502 1
1.89470952158735 1
1.3563901069326 1
1.54829542241866 1
1.57368112097942 1
1.58922489929798 1
2.6244331208511 0
2.36438587665109 1
2.10143309926761 1
1.07996176927688 1
1.0860053270296 0
2.40167331453181 1
1.58809961783775 1
2.33852059070855 1
2.16888638394547 1
2.06802008922108 1
2.30169278066274 1
2.25223201061043 1
2.61887078333551 1
1.46357739034155 1
1.99293693424027 1
2.8185131860308 1
2.10598754045086 1
2.22686828088796 1
2.61036301705455 1
1.81312620132534 1
2.07253992679756 1
1.65981601551784 1
1.48869707853284 1
2.2217486538505 1
1.2776782371765 0
1.85001958873867 1
1.63429027060057 1
1.77696086797472 1
2.04249251288113 1
1.80912947514795 1
2.94318062786546 0
1.84020415753738 1
1.37409471035039 1
1.10350707689221 0
2.5022330938175 1
2.21521010336706 1
1.34062878356021 1
2.1278830251833 1
0.986929987460858 0
2.11075144734888 1
2.19619000212592 1
1.76362399194283 1
2.14623134253433 1
2.05351810368647 1
1.84314977760448 1
2.7348811035884 1
1.71326713926998 1
2.4230178562414 1
1.88707293143168 1
1.14980248666056 0
1.41093260805611 1
2.11289032594687 1
1.93651928689612 1
1.30219813622471 0
1.67108882010204 1
3.12257096848291 0
1.5862169663351 1
2.12234608548337 1
2.07561293381592 1
1.7140374472537 1
2.08966136398472 1
2.38491229386676 1
2.04501666025514 1
2.28046836806617 1
1.82583508901648 1
2.89453966763766 0
1.96230107584404 1
1.52838270117828 1
1.94471694768693 1
1.62282593264089 1
1.40184826102123 1
1.76436935453672 1
1.43090427840304 1
2.35869080079286 1
2.2103754499356 1
2.41762968392536 1
1.78394373273178 1
1.61202779837229 1
2.35007205552004 1
2.5284558959968 0
1.54074957848764 1
1.28790525887459 1
1.39366429162924 1
2.37932444370691 1
2.12505063797197 1
1.7065153994825 1
1.54160051892517 1
2.35598585963545 1
2.15641749534165 1
1.69931563834674 1
1.75758569682637 1
2.6681705822294 1
1.44840340301298 1
1.92545941830165 1
2.21570308528013 1
1.62870855998195 1
2.14588658886895 1
2.39224760591167 1
2.16590044997012 1
1.63758570795755 1
2.40050211291616 1
1.86804024880669 1
2.60445313878239 1
1.81186745427259 1
1.84232570211253 1
1.37253298294941 1
1.89482941134253 1
2.38525817923006 1
2.35207122188683 1
2.04374040068264 1
1.45393850528422 1
1.24000698687978 0
2.36294144091275 1
2.30240233888316 1
2.8640457906802 0
2.26630299353473 1
1.8994662666561 1
1.805049378744 1
0.944580486494178 0
2.02053186661819 1
1.9085018059792 1
0.978911488566413 0
2.44556091530373 0
2.13891755145832 1
2.28963354327834 1
2.41436639839467 1
2.06113094189073 1
1.72219562612514 1
2.46480685290592 1
2.65026269785718 0
2.78347707159641 1
1.5014327113067 1
1.8245316014786 1
2.45205825391691 1
1.73131281796999 1
2.14767594737813 1
1.42179367592514 1
2.0441857527324 1
2.32175655736522 1
1.96851502144385 1
2.0009406664067 1
1.95714035849395 1
1.77017914230043 1
1.99985951569559 1
2.14628805639449 1
1.44168460026897 1
1.57110854046577 1
2.56679398393631 1
1.83261886356082 1
1.80113485837577 1
1.73808451148801 1
1.64915408823871 1
1.87044735630616 1
1.94116343769484 1
1.71785963989546 1
1.94201645266414 1
2.61999981801396 1
2.540277253313 1
1.832912648735 1
2.34029569596427 1
2.15502281509052 1
2.02065462683527 1
1.58271800385376 1
2.42818457764415 1
2.3283811103307 1
2.34802679745893 1
1.27539795048026 1
2.42796726951167 1
1.15657730785618 1
2.75521700870781 1
2.00759258517501 1
1.15773136625344 1
2.28855701484506 1
2.46286268774272 1
2.23858238455699 1
1.8638851520407 1
2.20311718460641 1
1.66194524130153 1
2.61910058005591 0
2.67047555129634 1
1.63437137098137 1
2.26137570590444 1
2.67800620935055 0
1.91930321764311 1
2.427041484481 1
2.02625657340487 1
2.6083996315468 1
2.64586714291636 0
2.60236803295284 1
1.9980540928876 1
1.94782531641476 1
2.1212230750163 1
2.11426921241513 1
1.3529867326118 0
2.69298253310919 0
1.76428061695406 1
2.06093997578056 1
2.33753648348106 1
2.46145879969099 1
2.28142105261717 1
1.80696023883324 1
1.63123881762881 1
1.79676185691346 1
1.81787749431922 1
1.76062251405827 1
2.34102829814925 1
2.21890914360963 1
2.13142123516044 1
2.64956318290853 1
1.82227539470735 1
1.81798482931266 1
2.32000591515908 1
1.80004600209233 1
2.04593518194301 1
2.10376431979384 1
1.66092558755166 1
2.74060050624833 1
2.60035945030018 0
1.24552662214975 1
1.48537342124293 1
1.4329097783149 0
1.38489904704886 1
1.7630113159752 1
2.25733712384838 1
2.78882793758803 0
2.13146512107661 1
2.44529723140143 1
1.68000397379636 1
2.60941934301986 1
1.82991288930823 1
1.82490592756136 1
1.70409269796609 1
1.59397039026766 1
1.99646467582 1
1.98564787607972 1
1.98677572856543 1
2.34939457363616 1
1.15012053521276 0
2.40535795894636 1
2.18249915404767 1
2.30400965850823 1
1.21906154830479 0
2.05313008754827 1
1.41888482097601 1
2.07210319593142 1
2.58885831231954 1
2.3357333250456 1
2.2390836859107 1
1.7973460415958 1
2.28018403063604 1
2.40408038191014 1
1.52124011999836 1
2.50312076169331 1
1.75815097596584 1
1.87758103562409 1
2.22874569100576 1
1.44948669540445 1
2.15497169835088 1
2.4348824895878 1
2.26144855228652 1
2.44050907200145 1
1.94050382876085 1
2.32793625543414 1
1.25364012089287 0
1.4336023334451 0
2.10949533791322 1
1.0397925294875 1
2.03072249848771 1
2.42107546167406 1
2.33925703862286 1
1.67336442500507 1
1.80738630592324 1
2.38096277681986 1
2.68488975890642 1
2.28160292967915 1
2.61994117950244 1
2.06062221062291 1
2.10117051802033 1
1.91527883962872 1
2.36397041353103 1
1.68148403771173 1
1.30071288190475 1
1.84578360948397 1
2.43348444882836 1
2.10515382035032 1
1.60521376611027 1
2.10163419006577 1
2.18343929060411 1
1.80582261293949 1
2.25424207975109 1
1.51997978712358 1
2.12632586124708 1
1.74006777082692 1
2.31043055977872 1
1.86733613423744 1
1.84292453530078 1
1.68744139774764 1
2.0446020762112 1
1.69271665195353 1
2.58364192775488 1
0.676259969505992 0
1.54927336543407 1
2.62767936152648 1
1.79422541761601 1
2.24578386495563 1
2.55840294126512 1
1.79665721861011 1
1.90633522513891 1
1.86976437412044 1
2.62724511765857 0
2.44596248227842 1
1.92167063538356 1
1.78215465257953 1
1.93127175075212 1
1.94501792920464 1
2.0805211071034 1
3.07912537254961 0
2.10936561164788 1
2.34828402586533 1
1.34255617076402 1
3.14631324815989 0
1.68953510466535 1
1.92937216107524 1
2.46519860060548 1
2.05808318058014 1
2.02633228226072 1
1.79480451106768 1
1.66334891167378 1
1.64905244419279 1
2.13411375507257 1
2.50342503315246 1
1.76554953370298 1
2.78755314613753 1
1.57273873170506 1
1.08093428187061 1
2.20310619488033 1
2.01329188209773 1
1.97057001466455 1
2.22376793160306 1
1.93078718157805 1
2.71456959622245 0
1.76411948034428 1
1.35183349843749 1
1.5749268861698 1
1.88733879104915 1
1.48557836245403 1
1.71778140152479 1
2.35882397919679 1
2.00578318737599 1
1.75004101463952 1
0.708161744520186 0
2.15713582984689 1
1.5782582074002 1
2.23875637041605 1
1.86294041641774 1
1.83190670809654 1
1.93495214076346 1
2.76522133981894 1
1.18672238318907 0
3.17925137421309 0
1.90235752786423 1
2.76804539121881 0
1.66963340931606 1
1.73420599800704 1
2.14798818767435 1
1.79945358280334 1
1.95539755423702 1
2.08341203951629 1
1.06149319474361 1
2.38446990759067 1
2.6402046527136 1
2.24884378377487 1
1.98003009621825 1
2.29138507737794 1
1.54473756124086 1
0.73986384941119 0
2.14431970474002 1
0.621221974610114 0
2.40163599626862 1
2.52867214806411 1
2.24413982617269 1
1.90564901379655 1
1.86602240118314 1
2.20459279765243 1
1.98190126424816 1
1.13101141933596 1
2.61555327091681 1
2.09474787588873 1
2.24191300493355 1
2.51519469696787 1
2.25523633577334 1
1.89178955320498 1
3.05927542721986 0
2.07402957478994 1
2.76600184167621 0
2.23005557688859 1
1.57566646962444 1
2.25788837058772 1
1.5412452678088 1
2.30608860227032 1
2.76560932063275 0
2.15562384804903 1
2.64355767455864 0
1.25489165461694 0
3.06147160873077 0
1.69439304060879 1
1.47450677014934 1
1.78025621621854 1
1.64642080322815 1
2.18742251040282 1
1.86397496152688 1
2.58861654485597 1
2.60624970385416 0
2.42056442542122 1
2.4462651862618 1
1.91660941910594 1
1.7032505317719 1
1.50140333593851 1
2.0431376663046 1
2.39487003892089 1
2.24487021557217 1
1.18216351232938 1
2.37454123039547 1
1.23520878714111 0
1.5459378811866 1
1.55746245069529 1
2.10186946102457 1
1.56601034836601 1
2.02661008573823 1
2.26481317848518 1
2.999801655417 0
2.92614083325492 0
1.81523810099025 1
2.12810784017541 1
1.86462673844425 1
1.31685987016717 1
2.20724799923998 1
1.71520006035854 1
0.815557418236683 0
2.16217150508231 1
1.97132205445615 1
2.1928389518666 1
1.39490028268186 0
2.48730322334978 1
2.28550494201082 1
2.41559360621604 1
2.34895180832786 1
2.09131372321949 1
2.11156771199438 1
2.92319553930718 0
1.5760735106232 1
1.88845941023924 1
2.1136444146509 1
1.53235553878263 1
1.67237324391714 1
2.50000947796026 1
2.0992426925857 1
1.41698525183712 1
1.86546075167674 1
2.1305317897059 1
1.69009097026579 1
1.59497126536537 1
2.17818295172024 1
2.44687002352358 1
1.76404932279117 1
2.31675227457503 1
1.80024978680208 1
1.9728575233658 1
1.34798102660595 1
2.01306106054333 1
2.58227346636508 1
1.65397871785429 1
1.73606085206988 1
2.78856519407431 0
2.00968750737024 1
2.12694479105595 1
2.44977707133159 1
1.88382669731669 1
2.17346693277672 1
1.59831236138458 1
2.06563088951995 1
2.75739732935784 1
1.74829533324501 1
2.23932310052462 1
2.19592195469916 1
1.21267390141705 1
1.66921561137857 1
2.3163420953775 1
2.45945203400432 1
1.74298646958496 1
1.75876679112071 1
1.56016379821781 1
2.56382565548712 1
1.6517780059512 1
2.18420761940859 1
2.17151474518134 1
1.8338064530793 1
2.29449358165184 1
1.742776153422 1
1.53371847351339 1
1.18918065449785 0
2.13394438892107 1
1.35706829407527 0
1.9986136340539 1
2.31247967925541 1
2.19215057518879 1
1.82372958194135 1
2.11622608159913 1
1.78867987812432 1
2.15978364077921 1
2.06341877151256 1
1.49915304867843 1
1.29701476611522 1
1.49901927246796 0
1.914278305912 1
2.52066739806844 1
1.86514759093429 1
1.38721476542607 1
1.77133321759146 1
2.14250597131836 1
2.1376529600075 1
1.30868456540569 1
2.0942345829411 1
1.18261516570813 0
1.36754145776991 1
2.75458459913619 1
1.9595920980931 1
1.78087627177413 1
2.08860484647515 1
1.59187335703587 1
1.72697455894006 1
2.09981958745929 1
1.8513110720032 1
1.90883049818677 1
1.75870427833708 1
2.45635512174917 1
2.00384619532624 1
1.68785879805346 1
2.68772333392723 1
0.840001989499368 0
1.94356146076453 1
2.16064140433973 1
2.29102095630225 1
1.95261004562122 1
2.49435067324876 1
1.76206784584269 1
1.96251281056772 1
0.870620623940582 0
1.65487084041749 1
2.4359324877138 1
2.22792113148042 1
2.15196933682615 1
2.27024669827824 1
2.0429226659458 1
2.3341284395216 1
1.24528676843799 1
1.96557861370225 1
2.00999580154148 1
1.93765812376255 1
2.58662955718946 0
1.4133915932951 1
1.51428146676697 1
2.2493483143413 1
1.72537079311318 1
1.6439442772922 1
1.60583260991148 1
2.00037866576883 1
2.43597154111118 1
2.02423486961042 1
2.61013583131916 1
1.36379988898837 0
1.33029920111969 1
2.65927886331285 1
2.37675005497516 1
2.44797104241875 1
2.88027119688009 0
2.34274835656365 1
1.90121714465573 1
1.83883211791094 1
2.34236442786219 1
2.489876652121 1
2.15420153227709 1
2.12536229302121 1
1.85491706001032 1
2.72493911579944 1
2.40603375611509 1
2.19964091958854 1
1.57473437631043 1
1.52798280531339 0
2.02842075000719 1
1.64894761599884 1
1.95644809596956 1
1.88182453385002 1
3.38032488093787 0
2.13541179532168 1
1.55036738041287 1
1.8815421674183 1
1.60081203998573 1
2.64946557331197 1
1.57122366728786 1
0.938211827648959 0
2.25047302910884 1
2.34184832945189 1
1.20977894525035 1
2.06140481153319 1
2.1553481442437 1
2.21929467532233 1
2.33415273059215 1
2.23045114136387 1
1.65740073692135 1
2.54891493820432 1
1.86378648657988 1
1.71578555183691 1
1.91047204680815 1
2.08222750864929 1
2.64639783471488 1
2.03365851359114 1
1.74633155309153 1
1.62996338908501 1
2.59955299658219 1
1.35686554439365 0
1.47647119993657 0
1.50984435170251 1
1.98801568606803 1
1.68509356857597 1
1.68129557776436 1
1.8950243769398 1
2.01735481246893 1
2.65091891216059 0
2.27390452170077 1
2.1725266042432 1
2.04755151881242 1
1.70479392264078 1
2.21065908276349 1
1.82448526108266 1
1.75953631129346 1
2.16998023705197 1
2.96464240689333 0
1.75052454504116 1
1.51892975696962 1
1.76627671796157 1
2.66325766205885 0
2.4006042852137 1
2.4225824831986 1
1.36809920424102 1
1.59997952200146 1
1.64824163072238 1
2.27246251713842 1
2.50102626525437 1
2.7505255068349 1
2.29497630283144 1
2.6763375456856 1
1.43969878636523 1
2.61877037294073 0
2.12414459444897 1
1.78938831684151 1
2.10755278411909 1
2.57858466063838 1
2.35370261781382 1
1.89126567205751 1
2.64625964958344 1
1.87365205267752 1
1.90162703456134 1
1.93748001484106 1
2.04170613375093 1
2.37418844615325 1
1.90706902025286 1
2.8225021103428 0
2.48792953970749 1
1.31317579319696 1
2.16021040166052 1
2.30816366354171 1
2.26979665618885 1
1.47083916052617 1
1.55966196830333 1
2.31754473561466 1
1.75645900222174 1
2.08981562695386 1
1.36348145416888 0
2.0624166839159 1
2.34203399582725 1
1.60388962867311 1
1.87895589454804 1
1.61668594332756 1
2.50597843838663 1
1.53529184370561 1
2.38797313356587 1
1.66685311303115 1
1.49686173208427 1
2.85133837169597 0
1.74051332889724 1
2.41441444361862 1
2.32395749717805 1
2.28489051333155 1
2.31088958869574 1
1.64030528421548 1
1.83514329221871 1
2.58642253693591 1
1.89557167913012 1
1.93103209234701 1
1.72924192977174 1
2.37236960099006 1
1.24035082480899 0
2.15319169776931 1
2.05862485473331 1
2.31183337206081 1
2.09143080050571 1
1.64071059242192 1
2.11935044303532 1
2.3025717708057 1
1.11632057803228 0
3.05940032522419 0
1.47038239992175 1
2.12987426340808 1
2.33261946252179 1
2.34561155453171 1
1.73779249057945 1
2.31092901892929 1
2.73223345554629 0
1.92707875138024 1
2.5277904076492 1
2.96933236100844 0
1.6307437305126 1
1.83508477253439 1
3.06802225900214 0
2.0292281082205 1
1.36774884462937 1
2.38911736800402 1
2.27711345489487 1
2.14054252625796 1
2.13738277893179 1
1.74896688669874 1
2.3909752292935 1
2.80482117968621 1
1.9448394031063 1
1.74624630846438 1
2.22407562413911 1
1.75595125225942 1
2.52679832533229 1
1.21422715510386 1
1.7312674460886 1
1.86188340857468 1
1.58571906730286 1
2.09534765552041 1
1.98060895149235 1
2.21262556808719 1
1.70544668886571 1
2.52088573399788 1
1.98698830889592 1
1.90311757010267 1
2.24975584919614 1
2.10658688325134 1
2.20746526360805 1
1.56224805359913 1
2.36639998454241 1
1.23601225660521 1
2.0614852330021 1
1.39047974020463 1
2.17464381037561 1
2.5137995597497 1
1.91982352652754 1
2.92385055602213 0
1.88418190565178 1
2.05685314319741 1
2.49241925328308 1
2.0581814808631 1
1.54718603137413 1
1.70849470631357 1
1.95966317001589 1
2.14739407720456 1
1.26383814930182 0
1.31472231040277 1
1.81563772587387 1
1.79431609368699 1
1.50573084070307 1
1.92166810112025 1
2.35803678048485 1
2.48748213673248 1
0.857455870618879 0
2.58972907604381 1
2.41071690628316 1
2.30634184324337 1
1.76583882869461 1
2.16141103830859 1
2.01425646204263 1
2.23639932274608 1
1.47714159399498 1
2.46233170834555 1
2.16162975792963 1
2.54884125664604 1
1.99421855871656 1
2.40465518335908 1
2.58926390634073 1
1.98132614851998 1
2.62846062454898 1
2.31636164364933 1
1.25681069294589 1
2.85024504372392 0
1.89683073254527 1
1.95675092840427 1
2.26932830339196 1
2.2234283816909 1
2.00384449982857 1
1.9933559851311 1
1.42720514281435 1
2.34095013623848 1
1.78912130617135 1
2.34383718371198 1
2.38292423247943 1
2.20865057380125 1
1.17162947585462 0
1.90544074045017 1
1.74008454750166 1
2.0722674519438 1
1.38696934213438 0
2.35758361471261 1
2.20478559251313 1
2.12848647973561 1
1.74686158591322 1
1.6264077214396 1
2.50536076607093 1
2.48508713445081 1
2.43091320921916 1
2.28671012598619 1
1.95467291700331 1
1.88193800124932 1
2.10879861678974 1
2.53980537462887 1
1.73638052808221 1
1.13531397873024 0
2.39110003856861 1
2.28891561310457 1
1.7299168219584 1
2.23275675031077 1
2.03008566442669 1
2.2724587941602 1
1.87263811864659 1
2.52760468788692 0
2.33230209858803 1
1.08015808340943 0
1.92674831746604 1
1.7036767039287 1
2.10443506119782 1
0.953549473626227 0
1.18448343752819 1
1.78808787873782 1
1.61016760631678 1
2.41554059950536 1
2.3622419861687 1
1.15363132443194 0
1.26521992743942 1
1.6368356065143 1
1.59553657057123 1
2.14950000880187 1
2.97375430164629 0
1.81646696501562 1
1.32600065299502 1
1.98285744866248 1
1.99346814360904 1
1.94750743145911 1
2.83390613556148 0
1.77558023909279 1
1.88101550654979 1
2.30459650380281 1
1.56199648122763 1
2.42844171592613 1
1.78858983352291 1
1.9830208245618 1
2.04695542040997 1
1.75782081415233 1
2.47259917530534 1
2.16192176548203 1
2.02769913662154 1
2.17398392622795 1
1.68965710305645 1
1.92551583963911 1
2.09331588945829 1
1.34304081221998 1
2.21154228227192 1
2.69034749243561 0
1.58906520380054 1
1.74692640497708 1
2.0326821874796 1
2.24992950499319 1
2.67831055445354 1
1.70347821637816 1
1.04819355570776 1
2.65588436990044 1
2.02729197034042 1
1.83114216698127 1
1.77183176101194 1
1.7247195352923 1
1.78455487209599 1
1.7575269528638 1
2.10112033021469 1
2.84989268577705 0
2.16538749811894 1
2.7416661471706 1
1.69482411774618 1
1.30019944723818 1
2.08317343288462 1
1.56350254591026 1
2.33170265215456 1
1.87193657512418 1
1.6762875895808 1
2.43129416614408 1
1.79801567799762 1
1.42475881240332 1
1.98393252086167 1
2.09817608953039 1
1.99528604994352 1
1.86319721621248 1
1.18988887438102 0
1.80955572136325 1
2.39219086544369 1
1.78507440380345 1
1.50129017850857 1
1.78118906872514 1
2.20600380580092 1
1.85657572468618 1
2.51863127314904 1
2.71761475507054 1
2.73244485093047 0
2.17182844863721 1
1.88932516341956 1
2.31043605617646 1
1.94302304463468 1
2.21308161505551 1
1.9719327634673 1
1.7276749731834 1
1.65641677723751 1
2.30636116354608 1
2.29440629213526 1
2.06700003102591 1
2.343181698764 1
1.89835927818063 1
1.92069582502978 1
1.34923668197886 1
2.13797926158617 1
1.82852600652081 1
2.01290905248203 1
2.41294113534852 1
2.55283677815244 0
2.24159121511367 1
2.59101227629618 1
1.29285540090699 1
2.73883256420345 0
2.210692510144 1
1.4715855449854 1
2.30044629158003 1
2.62905220274445 1
1.86653050577479 1
1.36015514512028 1
2.21924133094315 1
2.95584122745868 0
2.84938502170583 1
2.1790245170837 1
1.54482919392029 1
1.68721006684293 1
2.82396807301464 1
1.72266314148697 1
2.52166907189303 1
1.38713462398726 1
2.1974727247565 1
1.96323685030081 1
1.62591414141252 1
2.15289789003273 1
2.51022147548757 0
2.02744500737417 1
2.29773171002554 1
1.86591819377659 1
2.56949504958447 1
1.8270637709618 1
1.79895234313543 1
1.70667655614215 1
1.58046470897856 1
2.05561079790478 1
2.33894849849653 1
1.74494588482399 1
1.6909229747762 1
3.05851277516837 0
2.674589767687 1
2.52789636970197 0
2.7887169420436 1
1.80558976317098 1
2.75709905897266 0
2.51987779821762 1
1.27626113834436 1
1.87413218910709 1
2.45194027524553 1
2.00895293955108 1
1.96112437581086 1
2.39421406752069 1
1.67516274691419 1
2.0531313040637 1
3.06712863114597 0
2.51196166053114 1
1.75776908924065 1
2.393870093525 1
1.50681833957579 1
2.00204296412875 1
2.41930235157671 1
1.84037560075643 1
1.87685180252972 1
1.95898229432239 1
2.37202956498325 1
1.320504287111 1
2.4987745808473 1
1.91771453474367 1
2.05453937233727 1
2.31777846678811 1
1.85308978491135 1
2.14792999231228 1
1.56987738126814 1
2.48297547518255 0
1.85353599882775 1
2.0037154088924 1
2.53436315560091 1
1.51860104476265 1
2.22909607467303 1
2.01486014255728 1
3.3457200280331 0
2.2786518362142 1
1.7224871422591 1
3.08870847368187 0
2.21585219510157 1
1.04730290493512 0
2.13663082707374 1
2.48245423684731 1
1.50625291333685 1
1.83946861905472 1
2.08500250106726 1
1.87515393352309 1
2.40399382921106 1
1.2698611291236 0
1.7134586866623 1
2.09918832346149 1
2.22528925894713 1
2.86399232123147 0
1.52949209127122 1
2.03058472794868 1
1.83412330333352 1
2.63393099055254 1
2.53010704541608 1
2.58900045491566 1
2.91898887960584 0
1.82710450206894 1
2.32933989506577 1
2.46915412529213 1
2.20613456356968 1
1.91042664975225 1
2.31537616307167 1
1.07146684840435 0
1.9120701270018 1
2.77434023025315 0
2.39925546118176 1
1.8345107696099 1
2.17962818272875 1
3.59800788937245 0
1.8372582685987 1
2.1876733687008 1
1.75606863800878 1
1.83941757128377 1
1.35608554838786 1
1.72928109236005 1
2.08873140251008 1
2.32914611848668 1
2.44039964845529 1
1.49642376026559 1
2.02120149808275 1
1.79559047495706 1
1.82830460567397 1
1.71254602118582 1
2.02987686057632 1
2.05661506562135 1
1.44656198442065 0
2.48170013927343 1
1.9596213000495 1
1.62858724693773 1
2.79692431109669 0
1.19890902349256 1
2.70295808863477 1
2.15629469381336 1
1.78651837753221 1
0.746594038169471 0
1.89786904397988 1
1.55006927366142 1
1.88777368303459 1
0.977597480027427 0
1.52151460332521 1
1.64480845095214 1
1.44293383911079 1
2.11630971215411 1
2.91252195777248 0
2.12775210011615 1
1.53935973036799 1
1.95331075015391 1
2.38656637207234 1
1.99180207211413 1
2.05774227941097 1
1.09195303065999 0
2.39101371751505 1
1.72217793333998 1
2.47144184291656 1
1.36186286714474 1
1.89586243570705 1
1.70756532220448 1
2.83931310576041 1
1.06284830722884 1
2.23412913450328 1
1.9102700597143 1
1.82719817823239 1
1.80793456708855 1
1.84206568027492 1
1.9940803215792 1
1.91950316864901 1
1.95251952586716 1
2.09581360415135 1
2.12422987525706 1
1.952899555084 1
2.00341427756356 1
1.87634985533616 1
1.8995468500358 1
2.38540252360759 1
1.70531912473764 1
1.77813381774497 1
2.02951422730715 1
0.952801521298724 1
1.68565122697775 1
1.41494904039517 1
1.5632077199238 1
1.21276995041812 0
1.94104578351053 1
1.2575415339693 1
1.54286454586455 1
2.53361299142897 1
1.24081912735757 1
1.91524178118599 1
1.79792789861216 1
2.1718658390554 1
2.14973035548943 1
1.62721322572142 1
2.57457886558753 1
1.83514001000248 1
2.04824447574777 1
1.21140309998114 1
2.17838812327031 1
1.81716213449863 1
2.09953687040707 1
2.2250301922612 1
1.52882936486157 1
1.92361113844412 1
1.20484261240388 1
1.53966584893065 1
2.14042901990774 1
2.04698208238673 1
1.50020449256608 1
2.13548423202581 1
2.24217364031112 1
2.36677621168277 1
2.73024396460489 1
1.29522062913546 1
1.91107803395204 1
1.53816797560147 1
1.58813399698657 1
2.5988226734263 0
1.30638708864681 0
1.62607768239031 1
1.73716284670502 1
0.805199204353344 0
2.78528515943213 0
2.43024471498497 1
1.63895761076208 1
1.70607039079141 1
1.05635002193852 0
2.18949986819367 1
2.49613630289492 1
2.02181435705762 1
2.73772768471618 1
1.69896931617456 1
2.5422312294337 1
1.46800171936927 1
2.54999915235096 1
2.00066319354512 1
1.57754478265835 1
2.58451572663148 1
2.25799232229413 1
1.94047016841557 1
1.32753335425478 1
2.13360533121023 1
2.16179159048294 1
1.68979248499483 1
2.21850645437668 1
2.00069312015748 1
1.32818693806079 1
2.22037992764709 1
2.55932320481286 1
1.75064114022527 1
1.99476023862642 1
1.59385039094264 1
1.09053009510135 0
2.41892049518613 1
2.6410390843215 1
1.65588018041767 1
2.2242437862924 1
1.99012583101648 1
1.38524036536336 1
2.69492864840432 0
1.07538992998564 0
1.29973855876471 0
1.07081822691731 0
1.05888132902008 0
1.96738999230632 1
2.45402473706214 1
2.16955311610243 1
1.97633556999642 1
1.70027564983064 1
1.7271677367559 1
2.43463543580557 1
1.74380201381751 1
1.78404231275745 1
1.87345826936101 1
2.20841450680789 1
2.36542321844886 1
2.04396198316137 1
3.13892493471504 1
2.5095191842788 1
1.9872227732321 1
2.38937367702699 1
2.35006929805119 1
1.83797304420267 1
1.47602160101781 1
2.04372080463456 1
1.80090153231111 1
1.94021218628964 1
2.31932546510278 1
1.65142960820691 1
2.2778236384256 1
1.43134850095396 1
1.86908886668615 1
1.53938746223374 1
1.92945307175676 1
2.27789333022745 1
0.978723205137502 0
2.074826674704 1
2.47999044430184 1
2.32700353134378 1
2.38578899805297 1
1.67514087528409 1
2.09402751272922 1
1.52872696680525 1
2.34662483971031 1
1.72253233575073 1
1.91900646825965 1
1.86908755682054 1
2.15884297687218 1
1.41701510269269 1
1.84546582349432 1
1.4201840350461 0
2.47189323131917 1
2.21825315480272 1
2.10942344502306 1
2.28355991962655 1
1.412924655889 1
2.19695771355063 1
2.51044830181628 0
2.57456231459511 1
2.2202268997772 1
1.32747473720195 1
1.89849791737467 1
1.44903432779686 1
1.96393358316255 1
2.59230012162482 1
2.54790684106525 0
2.85069603426888 0
2.03420897542823 1
2.11839604588959 1
1.80964440434714 1
2.11671330186099 1
2.34681549245953 1
2.24929673660955 1
1.54023587869331 1
1.68929176900515 1
1.22443953566211 1
2.585515706423 1
1.30814582207929 0
2.2126344810875 1
2.15954098290837 1
2.36602609927124 1
1.6912841757839 1
1.78694201921683 1
2.14106207519336 1
2.23778736508983 1
2.06388871423881 1
1.61804394958043 1
2.22322802036044 1
1.91802166052757 1
1.61547037038892 1
1.97557409198593 1
1.88624996201664 1
2.02147441561225 1
1.45705333539345 1
1.91081811982668 1
1.68318527439186 1
2.0031095153371 1
2.48772835153065 1
2.13091392260677 1
0.919719769973438 0
1.82732295649232 1
1.57432372334863 1
1.22051445119878 1
1.7476706746422 1
2.06008534080429 1
1.92355461949518 1
2.15905666222908 1
2.7461890907642 1
2.45864141610707 1
1.84668777914634 1
1.59202036213825 1
2.01420623982921 1
1.73528595747086 1
1.9505347479474 1
2.11994577197442 1
2.69932841307262 1
2.13521761825891 1
2.37033329604044 1
1.61101183467488 1
2.14548448482544 1
2.14471568607103 1
1.09682424513664 0
1.4168052008934 1
2.68230187646197 0
2.04432812832839 1
1.92115702880973 1
2.01794721029332 1
1.93673039259946 1
1.91135331032309 1
2.38677434257691 1
0.936949195641099 0
2.99502000492709 0
1.80379061684993 1
1.4360319017817 1
1.75812515444782 1
2.42978002831542 1
1.18877253166981 1
1.98496263782702 1
2.13282841115371 1
2.62936652526243 1
1.56495556122602 1
2.02196949119178 1
2.22681081914774 1
1.8192102480033 1
2.09362656674385 1
2.10571399191433 1
1.34269662042779 0
2.22813243824194 1
1.89236676628525 1
2.65419698510337 1
2.35223511071741 1
2.25141002077054 1
2.5830700828834 0
2.34475148969493 1
3.2204537415018 0
2.04998358662397 1
1.91986478680395 1
2.32814458939793 1
2.33940484010349 1
1.46241084576518 1
1.75286079011893 1
2.34674828909713 1
1.60513986507496 1
1.79323579446897 1
2.55118847942693 1
1.92713227845067 1
2.32726638949115 1
2.54198260527636 1
1.9611811549554 1
2.42691749168643 1
1.72903186285398 1
2.8313853293339 0
2.70658907704186 1
2.46358291383496 1
0.758427262979608 0
1.09966167781579 0
2.368881108862 1
1.92178129177786 1
2.00886722529449 1
1.94161481984789 1
1.92814887995471 1
1.44725378503047 1
1.93170030205105 1
1.26894871399293 1
2.09070067979822 1
2.40460034216106 1
1.21088335131286 0
1.50208689022776 1
1.82959399170908 1
2.23016074749959 1
2.41208143367227 1
1.71001101186636 1
2.15196209548065 1
1.73856967098708 1
2.51732494960933 1
1.73935276148836 1
1.26510271031175 1
2.89371463052729 0
1.91842811396627 1
1.98918791949422 1
1.60999453478079 1
2.069118990492 1
2.57074043600152 1
2.10425322491954 1
2.07351520174675 1
2.47840943720489 0
2.22726997136325 1
2.32163530478701 1
1.91990867836385 1
2.03160854076118 1
1.25153972038518 0
2.47789741036702 0
2.08750835925914 1
1.4596482549974 1
1.75687335114882 1
1.47007368602138 1
2.01065445869099 1
2.60159179075817 1
2.41655430539094 1
1.52759089232943 1
2.01126279756147 1
1.60232322863004 1
1.71025779454378 1
2.06007219828426 1
2.08876363780918 1
1.89597790150553 1
2.59929143686512 1
2.23032392293123 1
2.68910499467935 0
2.79684197455787 0
2.19989328297413 1
2.21894516482136 1
1.86997843667988 1
2.12230581476234 1
2.05133580159402 1
2.27177123533889 1
1.19620622602592 0
2.14779615629078 1
1.79445817821708 1
1.95649393144145 1
2.22539128050799 1
2.36030071619589 1
1.92094849301789 1
2.12036154491767 1
2.17499403357068 1
2.20181251829425 1
1.95818367578292 1
1.71561766471085 1
2.63214591816408 0
2.02121467480781 1
1.23434979790186 1
1.92645397267693 1
2.09338350752557 1
2.89435492792569 0
2.18586818080955 1
1.17414471928729 0
2.64608587183247 1
1.54419771022335 1
1.46591676242868 1
2.71327059913738 1
1.83776320453966 1
2.10866292336444 1
1.86395999763641 1
1.58447547185776 1
2.02552976854393 1
2.24374436435657 1
1.62200277826798 1
2.78240067786532 1
2.09026753586196 1
1.76960718166823 1
2.79195950720669 1
1.48457185757134 1
2.66620672103221 1
1.90615267646663 1
1.34148121539878 0
2.09306372671322 1
1.15839939760441 0
2.01950288436971 1
3.00599872646471 0
1.79197862417394 1
2.30823240601487 1
2.0774368316968 1
2.47808399814588 1
2.16607458626609 1
1.4834045351927 1
1.8818826510156 1
2.06771401803523 1
2.01873478492406 1
1.80116289915994 1
1.89056365121163 1
1.83911659537192 1
1.97964926728028 1
1.73653269814884 1
1.44432532018497 1
2.36298924906961 1
1.76225209361855 1
2.13674157411956 1
2.16377600168095 1
1.61860477915539 1
2.65956978021108 1
2.0564264119781 1
1.58724803844321 1
1.83684546533986 1
1.96258490235107 1
2.42502894581777 1
2.27375292142956 1
3.13996794381426 0
1.60285028334015 1
2.19938855436655 1
2.31369404322062 1
2.48997560253554 1
1.74617269881032 1
1.94076196968613 1
1.18756292803746 0
2.30437530672182 1
2.55829100165755 1
2.34669359205107 1
1.97058711514983 1
2.46621111770906 1
1.88591830768598 1
1.52939423184069 1
2.60088073976561 0
1.29033520272612 0
2.17693057797779 1
2.0381310760362 1
2.02844393031289 1
1.84385534065409 1
2.10010854822091 1
1.49415492705831 1
1.94368843866276 1
1.23225935146503 0
2.35294636892201 1
0.86965393165361 0
1.47321578023225 1
2.41027357793922 1
1.65038011367419 1
1.29679673029461 0
2.35474757124703 1
2.19561038300456 1
2.39082016034048 1
1.96268220954037 1
2.11367870600998 1
2.51315445094485 0
1.56398721279873 1
1.8691090153673 1
2.45932136552661 1
2.81812667008048 0
1.80299937709599 1
1.81909753200094 1
1.7248017615285 1
1.88551713857664 1
1.82489183174845 1
1.89760118700501 1
2.3461730627464 1
1.52616555540327 1
1.67383090547745 1
1.95540448579344 1
1.45888584501198 1
1.58782520132289 0
2.68888998440276 0
2.4974601041872 0
2.20394532557299 1
1.67003752594752 1
1.48975785549667 1
2.16987825096354 1
1.86121115819642 1
2.31565283984736 1
1.56333119239842 1
2.52170438005355 1
2.06002896258221 1
1.41929195349966 1
1.22916254291838 1
2.34774389485354 1
1.68489330552082 1
2.0682293251691 1
1.97231161052289 1
2.05366682850808 1
2.20080560214224 1
1.78587022273894 1
2.33060133954286 1
2.44476478915033 1
2.6666076027127 1
1.90516602979028 1
0.942405679011858 0
1.90560237425492 1
2.15409753919107 1
1.9606025888824 1
2.37172886451097 1
1.91508741235683 1
2.23051725524208 1
2.55202804903519 1
1.86429744673235 1
1.87068860367276 1
2.06806939102018 1
2.09166629107728 1
2.5792503320347 1
1.88687356505138 1
1.91599666318609 1
1.78256412450501 1
2.57811552158248 0
1.49203013890903 1
1.95094087155722 1
1.64842383744167 1
2.19858488306591 1
2.26397682662434 1
1.81627506628568 1
1.55705504223935 1
2.50828830848828 1
2.6994974639428 1
2.00082833780686 1
1.1223867725455 1
1.53430073026485 1
2.0963319475425 1
2.42022177955921 1
2.04089800921595 1
1.18784426872834 1
1.02611657166229 1
1.91070242369052 1
1.90009351740221 1
1.55163027593321 1
2.16850505237775 1
2.37404332062039 1
2.31438870846253 1
1.88520050451205 1
1.59135075735108 1
2.57003636877685 1
2.27774746180954 1
1.73661787320389 1
2.4744562187288 1
2.2235230006687 1
2.52540885561455 1
2.68228824969696 1
2.42522162147733 1
2.4715660164258 1
1.28647948959371 1
2.07998429405682 1
1.86108498021916 1
1.38227488304891 1
2.45529599893122 1
1.63179045086934 1
2.25985752313925 1
1.70090531421082 1
2.05924207086617 1
1.51177897584368 1
2.33393199986449 1
1.94091854030666 1
1.974016079711 1
1.91779353909526 1
1.90947877712806 1
2.72512935671929 1
1.54674388895377 1
1.46811692900936 1
2.04036692957503 1
1.63200551860318 1
1.87965297879916 1
2.10636001095929 1
2.91692368315175 0
3.26823941370174 0
2.16264779368893 1
2.13562942459356 1
1.34190244188742 0
2.74415301912004 1
1.60160365446956 1
2.22361196412516 1
1.90283404042362 1
2.13257796164841 1
1.82163245562753 1
2.1574270840195 1
3.01562603556114 0
1.00261362249235 0
2.58707643702947 1
2.33836783126218 1
2.26860908975189 1
2.10857426705722 1
1.44302432172049 1
2.14912672958844 1
1.61591190851167 1
1.44912366569937 1
2.11616001001698 1
1.5307290484814 1
1.89683228318737 1
1.15031349257054 1
2.4230981823851 1
1.57653029152021 1
1.85306337084447 1
2.16943860017618 1
1.77726246056221 1
2.6040021813021 0
2.0451430953988 1
1.89515305477193 1
1.79872824109066 1
2.92942348556461 0
1.47207687825232 1
1.7419374162863 1
1.84164215193364 1
2.03812153366404 1
1.75099858897573 1
2.39366210930438 1
1.42057507203373 1
1.82555663633171 1
1.96530924343255 1
2.19611793312624 1
2.32439447909511 1
2.12946815019907 1
1.38251081798781 1
1.28629798411467 1
1.70587091830136 1
1.30948309548811 0
1.79984685568307 1
2.26435996901339 1
1.07425152736266 0
2.5966074162409 1
2.43543705210153 1
1.65897176238685 1
1.96388922061248 1
1.79312409878342 1
1.1884369486402 0
1.5603377156576 1
1.72244063537479 1
1.99954748995554 1
2.52514470909148 1
2.26371858063928 1
2.54136136541901 1
2.93800466953265 0
1.86158193556498 1
2.65351833023493 1
2.35766641294074 1
2.1020740495037 1
1.49551462478206 1
1.3079570349441 0
2.79832168206179 0
1.47141701476201 1
2.37124158730422 1
1.84674140543093 1
1.95875603636324 1
2.19138417049017 1
1.42495987410622 1
2.29875069167445 1
1.99558172444453 1
1.66193191338786 1
1.94361712822527 1
1.66809147957993 1
2.15756185736334 1
1.56679138392875 1
2.62255478516171 1
2.27957775621206 1
1.13741821112149 0
1.96888797886277 1
1.36434802610604 1
2.36032710626328 1
2.16581318909747 1
2.24450380730342 1
1.69103022349296 1
1.34124969816211 0
1.50390680331686 1
1.72653021268437 1
2.56917130744729 0
2.92789716214961 1
2.18555539402092 1
1.92872665287347 1
1.96216945415495 1
2.48844475459907 1
2.70272818989704 0
1.74203442837676 1
2.06331325605088 1
1.32569248703353 1
1.674006320944 1
1.71511671674683 1
1.51619157886693 1
1.73397498547051 1
2.42770358317371 1
2.27297184225704 1
2.04770520387578 1
2.05621387113635 1
2.19934183363385 1
2.12168081240962 1
2.54112999484575 1
1.6992069887438 1
1.78156552887386 1
2.28463841108167 1
1.68133299190944 1
2.43070282680555 1
1.49512239290032 1
2.62661734094178 1
1.92058497659409 1
2.37842609573571 1
2.84939563353811 1
2.01189115938518 1
2.2917619918536 1
1.99923972010751 1
2.22895775916967 1
2.23780225225425 1
2.13530143406207 1
1.67778247041579 1
1.48973469968446 1
2.54130778748325 1
1.03263914361964 0
2.43210663037322 1
2.37223693583038 1
1.58146424238858 1
2.47580979804169 1
1.71324255919702 1
0.824030950623869 0
1.91848753251308 1
1.62287583254445 1
2.3767749242827 1
1.63027792106972 1
1.54483494571056 1
2.2196192505495 1
1.64869978722522 1
2.41480933951346 1
2.01112202989465 1
2.5104367331458 1
1.96107190499684 1
2.26379364574138 1
0.968226744376207 0
1.11099467829674 0
1.47597323430299 1
1.3765105984712 0
1.33577808719609 1
2.3185608650512 1
2.19799461900701 1
2.13659367299814 1
2.31341398172011 1
1.74501861934383 1
2.24172190107064 1
2.00849733014426 1
1.90674213619895 1
1.61545389933868 1
1.39445479354991 1
2.40728466339329 0
1.9146296889096 1
1.18441235206689 0
1.65987981027147 1
2.18848733349278 1
2.24759263909167 1
1.43644110351857 1
2.21006248449485 1
2.73825326147214 1
2.28960368742881 1
2.29321438026095 1
1.88703660388409 1
1.87795871756127 1
2.42027524147004 1
1.86709726545394 1
2.08314647260925 1
1.49777703913274 1
2.21472303740136 1
2.05449518927551 1
1.71151220425805 1
1.99128779847856 1
1.95684108844591 1
2.03747081863352 1
1.34266129916793 1
1.52475563341862 1
1.49137313867753 1
1.88142503874029 1
2.47934539998928 1
1.41138732957808 1
2.36340148767396 1
1.63665576433948 1
1.36700715471703 0
2.67117464477074 1
1.83750295457744 1
1.35235433661879 1
1.74227898391454 1
2.19728500401386 1
2.57164192036018 1
1.87347862353656 1
1.25929351112125 0
1.99272185172341 1
1.5601417972762 1
1.73767641768275 1
2.13136972787807 1
3.11751525023833 0
1.82810999966569 1
1.65657166530581 1
2.68647596629734 1
1.91505759951019 1
1.89469367016498 1
1.43806163735742 1
1.8460737474562 1
2.40756597716463 1
2.17798995918914 1
2.10328687890202 1
2.0364928430438 1
1.32668531485851 1
1.83786824459385 1
2.57018670338726 1
2.79010744395408 1
1.92021895106111 1
3.09689807840815 0
2.2251964668138 1
2.68719217966774 1
1.84666088905909 1
1.86499993334467 1
1.68950197905675 1
2.29194600709431 1
1.09978208323665 1
2.13220474513673 1
1.38254481112372 1
1.75221230520418 1
2.226483258733 1
2.6956466125706 1
1.86615826878314 1
1.91415157788927 1
2.27803176357248 1
1.8947085566566 1
2.4797846239662 1
2.29773797605616 1
1.97381414269527 1
2.45969528310089 1
2.65126158603796 1
2.16331900892627 1
1.79296330465173 1
2.11723500086553 1
1.85746891869183 1
2.90534430926608 0
1.8742329079578 1
2.33212851208332 1
2.28472645681146 1
1.61689109104848 1
1.24235989083408 1
1.82265801863465 1
2.65746451089584 0
2.37344169938868 1
2.18877107763992 1
2.29781932546519 1
1.60638432225256 1
2.45818605729838 1
1.76312654771129 1
1.81690781029321 1
3.04422496588445 0
2.58655607509568 1
1.82020244394607 1
2.89790002839181 0
2.07075821903175 1
2.79759187385891 1
2.19329704285466 1
1.86376609577853 1
1.97058145469467 1
2.70788972362883 1
2.35381901022849 1
1.11398538601457 1
2.46430697188737 1
1.51345007003695 1
2.12332212569331 1
1.4913288477154 1
2.12165061112973 1
2.05249339433273 1
2.41959588892572 1
1.7647421101918 1
2.02194254557077 1
2.23891360898173 1
1.79003961440427 1
1.55228767340395 1
2.51079843315569 1
2.06159138244473 1
2.2669333085004 1
1.43200697779868 0
1.74996881331298 1
2.14176337526186 1
2.02069414819191 1
2.51679216438052 1
1.13516331397919 1
2.30067336894714 1
3.03538941863837 0
2.43383507839768 1
2.46190686406185 1
0.948446886506898 0
2.15292566366288 1
2.5792322884144 1
1.32965802287515 1
1.86142115152435 1
2.00605044046243 1
1.99926964827224 1
1.49859094288289 1
2.53518758176026 1
1.72442572633476 1
2.1416022196804 1
3.18632078438178 1
1.96381422336756 1
1.49284957390444 1
1.70920720748219 1
1.78418220289803 1
1.66804490377395 1
1.78208130295722 1
1.16383557069708 0
2.11612738948938 1
1.33792944108701 1
2.45452379371192 1
2.4638331837596 1
2.43793960596608 0
1.95199928349176 1
2.1070106964821 1
2.21379948883604 1
2.79360121373868 1
2.27109037653319 1
1.68649566675893 1
1.77490609236176 1
1.94471184565152 1
2.73313058557975 0
1.57064881805319 1
1.79461866573793 1
1.39488496805644 1
1.80586381693112 1
1.83777439564848 1
1.95128494308462 1
1.12596425464249 1
1.60383895319865 1
1.91827210028377 1
2.17910990967588 1
1.98953292700223 1
1.68257591598475 1
1.35100760095792 1
1.2515599448503 1
1.84161562701398 1
1.83089741158523 1
2.01194833613653 1
2.00783851578727 1
2.20413753956026 1
1.46454153327726 1
3.02227916387855 0
1.58979695956076 1
1.68646129966843 1
2.26537736530335 1
2.34371589984181 1
1.43202950247062 1
1.77252588971574 1
1.82571064329549 1
1.99533226730667 1
2.03504033348089 1
1.59688438325562 1
1.55686771996368 1
2.17476011105469 1
1.67264148417468 1
1.67378315491944 1
1.6813888535478 1
1.68719981288772 1
1.51473915281824 1
2.44582655330996 1
2.21818596927687 1
1.63969161650217 1
2.14230449912133 1
2.1615991791864 1
1.51375440721338 1
1.68100779909338 1
2.10791640002879 1
1.77332387059091 1
2.0775968090909 1
1.83112455962301 1
1.73942271499619 1
1.73597394861155 1
2.57859594320536 0
1.7604337589889 1
2.30359925642705 1
1.70186364319404 1
2.0090943857243 1
2.57089582621118 0
2.2316163190016 1
2.59357580194602 1
2.885305136903 0
2.08640731548177 1
2.00017477181905 1
2.15374012373148 1
1.63077754900902 1
1.89476836374268 1
1.9052551631423 1
1.8072685165047 1
1.96951006483999 1
2.38437315151713 0
2.24804369262509 1
1.74180288851654 1
2.00051297985801 1
1.70955450587494 1
2.11050333300852 1
1.59792327565157 1
2.10253884601557 1
2.00293270798046 1
1.76187118304115 1
1.75648258085126 1
2.24551712228955 1
1.82421940173165 1
2.86621521258779 0
1.80914259543681 1
2.42302908200714 1
1.17570822487695 1
2.7563453134734 1
1.96252209012931 1
2.00013467496874 1
2.78450245178254 1
1.72165586797223 1
2.03884815686077 1
1.45248018982318 1
2.10473047286384 1
1.81982991856559 1
1.9115652552687 1
1.63031885481603 1
1.9313090047175 1
2.28465286287065 1
1.78240261422606 1
2.23138379810675 1
2.00438747333862 1
2.00567356482447 1
1.52949467426334 1
2.35679323187355 1
2.46663941024827 1
3.05612800461895 1
2.15894972142349 1
2.51124161151786 1
0.975826607696426 0
1.65745483875767 1
1.55751081987242 1
3.15255984151884 1
2.57850246071336 1
1.77957643460783 1
2.08079666327002 1
1.08445737289688 0
1.67821360063184 1
1.97245645227617 1
2.04682724881595 1
1.98549808057833 1
1.91036180127255 1
2.38771732070032 1
1.89385470559395 1
1.65115470604333 1
2.35369193121703 1
1.30659708385288 1
1.35169640359209 0
2.0506602069474 1
1.94618402328928 1
1.76954473389561 1
2.49734382389181 1
2.77007855747543 0
1.87536017847324 1
2.47692708623364 1
1.18627843180299 1
1.59369619261402 1
1.7913033147695 1
1.92915106605211 1
2.38546335455315 1
2.38605424070399 1
1.82626275137046 1
2.34013609157742 1
1.54404993578483 1
1.77518401345754 1
2.69124426864321 0
1.4791252275129 1
2.52609008456368 1
2.27249987277482 1
1.26437938085345 1
2.57036065618425 1
1.96772438246688 1
1.52015619193442 1
1.82437278919681 1
1.81489112610404 1
2.54036095894004 1
1.97860822183137 1
2.50038002359235 1
2.42770702549598 1
1.79231983058663 1
2.18091765723862 1
1.89979671458901 1
1.61852685816042 1
3.13206172704862 0
1.92292910443318 1
2.64705760736779 1
1.72170035296192 1
1.62086153266002 1
1.81265883125759 1
1.94217093519797 1
2.19420739793735 1
1.40102853940277 1
2.99883786093331 0
2.12771658166311 1
1.86413051096463 1
2.63136811266027 0
1.6220968319322 1
1.70380633933064 1
1.71618799175912 1
1.46021129290163 1
1.41152602796645 1
2.21698630241836 1
1.89240807590537 1
1.70061561695581 1
1.75177860859128 1
2.48270760578497 0
1.23250147753437 0
1.51034531357104 1
1.25001667498386 0
2.16185957639167 1
2.3258397774334 1
1.57435420229413 1
1.53687449993532 1
2.36341929538611 1
2.12651485262041 1
1.4165997898201 1
2.1971603638254 1
2.49302405057444 1
2.07708397886409 1
1.74942724014334 1
1.91042934483586 1
1.79956651515288 1
2.16506653700969 1
1.73072604466007 1
1.41298259057797 1
2.34039176843487 1
2.1646415345276 1
1.73559752508415 1
2.3816709299438 1
2.14407688060665 1
1.96795473171575 1
2.13358516561802 1
1.92614147229401 1
2.82338917005721 0
2.66555198079784 1
2.61553448730299 1
1.22710904581056 0
1.60455914427589 1
2.53915501859505 1
2.43096559123473 1
2.07230453777084 1
1.78664179647964 1
2.23787924003147 1
2.12426988359455 1
2.12610749828308 1
1.65346329298207 1
2.18531112060398 1
1.58681091028383 0
1.50377205947369 1
1.52165597344171 1
1.48786600441156 1
2.4175217189417 1
2.14681679780306 1
2.16901388357501 1
2.07775865638349 1
2.06595165071107 1
2.20359159470079 1
1.85831930357702 1
1.27796648902603 0
1.89886235114583 1
2.21222672589981 1
1.75306264968195 1
2.34136242723875 1
2.35851204358194 1
2.03914147342713 1
2.08834047338657 1
1.62195504996312 1
2.03161626224013 1
2.29497103583964 1
1.6187135611806 1
2.64236156566467 0
1.88986608609187 1
3.0432526950095 0
1.37997642361809 1
2.32752267263822 1
2.65270981501493 1
1.24740923763391 1
2.27297017772369 1
1.96900500953773 1
2.24793123187919 1
1.47180998035247 1
2.3276790427984 1
1.12697863943802 0
2.25309832524663 1
2.11108784195821 1
1.6055338432553 1
1.73299340518151 1
1.82767291315848 1
1.84055299132523 1
1.16500247625774 1
1.86157020267463 1
2.48233105946337 1
1.96810463970844 1
2.32449377217915 1
2.03793192765299 1
2.40897892188955 1
2.04167895398032 1
1.77138942137891 1
1.13108393311257 0
2.32922308572708 1
1.63517797252655 1
1.69618928444131 1
2.03191529872093 1
1.89019257292668 1
2.38110959240437 1
1.60445027795407 1
2.30925125935699 1
1.31734498965121 1
2.12867269633809 1
1.66795394564089 1
1.4544047527207 1
1.58273736313305 1
1.033901087571 0
1.19935543516829 1
1.70053464883254 1
1.64993136130688 1
2.30030343538016 1
2.1504217469709 1
2.97024119808089 0
1.74466216880689 1
1.52378772638441 1
1.23272820503035 1
2.94959515824017 0
2.34462149682819 1
2.00933334854969 1
1.47896785803973 1
1.65030486397074 1
1.91405563846635 1
2.3635939419532 1
2.31451278150495 1
1.87302670539194 1
1.75169150375577 1
1.46256975311572 1
1.94185116491348 1
2.48052360760463 1
2.52079579098215 1
1.65107834212768 1
2.25514452001962 1
2.34156760227359 1
1.7138332648571 1
1.36403053693866 0
2.58701804708441 0
2.82484296723582 0
1.73383330960171 1
1.88451275173252 1
1.91422445123482 1
2.17181491011844 1
1.49085135347901 1
2.18391199464438 1
3.04302173746642 0
2.45865605091096 1
2.63626511418992 1
1.90044855320243 1
2.48219762025482 1
1.11170091153576 0
1.71598510248477 1
1.8481200099243 1
1.67521840865182 1
2.62497294832774 1
2.65230790273362 1
1.79526163470221 1
1.69232604611914 1
2.97403169622943 0
2.54082385178205 1
2.26877295222841 1
2.60790369948696 1
1.27353060000792 1
2.3026926139978 1
