# Supplementary material for: Bias caused by sampling error in meta-analysis with small sample sizes
Source: PLoS One. 2018 Sep 13;13(9):e0204056. doi: 10.1371/journal.pone.0204056 (PMC6136825; doi:10.1371/journal.pone.0204056)
Supplement: S3 File — (ZIP) [file pone.0204056.s003.zip › results N = 10 delta = 2 tau = 1 sz = 5-10.txt]

"dl.delta" "dl.cp"
1.50613778168527 1
2.3007727985303 1
1.86822378404326 1
1.85384077124912 1
1.94532174557398 1
2.35612840924662 1
1.45820235504954 1
1.61816738444049 1
1.76022460112395 1
2.40214625762139 1
2.69873939195049 1
3.59059408657944 1
2.9654192980385 0
0.648265424483481 1
2.08984875821007 1
1.02250468353858 1
2.57458915849427 1
3.17886095999889 0
1.72458370819843 1
2.35771079757253 1
2.24973736806093 1
2.04931432184634 1
2.04687220198953 1
1.45929201866319 1
1.36754815660008 1
1.96665796398525 1
2.53441441455158 1
2.37506808213835 1
2.61341171752325 1
1.6933396005902 1
2.31641187332672 1
2.24408031968248 1
1.9364111935599 1
1.11296967473996 1
1.86861824072418 1
1.15636178858966 1
2.02367566209482 1
0.959727734718842 1
2.46280156404749 1
2.51730753449515 1
2.27066513703 1
1.48421719430857 1
0.710267169274783 0
1.54776510680145 1
0.790324449950353 0
1.93985656296693 1
2.76944963207534 1
0.177218600024327 0
1.66889162500723 1
2.16644578060831 1
2.26035673243142 1
1.35999768382754 1
1.29177716775832 1
2.77831806064834 1
1.66671410624498 1
3.21844769071301 1
1.4999124632884 1
2.29805123222387 1
2.80174591923762 1
1.92917580903509 1
0.503624446097061 0
2.25093128748744 1
1.59648581839326 1
2.70121289365964 1
3.08608246698361 1
2.26953845651417 1
2.39209752724356 1
3.50106730498115 0
2.34203531899723 1
2.36370360638881 1
2.59207781798531 1
2.23261786045429 1
1.35452631349574 1
1.7433262411729 1
2.82494965190243 1
1.58133340894355 1
1.74083254080231 1
1.44787177412022 1
3.21723795649226 1
1.60344184501355 1
0.269559322974851 0
2.73714541306806 1
1.91205085591088 1
1.56152111953372 1
2.87744808327067 1
2.60270332111746 1
1.66520827767414 1
1.15392302931677 1
1.780284294883 1
2.8099890416628 1
2.15624124484588 1
1.73320385696635 1
1.43769773967184 1
2.79138258830543 1
1.33531884467704 1
1.60419740193097 1
2.50494612244925 1
3.02644743984037 1
1.50090154147252 1
1.75881646782289 1
1.10450138442164 1
2.32810053737932 1
2.73202818147859 1
1.44781977705163 1
2.25990761861976 1
2.33169225664282 1
2.53028057899876 1
1.25314702022488 1
0.720540994700423 1
1.79281187513512 1
2.37317839505917 1
0.587463998685824 1
1.83113722793783 1
2.02017426841414 1
2.91887144674319 0
1.81019903781209 1
3.16910436066635 0
2.41052643833323 1
0.85014796976043 1
1.31112844735516 1
2.06246419895844 1
2.54967855700196 1
2.62829847823735 1
2.13935283823083 1
1.08197221080802 1
2.58063254616625 1
3.15612224796797 1
1.94636272478963 1
2.18167241268584 1
2.24528496717918 1
1.21500107571701 1
3.7185527708579 0
1.88352967190959 1
1.66548690016093 1
0.671736480858104 1
0.733763630657392 0
2.42582889933802 1
2.30150901812612 1
0.582562919152505 1
1.41859131613409 1
2.72311330021572 1
2.59981710235833 1
1.16476912916042 1
2.60268735005875 1
3.3585868896912 1
1.90941338693816 1
2.42612719577605 1
2.2725221842607 1
2.3614855029142 1
1.16851617338919 1
1.72264530844102 1
2.93500853950742 1
2.29515805251868 1
1.07909300696189 1
1.65278878049337 1
2.14410063813658 1
1.7820305966518 1
4.04615123079222 1
1.25100896480213 1
2.47680977269699 1
0.771282339750981 1
1.85100899692375 1
2.06284383000243 1
2.3957328061096 1
1.3819857497528 1
2.49015351654639 1
2.0428594256029 1
1.86209696747225 1
2.31638064073314 1
2.68933061471628 1
1.71732330604025 1
2.53831749660623 1
2.14751784961716 1
3.20607134139573 1
2.30265855905449 1
2.15520120052171 1
2.55396645649242 1
0.618911675163387 0
1.26232796710241 1
1.64837964386593 1
2.23688704540972 1
1.81509565330683 1
1.98332840467496 1
1.99123787979259 1
2.19695682428703 1
2.52394745409731 1
2.0749248298876 1
1.04261201362902 1
2.41712995820597 1
2.94059071700324 1
2.16593014258858 1
2.33919229870118 1
1.5758048392801 1
2.31972561459923 1
2.17915420872527 1
2.15140059545518 1
1.16970650743793 1
0.516105205120429 1
2.65768530658897 1
1.25502339348543 1
2.00170109763938 1
1.3788038416808 1
2.08335465344157 1
2.69377369047613 0
1.66228872801146 1
2.73535824576649 1
1.90491080305293 1
1.5138515068883 1
1.75190899224263 1
1.90312170872921 1
1.35039602994709 1
1.70776271985182 1
1.27908174458771 1
0.338962747085224 0
0.774499280329291 1
2.01926288750101 1
2.83712623619415 1
2.51535679735698 1
1.82752396425717 1
2.40080938374735 1
1.39447875356526 1
1.93974675091809 1
0.728432196369785 0
2.58199991184422 1
1.44303530591515 1
2.72501163975189 1
3.59621222496463 0
0.375949864146484 0
1.38804817082733 1
1.09976318462426 0
3.80133681130855 0
2.5890933463041 1
1.6104337810228 1
0.504455700617869 1
2.68553879771349 1
1.872848787557 1
2.09951306699716 1
-0.39231052715395 0
3.01466102209285 1
1.59682010629361 1
2.71677918854059 1
2.45724672835484 1
1.81174221068858 1
1.11679858733798 1
2.16406368694041 1
1.39008457115882 1
2.41511254906665 1
1.95183724758651 1
2.04010203146347 1
1.71248741280551 1
2.85480107222075 1
2.77608204917663 1
3.01031918533035 1
2.66381670447551 1
1.62976994039747 1
2.3125492783856 1
2.41442689757259 1
2.26434932895918 1
1.92235631499584 1
1.04271494915765 1
1.90983586151243 1
0.945999677286163 1
2.47746566033003 1
3.04169953294189 1
3.98715110754124 0
0.663014069599401 1
3.16449675540342 0
1.96575516635391 1
1.25581418094849 1
1.93464491345786 1
2.52652482252017 1
3.31996172900207 1
2.16962638992801 1
3.69624490458292 0
2.50559352415267 1
2.23997837393696 1
2.08093986042087 1
3.35908377331096 0
2.9350036769761 1
1.72929381715028 1
1.00722509803312 1
1.86091904597295 1
2.66805262839285 1
3.11602417550201 1
1.85026832848008 1
2.52360147449905 1
1.46269176684438 1
2.41243125134477 1
1.97950916825513 1
3.09808727891107 0
0.99909400275007 0
2.2914564454118 1
2.41019828426808 1
3.07818344481698 1
2.35039442063834 1
0.586014045566089 0
2.66368507036224 1
2.80949720746518 1
3.03095635207406 1
2.52018159619543 1
2.70611548852758 1
1.23640589630902 0
1.99250195732687 1
1.56433548800159 1
0.974750520336606 1
3.13431071969052 1
1.63287718098521 1
1.82719981281706 1
1.78012858474576 1
3.37191111782009 1
1.94415221206055 1
2.87998032059586 1
2.70017594142546 1
1.30428108956783 1
2.01914981078467 1
2.70835719124119 1
1.35195450803957 1
0.769997873267303 1
1.81587968250287 1
1.8823698038392 1
1.36512896448398 1
2.56292672673472 1
1.88697899010295 1
3.17080390369601 1
1.9646964681246 1
2.73539625427749 1
3.63119679591005 1
2.07686979593065 1
2.4671833958736 1
0.819834257346511 1
2.9903623574035 1
2.56492412888526 1
1.72384179170692 1
3.2715128897299 1
2.18470774687143 1
1.45784909247158 1
3.10273722065175 1
1.94581279005986 1
2.83851235355653 1
3.77902596293815 0
1.68461837761852 1
1.36742670900225 1
-0.231043183133052 0
1.85774452236817 1
2.64967473860889 1
3.05622041228368 0
1.38066901682957 1
1.85200981317401 1
2.02437045925502 1
2.52771640252029 1
1.56550428684794 1
1.02775894371482 1
1.11156777035114 1
1.42076078422063 1
2.55582347591873 1
1.26148673564483 1
2.94236177252059 1
2.05014839246181 1
2.21018948505489 1
2.04510754460287 1
1.46228694989563 1
2.146224423908 1
2.37731561920557 1
1.44652911475917 1
1.73533660579623 1
2.16363690247957 1
2.17543365409044 1
1.89423825466046 1
2.517767862223 1
1.44856989872041 1
2.94918739594952 1
1.24272237105455 1
3.21329944561387 0
0.913613347344164 1
0.694640994630916 1
3.32929680345685 1
2.66235684598974 0
2.64261571053229 1
2.7656400235652 0
1.5466944243304 1
2.1997512228698 1
1.00978058910379 1
0.587162749789936 1
1.14631393017261 0
2.88289800624334 1
3.88450472228519 1
0.812782382062007 1
1.62294403892651 1
1.19417736722755 1
2.20988524085057 1
2.03623462413449 1
1.54284587643402 1
2.35803270050174 1
2.39389566965724 1
1.74368946890791 1
2.27584118075931 1
2.45224900556426 1
1.74013910015907 1
0.823833152966582 0
1.26340112020866 1
1.83503218681372 1
1.80121148614006 1
2.7007202381226 1
1.67092223348151 1
0.87359287687872 1
1.24468372432872 1
0.554501273684698 0
1.96965749815337 1
2.63088282188973 1
2.77043229279332 1
2.34103390102898 1
1.29731955421174 1
1.66869679792595 1
1.7457839064886 1
2.31520904566714 1
2.53854800092024 1
1.59234990828442 1
2.22584197489793 1
0.896686814964294 0
2.28552215519597 1
1.23685536341787 1
2.01630129861101 1
2.42865553320973 1
2.3681320549216 1
1.46817723213587 1
1.28758876699979 1
1.35119777575492 1
1.10507290271123 1
1.75419224146706 1
1.59652076244823 1
1.98576019209512 1
1.71603768434766 1
2.26526027890904 1
1.73032135575814 1
2.6890354686595 1
2.57340893745322 1
1.60389898927899 1
1.55174262090119 1
1.88407156421095 1
0.569829270903245 1
2.24320462118355 1
2.43330920902635 1
1.43312748801467 1
3.72526302537119 0
1.92148434853322 1
2.91913221830362 1
1.61985950507406 1
3.5165512085651 0
0.967075223708799 1
1.19657849478381 1
3.28297445326415 0
2.26049191154453 1
1.78742789512832 1
1.79018948091919 1
1.63166501562385 1
1.86110069297338 1
1.17380508819281 1
2.59768596424304 1
1.46072440992024 1
2.25921301286344 1
2.3813941761827 1
2.03356983381189 1
1.83848311779144 1
2.56137493621739 1
2.41769654318638 1
2.38801756539323 1
2.22606348748321 1
1.38377257866162 1
1.93370166472416 1
2.7639548510665 1
2.63637432758008 1
3.10240749721442 0
3.19725473568835 0
1.99700259615175 1
0.932826452621567 0
2.38443200978836 1
2.46639417536791 1
2.1615494440584 1
2.9018457091264 0
1.15251720431239 1
2.53261916069995 1
1.48610007024085 1
0.302985131914772 1
1.34737827328691 1
1.78900276499679 1
2.45627399474604 1
1.07450928036117 0
2.09509196388254 1
2.59485435315612 1
1.98177811088424 1
2.84197073282997 1
1.89081963074578 1
1.0588696623078 1
0.999211548682678 1
2.00194079855033 1
2.1209803471452 1
1.72618087588692 1
1.14270394389871 1
2.0760331864446 1
3.31308942722556 1
2.30486530679794 1
1.46647143044927 1
2.51436061777543 1
1.11595868499424 1
1.06661398883528 0
1.57448865257589 1
3.46850800589529 1
3.52297467251546 0
1.93957735939572 1
1.61742003469541 1
1.99681503852066 1
1.28647562832988 1
1.58455490050269 1
0.528282035276193 0
2.49100160914702 1
1.48948140557885 1
2.9419922133743 1
1.32977777378067 1
2.31345772296622 1
2.70082881736002 1
2.4535719533872 1
3.82138332535189 0
1.95832599513399 1
2.1406579181194 1
1.69328380209435 1
2.09728219220669 1
1.79271715091116 1
2.62235814191708 1
1.55275017618985 1
2.82848145688483 1
2.87608678543351 0
0.187595763563831 0
1.86660916989308 1
2.81182074301419 1
1.36281075491378 1
1.11260879328133 1
2.37817630706883 1
0.296253915604745 0
1.44073268681069 1
0.20225959213228 0
3.01518933940197 0
2.76765981392792 1
3.09593406177777 1
2.26936767807415 1
2.09718933453416 1
2.24637636145867 1
0.100221161988099 0
2.58984885687597 1
2.4375294963444 1
0.957956322718425 1
1.86375755394953 1
2.62133568142232 1
1.58692541348501 1
2.57232812939545 1
1.40711092768089 1
1.90626961650511 1
2.14536010073961 1
1.980657987818 1
2.02034617369085 1
0.469814760949415 1
2.04367990137384 1
2.89288534691266 1
2.47089650429246 1
3.7399864322938 0
3.3529842493999 1
2.3949282259928 1
2.30059918671735 1
2.40848605525488 1
2.14098390016976 1
2.31393580696716 1
2.67829274898226 1
0.963150866898641 1
2.06940739770811 1
1.72856779699655 1
1.76035756940609 1
2.15195548882167 1
1.8120522987905 1
2.86140389416388 1
0.988442131066152 0
2.48851969838041 1
1.60189438235309 1
0.513262992141064 0
1.59981480026389 1
1.96982757006959 1
1.50121530595498 1
2.12011234946922 1
1.63988622408744 1
1.9548478747581 1
2.32693679451247 1
1.0095581219643 0
0.596937422594719 0
1.19073389530707 1
3.25507327846705 1
2.84739544575071 1
2.13134355586588 1
1.90314264267668 1
0.484393176761569 1
3.86124775435082 0
2.57067113547639 1
1.30523796790588 1
2.01788595182061 1
2.85943018326305 1
2.12278776005763 1
1.78290839933945 1
2.63274777362355 1
0.844704920510162 1
-1.26704076297531 0
2.46647441375048 1
1.20968025817899 1
1.95186763170919 1
1.79836116778762 1
0.90345250680634 1
2.23756918736268 1
2.81990088464969 0
2.03088056071396 1
1.9856547612014 1
2.36252436728736 1
2.07115275344705 1
1.46553547741561 1
2.10536336005302 1
2.74111178635965 1
2.01546869754752 1
1.74657943441468 1
1.60056967536184 1
1.25054314203054 1
2.74185856322077 1
2.34765387247053 1
2.39919118959158 1
3.63886272712738 0
0.854477952607588 0
3.51909859211155 0
2.67915225647985 1
2.13451088972066 1
2.83295649250472 1
1.43486137657143 1
2.69367016813384 1
2.26924088499302 1
1.87735671310128 1
2.28717941611721 1
2.50738828135741 1
2.21472555065092 1
1.78159723878221 1
2.47789585673972 1
2.64378793165081 1
2.90936333436582 1
1.40278003542361 1
2.31205704867498 1
1.59467048840013 1
0.757620653932356 0
1.93730372018173 1
1.89738608949851 1
2.70147197916898 1
2.33712654751535 1
2.36036739616929 1
1.64910240289171 1
0.243679177745891 1
1.25164960086793 1
1.26253290082941 1
1.34042358148429 1
1.52392892723784 1
1.16976053552636 1
1.51222972560694 1
2.65814477094768 1
1.39210063920708 1
1.89425395170676 1
2.46164923938138 1
2.73085288827835 1
2.25595141937753 1
2.60465793321059 1
2.27929156338036 1
3.41612425170298 0
1.94235546724862 1
1.42696027410297 1
3.15887258284989 0
0.966132860623164 1
2.6294753020503 1
1.99592151082152 1
2.22977546783297 1
2.46465770946855 1
2.86740267049555 1
1.34603496812531 1
1.25856464659414 1
2.64181326311697 1
1.69272438418706 1
1.77169829570262 1
3.43381557143865 1
3.41814036604632 1
1.92316059874431 1
2.32159757603528 1
1.92408221158051 1
2.16890148600512 1
2.21612706356725 1
2.86728795395184 1
1.03011095301971 1
3.60782152247033 0
1.1806600926534 0
1.38559435803582 1
1.73248259687426 1
1.11332123675699 1
1.84675767884464 1
1.67161736034515 1
1.28869664838734 1
2.66449092680716 1
1.73865027301793 1
2.73039616998131 1
0.677844425478384 1
1.36629443307641 1
2.70549789108955 1
2.86127889704955 1
2.27289603634793 1
2.44738409489591 1
2.9591317377623 0
1.76282793989029 1
2.09085636836704 1
3.17246599899971 0
2.07484474879079 1
1.89531264602569 1
3.36162045481846 1
2.09426590556731 1
1.72465517375434 1
3.81465837136386 1
0.922657379901215 0
2.26805140536079 1
2.54755541951052 1
3.20174972612086 0
1.13347588260767 1
1.82980904841624 1
1.64298508182995 1
2.05524428225294 1
0.949305775757451 0
2.50491690060558 1
2.51814957121817 1
2.0550631962764 1
2.42707242455191 1
1.45091086437794 1
2.1646677871846 1
1.5534456174784 1
3.25462658837129 1
2.3052079529917 1
2.1171345941251 1
1.34618728809816 1
1.49829063355745 1
0.926428860991545 0
0.825839270765725 1
3.20360666134249 0
1.57905680936745 1
1.04887568753266 0
2.01063537922976 1
1.25773533389332 1
2.24950008468224 1
1.89966876768277 1
2.88277437440885 1
2.34459508975665 1
2.25441768119687 1
2.67657134969334 1
0.369880196896678 1
1.6614159939693 1
2.71286354150614 1
1.30715696443167 1
0.283954150647562 0
1.37014583319251 1
2.0643532772443 1
2.13873596832869 1
3.22504783722298 1
2.55769748830942 1
1.58849059429608 1
2.42297461269374 1
1.20231284507156 0
1.13658639073876 1
1.3064695557601 1
0.985061260545811 1
2.33264847072861 1
1.93662293600654 1
3.25974354925553 1
0.724946684737888 0
0.859657525947373 1
3.3954876607238 1
2.89140529534772 1
2.46705849868089 1
1.74326743549413 1
1.83682720612226 1
2.06236894671547 1
2.61645978456443 1
3.0525279877327 1
1.52205548521004 1
1.48214542205646 1
1.57382595994788 1
0.816616830689533 1
1.7938464305397 1
1.35566955032224 1
0.767233752911256 0
2.26287461775747 1
1.57054243920377 1
2.80560099073299 1
2.21061687564988 1
1.81400295059393 1
1.86661173188277 1
1.6152210320053 1
1.21044427443275 1
2.61011355542995 1
1.12850538976152 1
0.661844589280237 0
1.39332563176937 1
2.11571986391482 1
0.704270676823379 0
2.44623852697596 1
0.824792806154001 1
1.93213463335229 1
1.8643480327377 1
0.90322040660262 1
1.33600516666041 1
1.66544639372284 1
3.05719187718436 1
2.85599776984859 1
2.39310891531826 1
1.93225349974051 1
2.21639906222963 1
1.29792741128422 0
2.3509645912695 1
1.82330824890038 1
1.4488777742207 1
2.01461149503833 1
2.93688330330148 1
2.50839151452512 1
2.73708391307707 1
2.28343757473813 1
0.953084454505094 1
1.89828476323232 1
2.11893954996733 1
2.71717235205802 1
2.81776805252724 1
2.59858321388373 1
2.04654629643923 1
1.42471590137734 1
1.41099101888452 1
3.13177910391289 1
1.39250600915057 1
2.27534240361745 1
1.17149556287617 1
1.03823601503786 1
1.09213059489726 0
0.599494169230228 0
1.84161716340279 1
0.862101614475913 1
1.47806811900963 1
1.90020984272842 1
3.21808185888619 1
1.94190588564789 1
2.56343670191752 1
1.86171815458495 1
2.75997863411187 1
1.30594290549611 1
2.20164896076008 1
2.44440043464956 1
0.787937915603319 1
1.35078433803518 1
2.14777365938254 1
2.12614252912625 1
2.71357216310161 1
1.46422906641619 1
2.60054335306503 1
3.28057261014106 1
1.43211174753573 1
1.64847810977664 1
0.852078168940449 0
2.40983872082651 1
1.42163555071364 1
1.29300077747438 1
1.41307735360979 1
1.07858258507296 0
0.818009572802902 0
2.4236380356298 1
1.56885986857174 1
1.15904534616355 1
2.7890516113063 1
2.3789518647958 1
3.56579664259429 1
3.42221882087042 0
1.51607276679384 1
1.31185142516884 1
2.94368188638322 1
2.02808101956857 1
3.67112096556122 0
1.94846036752559 1
1.71601102522109 1
2.16439708498311 1
0.489953060593662 0
2.2219922144677 1
1.84250361970358 1
0.70602307735378 0
2.61607988959019 1
1.31262185249309 1
2.02528501867401 1
2.00882254868108 1
2.46163426676727 1
1.04931765432288 1
1.51673057138253 1
2.49432255811458 1
2.61835566541923 1
1.99111726666027 1
1.12385732869456 1
2.23864828751212 1
3.3539852077627 0
0.418256879383716 1
2.67718821818837 1
3.43802957045698 0
0.934669463623273 1
1.5902208584177 1
3.30926231773697 0
1.46427334762081 1
1.28973279948181 1
2.00128813422051 1
2.47147819058567 1
1.44399512680141 1
1.28856507021503 1
1.88858701778409 1
2.33744684821232 1
0.965369763666246 1
3.0437166422385 0
3.94669919266226 0
1.03790319754642 1
2.62623705004866 1
0.415692204872312 1
1.65356014755779 1
1.81545717440622 1
1.08991724717511 1
2.42919819321875 1
0.75468046813212 0
2.60897534534841 1
1.42764097241095 1
2.2912183935197 1
1.35169577515042 1
1.56534221240509 1
0.576633986952408 0
0.554239405658019 0
1.93510496320136 1
1.00329796595496 0
2.81140783157352 1
1.71603277083803 1
0.747071820346423 0
1.74085940808905 1
2.85435636792204 1
1.96342617005828 1
2.01892430276495 1
3.63642825955229 1
2.0496410855216 1
1.91325380358964 1
1.48088772681541 1
1.08567736287092 1
1.84933385176258 1
1.6365932950249 1
2.10393774575076 1
2.83726558206239 1
2.43431715031148 1
2.33197625219524 1
2.97934262530944 1
2.88382405786323 1
2.14675772030135 1
3.25022397608157 0
1.7552909019213 1
2.85114898967435 1
2.64606585785386 1
1.1992814001126 0
0.0253928570085017 0
2.14182264510824 1
2.10962599141824 1
2.36074138020128 1
2.53918674282467 1
2.38565825052832 1
1.4675581013817 1
0.865911873472543 1
1.4502168695679 1
0.801212892934096 1
3.80509012719439 0
2.53552864454888 1
0.533577589906391 0
1.09654674583479 1
1.76895680467853 1
2.4229303827254 1
1.51477399451402 1
1.70604241361796 1
1.73682276289617 1
2.42937440395859 1
1.29950393502267 1
1.16555567339096 1
2.61778865526965 1
3.10315244954521 0
3.20504783394505 1
1.46616682568364 1
1.44189827615808 1
2.11500554417608 1
2.70750893378859 1
2.27163871769958 1
1.90833302917509 1
1.5165359521464 1
2.85677690136346 1
1.05292995226104 1
0.234317193053202 1
2.4611948976351 1
1.66296259256664 1
1.70712330666822 1
1.79460656700061 1
2.21882465951359 1
1.1561881252875 1
1.41608022077165 1
3.37198317283414 1
0.893348634832979 1
2.92371872692687 1
1.91054698050231 1
2.22751898419408 1
2.1647633351457 1
3.28805280398884 0
0.369665729230219 0
1.31829045748767 1
1.71060443515662 1
2.8182841081059 1
3.10417304864752 1
3.35353032755521 1
2.86735165442077 1
1.08587261544673 1
2.74737086040333 1
2.1336099398705 1
2.21708869183963 1
3.49828347029697 0
2.28862779936236 1
4.22990834689407 0
1.15051752313751 1
3.14837221825951 1
1.99250472529886 1
0.823735569720879 1
0.502599162515709 1
2.39274717683984 1
2.41922273463592 1
1.30950241493859 1
0.933947199944007 1
2.47151469212461 1
1.68498965008604 1
1.21558872277059 1
1.15667301061793 1
1.79282878702414 1
2.39682727282113 1
1.29614368906888 1
2.91381869023619 1
1.17928289706968 0
1.58071631706858 1
2.18256184668925 1
2.50237625969005 1
1.7599435055388 1
1.27333025118331 1
2.56510522948442 1
1.64389266474679 1
4.14781068175622 0
2.10779463960347 1
1.7262396307229 1
3.26511494022515 1
0.406421556156892 0
2.52985497969578 1
2.81044891510967 1
3.03693969691735 0
2.51463925868878 1
1.52840713894965 1
3.70353219022533 0
1.75981476851507 1
0.387857735813429 1
0.960768004981428 1
1.83774745265242 1
1.29581369630066 1
2.54615163498627 1
2.11392945044972 1
1.42947442424028 1
0.848371665092698 1
0.733936962114665 0
3.1899011460146 0
1.09874674422564 1
3.35150781404343 1
1.4036635966125 1
2.3942162096166 1
1.59946659042508 1
2.22114870798069 1
1.81495827959631 1
2.66067031022661 1
2.3356046137142 1
2.41328301475187 1
1.1473440988012 1
2.89863048354377 1
2.03024215947964 1
2.62446388507736 1
1.3749869565229 1
2.20192584189295 1
1.44671770638153 1
0.607337711013503 0
1.15637860362229 1
1.94306680822165 1
1.99501671752549 1
2.54730447697662 1
1.36935084938316 1
2.48801141630669 1
1.20582181274861 1
1.4719112150905 1
3.52930340708446 0
3.8261694189304 0
1.76453922688938 1
2.12395056528574 1
1.52791455065886 1
2.79123036345897 1
1.31067302336128 1
1.53514898388547 1
2.30174922249229 1
1.70056889300705 1
2.84077678824688 1
1.46087426263906 1
1.68004988472725 1
2.28251871701138 1
2.05094433292691 1
2.57477362579958 1
1.74818229396632 1
2.31919282011758 1
1.54657471655703 1
2.28405555707816 1
1.43723292261714 1
2.30318129851017 1
2.11720525268338 1
2.83669908053642 1
2.08781816396489 1
2.00060130492464 1
3.11196717533565 0
1.31547255931184 1
2.40090012584815 1
1.88413799899459 1
2.51251137742966 1
1.13470947527761 1
2.19410005476749 1
3.21553480853703 1
1.05991776889203 1
1.29025494208031 1
2.33993260567094 1
2.37218359788927 1
1.24555961757929 1
2.77755604911488 1
2.70957399052735 1
1.04672826919376 1
2.02247082988121 1
1.93444648856519 1
1.93813691825698 1
3.51900047787317 0
2.08755612938643 1
3.37447290999509 1
2.78290581352152 1
2.49049670788379 1
2.12563635556753 1
1.99593709067828 1
2.61591319839371 1
2.72289815164024 1
2.25242021695232 1
1.91439496132922 1
1.52090732788496 1
0.668137026658498 1
1.02018922735891 1
1.05409664370118 1
1.12343558249894 0
2.40165669471994 1
1.375461677338 1
1.09759091196315 1
2.37534949635433 1
2.18398187832677 1
1.52184512854719 1
1.96351385114532 1
2.71430510254901 1
2.57879491395325 1
2.83853255265965 0
2.54675328153534 1
2.04584789043049 1
2.68376485616471 1
2.04796821300759 1
3.24977761790253 1
2.46745992579592 1
2.75674709827347 1
2.89762295342135 1
2.15497247418244 1
1.0876809888973 1
1.53413797622449 1
2.54034737891482 1
1.6832109918754 1
1.74098160808799 1
2.1890237469242 1
2.95683113517601 1
0.774553379312022 0
1.61706006469748 1
1.65004122153882 1
2.19165200059953 1
1.79274930399337 1
2.33136466998248 1
2.53041254018173 1
1.99904677029073 1
0.708487936063682 0
2.09464212560611 1
2.47128344230494 1
2.20219920717415 1
2.12266555552219 1
2.56056107890538 1
1.29688674587553 1
1.47882732012353 1
1.50068874818425 1
1.4836916018166 1
0.873390583147063 1
0.452956222786541 0
2.25464866999304 1
1.43665979455559 1
1.46054358425896 1
1.98465046817102 1
1.49353171914954 1
1.19678074605506 1
2.11081917171934 1
1.48386237320794 1
1.2486155532484 1
2.70501445472412 1
2.34347740159432 1
3.58467096233342 0
1.68464027567711 1
1.27603780855293 1
1.24593197610156 1
2.40999825145061 1
2.24460081975511 1
2.34997440277601 1
2.17986445535568 1
0.983814401447255 1
2.0130019652104 1
3.55956077861285 0
2.11850406639043 1
2.43581447959542 1
2.51560267658957 1
1.72742597145717 1
0.059876873166196 0
2.42015768396523 1
1.69806162173664 1
3.45940079744635 1
2.61000987574086 1
1.29059373797178 1
1.83199790369257 1
2.04460750896019 1
1.94992284075972 1
1.65139832256225 1
1.40274311229541 1
1.64907837510136 1
0.942849175898101 1
1.95794379999166 1
1.32336916064811 1
2.51796281037785 1
1.42638118639577 1
1.77014724544839 1
1.54990935868129 1
0.39816879972467 0
1.86380614963584 1
2.78894007208562 1
3.22514556922238 1
2.48914820276851 1
1.33717495506389 1
2.05164658654205 1
2.43212082390681 1
1.95486351253191 1
1.8824842521332 1
2.37825844644172 1
2.46906779788536 1
0.207286586217514 1
2.50882660202171 1
2.25272178548258 1
1.28240867697798 1
3.60762811093383 0
2.35995572995675 1
2.61559263604125 1
2.54494958110001 1
1.51010867650113 1
2.54868777410387 1
1.53387402789735 1
0.150771908619059 0
1.84931229424007 1
2.61032589782522 1
1.09320865883674 1
3.05600964366131 1
1.45719108608911 1
2.18213935375443 1
1.06986544887457 1
2.40227327499652 1
1.57768953514289 1
0.217542241905465 0
2.45615923002548 1
2.61727061857001 1
-0.935886767118471 1
1.95203870363674 1
1.26742568553066 1
1.74045532226275 1
3.13055787168089 0
3.37218118304501 0
1.50756092462569 1
2.35344552264321 1
2.83174654781054 1
1.92742112132183 1
1.62003553207134 1
1.87164494865612 1
1.93957659243824 1
1.60687936416422 1
1.19412712803592 1
1.59590704741268 1
1.49329071706368 1
2.38808275393026 1
2.65408725037529 1
1.16755477417764 1
1.79692378146684 1
1.70126418409083 1
1.9350282744448 1
1.26273076581419 1
2.39779446660599 1
2.45512691834069 1
2.08943347154465 1
2.80268557670181 1
2.48332705839619 1
1.75637861143492 1
1.18576854082991 1
2.35198464695758 1
1.02984598619493 1
1.86759605335334 1
2.46309734435695 1
1.91457166016092 1
1.81775375659036 1
3.26192963454745 1
2.00620123680181 1
1.08331393719766 1
1.6940079198922 1
0.852963729810739 1
1.87829435696943 1
3.14482004244399 1
0.766322453607758 1
0.0948116601345204 0
0.925486750935273 1
1.46839992013208 1
1.41370493264118 1
1.38555578992717 1
1.25582858326301 1
0.664055221474065 0
2.66604536813539 1
1.85027830730728 1
2.54378705401799 1
2.39040339332896 1
1.54502545964443 1
2.29094838027049 1
1.9828406403049 1
2.73065934626253 1
2.23243577104505 1
1.74299312178946 1
2.3058018985375 1
2.76733860439398 1
1.54657337355908 1
2.12571554307406 1
1.60019993534674 1
2.84020015208264 0
0.661274708559865 0
2.03080093712637 1
1.53337589059176 1
1.777746748248 1
1.28720319065199 1
0.683170149768964 1
2.89779808870898 1
1.99364604042377 1
2.52151795597377 1
2.7159653669567 1
2.45686644259227 1
2.29768359320077 1
1.31458289612663 1
2.41375697028145 1
1.2592327224855 1
1.75399687827282 1
1.92058134583123 1
0.107155854055411 1
1.30708703569461 1
1.96601126744667 1
2.05858883955429 1
2.40509433587352 1
1.43568953822121 1
2.58804009079263 1
1.3546706297073 1
3.13326669995779 0
1.85939447273157 1
3.17131327475337 1
1.92956786601793 1
1.91119899171625 1
1.85028395588715 1
1.31740316492311 1
1.35014115001477 1
2.38363098151086 1
2.45075337232316 1
2.10387219381607 1
2.58706228455779 1
1.58712985861924 1
2.65879609067397 1
2.10186955202465 1
2.81389418456592 1
1.45964328222305 1
1.25738101075588 1
2.29672535212825 1
1.75512420596917 1
2.17194718297501 1
2.93883098837931 1
2.70212031753281 1
1.55366448935918 1
2.87520462863599 1
1.12950926023407 0
2.75902353224297 1
2.05037605175229 1
2.54328989839691 1
2.82742302857425 1
1.30941079822605 1
2.31892370462029 1
1.44369126092703 1
1.90263367930412 1
1.22483606947187 1
2.57375528668573 1
0.880405300547162 1
0.80366910908341 1
2.53780899057063 1
3.2158365380763 1
3.72395859095358 0
3.45291587409283 0
1.35668232022977 1
1.6892156956156 1
2.73068483939502 1
2.39049594029776 1
1.61110450680578 1
0.197271880639324 0
1.23709130902615 1
2.26144079884578 1
1.97810645073033 1
1.14078510397754 0
1.54548344214372 1
3.07784501790135 1
3.62000168904695 0
0.888403659198697 1
1.94952183662225 1
1.86193605641003 1
2.6109821488465 1
2.00661120653661 1
2.54704552993609 1
2.01923386628246 1
2.15405171874826 1
0.722426549164737 0
1.16805318863347 1
1.72447281074667 1
1.76696046214483 1
2.01401353332772 1
2.4198995670644 1
1.92225376269447 1
2.52791618804431 1
1.91042135886651 1
2.19276163162155 1
3.01460648535909 0
1.68330257689666 1
2.94556623667662 1
3.09143956287434 1
3.17778480120267 1
2.08755824632336 1
1.3695513709266 1
1.84089435699988 1
2.10916225690707 1
2.65502366163072 1
1.17754265041849 1
2.27068075202535 1
2.6847017756569 1
1.27229927227785 1
2.36103799441713 1
2.95841233141341 1
2.13535839955352 1
2.40364555485308 1
2.3100871712248 1
1.93224266729317 1
0.555678685846224 1
1.95815080656551 1
0.243477375219597 1
2.49407318705409 1
2.11823801772141 1
0.905504970162472 1
2.20606125748906 1
2.58867361243215 1
1.85054815271446 1
2.01589537963091 1
1.81531298494383 1
2.69412266931758 1
2.08034802445954 1
1.40443913228857 1
2.02670461777943 1
1.67654919385258 1
2.42909070600046 1
2.26926114248008 1
1.47298167785322 1
2.65403327752768 1
2.00386761893344 1
3.81658205381192 1
3.30003622109364 0
1.76651104021936 1
0.388168004649369 0
1.22742492991508 1
3.28588680928274 1
2.73910466888362 1
2.85875586319449 1
1.41465011824599 1
1.71497632447734 1
1.59713515166219 1
1.95647007875873 1
1.81194702814975 1
1.16027231477684 1
0.827653863477291 1
2.26063695938658 1
1.48097773785833 1
1.78216464852265 1
0.357795830968481 1
1.99725080959397 1
1.69624334179103 1
2.78297086631633 1
2.63218287976378 1
1.91440100476625 1
2.02155808426939 1
1.00904574117234 1
1.20248689337807 1
1.28260889862485 1
1.78448349331219 1
1.92413319558305 1
1.93217902129045 1
1.27824870830881 1
2.28265188132244 1
1.99960673669561 1
2.17221298931256 1
1.84980221419846 1
2.53334639236466 1
1.68111761892089 1
2.99851286305741 1
2.86953439485324 1
3.14003692879595 1
1.90157235602637 1
1.68008478052382 1
1.38073042413898 1
1.92614997640237 1
1.35036820683943 1
0.80959995587713 0
1.19904523530147 1
1.25250780782509 1
2.39157371252133 1
1.79960576139209 1
2.18096796014124 1
2.5136215536699 1
1.57829212123152 1
3.35846928033549 1
1.8812888203575 1
2.48900063729462 1
2.86676884774781 1
2.56181689948779 1
0.672396069102098 0
2.77568792795765 0
1.76042081365763 1
1.50353445509864 1
2.53186919422241 1
2.43862050067 1
3.03743242022174 0
1.67807746926072 1
2.09368473715775 1
3.11078384693325 1
2.16531197298584 1
1.37265166313248 1
1.94118253654309 1
1.149056599838 1
2.21284628186943 1
2.08230405558552 1
2.20303606925121 1
2.05724482056807 1
0.00889516614006203 1
2.01796410173902 1
0.810053171858494 1
2.17264134331131 1
2.36890473701936 1
1.45407133573845 1
2.65742518473751 1
1.47773500181338 1
0.914324658795184 0
1.72266808068927 1
3.47698631840998 1
1.90647980394456 1
2.37767415705199 1
1.40851899173553 1
1.18297926048936 1
1.48168092277678 1
1.92663474740064 1
1.64838888377237 1
3.87694814316737 1
2.71602707413728 1
2.08872042049351 1
0.579033378231739 1
2.00947622875045 1
0.080819319420697 0
0.985456714347809 1
2.44358593591596 1
1.97423640324871 1
1.58124123398661 1
1.54983567528331 1
2.01888401414927 1
0.834153463882236 1
2.37473924119931 1
1.74454019092369 1
0.0343962204676033 0
1.00978238229319 1
1.98902965797092 1
2.8766686937201 0
2.7273525528132 1
2.09028106357058 1
2.2746208301621 1
2.31875495394838 1
1.58312750208622 1
1.8512429024387 1
1.34361858720019 1
1.78320728053896 1
2.79011317504517 0
1.37609613793454 1
1.91277507509711 1
2.96945670301094 1
2.47066392448433 1
1.21515576042676 1
0.893799408068632 0
2.72771276996834 1
2.07954100943005 1
1.04087504867403 1
1.28933843234866 1
3.10270285406959 0
1.11531776822777 1
1.87443397037477 1
1.78498070575541 1
2.77747822480614 1
2.21810950515422 1
1.8196358402025 1
1.68833635249477 1
1.55396237730014 1
1.78418608574414 1
1.50959659455655 1
1.4011142005658 1
2.15807600167102 1
0.73740121397656 1
2.15908609378896 1
2.50488041585033 1
3.4467619567822 0
2.00380879823183 1
2.29379215981875 1
2.31731844885519 1
1.51925941985901 1
1.24183630638208 1
3.06881937364053 0
2.52671002961341 1
1.3663672016551 1
2.60021251392987 1
3.56130608672087 1
1.81668917319548 1
0.701244781725808 1
1.86503381113913 1
3.25919715803051 1
0.127981829777333 0
2.07564975261707 1
1.72440586795283 1
2.36758386914935 1
1.83474311308672 1
1.46691647508304 1
1.54068776501178 1
1.31020000935116 1
2.28244510097488 1
1.76220062207537 1
2.27632156830803 1
2.44565589737416 1
2.43976294541211 1
2.06356119869564 1
2.38786739776398 1
1.60349304434639 1
1.77473632347981 1
2.60858945402966 1
1.41156126154634 1
2.70902798086853 1
1.91812054600248 1
2.33909709592145 1
2.48966048626547 1
1.50950687416177 1
2.13489450239502 1
1.86936163301936 1
2.90993607703282 1
1.68800301322282 1
2.89442284683644 1
1.50384376973582 1
2.17282950866102 1
0.948746744785982 1
3.07860931145189 1
1.64439489085511 1
2.43067658754662 1
2.18806743942574 1
3.23503355093062 0
1.80575526465714 1
3.5233767743976 0
2.55984835079777 1
3.29123412722996 0
1.57009119231127 1
2.98436245255125 1
1.3271205400578 1
2.1802728367312 1
2.63208678792531 1
1.04286596270621 1
0.148014798101942 0
3.32810442137002 1
1.90619726022011 1
0.916962632904923 1
2.51295158430638 1
1.41295706734297 1
2.3992935530641 1
1.04250254482484 1
2.63030865547478 1
1.25768866935471 1
1.33931809077962 1
1.40213674451032 1
2.4181127072352 1
1.82136220264116 1
1.70825711862811 1
2.17826072068705 1
1.91110509953895 1
2.11293197467855 1
1.9031076272 1
1.95864080509727 1
2.17907806976037 1
1.02456131344798 1
1.40542955024806 1
2.55149244291 1
2.43125506957479 1
1.15801009832645 1
1.90739960559724 1
1.67994799478587 1
2.88327355796041 1
1.94612152152337 1
2.21305085037313 1
2.47981327889247 1
2.58194356769122 1
2.21106421379121 1
1.69605266088268 1
2.79865664356887 1
0.949947177222868 1
1.89908845455858 1
1.7830875716517 1
2.23276394494661 1
1.10374198927244 1
2.72854780451305 1
1.75840425627605 1
1.8889229806848 1
1.54913040166296 1
3.03812983250506 0
2.41487168798184 1
2.24078374106445 1
1.67175541648709 1
2.04184268186986 1
2.66437422983429 1
1.6162025931289 1
1.56128358484804 1
2.12881756239566 1
1.7756354063845 1
1.57754795234589 1
1.62599776751649 1
1.76387160251024 1
2.73462916786615 1
3.02824916270108 0
1.96625792822437 1
0.95225793420214 1
1.58618864398621 1
1.57016733513832 1
1.3793108462474 1
2.35092510488231 1
3.14777065324716 1
2.14586635071043 1
3.00886442107083 1
0.368897837230849 0
3.0411533857697 0
-0.0642504180997069 1
2.07334747347798 1
0.908563108376704 1
1.65437616749734 1
1.79894843050987 1
1.36666783439206 1
1.74948167828376 1
1.43897419183811 1
3.66469791560796 0
2.83856293703363 1
1.14313727069474 1
1.33851730303516 1
1.52692960883184 1
1.07691631681331 0
2.04255523634736 1
3.67820095460804 0
2.84989112029854 1
1.56854540681768 1
2.42092756941808 1
3.63838261188578 0
2.17266181353218 1
3.03040601111237 1
2.71485847079 0
3.1174652333816 0
2.96470239816985 1
1.13393413463805 0
1.78995154864317 1
2.04351720245782 1
-0.956954660911384 0
2.37801430098366 1
0.510767386743849 1
0.837741621415845 1
1.69287811649062 1
1.3640146117058 1
2.35999629590642 1
3.17948312292325 1
1.55431280014435 1
2.7921626476003 1
2.25221252890813 1
1.68656273110093 1
0.887054207641376 0
2.91929545120849 1
1.59035994264514 1
1.16796059739145 1
3.77453838412526 0
1.10618943819829 1
2.3345334641379 1
2.72149089275078 1
2.35815238239408 1
2.61283750971642 1
2.12361908650766 1
1.7256310140063 1
2.07032410903405 1
2.85585462828478 1
2.38187626430038 1
1.12826017323358 1
2.30351601045593 1
1.37934460791624 1
1.93493767838068 1
1.56523027299048 1
2.01354692297893 1
1.01867856907856 1
1.59579609225148 1
2.37376892870311 1
0.792171201573089 1
1.30715316709154 1
3.18405593188221 0
2.89325934845589 1
2.32870554505241 1
1.39166196261315 1
1.90532454173616 1
1.52242952866351 1
2.22541611124648 1
1.89558136267546 1
2.26191757584164 1
2.40119144760876 1
1.75005185187702 1
2.40851226059212 1
1.92586629000461 1
1.37751540587173 1
2.56246705517041 1
2.02348839743406 1
2.86049570174958 1
0.870689164268156 1
1.76540360161124 1
1.49364989946169 1
0.922977121869008 1
2.73246227431845 1
0.779648235779263 1
1.79812309684945 1
2.67082146208368 1
2.15171579193516 1
1.62994245234645 1
2.68152393045654 1
1.10485289713785 1
2.95246314066828 1
1.59511718995271 1
2.92961940160271 1
1.56237801524339 1
2.59991951326602 1
2.38446121651132 1
1.71861756674977 1
2.41597270534283 1
1.30094711313849 1
1.23605124226675 1
3.05353935149192 1
2.18334562872726 1
2.86843023553572 0
2.39470290606204 1
1.87562547713991 1
0.239452008894758 1
1.95673752194274 1
1.96689310930475 1
2.06001252069879 1
2.83991658195295 1
2.23561062525679 1
2.28599543628196 1
2.78131897343662 1
2.62345545592595 0
1.99938132603999 1
2.43684858999993 1
2.521326269477 1
2.325630857508 1
2.5340370095099 1
1.57664893639753 1
2.0260854476092 1
0.63246031221805 1
0.497380436927489 1
2.08282361940525 1
2.46559655380907 1
1.92769692475621 1
1.04863431558614 1
1.12635814868149 0
1.46962706774931 1
0.87066761442537 1
0.5258932502597 1
1.38421608227507 1
1.43971541842215 1
2.86411198496447 1
2.72388040783918 1
1.50901023206483 1
2.76707291883249 0
2.25030323540325 1
1.76318674994872 1
1.8286811132117 1
1.55352269317158 1
1.98920640565839 1
2.66911047541189 1
2.44815213876649 1
1.35957197625265 1
3.24132868528369 1
2.13904829218552 1
1.39732588323908 1
1.79036161538203 1
1.16515731288354 1
2.41536960322206 1
1.3785603830438 1
1.7997516281602 1
1.97740414019745 1
1.92768529498396 1
2.28181763313102 1
0.73993063968437 1
2.56180621506802 1
1.23524782974136 1
1.93220381778226 1
1.53547831589064 1
2.06501152325366 1
1.57175968502594 1
1.82844171591915 1
2.09806176484581 1
1.96517053019257 1
1.89803219707634 1
1.81150815940853 1
1.22568217140077 1
2.86259576257545 1
2.88826640842066 1
2.96147246917992 1
3.12437304187318 0
1.10831572146769 1
2.29920291339365 1
0.898023501108927 0
2.53737760777312 1
2.41918406748735 1
1.85705444853778 1
1.85744388200213 1
2.20586833488432 1
2.54338413799878 1
1.50564680142785 1
1.18158219445854 1
4.50890581311318 0
3.12030503127777 0
1.66591582919653 1
2.88642415431418 1
1.29655527097722 1
0.299099040920338 1
2.73230126602403 1
2.16770173999696 1
2.73199432940452 1
1.25592488532217 1
0.943865714602258 1
1.94043242253835 1
2.32144863656014 1
3.48455186414613 0
2.72928169945311 1
2.41100802446542 1
1.91081711446287 1
2.33146179960544 1
0.449220290159224 1
3.1568550328349 1
0.38892280991559 0
1.58751249404367 1
0.194156281913109 0
1.26219992312246 0
2.25286110737071 1
1.90711305812364 1
0.79739540717898 1
2.18212044332634 1
2.66802480988852 1
1.18328559175802 1
2.03369734582936 1
2.27859045295253 1
3.6631830183733 1
2.85336986670538 1
2.56985409797429 1
2.80786296830419 0
2.24693557522842 1
2.26193388114438 1
2.47543674974724 1
2.59178698556622 1
0.895803966212622 1
2.02996754406121 1
1.89689236800403 1
2.36877907565407 1
2.51236205589966 1
2.42283332155945 1
2.13370152629753 1
2.56223236116483 1
0.369351276293904 0
1.24765383593661 1
0.100510834384837 0
3.13665844379713 0
1.44483783017577 1
2.73125893387813 1
2.41956266608208 1
1.52285303012073 1
1.8556254133637 1
2.78681518875813 1
-0.228027448238504 0
1.95505593161901 1
2.97443707551503 0
1.35690607444722 1
2.38695103337003 1
-0.0860520034818777 0
2.44262467365419 1
1.67819207059048 1
1.36199877162363 1
3.25987060691749 1
3.6859242217811 0
2.35856663267522 1
1.94372800197607 1
3.12907751725169 0
2.11415573803416 1
1.47221086217158 1
1.40899511823514 0
2.66883521308074 1
1.80715148614577 1
1.18094609748278 1
2.81879117955193 1
2.11280639085668 1
1.84087286252774 1
3.47891069534243 0
1.13244388787873 1
1.50081639497854 1
1.74933645411704 1
1.00039223201108 1
1.63500574341943 1
2.64163271758218 1
3.06299805079595 1
-0.0132335874217623 0
1.23466111225346 1
1.84206695596825 1
1.81579015956913 1
2.6000574476864 1
3.69458171113316 0
2.43463706836569 1
2.68952954828084 1
1.9312731963636 1
2.47412244568192 1
3.39336770386857 1
2.26230770872853 1
1.95745244422937 1
1.08979411708971 1
1.11462028229349 1
2.6407153035954 1
2.24425654365559 1
1.86302212586864 1
1.77481639203051 1
3.26335346783391 0
1.82957336358548 1
2.1061202313204 1
1.42465564191954 1
1.5323982533037 1
1.88373267694447 1
2.43467655520085 1
1.91679283119051 1
2.08003161159111 1
2.10176619251697 1
1.66430840216725 1
2.43711537272757 1
2.89992402161346 1
1.45878638788628 1
1.05921789962023 1
1.48753940273184 1
2.44459962164788 1
1.1839117660775 1
1.43108770116033 1
0.868300038775666 1
2.32385803368338 1
1.8544560487605 1
2.75098877187529 1
1.82793010374286 1
1.34199755870708 1
1.87992237518146 1
1.15027996406584 1
1.86696982545356 1
2.43082828619391 1
2.96788906018747 0
2.29558017899015 1
1.46468248724175 1
2.25594703680639 1
1.59667500229102 1
1.87517563913281 1
2.61782758773836 1
2.76641523316006 1
1.59944560125939 1
1.45038961156528 1
1.15702560600656 1
2.82861823379952 1
3.668622404047 1
0.894668091815408 0
1.38983959744853 1
0.379149015385766 0
1.92267962672063 1
3.43987988073419 1
1.19463514880246 1
1.27100238952186 1
3.44319626279171 0
1.50156104464728 1
1.78761127489417 1
2.11173127134796 1
1.73559435258882 1
2.11217816142905 1
2.93146041568117 1
1.09033411340066 1
2.02587868035654 1
2.22192871696524 1
1.63952331389552 1
2.87575153549224 1
1.11495689113584 1
1.72391161213561 1
2.69982143429037 1
2.39802435261715 1
2.2264608196099 1
1.22257633587336 1
2.95335799419826 1
1.24905270987138 1
0.38294784275942 1
2.31285828274769 1
2.92012916965346 1
1.82868112718424 1
1.98063353913489 1
2.32803514238457 1
2.48862902807651 1
2.27618317696871 1
2.88551964287455 0
1.3679709124664 1
2.09134339073279 1
-0.138833856251207 1
2.82775214431416 1
2.03022263583114 1
2.32837364300579 1
2.80878075303873 1
2.99288062313014 1
2.40903888712819 1
1.79087522263684 1
2.43725404520151 1
1.55220552415697 1
2.81330370728078 1
2.49324070096604 1
2.88081877878363 1
1.63629807904537 1
2.49562799672859 1
2.08573410886256 1
3.00919067524 1
2.37517400966404 1
2.43069428266628 1
1.40582829204293 1
1.88448328957908 1
1.12002846231695 1
1.5890869811842 1
2.17122797113625 1
1.75702692699242 1
1.63594934874787 1
0.837071171162764 1
1.53896681865162 1
2.55269482665682 1
1.94352960635448 1
2.60870836439159 1
0.502537227375921 1
1.69716969681937 1
1.74938378222691 1
2.1633201176459 1
2.28049044556758 1
1.95045644382932 1
1.32142645405418 1
2.69396037090952 1
-0.510303162278018 0
1.99143025026782 1
2.60029204611331 1
2.81336889000303 1
1.23950151883648 1
1.17796833801055 1
3.33436458159727 0
2.12423291569363 1
2.41426537002455 1
2.05938212589467 1
1.32866424996953 1
1.51627192697717 1
1.89913323717109 1
1.95540222776859 1
2.26015815764279 1
1.72514044845828 1
2.055043388648 1
2.76133355296281 1
2.09327075663978 1
3.17091655110786 1
2.39839432576353 1
1.51674553752393 1
1.08643662027357 1
1.07556572177551 1
1.9218322705909 1
2.3407013245054 1
1.27074436828571 1
2.36290088671352 1
2.40282649845208 1
2.4496475258341 1
3.91458995300941 0
1.22558800509996 1
2.21814064014447 1
1.07358771576177 1
2.35004928187082 1
2.98594343277027 1
2.26071518967278 1
2.20570713919066 1
1.05064492047138 1
2.05680162415394 1
1.60494295542142 1
2.24289432828658 1
1.80656626252983 1
1.96161020082074 1
4.34341740878892 0
2.46255088960667 1
1.48782336622001 1
1.75689317954495 1
2.34528055162708 1
1.40389821624344 1
1.38180721461803 1
1.72390382669444 1
2.0826325222528 1
1.75038528961389 1
1.47781577612206 1
1.73678676741466 1
1.4261339584027 1
1.54837279852469 1
2.80946314714643 1
3.58801204158187 1
2.63178252054308 1
2.09341310749314 1
2.55118270051983 1
2.14587703581209 1
0.732255251813282 1
1.4175815026319 1
3.05654143363113 1
1.17746597284416 1
2.79242877704654 1
3.01281476300265 1
3.14954529416236 1
2.21619553697751 1
2.53941415914545 1
2.53450905821722 1
2.16956407653621 1
2.91043484513269 1
0.203423720521817 0
1.90671752980019 1
2.51511386832595 1
1.44643979306917 1
3.24048605589741 0
3.27450923588421 0
2.92579808600957 1
2.80695868219913 1
1.60413515744043 1
2.45952225506876 1
1.88257909507667 1
2.40277305490522 1
2.51668064591863 1
1.491878727919 1
1.30322976520528 1
2.07964303656138 1
1.3983438530517 1
3.18562240740621 1
2.4582629595035 1
0.777710453780272 0
2.33556127560361 1
1.75514989789061 1
1.79281750420898 1
0.507829215696956 1
1.64854948841386 1
2.11856944338874 1
2.98264749533739 1
2.02416138349915 1
1.66529689235773 1
1.43453179923568 1
2.64930073837399 1
2.41426713352643 1
2.85913073420028 1
2.14144427813459 1
2.80592500663433 1
3.87433781365734 0
3.51926115593469 0
1.17241975482725 0
2.96196965141141 0
2.1519901267929 1
2.50723930808547 1
2.08686112707571 1
2.33532986071258 1
2.68332043184775 1
3.24465996723772 1
2.19633150046231 1
2.35868207292369 1
0.406899319492754 0
1.04428681113026 0
2.27902859524846 1
2.25752082857888 1
2.1352631102165 1
2.5045715332137 1
2.34903620131028 1
1.98036435381989 1
0.990114175749259 1
0.489915801590285 0
1.20042317432567 1
1.32712350030096 1
0.716397877446345 1
1.59837736673248 1
1.76277287154853 1
2.9493826245647 1
1.29798061262899 1
0.862086472842165 1
1.85999417890085 1
2.55855755484094 1
2.802525672145 1
1.331648947472 1
2.29475671734309 1
1.45028317736535 1
1.63156347656042 1
1.09835319401239 1
2.07407272259616 1
1.55899577945233 1
1.33069976917623 1
1.61219452640467 1
0.25145398439182 0
2.78120439217958 1
1.91641422320104 1
0.571754125303637 1
1.46225928430692 1
0.58913085896077 0
0.96271743336017 0
2.59293029405758 1
1.28235517207095 0
2.50480118070663 1
1.49744207796041 1
1.70620623392531 1
2.17520915903786 1
1.89134031410768 1
3.0112194062499 0
2.07256380180842 1
3.09552089324925 0
2.47714102423621 1
1.59663992749775 1
2.74663061149259 1
1.93288547826053 1
2.25970589084228 1
2.6208592224384 1
2.2335640823199 1
1.02825173715437 1
2.11211263040827 1
1.27706486984499 1
3.34932282032372 1
2.05443305183864 1
1.16282946889064 1
1.48153857320304 1
1.56625492766893 1
2.11769535464647 1
0.716540600599814 1
1.63646943939368 1
2.03473817736323 1
1.79844034429799 1
2.5698159124469 1
2.26057021379065 1
1.64071487153661 1
1.70741323950286 1
2.60137970945829 1
2.19056306969347 1
1.37345777326225 1
0.680390794053653 1
2.37676091504369 1
2.83809005517095 1
1.1981938101455 1
3.39281167177581 0
1.33950138470165 1
2.0899419874991 1
3.08908022582763 0
2.36457205971273 1
2.16035020665553 1
0.982520345367992 1
1.95583888936912 1
1.53751845032512 1
1.47092356397597 1
2.70180945841863 1
0.870581907711412 1
1.83664489200819 1
2.94742716449591 1
2.36734373182972 1
2.19581561769457 1
0.90190982308743 0
3.58849789239139 1
2.92938189063302 1
0.0390414837514179 1
2.71597690628358 1
2.72960833611033 1
2.98523586625006 1
1.47774496488655 1
2.94598030916617 0
2.02688002255842 1
2.06637542781193 1
1.44248043724593 1
2.79555657892445 1
0.412891639670653 0
1.9986101392211 1
1.73310199604372 1
1.41498314641803 1
1.08332343341459 1
2.01882556640716 1
0.804620704011208 0
1.95653509841076 1
1.93378241070356 1
1.89386443189707 1
2.53791256548989 1
1.8335770707339 1
1.66057135031329 1
1.68544949287674 1
1.38083817725362 1
1.23337509439355 1
1.91507719411246 1
1.48234422352726 1
1.3635476445602 1
2.83292098373303 1
2.27794315577004 1
1.81880305272269 1
2.61609992327803 1
1.75608947847165 1
1.53221780554034 1
2.13306459288475 1
2.12963098382351 1
3.43143619251786 0
2.6507947627771 1
1.58475658758184 1
2.22816109798798 1
2.47613143934701 1
1.86696727369561 1
2.05908003076495 1
1.71756178545655 1
1.68551436300759 1
1.74907747604146 1
2.83037609071505 1
1.51290356678991 1
1.74458786449534 1
1.50289126904465 1
2.17353058013601 1
2.66801201255618 1
0.659768656804567 0
1.95648501055924 1
1.26767912563223 1
2.44285562229218 1
2.37799573324416 1
1.97201360121931 1
2.01686431881868 1
2.63016257999706 1
2.01431371177447 1
1.76198584044089 1
3.67172694361372 1
1.21922016586133 1
2.15975785513487 1
1.34189518413281 1
1.31361401394761 1
1.36220585357647 1
3.09779255438651 0
1.70374872861242 1
2.29309315268177 1
2.16804725119192 1
0.538404857917315 0
3.16032699216284 1
2.74800655325247 1
2.02380628554056 1
2.243240462679 1
0.458098095355885 1
3.06158588215187 1
3.35115408846921 0
1.28916190291764 1
3.11476618897313 1
2.34648297638392 1
2.45971510827528 1
1.06222150153951 1
1.92309081368871 1
2.31455029855715 1
2.42489447339245 1
1.7247724962247 1
2.20431018018972 1
1.3078543060041 1
1.51356058772914 1
2.15415196553961 1
2.21320679439345 1
1.38792651196052 1
1.20495801126164 1
1.22532307335573 1
2.45287578027969 1
2.67681429538684 1
1.84623557782172 1
2.73667777346164 1
2.00865304093969 1
0.212279597924353 0
2.20319345701866 1
2.20277089273013 1
2.0739541070219 1
0.451363303732122 0
2.12406946759737 1
2.4811916562164 1
1.16516281663234 1
2.27690490642902 1
3.18389831483524 1
1.0084195196776 1
-0.192649871385566 0
2.69662222171452 1
1.44468181287647 1
2.10605563825409 1
3.4682630622198 1
1.06815772013493 1
1.85656906378121 1
2.83513128192025 1
1.84453426292073 1
1.07205417729435 1
0.394872638439749 0
2.22695966462142 1
1.33578430110455 1
1.59274120848774 1
1.55822364329704 1
2.87186236677619 1
1.43999026665774 1
1.01916066913645 1
1.45135767315004 1
2.23891398764103 1
1.79539301582118 1
1.7152209816366 1
3.23332745095614 1
2.33066187949857 1
1.39459895636679 1
1.54199864099019 1
1.82005175796345 1
2.34863465263833 1
1.15703214271199 1
2.05697111455834 1
0.703591139386463 1
2.1070885115508 1
2.64760198957365 1
1.19425213340705 1
3.21127892323755 1
2.60944536021725 1
1.88382365902892 1
1.66249224677011 1
4.62253748343396 0
1.3540533927108 1
0.520781696007141 0
2.13421248486296 1
2.588083157863 1
1.52824051876669 1
0.833985959542146 0
1.83781179387082 1
2.05717611048803 1
1.44593194866369 1
2.26058771534775 1
2.1004005494871 1
2.43724899935292 1
2.52818402451474 1
1.58974802737936 1
2.42434417427527 1
1.03964674439136 1
2.04049781758082 1
1.85787596089256 1
1.92338695795443 1
2.59019300432557 1
2.35245136587227 1
3.69404937320102 0
1.46337398851666 1
2.47813144244809 1
2.66269802299997 1
1.78082202203798 1
0.994412133616269 1
1.86165517853894 1
2.14030129568875 1
1.56459259073538 1
2.53304729806086 1
2.13593686987338 1
1.78155039834474 1
2.76358618221058 0
2.22123658269485 1
2.98865078424421 0
1.7537586114966 1
1.63263036914528 1
1.41621653144754 1
1.33895263308249 1
1.66400471921358 1
1.42491808374926 1
2.59304564160139 1
2.29290066377602 1
2.39611597550567 1
2.42666208076028 1
0.124743260413254 1
1.17938911663227 1
-0.188932700755334 0
1.87337589071549 1
1.84928033430641 1
2.09502304406323 1
1.55225543159652 1
3.8115700735763 0
1.64509785269508 1
1.95676485234693 1
2.00577490464812 1
2.43204150571988 1
1.45754312613668 1
1.91057719717411 1
2.51194581587888 1
0.319293181854918 0
-0.162603009169011 0
2.46031245776971 1
2.10046257357408 1
1.03146303235109 1
2.39607288055714 1
1.58615343804888 1
0.627508252227296 0
1.50279225044766 1
2.02653950779709 1
2.26100793744962 1
1.20761892179034 1
2.62171293813476 1
2.70801547986643 0
0.276571539237707 1
1.99120641672308 1
1.58427437596847 1
1.79687430080569 1
1.0911771059317 1
2.53383543010864 1
2.91637643823922 1
2.383603332049 1
1.78719602986575 1
1.43385334348302 1
3.4145190147044 0
2.69545922258361 1
0.957723230138371 0
2.36915790156016 1
2.36537638691707 1
1.45904577667482 1
1.7368176474367 1
2.71760475752919 1
2.45816531764116 1
3.0020572948445 1
1.65363817953956 1
2.6017022653251 1
-0.250355777846399 0
1.46873885958526 1
2.24277437706153 1
1.06002778781501 1
1.71381849769163 1
2.17339162916798 1
3.53611818802499 0
2.33677496644398 1
1.52587487378983 1
1.70240066157463 1
2.69554683816164 1
1.05977429477642 1
2.59470240093219 1
2.63987833329336 1
3.388487329371 0
2.43068909829386 1
2.62500540292259 1
2.4629012970866 1
1.13214446188737 1
1.32861066154816 1
1.65557136735851 1
2.72912636367917 1
2.36331511640919 1
1.85549577535632 1
1.14945382814665 1
2.31254299122846 1
1.89195497007462 1
1.79044699118089 1
2.46652261027814 1
3.03324944928922 1
2.02695646562862 1
1.89776912928043 1
2.04625246129346 1
3.11575492858448 0
2.46441465819979 1
1.19464896074118 1
3.20669107684374 0
1.94234672871198 1
2.68118712178345 1
0.746616974957094 0
2.02821602547774 1
4.18637787225619 0
0.985071167627473 0
0.186830457491934 0
0.910883163654849 1
1.91394595066876 1
0.999216852076946 1
2.52301896105207 1
2.04236834946435 1
2.05467342983718 1
3.20088719959657 1
2.76511553734145 1
0.830178100933752 0
1.60900656579136 1
1.39649408572843 1
1.20528327427842 1
1.55887629218181 1
2.68131221204048 1
1.28927945207739 1
1.8221605138985 1
1.99140462275187 1
2.88476386535954 0
3.08856707890245 1
0.924765878469158 0
2.75615511541476 1
3.0460575091231 1
3.2563133823506 0
1.53663572368603 1
0.884773270556206 1
2.17425364258636 1
2.22843479408074 1
1.98787701232597 1
1.42241323668545 1
0.633716367632056 1
1.83624398620531 1
0.409335129376068 0
2.92664652680281 1
2.09289312471801 1
2.09980317345237 1
2.37146973260779 1
1.96437584037747 1
0.853914889026298 0
1.11354108228166 1
-0.0696669476246065 0
1.87723386301567 1
2.87973126143584 1
2.27630564227057 1
1.29805097519255 1
1.97564281777951 1
1.05023667135083 1
1.05934027608981 1
1.15367901258323 1
2.02915059622238 1
2.38089522199626 1
2.14802051362525 1
2.74916741050694 1
2.21662839932598 1
2.02251860150085 1
3.40215166103551 1
1.83217431500168 1
1.4791066085119 1
1.4298786386939 1
1.34475686292532 1
1.26905798341002 1
1.04205290276113 1
3.74787324433274 0
1.51285457071387 1
2.70551659931793 1
2.15107168712633 1
1.69329768715045 1
2.4121490693892 1
2.58496482626376 1
1.65541493810492 1
1.78751255335609 1
1.95662097586797 1
2.15056663224825 1
2.64835581147498 1
1.84112419629195 1
1.2385207767638 1
2.24496078939945 1
1.5892372061472 1
3.03062415142377 1
2.21913157208994 1
1.73772891580798 1
1.87724455597832 1
1.97903057809885 1
2.54769868401669 1
1.42456567560836 1
2.32100485432369 1
0.387691728945129 1
2.98413109310313 1
2.62065401632114 1
2.71108131413535 1
3.08369266346884 1
1.21097059998326 1
3.72076321842021 1
0.836780742369775 1
1.6244027815412 1
0.48004824317078 0
2.19054884408663 1
1.00203474322919 1
1.88359113847148 1
2.09274777813817 1
2.37723940012515 1
2.54537288781194 1
2.469482782 1
2.38536477346618 1
1.11039752746397 1
0.737584404675395 1
1.59795042050578 1
3.56860896455015 1
1.71126395527434 1
4.27263411076244 0
1.98863549433082 1
2.70851508053184 1
2.53528023998576 1
2.81847869518225 1
2.24465567493741 1
2.27063184920983 1
2.59721965814149 1
1.87586767138123 1
3.41366711836237 1
0.912625275289987 1
1.5099896943785 1
1.23903372600674 1
0.717732300540547 0
2.55881065035334 1
1.96862997186962 1
1.77267496199026 1
2.24638844219385 1
1.95880391459072 1
1.29999077088165 1
3.58164768214352 1
1.75145741008635 1
2.18286032435094 1
1.5017116479042 1
1.29490439735026 1
2.24885214273769 1
2.67327554900274 1
2.90257150483971 1
1.85825483977162 1
1.22364449002455 1
3.24863177895844 1
2.88416733845745 1
2.70932273078181 1
2.53817367757997 1
0.735304999573848 1
2.05889334397417 1
2.59749628274806 1
2.25597197765799 1
3.45558889960151 0
1.89019691334872 1
2.23751739899988 1
1.11471268739348 0
1.1748824506805 1
1.65687415241512 1
2.88920552121368 1
1.57431805980256 1
2.49765183781218 1
1.73163281183647 1
2.67870043456223 1
3.00919261766343 1
1.21312313797829 1
2.66394670185969 1
1.5677620938827 1
3.20053925135427 1
1.62081430959579 1
2.3247378018252 1
3.29354057875192 1
2.83045737302217 1
0.680447116680335 0
1.70735682498196 1
2.45053764943589 1
1.95135112064681 1
2.44792008372494 1
2.66800357000967 1
1.05031347282244 1
2.69053777027355 1
2.18049991359054 1
1.74078627036829 1
1.88807552189551 1
2.16344605700542 1
1.91672270590402 1
2.5520954855513 1
3.70206709777033 1
2.93378490770987 0
2.11333463533865 1
0.818177026333998 1
1.67742242569994 1
2.16819089879116 1
3.84455342466178 1
1.81446264254801 1
1.97693319083076 1
1.76982467593169 1
2.17562194551391 1
1.39342938225063 1
1.93782556571123 1
1.98858818637592 1
2.23530750669187 1
1.33068922268708 1
2.88075926757897 0
2.1667790175201 1
3.40622698386984 1
2.17848649104152 1
3.5836493914026 1
1.37411951268973 1
1.4960244762483 1
0.945117419501948 0
2.48442725225932 1
2.77530133974855 1
1.4043481741299 1
1.54374072401904 1
1.86213717690743 1
2.58555358466614 1
2.49835208585123 1
3.2435940327488 1
2.12232810652258 1
1.43168774457401 1
1.4833647466479 1
2.18344950710388 1
1.14293751006971 0
2.55799063667052 1
2.28308397403698 1
2.20247562485249 1
2.12759357926431 1
1.50549315472349 1
2.36769417612759 1
2.13328303208182 1
2.7733384864015 1
2.94596200929735 0
1.6343098335284 1
2.1474222749701 1
1.92755978264309 1
2.04774434385841 1
1.09227189988009 1
2.87610010598116 1
1.57133214309254 1
1.93881370822611 1
1.52545231539237 1
3.93947604794052 1
1.80670334914468 1
2.21861604194714 1
0.758164800984481 1
1.28611924345452 1
2.94491379345883 1
0.333961267683499 0
1.72385233082261 1
3.00380936398579 1
0.673222931144356 1
1.97875788170385 1
2.90028962710724 0
1.48955623317701 1
1.60511076804811 1
1.54921360634778 1
2.7371097066171 1
2.13862492652798 1
2.52998834256163 1
2.23284889639 1
2.08609566591171 1
0.463410552543216 0
1.45705228720062 1
2.01125982568679 1
2.48344930568532 1
2.3559158424174 1
1.64045931575192 1
1.76752895081458 1
2.47938337466499 1
2.33684136052591 1
0.30536610857864 1
3.47329885316558 0
2.39926275692513 1
2.65414505212599 1
2.55319303592624 1
3.50470185977259 0
1.62731351499763 1
1.64464465772494 1
2.53960729236165 1
2.36959693715882 1
2.60489973197794 1
2.42601213449585 1
2.06346579846671 1
0.500163347607157 1
1.70661948915591 1
2.55342175762278 1
1.80443651232918 1
1.62616543871932 1
3.16045472625854 0
2.71341355784251 1
0.579890647743909 1
2.00290349919276 1
2.84511269642924 0
1.81524617842541 1
2.03541756441962 1
2.92983277789446 1
0.950793683419438 1
0.764463983279868 0
3.79402172934593 0
1.8375262738528 1
1.4382900977297 1
0.829844951899306 1
0.260399123974573 1
2.40822846957666 1
2.40835325284498 1
2.80868945922899 1
2.32010597542663 1
1.42179077062831 1
2.28854266829958 1
2.28310185877793 1
1.20696130800787 1
3.01828631730122 0
4.13292071722615 0
2.24048696858793 1
1.32334463579 1
1.69064271060637 1
1.17679385796034 1
2.63899764790332 1
2.65810845529773 1
2.70549746205524 1
2.02712803620689 1
1.64526708259185 1
2.23781235789594 1
1.5187710608636 1
2.53095997798217 1
3.70572154527204 0
2.19864386114082 1
2.00177148291595 1
2.35339199376425 1
1.32594621535416 1
1.60244555289247 1
1.76442119868861 1
1.33279662012287 1
3.10567123249368 1
0.762563706140173 0
1.93991565320551 1
2.50823106967179 1
2.2731746245874 1
2.1721811418613 1
0.120021334418522 0
1.12474770402506 1
1.38692270543771 1
3.10307067382813 1
2.18945862186753 1
2.03365459668216 1
1.61057515710073 1
0.755671636960264 0
1.68051621986758 1
2.1958419291184 1
2.11559544194213 1
2.49578726211688 1
2.33118216187975 1
1.71108374319623 1
1.57117581811498 1
1.44514673296689 1
3.17440166826355 1
1.81447424667094 1
2.08879078873484 1
1.0498980531622 1
1.7242025580552 1
1.15549039879175 1
1.65968783160749 1
3.9032413293917 0
2.14176840377492 1
2.78589845117289 0
1.19427070771723 1
2.79767236292765 1
1.77181397770783 1
2.23032935340841 1
2.66152021022548 1
2.62581525183555 1
1.97403924706831 1
1.58748541579604 1
2.3086348996244 1
2.15230007767534 1
1.5917338003412 1
2.48713006281309 1
1.33301577986936 1
2.48041398670003 1
2.2526245339073 1
2.47933996535971 1
1.9234249408946 1
1.3102839591555 1
1.32037992719603 1
1.72298391993619 1
2.0823191674441 1
3.41684265709901 0
3.20072285163375 1
1.21986551771924 1
1.73157321897044 1
0.622512414608657 0
2.79085276260239 1
1.98161030457787 1
2.79559579495458 1
2.13306856932131 1
2.03785535846714 1
1.87673255147032 1
2.85667729300565 1
1.34394264724381 1
0.204128486069306 1
1.40079355226931 1
1.43534714621856 1
2.56347385340576 1
1.52775729275675 1
-0.430543567776374 1
2.53896080783703 1
2.27902485564156 1
1.80339010539039 1
1.82530065508852 1
2.44346369502966 1
2.65865493227271 1
1.57618667220031 1
1.24625420369107 0
0.946810776674312 0
2.45552286267529 1
2.04801516441651 1
0.953058847715101 1
2.77110509136124 1
2.14378470645034 1
2.46206140816343 1
1.86544350832525 1
1.32571519566966 1
2.04938971464366 1
1.02753589233788 1
2.31624825010685 1
1.710980771601 1
1.39014800153361 1
3.59034464212696 0
0.95659350538022 1
3.38575908133765 1
0.554157623242671 1
1.99709600086732 1
2.07434981306036 1
1.30362974632347 1
3.66400306091932 0
1.48347029625815 1
1.92320957497947 1
1.83838233131683 1
3.05282546117274 1
1.65171206985418 1
2.59894321963669 1
1.98789355807458 1
2.35423479866963 1
2.21504067378871 1
2.31642100496984 1
1.59483419050639 1
1.27164516637221 1
2.05040742061743 1
2.43343280685006 1
3.26299969143144 1
2.33225314870599 1
1.72591186138317 1
1.55494313191222 1
1.35160535802197 1
2.11414918487651 1
1.29151027235484 1
2.96758014545586 1
1.54300519588431 1
0.980847620285666 1
2.20264161263592 1
2.09667604447186 1
1.4972577951017 1
1.4392303739335 1
3.49355597165793 1
2.43294399647949 1
1.81311420987792 1
0.463141636202578 0
1.707802964819 1
2.56771440792532 1
1.31944971158325 1
1.84298418457248 1
4.51199827167908 0
2.2680976846736 1
1.74377876286132 1
1.34114268576955 1
2.27837040881585 1
1.82966320602796 1
1.84006476383232 1
1.93272910736206 1
2.59902827813515 1
1.00126032297688 1
0.0766087760049264 0
1.34350423141134 1
1.71818768173322 1
1.62914003680602 1
2.2324549610001 1
2.40375659279309 1
2.79750146771684 1
2.31844345326031 1
0.641300506305945 0
1.86718979992217 1
2.47734214862452 1
3.08035938781002 1
1.08246414804411 1
0.999794976060369 1
1.64868080896902 1
0.563747446771523 1
1.73853763087108 1
2.97143377879055 0
2.3146236603923 1
-0.0224465655675021 0
3.50410532656265 1
1.19652132157502 1
1.53838925288882 1
1.21733973721696 1
1.75236179870987 1
2.61346980085335 1
2.04971943491935 1
1.64360472509179 1
3.16540999382592 1
1.03220315724245 1
1.28957870562943 1
3.2409266527225 1
2.85433175832679 1
1.69059599642043 1
3.76646973432263 1
0.340941149181429 1
1.7443766136356 1
1.02169945923341 1
1.93772631150318 1
0.954631481866658 0
0.595533716468272 0
2.53746873373425 1
1.40901159478639 1
1.66503404713194 1
2.10677409516945 1
2.18956460749755 1
2.07945298657872 1
3.0262763425522 1
2.05159725737576 1
1.67795355323183 1
2.27970803443101 1
3.37749629607405 1
2.17773590973941 1
2.28759882780767 1
1.06584444395845 1
1.27775536947077 1
0.701993075235509 1
1.90333684032232 1
1.94486519678491 1
2.72230371666818 1
2.2547045648681 1
1.79889383392391 1
0.380127270157628 0
1.52409992851537 1
3.10217390805355 1
2.51315563106547 1
2.07306917208579 1
1.70501314639257 1
1.38499188247739 1
1.03813078911876 0
2.2941062956096 1
0.195218355106486 0
2.31916616699763 1
1.66434137686904 1
1.18537181060424 1
2.46779859982971 1
1.13309761469355 1
2.14346706194635 1
2.57840550625429 1
3.21571426036221 0
2.09410614139545 1
1.69651069982836 1
1.16580443711563 1
2.24639952190418 1
1.49593665131806 1
2.69570230532656 0
1.7498787622303 1
2.92976462950813 1
2.51338968325473 1
1.9513997254808 1
1.02160734372002 1
3.09362658840671 1
2.48851353823696 1
1.32792058959109 1
2.92811541535967 1
2.71497095702982 1
1.99873299657435 1
1.67842328264204 1
0.487927245568489 1
2.17468619183398 1
1.82426429748593 1
0.654039238726633 0
2.98478966596873 1
0.513272380129381 1
3.1271316172219 1
2.67190771468669 1
2.3478188927831 1
1.53676041217994 1
3.08245112801669 1
2.62922204082983 1
1.21054546809057 1
1.49742674287695 1
1.79522990413356 1
1.46464466682016 1
2.27835218268711 1
2.41668832460995 1
3.02543964389385 1
2.74311820533076 1
2.50021975354529 1
2.76417505772584 1
2.46333138937228 1
3.2613113727231 1
2.71355833176036 1
2.21584482972464 1
2.91730484205765 1
2.88939938216114 0
1.41319642781475 1
1.87654862451789 1
2.390501520369 1
2.5266081106838 1
0.55443265932085 0
0.296155212937372 0
0.737249254553285 1
1.04369742629497 0
1.05876774470732 1
1.69462891755528 1
2.29016503962911 1
2.94222151063196 1
0.992416613138915 1
2.02762583748592 1
3.1601834718157 1
1.92333174740403 1
1.12970290221116 1
3.70297680208572 0
2.42086860816075 1
1.23595664219687 1
2.57177357426274 1
2.70621861414662 1
2.42071998882377 1
1.64033973560762 1
0.31926173941817 0
1.53693078282825 1
1.88307890873066 1
1.41852037698295 1
2.34713120749296 1
2.1995275528251 1
2.30424981404482 1
0.92996016509722 1
3.12306258097887 0
2.07012265703256 1
1.75928365713995 1
2.39881189716706 1
2.34881182481501 1
1.61092230366627 1
1.03415885454084 1
0.646673770546292 1
1.60474319284011 1
1.63305250616517 1
2.34747373429493 1
3.86921287221531 0
2.3947430519202 1
1.41967184003984 1
1.98808153767111 1
2.1521505679336 1
2.39700920627463 1
3.019833617496 1
2.80761763834735 1
1.79150789405396 1
1.80832431622766 1
1.03634513971441 1
1.46582333821369 1
2.76629762777247 1
1.03921254740229 1
2.42455667180591 1
3.13607841082798 1
2.43729022027037 1
2.03483355221203 1
2.02994518283186 1
3.45760510651033 0
0.981356996087264 1
1.84597139955343 1
3.57146591625586 1
1.97663865326932 1
1.44158206268704 1
1.3489564964735 1
2.72109540147574 0
2.30570718645597 1
1.51059238142168 1
2.62127650814028 1
2.35812241708009 1
1.38260403759539 1
1.60338479717728 1
1.9974436433774 1
2.91402218644418 1
2.44665445680153 1
3.09915438686244 1
1.72967658937084 1
1.85314131344267 1
2.95007245996187 1
2.01118680834673 1
2.14118573680975 1
0.757606152101864 1
1.39411499119125 1
2.5218994273445 1
1.57024564119706 1
1.07240756721251 0
3.19501628909633 1
2.0900670858528 1
0.729849040931972 1
1.17775771918748 1
1.92314910382173 1
1.79182597457606 1
1.98261427072305 1
1.95928802636135 1
2.17779048202236 1
2.94569838286418 1
1.1906235035121 1
1.00967671369965 1
0.756884822955114 1
1.29638809514874 1
1.62196391621072 1
1.38842504092045 1
1.63609469589199 1
2.24216962549236 1
2.25017509204991 1
2.28306738224753 1
1.4304735288728 1
2.09120997584037 1
2.3270059202559 1
1.50942667228181 1
1.63698276616121 1
1.40162199898794 1
1.2482285191375 1
1.94913394721552 1
1.71381540699925 1
1.92411075763442 1
1.72940829325669 1
2.08716563193511 1
1.50078937852739 1
2.43634575437385 1
1.44242935675014 1
1.8762528333869 1
1.34865374505317 1
3.28527785273954 1
1.07608250542335 1
1.34615446630388 1
3.07969177120197 1
3.22554854815001 1
2.37579771670117 1
0.774347546347029 1
2.79839523196784 1
1.97026457366881 1
1.88406626857498 1
0.603382390685167 0
0.39421586585777 0
1.78758825257333 1
2.69566750620925 1
2.59836302375802 1
2.48389335586803 1
2.91368201283847 1
2.48992974443326 1
2.18735270497077 1
2.05810417260969 1
1.45856177448976 1
2.313252513121 1
4.31575034168686 0
1.21015236554247 1
2.02151757738025 1
2.15489773237994 1
2.26837348815788 1
2.64275353049402 1
0.982384456029453 0
3.59845780279262 1
1.77208187843737 1
2.5459967546188 1
1.82355049900845 1
0.952245923034664 1
2.22545908755854 1
2.29624800741946 1
2.46138843443546 1
1.34747313818917 1
2.33103287025608 1
2.85514317663216 1
0.709626536573686 1
2.59456881783561 1
1.089647440957 1
1.3759792569303 1
2.74256695162467 1
1.67856707597083 1
0.607199631554795 1
0.968425083819682 1
1.66276333608785 1
1.57103704812118 1
1.24457738903585 1
3.07339239989731 1
1.66414059024524 1
2.53536180191041 1
2.49786893660649 1
2.95902449607026 1
3.01441956624777 0
3.49367124162872 0
1.76490808008273 1
2.98082704078444 0
0.573480127531238 0
0.861996624680723 1
0.702514374259721 1
1.39310545745035 1
3.07581466573955 1
1.11923708177548 1
1.95740404770238 1
1.92020111319194 1
1.74395286658358 1
0.979207131222831 0
1.99959625767268 1
2.69137511836408 1
2.26714533986569 1
0.881348324314181 0
0.859754885888367 1
0.588722266952283 0
1.97051883484484 1
0.740002799931012 0
2.7824749947909 1
1.36976978003477 1
1.1858981849093 1
2.06659280571125 1
1.32422203592607 1
1.46115661075063 1
2.56207962949884 1
0.661441112295867 1
1.87380850175311 1
2.17168989569294 1
1.35257141812536 1
1.8313717149207 1
1.46324157232694 1
2.71133103330366 1
1.98940375639269 1
1.94070256134431 1
2.65257193518186 1
2.11959266868381 1
2.54863686356982 1
0.798795421932889 1
4.14989884343792 0
2.80059310421719 1
3.20939762882619 1
2.99223089365417 1
2.25502689375606 1
3.13689872763034 1
2.48862918774324 1
1.19214940776659 1
3.20473225208221 0
2.04199772418908 1
2.73288137079409 1
2.27953030133451 1
1.60604948586851 1
0.936189133234141 0
1.39549579589714 1
2.39135700637229 1
2.66455974336009 1
2.7168642163885 1
1.02497895300266 1
1.07724182525192 1
1.28776450909827 1
2.36737900980147 1
1.03713469073898 0
2.44274724291573 1
1.5429974430261 1
1.48591835189936 1
1.65067467643377 1
1.85825066078352 1
1.53590537181124 1
1.98393520184419 1
1.47080545788654 1
1.20639619862091 0
2.16050900778569 1
1.44514651404623 1
1.67484867758169 1
2.11908008856022 1
1.31481555030487 0
1.35001879964397 1
2.57322667438429 1
1.63869338581504 1
2.29071443717904 1
2.17152879164026 1
2.91788894984756 1
2.15673702459233 1
1.99549915170355 1
2.26811309606846 1
1.4192061241304 1
1.43345688649718 1
1.97493193710337 1
-0.0723183937639727 0
1.14910233877092 1
2.85703859480278 1
1.76749038816289 1
3.18080854026043 1
1.97747424930972 1
-0.210038806395158 0
2.28197221331004 1
3.32501449343585 1
2.60582233703406 1
1.88157291514114 1
1.45164677936397 1
2.04801474118622 1
2.34504386904192 1
1.39044200727263 1
2.34451357112677 1
2.08718996250732 1
1.04500336441675 1
2.11047035269005 1
1.98508232298752 1
1.5499125174434 1
1.6380652563908 1
1.6824348363946 1
2.23243579057475 1
1.74575884289534 1
3.58284493815742 0
1.72016648410438 1
1.49677698641758 1
2.65116548288111 1
2.04683996543365 1
0.85225520317337 1
2.56104784235551 1
3.22607513683641 0
3.55243126843621 0
2.81479217688448 1
1.67511522756078 1
1.49506857125305 1
2.02207289643896 1
1.57343634287707 1
1.8795243517905 1
1.96250945244564 1
1.70732149650041 1
3.76669450322173 0
2.29202820010152 1
0.612055862928457 0
1.73757748592795 1
1.28980983476496 1
1.95909456166698 1
1.48899239267282 1
0.748699580073577 0
2.75343832889925 1
1.30126096968605 1
1.49885029112655 1
1.85032189607124 1
2.29364968601766 1
0.818727817062934 1
1.78483248929919 1
1.23315582854623 1
2.9084852830332 0
1.98503485155876 1
1.49509891386761 1
2.55208445025168 1
2.00904517719655 1
3.24615921594123 0
2.79450837256053 1
2.36688112056088 1
1.54477254730002 1
1.57530892387842 1
0.748757875250719 0
2.19825773486946 1
1.54028316592525 1
0.566630655290153 1
1.22585762148173 1
1.85753099675072 1
2.61972595587212 1
1.55266251847251 1
2.69923611486712 1
3.27170626575453 0
0.594831526958716 1
2.25937396018146 1
0.44096204099355 1
1.08744368197907 1
2.09809527299253 1
2.87531655033661 1
2.08942473530461 1
1.71407218292672 1
0.322454036947705 0
2.085303267345 1
2.79142438493378 1
2.12662471326519 1
2.95345926961853 1
2.99198051478062 1
2.91379605195134 1
3.04912739252988 1
2.71839395153135 1
2.33034012025025 1
2.92082803019318 1
2.75417253473789 1
0.470638016809185 1
0.81332170659354 1
2.18627534181821 1
2.91840357073513 1
2.33641498177831 1
2.45157470155986 1
1.16771250526838 1
2.06698424637218 1
0.813535684059412 1
1.58768950793557 1
2.53440031788689 1
1.81996514476292 1
1.39688134716388 1
1.51028342026989 1
2.50030256563507 1
2.07848959130484 1
1.52172118412037 1
1.70603742119488 1
1.65077617573578 1
1.48810526847139 1
1.37452031168618 1
2.66381576605449 1
2.64887122037512 1
2.32933514230991 1
1.51166437152002 1
2.109563098642 1
2.74778642914156 0
2.13987036264487 1
1.45599696495014 1
1.50923960183261 1
2.61259608141792 1
3.09129870717931 1
1.28446880758051 1
1.39926116514903 1
3.81837283156039 0
2.56764067141042 1
2.26624471468825 1
1.80591380060772 1
2.27691414609711 1
3.13370970534184 1
3.60332136846123 1
1.84888048032425 1
2.37037444853907 1
1.63343685136183 1
2.75776210362621 1
1.711185248004 1
1.75977017309041 1
1.74133784513826 1
4.09375790593588 0
0.548772185415802 1
2.13378645280981 1
0.965222264619275 1
3.71289631093601 0
3.49082821414512 1
0.535225118802599 1
1.15650837986897 0
1.58425969074443 1
2.34137971853822 1
2.47339757861728 1
2.54337938457237 1
1.37666068040616 1
3.15810792382577 0
3.39947013239568 1
1.0560299697366 1
1.00695163574817 1
2.70972175171485 1
2.01909353152049 1
2.74453875735656 1
1.00600115912418 1
1.64466728772323 1
1.86990427374448 1
1.23514460962006 1
1.86837130042715 1
1.98815738727727 1
1.15596045817639 1
2.58292593893773 1
1.72191507307799 1
1.87366242590573 1
1.67781573642868 1
3.57586705640846 0
0.984367207342522 1
1.60265054635325 1
1.71265139941231 1
2.14386501104524 1
2.87352809773147 1
1.77254137405823 1
1.09461000911948 0
0.819955305946399 1
1.84717432517231 1
2.75067217795702 1
1.6487535738122 1
1.75628661441014 1
1.50004240090147 1
1.6942865007977 1
2.54118134534357 1
1.16251669187918 0
1.90571768846418 1
2.82522672654298 1
3.71601015293262 1
2.8551571239307 0
2.00053608210699 1
2.4176465360432 1
1.74253191199348 1
2.21467276325541 1
3.67266158320116 1
1.79070425501545 1
2.48647055606798 1
1.5290199560648 1
2.75387392756482 1
2.68188404550171 1
1.21452243566904 1
1.29584879792753 1
2.61307160704855 1
1.19824481383336 0
1.26747062524685 1
1.10660240142602 0
2.05507840367378 1
2.93105826409164 1
0.92055052480457 1
0.845113874813101 0
2.42589610932432 1
1.07920992873328 1
0.567461551592983 0
3.05287418615727 1
2.58678684515441 1
1.95591871358378 1
0.968990080290097 1
1.3467910027907 1
2.38253716032033 1
3.43437083280388 0
1.17959316394033 1
1.41498828330479 1
2.76987372880153 1
2.37055299444564 1
2.86574541316464 1
4.0835572640854 1
2.98008925258187 1
2.04231354028899 1
1.91826076379739 1
1.83560436154464 1
2.7849266362482 1
1.14571827190835 1
2.31324982355945 1
1.79976374397868 1
2.19986605043837 1
1.64309337450349 1
1.78217471299184 1
2.66480748612413 1
1.91590662598147 1
1.81323562819257 1
2.73739982986097 1
3.17203732571419 0
2.1666263003444 1
2.34129570935499 1
1.3934260928947 1
2.6684065258593 1
2.32943179613335 1
1.89272918515978 1
3.77838157660766 0
0.648570122326195 0
4.48479475575468 0
1.74937198194474 1
3.29800979666693 1
1.57446632404848 1
2.74623171106229 1
1.50819546533559 1
1.69532295001545 1
1.4154581881431 1
1.44014620256974 1
1.38542415447103 1
2.71381996903025 1
2.53470774477802 1
2.26426285045979 1
2.13982445959228 1
1.9362502752728 1
2.42269725683057 1
2.61697832202353 1
1.99188962424522 1
1.93327874660395 1
0.811926991528578 1
1.88174227628024 1
0.911598052960808 1
3.11741205566277 1
1.90042325079071 1
2.65760032371854 1
2.05741770683901 1
0.464698210487566 1
2.68749098534804 1
2.92538094481515 1
2.66219231685027 1
2.63801853871814 1
1.80131534329564 1
2.76078680995468 1
0.879670422388133 1
1.20335713408881 1
1.52525185624424 1
2.98019073151553 1
0.555821461715042 0
2.17252115414615 1
2.35108400706915 1
2.59323385301705 1
3.66083059877016 0
1.85473410395075 1
1.48581035237576 1
3.33396292999916 1
1.76863459292185 1
2.56962511524237 1
2.35910127014683 1
1.79309513990818 1
2.86910808261727 1
2.00309278110695 1
0.97593148086866 1
2.61048731005209 1
1.19645348502295 1
2.53632694974376 1
2.42606418197202 1
1.76270985119134 1
1.8988419985779 1
1.51879049707487 1
1.37241579710602 1
2.2253109092273 1
2.32062362571025 1
2.64032456990653 1
2.20835918239879 1
2.14788785833676 1
2.70452999260606 1
1.56523719250942 1
1.96813071845165 1
1.99338121606818 1
2.47716555131067 1
2.61620258657139 1
1.18365728621226 1
1.86642723178472 1
3.14897854358041 0
2.59869045903721 1
0.657020561674298 0
2.28543034128573 1
2.78727962567798 1
2.34816214025041 1
2.44193390732544 1
2.51512296841561 1
3.36514547851846 0
2.28881634682043 1
0.979466091570513 1
1.26405173802483 1
2.11724972140273 1
2.11856149106284 1
1.7832889673678 1
3.3045179681544 1
3.28580833314125 1
2.10670770368745 1
1.88501150599129 1
2.79361802111641 1
2.25942865231816 1
1.48085585371374 1
1.05730601870338 0
2.82255084764861 1
2.15225200508913 1
0.671076529191476 0
2.14488522987264 1
1.82349761944114 1
3.08854061041435 1
2.71058275779727 1
2.46357775370264 1
2.0074847198411 1
1.73228293776334 1
2.21999908924666 1
1.50507331188549 1
2.10037165629824 1
4.00105800742414 0
3.26620760476435 0
0.902554480727458 1
3.01411836307496 1
2.51459282460996 1
3.62177733650464 0
2.82652993727753 1
3.73930867183278 1
1.43585116607785 1
2.24487328905554 1
1.369424638498 1
2.63530550418444 1
2.39304849812814 1
2.50417499143471 1
2.10992191218703 1
0.883301828342689 1
2.57148058895528 1
0.945148261724877 0
1.97164503814632 1
2.06868252743706 1
1.29306033152795 1
0.84567169495432 0
2.84962168556608 1
2.72485043212403 1
2.07399687066319 1
1.96734209232417 1
2.9974072540425 1
0.130458553797758 1
2.17963376657313 1
2.61227603150668 1
1.10748723437895 1
1.38054964414945 1
2.32601578491377 1
1.20340908724312 1
2.57244774531084 1
2.40048498063804 1
1.90962865730137 1
3.11024324238572 1
1.03337388266013 0
2.37668754899774 1
1.32446848631116 1
1.11761744984003 1
2.39268184320965 1
2.26664512669385 1
1.7992249744488 1
2.30377948346443 1
2.24245325799736 1
2.4155486272124 1
1.27132856553069 1
1.15158152850297 1
1.85620907399047 1
2.23247611604834 1
1.78312893314882 1
2.47833534965561 1
2.50765953901581 1
0.818752944854963 0
3.08464570085035 1
2.22783250913499 1
3.66426442984896 1
1.94696681945144 1
3.01606690265326 1
2.27741496721821 1
0.306591241911845 1
1.89712851843365 1
2.88234776502846 1
2.09403224186607 1
2.02764119735236 1
1.93740385228237 1
1.69900420210164 1
2.04887232141376 1
1.2585891914791 0
1.33351253490693 1
1.01809285798135 1
2.08200616533148 1
0.0539940717265771 0
3.0711725579506 1
2.02919326935439 1
0.882233345336829 0
0.781663432583529 1
3.44441540924609 1
3.49624233269164 0
0.648341187686178 1
1.94819935621674 1
1.81792893930108 1
3.34350669114078 0
1.87445186595101 1
1.95706979349212 1
1.59166011429623 1
1.07802325114319 1
2.79324871061178 1
2.4827365960633 1
2.00497152353772 1
1.77210232668678 1
1.39208864540765 1
3.40524929095231 1
2.14811228838806 1
1.4886759874878 1
0.715773821362071 0
2.79480592994184 1
3.46069587049556 0
3.25537887920643 1
2.51185884018242 1
1.63180168292657 1
2.69846032706721 1
1.84619304002589 1
2.46293287862465 1
1.79140738242521 1
0.223285476460919 0
1.13333024893163 1
1.90323479577455 1
2.01188153982049 1
0.309269778969257 0
2.06418001255926 1
1.88855692540353 1
2.67521628491537 1
1.564985027893 1
1.55776984191312 1
2.6243157188062 1
3.41508419679314 0
1.46098346873662 1
1.03086223421346 1
0.686113166608702 1
0.70994095225683 1
3.14967141252845 1
1.39236744833844 1
2.85932269320036 1
1.90883290840755 1
0.301250091122141 1
1.09171342887996 1
3.33961932975699 0
2.74797748142064 1
2.55015376075771 1
2.13710631701954 1
2.47359596811429 1
3.11918007226116 1
1.41592542581796 1
3.0128130689885 1
2.1614691149455 1
1.80034866944728 1
1.17557028903228 1
0.581277540052743 0
0.702689386584503 1
1.39719383554411 1
4.09716800315419 0
2.47225696220304 1
2.71599225620438 1
1.59711216917908 1
1.22862064162651 1
2.75177424853159 1
2.43693276120456 1
2.26480430249662 1
1.29034006898413 1
2.29916219292729 1
1.51344821373195 1
2.42718176767856 1
0.818253593459546 1
2.2396250199147 1
2.35009321142192 1
2.23880131424874 1
3.75270632089234 0
3.15990182732988 0
2.66179671851034 1
1.18499606694175 1
2.29788283391142 1
1.85074348575077 1
2.83199211341139 1
2.51468387233919 1
1.15156001658983 1
1.24893831914475 1
0.486218960242488 0
1.41396315163683 1
2.22648879265111 1
3.93276278178335 0
1.49091952505307 1
1.41595260413628 1
2.5922444449564 1
2.71218693115582 1
1.4451649626685 1
1.67665472319426 1
3.03351802982922 1
1.46533537429924 1
2.58292109309982 1
1.28403710995237 1
1.79062699962447 1
-0.150599295836742 1
2.060470587336 1
1.36703008490873 1
2.62752833226988 1
1.96049597198821 1
3.53387946263301 1
3.03566869216428 1
0.956238813610038 0
2.4421516213869 1
2.35911435655918 1
1.30997155721273 1
2.55815275956154 1
1.80667867988305 1
1.76038128431183 1
2.11311459617303 1
3.31902086677523 1
2.86184759902464 1
2.3792290191015 1
3.5890654766532 1
1.94111035413302 1
2.97832538896041 1
2.91462194735396 1
0.255184155927696 0
1.66665315998174 1
3.00778925523077 1
2.28891080788488 1
2.49513909420708 1
1.49020164606061 1
2.93266839798379 1
1.62739303572417 1
4.04109437708149 0
2.03303841233185 1
0.909669514372258 0
3.64863373781787 0
1.27305012270379 1
0.815441101978395 0
1.20550236715399 1
1.54008717286189 1
1.96716121526278 1
1.47558007680041 1
2.80363871917294 1
2.77049115765492 1
2.64574500772857 1
1.51291333717297 1
2.37258691116264 1
2.5838677235684 1
1.37836961020493 1
2.74749420155999 1
2.40693096304141 1
3.31279092750634 0
2.37490289179235 1
2.6645244795602 1
1.89355401298518 1
0.732546315503405 1
1.31131711961283 1
2.03167111845758 1
2.193032273627 1
1.76646787962944 1
1.97957912934298 1
1.45501755052483 1
2.12912376982783 1
2.36170185733204 1
2.98263018584936 1
2.37379250092393 1
3.01329605279186 1
1.53148776356916 1
1.57896014516812 1
3.91246023518167 0
2.57862522419289 1
2.33290138802246 1
2.17608223205505 1
0.280166228364438 0
0.554016818308944 0
1.15679563744616 0
2.76160095520374 1
2.66782757590459 1
1.95776064220999 1
2.46685642198676 1
1.72146933869296 1
2.40436757960044 1
1.23767517692904 1
2.10077631898418 1
1.64226567154883 1
1.04924607636887 1
2.77385959573903 1
2.01983541635925 1
1.91100229366671 1
2.06525920644183 1
2.18479380457678 1
2.66506045470721 1
1.80682304795485 1
2.52435681747459 1
3.7755513898211 0
1.65684424679007 1
3.38403880501311 1
1.84608347445201 1
0.642468639803343 0
1.55057809265921 1
3.21485679138413 1
1.61882500536975 1
3.2468301538547 1
1.82642831026597 1
1.74512633904498 1
2.47497279693272 1
2.77772347624787 1
0.525827333587787 1
1.14434922004399 1
1.3756763957552 1
1.80246763315497 1
1.51463117560912 1
1.79083288788997 1
1.86019907595056 1
1.67447352650288 1
1.8508629759062 1
1.39411128592191 1
2.40329125095148 1
1.35058201788932 1
1.82976599499262 1
2.37269021813257 1
2.18916948772411 1
2.48623044432618 1
1.37220187548799 1
2.15696174716896 1
2.63246101418748 1
1.74658848795841 1
1.74228600713748 1
3.5550427810481 0
1.77612504815008 1
1.52608435379566 1
2.73759208192138 1
1.47042534975678 1
1.11715123331904 1
1.14736281968484 1
2.11314355497807 1
2.63515114186121 0
2.15154242459959 1
1.86259341717298 1
2.26056313949531 1
1.15268568206688 1
1.66014774727672 1
2.58051706086358 1
1.10404854646563 1
1.93160429319532 1
2.85339173126383 1
1.09481349027609 1
1.73364280444096 1
1.30613114337488 1
1.58407420593456 1
2.50514206888975 1
2.43806375109099 1
1.76006166149378 1
2.59757401912789 1
1.99453478665816 1
3.25770003962666 0
3.64040111424967 1
1.99994353860109 1
1.26595685013192 1
0.844929878678964 0
2.62387746460427 1
1.32206488158575 1
1.99601427120992 1
2.3124556515908 1
3.08017027494133 1
1.80746926395452 1
2.54581087893992 1
3.03298934391741 1
0.933151016781971 1
2.27372257558562 1
2.93585153651464 0
1.92505108341382 1
2.17679634167791 1
1.00505853193006 1
1.18912211486053 0
1.35762962767294 1
0.951809448366171 0
1.22988947172379 1
2.52199130116043 1
1.81332041800686 1
1.60285414393936 1
2.08790158299992 1
1.46915968500589 1
1.84808522945821 1
3.05163997702283 1
1.83466023098983 1
0.0356426930219513 0
1.6707807968493 1
1.72424159322914 1
2.82971420259722 1
1.88125326411989 1
2.87174535149184 1
1.30685700732028 1
1.61598258790761 1
0.349003203083952 0
2.97637960671796 1
1.01843371391102 1
1.82753970808181 1
0.748624660466104 1
0.266045820558777 1
2.63690211496901 1
2.97437472911273 1
2.18240281316147 1
2.23807077264518 1
1.73523112836085 1
1.24730057124259 1
1.33867161159236 1
2.51836793169478 1
1.74685469583528 1
2.25299718575455 1
3.27039223586235 0
1.11005083908181 1
1.35466590432304 1
2.64477277253861 1
2.56179572042799 1
2.8055617451392 1
1.61171873306786 1
1.21391299211272 1
1.00514299829288 1
1.74664704858889 1
3.40231459241966 1
2.35790371402755 1
3.67434616604229 0
1.03335311168459 1
2.6836914980769 1
1.7509935381597 1
3.04433446131511 0
1.56852352148501 1
0.703865185246105 1
3.14256156332057 1
2.09387510929946 1
0.764301370929209 1
1.97709432999726 1
1.43493219661338 1
2.48107456316448 1
1.37487748306961 1
2.42965065777455 1
2.70016817459614 1
2.15052707709616 1
1.24161257239361 1
2.40853081747244 1
1.10444082722739 0
1.16033801893697 1
2.67393959044632 1
2.38666076436188 1
2.49277409467346 1
2.8667998192748 1
2.51617204719393 1
1.63236607088381 1
2.05569078290271 1
2.36871150840403 1
1.23995188107047 1
1.92264529821474 1
2.07460415902565 1
1.2401890135794 1
2.83971495032467 1
-0.0522788351693485 1
2.07068222962196 1
2.45756332184709 1
1.74064854291206 1
2.86909108311828 1
0.916410087413406 1
2.65033674253034 1
1.4110332145555 1
1.70508913314492 1
2.59419721480801 1
2.75726658857147 1
1.47469570111795 1
1.838400007825 1
1.70846939779783 1
2.68967151777431 1
2.11951290262225 1
1.16857718661159 1
3.63882344427164 0
3.27484894288353 0
2.58497268930618 1
2.45343721033942 1
3.32837821347865 1
1.90572524945437 1
2.46295703068022 1
2.24144483235922 1
3.31533661823109 1
2.95416133077226 0
3.38026289994782 1
2.91921538675816 1
1.44731597392279 1
1.54215981389231 1
1.25299173405617 1
1.69938653392492 1
2.7157907683609 1
3.73531842976941 0
0.233816824703911 0
2.25561192294508 1
3.02202648560186 1
0.968018659024246 1
0.628109458601018 0
0.991447019299483 1
2.91902009108705 1
2.85889815583019 1
3.16191244487932 1
0.687959407218979 0
2.75158905181576 1
1.61773195173107 1
1.52101348045831 1
1.74071784590221 1
1.77789042321059 1
2.50703003287895 1
1.82523471927608 1
1.8549986984428 1
2.33068441018224 1
2.77259106965962 1
0.642074345308253 1
3.05811380271515 1
1.12943370385696 1
2.38176211477481 1
2.38428705962395 1
3.41344364251 0
3.26720393272889 1
1.03386476146816 0
1.65107091112021 1
1.82292677743032 1
1.46079782415928 1
0.765792704546631 0
2.36093081854619 1
1.02336350495691 1
2.02686821812021 1
2.42587430936776 1
0.177623429189259 0
0.549682614780831 0
2.36529414198001 1
2.53535589079195 1
2.0122356952456 1
2.52170938605738 1
1.70401789286941 1
1.73186336051494 1
2.72714681531894 1
2.92341329375882 1
2.18612652318619 1
1.14394368894364 0
1.94818693500271 1
1.09367484854961 1
2.59404218464425 1
2.77602499851634 1
1.53769811402038 1
-0.0349153833298134 0
2.66562760686838 1
2.53157271630973 1
2.8010685042447 1
1.84328483672966 1
1.52217423100155 1
2.36016888914122 1
1.4758456258927 1
1.78357062657727 1
1.02788426210465 1
1.58921764636671 1
3.1969875404258 0
2.33153237056624 1
2.40448373789363 1
1.47003485678697 1
1.15246251011806 1
2.5153016123233 1
0.910846636452624 1
1.93681031348735 1
0.347033754692466 0
1.87826107078779 1
1.93053484067332 1
1.85930636030258 1
2.93679828257558 1
3.52064718344385 0
2.32862905395385 1
1.63556599162651 1
1.29017820489348 1
1.1924412699618 1
1.7920731115512 1
0.97935344968064 1
2.05720487864027 1
0.456331139830099 1
3.03117803768121 1
1.74710290875956 1
2.10975634791345 1
1.55611212041947 1
1.21114937316986 1
0.958435350138991 1
1.49025200169353 1
2.56771918600214 1
1.61849224630769 1
3.34716473269863 1
3.26622211157544 0
2.74854390153998 1
1.21902815791915 1
1.47619539228089 1
1.23077608076312 1
2.25557670750096 1
2.57105193500584 1
2.57942740064666 1
2.30154943085931 1
2.69380645498453 1
1.62073314206953 1
1.3997959126847 1
1.94819886537805 1
1.89382450849777 1
2.78656811956633 1
2.23888000825373 1
3.62048452741197 1
1.57427283388695 1
2.13653706461712 1
2.09228423736964 1
2.38724827305241 1
2.49588417238273 1
0.908075930413324 1
4.44942867205647 1
-0.366466156671863 0
2.08800183165285 1
3.70582644946238 0
1.23070208172744 1
3.62253847286866 0
2.0712964465509 1
1.0437782400388 1
1.02679461523533 0
1.34484253601979 1
2.05348796278842 1
1.55831343683227 1
2.46925999698993 1
2.05256508407224 1
1.78191035375725 1
3.04489793582628 1
2.92101864391758 1
1.88695111499482 1
2.50549996930733 1
1.68157555438734 1
1.35166146490841 1
1.94420653288272 1
2.0855399108801 1
2.42464717371652 1
1.98838755250646 1
1.15551865933228 1
0.644245752740543 0
2.12994945902146 1
2.73657000639362 1
1.51840018578306 1
1.22281844788194 1
1.08650947740957 1
2.4126899546208 1
2.59969410806404 1
0.911757106031363 1
1.15939656533294 1
1.43593413254895 1
3.16874203640568 0
1.07251764626703 1
2.67451523833952 1
2.42354402327578 1
2.56252000027055 1
2.71294485811049 1
1.3295257744732 1
3.00244902336128 1
1.89030889694491 1
2.42320703768987 1
1.95530926551425 1
1.61448829296542 1
0.924145562561847 1
1.89966273990651 1
2.34684907701966 1
2.05544611060671 1
1.72359810041282 1
2.34153216099738 1
3.3125596204955 1
2.68358567700492 1
2.1788323596651 1
1.45797556472538 1
2.95122362811763 1
2.70316477745337 1
3.34451227103934 0
1.9729041539222 1
2.58252859944962 1
2.01537066038119 1
3.28956922742586 0
1.66670041256921 1
2.60258025940374 1
2.61308528264535 1
1.91239551742838 1
3.26266597826567 0
2.18247667761672 1
1.59528264609705 1
2.20433083408514 1
1.692569583717 1
2.27569391185611 1
1.68738418670571 1
0.714671033238692 1
2.53246194275528 1
1.67600224887377 1
0.889778283314958 1
0.978568657510151 0
2.65908944008694 1
3.08077801629361 1
2.98820032295576 1
2.05008902330092 1
2.58390913759237 1
2.20843941015672 1
3.11765913263068 1
2.51021887742689 1
2.26809618782203 1
1.46062127007327 1
1.45617935520212 1
2.60569618924574 1
0.929541425434574 1
1.10050595763598 1
1.88564712483429 1
1.06714457906301 1
2.66329310964468 1
1.49354663089815 1
1.87315338678123 1
2.02834745825059 1
3.15210962448811 1
1.67416512606586 1
0.362337069737176 1
1.87483523208329 1
1.04075215533235 1
2.36333591876329 1
1.62129989037824 1
1.60758303833541 1
3.37790273066477 1
0.864703305602127 0
1.47818196392859 1
1.41811743596212 1
3.0841842490282 0
2.2972400792868 1
2.05003940961492 1
2.31897943916301 1
1.53249606887149 1
1.68783681340019 1
2.07744699180684 1
3.35894512461925 1
2.4731530338794 1
1.87881613578965 1
2.08921102857874 1
2.00313932546549 1
2.25406285560272 1
1.11922607035055 1
3.969087626392 1
-0.345199551794885 0
2.52636514526366 1
3.75027355225431 0
2.18084942078962 1
1.65879855623495 1
3.51922864897422 1
1.65988662252936 1
2.08507007646428 1
1.08091343306387 1
2.94191918843262 1
2.12599695920169 1
1.83838321887533 1
2.08804969897026 1
1.79740185939517 1
2.78079590801591 1
1.44696281162122 1
4.04439786957524 0
1.40380795840541 1
1.90299586735969 1
1.498148436444 1
2.13494838396458 1
3.05098706515184 0
2.92081889678966 1
0.776296240746655 1
3.279508808093 1
1.83635345236818 1
1.81757591154206 1
2.37152810745853 1
0.972198045012016 0
2.11708129558597 1
1.90188824933781 1
2.1168053198005 1
1.81355336856874 1
0.960062783843562 1
3.85460253178369 1
1.6666730896932 1
2.13463245090955 1
1.70653748517284 1
1.92778924729874 1
1.96583387084686 1
0.94925218057718 1
1.40882671471199 1
1.68710587776626 1
1.23398652203111 1
2.73741740400995 1
2.01600577002488 1
1.46118749919454 1
2.42145473113628 1
2.32962587542561 1
1.68158859726955 1
1.63072629716502 1
3.30251509171304 1
0.656069998318834 0
1.55174829123555 1
2.38969581784886 1
2.84082353821295 1
1.7925766686773 1
0.816587359637955 1
3.63594375660975 0
1.96151996735232 1
1.80390655288377 1
1.86762607452714 1
3.2988355414599 1
2.10657315924205 1
1.52956926667518 1
1.89391684686049 1
1.23959313940188 1
1.41825846735244 1
3.04181571713594 0
2.39663136485927 1
2.51746451995289 1
2.01281689995186 1
2.51362024189943 1
2.60331235810258 1
1.82376028585421 1
2.40877295844403 1
1.99337872919641 1
1.52531360569464 1
1.60682850351656 1
1.31223921488842 1
2.41109824820806 1
1.78647766362725 1
2.99486451359405 0
0.424884189715598 1
2.45740751097427 1
2.8520387034096 1
2.41469354764251 1
2.54818168640236 1
2.75892473650188 1
3.19102321124911 1
1.49246245041451 1
1.25335553449371 0
1.37510441988143 1
2.17018049511885 1
2.30837040734165 1
2.5001903073574 1
2.36684809604157 1
1.39290627888289 1
3.32056729068283 1
1.557630179596 1
0.911266667536914 1
2.42125608535011 1
2.66119645745593 1
0.663842652579035 1
2.42927406362663 1
0.223922951769241 0
2.28405139382526 1
1.34603257459294 1
3.32132432009497 0
0.234011870022776 0
3.24952703105389 0
1.85908881617321 1
2.14673895578095 1
1.90615339788035 1
2.09643542146334 1
2.0145847179601 1
1.97311681747671 1
1.84120136625744 1
2.43089810593931 1
2.40800924020948 1
0.63519161626445 0
1.02468138989404 1
0.83301568786259 0
1.70132211936049 1
2.64480982028954 1
1.38651040220025 1
1.61388086227973 1
1.38078323016939 0
1.72946661869783 1
1.45435306153377 1
1.73580603833127 1
1.48923286898764 1
0.467684921465138 1
2.31463761501512 1
2.19307204217242 1
1.65161563906361 1
0.706944651666352 1
2.65796779974906 1
1.81174193801801 1
1.32721740015388 1
1.08653639299575 1
1.3610322472575 1
1.99736533106594 1
2.67956432452875 1
1.55456847299559 1
0.983586575561287 1
0.960554138322844 1
3.3906334585792 0
2.83092301918773 1
2.0166686549292 1
2.45254037369639 1
1.92725865468484 1
2.50524721928483 1
1.83373269503122 1
2.41600170642985 1
1.29553808737126 1
1.74030317052151 1
2.05262377978392 1
2.04755499220314 1
1.33114560904979 1
0.75561139738837 1
1.0835021150878 1
3.00927503296192 1
0.489052233699665 0
2.36808927961931 1
1.32581316841303 0
1.1280379217455 0
0.693827493359844 0
1.86030643843224 1
0.112115396826595 1
1.73691436244873 1
1.42407659115881 1
2.23274103208254 1
1.17912213638917 0
2.57888183161024 1
1.2514415552235 1
3.14029757216999 0
2.1445662062635 1
2.78776416384299 1
1.40358053332386 1
2.27596693842529 1
2.43767171146325 1
1.92537865407747 1
2.1358319704501 1
1.97662458861751 1
3.16411701683042 1
0.990254812954895 1
2.62304359940664 1
2.20127795544853 1
2.01273491042583 1
1.04228685160425 1
1.43302463489726 1
0.888493531109516 0
2.54397594155976 1
1.19204082292555 1
2.08007789436846 1
2.46986936366291 1
1.70924319977406 1
0.875698076243377 1
2.50454853010311 1
0.750285964746606 1
2.18578416868405 1
2.74092810505352 1
1.28938705872741 1
3.29472585467611 1
1.62187612493855 1
1.52605690604605 1
2.00803882145744 1
0.132328599333662 0
1.43557080692197 1
2.51996652277122 1
2.37622759260707 1
2.5445441702303 1
1.78513594764564 1
1.28282521663551 1
2.1362916418112 1
1.28831946395468 1
2.00448467082991 1
1.69262409161031 1
2.19924522328413 1
0.42051617573311 1
2.20036725794181 1
1.63321142227534 1
1.59168148458393 1
1.41014341294834 1
1.69402253020631 1
2.50864938818482 1
1.97433755069931 1
1.81946191307673 1
2.95385186428977 1
1.64176588676728 1
3.04517924703169 1
2.54344829131963 1
2.26773874130333 1
2.36217585780533 1
2.40221086248565 1
2.39378036364472 1
1.50389159327292 1
3.43407753982703 0
1.36621665509195 1
1.62603327447152 1
1.6074091668569 1
1.71270043246547 1
2.1918680139247 1
2.87423589106884 1
2.18248666546385 1
1.86304765208834 1
1.97710719674279 1
2.08800815052905 1
1.15308271601799 1
2.86525946311929 1
1.79055872041601 1
3.96914068335741 0
0.539671229188054 1
2.45846445592719 1
2.25023089433704 1
2.83941595418069 1
2.15389085124702 1
2.32271773066065 1
2.31309692017027 1
1.49625897221251 1
1.32595486508506 1
2.47038797082853 1
0.901084067352835 1
1.76070886999387 1
2.46468674379275 1
3.11285938463295 1
3.55892613299303 0
2.17685461747288 1
2.07722894436887 1
2.27939171671911 1
1.8267490832136 1
3.17307804691659 1
2.55496244445715 1
1.75608755728198 1
2.55440044306496 1
1.31356715488068 1
1.69908231701325 1
2.07789348293852 1
1.75472309349323 1
2.08254588109063 1
1.32497844160867 1
4.38627664975291 0
0.979978694589776 1
2.47687949633118 1
3.36548049162348 1
1.66159099582008 1
2.2664788268039 1
1.84295225437098 1
1.05822953754118 0
0.998767459897441 1
2.29285650071946 1
2.77829366116705 1
3.05624974047642 0
2.09796556003494 1
0.296211308047842 1
1.91976639928127 1
1.2053347607877 1
2.13954900825446 1
1.43777576398761 1
2.8783668969343 1
2.34642850617087 1
3.67752493286483 0
2.96782891190555 1
2.53951210951624 1
2.26770932682909 1
1.65443459450663 1
1.90811735525731 1
2.02371900435442 1
2.39471411782157 1
1.43670149997441 1
2.10715114389116 1
1.3556826714754 1
2.61584211559937 1
1.82261778183974 1
1.18441041823404 1
2.27307336297902 1
0.766814909127023 1
2.41062073779805 1
2.31121466136973 1
0.408651374042298 0
1.65965631703574 1
1.91700387437109 1
-0.227908840100639 0
2.81918588339288 1
2.42573951602884 1
1.78206114963086 1
1.17239519843555 1
2.74878208957015 1
3.26018469772495 0
1.2731201747765 1
1.70937535721651 1
3.35824051451168 0
1.84474122933414 1
2.4208112234385 1
2.25751563733204 1
1.41550942268457 1
2.68986056200069 1
3.25340295205437 0
2.32334763702859 1
1.03441011479648 1
2.11203301585079 1
1.69223934894706 1
2.54843816608542 1
1.1360030048747 0
1.81548671041356 1
1.87729777555323 1
1.56341633925218 1
1.17260146658419 1
1.13230021483423 1
0.947429936970888 1
2.84874538414955 1
2.75378060965303 1
1.29908786909236 1
2.64447617216797 1
2.12394063355375 1
2.38962484525746 1
0.869070772978998 1
0.660229069137991 1
2.94758135489958 1
2.33330050149457 1
1.1511847487849 1
1.59796882405047 1
1.21068804032193 1
2.20052815849524 1
1.79956947695208 1
2.09099306407579 1
1.93256543612926 1
0.687385962232482 1
2.27082533138721 1
1.7448899127737 1
2.24113005419452 1
1.62447037233659 1
1.87106051648441 1
1.51797078781583 1
0.697846633640483 0
1.11027194375172 1
2.86947469573388 0
1.56190438799416 1
2.32823481144338 1
1.5245073959475 1
1.14705439169397 1
2.15667836436494 1
1.52555147457922 1
2.70389244469744 1
1.46553983593453 1
2.82751877722721 1
1.74338578832151 1
0.769053279314388 1
2.091962590062 1
1.78317232959498 1
2.23219261052449 1
1.68096092390406 1
1.82344950609067 1
1.01551149166249 1
3.0385504246657 0
1.10539079969853 1
1.92469785909359 1
2.56070763857363 1
2.16712590963925 1
0.716571676113571 0
1.99249719095016 1
1.39874275767875 1
2.10113575296822 1
0.28517350952119 1
1.33656803404295 1
2.69371215543138 1
2.27204963929712 1
1.57157491394186 1
1.84250811238481 1
2.37967209407786 1
1.03044673402159 1
3.01724281926991 1
2.83241342785904 1
2.85733985553633 1
0.761009938223975 0
2.1391887514393 1
3.16376860912282 1
1.34533117241387 1
1.70215978432241 1
1.87480008925752 1
1.22526602972277 0
2.57455864894459 1
1.11195820127076 1
1.50405215762706 1
0.957438956905897 0
1.4109720804677 1
2.11434464966703 1
3.72297123726829 0
1.77898879076244 1
0.182512778703881 0
2.27486963526549 1
2.6740744897432 1
1.57384610426602 1
1.42416952940785 1
1.79081786791044 1
1.86154354790273 1
1.8291062490034 1
1.3172084470289 1
2.69779211741544 1
3.0464076731746 1
1.44562888543406 1
1.97160983537491 1
2.11289953651456 1
1.49451825364168 1
4.26628198988357 0
2.58054334442524 1
2.41858415323324 1
1.35437613738211 1
3.14908465371537 0
2.30255583979731 1
1.77286072562935 1
1.76667178543446 1
1.84173200493629 1
3.02434713447344 1
1.42754951937247 1
1.88935385115376 1
2.64510273606766 1
2.34878796732457 1
1.97974863092204 1
2.91872265875739 1
1.33697874239397 1
1.20134284107065 1
3.10367895976973 1
2.47473067336683 1
1.55063373309209 1
1.79713483959647 1
2.12134832347552 1
1.9559502660731 1
2.47733331861438 1
1.86032338177546 1
0.972195835807735 0
0.974652626204157 1
0.87777496159859 1
2.69505213187402 1
1.06316048542398 1
2.83390290566646 1
2.82181718385249 1
2.10513021426629 1
3.22115354613175 0
2.21068999168771 1
3.10281675699218 0
1.5232629023114 1
0.634282810991001 0
2.67000870985088 1
2.30135609330616 1
3.40404148589184 1
3.71100988355166 0
1.69756550590834 1
1.18917450622172 1
2.63537719775197 1
1.88816675330499 1
1.38261710315805 1
2.21469571927264 1
1.51394018260107 1
2.14353463861928 1
2.6931206010266 1
2.74470358194588 1
1.6338551646706 1
1.41037471536083 1
1.80217871213118 1
2.30581261715479 1
1.52841983463177 1
2.34664228068841 1
1.5904662431518 1
1.47844952688832 1
1.2930913604022 1
1.27132386469635 1
1.90747835805545 1
1.47621031382519 1
1.15685523557814 1
1.52487952608342 1
1.23735581132172 1
2.01682656192075 1
2.21676487784116 1
1.79708124080651 1
1.63668427227364 1
2.87245135887842 1
1.22771270174258 1
1.34987464352931 1
1.32996330319636 1
2.32843673882911 1
3.67191944814713 1
1.97530287636252 1
2.76134984848057 1
1.2916487638664 1
1.83755219225563 1
2.3001852044763 1
2.64046535009738 1
1.00569116781035 1
3.00063924836712 1
2.53109681516524 1
1.59886546415578 1
2.60680353944167 1
0.900063840020167 0
1.57045251235522 1
2.9418447146225 1
2.36343450358046 1
2.32628623895781 1
3.09900445498623 1
2.44844017272556 1
1.63797164954858 1
2.51956162702827 1
3.55535882353099 0
1.49796526699218 1
4.00916365426605 0
1.78782280246382 1
1.92753407267031 1
1.57079458681123 1
2.80485867159159 1
1.5788207752171 1
2.62365695958533 1
2.05327604704269 1
1.78040986878155 1
2.4781600224835 1
1.55825778686266 1
2.24175265660678 1
1.59264695342012 1
3.2803811758404 1
3.1260977858228 0
0.66307796824434 1
0.851097718222511 0
2.41457420752661 1
0.767436045057416 0
2.2725377987277 1
2.27419298906613 1
1.4222082658875 1
2.172145042395 1
2.43880424197583 1
3.85176910927927 0
1.40682426215188 1
1.94897086043053 1
2.37590183862711 1
2.09720104386016 1
1.19428686654194 1
3.05547923884855 0
3.45836702755723 1
1.96817820620538 1
2.05073965279341 1
3.5324106496386 1
1.50814344258608 1
1.18203550627313 1
2.41227662445158 1
1.17429994362303 1
1.56584448857869 1
1.60964379849924 1
2.11321245146774 1
2.29503789283916 1
1.57602076347362 1
3.43689863564127 0
2.54886383660105 1
2.31285305870771 1
2.07226297164086 1
2.10770073662507 1
1.61797573588507 1
2.23264094056975 1
2.61454217883215 1
1.08813791578105 0
2.20299359690885 1
0.64363856572861 0
3.49211302454577 0
2.25330170527776 1
2.68422455307013 1
2.94032405317346 1
2.32553844127119 1
3.9779076931728 1
2.0809753163702 1
2.13964462437947 1
1.54503189857446 1
2.75237043096892 1
0.90335204273466 1
2.68989277510682 1
1.42824544056064 1
1.3993233383602 1
1.2781193921756 1
2.44506275157095 1
2.07410932284199 1
1.25989018117743 1
2.88643947832498 1
1.57218846970011 1
1.41091227756898 1
2.27704415292529 1
2.3686641685719 1
4.43287365371321 0
1.76994015253904 1
2.423346111527 1
0.850451916408541 1
2.59710783642107 1
1.50103010746413 1
3.52192505338375 0
1.97288278812672 1
1.93601582118644 1
1.61513878950007 1
1.86033489571472 1
3.2556848307082 0
1.82147210030727 1
2.06194546812051 1
1.63861733346332 1
2.33207437771604 1
2.66221792359512 1
2.47403478184837 1
2.32997036047472 1
1.09904072542029 1
1.33961935949925 1
2.36794806612736 1
2.80081386483699 1
3.36607639539238 1
0.431798549084605 1
0.51101750507092 1
1.973168655753 1
1.77377768699213 1
2.33632149175352 1
2.92496896876475 1
1.71326257960202 1
2.29508714625144 1
1.5010662405631 1
1.15334075987162 1
1.67743750779358 1
2.05235849529171 1
3.02243326842259 1
2.25062322364322 1
2.68287968054901 1
1.38697354882549 1
1.52135250177863 1
2.62680536132444 1
2.38888735326314 1
1.86149420487267 1
2.08110691453573 1
2.11101212498592 1
2.00097921468949 1
1.11382316231819 1
1.87633880334786 1
1.53290579647605 1
1.80747891645833 1
2.09100884227616 1
1.68302764821 1
1.62342357665881 1
2.45233935007805 1
2.31260772937886 1
1.8567615933956 1
2.50875147029269 1
2.54776570693331 1
2.56117219871173 1
0.906447201009014 0
3.61985445583203 1
2.03573520567895 1
1.56004513684502 1
0.953352010570255 0
3.59059000779274 0
2.28287486270812 1
2.28662648690146 1
2.35857652694397 1
2.8079103789322 1
1.44190259353151 1
1.89772732265234 1
2.02117144317557 1
1.30977870490321 1
1.67286620593173 1
0.36136040080327 0
1.35057239436475 1
3.32320196668163 1
1.63966119458519 1
2.27065998687422 1
2.33772502898629 1
1.31505770028624 1
2.01965908230466 1
0.0141690691931991 0
1.66566002922471 1
1.27232377243692 1
0.774367180900354 1
1.73570976261794 1
1.81609021133773 1
0.908538293754693 0
1.62418540976919 1
1.8379528751776 1
2.04364413451897 1
2.17496663697333 1
2.00049632370307 1
0.916591325821253 1
1.44783086365624 1
1.59791016423045 1
2.79917258329495 1
1.58492844745935 1
2.09796740193918 1
0.585726063035457 1
2.07284876093431 1
1.97749582469295 1
0.989208180666053 1
0.950497738338218 1
2.71330151202004 1
1.30804853375943 1
2.58336389484878 1
1.05006541073886 1
1.54733361105519 1
1.51128839933947 1
2.4606963306395 1
-1.10311407084923 0
1.11639987993019 1
1.44152576030228 1
0.846661663342885 1
1.99237416835277 1
1.45430571085878 1
2.86746391757348 1
1.94368842934843 1
2.08814601698927 1
2.13851481031071 1
2.80937932334714 1
2.52833905583687 1
3.18869880603146 0
2.5360646634127 1
1.53907415001562 1
1.98372915843656 1
3.07906216975896 1
2.67950586747125 1
1.4279921887425 1
1.97851499012379 1
1.08595095365063 1
0.0761123078194693 0
2.05476739039803 1
2.13540474604733 1
1.55021480839354 1
1.48054715329774 1
3.18543202259716 0
1.69425723236419 1
1.45516104963986 1
2.75644813972334 1
3.28235178825393 1
2.40112450011457 1
1.4673590149942 1
1.45518791934919 1
1.23745907875435 1
1.83037165912955 1
2.51758616479154 1
3.20631564529051 1
3.12748256004186 1
1.54237365131492 1
1.9931218593077 1
1.70383072759202 1
2.0911371881301 1
2.35089958791938 1
2.35417861359032 1
2.68845622474309 1
1.16583797396818 1
2.67129803803816 1
1.36445601528619 1
2.79701093394163 1
2.45458616262861 1
1.83800392205335 1
2.02281481983375 1
1.51381200201325 1
3.21865916778777 1
1.26090006390023 1
2.83503001276915 1
2.38786532348959 1
1.82707425250446 1
1.88143259621445 1
1.57044832957998 1
2.66313284751775 1
1.88158035010102 1
2.22401529640997 1
2.49927892239434 1
1.27194132467369 0
3.00117645369816 1
1.23386857801364 1
0.622025431399406 0
2.04137053846024 1
3.80106969462518 1
1.77273438788309 1
3.26672732003649 0
2.27994481044544 1
2.80240416729794 1
1.22228471006924 1
2.37689192567376 1
2.83474020686421 1
2.16159653237254 1
3.33126871168375 0
2.33844877857364 1
0.0748020017098362 0
1.65271863007269 1
4.07214740506735 0
1.82652600442046 1
1.47958482681812 1
1.2041757418669 0
3.73345507002873 0
1.50039014009111 1
0.670892826890496 0
0.965169506607855 1
1.53749349970077 1
0.835740374654086 0
2.4469124933181 1
1.66893461074254 1
2.5322788289844 1
2.76488641293518 1
2.95748939356928 1
2.25709688002532 1
1.24969404600871 1
2.56803955884106 1
2.71480550684002 1
1.06178071148092 1
1.3211060510475 1
1.28741968867141 1
1.65752158255033 1
2.05932226505543 1
1.40822016532841 1
1.91619393758387 1
2.55379373536398 1
0.719153401016481 0
2.72805410245768 1
1.34854537375997 1
0.614203818118198 1
2.86538174792521 1
1.7825687879729 1
1.56879022397303 1
2.15412617607889 1
2.41907427084122 1
1.07480752912533 1
2.15939552360891 1
2.95326585994651 1
0.610068707275808 1
1.87064074537659 1
3.6399267320211 1
1.65192312350811 1
2.83881735966885 1
0.817609483849931 1
2.64213531484053 1
1.73452785639919 1
1.54893766026005 1
1.75906345456896 1
3.15245636255178 0
2.72076953469702 0
2.36261743657695 1
1.60639396511594 1
2.32828575564413 1
2.2592027397406 1
2.32313951047074 1
2.85038093177171 1
2.80285530765279 1
3.31172004811575 1
2.1775615220951 1
1.77496341926911 1
1.4715806039723 1
3.32855347908791 1
2.96207488891564 1
2.35548203780286 1
2.66652460390443 1
1.34440646324915 1
1.61166741479063 1
1.93447890323643 1
1.89911892621313 1
2.0341308817866 1
0.249343030691131 0
2.43075602468002 1
1.58551811807927 1
2.68263170352501 1
1.470916011731 1
2.02603171154491 1
1.950141041087 1
2.23319257077809 1
1.38444655513364 1
2.77576725766178 1
3.14063813024359 0
1.48045922371944 1
0.857554535834714 1
2.10939877501401 1
2.24639406253517 1
2.02474862916675 1
2.12194136992068 1
3.59828964813913 0
1.7515219044542 1
1.07553536914758 1
0.166235611963515 0
1.41614961134215 1
1.38475226939287 1
0.392397149280924 0
0.89919771709953 1
2.06949283433424 1
2.01756242152999 1
2.48865847979877 1
2.0751616402382 1
3.1488907461805 1
1.65313381420354 1
0.0600507112100754 0
2.1663025188446 1
1.53767485981282 1
1.77724488006685 1
1.11108252716214 0
2.31104938732825 1
2.74882297427614 1
2.66029159277567 1
0.783715284914202 0
1.63548490216173 1
0.820318493614282 1
2.00106617649099 1
2.91890235568449 1
1.12541104003737 1
1.73407235665828 1
1.74059897835477 1
1.1779529306476 1
1.83471557646684 1
3.13478106925963 0
1.97990755705377 1
1.62215671855782 1
2.18548517368102 1
0.560101974798312 1
0.7165446338248 1
1.46683039672167 1
3.56950054914507 0
1.34309359689613 1
2.12814708293564 1
2.61575475129062 1
2.95140439276516 1
1.00624565991375 1
2.24654051983965 1
1.78217899472083 1
1.89328357934436 1
2.46515160690077 1
0.31778241921214 0
2.57063235289091 1
2.12352360161564 1
2.68732788645185 1
2.96103156377238 1
0.811547916667692 1
1.42039229692602 1
2.55964598476317 1
1.13911965310679 1
2.28179191386218 1
0.514452271280932 0
1.23814568482396 1
2.72429037326904 1
1.89529299619607 1
1.27765949260958 1
2.59907223143537 1
2.07754102165491 1
1.95704663626261 1
0.115662150236262 0
2.39928685506072 1
1.78680884603373 1
2.01439476048354 1
2.58208511486214 1
2.89678319327583 1
0.884374801640341 1
1.33316278548704 1
1.94985393436662 1
2.47463931801799 1
2.31977787306037 1
2.97650920195609 1
1.03342041500125 1
1.72644383999004 1
0.944966887347564 1
1.31208945764704 1
2.27965149056385 1
1.73837912873476 1
1.70148699619317 1
1.70999607779523 1
1.09783689694921 1
1.65923362704489 1
1.87744384915245 1
2.17769228208885 1
1.95939788839062 1
1.7700858824848 1
2.10185498896161 1
1.9271077857087 1
2.39506335641198 1
2.31964896553769 1
1.60493809674542 1
1.53337885400082 1
0.845323761436176 0
0.459389880755471 1
1.48584536018109 1
2.37226980643147 1
1.42395525298636 1
2.0022244652231 1
1.60246362681341 1
2.94699299285071 1
1.40805608355075 1
0.337713724692538 0
2.0161804902927 1
1.7888273443452 1
2.61082026148251 1
2.47029194176873 1
2.7558612912475 1
1.33354564330347 1
1.78006499005881 1
3.97495876178709 0
1.13626793435544 1
1.6790825346105 1
1.88886660086339 1
2.58665476250216 1
0.673227131030916 1
1.24106274230869 1
1.86907892522727 1
1.97382287191386 1
2.76741230247624 1
1.81460658687367 1
2.48557505185572 1
0.400579634087248 1
0.586140221313591 1
1.9640857675734 1
2.63743236826867 1
2.26021888155583 1
2.49671774902061 1
2.5274970337335 1
1.1305548533069 1
0.903014696259953 1
2.3740789568274 1
2.86816051263075 1
2.32124048412557 1
1.23412964773701 1
1.62358633670018 1
1.61411744717061 1
2.49733808367487 1
1.09028117159856 1
1.95519641155788 1
1.83104901413336 1
1.42585679874006 1
1.8201002344653 1
1.49702587102142 1
2.00561841187132 1
1.08865943008438 1
2.94090300791848 1
0.546553018468774 0
1.77379153189328 1
3.18277506615083 0
3.21089495252151 0
2.86991517227507 1
2.5349308594671 1
1.99766662928624 1
0.7549561553546 1
2.67616403766704 1
2.11503517767331 1
2.70612053081445 1
2.149085268897 1
1.3928229317381 1
2.48995841347439 1
1.86648572280329 1
1.98376633462619 1
2.80345328686363 1
2.13775047061698 1
1.30762335784764 1
1.80265466389335 1
1.71074752790741 1
1.9868968857899 1
1.13787306653018 1
1.52519285575689 1
2.16247345902885 1
1.95270564682008 1
1.95823990291076 1
2.48401058147149 1
0.936427975441654 0
1.62689329929178 1
2.04273283015569 1
1.94084557125448 1
2.19800753417632 1
1.66673625862916 1
0.765254176292824 0
0.227361934384861 1
0.697992972220787 0
2.95746201951417 1
2.25536535271365 1
1.01404656110226 0
1.86726384662759 1
2.0594075229682 1
2.57438057757615 1
0.457747398258576 0
3.23563967360292 0
1.27807918456578 1
1.70383318255101 1
3.42936520988134 0
1.5651916792566 1
2.57386135359696 1
1.78935079258925 1
2.18601849127541 1
2.73803340630988 1
1.79207998663235 1
2.95325091290697 1
1.89086855502741 1
1.74515963666546 1
3.00350924925749 1
3.50863440318182 0
1.3642591805532 1
2.22467879114874 1
1.90869954884887 1
1.85100552690007 1
1.28066742248694 1
1.90902408677155 1
2.39890510545496 1
0.552166920532192 0
1.52632121558268 1
3.82621896533595 0
1.24616556584686 1
0.960972402009267 0
1.88627927079876 1
1.18465936468834 1
2.66665541414958 1
1.05253463342803 1
-0.00491702148214862 0
1.3576199312298 1
2.40885226237196 1
2.48371855602117 1
2.43724647370126 1
1.50749596832158 1
2.36512165055518 1
1.69477620497468 1
2.83576928218813 1
2.77835008716111 1
2.18625183429831 1
0.534582472171717 0
3.05941045781497 1
0.827618305681672 0
2.35599595131121 1
3.37867556629006 1
0.671300861634015 1
2.13700809735338 1
3.45139822018805 1
2.24653578678813 1
1.46241838255617 1
2.30167354412793 1
1.18968767723057 1
1.87966313343026 1
2.23570276785061 1
3.33407031406148 1
1.92111072966252 1
2.34330720482328 1
1.53458765171937 1
1.36911994763363 1
1.88390471254346 1
2.28138067686746 1
1.52226961748118 1
2.87948578636274 1
2.71170825962628 1
1.63146889212818 1
2.03181613251898 1
1.76933958148367 1
2.43572567239138 1
2.42806192429218 1
1.0720557040378 1
1.88581910349915 1
0.763523061967208 1
2.65948945172982 1
3.76188219414738 0
3.52928692008981 1
3.95694636069884 0
1.64492140849066 1
3.08240875430123 1
2.44151685235426 1
2.2432300922926 1
1.20323286069768 1
2.87173875375468 1
2.32790808955139 1
2.14739310959682 1
2.41733451168263 1
3.26955981914376 1
1.67793126704219 1
1.79442339001999 1
0.669583448383886 1
0.954958446429356 1
1.73315148175526 1
0.383672333270134 1
0.713972982678314 1
1.68229032552309 1
1.69386606380005 1
1.78771991386061 1
1.96708317380335 1
0.212751033565806 1
3.17454705851832 1
2.71604647729272 1
2.55985527472937 1
2.20182235039002 1
2.86881877099641 1
2.10476309280432 1
2.11897246898354 1
1.85675281972583 1
2.57286575148615 1
2.34594873304477 1
2.64104605263118 1
1.72033064114473 1
2.13301094052537 1
2.68768284972886 1
1.97436865397138 1
1.00126040476367 1
1.34256191718838 1
2.41819603502484 1
1.98561369714718 1
1.8701877516984 1
1.60745733004133 1
3.04593930328358 1
1.11829802898368 1
1.4078144215741 1
1.46159986242976 1
1.75677949694989 1
1.76330436697765 1
1.22890522376915 1
1.5596320746378 1
1.32706698696126 1
1.95706423594631 1
1.74645692621609 1
2.27789457431883 1
1.23236935054723 1
0.272669563123876 0
3.49160623012998 0
2.64623032842421 1
0.869639546460387 1
1.70718072219938 1
2.43680672636814 1
2.32176180213634 1
3.80545546420535 0
1.09425140009209 1
2.8485947104418 1
4.554296309325 1
1.17236206105648 1
2.12053386838557 1
1.29106114386427 1
2.52087842989404 1
1.89885423408357 1
2.66083856279159 1
0.631465542676438 0
1.99752779591118 1
2.54000865203679 1
1.56829762800449 1
2.32525978366864 1
1.13806499815223 1
1.85942002702184 1
2.17315687722771 1
1.26140764914531 1
0.903759192153552 0
1.86388679272121 1
0.895333619505699 1
1.8206644771322 1
1.39958354520842 1
2.61269781629811 1
2.68586175631491 1
1.65878470385481 1
2.2873578156685 1
2.68289818909268 1
3.74985918633281 0
1.65871711021386 1
3.65823396866251 1
1.39232859206237 1
1.79491097456036 1
2.50713711203049 1
2.28053137424388 1
2.52621633294035 1
2.39636767436882 1
3.09981384279165 1
2.23917096148827 1
0.828752292427223 1
2.22945954372723 1
1.9106432022189 1
2.27927941444002 1
2.48121124288039 1
1.64445915532209 1
1.80658156531915 1
1.78902205068534 1
1.54251511442267 1
2.96221128142883 1
1.37708432286151 1
0.700579271943319 0
1.8754362680166 1
2.74898917012783 1
2.37365241786327 1
3.89770248171351 1
2.11637419326092 1
1.89888704163498 1
2.04711333182281 1
1.0892084908087 1
1.27805637115227 1
2.36064193694048 1
2.19095603574907 1
2.72571866060967 1
2.54562300234112 1
2.30178951803889 1
1.32978972477263 1
1.06520482304394 1
1.80134406783276 1
2.41799881056795 1
2.83823669213575 1
2.19774419152792 1
2.15782819925394 1
1.83496681087525 1
1.99374704966138 1
2.17435567740306 1
3.53424093145941 1
3.01006852577497 0
3.6108552042864 1
2.57730203353967 1
1.22701421062129 1
1.54794292208493 1
2.43137776466759 1
2.43851693429357 1
1.63476931859596 1
1.21931593772929 1
2.17250695704665 1
1.31353673989381 1
2.32353758635575 1
1.85205717996777 1
1.95852785230287 1
2.62320387671878 1
1.34995288131601 1
2.73702413103251 1
1.63102365242237 1
1.56788500794951 1
3.06360936617421 0
2.45339635239791 1
3.13272153383604 0
3.41652463967911 1
2.94448042649544 1
3.25252457393915 0
2.04093892969608 1
2.76295882997112 1
1.34159189290421 1
3.63278622978747 1
0.714285598252415 0
2.10816784290634 1
2.23646722927765 1
1.51488020465203 1
1.61442795863294 1
1.64855716938322 1
1.6184810583816 1
2.35095467157355 1
2.29270846901389 1
2.05801064852611 1
2.65143460779698 1
-0.478708043263761 0
1.08652017750392 1
2.54328343221055 1
2.9219850825634 1
1.34683552582235 1
2.09556171296035 1
2.52447762842539 1
1.83334986638829 1
2.51374587765907 1
2.094249224353 1
1.79815916289938 1
2.86058273677039 1
2.3724897323343 1
2.3813022699061 1
2.84848276379457 0
2.39027301048287 1
2.00714018115564 1
2.9019847176138 1
2.3009686366957 1
2.20358708467919 1
1.17208086098419 1
0.0375721696896093 0
1.22928392491983 1
1.35119374247536 1
2.73904481681099 1
2.54229781972908 1
2.02396905503724 1
2.66972731458341 1
3.04893523154522 0
2.04714721321668 1
1.53295273023633 1
2.12555237038327 1
2.76241036067927 1
2.15202487434066 1
0.324104221936653 1
2.66893123741956 1
1.61396526588963 1
2.09521544838681 1
-0.532437666703316 1
2.62278382321442 1
1.85687090333646 1
3.80153922154827 0
1.88208196214543 1
2.8109741335812 1
1.13490612714041 1
1.76076850465367 1
0.921781193024013 1
2.94660007479072 1
2.8679076471261 1
2.60317497654388 1
2.28172374586367 1
1.79779696309119 1
2.32901269324219 1
1.57142306860087 1
2.28046239960436 1
0.602504841948238 1
1.72275694172622 1
1.8082726354795 1
1.01987005338426 1
2.60188080514374 1
4.18833661501458 1
3.59987939467524 0
1.91883644255124 1
1.53077465222277 1
2.37397110837868 1
2.0509459992294 1
1.86450146060743 1
2.70672983095059 1
2.46293002173107 1
1.58920911701865 1
1.89345137825789 1
1.63834556772851 1
2.77492059171636 1
2.60992755689624 1
2.9679323315028 1
3.02008126333432 1
2.61984958702945 1
2.8481461119317 1
2.44767742646992 1
1.53721671971827 1
1.9243744458103 1
1.34763150893703 1
2.05437632150636 1
1.96142587200113 1
2.25071090118582 1
2.54817028190323 1
1.81746409501106 1
1.73072322032064 1
2.04627652800773 1
2.46483181700261 1
0.272509314148398 0
1.0163743229165 1
2.5621410115536 1
1.62643133143774 1
0.882928720817706 0
2.26626012526451 1
2.914397674711 0
1.46548575032683 1
2.62183991408226 1
1.66816632481539 1
1.18065991004468 0
2.03775376706904 1
0.829153992594736 1
1.28489867363844 1
2.62711494106636 1
2.41657895969343 1
2.31710373080368 1
0.499039685713391 1
0.714823975611108 1
2.61128480182511 1
1.7379036041016 1
1.9381503106218 1
0.299475509276937 1
0.233115683335901 1
1.54806769820741 1
1.62462547563492 1
2.08877968212184 1
3.71344497748502 0
2.72490494447169 1
2.64011738239658 1
2.27033329684728 1
3.50753015525364 0
1.22452804991177 1
1.84822353954979 1
1.85710866097181 1
1.24494974415915 1
1.3864746923889 1
2.00829911247951 1
2.19886955506509 1
2.86529299986739 1
2.25477481386768 1
1.3611602668255 1
1.54737245848337 1
2.22499730684931 1
1.86254997394909 1
0.380196659278358 0
1.21251732865206 1
1.96385251498064 1
2.8099725630926 1
1.206326590364 1
2.70483289241821 1
1.84244439339923 1
3.13603359091129 1
2.15676356999235 1
1.64512764698132 1
2.34343848300852 1
2.90763887721485 1
1.42926917283484 1
0.521431411831441 1
1.34699699420937 1
3.68824581554713 1
3.52362024640094 1
2.52530199565684 1
1.98291428230837 1
2.68706890851398 1
2.86218130962063 1
1.29587027916613 1
1.38339638757448 1
2.9246937139987 0
1.6789805214438 1
0.43823236483226 0
3.02482212055289 1
0.746138641110473 1
1.17863994860525 1
2.80077859730309 1
3.89059349646886 0
1.76670676172092 1
1.55807077029963 1
1.95968329869189 1
2.23745280342428 1
0.968568528474982 1
2.96667561468468 1
1.03240479458754 1
1.78009914721461 1
2.16267496602427 1
3.53695371665998 0
1.95433405953744 1
1.44312383051386 1
2.17918510008943 1
1.48734379277126 1
2.45426136277527 1
2.93834315851246 1
2.51156824311037 1
2.13032651687998 1
2.72807472527128 1
2.99861070356421 1
2.1032349313401 1
2.91274303425462 1
2.67479613402531 1
2.17859601686477 1
1.39129306174204 1
2.37428641079504 1
1.93643476052471 1
1.88736323639941 1
1.29062848332563 1
2.23550171785745 1
2.3250892783995 1
2.31086480080431 1
2.50435796152542 1
2.71554155502889 1
3.13032176046902 1
0.846898470637595 1
1.75358543222261 1
1.84736248012829 1
1.90235347268146 1
2.04832044621372 1
1.38703873184157 1
2.37549448866378 1
1.81436614172037 1
3.16807745874073 1
2.22660468004571 1
1.63325711620084 1
2.28281734340147 1
2.27366193533012 1
1.85532542563865 1
3.18730742743673 1
2.14056258741563 1
1.35863892498169 1
3.0342098872194 1
2.05180675094598 1
3.06044497557625 1
1.42836857039493 1
2.07397685990978 1
1.13356600373754 1
1.1736379552759 1
3.10824027356768 1
2.06754515593303 1
2.8163206024485 1
4.10108556149135 0
1.95747342763414 1
1.99627135273578 1
2.13921793236364 1
1.39112106543951 1
1.43165407378315 1
2.48059697024941 1
2.41334364416511 1
1.57383375938636 1
2.25740338709482 1
3.65957553806805 1
1.9125901043339 1
3.2504143340769 0
2.46319451722048 1
2.20926438511434 1
2.2240459359565 1
1.9844141810413 1
2.51098179526303 1
1.99713457829589 1
1.73063403445357 1
1.28522234761051 1
2.04960651115681 1
2.20672984095757 1
0.892222906914223 1
2.58319703798758 1
1.54040893368461 1
2.98330814588448 1
1.67453490079119 1
2.38790409082397 1
1.2956647575674 1
1.90249642761016 1
1.03760077518773 1
2.36418577737939 1
2.41825398749531 1
1.58913705914517 1
2.25365455427414 1
1.84788993629708 1
2.35962311577639 1
1.32908302302493 1
3.24872843342007 1
2.21214883097373 1
1.51247346314367 1
1.85053953591257 1
1.68251069345831 1
1.79210285832825 1
1.47083369638929 1
1.36689740032144 1
1.85123152484289 1
1.83755191336526 1
2.84411744940578 1
0.999984684650745 1
1.72015459225598 1
1.85654190714903 1
2.45611523407753 1
2.27655925134078 1
1.19071449163905 1
1.11971953145672 1
1.23424955043171 1
1.4501929562135 1
2.02623664396596 1
1.74772394605419 1
3.1029113000311 1
0.826771796488152 1
2.65866932215824 1
2.15789169521809 1
1.44478558299556 1
2.58464697643413 1
1.1863797092826 1
1.37597685242583 1
1.81303736050896 1
0.258666693680098 0
2.24365009334708 1
1.56902902414389 1
1.63409104784578 1
1.55669748495972 1
3.23260285408061 1
3.53643586542547 0
1.7398334621854 1
3.2311538961066 0
2.78229646812157 1
2.08958134020511 1
2.68088054774691 1
1.48098397697232 1
2.56371790185313 1
1.0945325634394 1
0.721001834197896 1
2.36778158064688 1
2.0053299145234 1
1.63734338749506 1
1.52870509175867 1
3.11159463472857 0
2.16899296239212 1
1.32439619801608 1
4.00900050752942 0
1.63122019304478 1
2.30886536220633 1
1.27150321756559 1
1.69704323566617 1
2.62941722277297 1
1.09045781240095 1
2.74102931867858 1
2.27601757592119 1
1.40181762282301 1
1.51427678281003 1
2.4169817673797 1
1.7113634125442 1
1.65875315225696 1
2.07664132876989 1
1.87703162774579 1
0.832132170281169 0
2.76045046612981 1
2.27042117266302 1
0.921431730451885 1
2.57327264759994 1
2.45224499566738 1
3.06488195299731 0
1.9700431830842 1
1.58547486377531 1
1.67127373702171 1
3.26837576607639 1
2.28414135417952 1
1.49357088450247 1
2.22000832404395 1
3.28761420788454 1
1.48486067978359 1
1.25786618004918 0
1.28949172763879 1
3.24642343766244 1
1.81041674461788 1
1.41361414839025 1
1.72363670338667 1
1.52006061832086 1
1.59466023793996 1
0.956501973661891 0
1.15586718182614 1
1.52987232934811 1
3.63760417085834 0
0.743439489535108 1
1.72661231129512 1
0.436493186588338 1
3.31735275454197 1
1.31856481789142 1
1.80642890287688 1
2.54908983704341 1
2.37930781560513 1
1.47807300660139 1
2.23261321839108 1
0.320383907243955 0
1.48866195918692 1
2.17981705623908 1
2.49616070119053 1
2.01220297096983 1
2.46823100095341 1
0.194398949519857 0
1.68853759971058 1
2.08693967444644 1
0.478999234626938 0
1.90103170702769 1
2.29102761688125 1
1.31789584064906 1
1.67048483428004 1
2.66953478437006 1
2.94143910940206 1
2.86516421878249 1
0.334382145413149 0
0.828246603615233 1
2.39746738714031 1
1.93607919908202 1
1.84897896365389 1
1.59391074931899 1
1.2195338538247 1
3.23593489803497 1
2.77056249501077 1
3.32162687702558 1
1.67674081994152 1
1.88539395692442 1
3.70407340077139 0
3.18971772269189 1
2.12036752410202 1
2.23096829737667 1
1.81442846876288 1
1.46557738995471 1
1.85010202095808 1
2.52255858357413 1
1.50294719252664 1
1.56798150187225 1
3.04381835915365 1
1.357636274599 1
2.31129909829689 1
0.225846496988362 1
1.82873845376412 1
2.58248243647655 1
1.86866552731653 1
2.31624829177864 1
2.56456757062791 1
0.868840436737982 1
2.5000606334994 1
2.35032851966374 1
1.51246848377599 1
1.56963149856856 1
0.403307578041022 0
1.54345966183351 1
1.59083194427794 1
2.64773067802842 1
2.8866454441915 1
3.39420479794148 0
1.78702528904577 1
1.78470441940661 1
2.9072292186507 1
2.26291326411754 1
2.32183428638488 1
2.61624849859216 1
2.58119963138415 1
1.91228089944556 1
3.06068718939611 1
2.04065638487828 1
2.10849794963293 1
1.46041294222302 1
3.38993793062634 1
1.22338478225129 1
2.55892699195628 1
1.80280871618543 1
2.73170523548209 1
3.34315392596769 1
0.941004293684598 1
2.27266012280768 1
1.57179237326067 1
2.1088970503867 1
0.947921891490359 0
2.36642939942052 1
1.27088521688935 1
1.97528232671295 1
3.10930454477876 1
2.33219190624383 1
3.01717152543577 1
1.92170597878155 1
2.56492193921084 1
1.17159826438746 1
3.17871579371323 1
2.10657767768385 1
2.51722557751923 1
1.45616770697807 1
2.25787133262943 1
1.3084304226717 1
2.62097043210239 1
1.09092422134328 1
1.24491085798786 1
3.09894330262655 1
1.41085245684167 1
3.22761847622784 0
2.32731593378726 1
3.08156606666222 0
2.36981558331116 1
1.43773384824872 1
2.56105014433045 1
1.7446314068975 1
2.21353102645323 1
2.96249385810947 1
1.90907931689852 1
2.35721699443484 1
1.70466624474973 1
0.62337318442828 0
3.51331839569745 1
2.66108606829911 1
0.664285574830289 1
1.15684643344689 1
1.97671932142238 1
1.05305010948883 0
0.959880625597093 0
2.06000950323737 1
1.6730623455784 1
2.05455122574184 1
1.9980170309801 1
1.53710453519142 1
1.44982719335174 1
1.33885810070979 1
2.08128341788697 1
2.65785589039263 0
1.10692124414718 1
1.95313655351784 1
2.6953049047742 1
4.2189336269843 0
1.72007163844186 1
2.13294552858537 1
2.6824020624765 1
1.58085938036131 1
1.70434728215885 1
2.10032809225234 1
1.73324690516191 1
2.31596773565333 1
1.60565963815389 1
2.4875198312305 1
0.982210229999705 1
2.03417569517519 1
1.20253740480936 1
1.95849270757908 1
0.915798257616336 1
-1.33430371957949 0
2.245980593382 1
1.14759896971247 1
1.65694323630632 1
1.70980036008429 1
1.48908656447463 1
1.36823158156923 1
2.17688278705888 1
0.247000935374107 1
0.802298130838954 1
1.7872164782305 1
0.904392784975479 1
0.572641938254649 0
2.4947492663428 1
3.17527840724504 1
2.06406894857678 1
1.01898694688736 1
2.55527416348352 1
2.90338411755664 0
2.02775207217098 1
0.849367937674494 1
0.895330497988635 1
1.87380013658471 1
2.19744112790288 1
2.15256800047758 1
2.36020375400208 1
2.68486816123547 1
1.71029188771139 1
2.57218972664857 1
2.06045949453743 1
2.33375101735543 1
1.61152742737276 1
2.24062569519456 1
2.75656920435733 1
1.14774123925791 1
1.75831899864692 1
1.57239685107742 1
1.35485240100043 1
1.99632041532313 1
2.20541399563377 1
2.57846499721082 1
3.30094548429524 0
1.29993021952367 1
2.42305935193943 1
1.98228292105338 1
2.80084405014282 1
2.53168601386513 1
1.94426840243844 1
1.98451592868061 1
2.82588524044749 0
2.03559932471029 1
2.1951086952829 1
1.85272663751401 1
2.48888199395902 1
1.24883280915968 1
2.35887772647949 1
1.42214355385678 1
1.9416309304444 1
2.38346398397859 1
1.85509026957051 1
1.03367257434689 1
2.37803302804752 1
2.25942647308174 1
2.73608034501947 0
1.11327931939731 1
1.89280041240976 1
0.764738165964094 1
2.43280506979938 1
1.78775541334858 1
1.87387931395136 1
0.583656221860187 1
1.90067653138196 1
1.88200909514369 1
2.30477870038556 1
2.20258224106381 1
0.950836568156285 1
1.18069855292064 1
2.03964134495114 1
1.46635601257104 1
2.07735671591088 1
2.36976020026515 1
2.07132760497336 1
1.88233410648067 1
2.84366101172698 1
3.1627590310462 1
1.12829967168653 1
1.85783277032978 1
1.83036206305657 1
1.66040040609109 1
2.72581588908608 1
2.77515185170682 1
1.37164294751664 1
2.39420123183184 1
0.982765975339993 1
1.60180817398304 1
1.27873564696249 1
1.92335255140392 1
2.71520425029716 1
2.03161496339938 1
2.85012769852338 1
1.54469179636375 1
1.37095971599841 1
2.92315850920895 1
1.80349120120581 1
2.73549506576134 1
2.23560021438859 1
1.95291747927303 1
2.12561923970634 1
2.21705376801332 1
2.40759497413912 1
4.18495802406602 0
1.3484290293114 1
1.99913247202566 1
2.24470973426658 1
3.10674425760082 1
1.50830385894567 1
3.99454790856899 0
1.94086394558014 1
2.11859358747076 1
1.5255930203642 1
2.27575810990875 1
4.02159607722236 0
3.65976647364485 1
3.06469383494129 1
1.59217592732189 1
2.05512374704653 1
3.33631414270946 1
1.52942742685749 1
1.07116834658328 1
2.48359696030879 1
1.61994932672358 1
1.01243861783609 1
1.44958374426995 1
1.51437578699851 1
2.43482816069189 1
1.72029389878597 1
0.9419617579572 1
1.11741249783218 1
0.150426667740029 0
2.46253548737067 1
2.30270048865287 1
2.83433127176171 1
3.37195673756624 0
2.21381296954749 1
1.51646177042564 1
2.56555851377249 1
2.3783831256144 1
0.412984059758951 1
1.48117604046707 1
2.65030606082258 1
1.62365933509142 1
1.84330087938315 1
1.542907963098 1
3.12790340290211 0
2.40035738355719 1
1.27511724678855 1
2.33752343166122 1
2.63849823647708 1
1.25888710262503 1
2.1637156768307 1
1.13479826731206 1
1.8183950296586 1
1.66150892013427 1
1.78826915145664 1
1.45952202705535 1
1.26848858107846 1
2.15071008083919 1
2.02629642304765 1
0.697000433584412 1
1.96015162041822 1
1.71783996103669 1
1.3520342262525 1
1.32955314793525 1
1.64594811536506 1
3.8509367275825 0
1.28040403347417 1
1.95283193707326 1
2.04953404627458 1
2.36276905062907 1
1.36084230230435 1
1.37349675013117 1
2.04304942817035 1
2.12959548418725 1
3.90437523599441 0
1.51801439640355 1
2.72045982289929 1
2.29245091830755 1
1.69164778233418 1
2.1199961994623 1
1.0136077856854 1
3.92846857565145 0
1.97742459872717 1
2.00302668502261 1
1.08396336487001 1
3.02027724363965 1
1.6506828525941 1
1.65431488032588 1
2.20209773816252 1
2.85143298919763 1
1.9043907170763 1
2.01971123419045 1
2.07847484568597 1
1.92671982678947 1
2.37422091155405 1
2.80859236782849 0
1.11390021388554 1
3.58018576045914 1
2.30676839798835 1
2.47719054533062 1
0.773850914198185 1
1.6847777803817 1
0.979617261024694 1
2.62120559723363 1
2.9752766202569 1
3.19005350131101 1
3.85429489534406 0
1.59810086418473 1
1.56602920164923 1
3.63466636664121 0
2.89537690573319 1
1.20409583141104 1
1.99338699297312 1
1.92755740086414 1
1.63136542748632 1
1.71272879073905 1
1.52971906434098 1
2.78613448602749 1
3.71466350679579 0
1.48801434394281 1
1.48164494236136 1
2.35673303739488 1
1.61645483637024 1
1.59437757683218 1
2.11524294137155 1
2.19091436016831 1
3.23751408994985 1
0.814579418133365 0
1.70424261551481 1
1.82829763717095 1
2.18779937015232 1
2.02968494416628 1
2.32576571992333 1
1.51659785853852 1
1.45333365132554 1
2.17516718447988 1
0.824590406103345 0
2.81549025161811 0
1.49454976493871 1
1.9620151816622 1
1.24143719932142 1
1.49008763969643 1
2.44271547462682 1
3.38000391261756 0
1.28374438488731 1
0.813391225839655 1
1.41328542154553 1
1.89130324494022 1
2.0578895378958 1
2.50636113095643 1
2.08735276614616 1
2.45259185237853 1
1.89561745970289 1
1.75976744502121 1
2.01254184882034 1
2.10206296994205 1
3.36466770086574 1
1.54523148166375 1
3.62543609890293 1
2.58892187403438 1
1.76245210793323 1
2.69033138285048 1
2.04147075803068 1
1.78181954646376 1
1.05979977773163 1
3.21151197874258 1
2.05147629367094 1
3.13894708952699 0
1.17779386130682 1
2.45845989622405 1
1.80643054543378 1
1.74428656151912 1
2.07132684045851 1
0.271196725677946 0
1.93576055875053 1
1.9858568201706 1
2.73251780327425 0
3.86542310741636 1
2.14028336019355 1
1.23774507692527 1
2.45647752169074 1
1.93210640115109 1
0.447477920816317 0
2.21102400277388 1
3.00453384402182 1
1.86426345864688 1
2.40607166975382 1
2.42020895263949 1
2.49788668256664 1
1.7720217538627 1
1.24324430454131 1
2.53571158728652 0
2.79987496141118 1
1.80573424828266 1
0.492799184363366 0
2.27003858916992 1
0.375053468738074 0
1.9205371834999 1
2.66123782348254 0
2.70132894414684 1
2.0598613235231 1
2.45795569267678 1
2.31192692732347 1
2.83518142904362 1
1.17435375578542 0
2.66516631825455 1
2.9921858919915 1
1.82317146388104 1
1.76619904739955 1
3.12243218242108 1
1.58788531700399 1
2.76932332600595 1
1.8858419148069 1
2.01870261781216 1
2.81928355573147 1
3.19630210030226 0
1.70858715918002 1
1.07643147060978 1
2.12449171959629 1
2.46193783356077 1
2.85610754113856 1
2.0287332921041 1
1.07296075383152 1
1.57153093732797 1
1.05080673193146 1
1.32770575835208 1
2.08251575022712 1
1.96192624196029 1
1.60806506526515 1
1.68951100917988 1
2.85478706818021 1
1.35961882023472 1
2.34334418220204 1
2.5334770932611 1
1.92640080726576 1
2.5852605536052 1
1.8595410017999 1
3.14502482914756 1
2.98366989135132 1
3.03028220554678 0
1.2957222844983 0
2.13429714779788 1
0.963604239977107 0
3.39889115343341 1
1.50706852140128 1
1.72228166950548 1
2.91748767780706 1
2.74739680002118 1
1.47301189943875 1
1.79004175454388 1
3.62662094221627 0
0.890801579551758 1
1.95365207179175 1
3.01666710186289 0
2.17803319304527 1
1.29358065048062 1
1.46316767134346 1
3.63695006298756 1
1.3258372726795 1
2.02649514188833 1
2.44930879328808 1
2.20453524127148 1
1.78262006564447 1
2.19913272865116 1
2.145791237197 1
1.88958918856549 1
2.16132337355769 1
2.52494000759884 1
2.092457176915 1
2.36553982139102 1
2.11781512106923 1
2.21775284765851 1
0.852720413320274 0
1.28637282966881 1
2.91286426061271 1
2.6338006036823 1
2.49017204884577 1
1.57065501610086 1
1.95724593256086 1
2.69199347884234 0
3.48346250581525 0
2.26550185609889 1
1.484486303362 1
1.5007221574417 1
1.45268245352299 1
1.10575696061108 1
1.7801873158488 1
0.450051939825851 1
2.87795648515163 1
3.2051139334407 1
2.76363382608531 1
0.409283669335014 1
1.79455478898689 1
0.362798070647394 0
1.79444148838829 1
2.29430149316955 1
3.16659360517353 1
3.23394781621112 0
3.06640391690413 0
1.53325748829697 1
3.41486650118299 0
2.24032779102901 1
2.26140368709293 1
2.15342052035844 1
3.02718486439865 1
1.37561355732503 1
3.89616209935401 0
1.11971720853927 1
1.86922268354322 1
1.69833766868839 1
0.941976369450455 1
2.76956038544219 1
1.47759788273673 1
2.06690779441855 1
1.47659719758145 1
3.69236866627021 0
2.228489777217 1
1.86161338860199 1
2.61962547587348 1
0.334851788385323 1
1.51859672624209 1
2.05911469551833 1
1.97069809779909 1
1.41097727198652 1
0.296016245828928 1
3.06758049749584 1
3.20785668833028 0
1.7620641693691 1
1.4926426177559 1
1.48509566916478 1
1.3610135924769 1
2.48274687308828 1
4.25676003966094 0
2.54626996759466 1
2.25591074684157 1
3.09370288529132 1
1.41878364941509 1
0.800354220848388 1
2.19526403116033 1
1.31118859563825 1
1.9144185472672 1
1.42604196460439 1
4.11730450737166 0
2.10628482152172 1
1.85805181008646 1
1.23783446188292 1
1.85830608201685 1
2.36299338384001 1
2.98342443762936 1
0.665053626525994 0
2.98448442357059 1
1.59301949771281 1
1.64789202633239 1
1.68395791650892 1
3.63919615408422 0
0.92119091019217 1
1.20539879870101 1
1.39895515736771 1
3.77764016684382 0
2.43231042188747 1
1.25896240435302 1
2.05593428752361 1
1.38478403777247 1
2.72464926730275 1
0.143358459872771 0
0.961057122557725 1
1.71643513730189 1
3.85068781174639 0
2.91243389168556 1
2.90703516456067 1
0.825103228096704 1
1.96136079250504 1
1.24770139676176 0
2.41086238550264 1
1.86022734882648 1
2.35017274577347 1
3.21238576823984 1
1.97609389076423 1
3.02418158198191 1
1.30026621560134 1
1.28267768097346 1
1.68961743055091 1
1.91671059660125 1
2.36570115590279 1
1.88023579041187 1
2.01985678375714 1
1.47419844055815 1
1.47422433108927 1
2.06198398161886 1
1.46315698552708 1
2.41290370653423 1
1.27038387419536 1
-0.193184599339638 0
2.19646293224549 1
1.30982747688403 1
2.8613550626864 1
1.38582877299985 1
2.43282892435179 1
2.49786968919989 1
2.28055645595085 1
1.70666171916319 1
2.39898232444493 1
2.02245106737585 1
1.62452035458961 1
1.48724484767046 1
1.27805089237974 1
1.09386237137377 0
1.34043283017138 1
1.9159978447253 1
1.68323469625389 1
3.93850995336492 0
3.61442968238451 1
1.80098458752125 1
2.12734613346029 1
2.15393090118757 1
0.65792253627334 1
2.49144253192219 1
2.33610764596039 1
2.4002245704403 1
0.835379961873767 1
1.82466917854332 1
0.471412579746017 0
2.51904386978295 1
2.06573741460117 1
2.55484599516937 1
1.78270190096794 1
2.15585704712271 1
1.13350985857114 1
2.62486720762148 1
2.06548931754202 1
3.33084473811571 1
3.34008159838711 1
2.23706847028602 1
2.01006987773512 1
1.56462460816374 1
1.35254824829858 1
1.76718892264897 1
1.99351802324321 1
2.49617389508424 1
1.98838449190335 1
1.0245881077007 0
1.38682989082427 1
2.13582461715215 1
1.88166243140669 1
2.72156694965442 1
1.40903278780608 1
1.61775489696435 1
2.02692778571921 1
2.06720168500278 1
2.80673327205438 1
0.894870467695933 1
2.25872245800371 1
1.40077967167722 1
1.53389276479855 1
2.11528921775228 1
2.51522386080746 1
3.84492348678905 0
1.64328135731489 1
0.599379159864887 0
2.3260169493144 1
2.02750150932516 1
3.16417029965467 1
2.88929747140105 0
1.67764584114034 1
2.32624514823601 1
1.18569110805808 1
1.96559137248442 1
2.25646177090081 1
2.29964497371688 1
2.13207912392172 1
2.94032750898913 1
2.73077633475664 1
1.31201059464486 1
1.76618154791364 1
1.78966682091816 1
1.6548652307275 1
2.5513240673782 1
2.25101712412055 1
2.52526127949386 1
1.82934732167118 1
1.98117228039143 1
1.07290021876611 1
1.29666754326885 1
4.27626021552669 1
1.86933144093448 1
1.50664972003135 1
2.34767284477469 1
1.08037834153662 1
2.39082131027488 1
2.16433984800219 1
2.80176474213963 1
1.89895171192478 1
2.16063629941197 1
2.76902106071192 1
2.84473678457961 1
2.40348682837028 1
0.842618365753974 1
0.353915271110353 0
3.47065354241924 0
1.25597505909835 1
1.88269241474363 1
3.09651461067186 0
1.50813379006755 1
3.12353778094247 1
1.30545402695531 1
1.94429528859873 1
2.16212975037133 1
2.09589724644763 1
1.09282140381984 1
2.27416027909839 1
2.6983547021713 1
2.0559642064482 1
2.59954499005921 1
1.56459644578484 1
1.73483339407887 1
3.12095801317531 0
2.439205094743 1
1.48484757112737 1
1.44672682177774 1
0.931409477922567 0
2.57664525223228 1
1.16802524396142 1
1.7771751874999 1
1.67307485255127 1
2.73835922780468 0
3.59565864092602 0
1.78965148566439 1
2.49052290935457 1
1.70484028834427 1
2.50527809497821 1
1.51588813806565 1
1.83127323606653 1
1.84872812122562 1
2.14446062216803 1
3.25045026274338 0
2.59595715270235 1
1.29754922594334 1
1.49450779871321 1
1.86021256024027 1
2.5302611610001 1
1.17644129544807 1
1.99023203395345 1
1.53826333945698 1
2.53983258501413 1
2.22444145753382 1
1.85681269671656 1
0.919630212305237 1
1.27931516871609 1
1.9333866565091 1
3.89639327502494 0
3.2374513137554 0
2.18744281579631 1
2.41720758552797 1
2.53787319763417 1
1.30221732351382 1
2.44989951064329 1
1.9904927385218 1
1.30465478152237 1
1.61447515073352 1
2.07970799773709 1
2.04937903455711 1
2.49560454164463 1
1.84426077910546 1
1.39814663457432 1
2.78175116780704 1
1.13336782800528 1
1.01100588345694 1
1.74328248621303 1
2.20629721903857 1
1.24342808584466 1
0.707106695857238 0
1.56004027682424 1
1.90852673918662 1
1.32765350827749 1
2.76484990642261 1
2.01986258871514 1
2.86434623847189 1
1.62264634357369 1
2.3566749911044 1
0.911957243074444 1
1.55769760806727 1
1.96859790060029 1
1.30190940838933 1
3.04240613816643 1
1.83729934593225 1
2.13138098380122 1
2.39935434810575 1
1.67497993557491 1
0.919237457486844 1
2.10001526990311 1
2.16846893931522 1
0.556255922473554 1
2.36924501510043 1
1.71590354383263 1
1.27332065630112 1
2.52902714206591 1
1.32070034114947 1
2.7031172592989 1
2.53706187024599 1
2.18583390374136 1
1.6992471292399 1
2.32447147052385 1
1.56629129157141 1
2.32548099983364 1
0.75898347318757 1
1.80994825813324 1
2.17389906214518 1
2.39184108979881 1
1.81260847635236 1
2.30800925180277 1
2.29322718831199 1
2.5304899847692 1
1.28604488356478 1
2.0960999524426 1
1.44186545901687 1
1.62127198663962 1
3.03988843031149 0
2.12400238854415 1
2.13701726412701 1
1.45056744009082 1
1.83065836518247 1
1.13530375578506 0
2.99856713841877 1
3.02686005015877 0
1.86810081434374 1
1.87150888485718 1
1.94157285381264 1
1.58869922960062 1
1.75004238325723 1
0.587530804159706 1
2.07333472487298 1
0.564066134000444 1
1.02858083980703 1
2.47365278844111 1
2.99275796154373 1
0.682213200652403 0
1.54891270561791 1
2.44785168061917 1
1.5199482446401 1
2.25933893780758 1
4.24450738296532 0
1.74985701570872 1
0.692785422744527 1
2.60329662264269 1
1.64525381773232 1
2.56613876848098 1
0.817795537488748 1
2.83645597906209 1
0.6309642185912 0
1.66506498313427 1
3.45921599333925 1
1.57673603899166 1
2.27265237321023 1
1.39200311275115 1
1.83148751237699 1
0.932233981269953 0
1.59722482472516 1
1.87684001164742 1
2.06923801820873 1
0.967792609894885 1
2.60880461669085 1
2.14280273346778 1
1.51814289257031 1
1.68011282987242 1
1.38192248563643 1
2.70335561011215 1
1.72061206999263 1
2.43897760901484 1
2.4063975072913 1
2.98440391521936 1
2.12784681651554 1
2.78303868720638 1
2.12398989785373 1
2.5401689367859 1
1.17712829650657 1
2.62975846928441 1
1.4411881710869 1
2.50875803137521 1
0.999478355888666 1
1.92711916386583 1
3.05944396650953 1
2.41418843695834 1
0.869922652771767 1
2.52760085599597 1
1.03633572761546 1
1.88111517241552 1
2.55821874624276 1
0.291968762883232 1
2.27573633876635 1
2.03659728473874 1
2.24682196329469 1
3.09311196031742 1
2.41722323421077 1
3.73763977998939 1
2.1918553454042 1
1.38176592721953 1
1.97826994587155 1
2.43600255834985 1
1.27643538230054 1
1.905537991342 1
2.24409084496593 1
2.56969971420648 1
1.34762888009268 1
2.35549309404627 1
3.24196189774199 0
2.57724845348754 1
3.14785485875269 0
2.87715444903027 1
2.94060609300649 1
2.2780488798585 1
2.8116251030681 1
2.31293975326141 1
1.63161484504445 1
0.511364722323934 1
0.871275467664461 1
1.97385629388004 1
2.48039395432426 1
1.23370806057376 1
3.29983452491594 1
2.02084387159706 1
2.35647683600843 1
1.78570126175807 1
2.21954898059745 1
1.30291440267109 1
1.86905600472372 1
1.23939960299578 1
2.49425688116933 1
2.44197999650035 1
2.24287522420221 1
2.75237351159473 1
1.38681153636559 1
1.47436515594173 1
1.97353799363381 1
2.86151523802527 1
-0.291909824646871 0
1.43751227835869 1
2.81501438498956 1
2.24172113753112 1
1.7317724030357 1
1.90725321565283 1
2.4645210942026 1
1.27483528297325 1
0.91513850656055 1
1.39748138945043 1
2.12994758174933 1
1.12109687271712 1
2.574560113873 1
1.33568324575074 1
2.4543047857069 1
1.01278733988881 0
1.7547994628111 1
1.54197666526158 1
1.67082867813828 1
2.7466522898448 1
2.67391434566642 1
1.42119233188024 1
1.27293205406179 1
1.48701645399121 1
3.04586088436997 1
1.84176665279905 1
2.77670997701882 0
2.05379597039263 1
1.14291477821876 1
1.17567371238756 1
2.14108977280743 1
3.37751150114565 0
2.91615758190648 1
2.05149884524053 1
1.21110036490753 1
1.79200035837021 1
2.26974733854443 1
2.66759756502712 1
2.01534025946921 1
1.90787199680989 1
1.52668329923348 1
2.13559580992139 1
1.9937261398264 1
2.20441923592874 1
2.29868315132754 1
2.25741364797012 1
0.306817192404866 0
1.73370832012732 1
0.776835675886635 0
2.22584165010487 1
2.20240295717826 1
0.331152309875676 0
1.58442415131687 1
0.967245992757451 0
1.80332872981538 1
0.632210589864719 1
2.57897835647602 1
1.64772039740066 1
1.80655570304403 1
1.42945836225068 1
2.58356132130378 1
1.04571167301248 1
1.6042211118772 1
1.60852002988851 1
2.59348766148397 1
1.42093583300864 1
2.35196623458901 1
1.54940912174071 1
2.99859435926821 1
1.02176171855622 1
1.22632834180937 1
1.54192250331131 1
2.79467302476482 1
1.78741713336851 1
1.08186282734539 1
1.587162141331 1
2.42712714212941 1
1.33630286453996 1
3.9436894579128 1
2.64458547181451 1
1.61678943225574 1
0.735523699186758 0
2.8021097727655 1
3.11972401261519 1
2.35260923764314 1
2.28846880199594 1
1.4277983448227 1
1.9316222388464 1
3.04689206366679 1
1.96065272661931 1
2.33163133710071 1
2.34449635880573 1
1.43718763835318 1
2.12750826739693 1
2.41735059929694 1
2.29349878702374 1
1.99048291564592 1
0.590695793153368 1
2.17502939350564 1
2.41194958078268 1
1.4196104697422 1
1.50708849326971 1
1.91633432398236 1
1.75586343230696 1
2.88326459781123 1
2.22339250682173 1
2.09716407580617 1
1.45943008749609 1
1.75069359671903 1
0.855226781427198 1
1.90867145960215 1
1.51376061732297 1
2.01118963235155 1
3.0601791416391 0
2.65640618777342 1
1.82755452804445 1
1.16905865268099 1
3.21517711050247 1
1.98509338302239 1
2.51918813052224 1
1.12954451253192 1
2.09949110070132 1
1.40162273761241 1
2.43374601647275 1
2.36303638447112 1
2.26638281717095 1
1.78861264009415 1
2.19435471052678 1
1.63002811935537 1
2.648098347966 1
3.62404660161132 0
2.31915447116888 1
2.38096937941224 1
0.948972837535117 0
2.38308074350297 1
1.31917548998131 1
3.26386537953103 1
1.84306246449013 1
2.92713110427227 1
1.7102248247751 1
1.84787393268061 1
1.68878889649686 1
1.59633331533711 1
3.69961106254609 1
3.0273310660451 1
2.59121247748723 1
3.39027608900866 0
2.09958069324027 1
2.0769558483724 1
1.02364408726963 1
3.25750292828967 0
1.94821395065043 1
2.06405240088944 1
2.50413568998421 1
1.58948768064596 1
1.53122228920308 1
1.7171435461716 1
1.22415310082903 1
2.51606589614629 1
2.1858722294767 1
2.50446822415626 1
1.31008891320467 1
1.68340772888008 1
2.32375953417549 1
2.79012703451203 1
1.01624009472037 1
3.07499654849431 1
1.27694069353634 1
2.05731703486505 1
2.54357294628035 1
1.56440633647587 1
1.94704696020613 1
1.6853948036177 1
1.65773011245512 1
2.05885417340819 1
2.29181791200711 1
0.648983250366643 1
1.54818104008182 1
3.57129290973608 1
2.12747646910301 1
0.274762615881387 0
1.96632824833666 1
0.567835203517877 0
1.76744183453504 1
2.81077751860452 1
2.66114601839533 1
1.57980148286374 1
2.18227563941203 1
3.42262877428883 1
1.6541266385769 1
1.99936474609609 1
1.91111977570144 1
1.86654804230631 1
2.4475974482379 1
1.81024817689285 1
3.10561420495659 0
1.34845852069983 1
1.00419065751754 1
1.9588931749057 1
1.95757704138724 1
1.63481386942271 1
2.38964370679044 1
2.05077989876359 1
1.85080154373617 1
1.85672400613691 1
1.74931793303968 1
2.81029639288983 1
1.76269485495336 1
2.26026686746656 1
2.63313229386 1
-0.14370791946463 1
3.01626280869155 1
1.43190091778806 1
0.444630660760095 0
2.55502005415562 1
1.62145199033587 1
2.66603627486969 1
0.733876525017328 1
1.64810780913813 1
2.43183869120479 1
1.04847959221665 0
3.90176347832626 0
1.97726044589602 1
1.0174703711023 1
1.34287899427976 1
2.35324316204639 1
2.65116363607228 1
3.42475495488515 0
2.54535208176763 1
2.51876466618007 1
1.94278748560942 1
1.68666527647939 1
1.86668481044609 1
1.7339849914908 1
1.5705672094521 1
3.15783091520781 1
1.38217113226878 1
2.56941808695947 1
2.9952856203712 1
1.89418544884565 1
0.39977851893852 0
1.72577708076426 1
1.83914645475828 1
2.29164247728557 1
2.24020112659763 1
2.36992779859509 1
1.2151627519005 1
1.90118669463675 1
0.894914229370662 1
0.885891184438468 1
1.74060789136645 1
2.29000771012052 1
1.02674829890399 1
1.52596494680024 1
1.69920589548458 1
2.24960892559012 1
3.33194504749813 1
0.745748425235556 1
2.16336050680962 1
1.72079491243025 1
3.01551456119152 1
1.54568761233395 1
2.21030436734719 1
1.34021490203471 1
3.51162863865001 1
1.89996258454223 1
1.49561539868203 1
1.5198280427969 1
2.42661040395408 1
1.31234633454036 1
2.90877010388941 1
2.03324116916197 1
2.18579315428231 1
1.68410122962617 1
3.05041635823168 1
2.27561758805003 1
1.19530096240635 1
1.59381209840749 1
2.1863404642549 1
1.59690871308274 1
1.07754230098822 1
1.02197445558711 1
1.57898240621645 1
1.77327230616603 1
1.93476310630678 1
2.39447862450512 1
2.85038353732678 1
1.40158339429601 1
1.93111012672447 1
2.92981274779336 1
1.19994748996741 1
2.57742507295678 1
0.474357003088857 0
2.20902247642492 1
1.99343088781173 1
2.22481813202908 1
1.308842821363 1
2.08109379978279 1
3.8001434146483 0
2.55140648220682 1
3.19162901132551 1
2.20451676887881 1
1.81888501641354 1
3.45513630937801 1
4.03435559175634 0
1.8211387483645 1
2.73920811954103 1
2.08739074031528 1
0.616404597412747 0
3.07802073363986 1
1.72070428812436 1
1.64771744154821 1
1.11157350012417 1
1.83236038077235 1
1.05903467363232 1
1.2087866891313 1
0.780573016336446 1
1.65170420873392 1
3.10241145987221 0
2.0335202536863 1
1.44225271947386 1
1.04796425763372 1
2.27421554590952 1
3.74950141292608 0
3.08695070169868 0
1.08136110205701 1
1.74434225641039 1
2.33184085567369 1
2.10366298217865 1
1.79965807921163 1
1.83613641472038 1
1.2246531338684 1
2.55471746455106 1
2.18420977976989 1
2.39012788640247 1
2.28840741471573 1
0.513637801273549 1
2.45045025929606 1
2.38737233114 1
2.79627463364781 1
2.89001390743078 1
2.45462531748603 1
1.18792608946995 0
1.24879650744249 1
2.58344150608 1
2.37738777429974 1
3.34330755675278 1
0.668074579453039 1
1.60576178860836 1
1.41836999314269 1
2.55546502764309 1
2.89911716743122 1
1.92882882935195 1
1.5316145341598 1
1.74744179837127 1
1.68814293660575 1
1.68670627292297 1
2.86221842270107 0
1.079727053983 1
2.77631967309258 1
3.8482996593597 0
2.65926972665941 1
0.222392275114763 0
1.42559357545679 1
1.75968671115412 1
0.89482942123409 1
3.04289588235426 1
1.99447816608066 1
2.19922930866039 1
2.31526218964171 1
3.49183992037851 1
1.94904237361686 1
2.84184944958404 1
3.14379899257257 1
2.33884447371248 1
2.00833590296502 1
1.05111399250531 1
2.8596105683793 1
2.61145477999042 1
1.92555138895474 1
2.59955943509122 1
0.484881004647355 0
1.89319433745658 1
1.5649547939006 1
2.17709587999976 1
1.52827111022348 1
0.590957706067819 0
2.58481875642898 1
0.758499577766591 1
1.4886621951099 1
2.2841215504799 1
3.04192270765357 0
1.72533984573107 1
2.68834682682771 1
2.9517193765695 1
2.39552578828313 1
1.7958593634534 1
1.68438808658733 1
1.63305769766384 1
2.66589487897128 1
1.67974037592237 1
2.00147265243942 1
1.82187807871456 1
1.66559445116818 1
2.33466926549408 1
1.68505357672615 1
2.01472272061094 1
3.30757112185504 0
4.37520665726485 0
2.4111375559871 1
1.18245567078825 1
3.60082735202226 0
1.97305528505026 1
2.77775486854662 1
1.08440523432361 1
2.79343735811955 1
2.05303314805053 1
2.35623175643402 1
1.29427586842491 1
0.953140937691227 1
2.15078880138948 1
1.97398625906821 1
1.84743984966895 1
1.98788878647101 1
1.81337780772928 1
0.603164104618523 1
0.896860367977531 1
2.64676295736788 1
2.76029379100521 1
2.40757453032733 1
2.7351829801897 1
2.61248498403275 1
1.67233262316288 1
2.14220203852453 1
1.22562118134148 1
2.45819893539716 1
1.74630000308976 1
1.47882013978097 1
2.65662775551743 1
0.39489184955396 1
3.12256628558159 1
1.37585784673732 1
2.98428606255025 1
3.23421789364898 0
1.48526761770822 1
2.20514045890625 1
2.40753511603772 1
2.05304496450186 1
1.28954944311425 1
1.07152976955494 1
2.00617192636841 1
1.7637634046374 1
3.44584370458449 1
1.00330896112332 1
1.85154555422992 1
0.877546769562474 1
1.37523611058569 1
2.04427583312256 1
3.52228771540721 0
0.432499353742522 0
3.00422637717935 1
2.31216304847901 1
0.339113666875899 0
1.90172945418354 1
1.92329646394543 1
1.01157343177746 1
2.0731912584517 1
2.74133124164675 1
1.55030573273178 1
1.19795577836406 1
1.75039851136643 1
1.50710846380455 1
1.23324651838112 0
1.69396067745944 1
0.61829423217629 0
2.12773089258869 1
2.13837519423849 1
2.09999206639276 1
1.1537351639703 1
2.22829232466894 1
2.4788832138314 1
1.8099924277697 1
2.35734327975466 1
2.09207773290364 1
1.53219680458541 1
1.36132675885002 1
3.07848449862704 1
0.692434111386839 0
2.27653469126243 1
1.73414421648481 1
2.87303894010017 1
2.02545331769276 1
2.63033618991676 1
2.02256816658785 1
2.78225451318416 1
1.14091056354878 1
2.79167683699769 1
2.89309539826109 0
2.69904404634661 1
1.63410892258804 1
1.80997326507472 1
2.73509059128089 1
1.97410719950696 1
2.71423107870619 1
2.69188522940813 1
2.99192755326426 1
2.85070851093741 1
1.87254217732178 1
2.01717307385679 1
2.521092059793 1
1.40163412909758 1
1.79584786807243 1
1.94759449894305 1
1.70936409072031 1
1.54082500200604 1
1.36430779092064 1
3.99203959695642 0
2.93330040567624 1
1.8347146243805 1
2.22996092814523 1
2.73806589141583 1
3.26034983070276 1
2.47944301991343 1
2.60207069721887 1
1.60958733355578 1
1.37496966965552 1
3.05931465353832 0
2.72926151116105 0
2.2985356878099 1
0.92060316459822 1
1.75000384825609 1
1.83794744374262 1
3.05650631701379 1
1.99638528354594 1
0.661898034233518 0
1.99982381700692 1
2.46231580920808 1
2.01776732347764 1
0.666574724377946 1
1.41481478106937 1
0.567967350187626 0
3.1595554870124 1
3.85782713352732 0
2.44245998880312 1
1.04422479645195 0
1.47892413495089 1
2.56548059945899 1
2.88917054864977 1
1.61679359682267 1
2.69739099955534 1
1.55618940842165 1
1.39227387710391 1
2.61745687589828 1
2.8184321247458 0
1.47382680052549 1
1.42880148502006 1
2.30468014214438 1
0.841397694211096 1
2.07840112232038 1
3.03737036806227 1
2.92022893337092 1
1.91619994024639 1
1.86927738365803 1
0.654340244225114 0
3.04785452993123 1
2.39524174506008 1
1.56212676755608 1
2.80269664498108 1
1.19864509352786 1
2.69487308180185 1
1.25337600868782 1
2.02689225661581 1
1.70254648173866 1
1.77345245751682 1
1.26592376807734 1
1.46785732778076 1
2.27206471414369 1
2.06450123645392 1
0.964505630272119 1
2.23331444362019 1
1.94364374130061 1
2.63676253998792 1
1.8079012156991 1
2.01301472895172 1
2.60871194175258 1
2.59919185797753 1
1.73548135356892 1
1.75238423073947 1
2.7081030623667 1
2.49688306294742 1
2.90880569583786 1
4.29685626471969 0
1.53908080923211 1
2.26493078969609 1
-0.191092525032449 0
1.3924985249198 1
2.45372599918658 1
0.348808991970212 0
0.976069371266851 1
2.0745499342086 1
2.56883091034898 1
2.05014008029678 1
0.232812213563705 0
2.99815388437028 1
1.14285119629022 1
2.12955304767954 1
1.85047636554723 1
2.0453728412659 1
1.41564811376929 1
1.93387498487151 1
1.88742951632278 1
1.47647298624882 1
1.39096491811316 1
0.251054628425824 1
1.85805015397746 1
2.29306780947844 1
1.69294230326171 1
3.05817265909796 1
2.12943993972655 1
1.67980628940602 1
2.64074183275753 1
0.186904540337563 0
2.63301467806408 1
2.44993034373511 1
2.50637637495517 1
2.18096706540834 1
0.385674083416545 0
0.646723138078483 0
1.30271419566485 1
2.02465382235258 1
2.33656557804496 1
1.54030925842504 1
2.41861207996714 1
2.08096468000884 1
2.03430261468505 1
2.85804426016119 1
2.28849868310332 1
2.492203659881 1
2.06282347647485 1
2.32362886516694 1
0.111760752572812 0
3.71029609301918 0
2.86807408749002 1
1.20317373542026 1
2.57981129792156 1
2.15839637208162 1
2.46288359784267 1
1.99637054062517 1
2.91397252200813 0
3.64898883749107 1
2.07543852490667 1
1.45117901456829 1
1.12943842918749 1
2.82477381580608 1
1.22533932893736 1
2.90915521681487 1
2.79678284935788 1
2.90676944568125 1
2.64226331109202 1
2.81750350757515 1
2.55118333761909 1
1.15101130714796 1
2.46566045326262 1
1.95878858298184 1
2.79879058352107 1
1.21769514635088 1
3.24280920288226 1
1.27452368268693 1
1.32643416010507 1
2.08271632102652 1
2.38437827420811 1
1.47630803765557 1
1.84335793800506 1
2.75105029112992 1
3.38554653549647 0
2.9275107655317 1
4.5554698620084 0
2.09106093795201 1
2.22346823824989 1
2.65176967464215 1
1.31270829375339 1
2.00672741919836 1
1.25015346781047 1
2.62660202412548 1
2.20354585483514 1
1.89687873886055 1
1.16470196274396 1
2.32614706830026 1
1.40985987916604 1
0.61348117235053 0
0.918173822781408 1
3.48897884134575 0
2.40900524849352 1
3.19846683792667 1
1.75533274447823 1
2.37344889289153 1
1.26445942672702 1
1.90428521198395 1
1.45373015493001 1
2.44410158967254 1
3.32220478181379 1
1.46966061314199 1
1.76077167686396 1
1.70476747042737 1
0.558070490132146 1
0.511872016910383 0
1.55691948601932 1
1.98811307747793 1
2.37090666716204 1
2.10757114098763 1
0.452704137772066 0
1.50108508643769 1
1.43377643353007 1
1.12960738802924 1
2.20286736609123 1
1.01230736552358 1
2.45683842049469 1
1.81288874383721 1
1.92245481381902 1
2.40744366164987 1
1.5990348104134 1
1.92767710122505 1
1.21608203045979 1
3.02908848939535 1
1.46788907005106 1
2.09246932356913 1
1.94203155120513 1
2.30518390799821 1
2.22208615345632 1
3.55018709310227 0
2.24664394240459 1
2.07144199131558 1
2.79366183324768 1
2.33052327509229 1
0.783727786539207 1
1.67318538791414 1
1.99964875339684 1
0.0863595366928534 0
1.67826719786104 1
3.06554307144548 1
2.97162472848071 0
1.87376840602806 1
0.96720872996401 1
1.61062429335145 1
1.0533687126517 1
1.63562771264078 1
1.7138832649331 1
2.71569008276732 1
2.75670885394779 0
1.91177520986468 1
1.72178305957624 1
2.03878766047506 1
1.53310029202526 1
3.20615378379795 1
1.91374357260179 1
1.07671170036874 1
1.88417038865862 1
2.45489239410527 1
2.80191887687112 1
1.81164195188306 1
2.08483936028036 1
0.845511427049918 1
2.46467711274536 1
3.64191107807929 0
2.09269665428319 1
0.3509130104477 1
2.66643759553722 1
1.49574709568733 1
1.9085211461588 1
2.87897975211138 1
1.86489245943073 1
2.35255530712913 1
3.50068461426076 1
1.78058552563876 1
2.23070856104695 1
2.17801286782104 1
3.70122442763911 0
2.60226808092755 1
2.99143381089638 1
3.06324996706649 1
2.0642839752682 1
1.31965045030808 1
2.49671906967842 1
0.994137592615845 1
2.4407600966706 1
2.61738927564263 1
0.857180988008473 1
2.79887465497897 1
2.86123986399104 1
1.61564749036788 1
1.72567759972618 1
1.40625213039174 1
3.2735208242827 0
3.05854157243461 1
2.39127434335358 1
2.68974401628389 1
1.71060315946376 1
0.667864602071066 1
1.98765800691127 1
1.63021354280595 1
1.53033643926114 1
1.43081308943122 1
1.08302942671823 1
2.95123405892878 1
1.36558915346326 1
1.89490306949404 1
2.03731815796925 1
2.27273857990343 1
1.82214457135266 1
2.73757388993915 1
2.57425392900877 1
2.24584507405312 1
2.52956624553581 1
3.63693564700264 0
1.02531231530832 1
1.75688709273583 1
3.11726291263524 1
3.12305016038613 1
1.77685222375309 1
2.5740353118226 1
1.59984247035972 1
1.66047389190891 1
3.74969761118517 1
1.85176476949726 1
1.96639525270141 1
2.26553987168167 1
2.43722345767542 1
1.81230329908333 1
3.48453311325555 0
3.1322166755804 1
1.66847540256837 1
1.32879354175183 1
1.64659087735219 1
2.23938805529221 1
2.48787327134534 1
1.23461030567972 1
1.22932278587128 1
3.56385241227184 0
2.61926921572953 1
2.33701391518355 1
2.5983675690583 1
1.97949293899373 1
2.00442980049444 1
1.73581625954393 1
1.61231967693905 1
2.83116951711508 1
2.34975828360043 1
0.71556798635547 1
2.67129501267752 1
2.3441539555251 1
3.48851602670586 1
2.65168993501606 1
2.43578991614397 1
1.05052266860778 1
3.27458968533343 0
2.36596078348996 1
2.3350847252042 1
1.73073590770007 1
1.45203048419068 1
2.74090549257618 1
2.76585287349403 1
2.25991109302653 1
2.23369524380675 1
3.65628989013703 0
2.73629869078931 1
1.69939892764974 1
1.04785042297573 1
3.66068632273115 1
1.36292046520601 1
2.05408067844426 1
2.02123503786671 1
1.93602684321115 1
3.14570063633541 1
1.93965653631527 1
2.01870394046221 1
2.39238986799519 1
1.17139773260865 1
4.3916191844926 1
0.603410857221226 0
2.32038910865565 1
2.67111789680218 1
2.98271827582864 1
2.46534047808192 1
0.886465493625834 1
1.5752279140119 1
2.15528058037023 1
2.7245520449129 1
1.14386597330032 1
3.21980704560969 1
1.18441923184386 1
1.72237150300641 1
1.84811837976874 1
2.70633841888954 1
0.818101175203823 1
2.5209038094596 1
2.4124899377148 1
1.15311346612349 1
3.34800513654469 0
1.85170543213159 1
1.44147494864271 1
0.25345826939248 0
2.80385339629326 1
3.25715605886143 1
2.2166766049983 1
3.31000318165302 1
1.31477289010695 1
1.98504335112261 1
2.78249214387227 1
1.31384255455494 1
2.11044094373417 1
1.78278031553115 1
3.70288910605692 0
2.37748837105401 1
0.834942779994792 0
1.92732723725861 1
2.90251593176857 1
2.5905420857771 1
3.03412199185335 1
1.22736004392877 1
2.28345899357933 1
1.37793440942383 1
3.04080509771366 1
0.425874477349423 0
2.12635469843889 1
1.57118316848085 1
1.67412185532533 1
2.48655040168014 1
1.25080055878876 1
2.197756135244 1
0.778242202247154 1
3.0884820677498 0
2.34040898250417 1
1.67295965521148 1
2.613442266597 1
3.06580741258466 1
1.72200999154257 1
2.62995833661434 1
2.61291159939205 1
1.97368870131344 1
2.07963257725844 1
2.98429757164964 1
3.56553895682306 1
1.46778217970871 1
3.03996787725607 1
1.87391637159816 1
3.0780449552279 1
1.26967781004806 1
0.706552152745512 1
2.42646292369157 1
2.33011706276519 1
2.98114898819361 1
1.87951782254091 1
2.00067481137329 1
3.11167536791408 1
1.23369634952076 1
3.31066930074555 0
2.01125984590791 1
1.943474229973 1
2.78615058677871 1
1.67261168670948 1
2.28612142810841 1
2.97233833413208 1
2.08390472572322 1
0.648816923861339 0
1.71651591554813 1
2.06222141121597 1
1.90983049147758 1
0.918539705897711 1
2.5007267626159 1
1.1731604920891 1
0.259581998279679 0
2.44802831965735 1
1.6396429774929 1
1.81777568976642 1
1.20760398524372 1
2.33732864529752 1
2.03324084362893 1
2.2743571367936 1
1.9920522319588 1
2.24964200621439 1
2.29916168896411 1
0.989628147750949 1
1.63418559265402 1
1.92779384682096 1
2.52813553244535 1
1.77531743589597 1
2.27054373346569 1
2.04039676487939 1
2.21904195832067 1
2.3531832045483 1
1.62490792988422 1
1.88740829774859 1
1.89382208971853 1
1.52702545030551 1
3.42997431109133 0
2.52253738457704 1
1.66677735371867 1
0.643492423208361 1
2.59173931717184 1
1.03281243935258 1
2.92069123520474 1
0.423848318181017 0
1.62492674053272 1
1.41511182969875 1
2.15725987438757 1
2.83099926819601 1
2.7410481249976 1
2.42382341873266 1
1.37333997362449 1
1.55613334410588 1
1.4494654127088 1
2.02554157181884 1
1.98717466884345 1
2.1913024318323 1
3.31185619831278 0
2.07858899502975 1
1.734895996718 1
1.65743977627672 1
2.59874431426015 1
0.998422300876439 1
1.287312717947 1
1.35122124030476 1
2.13383204082742 1
2.49031848830232 1
2.01103726894028 1
0.558002110971027 0
2.29157281540653 1
2.4486352320992 1
0.623818184659679 1
2.72740613307603 1
0.921831776417965 1
1.78301952355979 1
2.90946434952739 1
1.63408780043243 1
1.50812249311387 1
1.9297652031956 1
2.67251330312954 1
2.19520219419321 1
3.26489959395914 0
1.44921335314744 1
3.17467833672094 1
2.35834580913701 1
2.25269291979901 1
2.34763258402444 1
2.6672880341355 1
2.17565554718183 1
1.61320558839059 1
2.40640881916427 1
1.56574256029354 1
1.80958398222156 1
2.03011316517701 1
2.26135848080946 1
2.9751342342704 1
1.44534078722167 1
1.62490733658245 1
2.35612599377475 1
1.96218847818084 1
1.61742048770449 1
1.27317900716399 1
2.29042589748547 1
2.14413711944081 1
1.08211139956189 1
2.4030948713979 1
1.00715254427821 1
1.79204520025541 1
3.19886794142581 1
3.19941297305908 1
1.15135348934271 1
2.79416869409393 1
2.19243962019143 1
1.83748160447315 1
1.99123274870733 1
3.02022959087946 1
2.65401572543707 1
2.57824871568871 1
0.931829859018141 0
1.46991538720768 1
3.30068846251354 0
2.69102710015822 1
3.4172530203228 1
2.09313535529053 1
1.77695843249596 1
0.794789698442559 1
2.31315136502446 1
2.33412709932275 1
1.82232473106437 1
2.12776632750353 1
0.422687935944063 1
0.448574855762982 1
2.68170562748438 1
1.78173310876793 1
3.22815912689695 1
1.40092372228214 1
2.40746065750897 1
2.01651544443104 1
2.73449978118616 1
1.22334198766178 1
3.37562422922369 1
3.88902689371151 0
1.99230425861645 1
2.58196697598954 1
2.05161383733418 1
0.76398191985996 0
2.75071124368429 1
2.80788123447668 0
2.58826770920177 1
0.616260562733834 1
2.29696775494548 1
1.50280169886284 1
1.9082878055173 1
1.75104393546625 1
2.36517993572734 1
2.55078263690478 1
0.763273280499896 0
1.89310971639106 1
1.95645189932432 1
1.2546735862875 1
2.48282521801331 1
2.01516731272895 1
2.5640679095405 1
1.9705396887204 1
2.1198203212441 1
1.44967512469719 1
2.26538506515777 1
1.27311345442315 1
2.25656097958356 1
2.45381576658038 1
2.3203160841923 1
2.55675729485119 1
2.28593315162082 1
1.77274567782364 1
2.06653473802447 1
2.90746753810008 1
2.6876558995811 1
1.95970512388411 1
1.80839639068857 1
2.60075875890155 1
1.75070660358591 1
1.46768738353246 1
2.33362558227917 1
0.701392913273433 0
1.77150474233692 1
2.10579537500321 1
2.80474292474487 0
2.08550891932768 1
2.40895737141336 1
1.90645528897722 1
2.62513652651245 1
1.15384560951269 1
2.59427818612886 1
2.90746026279676 1
1.27577969323049 1
1.44219476466371 1
1.83154174287702 1
3.03717515261524 1
0.962907705162416 1
1.27803017386336 1
2.45491638258366 1
2.69298288431124 1
0.76730190483359 1
0.775258594591043 0
0.791888840620681 1
1.48182902651081 1
1.13959197890281 1
2.64412567809628 1
2.6925426636841 1
2.19402375687758 1
2.69497689773335 1
1.9069296616195 1
2.1391303671456 1
1.06462362635041 1
2.46456990548586 1
2.04634643014266 1
1.77755711574832 1
1.62943894354001 1
1.95203527675194 1
1.4879475018393 1
1.99706158146781 1
2.42548699763416 1
1.51162098753405 1
0.61664977014913 0
0.845017148240335 1
0.260638267708838 0
2.23398531534601 1
2.0430956758742 1
2.35837516876103 1
2.12935853668642 1
1.90693644086012 1
2.52121426415374 1
1.56051027025676 1
3.34981214699466 0
1.92625006327634 1
3.17615912336405 1
2.28921960419223 1
2.92888041417472 0
0.460118936382441 1
1.33404608439208 1
2.67816733406922 1
3.23237250936341 1
2.38891732611198 1
2.42390365926351 1
2.09867970067491 1
1.27319006623549 0
2.88336089812737 1
1.52047906150122 1
3.03333909652057 1
2.42549022612848 1
2.71762714710797 1
1.45269476037347 1
0.994252799989691 1
2.72386233797596 1
3.24512904458072 1
2.22541048265595 1
1.75760503042794 1
2.17105743235982 1
2.04637175515018 1
1.61668797749154 1
1.70586421870477 1
1.78977978908153 1
1.37693784026342 1
2.2158688095047 1
1.99153453393531 1
1.57516822755807 1
1.21229357417845 1
1.64409530215095 1
2.37894678033708 1
2.01919717755611 1
1.86975830617531 1
1.87403628055752 1
3.7751454649571 1
2.23612882842743 1
1.56371887001339 1
2.3983684195023 1
3.0336569989353 1
2.22960747918204 1
0.247179319056829 0
2.1508068801545 1
1.36421062149584 1
2.87596949544728 0
3.15226467455757 0
1.93742560279889 1
1.95416239727332 1
1.81418642848927 1
1.32347147731989 1
2.06554497272274 1
2.59812852389784 1
2.49627166659163 1
1.43766043824184 1
2.27893820424912 1
2.5190428333827 1
0.547928845657688 1
1.27658722893329 1
2.10158088330492 1
2.79970948521354 1
2.47805938667503 1
2.51310762298 1
0.929410319272307 1
1.51041853504565 1
1.71493824995484 1
2.53462611187776 1
2.51551297628899 1
3.02713451599353 0
2.95421019658063 1
3.08219996746357 1
2.27795475165234 1
2.13852779973327 1
2.5856493537685 1
2.16928765132149 1
1.50485983813085 1
1.09546468656545 1
0.251901796400167 1
2.17076666975687 1
2.91477566585491 1
3.00602505100817 1
1.31688093703053 1
1.62926139193715 1
2.68090563123811 1
2.15518214249146 1
1.93130957111851 1
2.27938587076635 1
2.79849768065498 1
1.49917024922175 1
1.4270218945118 1
2.38369680804122 1
2.35767669601729 1
2.55136918029345 1
1.68093095559974 1
3.39719993708433 0
1.82864737812123 1
3.25238346952983 0
2.06228314817111 1
2.98583149884015 0
3.83994780536532 0
2.4639046279068 1
1.08377243965494 1
1.89939168195779 1
0.217185349775017 0
1.80977053833008 1
1.61120210337709 1
2.37782625941607 1
1.85125886177957 1
1.13482030164776 1
3.60087138473398 1
-0.0435070755081382 0
2.28999406725157 1
0.918967718739825 1
3.64249430841454 1
1.64154584198992 0
2.41469098882262 1
1.7796828688799 1
3.17295550506576 1
1.76299885771611 1
2.1291655023795 1
2.01974534165842 1
1.30048802381199 1
2.38368754977764 1
1.35564628909913 0
2.94211973337415 0
1.52318473463239 1
1.33478350688682 1
2.31294012371 1
4.18016654431553 1
2.30696800904637 1
2.67685434167092 0
1.26447277306284 1
3.14327121533818 1
4.17132686843689 0
1.72447466451911 1
0.572105831547271 0
1.61262235676337 1
2.81573225217478 1
2.38490382067216 1
1.38026477921805 1
1.0399763770846 0
0.6141808967746 1
1.52159505715583 1
2.20347545719419 1
3.69438080539221 0
2.2304403450616 1
2.20003625285135 1
1.87812304495409 1
2.32706637732136 1
2.5692379671029 1
2.18430387268622 1
1.52399510430931 1
0.798793570323931 0
1.234431161311 1
2.70852006241309 1
1.29849359324493 1
1.74866849198822 1
1.08133818848813 1
2.19236749955896 1
1.44230893139904 1
1.84955038120369 1
2.04552880646032 1
2.58510457475942 1
1.31946044797906 1
2.52491959513074 1
2.07128729587903 1
1.86527270012611 1
2.87213435679793 1
1.73512581785731 1
2.89406669490239 1
2.32607254971057 1
2.0499754777197 1
1.20248797368876 1
2.10127043034161 1
2.79065503025909 1
1.9645524439691 1
2.44920179268295 1
1.03421709116563 0
2.83757495161716 1
2.18031319510857 1
1.25557131488744 1
2.11016982916897 1
3.07390352824748 1
1.6604000366613 1
0.890962772549248 1
2.49699137114398 1
2.08061162677419 1
2.83001744529052 1
1.84190389416343 1
2.31623594386597 1
1.82778137726923 1
1.76985067197317 1
2.2315842762685 1
2.25390371715429 1
2.56653599955631 1
1.84578967606196 1
1.43319201675925 1
3.17342827012822 0
1.21377594455093 1
2.98918843147807 1
1.56628232651975 1
1.15007982891613 1
1.23072424349072 1
0.57521109858918 0
0.935183899780996 1
2.59226798898628 1
1.63720154036761 1
1.59595789693925 1
2.09979950088965 1
1.90958602432824 1
2.03853619959373 1
2.32934080046039 1
0.987657540013265 1
1.90054624147283 1
2.28016514691932 1
1.70657089080702 1
1.16231189137872 1
1.62738589212324 1
2.23163196609636 1
2.38897844918607 1
1.39114817385302 1
2.95336275820426 1
2.44534925635582 1
0.865415965774756 1
0.883314221107156 0
1.43707985187113 1
1.90935304534885 1
2.320170855416 1
2.19863560666697 1
2.66923306674892 1
2.22665290681575 1
2.22903183546872 1
1.46984539398096 1
3.11784351210664 1
2.53326580679221 1
1.19340952851417 1
1.86273552606612 1
2.18309888680548 1
0.932441714420711 1
0.844185192899448 0
2.5884622901581 1
2.86893684361838 0
0.780409097132419 0
2.33175904659874 1
2.08432093882676 1
2.30695222826336 1
1.94108483301823 1
2.94890161049899 1
1.99794792509859 1
1.35977477059017 1
2.79975087196039 1
0.25969345592631 1
2.862968850363 0
2.56053136387965 1
2.51522517965736 1
1.44157309209713 1
1.757727130134 1
1.81724740594623 1
2.94421071005217 1
1.4934387869749 1
1.03212684775747 1
1.10867731136539 0
0.755332673995158 1
1.1692288130359 1
1.97748550593355 1
1.29184806462803 1
3.09834461984427 0
1.71388392794919 1
2.65958634089821 1
3.0351130543343 1
2.71258740858988 1
3.17572801071231 1
1.7487150632286 1
2.17183593675122 1
1.38581284071296 1
1.82810617117859 1
2.9546511735323 1
2.38217878402105 1
1.48920246616112 1
1.48911457557269 1
2.07543924934998 1
1.14928849010694 1
0.852118852249737 1
1.70872553703491 1
1.72559644497163 1
1.65661639463345 1
1.24981322742496 1
2.16574757481631 1
1.3360211049018 1
2.83956759031979 1
1.02298102672098 1
2.19069571137923 1
2.20801556285686 1
2.92430109267668 1
1.93255964481744 1
1.40462137112401 1
1.94238973300491 1
1.89541986626458 1
1.21739255658934 1
3.33015489951936 0
1.5693557581926 1
3.54595398495813 1
2.68833087847555 1
2.55472280504781 1
0.946088829458874 1
1.53947057627425 1
1.6769326493685 1
1.78987097648045 1
1.70882931993691 1
0.143895857641507 0
2.43329701088301 1
1.00980025229138 1
2.07831397418084 1
3.26681216934205 1
1.65963447557256 1
2.47800449683163 1
2.56363974987201 1
1.29892192338539 1
0.931639973550515 1
1.7133927900095 1
2.02135756073527 1
0.980529391001608 1
1.53147919544403 1
2.7237160676882 1
0.974421526988373 1
2.46646412010043 1
2.53007077918946 1
1.92273137203902 1
2.32028853457442 1
0.968356796548958 1
3.12404990521935 0
2.37205997485893 1
1.5306505925372 1
0.11203403348768 0
1.69405908321785 1
1.43686619925217 1
1.33613753377146 1
1.07583961601908 0
2.55111495943199 1
1.08359864676941 1
1.98098438208143 1
1.52823065437136 1
3.31641089677677 0
2.75645126058715 1
1.32752270118049 1
1.9018562361649 1
1.83090237441024 1
2.36117453136035 1
2.37154967247818 1
1.91938073475212 1
1.86604596282153 1
1.72226565890072 1
0.615027911110339 0
1.75079716301749 1
0.662551426891611 0
1.19193957795171 1
1.60792907103669 1
1.57498726918114 1
1.94478243279437 1
2.32666158656128 1
1.32114606942058 1
1.8647389800726 1
0.780566087808009 1
1.99757148207516 1
1.63587833090685 1
2.37968171755024 1
0.9470751796935 1
2.82068120194523 1
1.79791076912332 1
1.18439085279907 1
1.99748476889919 1
1.04418781787566 1
2.62298879287646 1
1.90952300210695 1
1.22276362140502 1
3.0726888292423 1
3.54373814570828 1
2.44039714085181 1
1.65848197673126 1
2.38538504324014 1
0.522529284501086 0
1.00133044548633 1
3.26601192525661 1
2.01595338295689 1
1.43889895456737 1
2.32600249385332 1
2.62463385532734 1
3.25887748245218 1
1.75916202419772 1
2.02235662786843 1
2.32024524004141 1
1.52930084631158 1
2.37679372657145 1
1.53976681814774 1
1.62687001421097 1
2.01052739524981 1
1.76520359800923 1
2.21065499284316 1
2.80646141456048 1
1.26536355974283 1
1.98280739891348 1
1.57759876619375 1
1.65029756594893 1
2.55549743430282 1
1.93294215965013 1
1.67365332810373 1
1.61469143419418 1
-0.679355164948531 0
2.44163246169453 1
0.89335753280917 1
3.06137410035221 1
1.44860987575001 1
2.58424373649533 0
2.8731477469322 1
2.61737455445676 0
2.48198811824666 1
1.75672710338886 1
2.96009494759113 1
2.14551249285988 1
1.539442971387 1
2.30186411867663 1
1.90938691810803 1
2.31462878771895 1
2.6588435149197 1
2.77992629928722 1
3.27064388484601 0
2.95459650282603 1
1.76444470325053 1
1.21423815752897 1
2.08642477211825 1
3.67139858501571 0
1.80896363624098 1
2.78416194863702 1
1.91669522760075 1
-1.20535690178768 0
2.82423818202481 0
2.35865929150831 1
2.38032119608445 1
1.62712219154002 1
1.82342461067055 1
1.26795299851831 1
1.51211461185458 1
2.04992844345409 1
1.40606835991266 1
2.76189515408106 1
0.540881255292867 0
1.95245607035564 1
1.64480014506013 1
2.51297690529659 1
2.0991755078028 1
1.60444401520451 1
2.70087562089168 1
1.05263823945901 1
1.98523058612655 1
1.80184576900638 1
0.560680847302974 0
2.94649016269449 1
2.68172410824885 1
1.90026214393169 1
1.72799210690597 1
1.97931266364524 1
2.24523003913887 1
1.82382156048146 1
2.43623211853234 1
3.38734537109121 1
1.83808707003961 1
1.56973850355504 1
1.96895772188626 1
0.870954610175938 0
3.30166847318679 0
2.91977004373423 0
2.61730828314615 1
1.39692072920797 1
2.77259595556933 1
1.68828377273048 1
1.63938708336409 1
2.84744212091242 1
3.05518958001942 1
2.13704346653485 1
1.91898476987569 1
1.89021942339442 1
2.55706967068004 1
1.8205499872963 1
1.41608971192533 1
2.06586475919702 1
2.75702909992546 1
2.19786350751755 1
1.43045985928685 1
1.14677585231465 1
2.309188261958 1
1.27409046875903 1
0.141014041147746 0
1.67577826486742 1
0.645457652797888 1
3.133079855235 1
0.186339297323156 0
2.34372714004367 1
0.836762795120085 0
2.9443278305806 1
2.43702357555051 1
2.96436802259721 0
2.86833342870909 1
2.98627157792881 1
1.22283966002443 1
1.95762505368442 1
3.12819659046934 1
2.34909083535327 1
4.30660355469784 1
2.07398152300222 1
1.65377340815113 1
2.61768520661871 1
3.34711992756908 0
1.22479222858605 1
3.00881524582299 1
2.70917810957003 1
1.4589104615404 1
0.106872613385134 0
1.87956306123587 1
2.31967993379362 1
0.970697556968294 1
2.34750097363984 1
0.966049346757896 1
2.98269539370383 1
2.00014053579828 1
3.18461366187111 0
2.43050501470815 1
2.34441825269341 1
1.37475141201523 1
2.52721813222511 1
2.94025409892697 0
1.98843641093663 1
3.84563527530593 0
1.59588151432626 1
3.87689365038002 0
2.18239434802766 1
-0.248366239099117 0
2.15283383854711 1
1.83597894303883 1
0.481056929222691 0
3.64500010398175 1
2.22222267963399 1
3.98063883682951 0
3.36942228961476 1
0.193767398868827 0
1.26640269343033 0
2.92891853700481 1
2.10162577039987 1
2.26862300290763 1
1.71504804579938 1
1.39583246042394 1
2.25144574061568 1
1.0706347777843 1
1.00195960154221 0
2.2301063791886 1
1.14893258500819 1
2.75414575108122 0
2.92820037246298 1
1.99059960084858 1
2.82785206160524 1
2.9032930515672 1
1.84328950705432 1
1.15829424225748 1
1.70633390608689 1
1.60378262332295 1
2.4635451713156 1
2.89453459767303 1
3.62977384204986 1
2.45659199723869 1
1.35061374005405 1
2.60997551791478 1
2.80435159741736 1
2.12064888576347 1
1.91094482285678 1
2.13281047310559 1
2.08024077019703 1
1.93317546811237 1
1.78864457441666 1
2.41271387545148 1
3.08893123866182 0
2.1843385408979 1
2.23840801066821 1
1.65096846725974 1
2.49641062960284 1
2.10518259265295 1
2.48018354346054 1
0.641793887022666 0
2.23225872887796 1
2.27452101554422 1
1.88255722287234 1
1.17826160507027 1
1.81150079949825 1
0.468845320507206 0
3.40527817231335 0
2.06517366414173 1
1.19287299853454 1
2.07773246973176 1
1.91681187488033 1
2.96089268090325 1
3.65213936372232 1
1.33614026811665 1
1.93791726473928 1
1.62833326286542 1
0.731846713091279 1
1.55458597005756 1
2.73616330182511 1
1.97148134179666 1
1.27758528608485 1
2.99810250502981 1
1.52648087754398 1
1.68442444923177 1
2.34469352386684 1
1.91114237409192 1
2.79052045171658 0
1.75782378530543 1
1.71064655398927 1
2.40559061200944 1
2.66804521760775 1
1.05849501621389 1
2.6790397038993 1
2.06034438974499 1
2.20036252074962 1
2.19442660856923 1
1.31208034066402 1
1.69995418532687 1
2.35798782003287 1
2.74411116123217 1
1.40892913931218 1
1.28265264514591 1
1.54269596221883 1
2.50767445861674 1
2.8032592936613 1
3.98747818678679 1
1.58021235422976 1
1.6407001125549 1
2.89753293503094 1
2.39898243470537 1
1.72963954455157 1
1.46673654531033 1
2.63374667169368 1
1.74476548673759 1
0.758505962921337 1
2.03392851591115 1
1.64259729965391 1
1.95008961020072 1
2.7707814376376 1
1.42279608220554 1
2.1469311135411 1
1.64543155145043 1
1.61251680125945 1
3.27948350304475 1
1.08935399968279 0
1.49302792585811 1
2.20740220216728 1
1.43929824172568 1
2.56788691079554 1
2.25875248126724 1
2.2493157444314 1
0.78150485101527 0
2.24325462790798 1
2.43120649328247 1
2.1566846504112 1
3.13040442734047 0
1.83733388964258 1
1.89250636169737 1
2.40304968542222 1
1.92849196591934 1
2.66308522314546 1
1.59296722646264 1
0.953165160534497 0
0.896432150330796 0
2.38762142607986 1
0.967834270801831 0
3.28871984416795 0
1.91055201790519 1
1.21718240265019 1
2.54497332583743 1
2.80127170459076 1
1.5774943287368 1
2.91778026889951 1
1.85822743813656 1
2.15717387010059 1
2.81624688286456 1
1.43205495001409 1
1.72725796364232 1
1.89901520648493 1
1.71378324596551 1
2.37624255199391 1
2.25907726839909 1
0.665146799595499 1
1.84881681312494 1
1.94523556856871 1
2.63621918766427 1
2.41148965791467 1
1.2586587822035 1
2.67145492723085 1
2.49032851811786 1
1.8801692388481 1
1.73584518932871 1
1.06116195721258 1
1.97812493160531 1
2.73440059837635 1
1.0272558009555 1
1.77568321016599 1
2.62029940955241 1
2.29717616152469 1
2.3576602517219 1
2.30859474303032 1
2.31826449443384 1
2.76158872633665 1
1.99067454456219 1
2.01604987424424 1
2.82239022535536 1
0.958892321086142 1
1.02521323934836 0
1.80803745711526 1
3.05813089837685 1
2.0396961760027 1
3.23610956593136 0
2.29594011952338 1
2.54537047400127 1
2.17239874497251 1
0.366015310057952 1
0.829115385441749 1
2.5435170258096 1
2.38088948657238 1
2.82979030232707 1
2.03889765592887 1
2.73284337358953 1
0.309126835838685 1
2.32671081834354 1
1.54538030319992 1
0.714503610362331 0
1.91548299503199 1
2.24984129592112 1
2.68172312216971 1
0.750162816744306 1
3.25095885886393 1
1.21154261304683 1
2.40058731063229 1
1.32608359735237 1
1.77289768847599 1
1.36532660236526 1
1.63864481597224 1
1.65341109565083 1
1.92263988582756 1
2.02555248446031 1
2.66638034577695 1
2.31686149746462 1
2.45190274618461 1
1.17701576347288 1
2.70851116143994 1
2.24725586393518 1
2.59471135070737 1
2.72034762234155 1
2.84207214152794 1
2.25633143183381 1
3.31843738313499 1
2.51799276950324 1
1.45294181673689 1
1.37668917030726 1
2.2631661531615 1
1.47882994611798 1
1.83394268091205 1
0.60116663486871 1
2.19224719071228 1
0.648692072248539 0
2.14669696722985 1
1.49488091025794 1
3.65932077261969 0
0.971885470183222 1
2.44580075349115 1
1.88015779482461 1
1.24109808009725 1
1.93137872145127 1
1.74883535740867 1
2.35232281305517 1
1.82910450552993 1
0.995259592075943 1
1.69392497131615 1
2.07740528115658 1
1.97661886545071 1
2.8310936942054 1
3.1971150376659 0
1.30125039786861 1
3.50498299532691 1
2.96108460471696 1
0.590454398437847 1
0.965915165281596 0
0.183109706515124 0
2.60400780025177 1
1.63865144398814 1
3.45176858411065 1
1.10136074314851 1
1.52729384184741 1
2.48750150934908 1
1.38508436384907 1
1.56399142880661 1
1.48834419303911 1
2.48550660423088 1
2.92051786629264 0
2.02027628191803 1
2.82550463685499 1
1.99796604230572 1
2.86939055913678 1
2.47589105442443 1
0.53296963908973 0
2.98413726225264 1
0.94976428936684 0
2.03467192622233 1
2.45915819795709 1
2.09892304640071 1
1.79926363849564 1
1.20318264156113 1
2.04377375829505 1
1.39076358232918 1
2.65294991898781 1
1.76242618175421 1
2.49550067267717 1
1.89568758723118 1
1.41016694357186 1
1.80735890531925 1
1.80832587965836 1
2.39686925478853 1
1.91480160441114 1
1.36594895119327 1
0.48031068726046 0
1.10337636098886 0
1.06216103159661 0
2.27016282119374 1
1.96786828645607 1
1.61411423520174 1
1.86439403343001 1
3.01999922165379 1
2.22727102096418 1
1.88483978403917 1
3.52627860147729 0
1.03347876666803 1
2.64033463719745 1
3.82022372153747 0
1.33606682635475 1
0.921396619563444 1
2.76260375102734 1
1.70793201540105 1
2.49245052173386 1
2.8425921015061 1
2.45909431817542 1
2.3854976311164 1
2.64791715511997 1
2.09285128530872 1
2.14352391280149 1
2.24974310661259 1
2.01304730926084 1
2.48616979452489 1
1.59130210748505 1
2.21798719136506 1
2.03068869795008 1
2.66462611196557 1
2.76762128180074 1
1.62756867288425 1
2.10510139352341 1
2.94967574792655 1
1.68049946480724 1
1.84937915198813 1
1.70782725508501 1
1.5389249976061 1
1.25960647209376 1
1.10442943837193 1
1.40228510411165 1
2.29702317852793 1
3.76015135593569 0
1.51658693476592 1
2.85752918476333 1
2.08854434721592 1
1.72251359392563 1
1.41402593947898 1
0.909805472497141 1
0.600388174361012 0
1.08582547042903 0
1.82509562886027 1
1.9040221372358 1
2.44082820648437 1
1.76597271970388 1
1.95647910915025 1
1.84065697005818 1
2.81806512583044 1
1.59132635342432 1
1.64370345710512 1
2.01413360580311 1
2.85633349772383 1
2.39133456685842 1
0.278645573399443 0
1.09316488017602 1
2.32912964815916 1
1.55727182988666 1
2.00245677984594 1
1.22926424857657 1
1.12064176773631 0
2.49131661092009 1
1.52743539546897 1
1.75093944503819 1
1.51279859405173 1
2.07379921611776 1
3.46637052275181 0
1.21932698452018 1
0.275268634368407 1
0.970667251445673 1
1.8826016865005 1
2.20467017919487 1
0.632334853138969 0
1.77571023369271 1
2.59592604842252 1
1.94103946954752 1
2.10990258919067 1
2.97939785414867 1
1.12968801361366 1
2.38865625339234 1
0.688281573035864 0
1.01969757926437 1
1.40991570211364 1
1.76699342975364 1
2.47416631987865 1
2.68916418903993 1
1.81381521841119 1
1.49062712432505 1
2.286406722929 1
2.21448764921459 1
3.10830469990731 0
2.95387232504818 1
1.10236389284705 1
2.06652664996118 1
-0.311339812083631 0
1.68067056877952 1
1.51480625590678 1
3.06942519328352 0
2.73622088922447 1
0.92569474594976 1
1.85761183458983 1
2.26578695410839 1
3.75756909028142 1
0.406403241096341 0
2.99441297255158 1
2.63046091715529 1
2.52580742023448 1
2.05617165585847 1
1.6157327133301 1
2.47639509992114 1
2.79662841437863 1
2.98863333288898 1
1.33365634013519 1
2.55531589414834 1
2.18442615974564 1
1.61037678379233 1
2.86591454574223 1
2.60874863235599 1
2.50038350259678 1
2.46516230323059 1
1.88641365808777 1
3.04658481288453 0
1.74816222964061 1
1.32472979155794 1
2.03412206422717 1
1.68655068652095 1
1.98717066973496 1
2.62127944477661 1
0.839322527882034 1
1.59357866542946 1
1.87600881793502 1
2.69520709482261 1
1.47186206171546 1
1.94929213076933 1
1.51959411983715 1
3.02480133702969 1
1.64240532999022 1
1.65294521555342 1
2.30605545115022 1
1.93927516378366 1
2.34147293607739 1
1.75697092520598 1
2.20793493646255 1
2.00770865119772 1
1.97889395818961 1
1.50147542130795 1
1.64314550726201 1
1.0780520277867 1
1.7290596200252 1
2.06036622262754 1
2.00557659099299 1
2.1460773563928 1
2.37455062803452 1
2.59350746904805 1
1.70976440445688 1
2.17951244107035 1
1.97893159981215 1
1.84849238224346 1
3.62937865848463 1
1.96312835760252 1
4.23507771940403 0
2.3751655688951 1
2.14611510449125 1
1.64365538782195 1
1.44770292660634 1
2.57766497189837 1
1.18482408139903 1
2.02137440252813 1
1.7417675821414 1
2.44829425679452 1
0.662677533940612 1
2.4011235253324 1
2.60679790075156 1
2.07269666607742 1
1.04104342629318 1
2.36793198968089 1
2.1862507312889 1
1.28116380183442 1
3.40286021019103 1
1.88933416254827 1
2.36122996905373 1
1.64604490299888 1
1.64309539012481 1
1.74706186623705 1
2.8436204962337 1
2.44392789474016 1
1.61930645158236 1
0.272440502864081 1
3.07555005283549 1
3.21988740331889 1
2.05703428045 1
2.70929320013891 1
1.10297167550214 0
2.81372396798075 1
0.61699738724436 1
1.13850480200799 1
2.39145107649182 1
2.98035736519816 1
2.83008366978446 1
0.885414937987508 1
2.59991191960813 1
1.51160737451823 1
1.48516802456864 1
4.09742104480367 0
2.33093420493293 1
1.77753332906621 1
1.55446565224283 1
2.02912433205954 1
0.931253658913629 1
2.26697269692383 1
0.287528080666888 0
3.13184992823354 1
1.85813503228188 1
2.58263092071059 1
1.72279640020601 1
2.74162686448463 1
3.17336356664423 0
1.48128384542625 1
1.09385245690042 1
3.05267079044347 1
2.79335760758087 1
1.08039189094874 1
0.710820814532168 0
1.51500411482141 1
2.95866080650552 0
1.07443129531314 1
0.422816784739817 1
3.39231194597901 1
1.62066330086139 1
1.07092396303595 1
1.96183449196362 1
2.34748184284685 1
1.3390518748187 1
1.12416547685492 1
0.340795641861417 0
2.29346962569156 1
0.645738791999706 1
1.63176606139521 1
1.7158694109114 1
1.25376227467313 1
2.94633757816995 1
1.70809411365797 1
2.46629812969108 1
1.77418406967233 1
1.90488994760147 1
2.31682884894194 1
1.42916337449446 1
2.60670862042159 1
2.84765902116593 1
2.06004350547127 1
0.390528830891875 0
1.45981914283452 1
1.84401617621542 1
0.76804361406548 1
1.73334076120926 1
2.00724962285505 1
2.52754328256268 1
2.65392274012745 1
2.12290779488879 1
1.34887578500146 1
1.89024585257389 1
1.84276537169826 1
0.855612243448607 0
0.688629260631657 1
1.9878206429816 1
2.13868029397087 1
2.62023605322383 1
2.3375716930558 1
2.788820132342 1
1.16047944204938 1
2.33689683004362 1
1.34992211941755 1
1.75776924338363 1
2.53028204082252 1
2.16051392696922 1
2.59721352714503 1
3.36237363742967 1
1.70807394633735 1
2.54675179159726 1
0.823298164070601 1
1.58414291446967 1
1.32694886599461 1
2.96871422148208 1
2.53545388705005 1
2.30464109927934 1
3.62166541147744 1
2.14822197362622 1
1.43476324581882 1
0.994566553948063 1
2.78140490103667 1
1.63586223044344 1
1.96560473543456 1
1.09036574247776 1
3.39631187805637 0
2.55296969604343 1
0.702440118708368 1
2.80589634202338 1
1.72181959536572 1
2.42557327283872 1
2.67964400445395 1
1.39937187352359 1
1.32528525690053 1
1.03846220444931 1
2.67123940212626 1
2.4665748773874 1
2.18737781704153 1
2.22652277286432 1
2.41038163364318 1
2.45491917374126 1
0.76302931552669 0
1.83986212192878 1
2.59786954858222 1
2.32147642578947 1
2.00683043007143 1
1.17925130447953 1
0.80744250944737 0
1.80718849529854 1
2.6738631620723 1
2.49532323501772 1
1.42825702302751 1
2.16840341389612 1
1.59197360370433 1
1.4437151033903 1
2.10770475695528 1
2.30301733372545 1
3.03505813832778 1
1.44830674393445 1
1.66969943316966 1
0.520313045469216 1
2.78215094998547 1
2.56590673955892 1
1.48451678711343 1
3.16025474857584 0
2.68272261825818 1
1.3604156947158 1
2.64635057495985 1
3.05806711379603 1
3.03286978168098 1
1.32804497862597 1
3.21127162232992 1
0.991835185379915 0
2.14696816719449 1
0.958893137665524 1
3.38493434377071 1
1.73224344487779 1
3.18704873245327 0
2.94017688277402 1
2.60277651271926 1
1.75432107199376 1
2.70312807436994 1
1.71990617316249 1
1.91014995700407 1
2.53170290838147 1
1.89093447602519 1
2.11825041933876 1
3.2149597970597 1
2.67969415375283 1
2.5079766428853 1
2.23938517307408 1
2.02047941372966 1
2.17781823130802 1
2.75517438347497 1
2.54274663031127 1
1.68763168996166 1
1.68910444160073 1
2.22878722567975 1
3.79311911090052 1
0.689051920066177 0
1.92934002923333 1
3.12182643831074 0
2.08721399204976 1
2.96240265514758 1
1.37626734529661 1
0.656723012442284 0
2.23404984952401 1
3.01400998907499 1
2.91278841521527 1
2.54639696859201 1
2.90888180861523 1
1.92018499050488 1
0.818592594095007 1
1.04436229822823 1
1.53894710791905 1
1.25193428577979 1
1.01780238712071 1
1.66441086108276 1
1.93578161519096 1
2.48652801690514 1
1.76327324889994 1
2.52579886250651 1
1.34250167285886 1
2.22298638546012 1
1.32747797095364 1
1.5063935940029 1
1.47502431993478 1
1.45352763392369 1
2.43225611804926 1
1.97440847610333 1
3.01178810013107 1
3.11942558523519 1
2.71435784901295 1
1.29319578052932 1
1.22595735610979 1
0.297847888983676 0
1.64093272961985 1
2.580290219659 1
2.6802891957436 1
0.0413646591912453 0
2.2522507357928 1
2.18943288145162 1
1.18065967833326 1
2.18382044005877 1
2.03989387971209 1
2.0642269418655 1
1.43918917175645 1
2.00553687414446 1
1.21164020497708 1
1.94904975717202 1
3.3675818907308 1
2.69585291158293 1
1.83131659632059 1
2.31422307815706 1
1.8044772453674 1
0.890399262148131 1
2.17306515479988 1
2.02949008624077 1
2.83884211474195 1
1.22378261249456 0
1.61153751798171 1
1.96070529393077 1
3.0650309916574 1
1.66298919468653 1
0.830944586639547 1
2.00581861364121 1
1.87708607646758 1
2.68708481785627 1
3.1826812399495 1
2.47094863574917 1
2.4736588884807 1
3.29274903838489 0
1.47340260443097 1
2.40815155484419 1
1.99085965325662 1
2.52299760120691 1
2.88581467990007 1
3.21834640448442 1
1.80830326840909 1
2.64839005762754 1
1.91733960740682 1
0.734324593090987 1
2.03230368059798 1
0.813076530656476 1
1.58302363675087 1
1.27052192419698 1
1.63807684447578 1
2.9937362794535 1
1.10172066550413 1
0.793324421159889 0
2.02951286916005 1
1.2614020982001 1
1.31808101611928 1
2.11326145174062 1
0.964856203637932 1
2.73434233611387 1
2.17795682580648 1
1.2728046085003 1
3.18063804744312 0
2.24922960546783 1
2.53355359711856 1
1.29550255859899 1
2.4345998551569 1
1.96315449301857 1
2.62383094264037 1
2.5801043687691 1
2.1964536751077 1
1.42314382131633 1
2.55628226419706 1
1.36510076420695 1
2.7642287615532 0
2.22347638388646 1
0.848303035113316 1
2.33800916955277 1
1.49280385753966 1
1.80200578627555 1
2.45486287400489 1
2.03797798372024 1
1.91861674526031 1
2.88307755864815 1
1.377043195406 1
2.09662946657214 1
0.80066739945285 1
1.64197727960181 1
1.73014116858891 1
2.01270678678211 1
1.25761841091907 1
1.89831322238743 1
1.95171647086286 1
2.5523474904392 1
2.81666665758772 1
1.41540818594552 1
3.16701900092082 0
1.64073576255223 1
1.00259770870033 1
1.87865664644347 1
2.10711757450376 1
1.27454502874556 1
2.17499002666564 1
0.396989401144806 1
2.23480742795091 1
1.59995888012216 1
3.42083533340003 1
1.84899592008635 1
2.30203280927758 1
1.81925206289625 1
2.0195673222644 1
1.21170785703803 1
1.83737341582223 1
1.79358678670528 1
2.15795067901234 1
1.67005777854045 1
2.26585401109519 1
0.973509708514337 1
2.78672202336641 1
2.72378323483611 1
0.864190461800068 0
3.24980099617098 0
2.79436291880471 1
2.00261234634795 1
1.66018888644747 1
1.0991590357829 0
0.697155459509011 0
1.58934095739582 1
1.28569062934933 1
3.43223722633457 1
2.68159241950187 1
1.86073532111137 1
1.48857935115153 1
1.14657041867839 1
1.74779636257224 1
1.50978926902521 1
0.330039685464814 0
2.75906591583063 1
2.46240006494914 1
2.77555311175404 1
1.90207406858927 1
1.47514375277186 1
2.5847429019981 1
2.16265790416115 1
1.47674835799475 1
2.49994259715718 1
1.46855459495239 1
2.07993868285932 1
2.22569805223872 1
2.65131782204248 1
2.15995230795427 1
2.30663262619055 1
2.56795352085659 1
2.53219277265383 1
2.07571576439394 1
1.90586149130223 1
1.15663379463059 1
0.777929575283238 1
3.47811004246332 1
2.81694406021662 1
1.34793231530978 1
2.58821053736047 1
2.14727581061959 1
1.51704679686417 1
1.83211563005298 1
3.55561162912525 1
1.30429711720968 0
2.60664660309604 1
