# Supplementary material for: Bias caused by sampling error in meta-analysis with small sample sizes
Source: PLoS One. 2018 Sep 13;13(9):e0204056. doi: 10.1371/journal.pone.0204056 (PMC6136825; doi:10.1371/journal.pone.0204056)
Supplement: S3 File — (ZIP) [file pone.0204056.s003.zip › results N = 10 delta = 2 tau = 1 sz = 50-100.txt]

"dl.delta" "dl.cp"
2.24534740301799 1
1.17406819818748 1
1.75702480781261 1
2.17838345863027 1
2.26400953271586 1
2.55000437829363 1
1.49685888236976 1
1.31993485536255 0
1.44715493478736 1
2.19192083017393 1
1.88386532259231 1
2.07494689029374 1
2.55898316898615 1
1.69120238762343 1
2.51540621953566 1
1.33718623080548 1
2.27892451358788 1
1.75103108986934 1
2.16347068179342 1
2.18753029829468 1
1.97843987025471 1
2.30531913469291 1
1.88259024423138 1
1.74424547006376 1
1.74757567517691 1
2.51795537835125 0
2.70512767784527 0
2.04316217698092 1
2.26073409317991 1
2.01445331194099 1
1.85827743770215 1
1.6473885084085 1
2.01815780164452 1
2.06672275244801 1
2.57732511184805 1
2.05941411132518 1
2.22884933461045 1
2.19084767249733 1
2.43657261524501 1
2.1731625945058 1
2.04370921594964 1
1.44735074791729 1
2.53734833815258 1
1.57064959506715 1
1.66038894702186 1
1.6463473334309 1
2.41066384967997 1
1.39495888545242 1
2.30550235203002 1
2.4454668155503 1
2.35007917755793 1
2.22425125803609 1
2.15169987489492 1
2.27402429031909 1
2.17304676096754 1
2.43592206872581 1
1.57121910428745 1
2.52838014043646 1
2.05416805975548 1
2.13548591945323 1
2.18408024935115 1
1.51343913712188 1
1.73226892782413 1
2.60252098524984 1
1.31653358885326 0
2.54670877996044 1
2.40089805426738 1
2.34228425556656 1
2.07599652772585 1
1.94034431226241 1
2.06289476092257 1
1.79843910734784 1
1.82693735794345 1
1.99863263346503 1
1.49375614766173 0
1.83408841332172 1
2.4893595743676 1
2.34095011450375 1
1.69892975626561 1
1.46976175499906 1
1.95329009043438 1
1.51924325092445 1
2.23358049515118 1
1.43271769524726 0
2.50676208965174 0
1.93682801149041 1
2.00614250756833 1
2.26249103168229 1
2.55207532488338 1
2.19212211668901 1
2.06193390499038 1
1.77984598311269 1
1.78890206258407 1
2.12455946774267 1
1.39640006242938 1
1.67457021212255 1
1.25677534732601 1
2.46121193310172 1
1.90393705194854 1
1.74447285256759 1
2.6883018431342 0
1.96431778168258 1
2.43864744147685 1
1.43576683944412 0
2.45237855901639 1
2.19439722060352 1
1.30807645030474 0
1.8465501225343 1
1.34435481686866 0
1.34067261628854 1
2.34702998113465 0
2.06122946591763 1
1.44329580353603 0
2.23764609117914 1
2.65366729319243 0
2.24201955473868 1
2.54276574449992 1
2.50815343210213 1
1.8589501170577 1
1.65519874894825 1
1.88578592751361 1
1.92045603422172 1
2.22961247361078 1
1.69333463697955 1
1.63495251708291 1
1.94809444284687 1
2.84858498893401 0
1.30206056526966 1
1.88937974087164 1
2.06588795954947 1
1.61288324316051 1
2.68077061076296 1
2.01017770963315 1
1.71627334458739 1
1.89576046782907 1
1.42487059954156 1
1.90319631382888 1
2.15330000560724 1
2.39698473032947 1
1.67036841416346 1
2.48219078297635 1
2.23844373316101 1
2.64161229851939 0
2.97403516155426 0
2.28284149055521 1
1.47858083647858 1
2.03491127203782 1
2.66189963360222 1
1.68737972534781 0
2.16135466320485 1
2.03496232555551 1
2.52206019785232 1
1.81172235619694 1
1.97010447173457 1
1.80331819700684 1
1.77023290382517 1
1.92582811097084 1
1.96686975172306 1
2.55886237138861 1
1.98557033895897 1
2.17509626904385 1
1.90245925344749 1
2.19249290299082 1
1.95437737360363 1
2.0764825412222 1
1.99700213100131 1
3.13622884224416 0
1.81514276375501 1
1.86192507369153 1
2.03109571613469 1
1.8271521307823 1
2.14453416916182 1
2.03509401883132 1
2.35167556390217 1
2.16451481285736 1
2.16221785866967 1
1.82610788484534 1
1.66151025507668 1
1.68688707654427 1
1.47720376269397 1
1.85053816149544 1
1.75371833272721 1
2.60881120110857 1
1.71702786790023 1
1.59627073138497 0
2.28375660696828 1
2.77800271239216 0
2.11755005054336 1
2.13950320997198 1
2.25669834503165 1
1.65103516371035 1
2.17032122863137 1
2.07716431855328 1
2.6011272347052 1
2.13211605979309 1
2.49632205803714 1
1.95785201348762 1
2.15365435407653 1
1.65948275847008 1
2.12333628460398 1
1.61789284140248 1
1.47567111277259 1
1.86357100368978 1
2.08665272827946 1
2.32894043630475 1
2.28271860809093 1
1.56787776303082 1
1.728252289942 1
1.73832886710099 1
1.73572819209251 1
2.12871097586013 1
2.29847893484121 1
1.83892380421019 1
1.54107996217722 0
2.07364956569675 1
2.33133783786532 1
2.12850847043578 1
2.29920277535488 1
1.86422819704118 1
2.34727056219457 1
1.77440323132231 1
1.96721838075775 1
1.66503100398369 1
1.65067528931454 1
2.24696067311821 1
2.37923869541387 1
2.02299209846359 1
2.13210131261322 1
2.22283995570614 1
1.82340856134879 1
2.6576212716976 1
2.38811142937939 1
1.9838388074974 1
2.42002315664767 1
2.10842385585121 1
2.32970128538636 1
2.07458884093587 1
2.28897249686763 1
2.45518771997587 1
1.95133960142847 1
2.48687131832823 1
2.26313960100017 1
2.41390079636387 1
1.27499025687944 0
2.40400404084032 1
1.96184949400927 1
1.78921567711593 1
1.91826447949396 1
2.55450280379878 1
2.103662397981 1
2.30537449941666 1
1.91786494919506 1
1.58483572366025 0
2.44796347578026 1
2.7480516264732 1
2.58957285882262 1
2.44346383081042 1
1.92497614664681 1
2.20591572640805 1
1.92799491744206 1
2.05012140554115 1
2.34647419600097 1
1.72023668810904 1
2.56365919377015 0
2.25196301312801 1
2.29867905871867 1
2.3223174138014 1
1.96145288263999 1
1.55137842469634 1
1.68111898420924 1
2.05908528417204 1
2.72105417271743 1
1.96183419959104 1
1.55142578333073 1
2.09859513173557 1
2.31265697839611 1
2.4146877250422 1
2.18998133660699 1
2.93422624992959 0
1.82642493071763 1
2.04139568369958 1
2.22151345014647 1
2.05838022329587 1
2.83047614171986 0
1.92743733014314 1
2.32632396202583 0
2.23806558869814 1
1.84486766259978 1
2.07867542313123 1
2.16809387163704 1
1.88894837562647 1
2.06370294561956 1
1.40904818988606 0
2.74207968174515 1
1.2512145915894 0
1.24702451422057 0
2.14037100701101 1
1.87067118405299 1
2.15299272391355 1
2.22659346707226 1
2.01350946489111 1
1.20543456193134 1
2.29720245754118 1
1.85275023900185 1
1.53597830257414 1
2.48827599372644 1
1.67884656305135 1
2.01755805109084 1
2.02857644598185 1
2.97548042392422 0
2.49193232478356 1
2.31373601231246 1
2.63433016653806 1
2.25082559800732 1
1.76388396590825 1
2.38153407253684 1
2.00142616079419 1
2.03156948546164 1
1.67039462864498 1
1.69864298066911 1
2.19796037248953 1
2.02647644873646 1
2.5481057039086 1
3.13286648759586 0
1.91780283855544 1
2.29162930522769 1
2.10919120737936 1
1.86743997654603 1
2.34501317721174 1
1.44694684622412 1
2.10860745882769 1
2.29928240709649 1
2.57591549036746 1
2.40841335135371 1
2.20675432956959 1
2.94221786788566 0
1.94929487757356 1
1.83573373141657 1
2.1348292807548 1
2.27410245621092 1
1.66103527609401 1
1.85647404852759 1
1.68958926776593 1
2.31815714096504 1
1.77168392252745 1
2.37190646740655 1
1.52070733043313 0
1.62631409454271 1
2.31593201221857 1
2.28380812784149 1
2.4942640078041 1
1.50850617347325 1
2.02243378003786 1
1.41530977297238 1
1.5589222143512 1
2.11105777696946 1
1.93911026834645 1
1.58003672035291 1
2.47125204981274 1
1.95379332325766 1
1.5986547610065 1
2.41097041377178 1
1.67451630554653 1
1.47631826469831 1
1.89907706905058 1
1.92436671236855 1
1.60947515255703 1
2.0549563549939 1
1.83382810005108 1
1.47581780392035 1
1.30599265907794 0
2.37219572036818 1
1.93547045717483 1
2.28048180587427 1
1.6221008123242 1
2.10557356832668 1
1.87794222506598 1
1.72955538588322 1
1.95549038803932 1
1.8212502076731 1
1.96040488569027 1
1.94618526865245 1
2.16400738790929 1
2.08327155875538 1
2.24527517533918 1
2.46891467098872 1
2.12875713675693 1
2.70196497788682 1
1.32593999317341 1
2.19840805613004 1
2.29789741879 1
1.5180481231488 1
2.0174430682186 1
1.81497288204127 1
1.9782467060481 1
1.79911951553124 1
1.88077416795767 1
2.33979654553347 1
2.13220803386908 1
1.77881000733767 1
1.9819192441565 1
2.16169497573267 1
2.75259333260086 0
2.01194689617969 1
2.51391540663993 1
2.31866839568627 1
1.73047761898783 1
2.31440755776987 1
1.71728993083397 1
2.0455174715605 1
2.06781637926154 1
1.77504541653987 1
2.28588522194121 1
1.39435048318971 1
2.06457920990661 1
2.22792380248971 1
2.20526651169378 1
1.76633453625498 1
1.72751239453849 1
2.22299869470872 1
2.21319621609646 1
2.07155005902513 1
1.57601008437436 1
1.93496592177816 1
1.86470710091731 1
1.57814941548347 1
2.1613699711486 1
1.94612294837618 1
1.72114843779944 1
2.05222984138344 1
1.72059741357255 1
1.20365857151898 0
1.75287392234838 1
2.01416620319454 1
2.28325367981301 1
2.66956419657564 0
1.7428991987261 1
2.2599477795355 1
1.66468784036074 1
1.94761022078764 1
2.27951537216116 1
2.01194576435202 1
2.57930158389887 1
2.61492609633462 0
1.88725299237437 1
2.36496404498923 1
2.46688522340702 1
1.78147183871165 1
2.16795846806344 1
1.88361521427797 1
2.14452820596194 1
2.06974344689255 1
2.29074978941446 1
1.87693995272907 1
1.87468262177899 1
1.69868491243534 1
1.72434419006544 1
2.68130786880079 1
2.31493640963732 1
2.47977275114233 1
2.08599613842178 1
2.49280411328381 1
1.72294409245683 1
2.22107381789197 1
1.68414583530252 1
1.82397617160681 1
1.94947399321719 1
2.0561685925296 1
1.67987874487333 1
2.09418819247083 1
1.8738395165848 1
3.24215257905964 0
2.37729331275365 1
1.9920499065387 1
1.09499077355042 0
1.87709566997093 1
1.45275017395017 1
1.72952268636377 1
2.10137257345417 1
2.19758369505552 1
1.97471196142792 1
1.87180227957495 1
1.37471452577088 1
1.64379468569651 1
1.64026139359757 1
1.85108991271153 1
1.95311013031074 1
1.93764848265538 1
1.98033968557839 1
1.44996558634984 1
1.51575085131312 1
2.67703279269164 1
1.82419101700239 1
1.49519941787154 1
2.36420855269166 1
2.3668690959426 1
1.50717404869295 1
2.38578405021235 1
1.86050752333786 1
2.73668000610398 1
1.4586124600118 1
1.42702998041375 1
2.04113887982836 1
1.50415216921702 1
1.62950840345262 1
1.95837235112408 1
2.05280568803601 1
2.13414862918663 1
2.24442070062765 1
1.98528251051649 1
2.62121866766724 1
1.94244864110063 1
1.85294637949308 1
1.93252379137035 1
2.26463851637881 1
1.95184405761363 1
1.98607301800735 1
1.96375144342648 1
1.53674944894853 1
3.09175581927772 0
1.9725903973478 1
2.25829649111879 1
1.87991325992311 1
2.09276447409154 1
1.59900863893961 0
2.19491590658459 1
1.86979443030005 1
1.89391864830696 1
2.01067329005974 1
1.80859086329989 1
2.02407785784873 1
2.20386455654696 1
1.68771424909703 1
1.92969544198543 1
2.29725940399243 1
1.70380700177771 1
3.05988609253164 0
1.36120592140682 1
1.75642903214069 1
1.5704354848 1
1.80365072847671 1
2.66461860713206 0
2.350586939138 1
1.88698449759716 1
1.71476203515895 1
2.43097119488522 0
1.29739961296154 1
2.14193641833226 1
2.0013069824528 1
1.66210146967889 1
2.07782019354764 1
2.40006208650639 1
1.98054146308796 1
2.7034145052408 0
1.83994866699773 1
1.36341989134832 0
2.11596281605295 1
1.67622577672146 0
2.19193428038876 1
1.344114134596 0
2.40454724327857 1
2.122920065461 1
1.92752548244649 1
2.30683285937594 1
2.48260771249862 1
2.01944322774971 1
2.54114504961495 0
2.32309307759404 1
1.86059971580943 1
1.60312205557566 1
2.25955587162366 1
1.63202842718312 1
1.86823883061626 1
1.5577223633242 1
2.02519928113945 1
2.26332423786143 1
1.95362005860717 1
1.18052968412747 0
1.63312235465474 1
2.39370311044835 1
1.77515837034592 1
1.40485944525661 1
1.73289600243878 1
2.05287582043508 1
1.62106134491668 1
2.10012981843547 1
2.09633998960377 1
1.45960932593891 1
2.35402030015196 1
1.96236047194166 1
1.43545332012932 1
2.23785493986396 1
1.85233417330278 1
2.4562106281398 1
1.45606009731158 1
1.66370076665823 1
1.76115135507379 1
2.39947489781468 1
1.7574846914823 1
1.91831142905873 1
2.23040396411924 1
1.80902151309573 1
2.25289778298724 1
2.28308905392583 1
2.19412868791992 1
2.53582060224216 0
1.17289813900525 0
1.75834527789531 1
2.56007910329629 1
1.78892476303761 1
2.47905308771265 1
2.22274951899422 1
1.96834443826136 1
2.32122002884152 1
2.01879813135643 1
2.04498078061762 1
1.62512671404616 1
2.01127774409346 1
2.07821653911361 1
2.19793710018773 1
2.30836008348978 1
2.29505361664182 1
2.31441725187159 1
2.10171863370065 1
2.01316442486318 1
2.13893474355916 1
2.31294908560457 1
2.16018022352002 1
2.95678195887885 0
1.49511321594151 0
2.09074472069255 1
2.74926461531551 0
2.57682702102544 1
1.98454425639792 1
2.43766374782172 1
1.7962377470659 1
1.97368273345178 1
1.60271786012523 1
2.28695189828367 1
1.46161888916163 1
1.67542040697027 1
2.24762919422955 1
2.62735746788557 0
1.73766800673478 1
1.80189683206261 1
2.21532895248555 1
1.36802875308332 1
2.18624295062178 1
1.79588971151244 1
1.67495508405431 1
2.33173758043353 1
2.72332255793141 1
2.3679821978421 1
1.87105778677475 1
1.82614470456767 1
1.4107386258125 1
1.85463367118609 1
1.88385671202062 1
1.74303958319508 1
1.98258492417065 1
2.44128160860713 1
1.46517885397743 1
2.1708240238256 1
1.94862871460772 1
1.39725311810224 1
2.0276324113539 1
1.57163566261287 1
2.26369051580188 1
2.47634369500042 1
2.20136698175073 1
2.3571866205853 1
1.88117487989202 1
0.969742765335201 0
2.49887266950438 1
1.00849890278089 0
2.41113627251083 1
1.6147428680786 1
2.28133331054469 1
2.44327540616559 1
2.03518806821831 1
1.86243013314859 1
2.05102101251612 1
1.42426885554279 1
1.87029614878995 1
1.86659261754246 1
2.6096941744228 1
1.94044463285376 1
1.35782098566504 0
1.79414379032597 1
1.38139584500726 1
1.5302776953073 0
2.52039919639197 1
2.49510818942583 0
1.93516261172746 1
2.74263209034626 0
1.84431292694855 1
1.97714492498402 1
1.99460472439267 1
2.33503051993106 1
1.23775890122674 0
2.30723512607366 1
1.86326462336779 1
2.12438889953891 1
2.22027251420895 1
2.17289166137826 1
2.36248986675202 1
2.00572105115299 1
2.38929276131221 1
1.85861506920702 1
1.72644900583902 1
2.1311477079706 1
2.27398684253264 1
1.48874459350897 1
1.90359029276709 1
2.32330014894326 1
1.33147626381851 0
1.92437376804498 1
2.48006534716025 1
2.27333930765434 1
2.14224185062569 1
2.14321190626317 1
1.41391915072497 1
2.05366341353153 1
1.44672923032271 1
2.18358269095563 1
2.52838911000363 1
2.03414427461739 1
1.83479564351893 1
1.98833904487636 1
0.988863253629506 0
2.21086189504349 1
1.94461537882282 1
1.5694125255676 1
1.58681891604239 1
2.13886575501548 1
1.85521694475381 1
2.32534825568067 1
2.09762517902787 1
1.45815492517706 1
1.89368396734461 1
1.80608901592597 1
1.61154212684482 1
1.76720891234458 1
1.09345641063601 0
1.8547936630037 1
2.1678704379164 1
2.10427538202182 1
3.69670887174386 0
1.73975033389959 1
1.92347932887246 1
2.64796867290037 1
1.79788482141939 1
2.24872234315245 1
2.14060099530415 1
2.60758216478685 1
2.37842699356329 1
2.90459439751414 0
1.13862390348105 0
1.60691416898935 1
1.40429465273148 0
2.03410423005249 1
2.02793333111551 1
1.72847085553162 1
1.81511624289654 1
2.4970046852776 1
1.79439852235235 1
1.83247484169768 1
2.1428234441113 1
1.4994650345157 1
1.59709184155913 1
1.51919440110421 0
1.67917231575476 1
2.34680438473851 1
2.62007532442552 0
1.37779182111307 0
1.09708851148463 1
2.35517626796902 1
1.64895206848342 1
2.18433476971231 1
2.07005760080004 1
1.85745985175023 1
1.64882594705364 1
2.34507363053199 1
2.46032485011188 1
1.42011176517067 1
1.70913512359766 1
2.16444124259592 1
1.54219003991937 1
2.11712853899212 1
2.82125815818126 0
1.61098217770982 1
2.3832062036225 1
2.15186905751666 1
2.81057343292194 1
2.38578539114874 1
1.89535982913809 1
1.98876365374342 1
1.88968603452788 1
1.72773602612663 1
2.32820209284472 1
1.95315625358576 1
2.2986785717623 1
1.8054191267538 1
1.9801040933252 1
1.70886277959241 1
2.22782436252183 1
1.80572473010102 1
2.24878695748206 1
2.16354894030357 1
1.88442924020462 1
0.745058059262455 0
2.21950594989144 1
2.41208743082436 1
2.31809339504307 1
1.81704437920152 1
1.69464646070223 1
2.0907145802063 1
1.76800558723224 1
2.12747671672271 1
1.91810210974917 1
1.988876007809 1
1.00842263044426 0
2.41119716065729 1
1.69127259108435 1
2.43105006145012 1
1.96293988302122 1
1.40881765330424 1
1.59508244064573 1
2.06568976071623 1
2.34181084563807 1
2.10975556148102 1
2.53713333551342 1
1.64805570131872 1
1.18914555619256 1
2.06253310663635 1
2.66107407975202 0
3.08454900715852 0
1.7527671921556 1
1.78390264133711 1
1.73696128620596 1
2.0042965592832 1
1.74674369157893 1
2.2942270085482 1
1.57406446404465 1
1.25334249395826 0
1.62959529958962 1
1.79576619521081 1
2.163320808766 1
2.31613138570626 1
1.40141614880023 1
2.4698517476896 1
1.60361406006621 1
2.12305346766463 1
1.72196295188089 1
2.21917167488453 1
1.92310421242298 1
1.91520588188796 1
1.74286162032348 1
1.93296231789005 1
2.37255568319402 1
2.13194374522331 1
2.81623253890779 1
1.4388794828195 1
2.02433070424592 1
1.53277921698179 1
1.42738529152985 1
1.60494100997445 1
1.0781386954213 0
1.73128315056474 1
1.98999759412891 1
1.50054251962751 1
1.99077475244074 1
2.21967636060588 1
1.29620108318845 1
2.03184548980721 1
1.49974108287329 1
2.07488672904286 1
2.66695611443204 0
1.39173120222295 1
2.01401308430937 1
2.07703840704904 1
1.62459882604778 1
2.4344201790236 1
2.10141741824471 1
1.08611621372781 0
1.54612937599895 1
1.02050580298984 0
1.97136627460188 1
1.82307167693283 1
1.95623378065365 1
2.91380780278059 1
2.10510219310308 1
1.776263375207 1
2.10576396365665 1
2.33762700056002 1
2.61573912872444 1
1.70130958320499 1
1.85248214941555 1
2.51937127603399 1
2.20587388236819 1
1.74691073787087 1
1.61154456603808 1
2.0060682601317 1
1.42831819015394 1
2.24356965956023 1
2.14765391183663 1
1.82712211853996 1
1.92075930398637 1
2.41330705745303 1
2.12408821995512 1
1.75749427002469 1
2.27881690516623 1
2.4100545185915 1
1.59354041426537 1
1.73197256489511 1
1.72372863687786 1
2.39447439676141 0
1.20190323240695 1
2.03257122414533 1
2.89667129170262 0
1.65121186025348 1
1.90207847739764 1
1.80378387620341 1
1.93703816879109 1
1.6403300652501 1
2.51451731286869 1
2.5057585076718 1
2.34584577310177 1
2.67240220522417 1
1.86323641714795 1
1.55401297730237 1
1.60587532139248 1
2.1488331280364 1
2.01062609237211 1
2.16695399421663 1
1.64066538717554 1
2.2367126401243 1
2.46997383160578 1
2.28657230793461 1
1.15912492204215 0
2.24456877122109 1
1.63957944851738 1
2.48105340732799 1
1.89036763260335 1
2.24297863168037 1
2.27386252698452 1
1.73407535525315 1
1.49729149565786 1
1.96772470179504 1
1.97486825132391 1
1.86635807614935 1
1.95813796333249 1
2.38821036489762 1
2.23252014399729 1
1.9877683551651 1
2.22197349870125 1
2.89146480843075 0
1.9334480845329 1
2.63487800946444 0
2.00425981739286 1
2.27421878218574 1
2.15869631721722 1
1.99995633178946 1
1.76763490451665 1
1.95107428887046 1
2.6237492792177 1
1.75102391662016 1
1.68833218585044 1
1.99658721448774 1
1.87907205530711 1
2.11501360652062 1
2.02330896495941 1
1.56341343074227 1
2.54960104709143 1
1.23192359771104 0
1.81910919308498 1
1.94096806667003 1
1.71335587137264 1
2.68315769151067 1
1.66788248364004 1
2.10500198927454 1
2.64453366836681 1
1.9921034707749 1
2.06638914215491 1
1.78075341125927 1
2.11320456419002 1
2.2395570842887 1
2.04556679794079 1
2.3029060221931 1
1.76206671747614 1
1.68254335747071 1
1.94872119299963 1
1.82700720330084 1
1.88073447090218 1
1.64108753278839 1
1.74697563417316 1
1.78620385546397 1
1.3695948408741 1
2.42010107116978 1
2.12146405679852 1
1.71339723994647 1
1.86525168548682 1
1.96687939715509 1
1.85594729090499 1
2.25184553080997 1
2.60755624850902 1
1.56581739713366 1
2.36832691860884 1
1.66078186210388 1
3.00974769109934 0
1.86202206834296 1
2.54710875889913 1
1.35195507924196 1
1.68734986244784 1
1.82523236651757 1
2.47939790371557 1
1.95862618248301 1
2.56303324825759 1
1.47326225930413 1
1.70249491103003 1
1.69983652063621 1
2.01054369388434 1
1.78841848911897 1
2.27059639736313 1
1.32843107353025 0
2.14628986443871 1
1.7045777856616 1
1.9038549945345 1
1.25261803737026 0
1.32557799337335 1
1.47151061661536 1
2.07051286413366 1
1.47174957890954 1
1.84409050867122 1
1.96369421264912 1
2.52064914252101 1
1.81895336390539 1
1.46274694212559 1
1.62774617297728 1
2.32648910481951 1
2.80605147641138 0
1.98764744052987 1
2.21893926788808 1
1.77541198088426 1
2.07019170526842 1
2.36058841015098 1
1.98783619547585 1
1.73183690118124 1
2.24518534905399 1
2.74208827623984 1
1.97919520944248 1
3.16782149503102 0
1.666732767739 1
1.7083988277572 1
2.32288419478885 1
1.63925838404677 1
2.10743162170293 1
1.55809153661515 1
2.62506961677634 1
1.95724831068467 1
2.18608116840006 1
2.16948511784562 1
1.39974271495333 1
1.58389012092707 1
2.32288102144532 1
2.2458033464686 1
1.91013667458688 1
1.60343555944672 1
1.93598426291937 1
2.37337927287718 1
2.33091464930085 1
1.81971160029879 1
2.3833976803318 1
1.25389656334749 0
2.52941987427183 1
1.83434277365758 1
1.75813164606711 1
1.91029433554535 1
1.96569412950075 1
2.50812392451439 1
1.81189642716781 1
2.07910168251953 1
1.76014209504373 1
1.79031716190106 1
2.36248713722794 1
2.26768598653497 1
2.3061323971755 1
2.10378964350058 1
2.0368418329549 1
1.88635729904765 1
2.00652167723653 1
2.21744166647451 1
2.19962153264932 1
1.83159962728263 1
2.01183426633821 1
2.3221374193743 1
2.30140504277874 1
1.53362081470475 0
1.53075317426569 1
2.58318934231609 0
1.67703689972254 1
1.72579867619989 1
2.36196357539169 1
1.69693803569027 1
1.5994319215828 1
1.57127104261077 1
1.4382903111186 1
1.92212716074578 1
2.53228360705117 1
2.22848102243456 1
2.30537291158345 1
1.49632338035829 0
1.55908710276073 1
2.15005517461275 1
1.82333548625706 1
1.81102505743873 1
1.5981064869881 1
1.68608922479759 1
1.63267008694947 1
1.7064448093513 1
2.0870107782702 1
1.81534337602339 1
2.43789839062882 1
1.82285416066214 1
1.37337822578358 0
2.93133642733279 0
1.52267637748492 1
1.88562805396715 1
1.60828512445239 1
2.44740951970322 1
1.5675308802331 1
2.01186658023845 1
2.0745666841145 1
1.54141687667458 1
1.79244024636317 1
1.83381058527615 1
1.50934481726488 0
1.4651801356595 1
2.39367712417163 1
1.77601705158052 1
2.05218894639174 1
2.24525325223206 1
2.00811301059404 1
1.8398727329494 1
1.96373101198568 1
1.89039932138811 1
2.26299096700301 1
2.77033398328627 0
1.61113597846668 1
2.02258860594453 1
2.40220956490134 1
1.40532485347391 1
2.38469019042533 1
1.71269991484944 1
2.12847450786277 1
1.42218334017523 1
2.17414728707239 1
1.69385008429076 1
2.44096041613427 1
1.67266287776938 1
2.18375964729961 1
1.90681012650113 1
1.51231613378143 1
1.42259355726287 0
2.10024067616689 1
2.10470141408307 1
1.86930963044305 1
1.59461692677489 1
2.11206331105722 1
2.32616769985903 1
1.67998246933534 1
2.15967137053354 1
1.72411310420095 1
2.21560353492525 1
1.75952363148768 1
1.42004488202635 1
1.46573824389065 1
1.37515477819484 1
1.95738109844244 1
2.074833778976 1
1.98959967353309 1
2.34357254125673 1
1.48686692170944 1
1.9976944658113 1
2.19136957471408 1
2.36744531223845 1
1.5279130162301 1
2.45295217405142 1
2.48435187233226 1
1.66008737625155 1
1.48438388449421 0
1.87003791756615 1
2.44891961760354 1
2.3865453204597 1
1.84802426250758 1
2.17365388743413 1
2.08227451066852 1
2.07639080389902 1
2.03376079156132 1
2.08361010921766 1
2.0637743761627 1
1.36222290301077 1
2.38759077270051 1
2.06631074263977 1
2.07872676560402 1
1.78059214710157 1
2.34839017647058 1
1.80516039459751 1
1.55564622847775 1
1.82361984717058 1
1.78836120266906 1
2.06880805720675 1
2.10020981496538 1
1.10135668272489 0
2.24758121822477 1
1.92338460365826 1
1.89872959518035 1
2.08205215183351 1
2.30829623715976 0
1.28594434468003 1
2.38191354179558 1
1.80527121953319 1
1.75484010887759 1
2.33225919203142 1
2.50674597557003 1
1.98978986058638 1
2.1230526530929 1
2.79030897122609 0
1.6863763359065 1
2.22064773793407 1
2.5233041429131 0
2.61561309400332 1
2.07804791153571 1
2.08222266042065 1
1.99234960926596 1
2.32467981102567 1
1.42750961376471 1
1.4191017203813 0
2.2524550323867 1
2.09147510463824 1
1.91027653012228 1
2.31886360503821 1
2.23014518561467 1
1.93150295224602 1
1.73836708717903 1
1.38347081875417 1
2.21402439009487 1
2.65877171927658 1
1.47363927413204 1
1.62175858951269 1
2.22626186186546 1
2.10646139519507 1
2.49462730014865 1
1.97342515177277 1
2.08321576284277 1
2.10869450738658 1
2.12788888274064 1
2.05092442445023 1
1.65483023981036 1
1.59921190319728 1
1.88544370764046 1
2.02372030672797 1
2.10984851768028 1
1.92292997307896 1
2.10414920081261 1
1.72653059611435 1
1.6155612517985 1
2.55781890523824 1
2.15891244399244 1
2.01108845208695 1
2.42938379527201 1
1.87295158724026 1
1.72049033222865 1
2.13418855389085 1
1.9112670789345 1
1.91590778114241 1
2.08378699701859 1
2.00211406923908 1
1.9426838952813 1
1.07793383109633 0
1.97726474186375 1
1.38135293163165 1
2.7199536096745 0
2.08057257330885 1
2.16474037641928 1
2.48082287491873 0
2.22378808107895 1
1.85821777020115 1
1.31980972672479 1
2.32483074381356 1
1.47743201966713 1
1.99864650150849 1
2.35530026039053 1
1.76245369110634 1
1.94609523907227 1
1.58021895074783 1
1.95336543906704 1
1.77078388194868 1
2.43060965525101 1
2.11650459154344 1
2.14896429279072 1
2.72938316067471 1
1.8835313976865 1
1.59363735646767 1
1.73031842639347 1
2.73213222350218 0
2.34693317603145 1
2.00912145124224 1
1.88544155386392 1
2.40939061083733 1
1.72546202436489 1
2.27975985791066 1
2.55305808625007 1
2.4310553740199 1
2.37942595247414 1
1.69083955906748 1
2.27711794421427 1
1.82548532694983 1
2.4999969592535 1
1.81723487009299 1
1.77823575781216 1
2.54048121847228 1
1.48231227064508 1
2.27831622251134 1
2.39227545944999 1
1.66221964598101 1
1.87387183843753 1
2.51102619294312 1
1.8660007160025 1
2.05840708302868 1
1.78173264454403 1
1.80795660767659 1
2.18287220308872 1
2.38595452304022 1
0.739339022975818 0
1.57774674320247 1
1.77794671907797 1
1.04389115060534 0
2.12952207983788 1
1.86358650410783 1
2.01802887011764 1
1.74041954913958 1
2.87066601758111 0
1.86804440431182 1
1.95059511025653 1
2.13641418081598 1
2.72277832800102 0
2.16615978108177 1
1.87894245143853 1
1.61470155520076 1
2.34344220808657 1
2.02979695804247 1
2.54484497326528 1
1.70223448269953 1
2.58870230265919 0
2.18507805966502 1
2.00514110340067 1
1.87033434095293 1
1.47043779742128 1
2.35309367139294 0
1.92349145838209 1
2.49078693334627 1
1.45045345697601 1
2.33114481565704 1
2.32744664452645 1
2.03006349693177 1
1.92250107810504 1
1.93157385141015 1
1.72962804599229 1
1.85014992873428 1
2.81802793519753 1
3.02651357658667 0
1.90035842356066 1
1.67424615730875 1
1.83700554412132 1
1.62000802991352 1
2.41819971577223 1
1.9476872051836 1
2.51467891540348 0
2.2912611088381 1
2.60912673470797 1
2.13626309460965 1
2.69550665436997 1
2.78153079302734 0
1.82263203754913 1
2.42307770790478 1
2.36928197637036 1
2.39024862246863 1
2.07654409345184 1
2.40843858166577 1
2.3144845697577 1
2.82120299259419 0
1.9120864150865 1
2.46794021972545 1
2.26818436587525 1
1.83438660793635 1
1.44890836884885 1
1.68191501782708 1
1.5331586357498 1
2.29063592770532 1
2.49140829475901 1
2.16094111762487 1
1.71679964886398 1
1.88727661193197 1
1.95126107265346 1
1.78038922561193 1
2.25708024498574 1
1.35227980093611 1
2.45217313394719 1
2.41857154597131 1
1.09426987854505 1
1.80733814572362 1
1.78836964902805 1
2.44847173913593 1
1.80750456769456 1
2.8422949191019 0
2.28777323802529 1
2.24407160702007 1
2.1757496739004 1
2.40850006647881 1
2.11916124358499 1
2.36230105399347 1
1.83570763168438 1
1.93270631828743 1
1.4964469410611 1
2.20183442978895 1
1.44749127254691 1
1.37798070832569 0
1.55615386564051 1
1.59418538109526 1
2.21610516366401 1
1.9530786280948 1
1.91224184350966 1
1.89099807927007 1
2.44981397488922 1
0.919607619522297 0
1.3686912042862 0
2.00027606531968 1
3.11631353032932 0
2.76066457032078 0
1.97944177926339 1
2.25817403557228 1
1.94124062374156 1
1.7670173158341 1
1.55655017711417 1
1.71772309699934 1
1.88264381203323 1
2.44999428394646 0
2.35927950153283 1
1.79625623796585 1
1.9227584295035 1
2.19674835191428 1
1.75629686556843 1
2.58075290017992 0
1.56997022004203 1
2.20549416909421 1
2.50900364248756 1
2.43933959636675 0
2.01732546584493 1
1.86395396621464 1
2.14009023026269 1
2.01214637925664 1
2.38770825725368 1
2.19788972123423 1
1.66825245072282 1
2.17218078318698 1
2.2343829674255 1
1.84033556697483 1
2.33655576365896 1
2.04597867199389 1
2.14144758742566 1
1.94074018785738 1
2.2151621613559 1
2.19875779753894 1
1.82171859006992 1
1.1459894705741 0
2.15240373804046 1
2.28031354028257 1
1.78569239658558 1
2.39181614510302 1
2.26738738449516 1
2.06930710234583 1
2.67600020878894 0
2.19357731579136 1
2.13359228107311 1
2.3056621589511 1
1.66052834360546 1
2.41121613347718 1
1.06202323674899 1
2.3306942453412 1
1.61961003800795 1
1.80809875848494 1
1.56065922030955 1
1.98041004353097 1
2.4823256119668 1
2.23887252865426 1
1.77814418702875 1
1.66036499715391 1
1.83253454846756 1
1.98908899797981 1
2.02730145879604 1
1.95303681686345 1
2.21289001678968 1
2.64307047811887 1
2.04369464057061 1
2.50371905525199 0
2.43339755946581 1
1.41048981178319 1
2.27887756700509 1
2.26539061092056 1
1.30210744444873 1
1.94988219416485 1
2.1152798238749 1
1.98006087293578 1
1.85823196847185 1
2.37898109950155 1
2.04868015336789 1
1.73978614811306 1
2.26310412444143 1
1.65537737420797 1
1.46292211510853 1
2.0423206886571 1
2.25505633358596 1
2.19801342342959 1
2.12942929182617 1
1.39978544954653 1
2.64854080988428 0
2.46482671620205 1
1.77566187865617 1
1.84616913993677 1
2.04364483852577 1
1.85370375166693 1
2.28935235429085 1
1.95095616554828 1
2.62139597264141 0
2.33952106429602 1
1.70353982112708 1
2.04744040570608 1
2.13400058930151 1
1.91404158407291 1
1.08130298708458 0
1.13018419774373 1
1.68627723840056 1
2.82637168494404 1
2.53876616056244 0
1.91869036302845 1
1.90441764421327 1
1.9026388119363 1
1.78296635828453 1
1.79691123967601 1
2.96605319673999 0
2.36394084630242 1
1.85098800159258 1
1.3449521895672 1
2.34932683010194 1
2.03073327877447 1
2.26088843098666 1
1.76917440702457 1
2.60746419210049 1
1.68123677687842 1
2.03950238513464 1
2.52711750040277 1
2.28498375860578 1
2.11731225564986 1
2.0036612044174 1
2.15063882875754 1
1.80098069183373 1
1.80387328332969 1
2.02965335522447 1
1.99327580333424 1
1.84102331255943 1
1.7063899602245 1
2.11525869861894 1
1.95786344579568 1
2.00854956360582 1
2.31903853669161 1
1.58511160728571 1
1.9863460260265 1
1.89400708208242 1
1.65881812344016 1
1.99194765419367 1
2.39318605865559 1
1.6722464819347 1
1.7565041693307 1
2.50661765919954 1
2.26038584776738 1
1.94532008815891 1
1.96987506678142 1
2.40040029949047 1
1.76618814237881 1
2.22255818575396 1
2.0784270721298 1
1.83638119031792 1
1.8734698609613 1
1.41569216766514 1
1.49977312012916 1
2.18769404030611 1
1.91201604984357 1
1.50190590248616 1
1.76272458959872 1
2.00091089859114 1
1.586418506813 1
2.40700551557364 1
2.6024597955028 1
1.74375487656874 1
1.40577367836711 1
1.61263761040647 1
2.6862729125958 1
2.64498402618556 1
1.85604112750156 1
2.28887468961232 1
2.21047223316014 1
2.04637114284625 1
2.14559979186545 1
1.7820384999178 1
2.25036088554221 1
2.23066140546312 1
1.42194177329222 1
1.77788424989289 1
1.51294403829003 1
2.04505713507342 1
1.9636093491054 1
1.82699118397155 1
1.86535610573177 1
2.18549650387868 1
1.98142748541736 1
1.72687243780594 1
2.63436271277943 0
1.39026409493849 1
2.1149991454522 1
1.56233942687057 1
2.37493198418665 1
1.80029765371549 1
1.93769162735884 1
3.06972562726806 0
1.28565180395243 0
2.53579515889644 1
1.53779451835001 1
1.7992309061692 1
1.29958012888861 0
2.29740738260588 1
2.59561900699192 1
1.77716387977755 1
2.23773073574636 1
2.03380336805914 1
1.67314396911354 1
2.29259449987192 1
2.27259999417862 1
2.11199660925259 1
2.36310565158363 1
2.21077078286371 1
1.57055101313455 1
2.45197173353961 1
2.45961033933481 1
1.61695059434655 1
1.79893501287053 1
1.90679264914142 1
2.33423861312027 1
1.39174956320531 0
1.66241443933482 1
1.68371647057159 1
1.41891438578534 1
2.16300491714806 1
2.24792079590237 1
2.12976036206931 1
1.99963064009103 1
1.90470412349072 1
2.50680364161704 1
2.28047932878197 1
2.24524001586057 1
1.81193395157255 1
2.30679701837682 1
2.41252055990144 1
2.09358485253596 1
1.97070107519591 1
1.96631371679582 1
1.55850569452644 1
2.25354748503546 1
2.44422435356308 1
2.19055559232363 1
2.24505720003359 1
1.8035373279558 1
2.12634484415464 1
2.15937030178797 1
2.45785945979919 1
1.56841467545973 1
2.29313512971567 1
2.32117816976129 1
1.44179478696002 1
1.84464311764887 1
1.9532911225624 1
2.28621770740961 1
1.92802583529708 1
1.46420435557444 1
2.86249383437805 0
1.53655021871641 0
1.78248536875859 1
1.62368151797857 1
1.95560398695447 1
1.9325267760128 1
2.31571950685383 1
2.0550937398577 1
1.8701894568251 1
1.89601572525538 1
1.4566845357971 1
1.43286934483758 1
2.2950532656787 1
1.16163706190989 1
1.92675152121855 1
2.23765052259566 1
1.93799430663887 1
2.28623504144977 1
2.1708507432083 1
1.96428313438933 1
1.45254707580517 0
2.51920961045938 1
2.24377313528354 1
1.60822547661623 1
1.7637014277835 1
1.87141683724077 1
1.96901271933877 1
2.34012287871844 1
2.27891299625393 1
1.9583124419797 1
1.98053316399221 1
2.67490361476135 0
1.8730649296605 1
1.67466748634334 1
2.4804928382137 1
2.19200034134745 1
2.49131619967286 1
2.072429580969 1
2.35462256877784 1
2.22811414612854 1
2.12321650718871 1
1.53602721173102 1
1.97571967206132 1
2.37271089502174 1
2.4117471045105 1
2.40287888964021 1
2.51595521125365 1
1.62513809481307 1
1.85712654329156 1
2.2325744258749 1
1.48180702018052 1
2.78511692716714 0
2.42724383632264 1
1.95217915796949 1
1.55634993574 1
2.24052861810768 1
2.51011705755989 1
2.51206270761738 1
2.32029159970592 1
2.6100576400317 1
1.93109660576073 1
2.40251349124558 1
2.10184986059334 1
1.90086970213356 1
2.50607953205606 1
2.73257206174315 1
2.38085874141335 1
1.79631015389391 1
2.06903406723024 1
1.78339669728367 1
2.09983922690368 1
2.10979849356944 1
1.41267411470265 1
1.7078754597246 1
2.14136474498283 1
1.63118251224474 1
1.95090362043609 1
2.18226211940089 1
1.89866226093171 1
1.81165497502956 1
1.41848899482456 1
2.05825847007546 1
1.72282999835139 1
2.22118228209475 1
1.7303280543029 1
1.91901070354293 1
2.18351971473811 1
1.73346854822475 1
1.68251998778185 1
1.68785137659874 1
1.66550298379042 1
1.9781475529351 1
2.1202714025086 1
2.44809223190335 1
1.53484535610767 1
1.65207311056637 1
2.08174315594523 1
2.38725468824152 1
2.27441000698387 1
1.94319252818461 1
1.28655450233945 1
2.44190431431024 1
2.55885812773222 1
2.48906026263894 1
2.64625803995666 1
2.79721750460903 0
1.86210874210998 1
1.46105912663048 1
1.70495318360343 1
2.49920748761799 1
1.36634251163861 1
2.1463895633895 1
1.72098531872858 1
1.06408212650456 0
1.54453067543327 1
1.47055107078373 1
1.63504544393926 1
2.13892944854931 1
1.6024647440322 1
2.37474546847399 1
2.13102322409993 1
1.83316848424792 1
1.97535511744735 1
2.4541397856128 1
1.94003873051089 1
1.63346113103675 1
2.37946185916036 1
1.5467870656289 1
1.90676614230946 1
2.3951620999881 1
2.42062977373881 1
1.7884016768907 1
1.41310509974158 0
2.44203065204573 1
2.10007843590805 1
1.73401389520869 1
2.25797047669604 1
1.66554416845274 1
1.99412672557907 1
1.82099563590082 1
2.45760126047654 1
1.67029911987856 1
2.02452059496127 1
1.64093863453387 1
1.6064364793938 1
2.37365313018314 1
1.84310363583973 1
1.71140337122522 1
1.81628596208303 1
2.98758915427035 0
1.96607633988471 1
1.75313133894587 1
2.31667013324809 1
2.18655216312441 1
2.090056411186 1
2.25292918583047 1
1.62561670201233 1
1.81750620851343 1
2.45632674530463 1
2.45301409095367 1
1.56643575417568 1
1.87334754908939 1
2.36574613509653 1
2.24429165971505 1
2.28620206315784 1
1.57248742721711 1
2.522922214307 1
2.17900891564502 1
1.40559223504686 1
1.4295986928224 1
1.84551750693282 1
1.36598209113136 0
2.12480747186719 1
1.46883808075349 1
1.85583250882591 1
2.84783090151364 0
1.50911864052501 1
2.29075530163475 1
1.73585986133926 1
2.06918379423208 1
2.3743520101651 1
1.94438672403939 1
1.97209073243851 1
1.89987790118742 1
1.83189498087787 1
1.15598228859477 0
1.92917612726806 1
2.28806022460104 1
2.26843214786392 1
1.0162537911734 0
1.41616672738017 1
1.71738300640262 1
1.19569324331877 0
2.70573961473888 1
1.69072051387873 1
2.44960014375017 1
1.67105553300069 1
1.52138201153333 1
2.17332812934075 1
2.08373537497723 1
1.74044434418838 1
2.63678873047297 1
2.0673496751295 1
1.6888055071673 1
1.92351418251712 1
1.91649059381518 1
2.17454649214176 1
2.06715417786442 1
1.43327025245364 1
1.57846024592815 1
1.75661462151095 1
1.87447218554377 1
1.9136441258972 1
2.41511186204727 1
2.20293517674805 1
1.60057239020944 1
2.04954249938516 1
1.63186636070359 1
2.55157212593739 1
2.11792335641336 1
2.0467749273977 1
2.19827057605411 1
1.32578141150097 1
2.06917979961639 1
1.52937284274619 1
2.09932648875089 1
1.77002703458285 1
2.93721164021832 0
1.95447663641961 1
1.89371118229459 1
2.43160228819446 1
1.6466233529011 1
2.4147699697491 1
1.82750770354136 1
1.62996716456501 1
2.25234583444792 1
1.19258929481718 0
2.39523050556231 1
2.45087328858704 1
1.74273517348225 1
2.54349595510811 1
1.7872486171913 1
1.92424192311822 1
1.7268587998086 1
1.55671658860172 1
2.01388946080278 1
1.84347860810734 1
1.52112309412865 1
1.79670863954651 1
1.73108408622109 1
1.83807867059652 1
1.72923599278499 1
1.51168030871943 1
1.75099287459617 1
2.01896715161673 1
1.39252478903348 1
2.20764867659347 1
2.5911290558179 0
1.82926036910587 1
2.65870762041334 1
1.42737979522188 1
2.56543492025413 0
1.11677861357691 0
1.92796658460403 1
2.26796253808271 1
1.49910012284341 1
1.938563678606 1
1.80237839155777 1
1.83834040193706 1
1.57183374543611 1
1.23584197041534 1
2.02109428689505 1
1.87786774337073 1
1.67203321314424 1
2.72555493990421 1
1.70805029936174 1
1.66049077667822 1
2.42906559037334 1
1.92196813568784 1
1.85730473905957 1
1.36875687094879 1
1.57805885990345 1
2.42927350099365 1
1.98046233757696 1
1.67558563345071 1
1.41233378950949 1
2.10074049053491 1
1.28361439180984 1
1.89736068336119 1
1.64059461383047 1
2.17452514092761 1
1.35480308334927 1
1.57830080956872 0
2.14371469256602 1
1.77279554764422 1
1.98963189687771 1
2.19008181133247 1
1.60302840168131 1
2.32415884283833 1
2.09654076351355 1
1.85295615435276 1
1.69415812187371 1
1.64676940160344 1
2.04337194870852 1
2.25491324550656 1
2.3754365530174 1
2.40199884029491 1
2.22639950164609 1
2.16385708286564 1
2.18119807656848 1
1.77387655045387 1
1.35133118052011 0
2.15424673570553 1
1.94628888108369 1
2.29723084896221 1
2.30986675947636 1
2.37641709038066 1
1.73539295323045 1
2.94402869004802 0
1.85060928501291 1
1.60923401257484 1
1.17189792910741 0
2.80098939557338 0
1.80863321110997 1
1.62537925256674 1
2.55210613067863 1
1.87059370214099 1
2.01135858176712 1
3.38197740381481 0
2.08869706150154 1
2.20135547820777 1
2.07035714433872 1
1.68685562651186 1
1.76525423231413 1
2.09093689003417 1
1.85082980256679 1
2.75652188192463 0
2.05673742749899 1
2.63145053675936 1
2.43377494293805 1
1.76216524224161 1
2.25466813545172 1
2.75411465491696 0
2.1146580083109 1
3.03679638001566 0
1.56458767831879 1
2.4077563864607 1
2.39330662719797 1
1.416398839553 1
2.26630113719542 1
2.15525125390015 1
2.31278860679878 1
2.11439983758094 1
1.62810187854892 1
2.1974555932529 1
1.58696379523412 1
1.56762369893055 1
2.22025914632608 1
2.10208306918731 1
2.15806863781868 1
1.46635907570349 1
1.55070127525586 0
2.20200430930527 1
1.40797220816294 1
3.08912869010788 0
2.25224595727414 1
1.10435694612649 0
2.09240869626324 1
1.75323389619968 1
1.93261536966333 1
2.72896773281824 1
2.11512615024804 1
2.06301880234404 1
2.25044875428817 1
1.5969505995952 1
2.1565560830087 1
2.48855718414027 0
1.37954234566687 1
1.59196248144342 1
2.26111173831357 1
1.73972122565594 1
3.07389053169801 0
1.7188135743252 1
2.21455250307024 1
2.02017370719303 1
1.86332762576113 1
1.20593369025228 0
1.88898750567343 1
1.71983940646818 1
1.69892826785739 1
2.78147084771431 0
1.70381326292167 1
1.33351954000687 1
2.11561095022602 1
1.82407743553683 1
1.40861056135745 0
1.9650757935873 1
1.99879768052374 1
1.861152318245 1
1.73013598603266 1
1.68648591188374 1
2.07916251980453 1
1.09418631375834 0
2.11609722937279 1
2.22372469227666 1
2.33597241268769 1
1.92309958605454 1
1.80099668201761 1
1.71589838037271 1
1.38907896075257 0
2.08854783713157 1
1.98398312702683 1
2.25163617173887 1
1.49830113665663 0
2.34458834846727 1
2.09896228600731 1
1.67216284999332 1
1.94659203619631 1
1.45551138290352 1
1.16641205657281 1
2.46261624558247 1
2.07030174517795 1
2.11611932036066 1
1.90071382122572 1
1.94026655212725 1
2.05386988027721 1
2.08430480905224 1
0.904101678449178 1
2.09816941550868 1
1.74877216170803 1
1.2370340866317 0
2.16414772515519 1
2.17153484655515 1
1.6764695460465 1
1.47802577468472 0
1.39192707680116 1
1.73101780328965 1
2.57127663928115 1
1.63186745806203 1
2.36353535385836 1
2.20882266656456 1
1.84296753813685 1
2.04227502908372 1
2.3985140582523 1
2.39310775574315 1
1.78846440641343 1
1.76038499336948 1
1.80286960957281 1
2.01890438279729 1
2.15049369980641 1
2.06776021945047 1
1.99440251958221 1
2.32315396970016 1
2.09407936522905 1
2.21066417782216 1
1.68928510905522 1
1.94310139461217 1
1.84167501367075 1
2.58769896801405 1
1.64063978182256 1
1.77547430512126 1
1.67146910957938 1
2.6326206613635 1
2.13303969019899 1
2.48841958389571 1
2.99889490815096 0
1.919215558364 1
2.64034104751929 1
1.79226163657385 1
2.35017765717523 1
2.41321844842004 1
2.19077596883226 1
2.31377649158138 1
2.63792028866465 1
2.31307965991843 1
2.53979613561133 1
2.13325372843687 1
1.91828297279499 1
1.53330621235859 1
1.33026520493672 1
1.56313634013863 1
2.08140507142163 1
2.14791095554248 1
1.99062668129403 1
1.36286154672818 1
1.919086113696 1
1.73400007071367 1
1.94861924062321 1
2.64938810621512 0
2.28340098333819 1
1.23807818530515 1
2.09645310425332 1
1.42267307896304 1
1.70810398214009 1
1.50468315589435 1
2.03693481216934 1
1.47290887194781 1
2.52415651320484 1
0.895251390494803 0
1.95618438854337 1
2.40932150801498 1
2.05696147125307 1
1.61817618120525 1
2.12007053262817 1
2.09191213490839 1
2.02185568958445 1
1.38952306514912 0
1.89363430567094 1
1.92501690998552 1
2.41671902478582 1
2.14598093913157 1
2.16579782027409 1
1.75267037504553 1
2.03156465202975 1
2.65255944976086 0
2.0288824609049 1
2.18649970150769 1
2.36648938850304 1
1.88507910905171 1
1.46081360115559 0
2.07476564816567 1
1.29372833526358 0
1.63263260106159 1
2.05802664388774 1
0.991303039689188 0
2.0425273955484 1
2.47440869627396 1
2.4154130754652 1
1.81049044458265 1
1.82297637874668 1
1.83471950076623 1
2.87186338541841 1
1.84135838188494 1
2.37464789002646 1
1.98450495370833 1
2.02849148785435 1
1.98731224155787 1
1.89542202024199 1
1.74455022121707 1
2.72630723972731 0
1.84986602723457 1
2.04036290806928 1
2.33486927640188 1
2.27702136425654 1
0.860618974844457 0
1.73708974049816 1
2.21720149778518 1
1.60187572844944 1
1.74564102341962 1
1.77186710540172 1
2.34851495067657 1
1.78980896234215 1
1.93282413598448 1
2.09202905763387 1
1.75944538941637 1
2.24233195462586 1
2.82728739469461 1
2.03082094621121 1
2.4970660824926 1
2.31189867335708 1
2.28733680153308 1
1.90039902011337 1
1.60859706958926 1
2.15400722672874 1
2.49890649744202 1
2.44472738981523 1
1.96180439517077 1
1.98024526820058 1
1.88444433727479 1
2.57338152162275 0
1.68991287167807 1
2.28364690004076 1
1.84605773536039 1
2.30380785416762 1
2.53357332187078 1
2.11155352617541 1
2.13052578533882 1
2.0228332385373 1
1.77243103916629 1
2.21629424389274 1
2.8009315651798 0
1.67531317496307 1
1.97765562087043 1
1.78299586456597 1
1.97095983805678 1
2.33863949628708 1
1.58866877674361 0
1.41699358462778 1
1.89489034577836 1
1.84899691539722 1
2.35486201675075 1
2.04231060021363 1
2.05265078474238 1
2.33480274943862 1
2.02762379513301 1
2.01212420357572 1
1.23098741312839 1
1.50633505972834 1
2.54154829946923 1
1.8507283736264 1
2.2204155185916 1
1.89700422411826 1
1.48263519517865 1
2.03586426699571 1
2.24104989966632 1
2.18714344517276 1
2.06907381912789 1
1.56006939818828 1
2.21073487654454 1
2.64610055554679 1
2.58307756248599 0
1.4585445534193 1
2.44329981508256 1
2.01673432065716 1
2.13270830543912 1
2.09656073679893 1
2.16222502256095 1
2.24169604242275 1
2.26288447828743 1
1.44735351108238 1
2.31823174938032 1
1.84125354278405 1
1.99684721169335 1
1.39258101746778 1
2.19134393816959 1
2.31744047845958 1
2.77666970645439 0
2.23329229337433 1
2.02206555243739 1
1.3613342312588 1
1.96682257577475 1
2.09049973307541 1
2.38483621381967 1
1.69762363413951 1
1.6053312535914 1
2.1312519047774 1
2.36909654497638 1
1.64641585337268 1
2.03619888310598 1
1.85983045227035 1
2.08108113782238 1
1.92720689048981 1
2.02467081692879 1
2.23592925553441 1
2.14018248713666 1
2.07752270616637 1
1.62280403712626 1
1.6579523709967 1
1.62656298852632 1
2.37586804064356 1
2.33541867509064 1
1.35823026598086 1
2.17007877120809 1
1.90081357492545 1
1.56114262767166 1
1.56126559210964 1
1.41678170875956 1
2.19937634706642 1
2.09790498723101 1
1.73872343784531 1
2.27708762435459 1
1.46367578759348 1
2.17235779555518 1
1.40041685343345 0
1.3733228637503 1
2.21828877855758 1
2.44266791146511 1
2.76916487864445 1
2.23565369622134 1
1.74730005232045 1
2.40331098862262 1
2.29693704587529 1
1.7260953782132 1
2.47249691458101 1
2.21942417831876 1
2.05895475796423 1
1.3190468292671 0
1.88001092099308 1
1.87393481620131 1
1.87020950425076 1
1.13234723683851 0
2.30130029393167 1
2.1698343562949 1
1.75743422036609 1
1.91195748394817 1
1.3715064070334 1
2.54062022110635 0
1.67227112557494 1
2.3867956695451 1
2.13284770281087 1
1.63418095053329 1
1.7999224794835 1
2.39444915873775 1
1.63649057428909 0
2.05208388424766 1
1.79938623760904 1
2.15383615716375 1
2.28050843580695 1
1.63613904724548 1
1.82010098246574 1
2.02240212419543 1
2.02773710855788 1
2.08249215471211 1
1.57794265908506 1
2.4650788205048 1
1.6751052383213 1
1.36109990330969 1
2.34958098756899 1
1.90480252761195 1
2.05253747811306 1
1.64049413226265 1
2.37095697797681 1
2.52567059260808 1
2.2127692918189 1
2.11743903830253 1
2.09796420782234 1
1.70879018022967 1
2.21762255522987 1
2.58176079045341 1
2.45296543886466 1
2.05780273801971 1
2.07865996067613 1
2.20457862454225 1
1.64957137464485 1
2.13208643589496 1
2.44136117619813 1
1.18349331598796 1
1.99381844459503 1
1.55565853538789 1
2.50039512721071 1
1.99487438863133 1
1.90884042835394 1
1.19010634360075 0
1.62446440269968 1
1.93971682430174 1
2.27937293644268 1
1.64500539727666 0
1.93848180154481 1
1.47022320526202 1
2.2296522560178 1
1.98120322167928 1
1.9370794342001 1
1.79761399083421 1
1.89055334237344 1
2.03958884748328 1
2.30308868696045 1
2.12478054798871 1
2.20113996587995 1
2.5336679089125 1
1.95306540522674 1
2.24277960223918 1
1.65811434824347 1
1.87324862839452 1
2.25901797100178 1
2.64493740966959 1
2.81632156426813 0
2.43442604644201 1
1.83201221289581 1
2.15815579636154 1
2.00082059915387 1
2.36274625279668 1
2.00688215144953 1
1.49778961413674 1
1.05985911808277 0
2.10401834744464 1
2.39227254420781 1
1.76973314557716 1
1.76343854821627 1
2.29107226870067 1
1.89920670272115 1
2.38090613950688 1
2.3099070116715 1
2.18738984857855 1
1.3002129256428 1
2.44203512188078 1
2.5370838996728 1
2.18682119561967 1
2.36357577330231 1
1.87884291679199 1
2.89977240452524 0
2.30184637171541 1
2.98002582910084 0
1.36247606875052 1
2.47616771691714 1
1.25829453525877 1
2.00537382872606 1
2.02656078767214 1
2.49804075229934 1
2.04461343277794 1
2.11545109226249 1
1.52139883188149 1
1.71401109825687 1
2.35266533528203 1
2.55908129770154 1
1.78262364115023 1
2.44704589778095 1
2.44922893388316 1
1.9824123264374 1
1.71876425614332 1
1.63822056716237 1
1.87283466593611 1
2.3622085137379 1
1.85907601589571 1
1.82811568540501 1
1.52908524987091 1
1.98571888184307 1
2.67575788112906 1
1.73549596411547 1
2.12726662438245 1
1.51731366252651 0
1.84480421320291 1
2.57979470768939 1
1.95848855537492 1
2.24376333642331 1
0.972277474865892 0
1.91478657193437 1
1.79534399500354 1
2.00342468716092 1
2.2437586727968 1
2.29471709840378 1
1.99005541557937 1
0.958902989064045 0
2.41774319149058 1
1.57971426836213 1
2.51763678648755 1
1.49808003226686 1
2.04259291289103 1
1.73038346368543 1
2.41158487779977 1
2.5030937559218 1
1.99489167647665 1
1.72153599796333 1
1.63564910008885 1
2.54840069297182 1
1.69656257588495 1
2.11644340451141 1
1.90859834830984 1
1.74440669025445 1
1.69481743304427 1
2.50730670833138 1
2.06650281158556 1
1.60168534332781 1
1.76438464867641 1
2.1018434671878 1
2.01695036478261 1
2.27759273717199 1
1.37054227869261 0
1.97882992525826 1
1.94470679915701 1
2.18485307824408 1
1.57819693715393 1
2.51747329596314 0
1.9515250658478 1
1.65126499890886 1
2.71614462211817 0
2.9104567610894 0
1.75083324795997 1
1.82729489022281 1
2.44308991199176 1
1.87970424723835 1
1.64594362716802 1
2.07253128242612 1
1.90504954555571 1
2.45235746491687 1
2.33806340764673 1
1.69090563831081 1
2.73356953851153 1
1.99600309922569 1
1.90388824643402 1
1.68814767960046 1
1.81055292242055 1
1.94212640531257 1
1.22537110610149 0
2.11297625061877 1
2.26616790990352 1
1.15097492285188 0
1.92229298557557 1
1.85936813467999 1
1.77215899274498 1
1.89861244593381 1
2.18253475357785 1
2.4670310360906 1
2.03816866084226 1
2.35751212177777 1
1.81479796523908 1
1.82726751060844 1
1.75654455536507 1
1.81084278862044 1
2.04030245081093 1
2.00313143968504 1
2.53720971520921 0
2.06519751578161 1
2.30874842323304 1
1.85605049232198 1
2.27100539711269 1
2.43127322283496 1
1.99875433551528 1
2.69649892404785 1
1.74928240709761 1
2.02964315363323 1
1.58906182790795 1
1.91694425688045 1
2.46699240694463 1
2.175953383093 1
1.9239409416468 1
2.19822431960015 1
2.17162798153132 1
2.15342711504375 1
1.49081532969418 1
2.09512536222334 1
2.12956471955819 1
1.59440582183688 1
1.35729850390226 1
1.91583204720929 1
2.3262494907864 1
1.89786577945484 1
2.14905853483311 1
2.05705013963386 1
1.45015535606659 0
1.37956988246926 1
2.38501720401538 0
2.51394700266111 1
2.05154354955251 1
2.90392924100334 1
2.02308799874574 1
2.2702226958951 1
2.01519491706393 1
2.99371538645127 0
2.45453814686048 1
2.24906713869709 1
2.19495020547127 1
1.77360089513479 1
1.95758077976535 1
1.15436816206038 1
1.83289401548312 1
2.12770746082133 1
1.88101984348566 1
2.15552169811918 1
1.56097814456542 1
1.54100591239488 1
1.64872208164067 1
1.84210298036177 1
1.74218250683638 1
1.20141439710613 0
2.15759614140119 1
1.93334645917104 1
2.29268817834857 1
1.73081112175215 1
2.65551068691876 0
2.25113065115939 1
2.71179354339986 0
1.92355043924584 1
2.11788127493417 1
1.97794060678731 1
1.8037798609633 1
1.72767999079426 1
2.10891828759316 1
1.90178221417854 1
1.92672715896288 1
1.95973409413932 1
1.51776406765006 1
1.58121313019729 1
2.07696454279538 1
2.28350464175649 1
1.66156942787752 1
1.89994366775549 1
1.68345525883101 1
2.49119541804462 1
1.20363713272782 0
1.65349506427391 1
2.87943309225527 0
1.80664614483478 1
1.82588719418257 1
2.03133439157754 1
2.54374862754053 0
1.69451865679352 1
2.32812505079462 1
2.27656085355969 1
2.00249027067142 1
1.57035515513501 1
1.79749100627167 1
1.54123608028008 1
2.40847618475943 1
1.9222552173902 1
2.50558124799732 1
1.93315490218228 1
2.02012783888106 1
1.51889952765032 0
2.31185636596217 1
2.29530094505933 1
2.09060067799791 1
1.61906369337555 1
1.93034729012457 1
2.31163941372459 1
2.40206264279608 1
1.59132973386618 1
2.00872077162926 1
2.2656542111964 1
2.42946984128309 1
2.05149718211279 1
1.51182748938195 1
2.54331599688905 1
1.94089512712665 1
2.25800241274936 1
2.1110367114744 1
2.08603627202494 1
2.05454995247 1
1.97702277637604 1
2.7927974652583 0
2.3102709146014 1
2.05633088613804 1
1.85991523116234 1
2.15812899702909 1
2.07572004369255 1
1.46846926960675 1
1.93680593873068 1
2.20726423132565 1
2.47313687270194 1
1.79033128103014 1
2.2329505686259 1
1.43168308355376 1
1.38921823073104 1
2.26540266914198 1
2.72450591800641 1
1.84220263568573 1
1.97807179233154 1
1.73267610853538 1
1.89288506556039 1
1.53720486194428 1
2.16138579583316 1
1.98067431942686 1
1.84882313945931 1
2.22012074311105 1
2.22857231777015 1
2.61073765671043 0
1.80150383916371 1
1.70195829209552 1
1.49376810798476 1
1.78784874898741 1
2.37819727957433 1
1.82816265809594 1
0.76878155156765 0
2.05800511446105 1
1.29488140521985 1
2.1909529558568 1
1.55575715662515 1
2.35580060114513 1
2.40944209599836 1
2.12371266472968 1
2.17994291157047 1
2.35535470906086 1
1.54317551043838 1
2.06016598789599 1
1.6448990968533 1
1.84286908611643 1
2.16860792503222 1
1.86394536227796 1
1.56065152350715 1
0.914077130166848 0
1.96414067261584 1
2.57037249873335 0
2.30295052613065 1
1.74617248120403 1
2.13906203205014 1
1.21941100000965 1
2.09672262614602 1
1.59419777961355 1
1.86261662159485 1
1.60294889930192 1
1.51014797598886 1
1.90367777703302 1
2.38503420708756 1
2.13302496132807 1
2.64999192343633 0
1.8101176031077 1
1.72568105276423 1
1.63842223561498 1
2.00088769006629 1
2.18851444961086 1
2.11129921444446 1
2.41487712456745 1
2.34992473530454 1
1.80964572392459 1
1.99734678885801 1
2.0033980016189 1
1.67261282774372 1
2.04964743466501 1
2.52791710094064 1
1.99384563953222 1
1.74034838715681 1
2.25882253311224 1
2.44417733624671 1
2.12036225530705 1
1.03840290977744 0
2.5017824132734 0
2.52314693749424 1
1.67856478712995 1
1.67782469753066 1
2.60558902597894 1
1.95630737299672 1
2.21872983926995 1
2.21706916250825 1
1.22854827458439 1
2.06154549183345 1
1.38850260424163 1
1.7955938005048 1
2.09864586391907 1
1.78602790507591 1
1.97212789088917 1
2.09291461145123 1
1.91798445829599 1
2.43515937608816 1
2.41508386082647 1
2.45337012779906 1
2.35784941632909 1
1.82619372972924 1
1.7840302768961 1
1.95115097581128 1
1.69039982713143 1
2.15209974482641 1
2.4062233794799 1
1.7098488237055 1
2.27918766673003 1
1.77772362893124 1
2.58870626006714 1
1.98892947949011 1
1.73733969412431 1
1.40431454747462 1
2.12853805552755 1
2.19028593794226 1
1.77518830846398 1
2.18990750734121 1
2.14237285382305 1
1.4523685394642 1
2.27706821277093 1
2.40901386841718 1
2.32694324250203 1
2.11679261661257 1
2.17497697909146 1
2.09934313686149 1
1.99784109203883 1
2.46253921987473 1
1.018412249107 0
1.35115711958111 0
2.09032465474795 1
2.17960863018239 1
2.53858105657605 1
2.3786977871716 1
1.63990960691406 1
1.97216188433203 1
2.08265768892858 1
2.09828257418258 1
2.02402225571685 1
1.86389692990891 1
1.81340309434334 1
1.90196938955183 1
1.81991447200871 1
1.94365695079745 1
2.37255322052856 1
2.07466131427957 1
2.36292549230393 1
1.55141551387069 1
2.37368919453735 1
1.58214491796125 1
2.51633561245124 0
1.64434272825248 1
1.63425848687723 1
1.55503463717792 1
1.68867861095141 1
3.09160853216464 0
1.89730951212648 1
2.30060358745269 1
1.34122742164669 1
2.16291717538171 1
1.4947195892779 1
2.50447015189434 1
2.07580615808269 1
2.41522309398272 1
1.667037133326 1
1.87211120359497 1
3.09385211670038 0
2.23285883485889 1
2.01836518772029 1
2.69780995885344 1
1.48496443173544 1
1.64910151229694 1
1.85683120529006 1
1.80509866950669 1
1.40041080373948 1
1.92052445929621 1
1.97592785083305 1
2.50780006268814 0
2.36229193597747 1
2.16895763216063 1
2.07669202134686 1
2.27340661565844 1
1.48846127808094 1
2.15564945746247 1
2.67397696338628 0
1.91446206220012 1
1.44369046476015 1
1.6779897605262 1
2.36301562450859 1
1.9214646716367 1
1.47578368607515 1
2.4923629217955 1
2.2085368280818 1
2.68485541084255 0
2.22009679418368 1
2.71682174318185 0
2.23682493683873 1
2.08056274764756 1
2.1535575429541 1
1.41994605015115 1
1.73916150764607 1
1.60844039753991 1
1.60178288564977 1
2.20429482296664 1
1.50192560733452 0
2.09298497266419 1
1.24951412663717 1
2.6169886936257 1
1.79843677253628 1
2.3840954898489 1
1.5512537912334 1
2.04033254912184 1
1.88486087727189 1
1.8204882438129 1
1.32696229018619 0
1.75151744279801 1
1.55790103202654 1
2.65850762778261 1
1.85399104935774 1
1.81500864758564 1
2.49707152687128 1
2.71473409838884 1
1.6219376953133 1
2.34749659319931 0
1.79287122946923 1
1.49582298208428 1
2.1358815905512 1
1.85629591113567 1
2.01268066161433 1
2.43552375161871 1
2.02277400391826 1
2.41342436444389 1
1.44941841305795 1
2.56204859148255 1
2.17372516196513 1
1.57012417995826 1
1.53141274535103 1
1.94222359326623 1
2.72662354247957 1
1.64422878160972 1
2.40291779900338 1
1.81380643021532 1
1.50990183575702 1
1.85118814581334 1
2.23230556913406 1
1.57948676574841 1
2.2041365458222 1
1.79219599811976 1
2.05546617068958 1
2.37890403059228 1
1.90571868542327 1
2.45636516958659 1
1.99224769111943 1
1.6541940166413 1
1.84877834631642 1
1.89281977985794 1
2.28945536939297 1
1.70723927190011 1
2.0911452073479 1
1.54671355665172 0
1.82027339077189 1
2.39229425995681 1
2.06827184339208 1
2.31873954112521 1
1.89883011281503 1
2.32729303035194 1
1.78795253398331 1
2.45775572094254 1
1.34089028144374 1
2.45836387462163 1
2.11594924595089 1
1.87883651130422 1
2.20595474490651 1
2.53254567473797 1
2.02414971179201 1
0.661069399790386 0
1.81028548949351 1
2.41065690032454 0
2.25544735681624 1
1.72602512473781 1
2.871978222846 1
2.48701959379248 0
1.68202535510318 1
2.15600923206268 1
2.25945106617497 1
1.77774781269082 1
1.86571293682525 1
2.21249946052127 1
1.90080654967466 1
1.65993599059023 1
2.30768188297196 1
1.90805369568122 1
2.1191143057868 1
1.63942856123875 0
1.4500827816517 1
1.98008476876949 1
1.99819631882659 1
1.31793931677941 1
2.10841592822506 1
2.14877403219802 1
2.28080510625242 1
1.97300241982159 1
1.64591041836248 1
2.1089462348041 1
2.7614546448175 1
1.59959444457234 1
1.65355581635847 1
1.86247323094258 1
1.58339440944563 1
2.35392531212955 1
1.82968274525048 1
1.69656203768339 1
1.79506859112467 1
1.85688141500035 1
1.94758658525494 1
1.19174008427661 0
3.07287061296224 0
2.39784435673037 1
2.3205854630076 1
1.47996550242314 0
1.4732412188688 1
1.77914066227364 1
2.09978164215352 1
2.3255399898072 1
1.46408320170382 1
1.65474514539251 1
1.65129973344554 1
2.39042805563087 1
2.2790710533128 1
2.20352278111031 1
2.26919655097661 1
0.886678219108763 0
1.76503890974038 1
1.87555314078144 1
2.63406311779918 0
1.96500393307101 1
2.53059339644039 0
1.77267727917089 1
1.72713720256788 1
2.33464715512113 1
2.18737634474361 1
1.47119957574338 1
2.67141132640345 1
1.78132510847889 1
1.6127327052735 1
1.69190233276828 1
1.58040159354589 1
2.29308447023204 1
1.96427971846792 1
1.99462556139363 1
2.45839008510817 1
2.36568642812997 1
1.82396880248801 1
1.77862934677701 1
2.09308052136071 1
2.05908543350082 1
2.16274354857 1
1.86090858680673 1
2.27653374289006 1
2.00952719965077 1
1.85802730653656 1
2.77096598190041 1
2.78984540815988 1
1.4258581115002 1
1.69189224219099 1
1.39355093897526 0
1.84140803404898 1
1.68620076710492 1
2.23523840090521 1
1.367082364697 1
2.11041253478931 1
1.64731653324169 1
1.77928734616501 1
1.55526540543829 1
2.21390526954159 1
1.85540884132078 1
2.08404307059712 1
1.27628307591585 0
2.18617377834985 1
2.23299652578822 1
1.70506683619724 1
2.33441704835088 1
1.26679130254909 1
2.26233939947012 1
2.0119332474408 1
2.2229271358472 1
2.44296651003559 1
1.75937078476037 1
2.17030744419198 1
2.50104559423603 1
1.50049925649148 1
1.494858607027 1
1.31594527690348 1
2.16147479871791 1
2.35623533736762 1
1.80185530872535 1
1.99525275796555 1
2.24922427472966 1
1.7113785905116 1
1.83079828220154 1
1.78690626137462 1
2.46527252373444 1
2.55480481772915 1
2.07633491637846 1
1.5670670134347 1
1.14843859655292 0
1.72657829001821 1
2.36940854048429 1
2.3948493546735 1
1.37725260186868 1
1.0479022515382 0
2.47991218927092 0
2.71202619504424 0
2.42567260763602 1
2.33447003118225 1
1.37793513594313 0
1.60367891682076 1
1.70916603119651 1
1.86168215104041 1
1.87640916576284 1
2.16827413190318 1
2.22868355110855 1
1.73266584491124 1
2.43447652862229 1
1.97546638117039 1
2.13760328805448 1
2.28386090741329 1
2.20996728474483 1
1.26995582251652 1
1.99553862431129 1
2.16844342088985 1
2.66411813174222 1
2.65662395697062 0
1.34024325125918 1
2.06284474101134 1
2.33422986536648 1
2.23734079364821 1
1.5106518441095 1
1.41531017511872 1
1.67733546430267 1
1.99344007615028 1
2.30756467524213 1
2.16149735968699 1
1.91900623686352 1
1.69795196644271 1
1.89116627880808 1
2.3540747047062 1
1.59142988939748 1
1.80883826189846 1
1.83210915436172 1
2.08447482361185 1
2.59650713865194 1
2.21673390989598 1
2.07850829937211 1
1.612811944057 1
2.07180933322259 1
1.65422534088209 1
1.46985419805132 1
2.467175654321 1
1.76809492877761 1
1.97545577634508 1
1.54668133179469 1
2.21390730122748 1
1.78805332861496 1
2.17915724772954 1
2.69559860437181 0
1.95698623280239 1
1.5562692951919 1
2.56494002893726 1
2.15281964012627 1
2.3073358376915 1
2.33643858202388 1
2.31390402303713 1
1.96192172448567 1
1.71417688967282 1
2.47465053562297 1
2.37328342763898 1
2.13505691807648 1
2.28813895177395 1
1.49724546304406 1
1.68668616617484 1
2.26542149709605 1
1.989295590206 1
1.92498258263484 1
2.32241738489359 1
1.60745674793123 1
1.63973568391019 1
1.93862915607101 1
2.51151667409318 1
1.94356934479456 1
2.3948656451522 1
1.90608768313266 1
2.09647560315985 1
2.16725052643565 1
1.84670237557218 1
2.06357015281198 1
2.51719170484927 1
1.54927735978122 1
1.74768749104898 1
2.0125410163165 1
1.78418843877008 1
1.93790231217477 1
2.24939797359616 1
1.53110262282373 1
2.17844568009196 1
2.57750084005981 0
2.23284460948453 1
2.31571777524876 1
1.42528563578643 1
1.74656358284782 1
1.92214644419162 1
1.94644783330029 1
1.92798648561324 1
1.68971492462462 1
2.40767699948907 1
2.09850513312822 1
2.08584349878456 1
1.54186651853982 1
2.12594027397584 1
1.63084933516676 1
2.28441263225384 1
1.53948058292397 1
1.78690326783767 1
1.34854779650082 1
2.49770954131775 0
1.70564136233512 1
2.15265916665593 1
2.08004000668108 1
2.05575374712629 1
2.2573664366814 1
1.73206477947155 1
1.83706708498742 1
1.85840780664255 1
2.13022096014608 1
2.13427256135944 1
1.74827873642449 1
1.6550347238924 1
2.70130467280719 1
1.94102643300194 1
1.91809059322414 1
1.86158457042234 1
2.26979956755598 1
1.79818466206964 1
1.30569451955064 1
1.47310511052438 1
1.58642791885222 1
1.622758527745 1
1.86831233135039 1
2.34121974728528 1
1.93160239974336 1
2.28413646260544 1
2.38846061196073 1
2.22472925127985 1
2.00782403771747 1
2.28449841974801 1
1.61895540304338 1
2.16466564763796 1
2.22207811927322 1
1.72652999126873 1
1.85788902472399 1
2.43489825205398 1
1.85656603233443 1
2.09942137415714 1
1.55813238665722 1
2.40306544508768 1
1.74743400345429 1
2.02874716662242 1
1.69427026962283 1
2.03075241625627 1
2.185130954618 1
1.7407075764639 1
2.1918681279322 1
2.30270898274298 1
1.80790061300093 1
1.65820709297519 1
1.99360530609314 1
1.89216577503272 1
2.42603123992833 1
1.80850061627383 1
2.09024981451915 1
1.80950174312284 1
1.77633242978457 1
2.41140516166704 1
2.36705793799037 1
2.24389452656077 1
2.01139347611463 1
1.354606172619 1
1.88052030103606 1
2.02828606416573 1
2.46144543330919 1
2.72725347701112 1
2.2571814260196 1
2.66441984793767 1
2.10174105723325 1
1.72930242113225 1
2.33579386268294 1
2.12799051625353 1
2.36476680715215 1
2.78138215584934 0
1.94743518909321 1
2.41534975309223 1
2.87772429772707 0
1.72642932238496 1
1.61389950057198 1
2.50792506512717 1
1.68412035114506 1
2.24131661309127 1
1.9894427695884 1
1.23810952960826 0
1.91670527125101 1
1.59890254227294 1
1.6013202370358 1
3.00096819142059 0
2.11567300029907 1
1.83216091379421 1
1.83922249089061 1
2.11934145536496 1
2.75425762653122 0
2.09507147372577 1
1.87879771278659 1
2.2794113160938 1
1.9233472212201 1
2.07742976776178 1
1.45351570236377 1
1.78807755910101 1
1.36256229545276 1
1.40336434308394 0
2.46427764385695 1
2.32420435080746 1
1.73021473251796 1
1.89584965772151 1
2.57715058136549 1
2.21080167076658 1
2.36799716781761 1
2.09352522429336 1
1.66119403180865 1
2.12953725512641 1
1.7304485775868 1
1.62120956042299 1
2.49973606910825 1
2.45339476347345 1
1.55070378343064 1
2.49302158021459 1
2.13538732621872 1
1.98985025132516 1
2.17413327678206 1
1.41302878776707 0
1.66199804001757 1
2.39492437604443 1
2.02439508991503 1
2.33395499660596 1
1.89225024914802 1
1.70228132140545 1
2.01402747036721 1
2.77707640372424 1
1.27256043606366 1
1.9729970836579 1
1.89053401866139 1
2.51653910757668 1
1.61783519732156 1
1.68083420420077 1
2.16411346646892 1
2.46413921654245 1
1.8565309964604 1
1.92522218256095 1
2.12191294416804 1
1.80421514350829 1
1.73631460611254 1
1.74721800877676 1
1.91412380634102 1
2.22436404217327 1
2.14306055241383 1
2.10658179031179 1
2.16241392591424 1
2.09289649942785 1
1.74712515481148 1
2.80132163349691 0
1.81714803690994 1
2.34112757914414 1
2.2362745401514 1
1.80104912720531 1
2.00833995153534 1
2.14312211341767 1
2.17530244448824 1
1.67981666032323 1
1.52599675009893 1
2.69588573073346 1
2.51730049463625 1
1.69195313141735 1
2.03891697854553 1
2.38407632866027 1
1.62314153229054 1
2.16256264816565 1
2.31941692191119 1
1.42207631376701 1
2.16714431006967 1
2.3651455850685 1
2.2022553974945 1
2.67334494186429 0
1.76639447366328 1
1.57208529920323 1
1.66334069517776 1
2.90572400497424 1
1.44766379516184 1
1.62374526456092 1
1.77796542487685 1
2.44221565977225 1
2.53025420610177 1
2.08206824662464 1
2.1751838997905 1
2.27563596643203 1
2.01556387555667 1
1.93298819664952 1
1.80840180499199 1
2.0573047199418 1
2.5077387471334 1
1.90461459698455 1
1.94733614646809 1
2.05999016607832 1
1.93526265991538 1
2.18817000148553 1
2.17793769663412 1
2.22534394451789 1
1.55726580829777 1
1.65183067202701 1
2.17332817725625 1
1.78453601392341 1
1.8241604113522 1
1.78373313959673 1
1.85223113374729 1
2.20658481532166 1
2.16652083733008 1
1.78351349850869 1
2.14038471482751 1
2.24534554615662 1
2.10945604309847 1
2.15554527458583 1
1.62923057535716 1
1.82247923505084 1
2.13530083474145 1
1.94631995813541 1
2.0844842746634 1
2.42833673233946 1
1.76274841184132 1
2.17731144549901 1
2.22391356968438 1
1.68579101543284 1
1.04657109932194 0
2.02839488371476 1
1.96093760177862 1
1.44783374773526 0
1.99475468763471 1
1.98576384541829 1
2.46159509362829 1
1.67360106387389 1
2.56372634704903 1
1.92451197256198 1
2.42398255395371 1
1.97710351437904 1
1.40343646517206 1
1.91208766352973 1
2.13300115727527 1
2.29026836068698 1
1.70831385339277 1
1.38892794554989 1
2.12075849898608 1
1.75096489004961 1
1.78174940501917 1
1.56338933292661 1
1.6958402910692 1
2.24043865902266 1
1.97606724795367 1
1.99517767965923 1
1.99525726712682 1
1.69223653456814 1
2.06755015720285 1
2.02065006615872 1
2.28893786920834 1
1.79746424963407 1
2.40428664570719 1
1.53236738860068 1
2.88497002777082 1
2.22160849498724 1
2.28862297200726 1
2.54416653753633 1
1.95994585138172 1
1.29410879324215 1
1.80031572351391 1
2.19199491347762 1
2.40478750177084 1
1.73305664862163 1
2.31210336614908 1
1.90317914261577 1
1.9755404136545 1
1.55918859153466 1
1.41040933579456 1
1.65470214555646 1
1.82725109878268 1
1.86397646689759 1
2.17893993389592 1
1.54087208589415 1
1.53885790081464 1
1.97142318548645 1
1.09317323083358 0
2.70967786028497 1
1.45373081541621 1
2.09407531916114 1
2.00171359372525 1
2.19984779814141 1
2.33035707743345 1
2.28033106980653 1
2.48164493878243 1
1.63959033526772 1
2.29217859558811 1
2.0515242053293 1
2.31486133386962 1
2.03187288734602 1
2.08738995270168 1
2.21162994562025 1
1.96080822855109 1
1.34314188689796 0
2.16572452667582 1
2.59647020960742 1
2.28613483383704 1
2.46494520531142 1
2.40257418136647 1
1.42110759398059 0
2.30370398739529 1
1.97760770235492 1
2.43831303192618 1
2.03537183780763 1
1.80465286156585 1
2.43419250667041 1
2.611832128592 1
2.13983976620025 1
1.84239604043196 1
2.19458616453543 1
1.82398854466984 1
1.4738324237262 0
2.45101413210777 1
2.78205674104354 0
2.41576970226624 1
1.46892812205583 1
1.58814227486222 1
1.72109540135455 1
2.48652223624309 1
1.39796917365927 1
2.55956077281245 1
1.44299593078269 0
1.70306782824006 1
1.39754085191318 0
1.66682754909279 1
1.99808003312711 1
2.73729653235638 1
1.53449161727634 1
2.26376399251233 1
2.30156039372769 1
1.50470859063775 1
2.14498095504045 1
1.99856448158759 1
1.75485685591654 1
1.90792990335163 1
1.22560706224908 0
1.53668386594963 1
2.61464722314375 0
2.23722558378225 1
2.16437713322319 1
1.89783334145012 1
2.62564603612367 1
2.24692261382506 1
1.63531426312429 1
1.9065505337756 1
1.69538229887481 1
2.02377029825247 1
1.21962000700035 0
2.47781411242381 1
1.92148265611003 1
2.18773817748693 1
1.58832955087298 1
1.77649302852029 1
1.99103714945956 1
3.063115432299 0
2.24959279074372 1
1.8952538687903 1
1.4840416495333 1
2.14925244145547 1
2.96692985468582 0
1.93448257782828 1
2.00668336490517 1
2.10961887148221 1
1.42195978613238 1
1.97716328195615 1
2.15576126382049 1
1.65286491160693 1
1.27524437497385 1
2.12189667615483 1
2.2954330416876 1
1.86861973980296 1
2.80002741897479 0
1.60540205617754 1
2.00593984188277 1
2.41365252768895 1
1.88531121246631 1
1.6496476264884 1
1.52553655977022 1
2.63182491109328 1
2.87651994969501 0
2.0914422144655 1
2.4046857730387 1
1.47776340612038 1
2.08656795045111 1
2.50675392424351 1
1.98352909822466 1
1.81940093026534 1
2.38963105697163 1
2.2541216054036 1
1.72500564531202 1
1.68569300650268 1
2.18669609805277 1
1.31659337820134 1
1.9616914334009 1
2.99603225493254 0
1.69434610520568 1
2.23160458943306 1
1.64725642319318 1
1.98959288889147 1
2.62015033362211 1
2.51072714718383 1
1.78594616157312 1
2.00971810368776 1
2.53135698165533 0
2.2344844553415 1
1.29518204066167 1
1.20607910005568 0
2.145635350522 1
1.95922718950225 1
2.60154370919556 1
2.39340951986214 1
2.57440821263741 1
1.82771786453208 1
1.82012815702275 1
1.9230790265642 1
2.16251398497739 1
2.57535182085447 0
1.8469105133181 1
2.1392111464151 1
1.85711438764675 1
1.07230789832527 0
1.64660110780895 1
2.35399525984973 1
1.8346319815091 1
2.07995329651056 1
2.65938537209462 0
2.11932165448195 1
1.3827700786792 0
1.94026913969535 1
1.93015923244284 1
2.10520580512001 1
1.87514300995624 1
1.49153741303465 1
1.69255706878074 0
2.18323038141682 1
1.82795370942573 1
2.28009888162285 1
1.33894571743149 0
2.57167135775808 1
1.85224023646746 1
2.4654938543856 1
1.83963798135351 1
1.96050387180927 1
2.84523425918063 0
1.67595961091053 1
1.31620793898052 1
2.05605909472786 1
2.45969392666321 1
1.49947071598018 1
2.38276330638241 1
1.69074076447762 1
1.94188150373622 1
1.54348442108295 1
2.46567778382478 1
2.16567044363342 1
2.50687791679292 1
1.7225271179452 1
1.89248253033077 1
1.8262046431289 1
1.88496608152635 1
2.09557232675771 1
1.76651772498011 1
2.31957807176927 1
2.18020845984291 1
1.73846180767172 1
1.88705622234801 1
2.34915363355522 1
2.4064391001902 1
1.93729929234664 1
2.14894242275597 1
1.81659869166751 1
2.64116804023339 1
2.39726283304954 1
1.60869771617309 1
1.82215120305654 1
2.42661268185154 1
1.62187808024896 1
1.91968644994986 1
2.03981876161341 1
2.08132215807808 1
2.4699560389649 1
2.36174132155714 1
2.03263170035128 1
1.82513086320745 1
2.78911273567393 1
2.24221601007847 1
1.60781552379484 1
2.06484135181429 1
2.19098396631428 1
1.75624470572145 1
1.56734421423233 1
2.06694063993772 1
2.63163555044434 1
2.26815128500607 1
1.56115047704131 1
1.61830776093549 1
2.26201018167928 1
1.21385433385231 1
1.83811247820059 1
1.71368382314508 1
2.20559061458691 1
1.96390024805171 1
2.20736847963825 1
2.35774765440406 1
2.372030845645 0
2.26840245867649 1
1.95075999107059 1
1.98053593880973 1
1.8216673419614 1
2.31180219005906 1
2.10577217141771 1
2.33677524788349 1
1.03683155341325 0
2.58251458474273 1
1.62081847080276 1
2.20712371749826 1
1.98502967632431 1
1.6419387041525 1
1.97813655229202 1
2.24311866108769 1
2.19765528137853 1
2.07890010155434 1
2.79105702812214 0
1.79782422873224 1
1.13680452326738 1
1.31298598466495 0
1.95836583448869 1
1.87082166739625 1
3.02935325092458 0
1.28796020402175 1
1.74916685944279 1
1.80535338314032 1
1.69819177947933 1
2.20765445898037 1
1.32995754895471 1
1.18945204616406 0
2.13933437616605 1
1.48156031007495 1
2.46118368918969 1
2.00295918558229 1
1.91279833443962 1
2.62737847432779 1
2.27060932874828 1
2.21312260946913 1
2.14960079043451 1
1.30485517232054 0
1.57532502360838 1
2.18208715131706 1
1.86596951792452 1
1.79253624538612 1
2.05786905654358 1
1.58896048463827 1
1.74486582244868 1
2.51292696976218 1
2.02089559395088 1
2.0273703726494 1
1.97643885819972 1
1.39255025599852 1
1.42536379993828 0
1.94329262077851 1
2.1628442474295 1
2.00702775245704 1
1.60091476364982 1
1.89672243007041 1
2.34134953135069 1
2.49930461139533 0
1.6028115056318 1
1.7096447404413 1
2.34112527686229 1
1.95088341093821 1
2.27293982443594 1
2.01178403554325 1
2.40258974778121 0
3.04517870101672 0
2.34753863253776 1
1.47622481375413 0
2.19397773121757 1
1.91744044011988 1
1.95582883167178 1
2.29095422006166 1
2.10915576667322 1
2.18677643403517 1
2.40552333413511 1
1.64345146623316 1
2.4722829156873 1
1.78874169040517 1
2.07559518531766 1
1.88341029310744 1
2.57465453031597 1
1.97368845490987 1
1.66575911300925 1
2.31942345410645 1
1.77744076625148 1
2.38390624450708 1
2.27092599638145 1
2.17355253597197 1
2.12811415135888 1
2.38679847765875 1
2.19522934788339 1
2.16516387919101 1
2.15161815071388 1
2.10941824575413 1
2.49274472823828 1
1.6916922417291 1
3.01946347243392 0
1.9159202310857 1
2.74595216850624 1
1.57889064384292 1
2.01815072944547 1
1.63764756295756 1
1.93418957137164 1
1.59088897943008 1
1.63162559413481 1
1.41913819010136 0
2.0178367576781 1
1.41979926786839 1
2.15957252264977 1
2.29209228723172 1
1.80860910270943 1
2.11129630772162 1
1.56692549596798 1
2.25064389697248 1
2.65922049381699 1
1.23926312436889 0
1.53895608283528 1
2.04136460745649 1
2.33158743046531 1
1.44829992960152 1
1.65203989435675 1
2.15136719524136 1
2.16329682256922 1
1.20744766046147 0
1.90943840126075 1
2.625999449291 1
2.11209004617915 1
1.74520112112862 1
1.84669178920766 1
1.9625946938116 1
1.1688832706286 1
1.90192465833159 1
2.81539247643947 0
1.16427249474524 0
1.94043569741096 1
2.86894944926955 0
1.98978092041605 1
2.87663029616867 0
1.8153735858518 1
1.75291879552829 1
2.49142488691874 1
2.1612846572298 1
2.6356374620888 0
2.22226311401182 1
1.64133387675627 1
1.26210280375676 1
2.11310397434459 1
1.70649746727068 1
2.61190020520215 0
1.36154053246152 0
2.03995189289741 1
2.43047041568518 1
2.3486956857996 1
2.57666329633472 1
2.01066385173325 1
2.37055650092759 1
2.24596158494771 1
2.3014555838734 1
2.26499096455592 1
1.79753671177908 1
2.20062240939662 1
2.39672465776393 1
1.92417470599322 1
2.13734432231965 1
1.73399706580512 1
2.49416885812577 0
2.64520995275022 1
1.96104405409257 1
2.09732580026578 1
2.15008544337518 1
2.20114633798165 1
1.96566975790197 1
1.52645770454703 1
1.6342261482578 1
2.15496411119719 1
1.57134607129003 1
2.53257490472832 1
2.2319151922535 1
1.70200858987698 1
1.39395760423521 1
1.99554433154691 1
1.56084876067052 1
2.02035275788965 1
1.67947166870876 1
1.56749318393694 1
2.7021713159589 0
2.11704387497687 1
1.28347764150791 0
2.11299978776652 1
2.50510832548369 1
1.71065759868594 1
1.25509064171239 0
1.78203939689935 1
1.72797949483934 1
2.28422072515524 1
1.70582615380501 1
1.71956241900927 1
2.18508147567263 1
2.69701583706767 1
2.07352900546811 1
1.76767288837829 1
1.96598536995232 1
2.22013917664865 1
1.76008653679072 1
2.19089754431669 1
3.06680188514991 0
2.80829666020034 0
1.64124375318039 1
2.30253314596846 1
1.98104998424684 1
2.76798501294566 1
2.58672354750588 1
1.90768561760884 1
1.71337144762248 1
1.69984021704381 1
1.75235251615724 1
2.12212567385648 1
2.3224868989792 1
2.22303581302779 1
2.14484296847125 1
1.64012520218325 1
2.11846261815718 1
2.19592099749461 1
2.00641895103906 1
2.03166942983578 1
1.28114221281337 1
1.82219867550366 1
2.4161422427612 1
1.66691302245834 1
1.94191732963936 1
2.02964393480931 1
1.8813726131982 1
1.80022035545673 1
2.31011786632399 1
2.25672893689405 1
2.16308877800824 1
2.21601907590059 1
2.4698997762498 1
1.53542684938908 1
1.91866680726474 1
2.30185733371959 1
2.1327257356717 1
2.10360176622194 1
1.70337105216591 1
2.21606358501623 1
2.13068777453589 1
2.01115074058425 1
1.26153972590072 1
1.85896385006454 1
2.27041790562076 1
2.25410368224933 1
2.29716210064848 1
2.27145943368846 1
1.59500475649271 1
1.8070446975974 1
1.68888625086994 1
1.71751827231639 1
1.92412452832525 1
1.8952437420462 1
2.46781065592022 1
1.95508128441234 1
2.33764091881872 1
2.41253049637783 1
1.81722912218632 1
2.01556253473892 1
1.87404929634924 1
2.43207735370851 1
1.93804162257468 1
1.71004364614913 1
2.20182802468694 1
1.4865467324556 1
2.2282793867062 1
2.10197661373345 1
1.97059669318938 1
1.5403878516918 1
1.3608799929603 0
2.11017690469456 1
2.87859007715945 0
1.41839560943663 0
1.73782335287418 1
1.96902486874637 1
1.94995581666775 1
1.31944166413969 0
2.16418484453759 1
2.36175074117252 1
1.95535089567463 1
1.69551972117642 1
2.13743308054469 1
1.95447412799494 1
2.61310446997678 1
2.09119456440438 1
2.0131874390923 1
2.86690083171435 0
2.01622118495816 1
2.36335022028874 1
1.93242353232002 1
1.99422118041213 1
1.77083437921469 1
2.51601034972134 0
2.08397606853047 1
2.30341749045616 1
1.89795458983832 1
1.50815247491385 1
2.4087882317274 1
2.01636762499412 1
1.81361016172638 1
1.90983172983973 1
1.97349592009493 1
2.24780087589517 1
1.74993844225803 1
1.64698286818594 1
1.8415515569399 1
1.19110228916791 0
2.0678502031327 1
1.97069211212697 1
1.86738182854922 1
1.4761058173669 1
1.79458736007731 1
1.90809662547044 1
2.55041393577835 0
2.47403644046167 1
1.46029707553429 1
2.49116626370019 1
2.87905193710692 0
1.54839164525883 1
1.71355727868169 1
1.04401866745875 0
1.8364603369724 1
2.16636395848243 1
1.62119247089605 1
2.04589279780471 1
1.88041280029441 1
2.28606537378462 1
2.34164593741639 1
2.70006783360972 1
2.56987603365107 1
2.37585279235994 1
1.8617582357936 1
2.20981741336721 1
2.22021682204219 1
1.12780973671799 0
2.54346058071034 1
2.1036790794037 1
2.12274142831137 1
1.47709492232796 1
1.51374564033417 1
0.801302519849623 0
2.18259473160606 1
1.58973285034984 0
1.7605730585443 1
1.631609223566 1
2.09773656005981 1
1.98162789904741 1
2.43946666618166 1
1.96924633986717 1
2.23225134485819 1
2.27705426896505 1
1.3594883704943 0
2.01086553020037 1
1.86736333102179 1
1.93262222774047 1
2.95241654069825 0
2.07096218456207 1
1.61014634049612 1
2.66770132554709 1
1.6773709121859 1
2.3867937361514 1
2.36155193090699 1
2.11223314042919 1
2.28152515659535 1
2.76802038755229 0
2.48118400095859 1
2.02631334607477 1
2.30404119540299 1
1.68858518955884 1
2.18090857572007 1
2.09828786166456 1
2.32299913773222 1
2.07260507985476 1
1.90329549244349 1
1.48494432682437 1
2.28219262636788 1
1.62501601638621 1
1.83410816197219 1
1.8224519854032 1
1.67912586117259 1
1.70593948468033 1
1.82982123797882 1
1.76394517195356 1
1.60582425552073 1
1.6989004984271 1
1.56251671669318 1
1.61715890721691 1
2.04984268910961 1
2.45931788497778 1
2.39496309604035 1
1.56711417780509 1
1.99960446857008 1
2.0026660248494 1
1.95689136302328 1
2.1130167349103 1
2.27585092780451 1
1.51747172510962 1
2.44740390191054 1
2.77626666296983 1
1.91736657977692 1
1.85540861309011 1
1.76986614026644 1
1.52848673227263 1
2.15025199869312 1
2.48208477563848 1
1.07863483008847 0
2.12112669523471 1
1.60569710739233 1
2.3409110036495 1
1.72726853266356 1
1.77178378126883 1
2.34955290009026 1
2.34842328607768 1
2.27776534592475 1
2.11982879566286 1
1.4070179569494 0
2.32917940315831 1
1.40574112813624 1
1.6908977149444 1
1.9847805812546 1
0.976801332620819 0
2.27755513884782 1
2.50353797171751 1
2.10241509341212 1
2.35027441333682 1
1.73339297415071 1
2.17129736502336 1
1.33289877020865 1
1.54648109208744 1
2.28551917075 1
2.17527738531609 1
1.75181900738762 1
2.22850328501846 1
1.39602958005997 1
2.17824462617633 1
1.82863059416567 1
1.84667347736544 1
1.89992181802567 1
2.06334157108591 1
2.01020071541592 1
2.2539003844543 1
2.22559619031693 1
2.36363611718445 1
2.27779670386318 1
1.53680812041303 1
2.45023143876166 1
2.47636336629537 1
1.72302295069155 1
2.00037492045421 1
2.13629919079147 1
2.27285720655021 1
1.75134352862669 1
2.03424937107932 1
2.50522765265258 1
1.35048022313662 1
1.50343390375128 1
2.03132089483692 1
2.14713494648488 1
3.02268240204338 0
2.04594652027515 1
2.72008700256441 1
2.26351438048435 1
2.15449770269896 1
1.96255419086156 1
2.46648038934317 1
1.88150014195739 1
2.48704938337545 1
2.18661727351093 1
2.71061576421207 1
2.17935520516379 1
1.97806109649115 1
2.40704646001284 1
2.39902620290551 1
2.05914610531376 1
1.83406084208751 1
2.38102863314826 1
2.753336888925 1
2.52567046252976 1
1.64063782834671 1
1.31738592908869 1
1.57888868495562 1
2.53966464257902 1
1.84511775065512 1
1.85849235255251 1
2.13546490350301 1
2.2404551681982 1
1.8022269590242 1
1.77466577132001 1
1.52727225744839 1
1.99380902675908 1
1.82241903308812 1
2.13170683593838 1
2.46801183862936 1
1.78922949991308 1
2.00540348071654 1
2.02000852573378 1
2.64887334104014 0
1.37906900507322 1
2.62877379058295 1
1.36992979170536 1
2.6056483931039 1
1.62961498435127 1
2.59469708531243 0
1.77987107808307 1
1.0932094916873 0
1.38467205689368 0
2.35197121571289 1
1.90693161431282 1
2.12226546013207 1
2.99900991966542 0
2.29156113701121 1
2.29065202466501 1
2.428478809039 1
1.7159665767177 1
2.37685042340438 1
1.94087500218002 1
2.09013257569457 1
2.18167629680224 1
1.93760118264428 1
3.03817906556784 0
1.79458256692315 1
1.12438322635628 0
2.03131110196384 1
1.85012368818383 1
1.48886128702668 1
1.56388684696189 1
1.98312645145414 1
1.55402628945748 1
1.7432954651542 1
1.27202860306084 0
1.6639327682153 1
2.10227278944934 1
2.09726682775151 1
2.23253037875973 1
2.53910237256555 1
1.91057724407766 1
1.71335541780395 1
3.10847903912818 0
2.2084441475133 1
1.34737403725687 0
1.87721317458053 1
1.50836044367514 1
2.00692106508203 1
1.82423488568466 1
1.88775312134477 1
2.72284912073063 0
2.3739059864882 1
2.284238111783 1
2.16024864457136 1
1.58890230868777 1
2.12477866425733 1
1.87629719865089 1
2.00155828393097 1
1.87510163189917 1
1.64689959165032 1
0.799558079354285 0
1.991079433109 1
2.21367488469884 1
1.30604170242982 0
1.72944972724663 1
1.93132438902572 1
1.95777957167277 1
1.78971833231255 1
1.425641971292 1
2.16701500185314 1
2.02598456510908 1
1.41546942830533 1
1.4786790789446 1
2.10504968117151 1
2.15596611675347 1
2.64016704362734 1
1.46341003728754 0
2.55752087778996 1
2.54461607705642 1
2.47085048027012 1
1.6480804799286 1
1.71380137165162 1
1.77009627190881 1
1.83073097091523 1
1.73556194277328 1
2.28348265029554 1
2.04204080514332 1
2.00808731592553 1
2.03110253764324 1
1.97464879545036 1
1.33082774023932 0
1.07956106296977 1
1.28653896129302 1
1.77506554769016 1
1.55275901958389 1
1.91088494394043 1
2.8040497040745 1
1.80420404887822 1
1.75431260423955 1
1.61720113035298 1
1.99768441242098 1
3.23777984669333 0
2.15148666393259 1
1.80162080420049 1
2.14856222234242 1
1.67695958545658 1
2.55949344205677 1
2.08481572032167 1
1.98960188131933 1
2.20093134784438 1
2.14273548643765 1
1.83783022778243 1
1.74953287771819 1
2.14909546515825 1
2.58825623335931 0
1.74893993710862 1
2.15888292486236 1
1.54857841515959 1
2.32278581962012 1
2.09139773679032 1
2.21663822952903 1
2.16140210446631 1
1.47648858199038 1
1.85310514775564 1
1.90418336193152 1
1.67320331046134 1
1.56374691990994 1
1.78642780338076 1
1.44716972198299 1
2.79055359534946 0
2.11719968426875 1
2.33836387880602 1
2.10462708030136 1
2.26484468674132 1
1.20049992287375 0
1.72381788261756 1
2.34457976392079 1
2.05833401820232 1
2.44691654266587 0
2.32287409683513 1
1.8441672091992 1
1.86304062387859 1
1.03410144462715 0
1.21814895532905 0
2.2915602471885 1
1.72334793769271 1
2.16294394448298 1
1.75459709202753 1
1.82833581142563 1
1.91106317615106 1
0.88077445856121 0
1.56876162737335 1
2.21836636779437 1
1.8152128045157 1
1.8698970572704 1
2.07582134780588 1
2.1966619545137 1
1.81569830037001 1
1.57545309209534 1
2.88746629340659 0
2.53467881685138 1
1.87215428953762 1
1.85652622950612 1
1.97025361723568 1
1.71334336069206 1
2.01245853166244 1
2.02878533273716 1
2.28819932891016 1
2.31817642262882 1
1.89454948762376 1
2.58100240371017 1
1.82792248161219 1
1.49596286606807 1
1.57169655046171 1
1.77874638682999 1
1.56754524055514 1
2.37792255778405 1
2.16208150908972 1
2.24399562702028 1
1.79542021887133 1
2.30641684517402 1
2.78190103867037 1
1.34264532319871 0
2.24214123589341 1
2.28229067321256 1
1.75100627567318 1
1.6614047798763 1
2.61981909043321 1
2.52027850848521 1
1.2394381258891 1
1.74986511064571 1
2.01234859643979 1
1.70506638169377 1
1.56254630680918 1
0.874255876668107 0
2.526890787736 0
2.57643568633949 1
1.04718188193897 0
2.15235973670277 1
1.60048783793171 1
2.131243138134 1
0.978538982219806 0
2.17381058481259 1
2.34270625402048 1
2.17158697019316 1
1.62033356242387 1
1.42497657890462 1
2.3058387430074 1
1.26510691464165 0
2.19775621190414 1
2.16862151266941 1
1.69047646442265 1
2.34452195462707 1
1.17634184465343 1
1.64996455526648 1
1.71012454565199 1
1.92211912974726 1
2.0054197721387 1
2.14203552897918 1
1.26918455446706 1
1.51172384675716 0
2.0508439598663 1
2.04933031193498 1
2.52762917068101 0
2.02084891211622 1
2.16199662520118 1
1.71071590228227 1
2.28603374976165 1
1.97061332306851 1
1.5831825108543 1
2.03461597775568 1
2.76329184291311 0
2.31525276847754 1
1.65124910364854 1
1.91969488098752 1
1.38166980038682 1
2.10215623455735 1
1.98668124940196 1
2.65246483123067 0
2.07587275936472 1
1.666343139259 1
2.07202002016301 1
2.84565801807642 0
2.15675676402589 1
2.31782514404172 1
1.65456774547095 1
1.76534981135936 1
1.91182795221885 1
1.33461294322813 1
1.01316263878065 0
1.33665204637592 1
2.08484171488075 1
1.70524923969624 1
1.65400772479481 1
2.33026825835583 1
2.79997610705419 1
2.02934227309193 1
1.88299230450091 1
2.13814718251069 1
2.19696303505902 1
1.50230750477574 0
1.66293580792942 1
1.31098252848876 0
2.52402846302329 0
1.77465314337256 1
1.480189507452 1
1.56507684650492 1
2.43798737489255 1
2.5053300044717 1
1.92340776482836 1
2.57603627150578 1
1.98030525217385 1
2.41754766472657 1
2.51027696839476 1
2.15939795047607 1
1.64070452981752 1
1.75674526880957 1
2.93096521788234 0
1.69058910909067 1
1.59680208905989 1
2.09599912665135 1
2.29555664959019 1
1.74958875475717 1
2.84075029050003 0
1.81403329543053 1
2.44846754909095 1
2.14500803223077 1
1.57740272234787 1
1.6276808128129 1
2.34954893805178 1
1.75101270621026 1
1.60830456085442 1
2.36795932122288 1
2.02059627432612 1
2.09024089415985 1
1.9029426060371 1
1.82746984155455 1
1.72792330788918 1
1.97334567711515 1
3.11946394033458 0
1.99432920200766 1
2.51394883858771 1
1.71651216644542 1
1.28005372516874 1
2.08723634522483 1
1.17182414459114 0
2.21548581284088 1
2.0558582133249 1
1.64007102133472 1
2.17130782976204 1
1.79569742909989 1
1.55590347138515 1
1.88315820369197 1
1.70840394721132 1
2.42645605279263 1
2.19471601162027 1
1.54309418983542 1
2.25300958813203 1
1.20005118104351 0
2.15492581351634 1
2.07308165717752 1
1.6129177397746 1
1.24184935315516 1
1.92477954904333 1
1.60366468363832 1
2.41280485013006 1
1.73595304662126 1
1.86966620202583 1
1.71522031677275 1
2.53236394743723 1
2.27751546790832 1
1.48086068281571 0
2.1776131829145 1
1.93272314646206 1
1.99872267588698 1
2.68291344262888 0
1.68390248154368 1
2.28137391085274 1
2.40325893658795 1
1.80811890479474 1
2.58635910866201 1
2.52405733427639 1
2.50119068683286 1
2.33527446297129 1
1.6475701020725 1
1.14010785942513 1
1.90810972030628 1
2.18062683611987 1
2.47853109675031 0
1.7643476131461 1
2.11728234821678 1
1.88430545756335 1
2.37647071549337 1
2.56651310915224 1
1.7115842290548 1
2.08283484239039 1
2.117681193223 1
2.21490918648864 1
1.94525195843706 1
2.07954903444188 1
1.83741132134389 1
2.64580853914453 1
1.96438641812909 1
2.29969130650555 1
2.20666774566808 1
1.99536108734191 1
2.27411299346426 1
2.03890170619478 1
1.90735010284776 1
2.57324699461574 1
1.56146566322601 1
1.501138877849 1
1.75449048762336 1
0.82670539988477 0
2.27958329258987 1
1.83738302121614 1
1.30711895345009 1
1.93845257649634 1
2.29042284562085 1
2.11298529409559 1
2.03426120154941 1
2.58701248586929 1
2.01653999198259 1
2.38616179080987 1
2.61342006239478 1
1.91438136423757 1
2.00627087804431 1
1.95713558114842 1
2.0179257034655 1
2.67489239789694 0
2.25119669140581 1
1.3331354142236 1
2.11624637164647 1
1.88666708080342 1
1.61981175025806 1
1.3260207347911 1
2.01208434923136 1
2.65930978110845 0
2.35990615002648 1
2.07502545338865 1
1.69648778809686 1
2.03446297451014 1
1.26330443049127 0
2.51133775204777 1
2.00763606195304 1
2.49890390046804 1
2.37613148374883 1
1.21365210201481 0
1.58227758552165 1
1.60017306363573 1
1.88941695547582 1
2.14980561342679 1
2.38395565051482 1
1.40573781048417 1
1.91302682393235 1
2.03796853625381 1
1.89629164527525 1
1.94561587018696 1
1.97429578531794 1
1.70426563351956 1
1.15803698884427 0
2.01557321680141 1
1.8224982271643 1
1.45720781440959 1
1.91557728248599 1
1.67347328621385 1
1.72460182075981 1
2.68422728005183 1
2.1089378963603 1
1.37849376674198 0
1.92767197843065 1
2.37080207133525 1
1.10546411137214 1
2.00417037974101 1
2.91814701679577 0
2.11785091516572 1
1.53522133411781 1
1.38367043585406 1
1.86163777846514 1
2.23874804599361 1
2.06271580804845 1
2.38463411744952 1
2.15609562972317 1
1.90058652285067 1
1.9543784387704 1
2.54186290690298 0
2.28633154776691 1
1.93142092322456 1
1.74634252759492 1
2.50757272063924 1
2.35481933259978 1
2.26014814016863 1
2.11379718798695 1
1.01541950973112 0
1.50118945220032 1
2.45156565502809 1
2.39027249401614 1
1.93502948941171 1
1.97439213122179 1
1.84932405839123 1
1.70341293262877 1
1.99930206318182 1
2.00447902068524 1
1.89236810851939 1
2.12378104145109 1
1.41156156921921 1
1.83724960261157 1
2.02934601978448 1
2.39275663100931 1
2.5907459525587 1
1.82374374566887 1
2.13714730337004 1
2.23694192465029 1
2.84038876489232 0
1.47249028935166 1
1.70288313973306 1
1.58622012932885 1
2.07585698600851 1
1.70035549012094 1
1.47372198536964 1
1.929845787066 1
1.89945450999658 1
1.54376931679393 1
2.33047349954134 1
1.71115859659451 1
1.61870243916524 1
1.75856083815697 1
2.24311671237642 1
1.32451512852722 0
1.86850545188188 1
1.73672720905774 1
2.02696498767953 1
2.02905465270186 1
2.66758365063638 1
2.37545227087106 1
1.64293701874271 1
2.40945292709128 1
1.84578698862977 1
1.96994385921423 1
1.66496881212965 1
2.63000531081513 1
2.46861250227488 1
2.38402245949583 1
1.7960201322949 1
2.1555271810926 1
1.92996949694627 1
1.77564567692844 1
2.60861245812639 0
1.8657464773701 1
1.89949343408239 1
2.799392357099 0
1.77652668341855 1
2.05752379613597 1
2.01276864175687 1
2.42574788353283 1
2.29559042245764 1
1.91701891840747 1
2.3614216085386 1
1.79223297862354 1
2.31288458503352 1
1.92444552700892 1
2.3352051585267 1
2.27637082016822 1
2.29349587883918 1
2.45661606245558 0
1.50677334056418 1
1.99062563770704 1
1.96468630514487 1
1.77578886532679 1
2.5425311997163 1
2.05006782707876 1
1.83100359555757 1
1.87642004913564 1
2.34572215157105 1
2.0834281133318 1
2.06868151535549 1
2.18029227423583 1
2.43745433028245 1
2.22259920230916 1
1.39306649375678 1
1.97446661253901 1
2.08730843672199 1
1.62375888153296 1
1.77841944389089 1
1.54637944584936 1
1.54046618328084 1
1.88786012994978 1
1.36083991272275 1
2.51312840783306 1
2.0344489721328 1
1.53553949059857 0
1.98532188671308 1
2.00104877019111 1
1.6137037476396 1
2.26129770027507 1
1.83787300083166 1
2.39287373229757 1
0.835838804298098 0
1.09741278898786 0
2.31232972908725 1
2.546674924825 1
1.43524033061922 1
2.17180660940628 1
1.51491064535524 1
1.86712636173326 1
1.90835154491302 1
1.82915995164569 1
2.08782614207047 1
2.1564011722757 1
1.80031931679756 1
1.59412045386632 1
1.22815576574588 0
2.05490981354965 1
2.42558343876859 1
1.38411664217704 1
2.28105336418543 1
1.52569761246866 1
1.73156319903077 1
1.8416865986766 1
2.52856774958392 1
1.19252362850872 0
2.24018224142264 1
1.73762628022639 1
1.81041214086684 1
1.37992549671118 0
1.85071417497809 1
1.77871744478547 1
3.17838897105671 0
2.13967246729087 1
2.07177594247614 1
1.68264341260309 1
1.85007393686777 1
1.84407846085175 1
1.77926646877393 1
2.02670775029385 1
1.54374174541813 1
1.35286236318863 1
1.99950304679907 1
1.39146964779592 0
2.84176039282989 0
1.64155650963677 1
2.51635396759972 1
1.95965227944349 1
2.15819676563449 1
1.01109447798295 0
1.87923995023867 1
2.29799417553512 1
1.61726987500851 1
1.65494861569088 1
2.01070102372812 1
1.66474625549931 1
1.3654990457866 1
1.54480089539447 1
1.2838557512607 1
2.44567567924257 1
1.63393882458754 1
1.82828404398639 1
1.56181923103354 1
1.47566279904137 1
1.9426791805586 1
1.67120197104441 1
2.34891704434845 1
2.14764384271424 1
2.0841388305117 1
2.36457526084487 1
1.51075268647972 1
1.97404861570933 1
2.09605971337933 1
2.77911277872383 0
2.50629120127049 1
1.20045153546474 0
1.87984952021865 1
2.26084323469148 1
2.04460543410734 1
1.85889217657166 1
2.48800233652399 1
2.13220767602012 1
2.53806595306196 0
1.4995693332987 1
1.52208812948128 0
2.33798915649313 1
2.1059741093191 1
1.90758698947158 1
2.04431789278179 1
2.60757286834218 1
2.27862784075048 1
2.18221804973505 1
1.55128528893862 1
2.25826583777278 1
1.49572586554362 0
2.06110938825559 1
2.01374022857443 1
2.24792312196846 1
2.85248488782053 0
2.03448823834196 1
2.34937087628547 1
2.50052028101861 1
2.39738647596309 1
2.01787691730395 1
1.94974160734934 1
2.88821571189996 0
2.49924752900724 1
1.56984610190824 1
2.69369543306322 1
2.61926551746981 1
2.26793707207228 1
1.05932488999387 0
1.3812250326406 1
2.17139537545863 1
1.88337910302388 1
2.3293029847752 1
2.04609800704073 1
2.65173533912975 1
1.82806396146039 1
2.37485237822637 1
2.3710339109424 1
1.72616367391205 1
1.91953410416031 1
1.31842873670206 1
2.43222509904739 1
2.29567296455601 1
2.10834288042502 1
2.01096434967828 1
2.08994857037564 1
1.70381708757374 1
1.46721503591394 1
1.61713503239967 1
2.42928896006787 1
2.51234368202017 1
1.71153120441271 1
2.43057800064966 1
2.83545081892915 0
2.64537234195115 1
1.91310151931622 1
1.60140683008588 1
1.92418688586275 1
1.6324086915196 1
1.43835858074131 1
2.25105709430293 1
1.80139895464509 1
2.13519849312871 1
1.78591243442303 1
2.08217680055343 1
2.29858607141211 1
1.87151448756003 1
2.03767197087966 1
2.07824800382456 1
2.52561344788522 1
1.92584879766654 1
2.05612541437377 1
1.68723144699404 1
1.79106688898971 1
2.39378914163601 1
1.68480595785599 1
2.23207365334029 1
1.61825734683323 1
1.62494271688808 1
2.33096757560545 1
1.73142733107841 1
2.21208444223046 1
1.69086306171377 1
2.86529616240337 1
1.9669445338843 1
1.87987524557507 1
2.39904175414155 1
1.99308779363667 1
2.38599560362133 1
1.89491768443642 1
2.50396102470165 1
2.41973073979719 1
1.86002608836815 1
1.71059666987438 1
1.82317343346005 1
1.90204035769658 1
1.73613366214167 1
2.25107402940891 1
1.53883998201205 1
2.1406179133495 1
2.20984286049258 1
2.10229454786421 1
1.91459218849589 1
2.41238720117533 1
2.10278641510941 1
1.94162114624427 1
1.89768776380871 1
1.21837654766583 0
1.70702764551106 1
1.94502219540652 1
1.90713172995503 1
2.40298379941727 1
2.03604744587879 1
2.02876623605623 1
2.22693165802886 1
1.56872241427875 1
1.94736838540761 1
1.74479541419519 1
1.38678703874568 1
2.27636841884535 1
3.00803956688146 0
1.68016631412329 1
2.23381725229999 1
1.31715903951542 0
2.20857463268257 1
2.06818450842417 1
1.48866559810529 1
1.39064387805176 1
2.28403791615419 1
1.84406986747255 1
2.5876241578588 1
2.19397730834313 1
2.33845297861655 1
1.58052293931397 1
1.81884161122456 1
2.13703560605717 1
1.33760698474271 0
2.23391212710555 1
1.51207956546625 1
2.18891328891501 1
2.05277096437518 1
1.79932157739424 1
2.26713330149139 1
2.33047878712142 1
1.66964805641895 1
1.97843466293656 1
2.08740144414294 1
2.35295484118208 1
2.29830497646691 1
2.31181056777954 1
1.59846976257235 1
2.63772710849305 1
1.80599286218102 1
1.65688993579253 1
2.44359259739969 1
1.74911615406221 1
2.02832341464542 1
1.91024028122582 1
2.20626389672381 1
2.20397344442893 1
2.49307416194036 1
1.79171541975595 1
1.90828249221622 1
1.55700207240187 1
1.87401104467181 1
2.17336227678387 1
2.38822578000215 1
2.61306192929579 1
1.97327847394432 1
1.78586382241277 1
1.7908408607708 1
2.18309104273747 1
2.20211317478602 1
1.0905684960703 0
2.27984996720019 1
2.06914370038198 1
2.19384821001704 1
1.76530863022458 1
1.44826415031239 1
1.31295812289793 0
2.08907888320794 1
1.47420366182406 1
2.67972558286442 0
1.69775393785804 1
1.69464879188437 1
1.81304396323125 1
1.58743562704465 1
1.24744972950307 0
1.60101344712448 1
1.65597795450218 1
1.3521545849362 0
1.40616336886761 1
1.46164148575574 1
2.47319885189739 1
2.67987763360542 1
1.89971592638519 1
1.74620892582352 1
1.89572190194647 1
1.91440272821818 1
1.88483262848614 1
2.03215817142953 1
2.86522404432696 0
1.70211283656125 1
2.24328414058653 1
2.08115108751971 1
1.65120388754699 1
1.5310643229713 1
2.51186027049017 0
2.212046083706 1
2.16139193152714 1
1.82827647774012 1
2.32278281834263 1
2.05240811332268 1
2.29778531457723 1
1.95119925207415 1
2.49530009450938 1
2.32971074174106 1
1.21715307620883 0
1.69887111691829 1
2.55350190420102 0
2.24567299349779 1
2.04555650909503 1
2.27451465680922 1
1.72061831267624 1
1.69038817387879 1
1.90693260129487 1
2.72007053681959 1
1.35779228997452 0
1.91784712993944 1
1.44151942576767 1
1.89838040294655 1
2.20755404951479 1
2.27008350758491 1
2.43516286089899 1
2.12864764827939 1
1.80803284330659 1
1.59467336606032 1
2.01146691210728 1
1.83912369684456 1
2.25688787764672 1
1.80046449146161 1
2.26096578185754 1
2.09991820272889 1
2.14630779214855 1
1.73675030616863 1
1.69734758177295 1
2.17735915779043 1
2.41186075203019 1
1.57920917381613 0
1.80151761831873 1
2.17450050234887 1
1.27102004653429 0
1.75567438044665 1
1.81410418004335 1
2.29041879678436 1
1.84125305302402 1
2.24907934931113 1
2.23200941083005 1
1.56494319536974 1
1.29940986370988 0
1.93137891289748 1
2.20876377061328 1
1.94577641065931 1
1.64454402370276 1
2.33831656331564 1
2.29289254149121 1
2.30858200602768 1
2.37498946437159 1
2.52184606665939 1
1.85607247676051 1
2.25049086056604 1
1.93021557926826 1
2.12712772219499 1
2.332192594822 1
2.41813376724685 1
2.78001458421881 0
2.39026979048079 1
2.30359461932035 1
1.70236800703109 1
1.46805932797302 1
1.95625530856075 1
1.79332621951406 1
2.52882744137609 0
2.47409390034467 1
2.32170000671335 1
0.963802960242225 0
1.70932061011984 1
2.17435067243156 1
2.11766815450128 1
1.79709508253583 1
1.92351840154283 1
2.65057109446625 0
1.62297220288384 1
1.76046393993308 1
1.3206221511071 1
2.14505254469856 1
2.53144880832778 1
1.49355936998709 1
1.60538586420176 1
2.22542779550827 1
1.989164955582 1
2.04753549531059 1
2.10894009651 1
2.30439070835105 1
2.21065534971937 1
1.45806687555769 1
1.18857503823185 1
2.1137448659872 1
2.07852307667667 1
1.84331121141298 1
2.47031278742908 1
1.99813213712816 1
1.64721088591414 1
1.86321221572765 1
1.59752681352271 1
2.07735844323505 1
1.84758109186592 1
2.58638626880176 1
2.5111749297249 1
2.05090629315072 1
1.91633832765391 1
1.07553473613073 0
1.9037937958717 1
1.42622306014644 1
2.1878525838522 1
2.11805031014976 1
2.24528564278324 1
2.26441783175933 1
1.71789919151092 1
1.7188147745293 1
2.42169631586275 1
1.91893376641298 1
1.92008235912396 1
1.58174037698396 1
1.79754232104328 1
1.97438248121943 1
2.52760643221939 1
1.73658554621185 1
1.8552109017991 1
2.13472678938316 1
1.95203604867881 1
1.90205242436918 1
1.78172098347376 1
2.01709649025056 1
2.28167606199007 1
2.74783510771549 1
2.53115670033088 1
1.90925605937556 1
1.07681720823597 0
2.4492349578014 1
1.93205823338261 1
2.22540294714531 1
1.78098373510282 1
1.64686383953951 1
1.99540904162173 1
2.03014012513279 1
3.11354784658625 0
1.68833635988462 1
2.00530582486182 1
1.08110520079113 1
1.82972627171651 1
1.78931255539422 1
2.25621453689976 1
2.7650894263049 1
1.78849286690572 1
1.7428315836248 1
3.09974603266086 0
2.46979041090063 1
2.17308087984148 1
2.60181111120623 0
2.05810119206644 1
2.07460072750936 1
2.35441942260164 1
1.98960366749245 1
0.957586283811992 0
1.62257190084496 1
2.11843357621884 1
2.1673444518919 1
2.40417164938005 1
1.83851187723939 1
1.38884786855125 0
2.40362312275478 1
2.38987517892451 1
1.84883242843226 1
1.67356534999063 1
2.12532286614351 1
2.26554285508833 1
1.50278715102085 1
1.97262737651004 1
2.31443596322622 1
1.86166076055518 1
1.7833951672138 1
1.78148752279223 1
2.38239416465571 1
1.79868034608641 1
2.49628420993051 1
2.63521315270295 1
1.89910175727996 1
2.10137920453304 1
2.27844267854633 1
1.97718503583164 1
2.05242040992394 1
2.23726904083198 1
2.4398566227717 0
1.67021892019405 1
1.87294278846724 1
0.870087388370809 0
1.84293447009271 1
1.76573621504063 1
1.94561720157606 1
2.03294431001687 1
1.69798926955106 1
1.67495378297984 1
1.68292345045424 1
2.25290679169605 1
2.01596489201099 1
2.34719851106536 1
1.20055293498758 0
1.98104467081613 1
1.48507944790229 1
1.73649732478116 1
2.72417872092495 1
1.40891193804287 0
2.26543401217561 1
2.08541971908404 1
2.62057384774299 1
3.03735598369707 1
2.36867520530058 1
2.23654362779795 1
2.24334684091299 1
1.97164138005679 1
1.61927095902376 1
2.55229561963567 1
2.05076070100557 1
2.09178312413172 1
1.38562168971864 0
2.14630703573765 1
1.81822892737569 1
2.08617091468813 1
1.88550729469976 1
2.05226555718791 1
2.29969768541649 1
1.45618035674081 1
1.41800099119366 1
2.39842270141463 1
1.93101243418448 1
1.95444248780455 1
2.05446448957693 1
1.88750014178094 1
1.8824241708762 1
1.98512250289232 1
1.95610843252365 1
2.40200040276802 1
1.87690740781241 1
1.81956922178338 1
2.106915002348 1
1.7561062390913 1
1.75005512388558 1
1.92154085834171 1
2.2283029604759 1
2.12173052142611 1
2.12837781533447 1
2.26735240120749 1
1.68635029974969 1
2.87800954590914 0
1.55095523726938 1
1.71448671393683 1
2.47892587813876 1
1.64775613227111 1
2.58579566154699 0
1.19438777861335 0
2.36481291155881 1
1.89566981571627 1
2.08984463685578 1
2.07002853724311 1
2.17559473450631 1
2.27562964037407 1
1.54159660341357 1
2.77618875684438 1
2.37491932948103 1
1.02694311234608 0
1.72973609208221 1
2.12132257700379 1
1.9683617430455 1
1.2315479067736 0
1.73595724629146 1
2.04469292734106 1
2.4389393489563 1
1.85178279782677 1
0.871370642511317 0
1.26745477013398 0
1.51171209969722 1
2.24039881236496 1
2.21735501950421 1
1.57730557844418 1
1.76579249344145 1
1.93896492433076 1
1.94914975360292 1
1.77668172866642 1
2.00168753911891 1
1.70054545437184 1
2.45171857556259 1
2.42958290160572 1
2.327612596805 1
2.00424922774344 1
1.79323133019307 1
1.61927399020575 1
2.31069784917016 1
2.08561286460162 1
1.44406061204667 1
1.8824021426683 1
2.03455087167957 1
2.26971887299449 1
1.87681936266863 1
1.87502342733572 1
1.79730638844369 1
2.12116160139337 1
1.94313685228819 1
1.9023072391669 1
2.37002913407987 1
1.72358937279921 1
1.80270952959712 1
2.08600457620526 1
1.34826673504933 1
1.98842527519132 1
1.93901783582402 1
2.41927448016212 1
1.65511966683873 1
2.06057357295855 1
1.95589085446735 1
2.37920149629639 1
2.70940757389522 0
2.62088516860649 0
1.99055676848202 1
2.59216076096229 0
2.20758790427514 1
2.09847785868681 1
1.46520633311146 1
1.54283257586953 1
1.92590516108849 1
2.46996733829836 1
2.0743081059674 1
2.71189127267803 0
1.28239592593461 0
1.59096733179177 1
2.29044879769404 1
2.21896528900806 1
2.18093782829052 1
2.03251038570798 1
2.32783815507139 1
1.38147078701796 1
2.35343654025925 1
2.1295824385248 1
1.67336138999695 1
1.82306003209312 1
2.44099091112363 0
1.55403175421375 1
2.4926900835898 1
1.60200306759848 1
2.29880881779582 1
2.44138381364147 1
1.9664153766928 1
1.22285906813594 0
2.21815828614358 1
2.20422209973869 1
2.3132473627574 1
2.23533594403641 1
2.20490926260512 1
2.47067673055113 1
1.44262054538699 1
1.66730000306327 1
1.51646972241964 1
1.8391894915385 1
1.55592332649965 1
1.92718839406693 1
2.64851284494214 1
1.61365725006498 1
2.24067886014253 1
2.05431126088038 1
1.96546348903945 1
1.78523925623123 1
2.41027306289238 1
1.94798358038574 1
1.87874388806731 1
1.81759036840501 1
1.8595102344888 1
2.610548508805 1
2.4181623441633 1
1.7182048120782 1
1.82702830307304 1
1.49566006119703 0
1.94030745503068 1
1.4160174178666 1
2.59038755894629 1
2.81672213230313 0
2.49126074306091 1
2.02550332207611 1
2.29294441962515 1
2.12085480628543 1
2.72705734213421 0
1.75475155922122 1
2.61021327401698 1
2.41273286775817 1
2.64246888180238 0
1.77775014367881 1
1.86231533602172 1
1.70570833829154 1
1.86864326004707 1
1.92347411351288 1
2.00352068371818 1
2.58523498436623 1
1.80302992208783 1
2.55100069009112 1
1.70366314596828 1
1.79611988499646 1
2.19162756508046 1
2.45573500132198 1
1.87937145479415 1
1.78048961988978 1
2.1759899952125 1
2.61769075829568 0
1.50676758317839 1
1.90496454549272 1
2.13755662317605 1
2.52188446678173 1
2.124119473374 1
1.63628030862046 1
2.59963742379518 1
1.55178019321771 1
2.62671331114277 1
1.93161094127192 1
2.03320856505685 1
2.29768146966687 1
2.38921604380429 1
2.62323655153349 1
2.18984850804863 1
1.76523530017399 1
2.01287763462903 1
2.446616723358 1
1.78546568223791 1
2.04250606158523 1
2.32177917105991 1
2.34647400799115 1
1.32780363749295 1
1.97941377814775 1
1.61199494603186 1
1.74075127024647 1
2.41846572153217 1
1.88123101981747 1
1.81877165673203 1
1.58411550865109 1
2.21272709787237 1
1.59202323344942 1
2.02399535838166 1
1.98255934172637 1
1.89131935617339 1
2.43792494898335 1
3.13826267120992 0
2.09176369109739 1
1.51462583751525 1
2.49622263091053 1
1.8563726494539 1
2.46537397925503 1
2.16351960020596 1
1.66004312434722 1
2.50441353058546 1
1.62299277023934 1
1.64089411638809 1
2.42806937299689 1
2.27111289243448 1
2.51245532158919 1
2.31573552734592 1
1.80915321436482 1
1.95453470850022 1
2.29054679899014 1
2.16319298422219 1
2.25242906704603 1
1.78162046238593 1
2.04776319443318 1
2.17745853726825 1
2.94109539808829 1
2.00042956983266 1
1.59661715797636 1
1.95229945131754 1
1.99082278010038 1
2.06300644762773 1
2.39111268853481 1
2.11579424064412 1
1.60069330252353 1
1.43908809071046 1
2.23949344820277 1
1.24916289295174 0
2.50155030607924 1
2.67222034661176 1
1.58196045304013 1
1.8274506900666 1
1.65834182097011 1
1.46371582849689 1
1.51290854967613 1
2.11453625821938 1
2.38420080121402 1
1.66972169954688 1
1.84024248882645 1
1.85309034307762 1
2.16883059634391 1
1.83436264037296 1
2.55012636129916 1
2.23656474977564 1
1.11789323956296 1
1.56302542050372 1
0.98052018598436 0
2.07077526824185 1
2.16241009090646 1
2.55482862190128 1
2.64767232082591 1
2.15466302617023 1
2.40371176299082 1
2.33409278208762 1
1.13874659513527 1
2.52300687541164 1
2.26891945759189 1
1.20667168933187 0
1.436330178884 1
2.14184330758784 1
1.89784438308383 1
2.46090892683228 1
2.66374468472118 0
2.62462686328935 1
2.0181048976393 1
1.84742700553786 1
1.64869828253865 1
1.87663419787039 1
1.86735860864125 1
1.90944360782654 1
1.9072266945048 1
2.094707286921 1
2.38506741959226 1
2.04667314912427 1
1.29797019000184 1
2.24686142115794 1
2.4125690245522 1
1.98539580236825 1
2.40757981152707 1
1.81285549306336 1
1.92151089035475 1
2.38195959132303 1
2.15880845229891 1
1.52885752592841 1
1.39056755093454 0
2.01038210785715 1
2.1160591615956 1
2.25837825809214 1
2.03016739415095 1
1.79553631462577 1
2.18962302834418 1
2.26940200049008 1
2.16617374085786 1
1.81300825425076 1
1.87911388252084 1
2.07697921898657 1
2.2879857462095 1
1.54679140009408 1
1.81533575575687 1
2.24681466328243 1
2.14522113688718 1
2.19024995683315 1
1.57204022777366 1
2.17698409150823 1
2.20334886279359 1
2.07082643586262 1
2.2641551753428 1
1.3525854998192 0
2.13841112615437 1
2.14583339563778 1
1.94839192396195 1
1.91821765089272 1
2.11943522040927 1
2.10576699818904 1
2.0014070001227 1
2.05668840438677 1
2.22496978321869 1
2.20493993452781 1
1.97660068585121 1
2.08599471950335 1
1.60708605658424 1
1.22479991737478 1
1.51377893903438 1
2.42602738106613 1
1.43833554800583 0
2.28537520292009 1
2.24125463085483 1
1.59956671508707 1
1.83583431824827 1
1.9668955409641 1
1.41017724695661 1
2.11292673485916 1
1.76135150315153 1
1.79889648996189 1
1.84520731198744 1
1.75124951047997 1
2.23685565932074 1
1.56734598867431 1
1.97766423475573 1
2.60572374083055 1
2.06875802013501 1
2.57303836133295 1
2.6467533186937 1
2.12455673945475 1
1.09534234118218 0
1.8541895140237 1
2.09524921606166 1
1.85568164540117 1
1.98909879090413 1
1.75091271219775 1
2.05650185921816 1
1.46359505979552 1
1.60785946891872 1
1.63873967976771 1
1.57991755530783 1
1.42452061541237 1
1.36081085268423 0
2.41294950382421 1
1.28315486900371 1
2.10790065472565 1
2.22537823760689 1
2.53539739828294 1
1.04875220219795 0
2.36297973395058 1
2.58403837234641 0
1.89134170089927 1
1.38139867760461 0
2.33356331251457 1
2.66472218120683 1
2.17805933688828 1
1.85123979549446 1
1.76962169686311 1
1.88648237097369 1
2.99395736103964 0
2.32717901415402 1
2.64233208351019 0
2.46678415991166 1
1.86662284952626 1
1.93870310036549 1
2.14988879000376 1
2.06686574052256 1
1.80278415704249 1
2.11029934450894 1
2.13387486526863 1
2.02831743952213 1
2.49597128173051 0
2.18364665888922 1
2.38339394474226 1
1.94183351193427 1
2.15119572773267 1
1.67947516054374 1
2.87246649959888 0
2.27314521060172 1
1.64745771390468 1
1.05976779745035 0
2.13914600696062 1
1.6456691119926 1
2.27205168529455 1
1.69314071298598 1
1.91745612339438 1
2.49696056453147 1
2.21743059798525 1
2.33689867506946 1
2.02567854403837 1
1.8246940476463 1
1.49390606339647 1
1.79698428363574 1
2.12730857468266 1
1.85624324977934 1
1.57732191084012 1
2.65043767960304 1
1.814865077233 1
2.04621941742821 1
1.92641055610674 1
1.74770973664451 1
1.89724089968098 1
1.78574815243533 1
2.21146021006377 1
2.65466618377154 0
1.97746778196648 1
2.1920256274154 1
2.53670112153048 1
2.63944265456372 1
2.18168666716435 1
2.1360067320726 1
2.51463552618121 1
1.67215456135623 1
2.07597669691965 1
1.43990719499908 1
2.05644374501634 1
1.89492465404105 1
1.83461134260765 1
1.49568705117562 1
1.66313911867799 1
1.66848490696614 0
1.73408477037867 1
1.82961359184802 1
2.34004773770286 1
2.19624001474667 1
2.54884106617525 1
1.20157304231348 1
2.82498874929181 0
1.82820298961919 1
1.74597369239803 1
2.02437339329771 1
1.02059411777978 0
1.87999572068229 1
2.02113032213037 1
1.75687452073975 1
1.66828167273323 1
1.74443052802589 1
1.87388211783426 1
1.6705075294946 1
1.83644914796966 1
1.81310871379323 1
1.6832787486761 1
2.12422942900108 1
1.72342931426007 1
1.64760644551198 1
1.34484379369199 0
2.24162621683632 1
1.85934515091652 1
1.43653800297173 1
1.84114537346258 1
1.81936217504365 1
1.25344168909637 0
1.86671791686939 1
2.45266664327074 1
2.16128600234119 1
2.170801165149 1
2.00262597095576 1
2.09866098755824 1
1.82209863164019 1
2.16505477506548 1
1.41104153520472 1
1.52458877012184 0
2.24765316651803 1
2.13778240715494 1
1.39655612952107 0
2.16024440486382 1
2.08762413172665 1
2.41820461853763 1
1.63759842488157 1
2.45630117163808 1
2.03035840906776 1
2.15234094458935 1
1.93767626310973 1
1.98170757928457 1
1.80872072891302 1
2.37671606641987 1
1.92414694295587 1
2.92149662209874 1
2.33478471904809 1
2.18582963398327 1
2.13672237679138 1
2.115659823721 1
2.74121393227833 0
1.5259263135055 1
1.58436795537789 1
1.65522105915759 1
1.94623839448545 1
1.4237118692616 1
2.55918775045719 1
2.3748883618528 1
2.78609315539098 0
1.57998075120543 1
2.59509382356679 1
1.36053097541814 1
1.87847027266384 1
1.57664476626199 1
2.11049574144679 1
2.35363577156939 1
2.2029883174414 1
1.88456272336474 1
2.1482412386489 1
1.77449548023075 1
1.77487613988377 1
1.76833317497237 1
1.31593278644698 0
1.97036040013835 1
1.85673737076624 1
1.5909186709376 1
2.29987412679094 1
1.56108670638414 1
0.975292763814225 0
1.92552358052648 1
1.47246489062643 1
2.27184863045314 1
1.31695753040376 1
1.62561084766388 1
2.3233970921599 1
1.90100238712725 1
1.96677882776535 1
2.23257972403877 1
2.12666323682493 1
1.94365537626709 1
1.88509805436624 1
2.23327598275616 1
2.56225939521447 1
1.69132989217272 1
1.85748722025781 1
1.98180050655075 1
1.66728177699671 1
1.76383345441907 1
1.68422762653553 1
1.65338384846244 1
2.02550391189918 1
1.64128684180639 1
2.5290373380777 1
2.09806859513844 1
2.32680814068378 1
1.75094121621029 1
2.36092310351497 1
2.01145754797552 1
1.93250510436132 1
2.31032981793671 1
1.86505453198983 1
2.43929591308683 0
2.52396333838252 1
2.73122087801549 0
2.29013642359666 1
1.88859384383138 1
2.45955115784381 1
2.00514242467416 1
1.94377299152724 1
2.23311363380553 1
2.08469654626873 1
1.84145209174407 1
3.1158820821124 0
1.66302153611979 1
2.36097787513472 1
2.60964008979506 1
1.7874623060307 1
2.62797774834408 1
1.7461343706469 1
1.66555984664074 1
2.12387406509334 1
2.04962704277356 1
1.22253539623262 0
2.29755959379725 1
2.25272884785607 1
1.4586428436366 1
2.07872941713417 1
1.40104262064219 1
1.85968750528802 1
2.38071870300762 1
1.6463770520101 1
1.39916702391633 0
1.82526005316269 1
1.52689046952219 1
2.21387070679581 1
2.23333442789204 1
2.14684374000123 1
1.73387133904813 1
1.34091969539251 0
2.05894453623162 1
2.5113921774273 1
1.66041279293085 1
2.67052845940771 0
2.24580056789349 1
1.47492045992769 0
1.29798089533492 1
1.82746450982194 1
1.78215594147763 1
2.3219419769993 1
1.86531190041191 1
2.22209374424442 1
1.65407089164922 1
1.90320181155176 1
2.47696453869542 0
2.24508869179272 1
2.38642941642223 1
2.06344967602424 1
1.63666824422294 1
2.13772350052026 1
2.1731703958727 1
1.90232494724606 1
2.03809422547288 1
1.78924076567295 1
1.5040346335835 1
1.87761110085022 1
1.92700867544979 1
1.79571487596462 1
2.6025326844113 1
1.68369455355498 1
1.83586133864645 1
1.59262723511122 1
1.64529404675833 1
1.77666475573872 1
2.37210940091949 1
2.28957135224608 1
2.64870370562084 0
1.99571133041018 1
2.12052635841657 1
1.99199208920418 1
0.673874055142376 0
1.75054161691841 1
1.83062361995056 1
1.828378091039 1
1.8906129566361 1
2.09502394853848 1
1.04151063623986 0
2.09449964382745 1
1.75515828572282 1
1.61805636813583 1
2.50452833587897 1
2.62299845781512 1
2.12641509439231 1
1.42359192166755 0
2.79091685294212 0
2.15315575312786 1
2.1047700557784 1
2.14118414097543 1
1.77523882150142 1
1.80035625049374 1
2.01445084344575 1
2.24720667737904 1
1.52444593623826 1
2.16365288353458 1
2.12887191989234 1
1.96207024367723 1
2.0736652678859 1
2.16880383578813 1
2.29041636663383 1
2.83682475541194 0
1.4898016019082 1
2.02240719587483 1
1.82434409083343 1
1.25564167743681 1
2.58361011789877 0
1.88180372944905 1
2.92040295357245 0
1.66559786288054 1
2.45006161468442 1
2.3366363367141 1
2.29751996100068 1
1.7722749945607 1
2.23322192648772 1
2.47102769920073 1
1.71852901582036 1
1.73921041073965 1
2.1290404935455 1
2.42226400217127 1
2.47238390441447 1
2.26487200001382 1
1.10505968396722 0
1.31480774725201 0
2.17784450282525 1
2.28903479462422 1
2.19976644776901 1
2.05765208371385 1
2.21404167015561 1
1.57936666832133 1
2.5285345604462 1
1.8768928036917 1
1.97966979064727 1
2.06646253640891 1
1.71642665639982 1
2.20761732103227 1
2.53145476913054 0
1.67465618126941 1
2.6861532226327 0
2.41105401327683 1
1.87395936835652 1
1.98456687038537 1
1.97559055176976 1
1.47933748625487 0
0.903649655614283 0
1.61292093049952 1
1.20126092841588 0
2.03874752031213 1
1.6790684253897 1
2.08926797023959 1
2.24035923060127 1
1.96357627983108 1
2.01533585690926 1
2.05767048533885 1
2.01243155336626 1
1.45380257885306 1
1.68394419254953 1
2.27475342529013 1
2.12947066501294 1
2.29314167262584 1
1.75454292054577 1
2.38376050278773 1
1.48246559279238 1
2.21151572645334 1
2.58143258198605 1
2.44127632285331 1
1.63129894244226 1
2.57791847411465 0
2.31447860147911 1
2.60649112249995 1
2.32889756550693 1
1.95892331332355 1
2.72707345692002 1
1.98646757079068 1
2.29900064364372 1
1.90768525081544 1
1.80070827599938 1
1.5053705780625 1
2.16970092750252 1
2.00456958474757 1
1.52328092255263 1
2.06035687957721 1
1.39598074474727 1
2.48276763030612 1
1.67598970926129 1
2.27830141597992 1
1.48009095594268 1
2.06143828262442 1
2.18536861872791 1
2.227108976321 1
2.06713027547 1
2.13550529072963 1
2.15724022677732 1
2.20480875373539 1
1.69209116292106 1
2.17431203303726 1
1.87696726929663 1
2.34449181030718 1
2.44851509062958 0
2.11105741838205 1
2.45100384037927 0
2.2631346775196 1
2.42615666534865 1
2.05116656761616 1
2.15522435762792 1
2.28352360923128 1
1.54324535079746 1
2.41830726435319 1
1.24631161780299 0
1.70689813825018 1
1.86999122484591 1
2.07030339690984 1
1.32631935896126 0
2.44929502792621 0
1.87266182197795 1
1.81914690470402 1
1.93655827715369 1
1.47406971835118 1
2.08611371502544 1
2.02402914334263 1
2.00685117031753 1
1.80864833273815 1
1.74688863656266 1
2.06414395392184 1
2.41229831116207 1
1.18952893880533 0
2.61882755587872 1
2.25495664563949 1
2.09273067298375 1
1.65769912517793 1
1.32112518813564 0
2.7167591683953 1
2.17184111911508 1
2.10066020311732 1
1.41754029581984 1
2.2572075631618 1
1.9686702801882 1
1.7682764877261 1
1.67941800974459 1
2.58319168025314 1
2.57910061689693 1
1.92824977649401 1
1.83032537541424 1
2.40163310642449 1
1.43793003852443 0
1.86290607083021 1
2.15592463262631 1
1.74424592391926 1
2.25281714653802 1
2.52645794611359 1
2.30134554603489 1
2.54931353736514 1
1.89266708223271 1
1.62473744073782 1
1.73699990486398 1
2.08072569228597 1
2.00451612857873 1
1.72933847651535 1
1.92345838409799 1
2.31601461663233 1
2.10316248279268 1
2.01479122588973 1
2.16593739235492 1
1.65513621579597 1
2.11979542520006 1
1.89311304443147 1
2.44378554108565 1
1.90465119673436 1
2.20028235001628 1
2.40777190662788 1
1.73186088286471 1
1.73290473622993 1
2.56370025124436 1
2.826702625944 1
2.01065115084973 1
1.67588660380799 1
2.37213743022434 1
1.83997767596551 1
2.11486214535228 1
2.04128368198773 1
2.46249434715155 1
0.82862677571254 0
1.59790183821704 1
2.39527478939841 1
1.53134035062048 1
1.99284871242297 1
1.79304699971613 1
2.69910758058216 0
1.66892009712785 1
2.13913339042969 1
2.13827476393902 1
2.48619509512711 1
0.873833129484977 0
1.95900139627264 1
1.77919892166816 1
1.79545843553963 1
2.49862255028138 1
1.877695605188 1
1.98604886601938 1
1.66402129407066 1
2.28314064909392 1
1.71990236238047 1
1.90169483069045 1
2.40135119084177 1
1.93865446728783 1
2.2914713973239 1
2.1353270507762 1
2.32670779003901 1
1.40173182582672 1
2.90621650075868 0
2.05843488250115 1
2.29780245559422 1
2.60263208839628 1
2.27451255447135 1
1.91483415903761 1
1.84156600155324 1
1.79945875132151 1
1.43008132638331 1
2.43476429884403 1
2.49365104865961 0
1.61874766458374 1
2.03922098460802 1
2.45620800651925 1
2.37520064614687 1
1.63169364091419 1
1.69726031287442 1
2.66406952893158 1
2.44337039965621 1
2.13974772976535 1
1.85918910593145 1
1.9848346712958 1
1.67012198382706 1
1.81522830482147 1
1.76271436398313 1
2.96871261750307 1
2.5988224440375 1
1.91259919239262 1
1.80909579962815 1
2.32415809688406 1
1.930182084783 1
1.65774065958018 1
1.85566447016373 1
1.6486136166505 1
2.26292154490117 1
1.90471868253141 1
1.31340968735657 1
1.85804549151587 1
2.2365570616069 1
2.21206107064018 1
1.57939570896191 1
2.00040812480452 1
1.20885637025751 0
1.66940984007364 1
1.90840354105276 1
2.19139207414101 1
1.3796822299178 1
1.7674193898299 1
2.56435917159525 1
1.8383828500975 1
1.8798803255683 1
2.03105530425669 1
2.16620610172166 1
2.52406505242553 0
2.01847934473915 1
2.16343673583756 1
1.72194149629438 1
2.25746162772077 1
2.13668052376304 1
2.14527727873137 1
2.06952615460769 1
1.67841290629468 1
1.50867687712292 1
1.62686826744967 1
1.73929234248281 1
2.03661291014862 1
2.64116595152207 1
1.89400375258095 1
1.92891030720629 1
1.22213878615791 0
1.48157897743287 1
1.98794548781381 1
1.98409486384617 1
2.21024359456414 1
2.22202647507375 1
2.59246213430268 1
3.03965878505425 0
2.3343192358234 1
2.49116493007664 1
1.72550752359881 1
1.62520680866976 1
2.42711640217128 1
1.62318134359112 1
2.66501151709041 1
1.68854332785935 1
1.85069425634306 1
1.61914439698911 1
1.8099533645473 1
2.42886390693688 1
1.80544800458976 1
2.20812894908115 1
1.54605779833341 1
1.90520511452941 1
2.0421555212164 1
2.65550943295828 1
2.41636841772799 1
2.4968077323418 0
2.21911702522412 1
1.59637726865533 1
1.54067935595137 1
1.71007835264276 1
2.00263120967338 1
1.47800001264725 1
1.84197803422017 1
2.41271420761325 1
1.69190141364096 1
1.94284242077533 1
2.09260395181185 1
2.13931955015066 1
2.27775403451224 1
1.73832176613603 1
2.42091010274247 1
2.03225386556915 1
2.52158871736089 1
2.32497448611609 1
1.59398236015404 1
2.74740117655636 0
1.86863414691138 1
1.51318113798079 1
2.20771431708833 1
2.32162100131438 1
3.11482989973926 0
1.84570103225505 1
1.75183422062021 1
2.04180133556377 1
1.26363199606239 0
1.41787847975828 1
1.60510974636933 0
2.24280606485633 1
1.89099029699045 1
1.75498959584421 1
2.59783566390303 0
2.33072421066063 1
1.33772510393132 1
2.62935777251456 1
2.40148373781729 1
1.90865251713273 1
1.70337311499899 1
1.90733751329424 1
1.76184817422698 1
2.31532342125217 1
1.93708438952837 1
2.10748176497414 1
1.61559760573308 1
1.83130811122496 1
2.49995760498977 1
2.06348945527379 1
2.09162408077993 1
2.51599236974388 1
1.89466388195632 1
0.986348960352775 0
2.34266200442034 1
2.25138988934348 1
1.5550341652952 1
2.13501753571497 1
2.02481216716069 1
2.11678732226488 1
1.65694305823242 1
1.53218059057587 1
2.00692372014004 1
1.96250363131129 1
2.54102018025212 1
1.81650404636625 1
1.98359165046777 1
2.260351145931 1
1.94516980640038 1
1.42491468722919 0
2.07155463340658 1
1.91891721657544 1
1.68263735428888 1
1.94320593056143 1
1.21898944833271 1
2.16027801500153 1
1.42804024070246 1
1.17653835407526 1
2.2735948808785 1
1.47222425978461 1
2.10450220464022 1
1.99858487215459 1
2.67294492304165 0
1.64565688993956 1
1.82257255936651 1
2.23324665957172 1
1.49697603727003 1
2.2126979609208 1
2.25677396057482 1
2.08355151578009 1
2.43938968074722 1
1.23492055655924 0
1.79166016151058 1
1.91033085014587 1
2.12890068797601 1
2.14666379974618 1
2.15859199326925 1
1.82669773867542 1
1.63825003938444 1
1.51597357984409 1
1.96365660800625 1
1.90256684999085 1
1.92374817782167 1
1.56120132548466 1
1.65638107986385 1
2.49099085644464 1
1.81573888089534 1
2.29689756536983 1
1.81317239633335 1
1.22947490615454 1
2.36964979352675 1
2.33532557205667 1
1.42865583855001 1
1.12455221993443 0
1.56490491818719 1
1.97535643887922 1
2.34938212099138 1
2.29419980750216 1
2.03208736918551 1
1.34941931766415 1
2.49856918452018 1
1.74675899591113 1
1.8005581509134 1
2.20901880974107 1
2.36390582640976 1
1.49220088621249 1
1.86937075867987 1
2.31637053675474 1
2.03057456910012 1
1.44511155588777 1
1.47167557692843 1
1.79269695336495 1
2.42618654637818 1
1.6667218914061 1
2.72960792415352 1
2.73490179575562 0
1.67371972510336 1
2.53286283194498 1
2.27029551241629 1
2.3977294207814 1
1.78411986814534 1
2.03370230460366 1
2.12796397700023 1
2.0675658798349 1
1.06835529440751 0
2.05392230973433 1
1.4271553791752 0
2.24514889407847 1
1.90722054723457 1
2.35942904092969 1
1.90570977453275 1
2.33741757381077 1
1.34439569114628 1
2.5147183623268 1
1.73162425645826 1
2.28692778202422 1
1.72770301459775 1
2.02770207887603 1
1.6561268085411 1
2.13688340092564 1
1.9601039745265 1
1.88076030703588 1
1.86956310195724 1
2.11129228405905 1
1.9187545366019 1
1.97168385697846 1
1.92040780807642 1
2.1226540670349 1
2.09797950585987 1
2.05921267190728 1
1.6116145046183 1
1.98809706644936 1
1.66423857159282 1
2.18883669634886 1
2.00477566041094 1
1.90353019738104 1
2.6066122100045 0
1.82654837719112 1
1.88162443023653 1
1.40827850157538 1
1.97785344309653 1
1.87711966662783 1
1.32452631998559 1
2.02841205612759 1
2.32020012636726 1
1.80988959386181 1
1.50891909275103 1
2.03592991559814 1
2.39500612444893 1
2.14988011062943 1
1.84834257881561 1
2.35080995103802 1
2.29293371979398 1
3.140653132514 0
2.70562087612943 1
1.65814427690329 1
1.7097054901516 1
1.88049987099247 1
1.87279359483495 1
2.1718226992985 1
2.12864837488527 1
2.08807662635284 1
1.92370211217483 1
2.48667617465539 1
2.30486316612158 1
1.38576047124241 1
2.41213044308943 1
1.43278541326536 1
2.13876050525201 1
2.42761713870056 1
1.88286708904582 1
1.96107869108186 1
1.79256165999952 1
2.43510392188524 1
1.7540960073355 1
1.92693427132587 1
2.37599407924643 1
1.61948142592853 1
2.54691354292827 1
2.37405963318719 1
2.62880601016692 0
2.55441391227844 0
1.60740612010397 1
2.19943754465497 1
2.07802621465748 1
2.24494390744441 1
1.36869027435169 0
2.09042477240414 1
1.5727434009206 1
2.15873836638788 1
2.14813576171291 1
1.66666911195978 1
2.2104087337951 1
2.12196273911392 1
1.68743782372886 1
2.34567654013807 1
1.7044070295615 1
1.33352162703667 1
1.67156641976595 1
1.73335911151796 1
1.82074576445876 1
1.48301989264443 1
2.43659223432699 1
1.76327901641006 1
1.6927068320384 1
2.55739458817166 1
2.1977326081682 1
1.60563667079445 1
2.61075844658824 1
1.58046781858479 1
1.65316139438723 1
0.712285335891409 0
1.62716497569897 1
1.45963052345874 1
1.81183282535466 1
2.25536851061356 1
2.69029275144982 0
1.99120340918402 1
1.7257628824338 1
2.2317800212674 1
2.00468495780034 1
1.38272000634324 1
1.62398249080029 1
2.1559011123783 1
2.01969940904816 1
1.91411724114652 1
1.69343179347667 1
2.24433080776913 1
2.20316493253897 1
2.0910072987069 1
1.1034805668315 0
1.61409759093575 1
1.79150691249908 1
2.11049914292376 1
2.60113435446393 1
1.85121870563226 1
1.68854547389709 1
1.50851172761933 1
1.73573069207293 1
2.23941251952283 1
1.38563142793169 1
2.014050990412 1
1.90652317630284 1
1.60003056836565 1
2.65593738937356 1
2.20938813069229 1
1.99019613314419 1
2.76542610091863 0
1.36968672837572 1
2.47269849534543 1
2.30402427830503 1
2.10976856632556 1
2.24618193377385 1
2.49067082925176 1
1.73591620958949 1
1.75668470251396 1
2.57647471644177 1
2.48993194389191 1
2.17437176845479 1
2.40963175130125 1
2.4170218952094 1
1.85646649593562 1
1.87152451304897 1
2.02021151617698 1
2.24418356411708 1
1.75260107030769 1
2.53209049507465 1
1.81201427226425 1
1.76274115069918 1
1.80957453757606 1
1.76929403638402 1
1.26041112920394 1
2.16467966663598 1
1.93905241087432 1
1.82883963760301 1
2.38589426783561 1
1.96826344521514 1
1.99614922488147 1
2.16645767454498 1
1.96868165049551 1
1.84624286239476 1
2.11341078877859 1
2.18521809331206 1
1.81011767007777 1
2.51689964927744 1
1.68015156006729 1
1.90737722420932 1
1.59722372239945 1
1.49267576540701 1
1.70830576018155 1
1.85550857784006 1
2.04995714084948 1
1.93772466600555 1
2.2887035801549 1
2.48301785378481 1
1.63793457149905 1
2.01780576217697 1
2.44622760943442 1
2.46648012858574 0
1.9352248979379 1
2.36515560077005 1
1.34394704765906 1
1.7256343875954 1
2.48147186690277 1
1.8561689175966 1
1.85593204179268 1
1.72939814720012 1
2.135005775649 1
2.5324679007788 1
1.98842961121076 1
2.31808377533324 1
2.61990942102452 0
1.73440094370248 1
1.9860836398509 1
1.89948471161029 1
2.57219496556743 1
2.04042385818517 1
2.12030595117662 1
1.3607068136351 1
1.72808258731725 1
2.45509630036814 1
1.65040054005427 1
1.57490502139486 1
1.78260169976416 1
2.87360036093486 0
1.57358911760092 1
1.51155384367281 1
1.23154542356855 0
1.72842994346792 1
1.74457284806095 1
2.44010711078199 1
2.17752146424044 1
2.52854193791677 1
1.97964895813654 1
2.26360729239235 1
1.89860614778088 1
1.92715721038625 1
2.79147454713095 0
2.29651638726206 1
1.52748826099156 1
2.10016303842266 1
2.40814940784645 1
2.20643484132612 1
2.30814533449039 1
1.7036993005299 1
2.1888907022387 1
1.37790321430152 0
1.98567734509154 1
1.21075849428893 0
1.90539258737426 1
1.64020657650424 1
2.08226275637983 1
1.92793536785665 1
1.61934580433787 1
2.30001115995796 1
2.11726759773454 1
1.43156767506808 0
2.69738696081356 1
2.21689680985115 1
1.51683732017554 1
1.90101201796872 1
1.72608047010262 1
2.02363547127192 1
1.84585343532657 1
2.44650374702923 1
2.03260956230877 1
2.10950963191258 1
2.09164583859447 1
1.82709352566662 1
1.0410159856676 1
2.32723799197166 1
1.86602598444821 1
1.16080920344875 0
1.3803808734379 1
2.00989770861305 1
2.04510705973221 1
1.65233235164676 1
1.56199070293135 1
1.25525070587869 1
1.52059179018251 1
1.89095404000471 1
1.79101948347414 1
1.85443992856365 1
3.00691001015361 1
2.19855758544606 1
2.07678065406085 1
2.64769235548059 0
1.95551907903819 1
1.69473535177241 1
2.13987692185032 1
1.7392445713091 1
2.73367728359648 0
2.61678712531898 1
2.48514976296645 1
2.11357676802698 1
2.3946735907228 1
1.61625128730961 1
1.76705522271572 1
1.9230260451619 1
2.69132954405087 0
2.05394640743031 1
2.11982749583777 1
2.01696328954569 1
2.16824212438049 1
1.98352269619668 1
2.06406731068516 1
1.78446564075443 1
2.0060233419826 1
2.2757903270453 1
2.21342999416321 1
1.71961085828536 1
2.15411285960368 1
1.92392722942504 1
1.69536242009461 1
1.88334252950431 1
1.46928817511021 1
2.55925880655187 1
1.58907872557405 1
1.8320754285674 1
2.24111674973349 1
2.29847975446134 1
1.38725126182583 1
2.2826656647518 1
2.43494381688554 1
1.37853574276417 1
2.15779755328744 1
2.27817208624256 1
2.64589976609043 1
2.49673183847997 1
2.05854410332272 1
1.3711930207356 1
1.73768200697197 1
1.98181059787822 1
1.40077441638749 1
1.53340523502464 1
1.9944893627669 1
2.72440877703458 1
1.61609536029842 1
1.59392410066707 1
2.43201866731932 1
2.04752539147849 1
1.74875454747894 1
1.63092758266198 1
1.84878301338761 1
1.4888495416501 1
1.81014638108038 1
1.8526508041348 1
1.56572561137002 1
1.99911758247281 1
1.71911653076413 1
2.14938832789492 1
1.64015735194411 1
1.74094178376356 1
2.8103991743849 0
1.30303518923493 0
2.37647618154775 1
2.13746975113443 1
1.61253340774928 1
1.60910186245378 1
1.4284062604011 0
2.83223837749655 0
1.82886708600742 1
2.24144840584366 1
2.04338348032368 1
1.98185743859391 1
1.97480770836183 1
1.76840362644833 1
1.13886648217489 0
1.56843395282109 1
1.63707355810463 1
2.17089845137263 1
1.54502415052974 1
1.43921393318209 1
1.63230123573949 1
1.5458056321376 1
1.87812365952641 1
1.96146157845796 1
1.92695390249248 1
1.74460530136388 1
2.23991293047103 1
2.42215552112803 1
2.04007754248059 1
1.87492876218618 1
1.37267442819604 0
2.19162669809538 1
1.68120156798933 1
2.34756926073928 1
2.02284958997788 1
2.25610389283841 1
2.05075158019248 1
1.83929977277962 1
2.41160423286106 1
2.05150618442172 1
1.79215404476921 1
2.10062957178739 1
1.37991673997106 1
1.87405332191804 1
2.79126064022664 0
2.29235604158716 1
2.1473028702197 1
1.28362721641457 1
2.73502781445476 0
2.21504501196368 1
2.26709148699688 1
1.88240540921735 1
2.28279345530514 1
1.66670958726804 1
1.93131467119156 1
2.37357946471095 1
2.07300011027653 1
2.32406144154376 1
2.33123420434521 1
1.97307596476584 1
2.80249957952608 0
1.55489391581223 1
1.4657302929326 1
2.52477368210523 1
1.9683606649177 1
1.46138342399498 1
2.41683444851677 1
2.09239210765848 1
2.28629339195983 1
1.71387083750822 1
2.4845110217422 1
2.40893648012396 1
2.83776214176738 0
1.71976991529104 1
1.50727933448669 1
2.14738398102903 1
3.3760322127783 0
2.2707457010358 1
2.64807655224329 0
1.32529359779732 1
1.60826970530704 1
2.50510063208799 1
2.63809877042359 0
2.15770846417427 1
2.0502870809286 1
2.21324874259041 1
2.09723133921677 1
1.73296083212867 1
1.20555327275178 0
2.09892373125887 1
1.94701448021399 1
1.81037670115002 1
2.19996852262093 1
2.50252325639314 1
2.60822295063648 1
2.44960558490003 1
2.14722289703126 1
1.94727750999091 1
1.84795305266937 1
1.71128970463822 1
1.83008882242163 1
1.68916842233302 1
1.78061950907369 1
2.10617263315466 1
2.19808884569485 1
1.71552013194919 1
2.46610140767428 1
1.96592191017638 1
1.75172786734515 1
2.26857211491779 1
2.34024658497307 1
2.12171181050503 1
1.77883816839219 1
1.98445753162981 1
2.21876323254684 1
1.93352073811165 1
1.57666719635185 1
2.0955877563175 1
1.94712800097947 1
1.6953689346638 1
1.70103037752232 1
1.93000127316883 1
2.18999184601157 1
1.42876517457061 1
1.77049311644143 1
1.46945359930314 1
1.96464160220479 1
2.73395912222465 0
2.45566172458163 1
1.52469956328253 1
1.445232593048 1
2.12137661725473 1
2.22631098708109 1
2.2169878617742 1
2.37985055322919 1
2.10413907351427 1
1.8718614032387 1
2.34717655490967 1
2.24043497786366 1
1.81601716272103 1
2.07118834093731 1
2.20497898772463 1
2.0284115319343 1
2.37748081479617 0
1.65418104036136 1
2.75458039211323 0
2.25319282924426 1
2.78394461199283 0
1.97037971033119 1
1.53424445625101 1
1.49768566969152 1
1.81824466477038 1
1.52355878299283 1
1.50447844434784 1
1.79727660853083 1
2.46931971028794 1
2.20407987920908 1
1.94729845815931 1
2.04235878150858 1
2.28822133017683 1
2.55094123893122 1
2.16631200085212 1
2.05081967421005 1
1.6448470573709 1
2.06769152245203 1
1.1850050865896 0
2.1696933464608 1
1.36043613582777 1
2.37941518575771 1
2.39418930030449 1
1.22119506417136 1
1.87534864346904 1
1.94349145984554 1
2.35016945267162 1
1.36516767953543 0
2.23625810980465 1
1.89259226434616 1
1.93229233607317 1
2.1033086256315 1
1.85646409135933 1
1.87364265914499 1
1.71979368779667 1
2.22170585238384 1
2.01552910467513 1
1.59692695128542 1
1.65543270481252 1
1.23772318107012 1
1.45439840801591 0
2.08151284961418 1
2.05574702443011 1
1.30004681316807 1
2.1237013526805 1
1.89790268535317 1
1.95526664666838 1
1.57000027223308 1
2.23688127790735 1
1.96670303339971 1
2.50722609316689 0
1.58192184539822 1
2.45360824276258 1
2.09661544104808 1
2.1496547649594 1
1.60118437754178 1
1.68390706449642 1
1.94295064324778 1
2.24732455704298 1
1.62773955700463 1
2.70497937797761 1
1.59870060212348 0
1.9253762808901 1
1.98297460184793 1
2.46110962138405 1
1.7608815152874 1
1.74447696147752 1
1.63997248790057 1
2.03573331315871 1
1.93150963838729 1
1.62971435741732 1
1.89681868148523 1
1.48635914424922 1
1.42216905946264 0
1.45689113122681 1
1.8006085623705 1
2.08767810920196 1
2.42024308715573 1
2.5534232151675 1
1.78980412419035 1
1.32583529594471 1
1.85302674788858 1
2.30004269240052 1
2.07374449285497 1
2.04889177767262 1
1.8623901053541 1
1.51492290915049 1
1.83548429427366 1
1.95382140344135 1
2.09404324020239 1
1.84009572733154 1
2.06724108897094 1
2.03198911945282 1
1.77354129963914 1
2.08528724627818 1
2.30515543541679 1
2.24586844189204 1
1.67264684916902 1
1.80545478447111 1
1.80938450196791 1
1.87595576470121 1
2.00730743396648 1
1.10366292270884 0
2.32660299061873 1
2.49134773004132 1
2.18167644419133 1
1.60753483420776 1
2.8628057648862 0
2.17153967783001 1
2.14479184274488 1
1.80043722254183 1
2.16754456332538 1
1.92944117380701 1
2.39788727429661 1
2.35779279863756 1
1.50568293557806 1
1.6675638700672 1
2.2577204525402 1
2.02772097805639 1
2.27604600807925 1
2.67681335165129 0
1.42847163216462 1
1.88762320562593 1
1.65151495248502 1
2.16170405110195 1
1.64189568012407 1
1.90954480818549 1
2.20361157521153 1
1.71649999760094 1
1.37549721816822 1
2.4062625529088 1
1.97918862589974 1
2.49744308273837 0
1.22870778996891 0
2.63727213363986 1
1.93796280908368 1
2.03745652182597 1
1.53235786662281 1
1.90078535427679 1
2.43564045454761 1
2.20549517846886 1
2.27384445930283 1
1.8460319958741 1
1.83887949372708 1
1.85246922174804 1
1.19101459172285 0
1.65036186632083 1
2.32710566682834 1
2.4009376038335 1
1.82490140725312 1
1.73755042456753 1
1.70996967834414 1
2.05673387127346 1
1.88953041031319 1
2.34053944528245 1
1.86162039090969 1
2.29553321775076 1
1.63647105265781 1
1.4978211560943 1
2.30415771923925 1
1.59635227510941 1
2.62416296362942 1
1.67265137454465 1
1.85274182019832 1
2.00400615901123 1
2.9093371887604 0
1.95700656932789 1
1.93853118881105 1
2.15929643255176 1
2.22327332231181 1
2.16073943646143 1
1.68378622417942 1
2.59793587606545 1
2.7928591685159 1
2.29066576768797 0
1.85628622551098 1
1.45038099504597 1
2.27779356285397 1
2.95716643748744 0
2.08334393682311 1
1.7859148722976 1
2.55390706795509 1
1.84470101471835 1
1.95215462912325 1
2.31817846089979 1
2.03576711523483 1
1.91475260659137 1
1.88196856488224 1
1.29051125141387 1
1.85155662613139 1
2.11228724547678 1
1.57284924417802 0
1.41624321845723 0
2.24298630936518 1
2.25070405191938 1
1.97114642010945 1
2.03576959724491 1
1.98769306291781 1
2.29527179392795 1
2.46258791171504 1
2.16075521323365 1
2.16050447157081 1
1.86303294944466 1
0.935015325547187 0
2.23696742735016 1
1.91110912315201 1
2.1525420070194 1
1.52900649732132 1
2.34716102111235 1
2.06891732447852 1
2.24997796608454 1
2.77765371570539 0
1.25073615111815 1
2.40324468074779 1
1.89209186017461 1
2.20290985264077 1
1.76447599590334 1
1.92444587881512 1
2.05742727605031 1
2.03773601648995 1
2.30364477085911 1
2.13736500019932 1
2.36385587017964 1
2.00170325968936 1
1.53543768491353 0
1.68931910176003 1
2.81768727078842 0
1.80184643217674 1
1.59884549739789 1
2.12794359022619 1
2.04645167638979 1
1.64283545232494 1
1.80021056141648 1
1.85917055974148 1
2.52568070303562 0
2.16937072164161 1
2.89977551129298 0
2.34161102700886 1
2.14084826606924 1
2.42566137654294 0
1.52900640291677 1
2.18313665746781 1
2.06879705637312 1
2.52437655092126 1
2.16287471009341 1
2.16873111287469 1
2.30106603343661 1
2.19282378752426 1
1.74680945162584 1
2.02627568405659 1
2.0138512952438 1
1.99954723895325 1
1.42968100966525 1
2.20399334373147 1
1.96768024712555 1
2.5508186503084 1
1.28501814777681 1
1.94164678297284 1
1.98386386141714 1
2.7146642740456 1
2.18090089761441 1
2.20224886540192 1
1.61884851792541 1
2.72784645907299 0
1.85901496000354 1
2.08658330487066 1
1.8873620375955 1
1.78074629451582 1
1.78333085437324 1
2.21584538966287 1
2.33092592393813 1
1.16273849200471 0
1.63130910715043 1
1.9051394808309 1
1.95369409728752 1
1.95870043983699 1
1.94811652802328 1
1.4842303578353 1
2.00305352947239 1
1.60815638904822 1
1.32693478629961 1
1.56724192159022 1
1.63356704477111 1
0.80256550458096 0
2.10127819527512 1
1.74124025976688 1
2.18376438044594 1
2.11717646241838 1
1.67757566845474 1
2.08246315943149 1
2.5603194515336 1
2.36417884808286 1
1.3877666306433 1
2.10983127063043 1
1.98680708007287 1
2.17884676911228 1
2.2528994725159 1
1.50832386843886 1
1.90347607701561 1
2.47689001986221 1
2.11398101042014 1
2.19191122453917 1
2.21787099524851 1
1.95416090799219 1
1.56256387120494 1
2.00815345345279 1
1.96675419190802 1
1.72316709309727 1
1.41673815177349 1
1.59702864993814 1
2.29133894066943 1
1.44739973312205 1
0.857986540056179 0
1.96221547118308 1
2.14259111667053 1
1.64935238419556 1
1.41513912822549 1
1.58663945709503 1
1.66649173947 1
2.30476883368135 1
2.28287576092529 1
2.18027520254008 1
1.25454299434861 1
1.67463169483859 1
1.7934531910848 1
2.15882114900839 1
2.20205739879228 1
2.26261406248412 1
1.88022205411629 1
1.81550967588618 1
1.98370121646576 1
2.28589894460134 1
2.49642188278729 1
2.12666931329167 1
1.8439134390558 1
1.81623572432512 1
1.90600790488085 1
1.95268457622 1
2.7289296109808 1
2.17374954500855 1
1.53617986852576 1
0.946741517826017 0
2.16698327471304 1
2.20193303150899 1
2.08694152766706 1
1.67124996076228 1
1.99680114907094 1
2.36992020580323 1
2.12745362828159 1
1.17857613563457 0
2.71471699687578 1
2.05803615341199 1
2.06208734169039 1
1.88352190007938 1
1.41943805574814 1
2.62874633254672 1
1.33536462711606 0
1.92316302553195 1
1.72856896323329 1
2.19127715555333 1
2.17310136338533 1
1.92030812616018 1
2.00051304628563 1
2.21706731228288 1
1.87403856185275 1
1.79448613765369 1
2.07777005735845 1
1.22953581090883 0
2.10699657773526 1
1.67637719434047 1
2.23042656798919 1
1.70164201699388 1
1.52335554799454 1
2.04187792150162 1
1.84720798775962 1
2.13275689085168 1
1.64631102072978 1
1.74739414334625 1
1.78969542146161 1
2.6717230079334 1
2.20238869490835 1
2.06534214575241 1
2.42420057654247 1
2.27268372385046 1
2.07104701931508 1
2.68358955292274 0
2.19835814418633 1
2.39510678003643 1
1.95618897081141 1
2.61699885980725 1
2.11542452258323 1
1.81142755277649 1
2.22196856504529 1
1.85555193269749 1
1.14375143529173 1
1.79045782279867 1
1.97884021567419 1
2.06488230341859 1
2.40511925444355 1
1.61956214193101 1
2.28596074990686 1
2.75390607895539 1
2.18748085583093 1
2.15042216970259 1
2.4257748203565 1
1.6805924262411 1
2.08221517003506 1
1.84779136179145 1
1.43570936649992 1
2.09314215147325 1
2.35703716817685 1
2.09013473959619 1
2.17972506904392 1
2.04185671828522 1
2.33983761499074 1
2.4170711856373 1
2.28619609271833 1
1.86470863023469 1
2.32083013293702 1
1.64151270042248 1
2.32325129415494 1
1.64801519796234 1
2.35859073006166 1
1.96425810930696 1
1.52495019628631 1
2.84629134575704 0
2.24931095742279 1
1.64404476360363 1
1.95664228970099 1
2.35540166710164 1
1.90525590538473 1
2.0530038348374 1
2.02855457074303 1
2.15121043031449 1
1.85898677541739 1
2.17909625123063 1
1.66084255239998 1
2.13539868123019 1
2.3227223116661 1
2.27239974046414 1
1.42712124944428 1
2.02609850672965 1
2.03668713918397 1
2.30011678219985 1
1.25399755773162 0
1.40643235028722 1
1.83532176954478 1
2.2652855097792 1
1.1307285090128 0
1.77493498351556 1
2.42012017668179 1
1.82904740039721 1
1.95946575251276 1
2.41701752505133 1
1.92219123834502 1
1.84257124504327 1
1.81014334682965 1
1.90318303815842 1
1.62711401385364 1
1.75577005320248 1
1.58052931588006 1
1.53998992410191 1
1.22316250302196 0
2.47043076652864 1
2.3205881117425 1
1.8579981248567 1
1.79422987066359 1
1.87143595579685 1
2.15577183577496 1
0.927422512970985 0
1.99175405428979 1
1.99778829233466 1
0.846905758070578 0
2.41242123577983 1
2.89266984009688 1
2.14928719000495 1
2.64147581449466 1
1.85545928873263 1
1.80996510268633 1
1.2000461552564 0
2.12235467466977 1
2.44415968029424 0
1.52457706315829 1
2.10290418595277 1
2.0770036237592 1
1.75346346946935 1
1.90143289686096 1
1.6662140250414 1
2.27121856312566 1
2.57718761710289 1
1.85322227002235 1
2.36660402981449 1
1.85623275965966 1
1.81776512139366 1
2.15849925123361 1
1.26840578461798 1
1.80626053983349 1
1.90728257717385 1
2.32248473332046 1
1.55014779487648 1
1.81190330809 1
2.46625739204623 1
2.13874523799215 1
1.64287284070382 1
2.51535031433259 1
1.95308621798291 1
2.22954458486384 1
1.18234883304884 0
1.42703265905221 1
2.23044996789869 1
2.28166950169147 1
2.10820859375349 1
2.24489041601106 1
1.91573305334018 1
1.65886011718635 1
2.05927767258881 1
1.7596187534068 1
1.50939437154322 1
2.29340341528072 1
2.00979461468389 1
1.96935983799891 1
1.57158454590544 1
1.99702166946589 1
1.99536305645458 1
1.79435207358931 1
2.14917540906364 1
2.22909073743848 1
2.40493451970839 1
2.46425255100319 1
1.83171914740544 1
1.76313660753784 1
2.81492776175986 0
2.12291287071741 1
2.37297892099138 1
1.26298473113867 1
2.22724342206599 1
2.69792106902876 1
1.27263246933042 0
2.02924731863228 1
1.91222165536578 1
1.94976438180339 1
1.88766376607451 1
2.18555666646033 1
1.52372268849248 0
1.43136403808629 1
1.63088003356046 1
2.18155844942447 1
2.00172029804872 1
1.88035505274784 1
2.64871068270318 0
2.18384668509837 1
2.08142453410641 1
1.49063956363146 0
1.3375871841829 1
1.6338612907553 1
2.28147765215912 1
2.59838836646688 1
2.48359070504407 1
2.33785909391079 1
2.20211353908543 1
1.84077601941253 1
2.23640047079626 1
1.9821358118848 1
2.49542595143947 1
1.30818496247788 1
1.83696519461754 1
2.2744600025853 1
1.66888734002518 1
1.8538436160705 1
1.32806904448951 0
1.64584993181574 1
2.39208897733705 1
2.45495050438825 1
2.05047934642265 1
2.7416377593426 0
2.10813960846505 1
2.17897750409962 1
1.85201135153501 1
1.79968974723146 1
2.36577118299197 1
2.95232718092862 0
1.63543791772225 1
1.77026432279036 1
2.21080883493697 1
2.01755651120611 1
2.11053804213901 1
1.47842715133352 0
3.09392421954435 0
2.1820014081713 1
2.53146197568332 1
2.17980512692527 1
2.14157450496572 1
2.40811999268064 0
1.47237321752178 1
2.23945698329645 1
1.2585877173768 0
2.27439424898249 1
2.67625958491851 1
2.0468045259911 1
1.66768023364744 1
1.99700834849955 1
2.14972468558395 1
2.42199842319924 1
2.70809276668798 0
2.14718518061851 1
2.04006928535995 1
1.35985221963561 1
1.95046603187647 1
2.48083796941933 1
1.98102434271074 1
1.5288042191858 0
1.63621790011772 1
2.67866581481859 0
2.1317556111318 1
1.57011982247825 1
2.39616527690865 1
1.65231157975952 1
1.2259418114069 0
1.79109461563803 1
2.12949960238368 1
1.35802401139242 1
2.15097110776446 1
2.36557355505 1
1.4559786492538 0
2.01092127137919 1
2.34244841727251 1
2.17985572477834 1
2.3156583029171 1
2.47223865449589 1
2.19083965977024 1
2.48913837954305 1
1.30976991189486 1
2.57486566536303 1
1.32563965224743 0
1.8343696022295 1
2.14933697090191 1
2.19369120816643 1
2.27012971263113 1
1.71309732107367 1
2.60675758766345 1
2.30174803069724 1
1.22420230966487 1
1.98239788985875 1
1.83367938217721 1
2.15858192782597 1
2.37859963207083 1
2.07897291149201 1
1.0838380608706 0
1.52620675134411 1
2.52160285291183 0
2.29786902417417 1
1.16320646672354 0
2.15807520507365 1
1.69172660933686 1
1.89907907833067 1
2.9300676982348 1
2.26484086216386 1
1.53190201527992 1
2.41100939406937 1
1.3852627468388 0
2.81800241187521 0
1.69019514267712 1
1.9087073186015 1
2.30058551263971 1
1.68289522519052 1
2.49269418835488 0
2.00968048367265 1
1.52582188258241 1
1.70880136936368 1
2.12287472917791 1
2.07720746962109 1
2.4370986149277 1
1.90086171960072 1
1.9567401249929 1
1.91083323272247 1
1.77127064826793 1
2.48798522670207 1
2.48686217020445 1
1.81122818625379 1
2.16864287649524 1
1.61172988361251 1
1.88572787919405 1
2.62207253312631 1
1.46024340748733 1
1.01697772827941 0
1.21870381406281 0
1.42189911860505 0
1.75074280679319 1
2.35805512206411 1
2.23393952284665 1
2.05789226936249 1
1.61421581777282 1
1.39573249651484 1
1.96326274674307 1
1.99072028291866 1
2.04550493476469 1
2.11679912127517 1
2.02259760606994 1
2.04571662236278 1
2.44153482882809 1
2.04167429082975 1
2.39130943036658 1
1.66712958286424 1
2.03776542317743 1
1.32167848650322 0
2.11568159931658 1
1.92190522056162 1
1.77502044233446 1
2.2747138366681 1
1.53332750119286 1
1.45173413568911 0
2.01207256207767 1
1.53669174836472 0
1.97733572070803 1
2.5512734796029 0
2.02235024468191 1
1.72343819672976 1
2.15839037304623 1
2.41831914888893 1
1.97666274191736 1
1.35843756076213 1
1.51776641849229 1
2.22526316906022 1
2.49903378867528 0
1.30071450213782 0
1.89343693078092 1
1.69652177258659 1
2.01524599135687 1
2.26772459655203 1
1.79483719518647 1
2.42936909709114 1
2.14989201934636 1
2.17594959726818 1
2.72030254528351 1
1.48417851492984 1
2.03870775681855 1
1.74905184221207 1
1.75358326847132 1
1.51027587564496 1
2.68808546654814 1
2.27936539137779 1
1.9140671123423 1
1.72821675896627 1
2.68088634477269 1
2.09195456175205 1
2.05104988826404 1
2.06269523711367 1
1.86256856872375 1
2.31658324871277 1
2.12420904605294 1
2.59498159598964 1
2.42743293478581 1
1.78872294610393 1
2.90407059902019 1
2.04967570583068 1
1.47292017302871 1
1.89522530321612 1
1.90473923519249 1
1.65058034593749 1
1.65412934047518 1
1.79372747293052 1
1.87340654131558 1
2.1865840544033 1
1.81630534298824 1
1.75770436788282 1
1.58811150053947 1
2.27084257807042 1
1.97008686540125 1
1.83194100784343 1
1.60198045725545 1
1.31942709168887 0
1.79917396755083 1
1.55175565615577 1
1.87646452535314 1
1.24345536404031 0
2.02862003219554 1
2.34066988825877 1
1.96445526580016 1
2.20329438726361 1
2.79043772042744 0
1.86943521163762 1
1.96661156854421 1
2.08883848609106 1
1.83523807246067 1
1.87293493267847 1
2.62336816110988 1
2.38364870452118 1
1.492620814743 1
2.22136729898895 1
2.27027911351294 1
2.43270114421304 1
0.861533952856677 0
1.70555910205348 1
1.88237467714981 1
1.71919104468008 1
2.4383700380584 1
2.65514779558922 1
2.38805791462443 1
1.22740902786351 0
1.43122291668585 1
1.96222695894984 1
2.47260296933848 1
2.28020140363533 1
2.23597350564701 1
2.18943340163418 1
1.926649374456 1
1.92926621053184 1
2.35796531000816 1
1.70287834568724 1
1.24988279449916 0
2.58984473628895 0
2.20525885156307 1
2.14630885523328 1
2.34769009629796 1
2.37550590579765 1
1.66896589817596 1
2.30290902685785 1
2.23584711469324 1
2.24470639942102 1
2.03271400640911 1
1.94820756271565 1
2.44157172169909 1
1.76387451258981 1
2.11570217702112 1
1.62308768269832 1
1.59399755471677 1
2.36011612497414 1
1.98010747582203 1
1.6570245877552 1
2.25928932409567 1
1.68925454786956 1
2.27255720275174 1
2.08461854333238 1
1.95248855136881 1
1.83040307507244 1
2.66339653163205 0
1.5432373652677 1
2.02927975269228 1
1.8188754042496 1
2.04398328815675 1
2.38972728438603 1
2.0447482952123 1
1.69197333249698 1
2.18565525124955 1
2.41477938227617 1
2.45625138722626 1
2.4300072139388 1
2.20210777043831 1
2.67950419098823 0
1.86622863390413 1
1.59632432505528 1
2.4067793632726 1
2.40474917984656 1
2.07971776741531 1
2.04630576403573 1
2.36968646054245 1
1.45276922682706 1
2.48165545413611 1
2.01168529699083 1
1.32597087199667 0
2.20385017996387 1
1.48874056380646 1
1.73959060580345 1
1.68433748423213 1
2.0775212656482 1
1.80562762761578 1
2.55259568221593 1
2.4702233762354 1
1.78153088731612 1
1.97257282326348 1
1.85935369720048 1
1.89485441471928 1
2.80496095767975 0
1.85879317633515 1
2.15852287110328 1
2.25745360039585 1
2.29384386327685 1
2.30129882073397 1
2.4020248895118 1
2.0873914474172 1
2.23417983499898 1
1.51364917566375 1
2.36390651761462 1
1.93401450435321 1
1.82934839351011 1
1.6116177092062 1
2.28116359779837 1
2.0603245106038 1
1.55971489941698 1
2.24725830744571 1
2.00321605597902 1
1.97520945643222 1
1.90040985816571 1
1.78754084549002 1
1.92677678520648 1
1.87607658326562 1
2.63621278976171 1
1.88272824913305 1
1.264459697358 0
2.26471590480779 1
1.90458271903714 1
2.03754551486984 1
2.32440930070674 1
1.81785266830824 1
2.21799817901855 1
2.24512757630297 1
1.16090970419664 1
1.56293445423469 0
1.57085058098826 0
1.43244733605044 1
2.03114757599053 1
2.02607031760803 1
2.36338308024429 1
2.15047102263629 1
2.27836773350824 1
1.65753698123161 1
2.72080670716434 1
2.04086683567952 1
1.87565515251818 1
1.61511573025374 1
2.11509235392484 1
2.05101912715859 1
1.80357674140261 1
1.76212866338581 1
1.99417976949826 1
1.5863747988902 1
2.01419831689473 1
1.97527945063331 1
1.9739633098191 1
1.58753159183808 0
1.70796376563475 1
1.43263352386912 0
2.61686842196871 0
2.11463740979843 1
1.83397106786902 1
1.58262089485913 0
2.2528194018158 1
1.82534115911579 1
2.23667307446731 1
1.55780247686639 1
2.34033179807456 1
2.1920089085192 1
1.83393518163412 1
2.22278938136247 1
2.73239031538195 1
2.46589715037478 1
2.23230922173853 1
2.36677005380131 1
2.39906640079088 1
1.60168870922341 1
1.94782666417248 1
1.44052878375304 1
1.87060327085815 1
1.97190412434863 1
1.55850593786073 1
2.02821818126029 1
1.96123912723966 1
2.11700917162389 1
1.94705847323782 1
1.84664689720504 1
2.53998703611226 1
2.58531782836649 1
2.4174650859704 1
2.10586118041711 1
2.38180536898315 1
2.09782905622535 1
2.31623437812339 1
2.14936653700655 1
2.18159323127222 1
1.4049186362676 1
2.5212369125765 1
2.26051755823916 1
2.15511916274098 1
1.57468466849448 1
2.58801019742542 1
2.05835425260677 1
1.78947577493928 1
2.3353058129314 1
1.85068989542298 1
1.64432405786297 1
1.94933718108117 1
2.08799691359104 1
2.13042426381578 1
1.9101532516356 1
2.30469288166099 1
2.27890094738273 1
1.84047897052959 1
2.68541592396224 1
1.00751801952823 0
2.39193024997469 1
2.22012768624748 1
1.56787911616142 1
1.93454481593399 1
2.01110914066396 1
1.75623389398274 1
1.99726374236609 1
1.80690002097388 1
2.61290168385181 1
2.37148694524758 1
2.01236640988194 1
1.50477324288045 1
2.25515915985358 1
1.91113623588471 1
2.51177547870286 1
2.29461085865636 1
2.03619823782799 1
2.59856394116291 1
1.34565637662256 0
2.80012493364159 0
1.60941255489615 1
1.25785058327254 0
2.31221251426989 1
1.92661008782963 1
1.89654934549642 1
2.07431285370052 1
2.20447088031943 1
2.1568646361335 1
2.42989201767169 1
2.38662494285848 1
2.32092758182977 1
2.53840358731485 1
1.6383316588907 1
2.85121245079899 1
2.34773877014619 1
2.31702367899334 1
2.24849029183719 1
2.04974107685637 1
1.57081635999226 1
2.63400965808367 0
1.67517305991023 0
1.53081252027117 1
1.98758879183839 1
1.79399670867962 1
1.74769110959998 1
1.97402665007551 1
2.08674524567408 1
1.7026835304798 1
1.37498615987426 0
0.833642582758617 0
1.78713428641237 1
2.13827918278704 1
1.58912233034179 1
1.92146721204956 1
1.76695505614922 1
1.49196985531837 1
2.84950714449784 1
1.32050873716212 0
3.54836981524187 0
1.71321981798504 1
2.87670790912822 0
1.35722158653748 1
2.40108539465631 1
2.33649861147148 1
1.94470861698242 1
2.35869107828113 1
2.06743344097931 1
1.44082559534711 1
2.17348243353637 1
2.4804822037874 1
2.2577435774405 1
1.83356816440839 1
2.01971722595659 1
1.68245373340865 1
1.67356093167097 1
2.37583239821683 1
1.05724434908742 0
1.60276581638989 1
2.17518050381863 1
2.12121502478813 1
2.097693979472 1
1.83012260316963 1
2.18556181611445 1
2.14493008589316 1
1.22720805517315 1
2.52738360810503 1
1.70683313480771 1
1.86309543211275 1
3.09587608956175 0
1.3853540410944 1
1.92225404795628 1
2.55943906787846 1
2.03659804889091 1
2.27155429611395 1
1.32137669719784 0
1.4613960174018 1
2.70023458111816 1
2.29945129763822 1
1.67025407300756 1
2.24970929657201 1
2.52232169936675 1
2.28559066222481 1
1.25517374500936 0
2.55663013679378 1
1.79368718828378 1
2.0059955220939 1
1.22284220032493 1
1.99416105155639 1
2.61903031652455 1
1.62819985633057 1
2.18638694344717 1
2.63004728143058 1
2.51510827492203 1
2.49703438569677 1
2.4141527096183 1
2.07561456463249 1
1.66271966632279 1
1.74720245526326 1
2.53914710381969 1
2.13568008724559 1
1.68222708315698 1
2.06512544057857 1
1.66198002762955 1
1.55977492499671 1
1.95637917096328 1
1.99923185646053 1
1.52825294181086 1
1.86824993171436 1
2.35742040869818 1
2.80136950150495 1
1.98051227311353 1
2.31348507823286 1
2.49800162325974 1
2.57456917727483 1
1.76401029288822 1
1.92321701341383 1
1.66730883470486 1
1.31670848788805 1
1.89403057797855 1
2.42235600005322 1
1.9327429504058 1
1.47968632362216 1
1.92063628157935 1
2.07447557713388 1
2.13512457426427 1
2.36536026738361 1
1.1843086590152 0
2.25740383688685 1
2.62260737530103 1
1.73180648597618 1
2.11219887352657 1
1.40695563592253 1
1.84529066648664 1
1.99685395631154 1
2.3749054337296 1
2.09870301479165 1
1.66331948932623 1
1.62615060343919 1
2.03029936225184 1
1.8156685593111 1
1.97042393249897 1
2.18016395242055 1
2.46618341699372 1
1.89384241547578 1
2.12794189174561 1
1.76205983574765 1
1.85473704407591 1
1.75556134078161 1
2.45570025830072 1
2.27121145349165 1
1.83110945104228 1
2.32913287331251 1
2.36002778027588 1
2.35947218824001 1
2.06661838243532 1
2.15497626977233 1
1.22826706377318 0
1.29727707466295 1
1.86360421289 1
1.86178982786612 1
2.86987103855265 1
1.960427658988 1
2.34473399604538 1
2.19211205340744 1
1.76045506079177 1
1.32090361319201 1
2.02951828845341 1
2.79276052767932 1
1.87311238075728 1
1.29116773112309 1
1.98969937125924 1
2.1587006494998 1
2.01985519655938 1
1.50329420559184 0
2.54459348361505 1
1.79178965674048 1
1.5907987988507 1
1.38178825853026 0
1.73804869350747 1
1.22523668819745 0
1.79179860207138 1
1.4059419166133 0
2.33701425792692 1
2.36211752810219 1
2.28153590087704 1
1.47069680590034 0
2.44602338017408 1
1.75549088305275 1
2.22464101133421 1
2.10998067338651 1
1.49408994162276 1
1.98609108579388 1
1.89274269007047 1
2.53409761553632 1
1.96966113836017 1
1.85768369960661 1
1.67970375965496 1
2.16189846228118 1
2.21640697595259 1
1.90754857806331 1
1.56103262149117 1
2.29996723997881 1
1.54401257624216 1
1.56087425289944 1
2.44190682154757 1
1.97807585491885 1
2.27738177857148 1
1.7255916469182 1
1.77402123051288 1
2.0324143245535 1
1.89409113119 1
2.26928749171815 1
2.00449090884206 1
1.59516269210576 1
2.22104909312168 1
2.105778581184 1
1.84669367364866 1
2.45781702960118 1
1.35660483914613 1
1.96807836855159 1
2.20661186337729 1
2.37608010871574 1
2.2566353542324 1
1.99242853826788 1
1.66661852947718 1
1.74379413325743 1
1.10700564702847 0
1.6176867537296 1
2.01518473582246 1
1.74288362264239 1
1.97957441173468 1
2.00467134176413 1
2.01718114382932 1
2.05497888430856 1
1.79480551375951 1
1.63943324235044 1
2.23371501454724 1
2.37977196339621 1
1.74363106900735 1
1.98156368276272 1
1.52631976229547 1
2.06147584148138 1
2.23940708487855 1
1.28307966015572 0
1.92624455699108 1
2.34433946895509 1
2.73140467198335 0
1.8921095817061 1
2.87602880094709 0
1.29595977263545 1
1.41726404122425 1
2.09437735119576 1
2.01060128295407 1
2.12134631910526 1
2.28979944902389 1
2.31397848964575 1
1.52737465848695 1
1.58556278631671 1
1.70157277147958 1
2.17597354154695 1
2.31331377877848 1
2.23410265464934 1
1.59872593564861 1
2.45944110858805 1
2.1284149826976 1
2.06084325686148 1
2.17682830282238 1
1.44052289525317 0
2.17360760273296 1
1.87204934152783 1
2.78446731226732 0
1.69278330629611 1
3.0119071432144 0
2.1538627175179 1
1.57701718348117 1
2.57551982597048 1
1.93957384556294 1
2.49509663657624 1
1.55427901542591 1
1.27844516289639 1
2.1418212141223 1
2.45641050314335 1
1.8410341399711 1
1.92736513952232 1
2.05176596716628 1
1.84808180065165 1
2.44560406305254 1
2.58027203062751 1
1.6185811634172 1
2.52068452148051 1
1.90583894289379 1
1.5236823262175 1
1.45713027029112 1
2.19565230606366 1
2.364137043108 1
2.48050033755394 0
2.0046943247052 1
1.79667360084594 1
2.60748699345883 0
1.90616915895791 1
1.13774144199816 0
1.52635229372846 1
1.8918259050755 1
1.88355510541186 1
1.74070405706568 1
1.80495533178155 1
2.01768536632974 1
2.37476541269102 1
2.06411371644658 1
1.90863279648729 1
1.67540691601325 1
2.14734860070805 1
2.18640969716637 1
1.55302455198827 1
1.64952177259208 1
2.38049399730386 1
2.25844368844518 1
1.97930257709315 1
0.959223342625434 0
1.25981229488149 0
2.33223791216115 1
2.32282132781463 1
2.27701304351443 1
1.71525453225523 1
1.66650242312624 1
1.74197946512088 1
1.88050589653998 1
2.95983077788512 0
2.31909732543735 1
2.5094029410341 1
2.27222680997719 1
1.53741284871358 1
1.93018688494497 1
1.80080545290252 1
1.81822290358239 1
2.03974688846629 1
1.95385324799975 1
2.62457789113837 0
2.35941071985845 1
2.17021975293293 1
2.26449087699004 1
2.00254077900038 1
1.94182450638738 1
1.93595351389715 1
2.14458372276219 1
1.80854363497956 1
2.81134633219447 0
2.34243731770217 0
1.33032240260675 1
2.32628795763588 1
2.60239613573502 0
2.21130107674592 1
2.31280255661515 1
1.43575732153546 1
2.46956063840921 1
2.18795789867637 1
1.9632673329313 1
1.91825931839095 1
2.00144120696596 1
2.13661893665995 1
2.2752934391832 1
2.21642658828478 1
2.36444326358196 1
2.68753454897069 1
1.98256076782066 1
2.96661309328476 0
2.045437302839 1
1.70118957637956 1
2.91739931014911 0
1.69192183538074 1
2.49709846749353 1
2.28142110004383 1
2.32858223529124 1
2.22835086015643 1
1.79568384440151 1
1.93642752700378 1
2.03539359575111 1
2.075223893673 1
1.91883512404719 1
2.03370937864147 1
2.23679545202024 1
1.68937265755344 1
1.88303190009563 1
1.64957596110241 1
2.34122026374054 1
1.82996146561557 1
2.15627143852739 1
1.92905356720102 1
1.94215668216459 1
1.53482935787834 1
2.76754855130319 0
2.14639744732087 1
2.21977915997633 1
2.37527927016004 1
2.32900297620025 1
2.13915418150377 1
1.88012852533575 1
2.24476862608951 1
1.7050472949611 1
2.51328606009464 1
2.07322980182344 1
1.97150572524944 1
1.46668189598239 1
2.57328835473637 1
1.47962658406589 1
1.95272660853707 1
2.09644478480846 1
1.72131479064562 1
2.23490178890407 1
1.92456731096055 1
1.66855486688422 1
2.12056623570388 1
2.58058938298799 1
2.14655914252526 1
1.69327069492913 1
2.59391498786251 1
1.85275118332745 1
2.1540879398512 1
1.50872821031566 1
1.57598568400583 1
1.85095203272349 1
1.30633822926193 1
2.45521931325962 1
2.22088067260671 1
2.22718631388406 1
1.92179349816268 1
2.18097581264398 1
2.26597179417112 1
2.05793310132292 1
2.13869836745069 1
2.18182934273896 1
2.32995803007319 1
1.33982888736237 1
2.26285699081444 1
2.0091282517922 1
2.02144454135371 1
1.44449918440303 0
2.65906207872023 0
2.41152020451222 0
1.87467222567757 1
1.76722358110182 1
1.80456404150745 1
2.48083511592453 1
1.83387969823913 1
1.72450085533187 1
1.55243579926107 1
1.75939356164394 1
1.8439083068304 1
2.2594068523719 1
1.97595434485834 1
1.96357607345699 1
1.60159281831525 1
2.05317345394898 1
1.82630629637947 1
2.1366213147833 1
1.87253384668821 1
2.63006404872762 0
1.40437728515057 1
2.42889730503831 1
2.11067286223315 1
2.2095100595664 1
1.81958738361331 1
2.05498097414484 1
1.83263373081629 1
2.60201040411537 1
1.50837128607178 0
2.33073369928887 1
2.38763410836274 1
2.25859223820173 1
1.80351659504231 1
2.28552788235561 1
2.20479765850701 1
1.93061896059105 1
2.62603655870315 0
2.56083373738971 1
1.79281140915083 1
2.80094068842816 0
1.22680370188681 0
2.24022204218307 1
1.69638062641985 1
2.49588454947117 1
2.13492841444732 1
1.69221933865086 1
1.68347327122803 1
1.94202338175823 1
2.20248772582472 1
2.25341689735607 1
2.16221662312753 1
1.86883822864256 1
1.49605215616305 0
2.01484708413194 1
2.11953854138074 1
2.0413720478063 1
1.93096681120771 1
2.08045578905317 1
2.23751160177613 1
2.06997089360466 1
1.99974781591543 1
1.81078316984816 1
1.79219763431257 1
2.64012606841617 1
2.30632511506221 1
2.45249741493405 1
2.63967410366646 1
1.90771894987806 1
2.09638195926437 1
2.24214822119989 1
1.46824658971099 0
1.91269216986243 1
1.79815611228047 1
1.79501487969067 1
2.194353149822 1
1.90822952005199 1
2.27164815365302 1
2.55949009694563 1
1.850873778225 1
2.20157860116729 1
2.26658302913227 1
1.67221259432959 1
2.26500653863994 1
2.25036854046501 1
2.08066935563732 1
1.75845486405485 1
1.18393685007441 1
1.84561168921877 1
1.78432978943517 1
2.13404265030512 1
2.57115801395542 1
1.84996196261032 1
1.17657821573408 0
2.59878960690954 1
2.17159466480534 1
1.43379373535993 1
2.29034888329517 1
1.90493880815777 1
2.96038776218172 0
1.78188805748864 1
2.47069436328054 1
2.08389137996856 1
2.77690842680908 0
1.7131725347102 1
1.78576578878351 1
1.60876870860059 1
1.50091236431437 1
1.79323746156956 1
1.84801979024747 1
2.24720106513125 1
2.04075961388525 1
1.58849009649201 1
2.29085281853737 1
1.40989537948026 1
2.04007457509543 1
1.78898413286588 1
1.7853744551661 1
2.69578442543246 1
1.26270231061918 0
1.49251722551425 1
1.50942578486835 1
2.34245888669691 1
1.84501382386361 1
1.76530169704316 1
1.91214716381034 1
2.23980625822692 1
3.32714649845058 0
1.55101917240919 1
2.14233461346974 1
2.49431947835355 1
2.88070413566806 0
1.79692883123869 1
1.59415739894541 1
1.83334005027376 1
2.31922294314136 1
2.1713074632201 1
2.14403274597422 1
2.0543128929392 1
2.16361804426942 1
2.21397628587102 1
2.18692597250048 1
1.127524838511 1
2.01957900848677 1
1.42093758618309 1
2.0381275557352 1
2.01604540742536 1
1.92236131883278 1
1.92111415901975 1
2.08258357274098 1
1.51812884149323 1
1.40144036182626 1
2.45184284925704 1
2.20621903946787 1
1.56925434932675 1
1.66240389276433 1
1.32479004033152 0
2.16111301357215 1
1.9195143639186 1
1.11116813793458 0
1.68673819077513 1
1.84547965520923 1
1.78047763069616 1
2.54198238001593 1
2.52058875720437 1
2.47851451390998 1
1.77973932897421 1
2.18697726260366 1
2.55318956928421 1
1.67610959752971 1
2.41082065067687 1
1.90728455583101 1
1.51127132233811 1
1.84165955213327 1
1.95440837655834 1
2.20482010250143 1
1.97986797315729 1
2.02197452751697 1
1.60454492812328 1
2.08031427800501 1
1.60180186433243 1
2.13059047445344 1
1.81574941378986 1
1.98936941265568 1
2.12088695550325 1
1.99305608231685 1
2.34481540888854 1
2.5246713243779 1
2.08088012470054 1
2.18659788545432 1
2.15605402239475 1
1.6094145777584 1
2.38536149643666 1
2.48805127228985 1
1.76981169504343 1
1.45655287832206 0
2.5536354922102 1
3.05737162832028 0
2.40463007112122 1
2.31757508113117 1
1.70440957488579 1
1.72232492462424 1
1.7971606107884 1
1.74615984156354 1
2.28549580640233 1
1.39817862238608 1
2.47523363975495 1
2.094495111873 1
2.22491707676347 1
2.27507143140651 1
2.17890651959812 1
2.14507370123958 1
2.28027445736247 1
2.06371795600436 1
2.53269207678249 1
2.14253879881505 1
1.71274556412201 1
2.05425206762358 1
1.35086274539497 1
1.89895138804065 1
1.83505701499771 1
1.83966105935078 1
2.0037647656582 1
2.6244657598976 1
2.83544466455781 0
2.4598030996434 1
2.70714394980221 1
1.88423084261436 1
2.42528036187647 1
2.32384420696588 1
1.70113301370402 1
2.1126639333776 1
2.65937415055696 1
2.26469554990551 1
1.75840018426611 1
2.33763486355699 1
1.51728851426148 0
2.00853054433676 1
2.46525205295359 1
2.54371076333859 1
2.14706285233034 1
2.31020117472585 1
1.59939715808256 1
1.99593279545257 1
2.09696541560717 1
2.16400718267565 1
1.46669525956958 1
1.96682457904499 1
2.38408734191383 1
1.07376144516738 0
2.49794761025888 1
1.75037331699823 1
2.14923636588384 1
2.0668908989501 1
1.88373468712371 1
2.25940014665903 1
1.99974279357361 1
2.59526031816165 0
2.3229677764788 1
1.95244087194229 1
2.41540656380134 1
1.79138285794342 1
2.066523481616 1
1.91608149846906 1
2.87921404737282 0
2.41701849909404 1
1.44597438960968 1
2.70396061084436 0
2.05505146430311 1
1.33347817964906 0
1.39799798314885 1
2.54456021679068 1
1.37355385185746 1
1.45770307821313 1
1.89056159146215 1
1.84966637359407 1
2.38045904371545 1
1.8239030255049 1
1.27925422761114 1
1.92779491189234 1
2.55868788596182 1
2.05767912949899 1
1.89868429369911 1
1.86718957114205 1
2.37935931388213 1
1.81830992446074 1
2.52543006003059 1
2.43813486237399 1
2.45273637643527 1
1.53590169491492 0
2.33574379727856 1
2.46719014329065 1
1.99992134386794 1
1.78674889071132 1
2.03343470323927 1
1.1739795030922 0
1.58036962612305 1
2.24494044443008 1
2.06733900657022 1
1.99262229296693 1
1.8101176080888 1
3.32185782555018 1
1.4722895223075 1
2.48461343746104 1
1.7512472540271 1
1.49435940698733 1
1.33332705539752 1
1.20098715775946 0
1.95447813929641 1
2.50497457641017 1
2.09990366740398 1
1.76843999277213 1
1.84312715200515 1
1.71045397132046 1
2.19320159057228 1
2.0097480865121 1
1.81326719643044 1
2.19150892217041 1
2.04361198442838 1
2.33025353258749 1
1.9190700398851 1
1.63045879837797 1
2.41508644480919 1
2.16906289099037 1
2.11553419853237 1
1.89199790799236 1
1.66169712844141 1
1.15389439872515 1
1.88789144428226 1
1.94545028495339 1
2.33330539509789 1
1.45278821603609 1
1.5079587413599 1
1.46916885235888 1
1.49588523687647 1
1.92419123546541 1
2.48397791308157 1
2.32312708219297 1
1.59829187746557 1
2.17375893441594 1
2.30268351297461 1
2.09952640153593 1
2.20593140757119 1
2.10740543361437 1
2.03365418723899 1
1.524411307999 1
2.44615059724075 1
1.92141747317275 1
1.80030708372408 1
1.82720735625023 1
2.24225588244001 1
1.42994768290161 1
2.38058253231486 1
1.74571191779718 1
1.692820928496 1
2.44750983652918 1
1.64891040799312 1
1.61460934105689 1
2.46174397774906 1
1.98652329474099 1
2.1980723067711 1
2.61603514232779 1
1.90322749389648 1
2.15299422679041 1
1.91723796505227 1
2.05921166067094 1
1.93749701093259 1
2.24328525723214 1
2.01018451934428 1
2.08344850134726 1
1.45146316953519 1
2.00991330883033 1
1.314140523252 1
1.90043657839209 1
1.50256934503199 0
1.81275258835789 1
1.62594488757957 1
1.63474533064873 1
1.95870544592883 1
1.60883591038451 1
2.02503438771595 1
1.93688957475157 1
2.38221039632831 1
2.41861700487473 1
1.28120621604762 0
2.18139769770808 1
1.84800462209261 1
2.46856355001033 1
0.956209801306782 0
2.47077502336304 1
2.02782020872159 1
2.07015245905936 1
2.3778687960844 1
1.68561759354344 1
1.94638520255748 1
0.903121501148531 0
1.55417281216061 1
2.15190274455506 1
2.12086343775154 1
1.60523418948614 1
2.29815973217267 1
1.7585058151795 1
2.30763017219033 1
2.40137365659126 1
1.24847843749434 1
1.69522276722494 1
1.71068289724156 1
1.67582180133616 1
2.24937247304887 1
1.4675338744612 1
1.90844029408723 1
2.15773100322962 1
1.06635646107545 1
2.71214394201931 0
2.1839956099604 1
1.51815614439328 1
1.43592709331128 1
1.64756173189575 1
2.25736011058026 1
2.38495755610384 1
2.2858150060113 1
3.13400806255322 0
1.79366495549999 1
2.22991953560779 1
2.10103294430869 1
2.88215919882498 0
1.69784157657754 1
1.74834817956109 1
1.74163581180256 1
2.53741992051447 0
1.86767185710269 1
1.82523364134191 1
2.15835531007342 1
2.26990541617816 1
1.86569615690939 1
2.28977183865012 1
1.94288711885267 1
1.79695745354638 1
2.09465176561607 1
2.54362638922138 1
1.86258199509176 1
2.27377434525073 1
1.58685073228755 1
1.04308055975867 0
2.22684470070235 1
2.79340429812501 1
1.76806627808762 1
2.01087280599981 1
1.46192755823016 1
1.68386502049823 1
2.48881448676627 1
1.12084636849865 0
1.87258395138184 1
1.33631493559261 1
1.48609163222475 1
1.65975889990599 1
2.09713943037052 1
1.49280650721533 1
2.12912932287066 1
1.95279251992206 1
2.17322152687116 1
2.64337914970064 0
1.97525924439507 1
2.37382287610162 1
2.41980248818196 1
1.69337380650905 1
2.3535008451208 1
1.66854943079116 1
2.6133050953296 1
2.82281465904755 0
2.13693372817713 1
1.8877304979126 1
2.27065435427682 1
2.194256491618 1
2.63218879378223 1
2.2117711648212 1
1.60186710688418 1
1.74068079161503 1
1.87913531742709 1
1.85807705964983 1
2.48032746792232 1
1.77669180637009 1
1.58422870111467 1
2.07860319644563 1
2.23597018131497 1
2.07185396957742 1
1.86922252715655 1
1.97187164961457 1
2.35181764175124 1
1.69615327719403 1
2.42508717994877 1
2.14343290945318 1
2.07830319960233 1
1.2972784799788 1
1.81387288605404 1
1.91259638731349 1
1.96347927530329 1
1.66926119312483 1
1.15870209487487 0
2.09964702008803 1
1.99409327942375 1
1.68193369753129 1
2.21334298212349 1
1.76460586845457 1
2.25076325319298 1
2.40631689218836 1
2.0226657161144 1
2.37120146563232 1
2.17913832397282 1
2.58567652714204 1
1.82686735524265 1
1.49175948489237 1
1.85762065306881 1
1.9580056382131 1
1.78069042846309 1
2.55785486465818 1
2.09725680099221 1
2.55935384493607 1
2.19831275905893 1
2.07754851084823 1
2.3099128522248 1
2.28162082209805 1
2.35519446058102 1
2.51407163300564 1
2.13053335177111 1
1.851192125554 1
1.84984187867445 1
2.00489276897453 1
1.27957127863103 0
1.98578807159234 1
2.23525496762464 1
2.01890605003702 1
1.94729534538511 1
1.42043148525412 1
2.02118368327381 1
2.2311808790201 1
2.19278458816821 1
1.79547829200502 1
2.36182044901188 1
1.6900996790795 1
1.94798497226277 1
1.77366264161679 1
2.01674117194691 1
2.42130728173273 0
1.19419033575065 0
1.57671717286033 1
1.63313364474723 1
1.98581080787574 1
2.26453337780688 1
1.78536929341946 1
1.52240427032408 1
2.23221014698273 1
2.199517580919 1
1.40901963592648 1
1.66052565371345 1
1.39990657978146 1
1.50501701283654 1
2.11450001767825 1
2.3095811421696 1
2.44116600091943 1
1.57532022282507 1
1.22989287532284 1
2.13060548345086 1
1.92846785416314 1
2.46755813396712 1
2.09568149822575 1
2.16146642588241 1
2.03153609202026 1
2.37048522235369 1
1.53226399620151 1
2.01279352404052 1
2.21111426661264 1
1.39930208417903 1
1.55547702156497 1
2.1066362387194 1
1.73408858524211 1
1.95427327664762 1
1.90851501003784 1
2.20893937816349 1
1.63494758023573 1
1.67792207350819 1
1.22605014854065 0
2.79332379911226 0
1.94743969448767 1
2.31284180358321 1
2.23301346632393 1
1.78598452905566 1
0.9757110202662 0
2.4757014139082 1
1.7969935539889 1
2.43606665424474 1
1.89532299142047 1
2.06296107472537 1
1.97077380390377 1
1.97188394281014 1
2.69714715416434 1
2.35338368047838 1
1.40602021931418 0
1.97423453472129 1
1.38998877270106 1
2.66808574595442 0
2.08746474642883 1
1.73549856171413 1
2.47447301953526 1
1.80354945590891 1
2.65693505786174 1
1.66543321852266 1
1.54460548470959 1
2.42228533494975 1
2.04736771099114 1
1.92906471541757 1
2.83536015879918 0
2.23804210248258 1
1.49859655172233 1
1.99173785132732 1
2.15625198840213 1
2.19317978526681 1
2.3413047449934 1
2.49201045868622 1
1.77046827173955 1
1.68431968566115 1
1.63022132589617 1
2.68554724656411 1
2.35927965980908 1
2.53876205460733 1
1.36887018027338 1
1.94212205490506 1
2.33687990463884 1
1.85875710430653 1
1.90476418094135 1
1.70355601007976 1
1.84401725828265 1
1.36975401836887 1
1.73935437668272 1
1.39723269745351 0
1.64020500914514 1
2.03055906487739 1
1.6870974897392 1
1.99019001967554 1
2.0262546410175 1
2.75743672264637 1
2.32855186844184 1
1.92398867650644 1
2.45067381457249 1
1.08815090065356 0
1.53022229361791 1
1.72020938756377 1
1.02637496182465 0
2.78098826184344 0
2.02749846557491 1
2.04618893342938 1
1.64776824656433 1
2.4010252658399 1
2.46688530424951 1
2.48158052665657 1
2.23726780362092 1
2.34078736539988 1
1.90062218387307 1
1.72077034755181 1
2.11964845096203 1
1.95944418507804 1
1.28032945765216 1
2.19446938232819 1
2.32029096457141 1
1.8672185653554 1
2.18161088998994 1
1.69462090856171 1
1.75819252891671 1
2.18216394856806 1
2.43591269068033 1
1.65398485800284 1
2.34750037047685 1
1.9389853243015 1
2.06766456742411 1
1.99728081874193 1
2.44201596482344 1
1.98438074757651 1
2.30162618533101 1
2.01533863133231 1
2.35888141093932 1
2.84906918832833 0
1.89515677072932 1
1.95612994615213 1
1.28824703528381 0
1.4348531704002 1
1.88546091404471 1
2.47218973863108 1
1.01372493605204 0
1.79620571907118 1
1.73069847298906 1
2.20331351395678 1
1.57798802753623 1
2.30867999304424 1
1.77076482120769 1
2.14464038819181 1
1.79950781695669 1
2.1271073558601 1
1.94733484906372 1
1.85157632106101 1
2.34301971647581 1
1.71398722407087 1
1.60288932193275 1
1.99799828671252 1
2.58294700617927 1
2.61200952200393 1
1.88932290078959 1
2.06766145486707 1
2.6671315706926 1
1.61252571824598 1
1.9583864149881 1
2.15651673412443 1
2.26171254709303 1
2.23264993335803 1
0.965739730797701 0
2.0401846225031 1
1.92608896681798 1
2.238532674372 1
2.06604379041204 1
2.34085585649052 1
1.85963942551135 1
1.85093421590256 1
2.87923659284349 0
1.77641868857602 1
2.48009741854397 1
1.98152663289859 1
1.52432819522017 0
2.34042249699357 1
1.54239430240796 1
2.01281345491148 1
2.38858184390704 1
1.70885142316881 1
2.13016019087077 1
2.09611543902252 1
2.25178197026626 1
1.86380803760445 1
1.72361636495227 1
1.64558585755465 1
2.41919625029695 1
1.96005010746774 1
1.88073299295475 1
1.89958986238077 1
1.8613230569025 1
2.34254898851969 1
1.8664010396953 1
0.977511422835867 0
2.28090750560209 1
2.36433909493685 1
2.07526019963201 1
1.69524510347673 1
1.89351657988507 1
2.39294512018529 1
2.06434991162428 1
2.09399372638524 1
1.77679995095095 1
2.68709280849602 1
2.45210472418091 1
1.96530904039779 1
2.75880163224141 1
1.94573336073374 1
2.32642277414565 1
2.20883366684747 1
2.53589737016161 1
2.14825332954937 1
1.690416291689 1
1.37773789903776 0
2.036900419248 1
2.06338415302587 1
2.56641847944005 1
1.78442660904502 1
2.57536829823637 1
2.01385033783638 1
1.73423520447921 1
2.30942961692657 1
1.98687874518124 1
2.22568621225047 1
1.63374169110815 1
1.92814762379389 1
1.57855564653593 1
1.81911148686924 1
1.91507969936793 1
2.1401323422263 1
1.46093351139178 1
2.51517771946809 0
1.64334057893959 1
1.86956333814314 1
1.95358821265632 1
1.82780499078449 1
2.02042543415328 1
2.12266778369203 1
2.07313658962256 1
2.27934738078287 1
2.22481440793071 1
1.95091908999922 1
2.47546498440973 0
1.82948838120702 1
1.43287504362495 1
2.53676178538302 0
2.6234037289023 1
1.76873315752497 1
2.18438449386008 1
1.85730473942592 1
1.64717471011804 1
2.32963438968625 1
1.60165859305245 1
2.27961599441028 1
1.42169356145356 1
1.96445602639923 1
2.1925310030066 1
1.49442899604282 1
1.73312441518124 1
2.40257146314282 0
2.31092056604616 1
2.31722123889883 1
1.81874680588431 1
1.49511574380302 1
2.05075153514158 1
1.49225368411707 1
2.02790398589861 1
1.43890380488925 0
2.49925199057993 1
2.10610910870588 1
2.55140461749772 1
2.35268938146814 1
1.9076896715605 1
1.57410114151011 1
1.63921697596433 1
2.21667610739448 1
2.49504678228776 1
2.29043812109164 1
1.93785008225715 1
1.84812840882117 1
2.20812194401841 1
2.65815611937638 1
1.91073908135758 1
1.20758075536071 0
2.34350112804956 1
2.49962104684838 1
1.78407671054314 1
2.58757817606856 0
2.14946666679273 1
1.93263324979896 1
2.56754748590747 1
2.48851775190279 0
1.9794791045887 1
1.68447197073337 1
1.81990054891024 1
2.45057201574063 1
2.06585620845908 1
2.57625846278323 1
2.1794297138759 1
2.74571356761234 0
1.92376534343787 1
1.96447009894422 1
2.04300448068918 1
1.8895950181834 1
2.35863511091862 1
2.03135935777213 1
1.80258020517989 1
2.75892259086034 0
1.99460007948175 1
1.38450925676136 0
1.37013537203721 1
2.02609411970222 1
1.83769913146484 1
2.13137686796052 1
1.92174618802694 1
1.47842858009963 1
1.5453495099973 1
2.26506802463515 1
2.01115547219069 1
1.75496576387712 1
2.12061248089374 1
2.13166203825606 1
2.13201149846652 1
2.21161522797561 1
2.12093512382994 1
1.95747981020829 1
2.2167897394756 1
2.33749078464611 1
2.28796774328803 1
1.90427115169726 1
2.12872565850325 1
2.56335702238792 1
2.17758628756622 1
2.05861413686918 1
1.59660911749785 1
1.97154019553876 1
1.96759995166517 1
1.76303106969376 1
2.36841478493979 1
1.54842028355744 0
1.86805974809026 1
1.44345428098225 0
1.80804463030989 1
2.23049022191354 1
2.38036369741221 1
1.71986232287673 1
1.91338408150682 1
2.38295718934092 1
2.31844494897286 1
3.03904045554854 0
1.90083753319191 1
1.80514281001416 1
2.13611620732932 1
1.42162411647881 1
1.75986738269706 1
2.63584737140445 1
2.49719926570274 1
2.33603636220027 1
1.89777335315574 1
2.24439385187545 1
1.98193233061391 1
2.55443324249725 1
1.69882899066829 1
2.66275153486419 0
1.79797807672425 1
1.9775770118815 1
1.54521048299552 1
1.94390765007808 1
2.5624499802475 1
1.48459529213413 1
2.4568480675335 1
2.49710351556292 1
1.7962995157547 1
2.4511777990767 1
1.64947394839849 1
1.709907579107 1
1.73200520287016 1
1.33223275657181 1
1.97809994622991 1
1.87984417648069 1
2.53100975271347 1
2.26482935247924 1
2.08998861853012 1
2.12318738372303 1
1.83702652962521 1
2.21315381363584 1
2.01979779869059 1
2.42216887518895 1
1.66375000659302 1
1.95342947412834 1
2.01898770680497 1
2.72671884826819 1
1.19346269107401 0
1.95018225286808 1
2.34948928867785 1
1.70633882965617 1
1.95365033845187 1
2.09428845473692 1
1.65405097186628 1
1.59608384053874 1
2.19523972497557 1
1.94261019600625 1
2.02463504111829 1
2.17986395588886 1
1.75824217977458 1
1.49727379483767 1
1.64515039086025 1
1.45150908144401 1
2.4932120538131 1
2.38307311293626 1
1.26316745977201 1
2.71078037808359 0
2.83606932352885 0
1.79338710074865 1
2.06475103588407 1
2.03090557192775 1
1.62828371750257 1
1.81325091281173 1
2.26135659102012 1
2.0120573045801 1
1.96294354620565 1
2.08795506816482 1
2.26736385741867 1
2.7426857538171 0
2.14544558932618 1
2.58241783137853 1
2.48736216151172 1
1.5197571127408 1
1.87679299686797 1
1.79248526074901 1
2.76221664761994 0
1.41517255241626 0
1.4422766139109 1
1.87148425603238 1
1.77959327099833 1
2.46863973350353 1
1.6191564293408 1
2.51732249171625 1
2.68501462281363 1
2.01530752084978 1
2.81162868009934 0
2.27067327035206 1
2.00747766894823 1
1.43882237228401 1
2.21750320660659 1
2.2995638595454 1
1.31284013357614 1
2.49782312624833 1
1.42562553644035 1
2.27120542569602 1
2.0775371744083 1
2.13496099047097 1
1.8283186953121 1
1.83201919425564 1
2.10625380243376 1
1.32302251677165 1
2.54365230675811 1
2.5122350041396 1
2.74713432631243 0
2.10086932935467 1
1.87878329167286 1
2.22143705159515 1
2.34004933609644 1
1.8466650231255 1
1.68881454093216 1
1.95903351713041 1
1.74559057998656 1
1.87560439361901 1
1.31181096962811 0
1.44530315206045 1
2.32580387047912 1
2.25626546852772 1
2.65690920960202 0
2.07498389865911 1
2.14463212367865 1
2.05073014900832 1
2.87164535361521 0
1.8042035303592 1
1.8443008148946 1
3.24336523216921 0
1.88764264487999 1
2.16664865776702 1
1.25169922629984 1
2.19223789278988 1
2.09974183190881 1
2.02102953183688 1
2.68779676873779 1
2.29615484834197 1
2.17796790398986 1
1.81561137751686 1
2.02399032617037 1
2.27916025999679 1
1.89388324628451 1
2.08954515667057 1
1.59724006024661 1
2.61522980714784 1
1.67129157508443 1
2.54247478049688 1
2.2769436443475 1
1.51547702556722 1
2.19390926620981 1
1.87712024027357 1
1.1694351478787 1
2.29561973549797 1
1.64529043014029 1
2.61976374457757 0
1.71470558901264 1
1.39424500729513 1
1.98447178679965 1
1.69358420647844 1
2.54136126978609 0
2.27979447175722 1
2.96640891185025 0
1.81891740592936 1
1.77793193585223 1
1.18627449478338 0
0.992948212315652 0
1.63264595033355 1
1.34857356168098 1
2.19490922147366 1
1.89291023932931 1
2.36890689704956 1
2.10170802969283 1
2.29745105957184 1
1.62336008512371 1
2.41371128912538 1
1.91185855338598 1
2.03585892663785 1
1.57255947356835 1
1.6733363618129 1
2.2291295984563 1
2.24490383293998 1
1.17260932656378 0
1.46786689575818 1
1.1380920657926 0
2.2090020921463 1
1.83784002642081 1
1.79334713829135 1
1.94998427695106 1
1.88556767470772 1
2.28320033245387 1
1.64398007524129 1
2.50912017886482 1
2.15351130674678 1
1.70049240730689 1
1.63112095972207 1
2.09590885169803 1
1.93423429119202 1
1.93759272997878 1
1.13423844583471 0
1.72107934058277 1
2.07765889664512 1
2.0379818846493 1
1.72930723405961 1
1.76553618154914 1
1.4858105382101 1
2.06625900407102 1
2.21336323137997 1
2.0196280827947 1
1.91014280775412 1
1.55761861759549 1
1.70578455917435 1
2.50020028650226 1
1.88099541897869 1
1.90847407151983 1
2.38665157002297 1
2.22179674070306 1
2.08277875228707 1
1.90942954562825 1
1.69791910401906 1
1.83533633644986 1
1.78543668108622 1
1.51325421640649 0
1.68959887264051 1
2.31511442864996 1
1.43903202649923 1
1.71934870163753 1
2.67055042168624 1
1.69601805497914 1
2.07962346389725 1
1.51001330840942 1
2.2856774046678 1
1.41470083216202 1
2.31419315394765 1
1.98363453426917 1
2.1043153159147 1
2.33396289743588 1
1.97111305612647 1
2.59869722721861 1
2.3921183069141 1
2.10488881837349 1
2.4672589678016 1
2.32231426599191 1
2.21899761845409 1
1.96455078577621 1
2.19498680802918 1
2.05437829146894 1
2.13640420292315 1
1.75371053235166 1
1.87863997145532 1
1.54635123449223 1
2.34294439649406 1
1.80005707108393 1
2.59866858102855 1
1.88409356747796 1
2.24356901613075 1
1.89640633649251 1
2.37518429967521 1
2.08412693591213 1
2.47089073422835 1
1.91181906724426 1
2.34519857530277 1
2.18329676218962 1
1.84682442234152 1
1.66794334526786 1
2.16312773911621 1
1.99482830598482 1
2.21625189703275 1
2.17082656433821 1
2.35403989962631 1
2.25901039123744 1
2.00932664549636 1
2.05393050851881 1
2.38136310815448 1
2.51449067807663 1
1.92810664078791 1
2.00522973636474 1
1.80065668542804 1
2.0056080502591 1
2.18705070998929 1
2.00950144852999 1
1.75497613583285 1
2.7494045360309 0
2.18352641880002 1
2.04451637161199 1
2.90100486984296 0
2.22682082886467 1
2.32391128784577 1
2.0551190921965 1
2.52876257997653 1
1.8328131293271 1
2.462306913702 1
2.3314128738306 1
1.89902851031003 1
2.51352872213224 1
1.11942795787127 0
2.59692967508608 0
2.05962359916307 1
1.52436683752646 0
2.08779028850577 1
2.03195649126174 1
1.65127420201052 1
2.43355426242004 1
1.74919096019729 1
1.7144306155447 1
1.59644125278651 1
2.45824871738154 1
1.92143687114578 1
2.04872498121685 1
1.17988708147328 0
1.90212453189567 1
1.74197834493199 1
2.24904243246459 1
2.25417923458881 1
1.39272052896188 1
2.19451612032059 1
2.61153394693994 0
2.20221374160259 1
2.45414044734426 0
1.21354221521465 0
2.459386128153 1
2.02525930120964 1
1.92101994663395 1
1.75872831236529 1
2.73285172096376 1
1.74881427930043 1
1.53673131620958 1
2.47406641164856 1
2.21490634640332 1
1.95715937582854 1
3.04432463102839 0
1.87328622847349 1
2.04125403526235 1
1.53380318862238 1
2.10066627274138 1
1.08681064011632 0
1.58895584765372 1
1.52740687445393 1
2.66290309560262 0
2.09371327864747 1
2.29336809852245 1
2.24554797105674 1
2.97079827966127 0
1.8165975591948 1
1.89047112948251 1
1.96699667147931 1
2.35211137216886 1
2.35156734116521 1
1.91491833085032 1
2.19712372466367 1
2.38743995297495 1
2.73237254203374 0
1.55579184310139 1
1.13422951758174 0
1.3193959956177 1
2.13121531579267 1
1.63662898333751 1
2.15182583548063 1
1.62946851578735 1
2.05441318982201 1
1.69068888082213 1
2.3587271372212 1
2.14728501134987 1
1.8952827217446 1
1.78140140790875 1
1.49459305686172 1
1.77419157982874 1
2.08439000279085 1
1.88310517184123 1
2.78931334684019 1
1.73934638176663 1
2.16699282114885 1
2.68851113275477 1
1.45991810600793 1
1.74884051036573 1
2.5276918529112 1
1.84531345523692 1
1.28206009040667 1
2.11852360898512 1
1.93342144438595 1
2.25435944195801 1
2.21279396281594 1
1.84855455210044 1
1.84698033783381 1
2.54387614114651 1
1.84498670595818 1
1.99332608432716 1
1.95641983604533 1
1.35758413777473 1
1.64564693711603 1
2.38395083841157 1
1.9472059645686 1
1.53188713017988 1
1.77230866510049 1
1.94682324280589 1
1.94370041419534 1
1.81097233399871 1
2.05082074508876 1
2.28697405359767 1
1.82736242752376 1
1.52075014675948 1
1.7739738366997 1
1.81614630840655 1
2.58715312008208 0
1.36218532144439 1
2.25345693827109 1
1.79513289491225 1
1.5521547971284 1
2.16631333839356 1
1.85292478845703 1
2.65668231264035 1
2.32730903307708 1
2.33729696766015 1
1.80145797275532 1
2.0367864589806 1
1.78182236861207 1
2.42303726383945 1
1.82645069453657 1
1.8998761911858 1
1.92480114422455 1
2.73382155430818 0
1.4782914835222 1
1.75134862387799 1
2.32758897925324 1
1.65151448117898 1
2.49144878778994 0
1.98962115726183 1
1.82968590958166 1
1.91623856658245 1
2.09263906888699 1
1.55201960819484 1
2.50150963760659 1
1.65130778892388 1
2.21541136041559 1
2.44674695956305 1
1.89877650897319 1
1.8327487558259 1
2.46675583125476 1
1.74374526274847 1
1.87836006815838 1
2.74046313753558 1
1.91842661543393 1
2.01253605208902 1
1.87370285432528 1
2.05774740930564 1
1.81679154898382 1
2.01257585868546 1
2.26574911710599 1
1.84712445162654 1
2.5010540112023 1
1.49696502987423 0
2.13231274713188 1
1.83166937948249 1
1.56317730834346 1
1.64605185737341 1
2.59317807711528 0
2.78494845658718 0
1.81594732627771 1
2.23390756277849 1
2.5830786999227 0
1.28326759493645 0
1.97437121377251 1
1.79652698138443 1
2.86398295336653 1
2.25646222989513 1
1.58131520727651 1
2.33204008195823 1
1.35763674279679 0
1.78408422360658 1
1.74487069909106 1
2.2369318338184 1
2.24648677085935 1
1.90310236988742 1
2.1753474016297 1
1.81279289803821 1
1.88769152773043 1
1.73488786306014 1
1.93070305996277 1
1.52892892886705 1
2.46715862412192 1
1.96679845670081 1
2.07834087956177 1
1.84817181285641 1
2.32405267212929 1
2.08074951835599 1
1.85009267340755 1
1.90029535861927 1
1.89992605266643 1
2.06610528825778 1
1.78871798337013 1
2.30601681003607 1
2.30844873134053 1
2.04079631352511 1
1.88934468621577 1
1.46198458754172 1
1.73807912716047 1
3.08488181525601 0
1.50944766684408 1
1.79660045284637 1
2.3113524485485 1
1.51475347650126 1
2.30854072202781 1
2.09735141450191 1
1.84899404301518 1
2.07641237218372 1
1.58863388510663 0
2.42796601495494 1
1.98484342785295 1
2.41279829793581 1
1.88187588820479 1
1.98184329503199 1
1.9577790502779 1
1.78235409757187 1
1.96903452539788 1
2.05162279869711 1
1.99799961774131 1
2.40806317250524 1
2.07670200220282 1
1.95511301298129 1
1.73354516830944 1
2.17309023866864 1
2.00848906530902 1
1.92884877081189 1
2.06248414095822 1
1.84544208481386 1
2.48030555247387 1
2.34872564173158 1
1.41052893014627 1
1.79535599041682 1
1.74772716312078 1
1.46725301408314 1
1.36527065698794 0
2.22045520052241 1
2.18185657477428 1
2.06207905081278 1
2.01152720830057 1
1.8471108167631 1
1.22703259691435 0
1.56081119611819 1
2.27132509595188 1
1.7065231451692 1
2.51116773804334 1
1.99066626829908 1
1.63597451917183 1
1.74984188510693 1
2.10719787279795 1
1.57574295568428 1
2.11797780328275 1
2.92192483961809 0
1.9196791890185 1
1.64894520266657 1
2.23131121128745 1
1.66645393217174 1
2.12481534338814 1
1.81111354371084 1
1.65830531762804 1
2.40246968518533 1
1.6224340415849 1
1.73408641502435 1
2.9008676749398 0
2.29443141088838 1
2.12962545683914 1
2.55390423420806 1
1.68435229675317 1
2.39826818449386 1
2.92814526728314 0
2.05476801755237 1
1.3344768905528 0
2.13189321808626 1
2.20325862616376 1
2.27446249481864 1
1.80310926371198 1
1.95335663638059 1
2.12683733597359 1
2.06466264117849 1
1.98451817798718 1
1.73119903695323 1
1.82534397603294 1
1.59827490057836 1
2.00495874286195 1
1.42763504637062 1
1.95629236379245 1
2.07755201965916 1
1.35813580941371 1
1.74482373970726 1
2.77671217250401 0
1.78985569886292 1
1.76193774152501 1
1.97295600479783 1
1.64696151027543 1
1.86953735006354 1
2.15032586853908 1
1.48423693033475 1
2.49772213361466 1
2.56589211254373 1
2.44103953997071 1
2.27089243219634 1
1.41264104931855 1
1.59560752305427 1
2.48718788926233 1
1.62787018624345 1
2.55575175203856 0
1.50518822520756 1
2.26810317072128 1
1.0536757818851 1
2.13024200199256 1
2.57262055590304 1
1.33732429614063 1
2.23937637115031 1
1.65237688655503 1
1.63510822790981 1
2.10755209795743 1
1.91842851128561 1
2.19454200842253 1
1.57822743030071 1
1.7743132281406 1
1.93594428960097 1
1.78798502543909 1
2.21527627250771 1
1.71398915637531 1
0.973303908257099 0
2.04818764161988 1
1.84265912612475 1
1.37451832129222 0
1.96439928632313 1
2.05230452276474 1
2.59187740804039 1
2.15939558930291 1
1.86889708373496 1
1.61663113741471 1
1.72188154745769 1
2.25348910163603 1
2.13651434554362 1
2.14348445514498 1
1.41550892602599 1
2.18173169402548 1
1.95147848862927 1
1.77913438104723 1
2.41289698912503 1
2.36941918335043 1
1.69678257849559 1
1.93872974004851 1
1.69490554841227 1
1.51085240201774 1
1.3389726240753 0
1.74345064401538 1
1.59103062182754 1
1.79644594080101 1
1.65054809418149 1
2.74051969593143 0
2.00217854516952 1
1.45787844283973 1
1.28124911337762 1
2.57500262317671 1
1.94926545140564 1
1.95274196411005 1
1.66046591983618 1
1.90769950198071 1
1.2821468025798 1
2.39022535065008 1
2.13504606074591 1
1.66354955821178 1
2.05012443576789 1
1.37865582738716 1
1.88175393789963 1
2.37706464736222 1
2.37962298753898 1
1.62100778308597 1
2.1018622480473 1
2.80881207046298 0
2.29675520880453 1
1.78676719268105 1
1.91132225126943 1
2.2917688531917 1
2.09775448514816 1
1.81512550425204 1
1.95736157937871 1
2.3137896459458 1
1.88287506062336 1
2.4968092465898 1
2.72414865332322 0
2.35708257544032 1
2.6489004460021 0
2.35291151244249 1
1.93145556151289 1
1.78998917852624 1
1.86150117786686 1
2.26517042434279 1
1.68865650211135 1
2.5629962949743 1
2.52496430495779 0
1.7209785419144 1
1.59398987291845 1
2.96702954975367 0
2.18191250552362 1
1.70406013194473 1
2.35423537294698 1
1.52253332943417 1
2.14143675947959 1
