# Supplementary material for: Bias caused by sampling error in meta-analysis with small sample sizes
Source: PLoS One. 2018 Sep 13;13(9):e0204056. doi: 10.1371/journal.pone.0204056 (PMC6136825; doi:10.1371/journal.pone.0204056)
Supplement: S3 File — (ZIP) [file pone.0204056.s003.zip › results N = 10 delta = 2 tau = 1 sz = 500-1000.txt]

"dl.delta" "dl.cp"
1.9682883093742 1
1.30257144439258 1
1.87372446295863 1
1.97415055326954 1
2.07693481186282 1
2.38535588702284 1
1.76523250149142 1
1.84838000868324 1
1.48488314898593 1
2.30794449525617 1
2.0157317430261 1
2.12079407539189 1
2.42012473769335 1
1.94924865425595 1
2.42463370988522 1
1.63063348898876 1
2.34071488759472 1
1.98689072789315 1
2.10273219612853 1
1.9111600622049 1
2.1996669293134 1
2.19757726212771 1
2.24446552750457 1
1.77325930912558 1
1.55739899655797 1
2.42415073565536 1
2.82477008345167 0
1.91759259009169 1
2.16033487789168 1
1.77760732855556 1
1.73380846031402 1
1.36215830857807 0
1.90056581958917 1
1.76128599610141 1
2.48962281134432 0
2.05967919083927 1
1.79459154686405 1
2.38329615503056 1
2.39073645123705 1
1.98813827773685 1
2.27952724941313 1
1.46200424014771 0
2.18021873990224 1
1.70986643349891 1
1.57019580008589 1
2.06829800438351 1
2.64903976731431 0
1.74206231214339 1
1.80026680790408 1
2.37607185036111 1
2.30538839791972 1
2.04661661332858 1
1.86229888741512 1
2.28236016624581 1
2.13972908489467 1
2.70516172883214 0
1.79946988261412 1
2.29378407331342 1
2.11372473673209 1
1.92428083908152 1
2.03259418129546 1
1.66429621693669 1
1.86616504713094 1
2.37924037859806 1
1.58147085225805 0
2.18583007292945 1
2.57643812416342 0
1.79351286581906 1
2.1903480321097 1
1.59792352489593 1
2.27487055523671 1
1.82069426268212 1
1.91015315476314 1
1.51993407810883 0
1.36248458636109 0
1.59723785716615 1
2.13918176799534 1
2.36030717062885 1
2.11419700659141 1
1.65136830934463 1
1.95039278399397 1
1.67282017007397 1
2.25054604506964 1
1.9393368403746 1
2.387589368128 0
2.01280959311118 1
2.09277327272874 1
2.34463772672376 1
2.14615522211093 1
2.12746463026011 1
2.02643659372287 1
2.10263285417768 1
1.88664060843373 1
2.44832328943138 1
1.51390913430987 1
1.7792084052782 1
1.72492385621623 1
1.99899040860226 1
1.6972290906103 1
1.56905724746721 1
2.50923953473669 0
2.22880439633891 1
2.25543016401176 1
1.85461737903281 1
2.20142398150851 1
2.44649891764834 1
1.63227046536882 1
1.70550174457661 1
1.10917503412194 0
1.55737397863095 1
2.19870913405558 1
2.19465200970797 1
1.69202620607307 0
2.39967054461401 1
2.74652457703649 0
2.17650556672308 1
2.40919316591631 0
2.22697895992335 1
2.11070442229706 1
1.79360174551079 1
1.99972304694493 1
1.50820816024628 1
2.3232662201959 1
1.93232117272745 1
1.31242247214471 0
2.09988464869567 1
2.4493062402444 1
1.56565414844873 1
1.88355579578749 1
1.98696666362236 1
1.80041568825758 1
2.45096331827847 1
2.3403556465267 1
1.60523948484812 1
1.82526597585002 1
1.41850208433519 0
1.74336637570115 1
2.1049306712133 1
2.23204620823803 1
1.90769813492704 1
2.47627886954773 1
2.60304852820977 0
2.49600292493194 0
2.54524028052105 0
2.32299215417548 1
1.53790441099367 1
2.1848343172535 1
2.33147890096354 1
1.87610823133214 1
1.83812158469626 1
2.09663039187652 1
2.46190942873574 1
2.12281783838447 1
2.01778610295577 1
1.729855983394 1
2.00279925552478 1
1.71518932085371 1
1.91239030213573 1
2.28200781140825 1
1.96719667334684 1
1.66245969392679 1
1.9167614882408 1
2.14710045257254 1
1.83176499670016 1
2.00507841361624 1
2.01968254038229 1
3.03384184932081 0
2.16159739527422 1
1.97730472469038 1
2.20060362753728 1
2.03582919843955 1
2.053459804208 1
1.89635207099387 1
2.33076561645283 1
2.25667990963151 1
2.12144475812871 1
1.75254049741837 1
1.90332960000675 1
1.65999356332339 0
1.25416363429444 0
1.64480340975294 1
1.74107089394854 1
2.67262797557817 1
1.9612832651429 1
1.92420143602641 1
2.1896478859493 1
2.33330090545693 1
2.04941493885558 1
2.30280434269283 1
2.1826346229751 1
1.79590766548047 1
2.14348203318374 1
1.9926982095113 1
2.53297321524088 1
2.37353909989413 1
2.25432951635202 1
1.63740563501347 1
1.74146266733818 1
1.73334738400938 1
2.30195874336023 1
1.80378818436135 1
1.34564134195135 0
2.26798114522011 1
2.1350188920178 1
2.03356255804817 1
2.08785029747452 1
1.94465887729862 1
1.98572392656836 1
1.81252998712825 1
1.65794934040489 1
2.36524597081052 1
2.68102084845636 0
1.59168780632381 1
1.84562282454164 1
2.21261658578059 1
2.53811373790636 0
2.27173722543009 1
2.14514311186017 1
1.79545234992939 1
2.41530491659549 1
1.78922193890773 1
1.68650598696233 1
1.99265141629418 1
1.77645014401709 1
2.10894032944207 1
2.27163338834157 1
1.81279955619466 1
1.89846244600178 1
2.46676312724778 1
2.31545516197565 1
2.46098272259554 1
2.29761652280033 1
1.7607385364606 1
1.886318253851 1
2.13667132303084 1
2.31843142346467 1
2.14733281050576 1
1.83694732925318 1
2.45689377161233 1
2.09161993704671 1
2.16160536205187 1
2.15365355824413 1
2.32953528835638 1
1.53542615180263 1
2.30632569666197 1
2.09506771712712 1
1.94082493533265 1
2.0635107374717 1
2.43630949224756 1
1.89225936896254 1
2.00633589443612 1
1.59171727713375 1
1.81311483808413 1
2.60232146238724 0
2.57522947400985 1
2.62531861012522 1
2.50344609709317 0
2.2634497016402 1
2.21210776906948 1
1.88384052391114 1
2.17497761555694 1
2.10837629828088 1
1.73976889427936 1
2.50834722085935 1
2.0747575416583 1
2.13912452842805 1
1.99683367118283 1
2.2065080100168 1
1.77876166492382 1
1.88715052579866 1
1.96995554558267 1
2.77756833738546 0
1.77349390854465 1
2.03318881039096 1
2.10343382912775 1
2.10364641875631 1
2.26294010009389 1
2.03158275827489 1
2.73806714117787 0
1.80090509163554 1
1.60640934502058 1
2.08131850859377 1
1.99519888673407 1
2.72038121701667 0
1.54702942399909 0
2.47190325767163 0
2.30948555371466 1
2.10719688122735 1
1.8538247004218 1
2.20805185985062 1
1.89352895266639 1
1.98900695863982 1
1.49420524267523 1
2.24556949667161 1
1.78206914449337 1
1.19315979884632 0
2.25854502958644 1
1.9690704835441 1
2.17667713355136 1
1.80002394020627 1
2.34875234699296 1
1.69320516014963 1
2.72708856630782 0
1.79168372214347 1
1.73005212947504 1
2.24324524689289 1
1.77634104732497 1
1.98742681101099 1
1.6328231625556 1
2.61203330109505 0
2.48004012636456 1
2.01653346154391 1
2.4738226699499 1
2.41494531019519 1
1.72819104309587 1
2.29261821132278 1
2.12899525046266 1
2.27416079570462 1
1.43357173335675 0
1.66366371218819 1
1.68514107495647 1
1.91505481390115 1
2.34618915586154 1
3.11528162334989 0
2.04351511098454 1
2.38859694139528 1
2.1026813426068 1
2.05355608698625 1
2.38503023333351 1
1.76007935933424 1
2.14309837475021 1
2.11174934164685 1
2.35260578427065 1
2.3127962210145 1
1.90071918052978 1
2.49548619998514 1
1.86578177031173 1
1.84002533041605 1
2.27910481121293 1
2.3210096252379 1
1.88045795775409 1
1.91168226949114 1
1.36870119873216 0
2.25815993244829 1
1.94556205137977 1
2.23982371207405 1
1.7907050752313 1
1.51375535302844 1
2.06069392369128 1
2.50047272584785 1
2.31204848134094 1
1.69541159819161 1
1.93254389874419 1
1.3113247375619 0
1.3415095575413 1
2.10867569230965 1
2.23841686754821 1
1.676375241086 1
2.27500879163986 1
1.63816277493622 1
1.7644060331001 1
2.61022343129575 1
1.81202717613512 1
1.46704933603672 1
2.00253136136466 1
1.74810248203252 1
1.42600730947923 1
1.78048005081405 1
2.21145541605608 1
1.5992205442055 1
1.6615634624999 1
2.12109911045151 1
1.63255505429803 1
2.43828403019242 1
1.56646832518045 1
2.26105492095711 1
2.2399058625764 1
1.88676246694293 1
2.06857781793153 1
1.76819075477914 1
1.94010082950732 1
2.14019811521404 1
1.93236760733625 1
1.69940810877005 1
2.17434325042043 1
2.29416701252882 1
2.24149572460496 1
2.23620578535068 1
1.51129693832319 0
1.92529012522646 1
2.14215110538097 1
2.20617684686024 1
2.13252513501025 1
2.1384575351007 1
2.11700338016013 1
1.73506908147092 1
1.79531162688774 1
1.92539067080699 1
2.19339284943413 1
1.81668775549513 1
2.09832261742595 1
2.19473824430184 1
2.11498254694192 1
2.12313295704015 1
1.91707278179133 1
2.26349828179945 1
1.69065739785864 1
2.41957489191811 1
1.87322070288745 1
2.23946151258778 1
1.99469793932326 1
1.83618524004866 1
2.07674618098232 1
1.56320355107138 1
2.10453075847436 1
2.1414722580767 1
2.27196668284055 1
1.86384019896698 1
1.85443385411274 1
2.19141469244785 1
2.07886853028712 1
2.09034761824837 1
1.73025998183045 1
2.0992569350218 1
1.86133157769831 1
1.65924132662842 1
1.94083974725934 1
1.89424414836799 1
1.81301061253754 1
1.87008201083989 1
2.12127129095735 1
1.17095608605283 0
1.9027132329261 1
2.11493918098692 1
2.25786660566996 1
2.64911355264057 0
1.76462898013854 1
2.16992962320363 1
2.09120458381131 1
1.70195158429861 1
2.17238652914091 1
1.97710840589414 1
2.1650017248357 1
2.59840178237571 0
2.03701806873637 1
2.35943961778665 1
2.44070089866516 1
2.05654959082102 1
2.09374053867006 1
1.75468854430886 1
2.21738014178498 1
1.91417397387955 1
2.52158637441552 1
1.87887699444887 1
1.80591215723128 1
1.65639517054398 1
1.81182309111681 1
2.48805031204881 1
2.2948957172646 1
2.38160926045942 1
1.95806648117812 1
2.31780259598809 1
1.95644646766281 1
2.15263757179062 1
1.62587142632144 0
1.94129595021233 1
2.07443060059933 1
1.71176080929618 1
1.69435571828547 1
1.9570263820847 1
1.78705636941491 1
2.8148725594123 0
2.5176848251415 0
2.10713653195086 1
1.32277729806315 0
1.96101777374195 1
1.6811390833718 1
1.955024389452 1
2.18414902665707 1
2.32869589161762 1
1.77391910754336 1
2.29224277702745 1
1.32968442788552 1
1.57138455059045 1
1.32423991290149 0
2.02699302624708 1
2.0578976766014 1
1.76904359374493 1
2.05904115358657 1
1.86285367672573 1
1.81370670991872 1
2.70880199657095 0
1.94046640561967 1
1.67932726291464 1
2.29862277958056 1
2.25305262549319 1
1.81299960178596 1
2.11866740008561 1
1.70971772981078 1
2.46236673646316 1
1.46518027610752 1
1.82405747715713 1
1.78898391732207 1
1.74421413198032 1
1.73433129776908 1
2.21228324512767 1
2.11752120152645 1
2.26544836325708 1
2.09999161132933 1
1.93059355498415 1
2.20853926177974 1
1.4523958765229 1
1.97887500051044 1
1.78734574019769 1
1.97425444205499 1
2.08521464969054 1
2.25459274314136 1
1.68718191969042 1
1.64430414275925 1
2.97522210755051 0
2.08496020360676 1
2.3502033070784 1
1.91226680351155 1
1.85600770607348 1
1.63771578747879 1
1.9804630007593 1
1.88317895466818 1
2.01374791044948 1
2.08733138335719 1
2.2518228124663 1
1.92119793490115 1
1.93636310000037 1
1.91561570755739 1
2.27135567097232 1
2.13361469788012 1
1.5381127875626 1
2.52570236444378 1
1.45537900864515 0
1.97261305108375 1
1.21420158982907 1
1.78175574648364 1
2.24798671139479 1
2.24852538900612 1
1.77009706317072 1
2.03602891547912 1
2.25511770086314 1
1.52849051078296 1
2.18083520812283 1
2.14291706169313 1
1.53550024846356 1
1.85076361300635 1
2.36332894534308 1
1.86394623844518 1
2.83953226294012 0
1.67949601275158 1
1.44340116712946 1
2.01034940067219 1
1.39392960744008 0
2.55121459272156 1
1.69735811721662 1
2.20848358679046 1
2.08573377657528 1
1.93714559004956 1
2.04421042532215 1
2.28359055843849 1
2.36675897636072 1
2.19869132964935 1
2.51134517366725 0
1.80950723452031 1
1.59815347857144 1
2.22666886601554 1
1.76475156564306 1
1.67207344673602 1
1.63954692278522 1
2.00698716312848 1
2.06003663339928 1
1.99105938058698 1
1.58050458079961 1
1.62434094353593 1
2.48901839069719 1
1.78373171524527 1
1.43421879125683 1
1.97723061822063 1
2.44252276449469 1
1.67532673061676 1
2.13972683159543 1
1.84400977913954 1
1.85484733960621 1
2.48146976187287 1
1.79018316971631 1
1.54432862283857 1
2.08531341221042 1
1.67186501934539 1
2.51530189167275 1
1.38293699404714 1
1.42927401646836 0
1.79021138478707 1
2.11542362458128 1
1.9969291009383 1
1.88444872743632 1
2.13773118667376 1
1.35841397160064 1
2.27410174372287 1
2.26796120845569 1
1.99693357080069 1
2.38951096567541 1
1.63715711707009 1
1.71136088884967 1
2.2476056202875 1
2.08510218053489 1
2.31769057099154 1
1.95067528267466 1
2.16824539804328 1
2.10642616945254 1
2.12869215674595 1
2.25921196783536 1
1.57823888240912 1
2.09080580199383 1
2.19555652818944 1
1.88326734482421 1
2.2709758586114 1
1.91348197139335 1
2.34555730887275 1
2.03939227111193 1
1.96906708000285 1
1.78482987062308 1
2.18453430869252 1
2.20722321941138 1
2.7313381786757 0
1.79910424764524 1
2.16203002658712 1
2.30043786616936 1
2.46410130492158 1
1.84866500999177 1
2.4493320144969 1
1.93065796384057 1
1.89269973334057 1
1.87925796021383 1
2.15984252791613 1
1.44850937104217 0
1.80647046519234 1
2.01819952482549 1
2.741552831941 0
2.02715978763497 1
1.89807688456549 1
1.74979963061114 1
1.45779502843143 1
1.96216249384841 1
1.89336231244587 1
1.32532341150208 1
2.22432153356183 1
2.58775242672545 1
2.23722250536841 1
2.20435568283027 1
1.97190204555181 1
1.6399336323625 1
1.7308214015273 1
1.61827677360039 1
1.81755613349839 1
2.08807632104983 1
2.35921671398663 1
1.27295929788165 1
1.94616840786497 1
2.23315038288333 1
1.92193433941981 1
1.86802643170728 1
1.83546549114547 1
2.12698093833123 1
2.09548911816557 1
2.40046448259905 1
2.35879555581332 1
1.64016697705673 1
1.084124134816 0
2.28346933586929 1
1.34882392205178 0
2.43452082139704 1
1.44182710096428 1
2.11182661731031 1
1.9004183777922 1
2.10090696486148 1
1.47752833404353 1
2.25880989867439 1
1.89037784923681 1
1.97319100318842 1
1.95390227300104 1
2.55436404484487 1
1.78261001194883 1
1.53487491034931 1
1.79779194583238 1
1.50227312681932 1
1.72123266947998 0
2.24039472489328 1
2.29286434850321 1
1.87658652821451 1
2.46133389699996 1
1.79697226013556 1
1.78659116153527 1
2.17251662065108 1
2.24017322974094 1
1.31661947716877 0
2.19208378781404 1
2.05701386938493 1
2.11874654754559 1
2.10853545093374 1
1.92940098986457 1
2.17377776537722 1
1.9688302030291 1
2.07039125120079 1
2.13088284684319 1
1.74928860933335 1
2.09132135338808 1
2.08680459702229 1
1.19619506776719 0
2.03341489468238 1
2.33449018281045 1
1.43070757418655 0
1.94820588564823 1
2.26256126187676 1
2.18735763977428 1
2.25541674417393 1
2.17580667851959 1
1.68493412730224 1
2.06213704497376 1
1.79433592863674 1
1.98555664715487 1
2.3845080539356 1
2.17603143640944 1
1.93551719781291 1
2.04264863285869 1
1.50701125613095 0
2.3629640804468 1
1.97604040563599 1
1.77036561722325 1
1.57193752258497 1
2.37977662832441 1
2.26805948393747 1
1.99407414538192 1
2.18503963123861 1
1.8078953000262 1
1.79442220630745 1
1.63142705609858 1
1.69085817502903 1
1.65109806230221 1
1.60173224265939 1
2.14232645399929 1
2.20508592403431 1
2.03179337025335 1
2.94398111107006 0
1.77044409743052 1
2.03533356814539 1
2.39816426323091 1
1.94903938606766 1
2.29207522515545 1
2.33307686551667 1
2.16859659680299 1
2.15061920681966 1
2.45301358260387 1
1.45343740320876 1
1.70692020168118 1
1.64368486364995 1
2.1431591495729 1
2.09649899798946 1
1.92239855226795 1
1.95710488578945 1
2.63662168950686 0
1.68813044950679 1
1.7123689157878 1
2.1311382717983 1
1.59486251740935 1
1.47806740059166 1
1.60922391132864 0
1.97727844185221 1
2.26481657090397 0
2.58437758108554 0
1.64872010635073 0
1.44406916060544 1
2.63687281096644 0
1.93263376577694 1
2.0479253592014 1
2.23036491912245 1
1.92076403195327 1
1.88156290601413 1
2.3882840802134 1
2.32849915442213 1
1.80749418994299 1
1.89699269882644 1
2.27766209639123 1
1.54258521856236 1
1.8719174130681 1
2.13996920691408 1
1.83030543007262 1
2.44802498137539 1
1.78473164233138 1
2.47147081098034 0
2.24842508682707 1
2.04981329009582 1
1.99968318606481 1
1.78104182475794 1
1.30290153871413 0
1.94407893466308 1
1.998025961593 1
2.39719170385564 1
1.7596924343806 1
2.14198770769088 1
1.77678730100704 1
2.40081667837682 0
1.53074716991888 1
2.20259937291153 1
2.62481280532456 0
2.08347812444428 1
1.52713020593889 1
2.21087898867848 1
2.31733089855104 1
2.06806460604267 1
1.95847412848396 1
1.68200740932994 1
2.03949674949354 1
1.7746145425724 1
2.01663839354087 1
2.22978910648794 1
1.82345017379141 1
1.24421492538555 0
2.57823521525054 1
1.70517923578469 1
2.25795740273359 1
2.06736661830129 1
1.4916492944418 1
2.20768905370955 1
2.27745936559505 1
2.4884879245177 0
2.47523686876149 1
2.32237100122931 1
1.8299528808321 1
1.13964411860935 0
1.9863092382642 1
2.53231276981497 0
2.89012405872837 0
1.89593488646837 1
1.67139208472661 1
1.42650422844761 1
1.53616548563831 1
1.39560055981792 0
2.34003961683245 1
1.6019453720032 1
1.57427712208694 1
1.58644196310802 1
2.08059335392912 1
2.66487249111517 0
2.24499152535719 1
1.68447896887016 1
2.32033151580907 1
1.62522908688245 1
2.42106806115115 1
2.15561946781911 1
2.31328503288992 1
2.26250944455027 1
1.8249168998105 1
1.63973004228228 1
1.83047458655226 1
2.42439768270229 1
1.81667697771172 1
2.42707506693435 1
1.5876746208624 1
1.76159233924708 1
1.63007619319801 1
1.52873760932545 1
1.50315047742373 1
1.47276162445925 0
2.29947453578993 1
2.12691622101441 1
1.72632125334291 1
2.02948439547287 1
1.96694748519037 1
1.50916772324557 1
2.09735762247671 1
2.0886049753138 1
2.21568097190534 1
2.56581188376393 0
1.88721306661025 1
2.14056055752813 1
1.93984048749361 1
1.77219953940944 1
2.29269951914655 1
2.22536529398966 1
1.45675109139947 1
1.37603125564782 1
1.16912440953042 0
2.11881174127796 1
1.90501092150146 1
1.64552143509754 1
2.54396798413558 1
2.06728157439277 1
2.21681327299375 1
1.62525755301874 1
1.99297606765216 1
2.23369444950203 1
1.80114573431078 1
2.28900381578462 1
2.41328695080782 0
2.28335758500371 1
2.23702221624931 1
1.79145449679788 1
1.956926198755 1
1.77916241196368 1
2.57496547149871 0
1.99756798086596 1
1.73968185290547 1
1.94355165450923 1
2.36075830787217 1
1.89843006857795 1
1.48305618678264 0
1.98401843008786 1
2.49186731021738 1
1.77115177073626 1
1.78803619124477 1
2.04070556107405 1
2.34030242390102 1
1.49314381522879 1
2.3244282372093 1
2.47037468667919 1
1.63065204102085 1
1.85798133067879 1
1.45008901571561 1
1.80744604332814 1
1.67492722204797 0
2.01827089231087 1
2.50861737049577 1
1.98381687303124 1
2.26081992604482 1
1.95505230986169 1
1.62098979417818 1
1.51862364860185 0
2.34014920849734 1
1.62712313300961 1
1.74418142698137 1
1.81062545681285 1
2.29629509577924 1
2.31546829213713 1
2.35568801388971 1
1.53812631061527 1
2.02570265372327 1
1.85131027821982 1
2.35902098785159 1
2.16636361612578 1
2.29620796795094 1
2.48430116235683 0
1.78503217053239 1
1.61782177690415 1
1.93256955121224 1
2.15101217341841 1
1.79534264289096 1
2.11989766155775 1
2.56126014002469 0
2.49998698078465 1
2.04037093771746 1
2.24341032906199 1
2.86521758772103 0
1.82934640009647 1
2.51851908212295 1
1.96152048220642 1
2.43098177792274 1
2.00444136452543 1
1.89492137217857 1
1.58081960991312 1
2.22389636789146 1
2.62287635958422 1
2.11633336885143 1
1.53564310107811 1
1.93673385856524 1
2.07221550039535 1
1.98819172824646 1
2.27329586733199 1
1.59807295021179 1
2.16266229978406 1
1.65940897884757 1
1.67725133205142 1
1.8800831879469 1
1.73820879176318 1
2.55155051437707 1
2.07206191888856 1
2.18449480032165 1
2.54970836674682 1
2.17625846980621 1
2.08963894962906 1
1.63785998020133 1
2.13084832354197 1
2.08538289775832 1
1.67323194526234 1
2.20293347577574 1
1.84007468509708 1
2.06154918473386 1
2.07201188445188 1
2.01489593381102 1
1.97065758133742 1
1.57661883954772 1
2.19206804073294 1
2.18881720229736 1
1.58160080860406 1
2.2394560758435 1
2.24256054883364 1
1.70864012848895 1
2.21596928828202 1
2.0158380343349 1
1.75269748750394 1
2.40316442395203 1
2.61603844707117 1
1.66284432249759 1
2.68466215409267 1
1.71648602649088 1
2.30012998224636 1
1.98087776697075 1
2.6513582294914 0
1.30558936629826 1
1.84401827242257 1
1.82061596667601 1
2.20070931817455 1
2.26228329223099 1
2.80618258970694 0
1.46951329091929 1
1.73573372370386 1
2.24549816599366 1
1.7306868547409 1
1.62464418369152 1
2.11160117356876 1
1.59348830330048 0
2.21748654458762 1
1.62319415419692 1
1.91990364410026 1
1.3692559311204 0
1.93627306342227 1
1.50302807793671 1
2.53987185864133 1
1.85462835928854 1
2.10022762663949 1
2.32824406982652 1
2.3893960959429 1
1.88920153605478 1
1.61079038247984 1
1.7265539102206 1
2.43207758373955 1
2.43558243982952 1
2.09956843308287 1
2.18084877513649 1
1.92930631561248 1
1.85120319021518 1
2.33988045044608 1
1.77662953655317 1
1.82376876682961 1
1.98908944700552 1
2.68760483604333 1
2.21717047174192 1
2.80604187793225 0
1.67496031323539 1
1.76710964854764 1
2.3385769614874 1
2.28024680936875 1
2.58864570596403 1
1.56364675971293 1
2.15925585225651 1
2.19431102384557 1
2.15192907032306 1
1.97388615834009 1
1.60615635550215 1
1.5368183877179 0
1.74008016081356 1
2.39506529485112 1
2.02904695006983 1
1.81442820295481 1
2.02490655274466 1
2.27722538522276 1
2.29110047488063 1
2.08065475562623 1
2.42680455194063 1
1.35830991781237 0
2.12546947713214 1
1.61719498738629 0
1.88193149960273 1
1.76074227498 1
1.93024930725563 1
2.32945303571594 1
2.21070849022982 1
2.19823687019695 1
1.94246439428841 1
1.95376558788722 1
2.31145219613049 1
1.82699598879349 1
2.15210931690564 1
1.96299071694968 1
1.81046476785845 1
1.85416745044338 1
2.05644293317877 1
2.13631287592034 1
2.08864090472552 1
1.94378564119875 1
1.75080630795511 1
2.08287870627653 1
1.95499253258545 1
1.60870448454765 1
1.99301359935016 1
2.04372100630119 1
2.08253501935293 1
1.74330449964329 1
2.39078594487941 1
1.8769225936936 1
1.78227734259854 1
2.17143926997251 1
1.55177996353613 1
2.24945407273492 1
2.36846908903071 1
1.87302912190904 1
2.15778022040264 1
1.66735131515072 1
1.31349373873875 1
2.30036877495744 1
1.96916041812404 1
1.98368317997297 1
2.0266395685384 1
1.66069771817285 1
2.07686545225027 1
1.60736690178671 1
2.18898792225619 1
1.73885962040768 1
2.35564008545051 1
1.9065746351889 1
1.56633628724442 1
2.61104116513759 1
1.40720269908782 1
2.03725388765695 1
2.01805361497425 1
2.33915733067735 1
2.08369205299134 1
1.84372191211 1
2.31932210178804 1
1.47262089260973 1
1.87322089665179 1
1.73766226941251 1
1.73869282884996 1
1.7924018583618 1
2.43042425483077 1
1.86847348046664 1
2.3287398066212 0
2.23262634084606 1
1.85860140970004 1
2.22223188191386 1
2.13137108095504 1
1.92768980565849 1
2.22239164485481 1
2.53808112742744 1
1.93388842208262 1
2.05926997500972 1
2.44359936419317 1
1.47856676237385 1
2.400546615581 1
2.25007036409446 1
1.84678189966034 1
1.50973503776653 1
1.85097835103193 1
1.8827861291179 1
2.21685314848936 1
1.60400311352055 1
2.2587454221529 1
2.11979972779657 1
1.62514843293993 1
1.69041521065803 1
2.16064190739715 1
2.03778131833514 1
2.14034491063368 1
1.47102543104374 0
2.04389323627553 1
2.35317578775612 1
2.02430693368127 1
1.92680893636631 1
1.74675166938875 1
2.60819046306867 1
1.8046346249208 1
1.62758397008457 1
1.57073228317307 1
1.87738961464735 1
1.94664366230348 1
1.88573352564996 1
1.91291727725021 1
2.39371077629115 1
1.64377225129758 1
2.26537947859297 1
2.18076186849911 1
2.12472535451787 1
1.63411239006874 1
2.55420783585466 1
2.08924590512897 1
1.62806505811635 1
1.95382635227136 1
1.76878280727474 1
2.2994282303269 1
2.57132346572392 1
1.83921484757802 1
2.20327014888034 1
2.03398044724224 1
1.91617611586714 1
2.10373578182307 1
1.92075738456259 1
1.91466709419639 1
1.06649874350792 0
2.4353921281042 1
2.02480348937985 1
1.93075427455237 1
1.77732180741677 1
2.1454840041018 1
1.76261945339978 1
1.6989903592544 1
2.166585294726 1
1.76972384024543 1
1.91774734909739 1
2.36694159778134 1
1.32567262700782 0
2.19589027973341 1
1.72065779638256 1
1.74371230738509 1
1.83676506101796 1
2.07108687062042 1
1.71272622195047 1
2.74654106600997 0
2.05704588746492 1
2.03608952698364 1
2.27601331745975 1
2.18930633297483 1
1.68152561191565 1
1.95683934237546 1
2.51911713380343 1
1.86659048912975 1
2.10965232694469 1
2.62362496500896 0
2.60569684623174 1
1.38334573948099 0
2.06589406786689 1
1.65131996333189 1
2.19102068048976 1
1.8469845659899 1
1.80256189380445 1
2.0989978987539 1
2.00800964927876 1
1.94580822667486 1
2.23973109358142 1
2.31072399610567 1
2.05506037794093 1
1.69407461180427 1
1.62606195046948 1
2.05043075423086 1
2.18212251997684 1
1.3304510076372 0
1.65541246217287 1
2.18892224111678 1
1.63229493903153 1
2.24960853652474 1
1.9712828324738 1
2.37711196458831 1
2.09042909526578 1
2.30106351429914 1
2.17146563488975 1
2.13543734972261 1
1.3216566405379 0
1.66021173477602 1
2.25583052147354 1
2.00685165532 1
1.69719009829372 1
2.24661881908375 1
1.7678789491107 1
2.39171598002219 1
2.53701071521762 1
2.04035368108474 1
1.8820530331407 1
2.34892100413288 1
1.91431302154682 1
1.62504833328822 0
2.19232005273775 1
1.84403970282586 1
1.96770693374548 1
1.75036451231538 1
2.27715307366266 1
1.87194433671698 1
1.18348936232151 0
1.59617646708643 1
1.30618713748083 0
2.75111149569373 0
1.90888168563817 1
2.01530864005931 1
2.28934976915821 1
2.34592225610841 1
1.89105643334947 1
1.58139962357937 1
2.18156173351826 1
1.32092170663088 0
1.89285201038237 1
2.16231578745447 1
1.81215799650253 1
1.85289843725217 1
1.68559876034002 1
2.03545318539885 1
1.67046634842986 1
2.37365553808163 1
2.12551195892368 1
1.90394525458074 1
2.27751144056161 1
1.98935318238819 1
1.84599232985571 1
1.84161565307525 1
2.67291743579764 0
2.11607620341929 1
1.948781809628 1
2.20969178514751 1
1.91296403116693 1
1.72587037916586 1
2.40490785462934 1
2.37161554915119 1
2.44046933248429 0
2.47405165090486 1
2.10843407291115 1
2.61391150689461 0
1.8405696905453 1
2.49881577759881 1
1.88640166307896 1
1.75670058118526 1
2.45950665372372 1
1.57819632934538 1
2.13168579391172 1
2.24225811181576 1
2.10976851130388 1
1.77203353359129 1
2.57414297830718 1
1.94273553153067 1
1.59406691300259 1
1.71943574417913 1
1.7305694439966 1
2.0003584121122 1
2.02999655654505 1
1.10102538336671 0
1.82571481019378 1
1.86311750830939 1
1.46028619526839 0
1.96640307651738 1
1.85873867702061 1
1.78684206982342 1
1.99609258968616 1
2.74450990953194 0
1.36569032529481 1
1.80457720153736 1
2.25009434935039 1
2.63829465402925 0
2.36514817754446 1
1.80639057116849 1
1.87134223948521 1
1.97852690016915 1
1.97306848940748 1
2.47605602806118 1
1.16382110158743 0
2.48021204592924 0
1.80360326719624 1
2.20442028678134 1
1.44072617991291 1
1.68464356381995 1
2.09129669074006 1
1.59481930503781 1
2.27819801395056 1
1.67561194722635 1
2.32939904603287 1
2.21591149789407 1
1.99992419099457 1
2.03193394634072 1
1.62027827841288 1
2.21577416148331 1
1.58977311376366 1
2.24839613842297 1
2.87989130724424 0
1.52536579543305 0
1.80933552863418 1
2.12418803426554 1
1.70525378536683 1
2.16433835364118 1
1.92820748430968 1
2.13894604768739 1
1.99124702946583 1
2.15897557603562 1
1.97388548654674 1
2.82173185365315 0
2.59118415750945 1
1.58407449755393 1
2.46709772229278 1
2.22155255673388 1
1.82879930597267 1
1.85325929088251 1
2.350096915274 1
2.43399097334527 1
2.45251501952938 1
1.92810813013478 1
2.22094449670439 1
2.02340953560365 1
1.7547588644417 1
1.76602816522521 1
1.72541212287727 1
1.53306261473318 1
2.059155262113 1
2.21426614909409 1
2.37647647526062 1
2.11228152289306 1
1.82270217350418 1
1.90504297323142 1
1.69673976267212 1
2.30504148091759 1
1.75302468079236 1
2.20119860559127 1
2.52484308082759 0
1.67111414092604 1
2.09268109864828 1
2.01098173352193 1
2.3141541838601 1
1.72699300586345 1
2.55061694616571 1
2.00744100588546 1
2.18387579063428 1
2.10556450196485 1
2.02863782444468 1
2.69115188682459 0
2.06714135353013 1
2.12083473223277 1
1.76173567579127 1
1.4361214103662 0
2.10203307969892 1
1.6953397398763 1
1.32579432921186 0
1.68368368654425 1
1.91510614793541 1
2.0718241591253 1
1.84568769476416 1
1.68018891942963 1
1.71968183999991 1
2.05467042613061 1
1.28123727335997 0
1.80143697499025 1
2.04080572350572 1
2.36468443990613 0
2.35030237532851 1
2.04474579859783 1
1.99486676935231 1
1.7724594556764 1
1.58944270868601 1
1.77290745918013 1
1.5979757925416 1
1.80952749432325 1
2.39235159787562 1
2.22283909742026 1
2.08293948944822 1
1.69709217019841 1
2.3376027117344 1
1.50732415398049 0
2.74356902685982 0
1.60437323176405 1
1.94092571848855 1
2.43810745530991 1
2.49877438471496 0
2.18973527959337 1
1.86803408827318 1
2.0058084545751 1
1.96318057837173 1
2.41808609436565 1
1.76928007616101 1
1.44704755325389 1
2.07906147161775 1
2.27301294249642 1
1.95152162388983 1
2.35814240322368 1
2.41324525384689 1
1.80009256818864 1
2.22045922371531 1
1.89078669560082 1
2.1274559563692 1
1.98490999007121 1
1.083724014722 0
2.03309647967396 1
2.2681546383934 1
1.90079621619241 1
2.06509445535242 1
2.35876936781118 1
2.24905987841063 1
2.31064917346456 1
2.09533278880138 1
2.40018606431399 1
1.99950204570741 1
1.64881761315475 1
2.36864787411987 1
1.48083215879871 1
2.52368563723651 1
1.97341620444113 1
1.92321499654895 1
1.80643405353499 1
1.91946490353556 1
2.67952653077342 1
2.03370704049015 1
1.83226235778458 1
1.99006221666216 1
1.86686258601698 1
1.92705518505429 1
2.32538542627815 1
2.16416859355228 1
2.10885954928978 1
2.25123282030415 1
2.25799046248776 1
2.4308592093708 0
1.98783989101754 1
1.84021815388347 1
2.21013399573379 1
2.2784622272752 1
1.68234988599858 1
1.96190955421435 1
1.88052078525778 1
2.03458637998088 1
2.3551742009876 1
2.11067676562687 1
2.18133064101113 1
1.86955553065391 1
1.790576886867 1
1.87119453100858 1
1.78312607168069 1
2.07195684257694 1
2.25823726584535 1
2.49750318940551 0
2.04502510391029 1
1.49687939106132 1
2.47523306739275 0
2.43862803156387 1
1.84439596005733 1
1.80810487308426 1
2.29896082378867 1
1.82796366177028 1
1.99176905100276 1
2.12402730620473 1
2.30237436608895 1
1.80726963110252 1
1.88429043332572 1
2.27187189997501 1
2.03740147466204 1
1.55710085146066 0
1.44305642991579 1
0.957644403250825 0
1.64489675080611 1
2.41056240774629 1
2.01471759120841 1
1.57831211377642 1
1.6164199015021 1
1.98779904689751 1
1.82827320978287 1
2.18671491847689 1
3.00031304358132 0
2.25095411621832 1
1.83491772869744 1
1.86959050626109 1
2.39221005243095 0
2.05684720517981 1
2.12303953374815 1
1.59022566303437 1
2.25300026538839 1
1.87688480187636 1
2.06562500137448 1
2.32593688934938 1
2.10560933345932 1
2.01726529058065 1
1.71994225974847 1
1.93417940855259 1
1.6342778178361 1
1.83395114514146 1
2.03396221609933 1
1.66924254733001 1
1.92596969364953 1
1.8735635685188 1
2.09885176259698 1
1.81177383578496 1
2.22160173946277 1
2.13839760821881 1
1.67262730415801 1
1.80940011586318 1
1.7501654818222 1
1.73634382436695 1
1.96518773115479 1
2.62178214215445 0
1.64588173257982 1
1.82298419762675 1
2.03524142374837 1
2.25036722311378 1
2.00076446985056 1
2.02513973143527 1
2.36561318991315 1
1.96775044664092 1
1.97336686237844 1
2.1072917124778 1
2.31791192365121 1
1.86645848096256 1
1.27975594804899 0
1.52597289140887 1
2.21011172061119 1
1.81153898559708 1
1.93559393850773 1
1.83680719820374 1
2.00463530167705 1
1.48078218083606 1
2.45417163968247 0
2.59531758753438 0
2.00181850533762 1
1.64988483361117 1
1.39369010651445 0
2.75896568006164 0
2.2066060059434 1
1.81022300017575 1
2.4468382896724 1
2.13175065006763 1
1.90488980537055 1
2.38896774139661 1
2.03345718703792 1
2.10427489318489 1
2.2910382136216 1
1.3734791831625 0
1.91933735651406 1
1.36059152943019 0
2.08743138062278 1
1.83840968433096 1
1.86025735575701 1
2.58056419583538 1
1.96185448414659 1
2.24149839760655 1
1.52665766076232 1
2.35022238844624 1
1.57420628067641 1
2.02166169820825 1
1.71200601996427 1
2.51009372739755 1
2.02003421376419 1
1.88558402372154 1
2.83034890752291 0
1.62800193905638 1
2.46699379976315 1
1.70942373253306 1
2.34859100735153 1
1.17058696233923 0
2.22013958609772 1
2.12992219097908 1
2.19319066902166 1
2.38062384950095 1
2.21622272578991 1
1.99850168645864 1
2.51071155753251 0
2.09469476759815 1
2.15917104350814 1
2.31211476682877 1
2.22870553948003 1
1.72435308343843 1
2.1719890675149 1
2.4091936602768 1
1.75042195637635 1
1.66212191340156 1
1.92145832629819 1
2.39545026242095 1
1.29401975018328 0
1.60887972543077 1
1.52901187216091 1
1.86140772924809 1
2.0385003968135 1
2.31700423696661 1
2.07796886114702 1
1.89458533530867 1
1.96279589350582 1
2.19126866972703 1
2.11051897143983 1
2.3048913977374 1
2.09854329321411 1
2.07007553776365 1
1.94255963294284 1
2.11224782470652 1
2.06844311042482 1
2.26416483181531 1
1.56137362567299 1
2.64637077821645 0
2.36316295851191 1
2.22493128788349 1
2.3506025655745 0
2.07032036343388 1
2.13529155628086 1
2.22940136492086 1
2.36376664490501 1
1.75490406340863 1
2.4068995961331 0
2.0820951714628 1
1.53426395270658 1
1.48407344778066 1
2.13308530107568 1
2.35613410895088 1
2.0869334968785 1
1.64854670056129 1
2.18704785184746 1
1.85396952090857 1
2.02311387490684 1
2.07277947708878 1
1.93963607029092 1
1.72881457241382 1
2.2796321650215 1
2.16705115963503 1
1.93197494561212 1
1.93517975553304 1
1.47091756727554 1
1.68125153933309 1
2.48987007577477 1
1.31142359576059 0
1.83296963503484 1
2.06363408061183 1
1.56939123371244 1
2.12953183771776 1
1.99305572505555 1
1.68078852325665 1
1.60398453539318 1
2.34616518754724 1
1.8272692899816 1
1.69398303019748 1
2.3046960026829 1
1.95445571000696 1
1.8870758741707 1
2.01856877293385 1
2.49829741182815 0
1.88205051693331 1
2.01838067044507 1
2.48212318121529 1
2.05288067959616 1
1.4614992998874 0
2.81290293016713 0
2.0523733001117 1
2.4226741760393 1
2.09423184357264 1
2.37975679736982 1
2.15914464246538 1
2.03388299098475 1
1.69152689918153 1
1.72054527803381 1
2.20715704782223 1
2.2060162044144 1
2.24443178214292 1
2.50488592978152 1
1.42683895462921 0
1.63749237256849 1
1.90189662540035 1
1.55680079895843 1
2.02028114364643 1
2.21972458614153 1
1.94219956854504 1
1.59756998932221 1
1.88418591502252 1
2.26308218788027 1
1.98580602667245 1
2.01903726100324 1
2.8390065413238 0
1.89076468734733 1
2.25890581082056 1
2.11122993025424 1
1.93850097436956 1
2.18958480375724 1
2.62224104455195 1
2.86952047461389 0
1.76103723294044 1
2.23208085889132 1
1.61784435175595 1
2.25963939073636 1
1.77221500340586 1
1.61851565185005 1
1.98787092416772 1
2.2622118024225 1
1.73252018863277 1
2.2159051763275 1
2.00306909337248 1
2.31465547520469 1
1.84768085449739 1
1.6538552211965 1
2.06548880310542 1
1.91676114722095 1
2.00445655740378 1
1.57931313489254 1
1.90292143852265 1
2.37279265624329 1
1.93832519839712 1
2.06904593455888 1
1.95664493013644 1
1.79488272631434 1
2.05587723615123 1
2.03112394352038 1
2.41844524080753 1
1.43428877705261 0
1.26733530925281 0
1.98074281006016 1
2.53804412624011 0
2.21332213646 1
1.68007368411382 1
1.40134135220461 0
1.96208462034924 1
2.2130152880385 1
2.23268963789529 1
2.17520775964099 1
2.70150930117689 0
2.24098389589467 1
1.99950526252674 1
2.01020591162242 1
2.51504754670148 1
1.50232089291967 1
1.96203615991217 1
1.45104319339449 0
1.3059772295822 0
1.62722517739521 1
1.62158126393649 1
1.73765620735654 1
2.33721284272935 1
1.75016892090373 1
2.33385182718679 1
1.96275654060003 1
1.95194123523688 1
1.68128285461646 1
2.18494271748876 1
1.67581487383112 1
1.64152411046025 1
2.30090719634539 1
1.70735057261166 1
2.12177162602316 1
2.23415947312374 1
2.3287700401896 1
1.77090018019617 1
1.66550348943348 1
2.19828909422084 1
2.29157462836831 1
1.8606995891427 1
2.19776425013868 1
1.45495337790033 1
1.72361305170971 1
2.07827667840351 1
2.13445509106834 1
1.69437890505949 1
2.03549252612011 1
1.75383847656916 1
1.95974444119289 1
2.07621950746126 1
1.6957351795542 1
1.71199553749515 1
1.91439537883984 1
2.55245779556389 1
2.40276784947497 1
1.85537695466316 1
2.47485466574237 0
2.15451887541151 1
1.87114768820364 1
2.38534536013495 1
1.80372364501509 1
1.91561384228251 1
1.98303529819296 1
2.37649211624254 1
2.01039378306891 1
1.73876297442474 1
2.17279078797503 1
2.12034957547499 1
2.05635867858428 1
1.70870529899502 1
2.56291038633692 1
2.16435246380401 1
1.71935836749857 1
1.39889208439074 0
1.90454658082086 1
1.62680279955259 1
2.14029244841603 1
1.50490424750451 1
2.0263592280186 1
2.30054064718902 1
1.94531737087338 1
2.28221628590714 1
1.94445609291839 1
2.16586248854299 1
2.52656462973192 1
1.73882719849502 1
2.1368337493658 1
1.76215887393442 1
2.1133382068766 1
1.55910122989688 1
1.88680891420998 1
2.34296100418434 1
2.37096820147017 1
1.41423799166516 1
1.56788077940167 1
1.53347568782028 1
1.17368127863631 0
2.32345567568783 1
1.66473230147087 1
2.61862451175969 1
1.619007218617 1
1.385001766788 0
1.99992908416057 1
1.86028854643911 1
2.35845850320265 1
2.24095334680209 1
2.09773953741906 1
1.55144187773605 1
1.78525341649656 1
1.73241879993748 1
2.06813420329651 1
2.13085677753437 1
1.35158957300432 0
1.44278735931111 1
2.01661777477105 1
2.03433437182336 1
1.45509623656347 0
2.32084390224676 0
2.11506317749124 1
1.41110296790573 0
1.94332715983234 1
1.77504475265166 1
2.1118514513294 1
1.99488919212637 1
2.18653123690411 1
2.45174576954918 1
1.46824155370762 1
2.00186592142172 1
1.70554196694355 1
2.51020729992656 1
1.74507440484173 1
2.62717442930257 0
1.8449619201568 1
1.80202658204996 1
2.45450419603329 1
1.83977179926394 1
2.4539224595584 1
2.03696723235086 1
1.61872450050322 1
2.01964578383651 1
1.85693109554413 1
2.09308470160649 1
2.14991741216603 1
1.80424139072928 1
2.3924247920708 1
1.50841021163559 1
2.12605601847285 1
1.48140934499633 1
1.76675894785399 1
1.63485525634514 1
1.90446783571147 1
1.71436572051711 1
1.95609221040373 1
1.76587541848331 1
1.81884149512694 1
1.79639313881177 1
1.66953972151303 1
1.75857682107179 1
1.84967463227515 1
1.60055151931243 1
2.3599912580908 1
2.37637424210325 1
1.84980731359517 1
2.51606865360661 1
1.45101976997903 1
2.49302164331393 0
1.84552940026659 1
2.0504887935504 1
1.82962080650193 1
1.60222879847052 1
1.95545771492908 1
1.75814467722546 1
1.77787901472402 1
1.89774213474354 1
1.32289658525907 1
1.87126024080054 1
1.97703337462931 1
1.88029940848748 1
2.41555091033158 1
1.57887074121945 1
1.73070241362787 1
2.44390675503644 1
1.83418134950812 1
2.1561999396817 1
1.83727234721522 1
1.62713444037918 1
2.27873781109191 1
2.05475267410731 1
2.01975893720352 1
1.55267095004154 1
2.01932861977611 1
1.38439299420613 1
2.04458883242777 1
1.65191427371604 1
2.33532225104008 1
1.27399011309522 0
1.85959026511242 1
1.77359474272154 1
1.69008357331735 1
2.27808599341845 1
2.13413249747197 1
1.58363301148595 1
2.27294718518304 1
2.29425686158565 1
2.19066254307713 1
1.65539815378621 1
1.5475363108901 1
2.40806425802497 1
1.884228110157 1
2.18329432385504 1
2.16504385184664 1
1.98299235473881 1
1.50533146950847 1
1.80159016593497 1
2.08977784785883 1
1.25935815878198 0
2.1122856000893 1
2.49906347144056 1
2.01147693240782 1
2.13093487871706 1
2.38531765090985 1
1.79496194217128 1
2.47732250132725 0
1.69121381306657 1
1.65800401103915 1
1.58211799892052 1
2.57310318906397 0
1.86463227326169 1
1.59889413263805 1
2.31444998474778 1
1.76774366933854 1
1.66723201255644 1
2.88381886728317 0
1.68456381008097 1
2.21370527617535 1
2.4139425570652 0
1.78590973487129 1
1.84228342364434 1
1.93876837787547 1
2.25438192760368 1
2.62901421432258 0
1.86307457910729 1
2.61040213886543 1
2.33079272268369 1
1.72201603934203 1
1.97505839948172 1
2.6131766886713 0
2.29554788074954 1
2.65228446489763 0
1.62170161944113 1
2.17992633844364 1
2.13368542122129 1
1.63573458382285 1
2.17247177306966 1
2.03310938712378 1
2.01285008034538 1
2.4096541889476 1
1.94458198252521 1
2.30398703400466 1
1.79214150652195 1
1.69177184627695 1
2.03276332546996 1
2.21055421285234 1
2.18023205510288 1
1.42067360002032 0
1.68372470660151 1
2.40630124782485 1
1.42222748394304 1
2.86789432905465 0
2.08532778421067 1
1.63600827462652 1
2.36151308481951 1
1.90934794230787 1
1.77368218270108 1
2.82245568608874 0
2.04357428128629 1
2.01826724655912 1
1.9697893329754 1
1.49787931702812 0
1.85644270656218 1
2.21319186712633 1
1.79584643728415 1
1.86892735575341 1
2.25148211425692 1
1.6098212694133 1
2.6142872685252 0
1.68585985528209 1
2.33737410219113 1
2.32324747647331 1
2.07317487162615 1
1.15157533794906 0
1.75753518083369 1
1.65571396664201 1
1.95543450255025 1
2.38189162986355 1
1.45402378293382 0
1.62791069638168 1
1.9480383218867 1
1.88607926913738 1
1.59265141540256 1
2.32258153883376 1
1.62876339207102 1
1.89567506535978 1
1.8574376395524 1
2.08198524652028 1
2.18213284810685 1
1.32980481781025 0
2.39450156522824 1
1.76080045760567 1
2.28283675330843 1
1.75648629516986 1
1.79631045361495 1
2.01180959857408 1
1.65257796556366 1
2.03147844576611 1
1.96622884262283 1
2.46579879781116 1
1.63400247155656 1
2.68022051185999 1
2.18286563692776 1
1.99186025971944 1
1.96853524431246 1
1.64939717021676 1
1.45891970414714 1
2.83271229500891 0
2.02224711055406 1
2.24424718975325 1
1.89171902950491 1
1.90728015716707 1
1.81832149553416 1
2.0489716869623 1
1.15062562822243 1
2.42335603982174 1
2.14357713446027 1
1.63755877065436 1
1.97202296465054 1
2.29215657633035 1
1.94065804319649 1
1.91928655567175 1
1.52446899340969 1
1.72981774659481 1
2.34023883919108 1
1.69363183354395 1
2.46659186556899 1
2.01774019301641 1
2.0359556458222 1
2.01664799081776 1
2.49505391139115 0
2.14185104598162 1
1.58614528611372 1
2.12419698941073 1
1.98697092396772 1
2.03298836336969 1
2.22786064829137 1
1.94195167960638 1
2.10425175856453 1
2.28752875390485 1
2.10557077610204 1
2.51900937929291 1
1.61712345157082 1
1.75991797399501 1
2.08377692539016 1
2.08798357971571 1
2.03451999045752 1
2.03704970958901 1
1.65265615638827 1
2.33215100904248 1
2.14110603973884 1
2.43632806869488 1
2.88450948534662 0
1.94813570245053 1
2.60682731724645 1
1.88304032417296 1
2.58174210571866 1
2.62642666766071 1
2.36535179831819 1
2.04121607279523 1
2.15947105541441 1
2.089566706633 1
2.62513504318451 1
2.34201624789777 0
2.08213495907228 1
1.46749006593577 1
1.23251158146077 0
1.96256810322516 1
2.20904258128517 1
2.17264479580042 1
2.01056343536217 1
1.64936111707989 1
2.35246357764274 1
1.93196708867919 1
1.9550528807944 1
2.4443010252985 0
1.77263869402694 1
1.5204204733356 1
2.01404052288128 1
1.63801247877945 1
2.10276565009767 1
1.84384638384703 1
1.7598244101449 1
1.74735659270656 1
2.14354205290844 1
1.56057685805785 0
1.92903291132426 1
2.15760176756808 1
1.95802062665911 1
1.52202468566361 0
2.23472988976825 1
2.14359593808719 1
2.09570636224275 1
1.56428357121841 1
1.94609247783699 1
1.98096713885349 1
2.21293463526654 1
1.98679841826881 1
2.0135574587011 1
1.72654615436887 1
2.10094353037629 1
2.41652081027302 1
2.14641548228658 1
2.06975479283446 1
2.36895727266491 1
1.87255865193608 1
1.49954198639563 1
2.24390898951796 1
1.59414932736109 0
1.89976227416576 1
2.21150022036749 1
1.76421552760653 1
2.10640273668999 1
2.1734080828332 1
2.4386641320926 1
1.80998387829573 1
1.85027398844848 1
1.80472394390136 1
2.56792905490242 1
1.87023814591882 1
2.19050189955635 1
1.89725871548436 1
2.10509376030317 1
1.80749802775246 1
2.30939929548069 1
1.78131145576297 1
2.45373480162683 1
1.74179533009269 1
2.05633667937316 1
2.52274996122397 1
1.8754832881454 1
1.33248726498809 0
1.8387547592077 1
2.15787595897478 1
2.08134383257963 1
1.77388332259362 1
1.87919669182242 1
1.80183346351363 1
2.0965671273154 1
1.85430090239282 1
2.27919504375398 1
1.71027769980791 1
1.91057193361539 1
2.44129043423021 1
1.95304597060877 1
2.33513151292555 1
2.55744349894554 0
2.04116903304623 1
2.26599749547172 1
1.44879317859524 0
2.12507673373496 1
2.36645473311083 1
2.11687366956476 1
1.90645726814144 1
1.96855794442248 1
1.94122635997115 1
2.36174755281219 1
1.57852986793108 1
1.87818088280552 1
1.85087792574006 1
2.12567525897172 1
2.31534511225143 1
2.16102680085283 1
2.29828911970201 1
2.14147318535579 1
1.95894551069383 1
2.00325125416062 1
2.56627837344882 0
1.74070205358797 1
1.99014451227306 1
2.03382924649983 1
1.85652836780448 1
2.09516240402221 1
1.79310067914076 1
1.56425211869758 1
1.98224590212327 1
2.09071219130254 1
2.36649575894258 1
2.09690272264639 1
1.81621407907762 1
2.26010684983621 1
1.85671013175815 1
1.878819032565 1
1.83421728449449 1
1.54993288220915 1
1.88555212257741 1
1.75496234768337 1
2.49188883293645 1
1.96866093955704 1
1.87181820031182 1
1.98144821988686 1
2.0508473677835 1
2.0771645367346 1
2.13894348528265 1
1.66584219544112 1
2.35472212471946 1
2.69767202002062 1
2.56870949558097 1
1.6573958579628 1
2.35157586067586 1
2.5204225214372 1
2.19124117683895 1
2.18834417304138 1
2.06082504121905 1
2.15061459821822 1
2.04827698013078 1
1.90678666189431 1
2.10060166464011 1
1.55510788588242 1
1.64832220757246 1
1.78703369310937 1
2.04714597000447 1
2.06584482812655 1
2.59852070550741 1
2.01828293172492 1
2.09754235256172 1
1.54286529539399 1
1.92625174944968 1
2.19505025714086 1
1.92595011743387 1
2.51757388427154 1
1.61587422338677 1
1.9764346319599 1
2.50351857253551 1
1.73610719365791 1
1.43842173963185 0
2.17722007678194 1
2.15728910825509 1
2.45092826553756 1
1.62231812067913 1
2.11524136306105 1
2.02831613481768 1
2.31183422078533 1
1.33580482704515 1
1.86685400184064 1
1.38721243021905 1
2.37137001622992 1
2.24770739323331 1
1.38260996399453 0
2.31115920048123 1
2.00249391559194 1
1.69879334931817 1
1.52304835211363 1
1.58679621472908 1
2.08822232431917 1
2.01859179249653 1
1.96704914305741 1
2.12720530850976 1
1.72475860548513 1
2.08977408530642 1
1.66290128053408 1
1.82868524972287 1
2.45723858735153 1
2.09582788304542 1
2.71322637142232 0
1.9421842543613 1
2.12141161733435 1
2.41768294912171 1
1.99373477032503 1
1.8850369500736 1
2.16858286757115 1
2.11154316672127 1
2.09082094071209 1
1.57898088834272 1
1.78459172513622 1
1.92073097825104 1
1.8580333494069 1
1.68984169120213 1
2.35393635440642 1
2.35425814315963 1
1.82685240847912 1
1.94568115668268 1
1.48627235310323 0
2.47779166981563 0
1.81324335559186 1
2.12225030017116 1
1.80086898793246 1
2.01292947130246 1
1.74941222482466 1
2.24786290212152 1
1.76251559043113 1
2.06999499701696 1
1.56730088887679 1
2.17252033020207 1
2.18458349269242 1
1.65689879935003 1
2.03227500309993 1
1.96017537967729 1
1.96329066357348 1
2.34950707930641 1
1.64945391285418 1
2.12842297888848 1
1.7645863448361 1
1.33428385217146 1
2.24193726504312 1
2.096953151871 1
1.9726171335054 1
1.40709235882698 0
2.35124373125049 1
2.30104884076068 1
2.06154244393678 1
1.76007280532562 1
2.07942976196253 1
1.89226960910576 1
2.35533316330048 1
2.09225924472595 1
2.266986986622 1
2.17519377922845 1
1.7956195527658 1
2.2598657575756 1
2.18014109237862 1
2.19460539161411 1
2.06226751866875 1
1.30575573460773 0
2.06465709938038 1
1.90403113140407 1
2.32565454213332 1
2.18255988783866 1
2.05587186162608 1
1.27872298386995 0
1.74464021454897 1
1.61627706056689 1
2.1249911340993 1
1.79178826517667 1
2.1253208030118 1
1.669134594496 1
1.93178049477293 1
1.92643619349797 1
1.77191353427942 1
1.72735407434008 1
2.05760520089724 1
1.93478661591901 1
2.14141635027672 1
2.10047257334196 1
2.16936933518742 1
2.29826863893011 1
1.84238727342178 1
2.25047642557292 1
1.83106636490626 1
1.96090404900019 1
2.49818924416123 1
2.4446411131263 1
2.72052098200758 0
2.27452493229772 1
1.83133647155357 1
2.32690322969767 1
2.05482771976944 1
2.05654097911905 1
1.78042245504111 1
1.82476064289885 1
1.10743376176066 0
2.00777249348119 1
2.45901547374793 1
1.60132300233662 1
1.9028737538282 1
2.07172886620581 1
1.67871598536565 1
2.40967954048161 1
2.34582387033372 1
1.79385916421884 1
1.70617290067715 1
2.2706588949094 0
2.48773213604875 1
1.80871090130947 1
2.6168209126745 0
1.74160232718733 1
2.63204572574922 0
1.9828953182121 1
2.84146359176895 0
1.30732747857901 1
2.63844840301592 1
1.45052552073353 1
2.08423955888759 1
1.6120662947629 1
2.41785139415314 1
2.1575077222981 1
2.24760403489374 1
1.69957679740147 1
1.93105193131668 1
1.95379118348052 1
2.25764508214731 1
1.62540328594185 1
2.28475767435964 1
2.1233548427652 1
1.97819889887424 1
1.67687060864482 1
2.02128328870497 1
2.05185765576287 1
2.42115643053431 1
2.02591083024763 1
1.83672731943252 1
1.52689840392925 1
1.80099943466385 1
2.57863274747711 1
2.25385700569319 1
2.09648973991666 1
1.68397692728456 1
1.88893246477843 1
2.3068333610175 1
2.00662938213665 1
2.16312445583619 1
1.52287567968555 0
1.97335058730382 1
1.73743658670798 1
1.99286766548135 1
2.07359958182798 1
2.43869281696762 1
1.92681239480681 1
1.26620231683339 0
2.47885454194175 1
1.83477568159983 1
2.49898651327558 1
1.82112059429863 1
1.81849359849699 1
1.74609422678567 1
2.33534761473303 1
2.21379883912562 1
2.29532447478726 1
1.80233791213981 1
1.50698573738842 0
2.46868713183971 1
1.80164193851287 1
2.15138090751955 1
2.00047692691305 1
2.04386813914315 1
2.00662418431654 1
2.61336201364465 1
2.09116479307894 1
2.0583529551018 1
1.83922113622885 1
2.08444405265935 1
1.84865001149485 1
2.30582987293717 1
1.5261266796484 0
2.08801782220146 1
1.98919564238565 1
2.05794329157893 1
1.70268305171292 1
2.13608374126745 1
1.94754824244375 1
1.7891971917671 1
2.29260602151062 1
2.59889860704805 1
1.76106481349914 1
1.8524350109954 1
2.18290056233889 1
1.95119773092761 1
1.91295468569398 1
2.25898684754078 1
2.0433616537542 1
2.37897985462024 0
2.08762117125066 1
2.03811533095253 1
2.32653165124907 1
2.26658296971784 1
2.05372522085788 1
1.95796385216209 1
2.21503107577692 1
2.2405887891865 1
1.47995099980526 1
2.11137244981773 1
2.49254298828185 1
1.37229587999483 0
1.46880074126007 1
2.31989288823754 1
1.89079814130347 1
1.6938023922328 1
2.0311627256861 1
2.247914694924 1
2.51296809352669 1
2.25933078379891 1
1.79184028452289 1
2.20697769072619 1
1.77083831835392 1
1.51137792428534 1
2.02021258386757 1
2.25296325567986 1
1.9771913116573 1
2.09324105508633 1
2.06854760009593 1
1.81386502637864 1
2.29557891255323 1
2.13718911513467 1
2.33421984582771 1
2.41194364460748 1
2.02185600267611 1
2.05612723252958 1
1.67679884115716 1
2.39793482700959 1
2.17870486328605 1
2.13430967631584 1
2.02880279330281 1
2.08273216886653 1
2.46819622587022 0
2.0274493341447 1
1.64588114773701 1
1.91296668027574 1
2.34735174449435 1
1.96611336771257 1
1.73829106301545 1
1.71621881070914 1
2.02874982953733 1
1.81787146049814 1
1.97160730420708 1
1.89286592550537 1
1.58086890454152 1
1.62388902433144 1
2.16957381576175 1
2.42942040245421 1
1.87357650174945 1
2.52309012008095 1
2.14135331036019 1
1.97344774740689 1
2.1437458577554 1
2.79703183814093 0
2.37211156943067 1
2.06149197128352 1
2.89123035853611 1
1.90515544390329 1
1.25965635299367 0
1.10029239119008 0
2.0665742287462 1
1.96421284613458 1
1.98023329751669 1
1.81255414108554 1
1.72186037453054 1
1.60621067733569 1
1.91840281246812 1
1.77276853263579 1
1.8305790064628 1
1.63611644645074 1
2.19182623262766 1
2.11435549030509 1
1.98951432930662 1
1.78156299209884 1
2.5159911893902 0
2.09911171722643 1
2.53363652158624 0
1.51571901236738 0
2.23997574130525 1
1.85429988927512 1
1.53280765730667 1
1.8198623442953 1
1.93761724482902 1
1.88292627372118 1
1.92472781037803 1
1.87728096843773 1
1.823818361642 1
1.58550387672983 1
1.92106747419259 1
2.29096179558791 1
1.56197524934239 1
2.19326549558825 1
1.97971139964007 1
2.26404997755314 1
1.81357553745187 1
1.7655703548963 1
2.39159162596504 1
1.71992081071834 1
1.72030138850196 1
2.21597531107105 1
2.79014161374306 0
1.88623284074015 1
2.30234932074107 1
2.09612612269754 1
2.03566645101894 1
1.61873445520527 1
1.73813522973729 1
1.72595829213586 1
2.28483717903581 1
1.71064020206928 1
2.086869232168 1
1.78870057641796 1
1.85816695807222 1
1.72864174088093 1
2.17451897780838 1
2.39210220154089 1
1.86854977262269 1
1.93106923883179 1
2.04962644889613 1
2.39225981921132 1
2.24929360012746 1
1.76456877986311 1
2.55006253030711 1
2.35301858842937 1
2.31406456262511 1
2.15836925902859 1
1.85461396766361 1
2.13342798657622 1
1.92922724587009 1
2.66441633163144 1
1.81047469575993 1
1.96613517589307 1
2.08075236680392 1
1.93610137565144 1
2.15592547216027 1
2.47599403767617 1
2.17261098452461 1
1.71824879881403 1
2.0483563612987 1
2.14093842875223 1
1.68644049414361 1
2.15733922103302 1
2.49415490561228 1
2.50371718715523 1
2.12460563038738 1
2.21989785253679 1
1.73847616978998 1
1.51791649451104 1
2.36441169641807 1
2.37300769674102 1
2.00861564498755 1
2.08762870885184 1
1.8265284417642 1
1.73283334283006 1
1.744268646108 1
2.08780699556113 1
2.38971497774078 1
1.82077992680937 1
2.23454070465661 1
2.33618665250108 1
2.4399142653547 0
1.77161405721734 1
1.56235036964614 1
1.67197037346031 1
2.26597625091016 1
2.36405587678955 1
1.85196250641253 1
1.21186651656508 0
2.12209695873011 1
1.44009175765663 1
2.47505593578515 1
1.17811514667644 0
2.14923818842641 1
2.26243227963635 1
1.82146712998484 1
1.69946709031486 1
2.32028258275343 1
1.24036501675784 0
2.12924637888525 1
1.7887010331448 1
1.80289003369115 1
2.21381164068327 1
1.64049974455463 1
1.74057901772973 1
1.12216771062823 0
1.9513644656205 1
2.35744925065921 1
2.36130704212547 1
2.19361868193758 1
1.78563567364179 1
1.70987326483153 1
2.1679332018592 1
1.97302271327496 1
1.90346944066965 1
1.55931621921049 1
1.42195212881603 0
1.86598531790977 1
2.32249183121673 1
1.98593867579819 1
2.1733466461165 1
1.5311365000108 1
1.72381737014518 1
1.88379953717519 1
2.12323155360486 1
2.29219895855282 1
2.30920081560163 1
2.44369692332139 0
2.38537008751628 1
2.05888045630237 1
2.17465673278691 1
1.9970369056922 1
1.96293561866115 1
2.12445355246455 1
2.36767986587184 1
1.93888846238386 1
1.67980629033319 1
2.1771483512244 1
2.27458000817389 1
2.13430254956346 1
1.47469668863386 1
2.23766768986037 1
2.40315483031949 1
1.86707938927856 1
1.96214740782392 1
2.44648404937231 1
2.00288992536609 1
2.0947399347418 1
2.34429995655597 1
1.37689722944825 0
1.78160370851143 1
1.52116855847309 1
2.11256567184688 1
2.18559723497025 1
1.47603372332631 1
1.87505132688713 1
1.9196616740534 1
1.80785655426749 1
2.10126762670115 1
2.51022982925071 1
2.27914622083914 1
2.19417232278936 1
1.75268722128988 1
1.82944770307862 1
1.75774265880864 1
2.12344372920663 1
1.75776998189362 1
2.76929049950553 0
1.86634724522721 1
2.35722893299132 0
1.9493691039668 1
2.48658590801325 1
1.89005137422915 1
1.90617527005158 1
1.59446643808232 1
2.34845937740879 1
1.60278836106105 1
2.24391157948473 1
1.82690364300475 1
2.23171750164058 1
1.68511113231458 1
2.00727512191672 1
2.23058352698853 1
2.05754639741087 1
1.93825035957555 1
1.9629121391443 1
2.14637073927692 1
2.13918628063784 1
2.233902378489 1
1.60074873464877 1
1.65688363217857 1
2.08018188538755 1
2.26972150776197 1
2.27632340786923 1
2.54986166281845 1
1.55956835342647 0
1.92212470197644 1
1.9491213986071 1
2.26912559572214 1
2.15313990987159 1
1.75946995242027 1
1.93318772512005 1
1.81638244355359 1
2.12641227475145 1
2.02263678423325 1
2.53849810433536 0
2.13742074846922 1
2.32750918749382 1
1.55865861570331 1
2.22233717521971 1
1.45921449249464 0
1.99637113617447 1
1.97026759302283 1
1.92383939507103 1
1.39172762998186 0
1.96591871727833 1
2.74366952049405 0
1.98322456343762 1
2.41656516185878 1
1.56360867325822 1
2.14790000568308 1
1.99616316583193 1
2.1703051242782 1
2.21410147690578 1
2.38757891918421 1
1.77749173926119 1
1.98977322865455 1
2.90673573737688 0
2.06853871916456 1
1.97508607914076 1
2.47915255100195 1
1.8237113471502 1
1.63530296196751 1
1.97800814391141 1
1.81389602337638 1
1.71255661140678 1
2.08251964991581 1
1.87004917159187 1
2.8147386974966 0
1.9928040514555 1
2.22036826535837 1
2.0221309572227 1
2.00194966191772 1
1.70910401645143 1
2.27102862482628 1
1.92951791471479 1
2.20367488120231 1
1.67840669805756 1
1.43136320844041 0
2.29551087124651 1
1.81863256202389 1
1.32691469886055 0
2.34054472898291 1
2.44391401427378 1
2.47269537163406 0
2.32691209528379 1
2.50708730581245 1
2.05739694377652 1
1.78397242905371 1
2.03190950329752 1
1.25132851484129 1
2.00781413511176 1
1.87280778574214 1
1.91978298288268 1
2.27445989938093 1
1.67329458045996 1
2.28454518329242 1
1.60921000197709 1
2.46893125063655 1
1.799563947946 1
2.38370466574573 1
1.73276527736714 1
1.81572681992543 1
1.9578411038946 1
1.7517152279194 1
1.36575589956374 0
1.89102837084874 1
1.571550882296 1
2.2738317751173 1
1.6874173589966 1
1.99911321549918 1
2.33324423878468 1
2.24658206421417 1
1.85960259942736 1
2.21050228233545 1
1.87424478074357 1
1.58608822336229 1
2.13607388410328 1
1.58985909799445 0
1.7565671139616 1
1.90509534816145 1
2.45921957847779 1
2.35750437922827 1
1.76599796537581 1
2.29143192841031 1
2.00207538382336 1
1.80736658148547 1
1.94951419193518 1
2.02994704201367 1
2.59464549566242 1
1.5353337044429 1
2.42191206452323 1
1.97617559230911 1
1.6217048732662 1
1.7149373863405 1
2.03971882906558 1
1.82676055815151 1
1.86714292413176 1
2.19848737246117 1
1.97218430506942 1
2.13628889385742 1
1.91100595242537 1
2.12967118944171 1
1.8791967129477 1
1.98085292175351 1
1.75206954726305 1
2.01840644110752 1
2.59077315013185 1
2.01036118677479 1
1.96072735268137 1
1.95999811511666 1
1.87088148411283 1
2.00814655829455 1
2.07163798771608 1
2.70937766368882 0
2.21667837506951 1
2.2086993302391 1
1.8794680770357 1
2.40929261340064 1
1.47858072116406 1
2.51362357426649 0
2.06107988808129 1
1.60849777470204 1
1.9866490016646 1
2.00728305660579 1
2.01794134342055 1
0.971298420168738 0
1.90265843162274 1
2.2603640211804 1
2.05969297785995 1
1.7995233889691 1
2.83960218692112 0
2.23724094816188 1
1.75803536295769 1
2.21189151574087 1
2.59122799820239 0
1.5552877936452 1
1.89666790309369 1
2.07705238353438 1
1.46108944562194 0
1.75704563112036 1
2.19150084011545 1
1.89173590768262 1
1.92051592416287 1
1.84691025436994 1
1.56454798704401 1
1.88593571420293 1
1.80756123681793 1
1.33772791336474 1
2.07240568215864 1
2.16344290190308 1
2.47453074410478 1
2.37953507144186 1
1.37767077734076 0
2.08204037102936 1
2.69664710583445 0
2.08552846829436 1
1.59590976815244 0
2.46421413577862 1
1.70401717211586 1
2.22359246395149 1
2.47551647833737 1
1.86305567655631 1
1.98556360667648 1
2.15881441004345 1
2.01553515506027 1
1.68066163313942 1
2.76650941134372 0
2.23294893131255 1
2.17372535151896 1
1.85755002900233 1
1.51179785273038 1
1.93402344889322 1
2.005124965207 1
2.4521858120455 1
1.81635307077126 1
1.79265805396153 1
1.74219353250747 1
2.25702961015943 1
2.23732869852951 1
2.1733650161083 1
2.34204196289027 1
1.02558767412757 0
1.93469050988263 1
1.71475909470634 1
2.52138265001317 1
2.06573430278062 1
2.13989308059298 1
1.67148664563187 1
1.76043239045405 1
2.3021985023997 1
1.95952816558445 1
2.06706043527375 1
2.37838102849966 1
1.80303587393016 1
1.66216303234055 1
1.71281456762014 1
1.63632085033341 1
2.1088338182723 1
1.89905778017323 1
1.78651022937961 1
2.4140521405832 1
2.33459432765753 1
1.79480468207399 1
1.60034080449534 1
2.3529158952431 1
1.92698937966764 1
2.10641625745098 1
1.7817084082817 1
2.307796405865 1
2.08445504046086 1
1.79686069399533 1
2.90916043849251 0
2.213891758049 1
1.48257590646473 1
1.74129234366585 1
1.78699084844383 1
1.75731639982344 1
1.64049081882767 1
1.94400955106952 1
1.39611904691937 0
2.10728983906381 1
1.85389543660809 1
1.80751692625229 1
1.8581700746466 1
2.14581420870168 1
1.68079767017236 1
2.22262970406798 1
1.21763455769296 0
2.54889606022626 1
1.98850777528064 1
1.86504416789692 1
2.20200870352159 1
1.87618583749555 1
2.05625073656123 1
1.83060917715839 1
2.07202199689087 1
2.16358959018481 1
1.75040495025447 0
2.03436712590517 1
2.48363738572078 1
1.6691587236892 1
1.39081561705471 0
1.63669593812785 1
1.60613447222567 1
2.66326965281915 0
1.64398811481896 1
2.39332411585636 1
2.33114397454341 1
1.50899430667457 1
2.08864749899131 1
1.76447531384055 1
2.42162826657214 1
2.21054823211508 1
2.2190456162969 1
2.10500576293559 1
1.35288757102571 0
1.65680276078152 1
2.24303516353547 1
2.06154938170203 1
1.484208011871 1
1.53047102697706 0
2.19401996647417 1
2.46008736150425 1
1.8487546259204 1
2.24024358080408 1
1.68117436141747 1
1.93692585811591 1
1.60518749171512 1
1.49847564352431 1
2.28347815394427 1
1.83012766935718 1
1.96010357672176 1
1.72400215192589 1
2.30238153775372 1
1.86143264896656 1
1.99804205671722 1
2.21500049136609 1
2.30693154656629 1
1.41621163235521 0
1.88366529060639 1
2.22439041470142 1
2.36507684319102 1
2.69711823643621 0
1.62566900613305 1
2.12021891216413 1
1.84902013335592 1
2.10503822458385 1
1.71008289232316 1
1.70518255952703 1
1.80795217075117 1
1.95037054395306 1
2.62825635137733 1
2.38261534193608 0
2.1034192518055 1
1.67428822264483 1
2.33263673617258 1
2.21827566158143 1
1.79773645674759 1
1.82489959835061 1
1.85890364112768 1
1.79930923227271 1
2.61216696972716 0
2.24575967341635 1
1.91185443307519 1
1.79405132520334 1
1.96256227793848 1
1.61483197552184 1
1.85818280698089 1
2.03754104263416 1
1.83271460158357 1
1.85701458627675 1
1.54431304341286 1
2.06479073801148 1
2.08982124575417 1
2.30922812628377 1
2.16735477108953 1
1.63811574570971 1
2.02839727034251 1
2.11769238997186 1
2.08893724786064 1
2.30370747899921 1
2.29266948697355 1
2.10877891439128 1
2.19504827050345 1
1.92982141467645 1
2.45465174729713 1
2.13273588841551 1
2.10198567657142 1
1.94248299378658 1
1.77032827905563 1
1.93885182254946 1
2.22011840393267 1
1.98283721399512 1
2.0602295545426 1
2.42734993399246 1
1.68287737334081 1
1.45294972126224 1
1.96165113844709 1
2.24170649040718 1
1.81415596548456 1
2.22763903017278 1
2.13271990305805 1
1.90980671851722 1
2.12931313568779 1
1.83291747833541 1
2.31862278174976 1
2.12733159389523 1
1.67028330115627 1
1.70385154668807 1
2.00960878239065 1
1.74792648799986 1
1.84038389922032 1
1.87417749984525 1
1.62253348770096 1
2.2493771176964 1
2.31614494864481 1
2.23009326065694 1
2.3824972635606 1
1.74630564949841 1
1.72584393419096 1
1.79134421876536 1
2.20899902534173 1
1.8369901310237 1
1.43550971525833 1
2.38523354818017 1
1.67184649202247 1
1.8535970149327 1
1.75030632912747 1
2.0814686895101 1
1.79244362828818 1
2.17809958427741 1
1.82062219856962 1
1.6704427653931 1
1.54580498748728 1
2.53627666360207 1
2.13763121537797 1
2.09142571738146 1
2.1563375100053 1
2.02177405532023 1
2.2322197083629 1
1.51800181275304 0
1.85980803175281 1
2.07127800328774 1
1.86222546727798 1
2.36315348091401 1
2.17869709142246 1
1.84562156610425 1
1.97682488095915 1
2.08363774724309 1
2.47230875955278 1
1.96076868616169 1
2.1435990376796 1
2.16118539792713 1
1.49486525830705 1
1.67775457478992 1
1.58364134554935 1
1.90854392170029 1
1.85320447779684 1
2.46179545563314 0
1.90718490739664 1
2.5267634914849 1
2.4594841587809 0
2.20313323727372 1
2.04496222364912 1
1.97231436850992 1
1.73987034587665 1
2.30646112373749 1
2.31857230274541 1
1.93392750147301 1
1.87286204929871 1
2.01234089669722 1
1.98142228120667 1
2.10490331105324 1
1.84862958715508 1
1.99669125495052 1
1.8323376107525 1
1.97684762807776 1
1.71465769545297 1
2.05191601133134 1
1.91629487838493 1
2.03549288650426 1
2.00681006291035 1
2.45395328681302 1
1.85312931473623 1
1.74060786635013 1
1.89736067220626 1
1.76526787299751 1
2.33862634055268 1
1.89897123467214 1
1.9412127772432 1
1.7304983454232 1
1.88117175178425 1
2.66832849504533 0
2.07363941421233 1
2.35466478708291 1
1.78723311771686 1
1.46695078627219 1
1.94840815982611 1
1.68766531729318 1
2.11910558094255 1
2.93404655529127 1
2.27089765575515 1
2.37619596221875 1
1.8607545390057 1
2.0032081915855 1
2.24697668140362 1
2.06307808489113 1
2.3360928790263 1
2.26357466864102 1
2.25837447338762 1
2.39472160224214 1
2.46702242621361 1
1.63303190539855 1
1.66592080444583 1
2.28632484949386 1
1.95879816022498 1
2.29285444474899 1
1.96681013224641 1
1.54083967765695 1
1.96755308502385 1
2.0006328807587 1
1.84501444390999 1
2.68841019618018 0
2.27677148762474 1
1.60611934731405 1
1.70892285129678 1
2.21950820513236 1
2.61985599621136 0
2.09406514563736 1
2.31046233377456 1
2.26867338183857 1
1.92586607384484 1
2.07091073517248 1
1.22199915367944 0
1.99288351306731 1
1.56152066764505 1
1.59925423680741 1
2.60441860710166 0
2.32337943450752 1
2.02515442531912 1
1.90050431266951 1
2.49686509408368 1
2.19669958093007 1
2.33858260581738 1
2.10177828250856 1
2.2259927127946 1
2.0226471940927 1
1.77737961112435 1
1.73336333191201 1
2.43211155594554 1
2.03270033602573 1
1.19187353683288 0
2.38072766461547 1
2.00807767023592 1
1.97976370023762 1
1.97833378512276 1
1.64328317995458 1
1.72607962806583 1
2.58359969379934 0
1.91393970266284 1
2.32658434718329 0
1.75136191928872 1
1.80699685406182 1
2.22783578075712 1
2.53181359154174 1
1.75965983878702 1
1.63888549268969 1
1.92201126216784 1
2.36470315463003 1
1.79765627721427 1
1.76916264336496 1
2.23822317402071 1
2.38234793531219 1
2.05673521652195 1
1.79653730000211 1
2.10919047511157 1
2.00627908773303 1
1.79843643043638 1
1.94032911177736 1
1.6406901055181 1
2.14487243885964 1
2.46760110090051 0
2.11159769057959 1
1.88721655456671 1
1.92870406037997 1
1.84257092729881 1
2.31702391799079 1
1.93447619625733 1
2.6243468310528 1
2.06526817871256 1
1.9840951046989 1
1.97964916713161 1
2.21751192950428 1
2.00922901175906 1
1.7991704030005 1
1.64578207934298 1
2.58531317301755 1
2.16749734465384 1
1.94120449678553 1
2.48950703360849 1
2.00650086189926 1
1.8435964511138 1
2.02905215280296 1
2.43081062276861 1
1.41583942360625 1
1.95279895485723 1
2.13766208067125 1
1.9527547168152 1
2.70234947232438 0
1.88691457765672 1
1.43889749948611 1
1.74035153897824 1
2.51878202035536 1
1.17047041648114 0
1.48405342783222 1
1.58445548339664 1
2.0666678767539 1
2.25891700203511 1
1.81821565893976 1
1.88166036800745 1
2.25608610772329 1
2.1067537756171 1
1.61619503107286 1
1.61486248855986 1
1.68341731205312 1
2.04990138298603 1
1.94894575847341 1
1.81400593605851 1
1.82781213295672 1
1.7242625359648 1
2.08827139124496 1
2.11056025371251 1
2.38367038644376 1
1.51801058117457 0
1.76086828650479 1
2.02079614755479 1
2.15826320805214 1
2.01121720901691 1
1.74371463714963 1
1.9573220595404 1
2.66364025296215 0
2.40300682198774 1
1.75998592264019 1
1.9953482693694 1
2.13039577742001 1
1.86774641609423 1
1.98732669007826 1
1.7706743391892 1
1.92210314016089 1
1.81846458962054 1
1.99806309026756 1
1.98605587038221 1
2.26773416798954 1
2.22018194519367 1
2.23561008003917 1
2.15381235168458 1
2.16709315338172 1
1.22710951194781 0
1.83840058974134 1
2.02212075823368 1
1.69604739636764 1
1.95201449145746 1
2.15354193861638 1
2.45773137925665 1
1.94652673685302 1
2.29318143992039 1
1.91047818797528 1
2.31816314155027 1
2.38922929323974 1
1.69435193349906 1
2.12265477131526 1
1.63407011997163 1
2.13055815460941 1
1.78599298650578 1
1.37797017360728 1
2.05822356438965 1
1.7633520984822 1
2.03267720693412 1
1.46005737569939 1
1.84830523277958 1
2.197495927576 1
2.2077407589464 1
1.87804004207313 1
2.10910260937392 1
1.66167830589941 1
2.00722290651875 1
1.93329820999211 1
2.23193800246867 1
1.63922496394007 1
2.21294788965484 1
1.7501740260131 1
2.61070252530807 0
1.94113965353376 1
1.99112571137909 1
2.43185285460211 1
1.88778106689993 1
1.17663063080566 0
1.95610976513552 1
2.22261649761001 1
1.97810336185551 1
1.71998527243024 1
2.36879669176084 1
2.20266578466307 1
2.02783428374996 1
1.66431537044689 1
1.61020524798116 1
1.72682949923939 1
2.05021533011088 1
1.87709788763206 1
2.38897993392958 0
1.56268261893031 1
1.64631659319068 1
1.93358892472763 1
1.39812914615505 1
2.45938307259334 1
1.54164294914667 1
1.83762224258313 1
2.28535697068563 1
2.23140863382083 1
2.19231199938003 1
2.23519710627785 1
2.38802922985055 1
1.42885443691071 1
2.1121222236817 1
1.78070836371945 1
2.35644186482818 1
2.33350132568739 1
2.26080748795309 1
2.12298676911728 1
1.87927755574255 1
1.96274960731898 1
1.98983690267122 1
2.13960123578901 1
2.07181095648238 1
2.48625031642515 1
2.4294784675822 1
2.00421638903974 1
2.35529844596936 1
2.15107745189538 1
2.20734348312728 1
1.96880445532083 1
1.97815306615583 1
2.03755328354854 1
2.19840765453723 1
2.16224476065319 1
1.76540969303282 1
2.13149707850841 1
1.87785635217764 1
1.32148756495727 0
2.53021828770847 0
2.26158783744787 1
2.15856690879333 1
1.59262141863787 1
1.63788763050626 1
1.94845336739175 1
2.47355429538727 1
1.61864554517 1
2.71035735384708 1
1.57290637784672 1
1.76186117271675 1
1.42841189553616 0
1.77938361934012 1
1.79292213510631 1
2.55252546654737 0
1.47452588367008 0
2.00800570371871 1
2.20110482253901 1
1.56003122926596 1
1.9869322274382 1
1.9113402256618 1
2.17535952530342 1
1.65296244552727 1
1.57378652741796 1
1.95691889684089 1
2.69489654133903 0
2.04459834052286 1
2.06528730667643 1
1.65142608430268 1
2.46814370972863 0
2.13899318424506 1
1.63768600285847 1
2.0096988145364 1
1.60999225530126 1
1.84245939178431 1
1.67251742208978 1
2.47291565493889 1
1.88289699948107 1
2.17735742708713 1
1.62201423488874 1
1.78448523250921 1
2.09420594589983 1
2.70983735900024 1
2.4561926399903 0
2.0345103310671 1
1.96630045758985 1
2.24028336696008 1
2.55254089661072 1
1.75894226061921 1
2.09101921839434 1
2.09152559517552 1
1.41275778570573 1
1.87689877983232 1
2.03845117897947 1
1.95943221852901 1
1.16119343525559 0
2.20895781509247 1
2.39701362133351 1
1.61714009103661 1
2.64474108539868 1
1.72375343504039 1
1.90835023635517 1
2.0464982028834 1
2.07555773583425 1
1.85868368565915 1
1.69809495625966 1
2.62199089310572 1
2.80082949407044 0
2.14665539176955 1
2.20107398436711 1
1.61242425294699 1
2.04305918136017 1
2.2167359386078 1
1.98279762334646 1
1.66175702633745 1
2.29803348545501 1
2.39409021881838 1
1.79905215705973 1
1.91616542652434 1
1.74232884403591 1
1.76651013870653 1
2.16921418438486 1
2.64878034614829 0
1.81617894283184 1
1.72510745065251 1
1.62599033251985 0
1.99010795106551 1
2.11802592804167 1
2.19880511692983 1
1.80562985087049 1
1.87126117638766 1
2.46591924635843 0
2.17778936626965 1
1.21029365371255 1
1.96824562792673 1
2.36113206708479 1
2.13399711161334 1
2.3321265681509 1
2.59093186788719 0
2.29623386204384 1
1.79531331012407 1
1.91106239555264 1
1.65051384135715 1
2.10810864542521 1
2.42585640148896 0
2.0491122204761 1
2.11010750289621 1
1.80330948059367 1
1.3905383840662 0
2.01220728280981 1
2.29295353528327 1
2.31463787446757 1
1.57671457676267 1
2.27575712274026 1
2.11214445402467 1
1.39604468386626 0
1.81063699160419 1
2.14549176700569 1
2.09148004689311 1
1.87879302469411 1
1.59792104402413 1
1.96651602651082 1
2.15434940935588 1
2.00090805097753 1
2.35965813486209 1
1.34931795048654 0
2.36437644864311 1
1.93718169630108 1
2.10831942835934 1
1.84951982347305 1
1.89872874250504 1
2.81860975887223 0
1.6851712296019 1
1.40273062515443 0
2.17450672805759 1
2.47814479527815 0
1.62697634222773 1
2.15515263179873 1
2.10217015297733 1
1.65608254264928 1
1.38115060327119 1
1.92922810740002 1
1.86451681252838 1
2.31500471394831 1
1.88039989764205 1
2.12523572302751 1
1.68468511186419 1
2.15692268580161 1
2.19979126798052 1
1.92714938183147 1
2.37591588083686 1
1.92803933974901 1
2.0978029115536 1
2.18488107522315 1
2.05817523528304 1
2.04823611467396 1
1.79388304896867 1
2.05720675577796 1
1.91998269974762 1
2.54808746255454 1
1.98751767748253 1
1.94287847134906 1
1.56961713661924 1
2.26002142915032 1
2.02059431040091 1
1.74987126899016 1
2.00724555315735 1
2.13185753029548 1
2.16334919961941 1
2.28463927760292 1
1.85151827439613 1
1.98840496379681 1
2.47436125293608 1
2.05714376597388 1
2.04898620376021 1
2.11487748074165 1
2.42589456201184 0
1.89519960135745 1
1.78363617115726 1
2.08661724038006 1
2.46971919080227 1
1.87143672340025 1
1.74074366493677 1
1.85616681752078 1
2.32225872930946 1
2.0864049328611 1
1.77022239754699 1
1.8553709066846 1
2.04222262604138 1
1.85659520152693 1
2.16663788132144 1
1.95142368749432 1
2.13355673376203 1
2.02199748581713 1
2.30957652499872 1
2.20838320423696 1
1.62701899702694 1
2.21014981904033 1
1.99503788692113 1
2.23535888397248 1
0.985851243950534 0
2.19523337279673 1
1.50858851281825 1
1.78802094594286 1
1.7550338070954 1
2.03555913938688 1
2.07170307036798 1
2.11463234957353 1
2.31841499693691 1
2.06561544111798 1
2.15015776250394 1
1.80710687173556 1
1.37256100556074 1
1.33409099478641 0
1.8758947735397 1
1.81682312996675 1
3.03464403570504 0
2.06547078832708 1
1.90371133856187 1
1.83100646006941 1
1.87129763506979 1
2.20024047358139 1
1.35327637919195 0
1.82123859009848 1
1.9765166404886 1
1.59169096886362 1
1.97127329856232 1
1.97679654501579 1
1.85415443307168 1
2.61337320296646 1
2.31849301625879 1
2.16270952455371 1
2.31821209038827 1
1.75608419694272 1
1.57376299412235 1
2.30766887031801 1
1.95165811286244 1
1.90872027742141 1
1.97659432843968 1
1.65757553447742 1
1.9475938553035 1
2.67950502757329 1
1.68423514362567 1
1.9697567045173 1
1.95111459720088 1
1.81176371671756 1
1.4700851367592 0
1.83493589640086 1
2.1825171220745 1
2.15928964391993 1
1.73377460496497 1
1.65632895928767 1
2.48177171448099 1
2.28082736129024 1
1.84092870288031 1
1.80462439693163 1
2.29028945083512 1
2.05885262185453 1
2.40400930656863 1
1.91171300859218 1
2.5186777053059 0
2.54416241560054 1
2.14020880147204 1
1.81841311545424 1
2.03145330100918 1
2.04269149616725 1
1.95824366558917 1
2.3411570714681 1
2.28331144910464 1
1.78947846644391 1
2.16231955056895 1
1.92548777153313 1
2.65761991035824 0
1.76644609407681 1
2.00165427339035 1
1.90609485855446 1
2.19198348120351 1
1.76019472530467 1
1.78471135955318 1
2.11696799078422 1
2.00517862330655 1
2.39916040495089 1
2.2098872857642 1
1.96236164617739 1
2.60813114066379 0
2.45422612797181 1
2.28665420172648 1
2.04852780457049 1
2.24413694365327 1
1.79753231641399 1
2.27166672940115 1
1.81560428526794 1
2.80663768662342 0
2.33932737127589 1
2.64326200248541 1
1.69140057800291 1
2.22350211408801 1
1.66716601177994 1
1.84661069598956 1
1.82443170168183 1
1.50199903872706 1
1.51226938308572 1
2.2073122267387 1
1.91001771559509 1
2.15980418536594 1
2.39021985056904 1
2.09260320608552 1
2.22950443410702 1
1.94239430655965 1
2.31696864252032 1
2.62092978980081 0
1.59388078889747 1
1.7353594438702 1
1.91084137092311 1
2.27654589738725 1
1.70611594231104 1
1.99266520928147 1
2.08460391116136 1
2.26746260422879 1
0.820905321922049 0
1.80195170574772 1
2.37313416056095 1
2.35372143716602 1
2.18225548816789 1
2.05923625279871 1
2.14103410765343 1
1.59268908538097 1
1.68707328952051 1
2.50956005296669 1
2.12571066829716 1
2.06224413372017 1
2.70672102903348 0
2.03327966851514 1
2.45692999760331 1
1.78683392236584 1
2.15275286606813 1
2.57123183106335 1
2.09958636920226 1
2.57099981724952 0
2.13061022592626 1
1.90941228372424 1
1.33240270341388 0
1.94486873025538 1
1.81606913441208 1
2.55305845030574 0
1.15553072313751 0
2.02283815626678 1
2.33107191895894 1
2.3499522457034 1
2.19639574073603 1
2.18722590645965 1
2.06815416328041 1
2.33420205750443 1
2.12880136769112 1
2.16965560144018 1
1.45339314650472 1
2.10703342178197 1
2.49946137583671 1
2.2738830254696 1
2.11354451912501 1
1.72190593844263 1
1.56917783811661 1
2.74982485842045 0
2.0092374326317 1
1.87436818362221 1
2.4261089968321 1
2.34856606751368 1
2.0518797852735 1
1.97092105842903 1
1.69147608796445 1
1.96389070465571 1
1.9726661847606 1
2.35807583587597 1
1.89643809452162 1
1.92757241787478 1
1.49275298072117 1
2.20309615245786 1
1.82600021113703 1
2.15471611912109 1
1.74237423787101 1
1.59535784351152 1
2.39839050457223 1
2.25790526481164 1
1.42379855120235 1
2.36590883730808 1
2.51705168654945 0
1.96032592317859 1
1.45110487126842 0
1.76454133581238 1
1.92160219995577 1
1.85528598472019 1
1.63958548047888 1
1.81571406417846 1
2.37178711550611 1
2.39383357971992 1
2.02172608973916 1
1.81032932001598 1
1.8801494781194 1
2.13451025542921 1
1.65910289928893 1
2.4037275007274 1
2.79539481618898 0
2.08283851670665 1
2.01399226098092 1
2.58201220036485 1
1.88568061934808 1
2.516478711691 1
1.92299582862622 1
2.01527917957919 1
1.5891205094109 1
1.44795245044841 1
1.80218353475699 1
1.85787642030146 1
2.63049580698826 1
2.34605113402953 1
2.21378555564011 1
1.64980172723455 1
1.9382358871337 1
2.00817090283355 1
2.26627529476171 1
1.91812443665438 1
1.69528437526492 1
1.96729814160988 1
2.15055470183248 1
1.92798650144546 1
1.85880858598669 1
2.183137312752 1
2.03853999005784 1
1.3438138531697 0
2.46637740898639 1
2.46422845182839 1
2.04934728135455 1
2.03040299962577 1
2.40970767389984 1
1.54140176441093 1
2.16453349118228 1
2.38425150644355 1
2.12171391992279 1
2.28074101979944 1
2.01456041625902 1
2.69405059713464 1
2.25501827663959 1
2.20514352471486 1
1.65597853319667 1
2.12026315715368 1
2.305038673986 1
2.09830630969037 1
2.08601437584069 1
2.17883881413637 1
1.69265040791001 1
1.74213254527924 1
1.6118911941078 1
1.99554526564167 1
1.93155734963414 1
2.08940991403988 1
2.51392654654592 0
2.09329323896958 1
2.37269140042376 0
2.20651588775035 1
1.72936740763298 1
1.70090792658218 1
2.1037575221805 1
2.22337723681171 1
1.66285401552721 1
1.92152475571617 1
2.43116552672478 1
1.696954509699 1
2.11505568673749 1
2.08991613608576 1
2.11778734468138 1
1.63527267733725 1
1.70442722458443 1
2.00450591940969 1
3.01142864022425 0
1.66170615935662 1
1.84654524948423 1
1.88167536309749 1
2.00491043287801 1
1.66564952136636 1
2.13494025468872 1
2.5001431974475 1
2.31757191928725 1
1.86438322529262 1
2.10766725735646 1
2.48078445084877 1
2.09374080106746 1
2.10440067317092 1
1.78706307408143 1
2.82050519256338 0
1.86829001846453 1
2.33067577569654 1
2.00894602844508 1
1.41535480213095 0
1.89537834234923 1
2.00785193856906 1
2.24642022688533 1
2.08784883203296 1
1.95602833773901 1
1.65492150985592 1
2.25533595345013 1
2.22892786728627 1
2.04622519648717 1
1.98950656312283 1
2.04844877853726 1
2.40706281510832 1
1.57221981683092 1
1.84238134620274 1
1.71909699299434 1
1.47541950307751 1
1.92362415352977 1
1.96108042794112 1
1.7898905940521 1
1.42399125249413 1
2.00880563127905 1
1.81101765245428 1
2.53888366483711 0
2.06607157499872 1
1.57005165209784 1
2.4426992841597 0
2.30477113689499 1
2.23801129759355 1
1.65377347149547 1
1.2471717856105 0
1.72690736482432 1
2.01641874615793 1
1.95141538766306 1
2.16016991868595 1
1.81370028151996 1
1.90989192936055 1
2.14217290511174 1
2.66197651671002 0
2.58210881964212 1
2.32210587641086 1
1.93664477087927 1
2.41281236467344 1
2.32811781442025 1
1.35612858101405 0
1.77192984796586 1
1.86093402791618 1
1.92628799423252 1
1.50149147216548 1
1.627635262159 1
1.06788090454067 0
2.20568525795212 1
1.88504045569103 1
2.18978427058676 1
1.66530759839089 1
2.08068488309515 1
1.5675377359791 1
2.55245324540919 1
1.85650558006009 1
2.12280607322409 1
2.11652560282844 1
1.56876995153403 0
2.0150401930731 1
1.75816555325441 1
1.68005049168365 1
2.78662151232755 1
2.0645322618244 1
2.19090617905433 1
2.61807561547503 1
1.81830283502805 1
2.51706801274984 1
1.87828359827518 1
2.47125043206737 1
2.33840671827021 1
2.93350886211567 0
2.2611101953614 1
1.95723133436839 1
2.28973558599802 1
1.81204081944086 1
1.97495519469013 1
2.24044270931553 1
2.26883512718314 1
1.8520507166795 1
1.61782199354073 1
1.8942710127241 1
2.29908454627476 1
1.40606636274984 0
1.7136889058152 1
2.1640446340308 1
1.73619887344198 1
2.03555411595117 1
1.94860496556317 1
1.54629644161338 1
1.0973828635969 0
1.93898517736703 1
1.72678028973054 1
2.09282463717795 1
1.89363582912895 1
2.09393539145615 1
2.40618366629423 0
1.53178324445269 0
1.82064969191962 1
1.91229652405463 1
1.90052867287892 1
2.1042896481527 1
2.23114735460098 1
1.97752113568416 1
2.21075741402278 1
2.309702343303 1
1.93916454828837 1
1.83501556202738 1
1.77284837675316 1
1.70517565298652 1
2.25771665811939 1
2.36204115073652 1
1.36486838312207 1
2.23631215405553 1
1.71556268080439 1
2.30501949331204 1
2.13556776569424 1
2.00362669210028 1
2.34545453085478 1
2.71186453515327 0
2.34474069925852 1
2.05774754069935 1
1.39824269529595 0
2.30778012701151 1
1.42417344172205 1
1.5287935504144 0
2.1658811560843 1
1.5163838706817 1
2.36575663094967 0
2.14003330064758 1
2.44118791117688 0
1.73972713298794 1
1.66464704378203 1
2.28926162276376 1
1.45547299627692 0
1.72760714689524 1
1.76008012738077 1
2.51704564509036 0
1.8387684207532 1
2.09298476883044 1
1.68841066677749 1
2.26094136516531 1
2.16385893184515 1
1.5402132110979 1
2.03830664151473 1
1.99656660840394 1
1.67936842065702 1
2.10425596747359 1
2.18411529491557 1
1.87678200262891 1
1.89057573942959 1
1.81981048476746 1
2.40350178932837 1
2.28956128622725 1
1.9891361751118 1
2.00221169847089 1
2.13523061412441 1
2.30164383508455 1
2.1065496637902 1
2.07767231295594 1
2.32288961369114 1
1.70458603531462 1
1.80952286764609 1
2.1198590035398 1
2.22970309817178 1
2.68109049836446 0
2.32681789616866 1
2.18685256356578 1
2.22587562812509 1
2.07101507193909 1
2.1567087239571 1
2.30121190310945 1
1.88766348532898 1
2.33096115821969 1
2.07170148543182 1
2.48740722074386 1
2.29572484626205 1
1.89254500216424 1
2.29791747684381 1
2.46528929052557 1
2.11493424303389 1
2.2517279596557 1
2.10363179716353 1
2.59529112089946 1
2.19456072039115 1
2.02783334908283 1
1.04362731086605 0
1.7770720846927 1
2.23937388273805 1
1.77397382962967 1
1.79558271426653 1
2.16991832088124 1
1.9934876776628 1
1.64066699749963 1
1.77993764268303 1
1.945493643246 1
2.09216124545629 1
2.04222550295982 1
1.98293619990179 1
1.96921640780204 1
1.71124093850205 1
2.21731258777073 1
2.19892098223319 1
2.42811886386836 1
1.29138479772912 1
2.73651282323912 0
1.75168453468116 1
2.34433505033423 1
1.85202569881407 1
2.35449848541455 1
1.58465961545226 1
1.89081232294709 1
1.54089670848589 1
2.214037728004 1
1.93111365171614 1
1.9436127348398 1
2.78873539772212 0
2.0606868398468 1
2.2236678388615 1
2.31247787394615 1
1.9755725315923 1
2.23575397371844 1
2.08902123348937 1
2.29872051950738 1
2.32208357417654 1
2.26449816151539 1
2.63815724578813 0
1.68350574183169 1
1.1524820577605 0
2.20198727129 1
1.98768417106477 1
1.43304877787544 1
1.71752636068535 1
2.22767421081989 1
1.70648576706547 1
1.77539154228964 1
1.59920951740769 1
1.69229831446723 1
2.16994741676179 1
2.70143178442129 0
1.94956578331636 1
2.2508025878974 1
1.77125271084221 1
1.89006301129579 1
2.51753142468866 1
2.11133033733088 1
1.9082002897392 1
2.13353015379001 1
1.59701601006916 1
1.79409891223883 1
2.00699024974842 1
1.79954586786727 1
2.52239547450628 0
2.38932103262788 1
2.28726002349141 1
2.00252766616854 1
1.69548192378384 0
2.27240618101552 1
2.05708685322367 1
2.02583651204553 1
2.17662120391285 1
1.5723689782663 1
1.31230078276864 0
1.90375346617276 1
1.68078941447976 1
1.32319976220175 0
1.67705280423057 1
1.80539108993135 1
2.01930086830515 1
1.62294101643077 1
1.32060251232844 0
2.01033579217465 1
2.13297240630978 1
1.70067272304202 1
1.42813283645177 0
2.07270695551026 1
2.12214178367008 1
2.40268396991853 1
1.58904839717368 1
2.2908289655297 1
2.29835041238404 1
2.10967096858474 1
1.38676200946268 0
1.81727822802351 1
1.76154948684298 1
1.98055095960259 1
1.82974016301498 1
2.04175545818989 1
2.4090674613378 1
2.12413161172793 1
2.15923030101263 1
1.93748503284317 1
1.7442414143776 1
1.41155560101881 1
1.54161520192923 1
1.63396794855618 0
1.55749136655198 1
1.95142447181393 1
2.35845264251645 1
1.91435225827917 1
1.77742174696137 1
1.98762072582419 1
1.97726086901273 1
2.95801175933473 0
1.95906225841433 1
1.71710958448203 1
1.95391484485008 1
1.80818099230013 1
2.36040441455664 1
2.13816462830713 1
2.39216314186236 1
2.06299496801341 1
1.9117406952313 1
1.90551304889657 1
1.88264966822487 1
1.94888657247648 1
2.3855793663348 1
1.86641800274208 1
2.24247768843583 1
1.5128419278967 0
2.42319955718216 1
1.89855964714426 1
2.19618041579358 1
1.65726405970085 1
1.93702425669668 1
1.82818977276307 1
1.92951761840961 1
1.70560650165713 1
1.83699542638191 1
1.79584442037059 1
1.67662499589047 1
2.30984765625925 1
2.04262920778082 1
2.66039956398439 0
2.39551939706254 1
2.13954814753841 1
1.34685397523819 0
1.80093838602466 1
2.41592677428042 1
2.12648678902384 1
2.3432833325315 1
2.15128146924613 1
1.53666997588259 1
1.56524121184012 1
1.41201807420196 1
1.2967531207566 0
2.33739376326775 1
1.54911639676147 1
2.04386471784989 1
1.91521581048394 1
2.13039789344269 1
1.97758158396644 1
1.58084374088477 1
1.8399227157398 1
2.0148311045065 1
1.63894305703049 1
2.08878160372346 1
2.123861024815 1
2.40527465099696 1
1.73127853195862 1
1.98810195108397 1
2.60537263922817 0
2.55849916383277 1
2.15567788842887 1
1.68876171940184 1
1.69048667576547 1
1.49087317459988 1
1.86631859044989 1
2.39360550478048 0
2.77373275384361 0
2.22837228407418 1
2.03245777997177 1
2.6951355130887 0
1.66738987659759 1
1.78924613106912 1
1.71158937951567 1
1.84952059322268 1
1.65010511194543 1
2.53354745140453 1
2.15240569334193 1
2.08871654634374 1
1.67614553148507 1
1.93982689566932 1
2.09170901516921 1
1.64157407265453 1
2.39875045815819 1
2.36372705579763 1
2.32046742926572 1
1.60422712878885 1
2.00150071501556 1
1.82362238440825 1
1.35690466574432 0
1.29218629205398 0
1.88229770321638 1
1.95146506184735 1
1.56406392018372 1
0.857851898124163 0
2.13771884466587 1
2.54032382314556 1
1.08270649593455 0
1.98401256466572 1
1.69855865976336 1
2.18895771464084 1
1.44320596936945 1
2.34288266917876 1
2.26525496851134 1
1.96995040706048 1
1.54552016172783 1
1.54314950276008 1
2.32389118482764 1
1.11071674012543 0
2.20295885359836 1
2.04817855805206 1
1.91428116046652 1
2.24024416719821 1
1.7103838006199 1
1.72043187473639 1
1.87453684715494 1
1.77823415875136 1
2.02426455503658 1
2.46610247062083 1
1.4945690347542 1
1.8698685744263 1
1.94310086967191 1
1.7937933484924 1
2.38998298554737 1
1.81657248266569 1
2.47381086782189 0
1.42186388977122 0
2.09184805749664 1
2.01948904840209 1
1.6108684203591 1
1.84406873287892 1
2.65377869074932 0
2.43089093999754 1
1.7299750520611 1
1.75931903048368 1
1.20951979203608 0
1.93472674006919 1
1.86545646672611 1
2.23542918752114 1
1.88477307357621 1
1.80660195408233 1
2.06481190917053 1
2.50630176686976 0
2.10969077961686 1
2.06269488140329 1
1.98650385966187 1
1.75064038225846 1
1.75380159461239 1
1.60213923296347 1
1.3071338733346 0
1.72181721868255 1
2.26042881413217 1
2.07485357531976 1
1.35546874793922 0
2.29121815240864 1
2.53563812480073 1
2.12868043974944 1
1.74950657837424 1
1.84194111028833 1
2.19049790600621 1
1.66841489995523 0
1.79636549155496 1
1.99741066505254 1
2.34423065416094 1
2.00173610135074 1
1.53802911515999 1
1.78080745488137 1
2.24708323107199 1
2.364191686696 1
1.8168824697377 1
2.69801716155102 0
1.97343609634192 1
2.52754676928561 1
2.40042198400907 1
2.39208406827541 1
1.33566297450635 0
1.6810658619247 1
2.24069831186227 1
1.43345903658074 1
1.55158262287628 1
2.02049872796688 1
2.3810892796421 1
1.57261368551053 1
2.54314364750913 0
1.77285875089996 1
2.12175069577041 1
2.25522305091845 1
1.48358824627457 0
1.79780237749898 1
2.36937877707216 1
1.69854493656585 1
1.70321612764323 1
2.26239480237399 1
2.24448466066371 1
2.017488003555 1
2.16112696043764 1
1.90938364627838 1
1.92689267857826 1
1.94710724249167 1
2.53168883609865 1
1.97934464444658 1
2.22349982513512 1
1.49980147636461 1
1.87484850560778 1
2.03548586588887 1
1.29868192495425 0
2.30900881680765 1
1.73687924658287 1
1.6458213706545 1
2.2434354820773 1
1.76385519603929 1
2.04626440630711 1
1.84458628521973 1
1.76914558373784 1
2.59552868469774 0
2.1705161149765 1
1.74262493366577 1
2.04347678412202 1
1.27887476658766 0
1.92828451411683 1
2.08550516200644 1
1.64077979881408 1
1.44653192545569 1
2.08965267666034 1
2.04505487175756 1
2.2247896359115 1
1.9599063233887 1
2.05634407302311 1
1.76964739552894 1
2.28658005176168 1
2.00935755945438 1
1.58989476517406 0
1.88104427839105 1
2.31804207657447 1
1.81332778093972 1
2.53293635225263 1
1.71339273997282 1
2.3166910675038 1
2.20038980549319 1
1.65368135786545 1
2.48964129582558 1
2.46316871195054 0
2.17659559093573 1
2.42714945026273 1
1.60608875034733 1
1.52215956838772 1
1.71563347608959 1
2.17999040958722 1
2.46536338741535 0
1.66704940562724 1
2.48588298689459 1
1.97192656129248 1
2.33865462709837 1
1.93046945923879 1
1.93558947250846 1
2.04058594785554 1
2.37312013559293 1
2.05544075221808 1
2.3046636945863 1
2.19832603468784 1
2.24805187760622 1
2.14731374410442 1
2.01596759146901 1
2.14805382542822 1
2.04374290098657 1
2.07534048279611 1
2.25531493771369 1
2.06171732325113 1
2.28408409332797 1
2.58935293441626 0
1.71673443299968 1
1.3288416599238 0
1.71606955539201 1
1.67938363842109 1
2.16007981417126 1
1.97252136364681 1
1.77457394193469 1
1.79902001733011 1
2.33335302373378 1
2.02751494433974 1
2.20234732038654 1
2.24117438263866 1
2.13609130338366 1
2.23554508561352 1
2.65099921140772 1
1.76597544859043 1
2.1245158742098 1
1.87580775645926 1
1.92706730581277 1
2.49663828119027 1
1.98882771521989 1
1.34207131318265 0
2.11905073970672 1
1.86633687251562 1
2.059589488736 1
1.68082366645127 1
1.97329532138889 1
2.12150100535244 1
1.82939512723998 1
1.98263337163486 1
2.08069281697366 1
2.03804473756947 1
1.30742389521973 1
2.28315883470417 1
2.04215833495605 1
2.26064055296985 1
2.06631862826655 1
1.30631785832694 0
1.85943627877704 1
1.83541325516418 1
2.20181525625267 1
2.01022549673023 1
2.29071241223704 1
1.67204486737708 1
1.90763068852102 1
2.08745741766947 1
1.59777394773723 1
2.20478643640861 1
1.83286455198907 1
2.18746658159185 1
1.82138081878828 1
2.05907605775385 1
1.54394967560315 1
1.86938767635972 1
1.96583998236063 1
1.86419096296109 1
2.03396758307176 1
2.39273986222413 1
2.02360250128345 1
1.64003530815487 1
1.84042961707212 1
2.14637985690011 1
1.67128950910652 1
2.20951730833961 1
2.73116683073745 1
2.0362007587197 1
1.57606770382204 1
1.7875642250503 1
2.0622879949536 1
2.02187310513114 1
1.84883526773036 1
2.44890797815246 1
1.96345468649832 1
2.09495193859665 1
1.94281312577896 1
2.18463427487306 1
2.15512428667845 1
1.65474932933983 1
1.94121423663689 1
1.83344903315808 1
1.94988909955523 1
2.29046931678241 1
2.1809721118107 1
1.27402600784869 0
1.94193668154216 1
2.39136747755986 1
2.24613177188234 1
1.96038516182767 1
2.04159238057238 1
2.369377713397 1
1.82692422724069 1
2.02074181215108 1
2.09507429412503 1
1.80735994145431 1
2.09921998040803 1
1.23279266262701 0
2.06892245585665 1
2.18788992858565 1
2.05352422248651 1
2.53234015200648 1
1.76674409709118 1
1.9093959049795 1
2.08976498823932 1
2.64439100064243 1
1.57342508494524 1
2.08078325301746 1
1.6083353022648 1
1.91086285461365 1
1.98826653273105 1
1.43089469173942 1
2.20568641772056 1
2.11409847873487 1
1.62968862440168 1
2.46127010103047 1
1.70521541630791 1
1.55098151302248 1
1.49866887716796 1
1.73437498124832 1
1.58797804190972 1
1.68295785162998 1
1.9703853292582 1
1.90850820612711 1
2.10490780426486 1
2.41949851425638 1
2.2599562857161 1
1.87845410961349 1
2.31038783892066 1
2.0001695705753 1
1.72598547669509 1
1.40084366403329 1
2.29874643247075 1
2.57502961181759 0
2.5050132907157 1
2.06811898452446 1
2.0953540738514 1
2.06451320300459 1
1.70813022378734 0
2.38050748432732 1
1.68956924027507 1
1.72062702468312 1
2.57391809618465 0
1.84002196696971 1
1.9152942783318 1
2.00723903089634 1
2.23572797752627 1
2.18488598535364 1
1.80807092688468 1
2.1473975680343 1
1.97153453907571 1
2.27577484450939 1
2.17629467559386 1
2.16366351805724 1
2.45995393138776 1
2.26274927168998 1
1.92122820454506 1
1.41111325483444 1
2.00269224502489 1
1.75110862332696 1
1.97525800526262 1
2.78388830131268 0
2.00691395983669 1
2.22600399047714 1
1.95657898994187 1
2.41236356329721 0
1.91526226146882 1
2.08367854244955 1
2.0752608127489 1
2.13354341344449 1
2.41306830974183 1
1.61064534425482 1
1.62508315513236 1
2.22779895618498 1
1.92780723780574 1
1.62766364733855 1
1.7306888579828 1
1.66103276618775 1
1.49049142886628 1
1.67571383295039 1
2.34750833420595 1
1.82959265568549 1
1.68263580241425 1
1.9123732152785 1
2.22794311582898 1
1.74378034168149 1
1.95821575440739 1
1.84990015601313 1
2.36903990212097 1
1.52011252799717 1
1.44785840923746 0
2.17249102264847 1
2.13940602332965 1
1.7820847018615 1
2.17504211499736 1
1.43540335956302 1
1.7633330150902 1
1.83116954212576 1
1.6056816050963 1
1.93330189289014 1
2.14114844345182 1
1.93288120756129 1
1.96663615090838 1
1.46935254881937 1
2.26848850334944 1
2.62197305397975 1
1.51134991447122 1
2.53124136393843 1
2.08128272324309 1
1.88867785438847 1
1.79445941927086 1
2.25295258054242 1
1.47874350763847 1
2.18014132184021 1
2.68454571483411 1
1.65545170195788 1
1.2741321410945 0
1.72243754507096 1
1.74027590880858 1
2.9363538226388 0
2.07097636137603 1
2.1058767580553 1
1.4945512543226 0
1.89452356128606 1
2.11231647843305 1
1.79699721080194 1
2.03324471327209 1
1.62251840063705 1
1.83313891540193 1
2.11082125159382 1
1.49863722926533 1
2.55237459365571 0
1.85354508444709 1
2.48717053724577 0
2.08347334368779 1
2.12477263047609 1
1.48788241517752 1
1.92800979739625 1
2.04084650955525 1
1.8250944641436 1
1.72607588985873 1
2.21454425399397 1
1.72309776877446 1
1.93278252477345 1
1.7493973034818 1
1.82412081631905 1
2.56667524862374 0
1.53693976978679 1
1.70907700984904 1
1.93378316568275 1
1.73570420543737 1
1.90969051315647 1
2.0107719850223 1
2.21006771120661 1
2.0564945791894 1
1.832227888344 1
2.09893772761021 1
1.92756579690123 1
2.07518394533851 1
2.15629600475336 1
2.16513769243625 1
2.33820041798538 1
1.18716871368992 0
2.27824257224557 1
1.8975546692954 1
1.64540608758623 1
1.91842940893641 1
2.29837956758919 1
1.94302872098216 1
2.41910152729693 1
1.68210052815677 1
1.7609124809175 1
2.14198937435192 1
2.01063487832159 1
1.87099308346833 1
2.07109409618475 1
2.1069781564646 1
2.45361424569459 1
2.32690616486283 1
1.48608497845294 1
1.98585655063849 1
1.47254240715884 1
2.24087566967069 1
1.97577714875104 1
1.8819776510168 1
2.54732152336793 0
2.23920529328577 1
1.98638163032417 1
2.30580590674839 1
2.6030993575697 0
2.24238888943698 1
1.99647287606545 1
2.74687569166547 0
2.49741893944131 1
1.89781531117906 1
2.63314284551342 1
2.26923107754978 1
1.9906559527241 1
1.1497204574087 0
1.24819078257604 0
2.20699059221302 1
2.20824984610974 1
2.27071624814393 1
2.0803575592642 1
2.2876158905378 1
1.73003065099501 1
2.09574440336539 1
2.34382228367639 1
1.96854513768385 1
1.68183814010231 1
1.61332401337547 1
2.21032120131656 1
2.30322137851533 1
2.0898067454244 1
1.82442395150558 1
1.99000859239764 1
2.17248311418862 1
1.51545097138063 1
1.61409890489903 1
2.55795651711126 1
1.98201675738047 1
1.66469322334881 1
2.39847519586714 0
2.70879384776865 0
1.99145903508638 1
2.0516150274918 1
1.91111105357995 1
2.00809937387456 1
1.58321836811258 1
1.72017103151339 1
2.24724028633353 1
1.79105500005687 1
2.17517151576267 1
1.77990208544028 1
2.20936821009203 1
2.17388377657494 1
2.19194836167551 1
2.06489570309307 1
2.16552745912871 1
2.40539890322469 1
1.97784465366757 1
2.24801204240615 1
1.59835222318244 1
1.82536826250004 1
1.98068000846093 1
1.5258427520654 1
1.93563103675264 1
1.7884878762355 1
1.66549688759586 1
2.34359232790611 1
2.16975690019994 1
2.19758845420124 1
2.12074919352005 1
2.75067973479633 1
2.27639814058535 1
1.84253003281606 1
2.15516306562875 1
2.29508154238517 1
2.05558121174588 1
1.76064330331401 1
2.28943910762252 1
2.31595464354859 1
2.27780647591834 1
1.73083028663417 1
1.72795404070938 1
1.60873396909586 1
2.14616591465679 1
2.00481425779822 1
1.59224421726536 1
1.96441956251666 1
2.18642866646474 1
2.15077322402023 1
2.10388892907439 1
2.34485837505177 1
1.91348156705372 1
2.46089260327752 1
1.74930723188337 1
1.80528301894134 1
1.80693256004493 1
2.08765222266641 1
1.76892501460009 1
2.25357776289372 1
2.0865697246991 1
2.14198602235275 1
1.90303541093742 1
1.87770587998962 1
1.9405704374503 1
1.66693848781725 1
1.74248506613657 1
2.26281647870913 1
2.74657271462828 1
1.92074485806924 1
2.01898303160255 1
1.56832320852138 1
1.83345455255269 1
2.29783945958839 1
1.84092789038067 1
1.49846368699463 1
2.12459740531546 1
1.85703536489821 1
2.58855306271863 0
2.1083477469901 1
2.35292508710605 1
1.92737021926948 1
1.708505850424 1
2.25038103881231 1
1.3760614093561 0
2.11677882745814 1
2.07417553068293 1
2.21304186330481 1
1.73000169401406 1
2.39707420521595 1
2.2920014155 1
2.21739303633857 1
1.82963827234504 1
1.63092242301514 1
2.35544306981994 1
1.97102563818721 1
1.80201498108616 1
2.35765765586131 1
1.78896209352161 1
2.42182743380079 0
1.81788240948214 1
1.80462742137026 1
2.17920396975462 1
1.77744897574274 1
2.00419107856383 1
1.87619067555934 1
2.1675982399645 1
2.03429013370822 1
2.25420253569764 1
1.94798408834213 1
1.90076443376039 1
1.62897652848504 1
1.56848102089509 0
2.31778694208617 1
2.11602781922029 1
2.48900817040058 1
1.79299264759988 1
1.86989335303348 1
1.66585765146663 1
2.33892748826662 1
2.09377626692495 1
1.50816573882395 0
1.83942861478719 1
1.73536649831982 1
1.88584687069041 1
1.67663725820798 1
2.05668462984115 1
1.74556248341144 1
2.26946846344247 1
1.61886992037413 1
2.51546065345477 0
1.84261202293376 1
1.70664416233848 1
1.80659095179555 1
1.70610326763611 1
1.4231254730143 0
1.61134966922815 0
1.66168758224913 1
1.71862420771523 1
2.0418388907381 1
1.55262064572554 1
2.25731543817439 1
2.38931961927877 1
1.92733620996627 1
1.78355671449017 1
2.0395319500099 1
2.16845882621722 1
2.1100829629585 1
1.99488049237271 1
2.56562758145633 0
1.59272279057345 0
2.31878948725528 1
2.23347914499031 1
1.73856172455215 1
2.00361707025688 1
2.41189966847933 0
1.68136725403994 1
1.59646096004674 1
1.87945079477978 1
2.57941077561231 1
2.20495690673732 1
2.2052392230677 1
1.86748027368141 1
2.44612664732041 1
2.34666590753909 1
1.38334070797074 0
1.86791320398113 1
2.40336780682488 0
2.45993618052494 1
1.97834287339963 1
2.37573616800754 1
2.27913586363238 1
1.51787994834464 1
1.87338291024423 1
2.68691627794379 1
1.88242149168834 1
1.67523611766597 1
1.58838739836204 1
1.61080813046043 1
1.90200671721665 1
2.04777283970152 1
2.66178821353642 1
1.9765382518166 1
1.79783157751319 1
2.01101726191637 1
2.08093004771341 1
1.68147886803727 1
1.77267825035107 1
1.80392221348675 1
2.16344875118993 1
2.12789005379688 1
2.12221763228084 1
1.62078873960299 1
1.63731824947058 1
2.13140612936417 1
2.46417558280546 1
1.8393444023397 1
1.65002482892566 0
2.37517118932492 1
1.46389849145139 1
1.77701105714389 1
1.67540298903131 1
2.01259568952738 1
1.92930768327308 1
2.14211157237484 1
2.24494490312867 1
1.7737217803005 1
1.67586600684287 1
1.75378882215161 1
2.17228668424079 1
2.01862615903401 1
1.90509218526372 1
2.36401398959119 1
2.1406961390842 1
2.30776989987978 1
2.45815229729492 1
2.33619859453723 1
2.07097109841818 1
2.24786882548697 1
1.90609917608091 1
1.95927086369052 1
2.49389083172611 1
2.13498534714348 1
2.37035757017967 1
2.16296704070311 1
2.13007299598906 1
1.95412369343447 1
1.93514994434816 1
2.11780208174988 1
1.69770320253558 1
2.32367038477098 1
2.42856187233417 1
2.0396678889327 1
1.55609607559131 1
2.08062022647393 1
2.32584511305927 1
1.76724213186928 1
1.81916476902387 1
2.27553705643535 1
2.01420819802568 1
1.53463344504569 1
1.81009064718073 1
1.46598766700353 1
2.10243375593356 1
2.12435852736589 1
1.60711821273122 1
1.70314676665433 1
1.75368787641907 1
1.98572648384257 1
1.83958602011835 1
1.90641551671569 1
2.4732774149866 1
1.9786058675112 1
1.50273736636858 1
1.30535703845099 1
2.26105221171305 1
2.02857931728922 1
2.10653606700306 1
2.21512662898466 1
1.86135183269206 1
1.88285140552991 1
2.03362144570321 1
1.82704691645934 1
2.13693123007725 1
2.09963094225996 1
2.26807895801901 1
2.52821500049344 1
2.27995983435095 1
1.94851415687675 1
1.23184590147998 0
1.81738812519847 1
1.58794285774199 1
2.30238203610299 1
2.24559206241972 1
2.32358770215082 1
2.1504037535384 1
1.80037672793823 1
1.75929390915449 1
2.12365365840858 1
2.10009396743267 1
2.08664918085245 1
1.64380112210582 1
1.61667984222386 1
2.15638443326337 1
2.19341005983777 1
2.20978811977073 1
1.76407038119831 1
2.01176095718327 1
2.04673276583856 1
1.99920583505553 1
1.82833519266112 1
1.82177857719124 1
2.31834408473535 1
2.01330556607776 1
2.52683553180976 0
1.49525560388755 1
1.14951532909686 0
2.41107970977701 1
1.93360502887516 1
2.26169218522354 1
2.0032273280273 1
1.8815845473618 1
2.07285635607781 1
2.19700770032069 1
2.81553726514772 0
1.77007731917613 1
2.09028492194557 1
1.66553588183137 1
1.80851786405937 1
1.74762712195741 1
2.16367682256073 1
2.57912999577376 1
2.01484287999532 1
1.91015979005589 1
2.7321515382624 0
2.22770653107811 1
2.08074462592286 1
2.56814197586895 1
1.84809679388169 1
2.06743560471146 1
2.21411412862498 1
2.13573876600049 1
1.42416706223131 1
2.01132155986281 1
2.44649954390902 1
2.20080703060125 1
2.71569771893011 0
2.02205724076428 1
1.36346366957253 0
2.28321002809732 1
2.37108389100793 1
2.21128222305606 1
1.79584982732349 1
2.05368963855514 1
2.12527871007471 1
1.87623614536288 1
1.7605820389087 1
2.26200244240308 1
2.28816159620505 1
1.8806954424849 1
1.72853691118344 1
2.41446072680725 0
1.77516465948948 1
1.96821881803789 1
2.46050196089921 1
2.01226640132202 1
1.73924870145272 1
2.05498247409891 1
1.79989718379288 1
2.10928648849887 1
2.03757962988118 1
2.34169248273576 1
1.63080708174365 1
1.95613002049582 1
1.54629601259307 1
2.3093058614545 1
2.1257729378197 1
2.1053230315086 1
2.382888057762 1
1.60282518829505 1
1.90991730201986 1
1.75264117242632 1
2.23554442498957 1
2.08949969886332 1
2.36230923053148 1
1.64314207125551 1
2.0880929661986 1
1.5878978784648 0
2.05609082503086 1
2.43652150941164 1
1.49109733041458 0
1.91568134229144 1
2.19141515750516 1
2.58546333200849 1
2.76952223446696 1
2.35517755837438 1
2.17846924025148 1
2.04743205967648 1
2.07359096923098 1
1.77498006013908 1
1.92251785167346 1
2.31137149640828 1
2.13181192660616 1
1.76591729691238 1
2.39384867279987 1
2.07386468954037 1
2.15725348014963 1
1.83905550458333 1
1.87757812857705 1
2.50765536480654 0
1.43647135875983 0
1.51790124322139 1
2.10519787554051 1
1.58551485762922 1
1.88162303181617 1
2.25404947653943 1
1.72128138353337 1
1.68149908166488 1
1.79263707940723 1
1.67572119570575 1
2.24885759152684 1
1.83953465624156 1
1.89665907400488 1
1.7999288301535 1
2.1094570308269 1
1.89164797730037 1
2.21520200105818 1
1.82700781198537 1
1.96200353497435 1
2.25598919763946 1
2.42074439375529 1
1.83345254114677 1
2.65905190946541 0
2.11399812336524 1
1.78355257715322 1
2.33006965300375 1
1.75809543059034 1
2.18004172475334 1
1.03836221199375 0
2.07795484015419 1
2.04370479012018 1
2.1876839884728 1
1.940838934363 1
1.91590571257843 1
1.986875402712 1
1.71742822833654 1
2.88005217334009 1
2.4214840827855 1
1.2005886671357 0
1.76262177669755 1
2.23688945498282 1
1.86762873561277 1
1.0855104094611 0
1.90758717096603 1
1.99200631086348 1
2.42663445011836 1
1.88706671091728 1
1.38545974119016 0
1.64758542131542 1
1.77714489200694 1
2.12363364786986 1
1.97728515346121 1
1.76827600362368 1
1.86600399437374 1
1.63512532858019 1
2.10504334329953 1
1.9300512766752 1
1.9342523566176 1
1.69306314760804 1
2.31838340986728 1
2.23646780167099 1
2.18588024376669 1
1.96142107514367 1
1.69664817758208 1
1.89112507873413 1
2.11186594480709 1
2.02565016386982 1
1.85966681195033 1
1.63567762397914 1
1.88475683703513 1
1.94097558563951 1
1.85980414680592 1
1.83355440363996 1
1.91340285742512 1
2.26133771797419 1
1.83375757284363 1
2.19024449946567 1
2.44497549166337 1
2.0293644901525 1
2.07848905190821 1
1.98044922405841 1
1.26163176623287 0
2.24708850424294 1
2.16513261851601 1
2.14287441473793 1
1.88551662727732 1
1.96017175008622 1
2.004755973752 1
2.10853838689195 1
2.65447729809727 0
2.39209860377743 0
2.21783957883958 1
2.57227052014912 0
2.46542031894959 0
1.97966380454932 1
1.8793598332396 1
1.19393691296906 0
1.62744836882735 1
2.43824936961372 1
1.8473306203384 1
2.14477705956923 1
1.85776865406645 1
1.55890584548763 1
2.45547914993255 1
2.08342384571848 1
2.03868751555645 1
1.83012062007205 1
2.43801877199074 1
1.84348806759921 1
2.1150228868446 1
2.29298606412444 1
1.98997384849317 1
1.76878456152279 1
2.12312980280327 1
1.67482918433945 1
2.23251784907137 1
1.85405594726127 1
2.00996654231352 1
2.43000841896498 1
1.95887985252615 1
1.51714759267771 1
2.11618699482326 1
1.69510820341597 1
2.28720440672693 1
2.31672514562809 1
1.98419959868044 1
2.68350272720513 1
1.25293356721072 1
1.85113414842539 1
1.55143336363387 1
1.7273995601909 1
1.38606838307215 1
2.0016928687197 1
1.98843711962165 1
1.37812882397211 1
2.12280933682552 1
2.00752344309872 1
1.92177027331861 1
1.9420480533286 1
2.63141041389907 1
1.80877912095822 1
1.7624545473655 1
2.28343443049828 1
1.5378957503073 1
2.20283970936615 1
2.27329647310614 1
1.66072471895524 1
1.95342664127081 1
1.92951623372619 1
1.94165132820935 1
1.6964516922974 1
2.39059774135277 1
2.57612827585744 0
2.39263260201255 0
2.04064934521371 1
2.10857070091995 1
2.41174171910616 1
2.78595137491521 0
1.92933122415611 1
2.418207477679 1
2.28599627320541 1
2.63441836617798 0
1.86653773998763 1
1.95137596833418 1
1.95474196479501 1
2.23824497671703 1
1.97111876313874 1
1.72918668142935 1
2.33178877757946 1
1.78094042166567 1
2.10536834168845 1
1.54862025336724 1
2.07188231724853 1
2.16914133627501 1
2.25395295972789 1
1.80483705626519 1
1.93423502278391 1
2.22039693445944 1
2.09553802831334 1
2.13146247721389 1
2.16840337100773 1
2.40972157528354 1
2.27326793479901 1
1.7453181999358 1
1.65031938566439 1
2.10504267818416 1
1.41192838873766 1
2.60361126717959 1
1.60361297270023 1
2.0431085004594 1
2.29691662958541 1
2.20783679337229 1
2.27487978807556 1
2.08859043105226 1
1.87373262189693 1
1.93425283327638 1
2.23344844007231 1
1.83934898105529 1
2.36354709046345 1
2.39889102318108 1
2.54191758904294 1
1.81555101926753 1
1.77371904310978 1
1.64420047367688 1
1.72766033999909 1
2.47611732998734 1
1.50613430359898 1
2.0177274316019 1
1.75057923347162 1
2.25263215240478 1
1.9920202171781 1
2.17407995859628 1
1.86160038400375 1
1.9270688362398 1
2.57554914051729 0
2.42330972746276 1
1.86343209449107 1
1.6752287213513 1
2.25558777457216 1
1.81256913229676 1
2.18998969400974 1
1.88451467955914 1
2.20234883275514 1
2.3109717552028 1
1.59802630413243 1
1.50325577904368 1
2.20612870199709 1
1.93200185533651 1
2.65623446358851 1
2.32593418642135 1
1.95998319988215 1
2.07961708043887 1
2.18539195557951 1
2.06315937128104 1
2.0951782184942 1
2.16078213391849 1
2.05917930810701 1
2.03092348174031 1
2.50613728816079 1
2.0700425456849 1
1.52763137042574 0
1.90635655744654 1
2.04091831048582 1
1.95110246289491 1
1.85450002417444 1
1.93639861625189 1
1.56928261400594 1
1.23252449568557 0
2.02081421317201 1
1.4268027499395 0
2.31786293218044 1
2.46169283782848 0
1.81543337633337 1
2.02481369236659 1
1.99242498228254 1
1.56470765433405 1
1.82030272127718 1
1.95965005809894 1
2.15567091861226 1
1.86962362932884 1
1.90273452257435 1
1.67657059285931 1
2.58349545182341 1
2.15353385735055 1
2.06487460137385 1
2.18665888946254 1
1.42494912349355 1
1.66893637887658 1
1.3010996490896 1
1.96882828938232 1
2.11610079395731 1
2.48980195961607 1
2.01224473818124 1
1.93015504232476 1
2.45755261192826 1
2.44220080945854 1
1.48070130879526 1
2.33385167167248 1
2.56427218057937 0
1.50667034322944 0
1.83881430628607 1
1.73407650359688 1
1.91625729552623 1
2.52353525615711 0
2.63750865696579 0
2.36825885287758 1
2.07194950227387 1
1.95457080967651 1
1.70900847609103 1
1.94144637696138 1
1.918992368776 1
2.05973848095737 1
1.74028852907425 1
2.25560349854816 1
2.03420933475469 1
2.12076033527356 1
1.4232706521567 1
2.31027107313254 1
2.26004606960234 1
1.85680814737324 1
2.29501536912696 1
1.68980998114843 1
1.8469232688073 1
2.20573545089109 1
1.86420137270016 1
2.01097333230075 1
1.69656267121256 1
2.05786051219874 1
1.91688208780449 1
2.08931604001727 1
2.07942059968629 1
1.86253549901116 1
2.10149437645229 1
2.28855706154573 1
2.26423508672331 1
2.11511553818755 1
2.03373953579004 1
2.04984402714797 1
2.30336490812368 1
1.53513557351418 1
1.79197342979375 1
2.01140056638236 1
1.82419405038729 1
2.42025184825453 1
1.42639667318035 1
2.11056590352254 1
1.9559265299162 1
1.86832338136573 1
2.2271390253838 1
1.6636941323359 1
1.94347911205916 1
1.96497644453293 1
1.94221899655563 1
2.07388066403235 1
2.24551993515332 1
1.90554943774318 1
1.90175404613632 1
1.99539520627606 1
2.171869318894 1
1.77725834529405 1
1.76987230390975 1
1.75706333653294 1
1.64347205126751 1
1.88572970398327 1
1.75861086363313 1
2.38213529943547 1
1.91641526846006 1
2.33177436689377 1
2.17573264161475 1
1.89983880223841 1
1.88167683239435 1
2.27230971344872 1
1.72884150198316 1
1.99127823032683 1
1.91157832248473 1
2.08657951225947 1
2.04769376511169 1
1.66166262659936 1
2.16335550896155 1
1.38850038084413 1
2.16593238358969 1
2.50078168372614 1
1.98917746964742 1
2.31586116041106 1
2.39596016879354 1
1.91085339338395 1
1.39955653246252 0
1.98102098895692 1
2.22978572097821 1
1.77002699460815 1
1.7761428262489 1
1.73662916690096 1
2.41799386838859 0
1.52185651547957 1
1.63528925154785 1
1.96729479070214 1
1.48471753612815 1
1.67580059058849 1
1.60756806446671 1
2.37905894687892 1
1.76869427119444 1
2.00605114755206 1
1.96902613434905 1
2.40582023275084 1
1.45799270281812 0
2.27512022003283 1
2.35621713674971 0
2.03614888375979 1
1.55391310872835 1
2.57389551936771 0
2.68980281802825 0
2.17976403753597 1
1.58890567376455 1
1.34437406921579 1
1.87584835151978 1
2.31635682201737 1
2.33683141333961 1
2.52101616847768 1
2.37859198326023 1
1.93517627036414 1
1.96005175799359 1
2.00644550008756 1
2.38826874569405 1
2.03734755803804 1
2.17215999499438 1
1.99287089391379 1
1.93758940737153 1
2.21746535260373 1
2.52678734394217 1
2.44931795663077 1
2.10434362395646 1
2.30337031497013 1
1.77990264541653 1
2.45639281004857 0
2.14128261120493 1
1.81306074811094 1
1.40952691942074 1
2.12814853546407 1
1.81157956834215 1
2.42113458374146 0
1.85328630882991 1
1.70271273566616 1
2.36347948359285 1
1.96100393341287 1
2.44468301213341 1
1.88423914245716 1
1.73890995893077 1
1.47648152752336 0
1.75713972531641 1
2.23122774841305 1
1.71838000798463 1
1.25771184682404 0
2.84288418037793 0
2.16187514896246 1
1.95630653779781 1
2.02630547741781 1
2.05543724815667 1
1.97325261545193 1
1.94176691200224 1
2.12666849819973 1
2.3630037250773 1
2.26925584515691 1
2.47804116482896 1
2.54108046740807 0
2.36364515511354 1
2.41247926258551 1
1.83787558775322 1
2.19383994696759 1
1.62703485359907 1
1.96315897638665 1
1.4482266874589 0
2.25680624194748 1
1.65512804225629 1
1.82598153088122 1
1.661241371563 1
1.86006165189212 1
1.78665835788006 1
1.86805088141743 1
1.90378985853168 1
2.18529026165226 1
2.34462968327217 1
2.57991427343517 1
1.62795584717632 1
2.42711012635393 0
1.66214783036324 1
1.81233046254728 1
2.10663855697376 1
1.16241547613227 0
1.68738149092716 1
2.11786039266534 1
1.79600883935472 1
1.83597549457407 1
1.85662032825211 1
1.92911216620066 1
1.66570354324478 1
2.10208176803573 1
1.73345785357568 1
1.6587618212019 1
2.2479084401022 1
1.82798223303774 1
1.77016788540707 1
1.65134323306134 1
2.11035282969408 1
1.71780227413659 1
1.78673532251106 1
1.86719174068021 1
1.82225768465518 1
1.93868800056206 1
1.8984008377259 1
2.27498194888372 1
2.06428730618482 1
2.02336232850355 1
1.93913781672901 1
1.97149767962962 1
1.94689015318734 1
1.84615629784689 1
1.56056940900133 1
1.76388537009771 1
2.29330892640316 1
1.85282249748824 1
1.56358736558493 1
2.2153109001713 1
2.02028722397216 1
2.29677305818368 1
1.74156311135333 1
2.12187040656467 1
1.78235875468583 1
2.46985928431112 1
1.86248880145515 1
1.80097555538898 1
1.79844396217232 1
2.27252648502057 1
2.09896696670391 1
2.84892649350141 1
2.39565142173754 1
2.30538498968297 1
2.28618005294475 1
1.84107767448033 1
2.66200968862433 0
1.53426549874187 1
1.48793637939679 1
1.58787644067296 1
1.96931475317556 1
1.68858664494853 1
2.70269308688596 0
2.40503565036376 1
2.54395932355613 1
1.80515910256985 1
2.19448040675348 1
1.31969404995578 1
2.11672612831927 1
1.80077470372872 1
2.24507961508476 0
2.28432489658981 0
2.35390513797663 1
2.12015390457357 1
2.19222864809158 1
1.78608773373657 1
1.51300948092091 1
1.5591047063005 1
1.60218544099287 1
1.83763893641444 1
2.00969140704186 1
1.48639544052369 1
1.94431920535322 1
1.25563822156143 0
1.34554401291709 0
2.11150186932193 1
1.44195410759495 1
2.19192782348404 1
1.57237229641205 1
1.83003102136437 1
2.20577210058883 1
1.90726157233342 1
1.69299351953958 1
2.0958966850835 1
2.28720795445518 1
2.2294434607218 1
2.10889918255966 1
2.05387442472666 1
2.3761444085724 1
1.50282141464862 1
2.22705097776133 1
2.16189792489018 1
1.82776958098185 1
1.84897115849614 1
2.02766337022466 1
1.68758657361519 1
1.9430243736387 1
1.43440384402382 0
2.50275300946083 0
1.77621700704063 1
2.0003501280238 1
1.88867858704467 1
2.31732124388024 1
1.99177858759972 1
1.6585803466005 1
1.85630852490652 1
1.72673695756291 1
2.05608231650762 1
2.40602163068988 1
2.36239007354671 1
2.00321752851007 1
1.66153745422665 1
2.76343162077016 0
1.98798529818568 1
1.92967974971304 1
2.14663292114797 1
1.65024690954 1
1.77592187331181 1
2.80709163192219 0
2.0217117567946 1
2.32188703169524 1
2.40001306840389 1
1.76036153519119 1
2.40618546722955 1
1.82760567001737 1
2.23804028728937 1
2.10314848666003 1
2.31677286906857 1
1.25823425662899 0
2.13337870144106 1
2.19247093557543 1
1.36029767861823 0
1.72746082290937 1
1.41451384251036 1
1.87449335870433 1
2.40476642222392 1
1.64379918873038 1
1.76588734089659 1
1.66268442861001 1
1.92477547010908 1
2.04140208806659 1
2.02587009148958 1
2.10150850589837 1
2.01584903851354 1
1.5217570246162 0
2.04796200875395 1
2.70912580864023 1
1.75341434457225 1
2.15415500161021 1
2.23321831860382 1
1.80737281234297 1
1.35769911131568 1
1.89081596185574 1
1.94488848321571 1
2.10296143933178 1
1.4404088017588 1
2.46607625272702 1
2.10157340400903 1
1.82590976196988 1
2.31207006903293 1
2.11430752220174 1
2.32432349754465 1
1.92821462930001 1
1.89824775599101 1
1.65157185443344 1
2.23384096638986 1
1.97827510600068 1
2.16275677436466 1
1.80222071292824 1
1.66166901958332 1
1.77699714138039 1
2.13748005708546 1
2.0271492336487 1
2.42823399536425 1
1.66999121971604 1
1.89387950531588 1
1.59107144072268 1
1.66262698591363 1
1.64887232447611 1
2.59740215155958 1
1.92722989314032 1
2.31790138227206 1
2.22807972138947 1
1.9541237970985 1
1.90656168030263 1
1.25538992349865 0
1.70163667261626 1
2.00416816691627 1
1.90558572520083 1
2.18232268463114 1
2.13068551555809 1
1.56694706303659 0
2.01847674467761 1
1.8437682933404 1
2.00336685062963 1
2.42753506827793 1
2.18146750060716 1
1.78168280956375 1
1.85090931930177 1
2.34451460021895 1
1.97582065038468 1
2.08469948369092 1
2.101258212689 1
1.90174364388684 1
1.85105398382166 1
1.84162825765088 1
2.2578081395978 1
1.61013351214476 1
1.86710221487267 1
2.22829721115141 1
2.06664446756149 1
1.93949431824745 1
1.99298193774477 1
2.47643898113663 0
1.93682036439006 1
1.62894635473045 1
2.20856786217725 1
1.76551143001652 1
1.45992802842635 1
2.27862034557279 1
2.04410100459907 1
2.61269932970338 1
1.81753783209548 1
2.09314506192772 1
2.16878616383104 1
1.94895572947925 1
1.87580731607179 1
2.29612166882307 1
2.10660714090401 1
1.54572077515596 1
1.89368500799851 1
2.23729869955081 1
1.93830365172262 1
2.45659689221881 1
1.97163075947877 1
1.53510237897618 1
1.02662817780495 0
2.0498595554238 1
2.11912086140051 1
2.21272269785433 1
1.95375611303082 1
2.33577828809246 1
1.73709283315745 1
2.22686319978888 1
2.00171615732607 1
2.08789333252007 1
2.06032502311309 1
1.95831201689108 1
2.13987076659505 1
2.12296826262867 1
1.70419059147934 1
2.50891393729326 1
2.22753136352579 1
1.80625032614866 1
2.04408453616107 1
1.94200372780663 1
1.79371553482493 1
1.25546030188789 0
1.64568279908647 1
1.71825198552603 1
2.19592665129807 1
1.75623904559283 1
2.18054397074377 1
2.31816201932511 1
1.95881901412161 1
2.20243336582014 1
2.0994054806917 1
2.34591558544134 1
1.60049625874384 1
1.59543319492285 1
2.54382221461438 1
2.56971046191226 1
2.35543770356233 1
2.00476081840646 1
2.19791602936253 1
1.61291969333082 1
2.21132819253297 1
2.57086046909156 1
2.23196535719074 1
1.58233635608549 1
2.23210255705139 1
2.62250701219521 0
2.74867066592812 1
2.5768572099343 0
1.93945809717445 1
2.38917401224745 1
2.27022938217402 1
2.25195922740434 1
2.08413611816333 1
2.23586941121049 1
1.72522865130236 1
1.83914467484469 1
1.93719769841156 1
1.87738538446398 1
2.18487920406707 1
1.53761086486023 1
2.31471439098 1
1.72571762835703 1
2.12297413916724 1
1.41296306705397 0
2.17035332197043 1
1.97149289466122 1
2.62673620911923 0
1.73691544927125 1
2.23830719004936 1
2.0587060006498 1
2.21151862229198 1
1.86818656775992 1
2.11121906978264 1
1.78611289752377 1
2.2895636512249 1
2.49957785216221 0
2.50866217139926 0
2.24619509126035 1
2.04074173123464 1
2.16586015709281 1
2.2364468704834 1
2.08186156327886 1
1.9819150065028 1
1.70350876495021 1
2.15091565877285 1
1.55080057484364 1
2.2063568265583 1
2.0413618102253 1
1.96436007926767 1
1.69161876958524 1
2.35647259782732 1
1.8376737164843 1
1.89419405592992 1
1.91528046437895 1
1.63322782154586 1
2.3991791056292 1
1.96577111114618 1
1.9842979747409 1
2.00615915049932 1
1.77581865899383 1
2.00637794475326 1
2.33835281647911 1
1.53744633263301 1
2.51555611112381 0
2.2162371742014 1
2.04475040619541 1
1.70379900576686 1
1.76082136970835 1
2.55741745874062 1
2.23863588704859 1
2.16366043232695 1
1.69886756430855 1
1.88277751756875 1
2.12027707467544 1
1.87283825609792 1
1.69513985313916 1
2.46542512842787 1
2.46016068138838 0
2.15352713028886 1
2.06838275870999 1
2.4472961835358 1
1.39385581836115 0
1.7016826660551 1
1.71274297843231 1
1.52046627488175 1
2.2150960581516 1
2.25761596905065 1
1.88628912010633 1
2.47580106496677 0
2.19452433646139 1
1.63438338900541 1
1.55330944421458 1
2.03338453278414 1
2.24254317873679 1
1.6974393434344 1
1.69669619911024 1
2.28116792400461 1
2.20378669731477 1
2.11700308224587 1
2.33383775890072 1
1.60859631648842 1
2.37427784125375 1
1.68921282323019 1
2.37170588129553 1
2.04712464170445 1
2.33739470425007 1
2.32754408977525 1
1.82314814235165 1
1.58333590330639 1
2.44707542249781 1
2.65804465863599 1
2.06809338270865 1
2.00422346063147 1
2.1853004660066 1
2.07048509184558 1
2.12312042365041 1
1.96083069019732 1
2.19002516656151 1
1.29625314351679 0
1.90905747959705 1
2.66479784726854 0
1.67029549013215 1
2.03886221019574 1
2.24190762657968 1
2.84266222564966 0
1.58545140782447 1
2.4150267760488 1
1.76555299709798 1
2.47898497087262 1
1.0591244643006 0
1.76478878792793 1
1.72142570887685 1
1.63396160721449 1
2.52170183820926 1
1.72879270900368 1
1.84266833447903 1
1.80612948093713 1
1.73888784980953 1
1.84227761604859 1
1.84120666025195 1
2.3400434600929 1
1.84987898282414 1
2.32471562450593 1
2.08853325285101 1
2.35649284840282 1
1.40035465509452 1
2.71597802542223 0
2.12305801302185 1
2.15435989580788 1
2.46021504565723 1
1.9144101334566 1
1.63696323487338 1
1.65905670706727 1
1.71771736767562 1
1.44934077874487 1
2.00062914212314 1
2.35023899944413 1
1.85021980595846 1
1.76866353929613 1
2.32880246416132 1
2.25718858069528 1
1.73223123625181 1
1.64210457590029 1
2.38605766024897 1
2.14606456596159 1
2.00331449465962 1
2.21420966752825 1
2.19015563620308 1
1.71219641920274 1
1.88107692249678 1
1.59086274290115 1
2.86335624809332 1
2.65002565299457 0
2.21974632108454 1
1.66531946685396 1
2.21649803916407 1
2.03424193359368 1
1.7470896021648 1
1.52756238781404 1
1.86375860393338 1
2.17830820510361 1
1.89570307350743 1
1.5165127187907 1
1.88101332214225 1
2.33898909891343 1
2.4505970378261 1
1.61182915558619 1
2.20629729892674 1
1.45636342385883 1
1.96540286926689 1
1.99810568520013 1
2.17367794201837 1
1.30402536582643 0
1.81498903550072 1
2.10683309963746 1
1.95288310352936 1
2.10252093616269 1
2.04210871945452 1
2.04329335412502 1
2.2927050585109 1
1.90759276502073 1
2.10233444300053 1
1.97295444466443 1
2.05938218779273 1
1.99336554059481 1
1.89779050713672 1
2.20528154910328 1
2.00820373168982 1
1.97182716160543 1
1.61145207473891 1
1.60432514276785 1
2.19407944704296 1
2.4964191942899 1
2.11912820835112 1
1.84602438348003 1
1.33006433980735 0
1.48711941068566 1
2.0406337004572 1
1.90174889474398 1
2.09396362214883 1
2.1152335684262 1
2.30679404523318 1
2.71115518669633 0
2.46223606739721 1
2.37000278909718 1
1.80196773056323 1
1.74792271401627 1
2.29805391452861 1
1.75627573281116 1
2.35294433346652 1
2.06051086614144 1
1.79971922373546 1
1.98075126124406 1
1.82969353178196 1
2.58405309352311 1
1.79906349313784 1
1.8187835109358 1
1.62584536488892 1
1.81993505140991 1
2.54704048907172 1
2.21077786507023 1
1.89808227111963 1
2.33732881980192 1
2.41872356728204 1
1.80452327116891 1
1.56001254436991 0
1.74487224011131 1
2.17858363022437 1
1.92489608121721 1
1.70342121171706 1
2.42510521911481 1
1.85847916036471 1
1.73837859137595 1
2.1961546293062 1
2.15826877792715 1
2.04417766203437 1
2.11337103481161 1
2.098995549118 1
1.69176939836046 1
2.53849223915299 1
2.63800074176206 0
2.00856958601314 1
2.79785042461253 0
1.89660800753603 1
1.3771281275809 1
2.0092101543355 1
2.48313371763534 1
2.49327066921327 1
2.07160191855567 1
1.85308125181371 1
1.76282975332446 1
1.69892399622827 1
1.59609311615444 1
1.42784462223634 0
2.10455136221573 1
1.72843536479564 1
2.10421107588906 1
2.55571801435486 0
2.15285629100327 1
1.6388257193799 1
2.46807224494413 1
2.07715575040058 1
1.82557412691013 1
1.77727904691025 1
1.78306565666297 1
1.84155241953483 1
2.33981904405487 1
2.14514326658955 1
2.04016352762843 1
1.9466470309504 1
1.57190395338016 1
2.04738871740477 1
2.03032118003089 1
1.74706973104541 1
2.63257373414412 1
1.93305841064443 1
1.13594633678165 0
1.87576155915153 1
2.28757984282809 1
1.77219815950767 1
2.11759001796463 1
2.1934157360226 1
2.05997690730813 1
1.67717495788039 1
1.70621698808075 1
2.07496013215307 1
1.93938707622521 1
2.04864632743177 1
1.87648556296096 1
1.8170626893346 1
2.28875271065148 1
1.85009836443707 1
1.55104190281617 0
2.03695698041827 1
1.93477497618787 1
1.71694257008592 1
2.16375535021765 1
1.57817152661179 1
2.01233481816898 1
1.44427331640604 1
1.27936200576237 1
2.05302297746191 1
1.74727851806553 1
2.27027044461789 1
1.72483939586322 1
2.39901100527479 0
2.16265650198688 1
1.57801670275379 1
2.11050387249992 1
1.6464451902283 1
2.01652592214909 1
2.11350416073897 1
2.0752492352598 1
1.86784559066907 1
1.62101605798803 1
1.96207270007742 1
2.22284557476093 1
1.92574248665462 1
2.02404436277296 1
1.85112492223242 1
1.96003262699188 1
1.50757582362672 0
1.57913790800152 1
1.79755116947237 1
2.04133040210837 1
2.10240646286899 1
2.00895762392051 1
1.73444596062585 1
2.51354128718151 1
1.91673800389104 1
2.06495477980861 1
1.30675410631027 0
1.59858940222681 1
1.73938733329362 1
2.06770789703366 1
1.51341831277967 1
1.70169653576892 1
1.57559538585811 1
1.9655315268572 1
2.3757297169082 1
2.38265625815692 1
1.92678175839609 1
1.62756686844677 1
2.3421242584121 1
2.1571675694356 1
2.0509085401371 1
2.12766467127413 1
2.59789795169756 1
1.7288414190553 1
1.90386836390378 1
2.04579813173194 1
2.37794660357445 1
1.91882169244529 1
1.87767197524716 1
1.51079476105093 1
2.3771084402617 1
2.10170801011704 1
2.4161549798942 1
2.62360210025931 0
1.76242105213743 1
2.38139660926802 1
2.14941544408692 1
2.4159683953217 1
1.70338222347216 1
2.18742074750837 1
1.86440262690787 1
1.89870254785133 1
1.04791097004705 0
2.00724052075578 1
1.58885174037219 1
2.63663319921039 1
1.93119027495389 1
2.29674078621042 1
1.77747548668525 1
2.25120635966077 1
1.89784814443299 1
2.29305955159195 1
2.03397780301399 1
2.14901746043105 1
1.47810246475652 1
1.86319197156429 1
1.86735712320532 1
2.1587689374093 1
2.0696548167499 1
1.94655692522517 1
1.52163718912538 1
1.94918507767332 1
1.84821518157685 1
2.03350748065115 1
1.8063978233946 1
2.39315372495829 1
1.85507674872647 1
2.19992734547254 1
1.86824436663267 1
2.09655327974871 1
1.62353138183009 1
2.27154375581776 1
1.6261510979728 1
2.1847634139705 1
2.12065617031633 1
1.71679909494761 1
1.87448973594421 1
1.84012702581589 1
2.25291444068256 1
1.89231775328852 1
1.75568287730608 1
1.95541542585929 1
2.12833907843845 1
1.76187734651778 1
1.87145768291172 1
2.2817717757574 1
2.1891685881721 1
2.07145187748588 1
1.72998255731978 1
2.28744074394837 1
2.25584697332051 1
2.85845920039871 0
2.42142348204085 1
1.53830640636765 1
1.8431484674794 1
1.8974293408226 1
1.87578065584416 1
1.94887076511734 1
1.94736742229956 1
1.50692434356598 1
2.3523293493911 1
2.45007440325085 1
2.07165490287179 1
1.30502436670084 1
2.36624224709764 1
1.63796494321802 1
2.09375975733036 1
2.19011898707236 1
1.84930651336302 1
1.83563277690124 1
1.62637810275099 1
2.13003093895774 1
1.64904028858004 1
1.7588604105525 1
2.13752507127032 1
2.08618150979713 1
2.11488780173984 1
2.27111127740269 1
2.39691930452341 1
2.59579640753148 0
2.03097612794062 1
2.32056808349832 0
2.32375026956942 0
2.32128123537961 1
1.26645960892231 0
2.09551174243011 1
2.02106233304515 1
1.82361447636757 1
1.82578511819922 1
2.11977303360141 1
2.18671474544009 1
2.00533221623454 1
1.99828483584861 1
2.68020871019611 1
1.68423549262086 1
1.80638384892686 1
1.72951248448497 1
2.02285095328803 1
1.84322179424811 1
1.54979331194365 1
2.40290902164337 1
1.81477400110401 1
1.9187007272189 1
2.42611695164752 1
2.29752655336279 0
1.37401803054784 1
2.48019873937276 1
1.6630575929821 1
2.05009420847713 1
1.50239224289131 1
1.676434721451 1
1.7802119989035 1
1.95730591229783 1
2.27021389933513 1
2.587064532667 0
2.03202327985262 1
1.89084348251596 1
2.42827624067213 0
2.18945144247526 1
1.65258261135456 1
2.18276975744504 1
1.7242312691344 1
2.03908140139476 1
1.80944675176229 1
1.70456778113924 1
2.09055367009889 1
2.01364106590004 1
2.16848987588046 1
1.18469481591229 0
1.48961330319144 1
1.73380874837818 1
2.17634800574721 1
2.21048319546041 1
1.88448983393345 1
2.00550083570631 1
1.66011334620812 1
1.97793246737494 1
2.27860019589714 1
1.90828209634737 1
2.0207948427148 1
2.16860115958174 1
1.74693314679201 1
2.09381762424934 1
2.19323301556116 1
2.06775459941432 1
2.75143356442889 0
1.5903422281454 1
2.31844789728439 1
2.3392867300136 1
2.19979845695792 1
2.39732700187241 1
2.38163611843294 1
1.9724534948627 1
1.75022039936338 1
2.48632188376413 1
1.91905350262208 1
2.12018826859452 1
2.01396357813202 1
2.38144967610039 1
1.96937272611344 1
1.65916104060083 1
1.54742315290892 1
2.00588237139129 1
1.44958497926722 1
1.94954527189482 1
1.72539154318581 1
1.66106596456018 1
1.75045121582931 1
1.88762383694632 1
1.63810498002784 1
2.28184631453843 1
2.28155260800228 1
2.0620394575636 1
2.45595583488209 1
2.02143930715937 1
2.01265082469171 1
2.05391298840398 1
1.64192390390891 1
1.73342498906458 1
1.98246820534153 1
2.14723364201297 1
1.97090424927142 1
2.3494810671434 1
1.88436806280743 1
1.95760285073724 1
1.89987713849506 1
1.84351105245287 1
1.84746237806327 1
1.78864229204079 1
2.09947180939149 1
2.14848518888899 1
1.98184300801788 1
2.31726892995149 1
1.31414092806802 0
1.7742721441205 1
2.29177496144406 1
2.29538397245529 1
1.67171280047822 1
2.41332810255645 1
1.2031308193479 0
1.6176886569833 1
2.29837466698444 1
1.75322559967787 1
1.58484773205287 1
2.0159670037173 1
2.10597988925172 1
2.1973213385708 1
1.75928594498408 1
2.35949251299283 0
2.58762780097174 0
2.00597773469633 1
1.76384680224816 1
1.89070443498914 1
2.21108864136247 1
1.87868920455667 1
2.05894641190097 1
1.57882800121495 1
1.83626825638705 1
2.658993076406 0
1.91277619748329 1
1.75272472955635 1
1.65529683418237 1
2.58071453808835 1
1.39322073184643 1
1.8230921990389 1
2.05334260874382 1
1.56591962232813 1
1.56333732815634 1
2.51872068701657 1
2.21616451399941 1
2.65032916893041 0
1.6215637933298 1
2.23480081335285 1
2.02791048841134 1
2.04474455381868 1
2.67992144593121 1
2.22046818113442 1
1.73245970022054 1
2.3511996112028 1
2.37184958338731 1
2.23025055130654 1
1.85238095315982 1
1.75993894465367 1
2.03575287147906 1
1.59282914789679 1
2.07634118749914 1
1.66466192626777 1
1.95450846701288 1
1.76433252570885 1
2.21078211846798 1
2.10093495361709 1
1.7271568740287 1
2.21124598349598 1
2.26172307836044 1
1.51422856157285 0
2.20684746370781 1
2.32975415281689 1
1.69968128331722 1
1.87402442359746 1
1.53646239219838 1
1.93795199307221 1
2.06107532883034 1
2.33215307908977 1
1.65365890063454 1
2.37549296616517 1
1.99276739139231 1
1.71182334033087 1
0.956549068798777 0
2.01731858167632 1
1.80755528833444 1
1.43027121524497 0
1.77960765534295 1
1.86991361709111 1
2.26661401647349 1
1.35195306386306 1
1.52200531567664 1
1.81733256480457 1
2.03674492357216 1
1.94419751082572 1
2.16621315299386 1
1.84365798442673 1
2.73513307224169 1
2.39953844925559 0
1.86853595266121 1
2.09796359347515 1
2.04630534002056 1
1.71482502133704 1
2.14812389072457 1
2.25515040652235 1
2.36882020722291 1
2.49039162111114 1
2.21913707555546 1
2.31071798190347 1
2.52966067949895 0
1.96330623500211 1
1.70836006926325 1
1.61718826217534 1
2.56606804676899 1
2.00369474542262 1
2.03078687103907 1
2.35397864473362 1
2.2824411982878 1
2.10453553660447 1
1.7144022616098 1
1.71392862076726 1
2.62903561113164 1
2.16107902982433 1
1.84386370546104 1
1.99063019276104 1
2.09893249384729 1
2.1777560908807 1
1.87566389765436 1
2.19517670167528 1
2.02727057602574 1
2.56591977827399 1
1.60707665932667 1
2.11775327555167 1
2.12529797466361 1
1.96055207379507 1
1.76723928992372 1
2.04309705741438 1
2.37727413543 1
1.7914381565462 1
2.04426728497579 1
1.7743076106644 1
2.48559063080722 1
2.47131015929643 0
2.06460064279283 1
1.51922404591403 1
2.07946892798754 1
1.65346192506043 1
1.35708713776414 1
1.91995759754066 1
2.03247130662989 1
2.51935326321058 1
1.79388693432451 1
1.75586737054778 1
2.24116399163151 1
2.11756959100145 1
1.88057332232018 1
2.05300239845834 1
1.85119624022837 1
1.35350544884493 1
1.52820665754621 1
1.74313168520458 1
1.86136235043157 1
1.98791698480601 1
1.5621328212093 0
2.3613643989322 1
1.93320446341847 1
1.76278970474069 1
2.61566452237627 0
1.52124912875827 0
2.32037902732495 1
1.88833693701066 1
1.95000369763595 1
1.43335979773554 1
1.45101894184337 0
2.61794599662667 0
1.73922535962646 1
1.78791729761056 1
1.99099340000874 1
2.11152346157258 1
1.88095448810742 1
2.03066677732322 1
0.912586323779498 0
1.72282800938493 1
1.32582649211121 0
2.11118051083355 1
1.96947259438731 1
1.73032007397892 1
1.61042351894977 1
1.75543983853019 1
2.26989098937191 1
2.01053216061797 1
1.99939272772812 1
1.62161007055209 1
2.27456731373392 1
2.31110482210733 1
2.08600267871422 1
1.80120050620383 1
1.42486065147736 0
1.98295638062336 1
1.88870207516071 1
2.03952740798659 1
2.04786344976262 1
2.20440107757573 1
1.85239886611458 1
2.3287495150892 1
2.50657273762726 1
1.62795647304272 1
1.63578493233529 1
2.033588251988 1
1.5789288030479 1
1.83365375616603 1
2.56589042515472 0
2.13207099939374 1
1.66360257972917 1
1.66314274884675 1
2.52463671396553 1
2.4276427730328 0
2.6961677451682 0
1.99131734087958 1
2.3258487827361 1
1.48648698836411 1
2.32059996180104 1
2.34773770670841 1
2.38295838889645 1
2.26853706851439 1
2.10652530439633 1
2.11563850260054 1
2.18600270398106 1
1.49227507876413 1
1.46913940782374 1
2.5236080684276 0
1.7909638651104 1
1.62326325446954 1
2.48146245991811 0
1.94175237321123 1
2.41616651170921 1
2.15495620697314 1
2.22072464528566 1
2.40652867369336 1
2.63410835747786 0
1.85956606926494 1
1.83838962989949 1
2.00837256235205 1
2.68442137953756 0
2.42205516788435 0
2.34129863259498 1
1.58317047429171 1
1.61077827423105 0
2.20904065022194 1
2.36971451314025 1
2.0533024780549 1
1.85946371219086 1
2.14544715681286 1
1.96267058179059 1
2.15899091642622 1
1.6092685176537 1
2.49504032560366 0
1.89210009299497 1
2.09444935087886 1
2.24855051305178 1
2.51562707750839 1
2.59191728647186 0
2.3825022807767 1
2.34813864760705 0
1.71373936639505 1
1.89582453387008 1
1.71942728131583 1
2.17021406699125 1
2.13627700630267 1
1.65865691245423 1
2.19541212727161 1
2.18142322447653 1
1.63346773366072 1
2.32715733115544 1
2.19756424096022 1
1.74502228674041 1
2.02226446850256 1
2.37751123337309 1
1.80919049364478 1
1.87643177004362 1
2.22081767404511 1
2.19752289415391 1
1.99045133273067 1
1.9922459258718 1
2.39671229428377 1
1.88856308333557 1
2.00006612255668 1
1.94146443271111 1
1.67287392142684 1
2.41177184059262 0
1.80094385420832 1
1.81504821642554 1
1.71516442061057 1
2.06801033972336 1
2.72248303707282 0
2.28282201619439 1
1.23599365897931 0
1.78975619065651 1
2.44444199701645 1
2.23014194779062 1
2.60578258927567 1
2.15578612456383 1
2.09444886213191 1
2.03737515987887 1
2.28222680321787 1
2.29355551691741 1
1.70134572575117 1
2.04486209608293 1
2.20431836309962 1
2.15080570121292 1
2.16990735530665 1
1.80473176839272 1
2.37133630120728 1
2.27716730623922 1
2.35944073824812 1
1.52963387515928 1
1.52634285468908 0
1.49474055490061 1
2.10875603977719 1
1.61362426997019 1
1.73545748110641 1
1.92929883687107 1
2.5617774093666 0
2.38571999111312 1
1.85956523437218 1
2.30285044151112 1
2.25778297873454 1
2.57988200800829 0
2.03087755156244 1
1.94286443884572 1
1.98795984769059 1
1.74432442455417 1
1.43399684504721 1
2.0918330864228 1
1.62753148805468 1
1.95910922680846 1
2.30141159492434 1
1.74657133167327 1
1.89878004147378 1
1.85261753599238 1
2.25628718867631 1
1.55931680413213 1
2.24233851488589 1
1.66696696251186 1
1.49225015779047 1
1.75482266869617 1
1.94035262394831 1
1.61198503620638 1
2.01980825275272 1
2.45678546332401 1
1.97524821965632 1
1.39001273909126 1
1.5402962893386 0
1.90058976305509 1
1.57679109058816 0
2.20957621014269 1
2.01683337061685 1
1.55993046428294 1
1.92651984112835 1
2.12909772408738 1
1.80274592539699 1
1.47603903773412 1
1.67644992015199 1
1.71207031062817 1
2.3584066192817 1
1.47057735619856 1
2.32301396493805 1
2.2497037743194 1
1.60351794447782 1
1.68912244868534 1
1.91565513418147 1
2.18882022555787 1
2.31407338132442 1
1.45353838552782 1
2.69108163581125 1
1.66379446751031 1
2.07024179808237 1
2.22648661540897 1
2.61874193378587 1
1.85701752528583 1
1.75448298498907 1
1.76015567275645 1
1.98976337069676 1
2.20790250064925 1
1.5301271677012 0
1.68063728404724 1
1.44112607106096 1
1.57676515144511 1
1.59923096286688 1
1.79236030510304 1
1.76837937886026 1
2.25287793347543 1
2.15554915980318 1
1.72065442934992 1
1.79533534148716 1
2.02363539499941 1
2.42451849153359 1
2.1064751283019 1
1.76971534907779 1
1.67386055050005 1
2.07676527382637 1
1.95215485838312 1
2.05681294890311 1
2.00202510615375 1
1.52711143388952 1
2.39312799889503 1
1.90615760303567 1
1.76702049407194 1
2.10985043195727 1
2.21012561810612 1
1.83711705638727 1
1.68279571172032 1
1.96979194237956 1
1.86062831291148 1
1.75165707517755 1
2.12253923030896 1
1.22287137352963 0
2.10123934985766 1
2.27382627019428 1
2.175373294394 1
2.08631827245577 1
2.7118947169174 0
2.10328087913606 1
2.04866747526824 1
1.82853128742892 1
2.10470755677258 1
2.13071860242801 1
2.44883803482561 1
1.97635587390024 1
1.68012635588434 1
1.46959481259859 1
2.18523020444135 1
1.9285888513604 1
1.86221400374946 1
2.62477084971001 0
1.77773255250736 1
1.9351135494559 1
1.60823967043314 1
2.28668964106934 1
1.64185196282661 1
1.870435369616 1
2.31704457907199 1
1.72595306204214 1
1.8625519929386 1
2.16579620341164 1
1.91633158000039 1
2.40575200825939 0
1.38126953677996 0
2.50635595776685 0
1.95863542933851 1
2.08178769964949 1
1.68666245391803 1
2.01508872355796 1
2.38236741176325 1
2.24650524061475 1
2.13106939955417 1
1.86833439492549 1
1.96661534004043 1
1.66079846793351 1
1.11808631264804 0
1.91953950983835 1
2.16702018076718 1
2.56340755886038 1
1.61887174317767 1
1.80293315796655 1
1.70184459343564 1
1.89444086134437 1
1.95792529108711 1
2.06386912976412 1
1.87416502209316 1
2.02139012229222 1
1.79444146393875 1
1.67457769474634 0
2.11301834525693 1
1.7625404967286 1
2.37172076279036 1
1.55273835470806 0
1.69703644590229 1
1.7570506935338 1
2.79466794932459 0
2.39828458652646 0
2.14679732968777 1
2.02173981058253 1
2.15078471487872 1
1.9042030292169 1
2.0816347548552 1
2.61839355662758 1
2.5811650732252 1
2.36910593601474 1
1.86991664971678 1
1.45754559395174 0
2.34203819270626 1
2.52818423213768 1
2.11430448331475 1
1.97283314305756 1
2.27757165539633 1
1.9858647700159 1
1.47197662239911 1
2.25124235778154 1
1.88799383187833 1
1.87111867332779 1
1.9758961267796 1
1.72740875781609 1
2.00743599622968 1
1.92247734560462 1
1.79726381472864 1
1.25647864440142 0
2.10054328779575 1
1.93710533603123 1
1.94586183601338 1
2.09038422837658 1
2.17373458736429 1
2.15752503374033 1
2.20862620673059 1
2.33713683765374 1
2.00548394529126 1
2.06428423285503 1
1.21085588536144 0
2.43403591325142 1
2.21022015388062 1
1.58634303231968 0
1.7479839502823 1
2.42688577878733 1
2.01416921505485 1
2.11092084762494 1
2.99777441688149 0
1.83235338292371 1
2.13019374179295 1
1.63419663444016 1
2.44693356593636 1
1.86187278832126 1
2.02499984642001 1
2.09839068017821 1
1.81852203376064 1
2.33773908878255 1
2.18731276792504 1
2.16416845839011 1
1.96057083805214 1
2.00807525520074 1
1.96302772781634 1
1.97049795943164 1
2.0260998275901 1
1.70688255586281 1
2.08272557344196 1
1.8710927529722 1
1.51356120379075 1
2.17214490027707 1
2.1194531280692 1
2.43201035416726 0
2.08382221874445 1
2.1072542768842 1
2.08987561862723 1
1.90728344408273 1
2.29533085206257 1
1.84022528000709 1
2.19203803002255 1
1.76224257689499 1
2.42863019270915 1
1.97814824976692 1
1.94407673587709 1
2.12643790709079 1
2.13135848842846 1
1.84863986908307 1
2.050838666905 1
1.99782124933956 1
2.04619442141402 1
1.34693027527293 0
2.32272397790989 1
1.88780318809084 1
2.53414651363092 1
1.58654289894571 1
1.72818821246681 1
2.26791274768125 1
2.19948396508707 1
2.36186909188876 1
2.20039257700827 1
2.2276039194524 1
2.61468854811234 0
2.15865158564799 1
2.22985148938169 1
1.80263118061814 1
2.04233227198236 1
1.86702973333567 1
2.06707287121439 1
2.35075948523964 1
1.29901246144051 0
1.65956041587128 1
1.63867851946962 1
1.96933106833768 1
1.93530525035304 1
2.03620646208231 1
1.8318509022403 1
2.08670697015809 1
1.58847443141542 1
1.47512696519694 1
1.74880111120473 1
1.59919903359599 1
0.96227998740755 0
2.11107503358253 1
2.11868554401257 1
2.03479097524396 1
1.94675950062731 1
2.10219325512077 1
2.12427148900799 1
2.80368390998896 0
2.15210746882266 1
1.63687311861876 1
2.29083371563115 1
1.66324749954336 1
2.05943912108226 1
2.24928329254113 1
1.37146252363683 1
1.80891816898999 1
2.25372805795969 1
1.91490710618922 1
2.13329243870393 1
2.02216517801713 1
1.67523913991432 1
1.55174446222219 0
2.25557887237121 1
1.93406509616446 1
1.87754326579733 1
1.5865873708698 1
2.20409236309207 1
1.77865709468545 1
1.61377408519677 1
1.49081070772396 1
2.30637862861724 1
1.81434026719902 1
1.63440917121701 1
1.54967834151834 1
1.81845262255247 1
1.80598296116339 1
2.29346096804008 1
2.2638808572992 1
2.01643523111581 1
1.4030540294739 1
1.76127568400074 1
1.6171729400473 1
2.10969509015503 1
2.04229299989775 1
2.04162752121596 1
2.01892552970576 1
1.83339852130054 1
2.14873516888339 1
2.41390806102707 1
2.16994154204327 1
2.0805608340053 1
1.8092854858302 1
1.906804088136 1
1.96466243807237 1
1.93644560730043 1
2.31174063701268 1
2.21395675366561 1
1.72071786266297 1
1.25272875824094 0
1.98103499838115 1
2.20700620836188 1
2.20306316692347 1
1.65804623838519 1
2.32071253639118 1
2.19365374732553 1
2.20540792000264 1
1.56078163216293 1
2.2490811601103 1
2.01702390782822 1
2.34699772190636 1
2.00243051982573 1
1.47785196201685 1
2.49805063977577 1
1.8234447012087 1
1.679992391034 1
2.03044497566636 1
2.33135637278974 1
2.33476991793536 1
2.20979202918184 1
2.12682910208905 1
2.23144195849256 1
1.95336598751632 1
1.41407955199259 0
1.84554141315019 1
1.34764187972753 0
1.98365039327998 1
1.672673667579 1
1.87528285896321 1
1.92391471804055 1
1.65367934783288 1
1.87350903695821 1
1.90141687166783 1
1.95943909014178 1
1.53244038660172 1
1.70295912071466 1
1.99038541732117 1
2.80334414694774 1
2.19165209639715 1
2.22348639337342 1
2.17209585207422 1
1.85525489784775 1
1.9793367467888 1
2.22611728865456 1
2.32093701858927 1
2.54240187678739 1
1.93531822015301 1
2.48573972289714 1
2.03837203012017 1
2.07159840336535 1
2.08798320983406 1
2.12950830981486 1
1.39433563217012 1
1.69451151891043 1
2.09613988713212 1
1.67262773660551 1
2.20047913229118 1
1.52955064698581 1
2.28314356086126 1
2.6556227639974 0
2.20199936677112 1
2.17694181431775 1
2.14974945640379 1
1.87902997206409 1
2.22173825527525 1
1.95519186615941 1
1.92248057241914 1
2.25567241432689 1
1.8496815567653 1
1.76042610942896 1
1.82498371022459 1
1.93063304406154 1
1.94120630383369 1
2.43037307369391 1
2.13700224870032 1
2.20962675874934 1
2.12247184072452 1
1.59614106152483 1
2.54764760152446 1
1.76022119869179 1
2.15086885913549 1
1.87347008982828 1
1.9038889856238 1
2.43567805335047 0
2.04835005332184 1
1.87983570548281 1
1.94497823332111 1
2.35166610677914 1
2.03523921717335 1
2.27014575453272 1
1.90256279935253 1
1.80097917215079 1
1.87878898066208 1
2.00958903646999 1
2.05227568395827 1
2.29508442100332 1
2.14152610882371 1
2.50114981819387 1
1.51026157072269 1
1.93295712603074 1
2.11533342575284 1
2.26768520321921 1
1.36171370564843 1
1.24193260394285 0
1.78241695294057 1
2.42344892182322 1
0.990735577635246 0
2.16958515984835 1
2.44582345600566 1
1.87118250912033 1
1.72916862472066 1
2.12301962115906 1
2.05718798748083 1
1.70634193154348 1
1.7083796454538 1
1.79442435657207 1
2.07168485999077 1
1.7466642532593 1
1.6882358116368 1
1.38616130922323 0
1.40855265101259 1
2.44459170208786 0
2.39958250025521 1
2.08625148041375 1
1.81688166822681 1
1.9672125220464 1
2.20073496222826 1
1.39709632328174 0
1.88210746302713 1
2.51017239102772 1
1.13383558138684 0
2.40813428923774 1
2.61987730190781 1
2.36829853349192 1
2.58208336204991 1
1.77847827403423 1
2.02214251028049 1
1.56717226705588 1
2.29559921405079 1
2.39427904785635 1
1.6977466331785 1
2.10065268267743 1
1.79530652313599 1
2.23656551229555 1
2.04643901967757 1
1.87948160313082 1
2.57260227860975 0
2.4152714062322 1
2.05995200332797 1
1.97721877967437 1
1.77369555882158 1
1.72503976347413 1
1.8774121731457 1
1.06635201397564 0
1.65249879680791 1
1.99142775910024 1
2.13158869675506 1
1.37167450649186 1
1.97946281227164 1
2.11321294017368 1
2.11195615851956 1
1.3349234410684 0
2.46766129104486 1
1.76668128604283 1
2.14830287925395 1
1.31193265120837 0
1.50964891880289 0
2.12989476926543 1
2.24698023061947 1
1.91400793190749 1
2.23165910438638 1
1.77646907595406 1
1.4615102035889 1
1.68287010771006 1
1.67780179146143 1
1.85507320602739 1
2.08688189341951 1
1.98967231479915 1
2.15893447299097 1
1.70303434487278 1
2.07455397148644 1
1.93914718434615 1
2.06959683030473 1
2.10293021320766 1
2.44884966270397 1
2.08231445611887 1
2.2416427739485 1
2.01804884434257 1
1.56964812011292 1
2.48077689643959 0
2.00808580951587 1
2.16809748457721 1
1.30778831131674 1
2.20916385381521 1
2.51727789830111 1
1.78862676221151 1
2.28390343513657 1
2.0990219521496 1
1.73903158371548 1
2.18025226543823 1
2.10879112038314 1
1.88463735274439 1
1.38274740947044 0
1.34543608349875 1
2.21332446700407 1
2.29028140580893 1
1.75555425169211 1
2.55230146744874 0
1.88451117490869 1
1.91355253525778 1
1.86633704423204 1
1.67222882678521 1
1.73992134935295 1
2.20936406700619 1
2.30186300794621 1
2.44538413592266 1
2.08666173566842 1
2.30265500489473 1
1.77445436004839 1
1.91137646952857 1
1.85234988392098 1
2.23307907980018 1
1.7996742032046 1
2.01505920327811 1
2.09419434989853 1
1.66187432747519 1
1.94977016094091 1
1.38703859678066 0
1.97322571525799 1
2.23087818818112 1
2.41472029218013 1
2.14491494591898 1
2.36744874243541 1
2.27441755387196 1
2.33263138107412 1
1.54266523941946 0
1.65382566806217 1
2.04235696055119 1
2.44678902908045 1
1.95163127397101 1
1.87369901285589 1
2.24924761380667 1
1.87855890737556 1
1.78885750108854 1
1.84362639861805 1
3.23669094153068 0
2.11308344733816 1
2.36758824021362 1
2.28166136134626 1
2.20789590386249 1
2.18884818175976 1
1.68795672387973 1
2.11889534509416 1
1.3877299922696 0
2.32027753343455 1
2.41825033505993 1
1.90277144261656 1
2.06263649072114 1
2.05596881872067 1
2.12129263161176 1
2.24708529869357 1
2.54863588828062 0
2.3158255568335 1
2.07199989383815 1
1.70533696754145 1
1.9558853508437 1
2.25932013225799 1
2.05257972337933 1
1.76917727392322 1
1.8835106706232 1
2.11173009797092 1
1.92148904846026 1
1.6410169572523 1
2.2014512797187 1
1.84576759714236 1
1.4030197226031 0
1.71124421343912 1
1.874965452422 1
1.48605403547744 1
2.22458799330618 1
2.36982714160865 1
1.63457737923856 1
1.96805325108789 1
2.35918104028397 1
2.03241205283784 1
2.39838033402533 0
2.12536686309612 1
2.4108027876557 0
1.78188723850801 1
1.86317684937271 1
2.61743851115463 1
1.6844630515717 1
1.82540579342733 1
1.67800586155219 1
2.05335344811191 1
2.65922072104309 1
1.84108577244374 1
2.1878989574876 1
2.29699830727281 1
1.40967842530575 0
2.04222303113276 1
1.81413848670269 1
2.19751161908564 1
2.07279528952997 1
2.36914974282379 0
1.45252014811376 1
1.56361837618976 1
2.48372439048787 0
2.40284226294049 1
1.2448994467615 0
2.51190834680262 0
1.74545264981262 1
2.1045267077877 1
2.30475872588993 1
2.25065593146245 1
1.4708229194234 1
1.987302959646 1
1.79816945280698 1
2.57136442332126 1
1.69396153704442 1
1.85780273671825 1
2.05052467329646 1
1.64307607036602 1
2.13579716099234 1
2.44940203757688 1
1.49112105256637 1
1.76310146416905 1
1.81393677165251 1
2.31959380100063 1
2.44637541720286 1
1.841597000555 1
2.21041654129561 1
1.9234025910434 1
1.8996962703143 1
2.27492861127204 1
2.18897558125687 1
2.07759849342451 1
2.31394922623162 1
1.76569037383311 1
1.81990954336518 1
2.54927178232288 1
1.48441743701923 1
1.35584482994045 0
1.64750897006824 1
1.40411382424149 0
2.01584832514219 1
2.41295937255443 1
2.1584595965196 1
1.78726329684612 1
1.38778310162089 1
1.2682577861916 0
2.53525832543686 1
1.70822608832404 1
1.68939997010555 1
2.07369052345731 1
2.23189663733635 1
2.25250266298755 1
2.46576384492758 0
2.16250633368698 1
1.8093887138027 1
1.87233964508038 1
2.02050448305073 1
2.005942293868 1
2.15267071208466 1
2.30195730521137 1
1.48304886687734 1
2.40112769347533 1
1.63159271853149 1
1.5746042060355 1
2.28553304906335 1
1.76702633666714 1
1.99887986461347 1
2.59263856896849 0
1.79725218888505 1
2.04021409102032 1
2.2744755228371 1
2.662359680377 0
2.09917594765601 1
1.60957126238299 1
1.58870682054343 1
2.09823306222558 1
2.15505914058002 1
1.59226382989525 1
1.90983700755128 1
1.57248506013028 1
1.70884936186609 1
2.51971054110455 1
2.22904865786644 1
2.0280161392485 1
2.24336627084831 1
2.0072776836483 1
2.90333888540924 0
1.31675937840922 0
2.05371097077688 1
1.87918908769033 1
1.5898903672816 1
1.82285983196425 1
2.2239170792383 1
1.89081081992276 1
2.03741012949659 1
1.7411865916104 1
3.13149807553056 0
2.15505401468631 1
2.02006417899601 1
2.12977183344035 1
1.76113042820033 1
2.04608477289776 1
2.05952252554361 1
2.38302142286664 1
2.04923714130679 1
2.13899363148394 1
2.72999697382058 0
1.67890920951268 1
1.7723492585581 1
1.91268664066823 1
1.76829801654912 1
1.57610727264371 1
1.68808023682807 1
1.58615905456894 1
2.17242010168482 1
1.99457880361571 1
2.35969121099066 1
1.84492660425497 1
1.57118283084896 1
2.58250159862626 1
1.94064577354652 1
1.88718138261942 1
1.71662621214786 1
1.69394750926682 1
1.73706448880526 1
1.97123481777608 1
1.67697647447599 1
1.83804400258742 1
2.25569592729318 1
2.08470176622695 1
2.29879160763118 1
1.88247393215925 1
2.4211666402952 1
2.04621454607182 1
2.24712398381262 1
2.38543444978972 1
1.55626038952225 1
1.93460748427987 1
2.59239604084035 1
1.93152508960562 1
1.54594360657063 1
2.32711780614268 1
2.2456771709962 1
2.34859839320423 1
1.25825530639417 0
1.77121905217872 1
1.84574735473032 1
1.95202194486043 1
2.64936387627692 1
2.47165900844689 1
2.19590367448152 1
1.55240962608785 1
1.34337722165698 0
2.14615856480578 1
2.13124571246795 1
2.24933053424911 1
2.36297089060777 1
2.23607605469531 1
2.48982035509656 1
1.61441822761914 1
2.17091124873518 1
1.7320091540415 1
1.33930627771206 0
2.51657592090686 0
2.1172280359294 1
1.9938177238966 1
2.19437738580169 1
2.04581589326237 1
1.61548274283503 1
2.34473686229842 1
2.36816378726184 0
2.31985070861444 1
2.18603752864586 1
1.82589197659272 1
2.67924955404854 1
1.75955303673049 1
2.13136500340265 1
1.59108386814265 1
1.75692356675818 1
2.44038807957787 1
2.12621959193413 1
2.17025604283489 1
1.87241910799434 1
1.95115750141888 1
2.293276981348 1
2.00693342893849 1
2.07225687801003 1
1.59826754553059 1
2.40551756732666 1
1.71149234371158 1
2.43687566062025 1
2.17610837426868 1
2.17154089990702 1
1.9573062278586 1
2.356573342746 0
1.64419669894746 1
2.04299349417168 1
2.42453436102581 1
2.33681023090527 1
1.85860626157485 1
2.15015219965105 1
2.53435330657668 0
1.62865144398685 1
1.67932690232623 1
2.46698769693444 0
2.58895288291938 0
2.13693571711149 1
1.5139878226357 1
2.22939309910325 1
1.33102271555697 1
2.52966735945247 1
2.02112826331532 1
1.29985479426421 0
2.21469254764915 1
1.63499545929434 1
2.10045771303746 1
1.70963575415917 1
2.34462006711369 1
1.97282710403475 1
2.16980305855746 1
2.5447036209086 1
1.80773555146287 1
1.89268182818546 1
2.00623519637152 1
1.83790294644234 1
2.5415631709906 0
1.99264633215636 1
2.29194471777664 1
2.21392611192646 1
2.3085217644816 1
1.87727009476126 1
2.2385293128787 1
1.99460071058062 1
2.38584477135823 1
1.76047914377483 1
2.51277628875392 0
1.8094464910699 1
2.21719270025407 1
1.83323001384748 1
2.54192161653543 0
2.26387224998963 1
1.63211363173187 1
2.28684146400131 1
2.29863115485404 1
1.99652803061689 1
1.85404025158902 1
2.17988567887051 1
2.21455162521832 1
1.76301082361049 1
2.78285429327197 1
2.28639944395546 1
1.49367119536092 0
2.16425766401028 1
1.88995785613364 1
2.02582858845918 1
2.35092384285509 1
1.74032381727774 1
2.43056040969497 1
2.29183683244312 1
1.10856085258499 0
1.62900007397625 1
1.47235279624106 0
1.28538496673018 0
2.06558928563981 1
2.08525351607407 1
2.83857613211341 0
2.37991156730776 1
2.13920551149928 1
1.89133083752048 1
2.43520125481761 1
1.91081447624934 1
1.76265862693163 1
1.88097889971185 1
1.89448897069832 1
2.15568333283953 1
1.28229223654726 0
2.04453682149604 1
1.90245709477578 1
1.67521529801291 1
2.41540818994936 1
1.82098432064373 1
1.7248312439139 1
1.5767720487732 0
2.10195136147006 1
1.54035209843621 1
2.30058578388219 1
2.16224206478859 1
2.12042784159186 1
1.85781314742776 1
1.94379827252558 1
1.95837037086504 1
1.75832186008305 1
1.60255814580752 1
2.27990318824763 1
1.98387000880522 1
1.87938138872977 1
2.03943207843162 1
2.25282881602269 1
2.16165239338709 1
2.45485959401353 1
2.0302156707727 1
2.19920830727688 1
1.78270088087194 1
2.15712279846669 1
1.68549392715083 1
1.8655346364965 1
2.03240426980182 1
1.72263732401193 1
2.32042684845027 1
2.17748021420732 1
1.81047426102568 1
2.04575234081658 1
1.87014694809777 1
2.12559450158134 1
2.55167544895423 1
2.16825733082673 1
2.36402555183629 1
2.16783330707442 1
1.94042671604174 1
2.13471216884448 1
2.50933283826491 1
2.3279172541952 1
1.33386359508496 1
2.12445351691264 1
2.24035132299352 1
1.981949342296 1
1.4703496933129 0
2.16605382433086 1
2.02820692993268 1
1.66996383234342 1
2.30023411871104 1
1.49189157557375 0
1.61910021659844 1
1.92085659542202 1
1.87275690972513 1
1.76423903245882 1
1.97513330875874 1
1.73934802167107 1
2.51758211668734 1
2.22585272598875 1
2.34049127081044 1
1.03977741027141 0
2.07543915646038 1
2.3213936915939 1
1.75808881728534 1
2.18350131430798 1
1.96110682707684 1
1.47723575024409 0
1.8206301466613 1
1.96971255519063 1
2.55660471227689 1
2.24530004044785 1
2.24951986782603 1
1.35313157220617 0
1.91634860031007 1
1.78838611278172 1
1.9057405514158 1
2.49306112421921 1
2.02610444780814 1
2.60989511641633 1
1.30182114860492 0
2.64504040390195 0
1.77827061004862 1
1.5810760892488 1
2.12062521725521 1
2.12823189980593 1
2.1558337269033 1
1.9698439776965 1
1.83060059079394 1
1.95398855184812 1
2.21174048220997 1
2.03927745426865 1
2.04157061751042 1
2.52092851523479 1
1.77546142028029 1
2.2847343870148 1
2.4059189516305 1
2.26901479426671 1
1.82962157425099 1
1.94775062373216 1
1.41444013066855 1
2.50465151409959 0
1.81893338991 1
1.70340444214825 1
2.1193632080983 1
1.7794371813058 1
1.75472966957942 1
2.10471366742613 1
2.22149946905757 1
1.94724175544957 1
1.74186090825787 1
0.759386932951049 0
2.22458801274746 1
2.07185408638479 1
1.77520774540895 1
1.75892949044023 1
1.90234252516982 1
1.99946752793691 1
2.81799725515876 0
1.63473744296062 0
3.6316477858503 0
1.79078182227539 1
2.54838567788491 0
1.84082038257604 1
2.02767707619609 1
2.13593667329516 1
1.89699802255843 1
1.78583260639044 1
1.92111261585774 1
1.37757630318498 1
2.34023923582912 0
2.28366277079975 1
2.31516250546704 1
1.75323218850988 1
1.91367498894387 1
1.64506626326283 1
1.43977179124655 0
2.22374243263131 1
0.645724177533156 0
2.12519704544289 1
2.01295119737533 1
2.1385735694595 1
2.13586985665776 1
1.53274130562342 1
2.44911300623325 1
2.0419798341255 1
1.14518452807897 1
2.60240975892975 0
1.83229364895163 1
1.9930300205767 1
2.25159218513069 1
1.97494164891907 1
1.85308674618873 1
2.65022257203446 0
1.88677712369943 1
2.04902060968172 1
1.95679640629269 1
1.53205380889012 1
2.76998775114623 1
1.88477609989027 1
1.86825540526208 1
2.30918669322338 1
2.00971403954723 1
2.21402514614903 1
1.62743303380502 1
2.63824708145734 0
1.52510338909392 1
1.45742480222118 1
1.86553621168332 1
1.86849417209121 1
2.29566287996435 1
2.03893209860291 1
2.29809786193405 1
2.41771062583387 1
2.20237308694443 1
2.17108077044541 1
2.35981070883409 1
2.05693970301061 1
1.59055770700465 1
1.83399903915667 1
2.40883106132535 1
2.12944618161813 1
1.70051456383261 1
2.53687811216206 1
1.37752463487543 0
1.67854597681586 1
1.51345162796332 0
2.23376498912847 1
1.64097358592459 1
1.93441797722675 1
2.28471291260704 1
2.72777902185727 0
2.11163674094139 1
2.05286420121072 1
1.91865478030367 1
2.48526837504024 0
2.12100172476691 1
2.07514945619022 1
1.47035470130198 1
1.25935588202183 1
1.97217481653644 1
2.15997021318546 1
2.04831519440952 1
1.65837587851129 1
2.09840107863963 1
2.20233259489249 1
2.25325345075953 1
1.9213471030297 1
1.63350159493975 1
2.12115069005182 1
2.82589482185943 0
1.60640910518938 1
2.23036010583191 1
1.57388490611659 1
2.33527895446978 1
1.71072598358917 1
2.17008847403987 1
2.17207592563969 1
1.6741143736933 1
1.74844570819282 1
1.98743405254546 1
1.94521798833421 1
1.8131148919843 1
1.74533274953512 1
2.54364867476922 1
1.91169787769256 1
2.2528050382673 1
1.80028309207536 1
2.13395112869119 1
1.66464138015684 1
1.81128456740393 1
2.2687776715105 1
1.72909168014724 1
1.99920040571309 1
2.2668701489265 1
2.33166692940818 1
1.96520024451877 1
2.08176202139661 1
1.63515932208501 1
1.29936333869757 0
1.70989142857476 1
2.06233990258309 1
2.5416448065195 1
2.01257780658312 1
2.28733901516937 1
2.16279103503604 1
1.67194026938981 1
1.44225867768819 1
1.94577394258516 1
2.0816163557116 1
1.94374387261702 1
1.86964096718259 1
1.75487959980525 1
2.2359802689612 1
1.901540862151 1
1.50401026070839 0
2.27929977073779 1
1.66396281725393 1
1.84419828606818 1
1.51941384763771 0
1.8059039133463 1
1.4662342997679 1
2.09519457658361 1
1.43145979022167 0
2.25065823703426 1
2.35119340375656 1
2.10425799141485 1
1.80328387872568 1
2.19890560878705 1
1.60091439018466 1
2.33719009522633 1
2.10787128919298 1
1.5410737138202 1
1.71997051913992 1
1.96663874614864 1
2.17428453890202 1
1.94631608696016 1
1.76404528974452 1
1.61726874221916 1
2.40918131685728 1
2.14444418200305 1
1.99513361017403 1
1.5892248214988 1
2.21463172459588 1
1.39060050296143 0
1.63189661282059 1
2.71099968465303 1
1.85193958075138 1
2.21854724485092 1
1.85101266334509 1
1.65111836519144 1
1.76454155443289 1
1.65439423735393 1
2.35099333697334 1
1.90655900017867 1
2.08298082655196 1
2.3192635268254 1
2.21801397250708 1
1.70865113279866 0
2.43684084609587 1
1.45100059775958 1
2.04873349469121 1
2.19485077846536 1
2.46930714621771 1
1.97804878897722 1
2.39850186481364 1
1.81689895990295 1
1.89185273550393 1
1.26202225966696 0
1.89368303625295 1
2.40278603765937 1
1.76399183280017 1
2.08841997162167 1
2.07071851903707 1
1.7497483218957 1
2.48803645066779 1
2.07283667391792 1
1.86128447365944 1
2.11251872622245 1
2.05781050385201 1
2.33706004543992 1
1.77380964697388 1
1.33191438706083 0
2.36423844490167 1
2.01491833417773 1
1.31449840782935 0
1.78807857813522 1
2.31392072649054 1
2.57139156022022 1
2.07239084723353 1
2.79842503106284 0
1.82247917274041 1
1.40439315541738 1
2.4665183131907 1
2.16071467662291 1
2.00774503546927 1
2.0700620150415 1
2.06864141146132 1
1.40664113090857 1
1.9891348390474 1
2.03347617551713 1
2.17614348922444 1
1.90558992735437 1
2.10544041170887 1
1.8035330678703 1
2.64543534888076 1
2.08442860783703 1
2.21529010385499 1
1.61924385530279 1
1.42771642527072 0
2.04369442632572 1
1.92456045662805 1
2.70023116215781 1
2.03306466587779 1
2.38878466694154 1
2.14624401179464 1
1.5053841085438 1
2.10991224039741 1
1.92605417761997 1
2.40435301541168 1
1.46692189892254 1
1.67094043696483 1
1.68667964310113 1
2.13526861524652 1
1.72537732132589 1
1.78896811970247 1
2.19174639444017 1
2.01212231511577 1
2.57224427936398 0
2.46873692420465 1
1.61130271091291 1
2.1564950995993 1
1.84835142788145 1
1.79586696661614 1
1.68697557646247 1
1.94687255371782 1
2.21149710244693 1
2.27905999080986 1
1.9030284360141 1
1.80176976038271 1
2.74672537504227 0
2.01380477815215 1
1.77050048984277 1
1.64882537191303 1
2.33000843907757 1
2.06175387765665 1
1.79124452831333 1
1.81555207177929 1
2.08084175083665 1
2.2962805939356 1
1.98023940995897 1
2.15008204721059 1
1.90658870157629 1
1.94865165754183 1
2.33240331087094 1
1.60022157159748 1
1.44897470196996 0
2.38838399224462 1
2.2835161011924 1
1.85991616979216 1
1.95841595963038 1
1.65852179603711 1
2.38896249095168 0
2.4768157093605 1
2.16553715374556 1
1.48870547232748 0
1.72926147879123 1
1.84439214829507 1
2.10222843422068 1
2.62691989596335 0
2.29040638754641 1
2.48330033995664 1
2.31720774849042 0
1.60155361216869 1
2.11421325356699 1
1.86010918077667 1
1.81961886265674 1
1.86790406533285 1
2.23786204744604 1
2.56269035586511 0
1.93244475839352 1
2.2609429704001 1
1.86498042972264 1
2.03620706214821 1
2.09365113927142 1
2.22523304958159 1
2.27428091927817 1
1.95878245855337 1
2.88696505720583 0
2.7385298980948 0
1.54772642614942 1
2.30270214046169 1
2.46811807508692 0
2.13354527467038 1
1.75509086612716 1
1.67607716831152 1
2.17404033101636 1
2.11008803360946 1
1.8064087033089 1
1.96701758673549 1
2.03981437253977 1
1.81812959098315 1
1.95035493413164 1
2.06616916535814 1
1.99783568376821 1
2.33022235003632 1
1.39297797593176 1
2.65872844922203 1
1.72951769370646 1
2.09863593742149 1
2.72024362016146 0
1.89725168166861 1
2.14567757339122 1
2.49928345862515 0
2.27496731054472 1
2.00252807269874 1
1.86106267425906 1
2.15943469372268 1
2.08000580995623 1
2.0901744947349 1
1.98628537541187 1
1.64450724859853 1
1.79466580902608 1
1.42690475402428 0
2.01713986907992 1
2.12635048304968 1
2.37996442360318 1
2.10690405356685 1
2.15748813025113 1
1.7210178198271 1
2.07250138489886 1
1.45941739473394 1
2.81893752717001 0
1.88713460349048 1
1.9928506495789 1
2.30153968463146 1
2.40435092294652 1
1.99832423257907 1
2.10501505143728 1
2.29218039975735 1
2.04356214972106 1
2.48012686282402 1
2.04482325182317 1
1.83649824214473 1
1.72949719491017 1
2.46719288472607 1
1.84558931252715 1
1.59634738726747 1
1.98359389551075 1
1.94602771920885 1
1.80473892437307 1
1.81042060789439 1
1.71094267784895 1
2.23689215467993 1
2.8021873659395 0
1.88090114192271 1
1.86974665239212 1
2.32457965457412 1
1.79843133709094 1
2.30854972453665 1
1.57006498332761 1
1.76054009398678 1
1.67843600348825 0
1.46518063258524 1
2.07243854837475 1
2.00565792144988 1
2.07149365306404 1
1.71695018710007 1
2.22259399631568 1
2.09416616006781 1
2.00898151667651 1
2.02458890423168 1
2.20032023977243 1
2.13299893581817 1
1.47903501689296 0
2.37378539340358 1
1.97777012027013 1
2.36401667732288 1
1.35785486966309 0
2.40948109119511 1
2.23853615245601 1
2.2829427168086 1
2.16344894775273 1
1.75150224396455 1
2.21020833277501 1
1.86126943436917 1
2.01763328067093 1
1.75717327927414 1
1.89144894282465 1
1.98839415829206 1
2.35353297033846 1
1.92415590240926 1
1.94881607458554 1
1.99624309639034 1
2.07545246043315 1
1.95090498704475 1
1.66615319029675 1
1.7244753041575 1
2.23517513857006 1
0.792043126186352 0
2.30723631732862 1
2.10348208787302 1
2.15707882757925 1
2.29284931496929 1
2.40784281766471 1
1.49205453268902 0
2.44145280839673 1
1.6951888764685 1
2.10529560374153 1
2.27591994932384 1
2.29868643193343 1
1.54769893283239 1
2.07666648984802 1
2.25082053682993 1
2.18533057580247 1
2.3643503251734 1
2.26900762293805 1
1.71275638150294 1
2.55840547516365 0
1.76358843034055 1
1.84867679120503 1
1.97759467000289 1
2.29333550219277 1
2.0659592766387 1
2.08069643543492 1
1.70305343457878 1
2.01924600864067 1
2.18671647444963 1
2.2221855733927 1
1.98212825325013 1
2.2673566226467 1
1.4941668499703 0
1.90143001967409 1
2.25647900863414 1
2.18340370136935 1
2.09966974788854 1
2.43767959594147 1
2.01973201644522 1
2.29755307082724 1
2.06434949195594 1
1.58126465292059 1
2.20653159430695 1
2.5362906517389 0
2.79203392361232 0
2.23797906678118 1
2.45660796595123 1
1.85371586880664 1
2.19884972395853 1
2.38467163510639 1
1.41507926687187 1
1.81298139966717 1
2.1192944853286 1
2.39672038748403 1
2.10548852151139 1
2.17565487628252 1
1.98364384722468 1
2.24832319518737 1
1.87189244922005 1
2.31855290599903 0
1.7401702721545 1
1.61120572629313 1
1.96727286435443 1
2.26832586101382 1
2.17908102313701 1
1.53253165916527 1
1.60888266321781 1
2.00117675777692 1
1.879559373369 1
2.27819310819494 1
2.0194187051184 1
1.72870330849781 1
1.47603532438736 1
2.19456744199482 1
1.98189950335991 1
2.2324543512698 1
2.70653592179675 0
1.81149731330003 1
2.19244836732695 1
1.76202209642116 1
2.07021352489656 1
2.44604406978936 1
2.7127223528288 0
1.98932032023774 1
1.58594993750632 1
1.95941014147002 1
1.30777481891518 0
1.95600298271728 1
1.68952586865033 1
1.87223842171872 1
2.17464564242712 1
1.67929029341246 1
2.37917129385803 1
1.86816952409349 1
1.70004537741383 1
2.01053581580452 1
2.01691637422113 1
2.50913105810105 1
1.66211136337644 1
1.4991490165507 0
2.12017713737192 1
2.48738045605045 0
1.84258640483571 1
1.44101941906402 1
2.06721238878021 1
2.34252124681768 1
2.61376193622317 1
1.49946355216502 1
1.62562393598357 1
2.3510709161457 1
2.26145554451431 1
1.86665808844731 1
1.69954005609811 1
1.78280007578633 1
2.03867480121519 1
2.14232793259833 1
2.22414791836312 1
2.46208622695116 1
2.29337314760249 1
2.31955213173666 1
2.00969258043717 1
1.16975918852844 0
1.80301375144358 1
1.39911506692076 0
2.40668974600826 1
1.91063668718035 1
1.62726933455956 1
2.33322637151396 1
2.05758192537028 1
1.70866975176664 1
1.73156903803941 1
2.10158406052304 1
2.14311805887308 1
1.78637593713059 1
1.66854915886325 1
1.71515394899795 1
2.39934333999828 1
1.54490593966349 1
1.72296058300224 1
1.53028961618402 0
2.09953649971526 1
1.59576529620155 1
2.59463763253774 1
2.18402282125521 1
2.11658557043499 1
2.06217498212546 1
2.10798970279844 1
2.50761291763136 1
1.96265637610723 1
2.35565438275783 1
1.93734831612045 1
1.47921027056679 1
1.66717798402505 1
1.92515654163332 1
2.29123595085612 1
2.01894850587157 1
1.96025599718013 1
1.76378318558301 1
1.9915752021375 1
1.91317676275018 1
1.89780986926776 1
1.86080481739817 1
1.83246618702869 1
2.1294237167178 1
2.02436507577013 1
2.20417453313268 1
2.07290067976716 1
2.1909057421442 1
2.31747898226501 1
1.86246284128565 1
1.99352248273351 1
1.88929754737556 1
2.25322634722976 1
1.74593341267832 1
1.57231800615848 1
2.12122796394285 1
2.48385260306574 1
2.55326809427014 0
2.29634783837521 1
1.72140416673661 1
1.50872690849364 1
2.16153714770132 1
2.07356710624987 1
2.32886300592509 1
1.81323088225328 1
2.15581137231316 1
1.96816322220424 1
2.25847104198808 1
2.21223330543083 1
2.2136117094842 1
2.01401455890981 1
2.03986860768221 1
1.9625987115677 1
2.70790948960649 0
2.31145669307293 1
2.17257757999107 1
1.98999889587091 1
1.64254901723069 1
1.95341791548482 1
1.91839291405751 1
1.81530330340389 1
2.16622282417311 1
2.4292223204954 1
2.5887215761271 1
2.29899870405246 1
2.7052437964133 1
1.6729856213968 1
2.5744255269722 0
2.08636278208393 1
1.43825185010982 1
2.31795062763303 1
2.51675228557446 1
2.15496553621288 1
1.9036245386268 1
2.2025328467971 1
1.67106932514547 1
2.09749099145686 1
2.45566731515316 1
2.77967411523429 0
2.22910172343653 1
2.25605736662517 1
1.90662396713223 1
2.05331850125575 1
1.98571477574819 1
2.11630241133161 1
1.47141336045856 1
1.92575217847664 1
2.42056427618092 1
1.15798552887791 0
2.47522871807763 0
2.30684108810003 1
2.21547380758409 1
1.74609234650286 1
1.99679914415664 1
2.19166764517574 1
1.75824725542182 1
2.60965377930835 0
1.97285065691925 1
1.92056082444726 1
2.35700334125359 1
1.62453806733554 1
2.2726275631045 1
2.0447940396196 1
2.68136007497384 1
2.09291424891267 1
1.79983598062039 1
2.27653375552068 1
1.76425896517189 1
1.41736629795107 0
1.94476214239432 1
2.37317664346557 1
1.58983583668959 1
1.64192750702546 0
2.13580912333292 1
1.74753641377218 1
2.35848154645998 1
1.79985799748896 1
1.56749509185597 1
1.99157495198296 1
2.21884184355426 1
1.92187353023754 1
1.65630272895759 1
1.82509255416233 1
2.19043958586139 1
2.15970363102572 1
2.50866856000851 0
2.55316153311437 1
2.42849858457626 1
1.51439112598426 0
2.26328182633064 1
2.38667445387312 1
2.02497154206801 1
1.64711684319852 1
2.16134230782066 1
1.7252632225722 1
1.62210062893589 1
2.22629800809592 1
2.10870441208065 1
2.09549738319659 1
1.83148082459832 1
3.21882765406712 1
1.77577883493092 1
2.1701642616213 1
1.58293397232545 1
1.63564494034824 0
1.59112418993939 1
1.2854282501881 0
2.14162721012376 1
2.38686668910377 1
2.34270909455612 1
1.61294996298579 1
1.86083963285428 1
1.73583986508768 1
2.18111606770924 1
1.9357117345742 1
1.98942725329335 1
1.83015559178364 1
1.98025079392853 1
2.26853913801706 1
1.82902042664373 1
1.97495429296191 1
2.41444275182988 1
1.69474861131469 1
1.96762784171062 1
1.83345445651785 1
1.80853699165933 1
1.2911586266861 0
1.84509542420328 1
1.82618075847199 1
1.96998772394987 1
1.43857979610159 1
1.55546928702294 1
1.61388054047473 1
1.60757257944963 1
1.60875950773394 1
2.62428636378474 0
1.97483841412091 1
1.93525968923232 1
2.23993347301412 1
2.37960639119332 1
2.15625847087458 1
2.42508061177003 1
1.98610233323532 1
2.12042315434209 1
1.63443740164646 1
2.43758187668719 1
1.38355495306567 1
1.99377939517732 1
1.66087834891914 1
2.18357148472711 1
1.50050553367216 1
2.43633346530113 1
1.76389844977301 1
1.99571736644486 1
2.28985210516559 1
1.69947645254715 1
1.60932281409221 1
2.51892654981282 1
2.53400331715417 0
2.00882490359118 1
2.47862327124007 1
1.82289505451135 1
2.20374122301075 1
1.70401642202666 1
2.33399623109561 1
2.11121651236148 1
2.12579529573589 1
2.14694994966919 1
2.15718076668523 1
1.5999192135714 1
1.94920140012819 1
1.47009372886011 1
1.86198221120056 1
1.4549167533569 0
1.66020855815841 1
1.609316855695 1
1.82688585669956 1
2.30828519391998 1
1.53886643923405 1
1.99720606358496 1
1.88360422880557 1
2.29482456265077 1
2.37577558785504 1
1.36877702740355 0
2.11957775330344 1
2.30327086773955 1
2.26604141295415 1
1.3872032772757 1
2.19651177022487 1
2.13783165836977 1
1.48657170809484 0
2.29326122459254 1
1.70424409591667 1
2.07861902048632 1
1.23665850418404 0
1.36457378766556 1
2.20126407569359 1
2.00370227402629 1
1.52262337837443 1
2.20899743810602 1
2.17741477660097 1
2.14316333299311 1
2.50411411596252 1
1.41032675808478 1
1.99407785235094 1
1.77733543937273 1
1.65867709609346 1
2.14661886018315 1
1.59286515880283 0
1.89934436686736 1
2.17701307338006 1
1.44004017637072 1
2.68985215171728 0
2.06682747957388 1
1.60078922428784 1
1.75851721404318 1
1.37665065124275 0
2.22606810396468 1
2.24199919216295 1
2.18218659342486 1
2.72588216676272 0
2.1194299957518 1
2.4006963566512 1
1.62720728934633 1
2.39691445610611 1
1.9184569267981 1
1.38222649426254 0
1.97515022343063 1
2.21302080589207 1
1.54757798795224 1
1.57943544129932 1
1.71470819955272 1
2.35770139794597 1
2.02463811671057 1
2.22802873038467 1
2.04010811733597 1
1.8912322928593 1
2.18737031331151 1
2.55307933401926 1
1.88087501679864 1
2.20438753880025 1
1.61578245057316 1
1.29928913769646 1
1.99995213933401 1
2.66049014588414 1
1.81509115993749 1
1.92960933660413 1
1.75550980551369 1
1.57300598704115 1
2.34902206482956 1
1.39516876240008 0
1.78955407262479 1
1.17883179707919 0
1.13744037515268 0
1.69768618191817 1
2.38727012783229 1
1.93138659252319 1
2.10155437994827 1
1.97671286632324 1
2.30868199191998 1
2.33329307961142 1
2.14733561466441 1
2.20975006586172 1
2.16432858589896 1
1.91731895950889 1
2.580356380685 0
1.59165403304549 1
3.00577233637451 0
2.59674456277468 1
1.8741232216435 1
1.94449827089959 1
2.2259800327156 1
2.42436299025696 0
2.09431502775137 1
2.01976341231343 1
1.8593734393472 1
1.93985572760852 1
1.81233106408158 1
2.0212931792611 1
2.22225408311862 1
1.45389810957752 1
1.76872174963788 1
1.94485863821368 1
1.74240560992647 1
2.43226132630531 1
1.82852046696461 1
2.02258517708511 1
2.44259476260918 1
2.22638716909897 1
2.46100340741924 0
2.09113163479386 1
2.08844945276075 1
1.66213803658435 1
2.03022152938469 1
1.77742380685277 1
2.14512925151732 1
1.38218695452092 1
1.4461090839809 1
1.68886808882938 1
1.98865490560729 1
1.41185845311203 0
2.38606012300936 1
2.2553739411715 1
2.37188119514882 1
2.24691505849756 1
2.02091117895791 1
2.15225067512809 1
2.04823112003891 1
2.74988626341203 1
1.78294559361027 1
1.58743899678921 1
2.20557369599928 1
1.76418639119297 1
1.99514736276802 1
2.85980594632267 1
2.29909389992311 1
2.4891915791028 1
2.32232156624028 1
1.96364118004518 1
1.83999582815672 1
1.93321490849337 1
2.14805027289906 1
2.39342098975736 1
1.88323521892384 1
1.95829427513456 1
1.73821623065349 1
1.84180719922786 1
1.5253188415461 0
2.10370611855828 1
2.33162495426154 0
2.18918568739582 1
1.65940156835607 1
1.78608905307846 1
2.35837167476752 1
2.09115035274339 1
1.95329183092451 1
1.96849826853005 1
2.26196236788683 1
1.82181061047888 1
1.75277875198755 1
1.87471192697816 1
2.03194438975151 1
2.47428811047772 0
1.0807305196044 0
1.72257488390645 1
1.79663850365259 1
2.11482955573064 1
2.30938093519458 1
2.10330365073103 1
1.34051708471504 0
1.82756748304989 1
1.94949338155535 1
1.70412070404456 1
1.56240900365476 1
1.91627371739024 1
1.69092760521979 1
2.20531183262366 1
2.1782737895763 1
2.35885071649011 1
1.5728870898975 0
1.57030111239544 1
2.05540119551778 1
2.03679171872385 1
2.24192819468611 1
2.05871469589429 1
2.21245598864678 1
1.93350945929574 1
2.4746599015951 1
1.56601862286108 1
1.91297713130056 1
2.09963057714065 1
1.33952392362142 0
1.64106520961985 1
2.08623920473321 1
1.74449763016803 1
1.99155331604212 1
1.87185115080597 1
1.97864105093088 1
1.92061667388965 1
1.73116491203369 1
1.18979675533765 0
3.04495525485482 0
1.68133990819976 1
2.35507427681356 1
2.09273843925056 1
2.20106757862993 1
1.27557055609221 1
2.11055642255161 1
2.1121656387385 1
2.66627340636986 1
2.16157729190186 1
2.08852091438966 1
1.84968390376515 1
1.84895162187805 1
2.12491131949116 1
2.11480227363715 1
1.54662288146585 1
2.22611881224799 1
1.94931408827658 1
2.47743433606945 1
2.06766510735563 1
2.23269906378249 1
2.2627542090345 1
2.19100397218384 1
2.87955479489554 0
2.04066531982668 1
1.76197599229854 1
1.87600261384345 1
1.97625104368129 1
1.84277213522827 1
2.11538270013324 1
2.25336804506651 1
1.37869896732554 1
1.81426244778419 1
2.38419349376929 1
2.09168013390123 1
2.11775704036856 1
2.4420956281213 1
1.78161094256811 1
1.72778993712147 1
1.81190804030469 1
2.70419845368292 0
2.13124374487828 1
1.90193291326646 1
1.40504960205388 0
1.54813833455958 1
2.37854918771718 1
2.18087113240352 1
2.01845727952923 1
1.88892374610523 1
1.98327190024376 1
1.66057371890755 1
2.009898987781 1
1.47746010261974 1
1.93563794820468 1
2.14513957792106 1
1.61499475916004 0
1.63145673319151 1
2.03227485543636 1
2.57883696520362 1
2.47007135937276 1
2.08565891310124 1
1.99603497580827 1
1.53428574081131 1
1.88262150577817 1
1.89960227502759 1
1.4992402583471 1
2.54681180874475 0
2.2132050941828 1
2.07519971001425 1
1.91733730549842 1
2.15928636243101 1
2.37447708281751 1
2.2087652733666 1
2.30868460711699 1
2.06231720456804 1
2.21175491223598 1
2.16101719513985 1
2.11821086410093 1
2.00245109974808 1
1.44629824449998 0
2.2790186097847 1
2.12322073346336 1
1.55337381346781 1
1.84727897408526 1
1.82739085689591 1
1.96758441030633 1
2.02956279686066 1
2.5363622913665 1
1.60561882163232 1
2.09243908765364 1
2.07568465930874 1
2.05979878870472 1
2.15621439860752 1
2.0651488506083 1
1.7839719062697 1
2.20610181018025 1
2.05625230059854 1
2.4284779772626 1
2.64469499647032 1
1.90004480680501 1
2.2568420274337 1
1.30153488974118 0
1.97675339118675 1
2.24454196365789 1
2.34431116166013 1
1.21083659132526 0
1.77735447076487 1
1.82044067482706 1
2.10401663047551 1
1.78703891801959 1
2.27560789193344 1
2.10430790402063 1
2.08104864089146 1
1.89477745270362 1
1.94321668750817 1
2.06028705031301 1
2.04187811257323 1
2.61855055257325 1
1.92814437991166 1
2.02722425901341 1
2.14601655954945 1
2.26259680467126 1
2.23731040440366 1
1.92442150885897 1
1.37704422086718 0
2.29166615698543 1
1.3226317826269 0
1.6954649119188 1
2.34716281742106 1
1.88413063204311 1
2.0362270658948 1
1.53042700533841 1
1.95948218338763 1
1.92866724176463 1
2.10326866331326 1
2.01035450828924 1
2.59143174077453 1
1.92774895196314 1
1.90410952313622 1
2.51663546313725 0
1.58165625237802 1
2.34555418029045 1
1.93856182299928 1
1.66422062935577 1
2.20645001975227 1
1.28353610229072 0
1.86662400714681 1
2.50510490428594 1
1.65955277746709 1
2.12737314518702 1
2.13995317827401 1
2.49635453760831 1
1.81281098973203 1
1.61329503417842 1
1.89681275543394 1
2.35631656767344 1
2.31655256065479 1
1.98574413677065 1
1.83902211514383 1
2.05830182673235 1
2.19312965093725 1
2.00225359950424 1
1.4470392001388 0
2.22370923196123 1
2.230629107146 1
1.88467241132731 1
1.90366202556859 1
1.88620906343277 1
2.35591029607256 1
2.14134802300025 1
1.92664135233291 1
1.95017974651307 1
2.02585233452875 1
2.31069947643249 1
1.8098639003499 1
2.7150441880334 0
1.66925507013768 1
2.21612913147892 1
1.94502756880212 1
2.45295868317616 1
1.9362094579384 1
2.13510204304819 1
1.4455005283137 1
2.15245303681693 1
2.03513216048433 1
2.47584167650325 1
2.05454110283861 1
2.39049123277918 1
2.0905403729451 1
1.43002358559842 1
2.29099068764403 1
1.81951039706659 1
2.22656108588697 1
1.79329881136487 1
1.94172361508309 1
1.7907141261109 1
1.98238951777718 1
1.84664555260832 1
1.93981182396607 1
1.54734984653304 0
2.27057652725956 1
1.40022357679468 1
1.77830820508734 1
2.29036259162927 1
1.95416813574498 1
2.08657524054001 1
2.15576848840056 1
2.13673389815151 1
2.16543476422401 1
2.2217726646085 1
1.9348113645916 1
2.285234800138 1
1.4891062930781 1
1.61612163712442 1
2.58256816992932 0
2.45226491302025 1
1.68346764800324 1
2.18546877305189 1
1.72949421398531 1
1.74667135877806 1
1.84562721819776 1
1.81492497806636 1
2.13215194529568 1
1.73650607290817 1
1.93625502988796 1
2.31443459781499 1
1.32067761944309 0
1.40710937765159 1
2.34290660048527 1
2.49931316937238 0
2.34085013933763 1
1.59343219424951 0
1.57787850800082 1
2.10269393844028 1
1.69386767444329 1
2.07935484970602 1
1.63145468725288 1
2.25070384048271 1
2.1162154754255 1
2.21473422636102 1
2.18402674271471 1
1.9096924288044 1
1.525892086593 1
1.78395334004819 1
2.22623509319748 1
2.26224789613618 1
2.35451417835373 1
1.95088045440812 1
1.84853205814749 1
2.50841008912731 0
2.53512284864484 1
1.64769986140212 1
1.28465102265424 0
2.00144476179606 1
2.37806943951579 1
1.7384790318913 1
1.98641886292203 1
2.04451341248834 1
2.1181701234691 1
2.37384184560419 1
2.19510108111024 1
2.00650269893071 1
1.78672174647639 1
2.01739550855762 1
2.52327922120259 1
2.08901352808904 1
2.13988502024719 1
1.88334481570054 1
2.55335491378131 0
1.78026420925629 1
1.88642533982563 1
1.87931091508403 1
1.71367000306357 1
2.05415587561368 1
2.06825965204192 1
1.72987494593878 1
2.62345578401663 1
2.41564279670799 1
1.39462886188261 0
1.69290507916646 1
1.89338462594379 1
1.72332836096329 1
2.74003823953836 1
1.90703824158391 1
1.54117294301826 1
1.94750357832819 1
2.06218798600749 1
1.77892207174647 1
1.82247726784769 1
1.84454751895206 1
2.58335583815802 0
1.95266160863687 1
2.10460875536507 1
2.02380996804437 1
2.15861519579805 1
2.10533483154896 1
2.18869004904059 1
2.27989272805972 1
2.04626694391343 1
2.5216754328724 1
2.64271377638061 0
2.07930685537313 1
2.18934378392632 1
1.44015350681296 0
2.05777857722562 1
1.90300682321748 1
1.73879119171443 1
2.31654610193471 1
1.21888011474939 0
1.73578670902662 1
1.62448131396042 1
1.83209181362905 1
1.90073258177981 1
2.04508933703031 1
2.20028443792787 1
2.26050786426701 1
2.20544119516405 1
2.52550886721014 1
2.62341348800232 1
2.10612299548052 1
1.67065247859881 1
2.06992391075694 1
1.82539179829463 1
1.7742473295188 1
2.38623746425559 1
2.52384469192355 0
2.34550144017012 1
1.8732990397549 1
2.04115022724764 1
1.66621587521214 1
2.57456900281699 1
1.74383148573258 1
2.36102768063543 1
1.8325220059302 1
2.16810550615927 1
1.85613589818239 1
1.96721446662118 1
2.49617073439487 1
1.52122069469242 1
2.29223010659429 1
2.50644233637626 1
2.20947653142341 1
2.17870928081152 1
1.69677354048502 1
2.12728732408974 1
1.86045174285214 1
1.46177580694869 1
2.33902990380438 1
1.99500966892807 1
1.98204600292953 1
1.9431935552243 1
2.12564094837656 1
1.72793931641441 1
1.87734786103032 1
2.29592800680985 1
1.96409362465373 1
2.21158235686796 1
1.89427116523089 1
2.29856312438986 1
2.08959117118402 1
2.83993849061604 0
1.67708778306815 1
1.47283696061951 0
1.96411268106859 1
1.69442225774168 1
1.919645081539 1
2.24959126109815 1
1.68630988268102 1
1.61465700378455 1
2.20648230056708 1
2.31202331007641 1
2.13483290835104 1
2.46323192900569 1
1.58681673598631 0
1.82464485283877 1
1.7202165745871 1
1.68501040864225 1
2.24480289499853 1
2.24751372470595 1
1.42564251514351 1
2.42137474392634 0
2.49030807273403 1
1.8494828292868 1
1.96140155109545 1
2.0295028598531 1
1.55582185272573 1
1.74560050342852 1
2.04955296258202 1
2.07594758229774 1
2.06918980899083 1
2.41073475425452 1
2.39850609992834 1
2.37730707049557 1
1.96753183012334 1
2.47756582133043 1
2.41091897374386 1
1.65388319341463 1
1.77712005076352 1
1.45536766598454 1
2.84306059687114 0
1.43573086376063 0
1.99779154046871 1
1.72594770374092 1
2.09335078724596 1
2.35858047338777 1
1.55695115077295 1
2.04819616144046 1
2.24379029889279 1
2.05483168896533 1
2.64116934161097 0
2.24894929636182 1
1.63693689223599 1
1.82774702062 1
1.97604145617492 1
1.9929773552729 1
1.78207395554326 1
2.34735306445817 0
1.65030741537834 1
1.95332934635292 1
1.61551762010702 1
2.19119079325903 1
1.6082905040013 1
1.81823677522335 1
1.74402725276205 1
1.48151874916715 1
2.32554114755838 1
2.48120242030199 1
2.27763934078918 1
2.09176402909123 1
1.88364385499743 1
2.31317664130181 1
2.06799408902021 1
1.87066724363963 1
1.50946388501701 1
1.82028168087997 1
1.81427955246883 1
1.6179320615566 0
1.27579430034232 0
1.55280820525143 0
2.09504724317466 1
2.15000735211527 1
2.19253328188917 1
2.04895503564551 1
2.06477924879532 1
1.9966809332562 1
2.35468045120634 1
1.84600720257833 1
1.99482257855037 1
2.62889267261455 0
1.89423175846865 1
2.23584533731699 1
1.6780253635694 1
2.62887209441749 0
2.04053234727193 1
2.17009615617261 1
2.52024708424978 1
1.95401218293541 1
2.20231751162103 1
1.99054796062084 1
2.0093751218629 1
2.20884840607541 1
2.04856876477545 1
2.01329257471349 1
1.64817305880641 1
2.62866680489646 1
1.64777924675661 1
2.36249238633763 1
2.25589246605601 1
1.79605600237037 1
2.11474071278881 1
1.90009624925854 1
1.34238079067871 1
1.88685695786897 1
1.66252383710476 1
2.20407210682272 1
1.88374237694198 1
1.39528834798644 1
1.72590625135124 1
1.75836329873198 1
2.39420509166817 0
1.96683547731372 1
2.61518684075016 1
1.83511046329541 1
2.1567371269395 1
1.63124079586938 1
1.14934975252246 1
1.82248833313384 1
1.60892112948567 1
1.96173788109824 1
2.18835204987636 1
2.21416600757888 1
2.39620097821738 1
2.25662014004991 1
1.62053375421129 1
2.46460678229097 1
1.86095609260275 1
1.88561538840925 1
1.8873245690601 1
1.59977660409841 1
2.4801965908311 0
1.98767997352613 1
1.04651864518691 0
1.86684148639127 1
1.442993351604 1
2.31482034858458 1
1.42195076321973 0
1.84462645390189 1
2.07672475147089 1
1.79641227246576 1
2.23324233817233 1
1.62148377931183 0
2.14999689556228 1
2.40335979150968 1
1.63633272562931 1
1.87140133586234 1
2.00514682247809 1
1.91793349058277 1
1.99181997122476 1
1.26362145573408 0
2.03841729613453 1
2.03230554898028 1
2.02749393339824 1
1.69755571642929 1
1.55210943871757 1
1.68810990512494 1
2.02371908757312 1
2.14903941874264 1
1.70365836927998 1
2.05179094001741 1
1.70762581570065 1
1.89828209197027 1
2.57656938872836 0
1.97023875024087 1
1.52691873314423 1
2.06209726207488 1
1.79147864448539 1
2.31196312210468 1
1.91842172796638 1
1.71777634883399 1
2.0590192683366 1
1.78438306327013 1
1.84365414429481 1
2.33394005688265 1
2.17725521973111 1
1.94126030029442 1
1.90403215476803 1
2.59478639253477 0
1.73108264156968 1
1.82046249959718 1
1.29291528395137 0
2.22903958692737 1
1.88453499939309 1
1.91757706577894 1
1.70012951360872 1
2.11338011869696 1
1.97158057122053 1
2.08717179809175 1
2.52114093260144 1
2.56096998301731 1
2.01327020652006 1
2.74476398258103 0
2.01850185718078 1
2.18764243744747 1
2.18945003168193 1
1.85882890038544 1
1.83631737894444 1
2.23669474343213 1
1.51622911410993 1
2.19554303596376 1
1.5560935085594 1
2.17043140935739 1
1.81926622511675 1
2.47504206337607 1
2.02991400443863 1
2.03573290822124 1
1.87164359647173 1
2.13292316586828 1
1.99199499946716 1
2.3121246498553 1
2.09440768188092 1
2.18952002705213 1
2.3301821749037 1
1.78903172887316 1
1.99391369197814 1
2.11747739766856 1
2.18890012638868 1
2.23066393454073 1
2.28747951447922 1
2.07987193212566 1
2.09953051615017 1
1.58762956109137 1
1.85409023697186 1
1.78047290828867 1
2.50588785320697 0
2.08834392625291 1
2.57648724716863 0
1.45892258367497 0
1.91328248747062 1
2.32308861562777 1
1.78141289941165 1
1.72637995531979 1
2.79112469102512 0
1.86935711597111 1
2.02125427221053 1
2.55464231061861 1
2.0974112510485 1
2.20327954545094 1
1.89964996101414 1
2.14460456526568 1
1.99805935962571 1
2.6927899582476 1
2.20542726592614 1
1.87002529870958 1
2.69277748462289 0
1.42695817369128 1
2.28258203149677 1
1.84040077196578 1
2.13168424329299 1
2.06915683299046 1
2.3006727109242 1
1.84829272095815 1
1.73684063492812 1
1.98264261958889 1
1.7210554603696 1
1.46638116782835 1
2.27870255290507 1
1.8623868155521 1
2.25990256802966 1
1.35491643225487 0
2.04466415020758 1
1.9682874807529 1
2.1108672023425 1
2.02320645226228 1
1.64079121303821 1
2.6264381257197 0
2.87034673018933 0
2.13378447348919 1
2.47915154986019 0
1.46838115855321 0
2.29305843015489 1
2.40729209526005 1
1.56947753688573 1
1.93856237884652 1
2.51405886593175 1
2.01981533944704 1
1.40799739166725 1
2.29086402747425 1
1.98542832243276 1
2.00448362097236 1
3.13371173418179 0
2.14290267429113 1
2.07692374916329 1
1.78799996272552 1
1.6557082355152 0
1.55870802463241 1
1.71083742696336 1
1.53602477228516 1
2.33922279367764 1
2.05045006680685 1
2.50473318019784 1
2.07201335566053 1
2.80415634697248 0
1.92806323841286 1
1.86816305106356 1
1.8465187259326 1
2.48105189396046 1
2.39415349059511 1
2.02781606460174 1
1.92057290223022 1
2.15986595729677 1
2.65740429319406 0
1.60712039252804 1
1.73711065047149 1
1.64925323789642 1
1.90647425641834 1
1.53191769293143 1
2.08242357031424 1
1.43131420928644 1
1.67417573592707 1
1.59765006578348 1
1.9094641125147 1
2.13058096171181 1
1.93422590772248 1
1.72847177894411 1
1.83797077004725 1
1.92688934274867 1
1.95340461876502 1
1.6988832609227 1
2.25768461668797 1
2.14831042856386 1
1.70663194868023 1
2.54867295864587 1
1.6728595849833 1
1.60206962418428 1
2.54789824860261 0
2.20579785898461 1
1.33980520651248 0
2.15953717906457 1
1.64187726658694 1
2.06757228689209 1
2.00979409677003 1
1.64454812115291 1
1.94930904355331 1
2.03679694354839 1
1.71604490629775 1
2.24850225597843 1
1.9848064650426 1
1.78600241643618 1
1.7622701563506 1
2.16964231740506 1
1.89293618813683 1
1.71201358938126 1
2.18934843545576 1
2.0957562667022 1
1.71373652672541 1
2.06491726141794 1
2.10912060237503 1
2.18194752767962 1
1.88789650133186 1
1.36022474448373 0
1.85371264144138 1
1.61063106621245 1
2.36016583658492 1
1.80901131115227 1
2.69568112681971 0
1.87793588443746 1
1.71380776654108 1
2.33834694173538 1
1.9745600908529 1
2.59812407630505 0
2.65265185870626 0
2.04066200467334 1
2.07799575242931 1
2.12056571883299 1
2.00223626386147 1
2.51481777714988 1
1.97898684537934 1
2.08797204815172 1
1.66910954148974 1
2.60685773503072 0
1.94690423029564 1
1.62113624984002 1
2.24651352019772 1
1.59627704307321 1
2.52899580153985 0
2.0101757166354 1
2.0519330753419 1
1.97541506128787 1
1.91485559898206 1
1.45335685856241 1
2.3582478923816 1
1.81225411820773 1
2.63660714879484 0
2.11429417143797 1
1.92994129304517 1
1.47878121332561 1
2.59903224547191 0
2.32144729434833 1
2.14177460219273 1
2.69932358898048 0
1.82247127501019 1
1.92566934180728 1
1.96011039426109 1
1.94652479451265 1
1.8191926467448 1
1.8090429965386 1
2.28481876993454 1
1.89966987643037 1
2.40469820727422 1
1.70932046060881 1
2.34247813846099 1
1.9405624909222 1
1.59686627719006 1
1.78935507432305 1
2.16593501373404 1
2.32387787228733 1
2.29490941625712 1
2.10716632703304 1
2.20969899024203 1
1.29284658110449 0
2.10173271444068 1
1.66385056655955 1
2.76938265266154 1
2.28922897135959 1
1.45573990034048 0
2.12897443433691 1
1.21843114576711 0
1.77716594968342 1
1.60694495052645 1
2.18218434474334 1
2.04800865773961 1
2.10954369986338 1
2.36930406543128 1
1.66587050276128 1
1.93305494150435 1
1.9051471039846 1
1.80662520956093 1
1.68340205030912 1
1.87494835524627 1
2.03241206989735 1
1.73423784584872 1
2.23034898568637 1
2.23940164604548 1
2.41042817876746 1
2.2691392607372 1
1.70549253878325 1
1.95786221010598 1
1.86014030510252 1
1.97535839468723 1
2.30427911632603 1
1.92461432210536 1
2.00199327634139 1
1.95172894459195 1
1.39951439664252 0
1.94783333452395 1
2.54048333903109 0
1.43753100076887 1
1.89517446317308 1
1.84769006798232 1
1.35684258961428 0
2.2539741715481 1
2.20634456398482 1
2.0277874221828 1
1.88089176186682 1
1.92109695479659 1
2.43258053419549 1
1.80827714385987 1
2.15170281734561 1
1.78745140474292 1
1.69369805648926 1
2.15569608895753 1
2.06028039092446 1
1.93271971302109 1
2.7028184978946 1
2.17284685991849 1
2.28652082645587 1
1.84099773930468 1
2.17026097721309 1
1.99576003536172 1
1.79798721526331 1
2.07545136758325 1
2.05290704100207 1
2.0939971650401 1
1.76742756997901 1
2.35604186262338 1
2.08421416457688 1
1.34292613385853 1
1.81923395494642 1
2.07236316865282 1
1.72995431720408 1
1.41375718014166 0
2.13858896237219 1
2.11130424515886 1
2.3032804500168 1
1.89294060306154 1
2.03872480448187 1
2.17403776939732 1
1.46862321745101 0
1.90565991048628 1
2.27805092294351 1
2.27396761862082 1
2.10195077983267 1
1.60924765588051 1
2.37937424757509 1
2.02326383369235 1
1.86273265235277 1
2.39316116517858 1
2.87814228954677 0
2.16633632612605 1
1.5743942689685 1
2.20301417602132 1
1.80114519891673 1
2.44629833455245 1
1.98844300619699 1
1.67865384466164 1
2.0548001604893 1
1.50527012245467 1
1.83114713461058 1
2.59027680714234 0
2.1820723968271 1
1.85530201630054 1
2.16216934970707 1
1.72377639375119 1
2.24183834305785 1
3.01412548596693 0
2.45119093323435 1
1.71127018421414 1
1.96016958879245 1
2.41937314758103 1
2.57991867330804 1
1.86109617058435 1
1.77036359770476 1
2.1911939766586 1
1.97404603528191 1
1.83175725393476 1
1.3132682196841 0
1.81189447328596 1
1.51541329038363 1
1.82412759675095 1
1.48388830402303 1
1.53764467976255 0
2.27906578306953 1
1.87657876652043 1
1.87478556413893 1
2.20215481764213 1
1.81179778143792 1
1.9356011502212 1
1.95666176116861 1
1.64826695058645 1
1.87261590713209 1
2.36151192544509 0
1.72794117701168 1
2.5072588273321 1
2.54180337905027 1
2.4800093442965 1
2.12996785881566 1
1.42908270171269 1
1.56049734842457 1
2.26303776811188 1
1.95962147466436 1
2.63832903713692 0
1.84958227997866 1
2.39920647187436 1
1.66988321868254 1
2.13340928681851 1
2.12213068763852 1
1.26296373085938 0
2.34227280955029 1
1.87101866895371 1
2.0264982680613 1
2.05551657270648 1
2.05264028184563 1
2.21988713550255 1
2.00253598382181 1
1.82962533526834 1
2.00446443538258 1
1.82606047505189 1
2.22534319325782 1
1.81450288296193 1
1.05404571060736 0
1.97796079893548 1
1.98002445734343 1
1.77327829931296 1
1.93301190984144 1
2.04734786396094 1
2.21917109902212 1
1.93334043803863 1
1.88040914943596 1
1.56719924293865 1
1.99123254766122 1
2.00826032446769 1
2.23025431309763 1
2.1113159860684 1
1.62104829105737 1
2.05917275754839 1
1.69567714620842 1
2.00946869299219 1
2.03095857792915 1
2.24871285940791 1
1.82493542007723 1
1.74628993779901 1
1.77050457195025 1
1.33916749994064 0
1.27269632513317 0
1.65420977678189 1
1.83390784047294 1
1.86363860102708 1
1.57750300795098 1
2.66046258556257 0
2.09492449520805 1
1.40769378266426 0
1.5316375578974 1
2.61270559694489 0
1.99586329701849 1
1.99370406680063 1
1.90788039948183 1
1.58680776678349 1
1.60352176500167 1
1.94127091696958 1
2.15314119414051 1
1.79308800608874 1
1.9019006663577 1
1.31931380976341 1
1.86417300011652 1
2.04508783983806 1
2.27944506042608 1
1.88017154993352 1
2.24358039806433 1
2.32464529156263 1
1.8603267247054 1
1.58516953895381 1
1.32058205624552 0
2.35868855304272 0
2.00920400567865 1
2.06730204597544 1
1.63076220573857 1
2.4093875865374 1
2.10074380962841 1
2.22015042925264 1
2.85158952441756 0
2.31183405745172 1
2.49825151763979 0
2.17648496438667 1
2.43258473507986 1
1.57570321374432 1
1.74743967255842 1
2.11132923060133 1
1.9562295317836 1
2.54568639887521 1
2.55102964829973 0
1.83145976317628 1
1.83909914456693 1
2.32910809251239 1
2.56286731012577 1
2.02908280449543 1
2.37556861043366 1
1.67100927152992 1
2.1606997169775 1
