# Supplementary material for: Bias caused by sampling error in meta-analysis with small sample sizes
Source: PLoS One. 2018 Sep 13;13(9):e0204056. doi: 10.1371/journal.pone.0204056 (PMC6136825; doi:10.1371/journal.pone.0204056)
Supplement: S3 File — (ZIP) [file pone.0204056.s003.zip › results N = 10 delta = 5 tau = 0 sz = 10-20.txt]

"dl.delta" "dl.cp"
4.78765470624972 1
4.80097805189348 1
5.03218851164745 1
4.61334818720482 1
5.16461120728193 1
4.80092256172683 1
5.64928008867606 0
4.95473019548016 1
4.86125149969838 1
4.64412317649094 1
5.17628444259632 1
4.93236761397606 1
5.08409154225999 1
5.25468090926002 1
5.55468225052894 1
4.92409243675175 1
4.70333217661783 1
4.7346775279127 1
5.00658512143264 1
4.49440694821784 1
4.46458315293904 1
5.01780130966953 1
4.71106848920869 1
4.86331133382328 1
4.85046814269336 1
4.9069390627634 1
5.45133136700995 1
5.1313394609275 1
5.10929561200991 1
5.53089806708715 1
5.42449564712085 1
5.4661925852762 1
5.18326517134836 1
5.27303432589219 1
5.1451435435753 1
4.9879810458882 1
4.56287215724134 1
5.33238106799496 1
4.82526412693495 1
4.76244974539103 1
5.06961604442656 1
4.82363064270005 1
4.80399231565089 1
5.41527109577192 1
5.29251320377283 1
4.79859612975902 1
4.28714859449002 1
5.17705995472418 1
4.98219342997483 1
5.00544058539112 1
5.06310819694532 1
5.16008067841188 1
4.5114526128328 1
5.03035315488343 1
4.50215590588274 1
4.40928279952831 1
5.01955022399514 1
5.3431009228775 1
4.65034832015447 1
5.407730408459 1
4.93038880182647 1
5.09310038566701 1
4.61047426419602 1
4.7669792178306 1
4.95964775470991 1
4.62709630454227 1
4.96766786475932 1
5.72127439410952 0
4.92433226210349 1
4.88456013386376 1
5.079430397727 1
4.56793186095443 1
4.66787881649874 1
4.7372365281387 1
4.44648075022197 1
5.01977836971885 1
4.97974479050814 1
4.54729427100542 1
4.67406001446545 1
5.93107712145746 1
4.88500312337315 1
4.68368369052891 1
5.10819667382138 1
4.9163350621265 1
4.09261689041194 1
4.41315136007022 1
4.44113603859234 1
5.13860037544023 1
4.54950826447922 1
4.95000198370523 1
4.86301258448339 1
4.89442297576614 1
5.11243805771458 1
5.22196645339772 1
5.06991569282677 1
4.61706110509643 1
5.7031425944196 1
5.08070938160453 1
5.30487112000016 1
5.43211034610602 1
5.97482868318525 1
5.12291421076239 1
4.70855938321618 1
4.66465965362579 1
5.4333131243032 1
5.45909191371825 1
4.32059819200611 0
4.6044643086007 1
5.35876527668168 1
4.8608113320164 1
5.04861143736243 1
5.55716992737473 0
4.77582083794522 1
4.789131836782 1
4.93093346497225 1
5.3028737624666 1
5.6470512276716 1
5.32036170955902 1
4.8369598440515 1
4.13377241088735 1
5.31614907200258 1
4.80823014965295 1
4.35032798342205 1
5.16345496437006 1
4.89843735209479 1
4.92611079767264 1
4.92152690654419 1
4.99520227496707 1
4.76895589210392 1
4.83329274420002 1
4.98311534267711 1
5.06027389595392 1
4.94657575544204 1
5.05761290123669 1
6.2155760729691 0
5.29195796040279 1
4.21471743114862 0
5.81201129972562 0
4.75057780278357 1
4.8789275958262 1
5.71473009602185 1
4.72132038694671 1
4.88396552562824 1
5.12456872312719 1
5.34750882920353 1
5.67899608095775 1
6.04801852537812 0
4.52858267857229 1
4.02685301084006 1
5.55825443976094 1
4.45507986203836 1
4.92908492461697 1
4.7891373205931 1
5.29111842087364 1
5.19849467230139 1
5.03419871516621 1
6.28818056073119 0
4.77542604152952 1
5.24787833633631 1
4.81598528507231 1
5.0483433523307 1
4.59980981914728 1
5.10147723176027 1
5.12032990541092 1
5.08954934225269 1
5.47727981147184 1
5.81629980754631 1
5.38747384680583 1
5.05775937609761 1
5.00995868102848 1
4.94973027370782 1
5.13731333109265 1
4.83952567397482 1
5.23892504511057 1
4.65551989394955 1
5.59022300915576 1
5.0693962662665 1
5.1206297572732 1
5.73516941670082 1
5.19441062474688 1
5.27858545943741 1
4.75777189282938 1
4.89798100248754 1
4.64904926933175 1
4.48702156767879 1
5.05518661312527 1
5.59005678420737 1
5.16898835753863 1
4.73753512145944 1
4.75535216426679 1
4.79806295178941 1
4.97218171359597 1
4.49483177025728 1
4.94109512331846 1
4.54760490693111 1
4.57549013626904 1
5.49387026937099 1
5.12095510828479 1
4.74022337417684 1
5.60836879175405 1
4.9780057387586 1
4.87086394686514 1
4.87054995548026 1
4.29683426637026 1
4.67464615869903 1
4.90627934328765 1
5.16881450855222 1
5.43054966610346 1
4.2543677463259 1
4.67686591194248 1
4.47020952984968 1
4.73061660171285 1
4.47978926831008 0
5.19046036389133 1
4.98284704545973 1
4.45118018652553 1
4.12189904832391 1
4.76999150592589 1
4.93060396523662 1
4.12978059961792 1
4.75567173369164 1
5.23254177931368 1
5.15422571663217 1
4.06192196049875 0
5.36583595347575 1
5.32650285157799 1
4.9595093918934 1
5.25854131957115 1
5.21939909894931 1
5.22422795884269 1
4.89187141740642 1
4.95415970322674 1
4.71413511652642 1
4.89885443128527 1
6.15105042990737 1
6.15180801417832 0
5.2604316216679 1
5.00068283147265 1
4.65637884656709 1
5.11912893969359 1
5.37989038060428 1
4.58418181660253 1
4.10398018962757 1
5.63924077665874 0
4.72189198678109 1
4.53459347718128 1
4.76914039394458 1
4.83803244227148 1
5.35914349050541 1
5.50038579750354 1
5.12941770484925 1
4.79219127661407 1
4.46894833937627 1
4.75342850246693 1
5.05724045377924 1
4.91341005546809 1
5.20822002998682 1
5.70881477715613 1
5.24147198330481 1
4.58717464035534 1
4.51934999071013 1
4.71175384077993 1
5.73943754179336 1
5.50227768009679 1
4.57848480313756 1
5.48971401527335 1
5.35205468675463 1
4.98312539574845 1
5.68731588562801 1
4.63465971082294 1
5.62982441667246 1
5.04643196391551 1
4.9412071141339 1
4.83332074890345 1
4.90945787139775 1
4.68396915869631 1
4.92988382760884 1
4.52338095573963 1
4.91817527334117 1
4.57760880478637 1
5.07116657114741 1
5.43459184822367 1
4.37870956207003 1
4.90742468723718 1
5.26410430709182 1
6.46659914097012 1
4.84122117622758 1
5.06202174685711 1
4.36847365004205 1
4.95483682267247 1
4.98925887631752 1
4.28950957554773 1
4.94434390670023 1
3.83424263229954 1
4.91560448330931 1
5.42882898406376 1
4.76889682186034 1
4.71093643091638 1
5.02602904868296 1
5.42540307819529 1
4.72033654285235 1
5.13633887922296 1
5.36721283362393 1
5.30247397187305 1
5.35116564780104 1
5.51293638771376 1
5.05406613259794 1
4.76639146380205 1
4.68907139888973 1
4.86774817172265 1
4.20716098220144 0
4.65095294820599 1
5.24284193842851 1
5.340699902915 1
5.84493346724965 1
4.91883345159875 1
4.80461196382406 1
5.05304922166564 1
4.57599412087075 1
5.34674757832626 1
4.778787417038 1
4.57147785634447 1
4.69195161530746 1
4.02622223304469 1
5.05386020068197 1
4.46599977925244 1
5.90914296405629 1
5.14254039029818 1
4.71243164872468 1
4.59204546724999 1
5.50609537880849 1
5.03476387553346 1
5.2550060680402 1
5.40536326793166 1
4.81856506406879 1
5.4096880939461 1
5.2454422139203 1
5.16464965665198 1
4.54186663519892 1
5.36763411796154 1
4.45043954347526 1
4.85561197611072 1
4.75988942421457 1
5.15729985642308 1
5.65940628484739 1
4.7179323709514 1
4.93652474537747 1
4.94242309277866 1
5.42035958980727 1
4.78843650442686 1
5.27784187287193 1
5.30034640706495 1
5.68434447982322 1
5.04591357058105 1
4.89161777725889 1
5.71224950549518 1
4.05704522532577 1
4.9542861246611 1
4.35539980610537 1
5.27885727585893 1
5.01542821542762 1
4.61664834883514 1
5.07203246371957 1
5.14145704595065 1
4.22075239730257 1
5.50455827227329 1
5.32961684565832 1
5.44041920808126 1
5.09208595537749 1
5.08114477761411 1
6.01540060365707 0
4.88522336811706 1
5.05683180369034 1
4.81823150764688 1
4.94081073347128 1
4.69943195102261 1
4.6960779643432 1
4.81608410337876 1
4.41262113469376 1
5.11725319163575 1
4.92008980322749 1
4.28781051777249 1
5.04375227632897 1
5.38803845267814 1
5.01037502581026 1
4.49601648038173 1
5.00492370785191 1
4.47677051244279 1
4.65393317516656 1
5.01792649597882 1
5.61039213613369 1
5.0162441309261 1
5.43491668236766 1
5.09152309737625 1
4.94804834674246 1
4.83368196160091 1
4.82374931888877 1
5.06602117863032 1
5.11966193580491 1
5.02221481138592 1
4.69856673053833 1
5.22014343385599 1
4.89870744130872 1
5.75672627706825 1
4.07365979599294 1
5.52839679545626 1
5.98194557170048 1
4.7409887683525 1
4.96865859415012 1
5.12728154426192 1
4.61704982220716 1
5.06551006681409 1
5.57829546742293 1
4.55799782809795 1
5.10136196146167 1
4.81489409451489 1
4.58095839106949 1
4.54459582734241 1
5.49448475548157 1
4.7606926016314 1
4.32325421351112 1
4.08187463732682 1
5.14038613164311 1
4.70969317470821 1
4.5732280739243 0
4.97647458621344 1
5.12249229901444 1
4.52289527551839 1
5.2243810844123 1
5.3002881744083 1
4.75693105638703 1
5.21393739848635 1
4.77129388729788 1
5.55638907445461 1
4.33104587239225 1
4.12835789403454 0
5.37277226660112 1
5.50262209308203 1
5.17141866509694 1
4.96316215112549 1
5.07347024033557 1
5.06358430875662 1
4.73663813284913 1
5.11326275812715 1
4.39978925643061 1
5.27621026722605 1
4.40218796399354 1
5.01692941437774 1
4.20020267681198 1
4.57930992055474 1
4.29390819826664 1
5.08075433273975 1
4.78539412801466 1
4.90374844647082 1
5.48742733837285 1
5.11495338690656 1
4.72787180880508 1
4.75644920655232 1
4.8766037335782 1
5.12434862888997 1
4.54361390202937 1
4.74368228393661 1
5.50176382605092 1
5.20076576704435 1
5.67131611349994 1
5.50805631796867 1
5.29962780075187 1
4.62244027832899 1
4.91499629797198 1
4.59969786498925 1
5.05774777602504 1
5.55300641227279 1
5.2058413116066 1
4.75301599171074 1
4.54746399416617 1
5.22148986475697 1
4.97545113869081 1
5.04361835453298 1
4.88826116574697 1
6.24072779693418 1
5.18329339324289 1
5.11471132156857 1
5.69042295054813 1
5.50368606883999 1
4.84327822028185 1
5.44479110057118 1
4.90818455926534 1
4.95659955983214 1
4.95472145173776 1
4.72400983044711 1
4.01492766920106 1
5.88147334257741 1
4.15530533292283 0
4.94577284211496 1
4.57839037401848 1
4.62311918074732 1
5.38502410633255 1
4.90779707439811 1
5.15595650050446 1
4.95085765062329 1
5.13586901808163 1
4.39013483863531 0
4.78093165640432 1
4.46053047471605 1
5.41108496159874 1
4.97698760673554 1
5.08862451786339 1
5.79381870970806 1
5.17083883743813 1
4.84208688270296 1
5.39609768107437 1
5.27800963324847 1
5.17863501424471 1
5.26116970871887 1
5.2304836663073 1
4.48523390532095 1
4.49037004592565 1
4.69368819759312 1
4.36431195026368 1
5.99948398328503 1
5.63121507401332 1
5.35436336830963 1
5.15552694401898 1
5.38633827251951 1
5.8044004604559 0
4.76620699304389 1
4.72157008828804 1
4.42878172592615 1
5.38477744389238 1
4.49423735326013 1
5.06828076507514 1
5.46264621938722 1
5.55954720167758 1
4.13923046081661 1
5.42610039141367 1
5.29076037620451 1
4.55217391286746 1
5.29296579811146 1
5.11437580360914 1
5.22483239462585 1
5.58131146223734 1
5.34699519579228 1
5.0838693445595 1
4.61047014228009 1
5.56915231476982 1
5.03480320802389 1
5.78458596707868 1
4.58208589123336 1
4.81332919227423 1
4.90577979919576 1
4.93816911342778 1
5.69768226916235 1
4.4126869683757 1
5.28045437933217 1
5.13238786582307 1
5.49820864629057 1
4.73690901199366 1
5.15141135658461 1
5.32499362277961 1
4.47754696978448 1
5.48675824764153 1
6.49556875636132 0
5.49433322333838 1
5.12821776643321 1
4.36563295411124 1
4.65914978367478 1
4.60205436219004 1
4.86515943834172 1
5.37249363978638 1
5.70175041064042 1
5.63160280595119 1
4.88800461093083 1
4.7681882990585 1
4.50489841799647 1
5.76164177911382 1
4.88720258077063 1
5.70128446406765 1
5.71562076921206 0
5.18269633921355 1
4.7532726071127 1
4.71048792947567 1
4.70084021038669 1
4.76888225765343 1
4.70438731108754 1
5.06136926641606 1
4.3498160730821 1
5.41177191772328 1
5.56735710510062 1
4.91980104370946 1
4.95871395430147 1
4.87511276948061 1
4.78801218810515 1
4.95602966332229 1
5.50392907825927 1
5.29935668232475 1
5.11354290786238 1
4.69998926653914 1
4.91915474131597 1
4.8888542706641 1
5.65728382644824 1
5.05204369475932 1
5.21150949450668 1
4.58808247386701 1
5.35367977418835 1
5.13696820159187 1
4.91487119176198 1
5.03589498897526 1
4.91569515381082 1
4.93820139764505 1
4.81891004164689 1
5.82318776182224 1
5.15592456330735 1
5.71331441812223 0
5.22008105437535 1
4.57597758860898 1
5.03375330713971 1
4.76039470766078 1
5.48912689606469 1
4.94526990022963 1
5.00588439490626 1
4.66626300465837 1
4.44081487026095 1
5.69032230552085 1
4.89028619352278 1
5.02645465313866 1
5.56837782811635 1
4.97464097471144 1
5.8607226206012 1
4.18471622727192 1
4.93315137247411 1
5.49982534615727 1
5.50144432491308 1
5.0297550859 1
4.69830605496937 1
5.56406912861031 1
4.44969122774415 1
5.5522367499683 1
5.20155242709515 1
5.30485103909202 1
5.05465896551575 1
5.09511263636592 1
5.5302731541372 1
4.6290881148537 1
4.7140796340892 1
4.88522953786762 1
5.1333943096285 1
5.459688594572 1
4.85592414375376 1
4.70580525527511 1
4.98101539431956 1
5.29811075954676 1
5.09576468678586 1
4.97311926390616 1
5.13038593031946 1
5.15422962664825 1
4.8749336154202 1
5.54057583136625 1
5.55906457889405 1
5.96798925885653 0
5.55137433183511 1
4.62508872587342 1
5.18547401958957 1
5.01841155074277 1
5.41283462084728 1
4.3590743933105 1
5.45631548262025 1
4.32012167955405 1
5.82325119213721 0
4.69098561542103 1
4.56967836187101 1
4.75365121534528 1
4.34402398767958 1
5.30529907311119 1
5.26617651306785 1
5.67169355482215 1
5.29837192715103 1
5.01865583899959 1
5.63855344082833 1
4.9070017314465 1
5.415568576698 1
4.66438453247594 1
5.17817514530136 1
5.14583303002617 1
5.72319969532888 1
4.8915987825649 1
5.4938286059047 1
5.60848726099978 0
5.71080136393169 1
4.62451519684126 1
4.76884577331024 1
4.72855757482213 1
5.38109110235811 1
4.3452186024094 1
4.2340487788896 1
5.02921218378206 1
5.82057079508276 0
4.45020859956976 1
5.38501677870234 1
4.59687406561677 1
4.44539720061678 1
5.25459682794573 1
4.56548603644323 1
5.49303181199954 1
4.77147880328747 1
5.70241320381874 1
4.96289357098926 1
4.76075072285419 1
4.65495257634861 1
5.03681728172267 1
5.13008733511529 1
6.09961355648102 0
4.48313773780033 1
4.51997473952092 1
4.89175384842748 1
4.8933259641201 1
5.06787188216224 1
4.5804658278857 1
5.54204823602207 1
5.130353620774 1
4.53767141868648 1
5.68405003867364 1
4.63253780399181 1
5.14597400550117 1
4.2491331426559 0
5.43517984817856 1
5.19230151262028 1
5.82661251779091 1
4.71945069847658 1
4.27094103639829 1
4.8886281311504 1
5.54446293480767 1
4.66767454703265 1
5.49336434065998 1
5.16148848640305 1
5.69178853239615 1
5.24328954374858 1
5.34871266783701 1
4.87263661524947 1
5.32514615141565 1
5.13154667323075 1
5.00854592438747 1
4.95845714743586 1
5.60555062610072 1
5.12567577590372 1
5.13041762271899 1
4.83674821270512 1
5.1253180491493 1
5.56705121520669 1
4.70966202261403 1
5.05355874670665 1
5.01940020448414 1
4.3568237514188 1
4.87329898912729 1
5.5132240103125 1
5.12072514212296 1
4.81101194775263 1
5.23373958714669 1
4.29110658396847 1
4.66431607594264 1
6.21435572758527 0
5.1793570541885 1
5.0249913463491 1
4.76635324106611 1
4.61418945071664 1
4.57169062545767 1
4.60811318983488 1
6.0088440732038 0
5.69981645810159 1
5.3110692448693 1
5.201897672306 1
5.25581192876677 1
4.8662285375702 1
5.77468468873969 1
5.42501300300653 1
5.00459800793614 1
5.30644544135156 1
4.43972435264283 1
4.98514060380154 1
4.49073301893795 1
4.34201670669074 1
4.42119048638216 1
4.92120487667655 1
4.79650210207061 1
5.28718564674076 1
5.35065349585729 1
5.17978475324698 1
5.37829349666398 1
4.88577191258155 1
4.82579849037729 1
5.6990464025655 1
5.40863774550413 1
5.2615991539747 1
5.27934763512328 1
4.64843073696855 1
4.32000532913484 1
4.95036463697841 1
5.01678103442252 1
5.12438662624239 1
4.88232953952932 1
4.66109267615541 1
4.76305438808118 1
5.36130047373766 1
4.70936793099823 1
5.76859602987683 1
4.47826046687334 1
4.48118575171517 1
5.07633561728603 1
5.20432531230224 1
5.23931792798963 1
5.33821734906401 1
4.86563194065129 1
6.11701784130305 0
4.89091066479171 1
4.7821471395034 1
5.18930862745766 1
4.98885103741869 1
4.78711899881604 1
4.72326886185625 1
5.62965518841857 1
4.53255908360918 1
4.51375272001353 1
5.46682514610626 1
5.00141324726238 1
5.04480914786102 1
4.57556512818272 1
5.66542919259197 1
5.30570448690392 1
5.31958646503123 1
5.05598942899347 1
5.30105574613827 1
5.03921117084553 1
5.17981142138398 1
5.3942386839477 1
4.80814951470285 1
5.41658607700333 1
3.51459028603669 0
5.2595325040866 1
4.68496235386874 1
5.32770948232822 1
5.53648626397708 0
5.32721666674047 1
5.45518278704471 1
5.04194611752739 1
5.10491445225049 1
4.89016935529655 1
5.16377764160147 1
5.18165548666502 1
5.74279875900118 1
4.15408171023243 1
5.27289863260939 1
5.89521512423944 1
4.85530890876804 1
5.10959347941342 1
4.82791996848168 1
4.09776794555657 1
4.58180348375608 1
5.08642494462094 1
5.35134839925407 1
4.76224787748834 1
5.13759346574795 1
5.77559591163866 1
5.1820121827401 1
5.72448691421811 1
5.31250583399569 1
6.21865826809363 0
5.30157615550412 1
4.60503796622068 1
5.21768818592364 1
5.15845409903375 1
5.00314811724597 1
5.04847646763846 1
5.45130331893336 1
5.38042439704891 1
5.87009501929851 0
4.81204592201418 1
5.22292642033163 1
5.77594744863307 1
4.71559507545877 1
5.29307414905641 1
4.12653286846329 1
5.26606919392816 1
5.16802965890279 1
5.04573694551608 1
5.25040175705191 1
5.88147360896295 0
5.15762011807956 1
4.87919511636772 1
4.89502432800273 1
5.23192558410984 1
5.44262077001536 1
5.17256108796399 1
4.95961441218867 1
5.49667108685079 1
5.15757803956876 1
5.06502832071274 1
4.91585661755967 1
5.43037995373349 1
5.00128453979215 1
6.1628591671162 0
4.75936330466268 1
4.71645301680615 1
5.23418044194569 1
5.20235294922424 1
5.47403493748657 1
5.8574387078512 1
5.52403735311677 1
5.54331456718982 1
4.69046843507035 1
5.02286321494883 1
4.72090536269903 1
4.90805584739295 1
4.96103296581026 1
4.85617068287518 1
4.11682317815554 1
5.04846854400433 1
5.18855454052886 1
5.14048997298487 1
4.90389472707096 1
5.07213018762336 1
5.33405672111799 1
5.43214468549479 1
4.93420478444131 1
4.99885282134237 1
4.52888063311737 1
5.28749746392918 1
5.15862523546511 1
5.52766322863592 1
4.77820277298932 1
5.90985417847643 1
5.66009279238965 0
5.74849508578048 1
4.8704093841469 1
4.49953007409242 1
4.89131557403979 1
5.04829659803448 1
5.50690204703294 1
5.01618650297623 1
5.00259058584229 1
4.90090382144817 1
4.16932432460065 0
5.49971747577182 1
5.0227807246627 1
4.67128325052572 1
5.036212917571 1
5.35938010455298 1
4.05448363625633 0
5.15125089783696 1
4.92858875915622 1
5.055722351898 1
4.91839461221347 1
5.26151670295432 1
5.44379314460712 1
4.46579117399502 1
5.10070323585415 1
4.96620432352293 1
5.52592323695772 1
4.83123014535935 1
5.06077838645001 1
4.94062857104716 1
5.12000611574615 1
4.50835035155497 1
4.32425968817759 0
5.28845351045368 1
5.3988663011988 1
5.35622342397755 1
5.98257712175913 1
5.17199289962013 1
4.8261890734783 1
4.33711603342549 1
5.30930714500363 1
4.60144777132713 1
3.98789654356728 0
5.0742170053215 1
5.68055579056064 1
5.08796367699124 1
5.92362947338512 1
5.26393288380043 1
5.34501503794776 1
5.50065284741412 1
4.98292836364603 1
4.59147703497084 1
5.17351248048206 1
5.34339602529933 1
5.37345074578558 1
4.71504267255879 1
4.78394077137518 1
5.42579039961571 1
4.63089257608864 1
5.31109593701945 1
5.10395744221915 1
5.04570014979864 1
5.14361469199024 1
4.78205722182669 1
4.76817827995917 1
4.95638010475009 1
5.02165167819292 1
5.08661659614454 1
4.65952275108941 1
4.81268554365686 1
4.09959571814863 0
5.55633836894586 1
5.52366519998612 1
4.9121088331199 1
4.55981305013677 1
4.47255087781004 1
5.19619495922999 1
4.74540676075851 1
5.22375285943738 1
4.86018399407392 1
5.48779786635942 1
5.12214622634248 1
4.97377636348791 1
5.33545842952174 1
5.24133240906428 1
5.51864871818274 1
4.29555137026526 1
4.99249793107141 1
4.85476317243497 1
5.24127266661604 1
5.21074123378198 1
4.54453980442287 1
5.48944390624658 0
5.80757548149134 0
5.34510432042288 1
4.59929635272649 1
5.23705808662512 1
4.93840141694986 1
4.24994303657598 0
5.5570738786951 0
4.3342285786758 1
4.53645290726794 1
4.7980586251456 1
6.08163192675445 1
5.00407291432912 1
4.85111976842112 1
5.17958884145 1
4.57457352535778 1
4.73558253850519 1
4.71897452290266 1
4.57414299232768 1
4.85420937945939 1
5.10807625590326 1
5.21626929817979 1
5.08277462980783 1
5.08111154367993 1
4.50385056681495 1
4.36879713520281 1
5.14226326736256 1
5.73398857309987 1
4.61861950718752 1
5.52772611401544 1
4.15741462522688 1
4.70775220577959 1
5.64862813240695 1
5.23224933195014 1
5.32666546798245 1
4.89282398066267 1
4.75030824867527 1
4.91629213438792 1
4.75641575376413 1
4.76805703039703 1
5.58847454641318 1
4.8946568920226 1
5.41396617918217 1
5.07762863954438 1
4.63963739226793 1
4.82891551010043 1
5.43905298360011 1
5.44568810900994 1
5.28623678362634 1
4.93832075443193 1
4.41840514643107 1
4.59419476564557 1
5.19909684764225 1
5.22038924943506 1
5.62561743892201 1
4.66164861525269 1
4.7592278325597 1
4.80868471968382 1
4.62683186835873 1
4.42772441317871 1
4.78148861011838 1
4.20568115086569 0
5.55096397980893 0
4.58006479531215 1
4.89044802706492 1
5.49402147991619 1
5.76154683257192 1
5.39763916885789 1
5.14045624205077 1
4.84301191668738 1
4.79195979212696 1
5.02372811231457 1
4.96733287707674 1
4.85365425467316 1
5.01797403668502 1
4.67949291635159 1
5.12892515338578 1
4.72140261866802 1
5.61988608647832 1
5.07956940496422 1
5.53913011482989 1
5.39251665512575 1
5.07890223990612 1
4.92703012282718 1
5.19048466336081 1
5.02923531481215 1
5.86723667238321 1
5.9083840350417 1
4.40036062143831 1
4.77255465861639 1
4.51711019748984 1
5.14734476273457 1
4.37705430887981 1
4.33623891019492 1
4.4120067881268 1
5.14449660140393 1
5.17781150653903 1
4.91456946525915 1
4.65014322645517 1
4.72581372376924 1
5.24884982427025 1
5.11541077552324 1
4.93641393697212 1
4.72884170120042 1
4.94571282985668 1
4.46135181507902 1
5.32391393183852 1
4.68194824563723 1
5.19949296080888 1
5.4348823601951 1
4.89284926503987 1
4.8192943987522 1
4.88423260969607 1
4.66526476023026 1
4.7571657933663 1
5.06996538579368 1
4.8486395586309 1
4.90333854566426 1
5.00735720336576 1
5.20793449191285 1
5.55977781900249 1
4.89695440208142 1
5.34383608909839 1
4.92270967784703 1
6.09495611969286 1
4.99624161742554 1
4.5792033498356 1
4.32626217667932 1
4.44803811006604 1
5.00588724902681 1
4.21183268187744 1
4.743125561364 1
4.45870881327707 1
5.21396130687836 1
5.07037781183733 1
4.9540623086651 1
5.07317877491977 1
5.37781152987227 1
5.23089195147148 1
4.66056454329323 1
4.38983615738319 1
4.6851093068175 1
5.02801305242379 1
4.96431310462744 1
4.78592434037476 1
4.39917598825637 1
4.76208044664818 1
4.84250173347193 1
4.37575916864103 1
5.08256093892379 1
5.21373768006333 1
4.79725174226429 1
5.6274913602308 1
4.98396839297976 1
5.52526607111832 1
3.9220440398339 0
5.58890464004869 1
5.84178096048631 0
4.66221213815226 1
4.97528274494809 1
5.2728673755535 1
5.58764314642966 1
5.36939434863775 1
4.91088581269514 1
4.51155231389471 1
5.2956204708225 1
5.06213322313835 1
5.10144086305203 1
5.0203738658899 1
4.85635132437938 1
5.16241945272198 1
5.31015574579368 1
5.49010778889594 1
4.91964854401706 1
5.49833467169747 1
5.1089105747896 1
4.59795420786691 1
4.7758682281156 1
4.96013626456289 1
4.26579014019205 1
4.71540669419093 1
6.04648116427517 1
4.85973048441438 1
4.9316996377767 1
5.53504720736635 1
5.13848002225989 1
4.67410577733233 1
5.17439808317495 1
4.53268659119548 1
4.24984152062945 0
4.53006731061908 1
5.2514625557846 1
4.3897976536353 1
5.19594682791532 1
5.83707119794478 0
4.79278338112969 1
4.92157435461686 1
5.60992457318168 1
5.04546420124545 1
5.63916912199504 1
4.87961207639994 1
5.53218426135116 1
5.62719292438426 1
4.33760786070494 1
5.63694895810333 1
4.97767148954924 1
4.82195836122825 1
5.24203560805809 1
4.26651190195088 1
5.6428556722816 1
5.52988837767738 1
5.22770075218799 1
4.77954346677206 1
5.82765869067 0
5.72031646803179 1
5.06001878121359 1
5.81653642349392 0
5.76229053974704 1
4.82725988442143 1
4.4656680822415 1
4.03539780974976 0
4.10972843598616 1
5.49552664243595 1
4.52617522615798 1
4.40908567150323 1
4.20663701340342 0
5.15869240090025 1
5.43625768345977 1
5.74783194031796 0
5.06231902312483 1
4.99677442285804 1
5.23261685576848 1
4.54888939169653 1
4.2334902080399 1
5.61480519110546 1
3.98116743274878 1
5.5043181299326 1
4.38386964346909 1
4.99573108530415 1
5.18923008524684 1
5.62996890818587 1
5.71729944953992 1
4.66229987415956 1
4.38927353950038 1
5.07516488759952 1
4.34877066486063 1
5.4622707380378 1
5.07119811099335 1
4.92717695787917 1
5.29192827936686 1
5.59154845233569 1
4.60296395523488 1
4.81603120510431 1
5.76834728885735 1
4.65106120338639 1
4.66717225244313 1
4.96517667223299 1
4.86535566348901 1
5.24457027533704 1
5.01129449059653 1
4.74918073655881 1
4.81573183984213 1
5.05287616250851 1
4.7927268301599 1
5.46363965722104 1
4.97484605934629 1
4.25898975526031 0
5.13165868840966 1
4.75655212844404 1
4.52212613867311 1
4.71101137248721 1
5.92189572654955 0
5.0707467810061 1
4.73326342317459 1
4.89979988633358 1
4.48096166043176 1
4.87771322439744 1
5.02690248921129 1
5.87824941249364 1
4.99532400860367 1
5.18687924298894 1
5.3305812701787 1
5.34186112355372 1
5.40498188370265 1
4.76602295883817 1
5.28050010244834 1
3.98329259939297 0
5.20902482730021 1
4.96223581529246 1
4.95902346946213 1
4.54894400531704 1
5.07500000214036 1
5.34298284306536 1
5.58455300471455 1
5.11913372965615 1
3.88722785928357 0
5.83233491526486 1
5.22886530030637 1
4.61598601307282 1
5.63477327107164 1
5.56989203280405 1
4.53072457510752 1
4.93939081841313 1
5.03074018486232 1
5.17329521243351 1
4.98590138133825 1
4.14853878341031 1
5.44017031156394 1
5.07179257670664 1
5.01457166067807 1
4.306821130947 1
5.353504707328 1
5.39740204473779 1
4.83407888853032 1
5.28845762846885 1
5.73261308741537 0
5.17555626566015 1
5.85247347010784 1
4.33541665580749 1
5.34427653284637 1
5.31489423863052 1
5.98607703496985 0
4.7249426107249 1
5.03341732421553 1
5.35241532500952 1
4.66388287870735 1
5.37454129901729 1
5.09276581277287 1
5.17895933545756 1
4.34819582660198 1
4.59766149432546 1
4.78208564392581 1
4.78094839678701 1
4.71314732247765 1
4.73940933330065 1
5.1918328439827 1
4.96613858834378 1
5.28726722336406 1
4.89182529557939 1
5.26105565244228 1
4.8364833333583 1
5.50073136439096 1
5.89284312293768 0
5.22490666609603 1
4.26755276304858 1
5.37059845681382 1
4.63400977564378 1
4.38724067739752 1
4.71746370137327 1
4.28879628244201 1
4.33700179881821 1
5.46814943080274 1
5.07314759360586 1
4.90007468722096 1
4.68861063376549 1
4.98482576969458 1
4.90013601316241 1
4.82678292799815 1
5.28196849284054 1
5.23462006200643 1
4.04599891339192 0
4.93525322338219 1
4.60564882974723 1
4.91685484282262 1
4.87200997486048 1
4.92004648727008 1
5.02576632671241 1
5.37718507971981 1
5.79868152584763 0
4.18495995790205 0
4.56383631973497 1
5.03378888024408 1
5.54805102518916 1
5.4192058279065 1
5.06843253499492 1
5.32867433603014 1
4.66322114788664 1
4.62373225569362 1
4.70715078861488 1
4.51549376707009 1
5.18104376133375 1
4.31903739484783 0
5.11793489251766 1
4.21217985617179 0
4.81757219569287 1
4.89793731564909 1
4.71122163313637 1
4.54979241127233 1
4.23531242829613 1
4.87177929819583 1
4.96660032060418 1
5.18618087263099 1
4.65808532546532 1
4.1337499587982 0
4.25544360195149 0
4.8378420728967 1
5.55374922841282 1
4.81713569380791 1
4.87703213918861 1
5.09063518984442 1
5.4019560712334 1
5.20843327278492 1
4.64482220048965 1
5.28946142456318 1
4.65914450397996 1
5.07259118254021 1
4.88088726429109 1
5.33729191120276 1
5.12721559801657 1
5.01531895843418 1
4.25247771228925 1
5.42039609930426 1
4.4870590267468 1
5.03084921359413 1
4.96813194761063 1
4.63457547430848 1
5.09076831042791 1
5.36784199090881 1
5.29072302456188 1
4.25644051325289 1
5.51619581663962 1
4.92948125478385 1
5.34899207411553 1
5.07452676484002 1
4.70539430428798 1
6.20827042309443 0
5.27660736179714 1
4.88670760967081 1
4.90547735668801 1
5.44585863511989 1
4.94508898728426 1
5.2047217668296 1
4.1051608652194 1
4.16683828667152 1
4.7710421853686 1
4.49843649932792 1
5.6698948621011 0
5.25716274146982 1
5.11925100353147 1
5.14465961017285 1
5.00800364356186 1
5.26088132219365 1
5.33994093217629 1
5.047561706144 1
4.35574723220991 1
4.27637642043802 1
5.11446083853973 1
3.97595403916821 0
5.39497774413674 1
4.62115132249119 1
4.8970454317684 1
5.24469644951834 1
5.21242201609124 1
4.69613791375507 1
4.94459097818928 1
4.90059502022989 1
5.09964164207662 1
5.35776716191445 1
5.40847519616124 1
5.36297130794775 1
5.16965042724112 1
5.09111999588111 1
4.94942158938536 1
5.37029314119879 1
4.66084480220493 1
3.90619453765852 1
5.23931006334164 1
4.89169603562966 1
4.10268605124383 0
4.9437847006261 1
4.71702541528436 1
4.44408562145211 1
5.63797112765365 1
4.63423865311331 1
5.04440425498077 1
5.45712773362603 1
5.11902579326787 1
5.08845510718704 1
4.4355369043546 1
4.96729992758443 1
4.97264175974762 1
5.62697810174752 1
4.46931272965285 1
5.30394370757495 1
4.61583878164991 1
4.79320260713663 1
5.22163419406629 1
4.02474590888066 0
5.48607076024369 1
5.10326185649935 1
5.31923719309356 1
4.78833798934021 1
4.53517015903465 1
4.60895973381088 1
5.2180507886426 1
4.60570273614149 1
4.04967203751807 1
4.9590362978793 1
4.97606664119915 1
4.9892146272354 1
4.97722447938634 1
5.36276853195935 1
4.36263852592105 1
5.22063646938302 1
5.1848113970675 1
4.60732736154753 1
5.15638165855385 1
4.53806100215743 1
4.98122038989388 1
4.76252869704155 1
4.87516093654103 1
5.3067669215368 1
5.29574763150954 1
4.6698338298532 1
5.0660588479981 1
4.92688829819687 1
5.21544806565629 1
5.15772911795931 1
5.23694887868341 1
4.27493136149206 1
4.9271250172299 1
4.72172985351479 1
5.27138350717377 1
4.42235372033644 1
4.32307634825434 1
4.45082045243775 1
5.6806438486906 1
4.73355162413272 1
4.75944155383209 1
5.8251330562419 1
5.55185111205549 1
5.10270097185403 1
4.67827146874482 1
5.60010753219543 1
5.05579964851834 1
5.04889967754116 1
5.13258053964352 1
4.90444384103188 1
4.78957657670376 1
5.54657981799623 1
4.3560556024558 1
5.71695085667783 1
5.45511644993349 1
5.68223693156685 1
4.32529231597261 1
5.11649571945287 1
4.70107643798533 1
4.77910958039544 1
5.37550520514354 1
5.11996651906459 1
4.57739661421636 1
4.35151273680691 1
4.98864442807525 1
4.95500561093176 1
5.35005606686313 1
4.8230964532104 1
5.32299836787948 1
5.18825593693544 1
5.26693916153995 1
4.71299475513677 1
4.31682953621262 1
5.05373667073553 1
5.36072588070718 1
4.81393324022939 1
5.44454521103396 1
4.62752236834529 1
5.19969161576099 1
4.85584197088721 1
5.40396381124419 1
4.92983485880502 1
5.0144422987259 1
5.5199554024054 1
4.58785026743335 1
5.5521052962524 1
4.54912062788383 1
5.08944578842063 1
4.76539401589771 1
4.78136952728707 1
4.71019669637967 1
4.6821473418658 1
5.43799623099181 1
5.13828420170293 1
5.17439986293598 1
5.33341074377482 1
5.14360453073794 1
3.85425227808236 0
4.9241552178214 1
5.10169406765832 1
4.651197364671 1
5.15805369920922 1
4.98441587863675 1
4.66824598293037 1
5.07325934483942 1
5.44030965142013 1
4.71876080320814 1
4.74231111972504 1
5.13018464422833 1
4.48414892673837 1
4.19508477673568 0
4.52236414857026 1
5.75487779056485 0
5.23617974522042 1
4.41604279555762 1
5.31211496792454 1
5.22485928640175 1
4.32855618109052 0
5.07123139909614 1
4.68621651354394 1
5.73997674722565 1
4.91393429757519 1
5.23716498408361 1
4.29015355740035 1
4.19327309144571 1
4.87258704859615 1
5.45159237332144 1
4.99304590724133 1
5.18260653064667 1
4.80356786373711 1
4.92292266442233 1
5.32519981504446 1
5.03763659571314 1
4.85592302236491 1
4.9526338799241 1
4.63004685193591 1
5.26278580116739 1
4.5150573381115 1
4.17149358192369 1
5.19285217955529 1
5.00805800304528 1
5.30234042648051 1
5.7561026965346 0
4.7254349671859 1
5.27494963257175 1
4.92666904155976 1
5.01267395083573 1
5.43273210142697 1
4.68124184592997 1
5.1043743379402 1
5.39058616539227 1
4.96035259911441 1
4.4318514008092 1
4.94548486770349 1
4.5789827830667 1
5.39918346528405 1
4.96894136188011 1
4.6655878129273 1
4.29163968118465 1
5.22168604247047 1
4.77345233675657 1
5.10589755646051 1
5.25970385997406 1
4.77384747405143 1
5.10085849463987 1
5.17688161147581 1
5.21725237805555 1
5.13914511402876 1
4.81458467985322 1
4.97845406837654 1
5.38683849196053 1
4.31769025767635 1
4.02163602256379 1
5.22701956003895 1
4.23274735479501 0
5.44801780439991 1
5.47754935886059 1
6.12186961981901 0
5.33319290656065 1
5.13754776769375 1
5.24484274460921 1
4.82577060624503 1
4.86003482525773 1
4.22008851063132 1
4.59028988296405 1
5.08484173297338 1
5.62679586892956 1
5.10179306392652 1
5.57083152997494 1
5.2480921193907 1
5.18374259025991 1
5.2824224517331 1
5.18904051249138 1
4.27465836147142 1
4.34341983473715 0
4.68090660575133 1
5.53612146098681 1
5.16462636300735 1
4.77471930293672 1
5.07677633010792 1
4.68413858186576 1
4.98682060469823 1
4.907378505936 1
4.81905932414889 1
4.36438165905158 1
4.91246176637379 1
4.80765164806388 1
5.16386894908129 1
3.66750144623509 0
6.1739305673056 1
4.78236385008282 1
4.25286274804663 0
4.5196981287403 1
5.95937646475642 1
5.75818579332646 0
4.92914025439963 1
5.16968332566544 1
4.43502792678484 1
5.26447126472137 1
4.44934992418659 1
4.4573021928668 1
4.91831277423666 1
5.26980535024373 1
4.57559347284913 1
5.67712515116171 1
6.0963104705734 0
5.24782240312144 1
4.45688993032425 1
5.37145091817537 1
5.25732782258255 1
4.70726327730178 1
5.27420057509668 1
4.93300688073125 1
4.69256874716297 1
6.04566113860249 1
5.200398752915 1
4.54477954938904 1
4.23292854075808 0
4.8346166345442 1
5.12669391907134 1
5.17109070510994 1
4.90112369612201 1
4.91187286087062 1
5.49845192601255 1
4.88192336837634 1
4.58239769395601 1
5.04095954295712 1
5.40949119896472 1
4.51418829872748 1
5.07625215036786 1
5.97899755881074 1
5.32097801285255 1
5.71482582329734 1
4.95019744109231 1
5.36030305895664 1
4.59612040341341 1
4.70714923603597 1
5.70336690113583 1
4.54749683795038 1
5.64459735488316 1
5.02294934401158 1
5.80091270738256 0
4.81986179679056 1
4.66717108797716 1
5.24148239935163 1
5.17926415898119 1
4.73628694457349 1
4.21054344510106 0
4.72460420462552 1
4.75320969408177 1
5.29028100422509 1
4.97353622944428 1
4.64152193607331 1
5.43507835198003 1
4.88772547688418 1
5.43230464429379 1
4.99635289678104 1
4.81332977276781 1
5.23433430195959 1
4.84131131950797 1
4.77076147524648 1
5.10192761883523 1
4.673060241902 1
4.84211163607209 1
5.39886487445946 1
5.20315927801186 1
4.91183274310599 1
4.22119071164471 1
4.64012196545279 1
4.44686566005662 1
4.59377632847863 1
5.13672347714001 1
4.75752946836181 1
4.68092113557528 1
5.28169477894674 1
5.56291617186058 1
4.70100763580436 1
4.94221675980468 1
5.04414943398056 1
4.71522198167035 1
4.55451613045423 1
4.56730982402665 1
4.52673727019781 1
4.69469968935246 1
5.01383069555199 1
5.05429219476975 1
4.86108539765106 1
5.45115425742777 1
4.93231968764169 1
4.9100238978655 1
4.72582659285963 1
5.57650302456182 1
4.75035694538061 1
5.01057312205792 1
5.18908363013259 1
4.92135242375977 1
4.92153723753422 1
5.25118516963326 1
4.34275398799792 1
4.89557603207032 1
5.06942645582756 1
5.31395987707256 1
4.85396710467324 1
5.87142935842237 1
5.7688409148808 1
5.17901748637657 1
4.66297049478332 1
4.63687725623979 1
5.14554483398994 1
4.4937682012273 1
4.70284245811625 1
5.34850609274332 1
5.05744062199169 1
5.35828335409598 1
4.75373662554971 1
5.28558640866657 1
3.72910306906026 0
4.71800550451489 1
4.80112762143554 1
4.42043077901708 1
5.20451407398165 1
4.71746849397512 1
4.61088151373951 1
5.1598869440366 1
4.90088020900127 1
5.69473865758028 1
4.27096099231771 0
5.59086542610794 1
4.64647905759263 1
4.63833526170529 1
4.92587597167777 1
4.9767346027739 1
4.69133712228769 1
4.81565403147135 1
5.37604354731625 1
5.58883139699443 1
4.9503050825045 1
5.53811323384032 1
4.58006553098805 1
4.96981820588631 1
4.52518972511432 1
5.00091344511525 1
4.0401231449752 1
4.89329219341277 1
5.70887473554416 1
4.18306458548985 1
5.71355236311137 1
4.68299086042373 1
4.18120615492387 0
4.72547145349856 1
5.44589949598487 1
5.07511333648928 1
4.57265360374213 1
5.5409617572841 1
5.3496840830469 1
5.15453118470439 1
5.32162289446983 1
5.03459736495952 1
5.48404642628732 1
4.74474741456491 1
5.11154016453966 1
5.37212596344357 1
4.69794278449489 1
4.74151976173665 1
5.32951474236315 1
4.98360204942119 1
5.08382007652659 1
4.8506417943187 1
5.18974264279073 1
4.3160837878057 1
5.04876495152884 1
5.60578759687405 1
5.03410305095571 1
4.93383759658931 1
4.8012900794392 1
4.43091155193065 1
5.31174393593149 1
4.11739426294198 0
5.35775900680484 1
4.663437899054 1
5.13871553808747 1
5.7218824638588 1
5.4662100240251 1
5.05329079228396 1
5.40563514281518 1
4.88131120383346 1
4.36473824315586 1
4.88773356576586 1
5.13640497831449 1
5.73520253784419 0
4.72108587688511 1
4.34152881387204 1
4.729473636336 1
4.89177500600054 1
5.20967252097018 1
4.94597093450256 1
5.83210412063703 0
5.48293605273104 1
4.97604007958291 1
5.44416458323282 1
4.73037266786457 1
5.4127956680903 1
5.63366409956587 1
4.68382009491696 1
5.21357882645311 1
5.00036527140082 1
5.19790610204225 1
4.99617098127331 1
5.30869528620535 1
5.05197975451201 1
4.82947417656118 1
5.68111640570523 1
5.32076706533851 1
4.44354377939365 1
4.8203871991094 1
5.02784482217564 1
5.5581485013078 1
5.00536703691368 1
5.13150448600985 1
5.32169515699957 1
4.43485645746151 1
4.30725803563779 1
5.96526681939548 1
5.08492871292833 1
4.716696648349 1
4.69355814782925 1
4.40125233598249 1
5.25499403702714 1
5.16892377909886 1
4.6018331169201 1
5.75260092952038 0
5.58279223003573 1
6.39561657604532 0
4.55774848053872 1
4.71068503904423 1
4.85750094328942 1
5.4035112613057 1
4.91655355035511 1
4.53718283535763 1
4.7926491800864 1
5.04493489227629 1
5.32731093717054 1
4.6247485634274 1
6.20536563056421 0
4.77803686179525 1
5.19469710939758 1
4.56724693635777 1
5.73647098623771 0
4.85006737792143 1
4.65712578333063 1
4.88036844741319 1
5.64561648596097 1
4.91198891978231 1
4.82822747116727 1
4.89558519469106 1
5.21023993847076 1
4.9528458476015 1
4.9114425490664 1
5.02170156128912 1
4.84216932187997 1
4.73627064578929 1
4.82692073135447 1
5.19137207871448 1
4.65785470443816 1
5.28032434012239 1
4.9065654590015 1
4.97550963181447 1
5.20829549277424 1
4.18364182283069 0
5.51914832659951 1
4.87026079197867 1
4.76499881251244 1
5.01507312138252 1
5.98146202496516 1
4.45188051962519 1
5.23693237829201 1
4.90825879854834 1
4.72000262002795 1
4.73553389431797 1
5.28485218935141 1
4.93888482669586 1
5.0420795815047 1
4.61468126046118 1
5.2867207044067 1
4.4693142610032 1
4.546009773615 1
4.86627356126218 1
4.78424493810172 1
5.37418938684546 1
5.41764826300768 1
5.44670848674674 1
4.73005234212932 1
5.6707068410189 1
4.61929067116589 1
5.73427368945228 0
4.787962878526 1
5.05605706082514 1
4.34100746807748 1
5.20677265763552 1
5.36143319151735 1
5.79414274050225 1
5.53759727208602 1
4.89295596884033 1
4.3282984072164 1
4.63358099227875 1
4.26183238047189 1
5.27081509995081 1
5.24349010136731 1
5.13698305609972 1
5.0136282530232 1
4.79601483247834 1
5.40286451269343 1
5.43882792063757 1
4.75868192184169 1
4.83093901664508 1
4.63561649833978 1
5.45621396559983 1
5.13384137918359 1
5.80624681564898 1
5.17898204627669 1
4.85353563022749 1
4.97765129703158 1
5.52778033269531 1
4.71924949198995 1
5.63093665666485 1
5.35627342209296 1
4.48248595105843 1
4.78794084779174 1
4.9282436937334 1
4.83000290236178 1
4.96856113542715 1
5.41833635285195 1
4.97294274559622 1
5.00107569123 1
4.85040095029536 1
4.96572528700601 1
4.71324342494586 1
4.64118779820604 1
5.13890957771186 1
4.71286523612 1
4.94562036842381 1
6.26668911568823 1
4.96707509972512 1
4.63866398192195 1
5.11882142862772 1
4.61589681971502 1
4.44991414748908 1
5.02419823179383 1
5.54059518810195 1
5.20852244346792 1
4.61183812399274 1
5.04408662594297 1
4.90791519375488 1
6.05722062632728 0
5.6161752237288 1
4.77021378664913 1
4.45073142062293 1
5.24469537491393 1
5.08839191528725 1
4.78778408380907 1
5.83948233794437 0
4.59827687411073 1
5.58872036566721 1
4.89572828698043 1
5.55708207115881 1
4.80541204342416 1
5.11769083207436 1
5.16550909725159 1
5.29492550886077 1
5.1141967119484 1
5.06054197210366 1
4.4882311517248 1
5.13274370376899 1
4.72792435634236 1
5.72334763634813 0
4.95022475954438 1
5.53492773684546 1
4.36892897197182 0
5.53591936245327 1
5.28692064516375 1
4.398681176604 1
5.07142120375413 1
4.83337580784334 1
5.2290850113883 1
5.24415577836004 1
5.61200979043725 1
5.72278918812753 1
4.70169716851075 1
5.98612033851588 1
5.63712727853128 1
4.81840453024457 1
4.27282017808035 1
4.53981763473948 1
4.91371892075425 1
5.57370430672961 1
5.62495365379416 0
5.43923444202016 1
5.03404391621901 1
5.65023338442549 1
5.33734522960494 1
4.51789088327401 1
5.73653658664165 1
4.7247467775667 1
5.0761631659716 1
5.92288418367395 0
5.52268967752921 0
4.97176681138062 1
4.98000788972645 1
5.70268835551661 1
5.03347338979732 1
5.02671681844029 1
5.30371617582575 1
4.73513227547707 1
4.48383135129285 1
5.47215959440829 1
5.03468806025389 1
4.84929101318507 1
5.06131322529553 1
4.74944682321469 1
4.68812093215168 1
5.02524802210914 1
4.76668527737764 1
5.38902011130955 1
5.34266173598703 1
4.81469400423223 1
5.22627554157441 1
5.39745110913893 1
4.53030165351817 1
5.52590810353709 0
5.0581490461227 1
4.8532723492627 1
5.22789878806518 1
4.89276392817336 1
4.41279561620208 1
4.26377872089472 1
4.82602578507172 1
5.70908902221252 1
5.35646703105044 1
5.27844868398069 1
4.72481058601965 1
5.49096520316029 1
4.32123010365354 1
5.50514834436968 1
5.25250161151851 1
4.81219153579471 1
5.43132504294174 1
4.08342636657211 1
4.82820787076016 1
5.16528199982913 1
4.84499026587175 1
5.0326885079821 1
5.24351951192607 1
4.66991058882409 1
4.71443665122129 1
5.46141610982861 1
5.48838795643752 1
5.31824732080166 1
5.12706653646724 1
4.28067133233664 1
4.98799663150422 1
5.59809511344842 1
4.66418042159442 1
5.64223823119 1
5.03951305521609 1
5.50424404865608 1
4.67382920348852 1
5.05478398521465 1
5.62171321671472 1
5.26366719781072 1
4.88852175506311 1
5.22672558949487 1
4.27064379360725 1
6.13952189373988 0
5.42959813681064 1
4.63494082734369 1
5.21812316424157 1
4.8811733751934 1
5.84364654964718 1
5.0257297924484 1
4.7786659208372 1
5.29406932786582 1
5.26915428829006 1
4.4001644731807 1
6.65899178259396 0
4.60038452631467 1
5.50620298121712 1
4.40653129276869 1
4.59025309198137 1
4.98553328830023 1
4.65375809215677 1
5.62539826710415 0
5.03023567144996 1
5.21427405930256 1
4.08759244230844 0
5.44977216876527 1
4.64576186824983 1
5.34803775093763 1
4.6393255639709 1
5.37872579283286 1
6.04515034870433 0
4.59462852110254 1
5.24178577480713 1
4.89871038508761 1
5.42402700791088 1
4.6778722295557 1
4.36556788814547 1
4.7062999816548 1
5.20518440860373 1
5.85824128499407 0
5.56757472866944 1
4.83168128386983 1
5.21976832120334 1
4.51532334740706 1
5.12757414752963 1
5.75301089576648 0
5.38461123464634 1
4.97189788497099 1
4.58749723483641 1
5.94996921721624 0
5.52951188862515 1
5.57919187328182 1
4.73747995898231 1
4.9959919112784 1
5.40110227857357 1
5.28084334070687 1
4.33121587878947 1
4.74670368772273 1
4.54430820903007 1
5.18168250844705 1
4.84424325849529 1
5.140909555002 1
4.56909773281591 1
4.49545881111957 1
4.67835555243454 1
5.35898283361045 1
4.85921362744822 1
5.48210199449879 1
4.96187664946444 1
5.29721480363409 1
4.95280012315615 1
5.42311281756444 1
4.96226515657475 1
4.9469634487257 1
4.81948419674996 1
5.11522825947397 1
5.13448467131415 1
5.00406307790061 1
4.69986614185589 1
5.2783125812101 1
4.67624337009404 1
5.58463037815503 1
5.31535613060632 1
5.86028132474101 0
5.27644803151862 1
5.35819754140933 1
4.90304935078025 1
5.10726493975898 1
5.6950060441209 1
5.27081282660869 1
4.30882833295611 0
5.17051217000721 1
4.62961856756528 1
4.83615212873146 1
4.7419271385652 1
5.04335844822986 1
4.93216057203972 1
5.53711915841096 1
5.3337625619914 1
5.65873911828679 0
4.0738409605587 1
5.06646118147956 1
4.72333233514021 1
4.31071128220321 1
5.06395789250935 1
5.02634769052638 1
5.0653859779299 1
4.6525594960631 1
5.65078586177267 1
5.39643360273859 1
5.36450989929086 1
5.00097553280037 1
5.00879101079349 1
4.90969400426594 1
5.01556724309905 1
5.04727213672702 1
4.63417298692417 1
4.7536300050595 1
5.1364476001754 1
4.88213421330214 1
5.44965229389666 1
5.78302729953729 1
5.04081162301758 1
5.09327176842116 1
5.40426359290211 1
5.0774517414167 1
4.5383989429443 1
4.25531880676828 1
5.38349373518923 1
5.1737315631811 1
4.96752311762275 1
5.22194587490823 1
5.16214947057545 1
4.97040267214638 1
5.18196727509381 1
5.47839921260117 1
3.51759603979143 1
4.69623768100993 1
5.27027940223657 1
5.24240057344322 1
4.99893528780234 1
5.08340469887615 1
5.02900981565879 1
5.18887850998377 1
4.85807733010368 1
4.96721835718369 1
4.73446914268997 1
4.8969158688591 1
4.86454535661604 1
4.78947664972124 1
5.38051831397269 1
5.09107070873505 1
4.7967444903547 1
4.92488882143319 1
5.5831563544136 1
5.67958174598725 1
6.04337397563847 1
4.79496128590039 1
5.27646824996157 1
5.39240025610198 1
4.77929532360397 1
5.09501187932978 1
4.49133676568537 1
5.09641930362986 1
5.48495345590126 1
5.13832696816722 1
5.30580380008466 1
4.75841366970374 1
5.1870327000621 1
4.2792714083726 1
4.69097596280673 1
4.46413065703159 1
4.64796758722919 1
4.78275821390375 1
3.95836584308143 0
5.35361172224308 1
4.85755913569866 1
5.63147292820907 1
4.88215674262808 1
4.93957758925605 1
4.75023936787627 1
4.2061802835112 1
5.13123294769642 1
4.60691666864487 1
4.60018247405757 1
5.15149501675585 1
5.22405089093122 1
4.86950148555468 1
5.60175736166309 1
4.49618739905553 1
5.78442553740659 1
4.50805436062509 1
4.74715909429792 1
5.14115617436118 1
5.10038543679723 1
5.10462794106824 1
4.61963806814956 1
5.09385278001618 1
4.31339768317013 1
5.19449091285207 1
4.98274696994522 1
5.88177275019562 0
5.30907631393546 1
4.59868005501401 1
5.19252473656896 1
5.54020114162691 1
4.72433075183497 1
4.53922359720077 1
4.90693455324086 1
5.06936486387078 1
3.95054254254568 0
4.7544134030365 1
5.4527289789428 1
4.75762109477507 1
5.73028138796087 1
5.22472758605133 1
4.98014499413479 1
5.90619813478683 1
4.64021118311717 1
4.91918845859688 1
4.71969397706941 1
3.63815799015729 0
4.24297265006411 1
4.7738453058089 1
4.35919916916806 0
4.56361058788537 1
5.27563209274697 1
5.08263561603936 1
4.29266498273646 0
4.54757211111572 1
5.10110300144233 1
4.58450906235801 1
4.8512425504782 1
5.31307808899684 1
5.52522453720933 1
5.36750752438231 1
5.38199637677577 1
5.27306113281321 1
5.85118505399548 1
4.50669438406502 1
4.68298763882128 1
4.93874626360368 1
5.40483585468096 1
5.13294853509066 1
4.39859199789057 1
5.05569505720599 1
4.72092754377278 1
5.14586341329704 1
4.64273544693428 1
4.58368073054655 1
5.84296981993799 0
4.07564213876863 1
4.44549085749028 1
5.19674460962823 1
4.93235718352024 1
4.5166947347082 1
5.46826110382162 1
5.3460111373278 1
5.44793450133566 1
5.17559479973259 1
5.2691884674889 1
5.08762246035716 1
4.08426782282928 0
6.31595888605075 0
4.63362604494436 1
4.02523064861096 0
5.40325463369097 1
5.02477508119943 1
4.63416388823126 1
5.27289659854886 1
4.99982258843667 1
4.45548749700913 1
4.80930496797408 1
3.92935296856887 1
5.1226376466749 1
4.47105983354059 1
4.21931330648519 1
5.21249863405581 1
5.4639121201292 1
5.46876065447575 1
4.63448354544686 1
4.43176548714415 1
5.2436987008237 1
5.10324679445335 1
4.37638144543575 1
4.62522535940791 1
5.17368754295372 1
5.8064184274219 1
4.33367337679217 1
4.87367951253296 1
5.07488176056462 1
5.09248643204282 1
5.0913833487327 1
4.95438132417743 1
5.13789213244677 1
5.04385086808455 1
4.74300087284087 1
5.35686430606172 1
4.51396403295513 1
4.67814285759663 1
5.02676593807415 1
4.52679949536781 1
5.11650266782722 1
5.05598085830857 1
4.53328216147712 1
4.72301789065599 1
5.07453465763665 1
4.96854378022024 1
4.51964116433688 1
4.1207961594854 1
5.67310342830643 1
4.65224482291736 1
5.79351639661278 1
4.48224031779219 1
4.09738564538963 1
3.86262256610823 1
5.17166839469807 1
5.40210081995524 1
4.42047179685277 1
4.40691919822251 1
4.57862581225639 1
4.67341875252967 1
5.01915383890418 1
4.75353761988908 1
5.69394849163528 1
4.12257968288497 0
4.79527145794957 1
4.12322573292647 1
4.99645955093361 1
4.55737761036236 1
4.9943115233037 1
5.03061610420596 1
5.0415017034556 1
4.67516884631268 1
5.99323696667372 1
5.45630904998386 1
4.34706178360459 1
4.64390939764225 1
4.85272169411862 1
5.02994462005347 1
4.6766232523785 1
4.67040712261731 1
5.21807079302649 1
4.88829839372875 1
5.41314434817023 1
4.788307057477 1
5.71654279888909 0
5.72565844227672 1
5.64980256426487 1
4.78414277853526 1
4.49567399593321 1
4.66409344293565 1
4.94669152116329 1
5.38319596014146 1
4.54071687102272 1
4.85983404625699 1
4.70627973805848 1
4.76203555053792 1
4.7217053996246 1
4.93220673219933 1
4.77670418233709 1
5.42114102887393 1
6.66207667902138 0
3.05669092303117 0
6.10205858882986 1
5.25326779337453 1
4.88157076438883 1
5.17204007286991 1
5.56549028554682 1
4.64960141303975 1
4.83998447801031 1
4.42479142611794 1
4.97655376970937 1
4.90833367840655 1
5.03032290727138 1
5.0373180255253 1
5.05416249589368 1
4.20151894764607 0
5.07296408799399 1
5.54883660048709 1
5.23196158067286 1
4.52967056288135 1
4.98139827963284 1
5.14291697562479 1
4.78864752307971 1
5.13974620434335 1
5.22602025681124 1
5.56074973248365 1
4.90706575454167 1
4.7803266580087 1
5.86806766314105 1
5.46571464916633 1
5.38078646556099 1
5.2755963533644 1
4.25297230947533 1
5.527843514474 1
5.18697758712328 1
5.20595993614332 1
5.52394689806436 1
5.25947064613863 1
4.45297179862333 1
5.45714492517746 1
5.1470879279721 1
4.94818197959303 1
4.68082599840138 1
4.98536827246892 1
5.45756473806727 1
5.52079960958886 1
5.07261251760498 1
5.16802227965379 1
5.19611185481044 1
5.13449665426256 1
5.2821654456073 1
5.37171232334874 1
4.93391596923592 1
5.33213716426306 1
4.58597451522917 1
4.23936977905374 0
5.04738156189589 1
5.26641276078411 1
4.81261547894361 1
5.42618277741225 1
5.2998135301413 1
5.56695410491706 1
5.15277282486179 1
5.05310071728061 1
4.91074876547526 1
4.48296049532935 1
4.69153665717195 1
4.7127513420021 1
4.7540773304553 1
4.82110559637158 1
4.57950033832007 1
5.35079603321704 1
4.98910141338816 1
4.33080801013915 1
5.55376247766573 1
4.65551381473585 1
4.64900910725107 1
4.41228470591663 1
5.3228691661603 1
4.99490412628459 1
4.41184431532976 1
4.50363926148434 1
4.86484361695562 1
4.84937318720097 1
5.37580419039145 1
5.22357831002267 1
4.21804760990044 1
5.46007454620763 1
5.13574595784531 1
4.81616573570905 1
4.37693662858966 0
4.88700550566577 1
4.19101359647474 0
5.06680963528168 1
5.20884467553376 1
5.17868334858899 1
5.54718332972493 1
5.49066212417822 1
5.42347182605287 1
4.78562009714624 1
5.68295842931737 1
4.83579764188478 1
5.15642186610956 1
5.39964994421842 1
5.87750943047227 1
4.90701292449079 1
4.61433105641159 1
4.14633613904743 1
3.99992051279976 0
5.68645042236078 1
5.4739040594245 1
5.09379110660459 1
4.78566346354801 1
5.5848335384178 1
4.89391548400836 1
4.88449791517811 1
4.79038901289721 1
5.16943234486113 1
4.84106436385917 1
4.85037112494225 1
4.94470140016004 1
4.31445445369149 1
4.51612164929079 1
4.80631913771854 1
5.58986218825876 1
4.57312238005176 1
5.07724027253033 1
5.18209897982598 1
5.29255078428556 1
4.91765550586581 1
4.13718534613462 0
5.05785812354536 1
5.15545184572637 1
4.97115909855758 1
5.13211998890979 1
6.02747783309594 0
5.64100227002237 1
4.54808804424491 1
5.09426658526581 1
6.13232249359593 0
5.41653621679544 1
5.07411272857026 1
5.1252470253134 1
4.88446988612575 1
5.521390158195 1
5.52618677877312 1
5.18507629815316 1
5.33850031686461 1
4.75572694491889 1
4.94412744884234 1
5.41712577301837 1
5.73450475093675 1
5.23423273885961 1
5.13389391370034 1
5.27313513299497 1
4.67840465422946 1
4.55954517665085 1
5.31357002282451 1
4.90881164859195 1
4.86431701107789 1
4.7232277281379 1
5.53141629488065 1
5.23495966429381 1
4.9873900282061 1
5.44865132814144 1
4.94023887417114 1
4.75505067947028 1
5.89627164624893 1
5.64822078181443 1
4.81633450767591 1
4.85354227556856 1
4.88636153445153 1
5.39114362752178 1
5.31153612390566 1
4.4815352138861 1
5.38224932907775 1
4.7827467339694 1
5.23221424201768 1
5.54705855028265 1
5.15048089201177 1
4.80914985092398 1
3.87659938018679 1
5.96652059873489 0
5.09578988479057 1
4.96126963581619 1
5.18634153122241 1
5.18464317700277 1
5.00933577863634 1
5.27302274944987 1
5.69670062886361 1
5.08429707688165 1
4.8654953163071 1
4.79413235596664 1
3.70158678710895 0
4.65671235195408 1
4.8481507101897 1
4.97782224080088 1
4.59651931061152 1
4.41175233803175 1
4.73407151370347 1
4.37763655380176 1
4.96418625173023 1
4.91037422093184 1
4.61407551826005 1
5.08763322629339 1
4.25356659817527 1
5.52819703140326 1
5.33266875957932 1
4.45420989173398 1
5.11310856624734 1
5.40124441335147 1
5.22353017424643 1
5.18828463651401 1
5.04128788771305 1
4.87903932386859 1
5.11746525383571 1
5.17814592131839 1
3.56822511989561 0
5.16355334246642 1
5.40070577592214 1
4.71247866580683 1
5.23882676017271 1
4.76852681028226 1
4.42477161118702 0
5.38832376536044 1
5.04525978427275 1
4.72501239398814 1
5.29014647483709 1
5.0200593738071 1
5.6855204277688 1
4.40042870646042 1
4.65833568838607 1
4.26312361648119 1
4.96752990239637 1
5.32028163287842 1
4.14089968731491 0
5.1724816462724 1
4.32690036185561 1
4.57551903165791 1
5.22638822602457 1
5.52414950606211 1
4.72839585943849 1
4.59574756883915 1
5.48067789937657 1
5.55440532020566 1
5.51104586553509 1
4.70550083222198 1
4.76478803798671 1
5.30072492869087 1
5.27090526973783 1
5.15658859122467 1
5.25685951810381 1
5.58383054361681 1
5.4041760815166 1
5.09472815775894 1
4.98476458983851 1
5.37147148584686 1
4.9121961793894 1
4.68464723943206 1
5.66336230355413 1
4.85637426299988 1
5.62321344043713 1
4.8397309881409 1
5.1911388758497 1
5.3826963542107 1
4.85530018084697 1
5.19832044029106 1
5.19766256509148 1
4.36784707789304 1
4.83970935518509 1
5.09957761224813 1
4.67578167969054 1
4.72013781056547 1
5.11207246252003 1
4.5353635708043 1
4.94731685384246 1
4.7978169190451 1
4.69918516265019 1
5.38717590078232 1
5.32960900773633 1
5.3555017565896 1
5.70122631129232 1
5.35251204164774 1
4.72926437873523 1
5.30541534853786 1
5.11774587659437 1
5.68680555445723 1
5.26185051027751 1
4.46990948819556 1
4.48202869847625 0
5.24191776804919 1
4.58439506337313 1
5.20973538529789 1
5.49456574544768 1
5.44191103641346 1
5.52712162328169 1
4.83465729741017 1
4.66936764536176 1
5.48875071225942 1
4.70155117421866 1
4.3123652378446 1
5.23756695082059 1
4.49356704997818 1
5.92491175228325 0
5.54908397535249 1
5.44486145319112 1
4.93276083072248 1
5.23203057212654 1
4.78768505558605 1
5.10332864229632 1
5.40979593739594 1
4.96173641248974 1
4.16686237271467 1
4.28918856698032 1
4.97091443750235 1
4.63449546561168 1
4.99279480610659 1
5.3579371283995 1
4.88814614229596 1
5.91750819009519 1
5.05230349966215 1
5.51910547433003 1
4.86752444998587 1
5.29134662467026 1
5.07942794730299 1
5.99015257477469 0
5.14457347492654 1
5.27654713103605 1
4.80673314879226 1
5.39951572299675 1
4.67757061128845 1
5.31073930940243 1
4.07417928722775 0
4.52960610236067 1
5.06532946080911 1
5.69194223952309 1
5.13091304826084 1
5.63341324493077 1
4.91430840713057 1
5.10532029367919 1
4.13935401546109 1
4.67691904909364 1
5.34355937416171 1
4.85724202634293 1
4.38444570016289 1
4.95360612327672 1
5.03659610610387 1
4.68598334446696 1
5.07813880135627 1
5.04761394079672 1
5.0524325762978 1
4.963189389924 1
5.52647794348934 0
5.55569520104174 1
4.7909801638784 1
4.98316059814134 1
4.06455985431224 1
5.05473874820705 1
5.24891160790141 1
4.99485548349216 1
4.46193271908596 1
4.47230007939892 1
5.29853562936641 1
5.46522770276257 1
4.58054128373969 1
5.14017632444707 1
5.47812472376747 1
5.5990581783422 1
5.12482351490686 1
5.21932463696648 1
4.72283841694961 1
5.43399186496605 1
4.15919661235742 0
4.02767834676958 0
4.70585841112432 1
4.28808912380854 1
5.1387471557079 1
4.92661119730223 1
4.26958269965376 0
4.35315542942617 0
5.04695866139769 1
5.37312185671216 1
4.530589063833 1
4.7675612315416 1
5.39321924614037 1
4.94669323065986 1
5.42440008570322 1
5.03206546893002 1
4.47480924524961 1
4.36888187343843 1
4.16803428627234 1
5.03619566997213 1
4.71937591380731 1
4.32803232743937 0
5.07869494835439 1
5.52232991378144 1
4.61149616700441 1
4.85953737992379 1
5.21545648312862 1
4.82616329868192 1
4.8856824187929 1
5.12296320410723 1
5.00101523638465 1
4.56912478938234 1
5.45479271156417 1
4.44384914686524 1
4.56287612659025 1
4.89421485064698 1
5.04800938643251 1
5.40153071974923 1
4.6837519790447 1
4.77052838220667 1
5.34738143056518 1
5.33237975134932 1
5.41700426650783 1
4.83112547483846 1
4.90750196990944 1
5.4577423123229 1
5.18066838677721 1
5.08955237233766 1
5.68160699360758 1
4.69866226750569 1
4.85388961477588 1
5.36359761724999 1
5.05408592817731 1
5.0129982452078 1
5.29185080038409 1
4.85819298089044 1
5.84816426843909 1
5.30146832093689 1
5.53623637822656 1
4.80271209168786 1
4.40839160044264 1
4.83559448657091 1
4.00411779866627 1
5.44721506772623 1
4.80305909418448 1
4.31050431018985 1
4.81839326607001 1
5.23477623368315 1
5.19545591883842 1
5.10508941392956 1
5.43609821546713 1
5.48834576329767 1
4.16785750458604 1
5.08753681775855 1
4.53768847270551 1
4.24196431533444 1
4.26319927826842 1
4.69982028607637 1
3.91544638279897 0
5.1648337924455 1
5.71038206021644 1
5.65609128551092 0
3.9630794183086 0
4.7704673711005 1
4.59568408885135 1
4.39874866816296 1
4.34000228001198 1
5.27493414268169 1
5.21448754447988 1
4.57003058057432 1
5.24817242428708 1
5.0559777758244 1
4.91803538787681 1
5.17764249948376 1
5.09931746382387 1
4.89476549006199 1
5.03194015798254 1
5.46467631948262 1
5.25168501886591 1
5.07756832348682 1
5.55705455228969 1
5.21716099403537 1
4.7454701693789 1
5.68660783831735 1
5.76644347272759 0
4.7969478684063 1
4.94233473108442 1
4.83115475006941 1
4.01547980065349 1
4.82493765353956 1
5.31353348646781 1
4.58836147664922 1
5.27743222539999 1
4.65371186524121 1
5.38770316968497 1
5.13441756103494 1
5.14068066027423 1
5.74332283722177 1
5.09229662801634 1
5.72105918909063 0
5.26151661128782 1
4.90830077865801 1
4.46206054757001 1
4.84571546543707 1
6.32996291345039 0
5.41711493961119 1
4.60641125422351 1
4.97388088374398 1
4.94342224113141 1
5.09555803753179 1
5.14904465226878 1
5.15102624808433 1
4.56776124209639 1
4.99723344925069 1
5.1524491067991 1
4.92511023693955 1
5.47685166646956 1
4.9254128368587 1
5.06445357523739 1
4.96535196237618 1
5.01074776748505 1
5.25687170073588 1
5.05807239812239 1
4.49124099988847 1
5.21979553880016 1
4.6408935055603 1
4.55450837844007 1
4.73534576430166 1
5.21214092099224 1
4.43185866614547 1
5.24235233040967 1
5.2266112984552 1
4.21428136158192 0
4.96931827552449 1
4.69317911756819 1
4.82893578068316 1
5.18043068879025 1
5.02818752537183 1
4.59921969399351 1
4.76258819931581 1
4.78534551253309 1
4.38424376542017 1
4.35358477255391 1
4.76093550747056 1
5.44973926595613 1
4.57536346537652 1
5.02594567859375 1
4.8664485051374 1
5.16926058454781 1
5.289421648909 1
5.12734597063239 1
4.77338018750291 1
5.51192208894198 1
5.35879283220956 1
5.07076117590793 1
5.43685289368295 1
4.32074142689933 1
4.370979826384 0
5.57072205027893 0
5.61290938025639 1
4.58921162695905 1
4.98420817931218 1
5.39802218475399 1
5.101135512366 1
4.7126626710974 1
4.35938784401442 1
5.04642898079589 1
4.73863129089421 1
5.62569147840355 1
4.79332398682333 1
5.2264687889515 1
4.78687526715908 1
5.13768445062453 1
5.46374009084764 1
5.05549423277829 1
4.52727361719501 1
4.55249652375678 1
4.02643474241105 1
4.28294706467183 0
4.97245421537135 1
5.65151120399618 1
5.48951262020437 1
4.2562479238745 1
4.89353831001321 1
4.24896589142423 1
5.18142065602317 1
5.08492148559284 1
4.19334931888964 1
4.92959100270288 1
5.12054063972864 1
4.97209045170329 1
4.46430051692377 1
5.33800565433273 1
5.08268341059121 1
5.15778823604192 1
5.01628966241652 1
5.36862577277289 1
4.54605853283714 1
4.91327239345986 1
5.95862021036701 1
4.6245991995402 1
4.71011177811548 1
5.00467761178046 1
4.8949344408862 1
4.71526207416635 1
4.3673056357418 1
4.92794725378795 1
5.71510894064203 1
5.98548687284409 1
5.00852724712214 1
5.08107509945503 1
5.36872244145621 1
4.96180224020713 1
5.02647929518902 1
3.99100793845952 1
4.74833112648941 1
4.57169681115645 1
4.13134294003721 0
5.38501443445867 1
5.06263490202274 1
5.1612975845951 1
4.67550089317026 1
4.96385233637869 1
4.53812763970958 1
5.15643555912613 1
5.69847342130983 1
5.74298875228216 1
4.51562702617552 1
5.26585529976082 1
4.96046429637619 1
4.55268726224964 1
5.50558512807498 1
5.33499190281716 1
5.03097250611975 1
5.0972504485631 1
4.57202585253478 1
4.8519517137679 1
4.87751152757827 1
5.37410550746197 1
5.11644061231681 1
5.09431126247467 1
5.44928447106887 1
3.8000737389955 0
4.85210074271358 1
4.87343286474745 1
4.75262085999557 1
4.81861811616094 1
5.66878011315921 1
4.7513795915404 1
5.61953600659059 1
4.90209059232806 1
5.43535194241899 1
5.11830316622645 1
5.21736393469421 1
5.14881618762695 1
5.0543782709398 1
4.82404160288393 1
5.46123754191867 1
4.869741268287 1
4.68287453024259 1
5.48024603133156 1
5.39451042803997 1
4.57834408036365 1
5.48867861522372 1
5.35155179871894 1
5.26103442014202 1
4.92940765195994 1
4.68494831871021 1
5.29898203264998 1
5.46301445026735 1
5.07511254881886 1
4.40122450396835 1
4.97935687498276 1
5.16549135330888 1
5.27088678343193 1
4.86461331147945 1
5.51719760369757 1
4.45636357234604 1
5.24772418728678 1
5.49952698779264 1
4.93733981394249 1
4.88157501291123 1
4.96322500770554 1
4.92590014105768 1
5.25570976241288 1
4.50127588992276 1
5.48665763752886 1
5.11853929401373 1
4.71882382992034 1
4.69936690743811 1
5.41573439549229 1
5.16993405532812 1
4.9105764202164 1
4.97310337272439 1
5.48501759380471 1
4.87338908698225 1
4.60478043607405 1
5.68145249692852 1
5.2906013638471 1
4.5449470751977 1
5.20268357490816 1
4.58381794815665 1
5.49629778513157 1
5.00212190779757 1
4.41229052651479 1
4.78522465921017 1
4.60988473545088 1
4.48724191945759 1
4.91385110903544 1
5.80106679572413 1
5.11886217296647 1
4.78210109062928 1
4.75183876137734 1
4.96287981303769 1
5.24274251900016 1
4.63237071428533 1
4.01485386807034 0
5.13921626822948 1
4.82921024350911 1
4.85487719847947 1
4.83216335717049 1
4.85063856582814 1
4.51840428908362 1
4.50742569739196 1
5.02900728514396 1
5.56418553527305 1
5.06399698234621 1
5.16246434678861 1
4.94047236641986 1
4.90936694914436 1
4.68380706734071 1
5.3193861613184 1
5.44532597323157 1
4.11956423417343 1
5.73735307296622 1
5.0417674290083 1
4.6745646153835 1
5.11374970279187 1
3.87259638703638 1
5.12164999384703 1
5.00171765611614 1
5.29741827723605 1
5.42705531907584 1
5.19234195948097 1
4.98636951644824 1
4.78353557059302 1
4.92753702099656 1
5.38312119169416 1
4.67365700419771 1
5.04986034959615 1
4.6768795586402 1
4.7040306124835 1
4.46240578012252 1
5.00126670146881 1
4.77668398266424 1
5.19249432959785 1
4.57125669043265 1
5.46721141251813 1
4.50565250439108 1
4.56761339718045 1
4.66434573069154 1
5.30816441311594 1
5.35569693826425 1
4.5545159492608 1
5.12994422904261 1
4.95059391424908 1
5.2756003116492 1
4.85474191884227 1
4.7920370283529 1
4.90960160456706 1
5.18758674138563 1
4.93414834045266 1
4.54792513564008 1
5.08565481166154 1
4.8509470550408 1
5.17632851707141 1
5.4482742342318 1
5.46259797907472 1
5.38962042435747 1
4.94020220937128 1
5.45675458157007 1
5.24960836798988 1
5.14912609334572 1
5.53428450624169 1
4.84544728255983 1
5.0127047411908 1
5.1960103850909 1
5.07725945809649 1
4.16643278081619 0
5.02583236107831 1
5.00504551445555 1
4.81770412924985 1
4.9000487162894 1
4.62791620831403 1
4.80618026948959 1
4.1378996792187 1
5.35954859962998 1
5.18436447131752 1
4.86091771906373 1
5.31459698006805 1
4.97582515292812 1
4.67918606326764 1
5.16474433171009 1
5.06951794088641 1
5.31676536204754 1
4.91339219616432 1
4.89635787443193 1
5.09217248379919 1
5.45638807678085 1
5.33133433385309 1
4.32230929624456 1
3.95565492467693 0
5.22649115937409 1
5.16522724830898 1
5.50454466922382 1
5.01880956920031 1
4.98961343858847 1
4.97060268735441 1
5.26846364392486 1
4.97093145040442 1
4.58313065084194 1
4.73133748583125 1
4.72245464688559 1
4.54600291448471 1
4.54398651693555 1
4.85931508303099 1
4.79204734571191 1
4.49822140736606 1
4.54956546727755 1
5.35876684108054 1
5.33724434624466 1
5.04619460506381 1
4.75708736639006 1
4.89092451174754 1
5.14069166117302 1
5.13942919931203 1
5.22975203951332 1
5.20519743473192 1
4.93690733927989 1
4.51635347887696 1
4.83473008934641 1
5.05416366235076 1
5.05012651989582 1
4.92425757320382 1
5.05530737748012 1
5.44151805939038 1
5.87340809755531 1
4.7577855498937 1
5.1507163508031 1
4.54632583215738 1
5.30864413819068 1
5.85081583778879 1
5.70109986283399 1
5.43443192366579 1
4.47655124241338 1
5.18820117087525 1
4.97501909912235 1
5.20965035271995 1
5.42822344916985 1
4.59983307750016 1
5.04113083572192 1
5.40706404744801 1
4.83156309121539 1
5.6139780842088 1
4.42020079198572 1
5.10703564874109 1
5.62557643418396 1
5.20129542302802 1
4.26818629413626 1
5.14151895747856 1
4.76538904982271 1
5.65989859651933 1
5.11973902875628 1
5.33126550775359 1
5.16268935622775 1
5.51131909235053 1
5.35149971412165 1
4.61411028690415 1
4.37090565019759 1
4.97602870027299 1
4.62085750174794 1
5.06598656868421 1
4.61652969455562 1
5.02388370877552 1
4.54144004002353 1
5.85297163160223 1
4.40143145665066 1
4.68717783976751 1
4.34822670699827 0
5.27029691944313 1
5.58230719782736 1
4.76935563409687 1
5.33771377604106 1
5.58674398162635 1
4.6103586193158 1
4.8238008754592 1
4.77148174527081 1
5.0374487993699 1
5.43998693902531 1
5.16900757729195 1
4.77608345648095 1
4.83442662265008 1
4.31588666292116 0
5.09739959253854 1
4.28853910993471 1
5.19011180835117 1
5.44299998930527 1
4.81112504555865 1
4.83925738742812 1
4.85982755748719 1
5.15168187374311 1
4.79548343857383 1
5.11011456312648 1
4.75082025806555 1
5.02054640200568 1
5.18307665925965 1
5.23732926083432 1
4.72954297350857 1
4.88856424531247 1
5.36856044471678 1
5.35945515169496 1
4.83092254896091 1
4.92093766595487 1
5.28328688359472 1
5.32181402080117 1
5.10694721600165 1
5.12309506291206 1
4.70845933130889 1
4.82825104145377 1
4.80404790249578 1
5.22833507838201 1
4.83661121582475 1
5.08041158579171 1
5.83140424403193 1
5.87074350616547 0
5.10579910050609 1
5.18019638768981 1
5.41309305273824 1
4.96815125598171 1
5.86825307515099 1
4.52615993737451 1
5.12703763027263 1
4.67542336832959 1
4.61177745222007 1
5.56645064815505 1
5.20025048183571 1
5.2556303674869 1
5.5318641196846 1
4.9604210989204 1
5.40353885918179 1
5.10559092423508 1
4.58886806681661 1
4.58498161675809 1
5.12898167067789 1
5.60925758721238 1
5.09715766181122 1
5.05727304257556 1
5.37859663216716 1
4.51203976732456 1
4.94423500696156 1
5.26441621455265 1
4.09314322949759 1
4.9007938933551 1
5.02367120192945 1
4.67105085044423 1
4.55422404822589 1
5.10084754752447 1
3.74867607807362 0
4.99404499670868 1
4.90567597412036 1
5.1486436842608 1
4.679023957413 1
5.84243249792445 1
5.06418035114444 1
4.74160013449724 1
5.67569579323725 1
5.26160908779093 1
4.54062960339847 1
5.86144124718316 0
5.3315464783099 1
4.83979896859351 1
5.57910524488126 1
5.5815434141563 1
4.90730177557759 1
5.40220587527 1
5.97496406191314 1
4.63559262128439 1
5.10495123102351 1
4.9012319113166 1
5.90406051629727 1
4.82349841602941 1
5.29501772741107 1
5.05267957279364 1
4.88410639757344 1
4.47915841216362 1
5.78726945776152 0
5.00585775037553 1
4.7814183216935 1
5.30909424454052 1
4.68535958917552 1
4.98729972936187 1
4.88952358854288 1
4.88883877294361 1
4.77904907597284 1
4.94451551468957 1
4.71141199169924 1
4.71205617207924 1
4.06724920954594 0
5.16165665715865 1
5.02404585254329 1
5.25253634375239 1
5.83229970952086 1
4.77910046278026 1
5.18146635822929 1
5.283424788071 1
5.10547083388452 1
5.07391976696345 1
4.90835570046743 1
4.66948412108979 1
6.42712563247048 0
5.5686510921177 1
5.2352904147403 1
4.90621812744644 1
4.85578386591935 1
5.85856826158005 0
5.19989890394365 1
5.13222475065694 1
4.83524397661976 1
5.28724229401895 1
5.21561490818061 1
4.94061369472554 1
5.01633035418305 1
5.40921226214377 1
5.9424679756716 1
5.16439757702025 1
5.25308965366174 1
4.80118594722524 1
4.4586500352925 1
4.16838897827862 0
4.39032295179105 0
4.76249242837839 1
5.56868259505729 1
5.55921065043042 1
5.63227585739342 0
4.43634810018121 1
5.16459707732063 1
4.28279480082744 0
4.61568102093317 1
5.17701845073116 1
4.94975271588531 1
4.49455181757114 1
5.50926225821064 1
4.97347357236273 1
4.79727523340334 1
5.62677511706926 1
5.79015558756561 1
4.02239178574681 0
4.83408432680791 1
5.0261495635586 1
5.28168582355408 1
4.98144668523357 1
4.34261782999145 1
4.47553156633012 1
4.81167495361541 1
5.17063701766512 1
5.683572304782 1
4.42099092627848 1
4.86770812316325 1
4.6919297272671 1
4.29430033173775 1
5.27711259281006 1
5.35444625733358 1
4.99996243768987 1
5.08706223325487 1
4.85374116843182 1
4.76209561007021 1
5.03067055740103 1
4.42552725171929 1
4.6072797042911 1
5.12133318518702 1
4.9021483723586 1
5.26233555379527 1
4.77005285635755 1
4.91867463042423 1
4.99469216532899 1
5.2041216132486 1
5.9854963181813 1
4.61475329073591 1
4.85248808813311 1
5.23261558129027 1
3.85170770168251 1
5.17097291858394 1
4.73938135379531 1
4.7247193446632 1
4.59710405436545 1
4.45335032959639 0
5.18312914095781 1
5.00462528966054 1
4.84606049183313 1
4.74007218008103 1
4.87826197017585 1
4.51014338544231 1
5.1384787818818 1
5.2137045250413 1
4.58447500163604 1
4.90307829498405 1
4.44996584685735 1
4.78723785299195 1
4.36726657697659 1
5.60687683776616 1
5.0350798193092 1
4.61316916710605 1
5.83747910474729 1
5.99803890721706 1
4.8999750492454 1
5.02371235332572 1
5.40630698437485 1
4.90139397394286 1
5.10582549449317 1
4.58922692628044 1
4.75729974772515 1
5.3013239825392 1
5.62378986137152 0
4.29235546822055 1
5.71908438769857 1
4.98633441646027 1
4.93760318041184 1
5.33826484590895 1
4.87860202387787 1
6.02982545758955 0
5.33727662342661 1
4.36326460213315 1
4.59553348266777 1
4.59889103043394 1
5.18261109408355 1
4.65409883463543 1
4.35766040972643 0
5.04718722641868 1
5.41525359558586 1
3.86082889237138 0
5.6337960368898 1
4.6533397084691 1
4.90645646157185 1
5.60332100665193 1
5.41482110148895 1
4.45594689666329 1
6.23735828006166 0
5.38370466164195 1
5.00580436210795 1
4.97350347149756 1
5.12203813789405 1
4.79045579806932 1
4.84832896017078 1
4.94946336946107 1
6.45715701180427 1
5.0806312571839 1
5.09701385366165 1
5.06015443288986 1
6.06083316196808 0
4.4665387884557 1
5.22215545442655 1
4.97712939744585 1
5.05207511091859 1
5.21599756297396 1
4.97916431491447 1
4.69523763883332 1
4.41106778499276 0
5.39067318808655 1
5.51246810200266 1
4.55116772497084 1
4.79988443369853 1
4.79064196441115 1
4.48453535320785 1
5.24101920458549 1
4.48844621908455 1
4.56794948041265 1
4.45342178682669 1
4.48102806125569 1
4.96674881277008 1
4.55787869003848 1
5.38991195549334 1
4.52755510420841 1
5.0226906739998 1
5.25927351095652 1
4.46341471560819 1
4.79728547148588 1
5.1131359436324 1
4.8380482085765 1
5.22276657498212 1
5.54637788447965 1
5.43162663296234 1
4.8230902624651 1
5.35311068787699 1
5.06736396039841 1
5.2137440603593 1
4.65949932952027 1
5.43921352584892 1
5.09323775621997 1
4.75654628621588 1
4.25714529418009 1
5.43569508839215 1
4.56862965298407 1
5.04399427512465 1
4.74586524862292 1
5.27952876499058 1
5.02949961255622 1
5.40427676808201 1
4.72810950556693 1
5.6659012288656 1
4.67252433364059 1
5.07593253516793 1
4.52194790356109 1
4.80098625607781 1
5.5357840062863 1
5.27828378866722 1
5.01291649251028 1
4.31231780440222 1
4.74555962869369 1
5.06792722917055 1
5.28363916865062 1
5.56984617153494 1
4.51803311924535 1
4.98583430743793 1
5.10140583239025 1
5.73191499995059 1
4.74382446792 1
4.73015896973675 1
5.01436203482447 1
5.16208937056862 1
4.88939098520449 1
5.09102555217602 1
5.31175739839922 1
5.72816899575284 1
4.91783444414949 1
4.70101802745032 1
4.32385286260004 1
5.05356732505232 1
5.14442093356496 1
5.27589105500525 1
5.43100621318967 1
5.46743517645675 1
5.69646188648244 1
5.06450470929445 1
4.67878037056221 1
4.7663031341599 1
5.00031533027169 1
4.5440735701337 1
4.86006501808984 1
5.37675861332816 1
4.63844776282379 1
5.49132551218379 1
4.05631747223992 0
5.05492172699678 1
5.82606759944135 1
4.78724002769555 1
4.7048525045448 1
4.90965335690615 1
4.57392492036637 1
5.02780126586675 1
5.59617673877332 1
4.20295747683148 1
4.52130784757927 1
5.3234753576507 1
5.52010558999704 1
4.80878323978582 1
5.49768212014219 1
5.14890409746016 1
5.03472502973227 1
4.76314197221765 1
4.64354024252155 1
4.65547148781437 1
4.92036878124401 1
5.99104413814765 0
4.92691310912935 1
4.91150721099688 1
4.83154241884884 1
5.28064576731504 1
4.62473017888351 1
5.73781362207554 1
4.73804161929791 1
4.1002031899051 1
4.31204960482211 1
4.89891156888691 1
3.84785308690277 0
4.88998151520643 1
5.31884707785518 1
5.1307310165706 1
5.44748126067709 1
5.4126057950821 1
5.14711819701281 1
5.64538972333447 1
5.0318488824008 1
4.45319132768232 1
4.4159633293398 0
4.5803485641085 1
4.93425391830572 1
5.11398448559923 1
5.23481763829961 1
4.75381430327541 1
4.61998113039963 1
4.53604631167928 1
4.77151730222577 1
4.86541866091838 1
5.02098399834212 1
4.55549183270491 1
4.3777907651415 1
4.66409322576635 1
5.26571235523506 1
5.42820214141054 1
5.06105960748599 1
4.79486377413472 1
4.6010819438813 1
4.67391190829162 1
4.54722041398846 1
4.51003661491716 1
5.17697728799419 1
4.51712109819591 1
4.62412317217024 1
4.52627828434289 1
4.70871464830492 1
4.74276983983584 1
4.66987493113405 1
5.33406514047839 1
5.53988249139282 1
5.30180027885581 1
5.71460215173669 1
5.01141000660521 1
4.76461340622498 1
4.10591367019108 0
4.74762391031555 1
5.08868240863117 1
6.03999792931632 0
6.1385605185713 0
4.5112420968628 1
5.61602617922231 1
5.44181746935474 1
4.42968612844354 1
4.99335672053816 1
4.93494998504552 1
4.35215441018455 0
5.07355062931173 1
4.56211337685345 1
4.47006890584817 1
4.58437340716906 1
4.54816599226889 1
4.87216567647037 1
5.86774536555301 1
4.76836392987455 1
4.54960451328711 1
5.29857653678884 1
5.75504956102456 1
4.86907908741533 1
4.38197308453843 1
5.1261626518161 1
4.32458743221658 1
4.49317678759324 1
5.42857887511758 1
4.31021896579599 1
5.10504943730933 1
4.48590730565934 1
4.72392474225944 1
4.710720104201 1
4.19987153509263 1
4.90119551137835 1
5.01976268447081 1
6.04232613172268 0
4.8796035168214 1
5.50898303891715 1
4.3031395627475 1
5.23728888478325 1
5.37929267671616 1
4.59399237272876 1
4.69607817508988 1
5.41859384536947 1
4.872195970343 1
4.9422144320608 1
4.69661443252723 1
4.40125849784424 1
5.06085185234269 1
5.31277834590058 1
4.78318443707996 1
3.72811433004379 0
4.58274663044851 1
4.83006143551509 1
4.63884446655952 1
5.71037499554391 0
4.92398426623398 1
6.09088741031625 1
4.9338693925518 1
5.67907933784386 1
5.12465029091968 1
4.80562118631718 1
4.99750840547882 1
5.0555227908188 1
5.61213905420116 1
4.91176106432941 1
4.93969864042881 1
5.60942673007112 1
4.4531736334899 1
5.30558706946067 1
5.08651849174085 1
5.54229656705721 1
5.37536874210223 1
4.96671210623167 1
4.45171259172868 1
5.15100128693036 1
4.86417386544217 1
5.645388675914 1
5.05761542035194 1
4.61481248265822 1
4.84274302034364 1
5.50192079457195 1
4.83594772274683 1
4.64975031301428 1
6.06541778204427 0
4.21206419592915 1
4.84316526234911 1
4.93314224778871 1
5.41766534143419 1
4.1221499903469 1
5.25944893790001 1
5.87792723439632 1
5.08057079461671 1
5.07625863339791 1
4.08237088159411 0
6.45917931211235 0
5.29626776752581 1
5.58412740220545 1
4.94336078427731 1
5.01974728857339 1
4.97155184908206 1
4.68814696545619 1
5.35003687025934 1
4.83276705467602 1
5.12396181657135 1
4.93979250277692 1
4.51278111056386 1
4.73368903813558 1
5.12642351231335 1
4.85636004055825 1
5.25492527088545 1
4.19663676866951 1
4.85580036748184 1
5.06569312958264 1
4.78863453286843 1
5.66054094048987 1
4.75551803573599 1
4.52152275909604 1
4.72020876090929 1
4.28908870065321 1
4.71707564516214 1
5.36917583933034 1
5.95307227972392 1
4.8765390461896 1
4.41602594342107 1
5.4558825864141 1
4.90305001649992 1
5.17376727074687 1
4.65068615072233 1
5.15177474987585 1
6.17020961982513 0
4.7836126405083 1
4.43070743941287 1
5.69558395608495 0
5.1632115466234 1
5.55993543020745 1
4.62710132085459 1
4.40439521513577 1
4.49010983696229 1
5.51010877530599 1
5.36498935083151 1
4.37552943180432 1
4.83150095844254 1
5.76203279169523 0
5.62959773873915 1
5.04525802046907 1
5.20883087505244 1
5.50905912545429 1
4.6764883355869 1
4.897047326092 1
5.30507292930947 1
5.26925813016305 1
4.70862537312293 1
6.11863635778575 0
4.63652224916979 1
4.80944352781268 1
5.36392229473235 1
4.84944077971307 1
5.12538935158866 1
5.12900779359355 1
4.72654081150387 1
5.00671173086003 1
5.37946346980322 1
5.16402286473751 1
4.11568512059558 1
3.61717048159312 0
5.48857751819049 1
4.59096350233634 1
5.12445007625845 1
4.60576866528221 1
5.42780242043825 1
5.43661501705416 1
5.44065812703005 1
4.95426465198839 1
5.16837947338306 1
5.140536194236 1
4.65177244563792 1
5.38253841156094 1
4.74677245340852 1
4.19070427551256 0
5.16115074326126 1
5.21820806021922 1
4.78101607752225 1
4.46184754696024 1
5.08481446654615 1
5.10211979074356 1
4.85631317256989 1
4.99465634190605 1
5.27053513266948 1
4.60700990974858 1
5.1879125573815 1
5.34879819580642 1
4.60432758649792 1
5.26938603214762 1
4.7687408938892 1
4.0101903115422 0
4.15016214355437 1
4.26264793458199 0
4.76770543270213 1
4.0809262529461 1
5.76116470318397 1
4.42565847464499 1
4.9373764730853 1
4.34749493557262 1
5.33946247194591 1
4.87931500333354 1
5.11848520254243 1
5.52591261782191 0
4.62362239482484 1
4.56822682981428 1
4.7786163260693 1
4.57812709482319 1
4.58327951369586 1
4.98633236027849 1
4.92380177922745 1
4.65736460019464 1
5.5289179774652 1
5.72094568543789 1
6.00690073621599 0
4.82336572000166 1
4.26065576174421 1
5.16420068078722 1
5.18967713713262 1
4.49571921504498 1
4.45296201935526 1
4.88356032172125 1
5.37038251587152 1
5.01479482170967 1
5.00329742928848 1
4.64693982711173 1
5.29532245022137 1
5.33530402977846 1
5.55646514516222 1
5.28015707593992 1
4.91988596190839 1
5.52053732772726 1
5.31721094233695 1
5.14363735944457 1
4.718898306199 1
4.64070533873998 1
4.51371365519369 1
4.9295147871912 1
4.76365464607513 1
4.86913024827114 1
5.18371514747921 1
4.80500509076612 1
4.92697319859862 1
4.86190997275199 1
4.93710595591198 1
4.98670793309144 1
5.43402745729841 1
4.99663669896325 1
4.87969986536115 1
3.85897619624773 1
5.2456569860305 1
5.32365597096108 1
4.44736489976957 1
4.91225633677574 1
4.58817750883824 1
5.24129131452283 1
5.59163081381484 1
4.49987107621011 1
4.90969055164425 1
5.02929491721786 1
5.11896921864342 1
4.64011212849965 1
4.56620879452652 1
5.0410278411593 1
4.26648226459257 1
4.94259427532293 1
4.84830875287266 1
4.93822474371451 1
4.55318776022945 1
5.22224707575385 1
4.65961373043031 1
4.91803541015086 1
5.02094930111841 1
5.01144104046498 1
4.92044469947544 1
5.80930112620783 1
4.53161459451124 1
4.32332420361905 1
5.15297432529233 1
5.68956108916561 1
4.11452623366362 0
5.41543851270682 1
5.2134366599548 1
5.38511901895045 1
4.68823978065365 1
4.71485234668804 1
4.89150695272066 1
5.54491211994766 0
5.23147573719137 1
5.70725744982243 1
5.21356432772068 1
4.9754831704791 1
4.43965094879479 1
4.49299316334783 1
4.49040653405533 1
4.95687352390794 1
4.7104878445449 1
5.50794760704844 1
5.73005679919132 1
5.12164127480346 1
5.39415160952624 1
4.49351830937639 1
4.92440546210414 1
4.72734979279392 1
4.64177361302737 1
5.19100672011992 1
5.43581603589966 1
5.075526911934 1
4.94124821905371 1
5.76928756640932 0
4.72696868068337 1
4.61182163500993 1
4.64460481524461 1
4.75303026276426 1
6.88478925236187 0
4.67549846554542 1
5.03525367396094 1
5.30404227357057 1
5.25619297481381 1
5.67862060822353 1
4.4288141616227 1
4.85441570851821 1
5.19007113048075 1
4.85585724854114 1
4.90354243421568 1
4.90510941923583 1
5.35510222418951 1
4.90339962839038 1
4.96319830052739 1
5.21191141370202 1
5.45861546562612 1
5.50475346383562 1
5.00617541979951 1
4.97457659027205 1
4.93127591316854 1
5.07184172727287 1
4.19558437784835 1
5.02953363415175 1
5.00169499013246 1
5.67487198681837 1
4.97941607942832 1
5.6853441047436 1
4.78960611928051 1
5.10428524257306 1
4.1687092811047 1
5.2074497110182 1
5.12796577580035 1
5.4841081294306 1
5.82543483481584 1
4.92973119737614 1
4.97836600816713 1
4.76688349871225 1
4.91269204117337 1
5.22950156264144 1
4.72181547377632 1
4.83167858783825 1
5.12742090148227 1
4.62316523618125 1
5.81314863357471 1
5.7347729874302 1
4.76443904434106 1
5.04937743410609 1
4.57146786986275 1
5.41496170990763 1
5.61799982575807 1
4.4825613812223 1
4.63659655038213 1
4.83593522480657 1
4.61950485335888 1
4.41794245791384 1
6.37476083241531 0
5.50557161233583 1
4.71361315602027 1
4.66035135167795 1
4.93106227153087 1
5.21323830074378 1
4.94699020841982 1
5.36568896042947 1
5.90404636940375 0
5.51346572466411 1
4.77575208682314 1
4.90670638766222 1
5.25221153354263 1
5.16981187516901 1
4.59586657079013 1
4.68598490090646 1
5.9803441627549 1
5.21408789521288 1
4.98259589212756 1
4.68114503932963 1
5.55013723478368 1
5.40813045859284 1
4.66706703462481 1
5.3024542860997 1
4.53435172663839 1
4.94099592024593 1
5.06015984906532 1
4.84778718633192 1
4.93731576859325 1
4.91409660648163 1
5.11200030058553 1
4.9842273602815 1
4.39831446323142 1
4.81225919829266 1
5.05953380462567 1
4.85898536766509 1
5.20685572163753 1
5.09180725952043 1
4.69633159793322 1
4.19710959556595 0
4.84798883815677 1
4.73177835280968 1
4.16221886066083 1
4.8980964610529 1
4.76442818308989 1
4.25331512848473 1
5.55274600406169 1
4.7762252777994 1
5.47577335948298 1
4.75862712268777 1
5.14917601038726 1
4.54703831601437 1
4.74822712907387 1
5.65447787599072 1
4.91097454025058 1
4.33737012239088 0
5.27721458204022 1
5.48577523729196 1
5.47992526718267 1
5.07641274282582 1
5.13992263639716 1
5.17345948149184 1
4.4859768415926 1
4.98936106137041 1
4.82295315369754 1
4.52443227794005 1
5.31543224433243 1
5.32404931865155 1
4.94235851530078 1
5.1456342906345 1
5.53600066853277 1
5.97422623869906 0
5.19032928854665 1
4.83118367299384 1
5.26058537943934 1
4.7371141125921 1
4.66079571502825 1
5.36940857854584 1
4.60077652957372 1
5.05515401808064 1
5.35967505476678 1
4.69929852045152 1
5.25831415529707 1
5.05113714461163 1
5.15633753901086 1
5.06103340627922 1
4.54604758290154 1
5.37052207115043 1
4.04543069717238 0
5.60391827016501 1
3.83486476693762 0
4.80275070218507 1
4.89318094981014 1
4.88019499282094 1
5.76746523506398 0
4.87327086979683 1
5.1393069650476 1
4.50387529467822 1
5.63152298181783 1
4.95070391948028 1
6.12190014380116 0
4.96280165094829 1
4.80150578342361 1
5.11197572480862 1
4.50016030179226 1
4.62514546886388 1
4.57408854813328 1
4.97097408846647 1
4.6612536930589 1
4.9667488751489 1
4.38780033019144 1
5.14259700926012 1
5.18344434417843 1
4.99811920751285 1
4.81800533853813 1
5.05464690020326 1
5.21338132114304 1
5.49234837664174 1
4.86918764191306 1
4.61455424885193 1
3.91551569332466 0
5.48707555983213 1
5.39044230305094 1
5.57836867576438 1
4.48269104336335 1
5.46991411124867 1
4.7193679064592 1
4.53157326524688 1
5.91641923940621 0
4.79311328091441 1
4.75105862456363 1
4.85910106254051 1
4.32932464788292 1
4.85318184955368 1
4.6949971643595 1
4.98355066913469 1
5.05338034362734 1
5.28168746081967 1
4.86102844561413 1
4.39057709647521 1
4.53240666539611 1
4.58707993528886 1
5.1511313161894 1
4.43271987626591 1
5.08625411326732 1
5.10071482342706 1
5.48786543381478 1
4.40126259577826 1
5.22904194586202 1
4.72226789072738 1
5.25167530546748 1
5.13656871536131 1
5.03977479722114 1
5.13531099227078 1
5.16801659210742 1
5.08692684539437 1
5.29979941904042 1
5.00205048566807 1
4.68960199342469 1
5.33665536587299 1
4.70330579107843 1
4.83226968656563 1
5.01805220688788 1
5.18642562294407 1
4.85229277861637 1
4.47351364575406 1
4.92409198255315 1
4.48186356336893 1
4.69631948363618 1
5.40888459819813 1
4.92997639349188 1
4.85369632838605 1
5.46970416127084 1
5.01107828524857 1
5.50940390751697 1
4.73438024276672 1
5.33698784364224 1
4.70254357448496 1
5.81360712379526 1
4.81410229675087 1
5.73958992521777 0
4.791391764087 1
5.65669587660142 0
4.55710954806126 1
5.02876515040371 1
4.97980385592656 1
5.80048898398848 1
5.27935438699532 1
4.82927258665085 1
5.12521218653671 1
5.6502019473197 0
4.97798482378338 1
5.06285292823238 1
4.7022788779838 1
4.54230002390077 1
5.06094520543143 1
4.69154219628936 1
5.70493042440892 1
5.49746209182937 1
4.82068239622186 1
5.02789352858641 1
5.09146715266168 1
4.88300789349553 1
5.13168012304854 1
4.73299886971408 1
5.19211391416276 1
4.69085115679404 1
4.72062192417845 1
5.34365138963776 1
5.25217130650426 1
4.75944945017888 1
4.90894200514426 1
4.36384987274821 1
4.18967511022204 1
4.05528775476103 0
4.4488273635594 1
4.88033091844423 1
4.6304029478826 1
6.36950164064982 0
3.96751102395956 1
5.27183427053653 1
5.105690138218 1
5.5072716508584 1
4.9805749274427 1
4.98263735627116 1
5.03064674764218 1
5.05225053768527 1
5.34892407668244 1
5.12466263552507 1
4.33761986346357 0
5.59444073456737 1
4.37543974035747 1
5.73523899573068 0
5.78633745454641 1
5.00984743962922 1
5.06837344475529 1
4.88599499709228 1
4.59043124165246 1
4.94997570873533 1
5.13945413547721 1
4.79927749046974 1
4.82961477201221 1
3.95718626826691 0
5.44191881734793 1
5.18295149414876 1
5.32996535069723 1
4.47176426883615 1
5.29198620396452 1
4.54414199778838 1
4.90329647497304 1
5.11228098334513 1
5.42234934419424 1
4.46639377988538 1
5.24446196924296 1
5.56781200772164 1
5.16832392211479 1
5.23584711376029 1
5.42159323553287 1
4.81662847255246 1
5.38444086132951 1
4.98342563242467 1
5.44108603104702 1
4.04001252506916 0
5.08093949149829 1
5.27318930260045 1
4.54438410513807 1
5.50463788725636 1
5.30658939172494 1
5.80305618115284 1
4.89201538659758 1
5.22681745991763 1
5.03367836269343 1
5.12271467291796 1
5.05452146677212 1
5.29202608989809 1
4.69500917106467 1
4.85017730748906 1
6.32495291308364 0
4.64309275458339 1
5.02466716904123 1
5.52716494161578 1
3.81313824440173 0
5.15592706911637 1
4.88502553296359 1
5.39846754929139 1
4.25683235215176 0
4.89897995742396 1
5.22048610846699 1
4.32590528831146 1
4.81728364864568 1
4.70460376361938 1
6.07305439434819 0
5.5131922533371 1
5.36671094569239 1
5.09266904032402 1
4.75587252240047 1
5.12283280265436 1
4.47841636126815 1
5.24046803015977 1
4.90671219108248 1
4.43536804357543 1
4.02583670953498 0
5.11687582163473 1
4.75781165629186 1
5.66231013468304 1
5.44993258495832 1
5.13749090697881 1
4.99024864472518 1
4.91586122468554 1
4.50139342848684 1
5.03865250878488 1
4.88245565307007 1
5.05103065513134 1
3.92875615834426 0
5.00999997904006 1
5.4896901544857 1
5.26756245215922 1
5.32613602882541 1
4.56211357982271 1
4.15276628181066 0
6.10619941156051 1
5.19144007650175 1
5.26006579226792 1
5.12380222265941 1
4.73268030210378 1
5.20038798891916 1
5.44977465543152 1
4.99202683251452 1
5.15794739063999 1
4.50799464248103 1
4.44083601673517 1
4.86177747715795 1
5.5598092485716 1
3.8263706300354 1
5.20983913103918 1
4.6954467891191 1
4.3533086571428 1
5.36036449740447 1
5.59717333059916 1
5.18797458835674 1
4.76529926691448 1
5.1618329398307 1
4.9127949303646 1
4.72485070770707 1
5.33352927003821 1
4.6038208836447 1
4.33936536510171 0
5.32482672649079 1
4.52845794204175 1
5.54353176540529 1
5.60756190519968 0
4.74131265514508 1
4.77046496916866 1
5.52368119935875 1
5.41947740762159 1
4.88169549606153 1
4.96449165182452 1
5.01200856490656 1
4.6831994644247 1
4.97676125922641 1
4.96640209425744 1
5.47627179369687 1
5.17767174860718 1
5.11511692768442 1
4.63950676193238 1
4.7303207051588 1
5.60288653389319 1
5.17561525440022 1
4.64052334440294 1
5.50376055228858 1
5.08698076825761 1
4.87863851867517 1
5.07257318790196 1
5.23845635382954 1
4.59618567999637 1
5.28558144409072 1
5.59358064867345 1
4.75728511909364 1
4.18477864572667 1
5.13185646458509 1
4.52537601659107 1
4.84611525084709 1
4.58366932689541 1
4.35714645820938 0
4.96891291479419 1
5.03320082971244 1
5.51177742940832 1
5.29955377584513 1
4.64556669920778 1
5.20063764003703 1
5.31491258550961 1
4.98414333675698 1
4.67951511080685 1
5.20647222231285 1
5.48733598999527 1
5.09694079929556 1
5.56212852568939 1
4.91222404972002 1
5.63846205847544 1
5.65377807131013 1
5.23257557588832 1
4.97969519522071 1
4.51955681316712 1
5.30175376053457 1
5.59014213562763 1
5.14745111058019 1
4.56873436797507 1
5.49614721856399 1
4.96921060840396 1
5.02053755273779 1
4.07314976317195 0
4.93501037445474 1
4.90963288240912 1
5.49735716164737 1
5.56068134348864 1
5.26032841404394 1
4.71515443316884 1
5.25510975278761 1
4.88344356504307 1
4.63374123940905 1
4.90202972860864 1
5.5083203844844 1
5.393702454929 1
4.77394388290709 1
4.8133730037122 1
4.41883051363613 1
5.11250247133124 1
4.9255892379576 1
5.01933093996008 1
5.76270992608066 0
4.8635791085405 1
5.01700987904318 1
5.3802482360438 1
5.26419822889234 1
4.84791711185449 1
4.99791218328328 1
5.30794448484586 1
5.46088391506044 1
4.8364620714772 1
5.02038257388044 1
4.83122531338574 1
5.333281688025 1
5.29901171080693 1
4.53606375723865 1
4.92399251277299 1
4.64434495707035 1
4.71230685799376 1
5.22989381549568 1
4.77817424913937 1
5.20934927654144 1
4.93138295981769 1
3.90190830510064 0
4.92006543559803 1
5.14715209413087 1
5.68986959773961 1
5.45162825145202 1
4.7591045312894 1
4.91518108207613 1
5.40183541996824 1
5.05000827438846 1
4.50582027294767 1
4.29738235884441 1
4.96810284490657 1
5.00388898830009 1
4.55269448660513 1
4.92421358576253 1
4.9055993901397 1
5.01876541097256 1
5.23906833510422 1
4.74807449540888 1
5.3543508505768 1
4.39677038216601 1
4.80877654978328 1
5.35861527040153 1
5.64025023308178 1
4.74951313006693 1
4.9805342275007 1
6.09770239311539 1
4.74033035720373 1
5.53207638739297 1
4.42651499593081 0
4.90130040749716 1
4.96225506800159 1
4.93489927210427 1
4.42983939436068 1
5.22134442989564 1
5.16018245584573 1
4.93973291545914 1
4.67340601100411 1
5.24733473775136 1
4.77216462148871 1
5.14763578164811 1
4.25896270971616 1
5.74003111458048 1
4.93695801954294 1
5.37274488004839 1
4.79995569504833 1
4.77107426845819 1
4.62563402356909 1
4.64059668590354 1
4.86734913549241 1
4.93963462281927 1
4.52593672620198 1
4.96356792671426 1
5.11457656970375 1
4.79076444205798 1
4.83562499961994 1
5.81376269954014 1
4.63989317230086 1
5.08237603548362 1
5.71497933001907 1
5.09391284316756 1
5.31811801409831 1
5.15978432569374 1
5.25250447552285 1
3.91258125450028 1
5.35300630968198 1
5.9342452987912 1
5.63473286331183 1
4.41777104262876 1
5.30949712772599 1
4.27190070548509 1
4.33967470585528 1
4.9105195024887 1
4.34696547359725 1
5.42729162854973 1
5.14989520758039 1
5.20925512745309 1
4.6662123303789 1
5.08125082220435 1
6.12587036239972 0
4.73946813042624 1
5.65698138299745 1
4.22140774707238 1
4.84044273538757 1
5.08347802891993 1
5.43540051239529 1
4.57613836259691 1
5.26596053161401 1
5.35730908825495 1
4.95752968755567 1
5.17056988502893 1
5.07865727828175 1
4.67365684673394 1
5.69284948606994 1
4.5618288783713 1
4.66081383494591 1
4.52825709828004 1
4.62407955011899 1
5.04418642845027 1
4.26944288683392 1
5.10705218654591 1
4.47161051348296 1
5.15098141069375 1
4.99702146211779 1
5.46041483015299 1
5.51856763437406 1
5.76989135006135 1
5.08468043713191 1
4.65487014729026 1
5.58419710168084 1
5.69526015733729 1
5.07590825567606 1
5.09265734064397 1
5.16614439879417 1
4.98652415461035 1
4.80825207272146 1
5.2946563066698 1
4.88259885016103 1
5.44057523544201 1
4.70978488203582 1
5.18652982921343 1
5.32100605343251 1
5.06803273335638 1
4.58946214224104 1
5.61449746069274 1
5.0773338251797 1
4.94560946874189 1
4.07023958411319 0
4.73696739849006 1
5.06117642305493 1
4.43178302961401 1
5.76730252782849 1
5.15934184503621 1
5.13918167261056 1
4.76410790567825 1
5.03855446485386 1
5.37760295359052 1
5.10737552485996 1
6.01807157670036 1
5.23010371484095 1
5.20397656823796 1
4.84434774069021 1
5.79484082475408 1
5.13695031387324 1
4.82069331976972 1
4.89782434215047 1
4.41324705130471 1
4.99483743057835 1
4.87832412059595 1
4.99389336129521 1
4.75242949432281 1
5.25604056109052 1
5.14042331551122 1
4.22403010319723 1
4.71189948211582 1
4.67485928758833 1
5.65604681585059 1
4.70818330100621 1
4.85252800517507 1
4.73532551093877 1
5.0023805094872 1
4.99988016097431 1
5.08339277707327 1
5.22691122680892 1
5.52601262379424 1
4.68936620247216 1
4.17301211509852 1
5.39028033890655 1
4.6924899178903 1
5.19658354950958 1
5.56022479092677 1
4.70233360310108 1
5.11261527232341 1
4.85404111402924 1
4.79819050789327 1
5.16503409396223 1
4.97340801611215 1
4.97841920454064 1
4.17835053004006 1
5.38584572276447 1
5.25898501784831 1
4.94878508312507 1
5.07886306756918 1
4.91398971068778 1
4.3377730988907 1
5.37393529738304 1
4.59638711607907 1
4.62412798598591 1
4.80856277293754 1
4.63815515495812 1
4.92898538910671 1
5.70976083534288 1
4.93233600065162 1
4.97396846154415 1
5.09993556770357 1
5.26812290689948 1
5.23692282434732 1
5.547555256262 1
4.70907525891958 1
4.87978995986038 1
5.35976784129403 1
4.98085837120789 1
4.41773310237863 1
5.45636072414016 1
4.38078657293625 0
5.95194893060877 1
5.15956172733654 1
4.35820265083915 1
5.27931747721443 1
5.46917566520604 1
5.15676600503887 1
6.47753081039203 0
6.02626150249238 1
3.98276649868918 1
5.34328657054525 1
4.2903336055562 0
4.82653787114593 1
5.27115027947179 1
4.64432716763004 1
4.95044282794197 1
4.68821077966852 1
5.47679224855547 1
5.50397183823123 1
5.65764304716551 0
4.87671262312472 1
4.91622950297657 1
5.25025711192162 1
5.0567679299442 1
5.88533382677257 1
4.62535408628833 1
4.90401317705808 1
4.02571069419601 0
4.94867325023295 1
4.70337018221288 1
5.15927984867947 1
5.41245280044345 1
4.52007055064535 1
5.39777729070294 1
5.06654001945893 1
5.09887182509691 1
5.1885018910543 1
4.60992599967505 1
4.98558188458816 1
5.42651715829038 1
5.48676455000547 1
5.41575486193873 1
4.25470736777944 1
5.58676700322406 1
4.72052037312126 1
5.1028199198444 1
4.61187027690227 1
4.66498606540407 1
4.79761771860839 1
5.16172985483751 1
5.24231006354414 1
4.14760987726843 1
5.17532323087363 1
4.73302634656191 1
4.54818264544428 1
4.49248925560482 1
4.9174863412876 1
4.37805236328425 1
5.1488996247942 1
4.67057861749768 1
4.78372152978572 1
5.1814045435636 1
4.91008697997291 1
5.20696654584027 1
5.24607375611258 1
4.66989188033072 1
5.51037487329433 1
4.52824253572871 1
5.41024871952725 1
5.16350408771383 1
5.42378214856733 1
4.27041683950659 1
5.81208948159791 0
4.7576021670876 1
4.72813150027956 1
4.20717518128676 1
5.15453244613337 1
4.68088036533732 1
4.86188369629954 1
4.3975357153505 1
4.46925349779806 1
4.20196583892403 0
5.4736090491771 1
5.16239016739873 1
5.09408206712117 1
4.90356670157276 1
5.49661452062192 1
5.03382332224047 1
5.02440143642002 1
5.10705033428367 1
4.75562990534929 1
4.43218473316999 1
5.3223996581774 1
5.00733638723131 1
4.06445240944444 1
4.71630957484392 1
5.21563141444157 1
5.63417509155017 1
4.68668315280342 1
5.35476054769623 1
4.79942523457383 1
5.39132557736741 1
5.19717199679599 1
4.11176993683946 1
5.28369539312264 1
5.73691889238098 1
4.30320486142373 1
5.30979072114472 1
5.03166304071732 1
5.07559645248035 1
4.90115769098179 1
4.36475605516613 1
4.8172190963379 1
4.96297563321502 1
5.03006197732454 1
5.21911977241234 1
4.85130803882988 1
4.61660636589475 1
5.45632108074066 1
5.30315409475059 1
4.35920259693626 1
4.59051163776128 1
4.94203894280956 1
5.97998209010819 0
5.49092783795721 1
5.26266826914912 1
4.8750150115359 1
5.55633621086559 1
5.5607724968349 1
4.5671312947461 1
5.30693255427301 1
5.14754681734255 1
5.12835065204131 1
5.00226371631987 1
4.45898622000407 1
5.26235197070876 1
4.34978949965978 1
3.98787044497778 1
4.70916307758141 1
4.83003357766251 1
4.65423028460539 1
4.70868170576011 1
4.94984934286362 1
4.97309586023903 1
4.65980021714235 1
5.26160937059247 1
4.3884160481837 1
4.64727120255592 1
4.61275906149018 1
4.80258674720762 1
4.74809440770946 1
5.65839382532592 0
4.63866636315268 1
4.93687268562207 1
5.20774472458734 1
4.72107575113812 1
4.28930563511677 0
5.58383500332876 1
5.18415041748885 1
5.49561602969329 1
5.34229404081369 1
5.0626331042402 1
4.54443735255932 1
5.0821589937915 1
4.85211961020192 1
5.0528279682611 1
4.51442917227236 1
4.72700617134069 1
4.53817815975857 1
5.22124081755156 1
5.18121894858219 1
5.14622700208783 1
5.34005015222979 1
5.55956056874253 1
5.11151427716278 1
4.66891399846081 1
5.56668862198202 1
4.62151330227367 1
4.23254231895284 1
5.27249224319069 1
5.0660899812341 1
5.23669900381589 1
4.64014617746869 1
5.42573506039239 1
4.83176953744945 1
5.42680318487322 1
4.54200779739025 1
4.71828156527813 1
4.62790673151981 1
4.86105140792627 1
4.62626859538024 1
5.2558632394505 1
5.08147747571069 1
4.08578216247636 0
5.27844864576238 1
4.05368192476686 0
5.54629343194166 1
5.06271926175449 1
4.60701553359882 1
4.98041874528924 1
4.73121168822594 1
4.96130885081993 1
5.10558574428227 1
5.63256111830643 1
5.54315348427714 1
4.99994151397723 1
5.05093334385906 1
4.59107615626565 1
5.20589735017536 1
5.18380443646862 1
3.86684672761155 1
5.28881033353763 1
4.65792070817317 1
4.89760124409696 1
3.86120704151425 1
4.91446520027097 1
5.36948338365158 1
5.06446763915245 1
5.16787877398159 1
4.65695878749036 1
5.31957885286694 1
5.1761169810071 1
5.45440580236503 1
5.46519155108727 1
4.8197441063882 1
4.50607039788352 1
5.68426814031012 1
5.22467851492521 1
4.81033974585319 1
4.21845067593847 0
4.71368360976272 1
4.86926604396758 1
5.39035883696234 1
5.17381055384841 1
4.54905602747992 1
4.70272250162634 1
5.13053012243871 1
6.01499337227013 0
5.04741338272389 1
4.87755115603506 1
4.57545305514113 1
5.29730215451831 1
5.18188480498219 1
4.98667353309372 1
4.73349794929658 1
4.99600121996857 1
5.05121712000679 1
3.95991773878335 0
5.14575960433748 1
5.29229025495111 1
3.98031721641998 0
5.35027803921816 1
5.19009637817883 1
5.95795371086491 0
3.75865533832319 0
5.07828640255341 1
4.24439602250206 0
4.56950658979802 1
4.97921709699572 1
5.30954180840491 1
5.50648122522139 1
5.44544227471647 1
4.99313212958617 1
5.39971585256709 1
3.66026877366138 0
4.74648886767143 1
5.22193303237979 1
4.94951930629556 1
4.86673709692419 1
4.90443643678323 1
5.06121925537743 1
4.81102656241235 1
5.01452355618004 1
4.9561502108149 1
5.99554829220687 0
5.54921586540909 1
5.27835417102593 1
4.76964589551115 1
4.97666122189623 1
5.39143770713914 1
5.37714565550973 1
4.89443543467375 1
5.10563709340816 1
4.28539619674028 0
4.82594495043054 1
4.68897221883573 1
5.07980596392064 1
5.16775742649499 1
5.27808750361998 1
5.44226209977395 1
4.87465495819144 1
4.44370105050911 1
4.81948618407022 1
5.50707198464071 1
5.5614506381991 1
5.40751159818513 1
5.0839161976252 1
5.02768357437307 1
5.20426515084282 1
4.94922319261905 1
5.35046054499354 1
5.06955397046124 1
4.01996346600696 0
6.34972789137075 0
4.8578218986316 1
4.96639024459119 1
4.80203357877245 1
5.74380726744444 1
4.76943176898594 1
4.90424888530843 1
4.67753990437502 1
5.32588561668385 1
6.10939159153238 0
4.95184362245794 1
5.46683701301023 1
4.8290981884306 1
5.16005977763979 1
4.98362812760311 1
4.73538523110759 1
5.03431392007178 1
4.77619281469072 1
5.0266852437304 1
4.74843781995617 1
5.31592601610433 1
5.09539111113421 1
6.05687579640431 0
4.78304954386952 1
5.56188436925522 1
5.40224611667641 1
5.34923993640776 1
5.16124346897718 1
5.01420005610866 1
6.14353972113305 1
4.89456544545141 1
5.34290694902239 1
4.72264120186382 1
4.85210227575762 1
5.46238261741574 1
3.64636100065542 1
5.35143547573397 1
5.31075712844272 1
5.17267544849887 1
5.00238212416224 1
4.54901019667981 1
5.60246119553122 1
5.4059049852712 1
4.18267181346533 1
5.37215507073868 1
5.5057849117472 1
5.04844085836265 1
5.80735088959641 0
5.40660943951908 1
4.60188840795503 1
5.1698528786471 1
4.87086535452782 1
4.96400201996049 1
4.68282395257074 1
5.02919364967118 1
4.98272285128159 1
4.77014360216147 1
4.60632238432922 1
5.29580582665028 1
4.7962315610952 1
5.06483039702832 1
5.18662034416602 1
5.54685684942798 1
5.28911901969915 1
4.37505777501379 1
4.94652179421966 1
3.37909972835151 0
5.48075377283624 1
5.12417899393694 1
5.02845257144677 1
5.34534274861402 1
5.47377942212273 1
4.76766853464089 1
4.73072116576334 1
5.29963666991904 1
5.41607774948447 1
5.71943610078269 1
4.51496933762872 1
5.17864251661749 1
5.35837104199706 1
4.97919693893813 1
5.15027501608558 1
4.51915561185806 1
5.50834959483589 1
5.78118051533399 1
4.40633889510085 0
4.78101982664768 1
5.72503903093418 0
5.25183958550844 1
5.07792802904179 1
4.86035256926634 1
4.60897778850685 1
5.30109974657203 1
3.84815334317346 1
5.67573195682762 1
4.79874054121981 1
5.10382995492633 1
5.32680964085038 1
5.03609910838521 1
4.95603837537286 1
4.38985079767585 1
4.95801593994617 1
4.58209244390586 1
5.26066084165539 1
4.89067288491125 1
5.23239548469747 1
4.86101704773975 1
5.45061761428994 1
5.35543647649859 1
5.01011092278722 1
5.17151489418873 1
4.63016521241317 1
4.57815009922569 1
4.69780240980638 1
4.24516031453246 0
5.07954698752062 1
5.8687382755571 0
5.43277916943349 1
5.0066802919067 1
4.61985536635357 1
5.05924515704678 1
4.41736781283975 1
4.87720024271732 1
4.81343322421069 1
4.83427445442574 1
4.58934858463292 1
5.21337172835933 1
4.98984943545688 1
5.20658216151061 1
4.76402728965883 1
4.79848904859959 1
4.23311974483671 1
5.32871123504223 1
4.52831879565633 1
5.35984910134913 1
5.12482885474268 1
5.50017945773676 1
4.52761194793953 1
4.91731234765142 1
5.82665757550361 0
5.86521665712689 1
5.21021456821005 1
5.02328196349955 1
4.9696995621401 1
5.26298547185289 1
5.48825489954467 1
5.73617753807052 1
3.78279202314993 1
5.69822745056764 1
4.1066220040375 1
5.72118103293419 0
4.88606058493447 1
4.97839735275019 1
6.07849024083338 1
5.10869556108092 1
4.57992728597566 1
4.33053053778684 1
4.88719751103608 1
4.20250563085492 0
4.80434495417949 1
4.76467004607478 1
5.45610138021532 1
4.70861027385695 1
5.32781947729201 1
5.05354236848735 1
5.06349652227962 1
4.04044123958559 1
4.52280269962074 1
5.22022861029048 1
5.11937790123465 1
4.50606922783597 1
4.8346146836684 1
4.93435700638964 1
4.69298221334388 1
5.67983245058011 1
4.87809465958825 1
4.55973723401595 1
5.53518615768288 1
5.27696171448181 1
4.75053294708922 1
5.2550379690492 1
4.9081811344548 1
5.03036873449244 1
5.50612545642414 1
4.96457017540618 1
4.87996926588621 1
4.54812173563962 1
4.95810038572382 1
4.19532499189684 0
4.76384617391696 1
4.29617159823647 1
5.14772506075911 1
4.69811425714132 1
4.45080214699854 1
5.79398056839031 1
5.14979323288457 1
5.0706181814448 1
4.44644560777184 1
5.2017227874008 1
4.11026401661073 0
4.7428067900659 1
5.13446002046608 1
4.67695524407586 1
5.0823554663403 1
3.93032905493042 1
5.46298434507271 1
5.36045611794093 1
4.877549827605 1
5.07528598358966 1
5.34045128164958 1
4.34738723283231 1
5.32467555895006 1
5.8292488690737 1
5.41546197123394 1
5.07596631076127 1
4.76411042133138 1
5.18283514714802 1
5.30184013399324 1
4.38032758420825 1
4.45010245932606 1
4.99538488605108 1
5.1213903221058 1
5.77156572827601 0
4.86434666795518 1
4.83591110004435 1
4.7391091894112 1
5.59770978633152 1
5.31198801465786 1
4.90753995868636 1
5.48048327967072 1
5.1838967306915 1
4.80255672764202 1
5.13113116930749 1
4.78365956713648 1
4.72871605660483 1
5.36941290007278 1
4.74136138437778 1
5.05353662225526 1
5.13094739511655 1
5.13526108391644 1
5.21358975906179 1
5.12128968188502 1
5.79128079720943 1
4.92174174654238 1
5.25907540405892 1
5.50596123663054 1
4.77791008429633 1
5.43269647909302 1
4.67627087748372 1
5.73021665842638 1
5.36956678402954 1
5.17321506812517 1
4.56061746423367 1
5.34290866594725 1
5.43878207367451 1
4.78278339163123 1
5.11857093107725 1
4.83752872574552 1
5.81042437276159 1
4.87855781588731 1
3.76855871696295 0
4.34972577763705 1
4.93248915918246 1
5.31592829553713 1
4.69299546817999 1
4.5600050288838 1
4.89273545322164 1
5.7331623368045 1
5.15150448919112 1
4.46794095376371 1
4.85841786554662 1
5.14468509880827 1
5.09783003473664 1
5.09648375723308 1
5.41825637431388 1
4.91973676370754 1
5.57875961134943 1
5.29774192673328 1
4.66406504521475 1
5.27557386306095 1
5.39835330026351 1
4.96986316010447 1
4.8653954359034 1
4.35055930440654 1
5.6545096037085 1
4.77836787729499 1
4.85163017242799 1
5.22087222863743 1
5.0915716343717 1
4.68592720065469 1
4.57293096264701 1
5.0762240104877 1
4.34646483809442 1
5.11711958714615 1
4.7954600964173 1
5.80159644694216 1
4.38667520585506 1
5.18054506969687 1
4.74899058555951 1
4.99211450644931 1
4.92059030813615 1
5.68933966351482 0
5.1108339356905 1
4.82119687443334 1
4.93923135202314 1
4.91609027443221 1
4.88815090021159 1
4.79975045842485 1
5.14119117839206 1
5.16277383184993 1
5.45344808755587 1
4.75731099053357 1
4.29485166463522 1
5.01629805379563 1
4.60606796544713 1
4.75544558486142 1
5.33235408557208 1
5.47544134460498 1
5.71684444852196 1
4.63471110921718 1
4.1831527020465 0
4.37555413747497 0
5.2501080594844 1
4.70890462778424 1
4.90790465505221 1
4.15662971943241 1
4.53715666511588 1
5.11578118213791 1
4.14439676130233 1
5.33073514522955 1
5.29263045883005 1
5.88747466966759 0
4.82731746982556 1
5.3934644140715 1
4.83810185065622 1
5.27123654005788 1
4.65711956462185 1
5.68104322663633 1
4.17331489702884 1
4.61158882389685 1
5.24381848298082 1
4.72010376034099 1
5.46024600616138 1
4.46155048134925 1
4.85118137633232 1
5.21645945284539 1
4.97249742737656 1
5.06415586212896 1
5.29055143042792 1
4.83849710134907 1
4.52934484853175 1
5.54135892632927 1
4.6573163814605 1
4.26820638074528 0
5.22479129456086 1
5.54921894913189 1
4.96210974075426 1
5.36112386263432 1
5.29452577764771 1
4.48411308234159 0
5.50281497618957 1
4.48760415357391 1
4.75181341865192 1
4.12608165775937 1
4.69112234366343 1
4.81985918183649 1
4.91782148568508 1
5.51259926461216 1
5.44998981594951 1
6.07607364499195 0
5.11281564407763 1
4.74981663988268 1
4.68479622140013 1
4.48387178150195 1
4.84664723988093 1
4.87830830396113 1
4.69430560365429 1
4.43771744328883 1
5.37729508593109 1
5.26902858952269 1
5.01589138881936 1
5.19169075767375 1
5.68675751336313 1
5.16494547891327 1
4.74470345821939 1
4.4335459339178 1
5.27567821717579 1
4.64465794765646 1
4.38614324982512 0
5.03559229723109 1
5.08559864083699 1
5.00754654186411 1
5.22315708357543 1
5.08488589515761 1
5.37605026950081 1
5.54570530902085 1
4.82012899055999 1
5.34042495654637 1
4.77759828220617 1
5.85632627373169 1
5.16794933865808 1
5.10591463651905 1
5.25060039121828 1
4.27039432834761 1
5.74832106832437 1
4.64254378582235 1
5.01997231884078 1
4.17262565680186 1
5.28560280401681 1
5.14378365065209 1
4.78320874865968 1
5.29197859863132 1
5.12804606098038 1
5.12668271422842 1
4.70501815005146 1
5.37893155164501 1
5.26342682812786 1
4.94634393005195 1
4.65472030607764 1
5.06359449622909 1
4.6854913430937 1
5.18746813205638 1
5.62766969749123 1
4.41140908687419 1
4.86088646073814 1
3.52264467176531 0
4.71556018846409 1
5.29812776155298 1
5.90233593631087 0
4.95712070049011 1
5.12601502287593 1
5.80977934723924 1
5.64118437554497 1
6.24827000645829 0
5.46106897591639 1
5.04507815816712 1
4.91766257213642 1
5.57990354641008 0
4.80579348449554 1
5.58550502099083 1
6.15955160817589 0
5.39891212122018 1
6.27131055163363 0
4.42548691415673 1
5.1543130322451 1
4.80115876679492 1
5.20828294231606 1
5.26901592589904 1
5.59598843508829 1
4.93607392818773 1
5.45581900564937 1
5.59581016130693 1
5.16894568911129 1
4.69263027680569 1
5.40380724534936 1
4.9616391039019 1
4.8932160617223 1
5.05387288888069 1
4.4761813287789 1
4.95032325314102 1
5.20609474572723 1
4.93533745660414 1
5.71821164382034 0
5.09265773556571 1
4.49282821281424 1
4.9053399106485 1
4.02941432861781 0
5.61110007592841 1
5.69214280998063 1
4.68294107831325 1
5.30669005667285 1
5.13985311829178 1
4.89330674009014 1
5.34520806859581 1
4.66810318501123 1
5.40711177396815 1
5.00338174087634 1
4.76427413191857 1
5.16844949928502 1
4.74488631161264 1
4.85980228495364 1
4.80708976204965 1
4.04539912264531 0
5.11587631079285 1
4.64880474440561 1
4.78458532609384 1
4.79999029541581 1
4.95683210744561 1
5.00984816037985 1
5.56519742402184 1
5.326664148971 1
5.20275891211835 1
4.85191747585163 1
5.06675540334705 1
4.71564695334259 1
4.41698232300593 1
5.38421574297976 1
5.40001866863025 1
5.6673144799796 1
4.93985874706627 1
4.8701182882156 1
5.05019230199077 1
4.95987663179471 1
5.25609221352656 1
5.70745411390699 0
5.74216993374035 1
4.51565724426574 1
5.16562893827971 1
5.0130944448941 1
5.19862072703507 1
4.55274149620055 1
4.73794495460956 1
5.17105528997044 1
5.00892124185674 1
5.16685906933725 1
3.8880220966398 0
4.50679730475212 1
5.21172922289396 1
4.58818059218543 1
4.759045994489 1
4.68733931019245 1
4.75630172570726 1
4.80321593626211 1
6.22333032664327 0
4.86182651229926 1
5.15348816323333 1
4.88092648684925 1
5.06162504526584 1
5.4709465040052 1
4.85546896920962 1
5.78053323691524 0
5.18115332983649 1
5.37530149403258 1
4.69961731482623 1
5.21729537806432 1
4.93169384158676 1
5.43404158525225 1
5.13613161345501 1
4.96537911171203 1
4.57505521951882 1
4.97018440503825 1
5.62324171226504 0
5.07253068484826 1
4.66613602758721 1
4.59360812935274 1
4.80209366516652 1
4.90271547665102 1
4.83801171246215 1
5.03602061929745 1
4.42655208222653 1
4.93488594416279 1
4.96856605353668 1
4.93353101318031 1
4.53204994946269 1
4.79618591161795 1
5.22733042103863 1
4.40292187110215 1
5.18445303829013 1
5.79991448007808 0
4.28999423994629 0
5.08917425741182 1
6.22392454916626 0
4.94145385015965 1
5.03128441429627 1
5.26216601138333 1
5.15947333759449 1
5.64706371290362 1
5.05453176005591 1
4.90081477747061 1
4.93416014130766 1
5.01854455954936 1
5.85992715747843 1
4.90848851506458 1
4.96304346284055 1
5.0466126498121 1
5.64644347620246 1
4.90517791991968 1
4.82783167552113 1
4.95096286056535 1
5.26378597835538 1
4.96493095740229 1
4.90195405034858 1
5.44071735340474 1
5.84132157140498 1
5.29882545853065 1
4.90695642785318 1
6.15451133361511 0
5.02329493244756 1
4.64425601269036 1
4.78561827360081 1
5.07995916781848 1
4.93260665585797 1
4.66291218181869 1
4.8502488493226 1
3.90982707283174 1
5.37365265423921 1
4.92467927107559 1
4.67808138407065 1
5.53527593689626 1
5.09062620986066 1
5.39745947628639 1
4.64347965233443 1
4.80413787802038 1
5.54481719033599 1
5.39686913274152 1
4.27351769026175 0
5.2420855242119 1
4.99601450163269 1
4.26515328662947 0
4.5661293143335 1
5.12191247439955 1
5.13302592721385 1
5.87657734227934 1
4.3919870276495 1
4.67172009101553 1
4.99945942232516 1
4.27184580776754 1
5.11104748663087 1
5.04631744045378 1
4.49987093360991 0
4.67690830752831 1
5.46882322464931 1
4.87780560177996 1
5.26948871159004 1
4.78426327324419 1
4.73346719626759 1
4.86010566058513 1
5.34561759907992 1
4.65634265092743 1
4.87435791343578 1
4.33418941835478 1
5.63520344476027 1
5.55899276318028 1
5.24026362060193 1
5.561129162806 1
5.12700926087855 1
4.38377125847853 1
4.76136228885061 1
4.41212277314903 1
5.24169255127986 1
5.13684125878589 1
4.62084678944808 1
4.10419893072179 1
4.38792120759942 1
5.43257205267615 1
5.53248823935635 1
5.81981824563174 1
5.08183628246482 1
4.42543220383646 1
5.19588052304047 1
4.58858160423406 1
5.04976862058723 1
5.01990307653277 1
4.65813019815677 1
4.8636021143548 1
5.10854291509635 1
5.17534382654935 1
5.25476632869959 1
4.82191740407838 1
5.70973080248297 1
5.47286897003992 1
4.80622902209211 1
4.60127350426161 1
5.00359965061585 1
5.35502305216189 1
5.25329936033941 1
4.7349066335491 1
4.72068042012533 1
4.96408816835814 1
4.27196014907462 1
5.06149824868594 1
5.58006044767236 0
4.66353295096227 1
4.71435838883321 1
5.48384429178071 1
4.2619355324387 1
4.79842440334987 1
5.21737841110288 1
4.10590024047994 1
5.67701427231653 0
5.11552404782161 1
4.16733924986075 0
4.07905689856443 0
4.93869879660488 1
4.75621384540072 1
4.90268475619464 1
4.80822599458901 1
3.74901854366694 0
5.04953418960632 1
3.94613552280364 0
5.35539298823108 1
5.14662788705478 1
5.00225013346824 1
4.51008429746954 1
5.06570064079221 1
4.90291636381724 1
4.84240183984583 1
5.02069765101498 1
5.09668946205316 1
4.60227200149296 1
5.25470511917278 1
5.42799566117159 1
5.19019105252473 1
5.39639919942667 1
5.01182724780072 1
5.2036847447138 1
5.17699875371333 1
5.00898879726052 1
5.21398178026373 1
4.59528990603353 1
4.71175691249291 1
5.544370072721 1
5.21854865303154 1
4.75999912266736 1
5.81665609523441 0
5.17585458959794 1
5.11645924014284 1
5.28738512721146 1
5.27449767543133 1
4.84212627125318 1
4.58070097425031 1
4.91258155099054 1
4.67315407912221 1
4.8485418449496 1
5.08801832346797 1
5.6452751737052 1
4.98357023138968 1
4.93131881282305 1
4.45109200668457 1
5.40982507964727 1
5.85723937415574 1
4.46381423295862 1
4.75089405358593 1
5.41988977156989 1
5.22928355302648 1
4.94844683376716 1
4.88605657654596 1
5.23987628378787 1
5.47836285062935 1
5.61651938179009 1
4.99437584037145 1
5.03499902802178 1
4.67178014275703 1
4.98012985450727 1
5.60991671340302 0
5.40789681029618 1
4.97031861794805 1
5.13631958538888 1
4.86197898537751 1
4.89190709332385 1
5.01707177645139 1
4.74051249122346 1
4.83598061573581 1
5.6238485007936 1
4.91074731669836 1
4.67549836023014 1
4.99556406919698 1
5.60710641307326 1
5.06614372762653 1
5.28717899402144 1
4.97154728932086 1
4.78339921722788 1
5.12519901819602 1
4.75082185806396 1
5.04727607116427 1
4.65255576459464 1
5.14307793137223 1
4.9243031707323 1
5.38875906699275 1
5.30693331393359 1
4.51832362297502 1
4.70782200562362 1
4.65825201564837 1
4.68223032483913 1
4.72984955583624 1
5.41269123194374 1
4.88835326605473 1
5.13319993831823 1
5.29308565713559 1
4.94685341224444 1
5.36337913393217 1
4.81784619186546 1
4.83636049752817 1
5.36465986815776 1
4.75850922881026 1
5.22076196986415 1
4.34128690816235 1
5.43278685815329 1
4.82878961668045 1
5.16003491708742 1
5.14925518202145 1
4.62325473748825 1
5.55631718856085 1
5.31057641168629 1
3.98739445323207 0
4.3437234412373 1
5.14776153730026 1
4.94956738975448 1
4.71116353558418 1
4.60544807375404 1
4.6920084649108 1
5.08195970950644 1
4.88433732993784 1
5.26875550508424 1
5.05690424020248 1
4.67098098577642 1
5.17639649672488 1
5.21911904627735 1
5.24789630511041 1
4.34985275899374 0
4.73340969736471 1
4.90857239392996 1
5.21251787655566 1
5.60270731730488 1
4.94692631726561 1
4.80027027797179 1
5.1293922205026 1
5.20909123676443 1
4.7490696872011 1
5.28279262223472 1
4.83480912861429 1
4.99472906865104 1
4.67965866603389 1
5.39429860182755 1
4.61420927699187 1
5.21678227956245 1
5.40315311357822 1
5.00541807519715 1
4.78976305431945 1
5.04841029928179 1
4.55080767029515 1
5.31950266444186 1
4.64451602709817 1
5.31471957841514 1
4.69221312161028 1
5.16408539456683 1
5.30559646599521 1
5.16254368434436 1
4.65120553331949 1
4.66731262639819 1
4.86062951434311 1
5.4988130577989 1
4.67567324623908 1
4.66812117089825 1
5.03978284463598 1
4.15982390749832 1
5.04997008923178 1
4.79565403102012 1
4.80380152445417 1
5.16020908456086 1
5.02587828819369 1
4.83312298347828 1
4.68865700381436 1
4.55684931895912 1
5.01278694083418 1
4.80657244636551 1
5.03660302024974 1
5.31770908792876 1
5.3681702169801 1
5.76362054083214 0
4.80452003972801 1
6.34325131371813 0
5.22297996318346 1
5.72044320267498 1
5.609148562738 1
5.41324917158932 1
4.90990226457755 1
5.72983895005883 1
4.02976427700876 0
5.53944511106581 1
5.9497207810934 0
5.07800571143589 1
5.10659092760003 1
4.9961990138691 1
4.76083763962797 1
5.4487070125359 1
4.50329757031453 1
4.99865589249795 1
5.10216954715183 1
5.10425184805298 1
4.1522007666097 1
4.77642050712945 1
4.09881073518854 0
4.54561560586685 1
4.41737693779727 1
5.89214095061903 0
5.75721204610604 1
5.32538258394883 1
4.43897806602715 1
5.07143182111072 1
4.68753290053462 1
5.58617350941986 1
5.03800943678482 1
5.13243079540736 1
4.48937905216046 1
4.94366694869837 1
5.15625767444201 1
5.06019708879501 1
4.26738681478969 1
4.55433197879731 1
4.53623540031649 1
5.05558154943384 1
5.66174731176126 1
4.97117340391352 1
4.45146337693779 1
5.32288874173999 1
4.64987683256062 1
5.34354589722418 1
5.45603391048691 1
5.24160606633959 1
5.29492548813114 1
5.72158351861767 1
5.12752180174058 1
4.82538300877025 1
4.89566820255905 1
5.34313956886497 1
5.26938463707162 1
5.0722576696958 1
5.28851155656391 1
4.6215469718764 1
5.01486133472645 1
5.51168758821712 1
5.15804956103779 1
5.57491532215441 1
4.5767346400675 1
4.64710977513801 1
4.33236736592232 1
4.88708305734176 1
4.38437502877886 1
5.99849596340633 1
5.07119469455628 1
5.06546205951593 1
5.07703598598134 1
5.40884181382302 1
4.69910254478247 1
4.62218387072442 1
5.5259709615639 1
5.14222092601417 1
5.72325456594363 1
4.40299643496678 1
4.94622706818941 1
4.06936212390957 0
4.84481044639321 1
5.25769057254993 1
4.14935943536446 1
5.12210541711068 1
4.51852757199613 1
4.49368694594004 1
4.14609196819681 1
4.69558392391964 1
4.97857376622788 1
5.17245362720082 1
5.26126126856866 1
5.05873242692134 1
5.05857887947398 1
4.90467384640536 1
5.23591576123338 1
5.15623452565723 1
4.91081182941064 1
4.9276726450392 1
5.4758915446198 1
5.34778850944736 1
5.23851664975393 1
4.61642273886794 1
5.00564507839929 1
5.33600153328714 1
5.08164615342201 1
4.69625830393561 1
5.30570013217662 1
4.88540467987711 1
4.32322346565629 0
5.16308923048413 1
5.54345865110557 1
4.47355112580143 1
5.131434147832 1
5.31425506732467 1
4.56192378503686 1
5.80100790860407 1
4.4461196376713 1
5.46109938267411 1
5.24140467095778 1
5.72359455876095 1
4.07530787871168 1
5.07817333752762 1
5.4066106738022 1
4.66837934544489 1
4.48938546365563 1
4.56338908272595 1
4.78659355492838 1
4.89898296696785 1
5.18550879129532 1
5.06810136705315 1
5.84569378430026 0
4.60174736304328 1
5.52014665827183 1
4.67148059764438 1
5.40683599770327 1
5.12491803835598 1
3.98823252422951 1
5.18892183061735 1
5.18765823718256 1
4.76537974276745 1
4.70853242259497 1
5.22597331708361 1
6.09811671035536 0
4.81272446409015 1
5.48449006865198 1
4.40206049989668 1
4.75485697059945 1
5.19089790893379 1
5.79387699313189 1
5.39226048426557 1
5.42427821468595 1
4.94045302887468 1
5.47888021335443 1
5.29041770369195 1
4.48772613570972 1
4.49689709933772 1
4.16115978730522 1
5.0125317367074 1
4.79409685285176 1
4.74995423034536 1
5.21945321866477 1
5.20696166835263 1
5.33883235821979 1
4.86146174019684 1
5.73332046808793 1
5.54795378416081 1
5.86059940554898 0
4.64660540430662 1
4.89866043366827 1
5.14918644483381 1
5.70248364800253 1
4.95793477869807 1
5.06665862815742 1
5.09072583446961 1
5.37683943908481 1
6.15987208755782 0
4.4290517561345 1
5.03063783395838 1
5.09165559960278 1
5.92674900427026 1
4.73205509720188 1
4.4587015624029 1
4.80119104119566 1
5.28594783533336 1
5.48693805514294 1
4.88995669018096 1
4.50355788008532 1
4.23360783648994 1
5.17731297239284 1
4.61142237242497 1
5.20974090382654 1
5.25875951161496 1
4.96196022524048 1
5.58217602065786 1
4.44593007013569 1
4.93179540532296 1
5.11546865325866 1
5.50232397989141 1
4.80565343374873 1
5.29715449798149 1
5.12794039180118 1
4.86929573701763 1
5.14747129553773 1
5.11057318727861 1
5.23952656354487 1
4.88660617722474 1
5.37243232737739 1
4.24898694221632 0
5.3391463194304 1
4.85751139590989 1
5.16263000509225 1
5.11748279272425 1
5.02683049614732 1
4.7296991107726 1
5.1201374245248 1
4.76283039473071 1
4.9703423950812 1
5.29707211740257 1
5.43635511814837 1
4.49407379780531 1
4.95218175218787 1
5.07194669185725 1
5.14209396575256 1
4.91340910053539 1
4.65867671561241 1
4.60825268255604 1
4.7699972770737 1
5.59228671035311 1
5.12454242954889 1
5.36401145419371 1
4.9188408422963 1
5.17627221007268 1
5.08472146645522 1
4.85339750919545 1
4.83779639276117 1
4.42593603902158 1
5.06636173160731 1
5.146145739928 1
5.52029535482046 1
4.37303674341844 1
5.19756612948329 1
4.2657193140467 1
4.21423704104995 0
4.17219759987432 1
4.51881850947261 1
5.43542230116239 1
5.13792832634473 1
4.620903627487 1
4.84578125823543 1
5.80212702996157 0
5.6585150060976 1
4.45570032660613 1
5.70158757078923 1
5.6759150803548 1
4.81514205901425 1
4.68023863852666 1
4.82364561797799 1
5.14697634291892 1
6.09186218693259 0
4.69319458323422 1
5.1905410862364 1
5.1125968389806 1
5.4581970431198 1
4.53983011100833 1
4.76665066003332 1
5.09810092698711 1
4.77876348466706 1
4.08160704354295 0
5.14225082293959 1
4.53887898903827 1
4.33101642638551 1
4.91328004226022 1
5.47195169397378 1
5.00369761863943 1
4.82684026986007 1
4.35244977573594 0
4.46790654449705 0
5.20047697373512 1
4.07928903960252 0
4.82494732044382 1
5.22035430876532 1
5.05491275290833 1
4.92282514358576 1
4.94052676962009 1
5.15190494712909 1
4.97362521170736 1
5.18049005463793 1
4.3508087000308 1
5.02749033222844 1
5.15794950291044 1
4.67808307762247 1
5.42028755740086 1
4.64012735716473 1
4.87169805741247 1
4.02041196813855 1
4.96445488919584 1
4.93420146912368 1
4.86526930680955 1
5.25026875717316 1
5.34463257683784 1
5.16143285826645 1
5.26702134756054 1
5.30487078325821 1
5.48425460790543 1
4.49974281837726 1
5.41286135945269 1
5.03403339442898 1
4.94141065229221 1
4.79434287774223 1
4.33663831695391 1
4.77946934998195 1
4.65339648969259 1
4.82389965487762 1
4.64825871377201 1
5.23016753329543 1
4.81650436612243 1
4.70377319466301 1
4.222218061088 1
4.2539214979604 1
4.92119873885718 1
5.6650020281975 1
5.7207090575166 1
5.81758578958694 1
5.16247001688742 1
4.70431193508781 1
4.73271238041509 1
5.37482926932697 1
5.0460140084685 1
4.20148458392057 0
5.41183774836748 1
5.27175187379204 1
5.53296366881053 1
5.25411859638498 1
6.64119343479012 0
4.67271027827208 1
5.67449527938344 1
5.03236107147891 1
4.99434258098086 1
4.21481954215765 0
4.77072135819141 1
4.20519534716881 0
5.46233772095741 1
4.83641208834332 1
5.46976792513371 0
4.15054052603794 1
5.40660200183457 1
5.46936136990509 1
3.77608369101073 0
5.15056763902481 1
5.06926282752731 1
4.66536827466912 1
5.10310888016047 1
4.72229906211966 1
4.50803906422432 1
5.21592410111712 1
4.68386233117506 1
5.73488242094756 1
4.68464878031706 1
5.72190144686384 1
5.00347392401968 1
5.44053306020974 1
5.70394290980696 1
5.53650499274256 1
4.80327674434846 1
4.78738306416281 1
4.81196529861379 1
4.9497352782499 1
4.04235338830438 0
5.54378892983941 1
5.10455108802981 1
5.80566241341912 1
5.39500804941795 1
4.84307681510784 1
4.89697654976647 1
5.32798360248237 1
4.95969310437094 1
5.15597251814055 1
4.99259552460612 1
4.68529046354424 1
5.43674306828597 1
4.55526691405987 1
5.29494538648587 1
4.53801336038508 1
4.6001998680764 1
5.43316321226147 1
5.19830838156793 1
5.38103798975788 1
4.71054320411671 1
4.58764841517724 1
4.91105608402959 1
6.31571080266144 0
4.6521367341055 1
5.04699828158749 1
4.7832527292582 1
4.98083167071718 1
5.49642586314081 1
4.67505882099274 1
4.93406060224463 1
4.18817456341102 1
4.53896664380728 1
5.08825359506002 1
4.49491770913612 1
5.04700251836016 1
4.54732065443922 1
4.33644912083871 1
5.51584410068067 0
5.34741422323909 1
5.01771108245969 1
4.540228476022 1
4.54350821583625 1
5.44994044900448 1
4.3925134319307 1
4.43429229689938 1
5.42571381656968 1
5.11823620313015 1
5.78232810137829 1
4.17049342707405 1
4.58224686007001 1
5.24510928464719 1
4.58252820532871 1
5.77364501617375 1
4.90059714487965 1
5.00441551926868 1
4.98295846387553 1
5.04055841792128 1
4.45938688778123 1
4.6211483416764 1
4.71719900327345 1
5.45704037086334 1
5.81659078274212 1
5.03926050304649 1
5.2955258995046 1
5.56920379518062 1
4.85698350523519 1
5.13244297318607 1
5.28018245578254 1
5.29629953900942 1
5.99221866837618 0
5.37245682841064 1
4.96136168341735 1
4.88447411859426 1
5.18956456384745 1
4.02329356851968 0
5.37333219486195 1
4.85723206242948 1
4.99300779126296 1
5.44828235904843 1
4.95037673611326 1
5.72902573795459 1
4.7872710583695 1
4.92667920761106 1
5.4613356873906 1
5.02174036533445 1
4.71684982385126 1
5.36459169959534 1
5.07886846593535 1
5.09491068303546 1
4.96677010266097 1
5.21388225894855 1
5.27149812098917 1
4.74985480266342 1
4.55391761974769 1
4.85908921241055 1
4.78086076356165 1
5.71894936251557 0
4.92292212138074 1
4.96715846448381 1
4.9302867975554 1
4.80957115667397 1
5.64579885149962 1
4.66940975543578 1
4.70796515543162 1
4.0485726596799 0
4.52672800181532 1
5.07229523658849 1
6.10571521679703 1
5.47997558241678 1
4.76634096461936 1
4.23880387308974 0
5.41059741153934 1
5.35201386597529 1
5.25154200791184 1
4.84988159107876 1
5.40482392733277 1
4.78381545481994 1
5.72108146022354 1
5.0296390300111 1
5.87415215122851 1
4.33073730029201 1
5.29676216986466 1
5.00210737252709 1
6.19452849244943 1
5.3436597224749 1
5.50398197195179 1
4.79736510526459 1
5.5836592899945 1
5.45875127705355 1
5.07557887465336 1
4.56314816603755 1
4.86375839709762 1
4.8182077170783 1
5.14302949515186 1
5.1564666538218 1
5.24505500615235 1
4.91771714546651 1
5.15823626015768 1
5.25571819038514 1
4.4832677878069 1
5.75703126425673 1
4.62529724007148 1
4.79622708865751 1
4.73333912334771 1
4.49208670892287 1
5.16215578815298 1
5.59556435988586 1
4.6898360028529 1
5.38206440873097 1
4.99199992180513 1
4.85456368263856 1
4.60586822621789 1
4.92746743451241 1
4.50663634875744 1
5.24748200608501 1
5.17514924619326 1
5.61708455545287 1
5.37774267348116 1
4.76531219213016 1
4.74365743702952 1
4.99735734228403 1
4.89651834326499 1
5.38321726922474 1
4.98611255669731 1
4.64009311772202 1
5.48932680269067 1
5.31596522867132 1
5.45641341042182 1
4.54007003978212 1
5.01591069802481 1
5.13711220545653 1
4.53844183373122 1
4.68402336647036 1
4.90021058119841 1
4.7666581369292 1
4.42272235601198 1
4.42737026479337 1
4.16745483250571 0
4.7184855404513 1
4.83389090229271 1
5.04251824608347 1
4.84101691423645 1
5.33499692761995 1
5.97130219012058 1
5.40360977538267 1
4.88846277468408 1
5.06738113216817 1
4.53536357112774 1
5.2627319534066 1
4.77801590794455 1
4.35322019267662 1
5.12386272907342 1
4.46277950793086 1
5.51516289734629 1
5.50691574308233 1
5.58297550949803 1
5.01402089363258 1
5.1331673133446 1
4.67991895481895 1
5.57813788153042 1
5.13728256321655 1
5.46540058551985 1
5.27135164318635 1
4.70302084968939 1
4.7540115421002 1
4.87523222783934 1
5.30715699909704 1
4.40201643507161 1
5.43096319832502 1
5.18666502517516 1
4.76405829352602 1
4.53592462827812 1
5.69351160594907 0
4.8783677620714 1
4.69606115438343 1
5.48903318276093 1
4.8462459629751 1
4.84263987516779 1
4.58274379955904 1
5.31015659547212 1
4.51022928679103 1
4.79922942225605 1
4.95105098391676 1
4.6943157024605 1
5.03709214560382 1
4.45914119810788 1
5.33154922607102 1
5.05410976859997 1
4.99277018740535 1
4.478267750865 1
4.38370575771602 1
5.08423407913497 1
5.30241067946089 1
5.05115025138729 1
5.57284606876504 1
5.61861078930439 1
4.95888811397038 1
4.65745593179086 1
4.32115087102234 1
5.34575304626592 1
5.12663820710702 1
5.24185940972062 1
5.07232146679129 1
5.04181897779083 1
4.8947626583559 1
5.14593735232691 1
4.78535967527079 1
4.15436370740752 0
5.1853380693028 1
4.91893369119085 1
4.66345755881311 1
4.40774722730978 1
4.81009310508487 1
5.39616067014294 1
4.55409378104473 1
5.0901775775933 1
5.12512649433664 1
5.05663892724115 1
5.02554075474324 1
5.3649823387949 1
4.62677652249656 1
4.60227852375614 1
5.27904075990086 1
4.61043933822573 1
4.54434711419102 1
5.42776048177355 1
5.41849550231792 1
5.13316915018097 1
4.85830848109047 1
4.43211532442194 1
5.33920275629698 1
5.0275034814729 1
4.67609243373872 1
5.19849080745736 1
4.80817161895963 1
5.61303099254034 1
5.33207274480707 1
4.84725559778985 1
4.77129416661545 1
5.31710686050446 1
5.0711232662646 1
4.29941188860078 1
4.71188658948134 1
5.18816148271487 1
4.67374268415467 1
4.70892161690869 1
4.90353318066933 1
5.62977095691122 0
4.25890922475938 0
5.23894081823939 1
5.18705141710583 1
4.37572542291026 1
5.57271419808279 1
5.47150578301844 1
5.01473903797924 1
4.8303177907801 1
4.39430989235611 1
3.9385410413588 0
6.18596760011228 0
4.91758232029085 1
4.56790117098712 1
5.3552690626726 1
4.48481356290586 1
5.83692424972927 1
3.89467462820101 0
4.65783352584422 1
4.55897127683136 1
6.16039508834231 0
5.39293912981462 1
5.25271019634848 1
5.25924304937036 1
4.857867538264 1
5.03948749986642 1
4.75743239567168 1
4.33627099117358 1
4.98086304286693 1
4.11300698402903 1
4.9772903849931 1
5.00040636752946 1
5.00882634398381 1
5.14397446956487 1
5.40891819809256 1
6.19601686375379 1
4.58466601173967 1
5.14971779387337 1
5.02064889676596 1
4.76119384080831 1
5.60142895390575 1
5.21638484796149 1
5.10433677311503 1
4.76235710225998 1
5.22212445474134 1
4.41602943874885 1
4.81007872522705 1
5.46518452479797 1
5.19566662645568 1
4.92114046652389 1
4.86944578496311 1
4.82263851325768 1
4.94733435110995 1
5.00792640892735 1
5.10520353150173 1
4.94074401667098 1
5.23483996124779 1
5.39892381264027 1
4.22355062137768 1
5.34068784433801 1
4.4810172182573 1
5.26770341449466 1
4.79589146364459 1
5.13591230600777 1
4.19441634851056 1
5.08355558250831 1
5.31259174723289 1
5.27082759639648 1
4.94133845877674 1
4.86435978499922 1
5.29921562602708 1
4.57829653028603 1
5.27585659176433 1
4.37903015464759 1
4.99129713404861 1
4.89103582723474 1
5.12628667317516 1
4.77876475470313 1
4.32039661309239 1
4.60166864057161 1
5.02571996608819 1
4.68704419266483 1
4.53886648494918 1
5.28443923934796 1
4.81448497916627 1
4.67115183586983 1
5.00694472668179 1
5.0667844533463 1
5.2284116861551 1
5.29945967663861 1
4.34307304858567 1
4.53221760345233 1
5.06900865678469 1
5.30390869064882 1
5.03427180132364 1
5.31509389546556 1
4.54151150892937 1
5.23560202353664 1
5.10928299604736 1
5.28950098022124 1
5.18855151921761 1
4.89400622228442 1
4.77141754301109 1
4.73350932543093 1
3.62010643075188 0
4.97428594790031 1
5.10732149122906 1
5.35032225543909 1
4.75759202616563 1
5.01313945979856 1
5.58217649073316 1
4.54339008405517 1
5.06642357714008 1
5.1969263833864 1
4.18940971836668 1
5.77826247978187 1
5.30109726045536 1
4.73152869445709 1
5.01820828700973 1
4.24189798779709 1
3.31643231448538 1
5.62917920695345 1
4.75015890104706 1
4.99322710770706 1
4.95616893530977 1
5.59022838166191 1
5.17603950148136 1
4.11476533616597 0
4.97139005263999 1
4.70684733074265 1
5.47399026870602 1
5.96637388057439 0
5.82594051833448 1
4.6404946658932 1
4.94790134944322 1
4.63589215545668 1
5.10016765617145 1
4.9800277948896 1
4.9537972539965 1
4.94358648348326 1
4.60515751488945 1
4.37572954585816 1
4.56043720651827 1
4.81209049474257 1
5.58599070493278 1
5.25606358926773 1
4.96927297136336 1
4.04005411914354 0
5.215756810784 1
5.96987240259997 1
5.01056792872001 1
5.0604398306902 1
4.94737725496358 1
4.81932529029436 1
4.87065604951777 1
4.67745006042468 1
5.75848002354282 0
4.94843288147718 1
5.02940327755989 1
4.83854448530789 1
5.12279911370171 1
4.94744172243755 1
5.02839244458635 1
5.22561107417739 1
4.98385455212439 1
4.63258650307055 1
5.76766515889212 1
4.76816270053177 1
3.66796365751258 1
6.02060986180699 1
3.96953489132481 1
4.11772320171855 1
4.71976728938016 1
5.36741410346491 1
4.80952703991156 1
5.10758848724639 1
5.10936517452552 1
4.99940183221373 1
5.04561983862228 1
5.05484290185114 1
5.65470470608912 1
4.86137970002755 1
5.20051833596702 1
5.08040855220305 1
5.9934797888493 0
4.68918240728363 1
5.45077191750952 1
5.4786456973052 1
4.86991195732161 1
5.26486494031913 1
4.93045033639411 1
4.82272471295761 1
5.13149772754731 1
4.49492751350166 0
5.90989587246158 0
5.08462286623461 1
4.155344756167 1
5.64548666200828 1
4.87772330342688 1
5.72755508537219 1
4.86887894762781 1
4.26167387894113 1
5.488564821681 1
4.93963098951214 1
4.5754391691255 1
4.90422003483446 1
5.16098151176388 1
4.82870499431095 1
5.42262487613818 1
6.04084136560704 1
4.63837606918165 1
4.1807350925078 0
5.23576754659103 1
5.25788409314083 1
5.56840966393001 1
5.16008536949995 1
4.92432675872678 1
4.96082339279268 1
5.26430804963452 1
4.70224469464005 1
4.83637946445694 1
4.65035460894254 1
4.99327498749667 1
4.61926135544455 1
5.04400584683624 1
4.62627965689067 1
5.20879261698394 1
5.27368490083436 1
4.8094110763216 1
5.27946285503672 1
4.8608141837342 1
4.93458462857634 1
5.28245091439349 1
5.03716496947559 1
5.23187343568844 1
5.32095019095398 1
4.70158903966604 1
5.08986806646226 1
4.13620090125848 1
5.21741093294611 1
5.1130265894164 1
4.77070532766608 1
5.21553109956823 1
4.8454429774899 1
5.19559098394359 1
4.95091090154571 1
5.0201782865465 1
4.98678100145982 1
5.1686666149657 1
4.95801692640623 1
5.42168340278758 1
5.07764696600513 1
4.89765273330696 1
4.37081848718417 1
4.87893344316004 1
4.9784734880015 1
5.04189853261006 1
5.69744086731039 1
5.13338887968093 1
5.21174652933529 1
4.6043047712008 1
5.49048441146962 1
5.43261915194674 1
5.05239371108171 1
4.47731255647628 1
4.53743482022148 1
5.55315223976085 1
5.16288097361099 1
5.41939408818497 1
5.12306568574083 1
5.0055904287613 1
4.64809065163013 1
5.09737982865602 1
4.90992904906428 1
4.27598780257792 1
4.6348331522555 1
5.08582957661141 1
5.63271933564156 1
5.50029822342411 1
4.36926126020919 1
4.63194438382292 1
5.21817205884005 1
4.91951331481513 1
5.23512581857162 1
5.00510626268663 1
4.92983733812787 1
6.16592870153882 0
4.75015198804525 1
5.61131458725997 1
5.11942437405153 1
4.70850676028232 1
5.60793256528076 1
5.58667040046125 0
4.99541731292914 1
5.83833985682124 0
5.34077932718174 1
4.62710491098469 1
5.13979861555944 1
5.15699038338032 1
5.11963431775 1
3.91640741601973 1
5.33592189926991 1
5.21053845334124 1
4.18597487258969 1
5.36580011085312 1
4.91348785363661 1
4.2219806903381 1
5.34883157327294 1
4.94758208285396 1
5.42011937536754 1
5.04813968006381 1
4.82423535901859 1
4.31835712333508 1
4.19416174219226 1
4.23305076864864 1
4.80734531152961 1
4.32412451120141 1
5.09979003836428 1
4.19286307550195 1
5.39055891370049 1
4.83654438417428 1
4.25632405776063 0
4.32712395434366 1
5.07998261275341 1
5.18695332783526 1
5.24391484441504 1
5.26332220069263 1
4.73537987570654 1
5.06113686922648 1
4.39930370286861 1
4.61851319897451 1
4.931029716802 1
5.00087398723286 1
4.98408880360119 1
5.00504021048375 1
4.85593384409983 1
5.84742048407757 1
5.06336557220985 1
4.32055710438809 1
4.30179428660748 1
4.33139541188999 0
5.20593367250306 1
5.01026975281572 1
5.13578320368886 1
4.41368644753746 1
5.00320160126008 1
4.74708857937273 1
5.02077990534374 1
5.08972895387204 1
5.26021782629928 1
4.2428643616552 1
4.77430054178623 1
5.6164721166693 1
5.06963856169915 1
4.4147470735727 1
4.64381916481522 1
5.5966678799141 1
5.50131198145183 0
5.0858247789588 1
5.11227637476632 1
5.14009975471534 1
5.14757364751032 1
4.76005202715139 1
4.06913323650163 1
4.91607317506075 1
5.61564514149615 1
4.98928333387563 1
5.02461309485182 1
5.1980136153005 1
5.05198357838217 1
5.3130376448146 1
4.85284206546813 1
5.26595916907248 1
5.21268734828905 1
4.46543295205633 1
4.01035104185656 0
4.77793239492248 1
5.18205734011251 1
6.26165369729929 0
5.13787013879599 1
4.97554423151434 1
4.88248378612506 1
5.66290839172723 1
5.45038953565702 1
5.17689896275099 1
5.19703507800927 1
4.7385489409367 1
4.83940633609935 1
4.52335649653106 1
4.58581205957136 1
4.9335322061072 1
4.63740337798326 1
5.07867588447855 1
4.85366989713802 1
4.67757105931585 1
4.43789868480659 1
4.89438243921746 1
5.13293132917652 1
5.19482003251848 1
5.6188271467151 1
4.80713661279175 1
5.45455125171188 1
5.00747385369169 1
4.63926268262344 1
4.84564855183118 1
5.08566686226958 1
4.9924146402504 1
4.86519266915656 1
4.18620650822631 1
4.77780349325744 1
4.93917003988513 1
4.9166850525282 1
5.24748378923059 1
4.75365768971328 1
4.54375807751834 1
4.75109195396243 1
5.87445470096253 0
4.76873437048165 1
5.09321133335757 1
4.23719219674029 0
5.3737711964375 1
5.60271599000484 1
5.1129183423401 1
4.73651988766478 1
4.55577535029549 1
4.40179121168699 1
4.39843840667258 1
4.98099933091103 1
4.42939241984221 1
5.60045002020439 1
5.18176911118144 1
4.83896784323766 1
4.80039678294236 1
5.06690465453268 1
3.8169524828317 1
4.90055131194224 1
5.26692706174428 1
5.02361596630721 1
4.52846522046304 1
5.12504694441092 1
4.70384685444228 1
5.40445156934034 1
4.5085384505369 1
4.59372696573063 1
4.60923638935622 1
4.95693934776081 1
5.40266583688316 1
5.50797090839949 1
5.43986739254884 1
4.82611902244028 1
5.59094490458317 1
5.05406932089229 1
4.53727770678067 1
5.1148447974237 1
5.12523204118855 1
5.3005946842037 1
4.98816348904003 1
4.78133779188859 1
5.54124721368174 1
4.705104517847 1
5.4403163409954 1
5.21580377428732 1
5.95215584690342 1
5.02398308964879 1
4.99326648391002 1
4.5778864320845 1
4.85892292349785 1
3.57807485900079 1
5.38718929088651 1
5.02705619180836 1
5.44433584354044 1
4.13489711086329 1
5.03259779126979 1
4.98472235936017 1
4.92541295057024 1
5.30878881266791 1
5.52724235785712 1
4.40925895214498 1
4.52706090883881 1
4.40367296900249 1
5.5668399211573 1
4.87820758387469 1
4.7920301288501 1
5.46961006261516 1
5.36221746620837 1
4.44009761726918 1
5.14198693194224 1
4.35420774970501 1
4.67080068248961 1
5.00781130701518 1
4.9525775455532 1
4.20496526416499 0
4.96883961792108 1
5.05708501378797 1
5.03625343361808 1
4.80709893342793 1
4.69111199351572 1
4.88495250357361 1
5.48850088379398 1
4.98904959761583 1
5.25867982072386 1
4.96126565146937 1
4.90271038504938 1
5.40667251428133 1
4.78733447701272 1
5.30784756222227 1
4.89212033420376 1
4.66496364960793 1
4.76575779707162 1
5.4292478255715 1
4.80696239546965 1
5.72656688749191 1
5.6865547785483 1
5.19098068618853 1
4.91086097918645 1
4.51570046682658 1
5.3275561524699 1
4.8295667956308 1
5.42564285347377 1
4.84415310905853 1
5.07769320370171 1
4.71021542473666 1
5.32360557957774 1
4.99291380835609 1
4.72401854232487 1
4.43205140665044 1
5.234129644592 1
4.54999873570026 1
5.56793039032167 1
5.05617333031135 1
5.19642613438731 1
4.26560292793397 1
5.01500033533133 1
6.3739764892017 0
4.80177193872934 1
5.58158094246846 1
5.53424906674182 1
4.75838388691623 1
5.68998112040468 1
4.64818337289449 1
5.04596022742612 1
4.61769947672405 1
5.03266792780406 1
4.88002970886126 1
4.4853620313299 1
5.48003497017747 1
5.73520819156757 1
5.39215203136474 1
5.05380015753267 1
4.60477081247174 1
4.93621144840639 1
3.9435689984577 1
4.44280526026885 1
4.51676017833188 1
4.7235910204496 1
4.766315152638 1
4.18956351893938 1
4.86496985219967 1
5.46617037037799 1
5.1402012843851 1
4.80459808355874 1
5.0043009683838 1
4.56208659365124 1
4.61514117296136 1
5.27817555179974 1
5.02031204657964 1
5.40746151137247 1
4.8736856322539 1
4.84357495336597 1
5.12525691825727 1
4.91637651766198 1
4.3007101168692 1
4.42313181197017 1
5.07646308901522 1
4.65537332574182 1
5.12471082907575 1
5.07542535489968 1
4.79344399448926 1
5.21847528623865 1
6.09436295170013 0
4.97735484271748 1
5.34162577150379 1
5.48269198469071 1
5.09353199499545 1
4.41363995765572 1
5.18838771710238 1
5.03055488324758 1
4.20417491953389 0
5.21628831112608 1
5.28756162438627 1
4.79127427027101 1
4.85180460218394 1
5.19895983287114 1
4.26907156818111 1
5.11740760924435 1
5.1789236128433 1
5.0539494902559 1
4.89860132535387 1
5.29470918908623 1
5.25646981513647 1
5.10933110522263 1
4.84761384111711 1
5.06031396569498 1
5.55393983249636 1
5.47607694312805 1
4.90089240791003 1
5.31451606866747 1
4.20332873857602 1
5.20223817166878 1
5.27496331904923 1
4.54102531542056 1
5.44724704291839 1
4.50605606633318 1
5.03902902997576 1
5.15064413904292 1
5.12423548696975 1
4.29593152070179 0
4.9851723625769 1
5.17015301036574 1
5.08539291920016 1
5.01516235399455 1
4.65045449327844 1
5.02155700207786 1
5.2792378212685 1
4.84882595557589 1
4.23830382492414 1
5.30657928071339 1
5.13850742442003 1
5.26218738259433 1
5.38762213888233 1
4.67521770273471 1
5.13730388288584 1
4.73255782453268 1
4.85816103813836 1
5.05353541692534 1
5.24641729920229 1
5.00613898846576 1
5.20325771217992 1
5.07718846908384 1
5.78760691545452 0
5.50451168000022 1
4.55216539425626 1
5.2521941001365 1
5.34815307244555 1
4.93913226084954 1
4.50250606177273 1
4.3250468984219 1
5.2280793788498 1
4.94777403445863 1
5.98051713320761 0
5.02154133121269 1
4.52054502693768 1
5.32323255136223 1
5.11355637042402 1
4.75209615116152 1
5.47644268534775 1
5.16975216932342 1
5.34535513223317 1
4.97889123965054 1
4.35367057653819 1
4.81757001304632 1
5.82487195869339 1
5.0361480694129 1
5.4425843122358 1
4.75718271020294 1
4.51269819855254 1
4.9234140339723 1
5.54370502430958 1
4.94405360445786 1
4.04089710461485 1
5.46426476166495 1
4.64162862595439 1
4.49289844450883 1
4.70008332289571 1
5.264236449842 1
5.25551773416015 1
5.5241069398974 1
5.69962245174874 1
6.0055539618617 0
4.95192852329392 1
5.15910582690193 1
4.7231946361969 1
4.29257913772083 1
4.44269019077533 1
4.46293403236099 1
4.55187002420712 1
4.90062854674897 1
4.95357051950811 1
5.91600955809786 0
5.30981673370982 1
4.97596446775308 1
4.71547560628902 1
4.37153389757304 1
4.25117478144059 1
4.58405609168514 1
5.25288735083969 1
4.88013755836002 1
5.22807443040548 1
6.17799569151438 0
5.04447199697694 1
5.08339209807147 1
4.37775319151501 1
5.05227317989055 1
5.80631629689479 1
4.68987314379731 1
5.65252430852483 1
5.19595236657418 1
5.31679831598447 1
5.10269201713526 1
5.25422862378109 1
5.63805184736285 1
6.17100381964674 0
5.42374033974907 1
5.06775113899177 1
4.3431741370898 1
4.05734173199003 0
5.5129578222919 1
6.13497587261437 1
5.14591922975617 1
5.26280634119172 1
4.74873164732418 1
4.04215332409009 0
3.84550982322996 0
4.8372130313772 1
4.33220326576857 1
5.3095031712181 1
5.12516707426976 1
5.12552526015455 1
4.82205175146841 1
5.23691801437229 1
4.43257231681591 1
4.49869597897007 1
4.80296342881041 1
4.56027833587089 1
4.77611865021355 1
5.04594129742959 1
4.75423655599677 1
5.92553114232901 0
4.72145053530472 1
5.88545969236068 1
4.69004123209483 1
5.24160071933876 1
5.19900140023853 1
4.89336515540954 1
5.00573983202723 1
4.36717055452248 1
5.39926072031692 1
4.65182575127764 1
5.19759470855028 1
4.57049360894928 1
5.60263581652326 1
6.10594399502594 0
5.09898660982215 1
5.57842391552686 1
5.86831518137665 0
5.37114968501754 1
4.89894540225421 1
4.54958588661164 1
5.22528098521645 1
4.69590691926824 1
5.38176432254669 1
4.4354551300541 1
4.66489015717224 1
4.70180864247401 1
4.32797022403928 0
5.0270666325316 1
4.99130752728059 1
4.9931731491445 1
4.84185389404843 1
5.17143065408659 1
5.39202874499449 1
5.25577231049152 1
5.79216123976401 1
5.49441488492868 1
5.71101351896809 1
4.89190553896512 1
4.96614074798858 1
4.89867672166515 1
4.92511983612328 1
5.07731343266946 1
4.57863191989562 1
5.18137157927306 1
4.61197584262512 1
4.49168759112367 1
4.67114446350915 1
4.93247716725483 1
5.41074024771938 1
4.74897063008412 1
5.66655825370537 1
4.80310778157655 1
4.70176631740986 1
4.60151544701182 1
4.63869889733281 1
5.16017993237506 1
5.03905484422457 1
5.11386755345958 1
4.96224525540221 1
4.76306385026693 1
4.76344443115585 1
4.56826707383406 1
4.78273744026987 1
4.84158817675728 1
4.45767773446865 1
5.06458317616105 1
5.2564236918731 1
4.62441037272963 1
5.31492200304598 1
5.05233442539527 1
4.87455886873361 1
5.19748860548388 1
4.63497845366029 1
5.44455652842916 1
5.08954679478495 1
4.68540322539052 1
4.14108452985415 1
4.97944699095127 1
5.49917499519745 1
4.5264298469231 1
4.7458786515996 1
5.17965308491697 1
4.69243780938054 1
4.67359759688169 1
5.34502423603133 1
3.63933856519546 0
4.61579963360658 1
5.38772928401139 1
4.99318779281876 1
5.12074195738552 1
4.47153406942508 1
5.16406942558937 1
5.06845099409069 1
5.1315290354796 1
4.48206260288336 1
4.92212302847233 1
5.66609934552574 1
5.12546089993109 1
5.10005574046453 1
4.95697919106192 1
5.128407344988 1
5.16284632948784 1
5.05662837554778 1
4.53338671383433 1
4.88139216842936 1
5.00742900295575 1
4.73231680130294 1
5.58481621331021 1
5.58828662769674 1
4.75154785185296 1
4.96255086140094 1
5.37485311395865 1
5.35814734037106 1
4.95996745441888 1
4.74959870910721 1
4.87702703221807 1
4.93137466641894 1
4.79377614604454 1
5.19392609881802 1
5.95631093079508 0
5.09091859225155 1
4.60893879247689 1
5.09368347549358 1
5.18878084897904 1
4.77510530167106 1
5.46362529421882 1
3.51550693237326 0
4.83221674962966 1
3.88316080105391 0
5.02283061074876 1
4.90519640381668 1
5.24301724999851 1
4.23688326384168 1
5.03070644368504 1
4.80915348183231 1
5.21512878146157 1
4.91951294405511 1
4.96533918184136 1
5.01548592091397 1
5.44762911772379 1
6.10598460370735 0
5.36394794610266 1
4.70626942111555 1
5.31816867700776 1
4.42128847912901 1
5.5083298378263 1
5.15518592252399 1
4.23721789444367 1
5.336105662362 1
4.81845269772379 1
4.69448309632613 1
4.49292811647836 1
4.73370640680159 1
4.7005051926653 1
5.07294219242656 1
4.7038393372783 1
5.74642143644785 1
4.8557903222863 1
4.39144247908439 1
5.01817180233956 1
4.89206801565018 1
5.32351708424855 1
4.49800298727259 1
4.73777560455307 1
5.08144927326139 1
4.59978772590599 1
4.7647619842022 1
4.81530258960946 1
5.44730821860911 1
4.19267967430826 0
4.82380704756741 1
4.79215111806762 1
5.25091679255138 1
5.26941312309112 1
4.54124757496222 1
5.16501472207986 1
5.12418554014314 1
5.05394645569586 1
4.24055333414061 1
5.62431346909337 1
4.67286355376418 1
4.53694944643443 1
4.22571590109486 1
4.68078368853699 1
5.07768457714586 1
4.91149404103002 1
4.2605241408306 1
4.77453353866648 1
4.78219190998925 1
4.87445638267148 1
5.06451031802656 1
5.02580385402378 1
5.16539715608128 1
4.95891618181817 1
5.12276212985473 1
4.79879466619051 1
4.98574071900813 1
5.22953955881333 1
4.5118725309995 1
5.03601662321936 1
5.28550510001932 1
4.94311753161519 1
5.19548204404706 1
4.7877801731314 1
4.83265121848104 1
4.54871877264664 1
5.11449199165548 1
5.27029915029673 1
4.61402575721946 1
4.76151530987983 1
5.71920690481657 0
4.98797846711089 1
4.30776139417181 1
4.92336840356003 1
4.89869885944484 1
4.63234516173153 1
5.15761113370363 1
5.2873862651566 1
4.93445685699904 1
4.71002529286777 1
5.01399424791716 1
4.80294731674942 1
4.68068820222563 1
5.84500868642266 1
5.02210397767248 1
4.77007345137777 1
4.71694356080696 1
3.90015667251428 0
4.80592973674682 1
4.77160186122489 1
5.49136649948387 1
4.84856340678254 1
4.1954943103179 1
5.20891504874275 1
5.11455165502553 1
4.8343121541665 1
4.94782740511742 1
5.101275687871 1
4.55174787057225 1
5.38313388933343 1
5.07457074229022 1
5.16100279971299 1
4.79791447333861 1
4.95774141023802 1
3.77697375370939 0
4.70390670495807 1
4.59626139890081 1
5.14084716890429 1
5.14590382202248 1
4.75124195385006 1
4.52754033214858 1
5.31690677873161 1
4.7823369901846 1
4.77169248334635 1
5.71191951843284 1
5.63266979863843 0
5.21665411182926 1
4.69571463508003 1
4.41617167281649 1
5.50744749982284 1
5.20902247810552 1
5.05918998637164 1
5.50030491160808 1
4.58328839778011 1
5.35704093965144 1
4.73706805806833 1
4.03405792958906 1
4.86656133807471 1
4.50403819784851 1
4.97331431879877 1
5.16052161791995 1
5.03087258553539 1
4.48816335555981 1
5.76772989564726 0
5.14493920941063 1
5.61733613563332 1
5.58635325952378 1
5.15942584832395 1
4.85143016412423 1
5.06770750610556 1
4.26096526485847 1
5.2242008042174 1
4.51413398051341 1
5.70879530203777 1
5.52601430587364 1
5.0622223898566 1
5.7714599020396 1
5.1219919675689 1
5.23137205511002 1
4.89329340971183 1
4.88024566495266 1
5.50261168824427 1
4.96042330737683 1
5.29337959690315 1
5.45803780677947 1
4.66221251006979 1
5.40501250238394 1
5.68353470922665 1
4.63625453525057 1
5.05823940611269 1
5.78235670978007 1
5.73117205087519 1
5.08446576797406 1
5.07518899818321 1
4.40774890947927 1
4.95723377904713 1
4.70453488831219 1
5.52444099052971 1
4.63206237421527 1
4.94295849862381 1
5.2723359853988 1
5.46052982896335 1
5.12396648545679 1
4.94313792163192 1
4.60623970124476 1
5.10219116556647 1
5.57296456451025 1
4.6054973654047 1
4.35386491268125 0
4.84965024996524 1
5.82054516173664 0
5.38940053954606 1
4.63614835064601 1
4.95723204258643 1
5.16239754121609 1
4.76604354392497 1
5.33910629573239 1
5.19239396168378 1
4.83111708968913 1
5.28339158306008 1
4.30225682279599 1
5.2577166681503 1
4.84197035196436 1
4.21193109616385 1
4.37394320439465 1
4.23215327268218 1
4.89029139929378 1
4.45351990910874 1
5.03177521610851 1
5.24626714624642 1
5.02774426814682 1
4.87559496395345 1
5.67872004162459 1
4.90641156970654 1
5.71852054639568 1
5.14108818521726 1
4.81507689508281 1
4.79247591662708 1
4.70972273849229 1
4.89047834543996 1
4.82103884561586 1
4.59432169957906 1
5.06259509744193 1
3.87650556669539 1
5.01077905240114 1
5.037454238243 1
4.66422019421205 1
5.19162900007629 1
4.62812682139065 1
5.16485546636757 1
5.49248827837848 1
5.85525787178084 1
5.35317507003199 1
4.79123887286886 1
5.44263118280131 1
4.68380684822972 1
5.77790177039246 1
5.72312268007475 1
5.0039918676756 1
4.99274398711737 1
4.92815350997747 1
4.29750140551066 0
4.90718359724913 1
4.92637753039606 1
5.19093801989813 1
5.47948948438415 1
5.03612947517485 1
4.22764133331309 1
4.98933835804282 1
4.96254433544093 1
4.55176609578299 1
5.32574339536505 1
4.17803575637433 1
5.38102201691084 1
5.00932128914261 1
4.66072316061374 1
4.34317848941299 1
5.49400929358062 1
4.43476931388586 1
5.14985224951804 1
5.10526043677699 1
5.34411310197749 1
5.25548343939539 1
5.14684350600126 1
5.33972429768372 1
4.65789875634721 1
4.87800987276303 1
4.52529010890345 1
4.42723642164942 1
4.69869884010069 1
4.82385447976566 1
5.02748551744353 1
5.47696460116202 1
4.49793860074753 1
5.81394484674323 1
4.39668998864935 1
5.50916992929375 1
4.65258160510912 1
4.83765878245031 1
5.38784486891691 1
4.31395018684546 1
5.04177689241101 1
5.22908661761875 1
5.42094741542413 1
4.36187738680857 1
5.36529290860682 1
4.67071271739587 1
5.34770390531816 1
5.03908576600247 1
4.94298658097437 1
4.95832140381699 1
4.45982508506738 1
5.70151730895163 1
4.28619830347455 1
4.7794516252948 1
4.63428298163254 1
4.74952490030525 1
5.28506230111009 1
4.94764237123243 1
5.36111325181681 1
6.0890900330579 1
5.04568557318398 1
5.02494266539793 1
4.93222437218184 1
5.03134797219189 1
4.85895001292606 1
4.86726414063074 1
5.03609509719666 1
5.76933950483461 1
4.9705250371526 1
5.51424941436113 1
5.89558805461583 0
5.50363777631122 1
5.23182943429962 1
4.80058819614024 1
4.72587311213876 1
4.36810813975539 1
4.51406350744392 1
4.06501613378793 0
3.92258822978477 1
5.01794044103342 1
5.29689229360283 1
4.90731259744773 1
4.87900188192871 1
4.95745422047973 1
4.73100860536924 1
4.83962157156626 1
4.7439457617713 1
5.38621998779029 1
5.50254259865425 1
4.96580708191443 1
4.38887153454224 1
5.40547673855422 1
4.99208114910277 1
4.1410439420112 1
4.65358268163445 1
4.97617803737509 1
5.37668112279152 1
4.9148112346921 1
5.33665636233996 1
4.97007813051876 1
5.06111191666881 1
4.35158409164141 1
5.81875346164791 0
5.28150608681308 1
5.6231730529688 1
4.88574346572836 1
5.10699381818436 1
5.08855937088787 1
5.10172278955733 1
5.08920685710694 1
4.57841455292473 1
5.29371183213698 1
5.37432698382785 1
5.13023887754897 1
4.70121960523834 1
4.95541231128253 1
4.9023955462485 1
4.80500968005046 1
5.13744496492891 1
5.38299284164627 1
4.00180882774617 0
4.03663843566206 0
5.05469447192715 1
4.6781906041283 1
5.49234466993641 1
5.10121449952995 1
5.355343129673 1
5.76095357893452 1
4.90917536607532 1
4.93644421701958 1
5.15985835956883 1
4.52829954643456 1
5.17709493275842 1
5.41868248666682 1
5.60863809158327 1
4.60980006788863 1
5.35401240867066 1
6.07035241699668 1
5.78461072188333 0
5.37305708176774 1
5.57346361645784 1
4.66037559943743 1
4.81837818044394 1
5.02951889714864 1
5.1088876314183 1
5.12918339634953 1
5.35041483002712 1
4.78902436462832 1
5.10661117010075 1
5.30290199590899 1
4.66337511446463 1
4.74490840998304 1
5.04206266714832 1
5.57517435693081 0
4.51941459128865 1
4.82637306556653 1
4.41972757058704 1
5.25896376585021 1
5.2681361313032 1
5.1216300467225 1
4.79598810386367 1
4.47069204414676 1
4.57569003448725 1
5.47714517582349 1
4.39305746459777 1
5.50636922216359 1
5.21214051644477 1
4.98358015666937 1
4.49755371947601 1
5.18352465938153 1
5.50920286076599 1
4.47515174350306 0
4.86604909780391 1
5.46101644011605 1
3.45343635966143 1
4.43689507546774 1
5.08586820215278 1
4.76661591312499 1
4.68480690148067 1
5.19995073756397 1
5.21449494323273 1
5.18255841302588 1
4.59805250747508 1
4.90017182628333 1
4.7269077855082 1
4.41404838199438 1
3.95840583653719 1
5.40912217077925 1
4.72204296203139 1
4.50163106660056 1
5.27389449358007 1
5.26546326361615 1
5.18972801469447 1
4.64228570851772 1
5.57413700121615 1
5.15848227065919 1
5.08448691773402 1
5.34666909863362 1
5.87347680670454 1
5.47683449431959 1
4.97215413742262 1
4.71217829520537 1
5.35572635925458 1
4.76171519027306 1
4.28573415793514 1
4.34889148935599 1
4.80833654865176 1
5.10983511720593 1
5.3564068471504 1
4.48588372434606 1
4.95830957720664 1
4.84083600293124 1
4.90597704086971 1
5.05181657733854 1
5.35649812294671 1
4.68579497471092 1
5.64708182333653 1
4.65601877113242 1
4.32071572150733 0
5.37858361279451 1
5.06686783501811 1
5.01491886999944 1
5.0963711437973 1
5.17414798670327 1
5.12509425420454 1
4.8931325502061 1
5.28525554596797 1
4.79331988642694 1
4.4524044790102 1
5.22326686868122 1
5.30608654355998 1
5.10449650078901 1
5.45661239987929 1
4.49593489587764 1
4.96870929710181 1
5.88204124624796 1
5.24948354409475 1
4.76487149286138 1
4.85288644332742 1
5.46764041035709 1
5.03593395451481 1
5.36072555039861 1
4.87060951654711 1
4.98638703755764 1
5.35063786669588 1
4.92782076725252 1
4.81453509332853 1
5.14909930387252 1
5.230738579701 1
4.78668563779299 1
6.06588366072602 0
6.05890796102685 1
5.3652631509899 1
5.04115928557028 1
5.00764674689121 1
4.83395688238488 1
4.92749220316442 1
5.23687305939663 1
5.20002420110941 1
4.84662220314675 1
5.2202692125548 1
5.56515535556595 1
5.05382410615362 1
4.46422276956889 1
5.1581945353621 1
4.80984267102987 1
5.29340749971802 1
5.04629926590926 1
5.31079271279339 1
5.63233242473992 1
5.07698629075295 1
5.2528181683381 1
4.88320475627563 1
4.83406470850001 1
5.79739495907977 1
4.97725706717765 1
4.69223421961467 1
5.11419642903815 1
4.95015418631962 1
4.81494705397325 1
5.56468224171954 1
5.3344602711137 1
4.65376970429131 1
4.68372763492186 1
5.01444397270186 1
5.15451681224194 1
4.08713906748307 1
5.03016475224178 1
4.67487172985531 1
5.59563251038581 1
4.98920979454274 1
5.59508572650109 1
4.68914244121395 1
5.22097640614238 1
5.97226585694582 0
5.06974538045305 1
5.56264866157465 1
5.32698265924313 1
5.36112321625415 1
4.7736414534854 1
4.84856375844991 1
5.41896925166215 1
5.02602283900869 1
4.23776106465364 1
5.0165998999605 1
5.03795367761118 1
5.50595573325776 1
4.66230132851702 1
5.00182422623452 1
4.50668899930232 1
4.44679076414424 1
4.72278862841214 1
4.64546068948002 1
4.30945482767746 1
4.22779452476548 1
4.69151838158065 1
4.95161936284224 1
4.20644008524584 0
4.96652061435299 1
4.69002912093765 1
5.28915814921392 1
4.53230109607735 1
5.36417926113423 1
4.62841456892496 1
4.95448695258587 1
5.55826525218103 1
4.71581022347448 1
5.33052923248307 1
5.07703791617155 1
4.7578873934228 1
4.60482010187469 1
4.9277249797914 1
4.25078105092935 1
4.87928408057404 1
5.36371032314267 1
5.18585985359226 1
5.23229534030508 1
4.81409399421962 1
5.19553284735975 1
5.22107729028341 1
5.41873134198685 1
5.92081582651212 0
4.96839685986681 1
5.15369468390682 1
4.8083182077732 1
5.01602802343686 1
4.9464457419876 1
5.37628415748518 1
4.84279930392977 1
6.48698015479883 0
4.5385815432663 1
4.72828791132721 1
4.21694452510939 1
4.94110524790776 1
4.81560532820504 1
5.56484770190287 1
5.24308213817987 1
5.82990455306598 1
5.26583950829686 1
5.00337406062255 1
5.59135674282864 1
4.49798362605671 1
4.61390091171313 1
5.25993238138197 1
4.70456242461702 1
5.59213676857795 1
4.40251080850649 1
4.7152221937007 1
4.63626859850118 1
5.76599876678674 1
5.21027051486424 1
5.44949992472195 1
5.4807983889914 1
4.85532448223525 1
4.57939950899601 1
5.3078598934656 1
5.68364741325473 1
4.31563263338408 1
5.6946631949645 1
4.68471158302475 1
5.38058872893872 1
4.37434585085216 1
5.34466441837645 1
3.89150371843448 0
5.06938453108332 1
5.41641955640404 1
5.40076783193116 1
5.40907425039401 1
4.62772684134425 1
5.19572651970949 1
5.47280499545365 1
4.25985050661657 0
5.02374514949861 1
4.64719099583079 1
4.60317062996403 1
4.26804652114889 1
4.49292082066326 1
5.20499168991658 1
4.68512198284543 1
5.11644994291937 1
5.19142067582039 1
5.5109560499354 1
4.8265598043018 1
4.76887089226912 1
4.74585877509797 1
5.58794227176802 1
4.82051593368538 1
4.597429196769 1
4.45862150493873 1
5.22896099380417 1
4.69151464895906 1
4.88701497220255 1
5.46219204255885 1
4.9482262001167 1
4.83511330603633 1
5.19063955646348 1
5.1047107187133 1
4.91621555261586 1
4.78147218879502 1
5.12902195477937 1
4.06650383607541 0
5.20520983242007 1
5.65942283256275 1
5.10636245743343 1
4.97024270232537 1
4.68508470518411 1
4.19225566629759 1
5.60401717142991 1
4.95066368241808 1
5.6247946895181 1
5.46389705324388 1
5.42718104800347 1
5.75925903697949 1
4.32871911168733 0
5.15988823372606 1
4.83117435645227 1
4.61855503910524 1
5.04224158465342 1
4.60369402435392 1
4.12818995710897 1
5.35082891458394 1
4.69461007564618 1
5.19815162658172 1
5.04327110690695 1
5.06669524313475 1
5.38059717623286 1
4.36794295943847 1
5.58586451594158 1
5.0702575669819 1
4.83548207929016 1
4.74824391927194 1
4.24284698320146 1
5.29219838760929 1
4.76861576239547 1
5.21201659559995 1
4.3589580405707 1
5.28730723159623 1
3.95466251512453 0
5.04628490765825 1
5.22422775534979 1
4.65954083483491 1
4.47945119037429 1
6.30681358091708 0
5.0489869844413 1
5.18275826581755 1
4.84003266110664 1
4.57305104134007 1
5.7251237713781 0
5.04620289410162 1
5.06350631430339 1
4.99357860531574 1
4.25152938253071 1
5.37692015426386 1
5.06774850439432 1
5.04934929996283 1
5.0928404790141 1
4.44062019860841 1
5.1342296950199 1
5.04519173454792 1
4.19544250387599 1
5.2138505269657 1
4.69653805725444 1
4.45860542408843 1
5.11530437032546 1
5.08340989886583 1
4.50201912679948 1
4.87234099507854 1
4.47536135383413 1
5.21570122466865 1
4.96126890604703 1
4.30023464236537 1
5.13355015116958 1
5.20600837509855 1
5.0725888090263 1
5.56516467350039 1
4.60752038143548 1
4.87919128492743 1
5.04588609402885 1
4.82478737020717 1
5.62100141240139 1
4.97458847946838 1
4.82685192535225 1
5.50361796159392 1
4.71644827422791 1
5.08656658689647 1
4.73699676445578 1
5.3025589117842 1
4.43273191798564 1
3.99273189214931 1
5.10861037610438 1
5.47132713001565 1
5.00285517665738 1
4.26638197571437 1
4.73845367807738 1
4.96276620267615 1
5.34039623024275 1
5.59987586034489 1
4.72909919646492 1
6.070713630548 0
5.37327438938772 1
4.44503444021609 1
5.0423332782376 1
5.00396457927612 1
5.20615934763608 1
5.25332551490546 1
5.25919939528532 1
4.93121971100436 1
4.64021562004008 1
5.12803170791214 1
4.88415589182398 1
4.90419926597774 1
5.30995489230336 1
5.52696800871743 1
4.74721499423757 1
5.37375087736 1
4.42924359442643 1
4.71938892361807 1
5.14774673205309 1
4.51089007727704 1
5.28366188273743 1
4.99559023908302 1
4.96619609995737 1
5.5763352998485 1
5.25370233493344 1
4.64940902992895 1
5.35237319680312 1
5.26063884503375 1
5.24571384273115 1
4.75729193878088 1
5.99124371061645 0
5.453859319899 1
5.36766508885694 1
3.4889156341794 1
6.02466246947884 1
4.95190393039953 1
5.29715561040289 1
4.79734665858159 1
5.46357059463061 1
4.48049522804143 1
6.08185474540816 1
5.04660912669976 1
5.51928752532838 1
4.49797702646102 1
5.08683749286067 1
4.58214837226276 1
4.49200344601869 1
5.11212539347496 1
5.21476733714292 1
5.15592199117413 1
5.38845947177951 1
4.7739717131194 1
5.03402683845802 1
4.66607326091535 1
5.20958079962346 1
5.49456634913767 1
4.45524741990283 1
5.14209541344562 1
4.82642833960707 1
4.91369736088435 1
5.65595404291724 0
5.60270621648925 1
4.74800900186383 1
4.65263679314581 1
4.84526859774566 1
5.18305163492958 1
4.53312097358378 1
5.26838128883097 1
4.87014600073038 1
4.75694903749324 1
4.13250061258534 1
4.8105514105064 1
5.15138808495573 1
5.26381956537491 1
4.53238069413338 1
4.15956547180336 0
5.43539867340556 1
5.68076478128646 1
4.99647933364922 1
4.89522731852073 1
4.93459118742107 1
5.70030990177972 1
4.6141451114077 1
5.35144091205508 1
4.90078169554958 1
5.14614671238368 1
5.10190434787396 1
6.1383649940334 0
5.09170080664408 1
4.75362847373634 1
5.48434057446901 1
5.40743449594425 1
4.47145168517378 1
5.45367979194832 1
4.76726012483103 1
4.73664182884045 1
5.53098438062452 1
5.9025525650512 1
5.29918988562193 1
5.6881691003339 1
5.44368421169051 1
4.53388038384682 1
5.03026204245179 1
4.15288931919546 1
5.57770887384776 1
4.56415432902074 1
4.71742234833605 1
4.56317373711997 1
3.3187318122968 0
5.71021152109464 1
5.0305057378431 1
4.95370746409075 1
4.79774138346347 1
5.50786919965427 1
4.75108967804712 1
5.27092631224795 1
4.83814693631206 1
5.23944920621176 1
4.61397241500587 1
5.4810993293735 1
5.08489605711067 1
4.19397298418482 1
5.62775830840437 1
5.371618198536 1
6.18451279820494 0
4.88602174366999 1
4.3155669656342 0
4.36298344220468 0
4.87028154173083 1
4.48356101933289 1
5.18963635737022 1
4.74071353249915 1
5.59236728840963 1
4.96345612419027 1
4.98437080693765 1
4.72331008175283 1
5.47680101041464 1
4.34506000003781 1
4.54604200804998 1
5.22568639245172 1
5.62256234179494 1
4.22498557544355 1
5.14210313023206 1
5.4922325702752 1
4.50083487193044 1
5.31540342586878 1
4.39386026246142 1
5.17900511642566 1
4.87546287594471 1
4.98756949306303 1
4.9702815524388 1
5.17357607041767 1
5.12508196797976 1
5.13174346912094 1
5.29104081255398 1
5.09607054631939 1
5.05885379092641 1
4.54299824081192 1
5.26271832474194 1
4.91726630786268 1
4.79590550765695 1
5.21414010807133 1
4.82321954672852 1
4.93823119514083 1
5.06159544365547 1
5.51297407476194 1
4.65465490205801 1
5.14982513396735 1
5.00238037053522 1
5.79415734809818 0
5.35452654716673 1
5.24854430298284 1
4.86104540832585 1
4.93274590067686 1
4.88886977499493 1
6.7722543694404 0
5.25205431490924 1
5.60907170729357 1
5.60398381502329 1
5.20474701557511 1
4.89730994853799 1
4.65971086125258 1
4.61581950372363 1
5.83456469800837 0
5.27472011748009 1
4.27784349485875 1
5.07668974207215 1
4.91020911020193 1
4.77835267220004 1
4.83680961227433 1
4.48850922507276 1
5.41491540364014 1
4.86545470127532 1
5.52114499813245 1
4.63726035062347 1
4.62408566767466 1
4.71249099576703 1
5.2391716313505 1
4.93017820247107 1
5.22118971836768 1
4.50306074153779 1
3.88263552697329 1
5.08949787349796 1
4.54588824947602 1
5.42617022323948 1
4.91460589481146 1
4.81282898000548 1
4.6570205873043 1
3.75578800714888 0
5.36148737441231 1
4.72909315197196 1
5.63632637581631 1
5.68087816172743 1
5.18500784480842 1
4.422115491056 1
4.71586900476401 1
5.08927979779251 1
4.78778407927814 1
4.72913285366948 1
5.02503047464775 1
4.83116415451909 1
5.14261573079315 1
4.33196246444554 1
5.61497237539561 1
5.12018076500792 1
4.77791212350598 1
4.40110829234453 1
5.13046016980455 1
5.2079580404472 1
4.57943229910331 1
5.50478682020444 1
5.76061005068076 1
4.83236666035241 1
4.52903796441566 1
4.89590144459433 1
5.35180960934845 1
5.30313449214226 1
5.33972880723146 1
5.3974324752718 1
4.87923468571309 1
5.14722413289194 1
4.80956207024562 1
4.48333132843191 1
5.58809257682044 1
4.64938810334751 1
4.93104063154674 1
4.71344364169272 1
4.92341667775323 1
4.6009045705246 1
5.64815802542133 1
6.08254482933434 0
4.62541419100909 1
5.16843168730011 1
4.58942554193302 1
5.24885928507878 1
4.61981301854587 1
4.86091564282641 1
5.4426124000066 1
5.00026219255923 1
4.71610978436201 1
5.41619922833427 1
4.9691593083781 1
4.91920607574353 1
4.77387705720959 1
4.20293790332287 1
5.36739415734681 1
4.76872543997062 1
5.19654336225535 1
5.0933144044579 1
4.62921591796737 1
4.63376467509654 1
4.72761609085528 1
4.93940679988307 1
5.14753660357365 1
4.62325662701602 1
4.43026634327241 1
5.54779864653591 1
4.78171860316939 1
4.22434263556984 1
5.16681152912854 1
4.21924768401924 1
5.19214167983601 1
5.12522722292241 1
6.02331253188514 0
5.30781430967392 1
5.12832750524324 1
5.00581309966072 1
4.90472445094301 1
4.35622259495378 1
5.03815171788956 1
5.15482915653962 1
5.45713685390781 1
4.71949857145408 1
4.72021842424249 1
4.45986524879063 1
5.09328211626544 1
5.00479821636386 1
4.44831700914265 1
4.59230575929716 1
5.71162369235378 1
5.32139352888693 1
4.20906602291938 1
5.07431403769161 1
5.07138274372751 1
6.84754835573927 0
4.93585637092458 1
4.75195495896566 1
4.60089281953559 1
4.63780306722215 1
4.57718668264716 1
5.193757274178 1
4.75294053528668 1
5.06902246916708 1
4.83829753477621 1
5.01937756865079 1
5.09991527601583 1
4.13839634523941 1
5.51046329973657 1
5.14876922839525 1
5.15945996146508 1
5.14458955456331 1
4.83305289745885 1
4.78574065953619 1
4.98487852515249 1
5.40234602545941 1
4.32441128391097 1
5.84414427329543 1
5.5258969384807 1
5.01480633462545 1
5.039554950018 1
4.81376284670313 1
5.21689615516391 1
4.70415856642675 1
5.04265413864496 1
5.20108528351301 1
4.89315892405666 1
5.85329532504084 1
4.91890416683891 1
4.6808262931483 1
4.98714943848107 1
5.54437208338137 1
5.5547177778698 1
5.3363762881259 1
4.90907846488572 1
5.08393029317627 1
4.72594781123609 1
4.79490508951433 1
5.48287004735988 1
5.80918064623615 0
4.9760903103428 1
4.24544403751005 0
4.40837297295136 1
5.55023383481543 1
4.5319165735159 1
5.42569619725866 1
5.91589519526832 1
5.75165708342033 1
4.87634584497073 1
4.80477282789182 1
5.06744039707256 1
5.06206620694816 1
5.20604845482585 1
5.23760587278229 1
5.37550683950379 1
4.47763759811215 1
5.28648133224358 1
5.19414017367507 1
5.3546465813133 1
5.19491104653617 1
4.94788379444979 1
4.74294924190432 1
5.37588631087441 1
4.63759855601711 1
4.62280810676851 1
5.15621078254434 1
5.05023211899432 1
4.48171794904175 1
5.73182390936818 1
5.50902240581892 1
4.3783719829145 1
5.04171916654762 1
5.27226383907299 1
5.16669435873463 1
5.96825071383418 1
5.75977852469944 1
4.17022594647395 0
4.66909197536408 1
5.57887897482017 1
4.55033174430836 1
5.22257052366945 1
4.40668439945274 1
5.46033488466958 1
5.38032971777624 1
5.41174197426749 1
4.66916832259501 1
4.86797953766622 1
4.78547507278093 1
5.05545631880477 1
4.95055060169045 1
4.70728920285944 1
5.41254443965808 1
5.31903122819313 1
4.76764698466508 1
5.39278248904751 1
5.08226088961426 1
6.00815780386501 0
5.18771464894914 1
4.72755455364002 1
5.41491819600616 1
4.72515587048207 1
4.87242965298761 1
5.04141157358846 1
4.56155975363089 1
4.44287510343663 1
5.03387565207399 1
4.68703060038835 1
4.87285715409139 1
4.85368667571245 1
4.78978490332924 1
4.43783401802332 1
5.2041123446564 1
4.86656034124393 1
4.53976537697195 1
5.0220921892468 1
5.02441824860496 1
4.97194737245018 1
5.23781463367915 1
5.38311869380494 1
5.24678696849001 1
4.66278556421056 1
5.02302797954169 1
4.37919045211898 1
5.0461550391698 1
4.86915328902371 1
5.03007681329568 1
6.0651313551202 1
4.46589506884943 1
5.22426034308706 1
5.06552589570722 1
4.96127285048494 1
4.7777710059593 1
4.87012897868412 1
4.59425296751954 1
5.13308669798006 1
5.90161468461432 1
5.6656093381577 1
4.62040878372534 1
5.0338791285682 1
5.35498297840369 1
4.7522911989018 1
4.81096267965004 1
4.83987900138162 1
5.47871396270845 1
5.12763116455078 1
4.72254552468483 1
5.3858845923522 1
5.04480138228066 1
4.83977905302045 1
4.51888152807033 1
4.41623001812148 1
4.779632206778 1
5.01917489578421 1
4.77917088364614 1
5.17284924638768 1
4.95845515839731 1
5.81500075217352 0
4.67565796891361 1
5.40750861267128 1
5.28723049853086 1
5.32294800675938 1
5.00652439297714 1
4.96045802392088 1
5.48712457126374 1
4.6109304865461 1
4.66278061107282 1
4.4348826764693 1
5.31378682643807 1
5.34246024800581 1
5.51516107935676 1
5.374776416515 1
5.13405858666687 1
5.1609181493747 1
4.82455472525292 1
5.42456186374749 1
5.17648711289132 1
5.27880436071448 1
4.74964008588403 1
4.85169315517934 1
4.88886501446858 1
5.30445318878299 1
5.01289537037555 1
5.60985881798108 1
4.93933248721873 1
4.98036592834239 1
5.09574143536159 1
4.80402288550917 1
4.98501387718719 1
5.10000165980736 1
5.28064728199649 1
4.61774387736765 1
4.77699548076266 1
5.16215810399188 1
4.77306830437429 1
5.39833042246034 1
4.92534789293732 1
4.15606263370336 0
5.48692366475499 1
4.4800263968368 1
4.64597665102771 1
4.82321326903921 1
4.37866414199769 1
4.95121700313413 1
5.05096066628604 1
5.17166831018005 1
5.53977886566449 1
5.28238439406142 1
5.60107064025369 1
5.36754366737415 1
5.6313552297017 1
4.31554355822161 1
4.52295960131403 1
5.12116406827585 1
4.21876710336758 1
4.87168764900277 1
5.41629666196386 1
5.18859797146914 1
4.38278390850334 1
4.81082235211936 1
4.73224246796156 1
4.52631530783138 1
5.12770477931526 1
5.0059701506588 1
4.37088836070281 1
5.07728936845125 1
5.16591590186676 1
4.66750039613668 1
5.22511882891953 1
5.00666652903979 1
4.73342781811618 1
5.05851842696515 1
4.93544614162599 1
4.61515338267397 1
4.76804069574024 1
4.90375742043951 1
5.85431256319739 0
5.41502375139841 1
5.00923182335028 1
5.09947961185738 1
4.71314474014461 1
5.06401124247013 1
5.65822511486676 1
4.8313903162356 1
5.28278061304936 1
5.76597408821905 1
3.85527225288298 0
4.25073835634473 1
4.87550640049272 1
4.76909836188362 1
4.61926623899675 1
5.0683233349247 1
4.7967788580041 1
5.02054077138422 1
4.48206717724706 1
5.25293361717809 1
4.08598710888026 0
4.94874971144148 1
4.10819966447547 0
4.75065208082412 1
4.66261757867338 1
5.36868386246725 1
4.95313667992235 1
4.62488336342233 1
4.24128065741011 0
5.1603368823154 1
5.18939180479731 1
5.17642405506383 1
5.31948026161662 1
4.85547665916643 1
5.57445017056551 1
4.74697721328092 1
4.27322244501565 1
5.3104261476544 1
5.05226134156485 1
5.20398115101911 1
4.28581655158456 1
4.49870967482725 1
5.22174412046054 1
5.64295917331469 1
5.49186918382415 1
5.36043092850915 1
5.1889806263579 1
4.42317336839137 0
5.23816592180885 1
5.52667115022584 1
4.49613928226406 1
5.15953225169905 1
4.79167227831844 1
4.7980817614986 1
4.97970452892896 1
5.59324622648527 1
5.27750053347288 1
5.54212468669293 1
5.56250454165621 1
4.80115700754497 1
4.89704756021406 1
5.79630819794984 0
4.86883179400627 1
5.20638867409086 1
4.48545782293441 1
5.15521660508026 1
4.84746875747648 1
5.14344725958836 1
5.37295923263086 1
4.82782310179359 1
5.34967943586631 1
5.09550979343166 1
4.83648633606529 1
4.40095252588874 1
4.69276668392863 1
5.85041201521343 1
5.32717908730796 1
4.50436525414207 1
4.52995265243989 1
4.67633527843706 1
5.53240167941478 1
5.19074754665677 1
4.98652591290618 1
4.78980859803802 1
4.25742225346075 1
5.39780787127255 1
5.32428189589852 1
4.78196574646886 1
5.02126921545975 1
4.55101311818356 1
5.19598265444478 1
5.0877247062929 1
5.4341299725307 1
4.36543491747784 1
4.56794708458377 1
5.00199735745966 1
4.84921089637872 1
5.26432567743869 1
4.67782935893036 1
4.38910448681037 1
5.24561947357873 1
4.14920028534805 1
4.16800630338329 0
4.95417229511594 1
4.56925710102841 1
5.38952039400946 1
5.13331214303769 1
4.13506825469139 0
4.81544354323297 1
5.17842586661966 1
4.9513582274611 1
5.30173622048634 1
4.27617359521504 0
5.114433507886 1
5.5181557436154 1
5.60933761781724 1
5.13610808280188 1
5.04652720285238 1
5.66453912112756 1
5.72418780215973 0
4.59875726817243 1
4.77709511332654 1
5.3992108467736 1
6.29609152034564 0
5.05375069949123 1
4.87726913267296 1
4.68085723583916 1
5.03173458248748 1
5.34769930669218 1
4.62130569822742 1
5.01636421192818 1
4.82685885704333 1
5.49298863043169 1
5.12787411601158 1
4.98605614266849 1
4.92109151357861 1
5.30400444446943 1
3.85826202157923 1
4.72543413019421 1
5.77228276400334 0
4.47338030469019 1
5.28832528969194 1
4.46462600358668 1
4.69196734438205 1
4.93891997572074 1
4.82483894763564 1
4.93099030856079 1
5.10607528568863 1
4.84242681969667 1
5.4528559098245 1
5.90943332476867 0
4.83331785992537 1
4.8152225888653 1
4.05531548027264 0
4.52133001600495 1
5.43068605698494 1
5.12687848244742 1
4.77735696133491 1
4.40201649739445 1
5.38392180020437 1
4.82782115702817 1
5.17892274133794 1
4.74108778385304 1
4.83361867642984 1
4.50533483754336 1
5.18221860190595 1
6.45914976748227 1
4.81582644992834 1
4.75532695560005 1
5.27177691229423 1
5.2866274933971 1
5.6320341174141 1
5.11102629297318 1
4.63743187622739 1
4.397280983099 1
5.99463236872767 1
4.49470692682131 1
4.17853174598021 1
5.17219726262205 1
5.04578402825597 1
5.3651518420064 1
4.79304193375653 1
4.86805635823147 1
4.66357536667783 1
5.39789154906027 1
5.32089815709331 1
4.70094018618916 1
5.14995095745677 1
5.97996074834689 0
5.23152255209513 1
4.94687092040875 1
5.10627419113085 1
5.06147637648918 1
4.8995387684325 1
5.2412640326838 1
5.41371184784313 1
5.33226231016573 1
4.73280349263553 1
5.15495341813344 1
5.06970042743375 1
5.34082607765348 1
4.94953374713403 1
4.76884963238104 1
4.90920046221549 1
4.24427130223805 1
4.88345776783262 1
5.63821977123487 1
5.02698421912702 1
4.3755258305919 1
4.74281612764411 1
5.18124254786073 1
4.62032171020095 1
4.81567812580749 1
4.32431820659824 1
4.98721187933806 1
5.30733657530232 1
5.10506046631072 1
5.07354572983771 1
5.27181070247347 1
4.89978728717 1
4.93352540844398 1
5.1216714823264 1
4.72331032739802 1
5.2791244111498 1
5.1809399466676 1
4.61252977281947 1
5.16252704084695 1
5.78061614383215 0
5.15131209369302 1
5.0722012102857 1
5.018824077151 1
4.98845341333846 1
4.9630312105461 1
4.90810481379271 1
5.52954272392331 1
4.92594113267639 1
4.36948913304859 1
4.63057253840205 1
4.69556001955775 1
4.95922455197707 1
4.4759391941733 1
5.11169855661183 1
4.97206938738047 1
5.3529326981971 1
5.24733001592947 1
5.18544756948861 1
5.35042857632445 1
5.32597623689185 1
5.48071064496569 1
4.29117054552225 1
4.00146940231814 0
5.5946340762162 1
4.4096823497756 1
5.15525991418975 1
4.61896783325173 1
4.79588641648852 1
5.39977314323789 1
5.96855126956251 0
4.58339015426336 1
4.43773516971982 1
4.48097019358375 1
5.22180748583507 1
5.27209473539332 1
4.35602461680096 1
5.16347671556682 1
4.93121309227829 1
5.20932083086215 1
5.62097623011167 1
4.79952713332808 1
4.04649666806322 1
4.6410437023078 1
4.52636401770143 1
4.49924268519338 1
5.46682145576833 1
4.77878358039819 1
5.20345146114248 1
4.92143120066206 1
5.5882769213003 1
3.90085180276482 0
4.55304317927548 1
5.06744075184926 1
5.04996453603936 1
4.70061044356952 1
4.77915218120288 1
5.09195887342191 1
4.95921149103408 1
6.02596600123533 1
5.88732732010571 1
5.45899589022588 1
4.74003800055999 1
4.8804925946042 1
5.19319806201561 1
4.57993145945506 1
3.48860386767436 0
5.03145332450604 1
4.8876719290685 1
4.99365410616954 1
5.24477376852589 1
4.69723715894544 1
5.3978979293221 1
5.06759743901868 1
4.3995944328273 1
4.76419341569765 1
5.19906229532266 1
5.37692812175385 1
5.7139210925312 1
5.17930245285366 1
4.84341932399553 1
5.29881023972482 1
4.97572562540809 1
4.63781528174438 1
5.29053696191571 1
5.24357788094189 1
5.27202398262891 1
5.05122659809403 1
4.60808661840269 1
4.81761242809263 1
4.93116857933529 1
5.81168711058236 0
5.46290497699114 1
4.85967593269258 1
4.98791727366426 1
5.40313484898716 1
5.73422228294662 0
4.92708502689566 1
5.57445711856715 1
5.30129379384212 1
4.62345131035622 1
5.62358552176944 1
4.79552163940698 1
4.14579154522173 1
5.26345298738909 1
5.05975696742261 1
4.36440605297269 1
5.3729813292621 1
5.40940673439234 1
4.79916086294658 1
4.24851705104433 1
4.28468446241575 1
5.00028893531197 1
5.19796917991645 1
4.80328451680084 1
4.54013681643894 1
4.72625771232423 1
5.51276872708068 1
4.80876047297691 1
4.87570643977043 1
5.66622345885115 1
4.89358988939839 1
4.92264851234917 1
4.40763321897736 1
5.7850188189051 1
4.9395330175896 1
4.97283272467437 1
5.36695884791462 1
4.77279976689385 1
4.68259629857812 1
4.61882393111247 1
4.97254189253291 1
5.25635982826188 1
4.38852028376294 1
5.12163052611169 1
5.08532863030105 1
4.99278875434471 1
4.83670205030696 1
4.81989508911294 1
4.41478519548786 1
5.23440638682062 1
5.13590512109945 1
5.42449071316659 1
4.74693134871216 1
4.92325667136604 1
5.13105853722415 1
5.07348918142764 1
4.96707546753651 1
4.5491733416276 1
4.49772912800405 1
4.91718159551802 1
4.99312132500095 1
4.91589825369151 1
4.95178675637975 1
4.69922979174462 1
4.96617717789344 1
5.25093736504041 1
4.66573615309876 1
5.4111203006105 1
5.29178750978847 1
4.68317130814389 1
5.3542097228914 1
4.95586640753028 1
5.33729064310772 1
4.68068770778267 1
5.11496746882442 1
4.03171043773704 0
4.88613538049556 1
5.12432920998625 1
4.59443679660045 1
5.05164746514222 1
5.34271871031395 1
5.0836814045845 1
4.78517862701924 1
5.59795828316804 1
5.08539920672389 1
5.08822318173448 1
5.48724848976207 1
5.08422227806557 1
5.40962554975425 1
5.30517303133584 1
5.47438479032065 1
5.23647334851371 1
4.23316834745084 1
4.46363686872871 1
4.86923483025855 1
4.42308454185641 1
4.7654612555898 1
4.85329845106923 1
5.27673157941961 1
5.19624328159794 1
5.30579638592288 1
5.34414261788441 1
4.23375630419492 0
4.95275368275114 1
4.89567857709823 1
4.99554131884624 1
5.66575944104756 1
5.04886510556936 1
5.25984561234799 1
5.20729189698682 1
4.57602975052323 1
5.83662032896392 0
4.06531136174466 1
4.91909427438473 1
5.14158804345923 1
4.51828759935145 1
5.45805761863857 1
4.61848097897798 1
4.86270787435755 1
4.89671494930607 1
4.37145719253801 0
5.17088906354996 1
4.94296180862312 1
4.46340444684796 0
5.57617042503883 1
4.92787128308652 1
5.05129436494041 1
4.3796677725497 0
4.76240403704387 1
5.56641581820407 0
5.06652619431631 1
4.82057039868105 1
5.46635808560353 1
4.93369161354878 1
5.61272246044026 1
4.95275989226773 1
4.43608949393391 1
5.59122293366028 1
4.46431124350544 1
5.35840918471045 1
4.97453144410928 1
4.70874624425757 1
5.36868802807614 1
5.28144175110751 1
5.12984195582232 1
5.51348415153898 1
4.74539750978462 1
4.60479332379225 1
4.60245630557867 1
4.81284360332807 1
5.08978947331596 1
5.21694386800158 1
4.05585797946998 1
4.80938073618103 1
4.74224918665176 1
5.56083347762691 1
5.04570645223002 1
4.51566155677624 1
4.98883158450558 1
5.61836310989832 1
5.29073569314121 1
5.35497207251299 1
5.75320203458438 0
5.3380273734292 1
4.49901484293563 1
4.96281481268544 1
5.10695725882527 1
4.66210990608298 1
4.51305029842506 1
5.12277984010475 1
4.89906116945395 1
4.87998279110669 1
4.29062170915389 1
4.4212341122364 0
5.60302679689721 1
5.27306205058071 1
3.75604770371366 0
4.71661155181336 1
5.67290345816509 1
4.54160247012348 1
4.62037888927354 1
6.01504546641784 0
4.94305262773238 1
4.71100889046045 1
3.98857119036646 0
5.30260081384903 1
4.73944668468734 1
4.99534227393962 1
4.13865679895966 1
4.43901100880905 1
4.85658152466926 1
4.9046080824018 1
4.80073458938269 1
4.39847964945558 1
4.67108490081944 1
5.24442606634131 1
5.39097798132138 1
5.228598817676 1
5.31482605549083 1
4.99310366918689 1
5.45051430925753 1
4.72926340021785 1
4.72872641542649 1
5.3409218078966 1
4.04641005693678 0
5.68781460326309 1
4.65461729885095 1
5.15090381637699 1
5.33426581767242 1
5.52204292169144 1
4.21637685568798 0
5.05590364575791 1
4.41521472074062 1
3.90573787067104 0
4.69266994320108 1
5.28339854235006 1
4.41964137050746 1
4.79165602337989 1
4.89684694666127 1
4.80125112544117 1
4.96662450700676 1
4.95709749488075 1
5.18532055148111 1
4.7933862447399 1
5.23695263880516 1
4.76766080384069 1
4.79079313325132 1
4.7002391079023 1
5.39460015344469 1
5.15682332398966 1
5.23625883894964 1
5.11684108150072 1
4.86600152614343 1
4.86639106978249 1
4.69241417150928 1
5.90578190672789 1
4.98517725535514 1
5.06970069742812 1
5.53395858813755 1
5.10387979116113 1
5.67503448370496 1
5.50351514864243 1
4.992729165486 1
4.84469618981197 1
5.2640829322152 1
5.07793503436053 1
4.90545408377466 1
5.52785535136442 1
5.48575531085404 1
5.17662789323681 1
4.60055814497395 1
5.00990275140072 1
5.30513114802501 1
6.25758798382103 0
5.50797574603443 1
5.26634270008851 1
5.76975294813174 1
5.43441254814703 1
5.45537906159266 1
5.88430488333935 0
4.58424668153831 1
6.12095002848949 0
4.23936370832899 1
4.5155594916064 1
5.02667799427217 1
4.69066983665445 1
4.83987536220474 1
4.87714820556935 1
5.05251387057095 1
4.97956928277023 1
4.36477520955872 1
5.58563626756004 1
5.59079552366297 1
5.54079124733604 1
5.73128770203107 1
4.36571994741963 1
4.5258856696599 1
3.93164802858921 0
4.16837943714825 1
5.47223422058413 1
4.47357050866187 1
5.24749566463429 1
4.88411044035831 1
6.11116511753035 0
5.17013470863703 1
5.18048884529665 1
4.69436130380006 1
4.66008608768101 1
5.2059525748934 1
4.4246385194631 1
5.92078740455157 1
4.77212327826206 1
5.46310301077005 1
4.91623158527139 1
4.71875026443297 1
4.47678135359328 1
5.00601761616445 1
5.07576726007935 1
4.7157498386815 1
4.2815504334241 1
5.41646155459364 1
4.95800141935389 1
4.4896077626305 1
4.83472953447123 1
5.38282427239815 1
5.38786160785303 1
4.67320862476793 1
5.34244427060496 1
4.56801620023052 1
5.72345961295855 0
4.84896326701313 1
5.03476513269707 1
5.52883238674835 1
5.64957099321201 1
4.99708356122272 1
4.54514736212386 1
4.83408074678348 1
5.05815339720377 1
4.68965804465404 1
5.32893895143356 1
5.25054325047459 1
5.69527577701823 1
4.59900282338856 1
5.37143115576659 1
5.29984860428297 1
4.99157328221809 1
4.44706423516045 1
5.38748645994325 1
4.9931059063265 1
4.73625139762759 1
5.1469956165477 1
5.51854363222303 1
4.84582137317847 1
5.14857006086672 1
4.598148305595 1
5.54603534862181 1
4.68383410931699 1
4.96100801648295 1
5.67387582809875 1
5.53223311951348 1
5.4832398278147 1
5.40089408905478 1
5.16855564785875 1
5.07535333774541 1
5.43073270685498 1
5.26419692658315 1
5.80591016273757 1
3.84976634392318 1
4.9172146127829 1
5.09773902816017 1
4.43037758119006 1
4.81934659801323 1
4.26919593574608 1
5.04691806565785 1
4.77726891198945 1
5.66990873912545 1
4.92732625377452 1
4.82244420989408 1
4.47126705422908 1
5.0914184103364 1
4.85423987331504 1
4.74517689432059 1
4.57178215834554 1
5.40567651245403 1
5.188855296199 1
4.80282808255681 1
5.22644836325789 1
5.11242057888851 1
5.3666639961133 1
4.96934928429791 1
5.60757161717881 1
4.84551529224674 1
4.80824256158352 1
5.28158333045562 1
5.4040201252099 1
5.37587985008698 1
5.20495599437146 1
4.55751776562697 1
4.1850350599679 1
4.98019046180647 1
4.69571157301102 1
5.81324824255806 1
5.20705662918085 1
4.5922030954634 1
4.65407367240698 1
5.1913545619274 1
5.28324510093003 1
4.54399872401544 1
4.97047213317493 1
4.82273273466004 1
5.52565877509188 1
5.2679305462217 1
5.73107940269827 1
4.68657093339783 1
4.70375024580568 1
5.513456171734 1
4.44713314979681 1
5.06192326542841 1
5.53734192789628 1
5.18104232840003 1
5.81912381597239 1
5.53733762259152 1
4.7491077818466 1
4.7046577334198 1
5.21949675240637 1
5.4683836016958 1
4.92299003145998 1
5.63268860201576 1
4.91378636094384 1
5.17143439437456 1
5.58387158569361 1
4.56670232572261 1
5.23174131594322 1
4.56700322057147 1
4.89394321360915 1
4.81529222157035 1
5.02799511763901 1
4.50701402033814 1
5.32860323391078 1
4.90223222197764 1
5.55891073646801 1
4.37219545531314 1
4.34191566514166 1
4.63111353534024 1
5.13454081082055 1
4.73864653139747 1
4.31741489858214 1
4.66776083779779 1
5.99358513425671 0
4.92721418672056 1
5.2803636538505 1
4.5397054547426 1
5.7901527286031 1
4.89387110427045 1
5.34488505477894 1
5.05763417450159 1
5.56655805667203 0
4.5116988629282 1
4.75663659454772 1
5.29374614055662 1
4.91076843499929 1
4.73526514475814 1
5.14077497548783 1
5.29676061895737 1
5.14429168189331 1
4.96995893057099 1
5.99570824713469 0
4.72555072826741 1
4.99828090991704 1
5.13398971192235 1
4.65702835414591 1
5.13037988301874 1
4.94297937795307 1
5.06180398012246 1
4.6017859032123 1
4.98745750607781 1
5.18042117982368 1
5.13191381595503 1
5.11514202658215 1
4.14062071275303 0
5.4440942885296 1
5.25093793101061 1
5.32747388146425 1
5.78895835788016 1
4.95689069175699 1
5.12363415290256 1
5.52776445666485 1
5.10813284198288 1
5.03133304672791 1
4.74192819577502 1
5.37038871980199 1
5.08914522936296 1
5.17770782441061 1
5.74867367900212 0
4.74185658314329 1
4.89413982611352 1
5.44755899685183 1
4.6236903546058 1
5.24745615358535 1
4.77989079071131 1
4.3948424736484 0
5.02876608268627 1
4.87150656068881 1
5.6433870123709 1
5.12287048001258 1
4.31788291746127 1
4.90525931244911 1
5.41348249503184 1
5.19664437579282 1
4.43992496835133 1
4.30935584410764 1
5.03874120617761 1
5.81303033065136 1
5.17600696097023 1
4.95304113680028 1
5.23380792670899 1
4.66131588005559 1
4.86481502880186 1
4.97688181278944 1
5.02806760146969 1
5.02294646839418 1
5.15554980960256 1
4.15534604700603 0
5.36105180244141 1
5.43264725222085 1
4.97644652830478 1
5.58324674485815 1
5.85098999836384 1
5.38203336815409 1
5.35851601077061 1
5.14784471080415 1
4.72330260837722 1
5.23977073958775 1
4.81953673146131 1
4.27110320638362 0
4.25063326361095 0
5.08479108508319 1
5.78250156976444 1
3.85225831181073 0
4.83028365306879 1
4.48112519488098 1
4.62644275718362 1
4.98432816457839 1
5.13818643573824 1
5.90896354323085 0
5.30172986286172 1
4.76519187525848 1
4.75241210053681 1
5.14965199144219 1
5.20327014610499 1
4.76049680190392 1
5.72314349707205 1
4.84591319139944 1
5.1091663128425 1
5.12010730300804 1
5.47103480396803 1
4.11550104409247 1
5.27820143988082 1
4.8468910604604 1
4.7097025645628 1
5.13854280569269 1
5.43759326885073 1
3.92501044390635 0
5.62606909194695 0
4.44584292102861 1
5.304340303891 1
5.41831869358929 1
4.83649529400878 1
5.11008096573176 1
5.53258948762432 1
4.5345136828417 1
5.12035507529906 1
5.07577138920708 1
4.53797191990238 1
5.34882154469407 1
5.72253089572862 1
4.88421322789458 1
4.90422468322192 1
4.26382490152694 1
4.94675983963059 1
5.24864620490916 1
5.31734930194033 1
4.94901702827162 1
5.61250446993255 1
5.04079084033166 1
5.19228469229776 1
4.79808157561078 1
5.66039049233311 1
5.25348042157463 1
4.68997954167937 1
6.03221839681398 1
4.72799090308005 1
6.78913038278262 0
4.73609018532212 1
5.29434459890151 1
4.98565473139308 1
5.20297297916517 1
5.07765465882615 1
4.77644395404329 1
5.52895673187148 1
4.79075967731393 1
4.7360118571893 1
4.80053284208303 1
4.92424801192656 1
5.01408801938221 1
5.06678331515727 1
6.01881002583704 0
4.94315195976187 1
5.30268917754687 1
4.74262658530821 1
4.58236154341976 1
4.15081286358913 0
5.7013110427241 1
5.08598480356978 1
5.19168825945338 1
5.16499324512141 1
4.93758631092289 1
5.13832415441408 1
4.1782650744008 0
5.14501628668338 1
4.94383327958525 1
5.234383323013 1
5.21395464984273 1
6.27083988950349 0
5.29792359079079 1
5.14033262544705 1
4.66786966791383 1
5.36787438998788 1
4.57748346840134 1
5.09221992813035 1
6.0243413035885 1
5.32649644181145 1
4.42167111718378 1
5.00989399772143 1
5.40387338121718 1
5.39591741090051 1
4.87648592355248 1
5.60202894912828 1
5.09296500302468 1
5.21767486163251 1
4.36473199887273 1
4.48951419042741 1
5.78367250538001 1
5.37521374415202 1
4.70736738096289 1
5.78391949772107 1
5.57175374449775 1
5.21913159172068 1
5.68808373091881 1
4.83298739885415 1
4.19135347001792 1
5.07406843815645 1
5.21191080597931 1
5.05901383169971 1
6.20281755676593 0
4.47367079516101 1
4.79678031511177 1
5.4252032856092 1
5.02352999228873 1
5.04923370399361 1
4.97802631026861 1
4.04119649456224 0
5.06736240575606 1
4.67331629630929 1
5.25145812746267 1
4.35156278885402 1
5.29248197224875 1
4.70496287708016 1
5.06034171479804 1
5.32991143945577 1
5.85569920762622 0
4.82346958517581 1
4.88188640365722 1
4.92830406245518 1
4.85302741758624 1
5.28192946618848 1
4.68795655536257 1
4.99465941950665 1
5.71064860676283 0
4.38135943728228 1
5.56367569486132 1
5.21556862846663 1
4.72945236099765 1
5.14393535881903 1
4.5004778029092 1
5.02102499363634 1
4.35085300181793 1
5.08899770139798 1
4.8424780247049 1
4.9759339855809 1
5.52068020840485 1
4.65844780513907 1
5.10454291193255 1
5.01826234093737 1
6.0216178532508 0
4.41394322117696 1
5.15182508824827 1
5.12090587055572 1
4.66009339814529 1
4.85564010327616 1
4.74335900523131 1
5.40560946971667 1
6.02152535146022 0
5.19149718437165 1
5.16930007275574 1
5.21447943027967 1
5.34932263347841 1
5.35216240488797 1
4.65694759880905 1
4.84734950802606 1
5.00016894436376 1
5.23582538752389 1
5.09411220225612 1
5.07605923840237 1
5.3297571252675 1
5.46931801097107 1
5.25711332734277 1
5.1561683539287 1
5.08581497920999 1
4.29319368445291 0
5.23781388915061 1
4.79823080454149 1
4.83695566096526 1
4.81277260923091 1
4.74321378953541 1
4.84714907653804 1
4.49412191017975 1
4.97722821443735 1
4.98366381735128 1
4.48811539297164 1
5.35706443335248 1
5.25842758164562 1
5.33949175947048 1
4.14595777240276 1
6.0651551192201 1
4.82562511390986 1
5.35343597796402 1
5.54301349132494 1
3.7112478777503 0
5.63265758555279 1
5.41784492663378 1
5.1905391601215 1
4.50990330021679 1
4.94241248033327 1
4.5355890348196 1
5.03929206150087 1
4.76658557490832 1
5.20783681307798 1
5.52765846382573 1
4.09372674392373 1
5.03087699134638 1
4.88289876797152 1
4.60672274105916 1
5.4935947348222 1
5.33297786137338 1
5.12443142923974 1
4.778667848578 1
4.79940436138133 1
4.97325783670177 1
5.30061020420071 1
5.10009508088595 1
5.54979196680771 0
5.31540479517889 1
5.13844995353083 1
5.18671638975213 1
5.02613762423866 1
5.11618250861548 1
4.71223905440409 1
4.9912005730855 1
5.37839531357684 1
5.10866932874331 1
4.43678104145942 1
5.00568217447641 1
4.56896232158554 1
4.73796800902958 1
5.3778620825272 1
5.03443103086338 1
5.1474586844338 1
5.20380568716639 1
5.72090014177776 1
5.08628083094031 1
5.32266543150784 1
3.73795919317719 0
4.83565065603682 1
5.0887849674429 1
5.75306683913939 1
5.19355705829814 1
5.90758192746895 1
4.45413068905252 1
5.46267086089805 1
4.92363594674224 1
5.0717451535918 1
5.4436355285856 1
4.63852460928892 1
5.11363328078453 1
5.04143529322051 1
5.55500255556729 1
5.02601699685095 1
4.74284780349493 1
