# Supplementary material for: Bias caused by sampling error in meta-analysis with small sample sizes
Source: PLoS One. 2018 Sep 13;13(9):e0204056. doi: 10.1371/journal.pone.0204056 (PMC6136825; doi:10.1371/journal.pone.0204056)
Supplement: S3 File — (ZIP) [file pone.0204056.s003.zip › results N = 10 delta = 5 tau = 0 sz = 100-500.txt]

"dl.delta" "dl.cp"
4.97385943390189 1
5.01952157188115 1
4.97693764496791 1
5.02160685388219 1
4.87868605006348 1
4.91064408624744 1
4.94567098752898 1
5.05591907127584 1
5.11367467321228 1
4.87003377379428 1
4.91894762412661 1
5.0346675049128 1
4.99950298147045 1
5.04698583395944 1
5.11329402926742 1
5.0666247401243 1
4.88909412995073 1
5.06032233688997 1
4.91781405912396 1
4.79949679078106 0
5.12605150021414 1
5.04583589817868 1
4.97275352844855 1
5.09920879073221 1
4.93925416110888 1
4.98417743971286 1
5.00174984257263 1
4.95422867221404 1
5.07915481751406 1
4.93916092265264 1
5.07498351556907 1
4.9871303490768 1
5.11633466706677 1
4.95680057401307 1
5.06990326480419 1
4.99623446909852 1
5.00372152157134 1
4.95443361197425 1
5.21541946670571 1
4.96787746334363 1
5.03620470787285 1
4.96413725113985 1
5.20170441890417 1
5.04850547084428 1
4.96913751777865 1
5.07905163030514 1
4.93536561030273 1
5.10018521843106 1
4.96196143114181 1
5.15749494197587 1
4.88572813727179 1
4.91392711988281 1
5.01848089672126 1
4.98909259655756 1
5.06428125236079 1
5.04623507060413 1
4.90684300970599 1
4.8653797838443 1
5.01698971493141 1
4.93510044744333 1
5.01698231533923 1
4.9108076569608 1
5.02381259341565 1
4.89257907711705 1
4.98537576551909 1
5.03567489366822 1
4.93396486111353 1
4.8703670776588 1
4.91491137136658 1
4.92661869102466 1
5.23506416008597 0
4.96258209354979 1
4.76385879366971 1
4.95970940781493 1
4.82865378858616 1
5.07195478654341 1
4.97166361853397 1
5.00553324692061 1
4.84770071288762 1
4.98064078480894 1
5.00657805151987 1
4.92892919231235 1
5.02510098697298 1
5.01092857223784 1
5.04827289876312 1
4.97975146132235 1
4.92158810549445 1
4.86116292508568 1
5.05185233017112 1
5.05661599002586 1
4.93901310548054 1
5.15368301687189 1
5.01575080985131 1
4.93118947873337 1
4.94628910188458 1
5.01120479794231 1
5.05822011957606 1
4.95946611924185 1
4.97730306143225 1
4.95250602068702 1
5.02391628399174 1
5.10093854738069 1
4.9701641579148 1
4.83158108723995 1
4.9089484303832 1
5.10292925320426 1
5.08777110536644 1
4.93229210707327 1
4.95892467751826 1
4.9937008739224 1
5.1403527171445 1
4.95815069352251 1
5.17979586874175 1
4.9569089772349 1
4.9093677529204 1
4.77960334633157 0
5.01391919608224 1
4.90711849144939 1
4.95655120572744 1
5.04337969854822 1
5.0284956935013 1
5.02563556793079 1
5.0489061530935 1
4.9623659456808 1
5.03395561967065 1
4.98645449356997 1
5.07843375734914 1
5.05713010642977 1
5.00717772988772 1
5.01539147466652 1
5.12601052015859 1
4.93221667503779 1
5.11321137000791 1
5.10068536616543 1
5.09691760635549 1
5.0336331949855 1
5.12357320710756 1
4.97863423917599 1
4.98971497721328 1
4.99731153532212 1
5.21688198124125 1
4.94849048777408 1
4.90660343001356 1
5.0813718621059 1
5.09328566831202 1
5.08239293362319 1
5.06851714541527 1
5.05313475325452 1
5.02404303844618 1
5.00711830670779 1
4.98544412171892 1
5.05903879706159 1
5.02523517473062 1
5.07402410306822 1
4.92486391522379 1
5.02021165980477 1
5.10993893502974 1
5.00747504210506 1
4.99570676193705 1
5.06708338087604 1
4.9062837949583 1
5.0340557554857 1
4.94296050090058 1
5.13728749663114 1
5.09360294579699 1
5.10521710785453 1
4.906767659913 1
4.91322164492118 1
4.78513283403245 0
4.95850366014086 1
4.91194141820152 1
4.87989139701472 1
4.96692151678008 1
4.98845549544593 1
4.99051539091098 1
4.88828972035763 1
4.92034475308094 1
5.13920863916185 1
5.07091034542824 1
4.77780432700509 0
4.93437219127602 1
5.05600484901541 1
4.98731704429309 1
5.24016946267936 1
5.18040969219878 1
5.04523177108387 1
5.10583870539969 1
5.05302298837258 1
5.04070642106352 1
4.91047837728738 1
5.09697519087825 1
5.01251048142069 1
4.95511461155875 1
4.89265374831903 1
4.94591705485267 1
5.0697180458089 1
4.91881585939805 1
4.94843945055268 1
4.85913827763068 1
5.01336442611139 1
5.10305192983468 1
5.02323893054539 1
4.87073175164274 1
4.90020263784183 1
5.02179627886403 1
4.86281347106628 1
5.0590855006062 1
5.02194519884592 1
5.05743539518092 1
5.03150116180797 1
5.11356041401128 1
5.05246747386425 1
4.93227026514255 1
5.02690706862516 1
5.09525124238498 1
5.07067725652271 1
5.03273895141892 1
5.03397038809248 1
4.97353324253592 1
5.15065632013072 1
4.96220714489902 1
5.00585222238849 1
5.10801804802772 1
5.03990660568586 1
4.95525084330576 1
4.91318366395913 1
4.96831108689054 1
4.980708407016 1
5.00887585307875 1
5.12862995645328 1
4.94366917904757 1
4.9030415856432 1
5.05162667080957 1
5.01876639891182 1
4.88124172576205 1
5.08867437388458 1
5.11973892154534 1
5.00445802102182 1
4.93225488618795 1
5.14328206697986 1
5.04526131236338 1
4.84963610411026 1
5.06565588597109 1
4.98301582849403 1
5.20347699165775 0
4.94603906346959 1
4.86358062203362 1
5.10418121634927 1
5.04265112736199 1
4.94417802290295 1
4.88436850149697 1
4.89841836761669 1
4.87360569320864 1
4.87365118696001 1
5.02904962799789 1
4.80735697217054 1
5.09854835100667 1
5.06942365775968 1
4.92136628298962 1
5.05210897176673 1
5.1337464445948 1
4.97383997781016 1
4.92382186946933 1
5.00425309385114 1
5.0214998411854 1
5.02022076098181 1
5.00102120023187 1
5.09431069522293 1
4.81604773438672 1
4.95933802234529 1
4.98518321732879 1
4.9633753854481 1
5.09291354042812 1
5.01901606473858 1
4.92605603823915 1
5.12530051050707 1
4.79545154967595 0
4.90444682283476 1
4.91331853159667 1
4.84239921880076 0
5.10344717311451 1
4.92390415127877 1
4.99229746265258 1
5.24477109815754 0
4.97297979361825 1
5.11678812355033 1
5.00632820224539 1
5.2118794185579 0
5.0549027860325 1
4.9753975509085 1
4.92486220985215 1
4.88279540955739 1
5.02483382610216 1
5.0547109154345 1
5.17233724719041 1
4.93635649941749 1
5.10794423229531 1
4.89236739255645 1
4.96728559620739 1
4.95389323013622 1
4.99462038775143 1
4.96622772724418 1
4.99789307417394 1
4.95751998707974 1
4.96113378530726 1
4.73188585495885 0
4.98218804093642 1
5.01998340462679 1
4.92971945300985 1
4.99467531390912 1
4.94742576146773 1
5.14672604937521 1
4.93252208504004 1
5.09580166510378 1
5.06687316329983 1
4.98919664317688 1
5.05591618616278 1
4.95168335285569 1
4.84515778961997 1
4.88163561190871 1
4.89071395318096 1
5.10554715528758 1
4.85913552838385 1
4.89944831273634 1
4.94708662961522 1
4.86091341985076 1
4.9500708356938 1
5.1643898646559 1
5.01686837189547 1
4.90055084173607 1
5.05142808764555 1
4.95950563702362 1
4.68959524347889 1
5.00167657601801 1
4.93375805819921 1
5.12950811732778 1
5.13360528097609 1
4.94361750503315 1
4.90559583478713 1
5.05054885675106 1
5.00970116206068 1
5.10768331132604 1
4.92029188062666 1
4.96228945248956 1
4.78880219402523 0
5.34143245044924 0
5.20549155999915 0
4.99245391644463 1
5.05009445136825 1
5.06296817654343 1
4.95267420349216 1
4.8880120770628 1
5.0777357003942 1
5.06359340993256 1
5.13810509875577 0
4.86049241069231 1
4.94390556657964 1
5.03011567739264 1
4.98428481998833 1
5.10408095793188 1
4.96308979971812 1
4.86786560223303 1
4.96589989170453 1
5.0807317678611 1
4.98162562598302 1
5.08042329987117 1
5.04997374468901 1
4.92736475616343 1
5.05860329313954 1
5.0527824914495 1
4.90257984055931 1
4.94806705152627 1
4.79283339902011 1
5.00366238415667 1
4.87010533654765 1
4.95415781985167 1
4.9967917413045 1
4.9498285717231 1
5.03965307060758 1
5.1162654328917 1
5.01498442636612 1
4.94200706007202 1
5.00006417959504 1
4.9559604786084 1
4.92907149313161 1
5.12265691269296 1
5.15046041161809 1
4.8116866419023 1
5.00049182545188 1
5.0534467512478 1
4.89605136885478 1
4.94701694968242 1
4.97115251315051 1
4.99752378106489 1
5.00073590739484 1
4.95064393489864 1
5.05540171757278 1
5.01599002595449 1
4.91787318016172 1
4.9659725974234 1
4.98149702959244 1
5.15532121616374 1
4.92223396997995 1
5.03086528851486 1
5.04523615360069 1
5.0272305021247 1
4.75938763784794 1
5.03945157465523 1
5.04224873049242 1
4.92808804851994 1
4.98185178575126 1
4.93271438085395 1
5.03876008276803 1
5.01118869234932 1
4.95476929710685 1
5.00361743219052 1
4.97213982081743 1
5.11112036835159 1
5.03935927038141 1
4.97128831545687 1
5.00457782133284 1
5.00729091574419 1
5.09797960735965 1
5.04983766406311 1
4.84007400559754 0
5.00345396494492 1
5.20459716551794 0
5.06580584161079 1
5.01838289108916 1
4.98195350903292 1
4.94178903067342 1
5.02764672146105 1
5.10365066545519 1
5.05603869828226 1
5.08430197240041 1
5.16650130832565 1
4.82007618749878 1
5.06547242991856 1
5.11207167633103 1
5.12519242893829 1
4.90632399279664 1
4.99303992038046 1
4.93730183006515 1
5.11428102482447 1
5.16511558125328 0
5.14170243802911 1
5.00820847462326 1
5.11237905327265 1
4.98612429113527 1
4.91044831604096 1
5.10382609149132 1
5.06197055889351 1
4.87075358746674 1
5.01666194515402 1
4.93924977662641 1
4.99721760654241 1
4.94262933073828 1
5.00668252696783 1
5.11503479627434 1
5.08735147156709 1
4.99196185793551 1
4.90491354227646 1
5.08951402245992 1
5.21090337821771 0
5.09911924984177 1
4.92922162188022 1
4.93647073422783 1
4.95590420444732 1
4.87971257276295 1
5.15352569180954 1
5.0186912163712 1
4.98598111714175 1
5.12016383360653 1
5.11534829232497 1
5.04639147546605 1
5.15167962293948 1
4.91211071822959 1
4.98433860227144 1
4.86617001831041 1
4.9578640461896 1
4.93318402774867 1
4.79811994683147 1
4.85024842568642 1
5.06255902630527 1
5.09605969410834 1
5.00188811234994 1
5.00410533700893 1
5.08852606532109 1
5.09373601727096 1
4.97352167272654 1
5.03207001641753 1
5.093394783277 1
4.97134643835408 1
4.9492166715663 1
4.80134507356324 0
4.94290240272996 1
4.98509860212129 1
4.99770608173074 1
4.83618169951388 1
4.93285274180161 1
5.04736103040264 1
5.0409386736777 1
4.89952012543965 1
4.9785092108717 1
4.90358421008433 1
5.15917984830588 1
4.94210642163218 1
5.06608316734842 1
5.0772007396329 1
5.00953023166816 1
5.03756723733836 1
4.79324564639209 0
5.01614494226144 1
4.96234365999168 1
5.15033615359584 1
5.08338759390872 1
5.02619638244838 1
5.0570145148327 1
5.00212643638563 1
5.19640695536471 1
4.8122553265049 1
5.03800283962045 1
4.75574489630929 1
5.01771173824766 1
4.88765332026492 1
4.94681151507207 1
5.03746383563785 1
5.10198449662887 1
5.17705513868598 1
5.21178245607332 0
4.91739679661686 1
5.08178400335654 1
5.05850403970393 1
5.07596724352329 1
5.13161881961625 1
5.03684550186498 1
4.8883920537722 1
5.05974812529031 1
4.99734164487592 1
5.07252884483838 1
4.99254522222744 1
5.09438838677689 1
4.90016708926329 1
4.97470944407003 1
4.85793151459571 1
4.99158663175602 1
4.96165619834146 1
5.04629318121046 1
4.92100963471999 1
5.03908676445253 1
4.98371438503273 1
5.00922725192826 1
4.83077892555098 1
4.89376474283906 1
5.02801186526672 1
5.04094626795507 1
4.9611936987235 1
5.0154255914763 1
5.00909516489534 1
5.04246234507853 1
5.08593527852905 1
4.91310716760309 1
4.70024502186631 0
4.94873034055042 1
5.03344505408972 1
5.09620117476565 1
5.03429575547652 1
5.06114123606313 1
4.91801922524523 1
5.04359696172783 1
5.00574916704632 1
5.04200164617881 1
4.98380736825001 1
4.99543634988849 1
5.11680017154013 1
5.04752678719824 1
5.09342165837172 1
4.84905385417704 1
4.95793250821351 1
4.97360228145922 1
5.05657307730159 1
5.17841933264657 0
4.79980130567584 1
5.04160297631776 1
5.00606958752055 1
5.18078797635992 1
5.14585795228954 1
5.07837809564368 1
5.01640192464338 1
4.96632878121534 1
5.00210085461963 1
4.98233261209399 1
4.84361795361155 1
5.03451407873036 1
4.9643139288409 1
4.91263233829975 1
4.9282281756184 1
4.91437668267755 1
4.989072095054 1
5.05462777961268 1
4.88946217764383 1
4.97173946497938 1
5.15057552811122 0
5.03405945251715 1
5.00714221197098 1
4.9295388104189 1
4.78920412595856 1
5.06061314284569 1
4.9519455417185 1
5.07997457564226 1
4.93234057186674 1
4.9412630651639 1
5.0830516756178 1
4.83891698320694 1
4.94791485919686 1
4.96442689807962 1
4.92794072876621 1
4.86227077223491 1
4.9670034663311 1
4.83512950782131 1
4.95494859293616 1
5.20778905238885 1
4.92090604996253 1
4.89116422942044 1
4.91839402958252 1
5.02325423892035 1
5.00005341559818 1
5.00003412908703 1
4.70675627402978 0
5.04011004121162 1
4.98658773445376 1
4.94728889457748 1
4.99499855099406 1
4.89775492605791 1
5.2504815623796 0
5.16705715105043 0
5.04049542516591 1
5.04428479695669 1
4.90835582071565 1
4.96997797651578 1
4.97537571789244 1
4.94167055702026 1
5.08081304992194 1
4.97614270953974 1
4.84095235476365 1
4.92798873311855 1
5.03899517872122 1
4.99508274173481 1
4.90183188625614 1
4.94073821922894 1
5.15183827718605 1
4.87508837267111 1
5.03532730423568 1
4.95195676900371 1
4.97892600501976 1
4.97145641044383 1
4.96910852088282 1
4.97244760079566 1
5.14037239977059 1
4.874348133281 1
4.93233204305868 1
5.17741150882535 1
5.03856501500352 1
5.05127623113061 1
5.12276556867495 1
5.09383816338102 1
4.9401186927274 1
5.05608593429501 1
5.0670765900876 1
4.93370612663255 1
4.92949171794768 1
5.01768880531321 1
4.94697227825545 1
4.93403187966168 1
5.14345338647547 1
4.94214787097665 1
5.02373826870098 1
4.96086010647617 1
5.03297562797019 1
4.88317471484349 1
4.89482818543222 1
5.01518751949482 1
5.28490021863658 0
5.096143412006 1
5.11547894987063 1
4.90667285858698 1
5.18383631247953 0
5.03825496757119 1
4.92256008749603 1
4.91292041680698 1
5.0372397982014 1
4.95389093966881 1
4.97465067440244 1
4.90114181663923 1
4.93467259497729 1
5.09349846730031 1
4.96424792652015 1
5.15173280606421 1
4.97426345206543 1
4.87258700556646 1
4.81239179921143 1
5.06213227651762 1
5.07393083573784 1
5.00182122686928 1
5.06500604353907 1
4.98676954813726 1
4.90156793100368 1
5.2617253262262 0
5.01425562691258 1
5.04162728516263 1
5.06852504322358 1
4.99319194731297 1
5.07933690618239 1
5.07514589175918 1
5.11734061524485 1
4.90449436863183 1
4.93245621021707 1
5.07493902825404 1
5.08991163857645 1
4.80297947963871 1
4.91224387319772 1
5.0060745092624 1
5.1211782947421 1
5.07999770824465 1
4.93684654952875 1
5.00551359007867 1
4.91218586169422 1
5.00867386137665 1
5.03128772178583 1
5.00501435785916 1
4.99666939664867 1
5.08561117117807 1
5.08312842866762 1
4.88332295071323 1
5.02553384049503 1
5.03555522228147 1
4.84138550913536 1
4.96202970881935 1
4.97034013822504 1
4.96367239976604 1
4.98163913452346 1
5.00953238363831 1
5.10737145038528 1
4.9504350009085 1
4.96554109917647 1
5.21523607298017 1
5.06667782123813 1
5.13091583447682 1
5.05920647007196 1
5.01726268436643 1
4.89832636826434 1
5.04750751130199 1
4.88012137632771 1
4.86300707315957 1
5.04923775145382 1
5.07304943494707 1
4.89714853647988 1
4.95285209451054 1
4.97707821104666 1
5.06566662912547 1
4.99646799136882 1
5.00378172694569 1
4.9574263388151 1
4.96679222619354 1
5.08674737502462 1
4.93735628088357 1
5.00755806691222 1
4.98858861644065 1
5.07105568341348 1
5.04848927687025 1
4.78577933594162 0
5.04970749412596 1
5.08241922345125 1
5.1049552129988 1
4.86088336126795 1
4.77301035076888 0
5.03720004832177 1
4.78748440115621 0
4.94735515484271 1
5.01426337489073 1
4.93607031694411 1
4.95268337088249 1
5.05845248487421 1
5.03902748069146 1
5.10882030577456 1
4.76936959253426 1
4.86458035989919 1
4.93631989237414 1
4.93447677313156 1
4.89589371680706 1
4.94923662062364 1
5.09211911577051 1
5.09261872092116 1
4.93140554281539 1
5.15824424927658 1
4.96252031916602 1
4.99500484763606 1
5.03439557746742 1
5.0323791056636 1
5.03145402170366 1
4.8958591777755 1
4.90679432495225 1
4.87018781178987 1
5.00061833291984 1
4.91134279130784 1
4.89386823060891 1
5.00814969273874 1
4.93370265519782 1
5.0581303694119 1
5.0134314078106 1
4.97742642239966 1
4.92135132856252 1
4.93933599086827 1
5.12136508030813 1
5.0949508418168 1
4.9433500558283 1
5.12995396067481 1
4.90317090743683 1
5.00429926462651 1
5.16231050873239 1
4.9460847848561 1
5.01275736606719 1
5.06190011774893 1
5.00227141828082 1
5.06993408343359 1
4.99541795064334 1
4.93060603074166 1
4.85650724411022 1
5.02412968399749 1
5.00027216252194 1
5.12792011410451 1
4.93888760921055 1
4.92632130256152 1
5.07270050688804 1
5.01788904554776 1
5.07455667288088 1
5.00294530323108 1
5.04594843168 1
4.90008684532796 1
4.95923636796755 1
4.938052444274 1
4.8979918979738 1
4.8894484617786 1
5.0586674128158 1
4.98429286273538 1
5.00661571278383 1
5.05981225564975 1
4.94508849813716 1
5.08567997141062 1
4.96880403122457 1
4.85198624927994 1
5.01817718908741 1
4.93327090816183 1
4.99026533578818 1
4.97381334581808 1
4.97774090500467 1
4.90548693816566 1
5.05719618288787 1
4.87782447103809 1
4.95515090768265 1
4.78787460746301 1
4.86635933282286 1
5.02147916070907 1
4.97409200973978 1
5.30131435747838 0
5.02206883112664 1
4.97715428400215 1
4.95052284315435 1
4.87904298414646 1
5.00731719604988 1
5.08947869921908 1
5.12017446873803 1
5.01176758627738 1
4.97053010030832 1
4.98251535022673 1
5.00262128116014 1
5.09261024876204 1
4.94054087690876 1
5.10012040291948 1
5.04153814639006 1
5.11261181287224 1
4.94357551569279 1
4.98647551142047 1
4.98546107349816 1
4.9721688839275 1
5.12689723555442 1
5.01653087719963 1
4.96538604558441 1
5.01350998452442 1
5.01324362825198 1
5.17821250402299 1
5.15281167428298 1
5.0317399408903 1
5.01148372455329 1
5.05365769169054 1
4.93976266933194 1
5.01286368740425 1
4.99837304564052 1
4.96545252427631 1
4.97652161436301 1
4.92390954511491 1
5.00488714728477 1
5.07597490850808 1
5.17561840981609 0
4.98796626299336 1
4.9161626728081 1
4.94715600795643 1
5.00906662682594 1
4.93298811730146 1
5.02109036522232 1
5.01981849690325 1
5.00175180840023 1
4.90568194510097 1
5.01400675488516 1
4.93770400656772 1
4.88879267005659 1
4.94673361119671 1
4.89758588262776 1
5.1081922945281 1
4.96998784584962 1
5.06584953512822 1
4.97125808305687 1
5.09914184346736 1
5.03315880210642 1
4.91343485473073 1
5.00120966497435 1
4.86457063307572 1
5.05694243007341 1
4.98340984442692 1
4.97581594249467 1
4.98804336768476 1
5.01403696022088 1
5.02841135011293 1
5.0226245130919 1
4.86815369577085 1
5.00288784888183 1
4.86109106082402 1
4.98120035287685 1
4.83744369776718 1
4.91574544100945 1
4.98843692617823 1
5.01865782571046 1
4.93550836533446 1
4.99498256353006 1
5.0070914625769 1
4.9666777508835 1
5.04982759564204 1
4.7891336887397 0
4.95580283194812 1
5.13432731800475 1
5.03770017212387 1
4.89687763822156 1
4.93675591392434 1
4.96500845816846 1
5.06300606666092 1
4.79350759444645 0
4.92963127364108 1
4.9414589352894 1
5.11592684301432 1
4.88194858133741 1
5.03801977634965 1
5.05027028934806 1
5.03339498208684 1
5.02039232955579 1
4.85674135453931 1
4.99867411693242 1
5.04405127526129 1
5.05923272173146 1
5.01573367711558 1
5.02479873335134 1
4.92682311475221 1
4.93674201819882 1
4.9001241372559 1
4.92594127692405 1
4.85828319444223 1
4.84507093302077 1
4.89629471683574 1
4.98797065360766 1
4.97448009527308 1
4.87966845215668 1
4.96833366233528 1
4.80384063544649 0
4.93533470210526 1
5.17211171509594 1
5.04736719494627 1
4.89029943190053 1
5.11192924847713 1
4.97255502105007 1
5.03073146619866 1
4.96979913409982 1
5.16310098805635 1
4.90192529560036 1
5.16044619102514 1
5.09325070060952 1
4.98609926761727 1
4.93437796402316 1
5.08035814373798 1
4.97425510158501 1
4.88583260909594 1
4.84981668916684 1
5.08938968514377 1
5.09389226225944 1
4.86450427865724 1
5.06041083281326 1
5.18084122724086 1
4.93577724015868 1
5.11209618598343 1
4.87541338157414 1
5.07551630724007 1
4.98930831397805 1
4.93489610072395 1
5.07388405314116 1
4.9326659926595 1
4.79630958692933 1
5.02318851823071 1
4.95314213694956 1
5.07240677309388 1
5.02992216545382 1
5.10796292192303 1
5.01801632185482 1
4.96915348887081 1
5.16857754180878 1
4.92212707769071 1
4.88701611275134 1
4.94495998916521 1
5.13990700436875 0
4.9730994697826 1
4.94587058684485 1
5.00008575835133 1
4.86366999671489 1
4.76759593006129 0
4.94048736914014 1
5.02966476836731 1
5.03934184210454 1
5.02872411151395 1
4.90541639634398 1
4.87068521385999 1
4.84664307073955 1
5.14741509933235 1
4.87477445878435 1
4.94581646123788 1
5.10918597867352 1
4.93747367292662 1
5.08753032251987 1
4.8707891423187 1
4.84327712750941 1
5.05983639749252 1
5.19210637494829 1
4.84582974500197 1
5.01880754235732 1
5.06093588295446 1
4.867765845842 1
5.03795512532893 1
5.07275759792148 1
4.91217580999706 1
4.99014000225709 1
5.00667110147057 1
5.05554816198763 1
5.0831458351016 1
4.88777392136387 1
4.94053021236765 1
5.02763118607099 1
4.95918423258165 1
5.121297446019 1
4.97912195694156 1
5.06656344554683 1
4.96322070837544 1
4.87524240113778 1
4.96383460384551 1
4.8875505602786 1
5.15854365784633 1
5.08287258754134 1
5.0255794754592 1
4.90201031604123 1
4.86995496890378 1
4.93440362923568 1
4.97846995785965 1
4.89110998731114 1
4.91014190195529 1
4.8799525115849 1
4.92863555984759 1
5.13838324689721 1
4.9780661449219 1
4.99899016562852 1
5.03048656978859 1
5.10486075835444 1
4.90880078901148 1
4.8102368724252 1
5.03240488989698 1
5.12455671501205 1
4.97618855016828 1
4.97604909387113 1
5.06559183105276 1
5.05344364340666 1
5.04308423236661 1
4.96497432799283 1
4.89366369249017 1
5.05788034412639 1
4.90689046465639 1
5.15287492635069 1
5.08156448594136 1
5.0077431186839 1
4.9686815035982 1
4.95065914960204 1
4.92973404843056 1
4.91124726990666 1
5.0188566197547 1
5.03093550011811 1
4.88028361911733 1
4.94596774438541 1
4.89676544333576 1
4.97795354165032 1
4.93132567778157 1
4.92409466468984 1
5.00574510219835 1
4.95531770557293 1
4.9262411852498 1
5.03722196812891 1
5.0108144003937 1
4.97155254835331 1
4.95832573161463 1
4.97446363583738 1
4.98752385434764 1
5.00546912360273 1
5.10001623326311 1
4.96757968408417 1
5.10130981557649 1
4.98363553628217 1
5.07294703815265 1
4.85898500252296 1
4.93259686686049 1
4.95925343392823 1
4.9928817873908 1
4.88136348115308 1
5.06853504679876 1
4.94315956886975 1
5.07206202390954 1
4.99874679522456 1
4.85699837430594 1
5.01082313803022 1
4.87567822282249 1
5.00015413686246 1
5.01504920970039 1
4.96425075702836 1
5.02508657408194 1
5.11823688378424 1
4.93071033594919 1
5.06013119533005 1
4.99062584197279 1
4.9930223141516 1
4.89173002481805 1
5.01581123315409 1
4.92933127011995 1
4.83990488167502 1
4.99038723914565 1
4.99952947289709 1
5.03660597037615 1
4.94557048746746 1
5.02383727334712 1
5.03174452774006 1
4.96984724195009 1
5.28112642221568 0
5.01815481310587 1
5.03790170429979 1
5.23513652960817 1
4.86850501736403 1
5.01119373875684 1
4.90313791048117 1
4.89776809524082 1
5.06189647777588 1
5.08864013233597 1
5.02334038191262 1
4.93393627632602 1
5.05382943636231 1
5.09273341969482 1
4.99942196830485 1
4.95145141982345 1
4.88260260955967 1
5.06538462108603 1
4.86717150392828 1
5.14386491297329 1
5.14905872918282 1
5.09124349216495 1
5.24013453924755 1
4.93759222875953 1
5.09561093732029 1
5.05191253095617 1
5.0000325181245 1
4.99664200625052 1
5.09423197533655 1
4.97933371839933 1
4.89316919858415 1
5.06237685654507 1
5.05103327097683 1
5.00373123035192 1
5.02547914752059 1
4.81475230246237 0
5.02642061245884 1
4.83265535131176 1
4.95640223928433 1
4.98178682876707 1
4.90850934143938 1
5.03102433555429 1
4.82768081717158 1
5.1036283293369 1
5.0126782649971 1
4.98328094479491 1
4.90036754110491 1
5.12909359607141 1
4.99544070052504 1
4.9009345828564 1
5.00589434660179 1
4.96305718606425 1
4.88782792135763 1
4.99614523926297 1
4.91339203811609 1
5.01129791336534 1
4.94668415992103 1
5.01427962521833 1
4.88954726358374 1
5.08068260550258 1
5.08850983210412 1
4.96850812017153 1
5.01084682581087 1
4.79659593172177 1
4.93019896642053 1
5.10522070908018 1
4.95754214877687 1
5.00832898441358 1
4.8211756648801 1
5.06294852810744 1
5.04647803438389 1
4.94527940281706 1
4.98284929875679 1
4.91554924482195 1
5.04297575849412 1
4.95971141852107 1
4.95223682904395 1
5.06965064110944 1
5.07652372078142 1
4.87783275490229 1
4.946786679974 1
5.13939972881696 1
5.12539855690961 1
5.17780581683746 1
4.84020969581753 1
4.88457984022154 1
5.1162884730311 1
5.12274899653642 1
5.02117986415185 1
5.23162656785598 1
4.91204764745637 1
4.90289499330283 1
5.04471790357897 1
4.96437443733853 1
4.99848159674526 1
5.04954396360376 1
5.03746465178711 1
5.05256328555874 1
5.04297342847731 1
4.89396173032823 1
4.94423592958966 1
5.04434259522141 1
4.88452371452215 1
4.95027440359243 1
5.00586847372854 1
5.06032248100868 1
4.95511037354546 1
4.97732519664873 1
4.94959405125126 1
5.2241568439637 1
4.94058075618068 1
5.02844428046149 1
4.95685909164018 1
5.03270927131849 1
4.97320799427108 1
5.049728350986 1
5.14180029611314 1
5.12951350879001 1
4.98785023484352 1
4.88341249209176 1
5.12846574500383 1
4.97844838299937 1
4.93612531574812 1
5.16595986751227 1
5.07930344927076 1
4.87951990413653 1
4.94674262064734 1
4.98077788425802 1
5.05509946706715 1
5.07819922293398 1
4.96633693973409 1
5.1087244377884 1
4.93310741147501 1
4.95388217844732 1
5.03702806157827 1
5.10881929402568 1
4.93435893314033 1
5.06798909788318 1
5.05533753236393 1
4.88081748381835 1
4.91309153194235 1
5.22358482661309 0
4.93195463481634 1
5.03310553629542 1
4.93095762935419 1
4.84142577054158 1
5.03144757170538 1
4.91756478480333 1
5.10062613779788 1
4.9129383892176 1
4.95414630189861 1
5.01527373993786 1
5.29136166212761 0
4.94855623239581 1
4.93320668982136 1
5.02725467090975 1
4.97352532658002 1
5.00996528409058 1
5.02717477405546 1
4.91738896298405 1
4.97864635028022 1
4.91126892755502 1
5.03141266380061 1
5.07533257853386 1
5.06076692132497 1
4.93001217565533 1
5.08341810132036 1
5.03781773013428 1
5.02397362057138 1
4.91968345445149 1
4.86423716528594 1
4.95050461544198 1
4.93316799963476 1
4.91265891677592 1
5.07122954533243 1
5.03166588588315 1
4.97487795763647 1
5.00402810012544 1
4.77078465338427 1
5.03750224429661 1
5.11944672324018 1
5.00182563687708 1
5.12260006264221 1
5.00432314987922 1
4.98690264014785 1
4.94388359604817 1
5.05934487567564 1
4.98275731177135 1
5.11587549057369 1
4.90642615058943 1
5.06086029045971 1
5.05117214425487 1
4.95258230954837 1
5.01380342328234 1
5.11969083569059 1
5.03681131691428 1
4.90850303692104 1
4.95284552315478 1
4.9793624988337 1
5.09841081322707 1
4.99658424417883 1
4.86726086165657 1
5.10341541234056 1
5.08515890341285 1
5.21737938931662 1
5.19410657071357 0
5.06004928158023 1
5.07505483961208 1
4.97463381013594 1
5.01145531533787 1
5.03524005606116 1
5.0826150153238 1
4.97943912418155 1
5.03229469213068 1
4.86685509528312 1
4.99153537379576 1
4.932309471026 1
4.91036338252321 1
4.95020358733497 1
5.1322132569496 1
4.95702570301642 1
4.95707115761126 1
5.05475585407827 1
4.90139423629689 1
5.08071403099055 1
4.97727336461208 1
4.88687320779588 1
4.95908719781212 1
5.03830557891134 1
5.00316366593573 1
5.07576475099055 1
4.96458517394461 1
5.04392984383118 1
5.01816080286192 1
5.01888957774287 1
4.9130428233122 1
5.09826300205495 1
4.94668224479374 1
5.06892468680406 1
5.05659312776494 1
4.85993620246545 1
4.96840415377102 1
4.97704495232029 1
4.92261170471564 1
5.11129815971453 1
5.00274288426906 1
5.06180965082453 1
5.00962433444401 1
4.92876595295297 1
5.01009704877317 1
5.00777974568876 1
5.09727923893513 1
5.09570126510095 1
5.1994989313452 1
5.03386659299495 1
5.1777152019544 0
5.0318447010721 1
5.07060990442192 1
5.11646847442322 1
4.92167688708585 1
5.05869343886217 1
4.96838646187453 1
4.96331774033277 1
4.94228361627686 1
4.83658300010751 1
4.89925239635118 1
4.93826461961035 1
4.96259549670236 1
5.05120710878886 1
4.88903736512741 1
5.05745618575531 1
4.91993514626558 1
5.04437361606629 1
5.01832614496167 1
5.02881264772747 1
5.02462439056116 1
4.9806743031966 1
5.02822963429514 1
4.89570204743627 1
4.93693987241395 1
5.18211547499841 1
4.99231190848145 1
4.9555822223589 1
4.99149758646826 1
5.05502581671789 1
5.11467125665051 1
5.07285704646343 1
5.1529830055038 1
4.89408899092624 1
5.04991641836818 1
4.90441415631309 1
4.9675462622972 1
4.89271101082047 1
5.12267798713522 1
4.98945915359657 1
5.03415734001011 1
5.08636945362613 1
5.08286321766165 1
5.0670904266588 1
4.94576623938269 1
5.02842069622351 1
5.04085075214673 1
4.95146738069026 1
4.98524770525466 1
4.98068389776854 1
5.05362277873078 1
4.8560492004251 1
4.84395695378188 1
4.99926769629661 1
5.04142293787663 1
4.98672474800091 1
4.98538705823943 1
5.03381567246345 1
4.96593348966138 1
4.91004668785271 1
5.07647714015098 1
5.09164653356463 1
4.88004067000628 1
4.82920291402477 1
5.04003337361434 1
4.94524267832553 1
4.88494139739869 1
4.97439845652348 1
4.94899182534291 1
4.9296193539944 1
5.07893944757074 1
5.07679736313619 1
5.10699281450245 1
5.10582840321736 1
5.19907393862144 1
5.02836962323102 1
5.04322435929727 1
4.85361984119659 0
4.8742941432121 1
4.96532945704793 1
4.9479825398865 1
4.89400070265728 1
4.92279995378706 1
5.05286303084653 1
5.01162778724669 1
5.16488273642404 1
5.15589073522761 1
4.93082025179012 1
4.96026650136581 1
4.9688846217505 1
4.97179882909065 1
4.9589168908714 1
5.02195322530823 1
4.91052675968353 1
5.10354743300367 1
4.99226833629921 1
4.97391525710572 1
5.08144028500013 1
5.02517297897571 1
4.99041280597367 1
5.1575279448733 0
4.9395045110168 1
4.90526436046835 1
4.98633000785634 1
5.02651983969729 1
4.94773341799146 1
4.93958398638091 1
4.99885121872503 1
4.94445802907605 1
4.99738717497111 1
4.74113887801581 1
4.93409569829794 1
4.9651269581922 1
4.90722139565217 1
5.17171780281587 1
4.89749731768362 1
5.04867714094385 1
4.94173741120932 1
4.95197041016658 1
5.08514454170458 1
5.01819493251253 1
5.15505649895308 0
4.99677823019485 1
4.90023281539754 1
4.91262229468115 1
5.06075891586071 1
5.02931614499482 1
5.14578321756425 1
5.06864461870502 1
4.93424924528746 1
5.06730643076839 1
5.05738940202026 1
4.89854108876625 1
4.96614036409248 1
5.04716385054435 1
5.21413740306284 1
5.10857489684762 1
4.91013927698116 1
4.97018723255651 1
5.10641228598944 1
4.95903561007479 1
5.0693802006051 1
4.99246015945566 1
5.01135967979847 1
5.01208045068954 1
5.02188316599907 1
4.92968730124243 1
4.96945305965478 1
4.99704897921222 1
4.89321795042298 1
4.98343406566288 1
4.96466299558506 1
5.02401624069787 1
5.11438775290855 1
5.06443117666887 1
4.97512667663905 1
4.99090751606883 1
5.00755044218744 1
5.08112568851685 1
5.27217308575897 0
4.90738788995417 1
4.94222402975818 1
4.92813111219568 1
4.77641084831527 0
4.94955827896819 1
5.13248162846273 1
5.05268578791535 1
4.99511434872649 1
4.93160723074672 1
5.07300604736217 1
4.98527686593983 1
5.02333250885958 1
5.04691120985238 1
4.88790642536125 1
5.04545321593943 1
4.95102892445186 1
5.07633718624573 1
4.98829016732783 1
4.96841363756954 1
4.91664505348645 1
4.95536190643431 1
5.04867318618405 1
4.89727264391966 1
5.05946099757483 1
5.14866545510201 1
4.9061017556199 1
4.89739223222307 1
5.08648871930678 1
4.98872570917403 1
5.18086323153379 0
5.14103474941195 1
5.159010735914 1
4.94077329699617 1
4.94824409642364 1
5.00536115866271 1
4.749593263894 1
4.98475519482896 1
4.92134869287249 1
4.92187803852114 1
5.07385543784877 1
4.88631059964822 1
5.038199558183 1
5.10090349946521 1
5.09935768139758 1
4.98937844222633 1
5.01256064218675 1
5.06749690371997 1
5.08238328375175 1
5.00203059136217 1
4.85147324792758 1
4.9833752089316 1
4.87859256199789 1
5.03227896602492 1
4.89435406384092 1
5.03720202639026 1
5.00343633357634 1
5.05284324827654 1
5.02351137683756 1
5.10474795820672 1
5.00504934154138 1
5.06194394340526 1
5.02966056612674 1
5.05702082566908 1
5.00841596622579 1
4.98678965843815 1
5.07315771245516 1
5.09552069800899 1
4.92362737102914 1
4.96735884121097 1
4.98564594537114 1
5.11624117771133 1
4.90212554495652 1
4.88923264465948 1
4.91110087613678 1
5.04441633022719 1
4.89468882268925 1
5.14265703061995 1
5.06575573707003 1
4.9688716240586 1
4.95713127772209 1
4.8918818140816 1
4.90784692025823 1
4.9499523973905 1
4.9920187512201 1
5.08798923775488 1
4.9725602970889 1
4.82738008013028 1
5.02003991351008 1
5.10333407664449 1
4.84919851079596 1
5.0148472489586 1
4.91677672753037 1
4.94057713560245 1
5.03822364677346 1
5.09011098035032 1
5.03205754072175 1
5.08336937611587 1
5.08945205699387 1
4.86384798591776 1
4.94004265837743 1
5.00081680690384 1
4.67276168979622 0
5.19083994430839 0
5.03489435271392 1
5.1247911126527 1
4.94853248618925 1
4.95590805569231 1
5.00826998882041 1
4.91374738921233 1
5.04490677288437 1
4.95078069699801 1
5.13082523543914 1
5.01647325849723 1
4.88896477744474 1
5.03308426320082 1
5.02422001294774 1
5.07172182203463 1
4.86667372338827 0
4.96063075515347 1
5.06172028991853 1
4.89333201160181 1
5.09134557880157 1
5.01804513850732 1
5.00406226268582 1
5.03215823149752 1
5.08057035766545 1
5.0273941843522 1
5.01562893041999 1
5.07384266647224 1
4.80701253713079 1
5.00384432660868 1
4.99369284546897 1
5.07062440135923 1
4.96608396406484 1
5.13908900582198 1
5.01661290425065 1
4.87909063659495 1
5.06619651430376 1
5.0723015428012 1
4.84206376634244 1
4.83913087080017 0
4.88104842602139 1
5.13255034945093 1
4.8864976812396 1
4.95385933733023 1
5.10766285389135 1
5.10407136696813 1
4.99467086569498 1
4.91734613574738 1
4.88202287248849 1
4.78899491204752 1
5.0053063954661 1
4.9663449932655 1
5.08508024190834 1
4.74163083714252 0
5.03134709645672 1
5.03943287168127 1
4.91306978322466 1
4.93825536230782 1
5.0280000684592 1
4.70590191181196 0
5.0295657940823 1
5.09422802990106 1
4.99863721665932 1
5.18096631429586 1
4.82214862267358 0
4.96445576741374 1
5.22242140066614 1
5.05993192777596 1
4.94814189167269 1
4.92698359103253 1
4.95595390757052 1
5.19440851420689 0
5.12527243114373 1
4.98849422418743 1
5.14581640129576 1
4.83630827542777 1
5.17715594944241 1
5.21321323355439 1
5.09086416015166 1
5.01379687250051 1
4.82315729599541 1
4.99206392330518 1
5.20681307618131 1
4.90370366446406 1
5.04113214174459 1
4.89331141968515 1
4.85722382413524 1
4.93861252635315 1
4.96535342516581 1
5.01017608995245 1
5.02701338154079 1
4.90216014025994 1
4.97724439231866 1
4.97006871527168 1
5.08402636438968 1
5.15969973531691 1
4.96667096941759 1
4.94959877123817 1
5.08933505046352 1
5.09336522108377 1
5.12928644732666 1
4.97743131255488 1
4.93108280014305 1
4.84948664710334 0
5.0659938993826 1
4.8811565164044 1
5.05832622141574 1
4.97798358665212 1
5.0244346816431 1
4.95241163565572 1
4.94872183429863 1
4.99401722863876 1
5.00166770728038 1
5.13268446036557 1
5.02409673764463 1
5.06196826178243 1
4.91771993873969 1
4.98468723560521 1
4.98557581471157 1
5.04404859775654 1
5.02494974330689 1
5.04754597343458 1
4.84529872327481 1
4.90323425527451 1
4.90753397566017 1
5.09806536645896 1
4.89287467357124 1
5.10484226978011 1
4.95108119429434 1
4.93667875556708 1
5.03987333580949 1
5.07751973459002 1
5.02099540325415 1
5.01755817338664 1
4.98883884658444 1
4.92978086107891 1
4.98789037308739 1
5.02670575016582 1
4.97490740141579 1
4.94332847604728 1
4.95503065497751 1
5.03096552893412 1
4.9207262037986 1
5.01964394605944 1
4.99109270406293 1
5.07294205341791 1
4.96052302947394 1
4.89734931466018 1
4.96249433748993 1
4.97925130480507 1
5.17346540089912 1
5.06182119384086 1
4.9296505000701 1
4.97796737863349 1
5.00814366727665 1
5.01213192937794 1
5.11912379604624 1
4.94306242320663 1
5.07829935830363 1
4.91285938710284 1
4.92966643170896 1
4.97272766593279 1
5.04642885736859 1
5.07912315318385 1
5.05935237749153 1
4.94453034781748 1
5.02883093783868 1
5.05990541831305 1
4.90007260248788 1
5.09484574765527 1
4.99268027501476 1
5.09496530337121 1
5.06355644196524 1
5.00897151232512 1
4.9584634547251 1
4.91386031608787 1
5.04829854560483 1
5.08602176854991 1
5.01665442687282 1
4.91120108569373 1
5.04363129738224 1
4.90113130027168 1
5.07275306851489 1
4.92465634283115 1
5.08603793181217 1
5.13156175651107 1
5.1337221094851 1
4.98996262548301 1
4.93499889431197 1
4.86756243340602 1
4.85098921157577 1
4.95841223181503 1
5.12664523707873 1
5.05064132481389 1
4.97075923189996 1
5.02465431765936 1
5.00401847653427 1
4.95739969814218 1
4.89801485023898 1
5.0796454091124 1
5.08052715525796 1
5.06273411095775 1
4.94058240319176 1
5.02883100252039 1
5.09133225640794 1
4.87132545100585 1
5.04272223834086 1
5.09067855721205 1
5.01186577834315 1
5.02417983197748 1
5.05978566989921 1
4.90681893300809 1
5.01904028404719 1
5.03985417668123 1
4.97250367087699 1
4.94673225633357 1
5.03085892872129 1
5.03743506881257 1
5.05223202583407 1
5.09944756073866 1
4.98811190451913 1
4.93765098064417 1
5.04319901940161 1
4.93846732788242 1
4.95261086157243 1
4.94429944269215 1
4.94317014366158 1
4.89435906923095 1
4.94586400474654 1
4.80511103121057 1
5.09078119962478 1
4.76524992892653 0
5.01351751930704 1
4.92739437538232 1
5.09304515452737 1
4.93975770133974 1
4.99369339570421 1
4.76339616770921 0
5.07561773723921 1
4.97930173567831 1
5.06963525436901 1
5.03933506455052 1
5.15464719378926 1
4.99176176857613 1
5.16972551297551 0
5.14510661040514 1
5.09308900399828 1
4.90316527265356 1
5.00568072387486 1
5.21842007135198 1
4.95598448312058 1
4.97835813402929 1
5.091315822921 1
4.99135407868223 1
5.10295923426349 1
5.01466853675103 1
4.88325299101998 1
5.04657396547154 1
4.99759721225804 1
5.05452878733428 1
4.94211850731684 1
5.07554224139515 1
5.05530118986376 1
4.97572319814745 1
4.98750317448741 1
5.18133906385208 1
5.00698052761792 1
5.01786045416908 1
5.07728877479456 1
4.98176104629993 1
4.96831058953768 1
4.95510058620669 1
4.82554355567936 1
4.95508988627512 1
4.99629844009756 1
5.03599566778215 1
4.90595914191393 1
4.9837172467192 1
5.06558760083283 1
5.05682638350163 1
4.95343682974391 1
4.85770895324107 1
4.84234860205023 1
4.99957908915133 1
5.11991297961323 1
5.00093528210653 1
5.05298198532744 1
4.99922096883749 1
5.17930842465797 1
4.98072292492767 1
5.17002624968096 1
5.07069680061846 1
5.09323113924333 1
4.99974546308064 1
4.91674247727036 1
5.05467094826352 1
5.11778418390273 1
4.87925967375667 1
4.99828548835138 1
5.06212801841033 1
5.11517390533845 1
4.89539273840367 1
4.96705938276521 1
5.1736655339443 1
4.93332703021801 1
5.01557996473413 1
4.90554311909502 1
4.87552075972554 1
4.92808821933419 1
4.96199299279235 1
4.88959440440487 1
4.9981700841008 1
5.13125931762459 1
5.02368158982946 1
5.0378382061164 1
4.98886094470711 1
4.99648679407323 1
5.07680663681185 1
4.95038159251395 1
5.13322991955691 0
5.01805333715179 1
5.01261935015022 1
5.02250897039841 1
4.96699220263129 1
5.00194586008197 1
4.88123703707837 1
5.03844353785156 1
4.84406070058881 1
4.91636290732283 1
4.96026207410213 1
4.92405924019839 1
4.99719144826896 1
5.00185256869592 1
5.14520965049512 1
5.17316007625512 1
5.16337327735962 1
5.01607453605803 1
4.98152904348072 1
5.09523863684728 1
4.87638307917956 1
4.99415277560969 1
5.08777772182347 1
5.18938228014099 0
4.99342147389273 1
4.99389350445525 1
5.07941083604082 1
5.11061157338266 1
4.81967141212336 0
5.04609784147465 1
4.90511043594953 1
5.04259359353171 1
5.16981091044637 0
5.01143769438136 1
4.95257038772618 1
4.90271504012697 1
5.05367286866024 1
5.0966166892804 1
5.12316649822896 1
4.91271998416665 1
5.33504829532483 0
5.04758987187873 1
5.38769778673746 0
5.037098756851 1
4.88078310548247 1
4.89030506602067 1
4.81691555657775 1
4.87548039052157 1
5.06026029275904 1
5.09173009314914 1
5.03361018131911 1
5.11163848599556 1
4.9630269932716 1
4.96288623301955 1
4.92723795065145 1
4.90463403572195 1
4.85858835791357 1
4.94563223419735 1
5.00310775539735 1
4.9541362110107 1
4.99172987634035 1
4.82746470288793 1
4.92064671886185 1
5.02928139078589 1
4.85326614228463 1
4.77864926042605 1
4.96195511940938 1
4.96933362502179 1
4.86530206038251 1
5.08870649500069 1
4.9866125299908 1
4.85667338285502 1
5.04427304403543 1
5.1809537756029 1
5.14291695289079 1
4.91824920096478 1
4.89053980853759 1
4.88375383506301 1
5.01996717221745 1
4.90376088282485 1
5.0197085287543 1
5.01490591306525 1
5.02181624341026 1
5.03824092791073 1
4.96059729922525 1
4.97982163886013 1
5.02431753546737 1
4.89898679222089 1
5.01939008587028 1
5.05346269089909 1
4.95823705503455 1
4.94097345256803 1
5.07958328506902 1
4.93046723073257 1
4.92853488302852 1
5.11880190593058 1
5.08725631374038 1
4.95630356248962 1
5.04622015310397 1
4.77657568328415 0
4.89668604602365 1
4.97256040990333 1
5.02040609431025 1
5.06960742916337 1
4.94991343478072 1
5.03821282694337 1
4.90830668715654 1
4.97200353895365 1
4.98730157146484 1
5.01548118350911 1
5.04899452149697 1
5.19848855446281 1
4.94053036041793 1
4.8594988546912 1
5.10916001486324 1
5.03273422491985 1
4.81670129010809 0
4.97708580744791 1
5.06287095297642 1
4.82940331101385 1
4.94717973235695 1
4.87660928359011 1
4.99540414828273 1
5.06075549051803 1
5.06299166222231 1
4.9245408339711 1
4.8358781271816 1
4.91922478703652 1
4.87172613048923 1
5.22839171240761 0
5.10124114936359 1
4.96256705125299 1
4.94918902066671 1
4.89786403144499 1
5.12547787633006 1
5.02821222948961 1
5.06606012040134 1
5.12942989531457 1
5.14083535199999 1
4.97163788137451 1
5.10000312508114 1
4.8711357469568 1
4.9462286751571 1
5.10245594301654 1
4.80599006326489 1
5.01391822640086 1
5.02158557947742 1
4.96132631130229 1
4.98445302238705 1
4.93775627317221 1
4.89096516674978 1
4.95486698194658 1
4.96786649009783 1
5.01268828196437 1
4.96307039701146 1
4.97434422821196 1
5.07228179011931 1
5.10784874555486 1
4.89796923748346 1
4.84581633139991 1
4.99614369062613 1
5.08746849467254 1
4.90566181669198 1
4.97332869376216 1
5.00181764126767 1
5.02535122847171 1
4.97451576360451 1
4.95656547134541 1
5.11527928025334 1
5.09127052194798 1
5.00492578620231 1
5.00673309690852 1
4.93010137783034 1
5.04971752360703 1
5.07066518351545 1
4.99893813594323 1
5.06241434873205 1
4.86258749789071 1
4.90904456656132 1
4.86077645811406 1
4.99806103758276 1
5.24831471933001 0
4.98919269727231 1
5.05848098444591 1
5.06655141537731 1
5.07627228177647 1
5.14201821793103 1
5.04769250939418 1
5.00373590205817 1
5.00845687151133 1
4.96607763083629 1
4.94557334585582 1
5.02622980361817 1
5.1634448261859 1
5.21500692648247 1
5.02623559000511 1
5.05082549182671 1
5.03086257577632 1
5.15325542815652 1
5.13090604401602 1
5.11966282170927 1
5.05459214567375 1
5.08952713891208 1
5.08367720328119 1
5.07205224391632 1
5.06693596868856 1
5.02482204450104 1
4.91781008830856 1
4.98803071203957 1
4.83670008183035 1
4.89133630998146 1
4.98900271666763 1
5.0543946817994 1
4.93106698917193 1
5.03054058570724 1
4.96352746725169 1
5.11214928621027 1
4.95212216087769 1
5.13841675284232 1
5.03691302135585 1
4.97872073746874 1
4.87587236572902 1
5.02873278523492 1
5.1257085732007 1
5.19398427871292 1
5.18977604996128 1
4.91205938897988 1
4.8110406317151 1
5.08233432827305 1
4.99258672719028 1
5.17737628584041 0
5.05037122741978 1
5.21568005286824 1
4.97811527100482 1
5.06412106259798 1
4.94807490757206 1
4.97852018727965 1
4.94255574292377 1
5.04890726921167 1
4.94684447780762 1
4.93586700479134 1
5.0231512246968 1
4.92265720563383 1
5.07888399519415 1
4.92882216471352 1
4.86317482347843 1
5.09240982884853 1
4.96686104468142 1
5.16802825758508 1
5.23003095547748 1
5.07574094418234 1
4.99871859864839 1
5.1045065775457 1
5.14455826379399 1
5.03681458104823 1
5.1152539107144 1
4.94714868162488 1
5.01358453788182 1
4.9808631010262 1
5.08914192586195 1
5.03254492828129 1
4.91118543881021 1
5.06263330379249 1
5.06110805965448 1
4.97537729117469 1
5.09624099462007 1
4.74441698077143 0
5.08323994249036 1
5.13283129823811 0
4.99289098264796 1
4.99245672220398 1
5.01528941426322 1
5.1183497847559 1
5.00897095469841 1
4.97875546124691 1
4.84376291957873 1
5.03380068532201 1
5.04878325329236 1
4.95117167869587 1
4.98091921681892 1
5.04004256635845 1
5.13554374930999 1
5.03693923496966 1
5.00839855916909 1
4.97420762783481 1
4.93529893518854 1
4.86865965774487 1
5.04140127593849 1
4.99715977248171 1
4.91531265776218 1
4.97121380869516 1
4.90874485100215 1
5.02638688783114 1
4.99199769912974 1
5.07597704709401 1
4.99123838352726 1
5.15302737352323 1
4.96773759092366 1
5.0443309315659 1
5.11917867891445 1
4.97868845848487 1
5.08693237048336 1
5.09673480944679 1
5.00248617693386 1
4.96262830561395 1
4.90294044892239 1
5.13132108045416 1
4.94080303097946 1
4.98610716775578 1
4.88725118417107 1
5.02450079872853 1
4.95551253116431 1
4.91434719231841 1
5.01382904083586 1
5.09933355619855 1
5.16877482470063 0
4.93593074855188 1
5.05292012444072 1
4.88288038496303 1
5.04212335736852 1
5.01603388764255 1
4.98691826421078 1
4.98290359751965 1
4.77988477968406 1
4.8479791785285 1
5.02002084088258 1
5.00060058147678 1
4.87221938100082 1
4.89316510214462 1
4.99467138201084 1
5.01916348819644 1
5.30627308067168 0
5.03871691202298 1
5.10335111736432 1
4.96267113219849 1
4.97167610351322 1
5.18954684712367 1
4.87339807094933 1
4.9926743489625 1
5.11484868349742 1
4.92288292208328 1
4.98963117321056 1
4.95144680331405 1
4.93839690896185 1
5.06400710884871 1
5.06162171645816 1
4.87752451972399 1
5.1269282139312 1
5.32958946415717 0
5.11545290740372 1
5.09663001874998 1
4.96155801070428 1
5.06799760614621 1
5.03850609291544 1
5.02010861463333 1
5.06290714633452 1
5.00914816103765 1
5.04676353289215 1
4.97045587749471 1
5.06256150442323 1
4.95617575409947 1
5.03517102479574 1
4.94970875706977 1
4.98201086666864 1
4.93850870632664 1
4.98829109244713 1
4.94917655418424 1
4.95337584137898 1
5.26422455354468 1
5.12196262180155 1
5.05660532186226 1
4.92364650471016 1
4.80866467549161 1
4.89346214775742 1
5.06525830833997 1
5.03847114245798 1
5.00092143203863 1
5.09669908147711 1
4.96729827129434 1
4.74149362418381 0
5.06116308210892 1
5.05306071152281 1
4.98548948303402 1
5.14852426403487 1
4.99829736064612 1
4.84651819290102 1
4.94996855412336 1
4.99194896288109 1
4.9268756482848 1
5.08999757860277 1
4.92215661053607 1
4.97086572707172 1
5.1603975815951 1
5.0161719587071 1
4.88764399772483 1
5.20125403995178 1
4.96223186329444 1
5.01783503679332 1
5.12180260098912 1
4.98679269592304 1
4.89855652976392 1
4.92357121071401 1
5.07071806171666 1
4.94034508370525 1
5.01600988721948 1
5.15218520478275 1
4.94586897050544 1
4.89032424515323 1
5.03242702382947 1
4.92698164539167 1
4.956827631774 1
4.90127295245871 1
5.09315469056727 1
5.10611551115792 1
5.00988061619584 1
5.02804819280286 1
5.0326561052683 1
5.04669507448654 1
4.955763642051 1
4.94050511995005 1
4.96251107024867 1
5.2061150068049 0
5.01719927484296 1
5.05919559861156 1
5.06785084945861 1
4.97572258678412 1
5.00427308984134 1
5.07579874542162 1
4.98939764808827 1
4.97746660622026 1
4.99676664605459 1
4.9162342063041 1
4.99398693163391 1
4.95865763011853 1
5.02937230272857 1
4.84643481595177 1
5.01469592939095 1
4.92141300190819 1
4.9622962649425 1
4.9875179945302 1
5.00321222306026 1
5.09472706053871 1
5.02787576199361 1
4.92102104570514 1
5.0120885604243 1
5.01033279059663 1
4.8775638147188 1
5.05839470936511 1
4.98745279679017 1
5.01886962115328 1
5.00027960574735 1
5.10056979499011 1
4.95697868330833 1
5.13209585718026 1
4.84392635534309 1
4.83418754133587 1
5.08916538602002 1
4.92788201770333 1
4.72984250648716 0
4.90663468432845 1
4.89044438011414 1
5.01995525392961 1
5.12783864705328 1
4.98333058795142 1
5.07493648360618 1
4.95195577053003 1
4.96277981024447 1
5.08304978232343 1
5.04216811598924 1
5.00536009807334 1
5.10218195001076 1
5.03428220903157 1
5.0183952031396 1
4.84988814932271 1
5.03740744299449 1
4.96155851788963 1
5.08155208022305 1
4.87494817132696 1
5.09604946028222 1
4.94764692393244 1
4.95700432566997 1
5.05192819112804 1
5.17799321271592 0
4.76416254499485 0
5.0228830794703 1
4.92061534231915 1
5.04298050380275 1
5.03273782967231 1
5.07465142331071 1
5.02026445294047 1
4.95275080451801 1
4.92350110658015 1
4.90581169226624 1
4.91064365131048 1
5.04421412883969 1
5.00805283516867 1
5.09775845867424 1
5.05026923003007 1
4.99197906417716 1
4.95335029561092 1
4.9120188858454 1
4.86443713464472 1
5.05979590019604 1
5.09569228593003 1
4.99325207613278 1
5.10823075229937 1
5.01297337188674 1
4.96266661064966 1
5.0232434979931 1
5.1020357651439 1
4.98199361905967 1
4.89238887441067 1
5.06339402862287 1
4.90276054838817 1
5.07583336202707 1
4.9436911044204 1
4.95118358526201 1
4.97037574956287 1
4.91540438071604 1
4.95634585651579 1
4.97396383735303 1
4.93470955263354 1
4.84374094585076 1
4.88168052466214 1
4.88999129793977 1
5.03603781196508 1
4.91949636678501 1
5.1030033950751 1
4.96424254101933 1
5.1621672573645 0
4.98956830948073 1
5.04531045993094 1
5.00414935569815 1
4.85364573382184 1
4.97857797417768 1
4.83872278200907 1
4.9863892157607 1
5.04471735259887 1
4.98301463937336 1
5.0046290903791 1
5.03772417434199 1
4.93226745532407 1
5.04915933708481 1
4.87136171373826 1
5.08025177509947 1
5.15863111331839 0
5.02313663211793 1
5.10321092545403 1
5.01843884151217 1
4.98187223703948 1
5.00428343052107 1
4.91987340832945 1
4.90508386274712 1
4.96991367677401 1
4.92410282802522 1
4.8509295800218 1
5.08186686525412 1
5.01526633840717 1
5.03283761641706 1
5.01580199587715 1
4.97853047751209 1
5.00751113234071 1
5.12213955365492 1
4.91179544966245 1
4.73100313926619 1
5.09662219526635 1
4.98571433372298 1
4.95542064401707 1
4.86821096684359 1
5.06812614191425 1
4.85653696195506 1
4.93239560273611 1
4.95367300673873 1
4.8692889414424 1
5.00619801004279 1
4.86364318139456 1
4.94886746290419 1
5.03007740531569 1
4.98185374629696 1
5.09869836656103 1
4.96703488963951 1
4.87812379956215 1
4.88445438245849 1
4.9417419137216 1
5.02106950090763 1
5.1282567637927 1
5.08479357163044 1
5.14488854209331 1
5.02677918547921 1
4.91478730984492 1
4.95577260826688 1
4.696504822553 0
5.11515649237294 1
5.02133631262804 1
5.14705209767069 1
4.9521837020125 1
5.02681265858091 1
5.01823985984116 1
5.0664397376531 1
5.07368691862061 1
5.07878507384866 1
5.00007917083724 1
5.01306686700907 1
5.06877386496579 1
4.84905492328214 1
5.05990590469845 1
5.06605614567622 1
4.97520605765878 1
4.90559221317922 1
5.12358523947932 1
4.85018035997815 1
5.02477212600876 1
4.93370378428271 1
4.96880138672209 1
4.95482560622424 1
4.93814303972318 1
4.93462203804606 1
5.01660015052601 1
5.11442875428699 1
5.02234677178977 1
4.9771003063205 1
4.94865125010628 1
5.18734150386077 1
5.07771853482117 1
4.97414109349821 1
4.98651855032963 1
5.03615070668356 1
5.01647499210756 1
5.07378033896971 1
5.02442031764216 1
5.14599795067277 1
5.0202422886634 1
4.98196622622645 1
5.04792861752022 1
5.04267082361356 1
5.02657635960995 1
5.19015097742167 1
5.06094718030721 1
4.95904507843082 1
4.82018641307837 1
5.11848270897491 1
4.96291345261666 1
5.00612328367469 1
5.05609524440241 1
4.97993003413761 1
4.97635853871058 1
4.93948032276077 1
5.00973031849593 1
4.97302810257392 1
5.29511336716234 1
5.10229032302992 1
5.05652717893308 1
5.02898076433021 1
4.96612946720849 1
5.05550131345663 1
5.1585636282003 1
5.06548213740268 1
5.01208983324601 1
5.02439716781754 1
5.08714787526781 1
5.20874474756053 0
5.10713270147293 1
5.06804350002416 1
5.06336190868617 1
5.10589801069139 1
4.93867266316181 1
5.00107725460334 1
4.79698379543257 1
5.12065694664989 1
5.04859805837152 1
5.01388415612284 1
5.04594712851011 1
5.0000321161251 1
5.19341795718777 0
4.96068813192052 1
5.02587062602603 1
5.05212367368561 1
5.08569441380198 1
4.97417328711135 1
5.14713502212454 1
4.97370600492 1
5.0100870160691 1
4.9757890249837 1
4.98269710011307 1
5.01463653623031 1
4.87054742739974 1
4.95730646859259 1
4.93833302465972 1
4.88209623244988 1
4.98662164293883 1
4.9972977930991 1
5.08179227256707 1
4.93726997422674 1
4.95952031548537 1
5.15373589675845 1
4.68239182474066 0
5.0826448255047 1
4.96171887408328 1
4.94445640821004 1
4.99141017073359 1
4.83808503197746 1
5.11652981353724 1
4.95448583126877 1
5.06058979070803 1
5.0863523434018 1
5.03998870092426 1
4.91549880078572 1
5.24357935028441 0
5.22177640257045 1
5.048087553151 1
4.99986431117484 1
5.09469523666703 1
5.02759332963361 1
4.70071350821329 0
4.91148302642874 1
5.31413859687127 1
4.88298736625134 1
5.00612960624674 1
5.04899091104766 1
5.02382732424012 1
4.99425621440992 1
4.93253820642423 1
4.98651013975467 1
4.97273535861971 1
5.03881543187125 1
4.95714925528151 1
5.08376804628468 1
5.06344434737862 1
5.01160661213864 1
4.96408684906893 1
4.88798448457993 1
4.90344992854288 1
5.05337151116716 1
4.99336298849898 1
5.10016414824226 1
5.10847166612897 1
5.1339879263889 1
5.13188335586688 1
5.02970429273736 1
4.99232049440727 1
4.88312910183653 1
4.9633101030169 1
4.95821497552143 1
5.01462715685576 1
5.01201461787002 1
5.17019631664234 1
5.12665529100716 1
4.84710002825946 0
5.12001486774807 1
5.02459188803885 1
5.02088932478703 1
5.0258452220882 1
4.89445934743348 1
5.01844667989382 1
5.04210565274525 1
4.92254995177189 1
5.05449265793506 1
5.04067864417589 1
5.00062987478649 1
4.9095243311386 1
5.258815041788 0
4.93681686177617 1
5.399599393755 0
5.02194412980736 1
4.93512445960861 1
4.99393000843368 1
4.86676652167723 0
4.96334849551312 1
4.98517322114472 1
4.93342963693132 1
5.01305911475023 1
5.03067530177117 1
5.06860053652262 1
4.96002167547575 1
4.95363928324457 1
4.98925663499676 1
5.00891533496508 1
5.1014485348421 1
5.16625093543909 1
5.05711077186841 1
4.84938784053788 1
4.84019857858102 1
5.0323245201746 1
5.03185691177791 1
4.96806696651623 1
5.04392023854686 1
4.94044118417873 1
4.99634841427892 1
4.92923998404987 1
5.05081048848396 1
4.96848999231322 1
5.00702461900359 1
4.97813567369234 1
4.96557684194546 1
5.05495507554953 1
4.79913597779042 0
4.76248924503924 1
5.03038656085818 1
4.97596931428372 1
5.00908872727961 1
4.92876151378936 1
4.93788705305962 1
5.0104701269686 1
4.99239634758146 1
4.98775872900614 1
4.94027127454109 1
4.99028048620467 1
5.05631741263943 1
5.02284622968979 1
4.90796465708151 1
5.16019034030672 0
5.08888203044719 1
5.10016072086399 1
4.84594579540685 1
4.91441772857858 1
4.74194298792715 0
5.07308300890819 1
4.95300814786296 1
5.06938128144696 1
5.08747944836497 1
4.97645882099387 1
4.9644735171724 1
5.0935780988003 1
5.22925784992918 1
5.2496881826685 1
4.97093947946618 1
5.06908615107062 1
4.87886999682718 1
5.04083745536441 1
5.02634087391037 1
5.06318270840222 1
4.99910016703397 1
4.86653753710944 1
5.02121072245036 1
5.1271728496642 1
5.11370356910544 1
4.94945023018104 1
4.99956851783142 1
4.7462840142599 0
4.88106642763329 1
4.86734170683279 0
4.94009273569848 1
4.97646339383427 1
4.99099316429036 1
4.95049455980854 1
4.97117642144484 1
5.0527032510794 1
4.99954574149071 1
5.00558242231138 1
4.89550762002487 1
4.98007087349201 1
4.89872674810169 1
4.85270799361616 1
4.89268407850542 1
5.05662437468402 1
5.00920358712502 1
4.91795022445549 1
5.17313393892908 1
5.19961761017355 1
4.88370020569864 1
5.08304388329477 1
4.95570333276537 1
4.96135118537734 1
5.14986475673166 1
4.90597905829253 1
4.91391002093452 1
5.02644657437 1
4.86736950423104 1
4.98898120582727 1
4.95861034826787 1
5.04062059069647 1
5.08671738709374 1
5.08272025044184 1
5.03320203991931 1
5.08142515871855 1
4.9742317806015 1
4.97065845610988 1
4.98159652776442 1
5.03962548150941 1
4.82758775697984 1
5.0387707655926 1
4.93771104684414 1
4.98070935879784 1
5.07998578990586 1
5.09795524269808 1
4.93095810404467 1
5.03401509300464 1
5.00396144809814 1
5.14006303255386 1
4.87012522876911 1
5.00153546568357 1
5.13931548587867 1
4.92460445445781 1
5.11677456405784 1
4.86346448710798 1
4.97366012868707 1
5.06181073971232 1
5.14526916324618 1
5.00330142324757 1
4.91592180603442 1
5.10505279665034 1
4.9856651906778 1
4.91194022730478 1
5.18566363439807 1
5.08767779665238 1
5.15151295002953 1
4.89295884663612 1
4.97609240764812 1
4.92913228124912 1
5.06167285668209 1
5.01290014980711 1
5.06917934749706 1
4.88485597735224 1
5.17422739050699 1
4.89452241395247 1
5.00890250435478 1
5.05458645655509 1
4.98238875365914 1
4.93975032989311 1
5.01274006885541 1
5.08851831256978 1
4.96451250526504 1
5.03728639928101 1
5.16498283542572 0
4.95634273871696 1
4.97548751015573 1
4.9475217724435 1
4.8566383401201 1
4.98113720063403 1
5.08485814830531 1
5.07829916024321 1
4.84717489519708 1
5.07717954604623 1
4.97374470541569 1
5.05787551875779 1
4.9697328129358 1
4.97182792514367 1
4.94297879898974 1
4.97744409697475 1
5.04416760400667 1
5.05395753573698 1
4.81062497090092 1
5.07908073739595 1
5.01793021477197 1
4.9565504448352 1
5.19455920807812 1
4.97435143051159 1
4.92510345233283 1
4.95549469607265 1
4.98766793178952 1
4.78650457721933 0
4.89531409033733 1
4.95243737409491 1
4.97682981662154 1
5.11583571834459 1
5.23405354744591 0
4.98293151343314 1
4.91416518145676 1
4.95318125198983 1
4.964383302981 1
4.95716029245443 1
4.89680753425202 1
4.97409696458541 1
5.01575591871126 1
4.96008205205567 1
4.95090210781705 1
5.04173221277878 1
4.82467525501821 0
5.15006050215204 1
4.89585512710089 1
5.14151999343858 1
5.0246116503713 1
4.96665339794561 1
4.84800101356995 1
5.11571966446481 1
4.8628455762809 1
4.88909317269511 1
4.979254811927 1
5.0955762601604 1
5.12214458911554 1
5.03306710869682 1
5.03284993642229 1
4.9462086570689 1
4.9051686904571 1
4.9178631603082 1
5.10457657938818 1
4.97285074191416 1
4.97329206849956 1
4.96924003564823 1
5.04876290759224 1
4.97918443246804 1
5.16221682900732 1
5.04826821066339 1
4.96083280722106 1
4.92796434742315 1
5.06342429379814 1
5.10643863113618 1
5.02981004525632 1
5.06082615120734 1
5.06751125642079 1
4.94325711048048 1
4.90081058589984 1
5.04552901197222 1
5.1191346352905 1
4.94303841800796 1
5.04960078780275 1
4.98534461340165 1
4.97202405195679 1
5.04663436444569 1
4.95117939368702 1
5.00305976276908 1
4.79882661053224 1
5.09268557820542 1
4.85597504963213 1
4.85786739195124 1
5.02958853264104 1
4.88896361264442 1
5.00950414311864 1
4.88340878789899 1
5.1184463332789 1
4.87741280722249 1
5.00134698827402 1
4.97838245316984 1
5.01851687339346 1
4.92282837043288 1
4.95729519048392 1
5.01398122449199 1
5.11163015124267 1
4.9428882103071 1
5.12850376963295 1
4.97218635796167 1
4.9967046844029 1
5.09803157727068 1
5.01084868986457 1
4.92102322674944 1
4.9214801872284 1
5.02534403148564 1
4.9427064096932 1
4.98422808869084 1
5.07684176530565 1
4.99080257515905 1
5.03754301076163 1
5.13002762075832 1
5.15277491948411 1
5.07061608967323 1
4.9399449257505 1
5.11480585686757 1
4.93783455605678 1
4.96687189368371 1
4.98113699740719 1
5.00459001708134 1
4.83846578463985 1
4.92587730756178 1
4.99117093711419 1
4.99610931833039 1
4.95427677230162 1
5.07264438766808 1
4.94264778185941 1
5.0406105651007 1
4.96153491368362 1
4.90449321905065 1
5.05908137834806 1
5.05676513314566 1
4.91819920088722 1
5.02176104654117 1
5.17220486008886 1
5.04902466609285 1
4.85262021700339 1
4.97487218631704 1
5.06523579274903 1
5.06643278544583 1
4.97842084320539 1
4.93431067576684 1
4.87470834005247 1
5.09291221066618 1
5.0929472769803 1
5.16861528302338 1
5.05353870107665 1
4.96358600428556 1
5.13036802484405 1
5.04709402229836 1
5.08086444114641 1
4.81363557174762 1
5.02016381476663 1
4.90638193368757 1
5.03061964371085 1
4.84354285900936 1
5.06317808202956 1
4.90243548088118 1
5.15296162935701 1
4.86761147118364 1
4.85416858517238 1
4.92012077087107 1
5.03917038740926 1
4.95464208098142 1
4.89457635003542 1
4.95251989118379 1
5.02118630140043 1
5.10424471397435 1
4.95100140328587 1
5.14231188750095 0
5.13581459466979 1
5.08412398360031 1
4.91108533906364 1
5.04585873597827 1
5.01497307954306 1
5.0961779198204 1
4.98344630143064 1
5.02756461718745 1
5.10723995348739 1
4.86166181174775 1
4.83915785509842 1
4.90792061628299 1
4.90893203321194 1
5.04014802438232 1
5.15322140504075 1
5.03869936213099 1
4.96167088892255 1
4.95038152558165 1
5.05097042138086 1
4.90790366303466 1
4.96142973023521 1
4.92453502561906 1
4.95125131649655 1
5.17433179504453 1
4.9584527819867 1
4.96842704265699 1
4.97180912606429 1
5.09648825586977 1
5.00026630449778 1
4.90493869653185 1
5.00261528945981 1
4.82942139749806 1
4.96096245873536 1
5.06986416118587 1
5.01111440354186 1
5.04296786461923 1
5.02943569598819 1
4.96948798057054 1
4.87981404916221 1
5.00995965088691 1
5.06472870003552 1
5.09697365046171 1
4.95730106641325 1
5.06545087485939 1
4.9009859345646 1
4.80825600763236 1
5.00173397339848 1
5.01987358815699 1
4.89593073628342 1
4.97883836045681 1
5.02596812503907 1
4.96783354124036 1
5.05171416241665 1
5.09825798428966 1
5.13266196833262 1
4.97546152577434 1
5.10303888625269 1
4.91777231917937 1
4.9752596820263 1
5.14846424471061 1
5.07429122063719 1
4.95633191862589 1
5.1151264481419 1
4.99496597187185 1
4.92741131286311 1
5.12814800572695 1
5.11023575898607 1
5.1137798760999 1
4.98768453141276 1
4.98106390703673 1
4.90772955005906 1
4.96239356415362 1
4.89980868231926 1
4.80759348381214 0
4.89396851162076 1
4.89341456505512 1
4.98148924563663 1
5.06248632578986 1
4.97908812525541 1
4.96664002162416 1
5.04403754490301 1
4.96562987093994 1
4.92482167525215 1
4.95341029756953 1
4.94244429049738 1
4.95718342018227 1
5.07208389606375 1
5.02337057342638 1
4.99688117877124 1
5.04431017032208 1
5.10813154000226 1
4.84740426045869 1
5.00736112658744 1
4.92023691479382 1
5.0824773711254 1
4.99153503864356 1
5.23358078757632 0
4.99477859956603 1
4.9861921653554 1
5.01510970121285 1
5.0627024959156 1
5.10240904315438 1
5.16088283343101 1
4.95677516204931 1
5.11639287153772 1
4.98685635412607 1
5.00444559781367 1
4.87456612236511 1
5.08943846251703 1
5.03558516393556 1
4.92347581532324 1
5.03402622955874 1
5.01265553206677 1
5.10842764110703 1
4.93958524241742 1
5.07048938499891 1
5.01161641746356 1
5.12149869027415 1
4.90645412423831 1
4.95962711155886 1
4.92076274972261 1
5.00946791567334 1
4.8861020775649 1
4.93613411904244 1
4.96245675413199 1
5.09714470934087 1
4.75248212001964 1
4.91806904567362 1
5.15900588319806 0
4.90072755907945 1
5.05098120380602 1
5.07764115481234 1
4.88923198221639 1
5.00557445238169 1
4.97904167312142 1
5.17619853176492 1
5.04161199314174 1
4.93256407250695 1
4.9520638855491 1
5.09320982368886 1
4.8245789660242 1
5.1586094278266 0
5.18016724504116 1
5.05053462649389 1
4.97868248059208 1
4.9795668982695 1
5.22025974792711 1
4.9255988904332 1
5.20047191000931 1
4.96305420543066 1
4.99119225181139 1
4.83275000185311 1
4.83534904998394 1
4.94444998115473 1
5.06846564080051 1
5.06046967995757 1
4.9908289628064 1
5.10262865627405 1
4.98322766672343 1
4.85236131422917 1
4.9236861172475 1
4.99235061038834 1
5.11021443009821 1
4.87486864948366 1
5.1907951668976 1
5.04708591419573 1
5.07854001272161 1
4.88848178455246 1
5.07399921125982 1
5.25331922920166 0
4.91135971553125 1
5.24220857620611 0
4.99795699595645 1
4.91412130963872 1
5.06276429881782 1
4.96495439791454 1
5.08126297489356 1
4.97987840635431 1
5.10364323195803 1
5.0484159821271 1
5.15306507696617 1
5.1665612652191 0
5.01627730167767 1
4.97657320986781 1
4.98957428921015 1
5.04517732022076 1
5.00143760826087 1
5.04583835128055 1
5.02097171679314 1
4.90111489763696 1
5.1327918042378 1
5.10456496616611 1
5.01091258947049 1
4.97523734327468 1
5.00773319313637 1
5.04519072550278 1
4.93422005512157 1
4.90153954975785 1
5.02843203056202 1
4.9780058848163 1
4.96827272982639 1
5.12244831392347 1
5.03526357165121 1
5.11195045607199 1
5.04280361261305 1
5.05654665493688 1
5.00976791145347 1
5.00621924472598 1
5.27552847384325 0
4.88309411709354 1
4.95425402749387 1
5.05342390741492 1
4.980399787888 1
5.0139252046359 1
4.94823466804548 1
4.96332703368575 1
4.97286039568161 1
4.94438774088485 1
5.02101703446795 1
5.00775329395659 1
5.03211729194611 1
4.9207254275717 1
5.02351855760615 1
5.15435202705698 1
5.05151653894526 1
4.8913353757009 1
5.00649891468199 1
4.96097123057366 1
5.11721122381396 1
5.0016183628273 1
5.02498564293476 1
4.91451421482706 1
4.92765504949615 1
4.94521561364852 1
5.06297719561256 1
4.88256228292797 1
5.00528284164704 1
4.8507089704209 0
5.03378300236927 1
4.92311619386084 1
4.94378399875142 1
4.88241890689964 1
5.02257532872703 1
4.94725602208321 1
4.95457086379294 1
5.00051159943021 1
4.95386238576471 1
5.06971756945662 1
4.94005792172648 1
4.80020338608021 1
5.06576531620654 1
4.94896580386255 1
4.72178197002799 0
5.11308413704324 1
5.13499243137811 1
5.0052749577952 1
5.03531058503354 1
4.94099309583766 1
5.07809538480241 1
5.00450128100633 1
4.92409820203482 1
5.08741419610882 1
5.09416140889084 1
4.98902263428554 1
5.15367841352675 1
5.17273829030213 1
5.13466222175739 1
4.95895240218409 1
5.07275655345717 1
4.94653902195341 1
4.99953462653016 1
4.87131598200331 1
5.2575369755816 1
5.05917834883042 1
4.9409898959297 1
4.85965690285112 1
4.92595496238486 1
5.05797965177026 1
4.9974829108087 1
5.05689738868253 1
5.12923967298924 1
5.07056018450599 1
5.09982257135167 1
4.95568738766589 1
4.91126220264923 1
5.16234498050008 0
5.12414561123973 1
5.05145494989468 1
5.03744224819495 1
5.03402707014404 1
4.89126857058773 1
4.98588545661046 1
4.93176463759288 1
4.90279557769656 1
4.80433342475594 1
4.86720688910388 1
4.97985048074373 1
5.06434675714047 1
5.02588534119653 1
4.95817977019222 1
5.14520489826481 1
4.91211595612575 1
5.04573038383938 1
4.95159692401521 1
4.88720422875719 1
4.83081415768575 1
5.09884535085602 1
5.02165337472109 1
5.04980419918168 1
5.03517100802341 1
4.98081550892042 1
4.77511532537531 0
4.97432169099926 1
5.18074674946357 1
5.02687042149509 1
5.1456671469892 0
4.99212159865364 1
4.96449545664859 1
4.79396534101325 0
4.88083994485531 1
5.00362465558962 1
5.00865664643397 1
4.89721225788359 1
5.06607696459143 1
4.91432483495678 1
4.86903121423345 1
4.98501291184351 1
4.84960978493161 1
5.10055015683281 1
4.98854959089189 1
5.05575099777874 1
5.0032294730362 1
5.07803447839322 1
5.13565698633945 1
4.7955479933212 1
4.9967056652739 1
4.91690759357101 1
4.92365727140284 1
5.010503497375 1
5.15701035354505 1
4.86689642653389 1
4.93594027341087 1
5.02190378437329 1
4.95961787786182 1
4.98221632857961 1
4.96278043161186 1
4.82399501892807 1
4.99579435326925 1
5.06877639012461 1
5.19862262206557 0
4.98058911302444 1
5.06420415441472 1
5.00643303837947 1
4.96642922156683 1
4.98892615078075 1
4.97666737358314 1
4.99726860779657 1
4.93261423059772 1
4.97657313864972 1
4.79524467200837 1
5.00240725394377 1
4.87144752254625 1
5.07019329839462 1
5.07493121481097 1
5.03116706150672 1
4.9344074771661 1
4.99577272593193 1
4.95945883070599 1
4.84856019574843 1
4.90938354422039 1
4.8525495525917 1
4.9130764821631 1
4.93778547401883 1
5.09821841428601 1
5.08766488319157 1
5.13221561859266 1
4.82855226778496 1
4.71102937884462 1
5.07560423857905 1
4.98773369119981 1
4.98729649589104 1
5.05221758166167 1
5.0034607243572 1
5.09479460510212 1
5.0084993829122 1
5.03131824074891 1
5.02367355714087 1
4.9870313212156 1
5.04615457442095 1
5.18449903733153 1
5.05171991655102 1
4.94127394288772 1
5.09189063706529 1
5.0311414939749 1
5.00635797366875 1
5.01725531152506 1
5.06524380749772 1
4.94010176194561 1
4.94219507369118 1
5.11623046549869 1
4.96118377450697 1
5.11853769044572 1
5.09567164245377 1
5.05159823996359 1
5.05705170735718 1
4.92788573331671 1
4.97330508218774 1
4.91125499841094 1
5.01815142500932 1
4.97731135813063 1
4.86129580644484 0
5.0457874479242 1
5.01027300071282 1
5.07196454921286 1
4.89436987886232 1
5.03341295505458 1
5.2861128043836 0
4.95158458977434 1
5.11255799694097 1
5.00015483074032 1
4.95136263143323 1
5.10218357523258 1
5.09023254639103 1
5.15527718443696 1
5.00059955389593 1
4.85799348221539 1
5.04721097500698 1
5.02132576620848 1
4.86886437347496 1
5.04291538728647 1
5.10223367738606 1
4.98285964361266 1
4.98635543250795 1
4.94188918523039 1
5.2471751939103 0
4.86554052791529 1
5.02135020936178 1
5.09706555529216 1
4.85521782315309 1
4.76813006866402 0
5.06464713682039 1
4.78479770723222 1
5.25213596071989 1
4.80436424702124 0
4.93670879553743 1
4.86439947683538 1
5.05165540603424 1
5.03240499891396 1
4.96544510455394 1
5.09354010107455 1
5.0219223243424 1
5.11951308317077 1
5.11630211529927 1
5.00734814184755 1
5.04558323104173 1
4.92818314398496 1
5.1277870435866 1
5.0970933141123 1
5.12017284412931 1
5.04311190831952 1
5.15799797889046 1
4.95977686141628 1
4.89823411680027 1
5.01626384386079 1
5.0448556420863 1
4.98118679719076 1
5.12393120560474 1
5.03912762885952 1
5.00038378290304 1
4.80286206566971 0
4.95576626783878 1
4.9987778015744 1
5.24248796135568 0
4.96906906807367 1
5.18557849873002 1
5.00580822189881 1
4.97480800572135 1
4.97087840428365 1
5.07199451594106 1
4.94371930233231 1
5.15548531643381 1
5.0577312220637 1
5.09147156822588 1
5.03125684333911 1
4.98854936368263 1
5.01089953474575 1
4.93499359792623 1
5.04264627504618 1
5.01134560532747 1
5.04425712665532 1
5.12891555349996 1
5.00970119153634 1
5.18971577536174 1
4.98367322078927 1
4.93719358292247 1
4.71212916383144 1
5.03771979311073 1
4.99264262129601 1
5.1052991823027 1
5.10535969358183 1
5.00218731177 1
5.13096300135971 1
4.80342354562258 0
5.17749363119693 0
5.07882620101062 1
5.01128457504873 1
5.06958391061138 1
5.04878710110398 1
4.97777100209915 1
4.91572464312461 1
4.95055740550749 1
5.15125502026489 1
5.04558391404036 1
4.85487895618888 0
4.7350584319349 0
4.94204087830057 1
4.97647991727257 1
4.9103253173544 1
5.09185105896997 1
4.90430188238897 1
4.84723347024668 1
4.91387863258159 1
5.001179158751 1
4.90603831599236 1
4.98619598814994 1
4.92816257830686 1
4.86922492031793 1
4.91301219313053 1
4.99184930181842 1
5.11415737710185 1
5.01360105152994 1
5.01792141569168 1
4.8925247489014 1
4.89399280926339 1
4.90246325086733 1
4.9622610660169 1
4.93805006105484 1
4.97432840199808 1
4.92141515233596 1
5.05661187240921 1
5.02897265854735 1
5.02878188415588 1
5.06952091418816 1
4.99648178904845 1
5.12524308044683 1
4.83233649249918 1
4.89780140333713 1
5.01063746708499 1
5.06736462175008 1
5.03963422592226 1
5.03468586357465 1
4.84554878716838 1
5.02127803722523 1
5.15478140375391 1
5.07210407533562 1
5.07815801471825 1
5.00008629511798 1
4.8405800526809 0
4.86156243787424 1
4.89627830512425 1
5.02389717008599 1
5.02540139817661 1
5.09012737828778 1
5.11535372709699 1
5.00081142916842 1
5.01420283486683 1
5.13851577857081 1
5.03523515715126 1
5.07083429052102 1
4.97814549978241 1
5.0731011225875 1
5.02069191378016 1
5.01930293781019 1
5.06971203625778 1
5.04297623040188 1
5.01014216560869 1
5.02729194020175 1
4.98563187657831 1
4.97105552824262 1
5.03988788043211 1
4.80911340543305 1
4.9636265987308 1
5.07752225911281 1
5.04077260795646 1
5.00232714628456 1
4.85210393105454 1
5.09107237609812 1
5.1183520750664 1
4.95368756180525 1
4.9251277188094 1
5.06940937959468 1
4.90816042708046 1
4.96448279723995 1
5.09790853098851 1
5.27895429595946 0
4.9575621613216 1
4.8436611413691 1
4.88234795851449 1
4.90609523511228 1
5.01000173609592 1
4.95373057837498 1
5.25264302331418 0
4.91141537707032 1
4.89844203612067 1
5.05853435110659 1
5.00483437218021 1
4.85666542140645 1
4.95501879835689 1
4.86826644988598 1
4.77709115680667 1
4.95426795405085 1
4.98065518291594 1
4.87409686451556 1
5.09627467369433 1
4.94181545187754 1
4.94644044564317 1
4.86628707244101 0
4.9942604730378 1
4.94540918938148 1
5.02861920459979 1
5.02168933427778 1
4.98205603636436 1
5.012118937896 1
4.93591576206037 1
5.12388777326242 1
5.10868386590221 1
5.04014018191941 1
5.08824613916715 1
4.96479672011361 1
4.89745438174582 1
5.18042655753606 1
5.07513087020993 1
4.92690521789028 1
4.9834242620186 1
4.97040482169061 1
5.02919131551586 1
4.97437810098666 1
4.99289339776877 1
4.91674398966394 1
4.85497945556648 1
5.04190310295204 1
5.00768802024328 1
4.97923184204134 1
5.0301113595807 1
5.11714430125409 1
4.98383788266003 1
5.01183546741105 1
5.13147142660873 1
4.96854795012654 1
5.10999730233845 1
5.04428009394376 1
4.89392457598116 1
4.94497430691643 1
4.98996020998064 1
5.01616077489395 1
5.05720178594974 1
5.00113093710031 1
5.00542698525279 1
5.25824811847603 0
4.92463966054543 1
5.09089708583397 1
4.80765868770101 1
5.17073532389946 0
4.90300524983757 1
5.02187216063867 1
4.97891812620548 1
4.97337136800379 1
5.05295374801455 1
5.00182931287794 1
5.16656403846532 0
5.1632399995559 1
4.77546288806222 0
4.96467355652429 1
4.97774661188638 1
4.93911344377661 1
4.94971501655653 1
5.06377202595048 1
5.06918604746999 1
4.86319169750499 0
4.7247339404156 0
4.87291264022426 1
4.97059550728178 1
5.14574406707698 1
4.95139442743519 1
5.10086195718391 1
4.96261100490683 1
4.8938165110802 1
5.04105828859724 1
5.05146415360079 1
4.9868306006193 1
4.80581809264573 0
4.91493718315173 1
5.02143628771293 1
4.92545964510489 1
5.06582375588941 1
5.05738649273739 1
5.08407042518056 1
4.92373844060547 1
4.96230360671012 1
4.97824014064711 1
5.06145874104524 1
5.06765734645277 1
4.86158064254277 1
4.89727417152285 1
4.84868014452395 1
5.04455526887463 1
5.08382169658181 1
4.9939241887031 1
5.13856770331495 1
5.04566105953063 1
5.11805094967183 1
4.95525352720314 1
4.90339616357186 1
4.93094523812611 1
5.04975630089019 1
4.96582920021976 1
4.92444884891381 1
5.19699195718782 0
5.08860841173904 1
4.90388622096906 1
4.96637646008205 1
4.99251452728435 1
5.14460372062432 1
4.98148910075994 1
5.16277294243135 1
4.97499640032288 1
4.95015085308081 1
4.91872259717133 1
5.01785990838626 1
5.0085804189022 1
4.94546148938904 1
5.02947762685236 1
4.99680225781515 1
4.92406497137633 1
4.94904768211429 1
4.91300692329658 1
4.8818605348982 1
4.73550499376759 1
5.06757103554365 1
5.08100209272113 1
4.98962680485424 1
4.95706444345866 1
5.07114362618368 1
4.94985159437895 1
4.90515844543063 1
5.02217911809067 1
5.07910362036611 1
4.89614705263223 1
5.0382685800768 1
5.02266114527246 1
4.94422911562512 1
4.96405927568665 1
4.982280925292 1
4.90744599804626 1
4.87244196957916 1
5.14666563351104 1
4.93166943741362 1
5.03424879661645 1
5.03966567548617 1
5.18671255109902 1
4.93100178767715 1
4.87808446678139 1
5.02577876078784 1
4.95157998404286 1
5.01785429323459 1
5.04324162204739 1
4.92621189268135 1
5.02515120912654 1
5.04059392566017 1
4.98102348068403 1
5.01649945383154 1
5.15169843245018 1
4.9104888988793 1
4.89645526708452 1
5.06055044443397 1
5.05696814866191 1
5.01574740290497 1
4.93206218209128 1
5.03199069424866 1
5.03043003159569 1
5.08447938904195 1
4.90361343373441 1
5.03452808254313 1
4.71993828507605 1
4.92645382637395 1
5.04056217017807 1
5.10476428525294 1
5.04049563611424 1
5.12190274932863 1
4.93341170952871 1
5.02822479507509 1
5.08451546420477 1
5.2427347107747 0
4.94113206579937 1
5.0439863746538 1
4.97510500177403 1
4.84785312329891 1
5.02715964827108 1
4.8848342569095 1
5.00614450701031 1
4.85120410646887 0
4.88658153326861 1
5.05588995046201 1
4.88329914527162 1
5.09358950849178 1
4.83968677451611 1
5.06517022371883 1
5.07557696701453 1
4.84647311639041 1
5.11310700126534 1
4.93812697002923 1
4.91240115375449 1
5.10090816488052 1
5.04334190837485 1
5.11538079989707 1
5.03109117378308 1
4.99096202290701 1
4.99003797162314 1
5.02543196625701 1
5.06621196377191 1
4.97993699400145 1
4.8643217631286 1
5.0811397730381 1
4.98466977731567 1
4.99712813708994 1
5.00247490550393 1
4.89555842456042 1
4.85535987109537 0
5.01271266450489 1
5.14106177003682 1
4.97524458185834 1
5.14403622688643 1
4.92836645291777 1
5.0679064252739 1
4.69019738958431 0
4.85852598148377 1
5.10974372042062 1
5.03499067282553 1
4.90047455899242 1
5.19297519352392 1
5.04303353037117 1
4.91620138100914 1
4.95331836538569 1
5.00307834000812 1
5.096792069265 1
4.91250893674466 1
4.92729070015699 1
5.01601531745488 1
5.1664451200549 1
5.07167899029542 1
5.00123248875348 1
4.90470228853909 1
4.87185561483833 1
4.90425891379251 1
4.99448977270805 1
5.00550318964638 1
5.06110982493789 1
4.98657032170594 1
5.04670858467859 1
4.97820808799761 1
5.02127427859164 1
5.11248494488014 1
4.79623954513634 1
5.02410381885046 1
4.86143768211423 1
5.05016353157308 1
4.95821906973128 1
4.94355859927421 1
5.14250751221001 1
5.09452433411492 1
5.31208062913722 0
4.98042820219084 1
5.12462287390306 1
4.91653654424051 1
4.99469472689245 1
5.00987326387148 1
5.26198667804901 0
4.9796858423726 1
4.95996713563053 1
4.80067583484801 0
4.95583269430147 1
4.95539063314883 1
4.83644109273894 1
4.9281430054002 1
4.86717773141599 1
4.978576911738 1
5.04676901016703 1
5.07809305065589 1
5.07814352177028 1
4.93606050768626 1
5.03890237445226 1
4.8405603716171 1
5.0669057459448 1
4.9060825896408 1
4.91895732828707 1
4.92500637106247 1
4.95551206393422 1
4.93095942229153 1
4.91393358992871 1
5.09310155616762 1
5.03497312362701 1
4.99604841817244 1
5.0630903009123 1
4.99917816631614 1
5.09966702030683 1
4.76645372008836 0
4.92094504264411 1
5.17043211953346 1
5.05634874103433 1
4.94864942311161 1
4.98872720139499 1
5.17560407610538 1
4.95257986195601 1
4.97904639103306 1
4.97782510895433 1
5.08721364686383 1
5.04986109905042 1
4.69144453311693 0
4.87730186242728 1
5.03523089056207 1
5.01233254290633 1
4.95812898193399 1
4.91892982338755 1
4.99494938927212 1
5.17224892307997 0
5.0097516168006 1
4.88826596565466 1
5.10051104595579 1
5.04071589009468 1
4.99585828653115 1
5.00071883405966 1
5.03812789913014 1
5.08626406071619 1
5.05245709452797 1
4.90437216025469 1
5.09540230134103 1
4.91806283372312 1
5.00875278457452 1
4.85141700394588 1
5.07476045850027 1
5.16896128272003 1
4.92538701185952 1
4.9424881284791 1
4.96320024571561 1
5.03989684564286 1
4.8655514263545 1
4.91697724319698 1
5.0749724621444 1
4.85360157871075 1
5.04404866718659 1
5.09409808055365 1
4.86119411446147 1
4.83389402176621 0
4.88305209486879 1
5.00096589680236 1
4.95336969641076 1
4.83443692572479 0
4.91490503822363 1
4.93596690622606 1
4.98528985529277 1
4.81394917556155 1
5.09935332415097 1
4.9264752129949 1
4.96681851733934 1
5.08010673699651 1
4.89106555019108 1
4.88732566708457 1
4.846735683879 1
4.88558030949088 1
5.07680901541149 1
5.17128141369224 1
5.05773707154184 1
5.01431457627341 1
5.09980393162167 1
5.00695430565213 1
4.94501912750853 1
5.18629313893813 1
4.83815637652937 1
5.06294225721883 1
4.90572905206533 1
5.10346447618809 1
4.89730951167297 1
4.9912384624549 1
5.01488691233904 1
4.99950369547358 1
5.03238322539712 1
5.05565657858665 1
5.06520807582803 1
5.13172911065524 1
4.97577746109022 1
5.06715051471632 1
4.83742582695283 1
5.0756909102382 1
5.02819941319343 1
4.95783761716568 1
5.02445428764145 1
5.00661103555193 1
4.87831383923942 1
5.13236270677723 1
4.98012154118322 1
5.17036715096232 1
5.11903558889321 1
4.99619167300425 1
4.93291250289964 1
5.01967475287149 1
5.01788924556317 1
4.86526514135831 1
5.03988175983234 1
4.84336134639098 1
5.13228423442411 1
5.15285661998346 1
4.90925680297179 1
5.17524318363528 1
4.88951450608255 1
4.92081321641378 1
5.0532604836207 1
4.95681237136299 1
5.17339442122237 0
5.01145306628393 1
5.0326474122632 1
5.08271713882722 1
4.96400749706435 1
4.93544700487923 1
5.10607682997019 1
4.98133210985801 1
4.93957733082331 1
4.93013514305486 1
5.02884783331368 1
4.84271779347061 0
5.11847531652006 1
4.97684180629625 1
4.89489901013834 1
4.9972342041154 1
4.94177016465986 1
4.92004629622352 1
4.91236792498649 1
5.10404173727709 1
4.98278914020403 1
5.03385477434045 1
5.05471329682527 1
4.9179182215298 1
4.89128956209763 1
5.1036593098374 1
5.10270798736971 1
5.15133794586776 1
5.093435468389 1
4.96698811819316 1
4.9007330469779 1
5.1166630181017 1
5.06657703352639 1
5.0899925097824 1
4.88040386280026 1
5.09388950068572 1
4.9671817521412 1
4.95710397271303 1
5.03978229497084 1
4.93254307244501 1
5.03170005532483 1
5.05334077583206 1
5.01609573926248 1
4.98169487466677 1
4.95877043062934 1
5.00265542894671 1
4.97819127226052 1
5.00374179060852 1
5.02640044907101 1
5.05248409613507 1
4.74469817090957 0
4.95922541673268 1
5.11329141560961 1
4.93458413224271 1
5.13698221785511 1
4.95310131743855 1
4.95804606082642 1
5.0967084229336 1
5.00214592140187 1
4.95288950185022 1
4.9292857344775 1
4.96602008623267 1
5.00695330668559 1
4.95225495219405 1
4.87915154268067 1
4.92192667259657 1
5.1241349440822 1
4.89968396105244 1
4.97055052358086 1
4.98862081420803 1
4.95607949509522 1
4.94050860246729 1
5.10853426156065 1
4.94458825760269 1
4.94004624931612 1
4.94263060451993 1
5.23779413628739 0
5.00571391406909 1
4.99239229879085 1
5.17115984653891 1
4.95985986671626 1
5.06313073183379 1
4.94356206028654 1
4.849216168997 1
4.92912221051381 1
4.97280821121688 1
4.89613541272546 1
4.92119660259971 1
4.92410246477239 1
4.90162488266166 1
5.00347142475862 1
5.14643700179724 1
4.96575456357477 1
4.90910393800559 1
4.93171585701824 1
4.95670862808209 1
4.98357608481718 1
4.95832611144649 1
5.07367596888116 1
5.06426277679764 1
4.92964402628914 1
5.09916581117943 1
4.90940038004083 1
4.89023523895355 1
4.94986876769212 1
5.10240390276299 1
5.03066199408306 1
5.07967653132566 1
4.79152763063883 1
4.98961535590972 1
5.17934355403382 1
5.01682882197832 1
5.00522416950765 1
4.94091478623808 1
4.85124404949973 1
4.99383111674051 1
4.88255850705782 1
4.99571033016061 1
4.95256404070362 1
5.06340246826355 1
5.11289711661746 1
4.99032135880254 1
5.14935391432914 0
5.06913370805964 1
5.15226040349839 1
4.98070816340986 1
5.07465431753016 1
4.95619718244103 1
4.84040733217212 1
5.08609645693558 1
4.94804634207584 1
4.95181083018338 1
5.03371785545041 1
4.94798008539402 1
5.13882918457925 1
5.02197128161422 1
4.89668811146404 1
4.99474032224968 1
4.99511950795898 1
4.97587227048563 1
5.20049977379451 0
5.05359777658727 1
5.03128488534568 1
5.02894677332154 1
5.04970397300332 1
4.83401281279864 1
5.07263234655896 1
4.97048206344708 1
5.0345945847414 1
4.96684883148293 1
5.08567602210855 1
4.97314299096707 1
4.97817083411094 1
5.00232746442762 1
4.99260747979868 1
4.89158145328027 1
4.98363884938728 1
5.1024819743148 1
5.03145260239268 1
5.04256309529266 1
5.16225992775456 1
5.09323332964968 1
4.98820932633705 1
5.03207570326686 1
4.91980626597135 1
4.99871496525775 1
5.05324606360741 1
5.13570434185948 1
5.05994537229015 1
5.2439398356034 0
5.16201389094303 1
5.12389057864913 1
5.06044473573121 1
4.92555429267487 1
4.89990728436807 1
5.00776531211319 1
4.96211115405849 1
4.89691751314875 1
5.01198871183356 1
5.14456810713008 1
4.97164954866826 1
5.18373772268062 1
5.05057818666429 1
5.08526342522313 1
5.10144446147539 1
5.06170014325796 1
4.99322172845356 1
4.99962431195528 1
5.09153794030315 1
5.0181672417365 1
5.09925739369454 1
5.0057170047543 1
5.10396230735429 1
4.94727107013547 1
5.05150196094634 1
4.91576242955475 1
4.87051268523078 1
5.075930891528 1
4.89542456795343 1
5.08750068430011 1
5.0791050455109 1
5.06615710029407 1
4.9797009189259 1
4.92994624200695 1
4.97636984187174 1
4.90385456813395 1
4.97568040064169 1
5.17542272622697 1
4.86652184682251 1
5.12602959498927 1
4.94089738637153 1
4.94807268035376 1
4.96572061486383 1
5.02677877895444 1
5.0237537588761 1
4.89497704571631 1
4.95167043678366 1
4.90339177524068 1
5.01912925324843 1
4.95489878232677 1
4.98951498023045 1
4.98819679833731 1
4.94325661919639 1
4.97893378224232 1
4.89668083517944 1
5.02848892206148 1
5.03617098882413 1
4.90266307787172 1
4.93573953399092 1
4.92135099161582 1
4.81861927770968 1
4.91920655720299 1
4.99286230360285 1
4.94909078537834 1
5.02979954621736 1
5.0190955043532 1
4.94874730211757 1
4.94995448960967 1
4.96320088054506 1
5.04888638338522 1
5.06329625752585 1
5.04029647467636 1
5.01837624674087 1
5.02793638686131 1
4.99472787571778 1
4.93774605391168 1
4.78151565473358 0
5.00165668348701 1
4.8761024788805 1
4.98854495955271 1
4.95764716506945 1
4.97459475437549 1
4.83060849151524 0
4.98782376506757 1
5.0476432913675 1
4.90026166379187 1
4.81822054343311 0
4.94471647962501 1
4.96709272431109 1
4.9979719965908 1
4.87161593726824 1
4.97260313085385 1
5.19168451095576 0
4.94922208114551 1
5.08795720340925 1
4.9723324579971 1
4.99086672476906 1
5.05117175019601 1
4.85101572706871 1
4.92680199622169 1
4.91621123035061 1
5.07849489373821 1
5.09911846021346 1
5.08235487799114 1
5.08789980967372 1
5.1227837379218 1
4.98571844329201 1
5.00167131319316 1
5.05985559372297 1
4.95816618140505 1
4.95979815363005 1
5.00163750124234 1
4.86419438729147 1
4.96602363675815 1
5.01204450900338 1
5.02428952990488 1
4.94798514066144 1
5.08301254515746 1
4.92684692250856 1
5.04650205935307 1
4.99997825311541 1
5.0136052721206 1
5.21453241483268 1
4.95308076207275 1
5.03104319240974 1
4.97700585525955 1
5.01526785438815 1
4.98794134228206 1
4.90724590067047 1
5.06139160089174 1
5.05164598047201 1
4.92523306429821 1
4.94065308062994 1
5.1599094358368 1
5.07249505512276 1
5.01011849803891 1
5.0232338355423 1
4.90658706481892 1
4.82000776085615 1
4.97604537902444 1
5.05439230625575 1
4.78168447398565 1
5.07865760331469 1
5.05233931613405 1
4.96488964595664 1
5.03953436028266 1
4.952690910814 1
4.93158751963615 1
4.94994566841896 1
4.91306303685777 1
5.05346445184183 1
4.8406872577455 1
4.95366641405585 1
4.98274065222379 1
4.99777209471862 1
5.07957275452809 1
5.03309711216649 1
4.83563376531336 1
4.73961512253314 0
5.04356034392237 1
4.93661998361928 1
5.11518551954038 1
4.93511686629322 1
4.84672023012251 0
4.90953039569284 1
4.98918365344394 1
4.98441227400209 1
4.84672722252953 1
4.87102290254158 1
5.03576200250437 1
4.88471638367497 1
5.11053666712298 1
4.98588295337875 1
5.11190827688035 1
4.93048246503627 1
5.24149530726982 1
5.02517102755534 1
5.04689953865426 1
4.91579740198577 1
4.95819875074668 1
5.00514604339352 1
4.81007361153769 1
5.07238890892954 1
5.00497320886985 1
4.96939455189575 1
5.02886828991526 1
4.94251182456341 1
4.78413824455932 0
4.9097404648791 1
5.01789049279164 1
4.87533886331348 1
5.09712265323707 1
4.75126874719594 0
5.05780185268598 1
5.09981674314763 1
5.13396807664887 1
4.98895270848249 1
4.8913706953125 1
4.76115765129707 1
4.95080279446255 1
5.00355348379196 1
5.03533401067162 1
4.97077690708706 1
5.03845557201609 1
5.00167761395563 1
4.96746012880902 1
5.03432914609213 1
5.04382175971476 1
5.06027861378908 1
5.00990419529603 1
4.94672948401358 1
5.00710793297408 1
5.17590533200281 1
4.9286181139981 1
4.96001854806369 1
5.09299706933809 1
5.01996333342616 1
5.06838682808612 1
5.0813322052935 1
4.93966650782512 1
5.0304439532931 1
4.88292387829161 1
4.96817036714129 1
4.99531341132476 1
5.08393755601996 1
4.97197723968463 1
4.9308390385747 1
4.95696299129478 1
4.94662929202124 1
4.98075650914789 1
4.89642393140303 1
5.17268602735667 0
4.84381448207935 0
5.01183833883458 1
5.04515265767969 1
4.95877117360515 1
4.978605660453 1
5.17950783749519 1
5.03270671031331 1
5.00440069525783 1
5.12088590491023 1
5.08346957461375 1
4.99413754360355 1
5.27656362020806 0
4.98582467174515 1
4.97302988092223 1
5.01917396671841 1
5.03924139167405 1
4.93212136974792 1
5.04264011116671 1
4.87875831923746 1
5.0572169099701 1
5.07543200536221 1
4.95856992819862 1
5.09178524291073 1
5.12918401935274 1
4.95575116949089 1
5.07367138890842 1
5.03922304135518 1
4.88712646031139 1
4.87648039682986 1
4.99425405502805 1
5.21793030750694 1
4.88955973497329 1
4.9393770030713 1
4.99531053113609 1
4.97963799341947 1
5.07488188144309 1
5.00180010106298 1
5.00101574901579 1
5.02309314098483 1
4.94491395892981 1
4.98963502000252 1
4.87185070268298 1
4.80168033254203 1
4.96882681736633 1
5.02989681739954 1
5.03171257985116 1
4.91469049431217 1
5.05884191733319 1
5.04006079348237 1
4.82929464110583 1
4.96271118011816 1
4.95235361713983 1
5.04401479344375 1
5.02908662627856 1
5.10519754043921 1
4.94887406241146 1
4.89665906803112 1
5.03010074084823 1
5.08240203884216 1
4.92935036830223 1
4.98552564747717 1
4.9429524347971 1
4.99883949785165 1
5.05174859508878 1
5.07967277891653 1
4.97478595450554 1
5.07023808066053 1
4.99571852416713 1
5.08154611871061 1
4.91086429651639 1
5.19136997161434 1
5.0142596076927 1
5.0551565910832 1
4.93297011873344 1
5.14058932404587 0
4.99986632385646 1
4.95937899951782 1
4.90009129713781 1
4.95610146183971 1
5.08181335766814 1
4.98673636367425 1
5.00936776909479 1
4.8919358060418 1
5.08456315311594 1
5.01576864788784 1
4.9822528110091 1
4.96011165058656 1
4.82682637690229 1
5.11642380584302 1
4.96184019133963 1
4.95695339442972 1
5.02336285334378 1
5.00121507714722 1
5.02822557488767 1
4.91862439940049 1
4.90673153869919 1
5.06509968967339 1
4.94809869928276 1
5.06823465997924 1
5.06477018512656 1
4.98128886338318 1
5.12585351672756 1
4.96228066002942 1
4.97983439426062 1
5.03935817292278 1
4.66457044533904 0
4.96195327442436 1
4.93386036201136 1
4.88559488369097 1
5.08275198800201 1
4.90180899527398 1
4.94508499097842 1
5.11872199615625 1
4.99761810795668 1
4.74365075475272 0
5.00087585241464 1
5.07623606465923 1
4.89568470379554 1
4.97016207884345 1
4.86867836589651 1
4.91054333165042 1
4.98910930769222 1
5.09253076364866 1
4.95774995081035 1
5.14192673303429 1
4.88266103022762 1
4.9479730574663 1
5.1623881883538 1
4.93967067248908 1
4.97793462963986 1
4.84160343983824 1
5.0326735219265 1
5.03251815854442 1
4.92433081437822 1
4.90530816718359 1
5.05353919038838 1
4.9785900477693 1
5.0091880398282 1
5.05433284643078 1
4.89277497745777 1
5.05737100143774 1
5.06576390244772 1
4.85010872536814 1
5.0323917337905 1
4.97811721146871 1
5.0694757269851 1
4.9550804052031 1
5.00014455257452 1
5.14901067283223 1
4.96102428895532 1
4.89401871379156 1
4.98562738771048 1
4.90571157687393 1
4.88811032068682 1
4.84740438159967 0
4.98164961109699 1
5.06147954854265 1
4.9457764671865 1
5.05986471561024 1
5.03888733644077 1
4.99280017207729 1
5.09327126520885 1
4.91781114408395 1
5.12100106691013 1
5.03206063593056 1
5.12364272452668 1
5.04216904784121 1
5.08039374093783 1
5.0927893223186 1
5.003137701609 1
5.03884190022277 1
4.99524501017574 1
4.8551841166114 1
4.9431349757085 1
5.04233721720431 1
4.92494860439157 1
5.13758991763228 1
4.94169433635249 1
5.31228536637029 0
4.94400398019984 1
5.05122725343524 1
4.9791154964975 1
5.03328892837384 1
5.04422418808865 1
5.13092885144089 1
5.16274675270469 1
5.02518322083662 1
5.05846886247373 1
4.94486190557809 1
5.000169799929 1
4.9514562060274 1
5.02002655910847 1
5.0740125218063 1
4.91627989307963 1
5.02571567397666 1
4.9050289341612 1
5.11980114434618 1
4.99504383299761 1
5.00422022419038 1
4.97238698405236 1
4.93501665382132 1
5.00597841334642 1
5.07640093079443 1
5.11909921127263 1
4.9883687823547 1
5.00027972261447 1
4.89915826654584 1
5.00856816270302 1
4.98547291634856 1
5.03213205199498 1
4.9236704249743 1
5.18221284194011 1
5.06079333071435 1
4.97419285108666 1
5.03090994448838 1
5.02605461299887 1
4.91196018370641 1
5.0526163141233 1
5.01918400995798 1
5.09966238840621 1
5.00580968462544 1
4.95059692807128 1
5.1834355000713 0
5.09697550390486 1
4.85567736818274 1
4.94516749393017 1
4.96355859050718 1
5.00799868300144 1
5.09257996047 1
4.95334146613523 1
4.93524543094934 1
5.00627357354255 1
4.93145170125248 1
5.08639045303437 1
4.98258103088618 1
5.09374556676305 1
4.92799717462563 1
4.97873989693514 1
5.09296358556516 1
4.9888129497947 1
5.07946523743224 1
4.79436780776994 1
4.96157212629471 1
4.95155973292184 1
4.9577668837117 1
4.92181643753939 1
4.89725605106317 1
5.02722996830636 1
4.88305468977827 1
4.84085765090267 0
5.02283030687004 1
5.01726989107042 1
5.00912480699894 1
4.96175892976882 1
4.96501128942919 1
5.05729484058824 1
5.05722219079049 1
5.12971100954367 1
4.86685432482352 1
4.95223848267067 1
4.98563135977771 1
4.96548772790717 1
5.0574953702568 1
4.96216084958412 1
4.92542918463121 1
5.00073812334333 1
4.9614137240143 1
4.98126988292374 1
5.16750252380984 0
5.03859550786496 1
4.9041883757561 1
4.98395753196539 1
4.83748132905385 1
5.0341936062355 1
5.06109622810359 1
5.01867039074427 1
4.92628075109425 1
4.96104144818961 1
4.90486364535584 1
5.11862347844703 1
5.07115413093153 1
4.95690695091635 1
4.99140472364078 1
5.05064532929835 1
4.87553357763854 1
5.08474574322685 1
5.08181562225912 1
5.00628667905911 1
4.95887721081349 1
4.94991152874684 1
4.87098555843972 1
5.00316026282195 1
4.90709974950716 1
4.90843568751845 1
5.02559330352012 1
5.09390848216078 1
5.01862614951218 1
4.98264073482368 1
4.97022806540937 1
5.02629985161751 1
5.00332542295757 1
4.91224325170083 1
5.13124820499597 1
5.09463231786326 1
5.18676943743843 0
4.98471107939206 1
4.94387470142227 1
5.01865169882676 1
4.97975489033032 1
5.09750879831819 1
5.17350466809387 1
4.96305971969699 1
5.07223044426614 1
5.10009307419579 1
5.10837112785533 1
4.78745342056211 1
5.05900073246997 1
5.06546461464091 1
4.85771262694166 1
4.5667741635529 0
4.90338611685577 1
4.77180263217351 0
5.00037563348593 1
5.10358686395852 1
5.22317405960258 0
4.90874822248431 1
4.89431333434539 1
4.95749184968209 1
5.05575149797443 1
5.20509485017422 0
5.03950584021054 1
5.0737194086613 1
4.92496479615483 1
5.01744809064669 1
4.93620826176456 1
4.88595574093203 1
5.06063672135537 1
4.78979653905862 0
4.97624298079742 1
5.02168133249015 1
5.0589809614735 1
4.86290070805177 1
5.00489688813979 1
5.05585989507071 1
4.96819360765079 1
4.88980440595297 1
5.10727405245232 1
5.05484114076148 1
4.98423742144063 1
5.01206374848027 1
5.09488069099781 1
4.98815283157799 1
4.92073574191791 1
5.05532638695018 1
5.00823019133797 1
5.04791780974992 1
5.1413551125817 1
4.97229379414052 1
5.03415084598441 1
4.92046063491987 1
5.04318694077678 1
5.26955738348766 0
4.93721219204129 1
4.94974844296968 1
5.05015498646059 1
4.92989109668788 1
4.96346111479397 1
4.91808788101534 1
5.01855917760155 1
5.20150445622486 1
4.98938924354506 1
5.00397535458648 1
4.95750566720113 1
5.00081498038396 1
5.06222472634747 1
4.89877081023548 1
4.99303206690539 1
4.81992412517579 1
4.89803672705047 1
4.90399951634835 1
5.16809911578901 1
4.87074082025556 1
5.27024491803344 0
4.95091808625145 1
5.0183993346189 1
5.19737967810891 0
5.0506552742805 1
4.94128102337431 1
5.09372056402457 1
5.11478185015854 1
5.05106648313222 1
4.98674007613883 1
5.08920476882624 1
4.95635474050783 1
4.94791443905389 1
4.9708847267195 1
5.1791092037856 1
5.03786080354544 1
4.98505326122687 1
5.02127949700354 1
5.00737142331174 1
4.93844381801313 1
5.01588042926839 1
4.96535847921663 1
4.78640124627181 1
4.86909723013754 1
4.96071004624898 1
4.97776038528817 1
4.99204854023747 1
5.01622982702342 1
4.91838316136428 1
5.18669951620834 1
5.06781271285423 1
5.09514848156674 1
5.11361824807087 1
4.9623002001947 1
4.98197080591715 1
5.04624300890334 1
5.10974112331539 1
5.16053484339173 1
4.97524521010057 1
4.91142890597028 1
4.92284475382307 1
4.9854834126635 1
4.96087235488774 1
4.93054380993375 1
4.97934164550294 1
5.04729715243019 1
4.8651198797264 1
5.02638569783323 1
4.89503911010965 1
4.92318727796476 1
4.97093557719618 1
4.90987390371283 1
5.00437902513584 1
5.05768267765878 1
4.95265113115767 1
5.11474219381095 1
5.05386288105311 1
5.01686569805918 1
4.84300321203016 0
4.98772358288995 1
5.00634237715928 1
5.01071681774875 1
5.02266124682938 1
4.97118354804782 1
4.96887297949213 1
4.9183959150507 1
5.01465672745496 1
5.15241843061462 1
5.04515082455314 1
4.91298284671363 1
4.99237284957109 1
5.22259666427377 0
4.9231569721879 1
5.11489058497555 1
4.81910735022954 1
4.9736708173727 1
4.98123996422212 1
5.00478441734156 1
5.19365603491188 1
4.94424398027035 1
4.90673114407417 1
4.97286316134179 1
4.96621140495613 1
5.07348824132029 1
4.81691024800177 0
4.92201204985466 1
5.00502543432999 1
5.00376511099776 1
4.79572151504794 1
5.02432048963207 1
5.09575048563733 1
4.83674908837745 1
5.04012089895621 1
5.00884004276121 1
4.94705605166325 1
4.84173401118011 1
4.99656155446116 1
5.05417147106702 1
5.08737064483015 1
5.11485242348375 1
4.80572840409552 0
5.15527934022569 1
4.92581502028759 1
4.97653226706101 1
5.03767342520933 1
4.96481829528704 1
4.99011255781177 1
4.96618914067548 1
4.92570618208488 1
4.98029019570659 1
4.94486493384951 1
4.86656572155359 1
5.17065584681304 1
4.9313042475534 1
5.11431559063879 1
4.99522305728675 1
5.03064657827984 1
4.95976118150517 1
5.15431474402811 1
5.03676780200433 1
4.95869660830857 1
4.94254837822847 1
5.03470347674321 1
5.13204259692337 1
4.77068200528393 1
5.08287259450786 1
5.15236820699458 1
5.0371779486462 1
5.0868792255696 1
5.13954542758802 0
4.8292437574663 1
4.83938343452525 1
5.04896238634301 1
5.00591443445002 1
5.01376670527064 1
4.98868964396563 1
5.09536047753894 1
4.98484688289496 1
5.10925564259505 1
4.99234879810638 1
4.97397913303202 1
5.18199874835711 1
4.84040109036546 1
4.97193171495084 1
4.90627127561146 1
5.00796218335612 1
4.88305239051435 1
5.22032854498238 1
5.02011358912224 1
4.96303602693255 1
4.97516526321333 1
4.89072910604966 1
5.00947866798829 1
5.17874830807165 0
5.05560132029457 1
5.0844080916761 1
4.95230259116178 1
4.97710311448262 1
5.10207093849512 1
5.11065311232118 1
5.01151465567136 1
5.03104378098838 1
4.70430953885426 0
4.66848668594354 0
4.92713928415421 1
5.03537517138167 1
4.96888078329609 1
5.0477785971336 1
5.1287206423018 1
5.15431021326687 1
4.78715318384171 0
4.97471008366491 1
5.03809881014682 1
4.97087469263146 1
4.98791717330685 1
5.15452488909339 1
5.15284861343557 1
4.97370836886261 1
4.9408082911432 1
5.05266156352307 1
4.8611379278494 1
4.88894194718397 1
4.91047877490524 1
5.04206861671644 1
4.93713118653056 1
4.84330395004679 1
5.13943093282364 1
4.99649215876713 1
4.89644380470799 1
5.18796750432779 1
4.94378222581593 1
5.19140374018272 1
5.02424186572467 1
4.84799949461795 1
4.85667677724904 1
5.00245338555745 1
4.98485461159643 1
4.93046441432126 1
5.07638511354464 1
5.0879216650024 1
5.04123196424841 1
5.35808182136051 0
5.11456585749395 1
5.12753688062315 1
4.88456152579497 1
4.96740831280289 1
4.89714625298993 1
4.91659337264077 1
5.03568853488338 1
5.06398079123446 1
5.08290049887155 1
4.9777956167738 1
5.0984710180288 1
5.09850207056848 1
4.95594496594245 1
5.02366930900864 1
4.98682928822953 1
4.80006737565098 0
5.02816855221313 1
4.95824835205065 1
4.94813776142831 1
5.20670083001972 1
4.91477249250394 1
4.99380138977385 1
4.95592129039586 1
4.95053064163017 1
4.99554213710854 1
5.16839115442703 1
4.98248959029507 1
4.91858161026523 1
4.95394788946126 1
5.05422698684993 1
4.90393963075803 1
5.0054584878141 1
4.93876412152221 1
4.99508715480079 1
5.04723692992712 1
5.14906113502843 1
5.2200405503009 1
5.03869140408614 1
4.91170731270948 1
4.99297373752868 1
4.91886609161928 1
5.07954940962755 1
4.95587099944089 1
5.03010868535105 1
5.06012351159477 1
4.93269963328999 1
4.74748457251861 0
4.90619659376135 1
5.08112641892972 1
4.96218982330472 1
5.33270675502373 0
4.97134069946119 1
5.01572400454474 1
4.99696651340589 1
4.99759414776663 1
4.86997739545572 1
5.15472066049307 1
5.02038492636857 1
4.93839914010398 1
4.84433391502725 1
4.87617734815726 1
5.05436131190579 1
4.98476782763423 1
4.93466466975563 1
4.9268309720982 1
5.13462704275945 1
4.79220907686799 1
4.89546695870729 1
4.964141077607 1
4.97850612157921 1
5.01512782619279 1
4.93576191998337 1
4.94648582898076 1
5.14581412702077 1
5.0013894447093 1
4.85853356989678 1
5.04508534890191 1
5.04477054501928 1
5.01082050898006 1
4.86223188262541 0
5.02670249742879 1
4.97096571801279 1
5.12380228537423 1
4.96943698860998 1
5.03658859942004 1
5.03686141703128 1
4.85911191558065 1
4.88575141002719 1
4.92793993124009 1
4.95914074381969 1
5.00677997391484 1
5.04664429919217 1
5.07232501547439 1
5.09863416167256 1
5.11374587168959 1
4.92049588133367 1
5.07772080833206 1
5.12168220537091 1
5.00607580941719 1
5.10192502573958 1
5.05026195385232 1
4.91395325394707 1
4.95215505077989 1
5.08304954260405 1
5.04396033761165 1
5.0837167050513 1
4.96606032695432 1
5.0806147028152 1
4.88693305397448 1
5.06185743092007 1
4.93403239407679 1
4.97860154347472 1
5.00878462421126 1
4.89207327883789 1
4.92350243652058 1
5.02791676849978 1
4.88579057543437 1
4.87760226332592 1
5.01379731851989 1
4.95788529690983 1
4.98788040358106 1
4.91902228792196 1
5.0602814771308 1
4.97263135424013 1
5.03053880432868 1
4.90571385830308 1
4.93302523308294 1
5.03053413517744 1
4.99594662016009 1
4.91135510345965 1
5.00977046495301 1
4.98589414874668 1
4.97611514349079 1
5.00336858779388 1
5.11842810968287 1
5.25142240760947 1
4.96067275255211 1
4.90169476399644 1
4.96002869563682 1
4.90962163504021 1
4.80624378479969 1
5.04706125874363 1
5.08310263076063 1
4.99335965535338 1
4.89102209745073 1
4.99453802637519 1
4.90443874790855 1
4.96226237444057 1
5.14575569374132 1
4.99815771694402 1
5.03558488306179 1
4.9580757286169 1
4.9432257004649 1
5.07355959616858 1
4.97887834527961 1
4.99876165046789 1
4.99304566558421 1
5.04536704937504 1
5.00743966198601 1
5.02059664368804 1
4.86853595535494 1
4.87254071310342 1
5.01731564933282 1
5.10453418081525 1
5.02460248601498 1
5.01394310740166 1
5.14731798434033 1
4.88550657547486 1
5.10241010061198 1
4.87178043315374 1
5.11296008290593 1
5.05104228910311 1
4.75704693723618 1
4.91649841495374 1
4.86541755308604 1
4.80907430630772 1
5.11957712566349 1
4.89523219897522 1
4.84259973659912 1
5.00123487995171 1
5.14559753194709 1
4.94549849948709 1
5.17687655138112 0
4.94815007353284 1
5.02198059824437 1
4.90255452831877 1
4.89580455254272 1
4.97494180977533 1
5.19874041516578 0
4.94648302814211 1
4.88105503876909 1
5.02537661027663 1
5.06081693364394 1
4.98242215405423 1
4.99539446452819 1
5.02067965930996 1
5.02255582705489 1
4.99191385341309 1
5.0368909851244 1
4.97477720757288 1
4.86352645477295 1
5.03155979046849 1
4.94745459980861 1
5.04156689227379 1
5.07823263062026 1
5.07674001720518 1
5.12682648238566 1
5.12158043843541 1
5.0341289530573 1
4.88140531250701 1
5.04696092372482 1
5.10916139142712 1
4.99235012335532 1
5.07848346649685 1
5.08858643895577 1
5.0096695790661 1
5.04760564858914 1
4.79292424824374 1
4.99376495586082 1
5.07519176100171 1
4.99820273539981 1
4.88059624352602 1
5.01105509237927 1
4.8325849641431 1
4.99371438798659 1
5.07114913362079 1
4.98822570706742 1
5.00705410908258 1
4.91241923732207 1
5.21948579450585 1
5.08948804482318 1
5.04984536973614 1
5.14951602580849 1
4.92583110150584 1
4.88030323438401 1
4.77295953137057 0
5.11869637299427 1
4.91161631254211 1
4.98561228795343 1
5.03121361655137 1
5.09553663869761 1
5.08394468613815 1
5.05979952091941 1
4.90674768085078 1
4.91251847458459 1
4.89895805684169 1
5.02246860399432 1
4.99098476817657 1
4.84910086215777 1
5.11481628990394 1
5.00403689727899 1
4.87729085421204 1
5.11196105188013 1
5.0709672135054 1
4.8819956076417 1
5.08652203312769 1
4.96168253463009 1
5.01936739677493 1
4.86020396115787 1
4.97404904213538 1
5.13948382311434 1
5.00145364773532 1
4.90075544638627 1
4.93027677896606 1
4.94950159937217 1
5.11198535054674 1
5.02614763324487 1
5.03880860416384 1
5.0217802342013 1
5.17006399095485 1
5.00782463666648 1
4.94596068085371 1
4.93214989724559 1
5.18252973179394 1
4.94289667956508 1
4.99687452435742 1
5.05146201523937 1
5.0579187782091 1
4.89696912291834 1
5.03152845150356 1
4.9992551082555 1
4.76529308045895 0
4.96286423255283 1
4.9633606656483 1
4.91551731935193 1
5.04115207443676 1
4.9654633630142 1
5.00724988826056 1
5.02280547718773 1
4.98424273646192 1
5.18810882740734 1
5.15002527641984 1
5.12359118960597 1
5.0506797149962 1
4.95363290629271 1
5.09243745105791 1
5.0968011804937 1
4.81699437841266 1
4.99289636295393 1
5.17037480427936 1
5.21983287376524 1
4.84925024703202 1
4.99756387912754 1
5.1136478859304 1
4.93595998089805 1
5.0040667753095 1
5.07923183470047 1
5.06007577473262 1
4.98418886208091 1
4.89986058339877 1
4.94172436646696 1
4.98833484650496 1
4.89151909865327 1
4.91037429146093 1
4.95217548861717 1
4.98969748467645 1
4.81580263627154 1
5.12860615962406 1
5.06827846334794 1
4.96550068043632 1
5.03305033805368 1
5.0518271291247 1
4.84300106474812 0
5.13260558458601 1
5.06042172204508 1
4.88721775971246 1
4.93881132893019 1
5.00362846893516 1
5.11712808564584 1
4.97925356449684 1
4.89422608187932 1
4.96099167026891 1
4.99817157592785 1
5.04332066187373 1
5.06315270684615 1
4.99859450343921 1
5.02129172479209 1
5.02059386753081 1
4.90720179383299 1
4.97079752305333 1
4.9058040945253 1
5.12744994441642 1
5.03577412613348 1
4.96954328619843 1
5.00557948223165 1
4.96962778398425 1
4.86926601338721 1
5.01769093894934 1
5.12308812424193 1
4.86376975591231 1
5.02949992711093 1
5.03330725080218 1
4.93351538884868 1
5.04180477877967 1
5.04937170047361 1
5.06673619220568 1
5.00615026133343 1
5.13432024279755 0
5.01701669927427 1
4.95363999235724 1
5.02023073295364 1
4.87944410025543 1
4.92891654875562 1
5.00526560281797 1
5.06243780065305 1
4.98483402137748 1
5.03426025752522 1
4.97279918408063 1
5.13589774266106 0
5.0931741047926 1
4.80923348943093 1
4.98245457056709 1
5.00857068282241 1
4.9728647661102 1
4.98127488527031 1
5.08937334813777 1
4.82241480743606 1
4.92284742199825 1
5.11185279842354 1
4.96803282368019 1
5.16523722379069 1
5.01620464486374 1
4.99457325225363 1
5.16781551263698 1
5.09209164611429 1
4.96416777829513 1
5.07342074326572 1
5.09864155500434 1
4.91900825323314 1
4.94955961519884 1
4.88389022487207 1
4.86542222180482 1
5.05604003825314 1
4.96862050471118 1
5.00541706447582 1
4.96791784764957 1
4.99444444330292 1
5.07887477871469 1
5.03712662533616 1
5.02032820466781 1
5.20635853621249 0
5.00118076274462 1
5.02859290868547 1
5.03088476095455 1
5.05289157375172 1
5.07472756412321 1
4.94529701173484 1
5.00769497866911 1
5.05652266184405 1
5.00971230074018 1
4.96621034747506 1
5.10576501883408 1
5.09043657579291 1
4.99479784154588 1
5.1542454972536 1
5.0317419002183 1
4.92506784152547 1
4.93324905432705 1
4.88752781817666 1
4.99427978630768 1
4.96560298039308 1
5.02421222768506 1
4.99204869067115 1
4.98756597126683 1
5.13246970643867 1
5.06305298892219 1
4.97135993585402 1
5.07344136314621 1
5.01208972258704 1
5.18826927027614 0
4.93685310170704 1
5.09139938198389 1
5.11937775313253 1
5.01189334615019 1
5.01101092115043 1
4.9577162695021 1
5.01959837421887 1
4.95881816374689 1
4.94566873935689 1
5.03397549279703 1
4.77025620771403 1
4.94468512629959 1
4.93020253459299 1
4.97890682962645 1
5.03687234682893 1
5.08802850324312 1
4.88209620683715 1
5.05241338269678 1
4.99401341557051 1
5.07143188865921 1
5.0623856133 1
5.0933656306622 1
5.06663727140146 1
5.05509003899482 1
4.99690290151285 1
4.75869976771473 0
5.1416835379401 1
4.97699226507151 1
4.82107323522557 0
4.97134920874024 1
5.04549983503768 1
5.04979527186606 1
5.06816971017939 1
5.06541271001969 1
4.87707588073494 1
4.97158667575851 1
4.97280250255007 1
5.02802729658918 1
5.07946955155171 1
4.99555924160521 1
4.95174470814949 1
5.0552187943897 1
5.06776538603132 1
5.10227805958742 1
4.87208298062995 1
5.10644978572205 1
4.75459163656456 1
5.00360119631689 1
5.03375751080146 1
5.15309420799244 1
4.95952481861217 1
4.98367489208626 1
5.06821640740362 1
4.91057736203022 1
4.95979952443943 1
5.07965397238911 1
4.86225684232873 0
5.13682083840841 1
4.97772267154383 1
5.01852326938055 1
5.03427420561165 1
5.00386565989717 1
4.99219929991427 1
4.99534681708615 1
5.00499628123409 1
4.90016278275918 1
5.06257903254674 1
5.1346497135784 1
4.84670092839813 1
4.93915421294344 1
5.20526007878745 0
4.94065830316842 1
5.01970250703391 1
5.18893676792071 1
5.07478486220384 1
5.06155463908797 1
5.0467453051796 1
4.80055825146141 0
5.0723533086451 1
5.04144933403077 1
5.23837522495052 0
5.07019757513313 1
4.88784177746186 1
5.0011492180783 1
4.95609818685997 1
5.06314978248465 1
4.9641409701772 1
4.99886643203716 1
4.87152136310475 1
4.96517184509927 1
5.09567964534149 1
5.03896879618869 1
4.98588857754528 1
4.97873739381872 1
4.97760347145996 1
5.09755654269419 1
4.98699238775099 1
4.82537892031289 0
5.14978892197589 1
4.79939509812449 1
4.85962471818507 1
5.02357618473019 1
4.91536477699295 1
5.06237535890708 1
5.04522689159768 1
4.97819519718306 1
4.91723497192111 1
5.00600676235959 1
5.0139974511457 1
4.88491325664655 1
4.85678239942757 1
4.98320556540753 1
4.8558737694382 1
4.89830858735197 1
4.99898802111922 1
5.02868480598351 1
4.904042267357 1
4.9457215957095 1
5.12548735053286 1
5.04213090280651 1
4.90408935147876 1
4.95413059416096 1
4.88626166289281 1
5.08302581034942 1
5.15081917144797 1
4.91498398083007 1
4.96888239540144 1
5.01024585650374 1
5.17486514786652 1
4.85904710410751 1
5.04205312256034 1
4.80699515585089 1
5.06563414471691 1
4.98081521669381 1
5.15005494764208 0
5.02767435218697 1
4.96921837783713 1
4.87363649828404 1
4.9148051079061 1
4.96758601447721 1
4.97664377816825 1
4.94874562308761 1
4.97222165859539 1
5.02050600994688 1
5.08321463218558 1
5.07684731825203 1
4.86045674727709 1
5.01525227146866 1
5.05201640507916 1
4.9941344735081 1
4.9306131897085 1
4.96964118207697 1
5.08314906712367 1
5.06528878004706 1
5.09197850598011 1
5.15431057630686 1
5.15546725394378 1
5.0263954841024 1
4.90646570823721 1
5.02880226669095 1
4.97550524835251 1
5.10696049043939 1
4.99346493172062 1
4.987744525354 1
5.12550582441317 1
4.98887268549339 1
4.96705072548429 1
5.05515006901699 1
4.91489518016875 1
5.0412293039585 1
4.87433671410476 1
4.98813451371832 1
4.90491313410954 1
5.06255547385389 1
4.97859785438654 1
5.14782845364933 1
4.98939681048796 1
5.03885022692948 1
4.93296991121446 1
5.03642573687793 1
5.04817744392644 1
5.01527544697561 1
4.98319174195601 1
4.73839542883108 0
5.19364385408875 0
5.04091203046286 1
5.01537908406573 1
5.15462381584179 1
4.96648950497402 1
4.93839664133675 1
4.96986896053799 1
5.05516154079224 1
5.12134441023663 1
5.15798012274576 0
5.02365252350203 1
5.03063984645937 1
5.04350902189591 1
5.08223540358048 1
5.00827775386356 1
4.92718453844377 1
5.01051950314308 1
4.91894331638459 1
4.9901413163394 1
4.99783100151476 1
5.02082215759628 1
4.99649331739183 1
5.109220793146 1
5.04628667955736 1
5.04948786554449 1
5.00804612658688 1
4.9228409433471 1
5.07111913874599 1
4.91199195643813 1
5.10666947938195 1
5.07120208663177 1
4.93148162775594 1
5.12236255502028 1
5.04906447584681 1
5.00628277059095 1
4.95156784812083 1
5.14062938567799 1
4.95686001763215 1
5.07571796266219 1
5.15090860143169 1
5.04172534340297 1
5.01159889416235 1
5.11033644831623 1
5.15506021342113 1
4.9711001595917 1
4.9963289092211 1
5.08047503319802 1
5.08393527098723 1
5.05748272739286 1
4.97217468066038 1
5.16676582475938 1
5.05550066680969 1
4.8170849445909 1
4.96336536539583 1
5.06320001790608 1
4.88144764918152 1
4.98229196472576 1
4.93855224841858 1
5.08014128804006 1
5.0317071359263 1
5.13500275273971 1
4.92745215580936 1
4.99996753145126 1
4.94602441677867 1
5.07526770193413 1
5.10362930167147 1
5.01461166750856 1
5.07164937378605 1
4.95211384759838 1
5.03460706390634 1
5.21339704841738 1
5.19226101445697 0
5.06691705916652 1
4.96381845280982 1
5.06251775885435 1
5.04158373893171 1
4.98582964420989 1
4.96779902355048 1
4.97047159665298 1
5.07792475926289 1
4.98537620257657 1
4.97758406699932 1
5.05532523270229 1
5.03161151203132 1
5.05759702167977 1
5.06071256791039 1
5.07590719451638 1
5.09162472989069 1
5.07154698600554 1
5.03983443924745 1
5.00232934613663 1
5.07408018769214 1
4.93314239514209 1
5.04127169290021 1
4.96126316141022 1
4.91334526805919 1
5.03060384995792 1
5.08212631231852 1
5.11030591494592 1
5.06344719218266 1
4.94507893967861 1
4.94176612493369 1
5.04309271635397 1
5.07467587740345 1
4.9097812887053 1
4.9346705013919 1
4.93693004149091 1
4.97590978993327 1
4.92635412329683 1
5.07731543797125 1
5.09743999353151 1
5.01146614602425 1
4.92616859536284 1
4.98986443682038 1
5.06832258641362 1
4.9482936346616 1
5.03032569005719 1
5.00532764065317 1
4.99422296879288 1
4.92475638695854 1
5.11795131956418 1
5.12323629293304 1
5.00144804461739 1
5.07338968560371 1
5.02002104996547 1
4.9844230066345 1
5.00713350922214 1
4.99495885211996 1
4.97719199672645 1
5.0500225471966 1
5.06629679727648 1
5.00005429781483 1
5.01426127771356 1
4.92197795945569 1
5.13433869363145 1
4.97978889580297 1
4.93881433822455 1
5.11784203322086 1
5.01021806947166 1
4.96565576479365 1
5.00836502866722 1
4.9938842912811 1
4.92992016189048 1
5.00882723797789 1
4.88884011716324 1
5.09540088576091 1
4.92460577915675 1
4.9777523430892 1
5.08595686266177 1
4.92592679564849 1
5.09550229091302 1
5.06685314182698 1
4.94146948201227 1
4.9741517385009 1
4.72810118002882 0
4.99592809334206 1
4.70406773097264 0
4.95920621148117 1
5.1532795620331 1
5.0406024845514 1
5.02445049206882 1
5.14993634639979 1
5.10815677423368 1
5.12325145653912 0
4.92553926129724 1
5.10523974020999 1
5.00630027990823 1
4.99824349722875 1
5.06463652499822 1
4.86904459929008 1
5.11054687711906 1
4.96255508909676 1
5.01970184360096 1
4.97418463639439 1
5.07783541952313 1
4.80968021135125 1
5.10277338433698 1
4.8432069203766 1
5.03954657974041 1
4.97862747626312 1
5.11368061781952 1
5.21528862948972 0
5.0329809168922 1
4.98109170731824 1
4.99974554111856 1
5.00337850959469 1
4.87167457834709 1
4.99774029620398 1
4.93173020151207 1
5.09992459940107 1
5.06234624071209 1
4.99845364761138 1
5.09629467248015 1
5.00528992888886 1
4.99870868043878 1
5.02824545598708 1
4.94629926645685 1
5.04997659959301 1
4.90248831107626 1
4.93942899157353 1
5.00147704769608 1
4.94041204119402 1
4.93371426365731 1
5.06408340174507 1
5.05061114732497 1
5.11080635144827 1
5.05716702231874 1
4.98864858621169 1
4.84668040738311 1
5.16360410965187 1
5.07113365564974 1
4.88195597716984 1
5.11893808551217 1
5.05449938299494 1
4.80058542419798 1
4.91128183429656 1
4.92558758960611 1
4.91545795046078 1
4.97679023516387 1
4.83850965236098 1
4.96480662436367 1
4.93273939652683 1
5.00284629777755 1
4.99362795409484 1
5.03082034133247 1
5.01252827972784 1
5.04918732903284 1
4.81108353724825 1
5.0300224676995 1
5.00078812439965 1
4.88025472436884 1
5.02892781415192 1
5.07759350267214 1
5.08367947140257 1
5.17485524055526 1
4.9254169977308 1
5.06358692757277 1
4.89224657416804 1
4.98623186911899 1
5.03406676590336 1
4.92313572093974 1
5.2534379134449 0
5.15761420796541 1
4.97989720880044 1
5.03696916081002 1
5.12797780775364 1
4.84198303247437 1
5.1110768376557 1
5.0212173542411 1
4.95721372883517 1
5.05225196879155 1
5.11050822669193 1
5.05548040899759 1
4.85766971385237 1
5.08166803999994 1
4.91373289827984 1
5.04826282653465 1
4.99962219094737 1
5.14227908380188 1
4.95425534798375 1
4.93650211807478 1
5.00764279183494 1
4.96038959657388 1
5.14270712515337 1
5.11149387201021 1
4.96922733996078 1
4.98412293227616 1
5.05391610337628 1
4.98972542252847 1
4.99137097628236 1
5.07440735271842 1
5.04537270085924 1
5.10833587343604 1
4.98430743849611 1
4.98126618876069 1
5.08061403146265 1
5.11124288825696 1
4.90109783596238 1
4.91539072498342 1
4.95254319550735 1
5.02909679177912 1
5.06571137501578 1
5.0595700121523 1
4.89124397202679 1
4.91182269757988 1
4.90988999986672 1
4.89743102684444 1
5.11016239036931 1
5.00478602264571 1
5.07820036091744 1
5.05915955840228 1
5.1531698204751 1
5.20105033957656 1
5.06386918216769 1
5.11598933311415 1
4.9177193924211 1
5.09470178483689 1
5.0175622354788 1
4.83865877690418 1
4.91518259227223 1
4.92910804866275 1
4.96921596147673 1
5.11114747920023 1
4.9047522553394 1
5.09563590619672 1
4.95135616870769 1
5.02205448734124 1
4.98409581759923 1
5.082495010569 1
4.84230155192827 1
5.03907376708729 1
5.06129592266443 1
5.20619527194964 1
5.04594895653041 1
5.04682967667806 1
5.05701798686169 1
4.8354635901285 1
5.04752079992579 1
5.10055830566388 1
4.96595961020283 1
5.02507728156377 1
4.97619934057637 1
4.88642566368932 1
5.01151948452257 1
5.01196819684922 1
4.94510880112931 1
4.87803357702492 1
5.02274496371613 1
4.91035079725309 1
4.96686497152115 1
5.06132397738703 1
5.05593474902035 1
4.82224978750666 1
4.94435433629623 1
5.05373561386699 1
5.02560160238365 1
4.75618490532318 0
4.92790539021537 1
4.91857455690871 1
4.82200377563356 0
4.98633749263016 1
5.10057064092382 1
4.98509614502624 1
4.92736631436163 1
5.05825411326263 1
5.03144506928523 1
5.0307574422862 1
5.16307627717186 1
4.85698166094112 1
5.09999412199728 1
4.90748036001062 1
4.98230147217527 1
4.85972662816551 1
5.06932984617353 1
5.04148495555344 1
5.09356659375074 1
4.99446610218952 1
4.92020179488829 1
5.07528469820378 1
4.91584638669807 1
5.10469302957724 1
4.98453070270691 1
4.86424971548664 1
4.96641053930453 1
4.82063810122252 0
5.13612664476649 1
5.07597363059758 1
5.09549087094122 1
4.94087374962683 1
5.10722686219585 1
4.98555946321893 1
5.17814084116274 1
5.01212381355513 1
5.04204650239187 1
5.05495871351562 1
5.07890225319861 1
5.05666251907448 1
5.01947062825515 1
5.12407203571452 1
5.04413972655267 1
4.92008490262323 1
4.956970745065 1
5.01689014812119 1
5.05339174169542 1
5.0366227696772 1
5.13523760002647 1
4.94938865086426 1
5.21961768520014 1
4.83933277825683 0
4.86666465257839 1
5.00438412110989 1
4.99255874772191 1
4.70400815207211 0
5.08750216034574 1
4.99236093698394 1
4.90855315543178 1
4.90799414570566 1
5.03395061740029 1
4.98405238546874 1
4.8649360176059 1
5.00743085474175 1
4.98599076270774 1
4.98180373810041 1
4.97654550672504 1
5.02930162118762 1
5.06349857226038 1
4.94062429540475 1
4.97555969372672 1
4.96655428457182 1
4.9806375477461 1
4.98501429570087 1
4.80705876531381 1
5.22192075999848 1
4.96767389294204 1
5.02475194104191 1
5.00747811289818 1
4.99827089330298 1
5.03679007686024 1
4.95162541164965 1
5.05237615272695 1
5.01457724352956 1
5.05215393424733 1
5.0945536096462 1
4.9360889683013 1
5.03992178166255 1
4.98337822965415 1
4.94563305290037 1
5.07425983476104 1
4.97338411514267 1
4.95990004444331 1
5.1025961669986 1
4.93221382280322 1
4.8706463582459 1
4.89083658911741 1
4.92497021058658 1
5.03637118800998 1
4.93707674824368 1
4.95432722363296 1
5.00705880988907 1
4.97335597772194 1
5.0155286753649 1
4.98448532988397 1
5.05106692274453 1
4.94028244431995 1
5.09670765581782 1
5.0589624029411 1
4.97664082371978 1
4.91857870859733 1
4.98751325947214 1
5.08841046686036 1
4.86890592685113 1
5.08592488583652 1
4.98684693973904 1
5.20154649366081 0
5.14751032991524 1
5.01727996691871 1
4.9125686203782 1
5.12166533392583 1
4.94339710091108 1
4.94317427752493 1
5.05990607350305 1
5.11835866593568 1
4.86906369754906 1
4.98439202175184 1
5.15010666167325 1
5.03305972569397 1
5.01231827615918 1
5.15190725969108 1
5.09481534576533 1
4.98728518476939 1
5.03573238222762 1
4.90250357814455 1
5.0638578552049 1
5.11987661654315 1
4.90099868196446 1
5.04679515417456 1
5.00548647768304 1
4.84758772546687 1
5.12880312394865 1
4.97294906904158 1
5.08863280739508 1
4.96515851542806 1
4.94551827371587 1
4.92923295733185 1
5.24442584805082 0
4.96105394561458 1
4.96865498636391 1
4.94435027707121 1
5.02307347231646 1
4.99365042469211 1
5.089875868691 1
5.01353677691314 1
4.9204643607744 1
4.94356162139653 1
4.86198464048179 1
5.0169330773951 1
5.06085781405586 1
5.10883184359155 1
4.95798510409496 1
5.05155515154744 1
5.04749344748866 1
4.83131874912172 1
4.92520642004896 1
5.02516716672065 1
5.15161487815842 1
4.96774701446644 1
5.03742797597004 1
4.97040284505868 1
4.94777716326938 1
4.84625300725757 1
4.94707962293973 1
5.05475156330297 1
5.11888974502825 1
4.96257342069588 1
4.91575822153185 1
5.14262974731923 1
4.93191415835682 1
4.82610557626091 1
5.09940562480655 1
4.92779408466143 1
4.86297496275747 1
5.04560539846139 1
5.025142533937 1
4.99070213582516 1
5.0403789139666 1
4.89545674770161 1
5.07112653615453 1
5.01127657396689 1
4.9404874966358 1
5.00668955488073 1
5.15122568548928 1
4.92526130677848 1
5.02072104020485 1
5.13866619514896 1
5.00108177247884 1
5.12013191042114 1
5.12079403914354 1
4.87858930249354 1
5.12259353381172 1
5.07611864982931 1
4.90524036843078 1
5.20218021069167 1
5.01103713500911 1
4.99658133274205 1
5.08639947236292 1
4.94793305112971 1
4.90866059874031 1
4.87137708028475 1
5.0199570348613 1
5.11289624001036 1
5.05626673899122 1
5.05072137077508 1
5.05129224605311 1
5.04880768499683 1
5.01957490049522 1
4.91794616860954 1
5.02771805700546 1
5.02017332743773 1
4.9293302834315 1
4.97865398665681 1
4.68033310518532 0
5.05555701310632 1
5.06302585916159 1
4.95228158915841 1
4.75984882019706 1
5.11267029241585 1
5.08515023464414 1
4.90165290818826 1
4.94101303660905 1
4.89545548712466 1
4.95195735501539 1
4.86444744691817 1
5.08264991003869 1
5.11015033927477 1
4.88792195408537 1
4.98496922962203 1
4.93614607712147 1
5.03852936962376 1
5.07670850621592 1
5.15279361160139 1
5.3036657788115 0
4.83264569845049 0
5.03213289555332 1
5.17555571287167 1
5.11490282544876 1
5.03901769998208 1
4.92254230671568 1
4.88558613988501 1
4.95687164767499 1
4.95975661305688 1
4.89763137047647 1
4.91177163126371 1
5.0736259177733 1
4.98428840307037 1
4.85550074714263 1
5.05506015459636 1
5.06603447526472 1
4.98450430162972 1
5.08776604590348 1
4.97599270785266 1
5.05349187911232 1
4.93764955427603 1
5.01607536198705 1
5.0018634881533 1
5.0025323550791 1
4.98035077781306 1
5.05742955558899 1
4.89927989108733 1
4.78181444857084 0
5.02720597606617 1
4.96726634980007 1
5.08615351842213 1
4.91363233702545 1
5.05028463971377 1
4.88792236001433 1
4.96902423181084 1
5.14994268927347 0
5.04763370077443 1
5.10924635289493 1
4.89643445239509 1
5.1495092852035 1
5.00209678495554 1
5.02564508951912 1
5.02171843551028 1
4.90227266825945 1
4.99919741393951 1
4.95355751139877 1
4.91836962199083 1
5.13461762658789 1
5.0748763346835 1
5.06840776563534 1
5.07211547229508 1
5.03144374687387 1
4.93162469651265 1
4.93244950577644 1
4.96812999829304 1
4.99335093547736 1
4.99540075261934 1
5.01547734961664 1
4.84159759767365 1
5.0449676501128 1
5.05314156438059 1
5.06876511735677 1
4.98211618112717 1
4.96281146796659 1
4.93186492041267 1
5.06628658808903 1
5.26351409479329 1
4.95679238579771 1
4.91093321447164 1
5.0736674491493 1
5.24066453522031 0
4.87056994385111 1
5.02949752286309 1
4.96892125136432 1
5.02074132795915 1
4.92437893901332 1
4.82711860101164 1
4.87399267653844 1
4.71932986853093 1
4.99609930142071 1
4.98177619166662 1
5.02641852996516 1
5.01239992065019 1
4.94799491434006 1
5.0943078425887 1
5.18125903601364 1
4.9965508514439 1
4.87135648477535 1
4.89874982705303 1
5.21867696782532 0
4.97841061865685 1
4.94338195965453 1
4.93631424496465 1
4.95132189271109 1
5.01231883658567 1
4.82171629469736 1
4.80388049029495 1
5.21352971964816 0
5.05499427648097 1
4.80430189979426 1
4.97711900629099 1
4.96622486502429 1
4.95429870259274 1
4.97237332705948 1
5.07811163134759 1
5.16336027622722 0
4.96262613980509 1
4.99954230256468 1
5.01958815825349 1
5.0325806630092 1
4.96418258072794 1
5.01199018056851 1
4.85555750960495 1
5.0613739374355 1
5.0421545932895 1
5.01976996921523 1
5.18695549632547 0
4.90952962208762 1
5.02796559227588 1
4.96832255545437 1
4.95711551489934 1
4.88398115495824 1
5.04407425660785 1
4.91544680237755 1
5.10726299283945 1
5.08492450909389 1
5.08203708005366 1
4.9324131346267 1
4.86220116207812 1
4.96338125121883 1
5.07697634314706 1
4.90702980439553 1
5.08714366551836 1
4.90131060962954 1
4.90696223735687 1
4.98389189355941 1
4.91709438935652 1
5.02678850148063 1
4.95860545696002 1
4.94883787479606 1
5.02132143193813 1
5.01663986984364 1
4.96781026281433 1
5.03988194510473 1
5.01373026132134 1
5.05196700095666 1
5.0677816788964 1
5.08313112435092 1
4.88594285325255 1
5.05866022916582 1
5.06762602796659 1
4.96168499364267 1
5.04208583701129 1
4.98813801893745 1
5.05445561145514 1
5.10529238515588 1
5.07908993944558 1
4.91106161823756 1
5.04298919817039 1
4.99296567376473 1
4.9576719958252 1
5.15200251067778 1
4.88124117654632 1
5.01279382703453 1
5.00766229535906 1
4.97206507908334 1
4.95234555099423 1
5.17147716582765 1
5.13459937031197 1
5.07893375533278 1
4.94352847809042 1
4.90215520690571 1
4.99076991524677 1
5.05376367541234 1
5.17604024089998 0
5.08151489878022 1
5.10231622514484 1
4.88127920950292 1
5.08501618082602 1
4.97447603876512 1
5.01060016012716 1
5.05426071517234 1
4.9513083841467 1
5.06579886990322 1
5.04800695192577 1
4.98081996184527 1
4.99460587942443 1
4.8892560151778 1
5.04217942252419 1
4.97135935129746 1
4.94389665593252 1
5.15328187545848 1
5.04598209858032 1
4.8359503519817 1
5.03533560955919 1
4.91603124678938 1
5.07858872110817 1
5.07492233926049 1
4.97267353982941 1
5.04465429107622 1
5.18592587552843 0
5.07150175276577 1
5.04339946492451 1
4.88766995179589 1
5.09515372664322 1
4.9279367951642 1
5.0038862706805 1
5.10571580204045 1
5.01162737069633 1
4.92282081544745 1
4.97024053662586 1
4.96443041921672 1
5.12929794878976 1
5.00722635384026 1
4.90747983917363 1
4.79379577073953 0
4.97031300946704 1
5.09107887458018 1
4.99408111065156 1
5.09671627339964 1
5.01605285135561 1
5.06526507550104 1
4.98981822504657 1
5.04516036932473 1
5.07379737849157 1
4.9688844620618 1
5.01532670033693 1
5.10091140737766 1
4.9752478580185 1
4.96816419077962 1
4.89563357700131 1
4.91634825124477 1
5.01891824739904 1
4.99583282376283 1
5.13528688210074 1
4.93190697584 1
5.14339937226117 1
4.90809264221292 1
5.01002873349798 1
5.02223673612684 1
4.95870412953113 1
5.02695850134514 1
4.97149710902684 1
5.12683316047451 1
4.99224779648376 1
4.8802645023814 1
5.00097456504805 1
5.04651313872915 1
5.09495930467906 1
5.00298507382439 1
5.11057757611092 1
5.0790511450969 1
4.96925264254963 1
5.12039622150534 1
5.00948285117468 1
5.15513100434015 1
5.05850347858493 1
5.03539989688759 1
4.97772806464175 1
4.99455078615441 1
4.85684916588716 1
4.94461643599796 1
5.06113959526554 1
4.89004897135853 1
5.13698553357113 1
5.11904986332924 1
5.01117354677587 1
5.0084403927743 1
5.13556883755106 1
4.93800041492896 1
5.00988836267137 1
5.1007475461512 1
4.86787939901827 1
5.00622321996836 1
4.87609399331415 1
4.8200409601877 1
4.88628573833669 1
5.1334294835366 1
5.01919761683113 1
4.98593952774983 1
5.11812579341585 1
5.00057352531995 1
5.01024447437564 1
4.97631420302708 1
4.98752135030169 1
4.9816431018147 1
5.01446552718819 1
4.87077044348609 1
5.0278825312257 1
5.01502232484184 1
4.983664626506 1
4.95005827333603 1
5.05347505076285 1
5.04757864918048 1
5.09215433952285 1
4.93684463530619 1
4.92069785123798 1
4.896545599699 1
4.89237237790248 1
5.04449258522825 1
5.03729128303687 1
5.06109623916708 1
4.96017769186638 1
5.00184394297718 1
5.00720998613813 1
5.10277332188991 1
5.02466700216737 1
4.9274414961984 1
4.85429470288596 1
4.95302549648535 1
4.94511617104375 1
4.95145820170757 1
4.80825607059087 1
4.96246576285347 1
4.96402019966752 1
4.93172418098056 1
4.85619842231075 1
4.97563545436969 1
5.02768688713856 1
4.83968038300582 1
4.96313922995694 1
5.08402765970794 1
4.94736994372284 1
5.03121314072055 1
5.22717235006051 0
5.02963109896206 1
4.88147308838092 1
4.91654219615958 1
5.07517016987826 1
4.94316308178658 1
4.97490116849015 1
4.98054800890238 1
4.99200515586488 1
5.03342548356897 1
4.94104951206733 1
5.07902178358168 1
5.0851207794864 1
5.07538402619747 1
4.91949598673189 1
5.10192871616111 1
5.02329586595164 1
4.99365763084868 1
4.87712360171284 1
4.95438197954334 1
5.08075222127114 1
5.04792787854598 1
5.02290115989741 1
5.05538977178468 1
4.96867159405529 1
4.93666925657783 1
5.03987558088383 1
5.08463294739242 1
4.99595155957069 1
4.93320812719786 1
5.0074395442793 1
5.09691268727817 1
5.09675483758616 1
5.05908104191543 1
4.98008506940541 1
5.08847890632382 1
5.11018784522255 1
4.97826279379606 1
4.96188713966634 1
4.98741619242823 1
4.99407675478106 1
4.95460648487689 1
4.97667303250521 1
5.04937015551817 1
5.04892859368291 1
5.07529898847069 1
5.04556583108666 1
4.92932179810029 1
4.87426004198408 1
5.05190216952064 1
4.85173869572334 1
5.104477078156 1
5.00365518618241 1
4.99215517397609 1
5.05681132312322 1
4.96341482592192 1
5.18017878571036 1
5.09709468908183 1
4.98065118801113 1
4.91928879055074 1
5.10092721348297 1
4.99520516334557 1
4.99907198663284 1
5.03822697126697 1
4.82041848356705 0
4.96341796579862 1
5.07177154455292 1
5.06503082061059 1
4.77435419237715 1
5.06267237801076 1
5.03162654324858 1
4.9523874348667 1
5.29147445537038 0
5.02929538452413 1
4.89024136447095 1
5.08558111526397 1
4.79661706039731 0
5.05709528687351 1
5.0082526906745 1
5.20780756191915 0
4.99746336635113 1
5.03979156735406 1
5.00579212439989 1
4.98474738368002 1
5.00878158856447 1
5.07947196142596 1
4.95224791868758 1
5.13979878797531 1
5.00153406782605 1
4.95762690733262 1
5.03966140535383 1
5.05301211310104 1
4.90148481576801 1
4.84250659756726 1
5.12461280883756 1
4.9801987097409 1
4.96299226975115 1
4.89656058867925 1
4.73994261675211 0
4.99003792732178 1
5.07639349324002 1
5.0351724357796 1
5.03341218313968 1
4.91178561445737 1
5.08006630394854 1
4.90060941830199 1
4.71983855538821 0
5.12437187965411 1
4.91683948016612 1
5.05823273502364 1
4.86376953563378 1
4.83513964679825 1
5.00014257612262 1
4.92705769943554 1
4.96201349970963 1
5.01211598740614 1
5.08720552578315 1
5.02226298284863 1
4.95068967427509 1
4.98395282912667 1
4.92175644372101 1
5.04458961730559 1
4.95925180461432 1
5.28432888468901 0
4.93000063210729 1
4.96726076690504 1
5.05038991961712 1
4.98694938122861 1
4.98526779321357 1
5.09076900341087 1
5.05161316709883 1
5.02639255936804 1
4.84804176479333 1
5.01203100064867 1
4.97158927366663 1
4.94283475597366 1
5.01632952777529 1
5.19825032637476 1
5.10995408515949 1
4.93377634664848 1
4.90233568924479 1
5.0803718681944 1
5.12442175656234 1
4.84722084275023 1
4.96703737432209 1
4.85383164507415 0
4.99682587439246 1
5.0949276318559 1
5.09299671487456 1
5.02272389535554 1
5.10599059303986 1
4.74623770475355 1
4.97582048671999 1
5.06409717224542 1
5.00490583145918 1
5.05515327972648 1
4.98832208499483 1
4.99078686255749 1
4.96042471809081 1
5.03109916310134 1
4.99505671454127 1
5.06707836013913 1
4.97981071978445 1
4.88238292198018 1
5.04501502070858 1
5.03649339067633 1
5.06188114501384 1
5.02564144284507 1
5.00665301888995 1
4.92720654078364 1
4.9870999027205 1
4.89038848421758 1
4.90765586455934 1
5.02362636277058 1
5.03885213921481 1
5.00882605915574 1
5.08498718439378 1
5.06821098658581 1
4.97692277948588 1
5.00174963105433 1
5.0319563057187 1
5.05812584089541 1
5.01188565044203 1
4.91980261646482 1
5.05263822179988 1
4.93327236020686 1
4.96531842368412 1
5.05202324656485 1
5.11470895326753 1
5.02164516222665 1
5.01753317034033 1
5.06756137803075 1
4.93005840845199 1
5.05929709492406 1
4.80769127914136 1
4.98925796942997 1
4.94137163632984 1
5.07129753687459 1
5.00596836168549 1
4.94228150769206 1
5.01870287044573 1
5.04293053206364 1
5.05396179688504 1
5.06450179302686 1
4.89773712721138 1
4.89988514948203 1
4.96588124550774 1
5.11707224790812 1
5.02870524901799 1
4.9724971464424 1
4.91581230290208 1
4.79671119582346 0
5.1055554015423 1
5.10924794622575 1
4.92991900532076 1
4.9709017396933 1
4.98494713010441 1
5.13521342884415 0
5.01112926959851 1
5.21465024727102 1
4.99098125760651 1
4.96239478500751 1
5.04692969381961 1
5.00175187812683 1
5.14795082994319 1
4.9833791398506 1
5.0142883389982 1
4.98423978773108 1
4.93078700558706 1
4.96466614567488 1
5.08733026565576 1
4.91950138939136 1
4.93394522846892 1
4.94180591903644 1
5.12446024374735 1
4.66489018372677 0
4.82699391826441 0
5.06387234477084 1
4.90979716969969 1
5.22588951327467 1
4.88484012839501 1
5.16631042877577 1
4.98210283303591 1
4.75822107371151 0
5.13745636547898 1
5.05244541217315 1
5.06348843359597 1
4.95349121136387 1
4.98148121185299 1
4.97490645623414 1
5.08839738505567 1
5.04317122702916 1
5.01019142854087 1
4.95088842698528 1
5.02015076387688 1
5.07743650238779 1
4.91731352728883 1
5.09973096727266 1
5.01546828068394 1
4.83268517328232 1
5.14040891941522 1
4.80396866368808 1
4.90069734892754 1
4.99733035487267 1
5.05212883206517 1
4.87924785381167 1
5.01665443664549 1
4.99626725122856 1
4.9939591985017 1
4.91403034137092 1
4.96771330414507 1
5.09968157402517 1
5.02193597858245 1
5.0884637778885 1
5.12199579455119 0
5.04113025517931 1
4.94795771950496 1
4.95929655729889 1
5.0493518113835 1
5.17211823011054 1
5.11128563967221 1
4.89002499560149 1
5.06826238998473 1
5.18851249431467 1
4.92030391173542 1
4.96616035161012 1
4.94306234079932 1
5.03607163450051 1
4.96719228247341 1
5.04544974135111 1
4.87924046863028 1
5.11747655285407 1
5.00056474181163 1
4.90676599406504 1
4.93422948003151 1
5.13291386500086 1
4.87594469587719 1
5.1136480328859 1
4.92598804519347 1
4.99855540020577 1
5.04848617346368 1
4.98691580341998 1
4.99062022132175 1
4.92595224024347 1
4.92170771263609 1
4.84936151987228 0
4.98199006079222 1
4.83781877064758 1
5.02319950964965 1
4.71083749325066 0
5.14034589518553 1
4.91526389314819 1
4.95992662424748 1
5.25741094472491 1
4.8774845328781 1
5.03153083322247 1
5.04606004230635 1
4.95224139828156 1
4.9983652522019 1
4.98129614520249 1
4.84564795996419 1
5.03214795469933 1
5.00772788361083 1
4.91514257685085 1
5.03836224323317 1
5.09523358116042 1
5.0770275865353 1
5.03281372578112 1
4.99422139854255 1
4.81638297372597 1
5.15313642616758 1
4.8424772335149 1
4.93099783633287 1
4.91886843305989 1
4.89098430861813 1
5.00853206847503 1
4.91044345314189 1
5.22555256971352 1
4.94585248143081 1
5.08426531718685 1
4.92362201322986 1
4.94006565665567 1
5.03687049316363 1
4.86999732565166 1
5.00914283792272 1
4.93999502731325 1
4.87158026941687 1
5.06338581471936 1
5.02074486483132 1
4.96731546623091 1
5.06048731363561 1
5.0176067773704 1
4.98136345229507 1
5.04778538508273 1
4.97794977845997 1
4.99702959488067 1
5.01336047428406 1
5.08148773268733 1
5.04250852080702 1
5.03581874761813 1
5.08523247399604 1
5.0736741118588 1
4.999269359045 1
5.10292487692945 1
4.95483215944798 1
4.94707898696702 1
4.95711108254726 1
4.86992215646134 1
4.9825457458265 1
5.12730088910292 1
4.98926362106641 1
4.94565171704242 1
4.8276012368803 0
5.07531345621465 1
4.98650699767379 1
5.0417255468165 1
4.92052101448305 1
4.99408207052782 1
4.92227988064964 1
5.04115004217975 1
4.97208695398408 1
5.12121345647771 1
4.95127199249625 1
5.15069111976839 0
4.70763618223633 1
4.94478088550973 1
5.01640505927884 1
4.94860703158873 1
5.20882316557397 1
5.14952010900344 1
4.91197914370519 1
4.91991639777838 1
4.92957840416006 1
4.92991355169375 1
5.06502961511543 1
5.17038338871928 0
5.15586068423155 1
5.01269822005126 1
4.9228872586581 1
4.994336466334 1
5.08665205422553 1
4.93721892122199 1
4.90385396795514 1
4.90166145733266 1
5.03277358974354 1
5.01447117851512 1
4.97060118703152 1
4.97305641849994 1
4.95946309178291 1
4.87910612731458 1
5.05003817717309 1
4.83169134193779 1
5.0848061532651 1
5.05217782409807 1
5.0197934200928 1
4.7179344818842 1
4.89550990789583 1
4.92133600651752 1
5.01660790743046 1
4.97022847074131 1
4.9902489414811 1
5.03443196901147 1
4.83276189636161 0
5.05690482069236 1
4.97594900402967 1
5.14337901223416 1
5.04289118757466 1
5.12892288053935 1
4.9763181762069 1
5.01251700645133 1
5.07631695181645 1
5.02161064256088 1
5.02837271405454 1
5.01075867902005 1
4.90239911249309 1
4.97737047819655 1
5.10843013053567 1
4.91885357695291 1
5.04184772069651 1
4.99719775191049 1
4.98495239966113 1
5.06045498297246 1
4.84061793928697 1
5.06022703309333 1
5.13224722320262 1
5.05230629741657 1
5.01370221070211 1
4.96866763727048 1
5.12465485907027 1
4.98489588213119 1
4.95101145725762 1
4.92108260496756 1
5.04842072485786 1
4.97232757128186 1
4.99905926713754 1
4.97396825748559 1
4.95296666700251 1
4.93196974143753 1
4.89295816016393 1
5.14663592028282 1
5.05332842412536 1
5.0267679655514 1
5.00930014203958 1
5.06623227423704 1
4.97952526353317 1
4.96467810699791 1
5.11253856750244 1
4.98243881957895 1
4.97220390526592 1
5.01112842884294 1
5.05286327234526 1
4.92688681768094 1
5.20215675563494 1
5.09537435294073 1
4.99413594995904 1
5.07443570722198 1
5.04793462420328 1
5.11448922864702 1
5.06895450041791 1
5.06811441044415 1
5.01818432456045 1
5.00191383297133 1
4.90989469705342 1
4.82324482402834 1
4.99773259465952 1
5.01485205540352 1
5.04912623216836 1
5.00598876250684 1
5.01628907514193 1
4.96584186748448 1
5.01220108540849 1
5.1303361982542 1
4.87039686629484 1
5.07071444735039 1
4.72992401416511 0
5.01562180986616 1
5.01518423294705 1
4.97168359453299 1
4.95481011291252 1
4.8714950940946 1
5.07463598006493 1
5.137658237375 1
4.98755998918638 1
4.95185368163844 1
5.07600115662447 1
5.02036901070855 1
5.06060766928443 1
5.18074902453907 1
5.00343125736939 1
5.01107280164704 1
4.93452109271823 1
4.93887434841719 1
5.06236099640004 1
4.87104063641895 1
4.98153947616464 1
4.91571741537234 1
5.05911342765093 1
5.01581558201207 1
5.11924994128012 1
4.95404980297114 1
4.99890055524235 1
5.02265505330883 1
4.94652479658026 1
5.01603499846172 1
4.94915624500588 1
5.02158081508622 1
4.99454402547067 1
5.04627971923561 1
4.9379304752692 1
5.09357197955889 1
5.03526549810699 1
4.96765188595992 1
4.94962287632056 1
4.81916661867369 0
5.02502506685826 1
5.05228738163078 1
5.12717696667446 1
4.88859914477329 1
5.00931921858423 1
5.126189152782 1
4.99716012684946 1
5.15531762363706 1
4.91872101679347 1
5.00249873657628 1
4.87318952243557 1
4.92070574065391 1
5.00581277318923 1
4.97688210330936 1
5.06480535381822 1
5.05164585918594 1
4.96713169400064 1
4.98504754393546 1
4.85267211619545 1
4.82915623938265 0
5.06578354655152 1
5.02246766682947 1
5.02200398339492 1
4.87114739338051 1
5.00269165119674 1
4.79530635749753 1
4.79222454518793 0
4.96581284934287 1
5.14653057014522 1
4.86151007226532 1
4.96377362587616 1
5.08237062755066 1
4.83254228673168 1
4.93377235317025 1
4.91034101546515 1
5.02954942992011 1
5.06953573154244 1
4.94593574018285 1
5.08815866396876 1
4.93042932444072 1
5.00374721583878 1
4.96080997911227 1
4.9701114782703 1
4.96090969309908 1
4.95891287180919 1
4.81058408571718 1
5.06110726924818 1
5.17728030722004 1
5.23442096653822 0
5.13677423756113 1
4.98494723694004 1
5.01421278419144 1
5.08184442446132 1
4.96636167640118 1
5.07368034416351 1
5.13266263356254 1
5.00632079378683 1
5.13856352497614 1
4.91465111314346 1
4.96360987170574 1
4.94982187338019 1
4.96035211669815 1
5.08189402936249 1
5.05327345933162 1
5.1653094283556 0
4.98788469311831 1
5.04450084542193 1
4.99864644025825 1
4.96850232013888 1
4.97827926919974 1
5.01104063667055 1
4.91324042242766 1
5.0692613081996 1
5.00014244867891 1
4.98892229923904 1
4.97090514413693 1
4.92733958722609 1
4.95254664134958 1
4.95799809297009 1
5.10385792483651 1
4.90332617529227 1
4.97004358201182 1
4.8790233981785 1
5.09707216750447 1
5.08188415520484 1
4.87186874722344 1
5.03268505257871 1
5.12736413565923 1
4.97707449900183 1
5.01286237357017 1
5.19784533368177 1
4.98278899966963 1
4.99765731985312 1
4.93517083993636 1
4.95385886393289 1
4.94659730539602 1
4.99265344002396 1
4.95965181704629 1
5.12235119059121 1
4.94297866742587 1
4.95082684376242 1
5.09224828232858 1
4.72184592936289 0
4.98629148819799 1
4.92782259221082 1
4.84744568793489 1
5.03636090013827 1
4.97818897816514 1
4.95087619776127 1
4.85113985720263 1
4.84784189820212 1
5.06204655006563 1
5.0711920279062 1
5.04804512889034 1
5.09439524909604 1
4.82869102749165 1
4.88231324355096 1
5.05277040759201 1
5.08933099244588 1
4.93696925085136 1
4.9052217381834 1
5.03566077217678 1
5.07826061455223 1
4.97797008018787 1
5.06161442705932 1
4.99443672917829 1
4.93611927878602 1
4.96163877667625 1
5.10297141575586 1
4.9533720866795 1
5.01294011969141 1
5.08284666591841 1
4.96030948593865 1
4.96208078865253 1
5.397023078141 0
5.02033831966984 1
5.17853579343856 1
5.14010463012288 1
4.88511279095385 1
4.95477009272128 1
5.12885658068034 1
5.07940120100508 1
5.03247732644878 1
5.01333681599602 1
4.9021147471634 1
4.87019102323134 1
4.93241100638053 1
5.03342538588707 1
5.03847649624366 1
4.69129081630254 0
5.13235128899869 1
5.04067722393056 1
4.92109771848875 1
4.90802323854799 1
5.0232284629018 1
5.03993403540421 1
4.92984053219209 1
4.90967423962795 1
5.19140761932452 0
5.10730320510288 1
5.06829316343542 1
4.91595682447855 1
5.04231856796974 1
5.01277780531346 1
5.07901486076014 1
5.06196305057366 1
5.06547599074747 1
5.07176440360723 1
5.00689077881543 1
5.07114957090977 1
4.93238279445246 1
4.9849410971673 1
4.98662221344633 1
5.09495709564359 1
5.07519172570938 1
4.90462995703 1
5.1022200573434 1
4.97723448991492 1
5.00483591006782 1
5.04762551998408 1
5.04349059444164 1
5.06133170447668 1
5.03858356978732 1
5.0192718578546 1
4.90754185490658 1
4.95622912582441 1
5.02772329946351 1
4.85172254383697 1
5.02570080259243 1
5.0993601015257 1
4.96074803962297 1
5.05641612735916 1
4.92275488545449 1
5.03299505979577 1
5.13853561401569 1
4.92595964627997 1
5.07868696379119 1
5.07653348809816 1
5.10334713497017 1
5.07521860678401 1
5.0002638726602 1
4.96187942006383 1
4.83348147747911 1
5.02054974955446 1
5.00633646954097 1
4.94002914520853 1
4.98366215039455 1
4.76075155080062 0
5.09282853822936 1
4.82274358886016 1
5.04887286842271 1
4.95233332795631 1
4.86056014929923 1
5.09562909730439 1
4.94838432778246 1
4.96390014148538 1
5.06543119743767 1
5.10289606524405 1
5.05637281105136 1
5.19103527333326 0
5.08495334322481 1
4.87593313885281 1
4.93554010907614 1
5.05402528999536 1
5.08361216076194 1
4.88263728963746 1
5.05977124405144 1
4.99579261967076 1
4.87404552183194 1
4.81976041577172 1
5.03082630682244 1
4.99734559509837 1
5.05187117742549 1
5.13716021543515 1
4.84570243875342 1
5.01633521204915 1
4.84067565490259 1
5.0466451394165 1
4.83920946746406 1
4.58379754813303 0
5.089909594996 1
4.82134765088136 1
4.9162763677261 1
4.99488355848903 1
4.96182397001546 1
5.07591930751208 1
5.04643094049965 1
4.96083206034687 1
5.01023987984256 1
5.11610493488996 1
4.81064543594851 1
4.98603966780996 1
4.71342584362445 0
4.89753510892516 1
4.96643161173212 1
4.93076818688576 1
5.12588080048164 1
4.99901525963933 1
5.01996494972875 1
5.0926266859877 1
5.07271892497555 1
5.05252098746447 1
5.03746232373973 1
5.0454798838159 1
5.05707801885609 1
5.10279840798891 1
5.06172311801117 1
5.05217948656378 1
4.94850381301773 1
5.07740134632151 1
5.1171698774457 1
4.9975221002966 1
5.01917832123252 1
5.01561701408779 1
5.08180011166565 1
4.88613235430963 1
4.9338588333526 1
4.98868142358314 1
4.92183295811418 1
4.89323799467544 1
4.79702978616753 1
5.04924799552796 1
5.05730650645581 1
5.03459261514699 1
4.89834354262814 1
4.9996887212362 1
4.97583443603753 1
5.06162660349611 1
4.88313725676014 1
4.87190144370497 1
5.03725601285276 1
5.07164264151365 1
5.10944780850833 1
4.83405749471432 1
5.11829273668619 1
5.01551871511899 1
4.9019924513809 1
4.94453352323614 1
5.07549084101063 1
5.028592712691 1
5.11408128585573 1
5.05133888887557 1
4.94190630143336 1
4.9532197310114 1
4.98111628411771 1
5.11633650917653 1
5.07100763834192 1
4.97884269649433 1
4.97570764481207 1
4.80969612752034 1
5.11551776996528 1
4.98801119945805 1
4.8236788723277 1
4.89180727648829 1
5.0005773590805 1
5.09326180725341 1
5.01994546454179 1
5.10854782207189 1
4.88912639360074 1
5.1053015960056 1
5.09583002597462 1
5.0779318619307 1
4.95779979969463 1
5.13828285625843 1
5.11209217317794 1
4.90955443236777 1
4.97325234686135 1
5.08496249838737 1
5.12567362993794 1
4.86958333472452 1
5.12235669427725 1
5.0340629437268 1
4.99162342009013 1
5.07420182211978 1
5.02937159400764 1
4.88512950824998 1
4.90932868794903 1
5.16314783261102 1
4.97097617727419 1
4.95987262797526 1
4.86341642470573 1
5.00893551811709 1
4.97693521327923 1
5.02541799730322 1
5.01316159112217 1
5.10535046709302 1
5.02567708348393 1
4.99766766605794 1
5.09467566755938 1
4.8900098216677 1
4.83068616278444 1
5.02775544364879 1
4.86867384743532 1
4.99180774615125 1
4.98410233372717 1
5.00010399577821 1
5.15432239123021 1
4.97304810036199 1
4.93973840923899 1
5.03420826825806 1
5.05525171707793 1
4.87624758165485 1
5.06588097309635 1
5.04387704487771 1
4.95812980892154 1
4.96944477396471 1
5.0015573141158 1
4.94866328565211 1
4.99535026586286 1
4.94757860847283 1
5.0666302098183 1
5.00807487727108 1
4.96804065394017 1
5.1655822204338 0
4.97923376604019 1
5.11348948675213 1
5.07120437598955 1
5.00044378480022 1
5.11021924190443 1
4.98137071712117 1
4.94651090263139 1
5.01696997948923 1
4.85955910605771 1
4.90173087795156 1
4.97157299754803 1
5.08243235791132 1
4.9509813811038 1
4.93414070334994 1
5.04700627236251 1
4.98049906496826 1
5.04384631997452 1
4.97297126288063 1
5.03100641735255 1
5.06907733730709 1
4.99862662978299 1
5.24240108274259 0
5.01563749293724 1
4.87034556029799 0
4.86448240631592 1
5.07049959717252 1
5.0732814085081 1
4.93121883894369 1
4.9270308515354 1
5.01181532567801 1
4.87427472229056 1
5.02119885759671 1
4.93129512532819 1
5.05351860453707 1
4.91448738514654 1
4.97696030211082 1
4.9911065533458 1
5.021151593583 1
5.08218204176317 1
4.99255283239586 1
4.89232796739545 1
4.92733595269051 1
5.0931399411294 1
5.02385329905393 1
4.82048397337532 1
4.99772469615866 1
4.97027012474724 1
5.25208847405709 1
4.90550340571562 1
5.0061576165426 1
4.97034678841143 1
4.93054007050945 1
4.88144795112232 1
5.10300418864056 1
5.09424575673173 1
4.87050200894289 1
5.13860629358272 1
4.94675446999631 1
4.91323190062703 1
4.87151456574074 1
4.97081172665914 1
4.97220095836289 1
4.85359874645598 1
5.04873823311747 1
5.07899875681987 1
4.93740251564189 1
5.16707780714116 0
4.96782464506266 1
5.19200249395075 1
5.16330383947959 1
5.17181018415961 1
4.91251273698319 1
4.9786885897872 1
5.12572444789886 1
5.13237531034696 1
4.93510413143417 1
5.08848964301726 1
4.99395172295738 1
5.05403369048128 1
5.04834118379613 1
5.04672087718238 1
4.96004895633418 1
5.09232687339139 1
4.88325939674718 1
4.7684238289015 1
4.985631016506 1
4.97959841060539 1
4.97805940796863 1
4.92301164817862 1
4.95870832940567 1
5.02090710861516 1
4.92721575245415 1
5.07534949346404 1
4.95962786120874 1
4.9694146783212 1
5.02559162092931 1
4.89046645231112 1
4.87293761768695 1
5.07008476005913 1
4.91827140925315 1
5.13751014583949 1
4.99777495270958 1
4.84690318585978 1
4.95293496185869 1
5.02742290870125 1
5.04146920921066 1
4.86169488596657 1
4.95668184768015 1
5.09659838256323 1
4.91190010887318 1
5.18980530491825 1
4.98448138759585 1
5.00699041765927 1
5.01213218268011 1
5.04686304015651 1
4.97335843675061 1
4.83826923791249 1
5.01050388351005 1
4.80130667703157 0
5.0591695695372 1
5.0345495538184 1
4.87727947850803 1
5.01324142015781 1
5.16078097544046 1
5.05665718400567 1
4.80173110136555 0
4.87570428128014 1
5.04612461408394 1
5.18864436817145 1
5.09281793142785 1
5.01781337424311 1
5.13116656111469 1
5.17008049830087 1
5.00684375536044 1
5.01360682483355 1
5.06472498316071 1
5.11480506306781 1
5.11919768728726 1
5.05704642288948 1
5.08162395482078 1
4.90589190529608 1
5.09348560624666 1
4.83703649731081 1
4.91607414167162 1
4.88017176968512 1
5.14377170530091 1
4.86435892366059 1
4.96822844904534 1
4.98866902992866 1
4.95421981391956 1
5.12115406613101 1
5.0045543503033 1
5.03227637463287 1
4.92863058824091 1
5.14146634564971 1
5.00412950965318 1
5.16033963669712 1
4.97929860845205 1
4.77642451521855 0
4.9446032679452 1
4.91362614484596 1
5.16964234044785 1
4.98808881880952 1
4.89343743514051 1
4.97042329444823 1
5.02086792628454 1
5.05103766172558 1
4.9355463996671 1
4.98083550175475 1
5.03398047995735 1
5.0237410251891 1
4.93733041235881 1
5.06756821379745 1
5.21289890385404 0
4.97989824722831 1
5.09983237673273 1
5.01347940747911 1
5.11345251998301 1
4.91848276660934 1
5.23487987385488 1
4.80889459970674 0
5.12553738938246 1
5.02293715449072 1
5.0169216529921 1
4.94280138938363 1
5.1259476559848 1
5.00390004195072 1
5.0099720914928 1
5.11528341542367 1
5.00552861812153 1
5.00980491008893 1
4.88034052040617 1
4.95287436935102 1
5.02251119324601 1
4.85667468714614 0
5.08333161493561 1
4.94781809974546 1
4.93899530195932 1
4.59330514597827 0
4.88315683095157 1
5.0440075590098 1
5.17631641373628 1
4.97589889236456 1
4.95542405913588 1
4.97733379101722 1
5.07043315632901 1
4.95491201367939 1
5.15598980849706 1
4.90809018112381 1
5.03751020969047 1
5.04831889534422 1
5.03008147322661 1
5.02552799457421 1
4.85377939396364 1
4.76279764909325 0
5.05894377137446 1
4.92321594592968 1
5.07977699569055 1
4.94443652191176 1
5.01950889001532 1
4.97858223247399 1
4.98306400321358 1
5.05369934889148 1
4.87871958453639 1
4.95547689449827 1
4.95588696734628 1
5.21715296831157 0
4.97252112435098 1
4.93553074352694 1
5.07279577032155 1
5.14442430113829 1
5.02323433698698 1
5.10040088722336 1
5.19749707633804 0
4.95722825264112 1
5.05272632229499 1
5.10317365114802 1
4.94032955485777 1
5.03334150976527 1
4.92861836952174 1
4.70025533127796 0
5.03222885561002 1
4.81906338421304 1
4.90621920311497 1
5.15098002574934 1
4.73492590300669 0
5.00456188367014 1
5.12269966331425 1
4.92647912830035 1
5.06760894370904 1
5.00710557241452 1
4.96925504765489 1
5.00627949950355 1
5.11081688912455 1
4.95096845352063 1
5.03792854817949 1
4.98538058620386 1
4.907159264399 1
5.07271036282368 1
4.90446175407856 1
5.0715873168125 1
5.06464187844278 1
4.95707388235897 1
4.85615577251686 1
4.98471866255004 1
4.99551229762176 1
5.03443711072785 1
4.85319225503143 0
4.98222734282403 1
5.01588053639733 1
5.16077279030849 0
5.02289390272257 1
5.090685002287 1
4.74076246213939 0
5.07600694460505 1
4.98085941379793 1
4.95748297650999 1
4.92703777009491 1
4.96204074509108 1
5.0232254574358 1
4.96424948077343 1
5.07625548391009 1
5.12275233866488 1
5.03691217897792 1
5.04135612502563 1
4.8859910883002 1
5.00373815087515 1
4.88231279000351 1
5.1755617025105 1
5.10541943979311 1
5.11360520594625 1
5.11896411200295 0
4.89945767672738 1
5.00206441117693 1
4.89692415489525 1
4.93797513074589 1
4.9484120654736 1
5.04691310375553 1
5.04503375671525 1
4.91299353165536 1
4.80501084818091 1
5.02257179133272 1
5.16378650684002 1
4.98784857412235 1
5.02748034094491 1
4.97557972906987 1
4.83538465436919 0
5.0562400088955 1
5.11588613280298 1
5.0713256315622 1
5.10971082801311 1
5.13293569810592 0
5.02152055839214 1
4.90611286355531 1
5.28173177898712 0
5.0328240716843 1
4.9579907925404 1
5.02907879871682 1
5.06152361582349 1
4.9960426316026 1
4.98545874584622 1
4.9328790235222 1
5.1062788943455 1
5.02638084230519 1
5.11305032051151 1
4.92641583914837 1
4.93435376870915 1
5.09851150688822 1
4.90940946608357 1
4.97021074497779 1
5.03861325900209 1
5.02043278385617 1
5.08313058309533 1
5.03223341671179 1
5.05327335126674 1
5.05152649287028 1
4.9923752650579 1
4.96985066138429 1
4.85949661404262 1
4.94794606850035 1
5.16805625483048 1
5.13829126492693 1
4.77364818695095 0
4.92042266578646 1
5.06033090907647 1
5.21737915945202 0
5.16344825181632 1
5.11275835512424 1
4.98981607205437 1
4.92219197139687 1
5.0570565878707 1
4.94294486849536 1
5.08529588539609 1
4.92594538264099 1
4.8353604827768 0
5.03909959905946 1
4.94956823290987 1
4.89577402035766 1
5.06200214519815 1
4.9745030438012 1
5.00939666077324 1
4.9924952160565 1
5.08126507609627 1
4.96078844021309 1
4.76596807117956 1
5.05173588934577 1
4.93683264430368 1
4.98959450153428 1
4.99345065974557 1
5.0634690515496 1
5.05388319646145 1
5.08191050978059 1
5.07561293992816 1
5.06473529437707 1
4.99999105732313 1
5.05262889015496 1
5.06259827899965 1
4.87009454037859 1
4.96255728422425 1
4.83324909713179 0
4.94186042410126 1
5.01559652840701 1
5.00609994178092 1
5.07625849752873 1
5.09840420976407 1
5.05296314013077 1
4.93330849783078 1
5.0338815497679 1
4.99749431854851 1
5.11544856696342 1
4.94429263606201 1
4.88507213796265 1
5.03004600380415 1
4.97041180432356 1
5.08405586951055 1
4.95278920911424 1
4.99635321015334 1
4.94955061550886 1
4.90102207749202 1
5.12702446822991 1
4.97552641131609 1
5.0295940062761 1
4.97491942148116 1
4.99696664261872 1
4.85320387846357 1
5.13573006952916 1
4.85271367998834 1
4.97657018000716 1
5.01528158511658 1
4.97937220544896 1
5.13584791743989 1
5.14027049102678 1
5.03048143882858 1
4.8803105523991 1
4.98873211615738 1
4.81116040320087 1
4.97977337441156 1
5.00773274162003 1
5.01987005475993 1
5.05306679332812 1
5.22650520746676 1
4.94845760900395 1
4.88493358048845 1
5.06675735612753 1
5.07167850618515 1
4.93113531902111 1
4.92491384137833 1
5.00394311643406 1
4.85701674878533 1
5.22258113804829 0
4.93110839725917 1
4.84469450644028 1
4.93459795050291 1
5.2313290437639 0
5.11192012742347 1
5.05063199824558 1
4.9326383238752 1
5.06757255453182 1
4.84224803651431 0
4.95267807824384 1
5.09294796679884 1
4.98820345171859 1
5.0382236771339 1
4.87924319932246 1
4.95228906401788 1
5.09657310767237 1
5.04365413572638 1
4.88027016387774 1
4.93555334888258 1
5.0046503339179 1
4.96697195410786 1
4.87867178291733 1
4.8974019138119 1
4.88433986484202 1
4.96301186234692 1
4.90094580739623 1
5.05317884632658 1
5.01235265915039 1
4.97466517065219 1
5.08324356792385 1
4.94071608989609 1
4.88179498287528 1
4.88123650753598 1
5.03175963539895 1
4.91226127617559 1
4.97675619331641 1
5.15993490930052 1
4.92556443561404 1
4.91421860642184 1
5.04960576701291 1
4.95160317368658 1
5.03258334671024 1
5.03693426829179 1
4.8154438549185 1
5.09772769848524 1
4.95452355787336 1
4.9332431332299 1
5.2031413144908 1
4.94076300803379 1
4.96839301728282 1
4.97777956042585 1
5.00430770437386 1
5.22347260059665 1
5.0070602877003 1
4.91615375378665 1
4.87147021134624 1
5.06646076840949 1
4.66865013253419 0
5.14977737841684 1
4.92354721286091 1
4.99314336724012 1
5.05519706837536 1
5.00838060505244 1
4.85416746531129 1
4.99558993377194 1
5.04331596139378 1
5.09912136577432 1
5.03151252386478 1
4.83873303714257 1
5.07582507410395 1
5.07236640927855 1
5.00259651855681 1
4.85225373982893 1
4.92008783176402 1
4.89810544096152 1
4.90872286827606 1
4.94143147463427 1
5.01099635608616 1
5.07345184266305 1
4.89934325223243 1
5.07042439374282 1
4.96666046097598 1
5.05839435006803 1
5.25263796826871 0
5.01471022890975 1
4.96327718406764 1
5.00740370940689 1
4.9502104470833 1
5.00072778452909 1
5.00795953247212 1
4.88917016532159 1
4.884522971584 1
5.01634484392965 1
5.02647403773408 1
5.09734639857686 1
4.96982931289068 1
5.0067281260319 1
4.86247469013241 1
5.01277012644313 1
4.94240414982376 1
4.99490808591044 1
5.10276677690303 1
4.86322020860677 1
5.00428989518975 1
5.04565593361566 1
4.94126534725094 1
5.0950871325786 1
4.95892792886199 1
5.09696937780231 1
4.92196520782181 1
5.01205392150757 1
4.97041413160984 1
5.03250835634702 1
4.98765415230503 1
4.97519722549644 1
5.1036495439784 1
5.08261542398469 1
5.15782335307805 0
5.0119311667027 1
5.05691752504095 1
4.91569618629837 1
5.09827464435132 1
4.95057223234945 1
4.91378024884893 1
5.15155866821504 0
4.74328902382703 1
5.00724203559779 1
4.98561419512584 1
5.03157780812496 1
4.94903383338834 1
4.98913011168142 1
5.06072968584332 1
5.01044735097085 1
5.00041673295934 1
4.89740961761858 1
4.91867234703954 1
5.13580774177513 1
4.90746817475876 1
4.96437498984118 1
4.97968196829563 1
4.94553883307925 1
4.99215248395621 1
5.0316725126755 1
4.98437180699864 1
4.93180785226382 1
5.05118550460559 1
4.82323258327579 1
4.86103043725074 1
4.99555756080789 1
4.96506261536527 1
4.9904481983775 1
4.95942260513829 1
4.89598167135228 1
5.03527659244546 1
4.97390029691827 1
4.99513096036871 1
4.97787355248314 1
4.90696195386929 1
5.05368306894635 1
5.01305826780724 1
5.10294933032783 1
5.13185688227716 1
4.80319895741292 1
5.09131307525913 1
4.94787768573522 1
5.01924331632389 1
5.0288232590086 1
4.94780352697705 1
4.94526410842979 1
4.99237457290894 1
5.03904270494101 1
5.0108903011942 1
4.87162065757581 1
5.07555720663542 1
5.00244978651719 1
5.07009925535106 1
4.87174173587351 1
4.88804812762097 1
4.98241593315957 1
5.04629388174193 1
4.8805102790998 1
5.00715445565232 1
4.9285522739564 1
4.99846699933437 1
4.95599945383544 1
5.01296347891567 1
5.00970324491889 1
4.91307081629927 1
4.99925979718946 1
4.79771501349785 0
4.92785690965842 1
4.95447850942396 1
5.01940588639288 1
5.19013981991073 0
5.03532617342988 1
5.04390508972373 1
5.02196456244648 1
4.93963075142301 1
4.91350478563767 1
5.0624098367069 1
5.07301862143522 1
4.88230572174595 1
5.0084660229491 1
5.1311425470663 0
5.12129730709317 1
4.85741545215357 1
5.02465726315074 1
4.91717732600651 1
4.96589834102619 1
4.96458204204609 1
5.07393486484589 1
5.16450854123187 0
5.03564013502627 1
4.86469335173486 1
4.92854944043596 1
5.0049942242128 1
4.95960463794956 1
4.87795088310249 1
5.06233664747255 1
4.90532982068748 1
4.9004716627298 1
5.16573723451657 1
4.90648382733935 1
4.7865329816214 1
4.98641003633924 1
4.94582804519388 1
4.96452806308426 1
4.9422419055708 1
5.03251258914998 1
4.90303050564355 1
4.9651014490739 1
4.87577601284327 1
5.10953484569702 1
4.91144321704735 1
5.06644234582775 1
5.04856554618196 1
4.92020900644117 1
4.93678693581482 1
5.02455698193581 1
5.01312352655652 1
5.04593595439412 1
4.99145682106316 1
5.08444226374222 1
4.92639727717622 1
4.95521235212634 1
4.85386629882173 1
5.05752642438884 1
4.89610412389819 1
5.08132484168343 1
4.91168560524578 1
4.86140833086516 1
4.98640086720859 1
4.9522272391946 1
4.98394532548711 1
4.8943416576282 1
5.02087617982051 1
5.05165205800052 1
4.95857952893447 1
5.12215211549113 1
4.9272528448473 1
5.00296146203755 1
4.81601288729997 1
5.11402107236495 1
5.00744879367499 1
4.97366891457974 1
5.01962775976054 1
4.83720895576983 0
5.00243496542559 1
5.01303611641394 1
4.94421235778558 1
4.97329708397053 1
5.01366237565337 1
4.90248460134427 1
4.88112074353449 1
5.01993199370887 1
4.84562861343639 1
4.99380365114679 1
4.94952753734694 1
4.83168761215792 1
4.96684702126174 1
4.94099907233955 1
5.04164782984353 1
4.98224399637839 1
5.0579023603139 1
5.07242705408223 1
5.08586994357544 1
5.08242878880496 1
5.15438874913395 1
5.05591803230314 1
5.10192488107599 1
4.78899675938431 0
4.97617094320938 1
4.94390601340165 1
4.85139097470301 1
5.00043667610598 1
5.08650806604738 1
4.96391866293134 1
5.08479257734367 1
5.01136936323649 1
5.00750965997225 1
5.12437911183052 1
4.96535364230478 1
4.98854811218156 1
5.07265634074284 1
5.03089668233937 1
5.06220235435181 1
4.84020558688038 1
4.89830380095358 1
5.11350004314963 1
4.95019919989883 1
5.04775106918062 1
5.02949410910288 1
4.94028133882401 1
4.94206432978673 1
4.94333021007128 1
4.94873756705291 1
5.14793968066964 1
5.05942847586125 1
5.06020242666136 1
4.90062757163711 1
4.9704190970771 1
5.06821338951612 1
4.94818117471837 1
5.01279267270995 1
4.99700388035717 1
4.99336157737248 1
5.00159343177522 1
4.92260927559913 1
5.10311636749142 1
4.95350715433603 1
4.96729486787564 1
4.92929449096977 1
5.12419900227011 1
4.85301633583584 1
5.0462672834345 1
5.14690808690932 1
5.07041482753823 1
5.02104399419768 1
4.92986927570019 1
4.88680131226462 1
5.08466306209656 1
4.9196796960164 1
5.02501704293592 1
5.09122219869713 1
5.05853793979399 1
4.96589086596464 1
5.06230277999447 1
4.8463166437643 1
5.02474928670593 1
4.99336259409762 1
4.93478645655129 1
4.98964100629014 1
5.10385443917932 1
5.02026317417673 1
4.99846335026696 1
4.88098572086156 1
5.05060142641969 1
5.01880326017202 1
4.79875202427193 1
4.93562529151949 1
4.91034630727677 1
5.0254701681284 1
5.20574180372891 1
4.90729167063321 1
4.90984149159193 1
5.02471434092393 1
5.02900426539388 1
5.05815038831677 1
5.00368430056134 1
4.94195812869713 1
4.8387769343849 1
4.97528537512285 1
4.86169349998242 0
4.86089727823521 1
5.029375312942 1
4.89399406587652 1
4.98807423698729 1
4.93654720805555 1
5.06606663010884 1
5.00783672031317 1
5.17298433506238 1
5.02318713060944 1
4.96469664691486 1
4.88846367066084 1
5.13034951534955 1
4.91548540177792 1
5.00292180107497 1
4.98201894184305 1
5.0057838813771 1
4.9273990164872 1
5.0006241982654 1
5.0291747487884 1
5.04287800140656 1
4.89964034167259 1
5.16666676567462 1
5.02310500896543 1
4.97456098660894 1
5.15228602744283 1
5.15786701013644 1
5.06494241814626 1
4.87373085040037 0
4.99111639541833 1
4.96247809747339 1
4.94501079661735 1
5.13020889813998 1
4.89655723368 1
4.90375183888888 1
4.97719048447497 1
5.05682306477826 1
5.00417582680282 1
4.98398537599645 1
5.06844742016836 1
4.9487027166289 1
5.03779946943846 1
5.00765223085231 1
5.0666289218296 1
5.03933710592678 1
4.81323664071498 1
5.13776604607418 1
5.12625671054924 1
5.03736329218318 1
4.97882279280554 1
5.10561913957449 1
4.93633733127494 1
5.07390694437723 1
5.0475199710911 1
5.16864553687658 1
4.92955994007561 1
5.01207011332857 1
5.03036194430458 1
4.88466260380696 1
5.18067102491604 0
5.15969424928404 1
5.05581369561788 1
5.08032116994917 1
5.02466821838377 1
4.93716839746258 1
5.02059808338963 1
4.95449896899833 1
4.82264519370262 0
4.9882339121148 1
4.85533832944639 1
5.08153765163064 1
4.94568211818629 1
5.0178695087704 1
4.98015407751866 1
4.90068010589803 1
5.00920602788926 1
4.96301252162802 1
4.9829116977301 1
4.85027585602021 1
4.82249530878877 1
5.01026057115298 1
5.08741600241165 1
5.12908068248602 1
4.98321770472248 1
5.05160147812111 1
4.98828236868481 1
4.92441542316054 1
5.01818947213046 1
4.95600554573571 1
5.0223735289136 1
5.03992296247319 1
5.0378979474056 1
4.99733114892231 1
5.06366935680981 1
4.99233643196935 1
4.9683363056358 1
4.98143936640994 1
5.17684944294634 1
5.01507968220607 1
4.94544629776815 1
5.04485805598638 1
4.94351206298581 1
4.9688972013886 1
5.05709887904502 1
4.79741587492659 1
4.99410528333158 1
4.93088944173144 1
5.01303933537796 1
4.97702667744543 1
4.92729926883236 1
4.8909665317228 1
4.91805265919386 1
4.93849050330196 1
4.98556250510593 1
4.96856477520866 1
4.98629858116832 1
5.07017386705475 1
5.09511289222393 1
5.04846059638944 1
4.99709957924085 1
5.0904382198438 1
5.05815963772162 1
5.15583548639555 1
4.98981375871344 1
4.85806070580937 1
5.09629125988918 1
4.9058052863956 1
4.96651137277415 1
5.09145095580941 1
4.95355563093634 1
4.96554314879343 1
5.0285824513097 1
4.87400434480214 1
4.990047929783 1
5.06074730986934 1
5.17028117390669 1
4.95273039332881 1
4.90606446695888 1
4.95968890403226 1
5.13797543529578 1
4.98120261684992 1
4.96263040705087 1
5.15834585850414 1
4.70908925712652 0
4.94687659893361 1
4.95158177625331 1
5.0628178900321 1
5.09009178774271 1
4.86208355593231 1
5.06854409194867 1
4.99976680110791 1
5.27039748811574 0
5.09568615332348 1
4.98838629876765 1
5.03797173259546 1
4.93040986083825 1
5.00241090965262 1
4.9931400312853 1
4.72960532864477 0
5.00385780963417 1
5.03595736994335 1
5.09013481398697 1
5.05096452465542 1
4.88774294074752 1
4.92722436037472 1
4.93224058505088 1
4.88247265242619 1
4.8909132892424 1
4.88674175796098 1
4.99210559805063 1
4.96028526184926 1
5.18607140741704 1
5.20385104696033 1
4.85493209191496 1
5.13536171333297 1
4.90491638373679 1
5.01099646315597 1
4.96880561832516 1
5.03520512451006 1
5.03157864586147 1
5.07656147268456 1
4.82732084823902 0
4.90059344859715 1
5.01812661717997 1
5.16568477219104 0
5.0170486587206 1
4.83585735182638 1
4.97193700593064 1
5.03058004070501 1
5.06594772753125 1
4.90137519359091 1
4.89652186632599 1
4.99988155150615 1
4.92432575868078 1
5.08654841438539 1
5.00580471379764 1
5.06598673572803 1
5.05441991793886 1
5.06655334902437 1
5.02675734088069 1
5.03626605669941 1
5.14976444846981 1
4.890524765681 1
4.93272643449356 1
5.10284786998034 1
5.06240610202248 1
4.98729792051207 1
5.12970260453772 1
5.06430243201068 1
4.76993202875125 0
5.02127392365952 1
5.05575132282084 1
4.8981949250503 1
5.07095257543626 1
4.98544185556355 1
5.14438499883383 1
5.08289418801337 1
4.96161649511655 1
4.83438813490593 0
4.92827964043784 1
4.89429370471677 1
4.89154480483866 1
4.90103698791994 1
4.86873974174904 1
4.94386485217145 1
5.09574855866785 1
5.06448870911665 1
5.13062030199518 1
5.1257959071696 1
5.01776237633083 1
4.96412048701956 1
5.02898472244393 1
5.08933031812629 1
4.97818765100112 1
5.0141097393624 1
5.15754087082794 1
4.82007645967257 1
4.82110188819248 1
4.8500642814698 1
5.02890168217329 1
5.10702778878942 1
5.14119001706943 1
5.0514007259859 1
4.98069517652052 1
4.97491068304203 1
4.8982885819782 1
4.94230333005767 1
4.93262747589384 1
5.14005219983796 1
4.97086186889016 1
4.98992748904593 1
4.94168375505603 1
4.94139010172696 1
4.83129999131035 1
5.00109598943094 1
4.9937469751474 1
5.0575102222536 1
4.94837112145015 1
4.9131006796011 1
5.05790296189448 1
5.01942278554656 1
5.08816723430206 1
5.06160228050317 1
5.01262498953096 1
4.91486885408431 1
5.17777946381667 1
4.95858537245754 1
5.00391326801389 1
5.12429326264695 1
5.09051021957629 1
5.22787873828428 0
4.9646254643931 1
5.0960330123241 1
4.80323263549539 1
4.95267050327439 1
5.21829265006932 0
4.98295176167662 1
5.02631814302278 1
5.04075777391465 1
5.0268049961608 1
5.13929243829154 1
5.01544620680847 1
5.03502269553379 1
4.97621410937775 1
4.9087078578613 1
4.89913126547004 1
4.88192839558213 1
4.95335604383751 1
5.02042105076262 1
5.04232990242708 1
4.924993353175 1
4.99226779566042 1
5.07278092274031 1
5.09390570936973 1
5.09683129701285 1
5.13220231250522 1
5.02237500325169 1
4.98292927878608 1
4.88032145889513 1
4.94205959791679 1
5.12597000407371 1
5.11464202437923 1
4.96107897796968 1
5.11480885383216 1
4.98696540955926 1
5.12476110489009 1
5.0228966808999 1
5.05960072354319 1
4.95365510375319 1
4.98579681991387 1
4.89034327289637 1
4.94484393962338 1
4.93135621212869 1
4.9565514028626 1
5.07834300081208 1
5.01604586937306 1
5.14938922844362 1
4.87663258515708 1
4.97415185684241 1
4.9630855674757 1
5.06020187123058 1
4.86201683060013 1
4.96156562945135 1
4.96907710013814 1
5.03226024851079 1
4.98764912746496 1
4.94777939077396 1
5.0191019575528 1
5.04334270548454 1
5.1684167482013 1
5.06975999145346 1
5.16737577961261 1
5.18299101047978 0
5.0220631664123 1
4.95893729906016 1
4.90596632625719 1
5.00592335491111 1
5.00436541184809 1
4.96196616522709 1
5.0364623356404 1
5.04905605979194 1
5.01476679676302 1
5.03511307247309 1
5.00072363334293 1
5.13904928409583 1
4.83268112742806 1
4.98218524544846 1
4.94711719098211 1
4.86822139145471 1
4.97207176570063 1
4.99935564013234 1
4.99215156776188 1
4.89642410975369 1
5.06691687552032 1
4.96953104445657 1
4.88586799160664 1
4.92258113115854 1
5.11349768661523 1
4.90163801833061 1
5.11747795164459 1
4.85554351378992 1
5.0512464376905 1
5.0478609400288 1
5.15748143413165 1
5.10430769348742 1
5.03049986229536 1
5.0793629347454 1
4.98907627818282 1
5.03509313728185 1
4.93905925155784 1
4.90874335654571 1
5.08691722440366 1
5.00689710492368 1
4.90431088911542 1
5.11566214516955 1
4.95485035388435 1
5.0744138474615 1
5.06765913677544 1
4.84024541761575 1
5.04331452944332 1
5.01290740195811 1
4.94847966352499 1
5.10416227997893 1
4.91975436093281 1
5.03807359937845 1
4.98913273100858 1
4.99166521238254 1
5.07100308171183 1
5.10004115049837 1
4.99637205164705 1
5.09867019511558 1
5.10563655064089 1
4.78865256780371 1
4.96924348681889 1
4.9870093556396 1
4.97921936995531 1
4.96583982871976 1
4.81214938590356 1
5.12959831106228 1
5.02652423742498 1
5.01625343256945 1
5.05438781890542 1
4.88428745039833 1
4.98313890345081 1
5.06574391803874 1
5.01496266154489 1
5.04957026097578 1
5.04458128330912 1
5.03067648578255 1
4.98305554841823 1
4.97626781192525 1
4.92964468253237 1
5.07195065842413 1
5.01731131047885 1
4.90153151721293 1
5.02438056796403 1
5.09949535737223 1
5.07446050702736 1
4.84544694376461 0
4.91959592733582 1
5.17026393295011 1
5.09616677108557 1
4.94377721597738 1
5.03176227288162 1
5.03345113514507 1
4.85503059360944 1
5.06263208618936 1
4.96039322933191 1
4.92882080719632 1
4.96301885216598 1
5.03743133573534 1
5.07191813837786 1
4.9898182225589 1
4.98240702475423 1
5.10448155179766 1
5.08666984031577 1
4.95960985114414 1
5.01810103057079 1
4.99959078826765 1
5.03132623210034 1
5.0794852390384 1
5.06617364024954 1
5.02624857686926 1
4.94022395228796 1
4.94760970477383 1
5.08310702182618 1
4.75554126399598 0
5.03568422815265 1
5.1812800838249 1
5.12269688084172 1
4.96559807146618 1
4.96270097562179 1
5.02622377996665 1
4.99055213220847 1
5.03088421383742 1
5.04701414935545 1
4.93127611692266 1
4.95235365015796 1
5.00084087323121 1
5.11292030072527 1
4.97458196745711 1
5.02997212563788 1
5.00686628963733 1
4.97294790574656 1
4.97031816406845 1
4.89209362644959 1
5.11121094800993 1
4.8207864725516 0
5.08456357677321 1
5.01869701272017 1
5.09177741862808 1
5.04984056450797 1
5.04154239628778 1
4.99736430532439 1
4.9274375960011 1
4.95206993828366 1
4.96326508951501 1
4.99514240351822 1
4.84651182851503 1
4.93530454207102 1
5.01335391623315 1
4.97599278777883 1
5.06978632089684 1
5.05572290500869 1
5.05995599635809 1
5.01016796535589 1
5.26675364110184 1
5.04687370795024 1
5.08919393075572 1
4.93405276906478 1
5.05303669035852 1
5.01994832865178 1
5.01432989596244 1
5.00192889303977 1
5.06949814651947 1
5.01209536966369 1
4.96669356722365 1
4.98101759059503 1
5.09146810568499 1
5.09913570203888 1
5.02747361472611 1
4.86679934342482 1
4.95797107159753 1
5.01760248620043 1
4.99089380912688 1
4.96841401514385 1
4.88643884372849 1
4.87793500681187 1
5.16899139157647 1
5.2639167172978 0
5.16671686534954 1
4.96076224432512 1
5.03613486654787 1
5.18643176422237 1
5.13049327701249 1
5.03859231481295 1
5.03077572169007 1
5.02026678575975 1
5.02377778860471 1
5.00002966020508 1
4.99844947898368 1
5.04508098186769 1
4.94053955305718 1
4.9981631407051 1
5.04718241683872 1
4.95447201234329 1
5.01168981621635 1
5.08161452465484 1
4.99807320388499 1
5.23451504419507 0
5.1669224965803 1
4.97726124222759 1
4.89263451658107 1
5.02047288405835 1
4.99882690648477 1
4.88632701921316 1
5.12781750824607 1
5.09484692600817 1
5.00897125858924 1
4.96223201414981 1
4.92163639911413 1
4.98704088102921 1
4.87445055963646 1
4.92375612677811 1
4.98794445229588 1
5.09942119838044 1
5.08795171816647 1
5.14997009896677 1
5.1978058802977 1
4.71373254266072 1
5.04499994015829 1
4.84971543236449 1
5.05426075761661 1
4.96696127063343 1
5.02245202183775 1
5.03866733481978 1
4.79926085069101 0
4.91990810879073 1
5.1165843363248 1
5.06678257483787 1
4.98367752460724 1
4.98490284264573 1
5.0093370453443 1
4.84825990231998 0
5.20661837518493 1
5.09384600468834 1
5.03075981754038 1
5.03075773721691 1
5.02175572210926 1
4.71535193286491 1
4.94473955743845 1
5.01073312413883 1
4.93888456006987 1
4.99236742309381 1
4.96404207989522 1
5.03523234396297 1
5.00965904422421 1
4.98827705284136 1
4.93473109777963 1
4.9186698292755 1
4.96081218899989 1
5.12093714419509 1
5.02300960091632 1
5.0049544162443 1
4.95286192994614 1
5.00973901424151 1
4.97224315959366 1
5.11276133845402 1
5.10637898506983 1
4.83815287353717 1
4.84748796108946 1
5.1559796093705 1
4.79264856978834 1
5.11747160841841 1
5.27812495242607 0
4.92572389543297 1
4.92872105349077 1
4.94363719099043 1
4.87737012243629 1
4.93019825585849 1
4.79463747762243 0
4.95954543562119 1
5.05905740224085 1
5.10330119711753 1
4.81834494091051 1
4.93905051932042 1
4.84256318545899 1
5.12680099884386 1
5.04175123880339 1
5.02187187762701 1
5.06077418053954 1
4.85484750193258 1
5.10381569563564 1
5.02281632046789 1
5.00687350016795 1
4.95976890712413 1
4.98887894278665 1
5.02474011210844 1
4.97563816211565 1
5.02127338982755 1
5.05437560703761 1
5.0722646026371 1
5.06945970272336 1
5.14584417163706 1
5.08798017509739 1
5.02794862090767 1
4.98310068637261 1
5.05683556623389 1
5.05625162519427 1
5.02830808333425 1
4.94131450244818 1
4.90637937861165 1
4.93281821036456 1
4.99874850146888 1
4.93868600416211 1
5.00878268207947 1
4.95567242823605 1
5.12567732767125 1
5.11242230151889 1
4.98890651895734 1
4.94052341690947 1
5.13704612501697 1
4.92410647419381 1
5.03421603793269 1
5.01682606640177 1
4.82164449149759 1
5.0347980771075 1
5.19867456366131 1
4.96214253261067 1
5.06766659612783 1
4.82018714391471 1
5.06118753643861 1
4.92243538413612 1
5.11512017790976 1
5.16902737439747 1
5.02484326624859 1
5.04552883083807 1
5.11834880812183 1
4.94815650470167 1
5.02091013365811 1
4.94546173879671 1
5.01664124157957 1
4.71986101659068 0
4.89372557803833 1
4.92277100247734 1
4.96893302781328 1
5.00224817287085 1
5.01584243353169 1
4.94642873164669 1
5.0402406696072 1
4.90412271478622 1
5.01394197637956 1
5.14583401794738 1
4.95889386264556 1
5.03649005489257 1
5.08026851731507 1
5.03297823964777 1
5.20908210473643 0
5.12989553893532 1
4.8897165635916 1
4.7589211759543 0
4.81418476572467 1
5.00125428076987 1
5.15728936163892 1
5.0339684094252 1
5.10640400226112 1
5.15241360971009 1
4.90133561094309 1
5.04671934109653 1
5.0767892112564 1
5.02128252181515 1
4.9624362612136 1
5.02860780528286 1
5.04101306658091 1
4.98414736001733 1
4.97573727365646 1
5.1101430243193 1
4.99008909542987 1
4.98940579121714 1
4.95587202609187 1
4.83769781562417 1
5.14592593016816 1
5.05595545998878 1
5.00118842133069 1
5.02551890206921 1
4.98542954263997 1
4.88702572020798 1
4.99446465195569 1
5.03910952493582 1
4.97306936498049 1
4.84453989062424 0
5.0724426610925 1
5.04434437837349 1
4.99863592692924 1
4.93340365906746 1
5.02240953580931 1
4.96635527472977 1
5.08371566414388 1
4.9533561427448 1
5.05182293946657 1
5.05615174620416 1
5.03786811653179 1
5.01696297007658 1
4.92248796932349 1
4.95628339402849 1
5.09160800241766 1
4.99111580453552 1
4.87332654691631 1
4.95633770836632 1
4.94008236629029 1
4.97351277156305 1
5.03046450109645 1
5.00089561900603 1
4.92283717665972 1
5.04106192173089 1
4.97654653455111 1
5.19037176887599 1
5.19840303532008 0
5.16455584378207 1
4.91458485478122 1
5.06915364299168 1
5.03621028839359 1
5.0015870068153 1
4.94800566032987 1
4.93253742620338 1
4.9878445011086 1
4.92698456879661 1
4.95618351589172 1
4.88010068702157 1
5.04011001313026 1
5.1717186985605 0
4.96093885255113 1
4.93555071457777 1
4.98784819765272 1
4.96401827017016 1
4.95730969048763 1
5.02588355200579 1
5.02951281234482 1
4.98779723117086 1
4.96385443076039 1
4.93261213182464 1
5.19141250432802 1
4.97068517961909 1
4.79066962261051 1
4.7718848814522 1
5.03314348706321 1
5.01424797805108 1
5.04271120334212 1
5.10766008229113 1
4.94026848208299 1
5.15974197874466 1
5.20213293607177 1
5.04805087197157 1
5.10781121081484 1
5.15645124387986 1
5.16854182816675 0
4.97246286342116 1
4.98098463789676 1
4.95644364645468 1
5.0680622858089 1
4.98124360206146 1
5.03021235924802 1
5.04210992251027 1
4.83302657238313 1
5.08612200408865 1
4.88750184524051 1
4.88922159060087 1
5.05205350111802 1
5.08000104395342 1
5.18629922728695 1
4.89758635285061 1
4.91410866778343 1
5.09887295077394 1
4.93234213328356 1
5.04021277918037 1
4.92157245479962 1
5.02774196020313 1
4.9527401426405 1
4.99340843586784 1
4.98424251415779 1
4.96621629731917 1
5.04007696199489 1
4.98480997086076 1
5.13370973546544 1
5.04870913131925 1
5.02478911152437 1
5.00103561835179 1
4.92538922495279 1
5.22250801831031 1
4.94938749921502 1
4.93236459739147 1
5.09006067171683 1
5.07598496836986 1
5.01218405316285 1
5.03030475303011 1
5.09882927460817 1
5.02792024840427 1
5.04691146084158 1
4.97492944826302 1
4.99906573089405 1
4.8761924981571 1
5.03678385214597 1
4.99551132014364 1
4.87453798934881 1
5.01788220853779 1
5.06305727387922 1
4.92925507293512 1
5.02350861831419 1
4.84576480179634 1
5.01033106971954 1
5.24929927224728 1
4.91454168707331 1
4.91820222167606 1
4.86067402772237 1
4.90620070728855 1
4.88928796828645 1
5.14132129244704 1
5.00566129833837 1
5.21480488656365 0
4.93546069319772 1
5.12809345987574 1
4.98097190960077 1
5.07669226963984 1
4.94247154633497 1
5.04867501235324 1
5.12855356618617 1
5.03514922567799 1
4.81504239201545 1
4.94888674193356 1
5.13887028168104 1
4.95747461247701 1
5.08988724763036 1
4.971087421271 1
5.05314763096324 1
4.97922674538795 1
5.10495146219142 1
5.18037193651658 1
4.9526899999485 1
4.96022072812768 1
5.25491766423204 0
4.8677702658325 1
4.98889531900361 1
4.98939450212585 1
5.0476902277391 1
4.77555548244179 1
4.9607412416796 1
5.0702607388625 1
5.09818648001183 1
4.98741003485789 1
5.05002071569713 1
5.03925932428855 1
4.96486922380741 1
4.94347284196172 1
5.04365247377132 1
5.00883821263166 1
5.08863816782907 1
5.02157998917463 1
5.03975454168997 1
4.77052741434195 0
5.00556992970563 1
4.9669525993517 1
5.16843303671559 1
4.90955368750526 1
5.06711503974743 1
4.98560648004655 1
4.94672879075012 1
5.05979648274408 1
5.00405405755119 1
4.96695174195684 1
5.02431542784098 1
4.96018687789046 1
5.0907010184934 1
4.96585575546007 1
4.98007255246537 1
5.11113058337418 1
4.93992850208209 1
4.97810730152717 1
4.88214507417348 1
4.99019135954722 1
4.93111996471685 1
5.03084022902122 1
5.05458662081442 1
5.03624067033706 1
5.05551584205102 1
4.9488998020739 1
4.94557944834206 1
5.06449993083348 1
5.01899766644536 1
4.98692499989337 1
4.87654593167428 1
5.00388050684935 1
5.13373322300699 1
4.91316353065016 1
4.98083821648597 1
5.02912108617335 1
4.82260102475395 1
5.14833509547231 1
5.1785879061555 1
5.05588340947985 1
4.94203072660954 1
5.10139225914194 1
5.00230266846651 1
5.06577380772972 1
4.81904259782088 0
4.93032910944576 1
4.95311857564776 1
4.95874464458776 1
4.91619641684155 1
5.06179481530876 1
4.98095816984405 1
5.0396021156633 1
5.04086173568945 1
4.88717478615696 1
4.87227037530076 0
4.96620693356783 1
4.99870851201768 1
4.85090530308309 1
4.91098440065587 1
5.0425327496455 1
4.95605539100933 1
5.11245940674247 1
4.9851665330805 1
5.02578366245231 1
4.71635191136254 0
4.80673484627879 1
4.88443036456134 1
4.96455115293755 1
4.98681654200512 1
5.0718786159876 1
4.95648352720149 1
4.90349043217099 1
4.97042428627291 1
5.01678451684812 1
5.09078739315283 1
5.00626224677775 1
4.89325120622028 1
5.0480594564898 1
5.05048151931744 1
5.06706398308705 1
5.03899259715782 1
5.06458129579987 1
4.86296276200755 1
4.86482653873614 1
5.06317799880636 1
5.03718981997037 1
5.14002047699427 0
4.86034764142277 1
5.23310576123062 1
4.97303504812816 1
4.92215379643326 1
4.96302791374785 1
5.02794164305903 1
4.82862776047473 1
4.95631684621529 1
4.98817292991952 1
4.90443801656705 1
4.98826351950391 1
5.0490484979185 1
4.89697497813503 1
5.12527331879342 1
4.98306528386452 1
4.98765314202951 1
5.07959488472962 1
5.03110921053594 1
5.04748254851026 1
5.017878050357 1
4.95444175152575 1
5.03603653593964 1
5.20235221270544 1
4.96615186883381 1
4.79074907092563 0
4.91668538041496 1
4.95158915982452 1
5.09116216068162 1
4.84963206780199 0
4.81824826706635 1
5.08145338134802 1
5.14457215547219 1
4.95656631843553 1
4.920108055631 1
5.07153428557283 1
5.06103143342007 1
4.93768155782667 1
5.01645078236659 1
5.02241321725104 1
4.92648687716264 1
5.04941115714773 1
5.0165042375175 1
4.95950886781888 1
4.93799419778132 1
4.94123311573619 1
5.03005735912263 1
5.07818737991802 1
5.03546830232447 1
5.08619422241544 1
5.04880185699778 1
5.19791405150596 1
4.91300592967218 1
4.98433437259159 1
5.00544284841867 1
5.06566114579438 1
5.01785349529208 1
5.016512184119 1
5.07638615256101 1
4.98813684853106 1
5.08105284292205 1
5.1067384414401 1
4.95996197198977 1
5.13421091064465 1
5.09861437179658 1
5.04988647379782 1
4.97932366802921 1
4.9685260592395 1
4.97326806571067 1
5.01465089707082 1
5.01236978457395 1
4.9806333374658 1
5.05839842383047 1
4.96126540992284 1
4.96732651783548 1
5.14221639237739 1
5.06885130705919 1
4.99287618970926 1
4.88682330797088 1
5.08056182086112 1
5.07427379887295 1
4.99331962498959 1
4.89104522802135 1
5.043112219733 1
4.9877014849849 1
4.90180003092503 1
4.9765069803406 1
4.98140337943245 1
5.0556307948676 1
5.04855440269602 1
5.06993784959657 1
4.89434249019783 1
5.03277963208204 1
5.07089257474123 1
5.08518541402762 1
5.02537718610242 1
5.06609865979133 1
4.89365945002264 1
5.02805594288142 1
5.04121664719381 1
5.126813889391 1
5.17541475374441 1
4.83398263275061 0
4.93113372565416 1
5.17481540278317 1
4.84007456709553 1
5.13776936181628 0
4.88046056845428 1
4.92415594487024 1
4.90756016036892 1
5.01694043496475 1
5.00683824153847 1
5.06622486920648 1
4.90279638418732 1
4.98667359265811 1
5.08166917206158 1
4.67962508633439 0
4.92767524504228 1
5.03623426841339 1
5.03727599409544 1
5.13340337332574 1
4.96321038521222 1
4.919496220677 1
4.93433917670516 1
4.76317811021883 0
4.8513597528468 1
5.10502961777558 1
4.99136563207576 1
5.1965239055354 1
5.13296351071862 1
4.98435831533433 1
5.0198281063227 1
5.09287143062708 1
4.91185495608581 1
4.89338720399642 1
4.93249922338159 1
5.01160455466758 1
5.03713007960579 1
5.03992417012408 1
4.94082980604058 1
5.04388217138587 1
4.96047159417166 1
5.07784395036138 1
4.94613552199876 1
5.06110547684878 1
5.00548870023764 1
4.9694140866105 1
4.99186720438744 1
5.00235642852591 1
5.0653435937064 1
4.88739530286013 1
5.1038033283585 1
4.78640598485841 1
4.97723568853277 1
4.95527240532195 1
4.99039981992324 1
4.95635393611008 1
5.03220317452319 1
4.77855794542928 0
4.93785225051136 1
5.12889620117124 1
4.92822573078833 1
5.02341601725305 1
4.97167574797611 1
5.12475455024955 1
4.95775627504687 1
5.02471675525635 1
5.22009105750613 1
5.0779452522898 1
5.22028637210549 0
4.99532692118428 1
5.06159191423479 1
5.13865793997172 1
5.00957894161958 1
4.98275869915297 1
4.84998329544793 1
5.11516725860861 1
4.9746408111022 1
5.08152326791493 1
4.97879210476274 1
4.8047794764055 1
5.02891003104233 1
4.97343621909289 1
4.99696531876032 1
5.09844535319963 1
5.07399883372359 1
5.04851003897392 1
5.09320396760036 1
5.00361962666098 1
4.97484051026157 1
4.99172498173562 1
4.98086540798369 1
5.14140641625954 1
5.0385961945292 1
4.85450612759323 1
5.01593382105292 1
4.94166286718982 1
5.00573874109523 1
5.00292231033006 1
4.95761585332968 1
5.05087845914719 1
5.04260295507833 1
5.1462903329128 1
5.02278479621008 1
5.10157988059615 1
4.93186423924604 1
5.0175848526518 1
5.02305672171686 1
5.03377966633781 1
4.90536535844847 1
4.84679056150876 1
4.90828576424864 1
4.97095248558704 1
4.98736198589258 1
4.97895129447687 1
4.968675311717 1
5.04809034455304 1
4.97121847836355 1
5.02030040525315 1
4.70128419685064 0
5.22154739062076 0
4.99494868755855 1
5.02776872728453 1
5.09908674770366 1
4.93101895368091 1
5.0391803336715 1
4.86356849955609 1
5.05114756476126 1
4.96193965967299 1
5.01547019329473 1
4.74187362202779 0
5.04421662237129 1
4.93562702366525 1
5.00017966991283 1
4.945770696728 1
4.85602378434994 1
5.04042523627521 1
5.04814737394648 1
4.840760351301 1
4.99771480472521 1
4.90424523206879 1
4.81557544925733 1
5.02607586875525 1
5.03623800168731 1
4.99693968533711 1
4.80307176133108 0
4.9286107283792 1
5.01321137765215 1
5.13309452182755 1
5.03393704547346 1
5.12044232520896 1
5.06776803024337 1
4.97617668303468 1
4.95785419643553 1
5.03380970093569 1
4.8876951543927 1
5.03575650698878 1
5.00306462520723 1
4.95350649139883 1
4.82712372060163 0
4.99555429592948 1
4.88202125209759 1
5.1250584108842 1
4.92947526291607 1
5.21023761389623 0
5.12404361297104 1
5.15168446409028 1
5.07312719971828 1
4.90089449070703 1
4.99549561704287 1
5.06113556057961 1
5.0955481350695 1
4.96736503202637 1
5.0048309868759 1
5.02574095164786 1
5.00685799594542 1
4.98192566085132 1
5.01176775616045 1
5.12656688988035 1
4.84635533351201 1
5.10360738469292 1
5.11856142356639 1
4.95244529675835 1
5.20239674865852 0
4.94562673626754 1
4.95046282681163 1
4.84949750604558 1
5.02172547461024 1
4.85796736005644 1
5.12106578078914 1
5.05250053448461 1
4.96087913268262 1
4.84308555559074 1
5.02961619839653 1
5.04768555705528 1
4.94722086319448 1
4.9268369648118 1
5.04269321479272 1
5.13396919075741 1
5.09454985669109 1
4.89499650627729 1
5.01335405992859 1
5.06414580357305 1
5.03257190813041 1
4.93887244499969 1
4.99443759148361 1
5.06395954650006 1
4.82044782760466 1
5.01597618648187 1
5.13858453273118 1
4.87175082048893 1
5.03211490922873 1
5.20095261928351 0
4.88542710892344 1
4.96829679334127 1
4.950670102975 1
4.97054736495218 1
5.09234913318981 1
4.87729145464294 1
5.08264644882255 1
4.8851151677577 1
5.03112672053902 1
5.10171949248665 1
4.99523756584017 1
4.93953210920592 1
4.95375256146082 1
5.0797745036705 1
4.83068854132988 1
5.0591392261801 1
5.02178829050806 1
5.08821844172665 1
4.88768224579738 1
5.00710524939611 1
4.95781461307487 1
5.16975888621165 1
5.06703432001986 1
5.07395496909995 1
4.96521254320533 1
5.16628211601761 1
5.04637521518248 1
5.08460417501692 1
4.98183665455849 1
5.12463922589485 0
5.04370556647914 1
5.03205743148591 1
4.98904464326283 1
5.0560604619515 1
5.08786321819922 1
5.07058754594852 1
5.06668081682525 1
4.91861216370102 1
4.8390101572373 1
4.94714915367334 1
5.14424814402284 1
5.08067396362761 1
5.02055989238074 1
5.00733137074257 1
4.92110373008156 1
4.95858682172361 1
5.0049797690337 1
5.03892594582801 1
4.99282368957556 1
4.90856343853322 1
4.96414138269352 1
5.20972055545062 0
4.98612954914144 1
4.89813985718239 1
4.98002204174673 1
4.99949502235481 1
5.09355689395459 1
5.02097423071863 1
5.04224621175678 1
4.87224350970616 1
5.07286489903991 1
5.09381336779439 1
4.94285579191516 1
5.1888283321165 0
5.08841630027251 1
4.87079561321038 1
4.94406687361859 1
4.9558160178108 1
5.10065193837721 1
5.10276846661978 1
5.01142786436721 1
4.98966054162066 1
5.01036884970864 1
5.01504356613407 1
5.10442768470242 1
5.05051810817757 1
5.0961936818074 1
5.06401532903024 1
5.13939134718716 0
5.02839431074501 1
4.91147501887894 1
5.15028487317455 0
4.9801221164887 1
5.03881367267097 1
5.01910609844459 1
5.05410668373734 1
5.09824182829022 1
5.12318035725482 1
5.04220972179673 1
4.9157238271326 1
5.16463835832653 1
4.67296130236321 0
4.96045999502535 1
5.04692170823495 1
5.14081778964707 1
5.08182011933102 1
4.90066341264 1
5.19163524076047 0
5.08952661803484 1
5.00937629681449 1
4.87041247202507 1
4.98999543939721 1
4.84950490796217 1
4.83557883032837 1
5.11105885688822 1
5.05536597527714 1
4.77616292636712 0
5.03970541892998 1
5.07554393405461 1
4.88138591770951 1
4.98436051497555 1
4.95494414268172 1
4.92681002383278 1
5.0032269079665 1
4.89205572395747 1
4.96214310668214 1
5.02537742792558 1
4.91512798633329 1
5.02042343215779 1
5.08299879950549 1
5.08907227590635 1
5.06653934124761 1
4.93291598834625 1
4.89292745588441 1
4.91039804166347 1
5.05606182086243 1
5.01444288352651 1
4.98527348356127 1
5.08529888027126 1
5.01953188033814 1
4.95978037571939 1
4.92566980323295 1
5.0060144554375 1
5.0507264062927 1
4.91203703703775 1
4.92549706193666 1
5.15350661707924 1
5.04048020310626 1
4.90951589196508 1
5.00213132694879 1
5.0546773760794 1
4.95068481945005 1
4.88693493524574 1
5.04118667099105 1
5.25600884184654 0
4.8671965142864 1
5.06209870923299 1
5.08206211713637 1
4.98583306341063 1
5.16018675791253 1
4.92395493174357 1
5.04571377166099 1
5.07054053600536 1
5.00529876883911 1
5.00945857641472 1
5.01320138246947 1
5.0268628753748 1
4.91190301447873 1
5.00100385132993 1
4.78809851073706 0
4.95835527654727 1
4.98488816665075 1
4.96093738092783 1
4.94570841390467 1
4.87235445534561 1
4.86759515738914 1
5.10043295825234 1
5.11379369281394 1
4.9163900048263 1
5.21388865779619 1
4.92352464956752 1
5.14258896534974 1
4.96050931033139 1
5.06012797733595 1
4.92119142403476 1
5.09232659991396 1
4.8268899702731 1
4.98659481089562 1
4.98116445944885 1
5.14719270377438 1
4.9942958179016 1
5.03300283730032 1
4.99931835818606 1
4.98273854907666 1
4.85106652935727 1
5.07179814145228 1
5.13489194507637 1
5.08572852020225 1
5.10116950267021 1
5.06111549472147 1
5.00322138943174 1
4.96179954082085 1
4.94765027975353 1
4.94122324833143 1
5.04509882788268 1
5.01987329087535 1
5.21457226858245 1
5.00627812214258 1
4.92429252982547 1
5.20479787686007 0
5.16008102280848 1
5.00188705365498 1
5.01827867809563 1
4.89166365947981 1
4.96974672736512 1
4.86070108007299 1
5.20816070975427 0
4.9854811603854 1
5.14591620870649 0
5.12534994426972 1
4.87526995060997 1
4.97750589078718 1
4.93205468379507 1
4.94207551389768 1
5.06799332162398 1
5.0459881140178 1
4.97763512468593 1
4.97471256876261 1
5.00361071391261 1
4.96834025492672 1
4.94653554371729 1
4.96177025421746 1
5.05886834041571 1
5.09850952892461 1
5.06123829911059 1
5.03579050857333 1
5.06593760674843 1
4.8162847604051 1
4.97834735858913 1
5.02104191931093 1
5.0513834266621 1
4.85716316001652 1
4.93752983602793 1
4.87220386922521 1
5.06316954295851 1
5.00232782904862 1
4.93381648242473 1
5.09067190831549 1
4.99305273482069 1
4.92925034455291 1
4.89019273488784 1
5.16792249906526 1
5.10912648614601 1
4.94943749056038 1
5.08717110185303 1
5.00169334819709 1
4.96941359912636 1
4.96741912333948 1
4.948977918834 1
5.09730476400693 1
5.15647572805104 1
4.90071007548352 1
4.98596269806571 1
5.00421168896791 1
4.96617598815416 1
5.06431246506465 1
5.19645938213183 1
4.96812050438083 1
4.99204023013537 1
4.94698995040607 1
4.92668312304747 1
4.93737265055966 1
4.9813864358096 1
4.95861073305994 1
5.0375498198017 1
4.86152138894717 1
4.95733928106772 1
4.69389597635681 1
4.99474078835869 1
5.03908556820709 1
5.00255170705082 1
5.02360424390376 1
5.07591300478173 1
4.97311985989694 1
4.87271976867427 1
4.94427246882929 1
5.07390932891652 1
4.9813123976533 1
5.05199297488006 1
5.08047211311958 1
5.02912448839604 1
5.08446192294243 1
4.9964980679957 1
5.05339288765185 1
5.07559896756088 1
4.96831471245049 1
4.96612673959379 1
4.9919869027488 1
5.01943070391036 1
5.02177339826435 1
5.17697611276493 1
5.0324073152958 1
4.86938831594204 0
4.97648748632825 1
5.11396799428425 1
4.93037515782262 1
4.77673997293763 0
4.92342311467265 1
5.09131342057599 1
5.09315889092109 1
4.8649391027241 1
4.83332856824738 0
5.02135584713774 1
4.95371833817215 1
5.03457595153138 1
5.08003035849028 1
5.10198463171139 1
4.86947014196404 1
5.08818717851838 1
5.01152401472016 1
5.05937901409506 1
5.01391604894547 1
5.18926605500767 0
5.11632132971614 1
5.05869436289324 1
4.88856538092102 1
5.02119232394329 1
5.06348673338838 1
4.93360141898658 1
5.07143081050552 1
5.15331494715439 1
5.08116202472726 1
5.00408001853416 1
5.01478631125391 1
5.11271669133838 1
4.9400035658673 1
5.02517509521801 1
4.98901431574772 1
5.00256681602252 1
4.8373778706047 1
4.95036616908477 1
4.97824761071842 1
5.00357319826365 1
5.0824943814233 1
4.79963191547526 0
4.90061609251842 1
4.92648555411856 1
5.11409070215805 1
4.99847392184351 1
4.99452980083339 1
5.05181646184202 1
4.9071817637916 1
5.05826952932607 1
5.03000472699106 1
4.93900201130992 1
4.94573093625086 1
4.95249183481449 1
5.1377607980365 1
4.96878991157701 1
4.93716739312479 1
5.07356214249222 1
4.97164147935724 1
4.87524827753492 1
4.7955870855195 0
5.07619025088999 1
4.99398448134848 1
4.98559073857531 1
5.10172691399461 1
4.96842786920801 1
5.0231195186005 1
4.92595477207934 1
4.97429991461953 1
5.09283655873772 1
5.13149580955079 1
4.9100951112114 1
5.01241339351874 1
4.94318469987781 1
4.99283887382111 1
5.10930449001533 1
4.85274013842031 1
4.9852387433559 1
5.05739200604595 1
4.95329525067874 1
5.04821738874791 1
5.00894881606595 1
5.06472853380498 1
5.11977657368992 1
4.97429466600554 1
5.03590454579368 1
5.01801266748444 1
4.94731660960332 1
4.99805530003867 1
5.0299341763565 1
4.99195456894243 1
5.18197550348958 1
5.00599790635265 1
5.01400583571563 1
4.96409605932777 1
5.09295943111463 1
4.96614897073083 1
5.20274908760231 1
4.96254178059865 1
4.89994132841334 1
