# Supplementary material for: Bias caused by sampling error in meta-analysis with small sample sizes
Source: PLoS One. 2018 Sep 13;13(9):e0204056. doi: 10.1371/journal.pone.0204056 (PMC6136825; doi:10.1371/journal.pone.0204056)
Supplement: S3 File — (ZIP) [file pone.0204056.s003.zip › results N = 10 delta = 5 tau = 0 sz = 20-30.txt]

"dl.delta" "dl.cp"
4.72812680855459 1
5.2507217660846 1
4.86243122673286 1
5.63402437930392 1
5.17211444468419 1
4.76196181184206 1
5.04821400198488 1
4.88096859629921 1
5.08938787438096 1
4.94848432543773 1
5.08543852047083 1
4.64621868943285 1
4.66254971388516 1
5.1580286410121 1
5.11681247573662 1
4.61993478469436 1
5.03067307409723 1
4.96185964016532 1
5.11856011400687 1
5.08340603289914 1
4.92444157272565 1
4.90907439457473 1
4.42577551858199 1
4.50826360657529 0
5.32761003255394 1
4.38324882527495 1
4.50128951502062 1
5.51930257087695 1
5.11132495383694 1
5.06397348519288 1
4.35400242064263 1
5.42628468074617 1
5.10918598512622 1
4.58158150662857 1
5.05033564346191 1
4.90238559734241 1
4.7622014930747 1
5.36636593571524 1
4.8414588621438 1
4.91138714103017 1
5.06875115145941 1
4.82727515840965 1
5.29923039335888 1
4.7775493572483 1
5.27212144301345 1
5.36051116057586 1
5.58142000444826 1
5.10120611612129 1
5.03079043370329 1
4.59391768248126 1
5.35545055384893 1
4.8542320616992 1
4.89502146925726 1
5.25360475634711 1
4.95826687855663 1
4.86522677501933 1
5.08284053554867 1
4.74443475158503 1
4.97432326870053 1
5.1915480927814 1
4.78979832779913 1
4.71172603121927 1
5.65924838281691 1
5.25759313069165 1
5.06805290776074 1
5.38749257033393 1
4.99307794546024 1
5.10960339949862 1
4.95921289377853 1
5.01504085415009 1
4.9890421079797 1
4.68561761677136 1
4.53139596806446 1
4.74601884027642 1
4.53746738795406 1
5.2048755725318 1
5.07117204228804 1
4.86008857252056 1
4.38733802132198 1
5.61893740087039 0
5.23507051106718 1
5.21659820642796 1
5.00682935207506 1
4.88283281301585 1
5.75812146294921 1
5.07222148808754 1
4.85668471358677 1
5.08843449269172 1
5.60448962461079 1
5.28987779471305 1
4.64317892629311 1
4.94876556720721 1
5.38970396469058 1
5.41412633411837 1
5.16529571178203 1
4.83404366344913 1
5.29210886674392 1
5.23803922873954 1
5.06547535297626 1
4.91690098804491 1
4.4916553620474 1
4.93031947536553 1
6.03762954057771 0
4.5911901325167 1
4.9564290039238 1
4.84538524421148 1
4.76229026801921 1
4.87674362809261 1
5.52845398887417 1
4.82127417790942 1
5.12893500642164 1
4.63256702272257 1
6.05798006332287 0
4.78933198681475 1
5.16786267513293 1
5.14143598743295 1
4.48755949607241 1
4.67667453180225 1
4.54776672123292 1
5.0118959228657 1
5.00756277690211 1
4.8901202454493 1
5.29485665499504 1
5.47715802351359 0
5.18767774446186 1
4.8898403601919 1
5.14790700449981 1
5.18386874237732 1
5.09031042752964 1
5.14969971092276 1
4.62623175575023 1
5.0507054073766 1
4.8344946690826 1
4.74769004298486 1
4.90666089169739 1
4.95021581674136 1
5.04905530899242 1
5.36746191086923 1
5.45020488684968 1
5.03980116461917 1
5.426248978471 1
5.30007625061189 1
4.62045480228928 1
5.22019959944249 1
4.76299175886954 1
4.75840640369064 1
4.8651902449613 1
4.62884789806865 1
5.33882304149635 1
5.40385922817395 1
4.57805760280964 1
4.6341483589644 1
5.31173080537078 1
5.35832318655052 1
4.76099969494481 1
4.67268761318603 1
6.16137431449321 0
5.46490174381127 1
5.09874075743104 1
4.87871374503561 1
5.27373528141619 1
4.91343657927798 1
4.76601637176146 1
5.28810605523749 1
4.44678821969886 1
5.09155517819456 1
5.44950495689704 1
5.01823328030718 1
5.40355231424588 1
5.17823022642483 1
5.10149314491045 1
4.6751557131943 1
4.8526863742342 1
4.96976053342948 1
4.96445757133438 1
5.1953240659791 1
5.46395662230127 1
5.0634831797144 1
4.8711631504729 1
5.03381820901417 1
5.51543866416544 1
4.70894949586353 1
5.27734888773135 1
5.01172293237192 1
5.09722853610944 1
5.21457547339696 1
4.88509615154593 1
4.93878648884532 1
5.14775884045418 1
5.11264500686343 1
4.55201254808067 1
5.79769393742955 0
5.53309956551814 1
4.79961518144232 1
4.56504193923279 1
4.80510000795319 1
5.08975818503771 1
5.24442889114415 1
4.46811936172149 1
4.95920762101252 1
4.31083892813896 0
4.80825711948118 1
4.47895985447452 1
4.66857505246846 1
4.70829858538795 1
4.8640028511256 1
5.25478580918174 1
5.37857785566023 1
4.69547914718522 1
4.85886864502975 1
5.23692628410882 1
5.57837609558033 1
4.93957272810405 1
5.02455256456631 1
5.03602506187144 1
5.33256907773418 1
4.75675188085507 1
5.20930968167386 1
5.12091532924951 1
5.55781932190451 1
4.87960413315132 1
5.03653107015953 1
4.87253254028796 1
4.83647005173692 1
4.97823024031966 1
5.13020795025025 1
5.40227743100537 1
4.78519958952996 1
5.48908734421533 0
5.41410394155628 1
5.23877104843806 1
5.09639675720639 1
5.18784931452439 1
4.99421999262394 1
5.19556178065099 1
4.55964480159098 1
4.91798102771999 1
4.87478232369597 1
4.50837461782849 1
5.01019393301439 1
4.90265018921307 1
4.70766343390006 1
5.22184498829122 1
5.29275446695562 1
4.58195776226647 1
5.14687981676771 1
4.94034796337173 1
5.21234704491702 1
5.36451559766001 1
4.82156672326451 1
4.94064095457637 1
5.02640362967973 1
4.94377567252152 1
4.81836417008488 1
5.26410366930424 1
5.14833357981079 1
4.81512842951435 1
5.34125569956931 1
4.83938736094993 1
4.69140330229007 1
5.07324495680365 1
5.35608084851046 1
4.76368083549133 1
5.18998611482943 1
5.4322473346839 1
4.49669540344934 0
5.13837225840129 1
5.24366481534987 1
5.19626823039781 1
5.15797834662684 1
5.2109475484135 1
5.08417027701064 1
5.12785902182562 1
4.80258056560904 1
5.31409489176754 1
5.45362019012488 1
5.18521868097884 1
4.85189712236871 1
5.53255835860943 1
4.63437429648217 1
4.99152740024534 1
4.51036303588067 1
4.92644336476126 1
5.09252811202739 1
4.8559907712135 1
4.81876233615891 1
4.88995679390846 1
4.56856587865536 1
4.95858198196497 1
5.38447685104495 1
4.7783021532438 1
5.09113528504754 1
4.40303704634817 0
5.19969333561327 1
4.72135778501032 1
4.94485436430416 1
4.74057164075641 1
4.86245479180496 1
4.64077854815255 1
4.42782992832566 1
5.35908460975831 1
5.48654407602237 1
4.86632413623842 1
5.47803543344042 1
4.92957904309384 1
5.33876507237647 1
5.60495738266492 0
5.33329017534613 1
4.97201863494848 1
4.65140143795943 1
4.23878861420242 1
4.78422696242036 1
5.08770010051209 1
5.22894112058566 1
5.14575503860784 1
5.14966009560395 1
5.03388213397258 1
5.22965470898692 1
5.02555746578543 1
4.6325921290443 1
4.99936225406173 1
4.24185167791475 0
4.80537255549961 1
4.28780670797381 0
4.81440780504265 1
4.87982788001547 1
4.89090062204075 1
5.13432183971916 1
5.03056538861439 1
4.75582788495621 1
5.42703121456343 1
5.31369144131418 1
5.79029804178852 0
5.46400130131337 1
4.87972384530351 1
4.86894556022693 1
5.13289034004178 1
4.82446559109298 1
4.51453459194735 1
5.67030649889099 1
4.6288437936903 1
4.42293186163633 1
5.18033811218574 1
4.79190107796309 1
4.79163955622366 1
5.74030382537842 1
4.95825880666877 1
4.67771534475198 1
5.12964851762679 1
4.73638267667307 1
5.02021883006643 1
5.81413655451071 1
5.44321890077137 1
4.86663835637015 1
4.82490844540433 1
5.18226387214999 1
4.68319240418435 1
5.02622069458486 1
6.13567532533772 0
5.15556761617471 1
5.0361677166794 1
4.81566384866633 1
5.00663313583582 1
4.62694628410633 1
4.80105207494503 1
5.60877229272544 1
4.95113633362709 1
4.72762028530772 1
4.55069323922519 1
5.40224456656477 1
5.00103666815194 1
4.5794572365532 1
4.86108671944155 1
4.74025564724231 1
5.1841306307993 1
4.92696930298198 1
5.00078278246024 1
5.54214120960001 0
4.75252175095644 1
5.29612299764114 1
4.66180493671395 1
5.19237067388987 1
5.04662619879007 1
4.80934261121121 1
5.09702723066383 1
4.68794871443412 1
5.13035843437677 1
4.70969254607096 1
5.09529652455208 1
4.82670969170179 1
4.74356879701698 1
4.94031400316492 1
4.66477975971144 1
5.02380501216137 1
5.04374438353788 1
4.88536601352698 1
4.99396623015434 1
5.5741826882418 1
5.62043496027796 1
4.47750931632131 1
4.85882225337696 1
5.18878333811214 1
5.04340752720301 1
4.63858825042778 1
4.75227626748273 1
5.29416470538442 1
5.12086497982692 1
5.06767606590649 1
4.53112668070051 1
4.93944547484904 1
5.03155559383556 1
5.028770559568 1
4.71056366886631 1
4.83872005707482 1
5.14699660521144 1
5.368865425869 1
4.90540165984615 1
5.48066532913777 1
5.02645066089482 1
4.74835518975713 1
5.04117098375349 1
5.25173808569856 1
5.14918276557653 1
4.58275689142267 1
4.80466346876643 1
5.42609797464148 1
5.1412295300691 1
5.00388352603289 1
5.15091957745407 1
4.92832010280929 1
4.69629936446179 1
4.71015339910649 1
4.88005409135455 1
4.60456013786086 1
4.66406548903592 1
4.94345058093319 1
5.07696570607781 1
4.71596755503691 1
4.62924678456965 1
5.08726860414535 1
5.15603376910595 1
4.43614416308091 0
5.02021857911499 1
5.68817768302598 1
4.8661976564778 1
4.53607355627215 1
5.4173969873979 1
4.68042234635482 1
5.19589769673896 1
4.72056918745084 1
4.8806071496079 1
4.78376043313257 1
4.80110952076492 1
5.16533087213226 1
4.76069889027684 1
4.91348322196788 1
4.77357773032376 1
4.90174265438047 1
4.9465201043854 1
5.24753013080253 1
4.60446010454462 1
4.68097443709484 1
5.13688087827055 1
5.1610324675248 1
4.92035545280081 1
4.7074284837747 1
5.062218255753 1
5.25492505211351 1
5.10486087573349 1
5.25891969413982 1
5.13899784977652 1
4.98881682888276 1
4.9178560972071 1
4.81075295778678 1
4.85350903332355 1
5.95104061717741 0
4.94652792476222 1
5.30278853771615 1
4.86412965997277 1
4.91400955429289 1
5.20676971749949 1
4.40425030428147 0
5.41154236055124 1
5.14775019684677 1
4.73171790486443 1
5.48096097238932 1
5.16352536784761 1
5.94766011684317 1
4.47622406046882 1
5.06148986119015 1
5.02091907080055 1
4.45609898046449 1
4.75619432207886 1
4.9637698919271 1
5.07468660620897 1
5.19165788457278 1
5.20222714375767 1
5.33695378819881 1
5.10035467990134 1
5.16922717013684 1
4.86959099724213 1
4.55859665788642 1
5.40516891122448 1
4.62309377242441 1
4.95319474159951 1
4.80623943515559 1
5.65378154265576 1
4.90155870875699 1
5.05138064064287 1
4.83081031459382 1
4.74637171552309 1
5.12983488870488 1
4.47402826593633 0
5.36653429073735 1
4.7235642554377 1
5.55201668660035 1
4.88531760982376 1
4.98019492415057 1
4.45850683456581 1
4.60031476818935 1
5.49096457548397 1
5.84617447311657 1
4.51141431124639 1
4.94724481771657 1
5.23017287824998 1
4.84966540407125 1
5.40908284192924 1
5.49775845475381 1
5.3358430449867 1
5.50948828289934 1
4.57179751102625 1
4.89762929327634 1
5.2478062973192 1
5.03998682476532 1
5.16696479930032 1
4.84326060183492 1
4.77000952582493 1
4.68194112557929 1
5.1504376425512 1
4.78224599354628 1
4.96558382636358 1
4.85474462810025 1
5.4343951988534 1
4.69694182133653 1
5.51462854359813 1
5.20997335470019 1
4.87343359104208 1
4.99178896050267 1
4.43225064563164 0
4.24868093449112 0
4.92149977651739 1
4.96192500979134 1
4.60461549792792 1
4.52087244534217 0
5.03103693887614 1
5.51142497970505 1
5.34941870358026 1
4.74786539920177 1
5.00639413429345 1
4.98760793135741 1
4.47353168702907 1
4.55696455631401 1
4.78255952000604 1
5.21590515747555 1
5.17163798349615 1
5.52669642421303 1
4.95878668435379 1
4.61228890466324 1
5.3557398996482 1
5.24021710762965 1
5.03188126000521 1
5.2439965685376 1
5.29646692619758 1
5.42454402324962 1
5.06065597913036 1
5.2096106024424 1
4.93244001768764 1
5.10180247965923 1
4.86391124146932 1
5.35243172502053 1
5.27287485525724 1
4.9825754453492 1
5.89707158343669 0
4.52475062129908 1
4.9282545896062 1
4.84083918699082 1
5.61939164860502 0
5.27271961105164 1
4.78509234339028 1
4.88094261430517 1
5.28355115447316 1
5.27336510610447 1
5.81569059321478 1
5.26564482325914 1
5.18617432096577 1
4.83710595095982 1
4.89954322405557 1
4.8502634602899 1
4.98711121393674 1
4.73550376233282 1
5.87352512259362 0
5.17429212673015 1
4.96893181869613 1
4.54515269111008 1
5.13732035037642 1
4.93895672216825 1
5.63355056415276 1
5.3276347864176 1
5.17218042931639 1
4.68810395018567 1
5.80782884170685 0
5.30082219078754 1
4.90131084086497 1
5.27682582164654 1
5.22249848326533 1
4.63782304268937 1
5.69746545820144 1
5.55595866619656 0
5.37856246759569 1
4.36662881467769 0
5.38675472616279 1
4.34768340919843 1
5.10412017430002 1
4.87798802457962 1
4.76809661705792 1
5.06438718332924 1
5.19476509123049 1
5.07561368356299 1
4.81866547314002 1
4.97192305912055 1
5.18658385078773 1
5.61699668781304 0
4.41760508131672 1
5.00536829098612 1
4.94621333671863 1
4.84336294787572 1
4.83121462776812 1
5.1505057715664 1
4.80301005339014 1
5.19070364265922 1
4.22349401680651 0
4.59826693122882 1
4.76584806068349 1
5.22132293814485 1
4.8299907668354 1
4.8309457563898 1
5.16736483638122 1
5.35288535670879 1
5.01987476365798 1
5.34242577054539 1
5.20833323239378 1
4.87261874872602 1
4.89334735469894 1
4.80969487313256 1
5.17510664516368 1
4.60696076331981 1
4.68952055174441 1
4.62821730049146 1
5.17637932799212 1
5.16190650835502 1
5.24986143332939 1
4.57396983933756 1
4.30566100734962 1
4.39806480215708 1
5.17046823587642 1
4.6967428985254 1
5.57073547995488 1
5.07160695227516 1
5.16408552664473 1
4.38279736152441 1
5.4392809872791 1
5.05688944337389 1
4.66440272839223 1
5.55139212939262 1
4.93440925960358 1
5.23224658162588 1
5.01136891340486 1
4.93554730896637 1
5.08126042934963 1
5.53519729651057 1
4.70846461740551 1
4.44936947988622 1
4.99547120854513 1
4.78259369336103 1
5.4513788608115 1
5.12733505432811 1
5.45201573010046 1
5.46858918006373 1
5.49598451050087 1
5.07493813565955 1
5.20586630547807 1
5.3890437090549 1
4.71468088684447 1
5.34500209294734 1
4.71721864502805 1
4.94121143954649 1
5.05606766077699 1
4.88129188236197 1
4.83074377719951 1
5.11434638842245 1
5.1726176351874 1
4.95826756882955 1
4.72533373631 1
4.90299157877364 1
4.68485459663554 1
5.19304067991878 1
4.56318489962327 1
4.90230477106635 1
5.26802193740468 1
5.53791363790944 0
4.82323984480691 1
5.01386286139562 1
5.25591308689734 1
5.4819050143927 1
4.73085524114156 1
4.7589126517562 1
5.19025145338929 1
4.87681522907509 1
5.4048966725818 1
4.9431107054928 1
4.64875545581262 1
4.6348729209091 1
4.59540994068648 1
5.14232136057942 1
5.36701201004025 1
5.01694875710598 1
5.06444048366633 1
4.41613589944541 1
4.64126870198494 1
5.09000979478108 1
5.03986391301446 1
5.26867422213377 1
5.43362092374457 1
4.76268112458165 1
5.15112097540429 1
5.41980026468924 1
4.9630718440518 1
4.92650386730832 1
5.15750281063024 1
5.20703624576957 1
4.90029978667456 1
4.89932311737788 1
5.01413616413695 1
4.9322831757242 1
4.80458936436059 1
5.33474032306882 1
4.62102742366756 1
4.88328583131259 1
4.96376090055982 1
4.98536142001368 1
5.02844890246908 1
5.10518891548621 1
4.51321711099163 1
5.26941834787086 1
4.96535980599462 1
5.30607360240225 1
5.06320029876858 1
4.83939962959009 1
5.30575029603549 1
5.26218020911411 1
5.35928448856501 1
5.33191085536416 1
4.9024157616649 1
4.8394071794153 1
4.78179875668301 1
4.77927179379081 1
5.0068041054601 1
5.14569013412601 1
5.02005549796563 1
5.00354415176888 1
4.85731308313522 1
5.1220710365285 1
5.44488483539283 1
4.93511853494657 1
5.37811172921764 1
4.80551875075232 1
4.97932219044359 1
4.66781766183882 1
4.93188781562266 1
5.01361876610133 1
4.99083277202249 1
4.74508258606431 1
5.22251634088663 1
5.05794740347737 1
4.81576931909116 1
4.90788320827525 1
4.8681247562265 1
4.89804969795619 1
4.96346454529915 1
5.44691520981145 1
5.08344848311029 1
4.62200993681594 1
4.89318383413269 1
4.57993771034364 1
5.1732331129211 1
5.40644589337432 1
5.38018615818492 1
4.80968336136756 1
5.04576682165814 1
5.13118034141023 1
4.80981232744451 1
4.95118374643505 1
5.47801790853822 1
5.63442567733765 1
5.88766989608905 1
4.88082546677206 1
4.55773596623473 1
4.91592776614553 1
5.51539955188941 1
4.54705702023304 1
4.83732726480602 1
5.07416014664802 1
4.7755407751061 1
4.66299498052706 1
4.78814351433639 1
5.11792618804916 1
5.28246473910132 1
4.67839608975827 1
4.8996592398826 1
4.9613843147822 1
5.23166827447684 1
4.75682240556166 1
5.12818786122866 1
4.84935003362435 1
4.73450927092989 1
5.05171135937176 1
5.19543525212205 1
5.38682395838558 1
5.44966437761123 1
4.85238750877723 1
4.82984241623379 1
5.07071630121962 1
4.94988618008203 1
4.92280235486313 1
5.05967144020289 1
4.74080562738037 1
5.87385646007461 0
4.68019645448349 1
4.80083979191908 1
4.873753378613 1
4.73843830089501 1
5.2678519576522 1
4.74307566412842 1
4.66518518674053 1
5.15790539456455 1
5.30705487852323 1
5.10950720729961 1
5.12517134686931 1
4.35302258171585 0
4.82518458257075 1
5.70317142820375 1
5.10080149652082 1
4.81263649681475 1
4.77806728085336 1
5.2919399871851 1
4.80854203464102 1
5.06195705174538 1
5.05630101465129 1
4.98152640530151 1
5.27421976352136 1
5.18886050747116 1
4.77435526318239 1
4.61087694465933 1
5.53494568892518 1
5.31225362924504 1
4.90709532186545 1
4.83161225662695 1
5.56805175827868 1
4.97909512934742 1
5.05829003368688 1
5.43713608451269 1
4.96116951473063 1
5.06058587317916 1
4.98031124837877 1
5.6531680219377 1
5.34822063647204 1
5.07887658682063 1
4.68571858433152 1
5.08580644211578 1
4.96584883214414 1
4.82885686583654 1
4.5445123131325 1
5.14333165275681 1
5.13164327987986 1
5.07434201029649 1
5.00542550598848 1
5.1280350219207 1
4.57666656009232 1
4.70357123847156 1
4.777320186368 1
4.8394413501057 1
4.45715525244891 1
5.23160300022404 1
5.49729786088331 1
5.28800968412362 1
4.68602616375879 1
5.39244204580249 1
5.04827385763068 1
4.86811348112678 1
4.84966835718355 1
4.96841326322574 1
4.99136301136989 1
5.32888617916195 1
5.18044921961713 1
4.91884732079763 1
5.78936806614669 1
5.16726521639026 1
4.64994177518091 1
4.49056461506122 1
5.80126411267851 0
4.80517304302307 1
4.72866419495342 1
5.13632491833097 1
4.5625262504335 1
4.70934583357497 1
5.00263506128934 1
4.56346319942984 1
5.13469387168646 1
4.34990714828911 1
5.01058976972209 1
4.87542194702796 1
4.79548670367122 1
4.61345490128896 1
5.13134920072674 1
5.05612735037293 1
5.24638042595554 1
4.89576471849095 1
4.79599601540865 1
5.19692484419442 1
5.43785527500108 1
5.02287787458501 1
4.80291451312368 1
4.2904585243347 0
4.10744206329046 1
5.19623711969731 1
4.88250313099758 1
5.22906611313867 1
4.75049909040711 1
4.9170564150613 1
5.09437350036904 1
4.77438602597563 1
5.50137639398377 0
4.95835343631851 1
5.10318991285298 1
4.84736376424941 1
4.72312979819209 1
4.92342748652415 1
5.05609585038154 1
5.08546769779203 1
4.83512944713875 1
4.82829969560613 1
4.84129067579241 1
5.25858290301771 1
4.51436723265716 1
5.02188084201993 1
4.77343330507752 1
5.45378642525999 1
5.17436206594567 1
5.46267895241966 1
4.74829317905458 1
5.09343569230711 1
4.92686562856644 1
4.51208985715623 1
4.76450226511052 1
4.88995420413788 1
4.51356760990298 1
4.93264390117709 1
5.19611961540142 1
5.09783129309505 1
4.29771161798821 0
5.56825827664204 1
4.92389328492035 1
4.91986990020881 1
4.75721258601071 1
5.36918488695022 1
4.71242492586993 1
4.99088138542483 1
4.56201903647077 1
4.96770949191575 1
5.11820296459683 1
4.54484648281632 1
4.9636425330933 1
4.73942118008662 1
5.21642926808466 1
5.18357647894125 1
5.12620047613745 1
5.50278415198829 1
4.58125047268709 1
4.8260453662316 1
4.73774852084108 1
4.72207101404551 1
4.99943142406457 1
4.73709589721596 1
4.793876295115 1
4.58284233730349 1
4.34113075906614 0
5.43011173732759 1
5.02395515165694 1
5.2803880659324 1
5.13005011474653 1
5.2327447230894 1
5.10932003836241 1
4.63138792378641 1
4.78793108246505 1
4.80841221478241 1
4.78224932676083 1
4.74516713706323 1
5.32648736904249 1
4.7566559516659 1
4.63538659589212 1
5.23427068129806 1
5.362370025355 1
5.16823753870546 1
5.80147906856967 1
5.18511727082999 1
4.49904458272308 1
5.17430045451632 1
5.14658595115873 1
4.43279428564056 0
5.2208709706836 1
5.18028175757936 1
5.0368137249517 1
5.15511507445084 1
5.30313212223363 1
5.13921650552315 1
4.54349137585752 1
4.91516047097285 1
4.47830081318447 1
4.98324797186672 1
5.2557452811477 1
5.51999945813331 1
4.93312526311154 1
5.33541535573338 1
5.22531927038855 1
4.80504010847426 1
5.04368715461329 1
4.90152206747664 1
4.40453429033726 0
4.78615072643952 1
4.84990312099899 1
5.0539901350626 1
4.33166505386421 1
5.22423387544793 1
5.20829553145852 1
4.59049201150393 1
4.72576756276588 1
4.86928571062691 1
4.98070558804185 1
5.45553165938566 1
4.70959769010644 1
4.88705685552344 1
5.18835079777608 1
5.29541642132906 1
5.05043816735215 1
5.54427298121946 1
4.72013930654184 1
4.36455079663282 0
4.72784035484411 1
5.02041551009746 1
4.46940171341692 1
4.55362276613871 0
5.15246145706083 1
4.85803787438375 1
4.76794488877172 1
4.96932847321381 1
5.2799756811857 1
5.16993843959434 1
5.04637535866453 1
4.40594891250959 1
4.98982289923502 1
4.40027668757012 0
5.19326603595476 1
5.03734419860717 1
5.1940889480897 1
4.88717236137862 1
4.55885295821539 1
4.57266691146512 1
4.44838370541141 0
4.95892887227149 1
4.95301980620061 1
4.60659410782228 1
4.69302452758487 1
5.08651216565107 1
5.35880958043614 1
4.78393958709328 1
4.85340124630217 1
5.5458952515103 1
4.98534273245492 1
4.92288140244286 1
5.4983330916891 1
5.58710398448112 1
5.49395971250696 1
4.96285221428948 1
4.88757294474044 1
4.96375213250928 1
5.06259777851142 1
4.71174310547642 1
4.8406544989796 1
4.91704334966777 1
4.90687385922575 1
5.07615001781657 1
5.5919741021527 1
4.89976109454921 1
5.19645309997691 1
4.97090065797345 1
5.19088475306822 1
5.32708193975907 1
4.92246592490708 1
5.2669082531952 1
5.13853659448475 1
5.06014265384709 1
5.02318836293595 1
4.7587289078061 1
4.92624355178858 1
5.17884429654825 1
4.77767134808199 1
5.05949804689937 1
4.58612075565138 1
4.23804567444052 1
5.80945003706762 0
4.89828831354329 1
5.31117060250117 1
5.00961092762201 1
4.80374645844044 1
4.8723576082621 1
4.74834581208995 1
5.01207792325707 1
5.30763130807771 1
4.57007816963268 1
5.04384486798479 1
5.2283272676061 1
4.98031108553054 1
5.26264247426098 1
5.16885290021494 1
5.18523366711874 1
4.1867037623862 1
4.55974303953168 1
5.28312450635419 1
4.03784520212474 0
5.33166130252615 1
4.54769359434218 1
5.11606762024035 1
5.58690541005963 0
4.60139487973156 1
4.8554431299 1
5.36164013622248 1
5.09603755899817 1
5.33350817303564 1
5.35224953605606 1
4.87098420846244 1
5.25788790649928 1
5.03324338922967 1
4.75865413965351 1
4.8764728003253 1
5.68596234085798 1
5.36357787014644 1
4.83737426515363 1
5.26585380986233 1
5.09133954742347 1
5.02405307990419 1
4.56597671136904 1
5.22141957474965 1
5.10130210214501 1
5.48190196506594 1
5.3946701564992 1
5.17411334675043 1
4.26287548592302 0
5.42578000474124 1
5.09262511725388 1
4.5895215854729 1
5.16511443804709 1
4.84292547433187 1
5.42352717049281 1
5.19599211176848 1
3.98067499665662 0
4.8829321145078 1
5.2310927609058 1
5.25409236859247 1
5.09965818763796 1
4.80078599645135 1
4.87630324390302 1
4.77906762441012 1
5.23701856910228 1
5.28057434787123 1
4.77854710973604 1
4.61258091891668 1
5.15508665777139 1
5.3199193342723 1
4.89688966955408 1
5.27535315083084 1
4.37887980737082 0
4.56665866357201 1
4.61085069223262 1
5.08512750354166 1
5.24022351290871 1
4.76124412901411 1
5.1228238748433 1
5.12118445361737 1
4.98823330021102 1
4.81339113913132 1
5.50549701874296 1
4.79644687395917 1
4.82860756906184 1
5.25359519483793 1
5.04117417010758 1
4.43126725525158 0
5.24341174926404 1
4.95257067944083 1
4.43071376689597 1
4.91510940428627 1
5.05403511649842 1
4.67347954817261 1
4.92350046189568 1
5.05069550139893 1
4.81831754613692 1
4.77680667875037 1
4.59514110946429 1
4.62249365292845 1
5.09027701123425 1
5.16457976715568 1
5.95606482632759 0
5.36966502585867 1
5.07022288934352 1
5.35793198592166 1
4.60813015755254 1
4.20882385102804 1
4.91454476426971 1
5.11825601249708 1
4.86911207340746 1
5.62698502185039 0
4.50445442073587 1
5.14948327640725 1
5.20349058062668 1
5.77711910742747 0
5.33526896553812 1
5.3959619750192 1
5.12095906605705 1
5.31597207327969 1
4.71052356115043 1
4.64510271754887 1
4.92988146448616 1
4.884101252849 1
4.96084233081317 1
4.99470333977911 1
4.78399505552757 1
5.48836971059195 1
5.1818440378409 1
4.47671795841139 1
4.91763487844006 1
4.88927426796869 1
5.16158495373661 1
5.17165405479063 1
4.28323015643816 1
4.5515312053073 1
5.00411191193052 1
5.04495701005635 1
5.28956184481837 1
4.71176297080869 1
5.25072976080254 1
4.66104539961141 1
4.91222502187028 1
5.38501736351776 1
5.27981242224906 1
5.27566836862735 1
4.86774024113575 1
5.09129539579469 1
4.77269308652164 1
4.99554381031407 1
4.95947448031629 1
5.31767256236438 1
4.77059044859692 1
5.29549105920119 1
5.20083667028399 1
5.53141154656214 0
4.77381469146072 1
5.0925405952813 1
5.02756221003455 1
5.29968029967424 1
5.08827727424119 1
4.87876116246458 1
4.62172969958971 1
4.92405912308908 1
4.72392618408846 1
5.13061764513529 1
5.30134030922968 1
4.97226989343371 1
4.95083587457797 1
4.82175990954103 1
5.16652048416845 1
4.39728125085832 1
4.77432390443205 1
4.31979508040055 0
5.23766011070744 1
4.63667079222031 1
4.43990680522576 0
4.88482737915482 1
5.19221558825743 1
4.73070165882119 1
4.72241560376814 1
5.09050321543469 1
5.114529087289 1
5.19834785367021 1
4.9815070352402 1
5.25325521747147 1
4.87937106479475 1
5.82870496747688 0
5.10443728842654 1
5.08485464575623 1
5.18462154767753 1
4.57139661100529 1
4.64628068428787 1
4.73329728965069 1
4.93983287611444 1
4.74108884185083 1
4.69970252654881 1
5.00556984819776 1
5.37491067105029 1
5.31869144033043 1
5.01810999327219 1
4.59315709982333 1
4.99546182352746 1
4.53550037712017 1
5.14477229080241 1
4.73827620939163 1
5.49080035136539 1
4.82223679600749 1
5.36998214252 1
4.90967613371144 1
5.18573143643998 1
4.53973955347154 1
4.85094427200942 1
4.99040732505516 1
5.17817298081486 1
4.86687230947117 1
5.03113682244156 1
5.30048641469386 1
4.79007857782707 1
5.16261240113813 1
4.72050944244576 1
5.13410148342426 1
5.10419408481893 1
5.26123147387264 1
5.03410376382327 1
4.76237207601399 1
5.33035314495213 1
5.29464536119778 1
4.81293325150826 1
5.46897885723459 1
5.59959457929652 1
5.33995407266064 1
5.29219394816202 1
5.40395500508416 1
4.56694163329047 1
4.7002139979714 1
5.42447207735046 1
4.74731584443805 1
5.23758441965749 1
5.19755470042511 1
4.67687818921354 1
5.06962465919612 1
5.7131586203662 0
4.81573832204224 1
4.94985986795292 1
5.10938988534109 1
5.27885824238278 1
5.02554578725208 1
4.48395477590312 1
4.72659679115019 1
4.97930902152261 1
4.85828423036551 1
5.17208642147022 1
4.7867909850767 1
5.06913964699072 1
4.92424335554848 1
4.58218787177931 1
5.44905535187921 1
5.01790723230172 1
4.8979165057059 1
4.84335901009962 1
5.25164020398777 1
5.25046971555634 1
5.22379410554091 1
4.51669195242837 1
5.14706103364167 1
5.00868993242408 1
4.78209794943632 1
5.1773586423314 1
4.95335954138311 1
5.1144573974089 1
5.01443851601932 1
5.33284010943007 1
5.61384261187987 1
4.62789109264536 1
5.23973522024234 1
4.59306783964714 1
5.27722619331086 1
4.95139799412518 1
4.87060210943725 1
5.29348859964694 1
4.9807080612219 1
5.58829924729326 1
4.49971553540928 1
4.63331103194339 1
5.15164982795619 1
5.29748136905033 1
4.93011637539714 1
5.27132797059377 1
4.53606296310705 1
5.03611954688102 1
4.79022313178939 1
4.80330182169267 1
4.76175935156598 1
5.12632052868886 1
4.94263972150481 1
4.64973090049774 1
4.45854898754266 1
5.20015921249829 1
5.27020971538283 1
4.87629334221197 1
4.82292420760974 1
4.29876563443295 1
4.70193779122184 1
5.05124551860192 1
5.32820399460157 1
4.92453217446158 1
4.65456592925647 1
4.85417982930951 1
4.52169018251365 0
5.00775476725211 1
5.51966505785619 1
5.24293032434815 1
5.37558261503892 1
4.92618953372655 1
4.83168032702438 1
4.81541214010876 1
5.02440216906083 1
5.39280211880278 1
5.20074672438517 1
5.70256565736177 0
5.8562308932642 0
4.99137779957116 1
4.96166487402147 1
4.36168192803778 1
5.30782618350155 1
4.60909474849336 1
5.09619466019001 1
4.35509762311474 0
4.31998314384373 1
4.94601816076585 1
4.88799887297342 1
5.03200687401386 1
4.7373174385404 1
4.83262954960734 1
5.07363600774753 1
5.1680141946283 1
4.90694285293536 1
5.01193347585574 1
4.72658145659859 1
5.38243384703246 1
4.97818208828263 1
4.91909400420143 1
4.57218282502393 1
4.65047743311331 1
5.02256457479911 1
4.79558403469669 1
5.17054166323042 1
5.55434375808188 1
4.63297363105387 1
5.1617325240457 1
5.24550370386515 1
5.89021611391653 0
4.90367305497375 1
5.28701640296708 1
5.15344687942266 1
4.90754949153632 1
4.78418076107815 1
5.18752274698097 1
5.47664106801114 1
4.30288265144513 0
4.87554201137116 1
5.2351470728577 1
4.87531901553218 1
4.90292097949493 1
5.16738598761272 1
4.91327429886851 1
4.7308923347541 1
4.66105596382441 1
4.92897920810596 1
5.02148335470838 1
5.21734241511245 1
4.2000078919835 1
4.84527405973351 1
4.98972784130334 1
5.37011792694061 1
4.63480309611139 1
4.83886997374819 1
5.11420451226943 1
4.92564247054978 1
4.87043050640868 1
5.02309383012617 1
4.79570635412075 1
5.15342218101884 1
5.11091979027956 1
4.92158089376147 1
5.92561071255481 0
4.88249186441276 1
4.49276833947318 1
4.80586372466719 1
4.83848009911478 1
4.9838953759831 1
4.98620444361763 1
5.21263427343228 1
4.77642167435391 1
4.3885947511367 0
4.94781805022471 1
5.46604905345032 1
4.94567987257108 1
5.54859057925688 1
4.84235354383831 1
5.06495698401312 1
4.50944246925929 1
5.24869601054217 1
5.71882621385284 0
4.93593831116196 1
4.64887976010912 1
4.82910633537361 1
5.28444366115934 1
4.85679969766231 1
5.31237833652032 1
5.67476061139971 0
5.05122836487524 1
5.1199754786099 1
4.91451615302321 1
5.05246768787927 1
4.84987390746999 1
5.05072130537807 1
5.00041461517282 1
5.45856630982006 1
4.9224057334418 1
5.1135825707308 1
4.55912141489789 1
4.83626109183926 1
4.91328192169738 1
4.48192332808716 1
5.17185473621042 1
4.99482492293255 1
4.81627046100102 1
5.1680585459626 1
4.67326637671072 1
5.35974149502698 1
5.47066262654966 1
5.35770376040606 1
4.92384594897692 1
5.29604890097072 1
4.86963014961355 1
5.55807062119524 1
4.97301701173959 1
4.87591347455733 1
5.26382512927797 1
4.93639936619237 1
4.04000976686002 0
4.89043134761915 1
4.54521241229601 1
4.85055049779946 1
4.86283420338896 1
4.27222471886825 0
5.13551567628857 1
4.47995492017275 1
5.6920960532201 0
5.1093106438299 1
4.88812501931149 1
5.13047893810653 1
4.69402216431253 1
5.2166678260942 1
5.05817017777799 1
5.04830146754956 1
5.05909852497352 1
5.21506510239289 1
5.27111876550532 1
5.1300873028874 1
5.24068018540729 1
4.54375384463705 1
4.92697738075337 1
4.7404595370044 1
4.61740258774961 1
4.68477295574847 1
5.28427292445664 1
5.10123984299701 1
4.616375905604 1
4.94118312878765 1
5.56964258847635 0
5.75052639777804 0
4.86355153750561 1
5.38392618547303 1
5.08647146758767 1
4.41475980176674 0
4.52996654704426 1
4.81501983257825 1
5.08240055962383 1
4.6614425153656 1
4.69773393075548 1
4.92933078177779 1
5.23469134536605 1
5.39017017258232 1
5.70474649377339 0
5.20955195282011 1
4.9241659690006 1
5.31990118950569 1
5.45492493442568 1
4.80556775876027 1
5.15737625482418 1
5.22815206942156 1
4.75944371016165 1
5.33278261822635 1
5.06313740079479 1
5.30156848494019 1
4.70808694293604 1
4.88946968917828 1
5.2676304928419 1
5.14090725462785 1
4.68869505585806 1
4.9787522022042 1
5.2636363101896 1
5.18491988517957 1
4.73000005631599 1
5.71109288484966 1
4.64306417289446 1
5.29645825220631 1
5.33078527358074 1
5.12176842679767 1
4.95616801366282 1
5.4725389124915 1
5.37334423489764 1
5.0982101121513 1
5.47649934285989 1
5.26824292691452 1
5.10884089944282 1
4.86655330610319 1
4.692328347453 1
5.07221388173012 1
4.31801443026596 1
5.39318114649523 1
4.5807968826352 1
4.90268643171105 1
4.97317798768868 1
5.16803957428928 1
4.87048757316751 1
5.06030841155488 1
4.57850521033128 1
4.95265615916279 1
5.35983529803247 1
5.15794746696509 1
5.33293748796466 1
4.82710665374154 1
5.15959281325319 1
4.68729532045775 1
5.05098081075388 1
4.2985664536413 1
4.86410702572086 1
5.4546642127519 1
4.90560276430518 1
5.36292021769193 1
5.70491217029692 0
5.08048241434929 1
5.06708866913177 1
4.53922836625878 1
4.76231008753912 1
5.26982835216399 1
5.0575916253116 1
5.10204616109749 1
5.27111515255919 1
4.50110485244187 1
4.90852422668538 1
4.759611696219 1
4.64052411072925 1
4.6502460640149 1
4.94553093941124 1
4.44899671704472 1
4.99685578187671 1
4.62129300749964 1
5.07954088016471 1
4.78772831306794 1
5.33480237637695 1
4.83688165314904 1
5.14915603155855 1
4.87912464347208 1
4.4805098924523 1
4.4879432834383 1
5.55909733491135 1
4.56836977433861 1
4.88019142095641 1
4.86982691487234 1
4.91524582676064 1
4.89395778994099 1
5.23152401886473 1
5.11313445631274 1
5.10545691415163 1
5.3464997291173 1
4.93544751904504 1
4.64613397493431 1
4.78309199195609 1
5.02303093746728 1
5.05447633291057 1
5.18205847095955 1
5.75841579431492 0
5.3748479522676 1
4.73619090397248 1
4.87801391107874 1
4.55816441371928 1
4.93495648958542 1
5.14423313090496 1
4.38016325883278 0
4.86907095214211 1
4.75547522356191 1
5.38502013527719 1
5.27014972818747 1
5.43392459369273 1
5.31431854519112 1
5.37066103312557 1
5.10301030962054 1
4.78966778511405 1
5.06707613267489 1
5.29994547961853 1
5.583546879777 0
4.73949880361803 1
4.9723266711041 1
4.68660826619312 1
5.07039795593887 1
5.33245897903053 1
5.09483854612708 1
4.88303942585856 1
4.95554277598401 1
4.95764030492427 1
5.12914278341304 1
5.11143323392845 1
4.66369118903796 1
5.42780814354089 1
5.17032503064566 1
4.69863911494193 1
4.52921003676494 1
5.37170628029622 1
4.98306281263974 1
5.07312510339932 1
4.61555039881654 1
5.04176963375825 1
4.32384630012837 1
4.81011591502464 1
4.81948902226955 1
5.22382429560945 1
5.11142480172465 1
5.0798344518874 1
5.15502464056726 1
4.68935164544914 1
5.14649648351301 1
5.43669517888798 1
4.78243490554666 1
4.96836631017082 1
4.97630688371004 1
4.85975419940378 1
4.5443296528982 1
5.20809338774367 1
5.25241398872773 1
4.76774174370571 1
4.73585862703804 1
4.89414117047907 1
5.45885053163693 1
4.94560610099871 1
5.06032013385056 1
5.0605402370238 1
5.09705109602592 1
4.43712083160574 1
5.20643529756277 1
5.10677438307229 1
5.22575114594508 1
4.84150546622585 1
5.38676522965047 1
5.06851120362351 1
4.96443549444671 1
5.12038710235579 1
5.18608687151565 1
4.88127357244635 1
4.97197582529267 1
4.87519240151659 1
5.44680420023345 1
5.17919906377892 1
5.10344826341734 1
5.39431753789625 1
5.01566920391401 1
4.98922682058005 1
5.17491817024954 1
4.57900826343251 1
5.41912818644003 1
4.88009136394023 1
4.72383130561957 1
4.62983623314153 1
5.34598835044143 1
4.61278916477336 1
4.58003512768162 1
4.97585269744187 1
5.02258402830127 1
4.7942912565363 1
4.47462564683747 1
5.06981367621117 1
5.36484764834276 1
4.74646933176962 1
5.05568605840152 1
5.25941508296282 1
5.23669927628459 1
4.89960219543167 1
5.08122641598615 1
4.8455217653079 1
4.86770216783411 1
4.82967921814428 1
5.14972558342135 1
4.65075874650285 1
5.22135578657636 1
5.1870813279208 1
4.93418490536719 1
5.08572759312726 1
5.15774376680238 1
4.39739817474864 1
4.86453068316594 1
4.55437411792525 1
4.79923960027474 1
4.98875973817959 1
4.39482102867988 0
4.53018860864249 0
4.95425551257871 1
5.55270545536268 1
4.69582370427075 1
4.81050074425682 1
5.22411261368243 1
4.74568125138377 1
5.25595668602712 1
5.4187169681373 1
4.82007047137438 1
4.59576863465857 1
5.14310477938582 1
4.97794927239359 1
4.77857587147639 1
5.28807894477915 1
5.23657544385113 1
4.49310168204331 1
4.90808210102045 1
5.66855665003852 1
4.5039597713767 1
4.80634154154675 1
4.72465967495742 1
5.36524541117704 1
4.81671223725509 1
5.39115049609764 1
5.08458372276825 1
4.28079118690776 0
5.21489996150368 1
4.3107844058848 1
5.66404292638743 0
4.92774815991316 1
4.92456047280504 1
5.02159745748331 1
5.02892207773079 1
4.68572721539103 1
5.34507062284461 1
4.8639364658767 1
4.86855937368616 1
4.65535830894155 1
4.96380797667898 1
5.31928068054648 1
4.47900561361708 1
4.5108298001542 1
4.17419004883604 0
4.73510369893049 1
5.11134863361828 1
5.51983911621133 0
4.87537971455062 1
4.99797269310283 1
5.07547329561377 1
5.03018684674238 1
5.23973269669635 1
4.91428357669002 1
5.39131330216741 1
4.9130434467563 1
5.02980903907389 1
4.54481633584242 1
4.71376905413333 1
5.03960168180445 1
5.10125081890629 1
5.09620838973806 1
5.41595133629567 1
5.04297577400918 1
4.54694196689081 0
5.58720777815581 1
4.59566324915794 1
4.97683102019514 1
5.01531390754711 1
5.17539867057761 1
4.8470239925489 1
5.36686460160836 1
5.40062908751368 1
4.15438086011933 1
5.10292761878682 1
4.89277712193512 1
5.01695923881054 1
4.7716667955495 1
4.79889163454333 1
4.95987949502647 1
4.93211634651368 1
4.26235118998457 1
5.32118820662777 1
4.78325372689464 1
4.72921442680122 1
5.55208332271192 1
4.8934957734993 1
5.83292781507246 1
4.88803447139064 1
5.46392287325225 1
4.6652786581242 1
5.42121862085522 1
4.90473815522129 1
4.82124905558741 1
4.99832095261625 1
4.68594336450089 1
4.9207702343734 1
4.56829241776298 1
5.34441832631711 1
5.26293686022756 1
5.06036053120575 1
4.53264622599187 1
5.60647170350942 1
5.06637034347613 1
4.60899936148897 1
4.70691609715566 1
4.61259534578473 1
5.05316258740495 1
4.72246184044041 1
5.05269114396773 1
4.71816873525614 1
5.27656663365562 1
4.79660288642268 1
5.09627351018249 1
5.43208667738895 1
4.98838118400031 1
5.84004994824705 1
4.47636278623174 1
5.44503514955806 1
5.00846321076045 1
4.83933787844555 1
5.10853152127183 1
4.99292077413276 1
4.9773989724934 1
5.65149829051939 1
4.63916327796011 1
5.68391945997302 1
5.59162567201975 1
5.03049323357559 1
5.29744269415618 1
4.8665575702166 1
4.99368536107125 1
4.95303163938955 1
5.25019348329069 1
4.99919264818966 1
5.27241462657881 1
4.91585805708878 1
5.05818264405468 1
5.31101937662928 1
4.99645131283285 1
5.03513369602366 1
5.04798572422409 1
5.3390011479899 1
4.89172357563745 1
5.11040865557348 1
5.32847930418475 1
5.01517805605114 1
5.60714604275232 1
5.11468551655197 1
4.70650913352468 1
5.16775786077647 1
5.53190995622714 0
5.55561414238059 0
5.2718477804979 1
5.24830346110116 1
4.99981523200429 1
5.09308567761414 1
4.81002175809311 1
5.33506949425343 1
5.13377743750313 1
5.39722933344607 1
5.47322173157274 1
4.86274038243086 1
5.15176072357108 1
4.59971957124007 1
4.50943671255452 1
5.43257321365584 0
4.89935895992098 1
5.63894566179182 0
6.02412158322444 1
4.9706791802642 1
5.16403259893201 1
4.25327922212635 0
5.24266031834165 1
4.61344006905572 1
5.12214645042685 1
5.51556434289209 1
4.58198658342572 1
4.43443657666377 0
4.38886570839299 1
5.61250778364547 1
4.8323344723367 1
4.71890028039753 1
4.81997999598893 1
5.05471532382708 1
4.58979098348726 1
5.03669604785777 1
4.05512334396224 0
5.13433170790303 1
5.08968785859429 1
4.78239675221511 1
4.81024827232603 1
5.18850160573646 1
5.21694329323991 1
5.26613235764362 1
5.42515018943004 1
5.00442729698769 1
4.54033552919825 1
5.11928395697139 1
4.81415025428565 1
4.90354075848391 1
4.545400704013 1
4.66823612712507 1
4.93951209489039 1
5.1446484752192 1
4.90184178001258 1
4.66706533706617 1
4.96400855055751 1
5.55449797503735 1
5.35416316834344 1
5.28519865841868 1
4.40909634079644 1
5.11696995315528 1
4.71255431480131 1
5.33171298667089 1
4.84007033486098 1
5.01362076235232 1
5.3727145617069 1
4.85167935302909 1
5.2845769126426 1
4.61697741174703 1
5.11587378991832 1
4.95251596447922 1
5.24461164355048 1
4.77480738818595 1
5.19450679582823 1
5.14513468229792 1
4.70430235899829 1
4.84006519233383 1
5.41099603721462 0
4.85975836877799 1
4.85763502825563 1
4.82738519421806 1
4.6755846872608 1
5.34465812514072 1
5.58459921979765 1
4.41674418237058 1
4.50728212212192 1
5.04584707667867 1
4.69779491783796 1
5.08796095377326 1
5.36449089566223 1
5.20788416911615 1
4.86307258353425 1
4.30946052432325 1
5.68246525790154 1
5.00344867136603 1
5.27368387425133 1
5.30049478363782 1
5.50790852364661 1
4.76591747025502 1
5.42496834497811 1
4.64696051781149 1
4.96360891652539 1
5.42789959705559 1
4.83071715451567 1
5.29568918464584 1
5.10973848143567 1
4.49429076444761 1
4.67194681338747 1
4.92383583463027 1
5.20875537163029 1
5.59999064500555 0
4.82733624309022 1
4.80919667977364 1
4.69022383629912 1
4.58909157806093 1
5.39690311517672 1
5.14587822953959 1
4.73390882643948 1
4.89421481003366 1
4.85131794932835 1
5.11296353476018 1
4.92095831337 1
4.80101669312873 1
5.01870144033089 1
4.69069306181182 1
4.8272515947853 1
4.5293016381273 1
4.67037115179053 1
4.80424968505466 1
5.32000963237397 1
5.26950917080152 1
4.73482432633082 1
4.81657434023307 1
5.25246688623187 1
4.82594628188875 1
5.18213340504675 1
5.17621842645722 1
5.54541892749811 1
5.440098109826 1
4.57770182373234 1
4.73491908910755 1
4.86257070322185 1
5.04797488823925 1
5.31709296793436 1
4.87825452275721 1
5.40529066982833 1
5.10410732703984 1
5.2365345848911 1
5.14895206006199 1
4.92694432737022 1
4.65905955092447 1
4.56609233392301 1
5.11494548136989 1
4.98890576882962 1
4.85875855231437 1
4.81030635719513 1
4.54325325152445 1
5.23066495861429 1
5.08306258877925 1
5.02808800710164 1
5.31000118135331 1
5.3774353689519 1
4.97104745622035 1
5.39268544660333 1
5.06866511190317 1
5.06013629873616 1
4.90429711594204 1
5.10098395621009 1
4.65649810017507 1
5.33955611529458 1
4.98893625664672 1
4.94078802954797 1
4.95409087402629 1
4.80591028482366 1
5.29410465677891 1
5.49237163381052 1
5.07677738031381 1
5.0048438116333 1
4.96575410733661 1
4.79949097909803 1
5.17254149703082 1
4.90489118903329 1
4.81344713713681 1
5.20901830267948 1
4.59338921471014 1
5.21725833323425 1
4.69119248066507 1
5.15037436332928 1
5.45098647131983 1
5.4479553683864 0
4.92122228273493 1
4.95922040532907 1
4.68478482984436 1
4.98918400255078 1
5.10893326143495 1
5.01838453742855 1
5.04495784863757 1
4.88516357489888 1
5.24136563949035 1
4.97043075245214 1
5.03956861692322 1
5.02346116801195 1
4.68417635468167 1
5.01342446914488 1
5.22887722439424 1
5.26262087493219 1
5.25350768933274 1
5.22113937179934 1
5.25196972319867 1
5.36806117746799 1
5.06402647427161 1
5.11237971804118 1
5.17158158877243 1
4.69364802704477 1
5.45791499258843 1
5.34659205481125 1
4.78872063117658 1
4.90702330905553 1
5.41690465735878 1
4.91696107215972 1
5.40044231660992 1
4.64204535642279 1
5.30997617293893 1
5.78565183018513 0
5.11061397509236 1
4.79093454013852 1
4.42609388164258 1
4.95281613354656 1
4.77540040650705 1
5.24777569149928 1
5.41193741631951 1
4.60529665749411 1
5.22360436598126 1
4.90398216313769 1
4.72767188152839 1
4.70410199459771 1
4.8356391700532 1
4.97220061068275 1
5.06511767059352 1
5.4220577376298 1
5.22018698791504 1
5.19863664203966 1
4.55837328065418 1
5.13668741877759 1
5.16251872169167 1
4.85256815425395 1
5.07085034855034 1
5.19965685768906 1
4.81937641034126 1
5.09414119875048 1
4.70177754332647 1
4.42836323217312 1
5.28203065097015 1
5.19841389811843 1
4.84550397860139 1
4.66078254516751 1
5.61156246646802 0
5.47282839986743 1
4.65545760098548 1
5.00049976781665 1
4.79149508023006 1
5.05711799458021 1
5.06347456761552 1
4.25566711039147 1
4.57846140740621 1
4.92868558973843 1
4.68490820387753 1
4.78071017539162 1
4.69834856438337 1
4.7671802686627 1
5.34175080812933 1
4.88865800754321 1
5.07920318336969 1
4.8603395882357 1
4.84771820253114 1
5.39926235813307 1
4.66869327649467 1
4.7497909674118 1
5.15551457145694 1
5.26518823276137 1
4.86271549077497 1
4.93418307159116 1
4.53809588659857 1
5.03926221899349 1
4.87085051440229 1
4.96432732382779 1
4.9138431543616 1
5.16905119364419 1
4.45790475510679 1
4.80807297763744 1
5.27594767780602 1
4.85766763093083 1
4.38885207440249 1
5.13595236611761 1
4.58417258418252 1
4.76218685287774 1
4.97710837725611 1
5.02062816901471 1
5.14109970476861 1
4.51683582290538 1
5.2567218564252 1
4.9877329175849 1
4.75528973141068 1
5.44267978468021 1
4.88095773928587 1
4.96918750259661 1
4.87009643324501 1
4.8020054468187 1
5.54633753744274 1
5.30201244930898 1
4.04005780171634 0
4.45470531657776 1
5.59395596633563 1
5.50704941653106 0
5.06710105571455 1
5.21493413626222 1
4.96521871427292 1
5.41062707247159 1
5.22455746501425 1
4.84964890385635 1
4.83546210575494 1
4.80991972675849 1
5.10241823213785 1
5.50580960344613 1
4.86872196344551 1
5.51215171724705 1
4.95496140120061 1
4.62137610413531 1
5.44212107611111 1
4.85164382993969 1
5.16016624007858 1
5.26231826503852 1
5.10288509966889 1
4.88732113332015 1
4.95775397181508 1
4.92967605704208 1
5.0477437799611 1
4.83536741330662 1
5.05939817451268 1
5.21484792438004 1
5.47522995938699 1
4.89717244948144 1
5.18282177106663 1
4.68402861322902 1
5.2036442662813 1
5.22217991460398 1
4.95851128598948 1
5.22271342324655 1
5.01863318932482 1
4.73636680532193 1
5.43232891425621 1
5.22566610096027 1
5.33132959063038 1
4.62322696252155 1
4.88880090419652 1
5.29535746199466 1
5.09220361912075 1
4.40922457807431 1
4.89085315873222 1
5.29007775123133 1
4.82273793935684 1
5.36587866410585 1
4.94010147957967 1
4.84408587321415 1
5.22074920020833 1
4.6574136861375 1
4.75343188972922 1
4.96338857030254 1
5.15457671889068 1
4.70529858460331 1
5.36134659850094 1
4.82624289460437 1
4.59128484533899 1
5.09001213530759 1
5.18742629153128 1
4.679413786711 1
5.0969841023645 1
4.84718300455633 1
5.00761889831146 1
5.17468291462035 1
5.30259635967737 1
5.228706503988 1
4.55486925555907 1
4.33051914694942 0
5.10366429033518 1
5.05581598945735 1
4.9857545897149 1
4.78083676228744 1
4.82169259846807 1
5.08918846146875 1
4.43580853123601 1
5.43301667803406 1
4.8082316758215 1
4.31557921386069 1
5.15374579425064 1
4.90959535133877 1
4.71612465673417 1
5.26507439228181 1
4.40616567505798 1
5.18212429812847 1
5.03235193281898 1
5.0922259250138 1
5.28260196519156 1
5.53644642622926 1
4.61215271817224 1
4.63089945183943 1
5.18555666520537 1
5.62110051895754 1
4.65061530726477 1
5.27176300995838 1
4.75813967537219 1
4.84873086910693 1
5.16841302817084 1
4.86523439768848 1
5.16948251253121 1
5.11792331331953 1
4.86897046776661 1
4.93487671217525 1
4.89676777177019 1
4.80831439638164 1
4.61493276800618 1
4.70607666298785 1
5.38914659128778 1
5.06152155355313 1
5.40320275521352 1
5.14000356404681 1
4.73750829574357 1
4.79270645092532 1
4.95664916436909 1
5.17512690953692 1
4.77406944695663 1
4.22613140964824 0
5.29200344440943 1
4.9441968589138 1
5.3456307195531 1
4.43027763297434 1
5.35504817514733 1
5.22910859333403 1
5.17649413795399 1
4.77783518396668 1
5.03939746454892 1
5.20334615585506 1
4.70784844380419 1
4.86044089489152 1
4.73605846018894 1
4.85354537128527 1
5.69198391790035 0
4.67380293907463 1
5.49084643707543 1
4.53888296536518 1
4.64097884597097 1
5.39342691472789 1
4.78426079216312 1
4.75518357624479 1
4.90763343099126 1
4.75080303091459 1
5.26024462049503 1
5.17137225608412 1
5.11081134406194 1
5.33216031462098 1
5.4903523558928 1
5.3063978946196 1
5.3116945725335 1
4.78517047184234 1
5.02846554500807 1
5.51932622234682 0
5.06141412173905 1
5.19860900325291 1
4.83216969589129 1
5.07393977919034 1
4.36327865089963 1
5.04570554979719 1
4.62204006248116 1
4.92535782164282 1
4.46864561269114 1
4.5074990986448 1
4.78636964646552 1
5.67994847815912 1
5.07883023865219 1
5.10407758378976 1
5.2613022781686 1
5.09429286664982 1
5.30825114941785 1
5.38385179976714 1
4.71864283800236 1
4.44861658883284 0
5.32071618932995 1
4.8958594970841 1
4.91177791692248 1
4.83307257505643 1
5.26023119391221 1
4.41623143462603 1
3.98940140735071 0
5.07052035608226 1
5.18777508611469 1
5.05230501649954 1
4.93642366353952 1
4.64380913537884 1
4.89769129363337 1
5.22508697186092 1
5.53462498196808 1
5.14854491772276 1
5.41451657417601 1
4.4723029178407 1
5.14318790064492 1
4.87099320742244 1
4.58253557904332 1
5.14362580833795 1
5.31421285483009 1
5.47297194388797 1
5.36344546463005 1
5.11225364249139 1
4.89415563265569 1
4.7579020241229 1
5.70015010850809 1
4.64306161132571 1
4.76692169999098 1
4.81267434393448 1
4.61907154907087 1
4.7242002072119 1
4.93218642082288 1
4.71730903665093 1
5.26307405713993 1
5.34502595623622 1
4.93717416165081 1
5.27028131233855 1
5.49438537281348 0
4.96448446014505 1
4.77378920086254 1
4.65432051096908 1
5.23364923472639 1
4.84336268378856 1
4.87727712242271 1
5.70620663390144 0
5.66216382934751 1
4.81392612583655 1
5.99962265368846 1
4.66471472634587 1
5.1946566883785 1
5.30145979910699 1
4.94027396389986 1
5.22444635207755 1
5.0162465316228 1
4.78176715458635 1
3.90797484290048 0
5.41465138533454 1
5.3517173479879 1
4.98634939006909 1
5.35897550534228 1
5.06125791672991 1
4.45047784707602 1
4.51872391177519 1
4.81322810610587 1
4.90196709989806 1
4.57723366423192 1
4.67929344700615 1
5.03545225665807 1
5.18738218285615 1
4.80081006277804 1
5.06823471990534 1
4.96708372294212 1
4.88640886444477 1
4.41841408948372 1
5.29037580181728 1
4.69951682470265 1
4.9503437950771 1
5.09278009384553 1
4.74595591481554 1
4.87102378994198 1
4.40942481245321 1
5.20707664226712 1
4.85761342814836 1
5.55296550970824 1
4.86548588899628 1
5.23095462264448 1
4.21799822774594 1
4.83738076721451 1
5.14164487871125 1
5.01990712954674 1
5.40679586092464 1
4.18474399424999 0
5.13021488113697 1
5.33933653709132 1
4.97302641422357 1
5.18490956882522 1
5.27080984315959 1
5.05817700541552 1
5.21260164123761 1
4.96384545426247 1
5.20358215522436 1
5.28041993671697 1
4.95679555294768 1
5.07810764094116 1
5.08147213950206 1
5.55686971250188 1
4.7332073822491 1
4.83451897047292 1
5.2766958917128 1
5.00360653399906 1
5.21431172047282 1
5.08230021087842 1
5.04773544732233 1
5.10280481987863 1
5.25207770264495 1
4.82833347379368 1
4.57118077228868 1
4.11164970348022 0
5.27826956576432 1
4.88888147084042 1
5.39672381158635 1
5.27548416771896 1
5.14402210698908 1
4.2778502331726 0
5.06627585187964 1
4.60547423678364 1
5.39839718186483 1
4.9588140832422 1
4.8892674773144 1
5.14383016767259 1
5.4465712461881 1
5.31495684226123 1
4.63148188677745 1
4.88160041134238 1
5.34544951937917 1
4.15739968651613 0
5.39720955821141 1
4.47406398299489 1
5.5047225640376 0
5.36954303880969 1
4.74139143704551 1
5.21459170188382 1
4.48058477068794 1
4.84560013157591 1
4.80111485853826 1
5.47306155720631 0
5.25605911051499 1
5.23639229172336 1
4.71078886094833 1
4.5000693014574 1
5.37308436519656 1
4.57207694903667 1
5.20972629554879 1
5.14336195499092 1
5.45515836081868 1
4.85184011921844 1
5.14068832944687 1
5.3639841044063 1
4.61628444321736 1
5.13531114574433 1
4.55417704115679 1
4.79765944343683 1
5.04239632025553 1
4.44407203757127 1
4.62936153281576 1
5.01038232348594 1
5.10247411370979 1
4.74617128628386 1
4.62234782377446 1
4.89924207404049 1
5.19845819515027 1
4.9864622298457 1
4.39010090555341 1
4.99795299810041 1
4.44513113057227 1
4.99511362116804 1
5.06366610949275 1
5.06768833231955 1
4.76408567999777 1
4.41219303699271 1
4.93669667913223 1
5.38410584602424 1
5.09062969599964 1
4.74648201280701 1
5.48509591448966 0
4.97485386626641 1
4.35830929091032 1
5.46471480007502 1
4.82824661159689 1
4.88918226061217 1
4.70231265460305 1
5.03232616010592 1
5.34779654457725 1
5.45278334739333 0
4.8930530036751 1
5.60834612512284 1
5.00820927381489 1
5.14059285997548 1
4.98713833867245 1
5.26761700787169 1
4.68653433913623 1
4.59713104575258 1
4.83521649813655 1
4.88657347271417 1
4.55695573053482 0
4.98373272081198 1
5.19871285141048 1
4.80134062051805 1
5.15971519480226 1
4.81437409780442 1
5.24147313992247 1
5.01689089140215 1
5.16395033574097 1
4.39946070877044 1
5.00172384289456 1
5.17941069848603 1
5.02895862725214 1
4.90090198896148 1
4.62327939985425 1
5.72859184706984 1
4.9285319417178 1
5.57343790411492 1
4.64099956326544 1
4.83451213129668 1
5.40410057176366 1
4.91205864173349 1
4.9925192010109 1
4.7066379987761 1
4.58326390973671 1
5.3862804948912 1
5.08988448000477 1
5.06366533163051 1
5.04526042184767 1
5.19444555089491 1
5.00402302433311 1
4.59752341755822 1
4.6630192041438 1
5.43990414329186 1
5.11577795495328 1
5.11222167300397 1
4.71936288561152 1
4.89489178807132 1
5.25260546620969 1
5.08550101870566 1
5.48685538592445 1
5.33727481698152 1
4.63316075569575 1
5.32598790630153 1
4.89077478571747 1
5.01073332838563 1
4.39546189078034 1
4.83431414627818 1
5.20411415955203 1
4.2718367232448 0
5.27316047017008 1
4.66371673631699 1
5.03898941177346 1
4.63154524531663 1
5.18748803199165 1
4.93599311439522 1
5.08988651914051 1
5.55957883822119 1
4.65336799761074 1
4.76725200985913 1
5.25636589158516 1
5.06024200504366 1
4.05627287849283 0
5.22368788913757 1
5.02430316855133 1
4.51453188317033 0
4.52294825602818 1
5.06664150956996 1
5.64243989284763 1
5.00740411556279 1
5.15220691356688 1
4.76948262592658 1
4.69928971328669 1
5.09570750213697 1
4.73068368851639 1
5.17449415717624 1
4.3813947477717 1
4.43151221736347 1
5.16247897508441 1
4.64263873944028 1
5.52461613579609 0
5.35565244546433 1
5.00578538209755 1
5.32370108187946 1
5.30547900375204 1
4.83784236067014 1
4.97789857282215 1
4.67135270887834 1
4.75099386275883 1
4.91639718708481 1
5.49553091924834 1
5.24326836253975 1
5.07305817505789 1
4.55240500337799 1
5.19216674054761 1
5.75109497280565 0
5.89260340093942 0
4.79691187961834 1
5.38181429493626 1
4.95607941796594 1
4.92845403796923 1
4.94453443710892 1
5.33833442807307 1
5.57730481106427 0
4.51818867329119 1
4.83460121008647 1
5.0255398468449 1
4.93987035346411 1
4.54047446435954 1
5.19708866488101 1
5.07094011265923 1
5.02643614623482 1
5.01404410304512 1
5.05769689431729 1
4.83578321391647 1
4.72197231974661 1
4.87115483953008 1
5.05900008972653 1
4.74667885882152 1
5.51849444595624 1
5.06311597331228 1
4.93325953580608 1
4.81132006395002 1
5.28261451187819 1
4.5795959713554 1
5.23120363253026 1
4.90802017958837 1
5.10090301696046 1
5.10295193228169 1
4.98740831554496 1
5.5120623289301 1
4.71727919210827 1
4.86092520496952 1
4.737815737546 1
4.97830441788723 1
5.17942176111362 1
4.99298821604882 1
5.12966478811629 1
5.12268396185718 1
4.60885375182483 1
5.2203190026286 1
4.97185804291143 1
5.31774153948754 1
4.58969673914861 1
5.39952688828339 1
4.40147882021897 1
5.71299461857688 1
4.87170377117645 1
5.0815903124281 1
4.66923533045724 1
4.94641564321832 1
5.1962241620885 1
4.68034993624462 1
4.89646123295634 1
4.70008369226821 1
5.44306719802978 0
5.41543895039735 1
4.71181723103565 1
4.36726075571668 1
5.33978982296047 1
5.00554298525076 1
4.69806864078581 1
5.40090685758846 1
5.06382162094085 1
4.59550133211896 1
4.78502291249861 1
4.664724016424 1
5.22106626860344 1
5.66217524951778 1
5.01493421779953 1
5.31721805324122 1
4.74973524338486 1
5.21074234024555 1
4.85851211379915 1
5.30861793216282 1
4.39549292261303 1
4.85197190773963 1
4.94743521055459 1
4.90844769671599 1
5.01044724320079 1
4.550671732766 1
5.08991819750876 1
5.14799642787421 1
4.07531661659185 1
4.24497027409768 1
5.05485097812929 1
5.0793163508731 1
5.30584796669355 1
4.8744349766297 1
5.24470047227359 1
4.90491356091881 1
5.22015695889716 1
5.26910842910566 1
5.2631498259753 1
5.1696115728524 1
5.02943124551971 1
4.81000898504508 1
5.00007783830166 1
5.1794717248653 1
5.17999947705024 1
4.84358798868341 1
4.70949707507734 1
4.73481333546747 1
4.95039051579769 1
5.34048424806682 1
5.19315288889859 1
5.1006101657662 1
5.2434139627396 1
5.05504004505059 1
4.72644409201451 1
4.84905262020694 1
5.48928381681018 1
5.20582920539035 1
5.02862362665175 1
5.55433782289637 1
5.1430157593054 1
5.69256936215484 0
4.72938261703163 1
4.99651710883612 1
5.50542450702014 0
5.0006398411498 1
5.63519050172222 1
5.55491864064614 1
4.63215855761139 1
4.6257119812938 1
5.01648865514311 1
4.8553953023495 1
4.72694842604918 1
4.61444414454905 1
6.38525808429306 0
5.22277666688621 1
4.11932328795564 0
4.98201210451125 1
4.94217712594365 1
5.28679475274078 1
5.34840079474577 1
5.06898452245892 1
4.65219776356393 1
4.83882504246179 1
5.23594447425445 1
4.9384164912193 1
5.20781624015674 1
5.1525749592493 1
5.67244873377475 0
4.9845309416086 1
4.69764274952429 1
5.7780540984465 0
5.44947714608174 1
5.2345632355996 1
4.93206345861494 1
4.85876711291313 1
5.08711592043937 1
5.06939477198526 1
5.36690340898662 1
5.30640739381219 1
5.22318797730584 1
5.23422728399474 1
4.90392563436614 1
5.2698180955941 1
5.09703453620734 1
5.23531356899651 1
4.63568620779085 1
4.86593091303365 1
5.25899226204199 1
5.24183112103898 1
4.92004876478638 1
4.94260117717617 1
4.51101284752422 1
4.97351350230314 1
5.01313247226898 1
4.86393891490049 1
4.7874048195394 1
4.94757396370729 1
5.14157053537669 1
4.96167849155224 1
5.17512954465587 1
5.07958396526443 1
5.18778646735176 1
4.74907430307409 1
5.16780532199758 1
5.18494790257067 1
4.96806043678292 1
5.19236948526283 1
5.0614546990198 1
5.24719679755592 1
4.69683325637906 1
4.67686614995403 1
5.11681275584822 1
4.82920055619377 1
5.01200573830634 1
4.55746234468139 1
5.6102553443942 0
4.76599776387275 1
5.13384689025935 1
5.12784153544711 1
4.53005547331692 1
5.28674549828722 1
4.64066979703351 1
4.77855329762422 1
4.73103048689497 1
4.94420812448452 1
5.33435317097796 1
4.28099211730875 1
5.48111859131078 1
4.8107855435019 1
4.92536807887254 1
4.59445806720241 1
4.89544260366376 1
5.74523489074846 1
5.36507167576813 1
4.69740971264898 1
4.81602966267353 1
4.74365627929076 1
5.43834688246864 1
4.35213516942931 0
5.29579880862767 1
4.832303313173 1
5.06875363775035 1
4.91657769297536 1
4.4956159890882 1
5.05152421529258 1
4.7649638783451 1
5.06089631524988 1
4.97556276688006 1
5.27890837678267 1
5.07172742203573 1
4.98150560109029 1
5.15665227495031 1
5.77491424452337 1
4.62308951778084 1
5.50941680441121 1
5.17414377858604 1
4.79081242902072 1
4.84758032984621 1
4.80432629194308 1
4.98360020723989 1
5.30705420343056 1
4.68079510578106 1
4.64960133818059 1
4.49150590656303 1
5.156893165443 1
5.76037173462193 0
5.63011618341217 0
5.45092766223196 1
5.53733021915861 1
5.03391958544019 1
4.57323369486891 1
4.63393374561829 1
4.80028520833253 1
5.25614605827392 1
5.18545619356149 1
5.31527439164127 1
5.15944016236914 1
4.93315317999609 1
5.15832385263076 1
5.52085158352949 1
5.31170798116805 1
5.26777192842616 1
5.25447925820201 1
5.7836750262442 0
4.96620987358064 1
4.66484609794855 1
4.77850476315118 1
5.21649633468274 1
5.1486596859572 1
4.82319618887475 1
5.39543070301454 1
5.44662340669378 1
5.10932687308765 1
4.73693886685478 1
4.94595412799645 1
5.05082482965258 1
5.37890827897721 1
5.49933151145993 1
5.30711528882455 1
4.78262389541467 1
5.18952174444107 1
5.23869077321204 1
5.08574185773282 1
4.603617440224 1
5.04401732004759 1
5.47707006548905 1
5.03454700849445 1
5.0836281769126 1
4.80477863341066 1
4.79330851866625 1
5.86080697529378 1
4.76670494624196 1
5.10738732325253 1
5.0041848978809 1
5.08349732593933 1
5.12697470217402 1
5.43665680563508 1
5.19753612446835 1
4.59590990673612 1
5.3646806352714 1
5.20565360844868 1
6.01001553985877 0
5.26385472993947 1
5.17274023503864 1
5.09860037805933 1
4.98301775324572 1
4.75548700062353 1
5.02895338060824 1
5.22453990206421 1
5.46112931550278 0
4.96170132440419 1
4.99043065522019 1
4.65403761084311 1
5.43083198769515 1
4.97422045683915 1
4.8615030022438 1
5.17417993065014 1
4.74645465982461 1
5.61169578821383 0
5.27443449545701 1
4.91907783918742 1
5.29111251672706 1
4.80512020151439 1
4.86695058570943 1
5.57656313779417 0
4.83180963389015 1
4.88927803074151 1
4.74794770787326 1
4.97742448552798 1
4.75669086784721 1
4.82696120128964 1
5.23614639636208 1
4.69517814838315 1
4.88535237691519 1
4.83939412313373 1
5.08433186793189 1
5.17549047138959 1
4.85548856608837 1
5.18355203353228 1
4.8430238544175 1
5.50282173871063 0
4.60636530144477 1
4.91918543169556 1
5.0101245069353 1
4.65932815883954 1
4.93266424028266 1
5.2793458980367 1
5.09073444120764 1
4.99326721055381 1
5.16729194826446 1
5.1149813447244 1
5.36532691538755 1
4.92639583501403 1
4.96481879215752 1
5.10268618655286 1
5.09938141429606 1
5.08993601666726 1
4.78006911719577 1
5.22819377241732 1
5.14889504980864 1
4.90788163319349 1
4.21963209900804 1
4.53119013846037 1
5.66140418950352 1
4.9658640052506 1
4.61733600362068 1
5.29173265384612 1
4.89538314542829 1
5.64291608802407 0
4.33330505222092 1
4.85443502831718 1
4.77112541512897 1
5.24308952144711 1
4.37979112792232 1
5.38479687389269 1
5.03567997065548 1
5.49486826274643 1
5.15621304673423 1
4.7376709005171 1
5.28194280983045 1
4.98319888577245 1
5.03245444331814 1
4.98458624171548 1
5.20833033554405 1
5.20658677103676 1
4.74652758153062 1
5.02183248778999 1
5.59700860738792 1
5.44462336253727 1
5.05558082500304 1
5.13890662662318 1
4.88706519573983 1
4.80289319755804 1
5.50156060323621 1
5.41729530924016 1
5.06379654826684 1
5.11218412803025 1
5.10140974259109 1
5.1894080608949 1
4.81335716117087 1
5.04019160663698 1
5.03173101469938 1
5.45360890397108 1
5.11803212639006 1
4.9699023681801 1
5.28560356320183 1
5.07715157274624 1
5.09724985478609 1
4.82020878223361 1
4.61877076264998 1
4.88695988502427 1
4.89237881648305 1
4.73486002621047 1
5.38754820214342 1
4.79623222167786 1
5.10498857328731 1
4.91670937152667 1
5.53120463100555 1
4.26066486368856 0
4.9160310663911 1
5.09298370072318 1
5.21560100343809 1
5.68151752152425 1
5.24788218216906 1
4.87167162477348 1
4.93212805243256 1
5.09560460295933 1
5.77463550188678 0
5.47462932350853 1
4.85581274275197 1
5.11001161764603 1
5.1191498358781 1
4.80423918631995 1
5.83432378812782 1
4.53432888789249 1
5.55996026646636 1
5.17543621533189 1
4.43098613429463 1
4.1755296941933 1
5.23545100105153 1
4.87634360048842 1
4.82393436301264 1
4.60350779346008 1
4.90268205917008 1
4.59698473161413 0
4.97688809350416 1
4.94443258855707 1
4.77938593645992 1
5.12635556877117 1
5.4379805096839 1
4.7059125032722 1
4.61105488067681 1
4.66245654461486 1
5.12916769187621 1
4.84749325805217 1
5.1912593865435 1
5.23236745919259 1
5.38740996039463 1
5.43801857938821 1
5.00369617343824 1
5.35527659938056 1
4.80332761773189 1
5.40309290643724 1
4.71102415306537 1
4.8160705901195 1
5.5383631579841 0
5.40860212471232 1
4.8785990495688 1
5.00278075678209 1
4.77563499916344 1
5.26712920463924 1
5.72254199694705 0
5.12945760695439 1
4.79977083904229 1
5.05768806616597 1
4.57087824807236 1
5.12171622507224 1
5.21658276629177 1
4.90593393653037 1
5.11836200464955 1
4.67718059642274 1
4.94577204083 1
4.85920032118123 1
5.35880358502204 1
5.25695574422674 1
5.1835769117958 1
4.38778995381493 0
4.95788789902616 1
5.14765166297718 1
4.4973104728054 1
4.74063364734951 1
5.18413806693741 1
5.55510273690762 0
4.92820306147955 1
4.5552989316844 1
4.90873197245016 1
4.50484307011116 1
5.04806419084884 1
5.0359470747155 1
4.72511510832513 1
5.00455708832151 1
5.17314080305139 1
4.91155457480055 1
4.78516197643531 1
4.60130479352302 1
4.53721567178954 1
5.15034388195494 1
4.93364067435324 1
4.76719225181753 1
5.2483254575066 1
4.71828065837975 1
4.97406256429945 1
4.23416332863796 0
4.91686006497622 1
5.24563136157185 1
4.82889831714551 1
5.03144186652704 1
4.97076640784381 1
4.71455648911478 1
4.9041268414605 1
5.20616879154825 1
5.49918689475448 1
5.29583529568946 1
4.92399931392509 1
4.894766602588 1
5.06085498847126 1
5.05090231269832 1
4.78760971144789 1
5.03726884017859 1
5.21430821377379 1
4.98091010192443 1
5.57046548624177 0
4.13231870073301 0
4.5244054252114 1
5.15407664831889 1
5.06446835182035 1
5.11623926481341 1
5.08222887376212 1
5.25535830578483 1
5.05062885128316 1
4.85272264058148 1
4.71706055048808 1
4.67154275571471 1
5.193658769258 1
5.04148629512369 1
4.54693679606044 1
5.01160119791516 1
5.65378333745639 1
4.61345345391184 1
5.29359713833282 1
5.12306698517881 1
4.65126139241957 1
4.99110742564494 1
4.90628516156089 1
5.66891902156926 1
4.80419336121116 1
4.68183030675057 1
5.60449662648531 1
5.33310057592288 1
4.75331445007877 1
4.95070701711887 1
4.85869943368158 1
5.18176007960987 1
4.7775322558602 1
4.71348092493885 1
5.02840408181645 1
4.1645866910486 0
4.72670290980586 1
5.3547462382183 1
4.69826377445035 1
4.42427199291412 1
5.04367827269699 1
4.67359773875374 1
4.99869643053161 1
4.7852182431776 1
4.9612554920531 1
5.20463015936528 1
4.96943190960348 1
5.76792827040872 0
4.37629712558304 1
5.25018338084256 1
4.73536625122843 1
4.93445013417099 1
5.52806020270283 0
4.84239360913862 1
5.05810010294235 1
5.23592412161357 1
5.41232550524679 1
5.10194725039437 1
4.47681990150381 1
4.72518864368764 1
4.69206860334883 1
5.18309803657118 1
4.79444272434672 1
4.98083856387474 1
4.59841638851961 1
4.72701536096391 1
5.7739967655462 0
5.03625556953001 1
4.76331003875338 1
4.91484119927666 1
5.11915809146358 1
4.89154825511288 1
4.67399290073098 1
5.35023007260493 1
5.12101064894347 1
5.54564440014543 1
4.85459125531154 1
5.16037766166939 1
5.0177621050542 1
4.85959699648994 1
5.00295557145402 1
4.77635644444359 1
4.98115980547381 1
5.33282776310939 1
4.96139504999329 1
5.04577485113037 1
4.7472271168126 1
4.79001464912681 1
5.11703841000791 1
4.67612854831784 1
4.924018509841 1
5.40846195663335 1
4.38432631630925 1
5.21701854139828 1
4.9007517433213 1
4.9965362282074 1
4.46724168347134 1
5.20849200989041 1
4.8144866120498 1
4.89275914291333 1
4.58656202572324 1
5.49283742475366 1
4.57735259166957 1
4.97602605554904 1
4.94137249367348 1
4.97534008181211 1
5.42893991307637 1
5.33875166026939 1
5.19798834517961 1
4.6691879416458 1
4.98040347397638 1
5.07351314250069 1
4.83366349269408 1
5.17391454433186 1
5.01052035736662 1
5.18941506863542 1
5.03543245679162 1
5.37254418787719 1
4.53607289119199 1
5.03490387717212 1
5.43896774097102 1
5.10054478229714 1
5.63245717678262 1
5.15157865124214 1
4.4668741284291 0
4.76415782570424 1
5.1440944126129 1
5.48033412947162 1
5.13095127855284 1
5.46292831971308 0
4.8184218150052 1
5.29751157694527 1
4.96351550322739 1
4.60982041009672 1
5.07241666629247 1
4.55387466453518 1
5.20596597510804 1
5.1178300571397 1
5.20638985110457 1
5.01769833975179 1
4.70464867318942 1
5.07489292980676 1
5.16223345613351 1
4.91822457581903 1
5.30436932339533 1
5.12940717774687 1
4.88275972658038 1
5.27730980156953 1
4.88149677716667 1
4.9211007159635 1
4.77358701649225 1
5.06460205449296 1
4.90250843492139 1
4.86876302830489 1
4.77055746520188 1
5.45636428228943 1
5.08754319023383 1
4.34834001224364 0
4.97827252868971 1
5.37176598415102 1
4.68126804018724 1
5.38423842256644 1
5.20760016809436 1
5.1071054411789 1
4.95151759248983 1
5.31215623769733 1
4.90707837137238 1
5.69392141079224 0
4.79673484318007 1
4.31537164063035 1
4.93457925363521 1
4.46837812708733 1
5.12259013674185 1
5.04854173394617 1
4.78139676876252 1
4.94480975786905 1
5.20018374726012 1
4.8155241643133 1
5.50345598748181 1
5.4677597235025 1
5.09037091253398 1
4.60024824946026 1
4.94006281325549 1
5.2562167611899 1
4.54897715871172 1
4.88317366092988 1
4.79129539191105 1
4.97063907316604 1
4.92268977343296 1
4.78160967250221 1
5.26089855069347 1
5.05511599774842 1
4.83160585787498 1
5.33773324646161 1
4.89727217944596 1
4.93590563209493 1
5.14026532595608 1
4.7081602390463 1
5.31645177739174 1
4.97290545077686 1
4.77470908249365 1
5.20112340192767 1
5.54919295559808 1
4.89050913340455 1
4.34891703381901 1
5.2014246631703 1
5.21136632707537 1
4.72922748380229 1
5.37979567561029 1
5.56742117138876 1
5.1306055325899 1
5.19220090227465 1
4.93852797735891 1
4.55706630093254 1
5.10169450222031 1
5.25877330818476 1
5.28621897022271 1
5.04877394742839 1
4.69188715535647 1
4.76271299810357 1
5.16836769254713 1
4.53362495921128 1
5.18245269683966 1
5.05495166089676 1
5.03344721264115 1
4.93072216017774 1
5.42166857661835 1
4.57847819609256 1
5.0670855288247 1
5.49713056392532 1
5.0300230002615 1
4.84803206123324 1
4.44339254533024 1
5.37375654752111 1
5.59214905035537 1
4.91264311474717 1
4.62594976964477 1
5.32126757252617 1
5.37638459367175 1
5.61710476776008 1
5.77796010682999 0
5.43135136167444 1
4.19763924218213 0
4.9796863684858 1
5.25990138396737 1
5.00796758873768 1
4.93216532442121 1
4.97157704228058 1
5.06436351063558 1
4.70065955529792 1
5.10076035476494 1
5.05768354712452 1
4.94292362002621 1
4.8665192674052 1
4.9609024291591 1
4.85890786770755 1
4.48934181762411 0
4.78796942426643 1
5.20163942630921 1
5.13294881143184 1
4.96907309532314 1
4.8762639368426 1
4.63002580615211 1
4.80390751945127 1
4.80319428540812 1
4.71234102078034 1
4.48039849290126 1
4.85018062739959 1
5.07212586341838 1
5.03437903650047 1
5.14474213684212 1
5.74885198826673 0
4.64125926791065 1
4.28169922797073 1
4.39445066717941 1
4.96922828460929 1
4.87301422212327 1
5.06760549330601 1
5.37686381647982 1
4.81220079820649 1
5.50586989058684 1
4.90492015171352 1
5.05093439526319 1
4.61311899181558 1
4.34393763211116 0
5.37201777046358 1
4.92627600783288 1
5.08044217265851 1
5.31664288235563 1
5.06162784207215 1
5.51968511474031 1
4.69069067843137 1
5.19961302061717 1
4.52153912735965 0
4.44140844476682 0
5.01043331065983 1
4.97577532829946 1
5.06322765359838 1
4.91493418109501 1
4.74125592951943 1
5.16534738101324 1
4.96505287149007 1
5.53008574970178 1
5.01944523697549 1
4.44612114307424 1
4.7606409964786 1
5.31318212677965 1
5.01281324854057 1
5.07041519806654 1
5.01867320191913 1
4.63541860250005 1
5.34164174751453 1
4.50566970991897 1
5.37385759336501 1
5.01766154268192 1
4.98804206871008 1
4.89382408464272 1
5.62617897338546 1
4.740482445504 1
4.77516825600818 1
4.50150536843957 1
5.54885657167413 1
4.65574487562101 1
4.90736441642679 1
4.86703942836486 1
5.2276349054914 1
4.67264296645568 1
4.56254485286222 1
4.97464014346445 1
5.5721807503654 1
4.86509305250649 1
5.13220856941849 1
5.33865001694223 1
5.33788595237683 1
4.87155084967074 1
4.76147664838294 1
4.81734523496877 1
4.7555209142709 1
5.14264885131852 1
5.13517027143582 1
4.82790208818534 1
5.15717467436398 1
4.84674162524878 1
4.62232269635778 0
5.03286659909694 1
5.42151421518273 1
4.47474190542214 1
5.26654841239166 1
4.33203176651998 1
4.98240084839241 1
5.39458098374316 1
5.24789230106222 1
4.83276385608744 1
5.05420003164882 1
4.81669792049007 1
4.94501949477462 1
5.0705198293586 1
4.88195765855465 1
4.80006167568088 1
4.87568226850835 1
5.14619076901454 1
5.14044541219994 1
4.67240436498988 1
5.10347803597989 1
5.39807550100871 1
4.66916615405493 1
4.74475184182493 1
5.10842815159139 1
5.46545925672348 1
4.87835283592508 1
4.95514685483825 1
4.95519033167121 1
5.28672416655747 1
4.82578476871572 1
4.99072703858049 1
5.20071920949241 1
5.01025553894438 1
4.83813575077259 1
4.94288210531961 1
4.79347445141321 1
4.75191911202992 1
4.85961729653265 1
4.94804819562116 1
5.21360529679695 1
5.06624231656996 1
5.00146492157547 1
4.50895725437432 1
4.65458933509105 1
4.69954943114501 1
4.65143805097868 1
5.05588678718646 1
5.02352895037253 1
5.16583555098792 1
4.51464024509314 1
4.85680077876864 1
4.86630319345546 1
5.54263856374278 1
5.44950617763434 1
5.14406370873745 1
5.01366731337341 1
4.77451501697204 1
4.95192060126773 1
4.6784306077833 1
5.61297841987932 1
5.1364197679566 1
4.74687733143094 1
4.91219474443153 1
5.27430070768806 1
5.42922918630448 1
4.40611930675673 1
4.71840874214699 1
4.97274884387169 1
4.99625908160116 1
5.09727407645864 1
4.96277881833075 1
4.95786276917119 1
5.20374864081145 1
5.46919328991424 1
5.15256115980518 1
5.02319217655974 1
5.01551685194049 1
5.14720786511327 1
5.22039356832457 1
4.99079212405775 1
5.01935780240891 1
5.16140125271272 1
5.50820282172637 1
5.11803971321966 1
4.33797999454448 1
5.07286656539579 1
4.79679683290027 1
5.37180908671882 1
4.81444539856775 1
4.71847738577556 1
5.07213224365029 1
5.61281654662455 0
4.37962909213689 1
4.94447934530343 1
4.93157629295307 1
4.96025083602649 1
4.55145161145103 1
4.53752390731359 1
5.50866188666486 0
5.0570985022502 1
4.22620374047619 0
4.99544967947949 1
5.06613607453107 1
4.98360631069613 1
5.13597562852717 1
5.03435229864393 1
4.85330354132882 1
4.83557616722424 1
5.35644040531095 1
4.87879685237054 1
4.97778806222717 1
4.99451493099311 1
4.67612145923155 1
4.74363618717711 1
4.9045788372242 1
5.03589956923912 1
5.02030263056356 1
5.43882176615659 1
5.03218964282763 1
4.98241793142099 1
5.41636247714347 1
5.01134089072846 1
5.28042290119769 1
4.95608816620032 1
5.35746024665822 1
5.163670323546 1
5.6661029892725 1
5.21838477795244 1
5.02542302242423 1
4.93643471180321 1
5.39478873549061 1
5.37596963117352 1
5.37330853745883 1
4.98939587430658 1
5.11542726669629 1
5.10368364338916 1
4.88524613143385 1
4.60660302480208 1
5.32997077098901 1
4.89914843982509 1
4.82640462228923 1
5.03938493955284 1
5.04249503009243 1
4.93686945972612 1
5.2491881944823 1
5.18591367744082 1
4.73386980130326 1
5.06877624334679 1
5.03364424113228 1
5.05142332593608 1
4.41132724859212 1
5.1840158332657 1
4.97211894703287 1
4.99033285916112 1
4.62580268036713 1
5.00015185232086 1
5.3667042043699 1
4.80642702712725 1
4.61141132105689 1
5.00775821602801 1
4.50288358376445 1
4.91630100421045 1
5.00088183598632 1
5.02531774849348 1
4.79515604040406 1
4.68201466564116 1
4.68050628595447 1
5.33789056653685 1
5.11570397729931 1
5.34114884103887 1
5.2238315476161 1
4.83431698402354 1
4.84931322521754 1
4.7902249695463 1
5.18716238338353 1
5.07504205556889 1
5.10187051492268 1
4.82633318929235 1
5.07996938535125 1
4.92827185933104 1
5.38384907315536 1
5.12388104243627 1
4.97048580521825 1
5.07136241568763 1
5.41058753519842 1
5.1217858823574 1
4.66045830699027 1
4.90850548977892 1
5.40738397666526 1
5.10637934801405 1
5.31770461842772 1
4.75362786040211 1
4.92151098155112 1
5.22157681862719 1
5.19002735414477 1
5.34356798838836 1
5.49291065446233 1
4.73351754736185 1
4.86111119549876 1
4.93385054357589 1
5.36616709575488 1
5.11875486209337 1
4.76660916832564 1
5.48409604410553 1
4.65525360119329 1
4.65258177598393 1
4.8715025639933 1
5.2450457363913 1
5.05354491100996 1
4.79848000342207 1
5.31108075278168 1
5.35493656367153 1
5.01621150669531 1
5.31110562789074 1
4.95666531186619 1
5.35634475991378 1
5.43337689625322 1
4.96482020720812 1
4.70263509741083 1
4.85626790936052 1
4.92004258170314 1
5.23218685176431 1
4.71159894246415 1
4.95777657221573 1
5.22865424065861 1
4.50714090559191 1
4.97485077011396 1
4.54549992699036 0
4.93993330413034 1
4.6783169953448 1
4.9955411197719 1
5.18091559347426 1
5.20185243017765 1
4.40678482197212 1
4.78300153556746 1
5.13605616121703 1
5.51219990354147 1
4.71461606614348 1
5.26354741049116 1
4.88267953834318 1
5.1646640917675 1
5.65541888602628 1
4.94974706253733 1
4.54506128174017 1
5.01577229499141 1
4.58713157662899 1
5.1465929187823 1
5.15551321076245 1
5.65706895067695 1
5.07317949118289 1
4.65977467503715 1
4.72815326225742 1
4.72822670970077 1
4.9297429610276 1
5.16841282257933 1
5.12869058934559 1
5.10484103096407 1
5.02113727981376 1
4.94096233155363 1
4.88207922550202 1
4.66266939758175 1
5.00039458880044 1
5.05517717079183 1
5.41150723726665 1
5.04687565729481 1
5.23195758155912 1
4.86149186654323 1
4.54846251364301 1
4.6373768914331 1
5.12039514653179 1
5.00563686603416 1
4.81600833385021 1
4.63298728707134 1
4.84948570507526 1
4.83974333773849 1
5.76303114054039 0
4.91893962965784 1
5.35323637535116 1
4.93616941763421 1
4.69414518174923 1
4.83975601156276 1
4.77907353626109 1
4.93725840640531 1
4.62456014395275 1
4.9024391532128 1
4.9502496813956 1
4.67517265988203 1
4.81315884462872 1
5.18707065410042 1
5.57382695853394 1
5.04344994964802 1
5.29863156280049 1
4.91974755571934 1
4.71283351208475 1
4.6828216487218 1
4.84899176076351 1
4.63195042204861 1
5.23317042248316 1
5.8938718420233 0
5.35056011863009 1
5.02840510626272 1
5.53760805748434 1
4.97725657713182 1
5.10688059992713 1
4.75454235638376 1
5.08594370729114 1
4.90061146609701 1
4.66636606131551 1
4.77515923976418 1
5.37585701070653 1
5.113358545236 1
4.66211841936473 1
4.88195492215144 1
5.2881759456337 1
4.86828942652031 1
5.74410634919203 0
4.73671554688926 1
4.9069672810185 1
4.89524572872676 1
4.3576668180937 0
5.09857696567446 1
5.33984023824487 1
5.02977951031598 1
4.80840737677351 1
4.72255272132882 1
4.54490293828513 1
4.51573513306109 1
5.02585020872434 1
5.17373833130134 1
5.31219641389403 1
4.94122653634147 1
5.16198802619719 1
4.30751263217861 1
4.79350744122253 1
5.51425407764377 1
4.86790350258498 1
4.49022094152364 1
4.83271871144901 1
5.09383529059946 1
4.92414385014574 1
4.15626715182768 1
5.42117108458774 1
3.80400944772987 0
5.27540694113312 1
4.76184915588964 1
5.00502454713092 1
5.27879848810466 1
4.3565572695703 0
5.079901789019 1
4.65674653958149 1
5.17684299346506 1
4.93164095409577 1
5.11600065263561 1
4.66185399163837 1
4.97259740267777 1
5.01617775814774 1
4.26152331885381 0
4.9718682050594 1
4.8393519728267 1
4.7653058221901 1
5.17199892769488 1
4.92359120973824 1
4.83370389810094 1
4.9116050399256 1
4.63438496324914 1
4.81951687443593 1
5.20136933538384 1
4.43329086991606 1
4.70547196519179 1
5.02900982134392 1
5.05167120924481 1
4.87733319254793 1
4.35331880540704 1
5.60221425528515 0
4.7820316428458 1
4.84569904790752 1
4.81906212653202 1
4.07101487933202 0
5.22284779083223 1
4.41775292904962 0
4.67669158873326 1
4.81950517463325 1
5.19253820806727 1
5.02722657027079 1
5.13662633986497 1
4.61293694120859 1
5.10928972192171 1
5.42723402680767 1
4.67289462327738 1
5.02798837660554 1
4.19560975518739 1
4.96161447449516 1
5.1735645784853 1
4.89090037014962 1
4.92888566685309 1
4.93466908704458 1
5.04795480346867 1
5.32572090722755 1
4.57760111756598 0
4.72241711385129 1
4.94983268460477 1
5.03472885179156 1
5.16657432612335 1
4.76246007435687 1
5.73857276031859 0
4.55006545730447 1
5.14232353905053 1
4.73153377755057 1
4.8516912974882 1
4.46604336488425 1
5.41412933045323 1
5.15633164522056 1
4.99976138131687 1
5.59201602374506 1
4.82802971854907 1
4.74933395416481 1
4.42586165063188 1
4.86307669395666 1
4.85379633744892 1
5.20487259286186 1
5.56337784971812 1
5.13235038136174 1
4.95504461832451 1
4.88568968143303 1
4.59019095752996 1
4.55993486617874 1
5.23383550046903 1
4.93758279084469 1
5.10294039535815 1
4.94444575219445 1
4.85020346304255 1
4.80097272708988 1
4.92989549799106 1
4.77449928630743 1
4.66465438893587 1
5.0524447019301 1
5.00933680583558 1
5.12780319226407 1
4.65212075308341 1
4.77765989854019 1
5.52788348496662 1
5.49024232898216 1
5.33386044037092 1
5.06790134936146 1
4.97340482568381 1
5.09888097199699 1
5.27436671062244 1
4.77956203781378 1
5.19302905702189 1
4.79195508173829 1
5.15483971396514 1
5.90344523220675 0
4.94194024955243 1
4.46555523554339 1
5.02393327323293 1
4.0781627999479 1
4.52810005965431 1
4.76791620873767 1
5.1580306496003 1
5.37419869822549 1
5.2062336142237 1
4.94889666960682 1
5.17037078505515 1
4.48757653996305 1
4.77263448755029 1
5.09419901641621 1
4.87219639637047 1
5.39648560569516 1
4.97252694449971 1
5.51634934791397 1
5.55211986860544 1
4.89745967548942 1
4.35666590307293 1
5.15018554270797 1
5.00853811363706 1
4.84385641649486 1
5.10319750983417 1
5.14242017124909 1
5.36124456254125 1
4.43965761882271 0
4.86366195151816 1
4.31606147367773 1
5.18105400707101 1
5.43778452603008 1
5.00190686047936 1
5.33592356844372 1
4.98566035280196 1
5.24621938697649 1
4.88900534447411 1
5.05626749290098 1
4.85983151689722 1
5.06330863368385 1
5.17178454732886 1
5.2717532607789 1
4.76074152641655 1
4.54263090001852 1
5.01794581487789 1
5.50452078592512 1
5.07855237147043 1
4.5549849127564 1
5.38376489280519 1
5.27943920816331 1
4.65355317641862 1
5.0793213997557 1
5.27845503650175 1
5.21334520002463 1
4.64871160014306 1
4.98934353951191 1
4.75449119663628 1
4.87720224962869 1
5.2357926424235 1
5.24200625686035 1
4.78307193632676 1
5.41950989925112 1
4.65980320866714 1
4.96625603787815 1
4.85577002888663 1
4.62905030739607 1
4.66892714792103 1
5.23490383598045 1
4.97127619628943 1
5.49627033879509 1
5.4366828320702 1
4.53079299075892 1
5.38442461054094 1
5.33217473426567 1
4.15067134554222 0
4.77981012407899 1
4.69322278307142 1
4.49597647484094 1
5.46234269227422 1
5.31371912758148 1
5.37699523557638 1
5.10504083089504 1
5.38400187377079 1
5.28580072697497 1
4.43516689743907 0
4.50354377754166 1
4.58066766913736 1
5.0938677933582 1
5.23340404424215 1
5.43352699625068 1
4.9555238031842 1
5.42258287280926 1
4.68826465974678 1
5.24317805552561 1
5.30557926986015 1
4.84943306116689 1
5.48808770345823 1
5.01212667103479 1
5.00020583549768 1
5.39599824739721 1
4.89490071275061 1
5.4207767552053 1
4.60094898841228 1
4.80373025483778 1
4.76540959838774 1
4.83266638251651 1
5.41847854683139 1
4.60549772673402 1
5.4381139862535 0
4.92585317357628 1
5.03262410426954 1
5.34296536911708 1
4.85648574414931 1
4.94170402174074 1
4.85963764557674 1
4.69441161613708 1
4.53257198031508 1
5.17679974973168 1
4.90022761574093 1
4.9020085855352 1
4.65202960577987 1
4.53442553294929 1
5.28438263845027 1
4.64253487244372 1
4.86114702451797 1
4.84818837491376 1
5.33757145029918 1
5.05190018527089 1
5.35531693241218 1
5.07550824176258 1
4.72571515620939 1
4.77349365965281 1
4.87485402296622 1
4.82866310552453 1
5.13433018754644 1
5.16633096200869 1
4.89407017240964 1
4.73720687837399 1
5.24683843640758 1
4.78929460913612 1
4.87930023893531 1
4.81027491581156 1
4.84444275824927 1
4.92976116825221 1
5.18554159949462 1
4.56185713321585 1
4.58403766718597 1
5.52896471154629 1
4.723352180328 1
4.87377355739271 1
5.15164316195003 1
4.9518478890891 1
5.14894267019601 1
4.81695897808821 1
5.25184843469498 1
4.79959113066661 1
3.76218647768526 0
5.01960783023106 1
5.02624277827485 1
4.6629804453864 1
5.63163038184047 0
4.97457529616074 1
5.11884662050448 1
4.92726560329123 1
5.23313092621507 1
4.69016490875251 1
5.2938117502929 1
5.40367148493549 1
4.67294943895107 1
4.58973155365722 1
5.49988586611673 1
5.17234319121931 1
5.10339396139341 1
5.44111251731909 1
5.61956922582305 1
4.60287915002027 1
5.3865858021031 1
5.08783643343488 1
5.24739248443134 1
5.58824088871811 1
4.71177934795157 1
4.61272602683689 1
4.63608012986294 1
4.99328277728216 1
5.03823325082492 1
4.63656505862407 1
5.01499134505608 1
5.03519924752612 1
4.5733703365483 1
5.26709038422692 1
4.63717462751803 1
5.23171021777667 1
5.17385422350145 1
4.95316930399637 1
5.14479303110446 1
5.04432575697237 1
4.56467648024075 1
5.11422696673593 1
5.2682887596257 1
4.75740453036661 1
5.13271280342961 1
5.20007279667525 1
5.57845656205611 1
4.89187535085603 1
4.80476061069323 1
4.89100620255357 1
5.12725585452443 1
5.30311260330243 1
5.10072790952527 1
5.16280242061981 1
5.35978804539457 1
4.64655614178617 1
4.88428672427219 1
5.5472867364898 0
5.25487692030237 1
4.70175487874851 1
5.0012876414316 1
4.36249438364629 1
4.2477160087811 0
5.00348950167795 1
4.99089723293858 1
4.75990813891638 1
5.28145178829575 1
4.80833928647949 1
4.95363087769757 1
5.0206068831603 1
5.01125443628803 1
4.82295686490914 1
4.78988993169087 1
4.77753676313934 1
5.10223599952471 1
4.69729571850785 1
5.2895104472767 1
5.06573949357602 1
5.12555977426061 1
5.07327714178054 1
4.64937151015129 1
5.07387355796958 1
4.84933538646888 1
4.72797475853221 1
5.3579512146771 1
4.71309302728146 1
5.11849753096851 1
5.34967096285127 1
4.68888948376804 1
5.13470169743999 1
5.3296127768053 1
4.86429599867668 1
4.92642329565091 1
4.74700871205783 1
4.96032378359242 1
5.40247997734172 1
4.35183301234044 1
4.89481600033552 1
5.12737786114314 1
5.30714686509241 1
4.83731582964061 1
5.29038725024856 1
5.19504546803404 1
5.0945805990639 1
5.24632349842111 1
5.28207230293974 1
5.21868961842351 1
5.64858303833454 1
4.91465205624336 1
4.95182994401312 1
4.37377561219385 0
4.31825499845829 1
5.06699025516932 1
5.34838691095223 1
5.27335590459713 1
4.57064634766255 1
4.84245069020408 1
4.7415351634928 1
4.631133657014 1
4.8149171174751 1
4.76565686398917 1
4.9846603425008 1
4.99238396304399 1
4.64948560328282 1
4.63401315759486 1
4.50707605689356 1
5.31206216086487 1
5.13694419856961 1
5.20080199231619 1
5.40314274007674 1
4.88578375746844 1
5.20633606303308 1
4.53066758448009 1
5.78005018559838 0
4.12509652721016 0
5.24158647257187 1
5.41907034758473 1
4.90199100871527 1
4.61717216980094 1
5.59031290198653 1
4.85386488305848 1
4.94471559102674 1
5.11162470600515 1
5.18872949418051 1
5.14967881462613 1
5.03546491049522 1
4.3102522777115 1
5.20966080367047 1
4.53415767625371 1
4.7517865578987 1
4.75345405311217 1
5.31993380547745 1
5.19989519950499 1
4.68724093726173 1
4.69867063193142 1
4.82435742734877 1
4.8151013721052 1
5.71675842415137 1
4.87033971041774 1
5.49882143595544 0
4.77796343389955 1
4.99677108502814 1
5.37602493882593 1
5.26480150832637 1
4.6876815394919 1
5.02890267210538 1
4.93763048723409 1
5.10245277806953 1
5.03705126437812 1
5.04904728346591 1
5.13074717008024 1
4.87624622864299 1
5.22333985934308 1
4.68336142063683 1
4.25172897456575 1
5.07700320746835 1
5.33812313683109 1
5.3972306602358 1
5.18165990634862 1
5.14789359535573 1
5.1880022842971 1
5.05777494896881 1
5.21958879491472 1
4.66622629510773 1
5.39588445573308 1
4.75194584157202 1
4.78037246699552 1
5.05115575052809 1
5.27092209262299 1
5.51874493530381 1
4.93473210011571 1
5.60394149674372 0
5.01366935440621 1
4.51403429007862 1
4.80445552558016 1
5.02519421004164 1
4.68881150841514 1
4.69179972834316 1
5.08054887347428 1
4.57426464295988 1
5.35564262167292 1
5.08107229238258 1
4.45532064417178 1
5.29919566596586 1
4.36146898322421 1
5.01233097921408 1
4.26971215246376 0
5.39248283770199 1
4.95793046088727 1
4.81377947838358 1
5.28259477590976 1
4.99540824822507 1
5.32795960066142 1
4.91229937946608 1
5.03006737585629 1
5.0913518230825 1
4.54036822731907 1
5.426331654938 1
4.53256516982263 1
4.83901528052635 1
5.08302152744129 1
4.6424899651163 1
4.83271552521467 1
5.41474857567162 1
5.30943812822395 1
4.49426184508454 1
4.62311253388464 1
5.40984260537872 1
4.88319240870133 1
4.08434862483818 0
4.44434697989381 1
5.38087175221623 1
5.25555212436359 1
4.93168188409896 1
4.60559121300316 1
4.76679220456727 1
5.46866700701864 1
5.40125405530733 1
5.12099892233704 1
4.67373251589277 1
4.95449584756009 1
5.38864007787022 1
5.01983042759332 1
5.56184704531416 1
4.98650294453327 1
4.91806544281375 1
4.87614344935341 1
5.06791928822156 1
5.38104405484675 1
4.43494698108358 0
4.96853283541584 1
4.93208096985642 1
5.41949484635338 1
4.56312042487071 1
4.7552816233556 1
4.84135239418307 1
4.67605514942469 1
4.71341102855317 1
5.00543179840714 1
4.8615934251634 1
5.06254566089524 1
4.85192391271333 1
5.68435523890976 1
4.81122677273686 1
4.93238975372222 1
4.94003011210388 1
4.87370169795288 1
5.15384808186615 1
5.15111191044158 1
4.74102546998281 1
5.02977994556821 1
5.51498431614154 1
5.73340134061567 1
5.59838243221783 1
5.23965252101009 1
5.63088008253176 1
4.67991304749996 1
5.08798916290037 1
4.2797749952782 1
4.85653434019028 1
4.80047639178037 1
4.72599201841872 1
5.24122693369017 1
5.10663722974746 1
5.99984919655151 1
5.04541877880407 1
4.96312704877256 1
5.02932631936144 1
5.39921162024436 1
4.76166028369694 1
4.48751049610245 1
5.04515453747178 1
4.65320146936853 1
5.11594539952398 1
4.60253519216193 1
5.43614692348262 1
4.99174195410005 1
5.50230535120426 1
4.48597991522275 1
5.17186191384644 1
5.25189655902338 1
5.30251987345653 1
4.90279138787753 1
5.00129464329328 1
4.93251573572958 1
4.89442578241862 1
4.83722067019882 1
4.91041447873715 1
4.84322849306483 1
4.9641598273512 1
5.11566243606887 1
4.97822670808307 1
4.93782148925465 1
4.77160530925105 1
5.04641870138462 1
4.43827104918465 1
4.88262572742041 1
4.60755680636476 1
5.22661893001161 1
5.22463503982532 1
5.12670568025277 1
4.69703620850831 1
4.35938673272577 1
5.17889176406113 1
5.45611911023856 0
4.77838218235919 1
5.09640950718328 1
4.75850532832241 1
4.96792174306394 1
4.67626241414138 1
5.09673852376354 1
5.1100549758508 1
5.20914720227534 1
5.36549535486458 1
4.80306108285603 1
5.00903131693033 1
5.19049137275391 1
5.03617174377633 1
5.04740722998175 1
4.8107486612026 1
4.70558613065868 1
4.62409889555945 1
4.90790782996167 1
4.78057350175175 1
5.00582800041148 1
4.81242783493863 1
5.13661414585823 1
4.69883975057625 1
4.42759484244212 1
5.15293881758198 1
5.02565942738237 1
5.40189546571801 1
4.48832676308125 1
5.22817353040815 1
4.97470039172841 1
4.61158375643275 1
5.19240440702136 1
5.05131145843993 1
4.44167578210332 1
5.09929941905114 1
5.5193664128138 0
5.08676467836419 1
4.83908114730673 1
4.40434583206717 1
4.92564804146152 1
4.53056170537706 1
5.15681024190833 1
4.79836058613517 1
5.02436032784757 1
4.63667793843618 1
5.05769932773272 1
5.01926812478944 1
5.27024401902689 1
4.99674533254693 1
5.30614875904888 1
4.74274355400623 1
4.81670283199066 1
5.73601325846424 0
4.75932823454896 1
4.92019892647411 1
4.9745961597777 1
5.06555176321419 1
5.43895609272483 1
5.18384228760012 1
4.67933027226469 1
4.63839789834135 1
5.53778268331602 1
4.81784271886988 1
5.0757069116684 1
5.32784855016887 1
4.90986086220947 1
5.20971134267031 1
5.20300013535452 1
5.27605948455829 1
5.05713831258521 1
5.13839326054032 1
5.02784661436079 1
4.84814939175436 1
4.77242502215816 1
5.1581324170091 1
5.21346942132509 1
4.98964442888747 1
5.02349894940077 1
5.0199696699812 1
4.62973446364987 1
4.48602801799305 1
5.01506355832259 1
5.32302604673593 1
4.67519172066133 1
5.12203188663468 1
4.77255360690851 1
4.97755938380683 1
4.91842061128064 1
4.82604975779424 1
5.39673000156674 1
5.22998037278257 1
5.08666003431897 1
4.99511875665717 1
5.10752890202236 1
5.06692382161471 1
4.36289799696389 0
5.2745412816376 1
4.90089451494561 1
4.70467687610424 1
5.0352911200932 1
5.44731903487325 1
5.43339380724083 1
5.03410097575673 1
4.37557070738905 1
4.98059803120762 1
5.08588318806853 1
5.43484122624089 1
5.40026317572959 1
4.97005055220352 1
5.2869534067084 1
5.08513463170765 1
4.67198576870768 1
5.17261440010147 1
5.49968994668157 1
4.82653447559328 1
5.3513432665412 1
4.64051834542007 1
5.00397057882667 1
5.36591317778297 1
5.23970178561703 1
4.73668725326337 1
5.47409528606397 0
5.14156157960835 1
5.03335410198999 1
5.05141214738558 1
5.05370701570337 1
4.82113981602708 1
4.67137706763455 1
4.34582733999529 1
5.45682598231899 1
5.04345802642526 1
4.93809100842477 1
5.03570902475395 1
5.04381696021577 1
5.34879710843909 1
5.09343655338687 1
5.09088478125118 1
4.52910491154253 1
5.13731661621237 1
4.54640813955481 1
4.83561119150417 1
5.55284261414922 1
5.55259975083242 1
4.52418343412072 1
4.82270165995392 1
4.93373668846254 1
5.21584710169964 1
4.8065846964227 1
4.8182987973674 1
4.90688569880687 1
5.02377410346155 1
5.05279404983334 1
4.65067671681135 1
3.7964288327014 0
4.65927314758409 1
5.02079450699795 1
4.95490400219599 1
5.05854979354871 1
5.02227339476807 1
4.2173613646272 1
5.14583268990827 1
5.43065183061119 1
5.086722371509 1
5.33702770568715 1
5.23903402857074 1
4.66525965798192 1
5.04649582771046 1
4.81202813404264 1
5.17765175847818 1
5.23830325812806 1
5.20114740654927 1
5.00867632326989 1
4.66631505492653 1
4.47564190978565 1
5.30290204924869 1
4.90090538537229 1
5.39233326857779 1
5.15614762791611 1
5.02944992801605 1
5.46576053007662 1
4.25742092445378 0
5.36077189021075 1
5.13044566952823 1
5.28085733016131 1
4.99593962242489 1
4.7260310948552 1
5.37557613532028 1
5.23597646565908 1
5.3830617668397 1
4.96918157548276 1
5.2263094912473 1
4.9195758665309 1
5.30829490786171 1
4.62665893124283 1
5.68190504137677 0
4.58625123424989 1
5.14320041915662 1
4.78367400437629 1
4.93976853609376 1
5.44184865304041 1
5.29964902242141 1
6.15686670074727 0
5.0251550578255 1
4.79566530273902 1
3.98917405155344 0
4.72036347748926 1
5.23205058803017 1
4.70414705682638 1
4.71365122160654 1
4.57580803510492 1
4.88238611050258 1
4.55988401724541 1
5.10790877777014 1
4.68752096408256 1
5.62064560221252 1
4.85398884453019 1
5.23038943115615 1
4.83937922029195 1
4.87724590301642 1
4.96274172191725 1
5.06552516123167 1
5.36730092341056 1
5.06891892719027 1
4.95796040299123 1
5.00350712678075 1
5.24513545283688 1
5.47751027422042 1
5.54734156859108 1
5.27218847958126 1
5.14069650106045 1
5.03798415089682 1
4.96314298333534 1
5.01534707601119 1
4.66035007381345 1
5.19579883524135 1
4.77265107450352 1
5.42639883669035 1
4.8227168962762 1
5.46247234238937 1
5.06314960753666 1
5.04540554185254 1
5.40600205900203 1
4.7708442530791 1
4.95298556342841 1
4.86344780831178 1
5.33968450064861 1
5.2100674432232 1
5.0859605031885 1
5.2106931737732 1
4.83364439571705 1
5.35546255057206 1
5.26546263933214 1
4.85962577412626 1
4.78917233391039 1
4.95936790645186 1
5.19641082562741 1
4.7546453220094 1
5.52150019839326 1
4.80033382545228 1
4.88825945361309 1
4.82582332697306 1
4.63624253228837 1
5.21890859167559 1
4.92460601570777 1
4.75254920357585 1
5.08340401565773 1
4.94552481458796 1
4.68860176207745 1
4.67377054832042 1
4.84887199347356 1
5.28386374588713 1
5.04300276062053 1
5.41848342186801 1
5.32321652040842 1
5.1998332661595 1
5.16119657968034 1
4.9603669900854 1
4.81644182301209 1
4.8166346736426 1
4.85673311471958 1
4.69871906133304 1
4.92387489927591 1
4.76032356380623 1
5.01971510930674 1
4.69776906812122 1
5.02665853635749 1
4.70665612283485 1
4.61728191793434 1
4.78963776750828 1
5.08521113959234 1
4.99598349114219 1
5.01139510127367 1
4.8900980119181 1
4.7629942528441 1
4.4796096470138 1
5.22699505357335 1
4.79526341886092 1
5.15780082355808 1
5.2468457730785 1
5.11866857595522 1
5.10933751560256 1
4.83027982089112 1
5.45501943702644 1
4.93947301397593 1
4.96341252113682 1
5.05170322064871 1
5.2749744266001 1
4.38564257528565 1
4.97562414893617 1
4.56869183605792 1
5.01897759673653 1
5.55989454376824 1
4.63720093741203 1
4.63405253252851 1
4.7548231892288 1
5.45156548257124 1
4.89586623934423 1
5.23185238842573 1
4.81503985513139 1
4.83747911253324 1
4.451998629057 1
4.71617525751688 1
5.23571145373611 1
5.11101020783712 1
5.20394531818871 1
4.56635165375739 1
4.78320681064635 1
5.14725010019326 1
4.92932526817435 1
4.64696005571948 1
5.01883704264455 1
5.10822701553861 1
4.87954178303822 1
4.47008614989678 0
4.72178183401685 1
5.00251329002916 1
4.84831825358513 1
5.05321760513806 1
5.00761626546913 1
4.59941248510051 1
5.66647069666404 1
4.47903695266307 1
5.10185054769092 1
5.2053981703921 1
5.31273658725844 1
4.26812999963126 1
4.88194174963595 1
4.63612663378473 1
4.63115313754158 1
4.87973744261587 1
4.66654689587217 1
5.23699585365018 1
4.86725383380326 1
5.70306632648577 1
5.16729230481592 1
4.79061220591486 1
5.10311508762173 1
5.10898878289562 1
5.24139457649774 1
5.08184897115812 1
4.93770830093193 1
5.0397088834405 1
5.20857849864109 1
5.19772863197911 1
5.57410410058005 1
5.1700010212062 1
5.17614142261878 1
5.20655852529312 1
5.07352025079731 1
4.49839336301772 1
5.24708474082105 1
4.869628002107 1
4.82099928668018 1
5.14325239607388 1
5.14370600686229 1
4.5143047527109 1
4.51506973803608 1
5.24604019257094 1
5.35840502717743 1
4.75709320992407 1
4.91606116261023 1
5.38796194934574 1
5.38331501813678 1
5.36207081006104 1
4.80067676459987 1
4.70744072773234 1
5.21028832687024 1
4.33242285552395 0
4.6721427640898 1
4.68444707564853 1
5.25042694002616 1
4.73227134845994 1
4.67146461642145 1
4.5954471456868 1
5.16880719664515 1
4.7142553831756 1
5.20537670889293 1
5.26137662135179 1
4.56636695200199 1
4.79141792992543 1
5.01653151585463 1
4.55613523915917 1
4.99564732493066 1
4.44131465348384 1
4.33017164086769 1
5.27085612871911 1
5.38130041524189 1
5.13924126434023 1
4.89931758965063 1
4.88721616905937 1
4.3679756606446 1
4.9547673277344 1
4.47916037289328 1
5.08507436991071 1
5.19369024331676 1
4.36551058644987 0
4.61583878480522 1
5.19802350793886 1
5.6370804915817 1
4.97295324414394 1
4.96999395007342 1
5.46930624902511 1
5.3896191179868 1
5.22477156945362 1
4.84861312867201 1
4.51901381961272 1
4.90810623401768 1
4.8909590448383 1
5.05028328848867 1
4.92763483574856 1
5.38348772776643 1
4.5471417677341 1
5.1468636019564 1
4.71274192806761 1
5.22564439125578 1
5.0526486401143 1
4.6594507453819 1
4.64608861010157 1
4.57331282205473 1
4.63445949729527 1
5.80321496098059 0
5.15555007640207 1
5.16688148682058 1
5.32037870051245 1
5.12560634794804 1
5.11087164027005 1
5.03247406702554 1
4.92555082548237 1
5.53664707083995 1
4.81952425984554 1
5.22909750543618 1
5.30406614396975 1
5.37782464981343 1
5.06465003448116 1
4.93876753622677 1
5.37614326939224 1
5.02910976673218 1
4.48163632872135 1
4.74411860508337 1
4.86132946290001 1
5.13009767642175 1
5.08999469424298 1
4.58566749404314 1
4.83803415393675 1
5.03158460062451 1
4.65129522537315 1
4.93834162714325 1
4.90126221639893 1
4.52956904499424 1
4.78751662107646 1
4.73761592072062 1
4.69964013846299 1
5.31363733335682 1
5.34088292158114 1
5.45453921797673 1
5.41770883157846 1
4.74085560136868 1
5.7203274683586 0
5.18430794708474 1
5.51197786966464 1
5.10394797401666 1
5.17967660079785 1
4.87060487657097 1
4.78227826646726 1
5.21510207349297 1
4.89216537316369 1
5.23766613626612 1
4.9240359297568 1
5.04463366702093 1
4.82354999590494 1
4.96347485975739 1
5.18841826154119 1
4.90313387554223 1
4.84370476495351 1
4.93621077570984 1
5.14765397403631 1
5.01649644867354 1
4.6294345280421 1
4.84684576590247 1
5.26406895731574 1
4.51424642340614 0
4.27248718486907 1
4.7348213698375 1
4.79731834371113 1
4.85974203814201 1
5.0900292630491 1
5.25027089249383 1
5.28968424234941 1
4.74646085275097 1
5.23238423280291 1
5.3518326540756 1
4.7030004477328 1
5.06472461862504 1
4.95437720295912 1
5.09442884494047 1
4.88152911355679 1
5.00698879654352 1
5.51849419909132 1
4.27501721156744 0
5.47673354518838 1
4.72690761391593 1
5.04835978345359 1
4.92798062297277 1
4.68007805889685 1
4.90252575700494 1
4.65614398962235 1
5.18922152451457 1
5.07005616874102 1
4.70713558281403 1
4.65481983467489 1
5.13600519529633 1
4.82697063157833 1
4.78790141425869 1
5.32006318435649 1
5.21049843010302 1
5.25639267174103 1
5.05777241924497 1
5.24469791474679 1
4.47712029590189 1
5.57981525324355 0
4.87294385535088 1
4.61070320266519 1
4.45392998065815 1
4.74539921513686 1
4.99272800611741 1
4.84693946195563 1
5.18022234395126 1
5.72509232661531 1
5.02366610490764 1
5.00597363760258 1
5.05056684522246 1
5.3769106225679 1
4.77458817679967 1
4.74182656952666 1
5.291852327545 1
5.15491107113795 1
4.54475680306364 1
4.80334059510699 1
4.88979769729304 1
5.33899797034766 1
4.67834130494843 1
4.99352283131522 1
4.86692057302658 1
5.01642945481328 1
4.49724803106542 1
5.45001528231561 1
5.62350261609686 0
5.24120590013086 1
5.28719437866262 1
5.27714480636399 1
4.88754201890399 1
6.05269018547611 0
5.39698057122363 1
4.73403786076916 1
5.40577766164762 1
4.78070658385401 1
5.17737192900699 1
4.93333200442886 1
5.02609348616521 1
5.03506845740835 1
5.18097945175789 1
4.29118207738904 1
4.95314927811389 1
4.41423058705812 1
5.03741492418398 1
5.32271781589637 1
5.05463596701913 1
5.25142065920339 1
5.08418143029036 1
4.4713130241332 1
4.8994234377323 1
5.10130334169116 1
5.34378056450004 1
4.98467059607188 1
4.89604978291136 1
5.04753598713096 1
5.26717684798446 1
5.22584134940792 1
4.74434506791945 1
4.67075569089095 1
4.86116602534885 1
4.41375682007167 1
5.1007448377382 1
5.19317736144731 1
4.9221658141715 1
4.99104025567635 1
5.12021827740552 1
4.52124465164844 1
4.45877037570073 1
5.17383363815595 1
4.77845241321802 1
4.94257271444326 1
4.80153316328078 1
5.00916106570752 1
5.16259574073643 1
4.89571050414006 1
5.06526755835803 1
5.62217648322869 0
4.6320180394107 1
5.09914072515522 1
4.66192118490745 1
5.03808078554695 1
5.23584717583172 1
5.11414386146899 1
4.67007819361613 1
4.95843593251075 1
5.16013346643061 1
5.23573678430732 1
5.19265563898114 1
5.23292388752541 1
4.9416009649043 1
5.26484037685757 1
4.80707424512683 1
5.01406939262454 1
5.22749801933236 1
4.90820722668972 1
4.82286828538401 1
5.37442017896821 1
4.76112598326719 1
4.64550120317725 1
4.95205265090785 1
4.91774655868702 1
4.91896574701635 1
4.84736895147704 1
5.25234727571326 1
4.99252094025116 1
4.72064559530937 1
5.09165886926862 1
4.898610246175 1
5.54071716237954 1
5.30536822229991 1
4.61642515966748 1
5.4854332263199 1
4.97869313525896 1
4.94048586957074 1
4.79578050059307 1
4.9603566919874 1
5.22253577526189 1
4.73925765413305 1
5.17859451688531 1
4.99172702188608 1
4.83554988756522 1
4.99401198350661 1
5.01873219887466 1
4.84802985084035 1
5.18211084250471 1
4.9100441893191 1
4.89679938039981 1
5.3269051188279 1
5.12151440181152 1
5.04212858691485 1
5.18149913080837 1
4.70009321282524 1
4.94174149294706 1
4.96220437904946 1
5.23526836247576 1
4.39799553133277 0
5.28059546657918 1
4.63094050237197 1
4.9609307001534 1
5.63219424278969 1
4.82261136837181 1
5.43916198591235 1
5.51653447849601 1
4.7722338377083 1
5.1037058936712 1
4.56130361371448 1
5.31058922063419 1
5.33102435930871 1
5.36992608761753 1
5.28958615290484 1
4.81230954125828 1
5.19624073750887 1
5.19163794534718 1
5.33772845062755 1
4.9885107785102 1
4.41930042717001 0
4.68748595896048 1
4.86571426341516 1
5.19401588387683 1
4.61693224169097 1
5.80603105030261 1
4.58689744168033 1
4.83902510024902 1
4.30314057856448 1
5.17474385902992 1
4.69011123938446 1
5.00186439101534 1
4.94707614039114 1
4.89131138926426 1
4.51744863555804 1
5.06239942550213 1
4.91565130420932 1
5.35497858681913 1
5.18875400851679 1
4.93817903706888 1
5.12680722271482 1
5.10522415315248 1
5.49493734228628 1
4.86963567689253 1
4.87503200862847 1
4.94958263246074 1
5.10691413431184 1
5.35688692135891 1
4.98691612486894 1
4.97190993451621 1
5.43406924469055 1
5.24275011600542 1
4.89768086579586 1
4.78081576895842 1
5.11679530875458 1
5.24350199952853 1
4.65747445543118 1
5.10707354403811 1
3.96154179663343 0
4.79288338040392 1
4.9725646263391 1
5.22698228146491 1
5.18049042504241 1
4.70127933979959 1
4.94777695094274 1
4.82371603110296 1
5.05491012728746 1
5.92952763770379 0
6.02163140559561 0
5.49534292644589 1
5.46042146329318 1
4.95759340912627 1
4.61486874106237 1
4.7600804395703 1
5.21672726899232 1
4.48377692324581 1
4.67422816956949 1
5.1386158041789 1
4.79350242480388 1
4.67988875582555 1
4.71833190883557 1
5.06849715466343 1
5.44307202758813 1
5.27318989208946 1
4.80121758520953 1
4.88069059797879 1
4.45601052507152 1
5.59792328181945 0
5.01564743323744 1
5.00862748024961 1
4.357182597941 1
5.17098706144015 1
5.01066007307579 1
4.67358258352278 1
4.58901124457754 1
5.44315828012357 1
5.27831857263777 1
5.13679865553659 1
4.67930693030337 1
5.10642685690581 1
5.43490265071194 1
5.44991134050222 1
4.98806504511743 1
4.51025181175863 1
4.65927421256413 1
4.87602847687319 1
4.82555921000544 1
4.70302321309992 1
4.85502261892868 1
4.76126722559768 1
5.09280723571443 1
4.98678743763608 1
4.98457407173764 1
5.40543949457378 1
5.44220219791179 1
4.6669217092309 1
4.82842340284927 1
4.79375880076494 1
4.64218333603971 1
5.4939858820654 1
4.61507807266626 1
5.06204118999215 1
5.10909393010924 1
4.74408608288447 1
5.08313315015759 1
4.5094502984909 1
4.641012394116 1
4.46252858121029 1
5.44962275089624 1
4.57336551534539 1
4.49984463211905 1
4.63333033250243 1
5.18542869900069 1
5.28178887280856 1
5.51969615298865 1
5.39988269050556 1
5.06871770715442 1
4.80613930140202 1
5.27748951130753 1
4.57042321365784 1
4.78665338902796 1
4.50204934960337 1
5.02214016044731 1
5.02192138416463 1
4.9907349459356 1
4.89085754080325 1
4.79792123067084 1
4.72086828447782 1
5.5755007821237 1
5.09873341666609 1
5.06484809602338 1
4.49550760562453 1
5.15207140177994 1
4.92578501395029 1
5.45910549848107 1
5.24333617053344 1
4.97948002044983 1
5.72749975734336 1
5.65607122520245 1
4.99031414795317 1
5.40636291610433 1
4.85038913358031 1
5.07461129841843 1
4.70710094201863 1
4.51679370293425 1
4.95701356801943 1
5.90913572393108 0
4.24178124584727 0
4.87307035126532 1
4.35757691582502 1
4.45261938743479 0
5.27822142129246 1
4.47420185149443 0
5.17355093597064 1
5.01703032221249 1
5.45419496759806 1
5.03257595903594 1
5.1335228108299 1
4.99191184889791 1
4.94233409467609 1
4.60092283424247 1
5.10164032678788 1
5.01186176240938 1
5.05304314700424 1
5.60499782028016 1
5.02365619925526 1
5.51264950860521 1
5.80213042371934 0
5.13100169028208 1
5.29674488546615 1
5.57802004088857 0
5.25691717634837 1
4.8178298882708 1
5.07436803243965 1
4.8074834543262 1
5.35032506476068 1
4.79506782422705 1
4.75323589576919 1
5.21074773616813 1
4.79727586380506 1
5.12935948650293 1
4.93830815539595 1
4.94475062829343 1
4.93624548184335 1
4.99002419636071 1
4.89334088756114 1
5.50883414246381 1
4.93622993785058 1
4.740662512068 1
4.94795851501864 1
5.206780717619 1
4.83452255344231 1
4.569508342525 1
4.71072120761888 1
5.03081270275539 1
4.9492273426735 1
4.81721537027627 1
5.0635494821921 1
5.02103655152637 1
5.02094389477823 1
5.12987579438159 1
4.86749008355244 1
5.39192707056783 1
4.90515863860826 1
4.82345340470274 1
5.55014604459149 1
5.07505260174975 1
5.18301083084512 1
5.14501737265262 1
5.0470053432522 1
4.96445801176756 1
5.10977073885015 1
5.06162408545408 1
4.71395891224721 1
5.66690833482633 1
4.73005245072303 1
4.98676779849285 1
5.31264924565511 1
5.2102927659609 1
4.99330684576577 1
5.04524646846105 1
4.55047872786558 1
4.78971409801083 1
5.12129792597812 1
5.41685604504203 1
4.68311772640422 1
4.30323162534722 0
4.54732208437385 1
4.90519771716295 1
4.18908464871868 1
4.8054144337339 1
5.15393742095905 1
4.54235240784649 1
5.13028443703935 1
5.00627041569943 1
5.11009234682624 1
4.31062254255345 1
4.75561974868595 1
5.00880351118356 1
4.52739795380804 1
5.31399585336757 1
4.96665728185665 1
4.66980188626559 1
4.58133805623889 1
4.39902203723395 1
5.07413339470754 1
4.26809845074035 1
5.03728556305179 1
4.65470869058532 1
5.0620048647058 1
4.80703853232099 1
4.47858451330114 1
4.98662516149437 1
5.23222913574842 1
5.11267050032583 1
5.01791960245812 1
4.61615050145246 1
5.57812770841341 1
4.96369724015307 1
4.92276096857222 1
5.0871347661022 1
5.0010284313143 1
5.16663655225323 1
5.32691227329308 1
4.98485673009438 1
4.9161589948033 1
4.93436561413389 1
4.62525066292368 1
5.52268917542447 1
5.3218491114582 1
6.15531717053819 0
4.60835944305156 1
4.87772750346372 1
5.34078915838332 1
4.68211699032861 1
5.26220093457871 1
5.23472000549045 1
5.46886904771702 1
4.96814454863476 1
5.16688916866756 1
4.87911742691643 1
5.1797210270494 1
5.28328282710587 1
5.22234764706517 1
5.04948172693045 1
5.24614649080485 1
4.31540262671006 0
5.03725492225095 1
5.18885553037155 1
4.85863523809053 1
4.83017495117538 1
5.28357785367103 1
5.21413529095823 1
4.89121533546869 1
5.44643831478432 1
4.85139382809141 1
4.77836096350966 1
5.09453809355268 1
4.35227080136675 0
4.97020996547137 1
4.87972848810807 1
5.10445100957948 1
5.40566483539003 1
5.01099019743509 1
5.04137598378367 1
5.09404305674694 1
4.98779295193143 1
4.80451945310879 1
5.22683034421042 1
5.30083326947351 1
5.07622623820323 1
4.54899577536356 1
4.82188842118274 1
4.54230199927654 1
5.23571498682016 1
4.8029055680336 1
4.99255632348291 1
5.15466064095603 1
4.76402296312687 1
5.10672506606965 1
4.9109306087854 1
4.96168974648661 1
5.19176241039018 1
5.43513225244743 1
5.58235962473026 1
5.51949346770078 1
4.91818499250479 1
5.14285352957574 1
5.0358751690988 1
5.05312980613144 1
4.77685148441941 1
3.91660008021095 0
4.97883793188058 1
4.93916665792488 1
4.76063102049336 1
5.13098577363444 1
4.79705844705234 1
5.30717977914475 1
5.1413402109537 1
5.21171585995262 1
5.35236501874801 1
5.10763947483958 1
4.87468840947245 1
5.03595374051752 1
5.32763294834555 1
5.03370753424067 1
4.98335943193433 1
4.8091710577283 1
4.67041688388241 1
4.55272144014866 1
4.42847526369097 1
4.641429404251 1
5.16871083194222 1
5.5651784215141 1
5.18492922694602 1
5.30059562692137 1
4.88499250327074 1
4.60014915335349 1
5.03431690348692 1
3.79167153752862 0
5.8733104973234 1
5.50992851103642 1
4.79935982766987 1
5.10542991414336 1
5.12134186573141 1
5.17546998121456 1
5.21756209186947 1
4.85148371975473 1
5.07072221761531 1
5.67876605995255 1
5.21568019326085 1
4.71353646935059 1
4.83539580411335 1
4.95840709738729 1
5.11257313732668 1
4.87168644593088 1
4.97879861901212 1
5.29466489748512 1
5.57110663283134 0
5.01365036250286 1
4.94522127458954 1
5.23305124333285 1
4.67078276711729 1
4.98185641217165 1
4.98687521237648 1
4.06512725811645 0
5.68230212171206 0
5.70828939053531 1
5.00568221483003 1
4.95258242213223 1
4.93143470669883 1
5.55411188409945 1
5.02929960137196 1
5.16902669239502 1
4.99543775781874 1
4.93377242960463 1
5.21173678105116 1
5.15311792530927 1
5.70985087632258 1
5.51706509408929 1
4.63464085735086 1
4.75776511202815 1
4.99006832517344 1
4.96248084797977 1
4.81444828481318 1
5.33948217955213 1
5.21624658855523 1
4.86004390575067 1
4.56261830384684 1
5.10401655260651 1
4.93822429995527 1
4.96724408620721 1
5.57852354386495 1
5.23636194803302 1
5.01265602880087 1
4.75252340847865 1
5.23565397097817 1
5.16170461759324 1
5.71358863010928 0
5.07382139626356 1
5.30785996769833 1
4.58660574292408 1
5.04200058128527 1
4.64894957661486 1
5.00506403363072 1
5.60672548459427 1
5.26264566452952 1
5.07695344314301 1
4.85578449463868 1
4.88765332888218 1
5.05301879994132 1
4.92009045111817 1
5.52699938392243 0
5.08997476588262 1
4.93334876791389 1
4.96737612505346 1
4.8458235707143 1
4.37865682335694 1
4.74912318946302 1
4.72911502455947 1
5.12397217514214 1
4.96850293056159 1
5.23499205657739 1
4.85220418222854 1
4.76275637367452 1
5.35706481193549 1
5.08681353696254 1
5.09915929844587 1
4.90020352425107 1
4.70703932347741 1
4.59037519289782 1
5.61656428067 1
5.49694754152903 0
4.94688060260537 1
5.40514283424542 1
4.67588594746355 1
5.20115941635551 1
4.95233351643579 1
4.69067414151016 1
5.17037075225339 1
5.01356063498601 1
4.88723446141765 1
5.61381487258735 1
4.8279257363179 1
5.02424072524607 1
5.05582930716189 1
4.96428480963644 1
5.18258722089385 1
5.01125178690088 1
5.57582654046946 1
4.82397938574412 1
5.02700790336663 1
4.11956055413832 0
5.35932866658977 1
5.04755026742901 1
5.07311040320288 1
4.95235521363126 1
4.62691443806219 1
5.32788389286879 1
5.20838142946029 1
5.03878333898041 1
5.30481951764649 1
5.10005093645429 1
5.35596318694737 1
4.91999033854487 1
5.25377511375183 1
5.15606509418623 1
5.10414297778614 1
5.02242642589375 1
5.15829729109124 1
4.92110568812946 1
5.29138979973239 1
5.44307827233264 1
5.0262254367433 1
5.09852757103942 1
5.01886136248169 1
4.92719503446412 1
5.62982492370735 1
5.17352684796349 1
5.10497710136963 1
5.13302376695018 1
5.38289120018065 1
5.17238739848512 1
4.8577864195962 1
4.76283376357897 1
4.85823298438827 1
4.65816914187759 1
5.02161909018377 1
4.74216235870702 1
4.65038871713261 1
5.09819043366053 1
5.18661354515294 1
5.43603610646898 1
5.99263256226097 0
5.42197646312808 1
4.81055843871915 1
5.15071166358249 1
5.27515176714587 1
4.73574245433709 1
5.14856390643056 1
5.12065805782546 1
5.21272289195887 1
5.13568242237623 1
5.30971849798499 1
5.56972000528014 0
5.34367108954465 1
5.04694425441776 1
5.45249249824181 1
5.20733521984485 1
5.53378127370272 1
5.69637273938567 0
4.84388063734756 1
4.48407913697597 1
4.99170559401679 1
5.03398283819404 1
4.59687288342895 1
4.8851750739308 1
5.44776899812975 1
4.91460009960981 1
5.1092706547947 1
5.33285338897136 1
4.58155842523163 1
5.51863449336004 1
4.8003386588969 1
5.40211224167475 1
5.08190844592694 1
4.53925382048694 1
4.58473284134004 1
4.38517321694114 0
4.88527858280014 1
5.41905538149604 1
5.08175936141256 1
4.57750088019565 1
5.43907616904112 1
4.747470097996 1
5.36533912064485 1
5.22561288197926 1
5.61195602057504 0
4.64335938765758 1
4.91795740308733 1
5.02517174226328 1
5.66508236452245 1
4.78356714751317 1
5.3080635256602 1
5.18891251709683 1
5.16089619074267 1
5.42075764141819 1
4.62102361562447 1
5.09207360131464 1
4.81509891411298 1
5.37479294934729 1
4.75153048482673 1
5.15067811613215 1
5.3612012979502 1
4.63751287810348 1
5.00167938056616 1
5.50638107843531 1
4.90094339283133 1
5.55341661813037 1
5.19114371439201 1
5.04248575893025 1
5.10448602930066 1
4.81898461341599 1
4.89462755223205 1
4.92341789838687 1
4.65557506254227 1
5.15900903792743 1
4.30716647059997 1
5.06050695048808 1
4.93203106346266 1
5.48854564784205 1
5.10360105072853 1
5.49640798566813 1
4.98371593618297 1
4.7647978412162 1
4.59632794103583 1
4.59823430959908 1
4.85612303439244 1
5.35149152228539 1
4.82354606231599 1
5.31031588854928 1
4.82243430693861 1
5.43938171175859 1
4.88066072274513 1
5.55417775183043 0
4.41282731105751 1
4.53636718169364 1
4.90471779983381 1
5.46918147147389 1
4.77623644507927 1
5.37289165882179 1
5.11126810097362 1
4.74979385445647 1
5.23534088300804 1
5.42731615815892 1
4.96435032081768 1
5.26565607469959 1
4.58798545678109 1
4.93388361199893 1
5.02837935784988 1
4.86600024225914 1
5.15286968822869 1
5.0120332720116 1
4.62437671004482 1
4.60501546885706 1
4.55905737499237 1
4.941218653868 1
4.92013819351515 1
4.9224792497543 1
4.74714357117515 1
4.79282577970733 1
4.9757300680749 1
4.88130875453293 1
5.16593948286619 1
5.648095067315 1
4.31178341834566 1
5.3475231073858 1
4.7204136929452 1
5.16988398294377 1
5.34070443603697 1
5.06590524139554 1
4.9263446215332 1
4.74316410401831 1
4.84176889976475 1
5.04302920002037 1
5.08294421552313 1
4.94514059268148 1
5.12440710325164 1
4.92746390926888 1
4.6200577966642 1
4.84158761990549 1
5.10465679066588 1
5.06651673846303 1
5.16010576483271 1
4.99654487100424 1
5.619777110294 0
5.35796485030504 1
4.68495265724611 1
5.1357711272545 1
4.5921523952733 1
4.2967570699969 1
5.08479162263352 1
5.12793543392228 1
4.76315866598808 1
4.68440618546782 1
4.83399716728443 1
5.19230982722577 1
4.72049830000293 1
5.03214693479617 1
5.1255818827588 1
4.99027352996114 1
4.91507112481751 1
4.90290749614309 1
4.96735705786822 1
4.63426569273595 1
5.15366315538974 1
5.06175137301365 1
5.03899510807099 1
5.31220260301466 1
4.37814545277002 0
5.66517573552624 1
5.12015874364412 1
4.93144381884307 1
4.4470493744428 1
5.1789174619089 1
4.95991500170056 1
5.07400090258706 1
4.82878420043523 1
5.14991832384134 1
4.81620084535347 1
4.74752028680967 1
4.7615273284418 1
4.8972012745415 1
5.26612849809261 1
4.8903027702963 1
5.19027658125011 1
4.83959575884564 1
4.93595100874226 1
4.73853071144701 1
5.90884835918016 1
5.49852470656448 1
5.18830819280007 1
5.41170364074238 1
4.64981411238037 1
5.26536465936204 1
5.17872538183994 1
4.67847628923584 1
5.40291781867345 1
5.2120961816561 1
5.30659822994031 1
4.82989897556534 1
5.23151513221883 1
5.06058868581239 1
5.02596599094531 1
4.91954686749634 1
4.82708110841522 1
5.02058612383149 1
5.26070026116145 1
5.88808224472894 0
5.20565473058774 1
5.17243588933071 1
5.30239818752505 1
5.6773832984126 0
5.39209138668943 1
5.04794830181337 1
4.9075893187793 1
5.03938314338708 1
5.10286499038622 1
4.87411589221135 1
4.896361019651 1
5.01596696072081 1
4.82516485856609 1
4.73554774490654 1
5.21760392171316 1
5.04290045522435 1
5.44706192515845 1
4.96092544158387 1
4.95378796689585 1
4.59403176194226 1
5.30699946324246 1
5.09021260415837 1
4.98676557917999 1
4.99526775461805 1
4.81602442658375 1
4.76036076862436 1
4.87508591803381 1
4.52125631116894 1
4.71699114294537 1
4.96189398296081 1
4.86924047154027 1
4.79303182080035 1
4.73636746237037 1
5.18730119997233 1
4.6317756912092 1
4.87433942023103 1
4.92622599046676 1
4.862765948885 1
4.86701188262577 1
4.95713359984592 1
5.08053215030018 1
4.92310842194037 1
4.53969067558439 1
4.74774314324811 1
5.2730855854856 1
4.70099630237091 1
5.32280823588345 1
4.96878808445079 1
5.0832347921447 1
4.92425845245009 1
5.24752326731307 1
4.62259331828641 1
4.72480558355315 1
5.22150763576669 1
5.45454058915089 1
5.10024134636097 1
4.76008300284156 1
4.41038716239694 1
4.53634352083165 1
5.18809672426068 1
5.5511147446781 0
4.84154813630154 1
5.29312846711216 1
4.44725101795607 0
5.60513566878466 1
4.63709018496532 1
4.79440356711823 1
4.79954361821739 1
4.96547085302067 1
5.46614788240958 1
4.53413813302448 1
5.44530882830708 1
3.70425874019241 0
4.87690901798458 1
5.37774317519222 1
5.58227211901755 0
5.28652824824672 1
4.81519996128747 1
5.15988856422747 1
4.69779430417897 1
4.82723765732569 1
4.79476568378657 1
4.97029176390831 1
5.05404849057611 1
5.55676415670811 0
4.88047256087755 1
5.23889712637645 1
4.78572574187287 1
5.34221825940831 1
5.13263101289732 1
5.33748980500087 1
5.09922117356756 1
5.24129751194186 1
5.12679559671002 1
5.22371212069346 1
4.92516898526089 1
4.59455765081917 1
4.61097835081689 1
5.3236410047952 1
4.88024386816031 1
5.05602631403045 1
5.56709694611289 1
4.8499742655126 1
4.82977011782972 1
4.73764250551319 1
5.14622986889248 1
4.80701148260532 1
5.03797608480833 1
5.71906937709225 0
4.75371171410973 1
5.17361734348594 1
5.38238948439229 1
5.07635643096462 1
5.78941770920637 1
4.97293342066764 1
5.14552020874678 1
5.16089011427367 1
5.42753847805321 1
5.07698346970884 1
5.01943407035003 1
5.06524417118218 1
4.79129354922937 1
5.06356820348713 1
4.82865124985109 1
5.03385800291902 1
4.81027277741079 1
5.15456835940244 1
4.87931019099211 1
4.59654569328286 1
4.70428018052357 1
5.31096349024463 1
4.98975913709664 1
5.29620163290303 1
4.77317947806482 1
4.92825634656211 1
5.16001536632408 1
5.05892829803725 1
4.97220766788188 1
5.15661553000758 1
5.25086113653434 1
5.41408149253929 1
5.28715095568604 1
5.10625158300159 1
5.17645219312451 1
5.23885009519644 1
5.31779434608962 1
5.12054754138952 1
5.49935620582118 1
4.77502377435191 1
5.20701196704783 1
5.63784089454903 1
4.65677271005833 1
5.06245045472179 1
4.85831994845948 1
4.61994755510539 1
4.7671756389069 1
4.22770273991703 0
4.48844285701989 1
4.93732280327664 1
4.9580141175108 1
5.24285410949805 1
5.09315618423874 1
4.65043140717218 1
5.06814506759209 1
5.34776859179308 1
5.12528310293065 1
4.26999323238912 0
5.16921588091977 1
4.68408619864041 1
5.09599205582279 1
4.86845252278394 1
5.56050133413487 1
4.90794454102081 1
4.86731646256034 1
4.76510849041079 1
5.21580135170917 1
5.37644664822036 1
5.1299996546169 1
5.02603799313128 1
5.15536157406475 1
4.86604026105418 1
5.01997743449746 1
5.95386431459208 1
4.86715662763127 1
5.4473410554398 1
4.78529535044087 1
4.4355342704457 1
4.76721404799982 1
4.79910988514167 1
4.68239501266465 1
5.21199344847553 1
4.89231819267946 1
5.38968484360592 1
4.93758610370589 1
4.79083907886568 1
5.11449517918292 1
5.74805551122731 1
4.88210352798594 1
4.98463251074245 1
5.05685884326906 1
5.02383930475242 1
4.76437337818703 1
4.90059184928703 1
4.76376391926274 1
4.62923145512375 1
5.06712463568412 1
5.280029233431 1
4.74083258138012 1
5.35345545383139 1
5.14302685671169 1
5.14072349783979 1
4.76295606805198 1
4.97795423855595 1
4.7526502224804 1
4.67084010851026 1
5.67046415601884 1
4.39035013376894 1
5.40154887573595 1
5.19528177677426 1
4.99325659130076 1
4.52051035255 1
4.91149330115406 1
4.54861354611692 1
4.99836476263981 1
5.15767030088517 1
4.50942521281448 1
4.74190886636259 1
5.12848552564789 1
5.08257407716222 1
4.54943427075902 1
4.94805707903634 1
5.17555936673831 1
4.50746746470528 1
4.90507742256134 1
4.38198082259402 0
5.10365493524447 1
4.91518247333914 1
5.46276428971157 1
4.86446686955216 1
5.70732089490392 0
4.77158108289964 1
4.44664701295342 1
5.25569395173508 1
4.72384443404559 1
4.94819178212864 1
5.2489200553012 1
5.01750384690842 1
5.12459686875347 1
4.70652073677441 1
4.79655523345461 1
4.56531587078996 1
5.30897417745012 1
4.47596670507236 1
5.04206664221238 1
5.26150748570732 1
4.90745078515041 1
5.30188431582077 1
5.23209846693371 1
5.17273467587876 1
4.86456077598487 1
5.36466714426597 1
5.20252041317085 1
5.06773717660693 1
4.56119041179458 1
4.71447255848732 1
5.42455096835174 1
5.85881281770747 1
5.0441274043565 1
4.84237729949032 1
4.44535895989526 1
4.81264269327075 1
4.82126864187456 1
4.53998818669172 1
5.09963590436785 1
4.68720777781753 1
4.75195762316972 1
5.37813662490577 1
4.70289428548764 1
5.10658759795184 1
5.54806723240987 1
4.766832945264 1
5.26828454735703 1
5.02097520311836 1
5.0832674507439 1
5.04543456988852 1
4.70886574726686 1
5.22914947288572 1
4.54098099907966 0
4.93709509652265 1
5.21068805749354 1
5.0791423403507 1
4.15714324785498 0
5.03069671712527 1
5.37320528966602 1
5.32326671732544 1
4.88405471549325 1
5.21693067625465 1
4.78793349464656 1
5.26729181222147 1
5.37817590430652 1
4.9692335213127 1
5.17008890525672 1
5.38320634444748 1
4.53323544928326 1
4.67710491755768 1
4.97709391931725 1
4.87326767369383 1
4.74585128884735 1
4.54477057298128 1
5.20907121512562 1
5.05317411518522 1
4.97435548709371 1
5.3851106280978 1
5.28834851000876 1
5.01952329932964 1
4.77340475701795 1
4.74873779326868 1
4.96748837801556 1
5.3162244398998 1
5.0287541734272 1
5.00517287131941 1
4.85441237870689 1
5.0820950413419 1
5.23875554688825 1
4.62469371699636 1
5.19685386034902 1
5.01059472575852 1
4.91481569352401 1
5.07877206286444 1
5.64136213508365 0
4.88348167737426 1
4.47175173299964 1
4.51417935300618 1
5.17252841827004 1
4.73069249157509 1
5.06678183713633 1
5.09036398674515 1
5.22675272512859 1
4.8175387414927 1
4.60423357971247 1
5.17643802374956 1
4.46864346081401 1
5.24544713795349 1
4.89207469844462 1
5.06952156270508 1
4.70837679662822 1
4.85307266596457 1
5.16229808346982 1
4.58265573642944 1
5.57009673893562 1
5.19283451222391 1
4.61978294066925 1
4.7115823222402 1
4.81836857875078 1
5.19748052195099 1
5.10122271753269 1
5.36007084626863 1
5.0704830427865 1
4.92768311580627 1
4.52233136706099 1
5.09966427476577 1
4.89583929348533 1
4.97516132394407 1
4.77203229808129 1
4.77813529426238 1
5.12167183996417 1
5.05854272825793 1
4.89282268603916 1
5.05793921277684 1
5.174714654088 1
4.73581424631675 1
5.00037591375904 1
4.98167123264765 1
5.22766535636176 1
5.48845849707417 0
4.64250866836725 1
4.9374665439783 1
5.10019501502846 1
5.12036486470844 1
4.85689080122198 1
4.21201436177532 0
4.43490241507496 1
4.84038102361408 1
5.07470786780058 1
5.11129059522963 1
5.10084341138049 1
4.63027748806422 1
4.89987911396385 1
4.70012395958114 1
5.5362169965013 0
5.03710949399782 1
5.6951047176082 1
4.43810067998698 1
5.28852637951726 1
4.22576280664759 0
4.90385763345427 1
5.61367697377934 1
4.92673420378322 1
4.98690760634791 1
5.23559632760172 1
4.93761281772478 1
5.10813217987417 1
6.0198377502575 0
4.80780096582013 1
5.61992335423461 1
4.83559143339336 1
5.30059584700151 1
5.18219498376213 1
4.92322428490976 1
6.1090663947186 0
5.0196274859448 1
5.04505844066616 1
5.16157080509024 1
4.82531492557911 1
5.0576493608528 1
4.55664957026311 1
4.94537912387085 1
5.03978266143199 1
4.85165792917757 1
4.42361226193751 1
5.02304862129489 1
5.438630228033 1
4.86335172218663 1
4.28879306976866 0
4.84692711426276 1
4.794118358941 1
4.8080477708109 1
4.54895643483804 1
5.18362476325146 1
4.57099221187181 1
4.7027024006351 1
5.21978055916663 1
4.9907048989696 1
5.17964649443055 1
4.92205957257445 1
5.34728680334625 1
4.90112582993246 1
5.2018337413962 1
5.10665842539817 1
4.7757491997818 1
5.09946443949559 1
4.96345158060431 1
5.17299607447693 1
5.18642690033433 1
5.38963315227697 1
5.05315081897861 1
4.60265797556909 1
5.01036261510464 1
4.8803187564437 1
4.47149172862974 0
4.70194034598549 1
4.82405364324878 1
4.84312102332721 1
5.08502156881502 1
5.34703569027688 1
5.35837374999877 1
5.33049301434548 1
5.48182980179086 1
4.7931865489015 1
5.01335288169761 1
5.2172977967554 1
4.89114118440741 1
4.91684901719839 1
5.18325863578456 1
4.95466802571287 1
4.88596760792326 1
4.99131574141193 1
4.93074377910346 1
5.37100154120262 1
5.03472407223994 1
5.22200344469822 1
4.7038944028954 1
4.65286047722946 1
4.87343441672921 1
4.60574718529611 1
4.43330946180325 1
4.84757889227482 1
5.36009055466364 1
4.91647616105793 1
5.0208466768884 1
5.07873320791561 1
5.22249404683903 1
4.49869751528481 1
4.55195070627348 1
5.08715642557195 1
4.78841653402263 1
5.18940064383925 1
5.12320118665241 1
4.95591325239353 1
4.87844500626957 1
5.14544848134787 1
4.73784841540185 1
4.93905653018647 1
5.19618707614663 1
4.72701265296967 1
4.57366837965305 1
4.62204809805112 1
5.0989605828667 1
5.06290911427917 1
4.62814878953575 1
4.77956481802956 1
5.22758371667708 1
5.05803993561045 1
5.47077643058727 0
4.99084335339935 1
5.02659234530818 1
4.95235045993428 1
4.93111994913533 1
5.17115547755783 1
5.38319384092606 1
5.24265141763249 1
5.30264580146063 1
4.836774547684 1
4.7346484273518 1
4.6362204689872 1
5.32730954265393 1
5.48968619062258 1
5.31079178571947 1
4.42972502534895 1
5.16559712331795 1
5.0333984216012 1
5.14675285332765 1
4.62366147743748 1
4.95169066612808 1
4.93892086576377 1
4.81142487183379 1
4.74957669748807 1
5.09875204907758 1
4.76532355105135 1
4.57188580243981 1
5.27605064298468 1
4.83305639187857 1
4.98624136719739 1
4.959361919502 1
4.79275878090171 1
5.01005378067052 1
5.77012441594532 0
4.78704329763658 1
5.26260311900012 1
4.85680971231297 1
4.74459741700405 1
5.4158587057899 1
4.55510567417568 1
4.74868420218218 1
5.25563733774505 1
4.76328082257143 1
4.90141097508895 1
5.25132378836688 1
4.49288437843606 1
4.83337701159358 1
5.21246095941133 1
5.39962876748227 1
5.3360909300514 1
4.82782075360948 1
4.55487805914707 1
4.67983249284833 1
5.56300244903277 1
4.78284142927547 1
5.34187492566308 1
4.56941216878616 1
5.22425308521953 1
4.92840970985244 1
5.21519704800339 1
4.81310111916418 1
5.12887102224715 1
5.15667427056008 1
4.8564414635751 1
4.78707585172533 1
4.84995289695075 1
5.11380478534374 1
4.39289921179419 1
5.13879908384592 1
5.41910478937929 1
4.9810431865322 1
5.39519879101227 1
6.15176666378784 0
4.86224991214863 1
5.57995522615492 0
4.8116660628941 1
5.11970420809379 1
4.79211803471457 1
4.68515675864202 1
5.06848854259701 1
5.10490394155035 1
5.03324812610336 1
4.44238048148694 1
4.79991855029403 1
5.52159290426341 1
5.59334451358724 1
4.9333936636711 1
4.75671845810747 1
4.59331601316195 1
5.1168219142101 1
4.67449824969035 1
4.83069223348111 1
5.21226517455567 1
5.59569179043015 1
5.14720664238859 1
5.36467081746064 1
5.04131954213623 1
5.2972897804029 1
5.14137890586763 1
4.62591701574959 1
5.11478902550376 1
5.27010088566421 1
4.94878710286337 1
5.08987731632907 1
4.98639935612139 1
4.87993608378234 1
5.22629196035284 1
4.88129065975335 1
5.10990024683438 1
5.01548977239992 1
5.09947680191461 1
4.91143066994905 1
5.78692559317532 0
4.79538997918392 1
4.51129529692281 1
4.69742189536786 1
4.74894623329341 1
5.24457722701933 1
5.11934988434026 1
4.7762807038023 1
4.61487624492778 1
5.21935471738989 1
5.04091744381998 1
4.96066958491881 1
4.86000897957759 1
5.24666813829913 1
4.95271030765916 1
4.9824875267629 1
5.00196432292081 1
5.50985737035434 1
5.32936518445748 1
5.16606937919403 1
5.05896645534798 1
5.18630824154487 1
4.52107558625866 1
5.24854589073058 1
5.5371560916104 1
4.989293198897 1
4.92198770905507 1
5.0752330917358 1
5.16719974993552 1
4.4591247411853 1
4.61104833319645 1
4.38641217862922 1
5.08513113842115 1
4.92966474241744 1
5.01215386187486 1
5.44708680936521 1
5.1255730823679 1
4.57330316092299 1
5.21493722887252 1
4.85648074688469 1
4.93881661619821 1
4.64301634955682 1
5.06497687625234 1
5.01442188943507 1
5.70664459912462 1
5.10782815908104 1
4.97959022358719 1
5.19774031964877 1
5.33073280566907 1
5.15580919602478 1
5.25189877367651 1
3.85465778030687 1
5.61903199305475 1
4.53829256587557 0
5.12717075650337 1
5.41536584837603 1
4.9283602659151 1
5.18227188478444 1
5.01674194566746 1
4.93835729068326 1
4.9840824707816 1
5.23751762700629 1
4.96208154129403 1
5.18388396570308 1
4.87376733658047 1
4.80417031083311 1
4.86523895626762 1
4.63970338798001 1
5.25636404869649 1
4.8339669837964 1
5.22207380749439 1
5.66835449407948 1
5.20908226975943 1
4.69590026598458 1
5.17789229198403 1
4.74030264103614 1
4.83942743185993 1
5.37749596401054 1
4.55564647123486 1
5.28032087857773 1
5.06333416561972 1
4.62904540377951 1
5.44305679460162 1
5.04659695535543 1
5.05427494804719 1
4.84169045473222 1
4.90063429260844 1
4.94888446442433 1
5.00319706261144 1
4.8661389068081 1
4.86324439269064 1
5.34293232541269 1
5.15021027817872 1
5.8439020072889 0
5.08174298326593 1
4.90945758633919 1
4.65780286778693 1
4.9571282932391 1
5.17180810567102 1
5.07706842033039 1
5.0406011523063 1
4.82348197748818 1
5.87729255496805 1
4.79072620675139 1
5.10937669927332 1
4.6153499130291 1
4.81017985721697 1
5.51102368089522 1
5.03053947976607 1
4.86418217072638 1
5.02227707537513 1
4.86957453725997 1
6.18824882385423 0
6.07269365654678 0
4.98953038377379 1
5.36255429227235 1
5.17582123747428 1
4.86265147568892 1
5.18124385665619 1
4.70291258345803 1
5.00080824974144 1
5.12617336733212 1
4.8698537553602 1
4.99674965751101 1
4.84591583031107 1
4.97974556543126 1
4.24724434007058 0
5.00052814345775 1
4.66048325397268 1
5.53502040490389 0
5.47847863770703 1
5.04503439672719 1
5.46886651268921 1
5.1321853984739 1
5.01607719598693 1
4.52003966397952 1
5.23538811361668 1
5.38847454887178 1
4.44410238046347 1
5.01378010108474 1
5.13730719734964 1
5.00788176588367 1
4.33638743473039 1
5.15244600463741 1
5.3230815030184 1
5.06689532857787 1
5.14452860407009 1
5.72760094267365 0
5.40718002217245 1
5.18963113105189 1
5.33844549168713 1
5.47847196327177 0
5.54053840506013 1
4.85262518325034 1
4.96849364520481 1
5.42669759435472 1
4.51378619652225 1
4.94032124936654 1
5.1957670124992 1
5.10597902220192 1
5.15441461745282 1
5.18370515278897 1
4.88534164784694 1
5.09335484269295 1
4.89675596932142 1
4.90746115886743 1
5.06810840944901 1
4.86929101892438 1
4.72719535247184 1
5.12724973830231 1
5.03344994160201 1
5.57394650401239 0
4.58138797028365 1
5.11259341969965 1
4.73801184027018 1
5.11848436142207 1
4.87084851135318 1
4.77783912152362 1
4.25133925346152 1
5.25496264422696 1
4.86572849459116 1
5.24378832922923 1
4.87347992077466 1
5.4021694441266 1
4.93887328369243 1
4.78202301560051 1
4.51926380105201 1
4.95883842806087 1
5.47574744722336 1
5.00149866228879 1
5.17672637397379 1
5.26660558374922 1
4.63053571029538 1
4.7890922359498 1
4.88496672731214 1
5.12118162707284 1
4.89520695861892 1
5.3632128280622 1
5.34120396764121 1
5.19739111208121 1
5.37620908963522 1
4.69379929231648 1
5.59586870787536 0
5.18437979921878 1
4.66522508730518 1
5.30195485795598 1
4.88210281042157 1
4.9494776380649 1
5.12795534809625 1
5.00593498418923 1
5.39449231201101 1
5.28516857870942 1
4.91777116797675 1
5.33345359524569 1
4.95429998384407 1
4.38109761815754 1
5.20338261324787 1
5.1765889219274 1
4.93056683807422 1
5.32423740068471 1
4.80140280707788 1
4.66685699385558 1
4.88724722565483 1
4.94229709199394 1
5.34344323968326 1
5.53817887362116 1
5.02357672561914 1
4.68035726711584 1
5.11026905752053 1
4.95030019556722 1
5.58746632796838 1
4.57968899690491 1
4.70528013505397 1
5.07547836959791 1
5.28420817437659 1
5.21097816943358 1
5.00925614669807 1
4.72994453232877 1
5.48691927624917 1
4.93969207177591 1
4.8918354948234 1
5.32699677860607 1
4.1826564164607 1
5.0561803450805 1
5.08403372532945 1
4.80482731679441 1
4.90394172544941 1
5.27491173581342 1
5.28069242803091 1
5.19504385310429 1
4.76746557609642 1
5.01332037414886 1
4.94238033424924 1
5.26910706309476 1
4.81510493061705 1
5.43926269957347 1
5.13102630999744 1
4.85090016841726 1
4.92015538333801 1
4.78277702374546 1
4.35542251154704 1
4.97227377209149 1
5.21595170231664 1
4.90050118136332 1
5.27715097312666 1
4.97082904708178 1
4.4912920869361 1
5.24772079058071 1
4.81455718701897 1
4.85332412669777 1
4.66352979147119 1
4.96927398565895 1
5.03225429386525 1
4.81452951993787 1
4.87370863719275 1
4.24801741068055 1
4.95460809755336 1
4.87722030879815 1
4.65217241285156 1
5.32050765867105 1
5.52613167542108 1
5.0792143425161 1
5.23803087783274 1
4.90685416621219 1
4.84287598721768 1
4.94139277539597 1
5.42658518270674 1
4.96944359076417 1
4.65960454840956 1
5.00407737530004 1
5.29572092271108 1
5.59609820160275 1
4.85131135937168 1
4.89521726163251 1
4.68311124973314 1
4.11977377238473 0
5.00298943380447 1
5.22663546996148 1
5.03677476314577 1
5.31678299414796 1
5.17870469818976 1
5.15930788086334 1
5.08705838390352 1
4.94161244601416 1
4.92912068729273 1
4.8771994929842 1
5.4343817096776 1
5.66219868706148 0
4.62230624597167 1
5.25433616175092 1
4.94382273257104 1
4.67030320776 1
4.95949819040444 1
4.39316462481472 0
5.25064881379156 1
4.79692102069079 1
4.92497953793062 1
5.11678220421777 1
5.22321392673168 1
4.93764321548552 1
5.31858527332653 1
5.05131468944864 1
5.36823311271898 1
4.63375753986313 1
4.41179815072086 1
5.00837298687726 1
5.15527363310588 1
5.30278481898441 1
4.91556611786601 1
4.9406908218705 1
4.85557730079962 1
5.23846892629222 1
5.40852958618209 1
5.02330151530303 1
5.00265427229695 1
4.68591731238032 1
4.99066925917052 1
4.87444820507327 1
4.81614211105947 1
4.64358574325339 1
4.40449984225286 1
4.98178898097287 1
5.31841853428219 1
4.89263693563641 1
4.16355831878259 0
4.79885664878445 1
5.51126298377383 1
5.230318741316 1
5.26355973655612 1
4.93264820234901 1
5.33333574879975 1
4.89517193363913 1
4.51727414629481 1
5.02721802848851 1
4.67728153963433 1
5.1970743633283 1
4.94813704788408 1
4.97292018474498 1
4.65296262254074 1
4.94536239530035 1
4.42527047391936 0
4.04355573672066 0
4.73628951962961 1
5.27472569252088 1
5.52001132746386 1
4.58221899341342 1
5.13739058379571 1
5.37517152519903 1
4.71362799987551 1
5.33477971710083 1
5.08568784970881 1
4.80900590272492 1
4.76858645172211 1
5.92400121558901 0
5.39591877035842 1
4.6247465217819 1
4.93782427698143 1
5.06913163101922 1
4.99446679340885 1
5.23554612918264 1
5.46075375161939 1
4.84932037552965 1
5.35277179935912 1
5.07260194717161 1
5.37052343931949 1
5.03534992799706 1
5.32386550937575 1
4.99875626477661 1
5.31187173617428 1
4.94181634082334 1
4.75795603815119 1
4.7438777114087 1
4.83567307390339 1
4.17934676684707 0
5.11141705206712 1
4.97599198412112 1
5.5869941571696 1
5.08237473108633 1
4.77595597583661 1
5.10808061599207 1
4.91367018916438 1
5.08094963275311 1
4.73151332882997 1
5.65223473184143 1
5.41288209018085 1
4.8098432907584 1
5.15904589375952 1
4.62459443718516 1
5.14246454659405 1
4.91724089351396 1
4.52470083982849 0
4.41809713659484 1
5.05474183171188 1
5.09524675981882 1
5.73846798967104 1
4.70853657733979 1
4.94374830135478 1
5.22523081308371 1
4.52444857501605 1
5.1515659622627 1
4.02626262413329 1
4.62357302593435 1
4.90135245092308 1
4.39674321207664 0
5.32527176250936 1
4.86382989546597 1
4.78281452215445 1
4.59306141868388 1
4.39034637257997 1
4.42096724685436 1
4.64314508471511 1
5.23290233627664 1
4.87268546776585 1
4.53481322074746 1
4.62454167276947 1
4.6852769275044 1
5.66880569936725 0
5.03248090961049 1
5.12110374844885 1
4.4382747361393 1
4.74826076444331 1
4.57290977378884 1
5.301024943408 1
5.14365309977045 1
5.00314285584948 1
5.01293164456033 1
5.46352891854256 1
5.12081662255337 1
4.52347083298823 1
4.79445690477436 1
4.82126717384451 1
4.91678766237833 1
4.87568023179502 1
5.42758665021488 1
4.75036725408166 1
5.00979647367471 1
5.04203400493135 1
5.01386286315855 1
5.26167388003827 1
4.55866042304395 1
4.89680406006773 1
4.68234672607981 1
4.74767991512482 1
5.21443101549536 1
5.13188853226663 1
6.05619123627722 0
5.31057984615787 1
5.10106502513786 1
4.85205793434294 1
4.5286491590148 1
4.77453414370536 1
4.41373913499753 0
5.45579326486047 1
4.90472964024837 1
4.85393495762573 1
5.36921331216244 1
5.13354098740938 1
5.04235031001176 1
5.1224732698074 1
5.47360107250315 1
4.96761686120985 1
5.58903532800274 1
5.17370938838972 1
5.18728013184779 1
4.90552023973833 1
5.32864636418921 1
5.27350731040243 1
3.94873413602036 0
4.8017288689835 1
5.10253556455829 1
4.47094085378817 1
5.01724481430418 1
5.16518959575585 1
5.69516326842255 0
4.86515988991176 1
4.92296750832504 1
5.5696037033279 1
5.11469738293596 1
4.90395030037173 1
5.17293227139915 1
5.1674956897486 1
5.29967460770231 1
4.6381409709083 1
4.5862997846555 1
4.936638492923 1
5.16612464383327 1
4.65184022464165 1
5.41553668452283 1
4.75359530140931 1
4.62297820513319 1
5.07431794246665 1
5.01118938124211 1
4.86739001658232 1
5.21983994282359 1
5.11723230290308 1
4.85540157632302 1
4.86862843302224 1
4.30612753711415 1
4.99458870447871 1
4.71061838440369 1
5.40675574256647 1
4.73723704043349 1
4.83045404050041 1
5.33199206155362 1
5.0372427834926 1
4.93485219601537 1
4.59880581501965 1
5.44249519762676 1
5.06336920101752 1
5.55454558721626 0
5.27478437916434 1
5.20073814511673 1
5.30944136074391 1
5.23570049415044 1
5.27040627122383 1
5.0416365339278 1
4.71177570263447 1
4.81425375731877 1
4.12723358037495 1
5.04566268555257 1
5.25096165601437 1
5.71894598972917 0
5.19112462021069 1
4.99746961067809 1
4.62154469002295 1
5.48873880313998 1
5.00605896269493 1
5.11703289619689 1
4.69963252433149 1
4.95094609027471 1
4.60830803579814 1
5.13698983495748 1
5.01715396134665 1
4.46209225476442 1
5.15078708628552 1
4.86360274339218 1
5.07803869910777 1
5.10577893808016 1
4.57400398619497 1
5.53004846985926 1
4.71798437877431 1
5.22729239558495 1
5.57335407118869 1
4.92212188557548 1
5.42141313478613 1
4.78507000901346 1
4.57501325305254 1
4.92854962468061 1
4.6450971369662 1
5.00333629279314 1
5.17715371578592 1
4.78912496774492 1
5.10139413144261 1
4.47500710051552 1
5.39383558741338 1
5.03387239203968 1
5.43630906478081 1
5.38521538994859 1
4.97974795677347 1
4.68987870629119 1
4.96840771412333 1
5.17558532233421 1
4.94931080388718 1
5.64813067578441 1
5.20961908247154 1
4.84634729797994 1
5.14208207030333 1
4.90334634587406 1
4.89585159987893 1
4.82441058974956 1
5.28221595373874 1
4.94248314656522 1
5.2536255201929 1
5.26334559873905 1
4.1530883019538 1
4.81271929850051 1
5.00664199053626 1
5.13464487259756 1
4.80714753184576 1
4.34561691272748 0
5.04503741491961 1
4.58359508928078 1
5.3248935233193 1
4.84658766111662 1
5.06591894226619 1
4.66438586310186 1
5.10539292700642 1
5.12086276432181 1
5.21379378225045 1
5.31044392139722 1
4.81246831967048 1
4.48277043455625 1
4.15465091082156 0
4.87914524356011 1
4.74408882241363 1
5.98488932620618 1
5.03149702468352 1
5.13223852949443 1
5.7208354626413 1
4.81129660348062 1
5.48492699455756 0
5.23295436894907 1
5.39575192625011 1
4.9480139786166 1
4.86027249022991 1
5.11625355623991 1
4.40981839650379 1
4.71658138138133 1
5.0491686584519 1
4.86364284995174 1
5.12825261859511 1
4.72011653794778 1
4.69016540457045 1
4.55475907409491 1
4.79777126463116 1
4.37445856383025 1
5.00223071947946 1
4.76797080209395 1
4.54444061732947 1
5.20811922939024 1
4.95978134116423 1
4.89552312418509 1
5.02758154718439 1
5.01844102012785 1
5.27533612460906 1
5.27943504929022 1
5.12163124480371 1
5.09743336609661 1
4.88312599500116 1
5.13924642462158 1
5.47201413552591 1
5.09337031117895 1
5.66722548060967 1
5.00945161562817 1
5.93275668501051 0
5.12817018778423 1
5.4924153541862 1
5.06942562099349 1
4.82279713830284 1
4.78845411260539 1
5.08111949633665 1
4.99015197841202 1
4.63114867132848 1
5.19966870365978 1
4.44944900680141 0
5.25751121770563 1
4.91427749190697 1
4.86271437504995 1
5.04795852743415 1
4.94712252377067 1
4.83501097481192 1
5.24523002818701 1
5.13196811677257 1
5.05667908848004 1
4.75451072382352 1
5.17086854618955 1
4.69661061510768 1
4.691721960324 1
4.82121898514104 1
4.67100226269054 1
5.33155130196274 1
5.31414587895766 1
4.87586603279961 1
4.80541560011509 1
5.07964990986247 1
4.7016045561822 1
4.87574102159139 1
5.23053710642512 1
4.76579014594797 1
5.08579395033241 1
5.07874086999509 1
4.85702179600759 1
4.77111005042236 1
4.46091593052411 1
4.78865128073515 1
4.4580942243011 0
5.0355085222892 1
5.00427464272328 1
4.54654931517146 1
5.43581715892742 1
5.12166741731275 1
4.87147370871415 1
4.95600046146099 1
4.91776377521115 1
5.40511125292136 1
5.22022326189803 1
5.07842286848292 1
5.18929444093714 1
4.96736391405813 1
4.83472571774477 1
4.81779856274848 1
4.93109833524255 1
5.78693352635379 0
5.23057902600542 1
4.97257791520606 1
5.06812969304537 1
5.06565751407298 1
4.61420286470748 1
5.0274398481675 1
4.80492350363952 1
4.93243121037524 1
5.2818782686465 1
5.07955219066942 1
5.16476179599814 1
4.65966508271788 1
4.94649329214883 1
4.7924153306485 1
5.22173523726105 1
4.87555431465752 1
4.63075440313056 1
5.01409197050073 1
4.5084577231528 1
5.24693475249021 1
4.46858981709766 1
4.87008257778551 1
5.17580139556419 1
5.09748166276927 1
4.78234452846938 1
5.3000657630569 1
5.18196531482085 1
4.84644567319005 1
5.50429224757834 1
5.08758636113748 1
5.13994675053738 1
4.85133401414408 1
5.29656895635525 1
4.5999422206004 1
5.37115550217847 1
5.13079035145984 1
4.88873176529402 1
5.14409752626349 1
5.39299265337006 1
4.70784616403215 1
4.42262024508115 1
4.71624903392505 1
4.57348686871564 1
5.254381710643 1
5.13195599905164 1
5.16658757032868 1
4.95240511950858 1
5.06522119902631 1
4.96862105083373 1
5.2957995858651 1
4.51744285548421 0
5.17298556090832 1
5.07220012447872 1
5.07531393377032 1
5.25330535369396 1
5.0060111433671 1
4.9666235212529 1
4.43260026466431 0
5.45534433284458 1
4.85591638263394 1
5.34134769751453 1
5.19819747994375 1
4.56187923680934 1
4.64901370730904 1
4.89400786978901 1
5.08705978379644 1
5.07214780408173 1
4.71650121146269 1
5.20443277400452 1
4.72174397241184 1
5.47901960459785 1
4.75052966417434 1
4.79073819398425 1
5.30072833392537 1
5.14826476990383 1
5.39748811121741 1
4.71322460430744 1
5.5063790638542 1
5.1333064941592 1
4.91804031136984 1
5.07097405472136 1
4.97673981756493 1
4.9798202545368 1
4.5047414134619 1
4.79675113720668 1
5.53706708901667 1
4.88756401464584 1
5.37320577093765 1
5.40322078890571 1
5.13344920163106 1
4.90341045979657 1
5.43655307568569 1
5.19215137568183 1
5.18049491233298 1
5.45268901494398 1
4.85197295262718 1
4.81614985255396 1
4.69661222927415 1
5.24749218707303 1
4.84517218829793 1
4.80659696726311 1
5.09081867815107 1
4.90437070578908 1
5.11894509408675 1
5.00589550683684 1
4.82234697538014 1
5.31850715552053 1
5.08837732081523 1
4.97524281976803 1
4.65137509972612 1
4.98073900824006 1
4.97796521300111 1
4.6223509285672 1
4.72170369620183 1
5.35351174254223 1
4.7673817278587 1
5.41139956471254 1
5.15357402487438 1
5.6181550325182 1
5.21180318497024 1
5.88793909945959 0
5.31488548990075 1
4.75728133298919 1
5.03647006005652 1
5.20238189946238 1
5.39939820815572 1
5.52786603133888 1
5.27173074115491 1
5.34430019311877 1
5.36625517356308 1
5.13591466843424 1
5.15990605450901 1
5.22084386778862 1
5.13600027912508 1
4.90961045715845 1
5.16338333973657 1
4.77475063184214 1
5.16573120164122 1
4.8081035593817 1
4.71611654518785 1
5.31546391009546 1
5.08878538113766 1
5.46263278127232 1
4.84572480662112 1
5.49069188642562 1
5.15498658712109 1
4.62324581550823 1
5.48436754428511 1
5.51022217008611 1
4.92474046538883 1
5.07378301450173 1
4.74746666097198 1
4.62029745514597 0
4.99185007621877 1
5.29948384182987 1
4.89054647378604 1
5.05573621666743 1
4.94198281812038 1
5.27698637009163 1
5.23821455746511 1
4.74164818141814 1
4.37133447416958 1
5.37705813493219 1
5.22452702855122 1
5.77283589164885 1
5.16898746143121 1
3.83608023215156 0
4.75321249080964 1
5.2064918933305 1
4.69481410397322 1
5.00482379994637 1
5.04472704437081 1
4.76353244834739 1
4.36068196602246 1
4.85392665114416 1
5.35522746798545 1
5.40625968544049 1
5.44081417664785 1
5.25295143848792 1
5.12232183739752 1
5.77579565869943 1
4.86233374892185 1
5.1451821118127 1
5.02933979018303 1
5.30025120855925 1
5.40392430923653 1
5.20540458371889 1
4.5392612224223 1
4.78523462750977 1
4.76584151625554 1
4.86772786840173 1
5.16137401340568 1
5.09609916103603 1
4.78874193392416 1
5.08796673160105 1
4.61029575692737 1
4.70315338837446 1
5.60086971544412 1
4.91689985592929 1
5.16758873077548 1
4.61602821958172 1
4.14706138787147 1
4.63245911677669 1
5.52072358973119 0
4.4375454519626 1
4.73949091986513 1
4.39926705449121 0
4.41735461186536 0
5.31274074606208 1
4.55984688947153 0
4.63093666716687 1
5.21257607780644 1
5.12064209600517 1
4.87085547006036 1
5.84575506436349 1
4.75706494367925 1
5.37160396490949 1
4.90480939796817 1
4.63948479347396 1
5.0896490002214 1
4.85024626805716 1
5.00630126872525 1
5.5390607606159 1
4.99664148852095 1
5.15462779547434 1
5.31112937944095 1
4.71325990184232 1
4.42845398086707 1
5.49795722679057 1
5.29870321421602 1
5.29986227209785 1
5.08763534044564 1
4.82895276079315 1
5.19887955448405 1
4.76343565127404 1
5.12268737083865 1
5.17133565456254 1
4.83774965458493 1
5.06796181861926 1
5.02040208553251 1
4.61321486550179 1
5.15388123925342 1
5.29839958922243 1
5.35356866928845 1
5.11310824276462 1
4.58146244783532 1
5.53391604318148 1
5.27033444307034 1
4.83874805444872 1
5.28104360349246 1
5.45281270470514 1
4.73354399804285 1
5.29003484870137 1
5.52764623997123 1
5.06789285085695 1
5.02996500102787 1
5.48035819412611 1
5.256230445806 1
5.01216181889812 1
4.84346761578796 1
4.77667284237311 1
5.23117753325322 1
4.92247632295336 1
4.96950715276275 1
5.23097669037021 1
5.05545033474765 1
5.13941681182668 1
5.11263903199268 1
4.88815316449963 1
5.01931301973447 1
5.10918386115407 1
5.2111645246402 1
4.6169391681759 1
4.36152396780492 0
4.98448281120319 1
5.2732272142305 1
5.31522010618999 1
5.10286511943451 1
5.33943735306974 1
4.29985329740664 1
5.48156177214719 1
5.4343606902579 1
4.64976125822337 1
5.21894160479273 1
5.44225408089713 1
5.42341382260706 1
4.97641896489692 1
4.6318236003817 1
4.87577765179675 1
5.10660381908501 1
4.95240210834321 1
4.8420779563814 1
4.46908243586534 1
4.63580536965771 1
4.92316711168687 1
5.12414660383486 1
4.79669271875834 1
5.23655517196763 1
4.66710163158469 1
5.24869701048852 1
5.20232477353799 1
5.06674814164703 1
4.79545581326768 1
5.34014977815977 1
4.83659016017515 1
5.09113626918088 1
5.17974880522855 1
4.654246275413 1
4.57062274628277 1
4.64474095803045 1
5.0838942686253 1
5.70030227125737 0
4.40646230010096 0
4.97171047835513 1
4.84183727653537 1
4.84512656096975 1
4.84959320304327 1
5.14031006137571 1
5.29508927644491 1
5.09533787303612 1
5.46046770710835 1
5.2088695552414 1
5.14272450739618 1
4.76913478712194 1
4.99441125393986 1
4.87354346576736 1
5.06277033965051 1
5.63655438876256 0
5.19392148844954 1
5.07323460137961 1
5.27149067945026 1
5.42843959851575 1
4.94649359531446 1
4.95438087769651 1
4.99041640114643 1
5.0019752383889 1
4.98690889924004 1
5.44574832578665 1
5.66818174259664 1
5.25677376001617 1
4.80873845686301 1
5.07422357978481 1
5.16454972650728 1
5.29169669251841 1
5.06935115835886 1
4.47998118288505 1
4.78950252487699 1
5.05809609893201 1
5.13741774395075 1
4.95052926246455 1
4.9478345607369 1
5.08905093009601 1
5.54652042333362 1
5.57473046268393 1
5.00446577727388 1
5.50337718009442 1
4.32548562725971 0
5.49429963813588 1
5.25686592279038 1
4.99991070691765 1
4.97408455060291 1
5.16635068490963 1
5.32237782040045 1
5.31977564800741 1
5.22824953246438 1
4.62301171687522 1
5.048226414531 1
5.14724974930255 1
5.19769191988399 1
4.86059289321405 1
4.85699254900747 1
5.0772376036389 1
5.07226540727435 1
5.37237440717667 1
5.53482446597354 1
5.01966000901182 1
5.51893969185012 1
5.25610055775975 1
4.85765058174022 1
4.7897500583174 1
4.93426834329622 1
5.11708531840545 1
4.79369583499715 1
4.31477696362707 0
4.93223787901654 1
4.94051295934909 1
5.32156317585019 1
5.0708372759585 1
4.87946427610188 1
5.34506920147982 1
5.18606933946515 1
5.48616880782679 1
4.83035296557556 1
4.91587041499953 1
5.43924797378428 1
5.14728214427348 1
5.31574618005125 1
5.11954168041986 1
5.37377831331881 1
5.03943268897898 1
5.22655944969677 1
4.70488402994825 1
5.01335590112031 1
4.61252534158085 1
4.69491314177144 1
4.8560550987847 1
5.17291946240721 1
4.70560127390804 1
5.1089339741769 1
4.76341066946803 1
5.62862884773332 1
5.24876553060397 1
4.72705789363027 1
5.11158814406656 1
4.93581636268996 1
5.69911979136647 1
5.5630681820443 0
4.67776420387479 1
5.15999818334341 1
4.97514334044141 1
4.82719431089025 1
5.25115356178817 1
4.81994441302324 1
4.81032460625537 1
5.86711286648812 1
5.72070706414899 1
5.29092996445569 1
5.02225608446195 1
5.25117897838868 1
5.3781813987243 1
5.12398020707904 1
4.94443812709573 1
5.21940174701151 1
4.99497806248784 1
5.07773283157251 1
5.06918123405305 1
5.20920075164179 1
4.88198806447036 1
5.2270011502419 1
5.60453725790263 1
4.91410008122037 1
4.68048870626604 1
4.84568715848687 1
5.05361144460192 1
5.17209735238026 1
5.37524318948519 1
4.93975967247172 1
5.20813813692177 1
5.20161424241892 1
5.04893594060294 1
4.85173635725833 1
5.00951035527346 1
5.24175996533125 1
4.32258271628036 0
5.26913279685401 1
4.72015392410678 1
4.41777246609853 1
4.50475769381782 1
4.98044297456777 1
4.86639604327006 1
5.48147261125823 1
5.97923277613755 0
5.11028775499865 1
5.05971332139939 1
4.86353153082148 1
5.1852726670878 1
5.48781165617728 1
4.37110030007395 1
4.75898520332718 1
4.37900625028902 1
5.47594034220047 1
5.17863066372035 1
5.0383181673599 1
4.9712097809744 1
5.17735369237631 1
5.32925900474675 1
5.17091215448409 1
5.09141691440081 1
5.16880965537874 1
5.17417120112851 1
4.8493702345695 1
5.01207686553418 1
4.31964287455703 1
4.85162735787435 1
5.33554225047441 1
5.40981738889584 1
4.47988165990151 1
4.72497724671515 1
4.73581143503326 1
4.25569987298128 1
4.51272788451516 1
4.56996085151104 1
5.10103951037293 1
3.97798847397087 0
4.74650537741513 1
5.74915945922167 1
5.15181909095221 1
4.76183629263349 1
4.50030187536937 1
5.34285277611037 1
5.0993205015683 1
5.00281985805171 1
5.66879013088789 1
4.85046709075938 1
4.8750204957704 1
5.06065245245837 1
4.72816610024454 1
4.64144400900197 1
4.7461565214586 1
5.48975772735451 1
4.80315271657857 1
4.99676214394747 1
5.04698390958259 1
5.03526565645604 1
4.29167132706987 1
5.05879526433572 1
5.39797772099383 1
4.8856883921439 1
5.05226083015754 1
5.52212395676231 1
5.09331027483712 1
4.96304099445105 1
4.79930506626723 1
4.84404514810614 1
4.44959372441146 1
4.97244042362119 1
4.98138238231196 1
4.96009113818513 1
4.60988084729289 1
4.95505058988012 1
4.93112693289085 1
4.40089735451046 1
5.07949585131152 1
4.92028062952345 1
5.06019576069688 1
4.9050417968471 1
4.71793082364453 1
4.80911483097727 1
4.96470983801588 1
5.10826547276754 1
4.99681537959319 1
5.12503133062828 1
4.84809249839455 1
4.98604979222382 1
4.58814973994918 0
4.93303759015936 1
4.76488063807555 1
4.51217155037767 0
4.88701075695284 1
5.00475210705803 1
4.34186283213905 1
4.77235023029553 1
4.87826834402466 1
5.72132890170858 1
4.88654232877533 1
5.23164767396798 1
4.78123615239653 1
4.89240023098974 1
4.67619793623931 1
5.04021514386633 1
4.44273528639324 1
4.69784414513523 1
4.88966796322954 1
4.82991695941882 1
5.10104192263276 1
5.61700125447819 1
4.64024301247552 1
4.73339240522952 1
4.7318468004015 1
4.85207849827936 1
4.85627581790669 1
4.97549275190543 1
4.54704997057916 1
5.60557491902384 1
5.2429561973574 1
4.88241512204321 1
5.91504240573085 1
4.92608889874492 1
4.56504504986649 1
5.02335371305735 1
5.07582289481666 1
5.08216160697569 1
4.92232382227052 1
5.34629629152833 1
4.78736881767195 1
4.97182501950273 1
5.34960118147586 1
4.52043679184772 0
5.31016503148833 1
5.51124515803404 1
5.21292043197828 1
4.84643064629923 1
4.92659337965783 1
4.91379705111393 1
5.29761995431066 1
4.76032838659497 1
4.88599798191604 1
5.12230045176992 1
5.4624707096975 1
4.84690127037179 1
5.05499085297395 1
4.39772942499189 1
5.39368836509142 1
4.9810680435832 1
4.72245705396681 1
5.14572662152763 1
5.06431155880064 1
4.92232866118286 1
4.77043403009219 1
5.11458549025662 1
5.334614229061 1
5.33522200472436 1
4.88697435998525 1
4.93509067206853 1
5.65551495371517 1
5.02529623832621 1
4.90573596521313 1
4.54630062196426 1
4.98270642199894 1
4.47311482532093 1
4.20602682802523 0
4.92620984201081 1
4.94963244255127 1
5.0187944751711 1
5.19330138608571 1
4.86105198618877 1
4.86013729794961 1
5.43184074380971 1
5.18722558041138 1
5.11663583685715 1
4.46919055839162 1
5.01863397280968 1
5.28337420595017 1
4.97433780349289 1
5.32435113500721 1
5.2097063856536 1
5.19945519824214 1
5.09858178651908 1
4.37942170908246 0
5.24080841086871 1
5.55986299172436 1
4.88217967886631 1
5.26400462930408 1
4.80102239040649 1
5.42751853795868 1
5.21351191404112 1
5.25090546792179 1
4.78294807851585 1
5.22943497016952 1
4.78827047756765 1
5.10930783449612 1
5.11709319690542 1
5.30447480878834 1
4.95909954743967 1
5.24476833135905 1
4.69161187943657 1
5.3228815459336 1
4.62377386619144 1
4.9278763532225 1
4.9229369510605 1
4.62984522605231 1
4.57018247601718 1
4.95317157305211 1
4.62361885188983 1
4.99020244224248 1
4.95505566824067 1
5.70341970730425 1
4.73890687917074 1
5.04629462577947 1
5.12602402224628 1
5.22857671255183 1
5.1583056613619 1
4.93754326998038 1
4.98567380817906 1
4.74816795952892 1
5.34339111833755 1
5.05142538163925 1
5.38158380486496 1
4.54227415021075 1
5.04026322199564 1
5.26593612056742 1
5.22845172849235 1
4.62633646535777 1
4.88262363976271 1
4.96399789598423 1
4.33312890218523 1
5.26552847265608 1
5.78466955817846 1
5.16593092401201 1
5.18077695297189 1
4.75885201584076 1
4.73389423090626 1
4.88125398091594 1
4.81133236021188 1
4.77992963078195 1
4.67582458722001 1
4.81971412203915 1
5.36557091144984 1
5.25786652884491 1
4.93293055890895 1
4.89937165444273 1
5.04475009648329 1
5.03191974619249 1
4.59178781577927 1
5.28756865192683 1
4.71527604862188 1
4.80174606900947 1
5.11199480261399 1
4.86461380899276 1
4.15189899916886 1
4.82770965391857 1
4.83448216820563 1
4.2764878508194 0
5.29513582771947 1
4.88169726187405 1
5.09007395041363 1
4.96460399454668 1
4.89207099948393 1
5.63752437363857 0
5.5023673093346 1
5.30333058621499 1
5.44092569493045 1
4.72499041410858 1
5.10529337547372 1
4.99095527615964 1
4.6501733742797 1
4.89028367546467 1
4.94217337223338 1
4.71392362212353 1
4.70867886783605 1
4.99885241757027 1
4.69675470842652 1
5.09984502049042 1
5.67599761475325 0
5.44264001092814 1
5.54454751536304 0
4.89038192676315 1
4.75615180967466 1
4.68447620005397 1
5.02619306579535 1
5.62065051054917 1
4.91539662801944 1
5.552696796973 1
5.40314599555762 1
5.14865473471231 1
4.61952854443504 1
4.59659519577868 1
4.83757588190935 1
5.18520610255174 1
5.10492767747869 1
5.15998983862691 1
5.20231159863998 1
5.49063975791311 0
4.77647133264213 1
4.87409175473525 1
5.24867290703768 1
4.74322218774512 1
4.93174627839703 1
5.39482060861623 1
4.6279213926318 1
4.99908645416293 1
5.94895630888843 1
4.88576638720077 1
5.62876675843972 1
4.69787164871972 1
5.04862511620292 1
5.03143093375896 1
4.67347856903813 1
4.78114557356374 1
4.72723122597841 1
5.73040641125296 1
5.02417970114599 1
4.52011631004049 0
5.1108651698037 1
4.6300147166886 1
5.81434743851269 1
5.10574974698752 1
4.5109087103199 1
5.09512240683973 1
5.07292820317852 1
5.76042120531013 0
4.95590300008239 1
5.31065433990808 1
4.96998898755472 1
5.25210509694589 1
4.88941601032385 1
5.10548748190092 1
5.16897684529205 1
5.17327425511146 1
5.06556826034446 1
5.00470254137997 1
5.38225838715351 1
5.35252393611015 1
4.90041808971027 1
5.20230944464513 1
4.6356927481188 1
5.28122922392675 1
3.69176096188412 0
5.24327760151072 1
5.13274776707443 1
5.13733293802458 1
5.26639387693484 1
4.6532231560887 1
4.53372116137721 1
5.22888425802816 1
4.45064560617868 1
5.36337389560543 1
5.41404352447255 1
5.65932157248364 1
5.04268684509217 1
5.68925230078033 1
5.66609290481273 0
5.22769537044667 1
4.59953748422776 1
4.54095231002928 1
4.79878496009191 1
5.0052133396733 1
4.86264475832774 1
5.01268745716652 1
5.13991780127347 1
4.89252605063122 1
5.27339975261876 1
5.1939145557193 1
5.69006702441648 0
5.44078844785571 1
5.17843343934427 1
5.45647469158251 1
4.71183524884155 1
4.91407705180191 1
5.37790048992158 1
5.00417951368139 1
5.05909297650385 1
5.24544381491093 1
4.81884185668538 1
4.71782782158419 1
5.16427186569755 1
5.15636377824338 1
5.2094955199293 1
5.0674740183119 1
5.33807021450876 1
4.97033885252855 1
4.94257418581833 1
4.58439810502008 1
4.88978043060724 1
5.44309225810061 1
5.08218234326348 1
4.59626217195261 1
5.40743924922456 1
5.4870400833789 1
5.10178687385549 1
5.16831322479241 1
4.34309582250107 1
5.11276993382983 1
5.36556355953959 1
4.83668694667115 1
4.87764923342488 1
4.92974174792558 1
5.38432216741435 1
5.16755616151975 1
4.66079703694387 1
4.95026028091661 1
5.16001372338744 1
4.41001535833337 1
5.0722009309774 1
5.29584205423062 1
4.98621974808837 1
5.07070394463097 1
4.7264850582074 1
4.95916639490277 1
5.39652465745535 1
4.9064269835496 1
5.06387603778622 1
5.51426121193821 1
4.91066718863606 1
5.42853289939878 1
4.91632786172308 1
4.35632816629298 1
4.86032011271974 1
4.87662744235358 1
4.53109431459898 1
5.40716840478368 1
5.24652365947739 1
5.1045721024384 1
4.78168201450073 1
5.02512774661339 1
4.85849283178429 1
4.55471894558355 1
4.94335468198941 1
4.74233260460432 1
4.64445969231513 1
5.15311636788302 1
4.91510482025924 1
5.33637578105072 1
4.88459076904822 1
4.92838809777224 1
4.92218914230332 1
5.08654047019003 1
5.1192632095456 1
5.28569945050617 1
5.11779527700102 1
5.05033530795335 1
5.28760101959294 1
5.55151302297166 1
4.74467691203609 1
5.17354833529961 1
5.0273372508431 1
4.84282449374776 1
4.47516194067522 0
5.00842753516099 1
4.67304780263638 1
4.97641802260302 1
4.62251846580971 1
4.85454999689241 1
4.70587646931021 1
5.2698455788874 1
4.98433682244815 1
5.08622133640226 1
5.13483307703047 1
5.10951599583969 1
4.8907871839207 1
4.60115336893985 1
4.8784628468682 1
4.89315043794499 1
5.24155604396307 1
4.66240604509667 1
5.01204273954335 1
5.12598826727273 1
4.87159461658517 1
5.55043084878026 1
5.03405234147117 1
4.621671940061 1
5.47986369372886 1
4.90902074059525 1
4.9112963706022 1
4.69280041336912 1
5.07743416917379 1
5.27303009294401 1
5.45550635415369 1
4.92438675031732 1
5.49717994504876 0
5.07980937952497 1
5.00886022939622 1
4.47604298871489 1
4.99477390391465 1
4.87255264767944 1
5.44442481406678 1
4.77834921300353 1
5.14639098762797 1
5.2357831971381 1
5.15493868234918 1
5.36094921485638 1
5.22131426122113 1
5.44156988883072 1
4.99196487231251 1
5.24514108859388 1
5.43679989640961 1
5.00130398071756 1
5.57876934920862 1
5.13044172697832 1
4.61764228867571 1
4.85857329314673 1
4.98402149595993 1
4.6590326718284 1
4.33163328618825 0
4.09350099081141 0
5.05990223586521 1
5.01248784093984 1
4.40195762371269 1
4.69180261660434 1
4.61165067076944 1
4.95016091585738 1
5.03060487882342 1
5.07464953684889 1
5.56086115527149 1
4.81404159089187 1
4.8288019905309 1
4.9358534292481 1
4.95945180100874 1
4.41398153134296 0
4.6454050163998 1
5.29643620993074 1
5.34314040818536 1
5.18630434436244 1
4.95768470060305 1
4.86770831942061 1
5.07738997217841 1
4.64318840789189 1
5.06950961497954 1
4.7453783671126 1
4.93189814248862 1
5.54121566804464 1
5.41437891376184 1
4.37118075495177 1
5.15211145737846 1
5.03618838998802 1
5.25150465630259 1
4.93211184114861 1
5.09106683555962 1
4.99240612138399 1
5.12887985960614 1
4.99347942617621 1
5.1102157571174 1
5.77575250796951 0
5.54704947486211 1
4.79729710369969 1
5.59528378499818 1
5.02223477769364 1
4.95690564590303 1
5.01158684069863 1
5.50006420827799 1
4.54914593015576 1
5.02095144626463 1
5.22884514941771 1
4.89055363285182 1
4.95314574712679 1
4.80864262520551 1
5.1524892340675 1
4.67694475395107 1
5.49528423310877 1
5.39221427588348 1
5.69711900720878 1
4.87561152424535 1
5.49194618667357 1
5.17912840623369 1
5.30021491920181 1
4.72298288384213 1
5.37613309438627 1
4.92891264401193 1
5.09253103536504 1
5.40933616736909 1
4.49760175491521 1
4.77672054391108 1
5.27646194849218 1
4.92403749750273 1
4.85944618570931 1
4.27951945869783 0
4.99929001239325 1
4.86411975587421 1
4.64056325506678 1
4.0836670915762 0
4.74799151748546 1
4.95240882839267 1
4.95069308068804 1
4.45145209844875 1
5.65061102051913 1
5.29829075842908 1
5.35035593209803 1
4.51700014312382 1
5.41862773630788 0
4.8567429765858 1
5.44110816509231 1
5.11787148636195 1
5.53270526066906 0
5.17180537918772 1
5.20978241887986 1
4.8344395425016 1
4.82189084322483 1
5.38335271771912 1
5.15631386567089 1
4.96304931370242 1
5.03502173087453 1
4.82776206895196 1
4.40421214246442 1
4.97966283543257 1
4.91963963510557 1
5.20209144609038 1
5.38642572118649 1
5.21145242970102 1
5.07825273789513 1
5.14299892107921 1
5.17303768688488 1
4.78342222206003 1
5.08321764957701 1
4.72228292646782 1
4.98446924685813 1
4.03480617029171 0
4.98872738300666 1
5.25817874619155 1
5.19757418961435 1
5.02856384298186 1
5.53565460273986 1
4.99186546850198 1
5.2735768403139 1
5.27446838225713 1
4.46431567320299 0
5.35392054142655 1
5.03053036144533 1
4.58861985402936 1
5.04360987941922 1
4.78328201454793 1
4.2647346787359 0
5.23262394167122 1
5.10964669127599 1
4.77121308535851 1
4.91595680917092 1
5.13255262589443 1
5.73033240758435 0
5.18808507881564 1
4.95355157986045 1
4.97040136242044 1
4.97044242259816 1
5.40094316499047 1
4.72714429868236 1
4.79628103860274 1
4.40443100706894 0
4.90316221999073 1
4.95804027987882 1
4.76327021917102 1
4.89183947464661 1
4.63659821009102 1
4.95921080270883 1
4.83969598974524 1
4.7862308993723 1
4.40313157898646 0
4.71062488415916 1
5.05751960745863 1
4.90090343294946 1
4.87323912448957 1
3.93210874791939 0
4.83559923950591 1
4.9258017967909 1
5.75852920434014 1
5.53072821964158 1
5.54305074439963 1
4.99127907707614 1
4.90611797909779 1
5.408754858774 1
4.84141485849417 1
5.08224062693537 1
4.99770709732017 1
4.9520390788054 1
4.85708962526515 1
4.61928032419457 1
4.62997171935847 1
5.40597563217489 1
5.08190532782794 1
4.80847759900141 1
4.48652789790879 1
5.29821932445412 1
5.64903874593115 0
5.16192881971466 1
5.2355166659587 1
5.01350112405914 1
5.24098910122973 1
4.80978973770856 1
5.05003031956284 1
4.48887443243478 1
4.33403067998362 1
4.65149913692997 1
5.20574482664597 1
5.41682521630902 1
4.63590317640119 1
4.86703299838691 1
4.52278464630381 1
4.30277113509196 1
4.53111146432746 1
4.48452437414081 1
4.77388679122802 1
4.66557326634051 1
4.70747863823912 1
5.26627992765504 1
5.08826265755516 1
5.15394787955181 1
4.45485420960631 1
4.71010688707601 1
5.68342206318939 0
4.71161289400712 1
4.92265443285609 1
5.51708058554296 0
4.90628229127874 1
4.7410061999158 1
5.50621168812326 1
5.35953120103531 1
4.86435398800514 1
4.69704967129791 1
5.08563516929982 1
5.36606349169642 1
5.066869048361 1
4.76853302236903 1
4.88333345662091 1
5.23930489918481 1
5.04183867621773 1
5.20336367716077 1
4.91668297267901 1
4.76761709727773 1
5.43072470395264 1
4.58759908024189 1
4.53698365102339 1
5.46123550813679 1
5.24619274056217 1
4.67044824365491 1
4.72081773711998 1
4.78846278014199 1
4.97943505741967 1
4.94221498493395 1
5.31533125490902 1
4.36908544771913 0
5.11161667013168 1
4.68072231259751 1
4.95642868142853 1
4.90224936884244 1
4.2329382550748 0
5.17005839909558 1
5.312937111562 1
5.05218935460161 1
4.79812759918784 1
5.25115742228104 1
4.91328649752089 1
4.67276390849929 1
4.94962144465942 1
4.87709462062878 1
4.94353693853858 1
4.90380316624984 1
5.1799005706309 1
5.01257445004951 1
5.04680825560525 1
5.16006663280924 1
4.75716910037024 1
5.59357916155506 0
5.2947871543676 1
5.29048034763619 1
4.7094651024986 1
4.79411232317298 1
4.78277681295845 1
4.84152736644591 1
5.26476805503033 1
5.43807227124922 1
4.2709483121335 1
5.03231698685243 1
4.85658395688598 1
5.08349730716546 1
5.21240093635051 1
4.85989958756454 1
4.89167603691532 1
4.41824438709845 0
5.84686544774847 0
5.29510601542862 1
5.09507401456047 1
4.975526593819 1
5.14010108325588 1
4.92805685420877 1
5.08073228730432 1
4.8938557500978 1
4.7648800574705 1
5.23561150384379 1
4.603903590702 1
5.07319634538819 1
4.70782599400887 1
4.94826248998506 1
4.71544080380644 1
5.15939495009341 1
5.09073017611456 1
4.81977560407487 1
4.92564806039557 1
5.28199268584311 1
5.56738528188285 1
4.09648927404055 0
5.10714194955867 1
5.34370930379323 1
4.93755941648901 1
4.64117441548788 1
5.0286822252504 1
5.62206992397164 1
5.13596682106823 1
5.66670940515716 0
4.9236211189427 1
5.21058243410997 1
5.78288257668558 0
4.95437771547465 1
4.96835112035969 1
5.09800194772493 1
5.1178901388288 1
5.09790398202541 1
4.65673001711973 1
5.14674592384209 1
4.97792680920332 1
5.17568919051957 1
4.69127524614614 1
4.9282266049927 1
5.07580827187648 1
5.00539864999749 1
5.00130381593672 1
4.90780902555541 1
4.90779346820447 1
4.72944829436752 1
5.52552988722407 1
5.69230381073348 0
4.98789667463723 1
5.27907986268151 1
5.15537778901519 1
5.54183929913899 1
4.89022725976922 1
5.15620313258943 1
5.26479255200597 1
4.95228851494933 1
4.9848171397864 1
4.92140059312618 1
4.4162884942491 1
5.40038051271642 1
5.30916033819843 1
4.84558275764022 1
5.30187675106004 1
4.88458135861521 1
4.90582588943308 1
4.96149949072632 1
5.37422060148857 1
4.51395532990826 1
4.91068829313181 1
5.62088208825572 1
5.01487677939434 1
5.360743289868 1
4.79598323150192 1
5.24834831496484 1
5.33096166116326 1
5.2955805199257 1
4.56380091380979 1
4.9583783330519 1
4.62277791436449 1
5.03296597304012 1
5.13872585054097 1
4.64462912825835 1
4.74341550222924 1
4.85085728215153 1
5.37613433709219 1
5.24948098016335 1
4.67715416048297 1
5.7763730780251 0
4.97789965293938 1
4.60460299411281 1
4.46470609669529 0
4.60190952212354 1
5.25118348213844 1
4.59613913941139 1
5.47431914357726 1
5.15409646849772 1
4.8232743878435 1
4.43677157668871 1
4.63537367747549 1
4.37186808921225 0
4.80694827830852 1
4.88820420743887 1
5.20789769833332 1
5.26098658787615 1
4.02836342502878 0
5.18367248937033 1
5.18782453730266 1
4.84376265063169 1
5.25012177192123 1
4.83824076049048 1
5.17957708606834 1
5.12401642785436 1
5.15870513106187 1
4.93063862593432 1
4.96680504010479 1
5.00144944616112 1
5.27212652896121 1
5.10621516385103 1
5.01256660922697 1
5.24672915798601 1
5.25183581122516 1
5.73136267890396 0
5.09736966998562 1
5.25062936572728 1
5.03224389605419 1
5.01325746311847 1
5.03428365661889 1
4.90393714318813 1
5.50354025732278 1
4.89427106987567 1
5.03233761937649 1
4.99929234207346 1
5.62792832035415 1
4.67449970851692 1
5.03275620555649 1
5.36082798497006 1
4.94911886755619 1
4.71108590753323 1
4.7081556434501 1
4.81109912279138 1
5.27028416881099 1
4.98418946630289 1
4.61388581985127 1
5.23353907743122 1
5.66761811934703 1
5.38465802314269 1
4.85043175108792 1
4.77788117563564 1
5.22291517653487 1
5.2120507240345 1
4.70678443584984 1
5.17960625643758 1
5.29674133328969 1
5.54697845408485 1
5.10439080601755 1
4.84353914345757 1
5.18102660371799 1
4.95401714786859 1
4.79116428142605 1
5.30908511665514 1
4.98942887020735 1
5.20170078709276 1
4.4427023106486 1
5.78796096745738 1
5.450576609799 1
5.28781755591751 1
5.02593909374651 1
4.95121425528847 1
4.86845738795497 1
4.90947350673831 1
4.5735724559119 1
4.55521734785728 0
4.9068222221232 1
5.765583382312 0
4.83143245130599 1
4.94852777125475 1
4.9500902578735 1
4.85099443495929 1
5.36996658597972 1
4.88883892987659 1
5.28392333543752 1
4.42789782666438 1
5.21503404941775 1
5.31805708298811 1
4.75633919066686 1
4.91099241292634 1
4.99348418854818 1
5.37411384965865 1
4.59875216065608 1
5.29337922503666 1
5.78670690057587 1
5.46022302945089 1
5.12182417374968 1
4.74947337714872 1
4.89195395723148 1
5.23834953465362 1
5.12802419520401 1
5.48518764960533 0
5.42340746525268 1
5.25119588224491 1
5.17501681990724 1
5.5259466979133 1
5.00284122616067 1
5.22443474072029 1
5.18971261425002 1
6.35654677323178 0
5.16151791187836 1
5.37032110572349 1
4.99526578684236 1
4.94967944339629 1
4.54088520885164 1
5.55122302226183 0
5.04396558450339 1
4.52897502025111 1
5.17021617875802 1
5.46870604135975 0
4.94137089872213 1
5.19138924056161 1
4.68564502152344 1
5.5823304351111 1
4.80698982108447 1
5.16723845021121 1
4.82369335102895 1
4.74437796296761 1
4.99691710609521 1
5.17093596701861 1
5.21618144965167 1
5.05051394051485 1
4.90791614217508 1
5.24211683167421 1
5.07305094291476 1
5.29083257071753 1
5.28415638637397 1
4.91042924780834 1
4.97639311423028 1
4.97688472259578 1
5.19452396670305 1
4.83880031331895 1
5.20875089066318 1
4.74129180218643 1
4.35612932597452 1
5.07339642993685 1
4.60358792693058 1
5.14219289372954 1
5.20542281935083 1
5.0415516339752 1
5.08275104799691 1
5.16030661215166 1
4.92997750866535 1
5.05483537085815 1
5.01509387401679 1
4.91920058137835 1
5.05318051379196 1
5.15024368666498 1
4.53086222981348 1
4.59889773299164 1
4.99227838054504 1
5.31143501425972 1
5.38930605572139 1
4.66104184961198 1
5.12687235764704 1
5.28127462419516 1
4.85006866990035 1
5.53660159826488 1
4.97678455206647 1
5.27148531968571 1
4.88961789828505 1
4.60331294630949 1
5.51061167380907 0
5.1417069209865 1
5.05780077707721 1
4.77254198287562 1
5.46246683640307 1
5.40965020506976 1
5.50163734019461 1
5.13684616061526 1
4.98459918290644 1
5.29512712710926 1
5.46517777581528 1
4.92057693486083 1
4.94774528401578 1
4.75047446754734 1
4.86915112606653 1
5.36332340465923 1
4.76643639180997 1
5.37583532610159 1
5.0249110961876 1
5.33765353227736 1
4.50657677097729 1
5.15011544922157 1
4.68745524626877 1
4.9614543925878 1
4.96297009257692 1
5.13797802838575 1
4.36802020586676 1
4.71911054069542 1
4.99098898191307 1
5.47398936324766 0
4.81541387501917 1
4.65516793106341 1
4.62515868896233 1
4.92621167353726 1
4.14542525363041 1
4.77385229219619 1
5.11914869560496 1
4.9480729418657 1
5.27533631950219 1
4.7137562753322 1
4.93155803022022 1
5.27988531613615 1
5.30106042783838 1
5.25613223433546 1
4.88475897374234 1
4.59028799558031 1
5.30014781767948 1
4.92490821975393 1
5.01665814293723 1
4.84258003778501 1
4.60757485225159 1
5.00788499278575 1
5.10240156803207 1
5.2254629290973 1
4.43823875636287 1
4.98807418811838 1
5.54767289102935 1
5.25896298992714 1
4.74322952393478 1
5.15268092843938 1
5.29626403003427 1
5.15681957754829 1
4.81900732189923 1
5.09260324702913 1
4.74253591158472 1
5.27243575817969 1
4.35268486958477 0
5.23039031608689 1
5.02844720008581 1
4.88038704071779 1
4.9567837802537 1
4.8598647241114 1
4.57747224814211 1
4.76598401392966 1
5.74936350538386 1
5.25876592701876 1
5.19995322679852 1
5.30217139155496 1
4.98007777741781 1
4.59838474945692 1
5.1459419610354 1
4.7186098918114 1
4.52308463785987 1
5.2843825367728 1
4.823641309807 1
4.86985075534042 1
4.97484201979017 1
5.36101658045625 1
5.36921179312665 1
5.35450924332813 1
5.1286940739891 1
4.84229422875005 1
5.2581419034876 1
4.9032918728935 1
5.54099472075054 1
4.7382427332639 1
5.20331775150953 1
4.98038966605079 1
5.42098735243537 1
5.04633609151562 1
4.17363419768505 0
4.33140594003519 0
4.76131818457995 1
4.63799651476914 1
4.40445729538643 0
4.82631348797691 1
5.12969135339973 1
5.43449279681174 1
4.67224289481153 1
5.08647123703169 1
4.48992192021502 1
5.31564233612434 1
4.95731475852588 1
4.99430998524354 1
4.75506730985628 1
5.1587604162694 1
5.16177434720514 1
4.76410791031766 1
4.95458107088714 1
5.53698267004902 1
5.35484119126577 1
4.38433468027426 1
5.44227405416125 1
5.13372064409719 1
4.80514431742125 1
5.11277479874821 1
4.33319948513697 0
5.50387188088341 0
5.1209476245377 1
4.63835656688319 1
4.90397224159221 1
4.87510545720164 1
4.97761614866778 1
4.89263000640404 1
5.5832862765173 1
5.24122573637334 1
5.0979771348723 1
5.27402542135277 1
4.92545364474052 1
5.11933337920406 1
4.43070227547642 0
5.00689514631249 1
5.09139223582647 1
4.32696699280016 1
4.9608553926377 1
4.74855636149015 1
5.23658514452097 1
4.94382448522032 1
4.82511989959269 1
5.03856154811943 1
4.78830114776382 1
5.05112152549803 1
5.33620928152846 1
4.98645303390001 1
4.87167003231966 1
5.35142762934911 1
5.24297041123149 1
5.4943344595755 1
5.04991285831866 1
5.31561610997236 1
4.85573683345592 1
4.78481869776013 1
4.99819187969254 1
4.08039280188072 1
4.79248955311127 1
5.6762009616279 0
5.27448090670851 1
4.90313428046258 1
5.21885112601977 1
4.89627781948983 1
4.85873488293267 1
5.35415857688845 1
5.30756989177411 1
4.93454910215232 1
5.24882526055815 1
5.48783978980713 1
4.65256291623626 1
4.91499823734532 1
5.03341667141717 1
5.09036676801315 1
4.74004294119176 1
4.94616400083372 1
4.82893292238673 1
4.18490397467589 0
5.21613576640305 1
4.34917292900584 0
5.17685415329214 1
5.10866217510884 1
4.8925808518029 1
5.34924264914481 1
5.24706717337505 1
4.91035093375139 1
4.95153917713636 1
4.79049887122376 1
4.78699655933756 1
4.80616155487445 1
5.32005076720221 1
4.70161447890787 1
5.01724178441509 1
5.2287561671426 1
4.97963724247002 1
5.2159135617035 1
5.08321066657937 1
4.65736367921979 1
4.638421775915 1
5.02250983912466 1
5.06292137109733 1
5.0300147788989 1
4.95448615358347 1
4.72362819530104 1
4.9897995820388 1
4.9122437574205 1
5.19093895938347 1
5.11665183132007 1
4.74148821949524 1
4.92159731812026 1
5.10867905253672 1
5.10081351834177 1
5.0003104810866 1
5.15771976436285 1
5.09629759623819 1
4.99516470809771 1
4.82473305434262 1
5.06364061362451 1
5.34355398328348 1
4.67854076649021 1
5.42003303947222 1
4.88932065368475 1
5.04537621652818 1
5.44789278416246 1
4.83340032646375 1
4.67343931589514 1
5.15156920789489 1
5.00785417465867 1
4.84615464637246 1
5.1022499351294 1
4.94633864984227 1
5.03088821631395 1
4.94290349542919 1
5.16620905022755 1
4.92591246280613 1
4.66587273117703 1
5.36130171720727 1
5.59726460281246 1
4.54676011558792 0
5.42409898448621 1
4.95343116839711 1
4.72445337470095 1
5.2901174564903 1
4.75410820552329 1
5.06488795261299 1
5.20995939933009 1
5.13481080119566 1
4.46295569348464 1
5.05610538838569 1
5.27810520527378 1
5.02444799242979 1
4.82542476212223 1
5.4864298086967 1
5.3277600149917 1
4.54670022890034 1
5.5050494215394 1
4.85394767566131 1
5.01273385304366 1
4.9093344772749 1
4.78493999851155 1
5.37679905895139 1
4.29773858899262 1
5.07494504032342 1
5.24046835698065 1
5.05560627949184 1
4.71049749912347 1
5.12434366842668 1
5.19357086250325 1
5.00483251569089 1
5.35244496097064 1
3.86255595674724 0
5.42720588135554 1
4.75406703292038 1
5.54049930641951 1
4.9398263104514 1
5.16876047187382 1
5.02924922594845 1
5.26700300994845 1
4.83954289647376 1
5.67627050657908 1
4.28710601222316 0
4.87954984592227 1
4.50445719413475 1
5.39196960261584 1
5.12930769790003 1
5.15530450317081 1
4.64167662748466 1
5.11365725810154 1
5.17750453927005 1
4.75046124926473 1
4.95903565015191 1
5.06542140406378 1
5.06910837892202 1
5.08470397169947 1
4.86052454690549 1
4.60069246370986 1
5.06483777058713 1
4.80628132832094 1
4.77719056820505 1
4.52709313764449 1
4.84433457694604 1
5.00013923140134 1
4.86371219440198 1
4.75712720651166 1
5.55410747434059 0
4.84813646678455 1
4.88352047818144 1
4.67321573884545 1
5.14867372102303 1
4.98127865207147 1
4.58898827551177 1
5.00829171216576 1
5.33222135824868 1
5.79667986603836 0
4.77593732911301 1
4.62609074523039 1
4.04585008797666 1
4.99992019708981 1
5.2845813441826 1
4.54926537922269 1
5.2243929272347 1
5.16938410576082 1
4.8543499285877 1
5.14457766368382 1
4.9047748160453 1
5.00037804520534 1
4.81108832814869 1
5.02022689566322 1
4.94099133465038 1
5.15514782558118 1
5.61256664669255 1
4.66725365919942 1
5.0176431404238 1
4.49829437116696 1
4.48993661544578 0
4.85652867799095 1
5.04650867184906 1
4.70273958521116 1
4.9640701424831 1
4.35977119723409 0
4.90605741898142 1
4.79956027818989 1
4.9510634515003 1
5.42000881679597 1
4.85939263423856 1
5.42672038167114 1
4.73687106569663 1
5.33628564787779 1
5.10005064518614 1
4.81702525343583 1
5.20565463603758 1
5.32789388234101 1
4.95471622931149 1
4.73992059800047 1
4.9995867550305 1
5.18103859186533 1
5.55914454962108 1
5.04573089734871 1
4.99525905915965 1
5.37751768709907 1
5.46855062188189 1
5.13051966115506 1
4.96350333129129 1
4.93313268250754 1
4.81021635470671 1
4.8505581622424 1
5.87708197671744 0
5.02324123166305 1
4.8389635689878 1
4.93759757956554 1
5.63913068614746 1
4.95867663025773 1
4.75429839409951 1
4.87237756362652 1
4.37913257830791 1
4.77032355636285 1
5.62243245318494 0
5.44441132848656 1
4.98627309940868 1
5.05669471214617 1
5.36944918931145 1
5.12892879912344 1
5.12467776365993 1
4.86576476400694 1
4.81243922026436 1
4.36190015167608 1
5.09280188643576 1
4.92215798093175 1
4.71044068104333 1
5.34941747962225 1
4.80273605431203 1
4.49973468884365 1
5.18411741790524 1
4.71209201192349 1
5.16013831863709 1
5.10474222113421 1
5.12013445245656 1
5.204454857661 1
5.18517081292991 1
5.25079460218006 1
5.23442755766397 1
5.16965401872713 1
5.0427869985764 1
4.58373301729751 1
4.8223018925127 1
4.88338963777465 1
4.88283371112381 1
5.14557997719652 1
5.15883919899248 1
4.59346860446563 1
5.89323354039665 0
5.49384796764501 1
5.01011493323429 1
4.76271549377371 1
5.40707081806842 1
5.35124501571535 1
5.02526056887533 1
4.96208763434589 1
5.18491634658103 1
5.38966648304725 1
5.11883844864393 1
5.05446819360983 1
5.20092888119303 1
4.7901441545306 1
4.99396868622788 1
4.6914703037324 1
4.86770585421588 1
5.3457030282417 1
4.80137822378023 1
4.99093939971063 1
5.18511156784049 1
5.50923947157933 1
4.79794957383536 1
4.649661796947 1
4.82974743973814 1
4.76591083408061 1
5.21728279121241 1
5.31535238830167 1
4.33500684472176 1
4.78147656684317 1
5.18732671628418 1
4.5779676434572 1
5.21967216718887 1
5.28605052040257 1
4.99246844056192 1
4.76189050660502 1
5.19647496421855 1
5.3463719948579 1
5.27386669709291 1
5.10308324899202 1
5.01498768661437 1
5.04635291670683 1
5.13733640983335 1
5.20835695299632 1
5.01491755505739 1
4.85923775980353 1
5.21969667619874 1
5.4837052313882 1
5.08319558586428 1
4.88469707819516 1
5.03169644063585 1
5.2747915804778 1
5.18610217177545 1
4.9862171287496 1
5.21905442803739 1
4.38581042239413 1
4.97199866614687 1
5.48263547411791 1
5.15469469714607 1
5.29542675186127 1
4.80731837769337 1
4.85627777408974 1
5.38785362268144 1
4.96399159919542 1
4.87866732851284 1
4.97503433493873 1
4.90877212163275 1
4.82474675317969 1
4.66958060122101 1
5.24131441219053 1
5.64267280404491 1
5.17200684466775 1
4.70060931373944 1
4.92474587554327 1
5.42037950834928 1
4.99457311868357 1
5.07793332773682 1
4.84470037868653 1
5.46443469902453 1
5.20861042050754 1
5.23607206013853 1
4.8258675531545 1
5.0977713110586 1
5.02386629015105 1
5.0305009416658 1
4.77510686384611 1
4.74136779635453 1
4.76742020955032 1
5.28589590192448 1
5.56750236446825 1
4.72082775400216 1
4.93018208862391 1
5.29025586652857 1
4.94233542437688 1
5.04391724691515 1
4.38034668594285 0
5.06332455002419 1
5.44220809384278 1
5.43416564359025 1
5.35870142153314 1
4.9601164801248 1
5.35275759022986 1
5.16306898093444 1
4.80082217354419 1
4.83224636471931 1
5.22646848493264 1
5.38017860090285 1
5.1371825383164 1
5.65077668236594 0
5.30356116091031 1
5.22426892561401 1
5.28505173820142 1
5.39228490902521 1
5.11410856305634 1
5.34626235682865 1
5.13547491139463 1
5.26600692077954 1
4.34989350841904 1
4.7518348441456 1
4.96992332796619 1
4.91123923380723 1
4.77594226560498 1
5.45164885990205 1
4.97505767581927 1
5.26824919517742 1
4.80478282607014 1
4.71005398300447 1
4.66586871364424 1
5.35523855660941 1
4.95036050125846 1
5.59124960625273 1
4.68561222670243 1
4.740292681203 1
4.31058850742145 1
5.02352880772721 1
5.42348309935461 1
5.06699783465024 1
4.84450555927618 1
4.85236805429728 1
4.67205688416217 1
4.96548668914852 1
4.30672678669616 1
5.40774986853349 1
4.81402476981002 1
4.7170742968426 1
4.485092388381 1
3.96405146953437 0
5.12309766223435 1
4.76099736874819 1
4.74624156289413 1
5.69013488655415 1
4.49069156085362 1
5.13580261728204 1
5.01998494286675 1
5.40173153725536 1
4.95443653310604 1
4.72470154874793 1
4.74970534343598 1
4.74220970948487 1
5.51365501428094 1
4.76083829916564 1
4.82567203713755 1
5.6437955533051 1
4.89408809996894 1
5.08892956719788 1
4.4797803515211 1
5.07778011700488 1
5.5292289112805 0
4.96370759455939 1
4.5203920801515 1
5.40807293931615 1
5.56890056070994 1
5.16733256844043 1
5.20167405538396 1
4.9385656190409 1
4.787768510289 1
4.77711329151236 1
4.44578500554602 1
4.79076500539787 1
4.99141101076428 1
4.84394082125918 1
5.01217912794867 1
5.25075199479987 1
5.39682410026556 1
4.78193166522584 1
4.48836825034327 1
4.95658043995381 1
5.64363382750344 0
4.65547445269661 1
4.96852346819573 1
4.7425044094824 1
4.29772104130943 0
4.49304513015144 1
5.1640875694098 1
5.27973077375505 1
5.51256023698341 1
5.25893534921101 1
4.75109035140834 1
4.83739167982215 1
5.24152998320134 1
5.52263857779464 0
4.72103376989476 1
5.07218359313982 1
5.39195542076565 1
5.33975305560377 1
5.40065223240581 1
5.63162310106517 1
4.93435135581825 1
4.93116901808152 1
5.23255953191814 1
5.46298042883847 1
5.137196010984 1
4.98301354523443 1
5.2014098670309 1
4.83531033925284 1
4.58994183704679 1
4.5470931744083 1
5.69269066850906 0
5.12354113387648 1
5.16519971061267 1
5.23311375248165 1
5.19156217944682 1
5.89488462163193 0
4.96371916851128 1
5.02670829149845 1
5.11038184877222 1
4.90381711668479 1
4.7539547560931 1
4.72024736350456 1
4.97961309298912 1
5.04275671744681 1
5.4882349520413 1
5.71966450629834 1
5.07293314414807 1
4.01203193673358 0
4.85363768681955 1
4.17339085950241 0
5.16088303826713 1
4.7460701721404 1
5.31144574914939 1
5.09210702805722 1
4.52940207030877 0
5.06093413696399 1
5.22753882569049 1
5.08964230907451 1
4.88385959103806 1
5.75179224883064 1
4.71771297085627 1
5.30291933830011 1
5.03277833091532 1
5.09350456972175 1
4.74411840966734 1
5.54966352450092 1
5.25056935184048 1
4.68095706486035 1
4.87438849969791 1
5.27058648618947 1
4.68624181077351 1
5.00835308221781 1
4.51986807070571 1
4.6434205039338 1
4.87882401997214 1
5.46158329544426 1
5.24346550121748 1
4.46623593187074 1
5.12566377032517 1
4.64387176868069 1
5.03449439099104 1
4.87074434779711 1
5.02129758779555 1
4.56525396581417 1
4.12639939635855 0
4.8285990073058 1
4.75122409057647 1
4.88043477252912 1
5.33379081351131 1
4.73925222667622 1
4.7273577862251 1
5.34559659903421 1
5.40170243943781 1
4.81598773457847 1
4.64970633501603 1
5.08354508121781 1
5.28091715107881 1
5.1005422647424 1
5.06346888504322 1
5.16700691807832 1
5.10488266354096 1
5.46369158539569 1
5.4861392630512 1
4.89555873478091 1
5.24442045245491 1
4.71193905657049 1
4.80057304911216 1
4.66847593957267 1
5.47104548331018 1
4.25019521871966 1
4.92850680554552 1
5.2321871360939 1
4.42051363800349 0
4.98438689905987 1
5.03686979441954 1
4.92086083183284 1
4.80458704872657 1
4.855527339359 1
4.61448060245438 1
4.6374358054436 1
4.78009042552172 1
5.12979241664131 1
4.75821774552359 1
4.74840155679042 1
4.99658312374256 1
5.54026500938224 1
5.38140603237691 1
5.65889710456438 1
5.19091245686849 1
5.71717720244358 0
5.2509255902625 1
5.2254701885515 1
4.66909233516981 1
5.17653829118193 1
5.15363382542138 1
5.34975451140823 1
5.38279475174371 1
4.79266114762863 1
4.82756949058986 1
5.0225812277324 1
5.05994612833407 1
5.04972471334804 1
4.84747863521822 1
5.11628961010952 1
5.03801071099985 1
4.91869872042694 1
5.53740670455601 1
4.90374516558066 1
4.92881074245952 1
5.23891944249067 1
4.87791240499831 1
5.55449962315429 1
4.85792621554402 1
4.27434829749187 0
5.07438001113734 1
5.13809935680792 1
4.64505941611123 1
5.26946351516476 1
4.79422523998893 1
4.53250716777503 1
4.82428523631522 1
5.04365189345765 1
4.41445487291516 1
4.61222505419538 1
5.03472135237904 1
4.59756427401686 1
5.06534683855408 1
5.20877182688597 1
4.43398439187964 1
5.02597753589672 1
4.83173158226268 1
5.0139263337582 1
5.01432528552343 1
5.02325711220801 1
5.06045264431032 1
5.15374668188799 1
4.63225276808215 1
5.3005307351094 1
4.52555749516614 1
4.59493394230764 1
4.85941015885942 1
4.84508380466891 1
5.19202498298295 1
5.29519348163072 1
4.9165914660219 1
4.58494632181888 1
5.09731089501466 1
4.35555731308042 0
5.22934133457712 1
5.33810033233733 1
5.11720381135764 1
5.51956740386878 1
4.64000601526696 1
5.17936713262899 1
5.52779338416144 1
5.00425341140692 1
4.94988009570189 1
5.02697171402685 1
5.54602108762624 1
5.2443091407766 1
5.14976260151887 1
4.88781974250256 1
4.62840857357966 1
4.84341923037939 1
5.68446347650574 1
4.85251316655883 1
4.82337345645871 1
4.90479226276741 1
4.81390790364255 1
4.73594572930658 1
4.98045949084088 1
5.08663732811942 1
5.37594066663432 1
5.73551970407621 0
5.18612655976943 1
5.10113220900835 1
4.71371871633142 1
4.73090967793356 1
3.75024407474819 0
4.73218003442669 1
4.87194089984062 1
5.07819586823664 1
5.30154555847866 1
4.88082499447885 1
4.84339110021328 1
5.25106087595868 1
5.46553401560282 1
4.95010666461165 1
5.26545987481156 1
5.16975200233771 1
4.92642108507804 1
4.82066168867949 1
4.88320051400918 1
5.17572577453527 1
4.91748365243445 1
5.0303738859464 1
4.60840393728837 1
4.85558281053167 1
5.72994126887111 0
5.40180856853018 1
5.16641414209087 1
5.35692713202331 1
5.24689573101833 1
5.12818348504689 1
5.16717298806216 1
4.8684965121793 1
5.45475783611767 1
5.09985746532512 1
4.70173719898625 1
4.68389977510912 1
4.53465201995603 1
4.95230579574809 1
5.51411214521778 1
4.45200370244715 0
4.99143641842471 1
5.46298375252719 1
4.71853296968667 1
5.17030153984663 1
5.03372757814406 1
4.87818169473093 1
5.4011764795697 1
5.23411758172354 1
5.16230691881861 1
5.71347854147004 0
5.55819200841642 1
4.23364741938286 1
4.86203688825764 1
4.77592510757337 1
4.93578651010752 1
4.70500564879714 1
4.78846574244344 1
4.64451358236753 1
5.23065432903659 1
4.92295152528458 1
4.98101565521003 1
5.22642346559959 1
4.99349937391452 1
5.04276078473455 1
4.53134505781124 1
4.83244679867587 1
4.44622234181798 0
4.72603217606402 1
5.35704667420104 1
4.99583703956551 1
4.99434201851327 1
5.00467445040432 1
4.79559755931249 1
5.09555803762627 1
4.82888747049978 1
5.4589653314781 1
4.66723531238198 1
5.36136649054271 1
5.30490801469059 1
4.84841993490244 1
5.34973310657267 1
4.86122654939093 1
5.12312700045503 1
4.91623567661114 1
5.52254882370698 1
5.10946306284782 1
4.8953269704887 1
5.0119461038432 1
4.4504991220139 1
5.04537986347832 1
4.97257123433866 1
5.23839793495077 1
5.3355530850357 1
5.49527373529133 1
5.30387597678268 1
5.60558095282032 0
4.73803719047883 1
4.7839429669541 1
5.10077657166013 1
4.79824153266869 1
4.55434260880218 1
5.09416430646294 1
4.68919320594596 1
4.84837263198749 1
5.20944580612772 1
5.40924767948482 0
5.14055658587775 1
5.04905989713486 1
5.1886412627835 1
4.86394278573382 1
4.96695469781688 1
4.87951859426686 1
5.12209704247872 1
5.17696267813013 1
4.99298620226268 1
4.82704242094085 1
4.6775595834803 1
4.99854495987963 1
4.82875809372695 1
4.90542760466419 1
4.90060619873276 1
4.97237660599848 1
4.57979381303808 1
4.85616177993009 1
5.0526645866208 1
4.81789787033281 1
4.83795254965595 1
5.06246766811974 1
5.29545147565424 1
5.00631254749203 1
4.97093102180326 1
5.12457585008127 1
5.48326701384611 1
5.54215049132459 1
5.17168158489326 1
4.60569224210656 1
5.06637467157629 1
4.68673269496866 1
4.35181241845611 1
4.66870281688742 1
4.77339827789393 1
4.72738664987083 1
4.8071862369146 1
4.74135538446826 1
5.22639117850571 1
5.01707058603088 1
5.15417150596225 1
4.76068890097831 1
4.74044914149587 1
5.25625230260353 1
5.04256902958684 1
5.66896808281387 1
4.33594433731791 1
4.92614651265484 1
4.85305694886033 1
5.44679155486522 1
5.19447174275623 1
4.61716628991154 1
5.17079657063161 1
4.43169979851368 1
4.77867795277738 1
5.05957722983918 1
4.64420663389575 1
4.51997686702325 0
4.74216486373893 1
4.88896181357011 1
5.04912011640629 1
5.21546517377804 1
4.35206081080848 1
4.52739717134824 1
4.65148398886192 1
4.85262751473817 1
5.2858908481991 1
5.52784055160193 0
4.90261209288654 1
5.42125516025453 1
5.02791987721187 1
5.36411837925011 1
4.91357308304858 1
5.0134083187788 1
5.06491450997574 1
4.95814812259656 1
4.74062206676123 1
5.04776444072246 1
4.76944678235271 1
5.73077256440813 0
5.15062700149683 1
4.70560753217446 1
5.07089331918105 1
5.29647138508632 1
5.03838694448438 1
4.88937760680563 1
5.47666631516158 1
5.21243859470646 1
5.5488074169852 1
4.75910682100239 1
5.01582764861107 1
4.65719799256219 1
4.72946287230383 1
5.12148749502836 1
4.47040452353248 1
4.93765889527009 1
5.10464279998834 1
4.91281245396608 1
4.77508250745859 1
5.3126049316911 1
5.43981195496255 0
5.44476577513385 1
5.83376198976731 1
5.05466880570854 1
4.9446799486007 1
5.21115483736428 1
5.1059169575188 1
4.89535890252195 1
4.67767318577081 1
5.08376174417595 1
5.52059260082413 1
5.49124175693739 1
4.92391921401373 1
5.14814824215355 1
5.46701718175289 1
5.36102818367221 1
4.73127363595823 1
5.02681668430497 1
5.46016402904637 1
5.34364306365873 1
5.0931075934285 1
4.90934809782747 1
4.38789386773632 1
4.9528787585458 1
5.1977917674787 1
4.88785790422446 1
5.09336470103107 1
5.80744145635905 0
4.72367700401288 1
4.57259506125162 1
5.00186655931189 1
5.16731069918297 1
4.99319760777392 1
4.87221472240908 1
5.42247380783971 1
5.37337754765206 1
5.28323746318631 1
5.04144488464602 1
4.61050232908915 1
4.7645096233755 1
5.58048257268144 0
4.88293118068283 1
4.88407728210081 1
5.03117666165919 1
5.03537555438492 1
5.04083135943546 1
5.24149497650944 1
5.08881961644529 1
5.1389844031288 1
5.30556391701981 1
5.10188196752316 1
4.92494276620706 1
4.99892093128916 1
4.60827544908431 1
4.99009780674226 1
4.68967244663522 1
4.72251024528996 1
5.41342023937393 1
4.87216500447291 1
5.03079651015107 1
5.13962237043463 1
5.0119256827237 1
5.45186522730323 1
5.12395423673667 1
4.84156997542117 1
4.70930811956329 1
5.25021086063586 1
4.85806045430899 1
4.89050327004963 1
4.9723389675929 1
4.65899548383042 1
5.21131749412818 1
5.32290654005649 1
4.88249699684737 1
5.01885915818228 1
4.87262215654764 1
5.28638379925243 1
5.30989027704518 1
5.17113780599314 1
4.77277060543731 1
4.50625974285441 1
4.7241320157223 1
5.05224533562668 1
5.19545737320396 1
4.97197525386336 1
5.15555425481557 1
4.82872780125704 1
5.40891406029527 1
5.26042025439809 1
4.8612312259479 1
5.33480596793587 1
5.326151793682 1
5.17824673155992 1
5.63273109892971 0
5.04699075055545 1
5.01686608498021 1
5.00236302594772 1
4.87274356060898 1
5.18670077579248 1
5.11519559189637 1
4.88109802131683 1
5.03730826398481 1
4.65193670671339 1
5.6078039328642 1
4.71113516430461 1
5.15140600078658 1
5.17518329098888 1
4.45329449298212 1
4.71589154870856 1
4.55379913342557 1
5.11239515217656 1
4.97318817354638 1
5.16236613778819 1
4.91369628201328 1
5.35419037635849 1
5.02879713876713 1
4.52619438931613 1
4.55175360602442 1
5.08344613753244 1
5.07896914149495 1
4.56220320551457 1
5.23250908354118 1
4.98830729862802 1
5.5302461568897 1
5.23261211227902 1
4.39022306924992 1
5.43955781370435 1
5.5364207625158 1
4.6028741344031 1
5.08871796205892 1
5.12937342664733 1
4.93999661035602 1
4.52861479024774 1
4.23977207143992 1
4.81926009660867 1
5.46735577206714 1
5.25618307517456 1
5.23498698138069 1
4.44381686450716 1
4.98677059791247 1
4.55276317610737 1
4.92180163063079 1
4.46529412685752 1
5.25664961744578 1
5.16988979970392 1
5.15282269303386 1
5.07020748537295 1
5.17227678231975 1
5.15488112738248 1
5.28818433675166 1
4.66432762405871 1
4.90637160984874 1
5.66987316415402 1
