# Supplementary material for: Bias caused by sampling error in meta-analysis with small sample sizes
Source: PLoS One. 2018 Sep 13;13(9):e0204056. doi: 10.1371/journal.pone.0204056 (PMC6136825; doi:10.1371/journal.pone.0204056)
Supplement: S3 File — (ZIP) [file pone.0204056.s003.zip › results N = 10 delta = 5 tau = 0 sz = 30-50.txt]

"dl.delta" "dl.cp"
4.93890967629499 1
4.66607254222109 1
4.98696809874247 1
4.67529295572346 1
4.99105062669361 1
5.15464471153827 1
4.92188906724278 1
5.00240967398867 1
4.86586118280594 1
4.92050590092128 1
4.97547034373968 1
5.14206486449621 1
5.13693336150049 1
4.86891411040603 1
4.99403308339625 1
5.00639735336764 1
4.90514149214235 1
5.08555161423375 1
5.05553001736314 1
4.87157971895631 1
4.6180141924642 1
4.85011390469927 1
4.70891082194842 1
5.26880984369573 1
5.10361884812624 1
4.97314339270455 1
5.37722077780165 1
5.08007167460182 1
5.13480556505198 1
4.74771429951039 1
4.78346245998238 1
4.97452547129218 1
5.05151627572714 1
4.66676958091942 1
5.0762976347109 1
4.52383303233622 0
5.14933244753078 1
5.31330484717815 1
5.02481650364491 1
4.95458212814408 1
5.0601232219704 1
4.97266529286757 1
4.5095178261457 1
5.05777207391705 1
5.22349270452341 1
5.02112572067902 1
4.44011222215575 1
5.24952428225814 1
4.7055394407421 1
5.09401794236192 1
4.38510795996341 1
5.07276910489153 1
4.8680011856681 1
5.41770035024062 0
4.65279690910181 1
4.966176832976 1
4.88878359447302 1
5.29107343465067 1
5.0485214446793 1
5.00438246037325 1
5.25388959205024 1
5.0873726720053 1
4.91364144516665 1
4.94073156646485 1
5.51847145093365 1
5.09985749443691 1
4.93888951195843 1
5.17454735241402 1
4.78347005129002 1
4.90242706036202 1
4.98531710934741 1
5.01144813504964 1
5.6997554673539 0
5.19131369588637 1
5.11700462882189 1
5.04839904581699 1
5.13574543274031 1
5.40967870528932 1
4.97357670184295 1
5.134155140696 1
4.9704753411803 1
4.93004893819442 1
4.73138015670473 1
4.90710558638245 1
4.98516986388027 1
5.0620094658298 1
4.75347249845851 1
4.7819864985745 1
5.18970911736495 1
4.93297962371267 1
5.17030212985448 1
5.01836388604156 1
4.95801745184588 1
5.03093794511163 1
4.99949439282753 1
5.04640709754648 1
5.19640158676709 1
5.36004493670602 1
4.98484302864088 1
4.95825206379661 1
5.20269321252991 1
4.93065626062857 1
5.22766477277744 1
4.91828201451574 1
4.91266565135005 1
5.28271838391845 1
5.05955616938989 1
4.73103793879237 1
4.97775018552907 1
5.14417107538036 1
5.14252541105053 1
5.05883748591037 1
4.75889438815785 1
5.01688356230928 1
4.94435555178265 1
4.67288989602874 1
4.82207895365105 1
4.91607908013881 1
4.74487887236713 1
4.9151957421138 1
5.00811533172448 1
4.6537866930792 1
5.12607615083485 1
5.19330965969039 1
5.09620226893356 1
5.09675259876558 1
4.88469599657648 1
5.02327834812047 1
5.23383815017189 1
5.47093328694614 0
4.54024659868008 0
4.76341840714491 1
4.90171425648917 1
5.10359551617399 1
4.76512636153918 1
5.59356415441819 1
5.30973579127251 1
5.04351206537994 1
5.01794836578072 1
5.11084600306912 1
5.22680632262101 1
4.79824922891725 1
4.37453147474295 1
5.78460868196329 0
4.67951503045778 1
4.73124982736752 1
5.35977867820869 1
4.52535219703504 1
5.46881792906157 1
4.9547714455555 1
4.6717486319016 1
5.08368831096691 1
4.85717960557453 1
4.95726854728866 1
5.18067652579691 1
5.04598418527177 1
4.67598642949211 1
4.78717046974225 1
4.80278585707703 1
5.24560190631693 1
5.09935726652561 1
4.75567778835486 1
4.89318086681131 1
5.01872634550412 1
5.0274937858956 1
5.44498000166556 1
5.64413956928522 1
5.17840609844788 1
5.1621696439929 1
4.79277598112413 1
5.21819781198575 1
4.5497265313851 1
4.46185700436144 0
5.12237091009559 1
4.86527136594231 1
5.16207136298516 1
4.51784572703289 1
4.85087680113933 1
5.27228821983841 1
5.2841909498774 1
5.52828606249205 1
4.96146496007582 1
5.36311553896267 1
5.07859082160653 1
4.42327806240782 1
4.92956799674977 1
4.97549579925516 1
4.98217424927196 1
5.20284628219097 1
4.84186753241097 1
4.96719048854568 1
5.16863233019172 1
4.47396483727216 1
4.76066217435386 1
4.91322613602441 1
4.89373465755081 1
4.7227619166265 1
4.97869666263268 1
5.09959273249725 1
5.03590747181088 1
5.00242463031227 1
4.94274255614725 1
5.29074295276449 1
4.7540518585212 1
4.76372426294664 1
4.74421661134865 1
5.36502872624946 1
4.89581058169626 1
4.70177526244751 1
5.15957071223871 1
4.99905492343012 1
4.56136181296828 1
4.96194249462503 1
5.68426559551104 0
5.02398467895227 1
5.3530436018512 1
5.41438410555992 1
4.74484400504542 1
5.16915115365693 1
5.18635612467664 1
5.03708267852338 1
5.01835513892297 1
5.01165637721902 1
4.76474627373539 1
4.76871806414097 1
5.11062135107227 1
4.65077267464235 1
4.73651307216906 1
5.00287097381483 1
5.2087058065702 1
4.70146392405214 1
4.92872639562591 1
5.05750172548847 1
4.79356706814667 1
4.93666010483793 1
5.11401562287426 1
4.77342753500625 1
5.06028406436555 1
5.41487484504189 1
5.15459801044442 1
5.20177279013071 1
5.02260967956054 1
4.78825981256497 1
4.78099790974414 1
4.78298175832299 1
4.91719719405392 1
5.17994434844585 1
5.26638891757857 1
5.04397654922933 1
5.58267089217626 0
5.07587552649167 1
5.11228470445248 1
4.69765232872875 1
5.14773615967577 1
4.99341564478394 1
5.30904855104389 1
5.10439581650002 1
4.75174556103376 1
4.99862753524779 1
4.8099596098577 1
4.83937375988865 1
4.94662924500999 1
5.23866090693907 1
5.02228008268287 1
4.96794208052024 1
5.10493324526773 1
5.5335100370679 1
5.12612070613124 1
5.19998496483337 1
4.97416411225316 1
5.02606661189878 1
5.06204319370438 1
5.12688614369578 1
4.87021752533754 1
5.27784684083242 1
4.92246989920234 1
4.66931915483661 1
4.87347488338843 1
4.74280679849198 1
5.20001595916704 1
5.13093287749093 1
5.5809093459384 0
5.29334958947601 1
5.53934045812171 0
5.31895454903714 1
4.81036181320471 1
5.04247083546535 1
5.16637365444002 1
5.22329300665043 1
5.0642686829359 1
4.84720011938498 1
4.99283844190842 1
5.15854933061324 1
4.69274637292123 1
5.10938099765049 1
4.57760805735724 1
5.02050382252888 1
5.10230465181544 1
5.00295553529838 1
4.9240714445072 1
5.017066158784 1
4.95325391472897 1
4.81565504861162 1
5.06787015920498 1
4.95627486540468 1
4.62341120227238 1
4.75364658760689 1
4.94837938915427 1
5.19292264620831 1
4.98614495303168 1
5.00400402790843 1
4.739176083486 1
5.00515031569223 1
5.33025673453891 1
4.96977821606554 1
4.89076768838296 1
4.93444462576587 1
4.70907218103696 1
4.99066249996976 1
4.94625575783999 1
4.84474032226174 1
4.87833655710385 1
4.90158029960583 1
5.42844532563843 1
5.3499930695368 1
4.77746850899986 1
4.62850882842016 1
5.17365826119529 1
4.95120970450339 1
5.04887491754878 1
4.85627396455827 1
5.57636383598477 0
4.59560833718387 1
5.09504264891551 1
5.11010194355631 1
5.51058464604138 1
4.97720126223056 1
4.97864242120922 1
4.83206356841419 1
5.03312977824623 1
4.84783743016741 1
4.59002673284999 1
4.91572815692289 1
5.00332797752055 1
5.08156627442655 1
5.13437397403504 1
5.09227234115759 1
5.15410935583127 1
4.98198440964745 1
4.9673516239394 1
5.26450363879279 1
4.86165466275744 1
4.97879772906626 1
4.73942290308293 1
4.95600536995979 1
5.03248381550716 1
4.96230893830699 1
4.96226166427345 1
5.19760362171831 1
4.72646454541434 1
5.09912907767521 1
5.62884692037261 0
4.84125292306511 1
4.93372547902709 1
4.29569711056734 0
5.08099328298009 1
5.19441985922293 1
4.91806247386364 1
4.83018048152364 1
4.76768228001735 1
4.80991985659296 1
4.99715622776715 1
5.68311166210611 0
5.11249736164221 1
5.11666946845317 1
4.64457325269183 1
5.00661785423073 1
4.9554743700643 1
4.59674638817202 1
5.0970435146635 1
4.96896605652414 1
4.81181322434619 1
5.12294200399232 1
5.16515484563926 1
4.50140115752426 1
4.91451807212099 1
5.04350255688494 1
5.12601867545685 1
4.98063332748462 1
5.00251059226836 1
4.74269065387738 1
5.09811927666381 1
4.87194524547955 1
5.15141778589878 1
4.78649635792679 1
4.65759024225866 1
4.80408360643103 1
5.27609290456816 1
4.64895572088548 1
5.05890853156637 1
4.66268959933478 1
4.65509888870415 1
5.0614161395083 1
4.59600970128836 1
4.7535403202582 1
4.77715418959549 1
5.14906915014768 1
5.24284439988654 1
4.79246696525399 1
4.95071195042604 1
5.13202188782619 1
5.03229519868994 1
4.36371677525077 0
5.33857966113588 1
4.97813730213994 1
5.10715068849592 1
4.85770837297453 1
4.47027965643077 0
4.92072298065692 1
5.3642265109198 1
4.90123143619894 1
4.9093584772207 1
5.01033551784494 1
5.25369935501224 1
5.08316017591174 1
5.1423099733569 1
5.3694474455099 1
5.5428743236918 0
5.20772019276555 1
5.10505476121365 1
4.60663937673562 0
4.8730125920278 1
4.77600036133421 1
5.11773310268937 1
5.31807156700955 1
5.40833200062154 1
5.1085726500454 1
5.2279657475855 1
4.77405228787087 1
5.26961473513146 1
4.75288943154176 1
5.49303119023347 1
5.10641912472166 1
5.06290435016597 1
5.22481071326679 1
4.74792813892397 1
4.4226027632918 1
5.14457058942034 1
5.05788502638641 1
4.99273319324938 1
4.89330013487608 1
4.92545102870011 1
4.54843347950248 1
4.8205625955707 1
5.14312274888743 1
5.01925902341996 1
5.11243250071536 1
5.71833931626275 0
5.00059707617969 1
5.09885205742329 1
5.18678137631557 1
4.93246315359607 1
4.90531151652208 1
5.12308137959813 1
4.99208464400832 1
5.31758970793098 1
4.98983921038566 1
5.16644333964161 1
4.98122787094787 1
5.18667859159287 1
5.36650761305069 1
5.16490977904693 1
4.89114978862246 1
4.99715990466291 1
5.02905395062608 1
5.06342820236047 1
4.93136461898304 1
5.05815678072371 1
4.62814532990764 1
4.95967022048624 1
5.17490485658012 1
5.23036148700656 1
4.36812803480437 1
5.03397721231736 1
4.93628371380602 1
4.65112032924941 1
5.20535555419347 1
4.66240887824621 1
5.05461349372644 1
5.05722738831837 1
5.02357762019525 1
5.23046449531124 1
5.23891924745333 1
4.68131043788313 1
4.93544537596871 1
4.73108744690532 1
5.03737224711913 1
5.33110780548482 1
4.96485626299885 1
4.65096511423437 1
5.15717647679641 1
5.33542903547927 1
4.83597650027351 1
4.80627964300564 1
4.72596287458733 1
5.07591482356163 1
5.29469096112877 1
4.9555025317685 1
5.47834111034125 1
5.5661857330418 0
4.63710818263677 1
4.88108519483507 1
5.13847723452194 1
5.62547603405408 1
4.81688147876498 1
4.9028347121712 1
5.13013404286882 1
5.16416373039366 1
4.79101940539128 1
5.21816520847624 1
4.74530021968079 1
5.03754409318172 1
5.07144667222337 1
5.02297583858701 1
5.15964412697087 1
5.04232413847082 1
5.11654977598518 1
5.0496022373222 1
4.26784606319458 0
4.92492501597003 1
5.14798348990755 1
5.10003849047571 1
4.89381629893373 1
5.25329245400851 1
5.11764087774585 1
4.60238368458862 0
5.33891492102625 1
4.93167104322339 1
5.07808609034945 1
4.93984920147093 1
5.11084830071099 1
4.96864262715363 1
4.89429134553181 1
5.12536319001727 1
5.21629304153054 1
5.08533896980347 1
4.59920045928934 1
4.64329908948368 1
4.83778179424882 1
4.84261259992629 1
4.72420535481934 1
5.09344233032963 1
5.30834774917115 1
5.25368797385039 1
5.08326790145366 1
5.05937840149639 1
5.46902233692181 0
5.22987420777137 1
4.96608179469697 1
5.24739747139042 1
4.63900139252963 1
4.98025761451602 1
4.98594062787183 1
4.75241019123638 1
5.13128608469348 1
4.90231244408862 1
4.83716303006475 1
4.42763399941504 0
4.63549220104988 1
4.97427950222751 1
4.57828247355668 1
4.87969514272247 1
4.82703720571541 1
4.71365972292877 1
5.4341762275201 1
4.92756355724702 1
4.79766114911645 1
5.30693463863611 1
5.2746849724793 1
5.49455155230121 1
5.32554301530459 1
5.24524680639635 1
5.80596410407965 0
5.10453077736291 1
5.0740748905579 1
4.70744020500444 1
5.2964794089842 1
4.61067529360114 1
5.30906306187107 1
4.68165561686591 1
4.74000755777053 1
5.08612319252724 1
5.23462459376972 1
4.86081962402583 1
5.29142620919451 1
5.20487151105552 1
5.4322272798984 0
4.9046934881753 1
5.12284949225731 1
5.09845010306852 1
4.76305733379335 1
4.86041082417167 1
4.7572098728349 1
5.03986676315657 1
4.71594237973602 1
4.42475366343437 0
5.01889991555043 1
5.05251954862832 1
4.77181961806309 1
5.17680516276689 1
5.17296044493187 1
4.9277713789901 1
5.1146787809167 1
5.21081878638928 1
5.08626026010458 1
4.74852118073679 1
5.10006402181254 1
4.98819842316593 1
4.55938556565661 1
4.81806478968445 1
5.17152357097403 1
5.19862437572541 1
4.67798887071059 1
5.20222229152102 1
4.68700679196218 1
5.10518297107169 1
4.84159429220455 1
4.85452841594479 1
5.17274764633384 1
4.86923150866125 1
4.94896712300231 1
5.30133134017916 1
4.86593565049076 1
4.79615800004067 1
5.55840927660435 1
4.6893846081358 1
5.41247807346666 0
4.91815419267901 1
5.15980736176055 1
5.02136407670431 1
5.31168452901426 1
5.49726861884709 0
5.13672675910452 1
5.15233588130358 1
4.77488176195815 1
4.72291620658946 1
5.12901140876967 1
4.98332883980062 1
5.11041514166892 1
5.04113854691012 1
5.3608223684242 1
4.93631669430176 1
4.90102417593541 1
5.23694458207946 1
5.70387239954619 0
4.918824339715 1
4.88505295024971 1
5.00619297818042 1
4.96959552720145 1
5.26137209926813 1
5.30388117736984 1
4.90372137588986 1
4.43078150189792 1
4.97470126780504 1
5.47180983198877 1
5.24958735349029 1
5.13016140430115 1
5.32130253971338 1
4.99574706019998 1
5.30687670363225 1
5.08188558226871 1
5.19386349046112 1
4.74071578348754 1
5.54249489720045 1
5.35472099139671 1
5.19082196968376 1
5.16541915016751 1
4.65857500126178 1
4.91046226136678 1
5.31923952547682 1
5.31533392028572 1
5.51679053394419 1
4.7837922406427 1
5.02796500650621 1
5.50128260140504 1
5.06594043386898 1
5.04072748904225 1
5.03580482616002 1
5.03387214094829 1
5.28587841431648 1
4.83480595316529 1
4.89949208609135 1
4.71543245515223 1
5.21416306513485 1
4.9288671586696 1
4.80887449323132 1
5.38669950217421 1
4.67662928433807 1
4.89556896330355 1
5.14785974795718 1
4.82957272792212 1
5.1060062351449 1
5.3244354283172 1
4.80914161465424 1
5.05207269980512 1
4.70381434534848 1
4.9283475400486 1
4.91860547218866 1
5.08144221215888 1
5.35884266894003 1
5.20936307265165 1
5.06570996100083 1
5.02165102514399 1
5.05078174407873 1
4.74304689565067 1
4.98814351871503 1
5.04532201577297 1
5.07052370555021 1
5.04962416507505 1
4.63820057312108 1
4.64266184932563 1
4.91919512073771 1
4.9300159169916 1
5.62282492093853 0
4.90138162769536 1
5.02636079934273 1
5.33802136645711 1
4.77739520310384 1
5.01839588991653 1
5.08922809324225 1
4.89350108819747 1
5.07858486242213 1
5.40515806096254 1
4.98850933462805 1
5.19927760625333 1
5.51586979287322 1
4.78657307734363 1
5.25310597639166 1
4.91647553748416 1
4.80072380729114 1
4.89289500138178 1
4.71390355676353 1
5.03842984915938 1
5.21904352403387 1
4.9858336048351 1
4.52774286857482 0
4.99785205956281 1
5.55664774057036 1
5.38023499009758 1
4.74482960521997 1
5.12349085653966 1
4.69835242238558 1
4.65628926472889 1
4.93026483326073 1
5.60330271466267 0
5.28988713179279 1
4.92669154585735 1
4.91683714422346 1
4.71441573174723 1
5.20986159785151 1
4.8255525028905 1
5.25709066705315 1
4.73751031640396 1
5.38160967087375 1
5.20423473366957 1
4.72623233329494 1
5.18343606277069 1
5.50030929784939 1
4.86069405001987 1
4.94024581997544 1
4.49159617172675 0
5.26002470242186 1
5.09909304966848 1
4.61932199862798 1
5.37472486625998 1
5.28150477788637 1
5.18418064560334 1
4.8540469220932 1
4.87807701886177 1
4.87631027812479 1
5.02275932577194 1
4.86561670274437 1
5.38056948579618 1
5.23193001580127 1
4.79738236548314 1
5.42339506453554 1
5.05377464404936 1
5.05711811945535 1
5.11270818034289 1
5.24415253350369 1
4.87870747204918 1
5.26766200923264 1
5.29425334346036 1
4.94550975684717 1
4.66638054882104 1
4.45933040615417 0
5.1512080091746 1
5.02676448566512 1
4.76961013898694 1
4.75946104559134 1
5.31132821103282 1
5.03236296310139 1
4.86222551600883 1
5.39394231793027 1
5.03745420934409 1
4.72019615992595 1
4.77776872962173 1
5.14169190345595 1
4.88345317544986 1
4.13975067782733 0
5.05599971815413 1
4.91006234142157 1
5.35568255757294 1
4.5644232927245 1
5.11035993942086 1
4.97480973699688 1
4.90967515278615 1
4.9396157985335 1
5.41418048089751 1
4.95342660924796 1
4.840648417303 1
4.90766889428184 1
5.14565170970463 1
4.44268258082602 1
5.25551851515287 1
5.35536055484245 1
5.09258882106256 1
4.5676615189738 1
4.98301117538435 1
4.87654572471518 1
5.13978990715698 1
4.53274165295634 1
5.34222954380498 1
4.97094394464149 1
4.95579608210962 1
5.10036979049426 1
5.22510917456655 1
4.83268672057316 1
5.14636472590836 1
5.21449319520748 1
4.76073753525498 1
4.94372991024649 1
4.49790510688345 1
5.11477501295475 1
5.07783195628585 1
4.74691332882191 1
5.61893051850536 0
4.82080503052659 1
5.38013134099394 1
4.90157720163177 1
4.27835841685918 1
4.86513759618621 1
5.02020974306067 1
4.83335083028214 1
4.48189841048969 1
5.13436417943367 1
5.0373832982926 1
4.83149923085202 1
4.7526136848769 1
4.72436657993685 1
5.17574475796544 1
5.38571541130846 1
5.32225227764177 1
4.98357294520548 1
5.3334367786805 1
5.00285029229043 1
4.79625310694241 1
5.25802061346558 1
4.72935354680454 1
5.0305944237781 1
5.02726670939685 1
4.75134133620773 1
5.15696726149982 1
5.09611715569427 1
5.22653604331986 1
5.09281225996681 1
5.11431750802399 1
4.54334058823877 1
4.88299005557999 1
4.65246596727717 1
5.82081918726996 0
5.21070758476003 1
5.04752251539432 1
4.94464517266022 1
4.67563396013093 1
4.85772694724555 1
4.78110924146091 1
4.95855972709452 1
5.11723832190072 1
5.13545380963369 1
4.78265967689397 1
4.87482108972614 1
5.50765989524238 1
5.15574533922714 1
5.24594612726998 1
4.77985046996372 1
4.83294386573386 1
4.57548291824998 1
5.02126836656713 1
5.03695752274911 1
4.87642979017195 1
5.40273418772678 1
5.27197464407767 1
5.57353240282225 0
4.51229073489681 1
5.65316873812572 1
4.86430823430834 1
5.41758104338854 1
5.27755628696973 1
4.80127017104796 1
5.17518790590279 1
5.0212960599666 1
5.15688623441988 1
4.77055072970674 1
4.80639545162712 1
5.29467570210494 1
4.99722007079529 1
4.99718626938159 1
4.98695335872615 1
4.78516129156514 1
5.02502042076603 1
5.05637951112365 1
4.58902099700757 0
4.6847304308186 1
5.11091293987649 1
5.10960545853506 1
4.9462526716655 1
4.49692522212099 1
4.68825489503202 1
4.96376198606304 1
5.58343379113536 0
5.05209699257577 1
4.7055538488144 1
4.37420342766495 1
5.21841966411564 1
5.14844847762198 1
4.39114395713178 0
5.18953353939813 1
4.76161357975615 1
4.73846091151172 1
5.14627578895059 1
4.93794270876089 1
4.90656634700743 1
5.33313347939407 1
5.12746641366039 1
5.17930475375581 1
4.94895041874313 1
5.05726540877336 1
4.75806172278471 1
4.97576088513671 1
4.94490429316383 1
5.10514563155416 1
5.49144814945631 1
4.89335814217651 1
5.15407554004832 1
4.78181898506808 1
4.93668546541191 1
5.29002382300346 1
4.95717953387905 1
4.85028208726176 1
4.73705630382487 1
5.21762564412951 1
5.00493895913106 1
5.20362707016422 1
5.26540579042089 1
4.39638511107517 1
5.01700088646268 1
5.2026659190461 1
5.11411527750259 1
5.08097225091358 1
5.29084171861426 1
5.10417977146349 1
5.29010805002192 1
5.68741491760589 0
4.69202268251316 1
5.21894319106319 1
5.34425125470727 1
5.31157367162689 1
4.97921066745081 1
5.22375439880293 1
5.24874219877542 1
5.22630127650289 1
4.80130010435011 1
4.68386876487619 1
5.0721926019662 1
4.67604531635342 1
5.12662591166338 1
4.94499533840598 1
4.97316175296481 1
5.01692030385238 1
4.62290345120202 1
5.3761791020579 1
5.23261138516622 1
5.22443993518778 1
4.87200209421701 1
5.03226963556484 1
5.09855429491807 1
4.5452220006105 0
5.33231994144202 1
4.94060815544704 1
5.44078076891611 1
4.55861214556339 1
5.0474263677426 1
5.45238576371251 1
5.20317364832581 1
4.87554574654306 1
4.93904104484324 1
4.89363512800429 1
5.47671191867804 1
4.9003178083297 1
4.85816308725016 1
4.80522734628159 1
5.35097966048194 1
4.49178360671111 0
5.16346818163495 1
5.05516048626821 1
5.3268785538717 1
5.39776263005081 1
5.27297053217002 1
5.02149460866077 1
4.66311849020547 1
4.99632361274292 1
5.024480020138 1
4.65546855176444 1
5.03662286708896 1
5.2943942002094 1
4.89575630760046 1
5.49065430835893 0
5.12474426963822 1
4.71299611132663 1
5.06094817180781 1
5.23512611006819 1
4.7607640553555 1
4.79383456241996 1
4.65402956014807 1
4.78430697705356 1
4.87946519054082 1
4.92664576656046 1
5.57691771784799 0
4.76945630544876 1
5.39970531576958 1
5.18705944620381 1
4.933743714114 1
4.84121191957533 1
5.04113497583018 1
4.98381917846222 1
5.50484512247905 1
4.79397771517914 1
4.92810308858228 1
4.77923514142189 1
5.16145677955213 1
4.93692411733894 1
4.7892111767799 1
4.83369175911596 1
5.0015010533777 1
4.94918760617352 1
5.07286736731499 1
5.11362835654179 1
5.00603037858678 1
4.93833256318346 1
4.96723099505824 1
4.87143532023968 1
5.12441514124421 1
4.96714319622735 1
4.70550047339237 1
5.48383790636527 1
4.88435209077725 1
5.14070308729038 1
4.77488884112364 1
5.27391198870383 1
5.35121875261697 1
4.76218867060137 1
4.77785243885267 1
4.81094631407341 1
4.93804393599724 1
5.29577164225177 1
4.68058542070913 1
4.74112250253283 1
5.1074890518425 1
4.89573456472368 1
4.9107973822004 1
4.77978263066238 1
4.89837363228455 1
4.88355420807712 1
5.01621927839011 1
4.72209386003651 1
3.99981570673359 0
5.18588211618528 1
5.16806540568159 1
5.16710293612219 1
4.85162292180092 1
5.17885516587989 1
4.8061534220308 1
5.12906654500156 1
5.29400719515994 1
5.21890604439188 1
5.14158462202673 1
5.10231052047333 1
4.92770630827377 1
5.21051295164867 1
4.78245632601514 1
5.41703501666 1
4.87115197809018 1
5.0689527864597 1
4.59570964212053 0
5.3980154657499 1
4.65222360463909 1
5.32532767416641 1
4.78211977734102 1
4.48060493688277 1
5.34521725637045 1
5.03133299510461 1
4.75994203819278 1
5.0716052394918 1
4.91267339436092 1
5.05732909455738 1
5.15935172651051 1
5.16194320773636 1
4.61139292760562 1
5.24506656144713 1
4.8586031648262 1
4.69755795255291 1
4.96254418027539 1
5.41494182441802 0
5.17619855063891 1
5.45412903231866 1
4.92328408216036 1
5.05561831941381 1
5.30535327814066 1
4.96007352895627 1
4.87827967411962 1
5.05141128361053 1
4.8260736181032 1
5.08010951155791 1
4.60988415358341 1
5.03241078028169 1
4.62992530299681 1
4.8375392626893 1
5.07202852396845 1
5.04030904695831 1
5.39886553762563 1
4.96945169142126 1
4.85779969142111 1
5.14220288158864 1
4.772766008325 1
4.92096029084446 1
4.75298977528728 1
5.09478043941565 1
5.04558134716973 1
4.78259937483147 1
5.10642541589272 1
4.86495546827595 1
4.66112686574275 1
5.43419061560674 1
4.93084118168148 1
4.67080840035469 1
5.41089652425944 0
4.88282214871569 1
5.26117123400664 1
5.16281431601629 1
4.8812915455316 1
4.71150375418712 1
5.11754727722299 1
4.95636851509231 1
5.2000197486167 1
5.0457483795345 1
4.90759963097368 1
5.25909632336165 1
5.10714133397827 1
5.19261454985665 1
4.48264737370577 0
4.92680236071995 1
5.35927554642323 1
4.41578987377227 0
5.61648499019578 1
4.90147206481244 1
4.67135855084501 1
5.59159885723044 0
5.26264962645207 1
5.05589575643766 1
4.97275247036149 1
4.7929273981806 1
5.46383522959921 1
4.8611622365862 1
5.09424290756721 1
4.361741239741 0
4.99185369481716 1
4.65485849875694 1
5.16762190409646 1
5.27309021000331 1
5.38203234293486 1
4.86403593756386 1
5.18926582584586 1
4.98686038431462 1
5.19617265776705 1
4.56633399711097 1
5.24734235560551 1
5.1521087493301 1
5.09355190420915 1
5.08251805665751 1
4.5157600027573 1
5.31847209005484 1
4.59641736824688 1
4.93340692007529 1
4.19621850321914 0
5.08629697497121 1
4.65440000452946 0
5.11836476284081 1
4.80394282417783 1
5.17105000247005 1
4.99508377993999 1
4.73350253418178 1
5.0429107115817 1
4.83385093163843 1
5.30461402753559 1
5.63523696049875 1
5.13629036166449 1
5.01684773889853 1
5.11834648802007 1
5.2474301278464 1
5.25487778751613 1
5.36161751076233 1
4.71955431826837 1
4.84107508298159 1
4.86722989682162 1
5.01299086746804 1
4.92466940441185 1
4.3044583676927 0
4.85668591075773 1
5.41820117201612 1
5.13824881118683 1
5.31880627920184 1
5.32961844227859 1
4.85202965250999 1
5.11134887959008 1
5.20500953129842 1
4.91070087226148 1
5.18558715815216 1
4.83531051911505 1
5.45480802862185 0
5.13522722879289 1
4.84970459330509 1
4.91600024085177 1
4.90163355500274 1
5.31259049102451 1
5.26831970268329 1
4.95045786623734 1
5.10339481692777 1
5.07516436595149 1
5.06723310681472 1
4.96354558081339 1
5.18872862175579 1
4.94150058717045 1
4.6460151039068 1
5.40830662457051 1
4.90281657484691 1
4.72210274240977 1
5.00320924837606 1
5.08013298798902 1
5.18234670373521 1
5.58017233075526 0
4.70438304936675 1
4.835518434152 1
4.70669370915055 1
4.97970200403113 1
5.19080944601936 1
5.05267769617717 1
4.99714546945671 1
4.96818215127304 1
4.56688393384238 1
5.05138403089261 1
4.75035714134285 1
5.21146787290506 1
5.16883696227478 1
4.85124506126163 1
5.07286781354651 1
5.25910889969782 1
5.02208497385573 1
5.14599413603878 1
5.08728022440435 1
5.01919718370965 1
5.41773776383447 1
5.24160935362217 1
5.07095187847441 1
5.17971715601853 1
4.87948040885882 1
5.20810458204169 1
4.8602386662897 1
5.00067388358623 1
4.80953683659723 1
5.06805184986313 1
5.06359169082664 1
5.60947872541573 1
4.75069619959476 1
4.68190710018318 1
5.23768375960238 1
4.94755048046953 1
5.20064283336851 1
4.72349148637057 1
5.0618508893041 1
4.80902245756673 1
4.70144728227332 1
5.44726069491546 1
4.71187044522918 1
4.76988137179328 1
4.73756989103336 1
5.43781635338244 1
5.34694862169231 1
4.87535526954886 1
4.86262600729934 1
5.15624262999207 1
4.72367883413721 1
4.86587793719039 1
5.12591032381339 1
5.08230036921504 1
5.10877277013626 1
4.46428987992459 0
5.00021524357134 1
4.77580442320385 1
4.96520436066203 1
4.6971488209636 1
4.51178736718073 0
4.67106324764964 1
5.00910672242525 1
5.32310035624185 1
5.12192302645438 1
5.22739126144056 1
5.1941796978641 1
5.11235446828532 1
4.97436706891772 1
4.95156360234651 1
4.54263757640531 1
5.14200046580829 1
4.73467884559629 1
4.63100918152094 1
4.82653922144917 1
4.66748233719761 1
5.31934001789909 1
4.97147446931289 1
5.19017116508886 1
5.03908534682168 1
5.52693154166144 1
5.14097061857393 1
4.9968055568624 1
5.32833442858963 1
4.87940207148152 1
4.62804855357231 1
5.30838798144514 1
5.00642681172316 1
4.9833437878328 1
4.75772306861333 1
5.1438059710811 1
4.94126512755921 1
5.01415580614996 1
4.98803690191927 1
4.94035893830974 1
4.59772778936836 1
4.98116772133327 1
5.19497958346691 1
5.14507520438196 1
4.98790110113578 1
5.27267004924537 1
4.78979272727129 1
4.94641207022846 1
5.22491202690477 1
5.22260768540214 1
5.06156946731272 1
5.08814048120951 1
4.9486912376388 1
5.0978100482454 1
4.96685589057146 1
4.85725133470049 1
5.29492982445326 1
5.11777210665976 1
4.58368865153224 1
4.97456505045929 1
5.08298710829837 1
5.02038337906832 1
5.27314704694529 1
4.97903822271913 1
5.0879830763119 1
5.01525252826142 1
5.14006970590247 1
4.94165421311855 1
4.99973223921254 1
4.74837286906611 1
5.28993164709796 1
4.50092754023845 0
4.8656396912469 1
5.23612438410806 1
5.15546493737614 1
5.64269589549223 0
5.32900249294968 1
5.17062666644334 1
5.13000168648192 1
4.78565423821931 1
5.3267916899001 1
5.02942354445928 1
4.89714010174983 1
4.96052033832358 1
4.9340137902202 1
4.87509911574273 1
5.04824607702437 1
4.9113132313405 1
5.03687527674348 1
5.25543017167182 1
4.91013462116325 1
5.02781040839507 1
4.5619317692304 1
4.81456362955138 1
4.98703374332122 1
5.10233308541481 1
4.96706448548283 1
4.96618015919845 1
4.55109953597027 1
4.86516629618617 1
4.77343173400326 1
4.70554415490416 1
5.41556931543699 1
4.96061001605814 1
4.68074884360037 1
5.07586086120984 1
5.1678380594737 1
4.85054355499222 1
4.88475376079141 1
4.9465718518399 1
5.1469880847505 1
4.81765203467647 1
5.10350456211213 1
5.06773186098188 1
5.22906056902387 1
5.14543994524552 1
4.34227322992297 0
5.24550888399424 1
4.70931039064436 1
5.15304775710898 1
4.85373531308482 1
4.8649947243063 1
4.95598954570883 1
5.0608621683681 1
5.29398181891073 1
5.11019283965055 1
5.45001818572988 0
5.25406455948724 1
5.0320445730799 1
5.21719419098819 1
4.87600778121325 1
4.65886531736304 1
4.88415079784876 1
5.20777862625235 1
4.88326008739276 1
5.08141742941707 1
4.8664158955188 1
5.05177518030784 1
5.32639972081729 1
4.83028134623086 1
4.99874812374571 1
5.29163500509279 1
5.23348942063475 1
4.89079066425986 1
4.80502644763323 1
5.65677489496435 1
5.01063934677698 1
4.98275799201326 1
5.1628607684232 1
5.01412912790683 1
4.51774954815935 1
4.64394768869963 1
4.56524004724422 1
5.02232230613698 1
4.98977681348358 1
5.34458372025951 1
4.15931701782627 0
5.24497500425523 1
4.80299017070823 1
4.96738529635149 1
4.95638882951126 1
4.98016047661314 1
4.95670130557369 1
4.8593226701468 1
4.82920200047085 1
5.14475796201975 1
5.26373320926118 1
5.20217016435463 1
5.13859924941883 1
4.75936813467324 1
4.98965018017214 1
5.16869106594548 1
5.48927635296049 1
4.98947986549535 1
5.05088469761372 1
4.9208190119306 1
5.33891502295858 1
5.27656849925279 1
4.82030282629607 1
4.56759107753741 1
5.00464506088391 1
5.32991843496812 1
4.9832921579846 1
5.26781547242528 1
5.02509021791844 1
5.26338957830597 1
5.34149060837613 1
5.427028196476 1
4.70933593656054 1
5.17278073980868 1
4.96201070285113 1
4.90082756576167 1
4.76709285081484 1
5.48026804889969 0
5.0031952228343 1
4.97727058510995 1
4.74198468497072 1
4.86300208833267 1
4.85455353673318 1
5.088235508885 1
5.0101916948418 1
5.24830438959583 1
4.5848880749918 1
4.88122523095564 1
5.02092422710344 1
5.50169070608281 1
5.33700894192007 1
4.88497484388003 1
5.46614921046542 1
5.05385131387431 1
4.45021941721233 1
5.05985390675801 1
5.49962498027889 0
5.18023122245985 1
4.85416128538594 1
5.20569201837431 1
5.02841509777934 1
4.60915023012394 1
5.46523468010986 1
5.09891227784212 1
5.23924301468263 1
4.92793048823502 1
4.88196788977175 1
5.15618282640918 1
5.10502248490344 1
4.50574044817986 0
5.17653548574893 1
5.17094568105541 1
4.90501742943693 1
4.92323280207059 1
5.15498227300774 1
4.82565528307378 1
4.89042794864451 1
5.18871844201594 1
5.83380782793259 0
5.0834529835325 1
4.73209947975611 1
5.23227008369339 1
5.12354834421299 1
5.42769650651017 1
4.49483266757545 0
4.96613071536998 1
4.69451256511853 1
5.03548718187479 1
4.73651657455542 1
5.26059515573391 1
5.29608472119491 1
4.83385795867669 1
4.50750144850792 1
4.78314477003399 1
5.30185811393669 1
5.0665726683898 1
5.17736284261287 1
5.22309477845185 1
4.62522817756282 1
4.99488944664298 1
5.10537742446681 1
4.96857546472626 1
4.79643138321565 1
4.69619539535393 1
4.94432625393919 1
5.01431552124902 1
5.30097072029416 1
5.41291725490851 1
5.38096139412124 0
4.95303950508656 1
5.23517632809363 1
5.20932998232392 1
4.72686193633564 1
4.7676233266489 1
5.02410450441668 1
5.17407526135881 1
5.30430544498281 1
4.57911272363497 1
4.70379312449599 1
5.24058647779664 1
4.83495609678676 1
4.58679960660501 1
5.0170934297914 1
4.99601462865243 1
4.90428567861905 1
5.03710345364401 1
4.82099838904114 1
4.54413881477018 1
5.22433945176465 1
5.06296977192836 1
5.20648710595856 1
5.19235915460774 1
5.02310770232042 1
4.81166500347213 1
5.03957274378735 1
5.10463537539974 1
5.19840482385545 1
5.49554598132035 0
4.82545750667022 1
5.5827841991918 1
5.61881877055046 0
4.3115378505387 0
5.25513604156546 1
4.76084738308722 1
4.94545939053774 1
4.72031276193612 1
5.17626369549028 1
5.12315971771938 1
4.80961495052017 1
5.43825457906903 1
4.96173531680238 1
4.85150276085629 1
5.01455337768175 1
4.77893148065724 1
5.0094153573039 1
4.64032240206948 1
5.0498647508801 1
4.99072274767095 1
4.85858892129619 1
5.76247999220186 0
4.52771455911824 1
4.9109731624487 1
4.79665101396301 1
5.01565763837614 1
4.78237105971386 1
4.7734784409842 1
5.14957464580263 1
5.15129801620614 1
5.27874293761449 1
4.76038939870983 1
5.02717211121789 1
4.67209410425753 1
4.40287738671686 0
4.99617050135628 1
5.03618194290059 1
4.88452024660005 1
4.94811975907134 1
5.20927471377547 1
4.76951444865516 1
5.13615287406382 1
5.00901688505746 1
4.84279982457817 1
5.00779782743053 1
4.24206582236431 1
4.80768215717531 1
5.24982873711322 1
4.76879010431582 1
4.47291433775803 1
4.20618576114332 0
5.13194109231106 1
5.51388270376554 1
4.9351796242282 1
4.9456136177795 1
4.92727489529203 1
5.10496663552396 1
4.85847080353935 1
5.02307951807675 1
4.95966370449714 1
4.58371691138909 1
4.91397955780665 1
4.68702950519698 1
5.16723475239621 1
4.70089439179056 1
4.64732033402812 1
4.96630918589632 1
5.15488011909746 1
5.09875677747992 1
5.18198287477506 1
4.97517134034641 1
4.77886038298756 1
4.92050847169286 1
4.7019334977923 1
4.98337980986544 1
5.08376864743265 1
5.36325485446306 1
5.06723482504964 1
5.26067617746929 1
4.79351629282049 1
4.98137646787518 1
4.89208848075086 1
4.97717159963583 1
5.1887135192093 1
4.7466219193483 1
5.28119679957298 1
4.94961757531144 1
5.232416385185 1
4.62479412848371 1
5.15073234658901 1
5.19790973035686 1
4.89221157232126 1
4.64765421415513 1
5.19748335493445 1
4.33806775993072 0
5.21450234101818 1
4.67420411800765 1
5.12522201025169 1
5.04702103689066 1
4.80348972406874 1
4.64925668018668 1
5.1424212387129 1
4.39561965264339 1
4.69120440960077 1
4.91701637151178 1
5.02445742476321 1
4.91804835599675 1
5.20054544394858 1
5.44388174549937 1
5.07995000192011 1
5.01312394408512 1
4.95660375319178 1
5.16389589162598 1
4.73720092791305 1
5.10225035175762 1
4.80107661229806 1
5.05646153029236 1
4.87513681094415 1
4.87807361549908 1
5.20543035631966 1
4.97913272291464 1
5.25652356944814 1
5.3684691372997 1
5.40941336079982 1
5.00505138637061 1
4.92419323585123 1
4.79684182172624 1
5.65360758660727 1
4.64599553557426 1
4.83959707379976 1
5.35403546097856 1
5.51924225050865 0
4.90522489512702 1
5.4673721617712 1
5.07954130387365 1
4.96497491085496 1
5.08125756637365 1
5.03727947221299 1
5.26091198282179 1
5.37539775328771 1
4.67414179508658 1
4.98700442480347 1
4.60843946439191 1
5.19949225127503 1
5.25868244632471 1
4.85479463345836 1
5.10088886667324 1
4.99940633134134 1
5.04717898008932 1
4.57932601977143 1
5.10341081806966 1
5.12581582894239 1
4.91148552370559 1
4.97975339766428 1
5.28713409417124 1
5.07346273267915 1
4.8126356952667 1
4.847578614758 1
4.84176756259948 1
4.48507822322527 0
5.39013027470868 1
5.03971784935196 1
4.99870447461892 1
5.14319311613324 1
4.88526377104918 1
5.67097478385967 0
4.97355422593457 1
4.57997783294225 1
5.24980107134056 1
5.0629610108342 1
4.77724350775589 1
4.99686582831314 1
5.03774223110342 1
5.28081960434696 1
4.85028242948006 1
5.08318711023743 1
5.24261976852256 1
5.03955829706958 1
5.24879457484896 1
4.98505671770047 1
5.09564681114062 1
5.22382404274212 1
4.84113490929177 1
5.014439264443 1
5.24960513066954 1
4.78452173545318 1
5.05896587799171 1
5.09214271933941 1
5.28796812055569 1
4.80608088286296 1
5.36294587240031 1
4.84920939011928 1
5.27697819871596 1
5.09155102503702 1
5.02502543519122 1
4.88773397393007 1
4.60627520717944 1
4.86678697136283 1
4.95961322613729 1
5.02052182782413 1
4.73898995561418 1
4.71793121547573 1
4.83053398269204 1
5.16865952945694 1
5.08036899043108 1
5.15495972367173 1
5.53831377379132 0
5.2803250806819 1
4.86953318152769 1
4.84074518747976 1
5.18754325362374 1
5.14432209220961 1
5.21440632896443 1
5.16781650560583 1
5.03164556880379 1
5.20577711889746 1
4.84659765181466 1
4.65966745304669 1
4.65645688614937 1
4.98378667425111 1
5.04484521452605 1
5.14767890107507 1
4.9488542742241 1
4.73578622790114 1
5.1148211897658 1
4.73211342292995 1
5.4426965079999 1
4.64460388507711 1
4.94791890043881 1
5.29498567412839 1
4.82166216271399 1
4.93098705818045 1
4.80924367375908 1
4.73362237760973 1
5.09362593276647 1
4.85845130985075 1
5.11309556974429 1
4.47063668173229 1
4.65266451558624 1
4.8055782555952 1
5.19254967013161 1
4.93929653061711 1
5.13522002826889 1
5.41792711717347 1
5.33029085552257 1
4.9136970025297 1
4.70747552669186 1
5.42032169826582 0
4.92909777312571 1
4.74080626198782 1
5.21912693199624 1
5.21606968856833 1
5.30348118105871 1
4.95366130049257 1
4.98430645302389 1
4.82660500964778 1
4.63406478003203 1
5.52455880159911 0
4.79253016969777 1
4.91063582317661 1
4.80424059391626 1
4.74455801592906 1
4.85642359885159 1
4.92089217773495 1
4.41399383249749 0
4.87216749373645 1
5.0057279151022 1
5.07110855171787 1
5.21177690332896 1
4.98565530083897 1
4.8745779062628 1
4.41057333694559 1
4.79401282565143 1
4.89793811663521 1
4.75325568378213 1
5.13761845299233 1
4.9539039050253 1
5.39600949197686 1
4.58208925244632 1
4.98088753457817 1
5.096017690216 1
4.91590952174993 1
5.541585589163 0
4.84958727818343 1
5.27934126697923 1
5.04616274043019 1
4.96473499318042 1
5.28229478465576 1
5.14522501000944 1
4.8357003617704 1
5.30423169571575 1
4.81231740128366 1
5.00618090270764 1
4.82526644685971 1
4.83826533848921 1
4.89290981976861 1
4.46888281310303 1
4.57038127340514 1
4.8513423223369 1
4.98118467778851 1
5.1436046648132 1
4.51502416677524 0
5.62629822049907 0
5.11617659794599 1
5.02821596095546 1
4.52549789373017 1
5.07411879234796 1
4.98813694637017 1
4.85991634748825 1
5.00703868866523 1
4.99534770538833 1
4.89346475256318 1
4.95669659461128 1
4.60532692572557 1
4.90141350641394 1
4.904407109529 1
5.14871343555664 1
5.03421496085803 1
5.06890030533116 1
5.32695995836667 1
5.06422293461114 1
5.27317672540222 1
4.94372555326262 1
4.58751050600358 0
4.86765619079397 1
4.79212407728244 1
4.60116012162108 1
5.15010073038888 1
5.16564487930518 1
4.92722099787824 1
4.88682255345813 1
4.98820382828305 1
5.42614012080465 1
5.21074141639041 1
5.30678240427761 1
5.48643355530739 0
5.02217293883764 1
4.93880507643869 1
4.98454336139845 1
5.31707065400931 1
4.5985203110997 1
4.93636684808468 1
4.84852302138148 1
5.09401742045732 1
5.23052612544788 1
4.9876428276667 1
4.99640568460156 1
4.80510054661689 1
4.71669119473517 1
5.02016474529728 1
4.95464779933096 1
5.20012192169063 1
4.94708515845274 1
5.17878578299128 1
4.99003991434938 1
5.43047142349703 1
4.9353437733961 1
5.18862163321248 1
4.91986853760127 1
5.61496288130162 0
4.71561462951173 1
4.97613728640905 1
5.25648435447031 1
5.13048576042025 1
5.26755959759014 1
4.85107886248335 1
4.62412704180739 1
5.39091823082661 1
4.9117354901566 1
4.85001272843308 1
5.13877128431349 1
5.17315442599147 1
5.14955660113185 1
4.96530943258311 1
5.14222291954968 1
5.00370691849053 1
4.83384895337301 1
4.65876580138025 1
4.63030730762425 1
5.10921241368663 1
4.99721001533929 1
4.91790292162775 1
5.00938900107638 1
4.82830381264517 1
4.79338355410049 1
5.23392417150278 1
5.06702958942912 1
4.70401655955128 1
5.12470421532738 1
5.33208177527036 1
5.20413277717372 1
4.8757048114681 1
4.96553748365456 1
4.80388593162471 1
5.51532906268816 0
4.74013814027819 1
4.88531416007116 1
5.18282103297218 1
5.06223863771252 1
5.00944171723342 1
4.95886716543037 1
4.73497764346534 1
4.80320742296669 1
4.84839211923345 1
4.74159673032136 1
4.85694033885988 1
5.46361408761042 0
4.48312534673502 1
4.78787350154723 1
5.28251469664147 1
4.56551121434122 1
5.04680445329825 1
4.77823295034452 1
5.01535371538441 1
5.02669765419365 1
4.92723699006683 1
5.15008935873198 1
5.3226002413252 1
5.33899183688655 1
5.20065220607512 1
5.1117012097814 1
5.5846185627482 0
4.88505154864707 1
4.57128169123713 1
4.75728227695183 1
5.02687102609657 1
5.12880472344164 1
4.72421194994048 1
4.55912479551975 1
4.68765583642747 1
5.11533160530567 1
5.25354382425542 1
5.20390336921042 1
5.19640231770472 1
5.1214831991383 1
4.81831285527063 1
4.7148023945334 1
4.87886509445744 1
4.92618579329485 1
4.67744858821477 1
4.80681333476086 1
4.90871595784555 1
5.21301164828434 1
4.50878911479769 0
5.46921223058868 0
5.06357345364696 1
5.10029750126237 1
5.17610175117902 1
4.914827596549 1
4.80717780941757 1
5.02438500764046 1
5.39090000043949 1
4.67630239561058 1
4.93582609155202 1
4.52270465055556 1
5.27682798800775 1
4.77006050909997 1
5.21529762966263 1
5.05895739346797 1
5.05319919712619 1
4.53245085876875 1
4.87809043118807 1
4.6590830027272 1
5.21021240527682 1
5.57349899762979 1
4.97740113838706 1
5.13848134785701 1
5.16434929370435 1
5.48577840298782 0
4.72486098419983 1
4.88175144690047 1
5.33972080511566 1
4.99776774468323 1
5.34562346034384 1
4.64750607675623 1
4.60893139686647 1
4.79454741260106 1
4.85879105158367 1
5.15812043337779 1
5.04722428994986 1
4.95016314522441 1
4.78110488338528 1
5.03104142298239 1
4.93055919565731 1
4.93343412509782 1
4.97459441309701 1
4.86685122017061 1
4.33174339516373 0
4.88708514740486 1
4.89065865187398 1
4.90211742898386 1
5.00440057197249 1
4.65859581629406 1
5.18390897017189 1
5.3160479614657 1
5.04479937736604 1
4.86371006338887 1
5.25891730271125 1
4.88372151369575 1
5.076953832736 1
4.7298915682401 1
5.06328384897079 1
4.56491585051049 0
5.1858319727817 1
4.79615353709361 1
4.95259176044645 1
5.16694793577973 1
4.61541130132821 1
4.86991932924592 1
4.91392202159896 1
4.46096702791901 1
4.93313499044372 1
4.60897059462225 1
4.75910397491383 1
5.0317575207388 1
5.54618600276855 1
4.8810161565203 1
5.19756884568839 1
5.18436137867598 1
5.36081241721314 1
5.08857902643903 1
4.96591272950711 1
5.14095908915569 1
4.92239596926753 1
4.99990530837557 1
4.77643461393671 1
5.02597124946274 1
5.17108078381291 1
4.51026323523617 1
4.97352186936534 1
5.38787566194912 1
5.15622495790079 1
5.09058475114311 1
5.3278997066851 1
5.0736325799725 1
4.85770279603608 1
4.727286102925 1
5.0021024839756 1
4.83026387625898 1
4.42886954941579 0
5.10725319366186 1
5.09274657022062 1
4.83495389143259 1
5.10047398300882 1
4.87197114111812 1
4.81292310912105 1
5.03310075789712 1
4.62888003006997 1
4.61695653535115 1
5.01499763573085 1
5.28856561375557 1
5.14790767180098 1
4.81556025303821 1
5.03862139647043 1
5.2020169537031 1
4.94185364508847 1
5.18994515779308 1
5.15278929273421 1
5.08551417317001 1
4.89402805994214 1
4.71130434724178 1
5.15933721396545 1
5.07622630186332 1
5.07240452912154 1
5.55305970946803 0
4.55342308187977 1
5.36296550087202 1
4.8378314686773 1
5.03087666379186 1
4.6450444574835 1
5.01272121565576 1
4.82021025767152 1
4.42156779984387 1
4.89770769154129 1
5.00032543006821 1
4.78430154440933 1
5.37286537466474 1
5.10352283617238 1
5.05293360221302 1
5.04189580406854 1
4.50121864094862 1
4.75831676434308 1
5.26134010145333 1
4.91066869881993 1
5.08784919143854 1
5.11266783905269 1
4.3577724207422 0
5.33019315870267 1
5.06290871236834 1
5.28722821386916 1
4.98648531926375 1
4.9294697835986 1
4.92089675777146 1
4.3957520903475 1
4.80471373769667 1
4.82869206712315 1
4.80423466381675 1
4.83506636138309 1
4.87953464669043 1
5.38020374064631 1
4.83195100806563 1
5.40691812478886 1
5.0756882484855 1
4.68860929417021 1
5.08466442450398 1
5.17661557984591 1
4.5013850159144 0
5.63434034149352 0
5.13763591328999 1
5.28164162735428 1
4.97026349258766 1
4.99864040521269 1
5.05362457045955 1
4.29537616026414 0
4.88223108984139 1
4.92812627439964 1
5.08760000993278 1
5.17330362217838 1
4.80557091869153 1
4.78265595228524 1
4.9399356673964 1
5.27152520488259 1
4.94206087533666 1
5.09736187349737 1
4.76958700279037 1
4.95544408559583 1
5.02618135658139 1
5.17551654070687 1
5.17770750179206 1
5.12874606491473 1
4.68573230236269 1
4.60084988939596 1
4.99254539530446 1
5.01691690295451 1
4.934026320791 1
4.48349419722229 1
4.90231559763972 1
4.72025085510764 1
4.64565007886398 1
5.07293536714676 1
5.20029202185351 1
4.75851159855451 1
5.10113330310587 1
4.98231044928522 1
5.01523851385328 1
5.08077394911255 1
5.09122917759969 1
5.27326494012754 1
4.95799762413556 1
4.95226501973854 1
5.04667633654318 1
4.91882753379501 1
4.37663562195696 0
5.225424716725 1
4.96032195246092 1
5.17945906006918 1
4.92647935185451 1
4.98979794299592 1
4.83594559594195 1
4.64069502144324 1
4.70021425558334 1
4.77620676026581 1
4.85233227180844 1
4.59817716410152 1
5.09515302573464 1
5.43406953088184 1
5.06959604862227 1
5.01667704533993 1
5.01177404639407 1
4.98090261228217 1
4.96458378662475 1
5.16027639394085 1
4.48893480594197 1
4.91681755957034 1
4.8736914224664 1
4.84547212384512 1
4.87516454883042 1
4.66578860466558 1
5.19227920147989 1
5.1884346344974 1
5.27896031921696 1
5.10880884627599 1
4.36350131248185 0
4.88013885863988 1
5.06353088877768 1
5.0302202151637 1
5.13459394334625 1
4.79563751939709 1
4.84927328718494 1
5.62671626091635 0
4.85162915824907 1
4.80404621752863 1
4.95954995842899 1
5.28721708057446 1
5.15865242992091 1
4.7056712902965 1
5.17863976181247 1
4.80508017822088 1
5.16290416939455 1
4.95215033559043 1
4.6090575352982 1
4.98898738245159 1
4.78924177012841 1
5.40336838623831 1
5.37471659822398 1
4.83604152978683 1
5.00018295129135 1
5.11124832134022 1
5.14537464042256 1
4.84364092599266 1
4.76620306298017 1
5.03192060863541 1
5.22388358641546 1
5.05608857115192 1
4.81507644686238 1
4.98341044353183 1
4.85060127596224 1
5.17225448036494 1
5.05642735528732 1
4.8940296355896 1
4.82738049599801 1
5.07314986262524 1
4.59457850785543 1
4.85438367987355 1
4.63612541273941 1
5.0036943299092 1
4.86059605719214 1
4.88432395954045 1
5.16203623501322 1
4.93173551928272 1
4.93576471714927 1
4.82099271074774 1
5.13361957122187 1
5.36896185521407 1
5.15492782331851 1
4.88579597399865 1
5.1045376220645 1
4.96721196193443 1
5.03867657926566 1
4.86113075117166 1
5.02655241408003 1
4.89371287737098 1
5.05110909828183 1
4.92564167609534 1
4.50912786229919 1
5.08879294536694 1
5.1834292137097 1
5.15190178868363 1
5.19419972696351 1
5.14255726736828 1
5.099668095064 1
4.87283387289343 1
4.65673539301596 1
5.56475603568321 1
5.05326059889964 1
5.52596237565156 0
4.99070445683845 1
5.77754738929138 0
5.21573433764762 1
4.90369075568861 1
5.19512112123424 1
4.98488267013468 1
5.49972431231651 0
4.85695799013041 1
5.19901121129864 1
4.85048167989144 1
4.79062307499059 1
4.95170404841025 1
4.86481221250849 1
5.07736112240866 1
5.34924894985775 1
5.03614782843184 1
5.02202369778492 1
4.80869295216324 1
5.11810695115822 1
4.86487401048156 1
5.20040468278876 1
4.83243957269081 1
5.32205199233475 1
5.19124952349266 1
5.07803185349032 1
4.83490222882396 1
4.95249618875479 1
4.95347064607305 1
5.39228778443584 1
4.65961583915657 1
4.80508574166752 1
4.95259100321473 1
5.0370382247691 1
4.93593713328358 1
5.06702774483637 1
4.79241948358235 1
4.81747170623769 1
4.74608996127566 1
5.06994495209475 1
5.05013029553951 1
5.02670960607141 1
5.28432861906347 1
5.14939453585733 1
4.48009993721686 1
5.00705830930555 1
5.00322604913616 1
4.79064360994254 1
4.95365770219377 1
4.83670629572394 1
5.34755172499549 1
4.691448358563 1
5.15940610655784 1
5.0619971937238 1
5.16208698920651 1
4.73598263249712 1
5.09909221447595 1
4.99053619769781 1
5.14656417333767 1
5.2614372002121 1
5.0393903323211 1
5.26653378213638 1
4.71245805237078 1
5.07267444785658 1
5.21746026602255 1
4.83120773330049 1
5.1477221425109 1
4.91863295021371 1
5.07096064618188 1
4.96115106948764 1
4.83550351262971 1
4.97373568286704 1
4.89596198069043 1
4.62111774215803 1
4.89709523431417 1
4.78276076978729 1
5.13364490247576 1
5.01329419888908 1
4.69824418633156 1
4.92032015052393 1
5.07996715824809 1
5.10849075190011 1
5.48093683388474 1
5.12801989183574 1
5.17280097278138 1
4.73219587089039 1
5.02084876455258 1
4.75778263880653 1
5.24504793350628 1
4.89890445643148 1
5.0349069009217 1
5.28500845187727 1
5.08889940245806 1
4.98897469747845 1
4.69131433685421 1
4.88576814313308 1
4.80884844593905 1
5.26479108769042 1
4.91549305377869 1
4.73562320511821 1
5.09709347510436 1
4.94810473720004 1
4.64176289652691 0
5.00319825078697 1
5.12689024033208 1
5.16744761429512 1
5.19744098671272 1
4.97204916590846 1
4.75056603968407 1
4.8162312068175 1
5.90995939879296 0
5.16436222126219 1
4.67967474127341 1
5.27782010679962 1
4.90770452936092 1
5.01650600017925 1
5.31365511297571 1
5.25637086663111 1
4.82796783605375 1
5.13660464769991 1
4.94199701036256 1
4.84811139751013 1
4.86963652904531 1
4.95172314237758 1
4.81852210547244 1
4.72354287666474 1
4.92483258106409 1
5.12180211932929 1
4.63884854152488 1
4.90080516965968 1
4.57351287928264 1
4.70820231031786 1
5.0655646543311 1
5.14982804672653 1
4.94313974800957 1
5.38310932140846 1
4.95537159543631 1
4.9835526153389 1
4.59072878642802 0
4.7137719963784 1
4.43082021241074 0
4.89547072847744 1
5.15965512472491 1
5.56701922939133 0
5.31385619816508 0
5.04053544471406 1
4.72684409085654 1
4.4703359074251 1
4.8466842946138 1
4.94281618250602 1
5.01997307216194 1
5.0453558365899 1
5.44215936538944 1
5.05916933678692 1
5.21734499156537 1
4.75773569297758 1
5.29945678641234 1
5.3853421588179 1
4.98321452998505 1
5.39070216674596 1
5.23535406302299 1
4.98410786927373 1
4.59738316912192 1
5.03979668290308 1
4.77075677142869 1
5.18769525673523 1
5.05982684179965 1
4.53252475607312 1
4.90609172219211 1
5.49189804644203 1
4.98251809849512 1
4.6612535709018 1
5.19569895674983 1
4.72987569082714 1
5.30772489673203 1
5.10919481426872 1
5.08918993322472 1
5.10515052266768 1
5.15594046695155 1
4.99664271023851 1
4.76864487353042 1
4.80485398165805 1
5.24153599120927 1
4.97816937926216 1
5.32686600686307 1
5.22968096650715 1
4.40961384128122 1
4.51640347084261 1
5.16537054472899 1
4.76437901066017 1
4.6796280598674 1
5.0039615889741 1
5.21117779287184 1
5.14418662722096 1
5.22836470858982 1
4.84036096405715 1
4.91724141177809 1
5.63245705075214 1
4.76749706160605 1
4.98687394730028 1
4.65642737968411 1
5.27978273002743 1
5.22523988483949 1
5.39854067950943 1
4.71528049458843 1
5.29495699158234 1
5.31225169377788 1
5.23260622357109 1
5.18377259387424 1
5.07199613265437 1
5.25078077426944 1
5.15207764207749 1
4.98282244737926 1
4.87629066415626 1
5.26065623831067 1
5.23715835190418 1
4.95842018602676 1
5.29202903623972 1
4.89331639471938 1
4.80539256808426 1
5.03614496615888 1
5.09151584567828 1
5.18719966853633 1
5.15215022796554 1
5.07197691447018 1
5.08252594460279 1
4.37552350833038 0
4.85939618245616 1
4.80907981169559 1
4.66927951300489 1
4.91675109638429 1
5.1439687460592 1
4.96147124720975 1
4.85422736969205 1
4.81126815351191 1
4.65567339740351 1
4.48357120087315 1
4.86523739048167 1
4.20113959087941 0
4.75555474329688 1
4.87307590094283 1
5.21805512750145 1
4.84717359532956 1
5.42813944838546 1
4.57018250465385 1
5.52912208560538 0
5.02911488041696 1
4.69239441252651 1
4.77247264273022 1
5.00710220749873 1
4.65819375389959 1
5.2912161880568 1
5.07476211453926 1
5.33247665991583 1
5.11852719500076 1
4.78774056599293 1
4.5768115634873 1
4.89959449207893 1
4.7859301144211 1
5.17730717658158 1
5.00171690869648 1
4.76175034871981 1
5.11095362072155 1
4.93327819983119 1
5.52563937990714 1
5.10411576015145 1
5.16225397711962 1
4.93763121626862 1
5.18331291430786 1
4.71625860043369 1
4.93059266650179 1
4.83431080234248 1
5.30764095388226 1
4.76773173079448 1
4.89344572361367 1
4.67029285491825 1
4.77769203431867 1
4.72187050002263 1
5.24109973051964 1
5.20806848663802 1
4.93955571564996 1
5.0148133897358 1
4.91773148990553 1
5.39540825021371 1
4.95561632585488 1
4.67970993250713 1
5.07219964269398 1
5.26769206570483 1
5.03071934006946 1
4.99449896999282 1
5.07532675543527 1
4.89333381176224 1
5.37096674666856 1
4.962121520698 1
4.99069956729989 1
4.49898939869463 1
4.86378671445009 1
5.02723826895031 1
4.81787375198564 1
5.33837026283381 1
5.28923648166226 1
5.07968566007085 1
5.21548304303612 1
4.76826332912914 1
5.15934972167258 1
5.03765733135209 1
5.10111056996098 1
5.39371798961539 0
4.83028292353332 1
4.80788109609115 1
5.15560578463863 1
4.99751046089794 1
5.09263844376998 1
4.9815175029802 1
5.15835792865143 1
4.87644130872821 1
4.76709778492421 1
5.18463107611838 1
4.7173521044552 1
4.70025893818462 1
4.57027651927556 1
5.21190602673027 1
4.49048774677606 1
5.08541829169185 1
5.21137463371464 1
4.53615859590882 1
4.83547256502541 1
4.95532226499068 1
5.05438073014567 1
5.04653978477289 1
5.07611965717551 1
4.49832863213522 1
4.82084531664721 1
5.20540492215152 1
5.58238727670406 0
4.88168676643695 1
5.23377625586987 1
5.64433785299402 0
5.03826715984394 1
5.01540099512439 1
5.21257436622069 1
4.79673803508752 1
4.77284661570352 1
4.35947228612232 0
5.07901745227365 1
4.96810671364582 1
5.1217744218251 1
4.80530674765038 1
4.87133894477412 1
5.14489654981536 1
5.40680761723325 1
4.18566707691476 1
5.17286427668141 1
4.7830966990068 1
5.39578384108762 1
4.51468885438831 0
5.01266317198873 1
4.88057283687322 1
5.12915934599861 1
5.37009851006769 1
5.27040695611275 1
5.20054785933973 1
4.86730091804709 1
5.35206236713031 1
5.06253884856933 1
5.03619415474548 1
5.2757983808452 1
5.2068971912876 1
5.02464353531111 1
4.94683286260625 1
4.99245597205992 1
4.60550210986126 1
4.96818520832087 1
4.79494405592769 1
4.86877708171711 1
5.07118331261539 1
5.0889941522927 1
4.88631661234547 1
4.87721477211843 1
5.08277450674724 1
5.17404592092427 1
4.71021719217335 1
4.84023201417438 1
5.27587533841863 1
5.01891726978193 1
4.99607159210948 1
4.71302546372392 1
5.14246930078475 1
4.91787367720445 1
5.03956695274 1
4.81091323366896 1
5.44271260547012 1
5.33885300108637 1
4.75389791745095 1
4.70194908714237 1
4.86564633409788 1
4.96725175245202 1
4.54782311629758 1
5.00378106427622 1
5.10545347715197 1
4.67549908349379 1
4.80010693416422 1
4.67725151291128 1
4.81367860592595 1
4.86112674226722 1
5.61334641258279 1
5.06880200105827 1
5.23478079078841 1
4.59277281795752 1
5.17765313758294 1
5.02127681424003 1
5.38266972041983 1
4.96053764956619 1
4.50003971171721 0
4.73552036384912 1
5.15167088375942 1
4.45691153430833 1
4.82261039984938 1
4.95855180275934 1
4.60797726938393 1
5.07788397001366 1
5.07285813455959 1
5.0988335701946 1
4.87315523424367 1
4.96864531125869 1
5.14331499872932 1
4.62135783669114 1
5.14009470269561 1
4.9830588654713 1
5.03593965390828 1
5.48335193377116 0
5.24153677730874 1
5.41598895437526 1
4.70932512908835 1
5.24754006639084 1
4.64166785763212 1
4.97417458095891 1
4.71427339656095 1
4.68011741225388 1
5.02045856168269 1
5.15955146344866 1
5.32101167085839 1
4.99571813460575 1
5.87378342631702 0
5.233409924124 1
4.6939590916472 1
4.86802422311552 1
5.18717311747384 1
5.25223121211023 1
4.66463182844236 1
5.33835978221867 1
5.12606836209832 1
4.91646837159776 1
5.06426499124641 1
5.13757023490643 1
4.78770171998903 1
5.01221319467769 1
4.91407032599777 1
4.95888173260415 1
5.20977736017833 1
4.92919936219019 1
4.7413883932583 1
4.71585836404352 1
5.25987081125827 1
4.7244748385422 1
5.10771551598315 1
4.87229229673837 1
4.98495941107574 1
5.47525663463159 0
5.20860186364131 1
5.11420434677719 1
5.18875368350672 1
4.7747457328825 1
5.23441368352247 1
4.67933311051509 1
5.09736573374031 1
5.21147235244177 1
5.06360868938264 1
4.87515718868882 1
5.0176754745678 1
4.79921842619241 1
4.80177522137591 1
4.84216781165208 1
4.46298918957143 0
4.94363495208386 1
5.00084415251118 1
5.15587790291216 1
4.77511017241314 1
4.98502211416617 1
5.72908776290142 0
5.17219466498301 1
5.07289579266577 1
5.04921107210564 1
5.21971068406972 1
4.36828213139528 0
5.01162921826316 1
5.23691422016624 1
5.06083337060701 1
4.55337213500352 1
5.20888321428756 1
4.47797226101264 1
5.56234202674691 1
4.83859335313732 1
4.95994571085303 1
5.07618943100891 1
5.19170236567112 1
4.6519599873827 1
5.18079821857607 1
4.77029223531036 1
5.02162583524292 1
4.63288539117565 1
5.07155590966108 1
4.74912830019134 1
5.10192540879817 1
4.93918345302433 1
5.0133459506969 1
5.02646031247213 1
4.74093539166046 1
5.00538732737493 1
4.78149077881672 1
4.99250645546186 1
4.91803855596806 1
5.04507555467166 1
5.16365718898952 1
4.7933444288161 1
5.2500027869327 1
4.82794990261499 1
5.0524033987981 1
5.45644483306167 1
4.85715857016202 1
4.63052758413927 1
5.37710447943454 1
4.6221057679989 1
5.28181699733954 1
4.98751285869038 1
5.32523821827233 1
5.18363666479419 1
5.49499178082214 1
5.39506664977981 1
5.15103479481673 1
4.61392175862383 1
5.20091336284447 1
4.97813521430485 1
5.31788851090293 1
4.99694696264481 1
4.63482561141712 0
5.08299872095004 1
5.05388986064146 1
4.85535076130509 1
5.19235447957291 1
5.03119254867624 1
4.84608683792586 1
5.16853270804934 1
5.36668273867293 1
4.9771953668614 1
4.97755467520357 1
5.14753052949983 1
4.57428358644512 0
5.2917059001618 1
5.12191019228939 1
5.09810348183623 1
5.42871287260363 1
4.78153707576429 1
4.36012468853028 0
5.06179416190417 1
5.09353361305473 1
5.31582795643711 1
4.89673468496479 1
5.56827683762614 0
4.96669600714971 1
5.67323296504316 0
4.99606842942379 1
4.86168994932895 1
4.81365241446578 1
5.23513772463494 1
5.029143105662 1
4.78550167195276 1
5.62681985651479 1
4.92935303548161 1
4.78477795039292 1
4.95867816681433 1
4.89714920654893 1
4.55036273968866 0
4.93082495333082 1
4.68125685775299 1
4.72262832280733 1
5.09437482590703 1
5.32465791591679 1
5.03607107804662 1
4.72897091321788 1
5.31666401271304 1
4.67598216658171 1
5.36935901148915 1
4.86020686143495 1
4.90028431820311 1
5.12637562006231 1
4.92069573244977 1
4.6157272914321 0
5.25442085392229 1
4.9317204108775 1
4.60870740577245 1
5.2690163828079 1
5.20522660640614 1
4.7672261409934 1
4.9711865258591 1
5.23792512970915 1
4.62285601144383 1
5.04884295466532 1
5.22597043630265 1
5.1265478508944 1
5.05947476703111 1
4.93542716218667 1
4.84910239890716 1
5.11947051076281 1
4.87182322555933 1
5.09008523856505 1
5.24463040800355 1
4.9708920870719 1
4.87728665742653 1
4.9822907335299 1
5.16657306922364 1
5.02872280918228 1
4.8638234309961 1
5.11623865971185 1
5.08832616932565 1
5.13935795635491 1
4.77821229991311 1
4.62282177890533 1
5.04548147186564 1
4.95737860353599 1
5.10118262292227 1
4.80620029559793 1
4.64430649152152 1
4.72200387986761 1
5.00283177760414 1
4.90038398062398 1
4.884658014331 1
4.83546149307516 1
5.12253850726082 1
4.36471196144286 1
4.8571598547496 1
4.83582404373716 1
5.10818695900468 1
4.48189835761942 1
4.75352744262161 1
5.1500114459356 1
5.63267653918629 0
5.20686674704207 1
5.0558190607401 1
5.01201738862145 1
5.16608669620402 1
5.0992953799846 1
4.81699036924562 1
5.21915149582889 1
4.77209360845699 1
5.3422684544831 1
4.97925611189609 1
4.86649210521884 1
4.57065910572097 0
4.72757914639094 1
4.86600218109652 1
4.82136060244931 1
4.75374207082552 1
4.80173702213842 1
5.00273931241619 1
4.69408742322583 1
4.64312391189578 1
4.55105368891356 1
5.47910303967831 1
5.1436213970159 1
4.85991163342553 1
5.20711998605962 1
4.75016171543926 1
4.77601136167334 1
5.10361325114343 1
4.72343432500512 1
5.33057498298077 1
5.06985576610052 1
5.41177460377137 1
4.97920571965582 1
5.16532123027986 1
5.09804684759397 1
4.88870229261889 1
4.85703793228877 1
4.87488378801787 1
5.08261125402606 1
4.91142629457801 1
4.61409211233462 0
4.80767128269177 1
5.08296943774806 1
5.04939600975828 1
5.08607473086733 1
5.13207080201644 1
5.00457018259315 1
5.0319678240604 1
4.87109427606113 1
4.75537418738745 1
5.05603065817625 1
4.68407626891425 1
5.30351567868127 1
5.05703211336942 1
5.36602315014927 1
4.85053273188668 1
5.42471107394765 1
5.18223307184155 1
4.61150010792216 1
5.03295247277835 1
4.65844250209775 1
5.3216128747605 1
4.83429752145177 1
5.14552646644833 1
4.98634528653415 1
5.32607452393833 1
4.84711197361039 1
5.28629297604656 1
4.98248162166848 1
4.50986967543701 0
4.98821329782198 1
4.91566110904348 1
4.9017884703685 1
4.88163162747209 1
5.00756610522126 1
4.75333606313152 1
4.76528886015708 1
5.15774759430409 1
5.04632383546474 1
5.0603017558131 1
5.1731237061045 1
5.04438341295478 1
5.30870378171703 1
4.97841628585858 1
5.01428543706194 1
5.23810582586343 1
5.27700202390683 1
4.85199801572119 1
5.22775158204717 1
5.39997205817456 1
5.15159000265118 1
4.87275282442517 1
5.4478939527766 1
4.99138063688075 1
5.23593572908646 1
5.23562360450593 1
4.65053824508149 1
5.26203217429403 1
4.79475945251672 1
5.01723670161486 1
4.70792585787567 1
5.13712017885904 1
4.9302559994293 1
5.43400641712553 1
4.96483734511506 1
4.98500339450636 1
4.81779264603608 1
4.70169453155993 1
4.7437825144379 1
5.15994762284209 1
5.36746222682064 1
5.25115032495471 1
5.35832103898625 1
5.26693436784855 1
4.94424566914486 1
4.95816649851556 1
4.67840888102161 1
4.90199921355192 1
5.24181536208971 1
4.90090729947362 1
5.16477534415267 1
4.91991121029145 1
4.83443739646097 1
5.27657278655454 1
4.56798084976402 1
4.73937946850634 1
5.12512015711919 1
4.79426609125125 1
5.08987710857005 1
5.14684778522586 1
5.19954147353303 1
4.94438082334721 1
5.31063198389094 1
4.59392951461136 1
5.12472949700697 1
5.03327280297392 1
4.70258038715942 1
4.94102372505908 1
4.63269132881253 1
4.51135480256019 1
5.45860927158858 0
4.72660318008177 1
4.92996332176615 1
5.20464265774113 1
4.9988469864952 1
5.37193372701768 1
5.04493595437149 1
4.8719463508341 1
5.21196766438722 1
5.22245089720774 1
5.62567645222439 0
4.90129749770953 1
5.01337960708607 1
4.55518809624176 1
5.28441604894129 1
5.02192992564439 1
5.20830957837364 1
4.94496248457897 1
5.10170519068797 1
4.87742664833668 1
5.15788516622485 1
4.77192268649124 1
5.09168645317486 1
4.99198718023876 1
4.9960353829942 1
5.2292045854902 1
5.05919303758052 1
4.98290913825472 1
5.02643806511787 1
5.05939028802603 1
5.13124317392915 1
5.27020662318442 1
5.08726001570951 1
4.75636029455583 1
4.66657468503618 1
5.29874898488238 1
4.93738934532011 1
4.63182798507709 1
4.90599540052508 1
5.13809516809863 1
4.90010719661416 1
5.04341649378347 1
5.37815815663834 1
5.24901687463809 1
5.35311831358416 1
5.12435777196642 1
5.08195516901679 1
5.01766737249097 1
5.0514791631716 1
5.19606395013174 1
4.68992501099394 1
5.3463421165605 1
4.65182878032485 1
5.03098816163881 1
4.99768234335777 1
4.88579775293769 1
5.18102809822659 1
5.02722718337354 1
4.71632867129805 1
5.06055463153255 1
5.42403745667064 1
4.94310171248637 1
4.79621202081911 1
5.05209159004045 1
5.16823993071697 1
4.99456609393162 1
4.48168710865219 1
4.80045165333231 1
5.2423512486386 1
4.97572311980788 1
5.28328466752628 1
4.94974740828929 1
5.17405265565502 1
5.09959942445708 1
5.51230037833134 0
4.76399502222265 1
4.73047596522779 1
5.12687670967693 1
5.22618277608403 1
4.84689998947787 1
5.15569146550717 1
4.91265433886186 1
5.48640447520803 1
4.92615948306068 1
5.19963108859196 1
5.244599009881 1
4.87105973692272 1
5.39732748150725 1
5.22591885773346 1
4.84574609771551 1
5.25258292263779 1
5.41671974871054 1
5.05801702925393 1
4.81991877827889 1
4.88424030263741 1
4.6541656359571 1
5.74162263327307 1
5.29964736824602 1
5.13119194842004 1
5.14360243875537 1
4.93491685025351 1
4.6432629980481 1
4.69815130621734 1
5.01569853877255 1
5.40353473354901 1
5.03416371155159 1
4.84420801376579 1
4.80140019227477 1
4.93947026845595 1
4.41206472197123 0
4.92355238021144 1
5.0070310852837 1
4.69964626651073 1
4.67178426529299 1
4.83306891298169 1
4.82623724109971 1
4.67635772690596 1
5.38402479660401 1
5.1324212857675 1
5.13871755207321 1
5.27984755295283 1
5.34728710267546 1
5.20110575205637 1
4.88602656651793 1
5.0412397200625 1
5.32400703721828 1
4.79397132587598 1
5.22238840123229 1
5.0910846622326 1
4.97805754776892 1
5.34790511077377 1
4.82808974391785 1
5.2052833889137 1
5.00256262982893 1
4.5897743900274 1
4.77857974348074 1
4.86083502025989 1
4.82980283834584 1
5.04086217951803 1
5.07198526112979 1
4.98418104607347 1
4.97042046164834 1
5.34687053244898 1
5.21415289790715 1
4.78937090949012 1
4.84810100083939 1
5.18686599897749 1
5.07473566629447 1
5.14016485674195 1
5.20177177927488 1
5.24069741336549 1
4.95412087803872 1
5.275603698037 1
5.13766144631097 1
5.04993082170255 1
5.10826371146016 1
4.72865685907306 1
4.88224295493774 1
4.9092993516719 1
4.69737727381742 1
5.302282375558 1
4.92388065772252 1
5.06412478642988 1
4.62777508080562 1
4.96329104862371 1
5.18961838978227 1
5.05261711998335 1
5.17534310688669 1
4.97801371190691 1
4.9832657217503 1
4.48016468905693 1
4.81674734920153 1
5.02802160637416 1
4.67531279765569 1
5.28316117344002 1
5.10843218285669 1
5.17883521897802 1
4.89493178234806 1
4.73633319762686 1
5.42602061972535 1
4.72541747774091 1
5.18175944785824 1
4.99396766229262 1
5.28911438403535 1
5.19154427996235 1
5.03845468510515 1
4.99740224787034 1
4.92369246857913 1
5.13255653375748 1
5.18043904671768 1
5.33505561417428 1
5.32745948012699 1
4.73262473096999 1
5.32304010213617 1
5.80094630587452 0
4.72077897104846 1
4.92522604628972 1
4.90648697406802 1
4.92631075643051 1
4.42783206665433 0
5.05453645291618 1
5.11839025587217 1
4.90067424559663 1
5.1291901723636 1
4.48791656701905 1
4.66204610756586 1
5.36820262724885 1
5.05063539502435 1
4.7869088336402 1
4.51915837046931 1
5.48206530657322 1
4.72990005129256 1
4.8160433757722 1
4.38040230427851 1
4.72020574855996 1
5.00897936871493 1
4.96183643037647 1
5.011176537278 1
4.78678641675294 1
5.4141894211074 1
5.00996759805702 1
4.85404727297801 1
5.14486726830398 1
5.08526692516535 1
4.73713283405481 1
5.04929553495249 1
5.35186919192429 1
5.11967355582636 1
5.07754508411644 1
4.91597886421371 1
4.54543134646519 1
5.04544907232451 1
4.88818809980258 1
5.58543575086069 0
4.77769995744195 1
4.9710150534271 1
5.13570522858217 1
5.16080129411241 1
5.37172053080306 1
5.2742984432163 1
5.19973472834725 1
5.45633236846431 1
4.67231954120015 1
5.03565447420464 1
4.8197242589344 1
4.73932157682905 1
4.82420993352581 1
4.83097851285835 1
4.69345987466342 1
4.92384119294215 1
4.94382628215601 1
4.81590100239275 1
4.89594494118302 1
4.65323382542972 1
4.83669310485857 1
5.05885546328777 1
4.91644414848262 1
4.95016337782185 1
4.7295550521622 1
4.87161388208655 1
4.65669669101864 1
5.22425002536655 1
4.85685301663742 1
5.32470415241869 1
5.34286081891083 1
4.9399650538415 1
4.97569158124645 1
4.53830079263793 1
4.66737114021368 1
5.04752320825777 1
4.79758470151317 1
4.96253821616588 1
4.9110163235169 1
4.98192222398751 1
5.07198480602642 1
5.0774376010963 1
4.65237610209152 1
4.81000097657107 1
4.84178005977235 1
4.89960958073759 1
4.78974489589272 1
4.71636342421977 1
5.18219009366524 1
4.70755477197666 1
4.75894632930224 1
5.11478915004593 1
4.57124106474091 1
5.32106524356077 1
5.18882506264922 1
5.24576572623014 1
5.16637520117285 1
5.16533989352512 1
5.4058252389061 1
4.73939930395992 1
4.99661128201958 1
5.0130570032497 1
5.2723947757338 1
5.19299105905928 1
5.32294836844494 1
5.16966778797948 1
4.7984492694739 1
4.70080708401363 1
5.36536996874461 1
4.98606023680056 1
4.73716853144205 1
4.74293893241661 1
4.94184366127115 1
5.23259200368966 1
5.17026212715332 1
4.65844256164239 1
4.88920483397544 1
5.0287951468644 1
4.86951616038847 1
5.21537887866352 1
4.27183716856332 1
4.80224634785402 1
5.20084462939034 1
4.8100374272726 1
4.52097432994359 1
5.02617818599504 1
4.89654002731118 1
4.96470220369967 1
4.93295181964346 1
4.43272882087716 1
4.98435260896986 1
5.17220938681362 1
5.14462717931771 1
5.43986626270018 1
5.09797205354981 1
5.04177877545348 1
5.4360399247834 1
4.94672301974002 1
5.34582559717671 1
4.82683767405241 1
5.32366849153241 1
5.05557332147603 1
5.12390776290774 1
5.25482808341289 1
4.99999367487358 1
4.91946526986785 1
4.45697496764522 0
5.02570897234777 1
4.93611338205126 1
5.09239692790427 1
5.10498525759257 1
5.19832543549864 1
5.04718116849476 1
5.44256139091314 1
4.82856281362888 1
4.86146684547467 1
5.16930843044933 1
4.59667347198606 1
5.26753601991153 1
5.08616195287528 1
4.60254603163707 1
4.99600901369577 1
4.88201558860878 1
4.66533012762493 1
5.0300549142744 1
5.04499410755906 1
4.67634370761395 1
5.25892834346621 1
5.44387042487876 1
4.74278780047463 1
5.10483029810438 1
4.88682760969097 1
5.31519012051543 1
5.14777123379442 1
4.89615643424307 1
4.73913504682165 1
4.91949235661162 1
5.24526823978999 1
4.75212091783904 1
4.91624488584593 1
5.06295150282018 1
5.37166145242143 1
4.95951848193004 1
4.65338663178106 1
4.86337851498121 1
4.97661117670465 1
4.99412631669941 1
5.4219126627942 0
4.74625840395602 1
4.75906038845189 1
5.14862329451065 1
4.89467839549916 1
5.44506063227731 1
4.62185194432964 1
4.69498261213408 1
5.27720078980937 1
5.01368575062226 1
5.02869721883864 1
5.16732087019858 1
5.35009390645336 1
5.16981627749482 1
4.80106478442571 1
4.59126883804148 1
5.08831198336458 1
5.1610381840242 1
4.83098801856065 1
5.16881431638959 1
5.17451102407184 1
4.81884269729318 1
5.33536472509677 1
4.93334829789614 1
4.7449664766781 1
5.11232648987093 1
4.93177186791256 1
4.96550893442997 1
4.80274553790131 1
5.47299680455997 0
5.07748248893659 1
4.71644119914095 1
5.0031985259543 1
5.1312415847562 1
4.70025423574272 1
5.03387677274152 1
4.81386913980649 1
5.08668230481199 1
5.22612157120995 1
4.60602903991898 1
5.16596480992898 1
5.15958104809532 1
4.74174839285403 1
5.18551284317061 1
5.01581756629859 1
5.18195764206876 1
4.94898219614604 1
5.01261636339072 1
4.96388927804575 1
4.68336831724104 1
5.07695772938379 1
4.91559812766221 1
5.36658487599607 1
4.97418003693991 1
5.06352470657857 1
5.00521699554661 1
5.05525501729637 1
4.99871490433927 1
4.4119265035758 0
4.6505690935292 1
5.29789703509409 1
5.67340371999509 0
4.99476597233131 1
5.49780055089939 1
5.12965116235427 1
5.19151761750271 1
4.75149809828472 1
4.95618782049681 1
4.82302194291139 1
5.44717473289941 0
4.72486974739991 1
5.20585847493227 1
4.45325516281163 0
5.65532118431791 1
4.91460566819508 1
5.12313992696034 1
5.00385905679312 1
4.88918097861912 1
4.86445981585728 1
5.02843961019918 1
4.90753671206617 1
5.11299216819372 1
4.75934933463184 1
4.56984284926938 0
4.67530417482102 1
4.84718379907695 1
4.72431640093148 1
4.75225796480648 1
5.03022361338736 1
4.59919370376999 0
4.90177281820167 1
4.64227415059608 1
4.41869062109586 0
4.77433019648039 1
5.00829784176904 1
4.82437082243897 1
5.11572140951159 1
5.07829322042171 1
4.60904290948052 1
4.85816375253663 1
4.91200550705334 1
5.12322845123601 1
5.40685202988931 0
5.02113275494816 1
4.69555364959441 1
4.76699443593787 1
4.78036262817311 1
4.8434404166916 1
4.99393831029175 1
4.86624792795625 1
4.83005724503077 1
5.21123752450379 1
4.92026617819526 1
5.09435441699835 1
4.99344322638762 1
5.14445908444249 1
5.18193987780249 1
5.13728386666621 1
4.96874340501429 1
5.3102787237239 1
5.2810552278137 1
4.94901193287509 1
4.9535128346035 1
4.98941416789554 1
5.54387744317062 1
5.45477243137131 1
4.98457343717411 1
4.92999433585184 1
4.96814767458703 1
5.20427241619714 1
4.99192954429708 1
4.93808294027659 1
5.47886623156926 1
5.00030637057668 1
4.9751281002466 1
4.8947802552919 1
5.06573679346382 1
4.87674226978918 1
5.06232335438212 1
4.95325052048806 1
4.97503806823731 1
4.90181879006166 1
4.86151673814504 1
4.96984975100483 1
4.86375291056831 1
5.03558045075036 1
5.08175877075444 1
4.75893620601268 1
5.27345017555285 1
5.12906014883092 1
4.93619181643006 1
4.9920810777915 1
4.41543965866979 0
5.2693701714508 1
4.98397752795986 1
4.87020346658518 1
5.47300455797268 1
5.20233058576452 1
4.96318588592256 1
5.68046572196642 0
4.62543995504505 1
4.98495291430337 1
5.52939833783732 0
5.20325997271629 1
5.01248927815066 1
4.79854533676834 1
4.57013625430334 1
5.35563093442165 1
5.16964393903589 1
5.02980740739517 1
5.26775244946769 1
4.75399738525145 1
5.34392010498881 1
4.93792674898521 1
4.88833402252162 1
4.73908767755558 1
4.65236858502997 1
4.89242830029767 1
5.12880329445761 1
5.30711489517242 1
4.97968502744529 1
4.87229154915177 1
4.5610973925459 0
5.05641377410685 1
4.90074965470204 1
4.90124121598911 1
5.13690591983568 1
4.77695004604725 1
4.83856179631021 1
4.75136868193361 1
4.65025739939146 1
5.46149860334384 1
5.12304403005057 1
4.68214318834073 1
4.73437630940354 1
4.79195607368175 1
4.90689091648971 1
5.14073305795944 1
4.81895692250356 1
5.12465184024874 1
5.11037344357504 1
5.07034805200503 1
5.07149215082739 1
5.03935518737978 1
4.55223821144119 0
5.03011369018218 1
5.13485329899069 1
4.86191885768474 1
4.93243603124539 1
4.3751426440975 0
4.91480358898491 1
5.67232653904227 0
5.00177037903186 1
5.22389655487723 1
4.98860384853821 1
5.24645384739318 1
5.05480728733288 1
5.00673390464843 1
4.68269525743614 1
5.11904959985254 1
5.16725632105319 1
5.21997627574635 1
5.13323964921216 1
4.80173752361247 1
5.01498242366145 1
4.93876158994615 1
4.83126668104579 1
5.06920920674096 1
5.50718541985074 1
4.55253416684289 1
4.63483593537721 1
4.93124574438878 1
5.09036952178179 1
4.90278324995916 1
4.50556493010108 1
5.01411816905038 1
4.88025445374388 1
5.04653320505161 1
4.9757672351023 1
4.97230249371736 1
4.53538408638195 1
5.31400796166327 1
5.13199445689405 1
5.21540214538027 1
5.16990026322453 1
4.94569130622979 1
4.91453821545434 1
5.2240475715158 1
5.26921904484173 1
4.81532596688396 1
5.58941877070643 1
4.86130964615003 1
4.73031201454599 1
4.81679911920388 1
4.65590602754127 1
4.86933239232669 1
4.94240567345088 1
4.92004437473039 1
5.26374087767493 1
4.94089254918256 1
4.80366309635198 1
4.94033680472574 1
4.79659699490668 1
5.01719167889424 1
4.70578225492719 1
5.35362767953976 1
4.81944320285219 1
4.77431842653709 1
5.64985700972205 0
5.18297010507129 1
5.01700458561514 1
5.03300026755458 1
4.42967491674127 1
4.86236893735955 1
5.17517858720653 1
5.07880484993317 1
5.00957068834216 1
5.29264226956506 1
4.63587088713551 1
4.79842983231705 1
4.97208877630066 1
5.17275647243486 1
4.84111393114294 1
4.99738996758174 1
5.29855169493803 1
4.74524259887305 1
5.26132529842345 1
5.19169704715713 1
4.81848012289813 1
4.72844973272262 1
5.15070408257641 1
4.6959442510123 1
5.19152338084055 1
4.92691786997816 1
4.70136137559477 1
4.82523569330663 1
5.23380515832749 1
4.95124229036628 1
5.17966269189233 1
3.81416452150194 0
5.23830388479266 1
5.74537615439609 0
5.04830376337692 1
5.28170392890849 1
5.36992293814235 1
4.58376379031233 1
4.61992670580087 1
4.10088213000392 0
4.84464037690526 1
5.03373328558823 1
5.05687249973769 1
4.80293386717192 1
4.9814430399196 1
4.9122955796097 1
4.63907171049761 1
4.87191671542231 1
5.05862003446152 1
5.22271575242386 1
5.36441916899388 1
4.67474740118225 1
4.87551411071472 1
4.72139091044531 1
4.88143699771899 1
4.97110603867053 1
5.17685558395632 1
5.12556508925371 1
5.05224208411102 1
4.80727071966111 1
4.92170883514452 1
4.96282701609129 1
5.07109033800939 1
5.3703917393668 1
4.89722530347324 1
5.06580981030065 1
4.93745677970179 1
4.91060782426063 1
5.143990389058 1
4.49882483089389 0
4.83398178650612 1
5.18973661595535 1
5.16064141327532 1
4.9236717967392 1
4.90585193818367 1
5.18512582624466 1
5.13122283636861 1
4.65121801001798 1
4.85193674686141 1
4.64548204961521 1
5.1280033860443 1
4.78774254966888 1
5.01229165417096 1
4.75218298509025 1
4.7033214185524 1
4.45581120514177 0
5.01255622041372 1
5.01489709351467 1
5.19664760869789 1
4.72670260898188 1
4.76171585185164 1
4.99521968660418 1
5.05105357097347 1
4.99324952540991 1
4.62181507899828 1
5.39550782614802 1
4.48275985899269 0
4.83821684494456 1
5.36481533317059 1
5.04158534964478 1
4.81937170945312 1
5.00672796930074 1
4.96946814860399 1
5.65045931811094 0
5.03306915100565 1
4.97014740831827 1
5.46811555380361 0
5.13533809476212 1
5.14156906303035 1
4.85147313396797 1
4.91861542144483 1
5.01673526901306 1
4.94621738190948 1
5.14542905089222 1
4.6922337433538 1
4.76958721884349 1
5.0320162227996 1
5.25924376186127 1
4.96946303917892 1
4.79175569524013 1
4.87256091875452 1
4.89892331173523 1
4.6574377378455 1
4.957819276311 1
4.98646615272829 1
4.91133091309022 1
4.82156357670711 1
4.52014966225711 0
4.99992148402157 1
4.99740811257606 1
4.78482661013784 1
5.46483316937604 0
5.22443178771255 1
5.01005398904514 1
4.79381683676335 1
4.7289457632489 1
4.7169467085718 1
4.69039577833209 1
5.29393008234237 1
5.20364587482746 1
5.13621537786852 1
5.15691075384802 1
4.97294310846711 1
4.70319742390568 1
4.95516552509408 1
5.41417856983929 1
4.21291740069146 1
5.29522644705123 1
4.73692744350367 1
4.86712333010912 1
5.13569887124463 1
4.77196651229242 1
4.87680470953444 1
5.46429696518902 0
5.04068017817567 1
4.69949106660543 1
5.21491166574087 1
4.77085565296229 1
4.84587382660165 1
5.26431419856072 1
5.02408623702054 1
4.81609409541686 1
4.52243110024125 0
5.05980093207935 1
4.94339511181974 1
5.45703681000084 1
4.7278729909242 1
5.14802867687803 1
5.35778549126807 1
5.30012050942797 1
4.74810849811775 1
4.70768254050785 1
5.30080946501832 1
4.95018206800339 1
4.51606130601805 1
4.66598607634167 1
5.46989633877563 1
5.08683059809491 1
5.01251870452278 1
5.28032007945275 1
5.55796602039577 0
5.08302529286074 1
5.08843629597392 1
4.74905971535531 1
4.97062697035108 1
4.71353440253292 1
4.69540253401492 1
4.87684317581292 1
4.71616538643266 1
4.67103632344949 1
4.66825647437235 1
5.24305489638851 1
5.14381226405005 1
5.13369247213565 1
5.02466812363629 1
5.00995933343891 1
5.0803324162974 1
5.21800830799963 1
5.14461865345843 1
4.70470639159981 1
4.95559784408343 1
5.0081152956939 1
4.85904883165764 1
5.06099382204809 1
4.8923575161486 1
4.99817306479881 1
5.58484318382054 0
4.54173631309057 1
5.45748210652433 1
5.05571309968109 1
4.8061136324893 1
5.29528704601128 1
4.84014992562798 1
4.61171613643322 1
5.38137864310886 1
5.04645141775293 1
4.76821916508132 1
4.70648634454342 1
5.02471155217242 1
5.16992830446291 1
4.99175660316946 1
5.04690885837712 1
5.22780085968232 1
4.91468778505106 1
5.00354426626777 1
4.91283430194277 1
5.16546714092663 1
5.79154435844084 0
5.18983263969402 1
4.76237674998839 1
4.90448040725018 1
4.84008215423724 1
4.60667352679881 1
5.66489055188252 0
4.78206077807135 1
4.94221063806845 1
4.87579204271788 1
4.89165033751153 1
5.14441990672567 1
5.42919677939567 1
4.92400103628064 1
4.92051245489597 1
4.36431150989301 0
5.00510350320097 1
4.73080700102994 1
5.02247011691193 1
4.48396342177438 1
4.81222597736151 1
5.03973945445304 1
4.58688417623928 1
4.9590054755828 1
5.1834189741068 1
5.14608977682355 1
4.77922933652927 1
4.80145565591802 1
5.35607963579286 1
5.64738987778792 0
4.9483852272832 1
4.54976529054102 1
5.233486091522 1
4.87087178442082 1
4.94856927910226 1
4.8923116041882 1
5.15174428279628 1
4.59571642062598 1
5.20681019280691 1
4.995602387953 1
5.01711857900672 1
4.88782827779239 1
5.04552522231452 1
4.49391635554798 0
4.99785145145826 1
4.82132020519251 1
4.95558603731342 1
5.23559246347435 1
5.07231473682112 1
5.10094324293936 1
5.13261299801434 1
4.87862969032409 1
5.11017546490216 1
5.0757314843928 1
4.91470320782923 1
5.22042360415166 1
4.94206480108116 1
4.97022308715639 1
4.56716082382091 1
4.95410505433507 1
4.95759597117903 1
5.20199486268489 1
4.69733982896062 1
4.75264850798594 1
5.09346812466513 1
5.19706420394462 1
5.27373186145373 1
4.98233732556257 1
5.22540604471884 1
5.20241532720723 1
4.57514254055764 1
5.02179788361522 1
4.8471696097957 1
5.01040665039801 1
5.18107219586041 1
5.12667100103773 1
4.66730736689771 1
5.30743032149455 1
5.38463623664934 1
4.87574510668567 1
4.96233531148106 1
5.0940185235103 1
5.47242873152944 1
5.13897381257927 1
5.32486742584911 1
5.31107197810649 1
5.22167247379454 1
4.83779198111569 1
5.0127285385347 1
4.67499260166764 1
5.23775796221331 1
4.8752867011859 1
4.9382520488985 1
5.02512455815264 1
4.9888707758561 1
4.76249800629109 1
4.65295291597106 1
5.11857801150301 1
5.33719601628568 1
4.86560959153145 1
5.31297976693273 1
4.92348114470295 1
5.19300910250326 1
4.59646864409796 1
4.74637844338537 1
5.24147113519548 1
4.80715273017679 1
4.39180439191252 1
5.36832143491129 1
4.77017092370065 1
4.99980090451609 1
5.00315735024059 1
5.15318983605384 1
4.72536688616447 1
4.7765617327779 1
5.25986059278494 1
5.09229326945165 1
5.51984161330521 0
5.030300365995 1
5.18140676966759 1
5.02719391281691 1
4.89531192268305 1
4.95527655521994 1
4.89901069790635 1
5.0455497327527 1
5.01023797127954 1
4.26624141778507 0
5.08008602531642 1
4.67457564651762 1
4.88728451114983 1
4.66939838003541 1
4.6866467841705 1
5.04098150332383 1
5.13003001937314 1
5.29151458850237 1
5.47912979609106 0
4.94831097529517 1
4.70454122785548 1
5.12976989146758 1
5.64812714026547 0
4.92074658555252 1
5.14257081656953 1
4.8577995229134 1
5.18494122404793 1
5.36021471701056 1
5.10532320321691 1
5.27507462765965 1
4.82964687448449 1
4.98795244301851 1
4.98928779131849 1
4.90360152320148 1
5.4081854733504 1
5.43368201102088 1
4.4342419510236 0
5.0768284413293 1
4.91736186208788 1
5.36872897839119 1
4.84719839162423 1
4.61195401165523 1
4.96994014901609 1
4.94984555667454 1
4.98543387310232 1
4.67754338086008 1
4.85915223242748 1
5.05026890491157 1
4.8580066413198 1
5.2252595318663 1
4.8409177398257 1
5.65525570538379 0
5.14867492208886 1
5.00047068784167 1
5.23888132322164 1
4.76880912091215 1
5.10224459056996 1
4.92749288625907 1
4.91375323743196 1
4.9815992239847 1
4.37158072366912 0
4.99677123898676 1
5.10131548219305 1
5.34422952641484 1
5.037463485295 1
5.17681769778417 1
5.07701921084861 1
4.9753100889685 1
5.01643339670127 1
4.90154728267507 1
5.01001060222947 1
4.36201341387165 0
4.89393009801588 1
4.85369851116188 1
5.04651677102171 1
5.41378883258267 1
5.02051795823817 1
4.61696927992815 1
5.02469455316348 1
4.99172811811316 1
4.71379872977002 1
4.64521060953643 1
5.08150679198713 1
5.22287657764549 1
4.79428935963665 1
4.91362592202315 1
5.54038736510551 1
5.00981977359714 1
5.16535002646101 1
5.22754749573755 1
4.682009666444 1
4.83734020089733 1
5.40505206964589 1
5.16842605292503 1
4.8412765553046 1
4.80461137046683 1
4.99399930757668 1
5.06398627999597 1
4.92394134578443 1
5.19442434480794 1
4.73871750919632 1
4.90849490564307 1
4.92657703038146 1
4.79949030735448 1
4.9441620112544 1
5.1660542272868 1
5.06395131155635 1
5.03866563510076 1
5.00551276535091 1
5.11966104895015 1
5.24793808073844 1
4.97840729883231 1
5.10917484026081 1
5.10963838540847 1
4.67028922201898 1
5.08159279369683 1
4.88604976518011 1
4.73963116881623 1
5.15396992925687 1
5.37438212835694 1
4.6718087907633 1
4.62780132186701 1
5.11702789361838 1
4.9530672969451 1
5.05231261849332 1
5.07242531164228 1
4.70897197195557 1
5.12053975431206 1
4.77541797010302 1
5.04562728615624 1
4.87845105276585 1
5.12910085441341 1
5.26730729221164 1
5.29358348746059 1
5.12073522075251 1
5.05047618513995 1
5.13489906085419 1
4.78383072137912 1
4.78306860540844 1
5.29726143056215 1
4.40555346930647 1
5.31917326544386 1
5.10802610341898 1
4.88508401096654 1
5.40965748933867 1
5.31122416240943 1
4.75894039653283 1
5.31170395911909 1
5.17334690904628 1
5.0873183058569 1
5.31332891046111 1
5.11111414031458 1
4.84845391314966 1
5.11177648497908 1
5.15467744697896 1
4.83673129571042 1
4.87667044910904 1
4.75309486619437 1
5.07276067044013 1
4.8109873512054 1
5.07551043656682 1
5.02512949828053 1
4.97076770423282 1
5.17551779503751 1
4.94672861135437 1
5.58084782371495 1
5.05524505552637 1
5.16970316803349 1
5.22872447269198 1
4.87884615961005 1
4.83145878092725 1
5.14541145059347 1
5.16736332849295 1
4.78042013048735 1
4.9052275181243 1
4.88816194581815 1
4.78131795270109 1
4.92433966738666 1
5.02752930018875 1
4.74374049499258 1
4.7646937733192 1
5.22741302481264 1
4.95054428243392 1
4.9860357684444 1
4.82036039395104 1
4.9559958020531 1
5.53179529728029 1
4.89266228817377 1
4.98911867233289 1
4.90141715430292 1
4.97427473697101 1
4.98712024738962 1
4.83051450883457 1
5.15713459954928 1
4.82584805762575 1
4.95838399017959 1
4.89793230984503 1
5.24423084404937 1
4.58221010998279 1
5.18127507959244 1
4.84064604940321 1
4.57390300963573 1
4.89657789968512 1
4.75577764739075 1
4.7628122388992 1
5.1192946232927 1
4.83753436885653 1
4.82191026215516 1
5.0359684128712 1
4.97145481387443 1
5.0795526266892 1
5.02624146528095 1
5.25938027373333 1
5.00979125179268 1
4.73969889111568 1
5.06394756296286 1
5.44324377711996 1
4.89438571694999 1
5.39793725825473 1
5.36305983042538 1
5.05639685366231 1
4.61254914998633 1
5.11236468661885 1
5.25105004173183 1
4.90231638422271 1
5.06193190364632 1
4.78167079743724 1
5.25590739473219 1
4.69345321363754 1
4.95451414583574 1
5.28165744049725 1
4.99752546386442 1
4.97377245452068 1
5.21357563302979 1
4.77977759563335 1
5.12934150413301 1
4.9827837912085 1
4.73790292537648 1
4.89802337322587 1
5.16839073922578 1
5.20020741218734 1
5.10170547241621 1
5.36629075052793 1
4.73579573911264 1
5.02150354181857 1
5.12773231792827 1
4.86818105367122 1
5.02822139851007 1
4.87403852659635 1
5.06525938466002 1
5.37631496013918 1
5.01889008932488 1
4.90029439542853 1
5.32514786411283 1
4.75495226290689 1
4.5037770626448 0
4.86371938460933 1
5.20752198345331 1
5.00619537845468 1
5.03422727396263 1
4.89541174168266 1
5.42882776739067 1
5.03210658969825 1
4.82945418803794 1
4.8553833402829 1
4.64908797866453 1
4.78642788568953 1
5.20404011788665 1
5.5572895472644 1
4.93736416762293 1
5.27080183204003 1
4.82318668206963 1
4.95202179263504 1
4.79240449267583 1
4.6997268884749 1
5.20839586205474 1
4.88513435032564 1
5.03633345071299 1
5.28253675681296 1
5.0719442876642 1
5.61298987960449 1
4.83907563737195 1
4.60519454470324 1
4.65525980369604 1
4.85571431320693 1
4.83231665393204 1
4.73612099032883 1
5.55039225039055 1
4.63915181469572 1
4.84632569460833 1
5.22545094969642 1
4.82991209237955 1
5.01130357420598 1
5.18395114846085 1
5.26351629555343 1
5.16700485063573 1
4.92340129907323 1
4.73603949464991 1
4.60498398033503 1
4.64571267164208 1
4.94142718941696 1
5.23894163941626 1
5.04568661430806 1
4.84467098946582 1
4.79721224420418 1
4.68313879309025 1
5.01643913777947 1
5.14528698773481 1
4.69845876481977 1
5.26073143435391 1
5.23010158964205 1
5.52559908146948 0
4.9752044563843 1
5.37934988772112 1
5.00127586027741 1
4.5848516125373 1
5.40733097143085 1
4.40948788150577 0
4.54173595479702 1
4.85505336962202 1
4.85139511298878 1
4.78130613788409 1
4.74951692920707 1
5.41139996473296 1
4.69195258791476 1
4.77575589150355 1
5.05771188647607 1
5.02446209483814 1
5.1268222579161 1
5.08528968620624 1
5.07606784251567 1
5.10818763522092 1
4.83593749891013 1
5.22272194338962 1
4.92461396268939 1
4.70369213779671 1
4.81337211030545 1
5.04655121547578 1
5.14678335686961 1
4.90698394087486 1
5.16187217613475 1
4.71634084949814 1
4.64471079757022 1
5.02429459979621 1
5.59527705909987 1
5.01585961779122 1
5.41659811735505 1
5.20280237390352 1
5.07521837003496 1
4.78616204642283 1
5.14307829612742 1
4.79970206769418 1
5.24076266218421 1
4.7724547749102 1
5.40004619432759 1
5.03227048885832 1
4.85729717307893 1
4.4088616297756 0
5.00597670594923 1
4.9809608637658 1
4.59248091904892 0
5.10923395390309 1
5.35691692701821 1
4.64816280791802 1
4.73071625924865 1
4.81537123354968 1
4.56217171910275 1
5.05623034571022 1
5.014361784623 1
5.44357396637468 1
4.99324164174776 1
5.24305590261662 1
5.02679862975505 1
5.04297487992793 1
4.98023668694052 1
5.39723585544709 1
4.76509543751152 1
5.1807494018478 1
4.94382696910284 1
5.19805481362282 1
5.09821764548509 1
4.9736807218343 1
5.12502483253974 1
5.42310754597949 0
4.87105224560108 1
5.08724626561983 1
4.88982607432982 1
5.30248434667863 1
5.52980090114159 1
5.14126051492628 1
4.9807072196739 1
4.97216702359013 1
4.46975525016494 0
5.05924403080558 1
5.04485285215599 1
5.17435852030087 1
5.17111890372718 1
5.05335607433155 1
4.58010972402625 1
4.88778959893895 1
4.82721897123243 1
4.55357155941766 0
5.1333046242426 1
4.84800605507368 1
4.94512208274748 1
5.00393141791959 1
5.29831091783893 1
4.8290748427754 1
5.2647930190858 1
4.93449892227489 1
4.99516914319494 1
5.12421753933944 1
4.7584486956812 1
5.33861432979414 1
4.99513039827239 1
5.0009924112012 1
4.76395681305844 1
4.68201077704595 1
5.14367860855034 1
4.94809466511064 1
4.69577481577431 1
4.63549053297182 0
4.97406250906799 1
5.22019611700496 1
4.96368430209511 1
4.83283035892809 1
4.7705605821036 1
5.03774593908231 1
4.87385348049614 1
4.78803647389057 1
5.15791052946335 1
5.00623055519052 1
5.13251737059515 1
5.25756681468406 1
4.81506533620287 1
5.08727692424943 1
5.01776606141046 1
5.27071610960458 1
4.88583751314214 1
4.52306140798545 0
5.29846988073119 1
5.05090107928942 1
4.91954090683546 1
4.61190811842332 1
4.62379874168522 1
5.21207076941045 1
5.14233895190465 1
4.60570622635666 1
4.64360850343863 1
5.0213592229417 1
5.00782981794535 1
4.94038040806739 1
5.05632407625951 1
5.14329221714557 1
4.84666764761024 1
5.3199842852221 1
5.05910895946573 1
4.96781311555883 1
4.99140863005165 1
4.97288620503031 1
4.91868090720933 1
4.70299617894111 1
5.2685911736783 1
5.1789956777125 1
5.19748853104211 1
4.88906968826069 1
4.99810716972399 1
5.23062759421135 1
5.03530798038185 1
4.99470532630172 1
4.9733039458939 1
4.80417647910238 1
4.91481845365808 1
4.88668763717272 1
4.92111582524505 1
5.04837318904141 1
4.86391103127269 1
4.82289368985727 1
4.70078091791365 1
4.73030779647313 1
5.10572109946963 1
4.91665412444049 1
4.85899937578959 1
4.9128938517119 1
4.6323547037777 1
5.27362233832155 1
4.97353404877384 1
5.64388860724309 0
4.49771272494884 1
5.35551826020604 1
5.09848248758564 1
4.97735028017074 1
5.3948929410418 1
5.21446868940472 1
4.9665492203422 1
5.49523349105141 1
4.85998888128162 1
5.02757931507648 1
5.20299683643181 1
5.18078873268221 1
4.17022893233931 0
4.83420768634978 1
4.78961504813235 1
5.19993947022505 1
4.95724662104253 1
5.36663521795657 1
4.91280010628657 1
5.1382956077433 1
4.711945725149 1
4.93803463622441 1
4.89446273317751 1
4.60885944388221 1
5.37867791297542 1
5.06136615251963 1
5.28235622155186 1
5.24886161378373 1
5.14140874581641 1
5.07236590859463 1
4.94542384546792 1
4.60284715262207 1
5.2768916062832 1
4.83395074381062 1
5.22033771979345 1
5.31931811622033 1
4.86103693045512 1
5.2764561818122 1
4.46986297698391 0
4.99662653184688 1
4.96654784680555 1
5.00464382189186 1
5.15672270384787 1
5.24964303732227 1
4.98855113966557 1
5.28621341748595 1
5.44652380678179 1
5.20647736806618 1
5.00941017853376 1
4.45727720129578 0
4.92959625167092 1
4.94403868189014 1
4.84997876857297 1
5.04659629243513 1
4.97216139450664 1
5.17554370204907 1
5.27787046371281 1
5.16329889946263 1
5.38809070076046 1
4.8003801961143 1
5.03118768263563 1
5.1857151665827 1
5.40413697604077 0
5.15105217312445 1
4.72520254827725 1
5.03099393591606 1
4.89596625075161 1
4.9693113968638 1
5.04902749409393 1
4.85123837084341 1
5.05340687750856 1
5.07808161498138 1
5.03783549543745 1
4.77200877135343 1
4.82424407001315 1
5.18687600017751 1
5.05986511463256 1
4.64737152673238 1
4.99172966994368 1
4.86729377340831 1
4.62123436924259 1
4.80721880237007 1
4.60555970352147 1
5.59098420033612 0
4.76168636017207 1
4.99417199147237 1
5.43005958733293 1
5.12189878683993 1
5.6934167414327 0
4.5055044340317 0
4.9874930441627 1
4.84263722742858 1
5.13825380076685 1
4.83127859040007 1
4.74419391563882 1
5.09753905477099 1
5.14148768369345 1
4.96356636473374 1
4.991332458082 1
5.09631378811866 1
4.97065264950158 1
4.87845238446721 1
5.10030068448642 1
4.79787336834548 1
5.01446397676624 1
4.63748969043438 1
5.25915855213965 1
4.68111009379051 1
6.07375689956568 0
4.91496058478581 1
4.86584468733816 1
4.51134080763074 1
5.182090077741 1
5.08354074768509 1
5.26359426334912 1
5.051779602588 1
5.02907368041928 1
4.73682187582005 1
4.74758910344025 1
4.83042062700241 1
5.36365523497059 1
4.88812868995422 1
5.16884309880305 1
5.00820332724656 1
5.33950451428817 1
5.38433563038036 1
5.09284292679138 1
4.93845256367334 1
4.955237752171 1
4.9200825048114 1
4.87336955546505 1
4.62106716858648 1
4.94006334496448 1
5.22446841361878 1
4.90291574838795 1
5.15674725144891 1
4.89244043673832 1
4.91439720656714 1
5.20723916244335 1
5.04334969305428 1
4.87670498483718 1
4.74069606827425 1
3.8904478530105 0
4.82841738931837 1
5.14141373958307 1
4.89802364062203 1
4.86482937729756 1
4.88262562461908 1
4.29902506469341 1
4.91163818810711 1
4.65869253417839 1
4.86198704834164 1
4.92555848912336 1
5.04814579412631 1
4.89990195550777 1
5.23923924158315 1
4.43789506493419 1
4.68775215558327 1
5.33172100659085 1
5.16260524654512 1
4.60135092722186 1
4.86604708703883 1
4.57365142233452 1
5.40303585456391 1
5.02890992621743 1
4.94009365733504 1
4.94744148463047 1
4.55678738124935 1
4.91712364152324 1
4.87254933717937 1
5.2183141155398 1
5.18240529783838 1
5.29817802918346 1
5.61296307504659 0
5.17030325619548 1
4.83340333333241 1
4.81731644224763 1
5.0090640680906 1
4.63864652356313 1
5.00309223282751 1
4.73125150402914 1
4.95387340630425 1
4.78890091064876 1
5.5529711020563 1
5.00737941686701 1
5.27836546091818 1
5.19165908281059 1
4.91451103721323 1
4.46885035264238 0
4.99929244876059 1
5.32495069223944 1
5.01029105641743 1
4.94488589771263 1
5.37430127923112 0
5.00118453864335 1
4.90126058260696 1
5.07721434981719 1
4.58807630407513 1
5.28866953553556 1
5.07504603326142 1
5.27862890460347 1
4.98694044261923 1
5.39580186275601 1
4.70864552853517 1
5.06121211112596 1
4.90160862646087 1
4.93303829828818 1
4.91268292049657 1
4.54424649816613 1
4.89224402205225 1
4.3536983796721 1
4.96680238510004 1
5.13591065754465 1
5.09456753973814 1
4.84866981288228 1
4.75838298929922 1
5.22932729487607 1
4.80086988670391 1
5.01788400161602 1
5.25712310546904 1
5.38183438313908 1
4.86494675949015 1
5.04139902772243 1
5.34365340922743 1
5.05802015502268 1
5.10016091843564 1
4.97759443514162 1
4.90487154328548 1
4.88771521706856 1
5.23685229172527 1
4.56852026598292 1
4.99304835271951 1
4.93081751906471 1
5.08889648375657 1
4.99368890209966 1
4.77269590687991 1
4.44187286315366 0
4.79908846266657 1
4.66607506568632 1
4.90715938703575 1
5.26973347118597 1
5.04710447571354 1
4.72432745035178 1
4.66283570473084 1
4.92141375226255 1
5.0674953119517 1
5.18004371273346 1
5.15312519964932 1
4.89876630063814 1
5.07163111092988 1
4.697773710581 1
4.90618710892984 1
5.30732948397134 1
4.8253245932464 1
4.8334523893385 1
4.91556291189814 1
4.95588828284704 1
5.15773518415612 1
4.51565303409335 1
4.95367113692098 1
4.41261826145268 0
5.39964221447894 1
4.90126096347398 1
4.84927604766356 1
4.75175226414711 1
4.6974432160378 1
5.16588282752024 1
5.22337263754934 1
5.26960750741262 1
4.66695665212901 1
4.79100358943157 1
4.98123664926158 1
5.03691806781054 1
4.92011651894441 1
5.06328868462728 1
4.68093228549934 1
4.65789218089157 1
5.30620589009716 1
5.07396175318093 1
4.96502399393893 1
4.89113552653075 1
4.91929976681362 1
4.98853560726755 1
5.20359514269781 1
4.86200684691497 1
4.93267225607333 1
5.35022862740397 1
5.39410347415773 1
4.53969694191588 1
4.87674244527297 1
5.20688514573731 1
4.81849090474645 1
4.853005071843 1
5.03014164308189 1
5.15011135017861 1
5.0938883298278 1
4.9632862357569 1
4.87171137697836 1
4.90554918888238 1
4.94269847621917 1
4.88089204005182 1
4.95788683844627 1
4.80772100878776 1
4.9916285746506 1
4.66805339047554 1
5.3169912999455 1
4.62859685653478 1
4.99587577274824 1
4.97818971028448 1
4.74442458605914 1
5.23624492016572 1
5.00358660631824 1
4.9557842968294 1
5.6294424305258 0
4.76822485977347 1
4.88269726127094 1
5.17884467116658 1
4.97451500564976 1
5.50678184358849 1
4.63282448552798 1
4.94322050731571 1
4.40523319096919 0
4.97373373455713 1
4.97080055631664 1
4.71511644097618 1
5.17384481875785 1
5.19596153196395 1
5.22857338511578 1
4.81276456635707 1
5.03968786882181 1
4.78698738980323 1
4.5992395808872 1
5.3317250673288 1
4.83880334398337 1
5.31982384503481 1
5.11851430027785 1
4.97309325320481 1
5.79787244976403 0
5.29397814644633 1
4.67036791385919 1
4.83034315436817 1
5.31631051604859 1
5.10444789746571 1
4.78367211105371 1
4.90036594101 1
5.05402738646489 1
4.96417926379264 1
4.89102655193388 1
4.70036638913864 1
4.95438945124748 1
5.06392867159465 1
4.78294169030989 1
5.03568847345681 1
4.53302576641001 1
5.44543721445855 1
4.67527540101305 1
5.01303499039811 1
5.63041667660939 0
4.38408536826996 1
4.82641131045679 1
4.87095004280943 1
4.98726082103721 1
5.38482063377493 1
5.25942429703075 1
5.11230752941422 1
4.760308885086 1
5.34218923985208 1
4.89696717752977 1
4.73938219443971 1
4.514312826844 1
5.28335376290971 1
5.09515208493743 1
4.98751165728662 1
5.07357531921432 1
5.74153094229411 0
4.9575956177243 1
5.26188646283582 1
4.88185649665606 1
5.11988545418377 1
5.59056149790375 1
5.05511408053065 1
5.04645808338223 1
4.90024283893061 1
4.65632376613475 1
5.01205375024034 1
4.90965515678478 1
5.06770865786139 1
5.08430337293993 1
5.05306534169079 1
4.71355981442682 1
5.01113788432158 1
5.20195250572606 1
4.97094195857034 1
5.65690566982606 1
5.07937527800849 1
5.20629038425758 1
5.03007349892905 1
5.14325742639536 1
5.03500537381602 1
5.28038063770017 1
4.98153938542777 1
4.9601001879232 1
4.86010348031609 1
5.30724308344994 1
5.15291262329971 1
4.8370176654458 1
4.52088262227374 1
4.61319514747416 1
4.79661812667865 1
5.24066238355951 1
4.98828831316657 1
5.25209565091704 1
5.20547619587331 1
4.79154325567107 1
4.85786649729164 1
4.40619147012596 1
5.55499142839315 1
4.7116372729832 1
5.00302616504706 1
4.77943815904569 1
5.57488963786545 0
4.78195442710795 1
4.82457482910349 1
4.59749277326396 0
4.71089727193769 1
5.10738914983069 1
5.04071685726514 1
4.98973605758794 1
5.1274461689561 1
5.23767296190905 1
5.36354325230307 1
4.86592742033386 1
5.11497300894367 1
5.14354425404686 1
4.89062162220521 1
5.18269745294659 1
5.4432466732644 0
4.67430037083165 1
4.51886434088106 1
4.44427388232265 0
5.01318073804595 1
4.94333441248715 1
4.95093180423483 1
4.7212093253013 1
5.01748788803288 1
4.96915582272708 1
5.107488990627 1
4.95632382072053 1
5.17090702646387 1
5.03193072196739 1
4.98012538937844 1
5.05927126810874 1
4.73633765777849 1
5.07643479079394 1
4.90652247151076 1
5.23045754274192 1
4.69182757254529 1
5.00462084678794 1
4.74730671875149 1
5.03550316790865 1
4.5575737171358 0
4.65864500199895 1
5.1826392875853 1
4.71480831008043 1
5.01146351622897 1
4.79295594648194 1
5.34751640406305 1
4.97125694248164 1
5.15440950758369 1
5.04456657202883 1
4.83355088419224 1
4.86920858871775 1
4.62485126451531 1
4.98421900806956 1
4.65428848150961 1
4.92512712661723 1
4.8134350877024 1
5.60237284826374 1
5.23712291178807 1
5.11563525148629 1
4.98798685850155 1
5.0146074028738 1
4.91666140793971 1
5.23961139329524 1
4.52211948243691 1
5.74990162697185 1
4.77742588515649 1
4.77619299134023 1
5.14189123360995 1
4.99791090579047 1
4.80909555629755 1
5.30167536934044 1
5.09090405087782 1
5.16740092138149 1
4.91494018747258 1
4.83166112733788 1
5.19700535124481 1
5.29915340939962 1
4.86211225609942 1
5.134463864473 1
4.91886355905301 1
5.53386323074879 1
5.27202485570324 1
5.12257876185487 1
5.01064644640252 1
5.02699351595518 1
5.23264213287508 1
4.98099711453445 1
5.26556209461846 1
5.0454210439476 1
5.06087172533149 1
4.93169469188228 1
4.34499886231666 0
4.90193815110657 1
5.56339794595609 1
5.35478551555997 1
5.05709186494438 1
5.190517718108 1
4.85949801525403 1
5.00534879417303 1
5.07349036064689 1
4.99844396479692 1
4.10918929127261 1
5.22068100303634 1
4.57650037401864 1
4.87430305440332 1
5.37507791527553 1
5.20143774742145 1
4.82985589614954 1
4.92591404286912 1
4.92820305901056 1
4.55482247689921 1
4.82032962056891 1
5.33019615280708 1
5.39658965673977 1
4.95254538414768 1
5.14162239263714 1
4.87785285687345 1
5.03558727889919 1
4.98266326898946 1
4.87652831595075 1
5.07334169923885 1
5.00213358730657 1
4.87826452374059 1
4.81595571168774 1
4.97934595305986 1
4.9931647950181 1
4.87570876356635 1
4.95275267409831 1
5.32745700897154 1
4.79189151033738 1
5.3968800378391 1
4.60825696629021 0
5.28810340213985 1
4.74052178517147 1
4.76181192049921 1
4.91807124978994 1
5.19423461937031 1
5.05814728138426 1
5.19117520584079 1
4.6175203894134 1
5.02962500028523 1
4.51693222723083 1
5.4286754709879 1
4.72706359560486 1
5.20218386152545 1
5.33231224059758 1
4.82587503493161 1
5.03894704914892 1
5.04617617072668 1
4.78036582295835 1
5.44948786157306 1
5.30479313118881 1
4.61942820459969 1
5.01701981518277 1
5.24160528381125 1
4.98747052213185 1
5.00713181670512 1
5.27922344006524 1
5.19869126132723 1
5.15546880770031 1
4.50397688376014 1
5.66076334848404 0
4.8834915153015 1
5.00637041611791 1
5.18840034191655 1
5.07307175614642 1
5.03043622761718 1
4.90207326063444 1
5.46768263542856 0
5.12636844232742 1
4.99294666262029 1
4.88705980073589 1
5.28935725044263 1
4.78966297278626 1
5.19204486686167 1
4.51922097091669 1
5.20696458835095 1
5.16918484067329 1
4.67720286236958 1
4.85331331794195 1
5.06688412949293 1
5.18433274277605 1
5.01663389284456 1
4.95948426959623 1
5.36299987767019 1
4.87032473356711 1
5.00052067491714 1
4.81155749484147 1
4.98324356135845 1
4.63060175922081 1
4.80959669342097 1
5.48422616576762 0
5.4766288719163 0
4.67556485177494 1
5.13840747975253 1
4.65017575797309 1
4.47899063783459 1
5.01149731703036 1
4.99947485871225 1
4.85607746140451 1
5.07262451906653 1
4.91841238472962 1
5.51367866576481 0
4.6255964425336 1
4.40312157433441 0
4.98775543029126 1
5.11272328436455 1
4.90458595914924 1
4.95988198726285 1
5.01477638506558 1
5.20358207542763 1
5.0518637935486 1
5.32511200653676 1
5.09539974625237 1
4.89510922081093 1
4.94196904020291 1
4.63956860701398 1
4.95325366055992 1
5.34905805378036 1
5.0286261838039 1
5.01468647668679 1
4.7579054736696 1
5.1490424025672 1
4.79600309323195 1
5.0913138098288 1
5.13017936240465 1
4.7150480350424 1
5.36202752224524 1
4.94426871981576 1
5.08100599506853 1
4.74359188939247 1
4.79369654446167 1
5.24339869120128 1
5.01720100919516 1
5.65633997627276 0
4.96640451084222 1
4.82586636538157 1
5.3603502473075 1
5.33191842185896 1
4.69467518252962 1
5.06522375723031 1
4.88839951241738 1
5.04642075583906 1
5.19553881272103 1
5.24829995050598 1
5.04099818112837 1
4.97080855200628 1
4.62335669331379 1
5.35252920304288 1
5.01997120301972 1
5.19504153252591 1
5.13426867502806 1
4.53510951727239 1
5.0897136837785 1
4.77467266949425 1
4.66583673372444 1
5.12268321186701 1
5.13335978123342 1
4.93981581363893 1
4.98967288922931 1
5.18799699096681 1
5.0661884821887 1
5.33612536324592 1
4.97483839387957 1
5.34658159661666 1
5.33446599282023 1
5.03123088511793 1
4.82112536849457 1
4.85591671964575 1
5.18243505350622 1
4.97770049214187 1
5.080824135772 1
5.05941458282174 1
4.74665588926746 1
5.00823854890551 1
4.9588458977143 1
5.25241246704235 1
4.68890188877824 1
4.93694121798406 1
4.86859084562746 1
4.80026940630075 1
5.14936107002187 1
4.91979060866117 1
5.16857372803895 1
5.14504664949419 1
5.51812254703635 0
5.14465770657528 1
5.39380151436077 1
4.93290902448815 1
4.44781762297074 0
5.15292526077322 1
4.92024896519996 1
5.3643862041162 1
4.48917614831523 1
4.88898271364604 1
4.99541572333618 1
5.02113808570435 1
5.21119534208422 1
5.09307116003369 1
4.97704252120985 1
5.22829831843916 1
5.79090509145882 0
4.98082351065327 1
5.34509998551128 1
4.79583871105436 1
4.86383295327475 1
4.6812928839907 1
5.62101160240116 0
5.0069931453807 1
4.90322543759985 1
5.29729450763579 1
4.97625963537472 1
5.26036578787674 1
5.01837151939162 1
5.22419557345401 1
4.93326248047049 1
4.73681647702442 1
4.9998149629003 1
4.54927137652232 1
5.0452359371241 1
4.84025115353442 1
4.99697695098032 1
5.11343946515158 1
5.00616807908798 1
4.70386844902043 1
4.68986050836213 1
4.73855095258583 1
4.92557845020236 1
5.16885378848081 1
4.96360306479 1
5.31841127825129 1
5.01063316571654 1
5.28379931432744 1
5.09370956282963 1
4.55372130535923 1
5.52595586931772 0
4.58669125481695 1
5.11933046553095 1
4.77793921782637 1
4.97803315921997 1
4.78639354918038 1
4.96617874201307 1
4.65187459987722 1
4.41443041545995 0
5.41883531806752 1
4.70176498246673 1
5.12654022546371 1
4.94822228581881 1
5.03670677539985 1
5.25955637425587 1
5.03280428543431 1
4.96142136102336 1
5.48015806772435 0
4.67730979390009 1
5.08128103517003 1
5.23757631959562 1
4.71079611047606 1
4.99839149562081 1
4.96277021723817 1
5.02719421914832 1
4.88318256376331 1
5.09512719744528 1
4.62149448117171 1
5.56253050312634 1
4.9338098520361 1
4.86291396437487 1
5.50091268654919 1
5.00767138169539 1
4.84644534620658 1
5.3945492793012 0
5.28108512618806 1
4.52172017788031 0
4.71486716847907 1
5.14066475882026 1
5.23797789024301 1
4.75978173429299 1
4.94510562529255 1
5.03609883422873 1
5.03059034525092 1
5.05836397136664 1
4.84388770813433 1
5.31149607658129 1
4.64991823407141 1
5.33987588858109 1
4.75965875903484 1
4.80346372546133 1
5.11213664032258 1
5.003483658447 1
5.2650569906343 1
5.18784418189247 1
4.83214458115426 1
4.997358778249 1
5.31420910897619 1
5.25852945965919 1
4.86660065217778 1
4.66111849548652 1
4.95041737950061 1
4.88845967933984 1
4.94013297615917 1
4.87357228265005 1
5.22216352328069 1
5.26971606371653 1
5.60605760928181 1
5.09114616304666 1
4.8010479721449 1
4.96166582535511 1
4.85300765729604 1
4.70043559185536 1
4.56098545622828 1
4.86143434687895 1
4.76752353564428 1
5.09045684863589 1
4.62823445746942 1
5.30309519391841 1
5.23986485761225 1
4.94544579064211 1
5.64683686266205 0
4.7648055548475 1
4.47434569216044 1
5.13943001458598 1
4.95305325911291 1
5.6547029410745 1
5.17596862701363 1
5.11978923783864 1
5.21547369367551 1
5.13070903271141 1
4.98383333718888 1
5.01556998628725 1
4.93694518679046 1
4.93651021976829 1
4.71352120968957 1
5.333442600519 1
5.26771417560479 1
5.03909137315641 1
5.20056589063958 1
5.21615603842893 1
4.87439978017442 1
4.5681998377281 1
5.40091152466374 1
4.83929743914886 1
4.85845985559248 1
4.85413114442768 1
5.19406048655334 1
5.14943053196818 1
5.1914031422929 1
5.19213129120653 1
5.27235773326851 1
5.51540437304311 0
5.20925269833937 1
5.08349295493445 1
4.85575283020308 1
4.95834419820381 1
5.39406160644602 1
5.00618845492579 1
5.36894423600277 1
4.9871696532138 1
4.86450672016275 1
5.17424206197786 1
4.97619828642008 1
5.21789900375732 1
4.70007785900049 1
5.16111445068928 1
5.62164747934652 0
5.1067519411035 1
4.88902918559731 1
4.98976014873021 1
4.58450302070386 1
5.24718555405175 1
5.09405711258385 1
5.11108048905068 1
5.4424249246576 1
4.72930115629864 1
5.07069450509476 1
5.32172454983419 1
4.96356863064777 1
5.22807190324752 1
5.08673005575854 1
4.95104615255426 1
4.86183423701073 1
5.27668546888941 1
5.00569415887489 1
4.89882723541435 1
5.01668927168562 1
4.87942776765748 1
5.29873240929359 1
5.10476589569308 1
5.29198581237705 1
5.56264888634642 0
4.84182204066623 1
5.0685479641247 1
4.89378839990245 1
4.86808785218086 1
5.47103544439909 1
5.36140864507808 1
5.29209899878745 1
4.76421526207015 1
4.99048739964124 1
4.52129381821478 1
5.12817746869683 1
4.92325152327801 1
4.68969587397781 1
5.17111285950534 1
4.98884487217088 1
4.87655636428971 1
4.81684601915945 1
4.91848479550908 1
5.16096151683543 1
5.22200359453336 1
5.20323288318095 1
4.88545300475091 1
4.6640889777299 1
5.22739752774703 1
5.15146596136097 1
4.77104636117953 1
5.11260754091995 1
5.01585458915179 1
5.035714699393 1
4.9941794684011 1
4.77282044245534 1
4.91136516891483 1
5.27352993461955 1
4.85190572434174 1
5.08232895410285 1
5.09523302205489 1
5.011802188446 1
4.49014479844821 1
5.00618117771988 1
4.98948472342031 1
5.30546470665102 1
5.21265866225733 1
4.76315294038202 1
4.70065863887966 1
4.54846692461921 0
5.3124780599796 1
4.89601780538648 1
5.02184588322389 1
4.76412208306264 1
4.93020238257428 1
5.03592704341459 1
4.84397219765282 1
4.36785914537723 1
5.1419211909458 1
5.58272399546671 0
5.11495817159821 1
4.96559058671496 1
4.81245522404733 1
4.74685700546643 1
4.94305539755687 1
4.93646469165461 1
4.84291702368763 1
5.0319712417164 1
4.82176865469185 1
4.84152035957707 1
4.71464279409604 1
5.26321975724539 1
5.0169754857759 1
4.53002096469034 1
5.12604196054314 1
4.93741012322234 1
5.09416061296617 1
4.99211095530909 1
4.8475983191207 1
5.03979162900296 1
5.00400712657324 1
5.0916115907858 1
4.75718451988064 1
5.43898147629047 0
4.94497273035129 1
4.88982405037646 1
5.22868452703516 1
4.80697038925921 1
4.84252601111007 1
4.9884369489749 1
4.77011250964549 1
5.24327973546177 1
4.88754863840907 1
5.5418661316065 1
5.00235612592959 1
5.0707604669043 1
4.86663375692435 1
5.1438448530609 1
5.07582852047521 1
4.7256670259315 1
5.13592907531451 1
4.82845642102247 1
5.65867802528045 0
5.01202693219878 1
4.84030812862491 1
4.93865017522815 1
5.02052504987893 1
5.32198658904307 1
4.77170836581833 1
5.21442779746008 1
5.22962440734103 1
4.9339789841276 1
4.9500231522423 1
5.49672826969527 0
5.05833178662431 1
4.81677858258838 1
4.77633891036212 1
5.16428439689207 1
5.00128200105851 1
4.9900778860161 1
5.12558316781652 1
4.73158245519897 1
4.51713300856725 1
5.33371059370785 1
4.70102987926004 1
5.13651842202861 1
4.75082845445927 1
4.93749539193083 1
4.85327900362863 1
5.08931145582095 1
5.17382375185185 1
5.14403824412589 1
4.94052293729051 1
5.04469998566062 1
4.56650830197915 1
5.01438321549912 1
5.09459302280724 1
4.73884518737674 1
4.70298973983966 1
5.1920149835139 1
4.99430867703401 1
5.371959773668 0
4.90038533181674 1
5.03272850471798 1
5.14735156297138 1
5.27739681101639 1
5.08215827429628 1
5.0191796600239 1
5.455475397898 1
4.88405156966547 1
4.99291705628623 1
4.60536736170322 1
5.08372730619523 1
4.65658949224939 1
4.81489591392132 1
4.70695313399547 1
4.87269676405292 1
5.14419183283217 1
5.24982911792202 1
5.01767393861151 1
5.26990326320763 1
4.91469264127565 1
4.96557398573863 1
4.8564561417123 1
5.04155439925404 1
4.85197226511709 1
4.5398225592803 1
4.95197744554568 1
4.93019063947812 1
4.68728764900199 1
4.95932014879304 1
5.18066515232267 1
5.42513063414869 1
4.62009060259678 1
5.33431066338463 1
4.74337254217025 1
4.96573358254625 1
5.23278747845004 1
5.07611546953317 1
4.9360556961913 1
4.63007289841585 1
5.09836469910272 1
5.23706345325028 1
4.59419855856641 1
5.26093033949712 1
5.05186928906368 1
4.96828098809458 1
4.69777436998033 1
4.81503643969378 1
4.63967880137739 1
4.97353589419537 1
5.10773205784383 1
4.80290783045759 1
5.20475090183957 1
5.14865689728202 1
5.40188210054047 1
5.32113184015061 1
4.55494303453413 1
4.79992860289405 1
4.94754378826376 1
4.90307392139332 1
4.82389163622916 1
4.62866530026697 1
5.04956391960708 1
4.87581548824201 1
5.12602468009742 1
5.31547871173231 1
5.06873184841444 1
5.09787086845364 1
5.1300181687771 1
4.87556124835991 1
5.34313367080517 1
5.22932775369735 1
4.96408929772435 1
4.70788670150436 1
4.33791477606941 1
5.12203246605002 1
4.91901536647942 1
5.51789808656838 1
4.8650692188966 1
5.13961560675974 1
5.09198456477285 1
4.80759354941463 1
4.59114868026855 1
5.05959708059479 1
4.96849471855616 1
4.63034182644552 1
4.71806527932066 1
5.09220649994636 1
5.08673617638604 1
4.19036396302554 0
5.2176536488352 1
4.89378860689993 1
5.14007996148924 1
5.38860853994632 1
5.53740088765431 1
5.18763361068706 1
4.80241515075484 1
5.06273591170713 1
4.89461286660771 1
4.92016981781962 1
5.03247964245968 1
4.27121495384956 0
5.28951790969654 1
4.89296298024422 1
5.17138278396548 1
5.13876858322886 1
4.84031615093093 1
4.90737644528649 1
5.05604091591097 1
5.25388037160992 1
4.66411365070932 1
4.88273560887053 1
4.92982950843383 1
4.81216251055608 1
5.25693521653624 1
5.09946474908889 1
5.11852626403415 1
5.14154291514888 1
4.83738414571278 1
5.19648379469305 1
5.30812430845107 1
5.14768031124451 1
5.36000843886079 1
5.02430556833404 1
4.83994695585047 1
5.32027598026644 1
5.02509949521959 1
5.12937191632414 1
4.8947217318987 1
5.45464706758823 0
5.00643405244824 1
4.66923563456478 1
5.16814218034097 1
5.16213393445279 1
4.81103158694859 1
5.16196483158185 1
5.21367752454966 1
4.99316078583535 1
4.84692163010446 1
5.33411757419158 1
5.34531805279726 1
5.16939047469386 1
5.30851497137983 1
5.11999385691213 1
4.72832454634692 1
4.98933808366823 1
4.94675579969391 1
5.17935999973506 1
4.83200741149468 1
5.05003841375663 1
5.21868054478498 1
4.93023628881126 1
4.96955386086891 1
5.51558002946927 1
4.82277529060695 1
5.38825126809863 0
4.85963837334415 1
4.57753157142562 1
5.12222885247656 1
5.19106376296819 1
5.23756327216162 1
5.15070459307598 1
5.25908212398279 1
5.53231800749097 1
5.08868951296727 1
4.91227548648698 1
4.9747924012078 1
5.10252904039737 1
5.30130160185701 1
5.08335428121734 1
5.78378338936352 0
4.80665684532003 1
4.66724506472403 1
4.92396328552845 1
4.94691685521852 1
5.27988032752113 1
4.85555511033447 1
5.05686359483738 1
5.20514949641768 1
4.95434910680273 1
5.10588108834057 1
4.84785073224534 1
5.48083304111583 1
5.16896769901223 1
4.99628952386198 1
4.68476999532142 1
5.06872126555196 1
4.61003639649275 1
5.47218100551511 0
5.20465033563364 1
5.39234388860416 1
4.85419760294664 1
5.40739260257728 1
4.89991725265635 1
4.76929635197371 1
5.25054466978134 1
4.95806889253037 1
5.10228120848313 1
4.76884512159442 1
4.86294388645088 1
4.74121610588528 1
5.15495762082907 1
5.12681287494556 1
5.25423635178224 1
5.10597536448065 1
4.98873523666089 1
4.7789858669412 1
5.17937459820371 1
5.18993398882886 1
5.29448436960526 1
5.03428134777091 1
4.55706016088081 1
5.68595322095161 0
5.03182933031907 1
5.1040764268904 1
4.9486560090901 1
5.00073063286905 1
5.08756210693143 1
4.71021163235524 1
4.88634556473908 1
4.77187978413198 1
5.29426124152705 1
4.7222640055651 1
4.54312756952663 1
4.66303958121672 1
5.20984290973298 1
5.07785994816466 1
5.58039544486024 0
4.75100843513861 1
5.22102872908963 1
5.21988023857411 1
5.07231271331328 1
4.75583017621939 1
5.19475322100252 1
5.23873003362356 1
4.98936008325755 1
4.8424639324806 1
5.36509305109104 1
4.71071877472754 1
4.95088160204844 1
4.68486846334494 1
5.10656128116692 1
4.6699427706031 1
4.96395926539681 1
4.77620893777923 1
5.00199774704501 1
4.91931818343603 1
4.99268835222673 1
5.19156443866025 1
5.10501058816175 1
5.03454777469137 1
5.20872248693687 1
4.84320905043636 1
5.02734438411615 1
4.95537758456958 1
4.94505070283449 1
5.2232759549896 1
4.91074527112476 1
4.87186912688352 1
5.06985075508805 1
5.03067977883136 1
4.77892471920694 1
4.81261109146292 1
4.70709775430965 1
4.84764326785795 1
5.27162290833072 1
4.54216298917296 1
4.9177775925294 1
5.06054416255342 1
4.88207681974249 1
4.75912224908776 1
4.89253336616147 1
4.9700111752435 1
5.2940957735833 1
5.36059907593417 1
5.22864535978171 1
5.26330950384117 1
4.53035766877603 0
4.90379313331837 1
4.94182846903318 1
4.82774642439055 1
5.12242110295697 1
5.44137176179964 1
4.34342314327659 1
5.15115207228353 1
4.94692319704373 1
4.87536009150575 1
4.9081945040432 1
5.25025026290039 1
5.22491445630846 1
5.27519780357316 1
5.35106155626828 1
5.4085479451572 1
5.271803136444 1
4.88761354206315 1
4.87737783416579 1
5.04158508090701 1
4.79595111710887 1
4.7808222042043 1
4.99096026682218 1
4.28063396189351 0
5.15162248602632 1
5.31872435427179 1
5.07857548951807 1
4.8940537855865 1
5.26047406154029 1
5.33646535040205 1
5.12153806786701 1
5.13859289346481 1
5.73086264592687 0
5.16436788664409 1
5.19910414653616 1
5.08125631083476 1
5.08571809115894 1
5.08549383212498 1
5.06267930856528 1
5.09634382526306 1
4.89579335681259 1
4.78710806808884 1
5.36181252812759 1
5.01367134686857 1
5.06336534504925 1
4.50943054193569 0
5.55577726746782 0
4.51225234085159 0
5.10079213762878 1
4.69128838648989 0
4.28196109194511 0
5.03022896310632 1
5.06900937324493 1
5.10808022829452 1
5.26340599046545 1
4.97622164350965 1
5.28809868087192 1
5.16527441578226 1
4.92033344511838 1
4.99920998918183 1
5.11311100116432 1
4.88292774943628 1
4.53453253359688 1
5.14709557320406 1
5.19863717143105 1
5.0747826582813 1
5.05380033344162 1
5.24955240056785 1
5.11954046131909 1
5.3116058293941 1
5.09687944532615 1
5.25958315108646 1
4.69898220255889 1
4.66377305414293 1
5.04448451617665 1
5.20195365791586 1
4.76226316806124 1
5.02957920144927 1
5.03372270829133 1
5.30351173796042 1
5.04732065727234 1
4.76570400625723 1
4.92455321933103 1
4.61798422518302 1
5.24621614007421 1
4.73649708950734 1
5.22642286149979 1
4.90232047774679 1
5.27383618134458 1
4.85528704874612 1
5.33434066915896 1
5.39730980750854 1
5.31180509419447 1
4.50531641680326 1
4.88211509099925 1
5.01578026999494 1
4.93374503121354 1
4.9230521763102 1
4.77202441195879 1
5.12577698695274 1
4.85749133052358 1
5.25706261266798 1
4.54251622203051 1
5.38507715310134 1
5.47343613869003 1
5.51331500906785 1
4.95598835052476 1
5.3477381143813 1
4.96535954495146 1
4.88858489922369 1
4.94564641359923 1
5.20644168866191 1
4.97812401138438 1
5.12649037490289 1
5.02487219591388 1
4.90191709528376 1
4.7030273688741 1
4.57109646032825 1
5.25054090272326 1
4.89208148875092 1
5.51023509692155 1
4.82125346779423 1
4.88030966827309 1
5.33223757065146 1
4.71625396148496 1
4.52103219833108 0
4.64440509833889 1
5.19062654790722 1
4.74515735222524 1
4.98373319609529 1
5.33256147625907 1
4.9466675182831 1
5.24582837508849 1
5.21055824194245 1
5.20488503384908 1
4.78013227670126 1
4.88940044066611 1
4.81585725335102 1
5.20421038232557 1
4.87392256619406 1
4.77606325371415 1
5.19959303193893 1
4.71635125976226 1
4.96348996927734 1
5.26721631392374 1
5.02085275143558 1
4.18134413011371 0
5.37641852452961 1
4.56698841616493 0
4.98162160129348 1
5.22478517535404 1
4.71774404721847 1
5.11024347152193 1
5.00501114757353 1
5.55147548562324 0
5.62328875869816 0
5.16939140785517 1
5.14431321597919 1
4.80808759826962 1
4.46009160615782 1
5.164328321942 1
4.6933951806148 1
5.68594675441429 0
5.25401082661614 1
5.10465573005882 1
5.02693161234025 1
5.1371335485312 1
4.88193663261249 1
5.17933356724341 1
5.03469284334341 1
5.35356237068584 1
4.88201270652696 1
4.80727668165853 1
5.01003843649672 1
4.90860861336819 1
5.24290084251442 1
5.44885368572611 1
5.20216468080076 1
5.15345087790242 1
5.24622701387749 1
4.65585268086885 1
4.81454627755741 1
5.24572866966806 1
5.19785803151381 1
4.74842278416773 1
5.18831513325869 1
4.94952700051574 1
5.36632975501166 1
5.08349368047223 1
4.70014329828183 1
4.86285148065937 1
5.14844225137765 1
5.43846852171668 1
4.95255809801596 1
4.76412205375943 1
4.98973598677253 1
4.8440112195572 1
4.73437273257996 1
5.38262666285573 1
5.28167113693859 1
4.93014524476836 1
5.09920413715457 1
5.37312345290827 1
4.92819478884118 1
4.89363151012152 1
4.99148376405974 1
4.29920851979341 0
4.62429338319426 1
5.16015128302934 1
4.90684596880156 1
4.91938348196735 1
4.83713036892107 1
5.16596548617073 1
4.76914895526017 1
5.42870752373418 1
5.12646213241802 1
5.36160720611437 1
4.92333009978613 1
5.16467089820371 1
5.29207873614229 1
4.71651091364141 1
4.89224983752742 1
4.54243124889486 0
4.62848564674432 1
5.33757006508104 1
4.81895136141719 1
5.08467501955073 1
4.83915772748318 1
5.12661366378932 1
5.02679536146628 1
4.98223312451303 1
4.89515984513966 1
4.66594133971404 1
5.24408407734719 1
4.77347840914237 1
4.82113712897471 1
5.10514345668829 1
4.83517276027188 1
5.16795465889847 1
4.38572630951471 1
5.21244898597207 1
4.31493658025465 1
5.09292199651439 1
5.19076512147554 1
4.99161000421353 1
4.95490612315445 1
5.06945684651908 1
5.25520192117247 1
5.14166122075138 1
4.83574331063492 1
5.57481201463333 0
5.33168049041232 1
4.95996542882407 1
5.5453436999726 0
5.00093592229831 1
5.55472114975176 0
5.22452610357634 1
5.03728135179058 1
4.98637634422482 1
5.16249994584327 1
5.18912250095085 1
4.6274809824339 1
5.38179409212349 1
5.06047898292449 1
4.84880594851666 1
5.15674780912164 1
5.40346524438818 1
4.79334680008149 1
5.20246509531114 1
4.78041759402921 1
5.05700134087793 1
5.07430766351628 1
5.06212223591738 1
4.88935037109128 1
5.144616639423 1
5.54611177379373 0
4.72963032314116 1
5.16664885339527 1
4.99046218732808 1
5.38538261174665 1
4.4715797159311 1
5.03270839642904 1
4.9897126370922 1
5.1948222096359 1
4.95137237097724 1
4.95316219906889 1
4.99198334098874 1
4.81036342427701 1
4.96413315487338 1
5.04799455106479 1
5.13496577980951 1
5.27266070715003 1
5.07875918858587 1
4.60289157120505 1
4.9831983644237 1
4.63878276709856 1
4.87637765844836 1
5.13591193897126 1
5.00907653798715 1
5.13388096825369 1
4.92643686828221 1
5.00560400000735 1
4.84308224963544 1
4.83103357329202 1
5.02189122303508 1
5.24667158679039 1
5.5909263291241 0
5.27057985223764 1
4.64661643247188 1
4.62517292070859 1
4.94422139081886 1
4.96727183319363 1
4.9344477438356 1
5.23086640849747 1
4.86224696760968 1
4.55556796111872 0
5.45668120090315 1
5.16196627163788 1
5.01504711347411 1
4.75201003785907 1
5.10117212382583 1
5.09418756487831 1
5.3282969233526 1
4.83630866164691 1
5.0262676045203 1
4.98061603068937 1
4.96387542542899 1
5.13535451508715 1
4.58885566271966 1
4.81420616359019 1
5.40195540082082 1
4.96690507509504 1
4.56618362316062 1
5.24116607793415 1
5.14979013166183 1
4.43242328508487 1
4.96153438932004 1
5.53128447727899 1
5.06512049583897 1
4.92616423233283 1
4.65103523065086 1
4.82734052827394 1
4.84412590835854 1
4.91034147849261 1
5.12226269178596 1
4.98205153810289 1
4.78415807314413 1
4.93061274825863 1
5.20341011260641 1
5.06718393497835 1
4.96793455785369 1
5.03062841541287 1
5.04003362909589 1
5.27667611611428 1
4.88515112741958 1
5.0078919618692 1
4.95890613072775 1
5.09674300809541 1
5.10166952123949 1
5.01511710788335 1
5.38809573351919 1
4.67239107103658 1
4.99258004134467 1
5.04820467794013 1
4.8392917672314 1
5.12253421681659 1
4.72698702913233 1
5.17880047043196 1
5.0170980870364 1
4.54380504181131 0
5.2705187179 1
5.70971734589718 0
4.80870253991728 1
5.2977596025359 1
4.94015889564309 1
4.91887887807555 1
4.45061569532792 0
4.58964743821532 1
4.96891789460424 1
5.29626875659722 1
4.83346714780599 1
5.07116569524807 1
4.83413715305772 1
4.88533024938793 1
4.89495683589102 1
5.29365633346199 1
4.95500354018284 1
5.28396747842888 1
5.23613048226926 1
4.53193437994248 1
4.89361831001943 1
5.19642206035433 1
5.09559323642568 1
4.63908702273224 1
4.97331563618941 1
4.80179686098292 1
5.15138572028289 1
4.62052127227992 0
5.1717535342364 1
4.93665121559767 1
4.27135519636539 1
5.46915397248398 1
4.98097828570866 1
5.05706558077872 1
4.57203696185184 1
5.10420104057091 1
5.27083971013695 1
5.2348864206384 1
4.92135816535992 1
5.00730179871839 1
5.41165810133053 1
4.94472474526417 1
5.0643399399256 1
5.20371490867797 1
4.66167085969149 1
4.48593403318239 1
5.10771740883897 1
4.81705009295594 1
4.96901365227071 1
4.88698361993951 1
5.17829089706769 1
5.22805854508418 1
5.30585188964464 1
5.21187107888463 1
5.09669906139136 1
4.93595095418561 1
5.44296136830333 1
4.85544271126802 1
5.45281477657154 0
4.65494431578812 1
5.38447416140124 1
5.01710514413317 1
5.15152707804387 1
4.95881532864777 1
4.98180794261804 1
5.06827640548492 1
4.94473488212541 1
5.37871065020173 1
4.35495018432859 0
4.50365953689994 1
4.8435925209881 1
5.47807475053283 1
4.94445623501853 1
4.37291958584863 0
4.88885989919538 1
4.87716445988719 1
5.07461077421431 1
4.7647324021648 1
5.2482679677122 1
4.85962947964802 1
5.03330205462618 1
5.12039096821775 1
5.00499680231414 1
4.74584207428272 1
5.11555408499939 1
5.33768052242992 1
5.09161025609568 1
4.82720445820225 1
4.9835959622298 1
5.32278672776619 1
4.8790741873443 1
4.9383712703485 1
4.65297017245922 1
4.94533263167271 1
5.00604292043764 1
4.7329586195428 1
4.78459697937272 1
5.11444230338148 1
5.19041468020666 1
4.6914076660357 1
5.73120751747367 0
4.77606083801868 1
5.14533422742985 1
5.00273824036888 1
4.8330183700298 1
4.73562467798802 1
5.12033799241686 1
5.36975929446293 1
4.8887149815073 1
4.77625697801401 1
5.17701884624815 1
5.20769403099365 1
4.9393050627013 1
4.9889614047768 1
5.06282343416801 1
5.08639792841708 1
5.05579942035346 1
4.8507705080185 1
4.87216809715066 1
5.31154779613481 1
5.30670662321615 1
5.20636061551034 1
4.32087504227774 0
4.86111370429769 1
4.67054028916033 1
5.42236907182929 0
5.04207487184478 1
4.76086622586573 1
4.85485488249153 1
5.59839381538342 1
5.3406847975889 1
4.54507863727888 0
4.96560699030715 1
5.18409357661359 1
4.88229507660149 1
5.08666051093703 1
4.9176923187465 1
5.01164939530956 1
4.64118384256343 1
4.71811755892593 1
4.73377447772131 1
4.95884508371266 1
4.91294793235456 1
4.94605748296684 1
4.91377169978142 1
4.84498363190511 1
5.06220950640959 1
4.68239548668535 1
5.19644378998321 1
4.84770912533998 1
5.7556288863599 0
5.11465053906471 1
5.22696278332798 1
4.14605220382012 0
4.78444166835757 1
5.13992181705197 1
4.92343305738213 1
4.90832449218861 1
4.83554027152732 1
4.23310366631905 0
4.97077635775748 1
5.07583655668301 1
4.73577747679091 1
5.2786817783598 1
4.86971776319661 1
5.41702806633019 1
5.62055424328765 0
4.67224923232244 1
4.72996520303583 1
4.84045805632667 1
4.8458957152785 1
4.8937512515912 1
4.86099750774286 1
5.887113704125 0
4.91327324202795 1
5.28578165581215 1
4.01372002023704 0
5.01377987352602 1
4.78363935560985 1
5.29430793112686 1
4.98032750183319 1
5.42318375176174 1
4.71389681128616 1
4.74898837206262 1
5.06002428635987 1
5.14253386482424 1
5.09432825764841 1
5.08746151108986 1
4.90732840934112 1
5.16047976943946 1
5.10349519800987 1
5.28792139688692 1
4.99585828975396 1
5.02935125991399 1
4.75873333610196 1
4.77377940101025 1
5.15997465704285 1
5.01459235553476 1
5.22453145366848 1
5.05853116177308 1
4.90145603761552 1
5.38422274759089 0
4.9572158673939 1
4.88217545920614 1
5.07705380105046 1
5.04398044078286 1
5.32439215433021 1
5.17257902626766 1
5.13992969211031 1
5.09605402109731 1
4.47261514841474 0
4.96451267260772 1
4.66050024885342 1
4.69176679577404 1
4.81568888944387 1
5.02419732349992 1
5.08979188240691 1
5.13094845837475 1
5.06331292232715 1
4.82975891063666 1
5.20026446922442 1
4.76172909012869 1
4.93413839094213 1
5.46423793660378 1
4.88682499972373 1
4.93460777883857 1
5.22568245207998 1
4.81505885132918 1
5.1239381133755 1
4.80938375667673 1
5.08219512965077 1
4.93284828490277 1
5.77225407516907 0
4.90275746825819 1
5.10803702982951 1
4.79430577106727 1
5.21689985337122 1
5.17939516141537 1
5.01548762010847 1
5.37802389830223 1
5.21780892429681 1
5.32397249495201 1
5.66544305259057 0
4.89275430706012 1
5.22741708259006 1
5.59794706440939 1
4.77229984282392 1
5.07180015918089 1
4.98238049678365 1
4.88472032250901 1
4.84769151606773 1
5.50859561017367 0
5.51926311941286 0
4.7620902679067 1
4.87022388855236 1
5.04978768653344 1
5.09695060668716 1
4.7919551970735 1
5.09888491987674 1
4.98772708954794 1
4.33974880033735 1
4.9771242293967 1
4.97410646143044 1
4.89473139198068 1
4.30799868358707 1
4.89435570802788 1
5.250082601495 1
5.73908651968098 0
5.16002865715313 1
4.96375334036123 1
5.23383868373575 1
5.03061760191101 1
4.87179692905723 1
5.13192431886845 1
4.70651901685019 1
5.17306264280344 1
4.92995088683737 1
5.33518607084756 1
4.85711556098296 1
4.97497845831221 1
4.87604925110225 1
4.62324528271874 1
4.6859530140845 1
4.90682714245984 1
5.00502940506344 1
4.8603633483703 1
4.69097935530977 1
5.18039634041619 1
5.2024360381415 1
5.03299819486734 1
4.81403739561776 1
5.36907837393978 1
4.66298346659462 1
5.06674365488526 1
4.88728146000121 1
4.74169768336676 1
5.33112447648833 1
4.51885623838515 1
5.1830481267365 1
5.19185937594492 1
4.98562825432389 1
5.40100455787946 1
5.19201263631848 1
5.01262680223437 1
5.05276978073316 1
4.71595974953758 1
5.00116274548544 1
5.18114528491866 1
4.86546115008402 1
4.85642553629634 1
5.02848284718059 1
4.77940960179667 1
5.31116317845879 1
5.44565458505906 1
5.15897034439808 1
4.82412908072962 1
5.23430869193232 1
4.89452394325072 1
4.75681047853836 1
5.13839903877716 1
5.07312234600662 1
4.7844238547845 1
5.17492198193157 1
4.81963909977569 1
4.98946272963693 1
5.20775037028347 1
5.26770863942619 1
4.88433121824009 1
5.19049351339002 1
4.62745902742548 1
4.67464461645354 1
5.02620582681707 1
4.9190582102306 1
4.90191926488619 1
4.76504017736996 1
5.18528536582827 1
4.88843770851879 1
5.17024221305659 1
5.05644645266065 1
5.31714392631431 1
4.87139540762224 1
5.20987968518977 1
4.61719267400587 1
4.64509888234668 1
4.96491823419554 1
4.83045848270739 1
5.41666046478475 0
4.56502998322983 1
4.81619081024883 1
4.64589966310549 1
4.64740305437668 1
5.52064767170836 1
5.41002953818869 1
5.13935148553991 1
4.55331834925348 0
4.76395326603104 1
4.87587835159267 1
5.35852695111184 1
4.96275429170726 1
5.34541661921779 1
4.74070481146926 1
4.84059561431409 1
5.02161366556019 1
4.80068753021128 1
4.96887530162657 1
4.98876250095474 1
5.17877341603044 1
5.41885698535122 1
5.02082987332814 1
4.97838885347645 1
4.60974856689215 1
4.69977480761046 1
4.93287537227057 1
5.22748601992062 1
4.70623546016063 1
5.13345115967394 1
5.34529403269005 1
5.17617617465531 1
4.78941801078314 1
5.23923948541542 1
4.87007521949428 1
5.11697907908747 1
4.6587991432866 1
5.22530903504816 1
5.71111677366135 1
5.04363986807382 1
5.19297683196392 1
4.9547263069816 1
4.79656215674152 1
5.18912112611059 1
4.77525806406358 1
5.29182863232747 1
4.46049657713789 1
4.98870311169748 1
4.52870337230046 0
4.74534653711017 1
5.03717165837228 1
5.48088698493253 1
5.34990919987568 1
4.8431523599397 1
4.8658412129587 1
4.9016069535329 1
4.75561622941484 1
5.13519006255688 1
4.96892608798578 1
5.31162041272081 1
5.28462017408372 1
4.92628902587119 1
4.66693029379326 1
4.99829665988219 1
4.94448909820073 1
5.00781048244261 1
4.86847115122513 1
4.63892417958329 1
5.00334599115576 1
5.45008794810257 1
4.88214328928245 1
5.10029625017607 1
5.10204950086178 1
5.26920012251778 1
5.15804027995644 1
5.21441587790425 1
5.11426189451019 1
5.11791033630544 1
4.80388177904437 1
4.98733145925774 1
5.14564691215514 1
5.61325075376918 0
5.06539409449154 1
5.1856071466071 1
4.72077131493809 1
4.86437928740321 1
4.98384495691455 1
4.40703563388662 1
4.97198528564041 1
4.70066047517565 1
5.14074203111629 1
4.79458973418695 1
4.88108095532553 1
4.76549448931471 1
5.54635900318231 0
4.2748212963541 1
4.76487335246613 1
4.9501022538258 1
5.27559696879424 1
4.981142988124 1
5.15142756383759 1
5.03531880904049 1
5.40375451230657 1
5.17998078871267 1
5.08915387133544 1
5.1049572694388 1
4.70559682595298 1
4.4435113415496 1
5.09947331307202 1
4.62541955232235 1
4.81315367685373 1
4.99709463482201 1
4.8218444034318 1
4.99759536240004 1
5.14967322461014 1
4.86786189541651 1
5.09385334802471 1
4.78557295824241 1
4.50583176255132 0
5.60565529580405 1
5.11111784459082 1
5.05668505291339 1
4.73518658536752 1
4.97820068128695 1
5.03709728228133 1
5.15918869047871 1
4.87644218493724 1
5.27108618464338 1
4.90667061107666 1
4.74132852443385 1
4.95600401601946 1
4.89668524296091 1
4.770868595447 1
4.86265375197619 1
5.54820531062499 0
5.12572518354593 1
5.20487927097167 1
5.27269949989639 1
5.1467488838203 1
4.86279453644486 1
4.99241990720577 1
5.12042188588215 1
5.09322214958556 1
5.09170279835734 1
4.6074542336836 1
4.58950137477432 1
4.97112587141761 1
5.18197276638976 1
4.99232098360166 1
5.13499163963949 1
5.02036002374253 1
4.98529638904083 1
5.18075367669136 1
5.24836618559637 1
4.81274471655011 1
5.27848752860101 1
4.85462113361417 1
5.5074302812597 0
4.73944993084671 1
4.78741908267323 1
5.2035324563209 1
5.21678725684466 1
5.09031465033875 1
4.54106218377402 1
5.05653768780478 1
4.7340265385758 1
5.23447232543275 1
4.6722228607559 1
5.02424334856252 1
5.21889768360467 1
4.46413071833885 1
5.21079604150223 1
5.2431577148245 1
5.2107951528354 1
4.77704121112148 1
5.33452186604075 1
5.19888986162056 1
4.74462130680545 1
5.19957455396921 1
5.19002658990733 1
5.03156083172569 1
5.1360483148962 1
5.61667394774394 1
5.22721413330831 1
5.19072804439355 1
4.7593909161114 1
5.05900104852567 1
5.1484448671542 1
4.86323263506624 1
5.02926535288002 1
5.18573998969696 1
4.73342722141351 1
4.79320980957995 1
4.13138808449945 0
5.1321624900214 1
5.35246049512844 1
5.4091016991038 1
4.72314562901519 1
5.38763622327383 0
4.81844201090302 1
4.9915541645184 1
5.10347117315176 1
4.99327071062291 1
4.79598226401727 1
5.13429273466209 1
5.25975174331594 1
5.44275157190146 1
4.52217525569397 1
4.87457922338694 1
5.46312278816264 1
4.81058278599909 1
5.21448488188797 1
5.26339720146597 1
4.25624893628792 1
5.34029725973275 1
4.94578411249839 1
5.11707538931687 1
5.26217371164116 1
5.04226636848029 1
4.79626356619675 1
5.27961299077627 1
4.89489929747235 1
4.8249036350578 1
4.74792294405871 1
5.17641198297024 1
5.04667208110292 1
5.15815013777154 1
4.96322577727936 1
4.92197421582609 1
4.83949478223766 1
5.05743592835763 1
5.44426209904724 1
4.78529237262111 1
5.34732962280678 1
4.90751499112713 1
5.35892510292314 1
4.86445577680868 1
5.261627149077 1
5.38197111815222 1
5.03459060982103 1
4.60807986137395 1
4.86183219634465 1
4.92399873435349 1
4.85200443169413 1
4.77247195257142 1
5.26893344941298 1
5.2920617011775 1
4.79928566069811 1
5.00421963291986 1
5.27943690539737 1
4.54800160136787 1
4.98140092533986 1
4.91763273456888 1
4.71737312135383 1
4.91777492048826 1
5.00917412406359 1
4.98634146878308 1
4.68388792020962 1
5.06056070592264 1
5.16990417643694 1
5.06434071750743 1
4.29852712256609 0
5.1903589902711 1
4.72152773611022 1
5.31059043374884 1
4.56639039067324 1
5.14288671870827 1
5.02056803233013 1
5.13855517543503 1
4.77395727452258 1
5.04800659373379 1
4.58581130757448 1
4.89019197331091 1
5.13327972936761 1
4.92523627080713 1
5.16861729056598 1
5.07284563849652 1
5.11948930719019 1
4.78656420964102 1
5.4124830072372 1
5.3469772073339 1
4.58356310432272 1
5.15715257978669 1
4.72650312372058 1
5.13844295782834 1
4.57624103753056 1
5.16967921640869 1
5.06304870391079 1
5.22306693156476 1
5.07286674065096 1
4.97525704973562 1
5.06825672043195 1
5.04744053830542 1
5.0163413096116 1
4.94062888956273 1
4.87147089741262 1
4.92404988899185 1
5.17373506082459 1
5.31230896303914 1
4.93416277175944 1
4.87079616585781 1
5.02821016369201 1
5.52071867795237 0
5.27742545623945 1
4.88422933525666 1
4.81573915648255 1
5.13976650879388 1
5.63819562545061 0
5.34723616876381 1
4.83665457197696 1
4.77905332076332 1
4.89281773103207 1
5.0870540186018 1
5.10851177169028 1
5.12493733387968 1
4.84262727860963 1
5.12836280167333 1
4.28249820180954 1
4.88914521167389 1
4.94817336502375 1
4.92199214809356 1
5.04968494086203 1
4.95412076328015 1
4.73077679574542 1
5.01313432637674 1
5.53222248811151 0
4.88674549110303 1
5.17584063362293 1
4.68142226273573 1
4.77980266295677 1
5.21258300404882 1
5.14147510076896 1
4.85554136456 1
4.81690812279772 1
5.12494440524559 1
4.92629417978728 1
5.01236609059682 1
5.0453600799531 1
4.97848786858222 1
5.19490601139301 1
4.90611881086229 1
4.5637459888014 0
4.92585627037522 1
5.28937996897295 1
5.06899574802418 1
5.08561265590433 1
4.97062561079695 1
4.97288690103399 1
4.54981362906573 1
4.86451105617023 1
4.91750928393948 1
5.19450810192032 1
4.97048685923006 1
5.67232522029019 1
5.14283662405537 1
4.36110771611318 0
4.57904477479276 0
4.96433725656437 1
4.56161545793689 1
4.80567935157253 1
4.66485413140876 1
5.0837375164234 1
5.0255618065574 1
4.45445428235487 1
5.33316785771726 1
5.5380354610482 1
5.35688931668156 1
5.17647684695209 1
4.95777790300128 1
4.96017437413366 1
4.72016814016285 1
5.23940420000018 1
5.40852733695378 1
4.71868289982318 1
5.25437774216995 1
4.81030522293433 1
4.82306393501582 1
5.32721196063147 1
4.81662068036933 1
5.02675392085626 1
5.30243688084842 1
5.03671151097147 1
4.94905243087898 1
4.77508283814864 1
4.83503936828651 1
5.18941373634237 1
4.91336518749653 1
5.12038055179183 1
5.01936685758423 1
4.89982013314126 1
5.00718859505314 1
5.5403799248331 1
5.21003404573578 1
4.87713277483778 1
4.84389641102613 1
5.01743260870719 1
4.75235307688162 1
5.07988132321646 1
4.85703339683337 1
4.72638886966363 1
5.03665862757931 1
4.70381488658383 1
5.18113947207042 1
5.12458424735649 1
4.74794685167118 1
5.06848062635523 1
5.00683922466427 1
5.14297874141382 1
4.90218197771771 1
5.09310674728688 1
4.80426841160051 1
5.11459907860735 1
4.96601208668715 1
4.98462224021017 1
5.01958530449979 1
5.21109329361293 1
4.61680716580639 1
5.32479336181577 1
5.10460993664911 1
4.91795060298591 1
4.53699832698147 1
5.42789578999208 1
4.76714082089436 1
5.34323684458106 1
5.08354843744475 1
4.40756926308475 0
5.38728601797174 1
4.65291926921654 1
4.98079355344422 1
5.18449122482435 1
4.92395848544434 1
4.88110869526286 1
4.4834002716786 1
5.36196536033606 0
4.96147649354023 1
5.00999697495359 1
4.56993406783148 0
5.31231088297974 1
5.13508554984082 1
5.27177765854243 1
5.05412944683441 1
4.85105478968281 1
5.30405634515502 1
4.93407991878326 1
4.67197752717587 0
4.87908972272432 1
5.16632301001073 1
5.16792968151337 1
5.11444972363741 1
4.93058132327306 1
5.45087631351279 1
4.69971753873336 1
4.94672320534365 1
4.80122078764016 1
4.93657046659485 1
5.10178705485253 1
5.31428445993957 1
4.90488836114081 1
4.80817535125124 1
4.93207761240579 1
5.53070517705463 1
4.28756660613408 1
4.99144493131161 1
4.98061179388822 1
5.05849666017855 1
5.22005976384894 1
4.64803367292906 1
4.85233382837788 1
4.85019317428947 1
4.70421688811663 1
5.25795171846721 1
5.18931439455301 1
5.00130752329255 1
4.87856724304617 1
5.31107954289786 1
5.00143587044723 1
5.70130436484923 0
5.13619325974075 1
5.54355595100942 1
5.22469547299785 1
5.17511012548961 1
5.00000917808433 1
5.02110958446432 1
5.254971866439 1
4.90006587090455 1
4.91757266869218 1
5.13132794232198 1
5.1756702944842 1
4.85337625372395 1
5.01608646390688 1
4.7235269449769 1
4.83477791835981 1
5.20611512009042 1
5.42283152913176 1
5.00616745234837 1
4.96342548922457 1
5.02664237078641 1
4.71753414799784 1
4.74410674046223 1
4.85082385799801 1
5.34645316083181 1
4.49487916661968 1
4.52268860165389 0
4.91503147669433 1
5.30459985561684 1
5.36236085605333 1
5.15986339943485 1
5.26595818846459 1
4.74479624041583 1
5.36116774615867 1
5.68441879693203 0
4.58472680926094 1
5.37251890860325 1
4.50630824577844 1
4.8649697512477 1
4.89130774143075 1
4.65730867515308 1
5.41474438856858 1
4.72706889113043 1
5.20549525512083 1
4.94877144817039 1
5.00139188741657 1
5.03812960086926 1
5.02458923248758 1
4.75743422113053 1
5.10714184626926 1
5.32831610547488 1
5.10863714376449 1
4.84403631864588 1
4.93233629329955 1
4.48866942565358 1
5.28615709791957 1
5.02293895218591 1
5.05469843642095 1
4.80330552060808 1
4.73036385023252 1
5.03432085479689 1
5.44441626940612 1
4.85204438911299 1
4.88402081337605 1
5.01544493758271 1
4.84124081914309 1
4.83882846288782 1
4.92502820315398 1
5.22118562623563 1
4.71299509379734 1
5.0466285366465 1
5.06668015579609 1
5.4948793349828 1
4.4946038381634 0
4.99451336066627 1
4.55867569808001 1
5.04043901588854 1
5.10148123861684 1
5.12191355269479 1
5.05712785016856 1
5.0490122750673 1
4.86105214624155 1
4.8120065661165 1
4.91283908839702 1
4.6655118339713 1
4.97751651236513 1
5.3749009382967 1
4.69915409584208 1
4.93948352000145 1
4.62031277792652 0
5.15650675360607 1
4.95558911619067 1
5.03126440471538 1
5.31602991764599 1
4.9731065701228 1
5.02852688042569 1
5.05879503484053 1
4.8374589179486 1
4.8906257635332 1
4.49962717325774 1
5.01993864065538 1
4.6186799791566 1
5.13132682166411 1
4.98663224007175 1
4.81902788563053 1
4.88597670175772 1
5.1610369813507 1
5.00213785529899 1
5.05444482903078 1
5.22966867749568 1
4.96175481424775 1
5.06432902877909 1
4.96189237615872 1
4.76011067981179 1
5.26013716284392 1
5.01361511674216 1
4.96168502622137 1
5.18441360841502 1
4.64228487806427 1
5.14668865531467 1
4.69899953123536 1
5.34742192187495 1
5.19945240022575 1
4.99182488718579 1
4.90740035532111 1
4.85854318908413 1
4.93663299346606 1
5.03966964756234 1
5.16868490515309 1
4.94487248358909 1
4.604773115983 0
4.99856216815939 1
5.07790619014861 1
5.19716335972727 1
4.93016552698364 1
4.84480215015609 1
5.50071309520376 1
5.38579076630645 1
4.99880334699646 1
4.86942925385817 1
4.65610471788973 1
4.87575395439808 1
4.42818428404065 1
4.8705357092129 1
5.14125045583125 1
4.84721633680724 1
4.67021040817693 1
4.76063023557342 1
4.83095519967728 1
4.85492186427192 1
5.18977678809806 1
4.91736048416774 1
5.40090548653911 1
5.32096151426723 1
4.6188335082859 1
4.74023285594102 1
4.6963826319967 1
4.91248082225696 1
4.80061406748564 1
5.04733604116451 1
5.2309195716092 1
4.75824188504464 1
4.8149945509637 1
4.91230532009526 1
4.7366148709526 1
5.33610928866583 0
5.07962682583023 1
4.8376484109851 1
4.95994076837526 1
5.19990392615475 1
4.96402258830989 1
5.62470517128649 0
4.9801577242464 1
5.27635869578643 1
5.09810825842796 1
4.91773902332205 1
4.88717524479582 1
5.08469729308261 1
5.12092444715019 1
4.97225501231688 1
5.07448687084446 1
4.95645811963224 1
4.71226564571119 1
5.01890679260969 1
4.89418666397153 1
5.04094547651281 1
5.21669080286472 1
5.0738777147038 1
5.19869491395178 1
4.60403175071943 1
5.0290183452439 1
5.1563124335063 1
4.81007321924539 1
4.5953973646843 1
4.74769058110381 1
4.91197286158806 1
4.95452761320179 1
4.87143259522353 1
4.51395562944058 1
4.91445155512293 1
5.06635917887798 1
4.84458973474875 1
4.94307389715475 1
5.0152206534301 1
4.95919531619014 1
4.87507662057165 1
5.23605393961197 1
5.14276407094797 1
4.7798234848627 1
5.26811915670591 1
4.52426435073174 0
3.89943045009154 0
4.75744202942725 1
5.21477396097272 1
5.18762258203244 1
4.80548537848027 1
4.85640795721297 1
4.90821479609246 1
4.79615498040287 1
5.33299787474782 1
4.88199286575123 1
4.91752784453384 1
4.71426172478033 1
4.86238504058009 1
4.70364595707324 1
5.06747469710759 1
4.90481344922544 1
4.67950405188291 1
5.17011571045995 1
4.87014343766072 1
4.90313925219015 1
5.10767382515893 1
4.86480086791289 1
4.60626110716781 1
5.00150624621935 1
4.7482959677142 1
5.10573674965711 1
5.0380071768158 1
5.24527105228176 1
5.02307718250973 1
4.92541690426324 1
5.15505224305192 1
5.21914768149409 1
4.62428819804517 1
5.22437838646652 1
5.26351017386355 1
4.98341651394538 1
5.38705049755157 1
5.30941557955051 1
4.46565562531559 1
4.49631369463976 1
5.26667589021639 1
5.03127017906996 1
4.78700837608178 1
5.18545232524321 1
5.29344456874739 1
5.38387340295774 1
5.04219301606762 1
4.87061919535806 1
5.00210785762877 1
4.92646872693406 1
5.24983516293794 1
4.25537143537966 0
5.17337079856682 1
5.22489885610527 1
4.75696034108956 1
4.71323991933909 1
5.17481105958445 1
4.8671055863301 1
5.07895379127092 1
4.98784969137747 1
5.53823494745231 0
5.09650227175599 1
5.20350419546169 1
4.80991878455352 1
5.5277666823335 0
4.56826456632018 1
5.07403731420669 1
5.51138711409122 1
4.8518794585914 1
5.16308802971599 1
5.07276898384947 1
4.80409627322999 1
4.52475423383698 1
4.39860176591831 0
5.00085671388615 1
4.88023130882769 1
5.20893012841976 1
4.90546924049407 1
5.16895480203682 1
5.19053841652681 1
5.14153146286467 1
4.70813640544145 1
4.67381136755732 1
5.28111003464353 1
5.02990517008332 1
5.63100000517264 1
5.47778551608024 1
5.33656460628892 1
5.12572470309671 1
4.57589259775293 1
4.89212040204442 1
4.9135455467453 1
5.09449226454473 1
5.11144127422712 1
4.92659146598303 1
5.13290470646408 1
5.42962292619678 0
4.61876083415278 1
4.93944391737725 1
4.93981670891026 1
5.34350566996894 1
5.71956426836355 0
5.18940434423725 1
4.51037634315854 0
5.06406974251797 1
5.27420282183116 1
5.18976878465181 1
4.58130414046159 1
4.95697528182024 1
5.19875949073893 1
5.4673615808991 0
4.87072215455961 1
4.46230130924204 0
5.07084961723015 1
4.78074953153791 1
4.85838999923713 1
5.09208419581251 1
4.77275882192442 1
5.03656086743902 1
5.02884827195725 1
5.16915883351359 1
5.12190185160635 1
4.92763363768147 1
5.59728960235053 1
5.3529619556595 1
4.92141562527872 1
4.84844802870796 1
4.91434659668853 1
4.97896850588474 1
5.11520229901557 1
4.60372358872823 1
5.24499955813904 1
5.07042880450671 1
5.36061084029363 1
5.10487862899571 1
4.76947397595753 1
5.24273722314617 1
4.75443787614333 1
5.06108029678174 1
5.23703507995923 1
4.93397323612537 1
4.88001804785181 1
5.14951309659123 1
5.24343819407177 1
4.95479431068298 1
5.17961865172183 1
4.61260606545404 1
5.31621137045278 1
4.86178696938428 1
5.0751812473706 1
4.96926197952325 1
5.25164872832505 1
5.09146008305408 1
5.3006630296674 1
4.75209001361588 1
4.76262291803014 1
4.76157709590223 1
5.08849213385193 1
4.87939340542857 1
4.97494913590999 1
4.51915246886513 1
4.63336020471036 1
5.24600770827178 1
5.25610546544195 1
5.01762328726091 1
5.14110615971674 1
4.51272393292966 1
5.10802232821096 1
4.86182673450698 1
4.98144397621677 1
5.16360895513231 1
4.48864641105992 1
4.62087328469769 1
5.183918680819 1
4.98499600543011 1
5.24474696967066 1
4.8873526715015 1
4.79235102117317 1
5.23176306629877 1
4.84373968913565 1
4.61793787553784 1
4.90882055660563 1
5.07292413543072 1
4.95603079997077 1
4.98465993840658 1
5.13301427843794 1
5.14416916474002 1
4.65227713526184 1
4.73762200954831 1
4.44830404206795 1
5.21606853738447 1
4.63832950977866 1
4.79355409664951 1
5.34866311652208 1
5.26937671815782 1
5.00466366807993 1
4.90053311557936 1
4.72965624124693 1
4.88096417601119 1
4.68591253051355 1
5.1047560577156 1
5.34410787607399 1
5.07240763732821 1
4.94284697653852 1
4.99849156852625 1
4.67588114755737 1
5.23156682582808 1
5.44888194417741 0
5.02867296927291 1
5.17538773183696 1
5.52995078095407 1
4.98603473138784 1
4.95557507521575 1
5.05821039695658 1
4.8021828940028 1
5.30154947339179 1
4.78717835381133 1
5.2235641951529 1
4.93389986000393 1
4.79097762103329 1
4.97229512185017 1
5.25042197252443 1
4.59505682155156 1
4.96010110733975 1
5.21784353592295 1
4.91911615909915 1
5.00073310028135 1
5.04882917836308 1
5.23672495965436 1
5.05092954163186 1
5.08477403474793 1
5.10752878848966 1
4.94064327324033 1
4.21276335569738 1
4.73163615392835 1
4.93374773720718 1
4.77424425601383 1
5.50515799397954 1
4.31423015772126 0
5.09743476871287 1
5.24342750534066 1
5.60397702198133 1
5.17262641212713 1
5.38179155000947 1
5.24623356635308 1
5.25223793936378 1
4.91359556564406 1
5.17620570547627 1
5.30973348216471 1
5.19150163822437 1
4.70277794085553 1
5.30806197153609 1
5.43426220690646 1
5.19846019421514 1
4.69627163265329 1
5.40208864873403 1
4.96081556976116 1
4.72704764360025 1
4.82579797321021 1
4.80487227197512 1
5.06145915157394 1
4.91293783472991 1
5.00799506480856 1
4.90884618831424 1
4.57238203060391 1
5.17123653316109 1
5.0150062230269 1
5.46263752582272 1
5.14669891750815 1
5.06768156777205 1
5.46727897793883 1
4.72269831018601 1
4.7889256209023 1
5.25923732846729 1
4.78628568534055 1
5.15919564266097 1
4.88697556665456 1
5.33803159808695 1
4.81955448451784 1
4.66609534122387 1
4.83083859129467 1
5.16794011555472 1
5.12507992550711 1
5.01269145363142 1
4.71446625449701 1
5.2017043142868 1
5.18658363947069 1
4.98519299732933 1
4.90867842265582 1
5.27517782690254 1
5.03882582424862 1
4.86148356607398 1
4.72959133611383 1
5.26120177963838 1
4.88684607785845 1
4.57547004970772 0
5.68093098084645 0
4.46775077357573 1
4.81400672264702 1
4.93698743040661 1
5.02171111382905 1
5.1515921769591 1
5.13913614042673 1
5.3161454002175 1
4.93523969192425 1
5.47530408022791 1
5.55082682727022 1
4.97239209860003 1
5.1362035927977 1
4.95495118712386 1
4.76930363340546 1
4.69702601931575 1
4.66688580688581 1
5.10620826819478 1
4.86959209158491 1
5.0097946573876 1
4.67988004018221 1
5.12020156001507 1
5.02046298295108 1
4.95961079947223 1
4.92757397018464 1
5.1560681939663 1
4.95506269452432 1
5.2353803558137 1
5.00629792765152 1
5.07017745887717 1
5.07746761251703 1
4.84598488445435 1
4.89680277893324 1
5.21060610941227 1
5.2164949548903 1
4.97662569532308 1
4.78589630149059 1
5.33071779131052 1
4.62647755055462 1
4.93387568094878 1
4.50246403263357 0
4.97628605992887 1
4.91793001151079 1
4.68414809378693 1
4.86862439747658 1
4.69214263188115 1
4.61981884037155 1
4.78392713804945 1
4.81200213868389 1
5.0438322767546 1
5.24356865522123 1
4.56286951022568 1
4.98387128615699 1
5.17611991834737 1
4.72054639282512 1
4.58716016322492 1
5.24738319633633 1
4.67477887622935 1
4.72428916035252 1
4.77149478064935 1
5.14940359281796 1
4.92464439424167 1
5.00181135041912 1
5.07562505471183 1
4.59799522650608 1
5.08006775008112 1
4.82693393965686 1
4.83946836389559 1
5.136673957038 1
4.93221185126139 1
5.19892895563114 1
5.51688048836078 1
4.96392031137226 1
4.86322193387681 1
4.93985988910911 1
4.77872107360883 1
4.95770363738106 1
5.11464223671406 1
4.73469060729098 1
4.79300559726017 1
5.35596629464244 1
4.898231373586 1
4.82679717715529 1
4.74292367270293 1
4.77655533245729 1
5.30950951721116 1
4.33426653897254 1
4.90522032508903 1
4.74350060166044 1
4.78914777369542 1
5.04149410195788 1
4.98078506899827 1
5.20672522222883 1
5.27108830577659 1
5.25629005586822 1
4.7413679393266 1
5.01710666275863 1
5.24603956285207 1
5.19399539450912 1
4.96298958350126 1
4.96358173044538 1
5.40008261423074 1
4.9919234266796 1
4.98551859219316 1
5.27866473720905 1
4.92473381288111 1
4.75757545336702 1
5.10393666800376 1
4.79668525875762 1
5.14371676813827 1
4.98834136936712 1
4.89821035931305 1
5.23810983354975 1
4.86050890738089 1
4.78605681054714 1
4.82667504429871 1
4.83832481790562 1
5.1891248245946 1
4.80533067019743 1
5.02380154908787 1
5.36787018841344 1
4.84461046555725 1
5.35054799700114 1
5.01533825206729 1
4.45577645572428 1
4.99412882399282 1
5.07818235751029 1
5.29717133040973 1
5.44714398932963 1
5.205553526003 1
5.28728815971327 1
4.85076588667198 1
4.87652912441313 1
4.85935687664793 1
4.58764890212251 0
4.91921314160655 1
5.40822435138846 1
4.75980635401971 1
4.91376858952396 1
4.8013349863497 1
5.17455067904018 1
5.10191280876156 1
4.63524102209565 1
5.14073756719322 1
4.98616930203509 1
4.83545500883451 1
4.87328548622647 1
5.07051241049856 1
5.16915402184013 1
5.09808063529501 1
5.1350331589862 1
5.21393661225481 1
5.30307636316898 1
4.72308075319595 1
5.27379641981782 1
5.37745766407081 1
4.94151266258718 1
5.07429249189836 1
4.91003415752529 1
4.91585304792593 1
5.04420477920926 1
5.27096287201304 1
4.91194707616616 1
4.97556386625814 1
4.98386408686411 1
4.92312014314873 1
5.13794532577739 1
5.1347217102589 1
5.56580362560452 0
5.24356130248566 1
5.06574808994988 1
4.91250263170484 1
4.79098073055915 1
4.84484833771887 1
5.1508334643363 1
5.47442788281288 1
4.82978756901602 1
4.69781735133453 1
5.19892499306238 1
5.04267738834614 1
4.99846704360859 1
5.25546900452301 1
4.77462833146386 1
5.32634982675475 1
5.03803361540992 1
5.02781131756438 1
4.79129410756507 1
5.21018525666197 1
4.95573813070889 1
5.37046693622654 1
5.1301399318582 1
5.41927620966965 1
4.99257640986093 1
4.91158307768019 1
5.34565715070504 1
5.11263870687097 1
5.03647316632179 1
5.29329037063764 1
5.19495124479638 1
5.2949491692817 1
4.85025011194807 1
4.72706233216577 1
4.92376895431402 1
5.07144960068432 1
5.13046469829056 1
5.25706257141247 1
5.11210963042488 1
5.05097989634936 1
4.67012708725425 1
4.7218793675999 1
4.80302807113092 1
4.81974697773664 1
5.02535467322148 1
5.04143124401507 1
4.86592146948942 1
5.14886215094228 1
4.87765843214249 1
4.55649757420205 1
4.94578032834316 1
4.92710593482793 1
4.64758208377584 1
4.9600453311489 1
5.20681486313553 1
5.17662429022793 1
4.91706341911831 1
5.00552889557492 1
4.86170554199434 1
5.12787151883729 1
4.92373835158269 1
5.19467274060503 1
4.85178101205646 1
4.96868660347681 1
4.94218579906552 1
5.32215365461708 1
4.89511113507244 1
5.56346048408685 0
4.71648897856918 1
4.69025257965202 1
4.80686388325982 1
5.13114265703282 1
5.09010070698603 1
4.93164241287548 1
4.92993143984611 1
5.21245590989184 1
4.99499000580365 1
5.11259704885599 1
4.79820387096195 1
5.14345277061038 1
5.02455309004773 1
5.38943272631802 1
4.99317086273385 1
4.70525500256345 1
4.99781424647593 1
4.73910584149913 1
5.06507359944826 1
4.73322585296539 1
4.93198372042188 1
4.79904973047462 1
4.78625687673779 1
4.95149118373284 1
4.9761285478415 1
5.48778218528044 0
4.80627971905159 1
5.11390553164918 1
5.58292997529189 0
5.00982939788718 1
5.17119907897096 1
4.97664992869103 1
4.54820222018295 1
4.993278716377 1
5.10408192022115 1
5.25098312090288 1
4.95965929001828 1
4.91217760990385 1
4.99426815279457 1
5.33776052804681 1
4.72829582112791 1
5.14548619634384 1
4.70255365949193 1
4.73584409374227 1
5.01562416119099 1
4.77902185672317 1
4.91137247727162 1
4.62619902039465 1
4.34642271804491 0
5.2780214057349 1
4.98946914322671 1
5.02415604789143 1
4.74152132511322 1
4.9239062679533 1
5.22647032032003 1
5.11780273251025 1
4.95709029808865 1
4.65074799801731 1
5.01300031102699 1
5.02509300668626 1
4.67006698307317 1
4.86886282345465 1
5.05858337843028 1
5.42037059292079 1
4.93588703641076 1
4.95370636728142 1
5.06807675555206 1
4.85880659693214 1
4.78026931448079 1
5.2861891831005 1
5.03481479656105 1
5.00249153199261 1
5.07296571653142 1
5.4400613378692 1
5.26399563789115 1
4.89318176176556 1
5.02279425884865 1
4.90689401335129 1
4.90737561643933 1
4.80191198350774 1
4.9987493169889 1
4.84113485302689 1
5.21451739219076 1
4.69693823671424 1
4.84645905119849 1
5.31137781354825 1
4.95214332571963 1
4.69349539086696 1
4.87147146773832 1
5.28611308753977 1
4.60539065110982 1
4.81505447370056 1
5.12391452929202 1
4.7733256662074 1
4.70891088196902 1
5.1515781509265 1
5.04875688883163 1
5.17342454841804 1
4.99550132238601 1
5.35251957832432 1
5.00777950333681 1
4.9731094597233 1
4.92070701549873 1
5.13340298031843 1
4.99599578335325 1
5.42083996066112 1
5.16066641711894 1
5.59004656880761 1
5.21251195247144 1
5.06205954632178 1
4.5703776869183 1
4.78665941641918 1
5.30086466578933 1
4.99896062916708 1
4.61905252241733 1
4.74351686646353 1
5.73157650282478 0
4.81536518806247 1
4.96224027334759 1
5.14605985132027 1
4.98611933217223 1
5.15999419157592 1
4.93190420794399 1
5.32419548329366 1
4.87195286411275 1
5.04584211822521 1
5.31596856178988 1
5.01962084836735 1
4.89499060324171 1
4.95041563702935 1
5.03805633051519 1
5.07799250062984 1
4.84813492583154 1
5.02981267463014 1
5.32151318852803 1
5.24298352121853 1
4.95623395896351 1
5.21628473733728 1
4.94094240805946 1
5.17986032179093 1
5.17095721936168 1
5.17673375098925 1
4.49244072112022 1
5.0847792274887 1
4.978888432919 1
4.8647018626141 1
4.93867114923004 1
5.231421821037 1
4.91951624346636 1
4.96535833622168 1
4.80448141172268 1
5.19917455313889 1
5.18617666342337 1
4.66071957297305 1
4.90579375708087 1
5.39406013756978 1
5.00860336444305 1
4.79684155006061 1
5.09913594614056 1
5.2274730014429 1
5.06790365429982 1
5.10451101938861 1
5.03724535030946 1
4.70453680667119 1
5.2948656853866 1
5.26172763880855 1
4.78509675766044 1
5.09334660021581 1
5.33336853824062 1
4.93894549964086 1
5.02342810735152 1
4.92232999345869 1
4.87254883035802 1
5.0143921323273 1
5.24036698449374 1
4.67990703090169 1
4.94594294024722 1
5.30084833922516 1
4.70197544781322 1
4.90651022400856 1
5.14261695577678 1
5.17902569483067 1
4.81312166267528 1
4.91209021538205 1
4.94646485450558 1
4.8353847819904 1
5.04046244767608 1
4.92788749762048 1
5.90794510831279 0
4.5108443582555 0
4.90432062794015 1
5.28768718507002 1
5.48212256211126 1
4.98147282738698 1
5.11929750560661 1
4.37062687648891 0
4.70983817376149 1
5.40961221898776 1
4.94037507945841 1
4.62774296513009 1
5.15917451375313 1
4.77345503695518 1
5.16935641857435 1
4.89465287853889 1
5.06373379436048 1
5.05512064400149 1
4.90855965973466 1
5.69536472535013 0
4.82447655239659 1
5.23802986150566 1
4.95369106295764 1
4.93169641549562 1
5.13308719961331 1
4.58580167003369 1
5.24695768797345 1
5.14971152326358 1
5.06637383877841 1
5.01446692659329 1
4.95761401499487 1
5.18562006321742 1
4.81903300520432 1
4.54846829521121 0
5.16671860421468 1
4.87915542474856 1
4.96311593963852 1
4.82008544626846 1
5.03564173196865 1
4.53481887359886 0
4.46471616804566 1
4.1743280539313 0
5.05785255434645 1
5.08150197256645 1
5.23060612928305 1
5.19629413202668 1
4.72674016589319 1
4.90979134619135 1
5.08810120218979 1
4.97528832606075 1
4.98089412485989 1
5.10030752444437 1
4.55045423887289 1
5.3213499048378 1
4.59079448825983 1
5.40012165878596 1
4.89835544672568 1
4.72027827749391 1
4.78290276399782 1
5.21662900418795 1
4.84298383602694 1
5.36362245616095 1
4.92127677701239 1
4.92922085040058 1
5.06619600339626 1
5.05882423688814 1
5.03417716740975 1
4.71657442309146 1
4.86720443509876 1
4.65878572297635 1
4.92803090150472 1
5.01895439529448 1
4.79980020196606 1
4.84650466577299 1
5.13048881048509 1
5.47166945581029 1
4.67348111053718 1
5.45005528069383 1
5.06135889137022 1
4.61961766947107 1
4.95798525972362 1
4.56199264629695 0
4.82493323289919 1
4.78098850215685 1
5.24278700465153 1
4.91265537664723 1
5.01136477429903 1
5.27682939561797 1
5.05615742607482 1
4.98274389296798 1
5.51523562861148 1
4.57355827174177 1
4.98370061009937 1
5.30589279336314 1
5.07278158477975 1
4.66823719979082 1
5.23820485769696 1
4.67805137020501 1
5.8217652621704 0
4.87641320144518 1
5.2747332322829 1
4.94787816213481 1
4.81762036986692 1
4.76514201392521 1
4.84224055294445 1
5.15892161867838 1
4.4391224058521 0
5.3538775075419 1
5.02527993392054 1
4.75596020368646 1
4.90884001049992 1
5.13320559674772 1
4.80751230343753 1
4.49031733822398 0
3.78677971110035 0
5.82167786496126 0
4.80223902644339 1
5.45816764028704 1
5.22234176415409 1
5.04220456960383 1
5.11035138418904 1
5.23383418003069 1
5.22101274900801 1
4.91998644159949 1
5.40206439870585 1
4.69466088844768 1
4.8757213752322 1
5.04557061937743 1
5.03135151143409 1
4.85230122882763 1
5.14473929785833 1
5.31988257221715 1
5.1610987428683 1
4.69452593048127 1
5.44535445808366 1
5.36447996531037 1
4.88170888406591 1
5.4485428361383 1
5.34992548382167 1
4.82287800986713 1
4.82692026851135 1
4.99694363388239 1
5.26874532737744 1
4.79204944398253 1
4.93343804938035 1
5.18745985605389 1
5.13290442823152 1
5.19751730731822 1
4.99938592706395 1
5.04474040066491 1
5.07542201596494 1
4.98501017940787 1
4.81728338518377 1
4.64887386555672 0
4.94348777544646 1
4.8424084385608 1
4.94930468201382 1
4.95911263173735 1
4.64526362632992 1
4.59110696273135 1
4.77977152478511 1
5.04496427545054 1
5.04364749661098 1
5.02145105795119 1
5.12067372893754 1
5.10874129512166 1
5.1002649967084 1
5.01102930402265 1
5.03458980635997 1
5.04235244569822 1
4.48902237135764 1
4.70644407504816 1
4.46405541551911 0
5.14775251546921 1
4.60968976183976 1
5.17628815681358 1
4.97646514713349 1
4.98946389326285 1
5.42878860562963 0
4.63987379285437 1
5.23520500809889 1
4.99792286553842 1
4.59356225718502 1
4.99486802299544 1
4.93953413891064 1
4.9762676067371 1
4.7526505436295 1
5.29706946888451 1
5.20973812887769 1
4.91810493567913 1
4.59472376955905 1
5.09495918691983 1
5.34121994775154 1
5.0891527429063 1
4.72175859601641 1
4.87680616814368 1
5.000953671972 1
5.46376799493349 1
4.82234560656622 1
5.0045077288017 1
5.30254959903339 1
5.322511551 1
4.56402257210468 1
5.26080198507034 1
5.03697315733813 1
4.90323493922604 1
4.81455120077409 1
4.86953068604818 1
4.74247485261186 1
4.97302120447782 1
4.74359559173934 1
4.87373664828219 1
4.9232512554271 1
5.23883156948005 1
5.05576151975106 1
5.33873119718003 1
5.06235114596935 1
5.25141279023212 1
5.14627484301039 1
5.30365911895285 1
4.94695506810171 1
5.17267686823775 1
4.76232783196428 1
5.12392080324595 1
4.89191899024651 1
4.83359344541488 1
4.61295849772667 1
4.98434717553761 1
5.04303948219261 1
4.90164636042812 1
5.19780130330194 1
4.88692606750934 1
4.61772548202087 1
5.37082507324215 1
5.24793798544223 1
5.05393914797542 1
5.14528365692137 1
5.01430647089807 1
5.05891053740977 1
4.96740976169309 1
4.85255586058294 1
5.0165469171888 1
4.69887847841492 1
5.20880682258807 1
5.04555086000792 1
4.88658292822681 1
5.06040692670569 1
5.09172525841178 1
4.81907764090962 1
5.18670699723415 1
5.316035172494 1
5.45592935961833 1
4.98100501601455 1
4.97161831968048 1
5.10812659403078 1
4.87578816739709 1
5.22981812631346 1
5.09824549962388 1
4.91697187584812 1
5.02581717932019 1
4.85101801432917 1
5.15510495098384 1
4.86589923924345 1
5.13762012642846 1
5.13040954541247 1
5.04553303719995 1
4.93855761056744 1
4.8997993591307 1
5.24845473077755 1
4.91268388586226 1
4.67319740709221 1
4.60196192409353 1
5.7580795885736 0
4.90739424651903 1
5.35474879872329 1
4.97187530350999 1
4.4760362246382 1
5.19157884821574 1
5.24025732728839 1
4.91475070093992 1
4.68997676956627 1
4.91359452805661 1
5.35508414921017 1
4.91813126960344 1
4.83598786936414 1
5.24157446254734 1
4.80903489518466 1
5.25019077246282 1
4.79672343191258 1
4.49455324385488 0
4.99646447738454 1
5.10812306234757 1
4.99710913410018 1
5.20451185343621 1
4.56143057593281 1
4.52538201843018 0
5.00251144932699 1
4.88507893694349 1
4.87948208069597 1
4.7590460347291 1
4.68209924905113 1
5.12994677087952 1
4.98487765793917 1
4.97825603805905 1
5.08452155686747 1
5.09831165464005 1
5.10891771241056 1
5.17655618332253 1
4.82523464207986 1
4.76401381238328 1
4.95951923754199 1
4.75062908405221 1
4.75164524859971 1
5.57152542137752 0
5.26206303679124 1
4.62260685479022 1
4.48377546081163 1
5.08708536102541 1
5.01491632208984 1
5.36921744231922 1
4.536070155658 1
5.11473799541682 1
4.97851596879813 1
5.1364973234864 1
5.00414718921053 1
4.95135671389478 1
4.6138109508233 1
5.02176864041817 1
4.9474188650536 1
5.00739442731675 1
4.71943710835906 1
5.01270375347301 1
5.30245496400629 1
4.71666374657862 1
4.78870628276363 1
5.28998790052556 1
5.19522211408489 1
5.07882585242742 1
5.33726631490075 1
4.76610376896931 1
4.9170997382302 1
5.23463502182689 1
4.86441491902776 1
5.22326076301109 1
5.37683325853411 1
4.79254835942372 1
5.37401163306358 1
4.71702867543617 1
4.99434503139198 1
5.29430869896377 1
5.14493816977058 1
5.39157498512406 1
4.7062054859213 1
4.96809179246378 1
5.07612701626741 1
5.23416011253906 1
4.64006662992429 1
4.68098912894764 1
4.60690034900187 1
4.71821276127201 1
4.97704555875131 1
5.00290519554248 1
4.91480043270903 1
5.41543725595435 0
4.81217189863122 1
5.39861517471721 0
5.30029378783116 1
4.7617239535275 1
5.23986665687789 1
4.72851484810653 1
4.93862718297353 1
4.76001565776936 1
5.00683584266899 1
4.80300593924409 1
5.36365445915502 1
5.11514730422919 1
5.00586533103519 1
4.73257995574017 1
5.18939887142101 1
5.1767273666698 1
4.88952343259173 1
4.89503424204027 1
5.05709850113588 1
5.31871386492153 1
5.03499854269692 1
5.47353533554058 1
5.3620750394517 1
5.32139097792776 1
5.27817926289601 1
4.43756298158391 1
5.20353587113454 1
4.9738433724012 1
4.77176140049238 1
4.72238070388449 1
4.82171846534144 1
4.97300431231378 1
5.04042828782859 1
4.88683957911211 1
4.85502143966555 1
5.00220428808648 1
5.48030918706372 1
4.73557312024535 1
4.87295813635526 1
4.54898034273915 1
4.9009551998424 1
5.10018243603575 1
4.98024001588612 1
4.89277393902139 1
5.16922214848014 1
4.46631185524152 0
5.15648064418687 1
4.55562370782115 1
4.08360351508833 1
5.00411712116066 1
4.57930565243588 1
4.77724165268952 1
4.93663285409096 1
4.94898601464812 1
5.20837454796472 1
5.17545161615677 1
5.19878184991471 1
4.82307202030248 1
4.62212481925517 1
5.01056805769616 1
4.93897663955773 1
4.7367724448138 1
4.66572771720782 1
5.17602303233643 1
4.84547656268934 1
4.90931068258047 1
5.21136963236412 1
4.88335426324119 1
4.74219792928258 1
5.03783185321858 1
4.93819567739662 1
5.20540398033172 1
4.97916317289839 1
4.8559648100546 1
4.98003509454158 1
4.57530184953234 1
5.14271535968385 1
4.37889813353459 1
4.89233296668297 1
4.95117090373209 1
5.0210374250317 1
4.89371750190003 1
4.99098589525431 1
4.87617286417056 1
4.79406465333761 1
5.20398967944919 1
4.96519875449001 1
4.86616638462737 1
4.57821474358325 1
4.78836852867144 1
5.18734213043869 1
4.86590964104652 1
4.91988188577662 1
5.32684902642384 1
4.59167533104011 1
5.47112673788105 1
4.99419546617576 1
4.89429814788026 1
4.83274113464613 1
4.65648526880944 1
4.92803939118847 1
4.73526438442153 1
5.27369678751687 1
5.20774364914867 1
4.66346850245356 1
4.96501566592143 1
4.70195511801983 1
5.42661393879625 1
5.26544808704486 1
5.27945081433563 1
5.27401595474118 1
4.9244798807415 1
4.87528444674699 1
5.05375104265379 1
5.18671942852195 1
5.10563283590013 1
5.13321300718102 1
4.8449092538431 1
4.77068434310177 1
5.12072513321913 1
4.89406931426646 1
5.31224089526016 1
4.97777107266884 1
5.03013652142989 1
4.47607729657895 0
4.59148988835533 1
5.05559783074784 1
4.74590594352064 1
4.85763584348815 1
5.08735537904339 1
4.67377330885402 1
4.92485315590327 1
5.37021136058154 1
4.81191257325559 1
5.10116977086911 1
5.06693525024288 1
5.16229349103457 1
4.95207480210565 1
4.79671501332949 1
4.66515573006279 1
5.32800775694987 1
4.85082557075361 1
5.20804236167406 1
5.06016249197075 1
4.70141468503482 1
5.31348372249383 1
4.99118171707625 1
5.53258683551773 0
4.88450589376936 1
4.82577993008858 1
4.74151436719168 1
4.60319385266667 1
5.48645710663627 1
4.6912661205485 1
5.05764851813725 1
4.9225830436701 1
5.30544850642248 1
5.15194898102643 1
4.97056490230828 1
4.55140700602034 1
4.7731909633531 1
4.96162591613198 1
5.19166146869948 1
5.3446526595542 1
5.02749683568225 1
5.21749773507687 1
4.89933120690711 1
4.68397804004675 1
5.06090661777275 1
4.59809689083054 1
4.79101202749393 1
5.10582603116239 1
4.76799164747299 1
5.07149855474196 1
5.2545909588467 1
5.01157740237346 1
4.90092212934866 1
4.73068994518832 1
4.84528336770384 1
4.92719873543043 1
5.17138751699412 1
5.44051170631401 1
5.50910952524052 1
5.15654164338224 1
5.29814539006956 1
5.20669931381852 1
5.37947790295022 1
5.16556020006116 1
4.61472311331274 0
5.13185148893075 1
4.99278496746704 1
5.15372192692155 1
4.7886507135232 1
5.0315085999683 1
4.9657068686018 1
5.14736246936828 1
5.16741916701803 1
5.11740066616654 1
4.96479255250493 1
4.84954448161516 1
5.02809042211297 1
5.09253608021261 1
5.05696801005634 1
5.09890286582803 1
5.22130022402714 1
5.05516895410604 1
5.18443643780264 1
5.16940650457101 1
4.65681609013777 1
4.87327181118773 1
4.85935430599351 1
4.99061718737543 1
5.21274439791323 1
4.57855767136865 1
4.65498193068924 1
5.081332156957 1
4.94731627975809 1
5.16145064939548 1
5.16236772575276 1
4.67277931138782 1
5.00928054420142 1
4.61963801204814 1
5.28700497260129 1
5.53268835753023 0
5.10750466833292 1
4.99830174629099 1
5.09386675704093 1
4.99611313598848 1
4.9642648184215 1
4.73338113184146 1
5.16053324753904 1
5.02179161378477 1
4.77017813747195 1
5.75361992536838 0
4.64346210051301 0
5.26288003143565 1
5.08401636399106 1
4.74412533230636 1
5.22596233096069 1
4.91654954272691 1
4.93092023487376 1
4.79275903570986 1
4.81020236970004 1
4.88331117658534 1
5.20754216251347 1
4.7871234814461 1
4.95084854979679 1
5.09280957723992 1
5.15000353075423 1
4.47390128431912 1
4.83748733026166 1
5.07640926697516 1
5.29314300472982 1
5.14078359187308 1
5.18331287258699 1
5.11720392611913 1
5.18478247223337 1
5.02035992176906 1
4.9888767591291 1
5.34598149661094 1
4.67384061744948 1
4.79076711889468 1
5.35211295285089 1
5.00824141982163 1
4.77310500101333 1
5.31304479861575 1
5.21310614508544 1
5.25503905512702 1
4.69701776481299 1
4.48193047389308 0
4.75120411105039 1
5.08755552680021 1
4.99207360258943 1
5.41183750271307 1
4.64795631865994 1
4.70131741091948 1
4.37672732743405 0
4.91103493046646 1
4.76780635416659 1
5.03771639848222 1
5.08488998813667 1
5.0172921390087 1
5.47297227378098 1
4.92240659837839 1
5.01024179750976 1
5.00250357185658 1
4.94231027107293 1
5.38497096835207 1
5.06261801566176 1
5.09300874065602 1
5.10134598342633 1
4.90977245997319 1
4.7242091982369 1
4.75514890408078 1
5.54144718435196 1
4.72941027712245 1
5.09744307610965 1
5.31905561317525 1
5.08978107107357 1
4.99479629803497 1
4.32419679891069 0
4.88377708478534 1
5.17887471649649 1
4.9052906308258 1
4.9054240893633 1
4.87681291673284 1
4.8702149173352 1
4.99897062682926 1
4.98572031298807 1
5.23104205866089 1
5.30841886091719 1
5.06998732317117 1
5.05661032886774 1
4.90994159848847 1
5.01078070095415 1
4.53846696833968 1
4.83018246963692 1
5.42339088919107 1
5.05073332045965 1
5.18008813220736 1
4.77861145674044 1
5.02344791590667 1
4.97565627899378 1
4.97374071729386 1
5.32807067982991 1
5.20453941944075 1
5.21094949338407 1
4.72793884219233 1
4.56375983136597 1
4.76458815039919 1
5.21376258668224 1
5.14111787133639 1
4.77487519064057 1
5.12387001151302 1
5.17858098943987 1
5.31329048759038 1
5.28652903368649 1
4.92675762707178 1
4.74795788486842 1
5.37943413713547 1
5.49449431144263 1
4.96634171556576 1
4.73900566461489 1
4.98194312332643 1
5.01068872811454 1
5.0750028417778 1
5.04764429190798 1
4.92084238420708 1
4.99161100930432 1
5.18579760611306 1
5.29808956751661 1
4.85739513126031 1
5.32542107153026 1
4.93675455294448 1
5.21757001009397 1
4.57195531984102 1
5.18925039612088 1
4.81502948064592 1
5.50868657130126 1
5.2171078876606 1
5.24853930264179 1
4.7233505686102 1
4.84651725610074 1
4.8666153187059 1
5.33154167648854 1
5.0008038467574 1
5.08938451145532 1
4.74080705789611 1
4.76160555692511 1
5.30375687899784 1
4.98960865638694 1
5.40968898772523 1
4.64364128813618 1
4.79135749552168 1
4.87546054896714 1
5.19682366766264 1
5.10546813602653 1
5.09335320998948 1
5.29481230155521 1
4.89142740073003 1
4.79877520809403 1
4.88068389285195 1
4.94731726446742 1
5.15990265046163 1
5.02990037968342 1
5.24692015306754 1
4.93313742269778 1
5.10884534778857 1
4.92269286378778 1
4.75007964137987 1
4.67315645836657 1
4.75426560511923 1
4.95524858090829 1
5.20760119123531 1
5.07160678461706 1
4.97166725818663 1
5.53388434580624 1
5.1228872987962 1
4.88281667690392 1
4.82174823846193 1
4.95547657659627 1
4.98841315023032 1
4.27995303235383 0
5.10511153861902 1
4.41954914887945 0
4.62324352569287 1
5.06946549318379 1
4.25429470342942 0
5.11619179933384 1
4.62823310514627 0
5.38584912847168 0
4.73138011368278 1
5.04080228951629 1
5.25985219510845 1
4.89851104186437 1
4.94836031705413 1
4.3682201962874 1
4.65344800267449 1
4.90319097735624 1
5.00179858195504 1
4.88455996044039 1
4.98491966917285 1
4.97238748331557 1
4.90245518623268 1
4.98320228704583 1
5.11608010506886 1
5.02233557775396 1
4.5082287162662 1
5.25559913376494 1
5.09123113619902 1
4.7636946674118 1
4.77770621232903 1
5.15984938528647 1
5.16165135155829 1
5.5251638853628 1
4.77170046047555 1
5.26116887534111 1
5.27470551862073 1
5.71143309876865 0
4.93286011215481 1
5.42787924773771 1
5.53333650493132 1
5.06556879865519 1
4.89446081391419 1
5.20605153720814 1
5.32226579691979 0
4.90804824888264 1
4.92562111409527 1
5.17704752956343 1
5.07708170043814 1
5.16736588015721 1
5.26997053540267 1
5.11393247489018 1
4.78856789145603 1
4.81376383905583 1
4.52178214653373 1
4.62116428982156 1
4.68810955668432 1
4.57230381676824 0
4.96535007182451 1
4.89804930629429 1
5.16085879974467 1
4.7715254783006 1
4.70689410420339 1
4.98363979761035 1
5.0146167456135 1
5.25336286664822 1
5.12776017027566 1
4.32777105165139 0
5.17631666786734 1
4.50255309376097 0
5.12740995177971 1
5.15508092643987 1
4.7213799451824 1
5.12688852179422 1
4.97194518762428 1
4.95768037652317 1
4.81152742983011 1
4.83247468247413 1
5.18351365196486 1
4.98002919540837 1
5.02561522807861 1
4.84308808706515 1
4.93706044755191 1
5.31292485459382 1
4.90723889372284 1
4.4900733775744 0
4.97612854872102 1
4.81502903534544 1
5.55057276814691 1
4.74711318573417 1
4.89165650825475 1
4.4544913869052 0
4.91270807111761 1
4.92615966671733 1
5.15813255564283 1
5.02925359217888 1
5.17683922029202 1
5.36487808322593 1
4.98036113123416 1
4.8111968160662 1
4.88071036458431 1
4.95226728097345 1
4.55465071838912 1
4.67693918585823 1
4.79904746465004 1
4.94798390260488 1
5.04870692100255 1
5.3854147926489 1
5.0034663891093 1
5.12247796722118 1
5.03890976011673 1
5.09206394296481 1
5.35800178936388 1
4.94408657968523 1
5.08801216260614 1
4.7461234814328 1
4.94386314901457 1
5.2363594578815 1
5.10675996937644 1
5.31225693610193 1
5.10343411785891 1
4.53332104770619 0
5.01433464653547 1
4.89739915088419 1
4.68684832266471 1
4.87554077456357 1
5.05828801401098 1
5.04187287665795 1
4.88783583570316 1
4.7204680247939 1
4.87885473830428 1
5.06262205733378 1
4.76566702214753 1
5.37320000444226 1
5.12309425191993 1
5.31849215844554 1
5.13549822776508 1
4.80015145148655 1
4.59129365078508 1
5.15858289619704 1
5.02031591931392 1
5.10886616021997 1
4.77881703556721 1
5.32189256766973 1
5.19558610979327 1
4.61670230086002 1
5.35258152684405 1
5.11492465122927 1
4.62819949214848 1
4.95089680340598 1
4.76212755576035 1
4.85008127031435 1
5.02280224896978 1
4.97856000201698 1
4.75557960511777 1
5.03270075629759 1
5.37301899586247 1
4.75969206325415 1
4.91070733663943 1
5.0486598119733 1
4.57183200194047 0
4.45037708949969 1
5.16135166114228 1
5.27241925660051 1
5.60378159313538 1
4.36173224591575 1
4.7009449973248 1
5.09341469502198 1
5.10246412849365 1
5.31763053160462 1
4.76968860575299 1
5.16711445596907 1
5.09817359935843 1
4.58550753075386 0
4.8238961119708 1
4.92209095878413 1
4.80917543245807 1
5.1420655028792 1
5.18568777302486 1
5.30196111470801 1
5.06641067058203 1
4.95417797190478 1
5.03025675393416 1
4.83845058867583 1
5.56359903028774 1
4.66036617382239 1
4.87903859687094 1
4.92075822331065 1
5.02224098063219 1
5.29205633024672 1
4.72424415275467 1
5.23427500704127 1
4.84130355386311 1
5.065564917458 1
5.40566370413787 1
5.20182978628148 1
4.5152195705501 0
5.65431967062472 1
5.19669216749231 1
5.31472097838211 1
5.12099224329026 1
5.1876638951755 1
4.91633625371848 1
4.65531601963104 1
4.89547660834628 1
4.9509615394503 1
4.36930479978651 0
5.10127125191019 1
5.01803879548543 1
5.21980394841206 1
4.79051797977989 1
4.86908668345959 1
4.83135822529755 1
4.64088958836266 1
5.23064867345234 1
5.22417148448272 1
4.99258304995255 1
5.16176742409229 1
5.28727127400538 1
5.31398319762785 1
5.29701045964951 1
4.81052785901783 1
5.1857996203159 1
4.95546142817026 1
5.1472872077011 1
4.62973784134673 1
5.09149631568031 1
4.96650302209849 1
5.22275808656281 1
4.81299025927155 1
5.10371024854426 1
4.75866376499363 1
5.02924495046589 1
4.95894259557759 1
5.23593808503077 1
4.79348726051788 1
5.29985456001956 1
4.80877679192531 1
4.95099423881393 1
5.55765772517125 1
5.02366003865375 1
4.62163566810281 1
5.00040721665299 1
4.63260796855332 1
4.95376921167224 1
4.97702954117541 1
4.94749510189726 1
5.26225316256616 1
4.93865366290101 1
4.87039860491197 1
5.06421883883129 1
5.10224173340749 1
4.95718185480161 1
5.24182059591173 1
5.1827759518789 1
5.40452831067947 1
4.71581791224312 1
4.80225028686981 1
4.89576331430984 1
4.83392891474988 1
5.27761046265377 1
5.13412408883418 1
4.92421865543472 1
4.5900554156091 0
4.82926541219461 1
5.04387111663589 1
4.81956724238467 1
5.10113058075262 1
5.18697448488692 1
5.03991915153546 1
4.63433465157834 1
5.1336893757729 1
5.27976205659226 1
4.59621823584065 1
4.99461997843866 1
5.10227535234951 1
5.05671512511508 1
5.11627073420541 1
4.96005543270734 1
5.06259335805442 1
5.11968539677048 1
5.35148109145091 1
5.21476212700608 1
4.87584212761534 1
4.72530923853868 1
4.93636565128475 1
5.0790813965054 1
4.97479692489516 1
4.85630675568348 1
4.74808211067564 1
5.1338271768959 1
4.67558125436028 1
4.8848072533637 1
4.79993990765796 1
4.66501741322778 1
4.97630968883395 1
4.45835696948715 0
5.26867205298575 1
5.05129814878941 1
5.21484411277966 1
4.94812657916353 1
5.09661603490161 1
4.8890343381268 1
5.56004919778255 1
4.84077912567855 1
5.17568323716679 1
4.91032244273626 1
4.77591746939067 1
5.37507549197486 1
5.06067937567308 1
4.51679600123649 1
4.98782842974345 1
4.95176606498589 1
5.69900715328374 0
4.88245166979024 1
5.42535834754916 1
5.10843233508882 1
5.22227938212921 1
4.73424044948816 1
5.09593418852026 1
4.62926235624092 1
5.01300690496218 1
5.31952371081428 1
4.82577982421482 1
4.79734726974914 1
5.2895622657781 1
4.79118726039468 1
4.91220286421029 1
5.1704615693898 1
5.10212638426415 1
5.03515637854573 1
5.50740967300444 0
5.33978302562336 1
5.13141936947694 1
4.60345143132899 1
4.61155501763432 1
4.86930490255002 1
4.85647884948038 1
5.15738425365162 1
5.07082580070433 1
5.15253998432705 1
4.58711219487923 0
4.91706630619507 1
4.55945043286644 1
4.74270076429205 1
4.95699328125028 1
4.8115988187244 1
5.10928613081345 1
4.70325344913087 1
4.90203979992531 1
5.40623826691188 1
5.01244316899225 1
5.08419287941927 1
5.39256418873247 1
5.25273494846889 1
4.98215754709683 1
4.9065585980019 1
4.93582915509418 1
4.77701576864183 1
4.3588497073154 0
5.52623550688048 0
5.18640378430542 1
5.03068825389376 1
4.66892044412953 1
5.40162523996981 1
5.16106382816346 1
4.93109663942268 1
4.99791521560381 1
5.1499937337238 1
5.0211318965052 1
4.91720221277544 1
4.91839348673006 1
5.15997464217075 1
5.16605050879744 1
5.15994182286306 1
4.68350204031431 1
4.7426467229493 1
4.82421886601174 1
5.04474430221372 1
4.86978215447904 1
4.55422801575831 1
5.4171062491858 0
4.95635855349506 1
4.71306696755526 1
5.26733626299783 1
4.50423045396129 1
5.57308106339666 0
5.06449558823743 1
5.11593555138034 1
5.08091125392337 1
5.35857565899684 1
5.18803944041904 1
5.28345988190409 1
4.74429672201031 1
4.90421030121677 1
5.07715504086968 1
4.99594590235631 1
5.27807012340779 1
4.78227916518945 1
5.39117801348626 1
5.13145449072388 1
4.75346459702707 1
5.08127203231516 1
4.49672322869567 1
5.01033537672937 1
5.13895319142102 1
4.99988298833719 1
5.38119372522022 1
5.17039807714958 1
4.80975945792051 1
4.94144198162365 1
4.49393711084359 1
5.26564422934483 1
4.79575950048605 1
4.5221666410112 0
4.89109371522422 1
4.7419225860933 1
5.12305477382669 1
5.09647740332656 1
4.8930327351978 1
4.68404741075515 1
4.61721622783657 1
5.15038684717728 1
4.90803283822631 1
4.90482679173626 1
4.43432358918739 0
5.07413447466398 1
5.18127668422295 1
4.80236841079856 1
4.54311208597049 1
5.45367645197615 1
4.71943368975352 1
4.87619265579074 1
4.74640696445591 1
4.85458748355623 1
4.98242815157914 1
4.78165645349578 1
4.93592012317755 1
5.05565654624868 1
5.17356554182743 1
4.7500956413855 1
5.00606380815853 1
4.63744764128148 0
5.04375192679189 1
4.78341395881836 1
4.76423381935929 1
5.49575933851952 1
5.08988410075738 1
4.99140979964698 1
5.23335214458355 1
4.87948801042002 1
4.72818261318989 1
4.84935243178386 1
4.92405569607803 1
4.42090927662874 1
5.08268884780169 1
4.90163111133039 1
5.29092822854949 1
4.82399282761449 1
4.84061067974777 1
4.6272423626662 0
4.93884473973301 1
4.94713008449503 1
4.96424508964616 1
4.85028723745733 1
5.42170477204185 1
5.10486319954415 1
5.09737822619384 1
4.87608301520297 1
5.25663968220422 1
5.09937625245117 1
4.91042246772726 1
4.92339329901141 1
4.89756991297333 1
5.23914549446816 1
4.6587163130519 1
4.46999578644902 1
4.82641529965904 1
4.7732990082793 1
4.88779017705462 1
5.21472418066485 1
5.30330482505883 1
5.49403852385925 0
5.07216765864955 1
4.47267587103861 1
5.12716896705537 1
5.46949800425817 0
5.05036600698838 1
4.9787161076649 1
4.87110965324412 1
5.1945615212154 1
5.18092665563992 1
4.77592859396591 1
5.20921342683106 1
4.97431751390502 1
4.89587216560281 1
4.65067340869572 1
4.46050719499164 1
4.8935082482982 1
5.14763249562234 1
4.94973055189724 1
5.06026310823758 1
4.69342913723137 1
4.71353987774553 1
4.98088674229709 1
4.90422228037023 1
5.09646044129829 1
4.89096359387306 1
4.87498408452388 1
4.76769758352629 1
4.97714181919369 1
5.10128781151382 1
5.48822316840021 0
5.09255833940583 1
5.16319522437039 1
4.90298405730161 1
5.29134248352711 1
5.03009854856379 1
5.00183062957872 1
4.98750776855924 1
4.3312814314429 0
4.76091654425456 1
5.26910418521692 1
4.79970849161402 1
4.96011082779909 1
4.97536150888358 1
4.94250503111694 1
4.74398670169786 1
5.43830632495821 0
4.97768086722309 1
4.85409035930754 1
5.19946088305781 1
4.89578879546684 1
4.58792644097214 1
4.71526963537625 1
5.27557935487281 1
4.9227672788453 1
5.05021742462295 1
4.52280559157954 1
4.80807546458383 1
5.0571092634203 1
4.74717923712462 1
5.12837366798715 1
4.74113526329396 1
4.95871356439062 1
5.30289018420725 1
4.92870041312829 1
4.92486771968873 1
5.51528532440343 1
4.69554260191988 1
5.24818217305461 1
5.17543452874398 1
4.80089082462292 1
4.87955852441955 1
5.20835986912644 1
4.47669706197086 1
5.16542139862381 1
5.20183726416902 1
4.84851610350513 1
4.67347812295589 1
4.90318352153929 1
4.73476670681023 1
5.37070764206272 1
4.98389088009207 1
4.71053076712236 1
4.93437969705774 1
4.73567767403364 1
4.83669546525077 1
4.99672461393051 1
5.22081264185098 1
4.74353395112754 1
4.9980394580952 1
5.02204540640452 1
5.12036978443392 1
5.0336604167029 1
4.64535773087497 1
5.01277231557642 1
5.0819409443788 1
4.71238168344427 1
4.9235804575036 1
5.0544794391766 1
4.63902059198405 1
5.07210346375142 1
4.73590702328486 1
4.70369421673167 1
5.0829546288119 1
4.67058923478327 1
5.11717376972978 1
4.41231449213787 0
5.55511148613552 1
4.84112989015987 1
5.60501703275912 1
4.46544004237483 0
5.42473239177937 1
5.00856587256687 1
5.29690162518831 1
4.8033608130714 1
5.23655590866434 1
5.04198196466634 1
5.12143506230158 1
5.10298056315007 1
4.99779247111223 1
4.92092431282695 1
5.27849220347568 1
4.65175006325665 1
4.90588317434893 1
4.71268589000522 1
4.97552856935496 1
5.26956126059616 1
4.9037389314523 1
4.84518600503608 1
4.99118269975728 1
4.89201455146766 1
5.04139689485001 1
5.00299669823745 1
4.96736932692821 1
4.99500213929926 1
4.8935696676645 1
4.92435343070777 1
4.74030004883493 1
4.81019544206448 1
4.72647727580408 1
5.23517986445211 1
4.60720341736788 1
4.67648402490445 1
4.97661411609164 1
4.79630834579829 1
4.77368783406152 1
5.23107371537347 1
5.16237958601697 1
5.24069172226223 1
5.05562179098247 1
5.16475139572978 1
4.99708446468625 1
5.1238799105212 1
5.20723905036559 1
4.60740661156471 1
4.94317407147862 1
5.05007682318929 1
4.73675945410961 1
5.2642732013942 1
5.00862135957083 1
5.16502792353739 1
5.49882893925732 0
4.98665688513824 1
5.25403997205739 1
5.11197604331935 1
4.70186043871136 1
5.02879687923099 1
4.7898065736877 1
4.85784166904914 1
4.96108448005996 1
4.74330174271933 1
4.97339094064089 1
4.59295537922325 1
5.01057433690671 1
5.28943551279229 1
4.94552935977075 1
5.10532652569697 1
4.98467571694458 1
5.05103190442633 1
4.85023980522915 1
4.72529801845823 1
5.07596432917332 1
4.66574689093401 1
5.462260370102 1
4.96549970816924 1
5.10274074330761 1
4.92465409543238 1
4.61572858717926 1
4.493544223463 1
4.81830809011228 1
5.04921966631421 1
4.58013391733674 1
5.19851294444426 1
5.12136496129191 1
5.1046505972008 1
4.69381493902142 1
5.2098019064104 1
5.11897179431227 1
5.55747700527481 0
4.99633746763239 1
5.37271246609412 1
5.15929647749853 1
4.68045968188102 1
5.37288109097329 1
5.29770127784587 1
5.32572418273813 1
5.07638270911578 1
5.11724483770061 1
5.15334380741917 1
4.83108114779592 1
5.30708468137101 1
4.91408511766953 1
5.05405997215049 1
5.04751842113183 1
4.83438657672817 1
5.01665577350313 1
4.90315264427778 1
4.89947173507643 1
4.85608576990163 1
4.87913637140952 1
4.82302512675316 1
5.09523017036916 1
4.93550390001693 1
4.9836856665273 1
5.21143715066235 1
4.99985823532044 1
5.13449579023164 1
5.32283907378415 1
4.79729510415938 1
5.21317806064108 1
5.30892878906323 1
5.16346425902595 1
5.49351247478163 0
4.95818864103818 1
4.89982840682188 1
5.18801805029291 1
4.86043748440445 1
5.16651440625272 1
5.02886196757279 1
5.20255702436169 1
5.07524063085907 1
4.95925225957047 1
5.20693977513433 1
4.45712801145801 0
5.01732882929546 1
5.01126011165994 1
4.58200578671038 1
4.82485704477095 1
5.27717168445861 1
5.35399103074167 1
4.92695252509266 1
4.76085659786725 1
4.96270720094521 1
5.36445584027201 1
4.5674864227569 1
4.92894190851706 1
4.81089849963332 1
5.24265488335186 1
5.10393521887999 1
4.89401495843448 1
5.16033665928954 1
4.61390477603402 1
4.87352149522155 1
4.3655523616166 1
5.11535107080744 1
5.03719825328533 1
5.02815405638401 1
4.79987399031579 1
4.9369162026744 1
4.92883941273685 1
4.70122112106045 1
4.89956271221146 1
4.83567830443367 1
5.11876894857326 1
4.99704649003372 1
4.91068464665669 1
4.61943082274706 1
5.18015666987571 1
5.12319299952293 1
5.04461858855155 1
5.17829266961193 1
5.14088850360448 1
5.18009020578513 1
4.93234130110443 1
4.46187230906648 1
4.92214745729125 1
4.99376118391343 1
5.03647929305849 1
5.00780946052183 1
4.79002563879096 1
4.77941675130247 1
4.78731055556756 1
5.40860369540854 1
5.27324449140156 1
5.75253010169358 0
4.73319740552662 1
5.205544661916 1
4.83434743425795 1
5.11834128804594 1
4.89656959132376 1
5.34434973236974 1
4.85780498442609 1
4.98912720154543 1
5.27750503434476 1
5.0761054919591 1
5.44415993625941 1
4.95906526862539 1
4.78586020426725 1
5.05215255205891 1
4.87776993868697 1
5.40644372350486 1
5.1057060637912 1
4.82331482423747 1
5.11816222036262 1
4.9357737413031 1
5.07083849801982 1
4.89910179908267 1
5.24045134688218 1
5.06132247454957 1
4.56029973953097 1
5.12862197880839 1
5.06438611998987 1
4.87924878858074 1
5.1109501462159 1
4.76621896244142 1
5.30521953298408 1
4.65166707567745 1
5.28087809557413 1
5.07338616414643 1
5.27515793858791 1
5.01916623511287 1
4.80665592061489 1
4.78104923896424 1
4.56134601210559 0
5.16704564267654 1
4.9154716477924 1
4.87491568988959 1
5.34883889081581 1
5.27429385617294 1
4.69533219670334 1
5.00274563828174 1
5.40305263565944 0
5.04290261757732 1
4.8544475650855 1
4.96320434382404 1
5.25316082225209 1
5.00948587899064 1
5.04411944215111 1
4.7600148355033 1
5.15253019870676 1
5.44232237415427 0
5.1402770261675 1
4.99673894571321 1
5.27502805168714 1
5.02372577690603 1
5.06150196352151 1
5.40429804975021 1
5.44599572508238 1
5.05598761022039 1
4.85648437214561 1
5.19860087866954 1
4.79993422459548 1
5.30033251310337 1
4.7061209096422 1
4.66409044545477 1
5.01139922937079 1
4.83372656908924 1
5.19916675647976 1
5.09916032488516 1
4.80599316800673 1
5.29792280072131 1
5.31784448594951 1
5.22240165909961 1
5.23912833007276 1
4.72594204177567 1
5.37151507045212 1
4.85318405282935 1
4.35699473153036 0
5.21873995398643 1
5.03447520564349 1
4.6319750974907 1
5.12174898844405 1
4.93342149160477 1
5.12700966612412 1
4.91107616776318 1
4.62393199897612 1
5.12647002581335 1
4.86931622906255 1
5.50203680076796 1
4.66246024306125 0
5.18987041258058 1
4.8535352662788 1
4.81169559072427 1
4.56355145581294 0
4.91254456828044 1
4.93601795601871 1
4.88143946074235 1
4.97723329752029 1
5.09332478408505 1
5.07246469713446 1
5.36890129442544 1
4.78304838121765 1
4.9305602892515 1
5.16196996994376 1
4.99103069649325 1
5.31687144224001 1
4.85614366546638 1
4.80679416697162 1
5.30003134677435 1
5.00228760887826 1
4.94802929627302 1
4.76834021010689 1
4.85577837562334 1
5.51633343698005 1
5.10760723513245 1
4.9400523162742 1
5.27087090172125 1
4.71949644959257 1
4.90781186177353 1
5.14846679199707 1
5.02280177860998 1
4.84726485228399 1
5.0224815764219 1
4.61790946835373 1
4.92467035590246 1
4.59745980316711 1
5.13350987159189 1
4.86363535554878 1
5.57039767634451 0
4.91255092797849 1
5.34165838447986 1
4.84304366276847 1
5.16837333855207 1
4.98687385986019 1
4.94011704803863 1
5.16075681892921 1
4.82276138829596 1
5.48218621518003 1
4.81671117415427 1
5.00094010089159 1
5.27636398021195 1
4.96420179385508 1
4.90512744837834 1
5.17936697462333 1
5.12285136154666 1
5.10151697629917 1
5.10848398358884 1
4.94771205078334 1
4.61071603517316 1
5.08079323798647 1
4.95483193399887 1
4.82155313605085 1
4.81418922008043 1
5.09834358399862 1
5.54010043798262 1
5.35380133735401 1
5.62781787619175 0
4.59903255418975 1
5.36269366824653 1
5.11071777534594 1
4.988097607907 1
4.65567402633359 1
4.77784447144575 1
5.72506559620367 0
5.00211135949808 1
4.86970578324189 1
5.57358836474264 1
5.42872244560729 1
4.067277903015 0
5.07796711784803 1
4.87189945500418 1
4.95750384269477 1
4.62812600608238 1
5.3214414504681 1
5.30503262087538 1
5.01151390038448 1
5.28580692782301 1
4.9589719932247 1
4.87297958362388 1
5.08083151923528 1
4.94928442843275 1
5.25604304242148 1
4.77410165094359 1
4.74589679436314 1
5.53099154581416 1
5.30164666355813 1
5.11534973737414 1
5.32934194323511 1
5.2212348555662 1
4.72684102675166 1
4.88417009888311 1
5.00156667742979 1
5.12986599393201 1
4.41511433929405 0
4.89577448952893 1
4.71123346528559 1
5.37135524404487 1
4.96145384376258 1
4.77811157481752 1
4.86527994390868 1
5.25230304092247 1
5.15160279385404 1
4.94533396542028 1
4.98749773807743 1
5.36277663108503 1
4.88379331098948 1
4.97379728739793 1
5.34789128557796 1
5.22343307274636 1
5.06599489951534 1
4.92122056092727 1
4.63619923897811 1
5.1206260736809 1
4.7496123407278 1
4.81819347472514 1
4.73773573656908 1
4.85554221298635 1
5.25491000204123 1
4.84202661865224 1
4.9345422157464 1
5.48982892629543 1
5.00622222291628 1
5.26359571259963 1
5.14563823582562 1
5.11496533366555 1
5.22101206089496 1
5.16000031483964 1
4.68089778317254 1
4.99757859524741 1
5.28401258670878 1
4.66702558449181 1
5.03815478580151 1
5.00288013370527 1
4.88878722284032 1
5.01340695327913 1
4.51502493446458 1
5.19715460354406 1
5.05806231655359 1
5.24250415303594 1
5.00859773654397 1
5.27414280238394 1
5.0882436416858 1
5.00264957548684 1
4.90610551879268 1
5.0931333862204 1
4.90122188299117 1
4.81603937575947 1
4.87457157317385 1
4.88442609678024 1
5.10517775570445 1
4.76459172028264 1
4.92136020879715 1
4.78365485536577 1
4.82409579483581 1
4.67255529268088 1
4.66404631024085 1
5.17379589172897 1
4.74038149725929 1
4.8563138834774 1
5.12861754167584 1
5.12914000599135 1
4.76332960643531 1
4.90454220136584 1
4.98956768357491 1
5.07370014816722 1
5.30095005412189 1
5.28299068496772 1
5.03816568119394 1
5.07770819206134 1
4.96215106751301 1
5.12348899055128 1
5.16194080019185 1
4.79418482932438 1
4.90142016599888 1
4.88048549632231 1
4.96544039238356 1
4.68117874488914 1
5.35204432911922 1
4.86584530950099 1
5.01666518442203 1
4.72473445438626 1
4.90910724843013 1
5.68495921087468 1
4.98991450990292 1
4.80549448019837 1
4.78959696556435 1
5.31414275701898 1
4.50260814649937 1
4.81731892720022 1
5.25200411075272 1
4.87677334825056 1
5.05012595717659 1
4.54160993929326 1
5.02529060287792 1
4.86332001946591 1
4.7837200656342 1
4.91368410781445 1
4.87149007448898 1
4.45128621857018 0
4.89231159414269 1
5.06926511136794 1
4.73077427042978 1
5.03152676337752 1
5.59234662203676 1
5.00038315058341 1
4.83729506311584 1
5.11712553685198 1
4.78651965265511 1
4.81722794550437 1
5.20235049707653 1
4.96743752304571 1
4.83433123746816 1
5.52189969263573 1
5.33342764996067 1
4.88018359718582 1
4.81080652829223 1
4.92432753366061 1
4.59157127623926 1
4.78384420267965 1
5.24464118998986 1
5.40340027499113 1
5.00074538588454 1
4.92592533395013 1
5.32555036688164 1
4.6994251845435 1
4.91029256967289 1
4.53762432842188 1
5.12869456108243 1
5.02373633504851 1
5.02651083654897 1
4.69906916493781 1
4.86190982241925 1
5.462186552603 1
5.15044833874542 1
4.82999104739448 1
5.42959548053702 0
4.6907220156103 1
4.92757104923629 1
4.61475436606329 1
5.67630530093524 0
4.92379908686744 1
4.75823803159947 1
4.97647030683868 1
4.73265231568854 1
4.90251735917663 1
5.02602742593153 1
5.29828962794936 1
4.93700873737178 1
5.00442323619432 1
4.87621470335542 1
5.01077902214778 1
4.78938607485308 1
4.6976384814071 1
5.3760529053977 1
4.99657932224804 1
4.82850199621299 1
5.43626651046617 1
5.07113711319304 1
5.09286996899001 1
4.82272750414409 1
4.78732777120084 1
5.04657889240641 1
4.76310067286887 1
4.77794551941179 1
5.42835579823388 1
5.45855245964253 1
5.02730018211356 1
4.78013782139868 1
5.00360998563322 1
4.58763369102994 1
4.92314847566817 1
4.88072504075055 1
4.71081802396583 1
5.1930425692488 1
5.17767813532544 1
