# Supplementary material for: Bias caused by sampling error in meta-analysis with small sample sizes
Source: PLoS One. 2018 Sep 13;13(9):e0204056. doi: 10.1371/journal.pone.0204056 (PMC6136825; doi:10.1371/journal.pone.0204056)
Supplement: S3 File — (ZIP) [file pone.0204056.s003.zip › results N = 10 delta = 5 tau = 0 sz = 5-10.txt]

"dl.delta" "dl.cp"
5.43596197084457 1
4.79312760007789 1
5.4729641457607 1
4.54854492231635 1
4.82635221515218 1
3.53489611353057 1
4.64954073146152 1
5.46429010078965 1
5.54631334702241 1
4.94418369874168 1
3.78765139392402 0
4.89625654904688 1
5.32207078751734 1
6.13478926896019 1
3.43564115884899 0
5.03898957103006 1
4.67782872435513 1
4.1433881140095 0
5.27569875113975 1
3.77408985336236 0
5.07943136221307 1
4.78953861346838 1
3.97127984677815 0
5.71429934629099 1
6.59316148076383 0
4.81111692711235 1
4.15578121040624 1
4.75133068156848 1
4.77818473805074 1
4.36455310374006 1
5.86344051953379 1
4.49848541031425 1
5.21729708628333 1
5.13224187375888 1
4.63117050067448 1
4.98621988261448 1
5.20757803341941 1
4.23496592953363 1
5.46815142046287 1
4.40777732385065 1
4.55667120508582 1
5.29026250341305 1
3.53575039920217 1
4.66997365351686 1
4.3989189502648 1
3.76475450231723 0
5.19166438461855 1
4.64969093585907 1
4.13805539491998 0
6.03318066478487 1
4.7678261514054 1
4.22839194948582 1
5.27879591637926 1
5.03548872024504 1
5.63742633651362 1
5.91877464842728 1
5.74654259987351 1
5.35886289238727 1
5.31179974756621 1
4.31987624033638 0
4.4940623435513 1
5.77107763721694 0
4.51773611653439 1
5.41602475515157 1
5.1909244597791 1
5.43925064612561 1
4.49907401685403 1
4.12560677162549 1
5.09242083019029 1
4.25123611994778 1
4.57264687960076 1
4.91502156832973 1
5.38253698442196 1
5.14095789130998 1
4.57528411258956 1
4.27517914808092 1
5.04661874903927 1
5.84841801592465 1
4.94262463755749 1
3.33622653651753 0
5.26730107840828 1
5.09112235114096 1
5.13855020837338 1
5.05176854794017 1
5.41860112347898 1
4.99212888812031 1
5.99352005858153 0
4.62498008723714 1
6.61893218790059 1
5.25002810161114 1
4.80450665601248 1
6.15607797691812 0
3.61093454529428 0
5.02353094521801 1
5.55703804510382 1
4.61303621331835 1
5.05765503699939 1
5.13314295303844 1
4.9647914219373 1
4.82162119916691 1
3.67335102615373 1
4.27921711458645 1
5.38319067705125 1
5.68306597838907 1
4.5957975793474 1
4.79272061357261 1
5.56421123864426 1
5.00666847459105 1
5.57939291387582 1
5.94978323501749 1
4.66982823917837 1
4.88007303922902 1
4.33282643003345 1
6.36547398788691 1
5.19891763433176 1
6.71537955376367 1
5.3594330520514 1
4.65393517823188 1
6.22701185428362 1
5.73987408416724 1
4.97019596666132 1
5.00831296273864 1
4.98553830726483 1
6.42577457782549 0
4.93823244508149 1
4.43698808514099 1
5.34358543742788 1
5.62969922159255 1
4.86947104666598 1
4.61478286001684 1
4.78497067272797 1
4.30706410597504 1
5.30036618515225 1
5.29426463636063 1
4.37790980872014 1
5.0919361404446 1
6.10115772561261 1
4.43391302424193 1
6.14299560469085 1
5.90501910915818 0
4.13722920843965 1
4.54157354424791 1
5.26430073069709 1
4.5261530276393 1
5.1895650638666 1
5.02827073387749 1
5.89542421002596 1
4.91457099029579 1
5.7638529294413 1
4.03501834818101 1
5.31575066582623 1
5.62366955853707 0
4.67912031597763 1
4.64384877291449 1
4.85015712797515 1
4.94987533461008 1
5.17792454638693 1
4.27017234488117 1
4.03762092820264 1
4.71609373531392 1
5.85417223993335 1
5.14612899588697 1
5.28261080274463 1
3.79518911455806 0
4.65900834691366 1
4.81475315357862 1
5.18324076407357 1
5.42066979942614 1
5.37208358681296 1
4.8127812032531 1
4.42263813949725 0
4.68867324122994 1
4.82208311271968 1
3.62723163445295 1
3.5814114758995 0
4.2234025453218 1
4.66651713324109 1
5.76763895590803 1
3.16724725746467 0
4.81915911756837 1
4.94759729338418 1
4.96685712094898 1
5.25937801630939 1
5.06925684163675 1
4.63995141288362 1
4.16320844173712 1
5.12693387340335 1
5.60323210539346 1
5.0965776909061 1
5.8567066278917 1
4.73870131771137 1
5.87512322462533 1
7.39362629141591 1
6.02151610852145 0
4.71465886247539 1
3.79664472886819 1
6.51569026854511 1
4.80740306804378 1
3.91196511225378 1
5.30053791344658 1
6.23877032769205 0
5.78658326682075 0
5.32996367032227 1
4.54748297652158 1
6.16163665736495 1
3.74997510860828 0
5.07683374985637 1
5.28564028548789 1
3.23748702442873 0
5.0239591625082 1
4.93441727190272 1
3.92155442583904 1
4.8611026449917 1
5.98258235125893 1
5.98869686696877 1
5.22605436840039 1
5.77138624228096 1
4.37427266279014 1
4.76304815842283 1
4.49777428104545 1
5.63879462521869 1
4.65461236499168 1
5.42414942069128 1
3.8944200605154 0
4.64126166605979 1
5.58559550295069 1
5.07447771691781 1
4.78486711057498 1
5.41420272551168 1
4.99314198453743 1
4.07692889485173 0
4.63668095657068 1
5.68340097026661 1
4.02201515036387 1
4.46954386459568 1
4.09004810710934 1
4.17417326945395 1
4.859939520839 1
5.0565181715168 1
6.43376785584526 1
4.93895826963229 1
6.02890859745806 1
6.52773714278342 1
4.87133403582247 1
5.42421203016539 1
5.05765876120726 1
4.10133555964852 0
4.81833426937435 1
4.57771309251902 1
5.90699122420363 1
4.30486625326784 1
4.8331562368327 1
5.09138674803449 1
5.42715637367607 1
5.13649807744892 1
6.62911950235234 0
5.27579057452855 1
4.39109215757632 1
5.25117269157764 1
5.56001084747613 1
4.31454283816424 1
5.14056449978201 1
5.65711385803064 1
4.59029379594929 1
5.53479739509442 1
4.51069949654457 1
5.74529620330245 1
4.81254115531571 1
4.57728882175565 1
5.8374461260302 1
5.85580344100264 1
5.40012281684773 1
5.55578495746829 1
4.55670754908675 1
5.39332426440973 1
4.36771518236736 1
5.71274324747293 1
4.96983194461775 1
6.98434542200175 1
5.37550271111416 1
4.0862246683642 1
5.04261598314613 1
5.03574245180514 1
5.7081217096189 1
5.42544851256045 1
5.7677021951455 1
5.02726884448073 1
4.475143718406 1
4.24007865652601 1
5.80786377439115 1
5.58314270633207 1
5.95391629048324 1
4.99096060186084 1
4.83856606206228 1
5.41386519749876 1
5.43579433104195 1
5.38294935328111 1
5.05626056173115 1
4.9678124119877 1
4.85213117253734 1
4.02632553541864 1
4.55863747073388 1
5.68183696856638 1
5.64878387759849 1
5.35442035501588 1
5.73790087759321 1
5.45248759472073 1
5.4319336626215 1
6.03363803682237 1
5.05856842313875 1
4.60722179170963 1
4.78242561117225 1
5.56169975443794 1
4.97307433885934 1
5.25896935020928 1
4.91877191724724 1
5.48547171083036 1
5.06744062255675 1
4.05817876957677 0
6.84816398193109 0
4.95729819731861 1
5.83390130865405 1
4.21544977539804 1
5.88282645053651 1
5.05912364460309 1
4.98531542062277 1
5.87434859685567 1
5.79557328620559 1
5.19517271016465 1
4.99548223495613 1
5.33342772594004 1
4.47136266189468 1
6.98965143134652 0
5.67974961943995 1
4.62488578540492 1
5.89796786092966 1
4.68035851687126 1
4.65226687521844 1
4.89752526714222 1
5.50489991283021 1
4.38651435546418 1
4.89469703004596 1
5.10310646841309 1
4.91408026764127 1
4.81088391626413 1
5.44583415337984 1
5.46753625577063 1
4.4837004491507 1
5.1087064538293 1
5.92981448948984 1
5.22586474430369 1
6.17409233682315 1
5.8095396847275 1
4.49630360937302 1
4.51856531207644 1
5.85420697347584 1
5.85610902178826 0
4.8382697920557 1
5.15217836875639 1
5.95405755753909 1
5.67063566030791 1
4.82163382581806 1
4.87498327739887 1
4.62000570923212 1
3.76228803540113 0
4.30650946334034 1
4.75670108347174 1
4.39866269830641 1
5.42001638425732 1
4.39142682003353 1
4.4016068379099 1
5.23479151788282 1
5.71751633941256 1
5.47651363699694 1
4.82872941036635 1
5.26758435336641 1
5.3100435017275 1
5.81337254588126 1
4.04435500899968 0
5.33745564225977 1
4.16471230857099 1
5.64857442687633 1
4.69761030046475 1
5.80028381362088 1
5.89389424840206 1
5.21642279767821 1
6.00135622933643 1
4.58469690397826 1
5.66693904947742 1
4.22494707087153 1
4.48990623448268 1
5.19848004534504 1
5.49516901901183 1
4.43934735122146 1
5.99675011369965 1
5.06670278677267 1
4.40633884316611 1
4.29182648628984 1
3.94741145317336 1
4.87061871957753 1
5.25448017665164 1
4.72376693882569 1
4.89931865977404 1
5.20235971829379 1
4.8442412690413 1
4.61092471105483 1
4.36259938587441 1
4.18241744354387 1
5.00316252670674 1
5.5226703744273 1
5.08628331697707 1
5.69179726388206 1
4.18601960991278 1
5.55429572580139 1
4.71579717294779 1
3.81707759050871 0
5.42707468362674 1
5.59259983645353 1
5.15773355756571 1
5.65558334954362 1
4.33013019553858 1
4.92834896573218 1
4.75160379622681 1
5.03761875551342 1
6.06455968042216 0
5.25822590447724 1
4.05447109414183 1
5.98080063969532 0
4.88044304916487 1
5.50150319531963 1
4.98268210373487 1
4.88175392660797 1
4.39737144278483 1
5.63151648994284 1
3.76757815765469 1
5.46549820993404 1
4.54226538289214 1
4.83888029339662 1
4.70241742902191 1
4.39133176992829 1
5.05165684644549 1
4.19370861174222 0
4.99168941365114 1
5.42903877008119 1
5.33334182026097 1
4.34551257091645 1
4.847653813448 1
3.99198503116549 1
5.3373655157517 1
4.46578267182995 1
4.20320832622143 1
5.62865153216152 1
5.51652441947878 1
4.69874146152133 1
6.0787867867004 0
5.17843910535133 1
4.18682146983367 1
6.22325421859969 0
4.30822158718471 1
4.70739324441345 1
4.21131535504968 1
5.12448339251461 1
3.9578766271205 1
4.43740205972433 1
5.53223182266368 1
5.36587846431762 1
5.67431271690866 0
3.14050561980908 0
5.15409786100686 1
4.97797223510396 1
5.44561316197378 1
5.34085277156065 1
5.73758708344174 1
4.23172326870452 1
4.29477125890531 1
5.0077247725071 1
5.54436441009762 1
5.64173311751642 1
5.04615072597447 1
5.46265087387221 1
4.40256878629226 1
5.74291830957531 1
2.7763752427953 0
4.99300104293788 1
5.47829362100464 1
4.42782905845667 1
4.55800165823126 1
6.62061342560889 0
4.39524045255943 1
4.81876005650095 1
4.11195272680754 1
4.93531885700751 1
5.29162770903295 1
5.63493556110732 1
5.18944677542702 1
4.76201690464409 1
4.54295545322781 1
5.70483155502429 1
4.16653783146085 1
4.18712799139292 1
5.17371043587767 1
3.85139355587966 1
5.10359636163645 1
4.19202866651381 0
4.83056006803744 1
5.05979238693284 1
3.55952446940044 0
4.03164661180567 1
6.08079945258916 1
4.99889898662341 1
4.59353951223846 1
4.25718277234245 1
4.79367488779519 1
5.65477273569239 0
4.8165454245266 1
4.97640682490195 1
4.68514007679851 1
5.78867703999375 1
5.98130362893754 1
5.44635416691717 1
4.94980518804251 1
4.61604910133386 1
5.35381352903147 1
5.58878385532772 1
5.36366824045632 1
5.49098644198518 1
4.82362095574291 1
6.35234388007056 1
6.02775715440191 1
5.54610625088791 1
4.54455867006122 1
5.71642788709046 1
5.09756614025643 1
4.44819882118609 1
5.29365821333588 1
5.22385031394786 1
5.07714466106888 1
5.51543926974527 1
5.74315352129671 1
5.54669413332769 1
5.35167949258315 1
4.9617833102323 1
4.64914024606922 1
5.41529075618409 1
5.61715924349062 1
5.5329479294463 1
3.80997278080679 1
5.20802265314571 1
5.30885125054079 1
4.89414543045348 1
4.10706088708589 1
4.30422177866003 1
4.69225520513277 1
5.5019494949876 1
4.53593653464294 1
4.7077236184498 1
4.83359135010663 1
4.98848835813037 1
5.30861448628781 1
4.67500556213273 1
4.21632306238964 1
4.54553944452939 1
3.98132272912448 1
5.52761620506509 1
6.00253659246314 1
5.39073480327539 1
4.73502376733882 1
5.12239888300134 1
5.67878564453938 1
4.56987574417514 1
4.92948834839702 1
4.4771964280257 1
4.74095100924981 1
5.08750414341251 1
4.83086995599154 1
4.15128459073776 1
5.46781933801759 1
5.20846653392387 1
5.28218377929439 1
5.75426875119129 1
4.31439931382978 1
5.03746452200164 1
5.41711175901891 1
4.16655480966334 1
4.71322429060771 1
4.18152488178686 1
4.70099569695553 1
5.0122984646627 1
6.23743088615139 1
5.60622227209109 1
5.1824222215993 1
5.9092343847286 1
5.18812623171091 1
4.85645756989685 1
5.28794674142117 1
4.93774203266938 1
5.24781751579491 1
4.8922148221828 1
4.71504504100835 1
4.07432166389229 1
5.45397387756873 1
4.75966403848966 1
5.17815306261507 1
4.05131808373686 1
5.81672102863501 1
5.24622803966532 1
5.09186495077403 1
5.09245077467127 1
5.21680926829874 1
5.43240664855654 1
4.6290090107754 1
5.8307994115437 1
4.90080214998902 1
5.02265863974052 1
4.9242937220019 1
4.96921244982333 1
5.40648557712892 1
4.42048478180188 1
5.00496685525608 1
4.60336430556754 1
5.83316157998328 1
5.34570364846296 1
5.65898233039471 1
5.65399276524225 1
5.73759950210377 1
5.34631541031726 1
5.32505478147136 1
4.38271116044972 1
3.21877891575024 0
4.91712852978963 1
5.15517919848156 1
5.13815284792934 1
4.12996280702393 1
5.47797242622048 1
4.97497147320256 1
4.36476345694822 1
4.5571974962368 1
5.59250665938561 1
4.89719930505844 1
5.57773416478688 1
4.7279863935007 1
4.71247253556269 1
5.78093030180973 1
4.46507544760218 1
5.5660286582145 1
5.41429072227507 1
4.9098459953394 1
1.92933494066419 0
4.78665917862632 1
4.70299981925488 1
6.62877472008066 0
4.92269611527835 1
5.08447157397658 1
5.69056687489524 1
4.55077087706963 1
4.2021959782702 1
5.02370992668596 1
5.89914282584549 1
4.45970982469112 1
5.07305453126305 1
5.28819133071591 1
5.60913880246159 1
2.05149744668506 0
5.6336358401455 1
6.14107311904567 0
5.45980591378191 1
5.27751314067875 1
5.50033083191739 1
4.4638495965586 1
5.05483952803448 1
4.28258487195121 1
5.16089073332773 1
4.07964883108002 0
4.67558588416601 1
5.46557349272314 1
5.93545687541907 1
4.96729613556385 1
5.51321889289662 1
5.05948289091496 1
5.29315725278129 1
5.01030621802943 1
4.77586840214764 1
5.02791220508567 1
4.67145437308314 1
5.1825775435158 1
3.4185096430374 1
4.84259799444277 1
4.48116447821684 1
5.43557740735573 1
4.84291325963935 1
5.69898400064912 1
5.13499928029341 1
5.89154043802928 0
4.74565843776602 1
5.22177983023432 1
4.33703822826579 1
4.63971638309253 1
5.67354528396598 1
4.85951183229093 1
5.03679730261492 1
5.57440762000404 1
5.1131141621801 1
4.5456087575382 1
5.09514099626956 1
5.06979015995497 1
5.72350324555761 1
4.45433584443104 1
5.37064292266455 1
5.19088544695601 1
5.53934437554156 1
4.89750690827133 1
3.13988170611844 0
4.37461108446196 1
5.53719456350476 1
4.75370523846674 1
5.29310386091843 1
4.93917151982646 1
4.67549804191253 1
5.376284313571 1
5.21392449865648 1
4.2023408102176 1
4.40188188928839 1
5.20617716051317 1
5.18109324559926 1
6.09846565444043 0
4.58913326562173 1
4.77429335138205 1
4.59302867942296 1
5.23957510065523 1
5.04852367847696 1
4.11832491359686 1
4.43306756786551 1
4.14698496726101 1
4.53056810631674 1
4.81946744645475 1
5.37550640346603 1
5.26805558324309 1
4.37804060989018 1
4.98252917584069 1
5.54852531550138 1
4.77828188577211 1
5.46900908178093 1
4.68036292109205 1
4.46298381534854 1
5.77000876784239 0
4.71215296131722 1
5.16949992319834 1
5.60209358018953 1
4.2756804399417 1
5.42820368527604 1
4.17585793789636 1
4.18704556611038 0
4.65589841045911 1
6.0966832092015 1
5.47513777739392 1
5.75782350180006 1
5.25528564141543 1
4.92215844272592 1
5.15249604790057 1
3.28343719835206 0
5.31388459084515 1
5.74289533391575 1
4.74974383308205 1
5.09718788824303 1
4.12402786969228 1
4.83759215550755 1
5.99904428803501 1
3.59328699655934 1
5.26838651899587 1
6.3095373128192 1
5.54497818932349 1
4.61820923137583 1
6.27152931812945 1
5.87700526751083 1
4.40394043198421 1
4.39658665930531 1
5.16077788119512 1
4.57918985334085 1
5.36929558308329 1
4.60775886212812 1
5.78855523809462 1
5.37705454894137 1
4.91848735844362 1
5.7564689243378 1
4.21187635177394 1
5.13436426433141 1
4.02113356174175 1
5.07542711497385 1
4.87019585191957 1
3.87057516451139 1
4.96640455024667 1
4.86395991386648 1
5.27184847736383 1
4.89086766836691 1
4.96695704235659 1
4.70623515903644 1
5.23735013701303 1
5.33641274426931 1
5.17331447399112 1
5.17300013417045 1
4.77550177033048 1
4.4684658254309 1
4.26543783993011 1
6.74462668078792 0
5.09744201214568 1
4.18719317288947 1
4.11501903317481 1
6.51585972698117 1
4.01019897923541 1
4.2278897619804 1
5.34684016782456 1
6.32176676581318 0
5.57620869265682 1
5.82583948803163 1
4.59002930351954 1
4.77130755606667 1
4.31671412500828 1
4.77369832409674 1
4.63004424141334 1
4.88524834805895 1
5.38256929559336 1
4.75248062544913 1
6.57386215309343 0
5.27675454463378 1
5.04870043696902 1
6.04389549471026 1
5.00662778330271 1
4.88474837002409 1
5.60887425851305 1
4.06252102838827 1
3.78196650432105 0
4.47909817972591 1
4.98696607253705 1
5.73908970799385 1
4.25297201815628 1
5.39036715857007 1
4.63095912588291 1
4.9511047742215 1
4.98625233825151 1
5.94342839170134 0
5.05139053515876 1
4.32366699984911 1
5.26418198428433 1
5.29409467291572 1
4.67860517542237 1
4.63531409373311 1
4.88529164272805 1
4.68645500563906 1
4.88078999715388 1
4.76085114026487 1
4.55500871729528 1
5.9659034335651 1
4.51383131999873 1
4.707054723525 1
4.92199281493169 1
5.08609396809291 1
4.24596115018083 1
5.25554240533273 1
4.49993731403912 1
5.40269541682122 1
5.47382769386779 1
5.85098081000401 1
6.1063834035954 0
5.35675583377633 1
4.04320311733045 1
5.42853507573283 1
5.26578837573525 1
4.86443831197129 1
4.87504542631308 1
4.57076473311068 1
4.98194409131772 1
6.42886237049378 1
4.01969897089632 1
4.30241386685604 1
5.32504256505795 1
6.10730314586892 1
3.92703685987564 0
4.17636854568668 1
4.27175255182371 1
3.80007010451553 1
5.29360286188528 1
4.38252912632569 1
5.13058439307794 1
6.15126601068941 1
5.1846615990759 1
5.77549219093991 1
5.44709908817912 1
4.56331627215356 1
4.93630531526744 1
5.41683101172119 1
5.21924246574991 1
4.13608563391058 1
5.24444143097639 1
4.9651397105554 1
4.48497686008 1
4.84162204400445 1
5.79683744787656 1
5.67270026623932 1
5.19439395018237 1
4.92577258981268 1
5.3096495125087 1
5.38621911210616 1
7.01182010316518 0
4.54506302529587 1
5.45778151558019 1
5.49546528753635 1
4.96904995916873 1
4.63064836163748 1
5.54130207174204 1
5.19393166842876 1
6.15871948614586 1
5.99549981074028 1
5.80306279352273 1
4.82846391476847 1
6.03345689163424 1
4.54680279856159 1
4.66640531765048 1
4.38927473095622 1
4.44690593737174 1
4.63638300016666 1
4.64563416589176 1
6.05820520598312 1
5.51268566477694 1
5.75896317388863 1
4.86481847834376 1
6.25814109006932 0
5.00884102014415 1
5.11578529075523 1
5.61314161377047 1
4.39361214495742 1
3.76066643605424 0
5.06223912476372 1
3.979131699738 1
4.91093120273056 1
3.79546437464984 0
4.92158159461467 1
4.6040343724902 1
4.20622069257919 0
4.02564674606772 1
4.74658770929403 1
5.68426997237828 1
5.14695970393953 1
4.34399383966568 1
5.88173957302281 1
5.93827168801314 1
5.48764476077454 1
5.45294053667337 1
5.36262046442861 1
5.0876123824885 1
3.81234483000607 0
5.17770947554548 1
4.62109938945829 1
5.58877485105039 1
4.71841026372135 1
4.87577639980841 1
5.49838703531372 1
4.47340768911364 1
4.38050411887491 1
5.65484217797023 1
4.86664127469358 1
5.15244323860068 1
4.88705017498793 1
5.06462589873958 1
4.65350326203331 1
4.77549665885314 1
5.86670485150847 1
4.20111529627342 1
5.2237904175062 1
5.58449148028125 1
5.82475407389292 1
4.57869787396575 1
4.11037481357747 1
4.03973279803055 1
6.18038659195495 0
5.15917192708054 1
5.61025173744417 1
7.05991650043548 0
4.33679934172342 1
5.06299032689822 1
5.20649416290892 1
5.11877827267729 1
5.59552200276492 1
5.5390688610363 1
5.18205217157224 1
5.58594662233947 1
5.17967603949536 1
5.90933871273888 1
6.68794070382246 0
6.04850262299887 0
4.48106380552342 1
4.96351802146934 1
6.27938406774537 1
5.64817606905793 1
5.4945554135218 1
5.68002453709485 1
5.87839802704287 1
4.44440581156097 1
4.54758308211388 1
5.10294348558459 1
5.34594742604091 1
4.99642064958488 1
5.61154806145861 1
4.34890370280788 1
4.64541958964543 1
5.07396663853947 1
6.34760859777286 1
4.83224824664823 1
5.81458160432679 0
4.98456665965428 1
5.14896916732329 1
5.36347333778166 1
2.95424082993524 0
4.87244234670562 1
4.8118161625498 1
5.35791206139283 1
4.71879338347103 1
6.67075765983025 1
5.53545917264625 1
4.92869929742933 1
5.40583046683796 1
4.96744334539682 1
4.60925955361737 1
4.30477625055114 1
4.11854776545528 1
5.52054850455448 1
4.48085915837272 1
4.89113607035852 1
3.93841242965542 1
5.21981153420561 1
6.32285879596601 1
5.14114572979134 1
4.31541816563492 1
4.76935514676763 1
4.78274298737629 1
6.23865768592161 1
6.05682651153123 1
4.62300762026568 1
5.21157695537863 1
6.62809501355717 0
5.10057283783866 1
5.18256086844866 1
5.3098208112856 1
3.96746955957819 1
5.53951990964201 1
4.68288327323706 1
5.20855476345708 1
5.55852271195325 1
4.95061249265053 1
5.19619835356511 1
4.16763859719807 1
4.19821506127141 1
5.52209907452105 1
5.62756318867618 1
4.46874068819517 1
6.48141853212998 0
4.84751534541561 1
4.44503758972761 1
5.1207214159857 1
2.42810674965538 0
4.17228270025099 1
5.56280130677141 1
6.07353374902412 1
4.85667990100367 1
4.820348765388 1
4.125397399983 0
5.6444178636687 1
4.1773408416588 1
5.07899013551765 1
3.1314788758156 1
4.83690242501356 1
5.08665915046978 1
5.0088457882754 1
5.12257297168901 1
4.48358480398748 1
4.1080284199091 1
4.56694570711417 1
4.63089600116932 1
5.45885916633763 1
4.21457720730419 1
7.77815869592688 0
5.90857564282761 1
4.81364518414292 1
5.00491868128059 1
4.72229932856799 1
5.19237557599348 1
5.10355813080926 1
6.4135432839742 1
4.58474864807494 1
4.72968313183015 1
5.91977981859304 1
4.61738122967409 1
5.03920248078539 1
4.55162318278212 1
3.99565855153949 0
4.74495532846664 1
5.43656720428432 1
5.29122268011691 1
5.34553210649175 1
6.05567951234583 1
5.47785760056413 1
4.4195466656801 1
4.09147896236143 1
5.36092746063745 1
4.80086984896505 1
4.17114902586019 1
5.12240551595051 1
5.4038206838166 1
4.1647934296341 0
4.91918308464057 1
3.83711241247116 1
5.56632019460631 1
3.64444491675904 0
4.56689096827409 1
4.57891907219959 1
5.36168166244361 1
4.88979123539317 1
5.1534317143758 1
5.45181368398277 1
4.41663664298667 1
4.53867540870139 1
5.55396042982857 1
6.24604682370821 0
4.47638588362303 1
4.95663414110784 1
5.76482933323188 1
6.52055702807631 0
5.31825424369487 1
5.41545009197013 1
5.00040203278907 1
5.38548897237401 1
5.52073008403149 1
4.87563911469344 1
4.23504312982563 1
4.74543211168878 1
5.7794322209707 1
4.53846119610171 1
4.24459405561438 1
6.23792766880468 1
4.8383834857437 1
5.22609338299318 1
5.31957792323266 1
4.58402034294866 1
4.64338513304248 1
4.10451692965083 1
4.3943285744025 1
2.97621103946472 0
4.62429449590413 1
4.33529212649711 1
4.90301370101662 1
5.2990679594527 1
5.58222310410104 1
5.53879146614543 1
3.69566447074504 0
4.56872956674683 1
4.99319951719652 1
4.92850052855697 1
5.65902057242186 1
5.14272445294217 1
5.24554939789997 1
4.69850591670337 1
4.74019117756966 1
5.52292724051078 1
5.21378760335051 1
4.94207166773365 1
5.54328641274635 1
5.03931498089333 1
5.24139838491516 1
4.78449144311517 1
4.85046054671477 1
5.53415585825437 1
5.62350887786659 1
5.27914042047711 1
6.3906835239063 0
5.32654022675375 1
5.96508521722318 1
4.41267197203954 1
4.03939905968164 1
5.47861034388128 1
4.81161759333752 1
5.16142591898481 1
4.47250179907881 1
4.40990798145877 1
4.89714477336023 1
5.33906193051618 1
4.89983674082593 1
4.83081549977734 1
4.97637718689798 1
4.13400719354701 1
4.73820978755535 1
5.49935268838129 1
5.61761036869911 1
4.73096258028281 1
5.53039063584763 1
5.85391179862789 1
4.47655693296609 1
3.84915018729748 1
5.14816324816198 1
4.68002825532069 1
4.42235256641727 1
5.1295490759145 1
5.11419849985261 1
4.51908124894801 0
5.47447520025703 1
5.58733314156784 1
4.58844354696318 1
5.98935648595722 0
4.24308114339838 1
4.84380499388991 1
3.95178296548647 1
6.43828684815487 1
4.64645528867072 1
4.56656287688438 1
4.68632139404685 1
4.70342649253764 1
5.07724898587435 1
6.02303667722699 1
4.57436779421942 1
5.02342929221673 1
5.32420411145751 1
5.15264539966963 1
5.55739085271889 1
5.25348667002067 1
4.47878277780421 1
5.87995842754908 1
4.9320210768059 1
4.66446048887103 1
4.64497030782867 1
4.11292367983422 0
4.55704198407156 1
4.18238498188346 0
4.56300458462776 1
4.90135358088823 1
3.41628020003025 1
4.41860227538483 1
4.25726119012481 1
3.50616324543579 1
4.56951720932827 1
4.97152351917107 1
4.41932221495665 1
5.47942535921394 1
5.02758669940489 1
5.59856698561348 1
4.44256521753177 1
4.80090993449945 1
5.81741340243594 1
3.87154409537255 0
5.43787261468618 1
4.6936214407018 1
4.28361423415758 1
5.44821711034864 1
5.04427940216144 1
5.0997454970527 1
4.01384976470373 1
5.43386628896111 1
4.21911596189457 1
4.54608551921392 1
4.3375973350527 1
5.98745433936626 1
4.19247999588976 1
5.10079247556408 1
4.6474419866208 1
5.78973452179504 1
5.46502669410902 1
5.33912106825859 1
3.85321127802342 1
5.45049530567245 1
3.35069831717783 1
4.42769038783871 1
5.32554558523501 1
5.96889753718708 0
2.85687764396307 0
4.66546870285104 1
4.37583905939538 1
5.61011983717417 1
5.58424294543787 1
5.47791133635305 1
4.23719773026473 1
4.71063723391304 1
5.76461054965927 1
5.04034646845518 1
5.79203421449668 1
3.60257766627555 0
6.38174974162144 1
5.56669339921178 1
5.11139986869029 1
4.66715523223708 1
5.79994859339828 1
5.00246529640503 1
5.61690231694497 1
4.60745861143385 1
5.3613975551163 1
5.99352690128878 1
6.36987292583588 0
4.66346529235088 1
3.61930571593966 1
4.83119252507411 1
5.13708109862871 1
5.32028693626437 1
4.4887068207431 1
4.21714945978634 1
4.97281517961013 1
6.29794863380887 1
4.45473575242877 1
4.57915789951482 1
4.59544311554403 1
5.08296685401938 1
3.64358842410087 1
4.61631075647844 1
4.59060287245756 1
5.226506565235 1
4.97140631885305 1
4.00906499229176 1
4.91162433196515 1
4.27239067428363 1
5.54893314779928 1
4.73596922841748 1
3.58980741942223 1
5.09026953962405 1
5.08282355290096 1
4.3085210499095 1
4.16281337842406 1
4.15239644360252 1
4.42467268642407 1
4.2208107656794 1
5.28980286401602 1
5.06119569542098 1
4.197848435764 1
4.68118156718455 1
5.42586205890646 1
5.22235393675686 1
4.36782812811203 1
6.34801163283447 1
5.51220624917558 1
4.44434598898413 1
5.40752268489933 1
4.65368027333625 1
4.10082151987586 0
4.42871021111288 1
4.37365881914991 1
4.72401210253423 1
4.91391617333932 1
4.70033967969153 1
4.99465028311124 1
5.47613514043543 1
5.24795153508933 1
5.30118203284507 1
6.24960819543321 0
6.03678037900046 1
4.9832086031638 1
4.35408847722009 1
4.88897537583124 1
3.97360977215249 1
4.96637269217033 1
4.67917468010437 1
4.54841174323865 1
5.4537213185608 1
4.97800369552797 1
4.02077917661347 1
5.40679016949221 1
5.73396453536141 1
4.28991715755136 0
4.62028427901 1
5.50657533175474 1
4.33748343311089 1
4.274130318684 1
5.06885464145125 1
4.78098360046875 1
5.93712558075608 1
5.67243604390791 1
3.73558523068945 1
5.43065581874864 1
5.00078825317302 1
5.83180129539078 1
3.81832576107209 1
4.07300165749236 1
4.65733188227568 1
4.42972231416524 1
4.75592359589111 1
4.99470280895754 1
4.9069955221309 1
4.55054141128781 1
5.52969739511085 1
3.79682624342447 1
4.61424915953104 1
5.35140044304843 1
5.54788926228766 1
3.87098929504745 0
4.78818178332294 1
4.87653149042846 1
4.93583355419952 1
4.46236160654436 1
3.94673441667986 1
5.21769508579399 1
5.08400718552593 1
4.14897276320755 1
4.87970994949385 1
4.82791750678988 1
4.88746057162013 1
5.04456160473454 1
4.84099582889823 1
5.27060152490059 1
4.9116152088692 1
4.25639020769306 1
5.24727761059981 1
5.03517954588714 1
5.31237811351461 1
5.20772566487318 1
4.42583487021854 1
4.27869577673953 1
4.74368379629737 1
4.90245967244187 1
5.29277793830602 1
5.36912355659963 1
5.25151226654419 1
4.87719792274926 1
4.61493108438012 1
4.31502233132511 1
3.66504630663768 0
5.14837862931907 1
5.51558557616671 1
4.91958528172651 1
5.20424434681805 1
5.23886249340732 1
4.70348894840615 1
6.12737632896104 0
5.51723138550318 1
6.00610384894675 1
5.14638725639 1
5.31469980751794 1
4.48226259265923 1
4.35155518133049 1
4.69272424305282 1
5.97300597438023 0
4.54569168349198 1
5.51988301015619 1
3.77533377593584 1
5.33325694785251 1
5.94086207969191 0
5.44996396329605 1
5.05211948350766 1
5.14588365148218 1
4.80916153227806 1
5.44287612122857 1
5.23445748547716 1
5.08611786117149 1
4.12332301055963 1
5.83768439140547 1
4.25783836480145 1
5.3368967475206 1
4.55249092819375 1
5.27620547533246 1
4.37485341278842 1
5.49903497192872 1
4.87073352984052 1
5.1591228821991 1
4.53811379937578 1
4.74162450704044 1
4.87836161830254 1
5.58278164190331 1
4.85870138656463 1
4.354702039054 1
5.00678349944681 1
5.0971519590762 1
3.44445676606792 0
5.28741613697994 1
2.98971905944531 0
5.0611437524117 1
5.4860220965948 1
5.74642788411082 1
5.09921236011281 1
6.40296423275546 1
4.56831274272514 1
4.77875434774173 1
6.19691205253178 0
5.62262967666385 1
5.65850170941397 1
5.47249010481355 1
4.75945151101632 1
4.03694521933279 1
5.23183591840451 1
5.23814560049122 1
5.33788166026696 1
5.08989159075734 1
5.87326805210712 1
4.52540333475677 1
5.13147704191612 1
4.70969211020039 1
5.93651841990119 1
6.08275169780664 1
5.49750853976182 1
4.18074640896362 1
4.6691135652206 1
5.01481490224015 1
4.51755342724772 1
4.86361956596754 1
4.56486184518352 1
4.56942682145791 1
5.14978905877626 1
5.3480196258582 1
4.56198565783192 1
5.82155549169397 0
5.62697170026379 1
4.36730858400993 1
4.25473798569529 1
5.42991673890621 1
5.32177559822131 1
4.43055047704812 1
4.69817289385818 1
4.36655171041312 1
4.92774013498174 1
4.86297679391366 1
4.75681400818612 1
5.51878958091421 1
5.08184708680444 1
5.25274257623269 1
3.82764843824977 0
4.92050896403103 1
5.13245064348891 1
5.18696262720059 1
4.28167351579629 1
5.75586062717661 1
5.37851625376728 1
4.9471955090191 1
4.16931733787527 1
6.44348036182727 0
5.16575544329099 1
4.81598794638403 1
4.38184667552047 1
6.15651406046601 1
4.39065694808672 1
4.7838188301041 1
4.74850405399533 1
5.54591860922325 1
5.45053465026928 1
5.30445821471682 1
5.2368468741464 1
5.90536756442552 1
5.24111429589522 1
4.25388510000635 1
5.11546510953841 1
4.52098990289169 1
5.04702814762093 1
5.10605477492864 1
4.55968231574209 1
5.24223793536339 1
4.64391605049139 1
5.87967216909735 1
5.13435566851427 1
4.52374081104779 1
3.75492145951047 0
4.64420984139265 1
5.40645902580258 1
4.73499352775237 1
5.26080924376808 1
5.95084114422831 0
4.51963399298362 1
5.3584702567001 1
4.99518792598511 1
5.19600160362612 1
4.41137550794856 1
5.46409531451849 1
5.67924616883563 1
5.42779407790468 1
4.17168337613419 1
5.12939132464213 1
5.39750875768788 1
5.15893237801463 1
4.56904541345682 1
4.68444028565046 1
5.24291906184512 1
4.19220468703302 0
5.99481115014568 1
5.76910117976541 1
5.05642517580845 1
6.02423737452198 0
4.67269754305801 1
6.18967272934578 0
5.55596175783065 1
4.5595364406952 1
3.26533760716444 0
5.17922571691718 1
3.44968881626385 0
4.55675950336846 1
5.34996129285961 1
6.92138378967347 0
3.44578466796923 1
4.26227512211685 1
4.44559630944122 1
5.01542509976548 1
4.9786244707806 1
6.05985388649551 0
4.28690417002806 1
4.87072040289433 1
4.81288677561258 1
5.53515643347607 1
5.22117498091655 1
4.90091852307012 1
4.0536084764646 1
5.11185220625316 1
4.48315078221227 1
4.09161882080992 1
5.42395462852591 1
5.05543184791751 1
4.25323038294968 1
4.59193082697815 1
5.08377820222957 1
3.95332459515783 0
5.12692532972519 1
4.79455734570693 1
4.68089345103513 1
5.44680546253656 1
5.03920481687414 1
4.52828470290127 1
5.59866030132326 1
5.64156053914118 1
3.24420195259541 1
4.48838135470205 1
4.78228512821403 1
6.60725956063149 1
4.87097528657296 1
6.41012783774625 1
4.89113344715769 1
5.39774511330371 1
4.7637503184518 1
5.22036599959752 1
6.20337449313119 0
4.51211027565497 1
5.10654368281762 1
4.64028351566277 1
4.7614267009238 1
4.11900178184484 1
4.60292159555442 1
5.42385274582795 1
5.41073190694308 1
5.99160453995984 1
5.6038580740365 1
5.3748487749462 1
5.37787350176838 1
4.95151734468875 1
4.97659857226354 1
6.22854588685159 0
4.63915702051995 1
4.91833980171911 1
5.26195768941061 1
3.57619577119689 0
5.48704371853754 1
4.69771151629216 1
4.41071253667008 1
4.74031139002294 1
4.22095317654999 1
6.23115988059702 1
4.38189253357346 1
4.95209367386294 1
3.98928391921268 0
5.45557333117739 1
5.85301969027422 1
4.76088821487995 1
4.88294139379617 1
5.46816657763685 1
5.14847681328738 1
4.40587359375647 1
4.80351091437362 1
3.96817316852382 1
5.0828668192543 1
4.4012093422514 1
5.75343159057502 1
4.87138212717106 1
4.82545872281746 1
5.26206593721462 1
5.12751031613233 1
4.45420400389462 1
4.89718884843862 1
4.81168489508756 1
4.80656579981814 1
5.45788991471361 1
4.9036190796572 1
5.67475483406849 1
3.7517280148766 1
4.86921293835951 1
4.3633613581885 1
4.34476801606921 1
4.05054891087423 1
3.7215115536631 1
5.47653204718125 1
5.94291631031909 1
5.54198000012622 1
5.03593334896756 1
4.36512666632672 1
4.63603313503564 1
5.94567793849722 1
4.72193454935457 1
5.73391292809792 1
5.55882496280565 1
5.06733912909552 1
5.1322812724461 1
4.77187293868457 1
5.14655355534165 1
4.23159507782338 1
5.01441836993475 1
5.0282856638793 1
4.79138014913663 1
5.70475220233034 1
6.28894004647415 1
4.39576182833361 1
5.04108242164457 1
4.39652034398806 1
2.85925141844186 0
4.78174998336601 1
5.51902060791854 1
4.56941069603152 1
4.44151870294593 1
6.31945817399956 1
4.2876106391383 1
4.76316343950602 1
4.47081113964916 1
4.98873364193869 1
4.52833481286608 1
4.56995776360207 1
5.13428672041477 1
4.67608076923766 1
5.43027630402752 1
4.67258632902213 1
4.36713852284878 1
5.61909236554524 1
5.37707725784301 1
6.36374554036782 0
3.33509303627405 0
4.07639390010353 1
6.24303684358721 1
4.70895694962839 1
4.13110812409518 1
3.43033824088435 0
5.79841429259892 1
6.11185881650026 1
4.44770951752061 1
5.88940127815326 0
5.64644882722205 1
4.38487716552606 1
5.12637185746482 1
3.91212839087846 1
5.12772873669636 1
4.16591594323684 1
4.85586175540032 1
4.23571532975013 1
4.44589862574493 1
5.73471132710861 1
4.94503907249857 1
5.23708505105302 1
5.66992499461722 1
4.92089445500122 1
5.07912400505526 1
5.02153900053171 1
5.55169430284609 1
5.297475410385 1
4.48469021408958 1
4.25213409012802 1
4.44340728949164 1
4.74370386679783 1
5.04883028217373 1
5.44574993715668 1
5.2064611429293 1
5.60846584532393 1
5.44550321371689 1
4.72699341151352 1
5.00511968422517 1
5.55851964925722 1
4.57822807836801 1
5.57564717609137 1
4.06912525052596 1
5.81289745905993 1
4.84829334876103 1
4.92629179649033 1
4.65174374665868 1
5.00937144267569 1
5.16609759821986 1
5.69881336118563 0
4.82642496656866 1
5.49823401984695 1
4.90835816244439 1
4.3903722724104 1
5.44896958724283 1
5.21263765656036 1
4.54398433425285 1
4.94983218614564 1
5.06130155319268 1
5.39264081200432 1
4.9729079478283 1
5.85020587917492 1
4.07617693731729 0
4.98193887957793 1
3.44564753344571 0
5.3035107669585 1
5.19758236843033 1
3.96009410924048 0
5.73714056924078 1
3.79374602311519 1
5.07209173409175 1
5.77401686812892 1
5.84602141669736 1
6.17576880163942 0
4.33489582142891 1
5.26736032382533 1
5.39995610167079 1
4.09631544879192 1
5.28035268815468 1
5.0600853424778 1
5.09803148814725 1
5.72011879450731 1
4.57579967133318 1
3.98721105418213 1
5.589379689824 1
4.74339310335809 1
5.39376617556636 1
4.12016748223281 1
5.07172244494731 1
4.81815160898922 1
5.11523640558923 1
6.33376085307056 0
4.76559882893553 1
6.18846296634525 1
5.11681567222839 1
4.89781548836924 1
5.88431409726423 1
4.73564661168852 1
5.45921168239894 1
4.53716470595269 1
5.37172437696562 1
5.15572393808039 1
6.12146096938448 1
5.18659832094795 1
4.45692645961932 1
5.18536902072852 1
4.80981809862467 1
4.56128377193737 1
5.1965535583193 1
4.49693193087782 1
3.96409105749532 1
4.27216310252908 1
3.26397241968934 1
4.11793027812159 1
5.38455044570122 1
5.60474948159827 1
4.24124191019831 1
4.79763400698759 1
4.79707253608682 1
5.15735092580727 1
5.6148528019321 1
4.16995661215406 1
4.76258747126185 1
4.12633618518709 1
4.0214656733351 0
5.45524231743166 1
4.6567149964374 1
5.05886959106703 1
5.22498186287544 1
4.68314342604745 1
4.84351050499397 1
4.33506260806275 1
4.47411846260993 1
6.03015609593256 1
7.12737025151767 0
5.76660024084165 1
5.27208373593493 1
3.901159214615 0
3.98523686709078 0
4.89272344385933 1
5.07133429466449 1
5.00494276158404 1
4.90269656247381 1
4.80365842578325 1
5.02334082758995 1
5.45200047261844 1
4.78926676173857 1
5.4889342350906 1
5.30900094350603 1
4.79097722720752 1
5.09416700195986 1
5.01342807493774 1
4.83384979711883 1
4.87119396673187 1
5.64807029228624 1
4.78386338642501 1
4.48171589998416 1
5.36656650955809 1
5.26177152632293 1
4.67564239176868 1
4.59287074268521 1
4.91374318436936 1
4.85292535695327 1
4.84830882460004 1
5.09426370173585 1
5.1625934786895 1
4.84268109468196 1
3.95325177301278 1
5.00239859356445 1
5.01029357477197 1
4.23677614714372 1
5.16671743066282 1
5.09067358736522 1
5.05271180236696 1
4.16235602714033 1
5.23918357113631 1
5.05563890918183 1
4.65272321991185 1
5.49004933216563 1
4.58958337186345 1
4.36884006448866 1
4.95577256057749 1
3.70688152317363 0
4.95829884553249 1
6.01972510162087 1
4.39298499476251 1
4.89306817696791 1
5.39141275718149 1
4.31944087363965 1
3.21966743830422 0
4.67785413719681 1
4.85344490342679 1
4.96888610823183 1
4.86371773191768 1
4.83498150554312 1
4.8844938692455 1
5.2069776926184 1
3.51831261137336 0
4.43398495838658 1
5.45997446714404 1
4.62792680926725 1
5.73218721208689 1
4.77959791251025 1
6.27763464315305 1
4.46308954667386 1
5.95079338167995 1
5.78046967490074 1
6.1281514314937 1
5.15448037498645 1
5.86091364801477 1
3.85855228807115 0
5.65274804884699 1
3.79731468486234 0
5.67038784879891 1
4.88305884972285 1
4.95516084021387 1
4.69152205996949 1
5.41889151915014 1
5.16703046791008 1
5.38945398650593 1
5.27237695249255 1
4.30406535620824 1
4.46482743717634 1
5.44677387965417 1
4.14769101714129 1
4.50950741626073 1
4.23670385333054 1
5.17664009578257 1
5.36417146868997 1
5.07705598433531 1
4.59277099180178 1
5.23797961796219 1
5.04889216293103 1
4.69636574690146 1
4.7251900340669 1
4.54141886330205 0
5.14242440749194 1
4.09339538252023 1
4.41018522570791 1
2.77258113020062 0
4.88515518461027 1
6.15668787647457 1
6.76580356293974 0
5.20269637109067 1
4.22812124790739 1
4.77854504869399 1
6.12799379500023 1
4.71835140381237 1
5.09492904460182 1
5.38836960126809 1
5.36902767383216 1
5.12961365891367 1
5.34733820146177 1
4.24297674983207 1
6.60475921919999 0
4.96256301443363 1
6.0313207846485 1
6.16201679189212 1
4.8322724989843 1
3.67047143807539 1
5.42703702249414 1
5.84890589524751 1
4.56430418183186 1
5.52758310643093 1
4.15092417197166 1
4.47779538568303 1
4.50615541152953 1
4.96569476742133 1
5.33327691610053 1
4.71401282987756 1
5.2404164446588 1
5.26827153511442 1
3.84997422856071 0
5.51219785886221 1
4.21721758015601 1
5.01681595853115 1
4.14957551434973 1
4.51195579922498 1
5.60495126053634 1
5.01943925301936 1
5.91469667577078 1
5.28120922089993 1
4.51010159565437 1
5.04799333806646 1
5.60457241463479 1
5.6313509658866 1
4.06558772871573 1
4.32374389077044 1
4.35191763638338 1
4.96656103794962 1
5.28783770507266 1
4.67684150718061 1
5.25154151886212 1
5.22031929344508 1
5.47689761940026 1
5.39525547591909 1
4.31955055669716 1
6.23739821875471 0
5.61484002288389 1
5.44116231997324 1
5.0328471212291 1
4.16018902782753 1
4.59003947126046 1
6.1934750850919 0
5.70085462283082 1
5.4000539904195 1
5.53989653436277 1
5.21327056582833 1
5.25847570783182 1
5.47471505256644 1
4.67313306013668 1
5.68688369290846 1
5.25543708012683 1
4.68308717262588 1
6.8263168570924 1
5.28746676257361 1
4.77218642341978 1
4.68347063405957 1
4.45606734346395 1
4.36300434783078 1
5.45978828248803 1
5.37170250699201 1
5.00318442228673 1
6.02356415966853 1
4.21844938742982 1
4.34860385320251 1
5.06905167164554 1
4.29760773053208 1
4.59523119879148 1
6.33699633091647 1
4.49422170081803 1
5.3458013462445 1
5.68887002986237 1
4.97574923828651 1
4.49608852317848 1
4.91348615983293 1
5.08120542070873 1
5.85118925968804 1
3.76473471266194 1
4.7660477979196 1
4.54680680495746 1
6.05777125910217 0
5.36132153819724 1
6.28021455108271 1
5.59241351210934 1
5.66655324823251 1
5.69087582605982 1
4.8125692556103 1
5.2076115917059 1
4.38984429653079 1
5.03073725312756 1
5.42722339986384 1
5.25187050277098 1
4.75743284699379 1
4.52972706274025 1
5.44077348697866 1
3.63229560142753 1
4.91638066986492 1
4.34275357448729 1
5.2488668393124 1
4.38273635606537 0
4.50397653499603 1
4.94504130891739 1
4.56223359361576 1
5.00557834064296 1
4.77622307569497 1
4.52111902437341 1
5.11654120775691 1
5.76017751322683 0
5.68488951286343 1
4.73875046734316 1
4.08677653972959 1
4.65991093273182 1
5.06272976436201 1
3.55692516477037 1
4.88535992461248 1
5.6417846687292 1
5.21227057815846 1
5.54908155489503 1
4.8970636405356 1
4.52972521868413 1
5.07756315028703 1
4.41446797024515 1
3.90936662123105 0
4.52701977961738 1
5.10568953389035 1
5.24761574403901 1
5.01782390702825 1
6.16784631487743 1
4.51895642888619 1
4.44113744562442 1
4.37778208392621 1
4.71254492371073 1
4.62956316586487 1
4.88424610279481 1
5.61172228380097 1
6.07177625959412 1
5.410499698221 1
4.39401225718796 1
2.53860902185276 0
4.79411373901122 1
5.60497073481526 1
4.29239739778194 1
5.52230948209637 1
3.68830463778119 0
4.98115668818549 1
5.68584642679896 1
5.7836053741837 1
4.28868162983845 1
5.16284817178912 1
3.50915303323363 0
5.27485186169205 1
6.0053281195091 1
5.77819922312151 0
3.8808263973219 1
5.16918896037768 1
4.79059854438163 1
5.05243436028204 1
4.88575135912368 1
4.95820732822068 1
5.88569703516259 1
4.98443972317877 1
5.47885356763907 1
5.08397686277151 1
4.84241836826221 1
4.11911610709836 1
4.22023250082976 1
5.10015116057819 1
4.79152937487419 1
5.44529667568314 1
5.39324342649381 1
5.26293124610658 1
5.79648617411153 1
4.74949904893578 1
5.74414784507604 1
4.92467344061881 1
5.26321554616497 1
4.00788824346356 1
4.84010011969209 1
6.56271301484455 0
4.43193624574167 1
5.8729854950899 1
3.71860098089764 0
4.80287792389951 1
5.855475434667 1
5.069492196755 1
4.81503194665465 1
5.23255898200341 1
5.77733041850935 1
4.65880466252178 1
4.9882597959224 1
5.21044587178474 1
5.00856194195615 1
4.76199370231642 1
4.65664616220247 1
5.84485829799684 1
4.5981474193814 1
3.92247752073826 1
4.60412727024919 1
5.08389676739567 1
4.02938626530158 1
5.21500611140359 1
5.27534323835437 1
5.05243359064755 1
5.21470620288348 1
4.00491340055874 1
5.6255324380862 1
4.1131663245272 1
4.92399252710895 1
5.99387276120775 1
4.78231196960103 1
5.91682007614741 1
4.00701433715821 0
5.01050514569094 1
5.82008021693937 1
6.71053110522614 0
5.42132252032624 1
4.53965824296643 1
5.30825709381827 1
4.94605786513153 1
5.41638551754483 1
4.93727104398793 1
4.41253197761612 1
4.52495290109121 1
4.17617255282802 1
5.09610079368189 1
4.66593575680345 1
4.91969919529283 1
5.67169144141795 1
5.26538683592451 1
5.68146533491861 1
5.2859298570922 1
5.70894526470084 1
5.86765757786266 1
5.00703601356619 1
6.42009709398114 1
5.25206791426576 1
5.5771750802316 1
4.59715770565355 1
4.92952253368043 1
7.12926932914436 0
5.05535224957574 1
3.92551079440218 1
4.35994591583495 0
5.04222085306703 1
5.08444521200113 1
4.40576973360653 1
3.58343506015969 1
4.81263772409244 1
3.47404103246141 1
5.42531161062018 1
5.50854325153867 1
4.90618679133382 1
5.18220381951882 1
4.9802942317293 1
5.59951798119742 1
5.30269246038082 1
4.23920185071834 1
5.52143074600158 1
4.76254091089285 1
4.25972028237865 1
4.25140428138265 0
4.20093875003575 1
4.14231355053415 1
4.94191664636375 1
5.20006018942125 1
4.97102826799511 1
6.71458153467163 1
4.81751733093268 1
5.51566188305544 1
3.94327829339006 1
5.47860668985435 1
5.28482463916175 1
4.7336706174269 1
5.15086556346895 1
4.99664200775162 1
4.75777282136999 1
5.50317645006259 1
4.23460162263932 1
3.35676208565951 0
5.2420690488393 1
4.82358421419383 1
5.38856192872439 1
4.19433022297838 1
4.72610213456252 1
4.38363239933036 1
5.02491667847836 1
6.10784806787951 0
5.47056659846526 1
4.62639251877693 1
4.30837951721048 1
5.80406479512701 1
5.86067716570884 0
5.24808165167382 1
5.20573000381207 1
5.14582324772959 1
6.32548244967619 0
5.51583238502424 1
3.31709320359317 0
5.43694283453794 1
6.0589355076357 1
3.68146385241823 1
3.43991896440669 0
4.67823565125173 1
4.88846410257557 1
4.57523232926113 1
4.57166274616615 1
6.02894359495463 0
4.62287212934317 1
4.86841572362561 1
4.81213587345 1
4.19100301251062 1
5.17586555173917 1
4.70058525674024 1
5.10577754456223 1
3.68578460721223 0
4.00943988447567 1
5.26907062799858 1
4.5171462844537 1
5.14776897243844 1
5.66609154038032 1
4.33485443152501 1
4.81925691414132 1
4.64694948867675 1
5.0050331525108 1
5.5196610180245 1
5.02123784748878 1
5.78308503793153 1
4.52327025902064 1
4.87421493131287 1
4.32385279228219 1
5.89845492810615 0
5.18352995317334 1
4.06100339694178 1
5.27895480471872 1
5.28309354396938 1
5.50567569936408 1
6.13815665993694 1
5.28948339243417 1
5.41071242491451 1
5.35596062379671 1
4.20630423406632 1
5.50469059328307 1
4.61259077272204 1
4.13809121699832 1
4.72095965563761 1
4.64165104595171 1
6.41208759819511 0
5.38700923597347 1
4.89117456485982 1
5.24300162728101 1
4.68304431630764 1
5.05854748457135 1
5.63734298834418 1
4.64039339178195 1
4.73036565659969 1
5.14883257772193 1
4.93225311527109 1
5.63570419401196 1
3.21215432075575 0
5.76935858949615 1
4.96894785863001 1
5.20955049498621 1
4.76633460201222 1
4.94791454873929 1
6.09602211588472 1
4.56512362413212 1
4.8360152026021 1
4.95453190410244 1
5.03522008664717 1
4.8640066122573 1
5.20030592253334 1
5.35814409627612 1
4.11814224626452 1
5.25566036943697 1
5.79438865864043 1
4.52013306137264 1
5.71073340928575 1
5.47211988183732 1
4.77871386169789 1
5.23025306705121 1
4.73503879295118 1
5.61207114517362 1
3.13437578138265 0
4.76583832191748 1
5.17035390722883 1
6.10690745415153 0
4.31079799853191 1
5.16313887823721 1
5.14154286288955 1
4.41648954938137 1
6.12834780952253 1
4.93409015690678 1
4.60080615929516 1
4.51079569869175 1
3.01470318653098 0
5.06061961198984 1
6.17700490290739 1
5.00296729934811 1
4.87857462918725 1
5.96385914325759 1
6.07429460514323 1
5.94932425503113 1
5.49386859488576 1
4.58181052895051 1
5.18857692942504 1
4.9249851771631 1
5.22255755337315 1
4.75228047609852 1
4.20939202107761 1
5.71577127785424 1
4.58546850726879 1
4.71029600463662 1
5.66935625828095 1
4.25952414098911 1
5.42379242928803 1
5.21873522865499 1
3.89094626792558 0
4.89924289294453 1
5.07442175784562 1
4.24100964253052 1
5.75610116039426 1
5.31872073566851 1
5.02307174244988 1
5.29734911709223 1
4.90318602220933 1
5.01922405140043 1
3.66671996870011 0
5.64776963253419 1
5.81555776130062 1
4.40861033375037 1
4.17575927089102 1
4.89383180170225 1
4.36507364237838 1
4.21099388723101 1
5.13923674272525 1
3.9173984656466 0
5.21642243756971 1
4.97370989133017 1
5.31655605787641 1
5.15836274637115 1
5.59437752875059 1
4.61293895843026 1
5.92588755885957 1
6.55404482643596 1
5.39142625211229 1
5.24889112528717 1
4.93444246040322 1
5.24163874125917 1
5.36730824530003 1
4.23351429313802 1
5.70453864436981 1
3.92987413659344 1
5.4185400844722 1
4.99813308085123 1
5.18921237143504 1
5.37670431731171 1
4.41939405047864 1
4.43520398387164 1
5.84696707782985 1
5.18663829581764 1
4.51666616550286 1
4.61757281357483 1
5.87720392274372 0
5.11692562548998 1
4.63089035890762 1
6.81440135426852 0
4.97615591921883 1
2.89415783913575 0
4.97814478548565 1
3.03187039892884 0
4.89171402085918 1
4.65929463973909 1
4.21576518869078 1
5.75599397374431 1
4.49558382734753 1
5.10730921154378 1
4.36940308661178 1
5.17458176524477 1
5.07116571434891 1
4.57491816540916 1
4.35034692415214 1
5.809003192447 1
4.80895062632508 1
4.93601623781329 1
4.8454098053485 1
5.29649422886186 1
5.20867687300154 1
5.89171582317726 1
5.48621471558698 1
5.05738716581836 1
5.05588157600766 1
5.11047059180436 1
4.96608103579572 1
5.59907923598649 1
5.48744540738971 1
4.18764961225258 0
5.33654202935129 1
3.74807532600014 0
5.03285358896861 1
4.35281369489537 1
5.0383615984348 1
4.61306224897404 1
4.47583966632845 1
5.31369581995849 1
4.09659273932457 1
4.78966366850221 1
4.36753410191351 1
5.36817385985669 1
4.57310955522701 1
5.52357923288275 1
5.41002758858646 1
3.80894458250593 1
4.30547623344846 1
5.40380795588273 1
5.3968051166175 1
5.05113869747913 1
5.13666208648954 1
4.18701416435939 1
4.05772279018782 1
5.64673278489692 1
4.27382094511302 1
3.33334868566894 1
4.91333549543499 1
5.32444991148065 1
4.2087026906592 1
4.27213592306126 1
5.94425387855344 1
5.22182515570694 1
4.3628656267999 1
4.91812829901909 1
4.09501340296439 1
5.16983178641885 1
4.59618854359302 1
6.18011712598065 1
6.58265628140296 1
4.69221245602575 1
4.58000867467219 1
5.91284339985353 1
4.79850251141949 1
5.39577713796586 1
4.68632892689417 1
5.42291698086475 1
4.69971928045864 1
5.24458169985091 1
5.19943088094093 1
4.08309692886281 1
4.92149094999554 1
3.78278800286142 0
4.6050962519051 1
4.87695567420192 1
4.11747672446514 0
5.16000884417339 1
4.42088749161053 1
5.55366477386162 1
5.09363690619941 1
5.61027287843004 1
4.79246729528465 1
4.6759092044372 1
4.09630468503416 1
5.18375046388322 1
5.6859780151512 1
5.0503055906975 1
4.92553101097199 1
5.33922924946354 1
5.78274496841305 0
5.34746529837695 1
4.43438842638494 1
5.68374000771728 1
4.47160634672263 1
5.40887315339964 1
4.91887825007824 1
5.13640740055872 1
5.67200745576332 1
4.27901658776663 1
3.98419323249424 1
5.21527899737895 1
4.62714423627298 1
5.33463309687325 1
4.60766698288052 1
5.30514524046753 1
4.19891847908105 1
5.36855369302235 1
5.31860785621631 1
6.04263478032918 1
5.82011285369731 1
6.0962697665339 1
4.87785865226353 1
4.84840184732338 1
4.87954106103168 1
5.13570124254255 1
4.94693121977258 1
3.82733791881641 0
4.42279231588556 1
5.48827843262642 1
5.25458707624371 1
4.79415462874065 1
3.98626330276438 1
4.77674679585424 1
3.61733420692866 1
5.96587102837803 1
4.01789454763844 1
5.99729595783787 1
4.29365423392199 1
5.48920680580076 1
5.60649379920355 1
6.07408804441893 1
4.64427401947469 1
4.20683806158371 1
4.86375888399934 1
5.9854436258034 1
5.12359847226642 1
5.10044345957396 1
4.92412877678124 1
4.75571133206274 1
4.37142959878513 1
6.07446876381605 1
6.21507001233577 1
5.0653440478397 1
4.74811916508363 1
5.3401900102444 1
5.31508353321555 1
5.11658990148071 1
3.51842214989157 0
5.09763601744739 1
5.50620983661758 1
4.95246244075313 1
5.1523649754916 1
5.08069406575929 1
5.4040492771351 1
4.74792135830449 1
5.17144556152335 1
5.28993621691659 1
5.21100356689863 1
4.72777531561348 1
4.79380129480554 1
4.9751740353528 1
5.72966489259094 1
4.80944563885898 1
5.41124533990076 1
5.49308565005005 1
4.64381022506967 1
4.01447158002287 1
5.95436418270868 1
5.90465334853428 0
5.14508671841266 1
4.66258135858645 1
4.55421391573344 1
3.87217945074552 1
5.18020158522724 1
4.75695528356702 1
4.45655710504088 1
5.99390777768645 1
4.93101695557336 1
5.86591161774387 1
5.6591134344231 1
5.13152790082325 1
4.18458683909393 1
5.38662451818123 1
5.06456401361496 1
4.37457673917556 1
5.60945277130178 1
4.39294943639302 1
4.60993930400762 1
5.47892518471168 1
4.07740047980027 1
4.41654480146177 1
4.74594122852927 1
3.3425058717337 0
5.75515047466997 1
4.43061644313071 1
5.79815628792595 1
4.66572892652733 1
4.58999315763378 1
4.7910100832152 1
5.04842089488261 1
5.5666838736469 1
4.85609339385918 1
4.99778861844204 1
3.57216591032808 0
5.52729905870298 1
5.47024265323192 1
4.59994019946916 1
3.86896362865365 1
5.71254653054689 1
4.68662713059314 1
4.8167213276849 1
4.7304701027988 1
4.93559573450666 1
5.47420518514226 1
4.92122303431559 1
5.12125121139509 1
6.50888720619612 0
5.58575368632131 1
4.46160395699268 1
5.68951870680866 1
5.81636474522248 1
5.52256498420171 1
5.92395395837855 1
4.56012112678056 1
4.93490364461563 1
5.24090062856907 1
5.63599215263471 1
5.4484596436156 1
4.76105153400346 1
4.65237383338179 1
4.91665259768396 1
4.15521783781599 1
5.18389581878515 1
3.81493913061126 1
3.92871565984059 1
5.61077554268826 1
4.97755667866431 1
5.36577237572303 1
4.49340804115731 1
4.84911374260142 1
5.71523731139961 1
5.50938881204327 1
5.74435346351809 1
5.14183380229466 1
4.77494626753273 1
4.79230346935221 1
5.44522706725216 1
5.97626442074594 1
4.42716920068509 1
4.90654564949732 1
4.23451932193627 1
6.10229904142227 1
5.3672695322868 1
4.93555218834084 1
4.36556752354161 1
5.6193612589289 1
6.30055771602228 0
5.13242388796146 1
5.54639039950463 1
6.09714678500878 1
5.42163658734112 1
5.22224849727103 1
4.39836301419716 1
7.35872085124012 0
4.83182739620686 1
5.47342198087723 1
5.67364155750987 1
5.01179064353221 1
4.64192717028804 1
5.3576261668451 1
4.76886276301194 1
5.43366955008324 1
6.11704712394262 1
4.98258005161454 1
5.28276664885704 1
5.15711399134205 1
4.91536773568214 1
5.49153714657821 1
5.64196709376707 1
3.66444378486602 1
4.56481628021525 1
4.3529527461311 1
3.68028342560782 0
4.67527253236684 1
4.76882554654496 1
5.19739217563842 1
5.60937988340989 1
5.38525619169921 1
5.03650316654524 1
5.35931331917817 1
5.38852324273469 1
3.16474305195212 1
4.91534494807702 1
4.80345086553747 1
4.32923790357475 1
4.56843796061665 1
4.49136764117038 1
4.85553378820868 1
5.2951645117601 1
4.46474370580165 1
5.05524330932079 1
5.34973033978978 1
4.975345827739 1
5.22468535845133 1
4.74630003781506 1
6.43439783157082 1
6.04647496672598 1
4.59133393423136 1
5.49342704409173 1
5.2336559128019 1
4.63810159577761 1
5.05523409161509 1
5.78174240288801 1
4.24957799666493 1
5.31661751297734 1
5.04964303643838 1
4.98816329902708 1
4.01981082878232 0
4.53839531677862 1
4.29578424557086 1
4.72363126314424 1
4.34692011707909 1
6.10511943984753 1
5.31934425873762 1
4.84450367757302 1
4.68235342806852 1
4.91882079525233 1
4.02823358193429 1
5.33518275181619 1
4.43469995188521 1
5.66254675575427 1
5.57823983146998 1
5.10775763354795 1
3.75941064317791 1
5.55248746738294 1
5.19668099745957 1
4.82044655878061 1
5.14009282705656 1
5.68752687180527 1
4.75626673893784 1
5.27771664566585 1
3.78474691770036 1
4.83127119657132 1
4.97315194280055 1
5.46138826809241 1
4.7957630798634 1
5.17718548662421 1
4.41198495870468 1
5.45173417751664 1
5.0647271838472 1
5.83427092692307 1
4.19977414596444 1
5.79134996200803 1
4.93962417628752 1
5.49301107248334 1
5.27820269619547 1
5.18789629231733 1
4.57917804355632 1
4.18320733915496 1
5.06558936448442 1
5.07442180439774 1
4.65066697356923 1
5.00363798436798 1
4.67568061574391 1
4.66271143048086 1
4.95205502329459 1
5.22206509874813 1
5.28560506224881 1
4.22443574520122 1
4.45010485929023 1
3.64268971408933 1
5.82119196281951 1
5.77789220050143 1
5.33958529148287 1
5.0053341745693 1
5.38337216801344 1
4.95510019635182 1
5.80672855310198 1
5.81890655203968 1
5.66620119707111 1
5.36287388608744 1
5.76899258592676 1
6.0772395922386 0
5.98858775403035 1
4.71047340728404 1
4.94353092142089 1
5.95194311724442 1
4.62259086221461 1
3.49864543331271 1
5.44535585649286 1
4.3077053103624 1
4.32761657903074 1
4.20616284988482 1
5.11201215813583 1
4.63984514310514 1
5.38896138369403 1
4.70815762077982 1
4.27322928074017 1
4.97854484200817 1
5.3813475984208 1
4.69554002180976 1
4.01882163004409 1
4.70231640194735 1
4.78059774887999 1
5.38169461779321 1
4.66888733062317 1
5.12945666235227 1
5.66267585214988 0
4.37686429762991 1
4.935194123092 1
5.74351335362266 1
5.50649588303613 1
5.11009723725274 1
4.91689889066365 1
6.23824156349476 1
5.27819485321328 1
5.2436768549349 1
5.40016262715894 1
5.00383707217322 1
5.82782010962761 1
5.08046946115483 1
5.42880512823153 1
6.48098093961787 0
4.01083797919542 1
6.6245124239908 0
4.0744675041628 0
4.75256057881643 1
4.52594648127488 1
4.97176941929148 1
4.35541372264088 1
6.61689339033548 1
3.98917129811634 1
4.38577251052564 1
6.38436125085842 1
4.43820809156338 1
4.49684213229842 1
4.98441374832491 1
5.54553125980911 1
4.22221968676084 1
5.33716792438847 1
6.20144178274292 1
4.746445060422 1
6.08220051126596 1
5.91167631310514 0
5.60708820933729 1
5.40621059365904 1
4.82328943170563 1
5.2691426092456 1
5.01676315854946 1
4.70672233898346 1
5.00004025320255 1
4.59967855280414 1
4.90935536423561 1
4.90735784310238 1
5.51153378506253 1
6.26972541125005 0
4.57487713941152 1
4.63377713666571 1
3.53289397549327 0
4.4244498841937 1
5.3153983455444 1
3.98227989429385 0
6.14169829180074 0
5.53562594822834 1
5.19442317360006 1
2.5542391882924 0
4.68606180490103 1
5.56497035708612 1
5.77440879029104 1
5.31963887087048 1
4.6266156268069 1
6.32106218824801 0
4.73352291962665 1
5.89253194101475 1
4.3967470026129 1
3.60654891977134 1
5.38362543909036 1
4.69455104680621 1
5.11059735300088 1
4.73884289357169 1
4.88460790230077 1
4.68912791877579 1
5.71537650775775 1
4.98709263339909 1
4.69725414217397 1
5.05394119989554 1
3.85792646825302 1
5.39873629917386 1
4.64060904134608 1
4.76388856365659 1
4.62234277777068 1
5.98047675479136 0
4.25004155228623 1
5.55827396334354 1
4.66083608287815 1
4.67191859688127 1
4.12228881744664 1
5.28008412577146 1
5.6040298511077 0
4.34126859564779 1
5.11362490029393 1
4.62575970225532 1
4.70138509255276 1
4.06826565493074 1
4.67249614803146 1
4.88903415639191 1
5.39252208418131 1
5.47889526578422 1
5.5368321308675 1
5.56776781629856 1
5.94709995463163 1
5.69880250205565 0
5.62177779126095 1
4.27830699199486 1
5.09785977180267 1
4.1647649233148 0
3.99413115961561 1
5.77657021255639 1
5.99943130413853 0
4.59972220147763 1
4.65980356010294 1
4.73812259163822 1
3.81488575701423 0
5.29517369856967 1
4.6755362947077 1
5.36368774489837 1
4.92865832091195 1
5.64331108187689 1
5.29295632069809 1
5.19232264548617 1
3.86048079356226 1
4.54303084877926 1
5.8069914077041 1
4.79001651871842 1
4.68231079704989 1
4.73508835653441 1
5.85016433670339 1
4.94143841376863 1
4.96970603439113 1
5.05238284148676 1
6.11136417652573 0
4.98236192955387 1
5.09269377992951 1
5.04376670938652 1
6.7651353047897 0
5.62623678170385 1
4.94944777228375 1
6.03054494662964 1
5.41921560840555 1
4.71634520768194 1
4.96985780818124 1
4.99438412709314 1
4.36908125092778 1
5.00196279759274 1
5.73553422769574 1
5.45562536531748 1
5.1419946889495 1
4.89449653659562 1
5.44999244556469 1
5.15958040703947 1
5.16535448087428 1
5.30346829658743 1
3.62669348305122 1
5.07341204533305 1
4.40658431763169 1
6.36438202477352 1
5.48929854988886 1
5.3354612307942 1
4.975767882538 1
4.48617884300315 1
4.76150883623015 1
5.16916488192359 1
5.80799644025305 1
5.39122469487978 1
5.4495018540913 1
5.45120738797442 1
6.01431359662747 1
4.3867585321903 1
5.22241216685503 1
5.3594381390265 1
5.86213695840815 1
5.09462479348329 1
5.55367236545111 1
3.82729140134675 1
3.24460172255515 0
5.89071923697787 1
4.75707205850449 1
3.42713945019693 0
4.63084165281435 1
4.86735731666958 1
4.98328047930852 1
4.80641607013504 1
4.96420625077452 1
4.9249376808543 1
5.11212852704133 1
4.30203672399398 1
4.87126985951248 1
3.31090824581088 0
6.04734567328363 1
5.19088216745226 1
4.53639034645698 1
4.75531819147688 1
4.90685442902184 1
5.37626869093702 1
3.90396712405203 0
6.96395880110054 0
5.36072867200848 1
5.55952370714004 1
5.76516517237683 1
5.44195361941194 1
4.53646695705998 1
5.41621946328478 1
5.47498571274211 1
5.15179769908975 1
4.91045559815875 1
5.44399131220584 1
4.72310365008189 1
5.49276016140599 1
5.28614742592913 1
5.17711923326416 1
5.17520457181568 1
4.93692136718379 1
3.97954934877786 0
4.34416605566256 1
5.15204471706574 1
5.41805121650205 1
4.6511230336522 1
4.6920797343675 1
4.11234227257747 1
5.01538583388548 1
4.90717194405238 1
4.83437067045826 1
4.11280912440589 1
5.57527367913653 1
4.92439344699138 1
5.41771524184058 1
5.09416201720463 1
4.67102921488197 1
5.59596841580428 1
3.51321767785396 1
4.13244518928362 1
4.60924565128001 1
5.9861385305818 1
5.11279015597889 1
5.06163039423425 1
4.73689997011895 1
5.08027853482091 1
4.61918051352132 1
4.45862472898425 1
4.00488345772471 1
5.92888533458468 0
4.51134451769448 1
4.83390241772912 1
5.29779261553533 1
5.02565952156214 1
4.61856231991837 1
4.58363886533574 1
5.97241234011859 1
4.87950540872768 1
5.5461917703616 1
5.23048374538913 1
4.51899087296477 1
4.79307523108745 1
5.70537797202604 1
3.93289002615806 0
4.89248167052218 1
6.02237429395055 1
4.21166477580399 1
5.49275332295531 1
5.57895650706974 1
4.76435416832481 1
3.96305210190654 0
4.87935702175754 1
4.61980502445549 1
4.75324235669774 1
5.12366023887188 1
4.84278242320941 1
3.94067464176697 0
4.52343477348245 1
4.44577284527116 1
3.91908549426709 1
4.8059058157696 1
4.46490198333959 0
5.88393574553484 1
4.63747144957105 1
4.84518978095135 1
4.61261576983846 1
4.44422495020729 1
5.58700549320073 1
6.15394705797276 1
5.65994412653715 1
5.20202635456238 1
3.6779722764994 1
5.55491952001531 1
4.60139955897612 1
4.66936986464905 1
5.19195373059176 1
4.63588768394784 1
4.98504624547627 1
5.17118838017609 1
4.29406717123969 1
5.09674770416686 1
5.35018606193931 1
4.71884282477015 1
3.76978799311548 0
5.96256537400615 1
4.94850489268325 1
4.65646579425339 1
5.80948829599935 0
4.13360085745888 1
4.83456377142152 1
4.26288730762746 1
5.18287170037907 1
4.47341703365305 1
4.93093819143904 1
5.30276754850717 1
5.2336915998396 1
5.55441007858031 1
4.00851962761772 1
5.26444283704405 1
5.74907755899415 1
5.19747307149072 1
5.39680573698354 1
4.15143929201471 1
5.07037583508639 1
4.81169713188054 1
5.85881762413241 1
4.45244996158073 1
5.51317692141644 1
5.75296544895747 1
4.4426901483135 1
4.57800171837708 1
5.10290751309994 1
4.95201409657768 1
4.03679083416128 1
5.93912134428887 0
5.30476695351094 1
5.53306339032301 1
5.3162319887328 1
4.41507220403172 1
5.21435741016901 1
4.71437966073903 1
5.61561637292592 1
4.57661443827396 1
5.34854503343943 1
4.77951136223155 1
5.37594777980858 1
4.92714478244631 1
4.17497084937966 1
4.47451687489536 1
5.63175512594334 1
5.35885684562502 1
5.59606227697125 1
5.44951272309684 1
5.65882756146879 1
3.53349748176057 0
5.30748332083457 1
7.24293840238214 0
4.80281162760411 1
5.0415420006263 1
5.76361117916312 1
4.75116668406161 1
4.67216729723129 1
5.88221605229179 1
5.63945506245864 1
5.12117606029213 1
4.4964784970736 1
6.1166391346003 0
5.62262120703791 1
4.63816272232353 1
5.74245500721986 1
4.50020876935459 1
5.36296279578517 1
5.86742347140684 1
4.96210438124235 1
5.4887806287614 1
4.96277925465774 1
4.53113881234354 1
4.49377960842858 1
4.25131060760662 1
4.18357416472332 1
4.26261637414934 1
4.50628879108747 1
5.00250243942649 1
4.99392900222485 1
4.91586757541104 1
4.95229212616413 1
6.83165540009168 1
5.38779726214391 1
5.35229377536667 1
4.76653325941953 1
5.32569502365791 1
3.39301310279133 0
4.76010865824936 1
4.61914545567846 1
5.44574924533287 1
6.06296611086295 0
5.51014014354986 1
4.61300888152823 1
4.45986281960379 1
5.02460732969369 1
5.35680029068034 1
4.2588537426046 1
4.64193870111669 1
4.52985627063178 1
4.54701840180954 1
4.47503570524173 1
4.05938720744731 1
5.40532824897511 1
4.78454458197929 1
4.97328393946721 1
5.12585030116266 1
5.52018896032264 1
6.05529709600256 0
4.39531190080777 1
6.00749975918593 1
4.57955140187503 1
5.30797268868378 1
5.7076581784768 1
3.96782053950672 0
6.00446362285003 0
5.05182016742074 1
4.99188436093406 1
6.22243400627702 1
5.53791708038496 1
4.81156479426739 1
4.73822131932796 1
5.90856733329465 1
5.30134245949912 1
4.76710529797213 1
4.64130013411795 1
5.07763043923134 1
5.80804806649066 1
4.31847706415379 1
5.44460081278748 1
4.09893745880544 0
4.76199088872116 1
4.82397699194117 1
4.89889317341059 1
5.97427715773179 1
5.46830591674917 1
6.71373420144027 0
4.8160355000133 1
5.02571819616991 1
5.4059179367547 1
4.51978824731444 1
5.73645113542063 1
4.90884878912453 1
6.18776104162725 0
5.14334422885564 1
5.06147977553466 1
4.59878756396789 1
4.96767791088761 1
4.92659327512862 1
5.3268818766464 1
5.17056195350055 1
3.79886631309303 1
4.04020144711668 1
3.88241154053097 0
3.73610713670551 1
5.37738000063438 1
5.60804242670339 1
4.63533433373624 1
5.38792463078574 1
4.08592840090476 1
5.49115137128405 1
5.92231381370857 1
3.91725056807138 1
4.13123442545294 1
5.16043677697455 1
5.13417647645259 1
5.15851611581709 1
4.09397109896216 1
4.03610571107646 1
6.06062207153306 1
5.01470666309473 1
5.11127572396888 1
5.6135688047155 1
5.45421072942663 1
5.5310414449145 1
5.8646462187347 1
5.9911079575748 1
4.75515837831433 1
4.55139500430408 1
4.24699565879598 1
5.79258001050549 1
5.06658199296231 1
5.16065525317808 1
3.25509547480293 1
5.7215990845167 1
5.31773034459664 1
5.26642110599503 1
6.26848647800848 0
4.82178282891338 1
4.84999445514472 1
5.31277273780885 1
5.24880387351843 1
4.72865459594873 1
6.42330725823724 0
4.69290850750463 1
5.05091498940968 1
4.53948779774572 1
5.68151969852205 1
6.07303038282406 1
4.81083577005299 1
5.21127517556493 1
3.44572269533816 0
4.62680261685801 1
5.19109889550054 1
4.74264674859974 1
4.5607241872279 1
5.1405583696429 1
4.5598378506237 1
5.45777150613127 1
4.11385116369775 0
5.42069348618001 1
5.34467714216413 1
3.71123158369413 0
4.58744304008932 1
5.16837086185943 1
5.26498652751398 1
5.02283107578252 1
5.51834380014559 1
5.52583667259804 1
5.40320345316937 1
5.17016846195 1
5.49004123106348 1
5.18196855797135 1
5.00205492899273 1
5.89721397545393 1
5.23871461241005 1
6.03508707847123 0
6.15969650092435 0
4.09443326505187 1
4.48308103118865 1
5.21606084241732 1
6.34430794728398 1
4.8917805328343 1
4.4343269825501 0
4.77569662993687 1
5.3367474060623 1
5.94017495611736 1
4.51505963716405 1
4.32661908221748 1
5.08884314029055 1
5.19561268294476 1
4.76385308118084 1
4.35246835144048 1
4.53712540810361 1
4.26027709367004 1
5.16823871192058 1
4.7650217063581 1
3.89084912298645 0
5.13459362781443 1
5.26300935588206 1
5.10199270324021 1
5.13458950399038 1
4.63721311406291 1
5.40244815484749 1
4.71294459090752 1
5.48077220569079 1
4.58522723542854 1
5.28951432782821 1
4.48403888896785 1
5.32119566574487 1
4.94009107241235 1
4.9066862283909 1
5.99410789197968 0
4.70358648543209 1
5.9384718163142 1
5.01073106436464 1
3.64829060517884 0
6.04596234632361 0
4.78081307816677 1
3.72424936763278 1
5.53980506342694 1
6.57751371645906 1
5.03201369439256 1
5.90570110569355 0
4.54917488417838 1
5.12391614702584 1
5.09653071311913 1
4.99712939321463 1
5.08349243994322 1
5.63877227045613 1
5.00096526261785 1
5.16596479584908 1
5.15442752239513 1
4.23780912802731 1
5.55416804794274 1
5.38698472411332 1
4.39474927926929 1
5.06250740182973 1
5.13404216762917 1
4.79897794300842 1
4.44550832210321 1
4.46627886559766 1
5.02434991646359 1
6.07214431422213 0
5.42423752482056 1
4.63598266532052 1
5.808335609194 0
5.03484876213828 1
4.9493765464455 1
4.31961319977786 1
4.4238675562623 1
5.98575289014065 1
5.06885443575812 1
4.44160414653258 1
4.91999366668588 1
4.94412345657098 1
4.72271009802258 1
4.89915989489103 1
4.63774502999718 1
4.4071412068573 1
4.43894931681507 1
4.15248651326493 1
5.23336108794913 1
5.74354760046966 0
5.44414851934386 1
4.13827109011338 1
4.93953033880152 1
5.34054103736678 1
4.19803487743306 1
2.56560832772312 0
6.16427421083121 0
4.92982940479487 1
5.53167306542508 1
5.05080815079636 1
4.08062512441866 0
5.36479367853492 1
5.36115409887681 1
4.22069200175949 1
5.09377259746822 1
5.01137640707015 1
5.32935863139815 1
5.13027404603323 1
5.31275565253117 1
4.39685861284511 1
3.78121632835855 0
5.02391197081589 1
4.7407735402657 1
4.84892887858626 1
5.93935833521061 0
4.92002768687405 1
5.04156452890162 1
4.90187164131118 1
4.53662920475285 1
5.33672224342746 1
5.16565964507452 1
5.14143461721902 1
4.40143962517982 1
4.86685318121808 1
4.01469866581763 0
4.18960157279861 0
5.43105285594301 1
3.99709455291729 1
5.38401841849956 1
5.05446962120648 1
4.99808459058543 1
4.24892003517784 1
4.21176244676626 1
4.589128955068 1
4.68536297083594 1
5.45418709153566 1
5.47323294727001 1
5.00283447041797 1
5.67146235361248 1
6.00246872629862 1
5.35551030928244 1
3.68617592746699 1
4.99168525878815 1
5.27052394797969 1
5.11062917002316 1
5.47062490536391 1
5.24231990986183 1
5.90382044431681 1
3.27792886644455 0
5.90253888768366 1
5.25289823300889 1
5.12206104392327 1
4.25212436296693 0
4.70968017661224 1
4.10936794343544 0
5.74908930222643 1
5.05931379119392 1
4.54339286203581 1
4.95320918181046 1
3.72317361758221 0
5.0556222518233 1
4.95191391002919 1
5.30620274783279 1
6.11274352706781 1
6.5184436576529 0
4.8976239846715 1
5.18652193746937 1
4.75393615175955 1
5.84943776200806 1
4.49188661929341 1
6.26584320573182 1
4.61534497556303 1
5.55315608348585 1
4.42324898124934 1
5.34854991138815 1
4.96146188746679 1
6.76772229433725 0
6.48185794510712 0
6.04238846649469 1
4.9049266973534 1
4.66565498521627 1
5.29243075171262 1
5.03668472753103 1
5.10987484425878 1
3.8648128207067 1
5.01412705991423 1
5.3332396438891 1
6.14674037218801 0
4.26302609468287 1
5.42965680467763 1
4.92727252251746 1
4.0466912716369 0
6.08800089314117 0
5.58789246010018 1
5.34772908407149 1
4.2231773211148 1
4.98933551896859 1
4.11288612739252 1
4.24368479313853 1
5.22186931220727 1
5.48396089161634 1
5.28730578112922 1
3.82164746938199 0
5.17820984941106 1
5.23306227636076 1
4.2086511360568 1
4.63468856800245 1
5.4988998455 1
7.14003314477435 1
4.61642982563442 1
6.23993671262565 1
5.3626155953538 1
3.94622290119155 0
4.67393519573641 1
4.86267821666531 1
4.93021689045928 1
4.56361390239365 1
4.98611811353773 1
5.26262629364695 1
4.83801514597859 1
4.65145959050269 1
4.21073575143636 1
5.17749895324643 1
4.85730333065615 1
5.13991014373969 1
5.05624704215222 1
7.87049860052405 0
5.40448881926847 1
5.29712880287882 1
4.84419439560133 1
4.4498838461822 1
4.6669048921316 1
4.57759802618184 1
4.74920991025124 1
4.5450198409737 1
4.11915586600069 0
4.01680825397545 1
5.65680116649898 1
4.19617154149796 1
5.18944042853517 1
4.95582634656502 1
5.24496849921957 1
5.15015567533622 1
5.09277204647298 1
4.6299869766937 1
4.51265491936514 1
5.07735926194969 1
4.42393904700079 1
4.68229900803505 1
5.31666362487921 1
4.89785830140272 1
5.3528402678724 1
5.05536635702579 1
5.20675225968353 1
5.46315563917151 1
6.16340297685029 1
4.58163698891549 1
4.80065568569261 1
5.4972682991703 1
5.00638348930261 1
4.35291457010059 1
5.21392850577234 1
5.1532245056865 1
5.24161280541979 1
6.02928306248949 1
5.02483551368906 1
5.78137298212048 1
5.69542370703725 1
4.81424427619647 1
5.92835001600981 1
4.84895788285024 1
3.835058337696 1
5.3066821656575 1
3.81864508325142 0
4.97661937186762 1
5.35240014148351 1
5.88535346292782 1
5.036157987541 1
3.64286629389937 0
5.32718919258354 1
5.84480506070505 1
4.24571046382672 1
6.0642577506238 0
5.94161620926619 1
5.10529740944739 1
5.04407492435486 1
3.60992365186627 1
4.58604836014491 1
2.91110630206558 0
5.75592600846779 1
5.20605658913735 1
5.68737792916612 1
6.16892459294438 0
4.6658446886745 1
4.54424980592788 1
6.35469247108809 0
4.60346249628989 1
4.00365401991829 0
5.10437613409145 1
4.41981534873311 1
3.42090736968743 0
3.58436097671169 0
5.70495855170265 1
4.93669735851232 1
5.54953270732247 1
6.23002251832562 0
6.09740366411481 1
4.78388515810964 1
4.66930601963318 1
4.66079252120063 1
5.16002701924333 1
4.54106325323 1
4.51593432713202 1
4.70840114727367 1
4.49407207119017 1
3.10466739547616 1
5.80326718718471 1
6.77747104117691 1
5.36374955152915 1
4.82869941075683 1
5.1464067357333 1
6.03396215297582 0
3.47003938435788 1
3.89534365023648 0
4.68561204109288 1
5.46735131638242 1
5.17713725280675 1
4.36668702477258 1
5.44933560880213 1
4.48165700386814 1
4.83608414727563 1
4.40158370994305 1
5.19962914640853 1
6.08999188147813 0
5.16478190368004 1
5.88414105577894 1
5.41012406415537 1
5.17113421440908 1
5.19105920681878 1
4.02132782839089 0
6.37649737301997 0
5.73885019991261 1
5.71895332230734 1
4.64185345540277 1
5.28593177493889 1
4.74530525232803 1
4.71044358605708 1
4.55586833002799 1
5.38965427807128 1
4.4330210890215 1
5.57668732905686 1
5.33511275844185 1
4.59771798975625 1
4.48279177953383 1
5.38126428548386 1
5.31832259755036 1
4.52702301672954 1
4.85965581790351 1
5.52895656218082 1
4.68140048407372 1
4.35367351714035 1
6.10007521930823 1
4.4012125639587 1
5.1925556913802 1
5.38903256964081 1
4.9559781164453 1
4.56922663250311 1
3.7299318360955 1
4.59195616297601 1
5.72985732579458 1
5.13266875929316 1
4.38294229198589 1
4.82154878169509 1
5.06530779371022 1
4.73436971427849 1
4.94911082596236 1
5.96507963529517 1
5.4423780699808 1
4.52850875495251 1
4.84354769175811 1
5.03753698885592 1
5.29341733505694 1
3.31190999889117 0
4.17855988780233 1
4.54294755373123 1
4.83628966174108 1
5.04374090914114 1
3.64971146055145 1
5.45137090956132 1
5.32316286603299 1
4.51522378372616 1
4.98197965480907 1
6.190545615959 1
4.27708343941738 1
5.22653971131675 1
5.82072860169633 1
5.81855268360705 1
5.11847681178079 1
4.63463173625194 1
5.10179400344316 1
5.7494553142972 1
4.83963464387556 1
4.62248937386143 1
4.49313974957494 1
5.22578570414666 1
4.31382170407825 1
5.98666387956376 1
4.38354879013296 1
4.81291641584463 1
6.06887657800873 1
5.75786800184183 1
5.07142532671523 1
4.97373175942935 1
4.74767513763992 1
3.29691058123629 1
5.6167613384323 1
4.62158861576316 1
4.85394328317075 1
6.03927988005945 0
4.9421512481556 1
5.57272651317286 1
4.6012049820534 1
4.79746922466622 1
4.55235096595329 1
5.79406068790888 0
5.13956623132027 1
4.90517191955952 1
4.56291557064968 1
3.8146378603739 0
4.42585744082419 1
5.9635932951202 0
4.90506620833899 1
4.97615479178594 1
6.33948289865681 1
4.97058930354841 1
5.2141873289463 1
4.55293958028793 1
5.31147193786512 1
5.84499956493858 1
4.51195962809335 1
7.16226375630979 0
4.06347620533376 1
4.67465416490857 1
6.29406727842528 0
4.45264489328911 1
5.33443849890046 1
3.82819422348775 1
5.26647762908206 1
5.59276629242598 1
3.99479044223827 1
5.40515213560093 1
4.88378552270341 1
4.73149030327895 1
4.38695354260962 1
5.56327570057542 1
5.61513273101358 1
5.4909060609988 1
4.74715457374389 1
5.02664524510796 1
4.1489218341983 1
3.83711597741777 0
4.62846305960256 1
5.2148979063794 1
4.18301577535164 1
5.79520733635958 1
4.88752238324354 1
5.82696083194019 1
5.82732661345363 1
4.61274985751757 0
6.6034393307547 1
5.12605418129495 1
5.65648012198451 1
5.37607170775336 1
3.9315159303999 0
4.91611593556391 1
4.48220125635222 1
5.06015529008607 1
5.28254096699766 1
6.15451823090234 0
4.83402412654001 1
5.31896655472564 1
4.39622944248779 1
5.87794195446618 1
5.44528216864317 1
4.91690724415635 1
4.912253936956 1
4.63206555688328 1
3.74568622108177 0
4.83076619169199 1
3.83274003198765 1
5.30901820023747 1
5.24965644783132 1
3.57275116264242 1
5.53707588208853 1
5.71469048098461 1
5.71969451298367 1
5.05153113740431 1
4.55992335160582 1
4.72878097941995 1
4.64819537609639 1
4.91990579514261 1
4.35767966106447 0
6.22044227529886 1
4.09777282543302 1
5.0425883310826 1
4.52045350331995 1
4.58684521469107 1
4.54993206988752 1
5.5537056555763 1
4.78555811871563 1
4.63723181304317 1
3.46425021475636 0
3.95027619738494 0
5.22092951736267 1
4.23061106006972 0
4.78348041597691 1
5.60211312102707 1
4.06979070353591 1
4.31973706131353 1
5.82651486761432 1
5.90607762305092 1
4.26476358942621 0
5.01124208252131 1
5.0637221823209 1
4.83681541533496 1
5.75961331784266 1
4.23407002190851 1
4.70726050827069 1
5.7345235004254 1
4.84319791960082 1
4.50820846527107 1
4.93797696755587 1
5.24636638258843 1
4.89862044036497 1
3.72078702465594 1
4.68750737439213 1
4.65260463962165 1
6.07565930888062 1
5.14666040378527 1
5.52125162200397 1
6.4701666295767 0
6.06679273132937 1
3.6761567409553 1
4.60510531795652 1
4.65817621528376 1
4.96776929854843 1
5.12264168663486 1
4.57449168684657 1
4.25560698459516 1
4.48924986365467 1
4.28627110116653 1
4.79193132663263 1
5.77939748305173 1
4.52790844857938 1
3.50054097065151 1
4.67598669532713 1
5.08577760327001 1
4.82379645713691 1
4.18092627282207 1
5.52355975149726 1
5.24745339374361 1
5.82996877315079 1
5.9783645673705 1
5.2011106332663 1
4.27829597557074 1
5.05972030327002 1
5.9499622311873 0
4.39330830646124 1
3.99103348044567 1
4.92416144879674 1
5.07926145402569 1
5.08154354474702 1
5.20431485892228 1
5.00463289548512 1
5.47227031176684 1
5.78289241023514 1
4.41589384648265 1
5.07933050152328 1
5.09601989749606 1
4.99932830069267 1
5.04672568788708 1
4.48038825475328 1
5.18034771068002 1
4.53233356615259 1
7.04319483002912 0
4.69191607978636 1
4.78004979780012 1
4.88771239310382 1
6.46186917707666 0
6.0002228204183 1
5.34614057134402 1
4.27388240192433 1
4.2462505651087 1
7.25055546098376 0
5.05035556749711 1
4.22693003968801 1
4.47685506616719 1
4.39049387690294 1
5.4212185560565 1
5.38232466111172 1
6.20882312165895 0
5.13780111373377 1
5.74070148470177 1
3.82298784893607 0
5.01774329342712 1
5.00743254531612 1
4.91261133191046 1
5.16911698518355 1
5.45573450001814 1
5.08257812400426 1
4.53938145919642 1
5.91867087563412 0
5.0315043337937 1
6.9593714906878 0
5.06993225385744 1
5.95719840974386 1
4.98493625611238 1
4.067119068012 1
5.69204100505501 1
5.23733093059056 1
6.68750812085969 0
4.9969435019013 1
5.01016232771005 1
4.50167682282086 1
5.41492392454134 1
5.16860148309548 1
5.32160600649732 1
4.63803324567863 1
5.61151080755373 1
5.46810263152862 1
4.94493456855144 1
5.39325409155802 1
6.11708839431822 1
3.75389561686903 0
5.00337879154739 1
6.08243054474341 1
5.22996015271747 1
5.19795420421208 1
4.97080914991974 1
5.15224721866068 1
5.5127599365267 1
5.93684440708509 1
3.43378037022532 0
3.93362415078665 0
5.18330508585641 1
5.3739062890778 1
5.5494835211211 1
4.74730216238211 1
4.88060736824969 1
4.61640595565458 1
4.42732421318671 1
5.08543924991186 1
5.13859587941758 1
4.77154111768571 1
4.33627188374592 1
4.99144787764843 1
5.92249036575032 1
5.08096936591664 1
4.45555973139877 1
5.97543388070484 1
4.74693748821382 1
5.30031180685928 1
4.88257646263577 1
5.7159022263484 1
4.39026563718141 1
4.92865499228473 1
4.924796959806 1
4.52891839254112 1
4.36744340823879 1
4.86859239277794 1
5.25737108803747 1
4.91419622137512 1
4.63131155950327 1
4.13059131204057 1
4.93358778204355 1
5.95127113819356 1
6.29460491521169 1
4.54707951721096 1
4.69994536695878 1
4.63427532625687 1
5.12805090409578 1
4.40533462293337 1
2.71322955629377 0
4.18163250494576 1
5.43921416556961 1
4.37128222294414 1
4.83382906326311 1
4.69627608414362 1
4.51429197500274 1
5.02730477880045 1
5.25334843644365 1
6.85432465897645 1
4.77076982880987 1
4.62873481838832 1
5.91711774845311 1
4.49353032051211 1
4.74065194820065 1
4.55020948669 1
5.38926235072026 1
3.67821519473443 1
6.74226588030609 0
4.19278432807315 1
5.42421479634341 1
4.5298328097197 1
4.8930799574566 1
4.31411905317711 1
5.73015818138409 1
3.39362452309367 1
3.50236731038767 0
5.09058558467946 1
4.33888817559304 1
3.98553849524855 1
5.3711283048741 1
5.2149412440743 1
3.42187501477029 1
5.22800018233791 1
6.19947499636348 0
5.13756369497465 1
4.82055292729012 1
5.13009730549759 1
4.3233755688833 1
4.16816145816243 1
5.68432829186133 1
4.53440516706594 1
5.16927421633967 1
4.54175373893365 1
5.11152263804848 1
4.10524168785855 1
3.80461824835611 0
6.28836353789214 0
5.61711460601549 1
4.51318988701798 1
5.7137336314892 1
5.52588156889166 1
4.99439470262049 1
5.53461065501115 1
5.03484121553001 1
5.62567956932233 1
5.03238759250967 1
5.16794545497179 1
4.0674347046453 1
4.92129678640282 1
5.94935070076886 1
5.1590621537066 1
5.7001626133212 1
4.99452888051493 1
4.46912245765929 1
5.12037502891538 1
5.24742746342898 1
4.8332838859517 1
4.92082170713164 1
5.86315949364381 1
5.91435903653725 0
4.44264740530814 1
4.90433673586337 1
5.12722841111656 1
6.76593953922533 0
5.00109807115624 1
5.62816213527722 1
4.12782265347398 1
4.75209695737209 1
5.33876965001361 1
5.40959341009779 1
5.29384949372566 1
5.04707745655932 1
4.34381968052671 1
5.84628561890089 1
5.03979000754006 1
4.6178643505227 1
5.78992557350027 1
5.40106248537746 1
7.06930030742341 0
4.27388510469271 1
4.80952508285118 1
5.33617240498813 1
5.31858089570711 1
4.6767889479677 1
4.44713064457878 1
4.85755283268985 1
4.77302140961152 1
4.69397860910273 1
4.66819512886191 1
4.83750414407998 1
5.47225822726533 1
4.09205676239102 1
4.2497041373696 1
5.82380945446589 1
5.10964924910693 1
5.77195547479584 1
2.74719565800116 0
5.21456143024287 1
3.65502127808115 0
4.25046997528031 1
4.83265085161109 1
4.93741119260542 1
5.58114257947548 1
5.70577152335839 1
6.03679056914533 0
4.31239377815111 1
4.33495520744873 1
4.5521273046547 1
5.69229304158902 1
5.24417069173998 1
5.08629034032156 1
4.05806187844814 1
6.84940029911329 0
4.25470447431683 1
5.46705820188041 1
5.15560326989768 1
5.49411113006108 1
4.83585922707322 1
6.00161809602012 1
4.28678879607765 1
4.86581747533261 1
4.21187526913182 1
5.27090496526355 1
5.13067667659811 1
5.26463212269831 1
5.00377249515097 1
4.42519756227442 1
4.95714860195153 1
6.26926720137859 0
4.44974674343963 1
4.89276596555592 1
5.12903302074333 1
4.2486854161539 1
4.60954374905898 1
5.08840935699187 1
5.90285855402861 1
4.82968739888608 1
4.65382768344644 1
5.01658726344159 1
4.93908952109049 1
4.61523354544572 1
5.71099859719674 1
5.18422411629384 1
4.56074627583824 1
4.58015703960321 1
6.25532947659293 0
6.57693909172553 0
4.70341759844446 1
4.82928484059722 1
5.58238130218526 1
4.95279715019944 1
4.56006786529153 1
4.24238456525765 0
5.20394410665728 1
3.64276907480501 0
4.73205369978494 1
4.71305699852191 1
3.69470344262673 1
5.33118062930718 1
5.43832729038708 1
4.36043145867241 1
5.07549281432814 1
4.64453198077372 1
4.90159391982553 1
5.26335818089301 1
4.45029033873451 1
4.92088183042074 1
5.19750691132194 1
5.09390207606013 1
4.19790614288689 1
4.66536703758558 1
5.51457011308579 1
5.39043721944267 1
4.39856826678808 1
5.26522516668997 1
4.46171136917603 1
5.27311528262472 1
4.11712674917468 1
5.57613944711925 1
5.16836923904055 1
5.98017320245366 1
4.98774772133874 1
4.76617279536288 1
4.48255076442021 1
5.28083830237231 1
3.70238936207762 1
5.10768420722036 1
4.00837580390448 1
6.12862514796354 1
4.32322681277755 1
5.05988136195134 1
6.98319164793125 0
4.74800704250276 1
5.10995373711933 1
5.18424152978428 1
4.39772593074059 1
6.02288966140732 1
6.50676615142431 0
5.34664045366462 1
4.87924680555185 1
4.3981262840616 1
3.75067115092931 1
4.77739827838098 1
5.91658314008584 1
5.35236767693771 1
5.13638319033311 1
4.2044648739958 0
4.32141336066004 1
4.8223294056804 1
5.16444973821407 1
6.19492224879495 1
4.63854393786118 1
5.6843016179271 1
5.90793498465991 1
4.53105040281228 1
5.18486720163572 1
4.3564930990029 1
5.00613810386366 1
5.7629839155022 1
4.84454312617524 1
3.6806993916101 0
5.34254636413828 1
5.2480246613681 1
4.65042637300216 1
5.69773504535154 1
6.50904521699207 1
4.31435978069728 1
4.7913121020693 1
3.81408497614993 1
4.71073254574398 1
5.57270930579648 1
5.83536922922677 1
5.0856269164639 1
4.69863245840519 1
4.00176515657111 1
4.68727137050095 1
4.07582278556051 0
6.00648592504814 1
3.39365188668532 0
5.01685030586283 1
4.51888863024061 1
4.99500433521342 1
5.29546554087857 1
4.26161348730495 1
4.91721167052927 1
4.09441842897714 1
5.61471887786244 1
4.97589289344655 1
5.14716909067992 1
5.41637860526519 1
4.44965058082147 1
4.2515034229182 1
5.05719079453403 1
3.98614590308564 1
4.59198633549649 1
5.09606336953921 1
5.56413519752471 1
4.62146672711962 1
4.3399578881271 1
5.98663110723554 1
4.91394102062981 1
3.39820501325344 1
6.15533083340169 1
5.62484000046144 1
5.39901225438007 1
5.01831811022381 1
4.25525892342612 1
6.2443824287391 0
5.93742585601388 1
4.82160073175889 1
6.42999989726115 0
5.23525791610857 1
4.29216190617302 1
5.12083069121927 1
5.26912036262108 1
4.99912980712646 1
4.94931412798553 1
4.28451581019687 1
5.7020422026899 1
5.36793913101745 1
4.74840078219374 1
4.89515147522713 1
5.25261464822533 1
4.63459573310674 1
4.65494745108121 1
4.24680917488404 1
5.20903028376363 1
3.98035706099073 0
4.4667283741732 0
5.42740541012544 1
4.72090773268228 1
5.59571790535019 1
4.71554893182319 1
4.57763377576895 1
5.41456765348668 1
5.1879046083657 1
4.44530169451306 1
4.10937892193268 1
5.3457672162989 1
4.69474952626858 1
4.25474679484561 1
5.35200632446215 1
5.01638975727789 1
4.31278812472016 1
4.14137712676021 0
5.66733932658311 1
3.89797025839994 0
4.39133280903352 1
4.13140733453773 1
6.70686679410822 1
4.86824383672599 1
4.04332593540371 1
5.27072705005562 1
4.77965852470026 1
5.24701464875231 1
3.99366295571117 1
4.41065378017261 1
5.10123127090209 1
5.99657511581708 0
4.93837652539762 1
5.22954883208598 1
4.98007111037725 1
5.98694284621235 1
5.60783085793054 1
4.8199923337192 1
5.68570308134908 1
5.49724940514163 1
4.53855732689279 1
5.15648363555241 1
5.85802308358492 1
4.94351902033365 1
5.80990139985548 1
4.91229967238223 1
4.90445681551474 1
6.87494566691744 0
5.02141053438709 1
5.77374245738696 0
5.08198254431015 1
4.1798585627931 1
5.34465504541995 1
5.43702960448017 1
5.54994863691352 1
5.12164180322724 1
4.40698564500486 1
5.10200110191171 1
4.32559162319694 1
5.1330332740374 1
4.95894216625199 1
4.26837507256442 1
5.49830828578279 1
5.1960257568291 1
4.06745675510908 1
4.96996093023053 1
5.04912148309997 1
4.89481956088867 1
4.80923338535979 1
5.34383598689226 1
5.29551463853088 1
2.49439657183871 0
5.39831306676356 1
6.42437414802536 1
5.1842264519472 1
4.94645880610012 1
4.62695317521474 1
4.84879083002309 1
5.31546462422579 1
5.20658245694327 1
4.80027334084553 1
4.83562960597266 1
5.06017204096352 1
6.68309644867224 1
5.72855602842356 0
4.71770455868934 1
4.63580478500444 1
4.2049054071503 1
4.9132205349239 1
6.63675275454162 1
3.89664794990302 0
4.97323259972243 1
5.55435142756377 1
5.57235911413269 1
6.11028724461146 1
4.21364122672021 1
4.5944697496238 1
4.37120232586634 1
6.00470578565917 1
5.15180831768767 1
3.98486879140475 1
5.80817839068131 1
5.04338356667539 1
4.10945870847376 1
5.54618593793039 1
4.916387155996 1
4.70884630683203 1
6.03027169989301 1
4.33577100359676 1
5.18790360510395 1
6.28082260926983 1
5.05139666705462 1
5.19073003363878 1
4.50320184293473 1
5.2776710242418 1
4.94978840121398 1
4.49885462038301 1
4.70822498381943 1
5.10535884230313 1
4.33813097796192 1
5.70936943373903 1
4.54795486978121 1
5.09344044531796 1
4.5073575609237 1
5.53107082701048 1
4.64679050982865 1
4.51380156898974 1
5.46533968344013 1
5.41022953330319 1
4.68794351556948 1
5.41680049174362 1
5.31159602892938 1
5.46180542752614 1
5.46672409570632 1
4.98970600095592 1
4.14807485799164 1
5.32676380657015 1
4.89986149725415 1
4.84744302571002 1
4.40120641114106 1
4.22647886007617 1
5.69254173681092 1
5.0808466426565 1
3.82213076519989 0
4.26254472142189 1
5.38672945692095 1
4.38858446229169 1
5.12817816996023 1
5.48104095395875 1
4.46978113379893 1
6.07778167820213 0
5.12629131865783 1
4.71029708565417 1
3.73284317839292 1
5.41579485338236 1
5.33970185312486 1
3.97156578997719 1
5.85048073518641 1
6.15817130229229 0
5.2114609720751 1
4.28386552271933 1
4.70039722892996 1
5.12346668595216 1
4.89609377872469 1
4.69888580786669 1
4.81403273690976 1
3.63448187650208 0
4.64219434766237 1
4.71102346440242 1
5.43570991687284 1
4.79144135667675 1
4.23963043138815 0
5.45323350437919 1
4.62714312944168 1
6.15223561882946 0
5.87901485339205 1
4.07566011239243 1
4.81301663048956 1
5.03407148233528 1
4.36581563319153 1
4.99864092792136 1
6.296925200574 0
5.66701117809942 1
5.16120805883073 1
5.0521244758746 1
5.25316463725651 1
5.35444655026966 1
4.54880063302452 1
5.95697222616131 0
5.47167073576928 1
6.20182106542263 0
4.2995533901946 1
4.59144487421926 1
5.24243342191211 1
5.47283062900604 1
4.70764110118493 1
5.22449715954445 1
4.11898396375015 1
5.09358409045589 1
5.65472240300161 1
5.27906764956103 1
4.17196377776071 1
5.16424931518373 1
4.14743028412372 1
4.44433603954448 1
4.52271658459034 1
4.79803707552435 1
4.72186804504903 1
4.53986978889015 1
5.12914219527727 1
4.58576205423442 1
5.27229660625922 1
4.77475499510674 1
5.39367777697392 1
3.43543705634208 0
5.1103713011215 1
5.6691651106903 1
4.73209834732474 1
3.80023663661765 1
4.4524067593019 1
6.01134655963983 1
5.16571272372092 1
4.97507864262113 1
5.82001865343619 0
5.46122653476363 1
3.66032887695438 0
5.1169995863751 1
4.96366731603333 1
4.42135354114136 1
5.91020515898341 1
4.60347058527358 1
6.00349159552864 1
5.06738884003756 1
5.69961552787983 1
4.26718368393971 1
4.19092135055629 1
5.09959655784197 1
5.54901812729396 1
4.71438324216712 1
5.36184849140734 1
4.73471347294776 1
5.50209000455621 1
5.66368737472937 1
4.59327404388209 1
5.01941796163932 1
4.79633290837129 1
4.0202130794342 1
5.78294111909636 1
5.05428295887984 1
5.850810130347 1
5.41551998288152 1
4.5184683478856 1
4.62264398562586 1
5.36992535446489 1
4.2285321437034 1
4.04550555698245 0
5.48131770378371 1
4.68999837235926 1
4.6337867100318 1
5.19329770108319 1
5.43219504810187 1
5.21667003966864 1
4.38513104091283 1
5.1013201807227 1
5.45526346687461 1
4.96298481225223 1
4.91360636713849 1
4.28246166210069 1
4.08957080406415 1
4.94001317722313 1
5.21897122831144 1
5.24549685516991 1
5.20896661956572 1
4.92055466242571 1
4.76043439095985 1
5.61178964325411 1
4.61539795882734 1
3.91601253341347 1
5.33465351503295 1
4.7956891488342 1
4.80949640688341 1
5.4591772173407 1
4.72635283195878 1
5.42750570248661 1
4.97417701653682 1
4.91666984227505 1
4.83991640883552 1
4.42289537515662 1
5.02900858666609 1
3.9267243793202 0
5.82516764655881 1
5.06363236667526 1
5.02390769539079 1
3.95746560683501 1
4.17323756076304 1
5.26163359949484 1
5.85194630908058 1
5.34947697117527 1
5.21575562895649 1
5.65435358015167 1
5.27664365711345 1
4.84097423152155 1
4.77867935501259 1
5.77161576767874 0
4.09343512139516 0
4.99218629198474 1
4.90249166554324 1
3.75989285174099 0
5.42168279267414 1
5.29621065699735 1
4.2174672620088 1
5.87413081415946 0
3.91312378647042 1
4.03631053134496 1
4.84304766802807 1
5.15738594758349 1
5.10099239275686 1
4.72518662182431 1
5.4040601329061 1
5.62461027256689 0
4.69607771009831 1
5.64884056365514 1
5.20800646751119 1
4.3068577748122 1
4.74309538723859 1
4.67458789305744 1
5.36877189893445 1
4.87024585982449 1
5.64524567245408 1
5.58504088191363 1
5.16339798156602 1
4.32103593121936 1
5.81145885766056 1
4.9671403101929 1
6.09826794055695 1
5.71094853948587 1
5.1357939925356 1
5.38331945339606 1
5.00917176853504 1
4.26205477885478 1
4.49904545675568 1
6.03629879112197 0
4.93075417588473 1
5.6046477012706 1
6.73237124218021 0
6.66211418401908 1
4.66829902886464 1
4.29542904389165 1
4.33467483621016 1
7.09778188382282 0
4.05517459070629 1
5.47254336823677 1
5.37679740700471 1
5.94710213995418 0
4.92621659965801 1
5.08243744516636 1
5.95892935258912 1
5.47138671614651 1
6.47104664280871 0
4.89404644416495 1
4.847570672777 1
4.4365034119057 1
4.10586243450533 1
4.75620141041069 1
4.80895861304835 1
6.09957795068989 1
5.37248676206055 1
5.12282879147596 1
5.24909130973155 1
3.99848322056315 1
5.82898452837322 1
5.27602911838012 1
4.75129380241366 1
5.38085448205728 1
4.44696074357485 1
5.32435308771263 1
4.98301177489684 1
5.27311469014764 1
4.36276386018315 1
5.67625223679066 1
6.21027259919153 1
7.59510206848527 1
4.81552197008367 1
5.93946263447694 1
4.78530812237803 1
5.59982037919533 1
5.23199528189288 1
4.97384805902031 1
4.92539805577244 1
5.94590379073038 1
4.6249449525396 1
5.28915122907513 1
5.17926630934356 1
5.33297046549751 1
4.60894400728118 1
4.02673540366763 1
4.66200054655073 1
4.1070213344438 1
4.94025251843455 1
5.51617605331245 1
5.02023307116751 1
5.94142531274004 1
5.24206247930454 1
6.4867771054235 0
5.88410990228176 1
4.96921092165672 1
5.58928837523135 1
4.5804134763193 1
5.55304864060907 1
5.79776751615261 1
4.59404142984492 1
4.96118619473659 1
5.35901044162052 1
5.05218719416786 1
4.3737995301175 1
5.15213687609859 1
5.04621696726779 1
6.45122123515184 0
6.00463922221482 1
5.12257821087998 1
5.51224544328887 1
5.90857864516165 1
4.85371076570475 1
4.08286873769699 1
5.37028917212418 1
5.21726842106104 1
3.6214709011121 0
5.41419680999486 1
3.68573748701616 1
5.92637241598907 1
6.46202657125827 1
5.21913830117487 1
5.17815995668549 1
4.61314994538468 1
4.30240582319172 1
5.04757456705182 1
4.97904644783875 1
6.10105815069615 1
4.40520405306583 1
3.20572568740571 0
5.08478514717597 1
5.863236711765 1
4.79461765751212 1
5.1928443399743 1
4.8362922451538 1
5.06088206495939 1
5.19842698153097 1
3.88425840070382 0
5.01246954157789 1
5.09960308310732 1
4.06087290109793 0
3.69349962418508 1
4.48538721317507 1
5.37213582578534 1
3.51933845454681 0
4.45681268225628 1
5.0772284888122 1
4.49381081267088 1
5.11963922811804 1
5.04104458539181 1
6.02970737071842 1
5.20652100421592 1
5.05147792429133 1
4.93376595578789 1
4.27272528121109 1
4.64408276714088 1
5.10770312081237 1
5.5489504052139 1
5.60978840521364 1
4.09312360278884 1
5.41439975816653 1
4.14890992875529 1
5.10238975742871 1
5.4561611947783 1
4.79604070588779 1
5.20520668921802 1
5.31345048265934 1
5.28822505069212 1
6.17305650003487 0
6.14157347147313 0
5.43404051755387 1
5.78672242095777 1
5.65459193620617 1
4.4078857427763 1
5.21336448685542 1
5.07348511620087 1
4.79824873576926 1
5.13537185650709 1
5.95987360833972 0
4.21832506056083 1
5.29957133772823 1
5.48787312191915 1
4.11892714338108 1
4.81786334330278 1
5.05804934457344 1
5.27834968033436 1
4.54248773281192 1
4.40830975796806 1
5.45002216227896 1
5.01500706755517 1
4.66240878619927 1
4.97417844931313 1
6.0363965153659 1
4.01855366248456 0
5.03903369509835 1
6.02636573738565 1
4.5340946650137 1
4.45073256165338 1
4.42231522805714 1
5.16978292925414 1
5.99538011060979 1
3.69128929887035 0
4.66142234157221 1
5.3474375902753 1
3.31673163973823 0
4.97764103228602 1
4.50663770558281 1
4.22276407737245 0
6.19607985795905 1
5.14969323633508 1
4.13948358730056 1
4.67994195046871 1
4.95257591151647 1
4.211326485715 1
5.71651601241546 1
6.01129795109873 1
5.59401423676012 1
5.32600412764634 1
4.40157501936323 1
4.85228140001956 1
4.94281456916728 1
5.21951154280102 1
5.32142974838747 1
4.83019482533209 1
5.13068976623881 1
5.55730173210719 1
4.65471740376547 1
5.23179659702436 1
3.94901865899216 1
5.35694608350234 1
5.49410642821476 1
3.79731413889132 0
5.02655193458419 1
5.96845201467593 1
5.20811986804671 1
3.19548958166 1
4.88405292016805 1
5.98725916452392 1
5.44256877873049 1
4.76215042978539 1
3.82876160102193 0
4.40919382575443 1
4.98025974349637 1
4.4320104978165 1
4.5191031228199 1
4.56376666273777 1
4.35457724295948 1
5.68388076159794 1
6.0410310686455 0
4.9298771944753 1
4.73667187217717 1
5.12341243744161 1
4.86734187329824 1
5.3535189170829 1
4.501235549103 1
5.8534513206598 1
5.40036273694451 1
4.91196093906669 1
5.23623337843034 1
6.34861845593829 1
4.94709505533944 1
4.49837413892085 1
4.49416569067492 1
4.04407602612654 0
4.09743840032979 1
5.78269163862274 1
5.53523096757972 1
5.27968955966191 1
5.38750556033159 1
4.05735382674394 1
4.56423534996791 1
5.12779701473536 1
4.76098445461373 1
5.44995590766245 1
5.52118938324849 1
6.00542661305376 1
5.35567874258181 1
6.77526747505186 1
4.60649789156127 1
4.62995429001986 1
5.84034448171803 1
4.46869952924885 1
5.11281039813073 1
3.4636951821099 0
5.63971013355632 1
4.1032288863623 1
5.05225625977517 1
6.57001538241582 1
4.4538938634817 1
4.83425956677228 1
4.74557544216987 1
4.25787795539686 1
4.97238141310878 1
5.2260733441845 1
4.50811112914487 1
4.33256635179452 1
5.3638947398945 1
5.77572367938366 1
4.28164670340389 1
5.03646327218337 1
5.13798936887162 1
4.8631357589184 1
5.90778334293133 1
4.23639118647776 1
5.28142705165335 1
5.8240251724639 1
4.69715794815352 1
5.52099844450383 1
6.2355251373705 1
4.74718495552224 1
3.2466139485112 0
5.17797923825151 1
4.79730392868173 1
4.39908214609917 1
4.4459856763298 1
4.73081418079919 1
5.76189445107774 1
4.50864819105808 1
3.92435370034223 1
5.94860503026697 1
5.42621250323405 1
6.16405560049567 0
4.5439536553156 1
4.74080986343937 1
4.68439972646784 1
6.26840185875617 0
5.86564664223786 1
4.90664346477003 1
6.0273895826832 0
3.85045391843824 1
5.21227911221035 1
5.08561706683579 1
4.72227539427574 1
5.58252683138692 1
4.12533681178561 1
4.22907207628905 1
4.52061741031148 1
4.50944364285404 1
4.39618221240213 1
5.06635233343228 1
5.29347376698898 1
6.10957025754946 1
5.24170742240483 1
5.58463702905658 1
5.27249267346305 1
4.80229490922706 1
3.90657016378311 1
4.45321177281575 1
5.51862437732393 1
6.43383614499495 0
4.65605959282467 1
4.83458216089411 1
6.28138937789103 0
4.68146824526624 1
6.99137160785151 1
4.74097669790255 1
4.33578765877382 1
5.44527782014247 1
5.35694826214942 1
6.15686852045682 1
4.63750738640851 1
5.80304610864727 1
4.88047015301134 1
5.66202111845501 1
5.74296583823507 1
4.76761894049055 1
4.62313247830934 1
4.60591035794677 1
5.32257884589089 1
4.52880822759745 1
4.62257954279611 1
5.28003905953242 1
5.50329385267593 1
4.69744148362917 1
4.7454823901121 1
5.71869027197131 1
5.48979883433627 1
4.70866488506685 1
5.77016756606869 1
4.19960180428721 1
3.74377961779505 0
4.93726876476408 1
5.61170709053279 1
4.52247284934709 1
5.05908174816898 1
4.98669638890349 1
5.05508867859382 1
5.76605575537522 1
6.391766196827 0
5.49521213613579 1
5.60374696176911 1
4.47216433460624 1
5.10892476867268 1
4.80786763032214 1
3.93662720968603 0
5.3644781494499 1
5.63973734546684 1
5.50988341750864 0
4.92391974492238 1
5.24709693336719 1
5.41871925991554 1
6.70673980940244 0
4.01422624931279 1
4.40203152241928 1
4.48148672264553 1
5.29019421666229 1
4.76392161332092 1
4.7951868117873 1
4.61040168114084 1
4.96014668189155 1
4.33531337940434 1
5.31022759746709 1
3.75646769098135 0
4.63458575723581 1
4.56327273797573 1
4.65799672348395 1
5.13227316567921 1
5.61174444546138 1
5.0050268642708 1
4.68125687589247 1
6.10652817897451 1
3.5110041597982 0
5.22622610213853 1
5.42863975014909 1
5.52913490279814 1
4.39188319621007 1
3.87141175282254 1
5.12647987915472 1
4.81377458179841 1
6.65045030364762 0
5.27436309329176 1
4.63961908304685 1
5.52764201725086 1
3.93265457557317 1
5.04606307475713 1
3.64911813291876 0
5.59243255984813 1
4.82574268895919 1
5.33375254565447 1
4.9588457460828 1
7.13564365540441 0
4.9612434295893 1
4.41252909691887 1
5.50371811496991 1
5.8524731473107 1
5.94281512339358 1
4.95951743201955 1
5.70048413836445 1
5.09603926493739 1
4.94570109198925 1
3.9592049819964 0
5.64240086352258 1
4.89479679866315 1
6.61401209335754 0
4.84681956032524 1
4.50740148138132 1
5.03242135324984 1
5.0637229065134 1
4.59005365634096 1
3.92355170757228 1
5.51550107371751 1
5.43978149756264 1
5.85628078465471 0
5.12679051561995 1
4.85196636035988 1
4.91274856503745 1
4.32170466070405 1
4.56657810571062 1
4.6363449918847 1
5.09015693612331 1
6.04155318103645 1
3.73155490490536 0
4.73446940969455 1
5.44102393384904 1
5.05844931986004 1
4.65488484076467 1
6.03295136650166 1
4.62434571386938 1
4.90062409781149 1
5.40791784063131 1
4.91485667335204 1
4.26919795633769 1
6.6045333964881 1
4.92005250144197 1
5.67136300871975 1
5.16633163790137 1
5.1681293360364 1
5.83852545958996 1
4.9592420607766 1
3.3794877270771 1
5.30486577016384 1
4.36962219961177 1
5.53088698826256 1
6.95877884672998 0
5.66351028310541 1
5.482726686267 1
5.78308046087748 1
5.70412756856137 1
5.14399775041733 1
3.58529217708929 1
4.8503933888405 1
4.4788805508584 1
4.98071684239125 1
4.84028660958244 1
4.3721891857768 1
4.61501459793101 1
4.47347886058718 1
4.60592194759807 1
5.1320841144749 1
5.76731077853969 1
4.97676048796839 1
5.80929669800524 0
4.92042922706412 1
5.04159063643645 1
5.54630996665187 1
6.26707611094454 1
4.23903503370373 1
5.35166387611894 1
3.31301200959677 0
5.29730808749961 1
6.02344314132598 0
6.06546132899609 1
4.39650894842808 0
5.46759009647711 1
5.46271297050891 1
4.11952330239296 1
3.51751145501781 0
5.9200311465001 1
5.2170805212356 1
6.16460928088597 1
5.25587016366154 1
5.39171782724002 1
4.61679302718472 1
6.18941522390951 1
4.68546569427948 1
4.59052091304803 1
4.87310273992123 1
6.06681919381904 1
4.52574646770588 1
4.72886663386357 1
5.41635345644974 1
4.66677475090122 1
5.72508576643155 1
4.58958542143163 1
5.71678878395708 1
4.82401870817598 1
3.90403020867173 1
4.52107792949539 1
5.88009673279826 1
5.76956238330495 1
4.73254685810424 1
3.89255150189591 1
5.01988436957938 1
4.42472614988697 1
5.1525460005651 1
5.03321637034329 1
4.8030901576154 1
5.41390439960549 1
3.86454290149867 1
4.16839231391133 1
4.85097588285017 1
4.03456443060334 1
5.60472283393692 1
3.96147448210494 1
4.23410145244899 1
5.91167507564101 1
5.22262525732065 1
4.42319255831039 1
5.56658920826021 1
5.80600396485293 1
5.31734936643339 1
5.7426832711371 1
3.80064448523259 0
3.03546843726158 0
4.38994767503958 1
5.66511031395827 1
4.34885781104838 1
4.3191849824948 1
4.30529279187902 1
4.81686949682053 1
5.87717081508445 1
5.75362034796562 1
4.78408656890562 1
3.96396784545166 0
4.34635508061522 1
4.58554173933373 1
5.00674058150364 1
4.56629586671337 1
5.47749411229351 1
4.97293966143807 1
5.0808554983876 1
4.85422764230442 1
4.26714896182216 1
4.59954502959746 1
5.09093659992546 1
6.25311382917624 1
4.73004092405158 1
5.01307671202361 1
5.45401012062748 1
6.15313187780324 0
5.78430067350408 1
5.06857262791543 1
4.30831936349346 1
4.9795381796629 1
5.58346472448394 1
4.78885043054759 1
4.7888401824004 1
5.55107608486387 1
4.6824246484004 1
5.09677506158607 1
5.29420619496095 1
5.66686366783836 1
4.68624161437443 1
5.47876629056662 1
5.37543247925653 1
4.63937936298444 1
5.07796726891587 1
5.66816168953303 1
4.35154072079029 1
4.58883461522731 1
4.9269906991014 1
5.19590141140477 1
5.77907865827451 1
4.58194760749967 1
5.60532737438473 1
5.83826130670446 1
5.48540239971889 1
3.90811230908727 1
4.5686925292125 1
4.93824138886544 1
4.13805161306174 1
5.21569638121516 1
5.44491580823103 1
3.96525615948929 0
5.04638259481047 1
4.75538316145251 1
3.9260870969694 1
5.26465714797855 1
5.14803438489723 1
5.12893226279533 1
5.61607284504539 1
4.36911898916624 1
3.95697316149457 1
5.00433171881981 1
5.21180859677728 1
5.00504019364211 1
4.76455095228284 1
5.51484698108659 1
3.63064087371748 1
4.81606529529962 1
5.14123143231686 1
5.37954732217898 1
5.30244018008528 1
5.01044159851315 1
4.21219026626223 1
4.71065277495293 1
4.87527987891632 1
5.18896700080588 1
5.46070512019591 1
4.55444920255012 1
5.2098459732936 1
3.18056247388596 1
5.18046757345586 1
4.20279760180338 1
5.19956389974356 1
5.54042442147251 1
5.83233665541545 1
4.35121679508817 1
5.18158906597918 1
5.32784934885771 1
5.52753373748663 1
4.79481372066877 1
5.23490666494181 1
4.55195717080448 1
5.49716117876254 1
5.31898636307048 1
5.6872277143533 1
5.73419139525598 1
5.02098914863003 1
4.31068015858856 1
4.88232384140714 1
4.64454187073603 1
5.33407439392714 1
4.52108624191444 1
4.48329560102284 1
4.71148131298332 1
4.39676968902869 1
4.79047164550561 1
4.05989426713002 1
5.44858734340395 1
6.35318651911189 0
5.49435134489896 1
5.77155753637378 1
4.8355380593518 1
3.74727062776257 1
5.01591549737041 1
5.75463524922607 1
6.0087940958474 1
4.76469720969384 1
4.949192705358 1
4.31887254080975 1
4.878147687612 1
5.20354201977572 1
5.22941735604002 1
5.26330046085799 1
4.66904804702476 1
4.60455106399011 1
5.52647606154503 1
4.01368907819793 1
4.55029750840415 1
5.14893045800834 1
5.08338440346336 1
4.76871811993427 1
5.54580166034975 1
4.06557607637535 1
3.92230740125788 1
5.51456421647264 1
4.53709184718507 1
5.9648972373319 1
5.88559629429281 1
4.72155407564204 1
5.44969369601871 1
5.93097899450925 1
4.66296160552649 1
3.84696959769113 0
4.66465834517345 1
4.13394754088406 1
5.42919968449662 1
4.3846825422595 1
4.05103192864594 1
5.33749280463969 1
4.78487339967717 1
5.16923313541947 1
5.76515476925029 1
4.99088898533225 1
4.36435520259607 1
5.16503259907087 1
4.04878306887536 1
5.14185573581881 1
5.06936681963972 1
5.6923459865492 1
6.19068706184993 0
5.62873767756652 1
5.03352787489405 1
4.88914953783912 1
5.51081141432303 1
3.67746214578176 0
4.76456448085541 1
5.31601037311835 1
5.54172257493877 1
4.79211198406369 1
5.65061820796374 1
5.31030158033515 1
4.428532872534 1
5.70925514190529 1
4.89783232509816 1
6.04262821973342 1
4.77709890401916 1
5.31502534380936 1
4.87072917777862 1
5.48998669453437 1
3.92402978478507 0
5.48137935880504 1
4.56225653042032 1
5.63132690718785 1
4.6498315214344 1
5.20715857021372 1
5.09763643396461 1
5.45297284096755 1
4.96534998799433 1
5.77853454554265 1
5.6120827866524 1
5.64516443669292 1
5.16364684573698 1
5.68383809991585 1
4.8219092869757 1
4.98065544263591 1
5.04363317721697 1
5.14499085705878 1
5.83190205448645 1
5.703225748481 1
5.75486409721858 1
3.68231890068397 1
4.86256792748972 1
5.48483843615958 1
5.01794261017064 1
4.73496156439444 1
5.09053320666329 1
3.70595364591161 0
6.29029231683807 1
4.57263161279237 1
4.08884033409549 1
5.27696088588112 1
4.59481888749337 1
3.97651634169868 1
3.13465228312239 0
5.14571118301372 1
6.38298272752924 0
5.50569826676933 1
6.83698814254433 1
4.51001174838082 1
5.19535943584941 1
4.63879436782726 1
4.20341121466896 1
4.66269269226406 1
4.78857303109256 1
5.71861829975601 1
5.3964601765295 1
4.42520659878339 1
4.4733246510002 1
5.05396015984218 1
5.43193035443079 1
5.0114037742258 1
4.13973929096178 1
5.06837696687433 1
5.20164574769918 1
6.40547208702967 0
3.91904534096411 1
4.91400322563125 1
4.84552649325622 1
3.3207763043857 0
6.82789107318967 0
5.28878754300822 1
4.79566837546083 1
3.05940574133238 0
4.18790595866366 1
4.40946819451287 1
6.03311559344531 1
4.83716353182523 1
4.88478916591068 1
5.45959153113746 1
5.29293616743102 1
5.56382129108625 1
5.09646207811512 1
4.71483972649639 1
5.12142004324006 1
5.28718165492324 1
4.73388448511271 1
4.9488171321206 1
3.42911912061585 0
4.42262029749107 1
5.64069568165465 1
4.30851032165248 1
5.38179942704977 1
4.15108940674381 1
5.24958558090503 1
5.94138404253736 1
4.28672554024239 1
5.6422689210914 1
5.79596112113255 1
5.45232717968215 1
5.7152723568497 1
5.45037981021652 1
5.40180428966349 1
4.53084735962408 1
5.14374223018641 1
5.08142174883842 1
5.76711610743732 1
4.06602642187858 1
4.66110368523349 1
4.28511473133084 1
3.83773065217143 0
4.40745124844266 1
4.36661836637787 0
5.32750797150015 1
6.58268858519797 1
5.96796962407464 1
5.93213328661638 1
4.82880240926597 1
5.5949449088244 1
5.20473533196681 1
7.56745180390845 0
4.87210002913199 1
3.64932150742928 1
6.04348073125223 1
4.36314904087507 1
3.94717337893171 1
4.444125531629 1
4.74900746420551 1
5.6338487573223 1
4.68124987797245 1
5.17692844612621 1
4.84917983134726 1
6.24476176616176 0
5.54386441974909 1
5.00867184805926 1
4.99026208292464 1
5.75907866961789 1
5.89317033817391 1
5.47138584254195 1
5.44359426244645 1
4.77608549725919 1
4.68637240069089 1
5.08172859387382 1
4.66104434169749 1
4.63980266058929 1
4.41562375413186 1
6.94771597069105 0
4.69270593345129 1
5.15175958159976 1
5.78995839285842 0
6.46674747934607 1
5.14664011146847 1
4.48498985488067 0
4.40522190809999 1
3.99691039674079 0
5.30426413101753 1
6.14916451061931 0
4.03945232754706 1
4.48629336285768 1
5.451431437623 1
4.29401123526925 1
4.35468374489274 1
4.44788399519915 1
2.99883440937321 1
4.94135510313619 1
5.21759191735998 1
4.57492020469974 1
4.02911645358015 1
4.64023610392258 1
5.64555288827759 1
4.91727657635079 1
4.45227898643943 1
4.89238284552295 1
4.99163826453838 1
4.86819774656127 1
5.82486518870754 1
5.05131693323299 1
6.33804115964 1
3.99157169034609 1
4.47801299114444 1
4.90775005573866 1
5.76137629154926 1
4.75414933455567 1
4.31175198204359 1
4.78366001147149 1
4.48389127646386 1
3.81744193219162 1
4.52177852511349 1
5.91022697012427 1
6.41170750850105 1
5.15782334340359 1
4.90799683082056 1
5.78869123514797 0
3.88401030915314 0
5.35853666475361 1
5.15795876239922 1
5.77508859780268 1
5.37071185548506 1
5.48593618702222 1
5.30363171758192 1
5.16007659186506 1
5.24831749164675 1
4.34270482703764 1
4.53788498568042 1
5.08239003250662 1
5.08164320017556 1
5.85166681219458 1
4.501606969653 1
4.39678293178166 1
4.04354486635736 1
4.76930731016633 1
5.04927800717082 1
5.866310168998 1
5.46705728290022 1
5.86773920634591 1
5.48343604590162 1
5.00491080152428 1
5.33518318682749 1
4.65374216306287 1
4.76047459758467 1
5.09406701699793 1
4.82791497844927 1
5.27668550712902 1
4.79518115721723 1
5.51280905527625 1
4.98505253923426 1
4.68146020383499 1
4.35880373177282 1
5.83909747442443 0
3.01084758137796 0
3.93424945185479 0
4.94069390667368 1
4.23632213682007 1
5.20102925295782 1
5.36078542408945 1
4.67904336123818 1
4.82115105017218 1
6.03633949085906 1
5.12826770742253 1
5.18967950333086 1
5.88657741799583 1
4.73142035200017 1
5.9947045023118 1
5.09266519576948 1
5.84628838258179 0
4.49008792396624 1
5.08918971734047 1
5.87897444867688 1
3.83719291454171 1
4.77177568658223 1
4.15915999158623 1
4.67049639358746 1
4.70753721152836 1
4.91665320556246 1
4.86528633717466 1
4.31282038018147 1
6.10428509210769 1
3.98496156050814 1
5.89064739898847 1
5.33626227298533 1
5.206089912883 1
6.34884387664436 0
5.24328962449999 1
5.5812516292677 1
4.3620222082703 1
5.81039675220939 1
4.32262456491632 1
5.1725674593633 1
4.5027327234055 1
4.02972881789956 0
4.20309393503631 1
4.70652596043423 1
4.53840162933309 1
4.20119434177539 1
4.51278050251623 1
5.86800721712756 1
5.58347477068992 1
5.31386520523983 1
5.10866748678445 1
5.47449511913196 1
7.49583856995798 0
5.96033687064393 0
6.0653825240789 1
5.08216006462222 1
4.43870277030816 1
5.35581418819522 1
5.15263767682021 1
5.43366058695491 1
5.75245350557861 1
4.61756599832672 1
6.47148390404489 0
4.35419843280539 1
4.93851432212078 1
4.76110959401503 1
5.01046236485799 1
5.27995864097485 1
5.56153307380552 1
5.01698845620112 1
5.46394138812911 1
4.30086512542232 0
5.99263194258426 1
5.16949262191698 1
5.19235258238141 1
5.5171620591338 1
5.50351321765815 1
4.90836770014719 1
5.0699756015103 1
6.05641619257677 1
4.55505862133171 1
6.57502023079052 1
5.42187025225056 1
4.70548066221934 1
4.7304315238897 1
5.3148139087519 1
5.02986686237364 1
5.08629447344255 1
4.52773767997139 1
3.2347602439524 0
5.34678257485163 1
3.86425219195559 1
5.71922503068188 1
4.46634793789721 1
6.13095312744045 1
4.71447665890621 1
5.44351484079834 1
3.73733242239802 0
4.88875345073318 1
5.2280548958767 1
4.78604989818008 1
4.43335156694522 1
5.32746762906691 1
3.75170217491564 1
4.76657261785069 1
5.97447783862419 1
4.45064510357444 1
5.21763882843652 1
3.86030752383834 1
5.75748941367089 1
5.65316856264178 0
4.79114753668088 1
5.6484932601789 0
4.1927209313311 1
4.49664677384741 1
4.77646021901164 1
6.70675299846464 0
5.47929596628498 1
4.59186361925642 1
4.13335913704979 1
5.02171151407524 1
4.92992901952032 1
4.98494973834688 1
4.4029751805882 1
6.2584912132902 1
4.93686245137254 1
5.10714291595056 1
5.29794085987663 1
5.03998803705775 1
5.51761545943072 1
5.43365706916324 1
4.62586751966803 1
4.92075602536748 1
5.4584653620602 1
5.79587367163147 1
5.52365293258266 1
4.77555313383881 1
4.92058395443402 1
5.75508140034778 1
4.88555757050864 1
5.04260287482061 1
4.81344607633949 1
4.72597478532031 1
4.51311844740305 1
5.89764933184073 0
4.5140774951475 1
6.65206876701334 0
4.91495751695964 1
5.62797331722587 1
5.20033875495204 1
4.97877601702313 1
4.36571372413283 1
4.47608903000958 1
4.31653269573033 1
4.67514843381995 1
4.9665584052083 1
6.00391815854223 1
3.86029079448232 0
4.68294974395919 1
5.58463736233173 1
4.31897484129352 1
5.64509561531185 1
5.60651669349693 1
4.83404889631428 1
5.16857376112635 1
4.89265963633377 1
4.07066891184298 1
4.84730883573622 1
4.76790520804395 1
4.79612767147218 1
5.25179963065385 1
5.16511865505256 1
5.29290565638953 1
4.79348622371168 1
5.47888205613162 1
5.66457553525087 1
5.29728912903229 1
4.86725785339595 1
4.95201489257399 1
4.99567101014693 1
5.24595217746544 1
4.48190362746284 1
4.7347683904066 1
5.22839846304863 1
5.12617723160856 1
4.15699760498059 1
6.97839512181844 0
5.18924017485834 1
4.67917681424584 1
5.61338574548524 1
5.99549416660966 1
5.54131868956212 1
5.37060417209454 1
4.93395806852831 1
5.24914005790802 1
4.37584294069921 1
5.61544350754135 1
4.29538245075354 1
4.60642296748743 1
5.4256823471958 1
4.32709005234049 1
4.90218930596452 1
4.87471008194817 1
4.16722328671434 1
5.86868685232624 0
5.0115901924601 1
5.1783594658437 1
4.09607352190809 1
5.5801243915817 1
5.49062236007107 1
4.500712162367 1
4.12651031092491 1
4.34661588146212 1
6.13565460021 1
5.01366276868766 1
4.16843911965657 1
3.65876614719632 0
5.93230885766881 1
4.7085766220425 1
4.39499883095017 1
5.51376469558312 1
4.94935169798264 1
5.5147685348439 1
4.77531424849206 1
4.13684892395863 1
5.24186940305075 1
5.07756336513624 1
4.30233590518511 1
4.48503533990516 1
4.59794387680601 1
5.03614448684145 1
5.8462380234381 1
6.18024913858836 1
3.2649293275487 0
5.87578000289151 1
5.32546661503627 1
5.04098838611145 1
5.24092430896233 1
5.23832541467614 1
5.79115039356661 1
4.58759138273605 1
5.13177651425361 1
4.73242137542405 1
4.4186381227381 1
5.06977685597535 1
6.07756559094959 1
4.65910086726156 1
4.08905419251816 1
5.62820721291552 1
4.75973256983609 1
5.12796108539066 1
4.09440851127549 1
6.11415769297941 0
5.66375527110765 1
5.10006935914288 1
6.32219847428435 1
4.66679890556594 1
5.45254570170229 1
4.27581047447199 0
4.16146363265342 0
6.00143920083255 1
5.299273511848 1
4.30202592078264 1
5.93464900720003 1
4.27381667480579 1
5.30587088516658 1
4.42739944770743 1
5.36280039709459 1
5.15091213850334 1
5.50562604483616 1
5.06717106019549 1
4.53303175415351 1
6.87794134195778 0
4.53381026674279 1
4.64505526353636 1
4.86873393298327 1
5.05573185810383 1
4.66588426734121 1
4.45701673943343 1
4.39989235322357 1
5.23420075688717 1
4.85301370857836 1
4.35758473365916 1
3.84004747043301 1
3.65736812642426 1
4.94121490743009 1
3.97166148337896 1
5.57898178322675 1
4.85125818625147 1
6.04861589970969 0
4.41005196772514 1
4.20828904057683 1
6.00268122283615 1
5.74215941370039 1
5.8405182450404 1
3.75709260845946 1
6.58196857300963 0
5.44144534214143 1
4.77243216165754 1
4.66187334144746 1
5.89402889925037 1
5.32050740287101 1
4.83144164323231 1
4.32726640878347 1
4.92402426740002 1
5.40544248228327 1
4.8242221984696 1
4.93957916213233 1
4.88705111074939 1
5.46631273352431 1
5.79394493451855 1
5.8424874600802 1
5.0398562037221 1
5.0448395633671 1
4.99684636384433 1
4.79286507121204 1
4.99036535462171 1
5.59175775776076 1
4.43561356404869 1
5.20202006260727 1
4.95805028196299 1
3.55498536710243 0
5.36761491601113 1
4.96929195001886 1
7.07563471642213 0
4.64941120884516 1
5.54545680774754 1
5.67235515838658 1
5.42941280557468 1
5.01257670258027 1
4.57837905862081 1
5.25641830292569 1
4.34301008094362 1
4.62127002449658 1
5.61833864996988 1
5.78973774891648 1
4.48109873509696 1
4.81103282997074 1
5.35885444771013 1
4.47489801630767 1
4.71861379484148 1
5.95949637967091 1
5.54704614255319 1
5.29980770104176 1
4.96594590998543 1
3.70521780556632 1
4.05634957187048 1
4.94337293158492 1
5.25507682189333 1
3.48708356855505 1
4.93747747527349 1
4.76995371795113 1
6.09789127996966 1
5.3933608653997 1
4.70035675249116 1
3.44445983649993 1
4.57367093118711 1
5.9211542214632 1
4.43194495742002 1
5.07085976611168 1
4.75195529750991 1
5.1063381948126 1
5.09689698500155 1
5.59768563952972 1
5.5945640329156 1
4.05794912381372 0
5.11332691437986 1
4.17277680738825 0
4.09606487565099 1
6.83415038072839 0
5.20680803535241 1
5.0642211323883 1
5.60423401177428 1
4.4175440644091 1
5.34976814126274 1
6.09868246608399 1
4.95903837575345 1
4.29066633027791 1
5.57883894688438 1
3.94951177309195 1
5.00818323938035 1
5.13885486889341 1
4.86153196970909 1
5.31029506016596 1
5.23064157287586 1
5.30876653252963 0
4.52445549304533 1
5.35445524180531 1
5.0758625956762 1
5.06275525514842 1
5.05584972406013 1
4.88932111293643 1
4.23934075272183 1
5.21585509119532 1
5.28762344040309 1
5.18885439845993 1
5.12292126176147 1
6.37045311516091 0
5.1223211801986 1
5.21250375089508 1
5.9924155885035 1
4.46781420844162 1
3.33983594061859 0
4.96208488451278 1
5.09441187920699 1
5.27631613599548 1
4.19296928518188 1
5.4265978228717 1
4.73103600488161 1
7.50844195419793 0
4.84331858536034 1
4.85501311983967 1
4.7279069628519 1
5.04706578165828 1
4.86864006895985 1
4.2267711109929 1
3.9860176175316 1
4.66588142452724 1
4.41233848933359 1
3.25755727381587 0
5.29739121352283 1
4.87923646889975 1
4.71201579233075 1
3.70171561250646 1
5.47679460652669 1
6.06026092178536 1
5.57537725298227 1
3.72911730946735 1
5.13778223657459 1
4.62602801137418 1
4.8989289673667 1
6.55354092051123 1
4.26023869868055 1
5.64564569094601 1
5.59929475770116 1
5.16949549919873 1
5.05676150220191 1
5.01021241871628 1
5.03316956588128 1
5.3314164116271 1
4.84493500288141 1
4.5561319694376 1
5.30549552479739 1
5.20540716552437 1
4.57194482323718 1
5.05249767876197 1
6.09552722568019 1
5.00512755442398 1
5.43269715108701 1
5.34730236188889 1
4.77993787139817 1
5.46017377352046 1
4.87279399926585 1
5.56981510463294 1
3.87600945761291 1
5.16293546994491 1
4.7224959922936 1
5.05039422014286 1
6.01955249074604 1
4.69081455810356 1
4.65579628484922 1
6.14100941307068 0
4.79034144221251 1
3.81969165850348 0
5.12454818087399 1
6.50824192830203 0
4.07195356857606 1
4.64659004539816 1
4.57640340697095 1
4.70785262217946 1
4.94560658863331 1
4.45237601847986 1
4.02233981165285 1
4.78717887019951 1
3.88331365280258 0
3.75907305255015 0
4.90265336797613 1
4.58717612626264 1
4.89579817999055 1
4.5711829406873 1
5.17522952307032 1
4.86276417178495 1
5.12022121112091 1
5.57674695611552 1
4.8592166769128 1
5.97738670007776 0
5.5310366816526 1
5.45220073048548 1
5.02980535221894 1
4.75831684969865 1
4.6552281680573 1
5.36179913175136 1
5.9657604291324 1
4.42126213851501 1
5.5454759480059 1
4.95569746384462 1
4.95420818591774 1
5.12822573566749 1
6.4074402639023 1
5.47808163389468 1
4.40734615032008 1
4.87830124688953 1
5.0959435736089 1
4.70754008345338 1
6.0919785685843 1
7.20882871714585 0
4.25764415280782 1
6.01075688496441 1
5.66345674461582 1
5.16871931355139 1
4.12840945398319 1
6.05979364629934 1
4.05291929482267 1
3.97528976095585 1
5.64506069613111 1
4.32445930733121 1
4.36541422119335 1
4.15586069862532 1
4.2253813511287 1
4.44475055859745 1
5.19784133513531 1
4.22841349800459 1
6.01509626001032 1
3.6847964037294 1
4.1968796847826 1
5.71151108401932 1
5.21740102347981 1
5.09433153898972 1
5.46664131298785 1
4.22703742749335 1
4.8106189324509 1
6.24341711483897 0
4.64908245206634 1
3.50148281446658 0
3.20776530623844 0
5.48283033634539 1
5.52192500218198 1
5.23429964534028 1
4.94882702912309 1
4.75059822828224 1
4.02652649843545 0
5.24983173405676 1
4.40549256870191 1
4.84072811242503 1
4.75210249818936 1
5.65962595987047 1
5.20853748297527 1
4.64837063691158 1
5.04429200451245 1
4.61224373115967 1
5.71089842472295 1
2.923727535948 1
6.87299691430764 1
5.18383918369262 1
3.40749258092155 1
5.69651459108771 1
5.06676928620462 1
4.6001595348317 1
4.3866596578388 1
4.44846152334495 1
5.28528905247769 1
5.35180314650998 1
5.14734134942268 1
4.88265910054952 1
5.781432057523 1
3.3118815711007 0
4.05018574016905 1
5.86992312713559 1
4.51309772514147 1
5.12605085767524 1
4.73695140249957 1
5.04711179461421 1
5.28437112093233 1
5.58767806970712 1
4.88118901621583 1
5.68190012328499 1
4.84467958510272 1
3.74427804775876 0
4.7325520131205 1
4.49299343897369 1
4.83642093737629 1
4.79544870359777 1
5.66710761386527 1
4.47190172888335 1
5.15118081904712 1
5.20422176646646 1
5.63082788748955 1
5.04582458607818 1
5.23645188836247 1
5.20983042670755 1
5.7993020720241 0
5.41190600414953 1
4.46365347009818 1
4.3823106954235 1
5.42018452374608 1
5.52346451851084 1
4.6417067791363 1
4.51085395272318 1
5.76584929189675 1
4.54321050717055 1
6.64250401333287 1
5.60424344768289 1
6.21963529929454 1
5.27073468347486 1
5.34557507488499 1
5.05048888023482 1
3.45150923009961 0
3.76805183663045 0
5.22334432228965 1
5.90753618635284 1
4.97024615076183 1
5.96141119695746 1
5.26268584648859 1
5.77054715408759 1
5.09152550366597 1
4.34049730268041 1
4.84410314254507 1
4.1649259865457 1
5.51165316638185 1
4.92065996346364 1
5.36561699990565 1
4.98963247218719 1
4.61866941330405 1
5.00415231072766 1
3.83872401454198 0
3.77487298597074 1
3.77584505290807 1
5.10521888975372 1
5.59198154961701 1
4.99167433849387 1
6.02002795004192 1
5.19215357290302 1
4.18521596806036 1
5.06336380080874 1
5.71378252972835 1
4.81358837584058 1
5.342526055788 1
5.05167726094627 1
4.8777308052543 1
5.49552630394871 1
5.00067550169044 1
6.56677452566404 1
5.48847928244072 1
5.32056414087437 1
3.93260099823035 1
5.83836029738838 1
5.54416082468109 1
4.14001795194129 1
5.29917143778039 1
4.97816752413136 1
4.78376242234734 1
5.22972658986134 1
4.70817716230652 1
4.62303804123265 1
4.75253671679958 1
3.62106357171003 1
4.75878831033441 1
4.19123149252792 1
5.73269255685197 1
5.40521069794874 1
5.04644924730831 1
4.31875396734022 1
5.39908790479388 1
6.19673894562852 1
4.68438459160723 1
4.892858943106 1
5.23962146548308 1
4.98266051711299 1
4.30661483672348 1
5.34931242210016 1
5.73036415037909 1
4.72820249233876 1
5.72671470687312 1
5.36164538875857 1
4.28075155526638 1
4.31318882902068 1
4.46802962140785 1
4.99974834966288 1
4.3851108215276 1
4.28575048784558 1
5.92416133618742 1
5.14131321158065 1
5.75676015749089 1
4.88042808143989 1
4.54209956151073 1
5.25340279614084 1
5.06689828533927 1
5.44142517189923 1
3.47047878995467 0
5.02348617828545 1
4.75200688297457 1
4.96498438449284 1
5.17101957452399 1
4.37163785600457 1
4.81338045569655 1
4.63971078019834 1
6.14372218968926 0
5.48128965880282 1
4.51969916540367 1
4.46573698689447 1
5.20029184646312 1
4.98177283576331 1
4.80293201676368 1
5.11839115758803 1
5.37853954605693 1
4.81149681375712 1
4.63325174788707 1
5.75891768456756 1
5.14473501182847 1
4.58170169536234 1
5.66143518952515 1
5.80806818828192 1
4.0106174048312 1
5.59458327938028 1
4.95199716745053 1
5.39737087237676 1
4.57876254530877 1
5.09828258588008 1
5.66952544577746 1
5.95186096582712 1
4.58290774915885 1
6.15754773424126 1
4.72261076721863 1
4.9060259912369 1
4.91460404872376 1
5.7257867077092 1
5.32946440223186 1
5.34598288458131 1
4.52484816754107 1
5.15664475779034 1
5.02156343483578 1
4.52660555873984 1
4.02180763412489 1
4.85466898047268 1
4.67831883894124 1
4.47243175128175 1
4.38632885156893 1
6.13125799559805 1
4.36065409519397 1
4.49150052464127 1
4.22117188161755 1
4.75936952141495 1
4.75320520827751 1
4.97393065805388 1
4.81773664274559 1
5.71212221916456 1
5.37377837275631 1
4.95300715339906 1
4.58266456182096 1
4.06162173515615 1
5.78709711869347 1
3.94356863399163 1
3.61921932141568 0
5.45220256645288 1
5.13369266733547 1
5.29786262341328 1
4.8342901057411 1
4.56783011852376 1
5.11148303147555 1
4.97424920478227 1
4.86686753204924 1
4.11841666242888 1
4.45930865490084 1
5.23338297592337 1
4.75093914757835 1
3.49682825450624 0
5.36259635898308 1
4.84495065532367 1
5.44197897955384 1
4.64438158610406 1
4.3441580079134 1
5.20420512027506 1
3.88168441232565 1
4.74711995623761 1
3.60026157252294 1
4.92567233220899 1
4.86800507393778 1
5.67619915978652 1
4.48157769087947 0
4.89140199724376 1
5.31999546834804 1
3.27609491995347 0
5.27369640725052 1
4.66184094334903 1
4.77875814710862 1
5.93886771189365 1
4.49618210735431 1
5.26370533399269 1
4.02033453219749 1
5.3152225564525 1
4.99809147962184 1
5.1671173343235 1
5.4767391570255 1
5.27691950348972 1
6.28072517423465 1
5.05088370604302 1
4.64184396016126 1
6.00202012280257 0
4.72168805736935 1
6.08718719209711 0
4.74483552923995 1
4.22769861602162 1
4.9033252554715 1
3.53726723876759 1
5.4667658866773 1
4.67069614874445 1
5.11011296445965 1
4.94586611816464 1
4.99243939679921 1
4.08488540001985 1
5.0470884876867 1
5.82883243705446 1
4.98672325243552 1
5.58945231820336 1
4.14219382417218 1
4.77773451611272 1
5.2049047328557 1
4.95570029939162 1
5.42601312909416 1
4.95239008441904 1
4.38622074617522 1
5.26235945873385 1
4.86278580073296 1
5.50970492960432 1
5.15492472521733 1
4.65604321037306 1
5.15314918847867 1
4.65050259770527 1
5.14884200011575 1
5.52029893864289 1
4.83444444022585 1
4.01399673964837 1
5.83508833235296 0
4.83130580649377 1
4.86068849632568 1
4.96641591214558 1
4.52002011238578 1
6.90468063391122 1
6.72795139122689 1
5.6446059958673 1
4.38976120244275 0
5.03898041838624 1
5.97123890145309 1
5.39770778692027 1
4.02739800035253 1
3.92332935313519 1
4.54379860424998 1
3.6000944304406 1
4.93049305219406 1
4.7954783762125 1
5.15675427035591 1
6.12030755834635 0
5.16697039403844 1
5.16430087229009 1
4.43572636079056 1
5.10418386044037 1
5.80444547172293 0
5.42661132353673 1
5.01307620403943 1
4.58167033976869 1
4.6198197238695 1
5.66937254254562 1
5.41292777418445 1
4.75905104922703 1
6.38360427469632 0
4.24007447353449 1
5.35472069370836 1
4.52441389527595 1
3.80496664932125 0
5.5653976631439 1
4.26816554355535 1
4.26676395524617 1
4.56620234087247 1
4.56174148138247 1
4.97488437408482 1
5.72347664194988 1
3.70479940598789 0
4.63349664642939 1
4.44543299614369 1
5.56031473712373 1
4.62071314929338 1
4.3196643284326 1
4.61665909477968 1
4.97607167177551 1
3.86947244745287 0
5.53436101969594 1
4.53234665540019 1
4.32268709787427 1
5.62143257777345 1
5.04229317006083 1
6.32705455337954 0
4.38570854094157 1
5.51065323260749 1
5.20285544447998 1
5.51969780219561 1
5.71930270465103 1
5.3172190460245 1
4.80511843579734 1
4.85357041705155 1
4.15499691223427 1
4.91205203042909 1
4.6241601298204 1
4.85035998085326 1
4.95040683465431 1
3.58813688689004 0
5.2203223216296 1
4.75600581174753 1
3.6816108863223 0
5.12927946681652 1
5.05243483964189 1
6.10847194499518 1
4.96500830927759 1
4.60464901068072 1
5.88740777944749 1
5.66841588802046 1
4.50595369682802 1
4.39307320654499 1
4.98865250208459 1
5.67160424865306 1
5.17668934400465 1
5.10764916669476 1
4.34574620024657 1
4.20098187576451 1
5.55539839838194 1
5.4575152848049 1
4.72859827264478 1
4.456756584313 1
5.40849465774814 1
6.14035979153342 1
4.35749271083209 1
4.247490290747 1
5.9319994812574 1
4.2869534836162 1
5.40058653168406 1
5.541188718924 1
4.79790340198802 1
4.93578582845421 1
5.33585202440454 1
4.48887445097395 1
5.01696283053458 1
4.48225733386806 1
4.74768164899191 1
4.35974048332779 1
5.68722493202959 1
5.77495511167593 1
5.44122102799312 0
4.70971159759585 1
3.40949817301742 1
5.66883688546433 1
5.59965674557131 1
4.7129080888805 1
5.10692777671219 1
4.27088060417978 1
4.00589701403367 1
6.92631996591606 0
4.74176760885201 1
5.86370523970333 1
4.77960454232723 1
4.70379858320921 1
4.64054420703393 1
4.70250088443163 1
4.35250139186239 1
5.49417877544259 1
5.43041110290992 1
5.04662223743483 1
6.40935343482614 0
3.47026173123029 1
6.4252203711781 1
3.71607166897042 1
5.03638802177206 1
4.09617196758933 0
5.52453993703728 1
4.86181301245349 1
5.01895508371507 1
4.74220788041981 1
3.54952903670297 0
5.32694631491639 1
5.50950882188708 1
6.0163385430276 1
4.97513422063817 1
5.89676127295143 1
4.05421020581725 0
4.26131125747186 1
5.2908353410022 1
5.43299349831102 1
4.40328409186825 1
6.66182313878379 1
5.92123130109053 1
4.48066345805955 1
5.33618236674817 1
4.78376157006534 1
4.37683452596638 1
5.31918922721739 1
4.51873179040342 1
6.35875360271223 1
4.11497974739859 1
5.32456935605399 1
5.05673838298054 1
5.23395464496269 1
5.73776465456316 1
5.0794373182323 1
4.5076708717237 1
5.84161917643607 1
4.67673598505768 1
4.44302926102208 1
5.22006625818908 1
4.16299986551403 1
4.99882876554736 1
4.52714943358657 1
4.80281792001151 1
5.06859927542606 1
5.91344437706277 0
5.86560662844255 0
5.98710223990602 1
5.53013579836782 1
4.80420599964468 1
3.83434693117502 0
5.28422262985715 1
5.79149340119484 1
4.47877810697273 1
4.28599932420077 1
4.58989006373195 1
5.29248029055856 1
5.12553356853942 1
4.41972207807481 1
5.31868676687105 1
4.38863819940313 1
4.73282983024979 1
5.53236866738635 1
4.52476758060592 1
4.95118011647318 1
4.89622655762397 1
4.31816262668903 1
4.89177970408341 1
5.11870427375069 1
5.51088650329646 1
5.35573058740623 1
5.7108552823725 1
5.15949281738371 1
5.98014162086332 1
5.14026555654264 1
5.11458053470213 1
4.50124853199002 1
4.21709740692397 1
4.58342367125396 1
5.10767320099467 1
5.0024758090883 1
5.21286492292723 1
4.92558789573747 1
4.33483153464388 1
4.94031675959819 1
5.26236936506894 1
4.1706117663005 1
4.65563071937804 1
4.81887826569637 1
5.90807482346116 1
4.9258305695036 1
4.37494900705005 1
4.11477353149002 0
5.29308864623925 1
5.50042178175784 1
5.00067422414897 1
5.6100398118085 1
5.89201993475435 1
5.05392001638949 1
5.37379571715142 1
5.19792057854908 1
4.149024059794 1
5.79695265108533 0
4.31916889290768 1
4.04867175384369 1
5.48718645656766 1
6.40346536587442 0
5.0122306283221 1
3.87973756251342 1
5.66532179093501 1
4.50052675666207 1
5.55685929895535 1
4.65611907826832 1
5.9733243490023 1
4.6405472161427 1
4.77017681767092 1
5.32060783303896 1
4.66150962029357 1
5.91452511667969 1
5.02301137791042 1
5.17264118095344 1
5.76741839642497 1
5.69108480375134 1
4.50078660473985 1
4.93152091747635 1
4.61249935080632 1
4.80257262608769 1
6.27217474877826 0
6.02163105052739 1
4.62477792337317 1
4.51925958118443 1
4.56528083061656 1
4.30165537105096 1
4.87918258734824 1
3.96574017153968 1
5.25540594772011 1
4.66633179571617 1
5.69018001759558 1
4.84776288393913 1
4.45377874356436 1
4.82365310053786 1
5.18997975504433 1
5.43375946419161 1
4.64504776113139 1
4.79467970215739 1
4.87392628608346 1
5.17911391156388 1
3.9594485207043 1
4.99869344148047 1
4.45268476701738 1
5.05802693852396 1
6.09519095008734 1
4.93606757754308 1
5.64944310418065 1
5.45161815386755 1
5.23064841118077 1
5.14733283913502 1
4.60834793943323 1
4.63367732044967 1
4.85330590303699 1
5.18108601450209 1
5.42039828061634 1
4.74935986932972 1
5.26897714279604 1
3.91514538206322 1
3.97761396867026 0
4.98277968539515 1
4.13156519591412 1
4.39123419914694 1
6.59348428567787 1
3.5387441051093 0
4.05832017549405 1
5.27485551110047 1
4.73510488831755 1
5.43632088291465 1
4.61350174872426 1
4.87292864389389 1
4.68754580710251 1
3.95031724204289 1
4.44523800955706 1
4.60649548587696 1
4.75625160845785 1
5.62110766165709 1
5.27275422637109 1
4.5341472477943 1
4.71014683839892 1
4.94036572843613 1
5.7597348507318 1
3.9653501308274 1
4.09063638652036 1
3.96267701092153 1
5.79665142478696 1
5.09963075526847 1
5.12719454260641 1
4.42769869816834 1
5.72692532924657 1
6.00575851593522 1
4.39793322706005 1
5.03425898233735 1
5.19577654072137 1
5.20708021163988 1
5.18610765931537 1
4.27642305459009 1
4.74862849867972 1
4.98382976017741 1
4.41845449830833 1
4.88736788361618 1
4.81600215908484 1
4.97635414918317 1
5.24349532374402 1
5.82312918683067 1
3.73557984717403 1
4.82879850764718 1
5.81751073858829 1
5.03406493747304 1
4.82416104684864 1
5.4704040261766 1
5.35750598236076 1
4.05067893460266 0
4.59609489893053 1
5.20529173254676 1
4.86747008153311 1
4.60198321255687 1
4.99996965996805 1
5.37306460889499 1
5.36610255233495 1
6.12159591238229 1
4.73778122334766 1
5.21630466281867 1
4.76694620520593 1
5.04500647550611 1
5.08408939677448 1
4.73065802426703 1
5.05038084077561 1
5.24661065074365 1
3.52324539623099 0
5.20226676001951 1
4.5801861060687 1
4.51765855989394 1
4.974493405396 1
4.03247774263327 1
4.58657170569993 1
5.09574675306578 1
5.72583467488158 1
4.9419975722784 1
4.78842575986399 1
4.59440291554282 1
5.32473658206131 1
5.74046638256636 0
3.9688599263338 1
4.4591053147074 1
5.69326792083308 1
5.81266996560102 1
5.73901632728264 1
4.59813755182365 1
5.48315443312834 1
4.94318573501825 1
5.60839468058402 1
4.43059217106882 1
5.88576580477225 1
4.76639732215378 1
5.98445664591217 1
4.73501503655975 1
4.85938964956008 1
5.16999580867367 1
5.51466916080023 1
4.99914168461839 1
4.55647639367726 1
5.99896504071252 1
5.2794439553003 1
4.38093300882837 1
4.75333042598483 1
5.66131080504765 1
5.93663779134342 1
5.64023801494169 1
5.60363897821358 1
4.47269413316267 1
5.625473579357 1
5.18339968346281 1
5.520414926885 1
4.96947953424534 1
4.72931486933916 1
4.87600311449017 1
5.06863451819764 1
6.42910729930386 0
4.39791256774688 1
4.3107562590778 1
5.10298543099325 1
4.51376018065045 1
4.37173264845705 1
4.93881752868446 1
4.27227262158146 1
5.77393116316097 1
5.10274694857719 1
4.79035377913604 1
4.82768942993995 1
5.37703988036842 1
4.65822899073564 1
5.08842542567984 1
4.45790434679081 1
4.7155997734855 1
5.96261719958545 1
5.12851479859003 1
4.81439609178433 1
5.32690585004941 1
5.06338219678619 1
5.91494116395333 1
4.65552574813467 1
4.91249301494385 1
5.07008224678843 1
4.55936012193957 1
4.92896901486876 1
5.73112111089869 1
6.07092460705219 0
4.36349605999176 1
5.12557956969726 1
5.30151959645337 1
5.88050701224987 1
5.24223915829537 1
4.97361958329181 1
4.72870851448658 1
4.54427321202 1
5.92290871904924 1
5.24434124265433 1
5.06505697776956 1
4.74160453072147 1
5.34098069002178 1
5.86270493421029 1
5.50555035102312 1
5.85304303577211 1
4.80280916653754 1
4.60436589541717 1
4.2579983756548 1
4.71601442958702 1
5.47746262451732 1
5.50729036593164 1
5.30932291438475 1
4.34371201327077 1
4.89930517576075 1
4.66990738839787 1
3.93469875427678 1
5.10287812816005 1
5.86507676820829 1
4.16848389279073 1
5.01365597452273 1
5.71052155479027 1
6.35971374186792 0
4.51425402047668 1
4.68795397720191 1
5.35586066656691 1
4.96492086982303 1
5.86974016405378 1
4.15041360837936 1
5.35117001702669 1
4.77143494379686 1
4.7514457532078 1
4.84654578930668 1
5.25274104722114 1
5.21109838943796 1
4.70553982946819 1
3.86059843651677 1
5.8526639950247 1
6.04529644066737 1
5.13830820722703 1
5.06419060411463 1
5.21805616081167 1
4.0944624221593 1
4.88684102611086 1
6.01002931571292 1
4.41431202510776 1
5.23373158911744 1
4.41642006483324 1
5.24307577566097 1
4.87695648447039 1
4.39580078575348 1
4.68060538350019 1
5.16249758485154 1
5.42704419380121 1
4.90945959842829 1
5.18296323415724 1
4.94878748117081 1
3.62022698594961 1
4.92120391510654 1
3.77271245494583 1
5.41797578994984 1
5.54369576831275 0
5.20110364188535 1
5.142142259168 1
4.3767870620581 1
5.10679340405278 1
4.95638572759167 1
4.78846921322689 1
5.1575189312534 1
6.0525801126879 1
4.74096173981841 1
5.42248679434834 1
5.035326387518 1
4.53467812492345 1
5.66288363301278 1
4.74263867935121 1
5.86424774386773 1
4.37928483000826 1
5.45094971876552 1
4.63792651030463 1
4.27898488449404 0
4.80130277680989 1
5.05091142804638 1
3.86082885714289 0
5.19266484235029 1
4.3315335621342 1
5.89678685937119 1
4.61706380259457 1
4.27582065410638 1
5.24025541587883 1
5.46846433780949 1
5.07933227988833 1
4.53705043269269 1
5.04026594756779 1
4.10561087674953 1
5.56843091520631 1
4.97350227883576 1
4.20378189296411 1
3.55913660543993 0
6.04270913908708 1
5.82882510222859 1
4.21551609284407 1
3.968200722861 1
5.73235931146858 1
5.33152148126295 1
5.07551077269238 1
3.76155413507375 0
4.50366462385133 1
5.04033401815305 1
5.09837880212391 1
4.96811868532322 1
5.47781032672169 1
4.63330575984955 1
5.22018452226415 1
4.22527544044496 0
5.61500636874245 1
4.39784153403059 1
5.42117726321722 1
4.44424759303053 1
5.65086735767052 1
5.53476950045203 1
5.44772422950345 1
5.03785532188328 1
4.26813512580109 1
5.27858444845001 1
4.89080006844289 1
6.71384473680873 0
6.09038441745671 0
4.51371219487918 1
4.88433808926442 1
4.31187912532528 1
4.92869630349037 1
5.39116914292967 1
5.17208869865804 1
5.01961742077058 1
4.52395689987537 1
5.13534516675177 1
5.50020344230702 1
5.18042193468473 1
5.36225270214732 1
6.22796538083514 0
5.11296941144271 1
4.16537594301297 1
5.92640240406596 1
6.51327909595747 1
5.57694181453485 1
5.98806191534684 1
5.79512009286641 1
4.32780407556715 1
5.50318203299327 1
4.74100900020683 1
5.72712475800574 1
6.82491568151094 0
5.38383965083392 1
4.50600644890676 1
5.56377159419518 1
5.16340431562632 1
4.94822990294246 1
6.01237245192513 1
5.89698175295819 1
5.8529266180003 1
5.6897742070496 1
5.34048036453749 1
5.55075287483176 1
5.25238319414853 1
5.5408991577901 1
5.25953582688143 1
4.96935641338443 1
4.6940892592412 1
4.31517610813954 1
4.70667587997078 1
4.61199202166781 1
4.63976276929588 1
5.4722867719252 1
4.10420673636416 1
4.5652465487295 1
4.75322453143542 1
4.3901247982959 1
5.18038334093536 1
4.26138522563551 1
6.00161531168398 1
6.90396921916652 0
4.63878159631274 1
5.43810165670834 1
4.06377614340764 1
5.92818566448904 1
4.34437413886856 1
5.26738875854629 1
4.86196839777982 1
4.2355846257134 1
5.10390676388803 1
5.23843987620567 1
4.00857504599497 1
5.04414324526976 1
4.46710060580145 1
5.05505457427065 1
4.03113163199687 1
3.6103862439605 1
5.16105017129601 1
5.54472175588453 1
4.67851179598933 1
6.41632236515751 0
5.65760030840014 1
5.97860418609633 0
4.95704804583945 1
4.00133047983508 1
4.99556247219566 1
4.3657964147107 1
4.83468258774297 1
4.60819138338781 1
4.70818482135671 1
4.38639725994273 1
5.098729063202 1
4.87341494884933 1
4.66264528693556 1
4.5236018204393 1
4.42530824671341 1
4.51377222346086 1
4.95322419818237 1
4.76652005130021 1
5.14405681916356 1
4.41284485730762 1
4.5148569795985 1
4.43921504466227 1
6.30090011911118 0
4.50420916828925 1
5.86931463475493 1
4.5325724598829 1
5.05247171214066 1
5.37650986431712 1
5.88587671518992 1
4.66234261625747 1
4.65266825349774 1
4.50621132909447 1
4.07978011785616 1
5.5473603860771 1
5.17598833585792 1
5.38187697048376 1
4.99580930976796 1
5.60644702007062 1
5.12491413016334 1
4.98561773587624 1
4.82968239665284 1
4.78174442068621 1
4.68641824762269 1
5.48555802337285 1
5.58622200946545 1
3.96887135908566 0
5.68738201069377 1
5.32300700512887 1
4.75293149148886 1
5.21105604420395 1
5.03095029314599 1
5.00616484904207 1
4.88642731650335 1
4.90642015143339 1
5.19574707460742 1
5.50859946255088 1
4.75253952656075 1
3.57928909242766 0
4.65997858588529 1
4.3651550704205 1
4.2618265526984 1
5.84204632412313 1
5.74433003419972 1
5.31812389670901 1
6.4410372994568 0
4.7640873934643 1
5.39577052234284 1
4.56256678378033 1
4.90168692706329 1
4.7390650493768 1
4.83815279044902 1
5.58930452451029 1
5.91223142255944 1
4.26703894116344 1
5.33051321065753 1
5.73250607298219 1
4.52160614327074 1
5.37387025180797 1
5.02605473402302 1
4.97621608041768 1
4.93846447362515 1
4.95168670767268 1
3.80051232716286 0
4.50936225033997 1
5.40717219509193 1
4.19272355963363 1
5.01054449630082 1
4.21294664448762 1
5.07398269458765 1
4.4521900709115 1
5.2722784079403 1
3.79744128117724 1
4.96646868564016 1
5.05838146631881 1
4.53493190911758 1
5.3794655752671 1
4.16604178991416 1
6.00960686618872 0
5.18601968624964 1
4.72602021920541 1
4.51262718181882 1
4.9828620015035 1
5.5489948497147 1
5.98110740616933 1
5.35915200172665 1
4.9858917261366 1
5.59247828025802 1
5.29946983779331 1
4.5977658774421 1
3.82555632678078 1
5.04531244618347 1
5.56372608612619 1
6.00645079650988 1
4.4462232866074 1
4.47841641049302 1
3.15932449508673 1
5.14330824404391 1
4.42280679492388 1
5.37150092430577 1
5.05653946878257 1
5.05729729194077 1
4.72364928508878 1
4.79762524508991 1
5.48663310814473 1
4.56420093392157 1
5.51235272204044 1
4.99851081891844 1
4.73897173918565 1
6.23100840345805 0
3.72001405860873 1
4.9186710435533 1
5.36917981605222 1
5.616069470917 1
4.43894813470891 1
4.87600223082039 1
4.05274705222629 1
4.89270137066078 1
5.10088912152797 1
5.55180521781912 1
5.06203463409908 1
5.55977594905749 1
5.96988138645389 1
4.91828607735276 1
4.12775685294977 0
4.86611299386975 1
5.13889912777993 1
5.09919171449613 1
5.63794804630345 1
3.71745608036383 1
4.0623334040777 1
5.19109777908791 1
4.66460184063607 1
4.37327380474572 0
5.11085616994026 1
5.07393765636577 1
4.82310635735318 1
4.65229831677412 1
4.33768058429657 1
4.9565398347236 1
6.26200283504648 1
5.13490247726657 1
4.75935582379566 1
4.53424363842886 1
4.80525898206299 1
3.88826544354668 0
4.72095623547842 1
5.33039854313937 1
4.92694614057937 1
5.22825626032082 1
5.20034951339223 1
5.51396947365605 1
5.23020831621173 1
5.24267419573575 1
4.87093629722727 1
3.74247220773908 0
4.84468843597079 1
4.81721295268247 1
5.51172041293975 1
5.81816273620955 1
5.42819716313507 1
5.16698117218928 1
5.04991455305933 1
5.2315878056937 1
4.93831403255941 1
6.05523485762776 1
4.69090121261009 1
5.52440667040998 1
5.41118189496915 1
5.30226271683228 1
4.98233536250474 1
4.92545050817658 1
5.50535960877355 1
5.09457726496151 1
4.41094565876589 1
5.68498411536149 1
6.11454203082454 1
4.37823402763092 1
4.77734493639237 1
5.94050847096946 1
6.14387219486618 0
4.93595901922615 1
4.02071262267035 1
4.8474860288146 1
5.86697481702344 1
5.56560967856642 1
3.51989087711381 0
4.90959489378542 1
4.19889205540329 1
5.01991957452957 1
4.55940759730146 1
5.79116573146476 1
5.62811368813812 1
5.47478851543936 1
4.66190871882006 1
4.67860046507545 1
4.11133243836194 1
5.04168681515551 1
4.30841848721558 1
5.59492294861493 1
5.10707840049023 1
3.86091678163715 1
4.89573399017952 1
5.30973753544482 1
5.26210579235275 1
5.02270521883918 1
5.47163813022903 1
4.69087199053329 1
5.35975844131576 1
3.51742279597315 1
6.35298504711847 1
4.9590207925517 1
4.59712266400502 1
4.79942815888922 1
4.42614596336973 1
5.23239243014032 1
5.84720833324455 1
4.33926169805268 1
4.55933824273553 1
4.91113350424701 1
5.23574196098831 1
4.26506339017568 1
4.62404371927333 1
6.00373206837257 1
4.82045081399866 1
4.7868012723176 1
5.85562850976245 1
4.71958733071723 1
5.03355653891694 1
4.59058648162704 1
4.65078997240291 1
5.74778093456954 1
4.73093956782591 1
6.43428426795745 0
5.13230378599768 1
5.69131069957321 1
5.30090074327698 1
5.45155861532135 1
5.34722775820652 1
5.08270732382913 1
3.63379382182842 0
4.68711192468777 1
4.25861299983764 1
4.4500429452428 1
4.99631556817999 1
5.52113010708754 1
4.76941253204052 1
4.66915059675596 1
4.69080322140415 1
4.56970417424876 1
4.56094599703962 1
3.866618041254 1
4.27226521189836 1
5.41450292421877 1
5.98516479222592 0
5.04492977332679 1
4.79017784808896 1
4.05387078007919 0
4.46404989080645 1
4.27482852448922 1
6.24547780124176 0
5.34079189151319 1
6.55870221295503 1
4.12966794273124 1
5.20390927133747 1
5.20944100119962 1
4.73472480382307 1
4.62898969866729 1
3.91236961610236 1
5.17936846850822 1
4.03781626485847 1
5.31168893585618 1
5.0295025065526 1
5.92046393052903 1
5.95225106663423 1
4.86006877353086 1
4.74064884219274 1
6.48991679408718 0
5.47958083065022 1
4.91086395912974 1
5.19845228021354 1
4.82547849535952 1
3.87662600270797 1
5.27854253710383 1
5.21373812983789 1
5.59112467459275 1
5.39883090706507 1
5.76331178267265 1
4.91913257255967 1
5.17784890901114 1
4.94123986882289 1
3.77909970742497 1
4.5116965763686 1
5.07911846662858 1
5.44996588778527 1
5.04987567925257 1
4.840060670825 1
4.40300162977164 1
4.87364744181151 1
4.30833528010659 1
6.42731925442823 0
5.76146156509223 1
4.6918564669267 1
4.65467626408805 1
5.28895905435553 1
4.79407208678962 1
5.07960182374673 1
5.6559181788552 1
5.15051010619218 1
3.79847473979888 1
5.33929990427677 1
3.99147678599569 1
5.85025919415277 1
5.0650557490748 1
4.98716778536141 1
4.95351424800533 1
4.24140318269972 1
5.49288980873763 1
3.93435028717843 1
5.18613135506849 1
4.50907463922961 1
5.21466652182661 1
5.32592696910849 1
4.78467969731202 1
5.54685292091859 1
5.60908815248378 1
4.90437297829676 1
4.90197140952499 1
5.3301380602773 1
3.75787176925232 0
5.29117650061149 1
4.11806078934608 0
5.06653811937069 1
4.53741029504502 1
4.08335180497759 0
5.12206610740294 1
5.26844323161594 1
5.77610409048256 0
5.04218707214097 1
4.64402402008584 1
4.81387933064199 1
4.84662313586731 1
4.87593434175481 1
4.78497710366728 1
5.39224467584855 1
5.09654125166368 1
4.2409106345638 1
5.05038914629577 1
4.0510102431332 0
5.95078632525433 1
4.5339133082423 1
4.07746786602326 1
4.92671035901738 1
4.38861383625693 1
4.39448322155515 1
5.3766110507866 1
4.17560470333884 1
3.76835394473516 1
5.95557367925963 1
5.27444349009331 1
4.8931254624036 1
5.20775222755242 1
5.1823926430488 1
5.56786184646471 1
5.09493010493587 1
6.60195725394912 0
4.59908744689283 1
4.58960107814453 1
4.43370489995232 1
5.68338413365753 1
5.69407544524168 0
4.8534380091529 1
4.27270294648073 1
5.15879840125376 1
6.97236295087588 0
5.06169101799516 1
5.0210523644002 1
4.67652573336813 1
5.55010948460963 1
5.69478607406213 0
5.58452377640793 1
5.78544134078326 0
4.51610485015996 1
3.84965466459512 1
4.47981866812649 1
5.16086197642291 1
3.99290236401087 1
5.07577180011646 1
5.11000311570999 1
5.32886646707693 1
4.38324284828961 1
5.60147885854123 1
5.0529594948775 1
4.91479633849987 1
4.53460852541177 1
4.43536980499535 0
5.02084231655066 1
4.06537489827432 1
5.10865370629117 1
5.244392749747 1
5.1361921363674 1
4.34025022850568 1
5.10676761939188 1
4.01604330784836 1
4.68956699453178 1
4.3584805967646 1
4.53528926898009 1
5.36904498531242 1
5.49912642960089 1
4.76194393626939 1
5.1753213721685 1
4.81847367464675 1
5.38484797245489 1
5.10259914315551 1
4.87699421897154 1
5.84716083515793 1
5.13773900553031 1
4.22856353292024 1
4.24180468303521 1
4.7093160695455 1
6.00024344199612 1
5.77425075095179 1
4.58936401197098 1
5.69159708654423 1
5.38234583604037 1
5.47211636216977 1
4.34770634259354 1
5.13609925973565 1
4.59641508404218 1
5.19841117912983 1
3.38799959132061 0
3.92161603222664 0
5.21105828054796 1
4.47772792974232 1
5.63833990914972 1
6.25710065091971 0
5.28414292265326 1
5.24759299721719 1
4.79393377850821 1
5.47150489110829 1
5.62108997948159 1
5.18747134666668 1
4.9284164017207 1
5.23940552586841 1
5.50165775830471 1
4.69353311268723 1
5.21457912902326 1
5.28164850404055 1
4.72659285723151 1
6.38165127569831 1
5.67848833217545 1
3.77746113672493 1
5.34481117375089 1
4.42196734340934 1
4.79767761723343 1
4.4837207259247 1
7.04795567879526 1
2.96772257155447 0
4.67129290656205 1
4.71848013220292 1
4.4030332161849 1
4.54786483906601 1
5.46218615406435 1
4.38917946518769 1
4.41708735433877 1
3.6343958049741 1
6.31719299527913 1
5.68734331636275 1
3.72267387441278 1
5.57688261537601 1
3.73626575650514 0
4.90208950434011 1
3.95246366781884 1
4.75981065502443 1
5.81534558524734 1
4.52112818041506 1
5.79804022379273 0
5.3524694893818 1
4.7594720081115 1
5.55847567082935 1
6.15196956979483 1
4.16914670914983 1
5.45580728417904 1
3.92281713147059 0
5.42464979251902 1
5.36764555083596 1
4.89212862339516 1
4.24956085664808 0
4.5604828005167 1
5.41395704465166 1
4.88820271443966 1
4.01382298970467 1
5.64188781693107 1
4.75687489392095 1
4.69106984369024 1
4.62131089622091 1
4.8113652452709 1
4.99905885893026 1
4.38097228285414 1
4.33830481020999 1
5.36960659657507 1
4.69875529879434 1
5.62869749214573 0
6.03883390639521 1
5.28433876940788 1
5.09941546265839 1
5.04234781537406 1
4.98454582982985 1
5.68669157717822 1
5.24565322838573 1
5.72784490146764 1
4.48270222024719 1
3.93324167671995 1
5.13683068935497 1
5.04050929716513 1
5.97710556779078 1
5.63370750086593 1
4.20028636895688 1
6.00614256271518 1
5.14292429940478 1
5.10802549569432 1
4.3106150935584 1
4.31603686923208 1
5.82311397164738 1
4.87737701104936 1
5.96416222163624 1
5.78241932646971 1
4.5136430287192 1
6.17467840544366 1
4.7360970755358 1
5.15889599879753 1
5.45161322805322 1
5.12758440941621 1
4.68952434814763 1
5.80786784991623 1
5.71716759767347 1
4.17571348381966 1
5.98931195442551 1
5.35702056499259 1
4.07166797159944 1
5.27720019659921 1
6.2208904606917 1
5.67993425969494 1
5.40806166760966 1
4.26755429027116 1
4.48085049479214 1
4.94019356167196 1
5.0258938619732 1
5.0841360533142 1
4.58713007196354 1
5.74498314643271 0
5.02547961188843 1
5.02203203495278 1
4.55963103354622 1
3.72908074007068 0
6.33728588492719 0
4.87180647717654 1
4.1460084826469 1
4.81664216036804 1
5.38527875475621 1
3.27288065210707 0
4.37295731880944 1
5.18447965749887 1
5.22839612774225 1
5.11838734486624 1
4.99252284800524 1
5.89598620447902 1
4.3762800651182 1
5.33816773620442 1
5.7479870886209 1
4.32530620357765 1
4.52979748916266 1
5.18867369405925 1
4.56422589999997 1
5.51313203256922 1
4.96231081837063 1
4.92570164481173 1
5.20301016130305 1
4.86335066051261 1
4.66376070537397 1
4.33687860538148 1
4.57179003610003 1
4.02306591877103 1
5.17091722884883 1
7.02907571536057 1
4.75724423109686 1
4.30980586467144 1
6.11441646637531 0
7.25981612951109 1
5.68097424730838 1
4.48898255775208 1
5.68929213928028 1
4.64500120311136 1
5.37574141267603 1
5.14372230292038 1
4.93731931156276 1
5.59511850477681 1
5.62905770204242 1
6.03753222296842 1
4.7569238538616 1
5.2830994592229 1
4.8693814940423 1
6.1324649019923 1
4.5754274829661 1
5.71446440101713 1
4.34313106355536 1
5.19231315074167 1
3.30849628464317 1
5.39194350846988 1
4.28070608941718 1
5.11064644618413 1
4.94551782039691 1
5.58893023918172 1
5.81730621889592 1
6.38511822002206 0
5.0711947385409 1
5.43069699350493 1
5.38002709397628 1
4.09307462655496 0
3.22970469613207 0
4.40502331620813 1
3.28590725910506 0
5.53709990461563 1
5.30536513305592 1
4.62585814364743 1
4.99042030260653 1
4.39601425267486 1
4.43141016110247 1
4.85482525909203 1
4.30192678272592 0
4.44817208465261 1
5.4466492458952 1
4.96354705750765 1
5.70532508941072 1
4.84456579184261 1
5.19205927573588 1
5.07524839575518 1
5.34981503617852 1
4.70187397461442 1
6.44178668814564 0
4.69195752840752 1
4.35701952020858 1
4.86169463533537 1
5.88293364775396 1
4.489352021281 1
4.61272856027911 1
5.54268902079845 1
5.17799539198307 1
5.15390580906128 1
5.20555558481489 1
4.72651303397203 1
4.88822200552774 1
5.63401568537837 1
4.9819000940212 1
5.767966246437 1
4.88879715270633 1
5.14024287887209 1
4.80138679821215 1
4.31843789294462 1
4.08719938121074 1
5.02084780325777 1
4.55367535507865 1
4.58756375879675 1
5.39297867054055 1
6.01150166271992 1
5.3662538857515 1
5.75077221400024 1
5.83588555759871 1
5.26945068831936 1
4.41550205808813 1
4.5006419176298 1
4.61079827275629 1
3.86517920887035 0
5.66746751161927 1
4.22622938452842 1
6.47054468530874 1
5.81305742173155 1
4.2276363993311 1
5.16568758165005 1
5.4996786787763 1
6.31586664250791 1
5.07513275934057 1
6.15362529128231 0
5.08233865334973 1
5.50178037742915 1
5.00376248937908 1
4.70368533666553 1
5.961214402053 0
4.89944972412673 1
5.53834841355418 1
5.03630105707435 1
5.02063443912076 1
4.33398869330922 1
4.45457191462921 1
5.58408763597667 1
5.42634527235584 1
4.22379697129542 1
5.07305786013295 1
4.88704320744081 1
4.84346335320649 1
4.43847931504537 1
4.84219249003524 1
3.82710346779002 0
5.25077183190657 1
4.591564193046 1
3.56902477650805 0
5.05809464946838 1
4.94825089503338 1
4.45077582199761 1
4.32239413301028 1
6.07961529659907 1
5.46101115676592 1
4.40650868100113 1
5.05494496878381 1
3.93641805502483 1
4.89925508025965 1
4.80964678930529 1
5.09750298258612 1
5.04643628504207 1
4.88867241842786 1
4.73142190801414 1
5.0639528887808 1
4.73369253339522 1
5.80796770854569 0
4.697395825569 1
4.45498506570263 1
5.34844331016177 1
4.77324452877097 1
4.17120001875474 1
5.81228153209789 1
4.8437356540345 1
4.94698952126576 1
5.6754951250122 1
4.32495849174513 1
4.84929081632698 1
5.20750973724901 1
5.10704946857968 1
4.54477137436652 1
5.70295941073813 1
4.17764671254098 1
5.29323179246928 1
4.70392582821265 1
4.63504537965031 1
4.37341202964248 1
5.05017711550403 1
5.39403848299776 1
5.15658219866644 1
5.69254479093436 1
4.82019212218991 1
5.35462582198205 1
5.52720229897009 1
4.04063169772845 1
3.58804799394559 0
5.08681651063625 1
4.21624609925476 0
4.74682961727678 1
5.93817146661597 0
5.44268880399334 1
4.39069417222793 1
4.03865267521796 1
6.04816496825249 1
4.72971126726506 1
5.48012407491254 1
5.23420639179026 1
5.37271216949342 1
4.82078985908919 1
5.16766458369471 1
4.6269996562202 1
5.74892618284322 1
5.16615729287334 1
3.8265295513184 1
3.73861623336252 0
5.05940829301174 1
5.31675828052193 1
5.99516475234744 0
4.55178948906062 1
4.12904318283665 1
6.10544546774553 1
5.47607961210627 1
4.69368834151437 1
5.69784806522883 1
4.61135327357965 1
5.06334202094022 1
4.24468850080528 1
4.83351518016239 1
5.82411825624417 1
5.39460606104039 1
5.76915739855591 1
4.1156971046165 1
4.59037670112847 1
6.20536438626541 0
5.3676676190232 1
6.70076055539655 0
5.41894943759242 1
5.7262829504159 1
5.0539936056785 1
4.72622266618237 1
4.6642761606515 1
5.41245430692775 1
5.00856023283898 1
5.20866147016208 1
5.28540884348941 1
4.90312754192262 1
4.45998834649845 1
5.24369374228861 1
5.08579156487994 1
5.44550887564705 1
6.02116506497552 1
5.25581125933303 1
4.65899917182968 1
5.10990718744502 1
4.99329850014295 1
4.27112024004475 1
5.06585262967718 1
5.10565994147107 1
6.17826481300972 0
5.42162205452295 1
5.13790308323474 1
5.06464911819623 1
3.67960237018184 1
4.02147020892723 1
3.56543803945664 0
5.40285972014644 1
4.53005923998347 1
5.23134156770677 1
4.53089721711574 1
4.19415056792103 1
4.96007599576233 1
5.86471032967608 1
4.31535252035148 1
4.07319411312168 0
2.98330332402916 0
4.68717777223347 1
5.22755865620534 1
5.47880103193394 1
4.49746358782885 1
6.27689376974593 0
3.98999834866726 1
5.02846086884377 1
4.22405791212432 1
5.17453663652791 1
6.52368756936391 1
5.2991451638178 1
3.81616279625938 1
4.79796485119865 1
4.28558401830799 1
5.13491947616292 1
3.67584796181797 0
4.7516695366543 1
4.15913984422082 1
5.26919271355126 1
4.34962859714587 1
5.62709525457859 1
7.04664578086162 0
5.07554730384199 1
5.98798447140256 1
5.44629228007658 1
4.92399686654278 1
4.97395024056793 1
3.99618255774066 0
5.49055713950244 1
4.30822859407927 1
5.36796392357862 1
4.83435055089838 1
5.16835120394615 1
5.47588950940787 1
4.86589677227417 1
3.98285208961842 1
4.57499559114266 1
4.455788111343 1
5.86230826815006 1
4.57069567340632 1
5.59375698447455 1
3.90177765130355 0
4.90867337684498 1
5.57710585057084 1
4.60038510239678 1
4.32760332648774 1
4.12324974446593 1
4.77496002163694 1
3.8438795140623 1
5.34640979060699 1
3.20784738666909 0
5.52469308513776 1
5.54533576678265 1
5.97094040557694 1
6.15404303856801 0
5.45977964294336 1
4.77922298158396 1
5.511152076 1
5.07398953584504 1
4.20782374467588 1
4.36849901545019 1
5.16551371929801 1
4.50445840248251 1
5.10816322688602 1
5.11918695735323 1
5.79297817667062 1
5.61779855341593 1
5.32899875310553 1
4.64508365743746 1
6.20932386959226 1
5.9176424005719 0
4.41749385780962 1
4.29375613102058 1
5.70007082014957 1
5.96658396386273 1
5.35249617009953 1
4.76588559103825 1
5.43248697364726 1
4.72914356796002 1
6.2160816173095 0
5.12523281756919 1
4.16111899369507 1
4.35780500648295 1
5.41880411131267 1
4.74858415260187 1
5.11578469750594 1
5.61906797215367 1
4.44437318427999 1
4.94258630752554 1
5.03424497547324 1
4.90876233724846 1
6.31920401188376 1
4.48714961282871 1
4.78964899889887 1
5.43185341820238 1
5.53354816699174 1
5.24208425576139 1
5.18091682559873 1
5.69058707861734 1
4.73336604773792 1
2.88021969665944 0
4.62357720855382 1
5.52424754015178 1
5.02336947939704 1
5.61632966892675 1
3.58876183314915 0
5.97117551522092 1
5.86345266274738 1
5.27141029570226 1
5.74160274626028 1
4.83658305825744 1
6.37186892851074 1
5.12903459646925 1
5.85648296471757 1
4.80562229461791 1
5.10239699393211 1
4.69120463586283 1
6.52262037817687 1
4.23973559382905 1
4.65332897818737 1
4.89065656664202 1
5.08066941948984 1
7.12056071960459 0
5.64923931075281 1
4.00373710851088 0
4.53709605770231 1
4.98173996232182 1
4.85251756466495 1
6.22411463491636 0
5.59121687258248 1
4.97771174650346 1
6.02175507899414 1
5.19124809854295 1
5.1970968128177 1
4.98051091495906 1
5.38647059593551 1
5.61517773655615 1
4.21196224594678 1
4.22062861655718 1
5.05038535908349 1
6.05255997491348 1
4.27146647530476 1
5.56438935497051 1
3.82029560840208 0
5.67987355024958 1
5.84995940389738 1
5.12727682592657 1
4.94042324415305 1
5.5351552658824 1
6.12036858321756 1
2.99408898149114 0
5.87828956738599 1
3.71024665748111 0
7.40079525583101 0
4.61425897751362 1
4.03529147942716 1
5.38551377848412 1
4.41174854163843 1
5.51532990046977 1
4.11601860310559 1
3.86879609331398 0
5.05055829230728 1
7.08699444128164 0
5.04247929689291 1
5.66084166453132 1
5.0389699919926 1
5.28848892274853 1
4.13600835915817 1
3.52254566824308 1
4.77401043540053 1
5.40514550147491 1
4.25142449665312 1
4.79644804926586 1
6.68540483683931 0
3.47743514118048 0
5.09145071815086 1
6.14167959994918 1
4.10063016357699 1
4.96225025442271 1
4.89964799140222 1
4.5713110295283 1
5.80789381067706 1
5.03409641342006 1
4.46546909497198 1
4.25601348457872 1
5.27987069353483 1
5.14990963797597 1
5.70060170751929 1
6.54383742965582 0
4.95343400854406 1
4.75894937795658 1
4.14091283840299 1
4.59515917649044 1
4.62149896931068 1
4.06050446865762 1
3.46636084989472 0
5.55325960002618 1
4.63217695269806 1
4.74690426885954 1
5.13587705977115 1
4.76285740535545 1
5.60495693699488 1
5.55908979756888 1
5.77824446847314 0
5.49545625268855 1
5.07101713876047 1
5.54424084958862 1
6.41004444892637 1
5.29891664522023 1
4.37854916236732 1
3.81037499754395 0
5.3272111516925 1
4.82369519209947 1
5.34536209641076 1
4.72719822938806 1
6.38613434924958 1
5.75412016537316 1
5.8307820532528 0
5.50177242589966 1
5.11278362974425 1
5.22434902442778 1
4.50595327450159 1
4.00117731383258 1
4.49459322815836 1
5.33592576013356 1
5.41304225967431 1
5.08119557425903 1
4.93606770683862 1
5.34887412656987 1
5.61777371619268 1
5.07837138167946 1
4.77385892845643 1
5.71205598295938 1
4.3219924068439 1
5.24636832156902 1
5.48968227251337 1
5.60027042538742 1
4.3189117652765 1
5.76131318794106 1
5.6821876588378 1
4.56717072470478 1
5.86749378385001 1
5.96174345838173 1
5.23224117909126 1
4.9210442404596 1
4.93896143451713 1
5.41211385435555 1
4.47541840568921 1
4.82740512466099 1
5.17391701158602 1
5.24131668650796 1
4.52351407479968 1
5.27942658576184 1
5.22157111083765 1
5.70050555259975 1
5.18816333463032 1
4.15574814498206 1
5.97050366787747 1
6.09376651955786 0
5.59025586756158 1
5.18806190955033 1
4.92259254825995 1
4.5977103304706 1
5.02484042835415 1
5.46596131912133 1
4.13729091533334 1
4.81802795581506 1
4.9682528051452 1
3.9818687978949 1
5.70574417171781 1
5.39965372514002 1
4.65500269713825 1
6.26604373931985 1
4.60280356590678 1
5.05175100363111 1
5.95795904600222 1
4.94666729634057 1
5.52618414302652 1
6.62914092510721 0
4.71963689549108 1
5.65799133134547 0
5.06320054180072 1
5.30905716341835 1
5.06177346279504 1
5.34076561030218 1
5.06020017563882 1
4.83872321993945 1
4.06408316957666 1
3.90254709126815 1
4.51981514457602 1
5.90145398318772 0
4.89065107832023 1
4.25188072856441 1
5.03717853687683 1
3.75497996321217 0
6.30139221612865 1
3.96867359896095 1
5.1583976934466 1
4.10895754985303 1
5.28551906906864 1
6.37383889989286 0
4.52163539836203 1
4.72395727363869 1
4.69511255248365 1
4.69124331136894 1
4.67871101629586 1
3.38075250117443 1
4.6631830105305 1
4.098768591975 1
4.44711321894437 1
5.00232092496501 1
5.41911842589385 1
4.45696811676612 1
5.17199099234074 1
4.35270524000954 1
5.43187470203644 1
5.29025024787576 1
5.18354381220233 1
5.75696524556114 1
5.81524062502334 1
5.77655350423309 1
5.44577430844031 1
5.50508298067759 1
4.90365061932399 1
4.59271853840432 1
5.78488071424645 1
4.99261049597235 1
5.37370239162385 1
5.08589162276453 1
6.04443183481933 1
5.61658741658236 1
4.84724460399889 1
5.47610520002902 1
3.72912502614469 1
5.86321995462423 1
4.72498763858558 1
4.75377561406846 1
4.5099404825489 1
4.31288699361017 1
4.69156788083415 1
6.08942427726485 1
4.65952625021085 1
5.30598499560346 1
5.31783397606821 1
5.39361078309056 1
4.6548004327651 1
3.42481421928371 1
5.54984321971072 1
4.23171099455172 1
5.85116731863489 1
5.53382694121832 1
4.86289960741243 1
4.24238337162542 1
4.52235074134914 1
5.27616614962349 1
3.8952732037033 1
5.13006071129057 1
3.36610246878873 1
6.4812861562735 0
4.42557782370137 1
5.54883395491084 1
5.36376320064364 1
4.53846598625049 1
4.96883697951384 1
4.21325940011195 1
5.57476677424904 1
5.0570728572437 1
5.29572408489962 1
3.05839854628045 0
5.07720374431699 1
5.38496459242736 1
6.00274268410937 1
5.57852276322898 1
4.84646493546059 1
4.49922309893653 1
5.43817235856171 1
3.49836290816705 1
5.10511516386115 1
4.81031462041448 1
4.9297897053238 1
4.87758276965809 1
4.44496321207222 1
5.16704041989287 1
5.76661525502957 1
5.95512672444686 1
5.55216434912508 1
4.02200951608116 1
5.72885522379536 1
5.2284229521003 1
4.45942576832228 1
5.65913369764813 1
5.55766806621697 1
5.08594256339056 1
5.34382967447364 1
5.3156915566144 1
5.09331220810881 1
5.3151421355297 1
5.89519942755177 1
4.578113051469 1
5.86590535912572 1
4.17736357032956 1
3.85751289036603 1
5.38216349454173 1
4.25219089278645 1
5.28579439216795 1
4.6265693534388 1
4.89653442365937 1
4.40816802116745 1
5.26010182805104 1
5.84670804116901 1
5.84898409808632 0
4.30915790379784 1
4.51174365701119 1
2.76597197054056 1
5.63073228704526 1
5.03800816588531 1
4.28059824919699 1
5.11991539454334 1
4.48776647079255 1
6.24495012308248 1
4.88082714688954 1
5.43098825967038 1
5.96231148985711 0
4.44559309549682 1
5.55618558141292 1
5.54739493743072 1
4.61011265909149 1
4.37594224975323 0
5.62386186289393 1
4.71909678371123 1
5.32075496843553 1
4.68110150592668 1
5.44428083706318 1
4.94439232865572 1
5.07310853480361 1
5.17553682019126 1
4.391328307497 1
4.76143951307651 1
5.1371369832754 1
6.81600499647823 0
5.30392432021355 1
4.80332656143961 1
6.14064942316745 1
5.46261556731962 1
4.16701150159309 1
3.80037954735204 0
5.25835977844477 1
6.2435922221334 1
5.09085300528029 1
5.73360041037799 1
4.83482292812054 1
5.0732413563198 1
5.76527063689115 1
4.56377361139259 1
4.8184701210593 1
6.3450370205858 0
5.18139674408997 1
6.16240762919517 0
4.04142338820337 1
5.15424124257915 1
6.03907716487719 1
3.69183732547842 1
5.20881311709505 1
5.05485620008255 1
4.30998418675471 1
4.81206508394123 1
4.8714471279345 1
5.30135322161187 1
3.13034334959882 0
4.19545262543363 1
4.90356808681071 1
4.78332737212522 1
6.21650782822893 1
4.95880718140404 1
4.47709322944151 1
4.47137809726624 1
5.17140873446889 1
4.40127632650212 1
2.95172609563543 0
5.28440715188832 1
6.07953227269602 1
4.89582049058053 1
5.55039782249452 1
5.03048112016536 1
5.547972368896 1
5.80233365257804 1
4.44576807450406 1
5.81813218877865 1
5.10189578180083 1
5.2802302124407 1
4.92440290282679 1
4.80388918528239 1
4.59452371352948 1
4.71089795666423 1
5.86636821807721 1
4.75677179467002 1
3.95069372329311 0
5.28394941433271 1
4.43206481245015 1
4.05772577864318 1
4.45456043147612 1
5.452869954253 1
5.13388285970602 1
4.68870034278682 1
5.10250529551598 1
5.62253677834823 1
5.7391493231401 1
4.40628205586432 1
4.85216918400587 1
4.72433203572943 1
4.41189734731652 1
5.27793371670355 1
6.41741027893009 0
5.90525933968494 1
4.8171834969329 1
4.54193807749204 1
4.34167015483592 1
4.93693582286954 1
5.18082033857654 1
5.02250223989616 1
4.85187498582323 1
4.83456721072989 1
5.13834409323291 1
5.57904811952194 1
5.28969202008853 1
5.53193980453946 1
5.53463135275213 1
5.20844168317237 1
5.27185518617153 1
5.46471070384524 1
5.01178621808018 1
5.02207399190697 1
6.18239802406788 0
4.44022810573388 1
4.03512333143739 1
5.68590432755036 1
4.09320297183154 1
5.42550843547416 1
5.31535902155039 1
5.42137060243976 1
5.05085791648544 1
5.41285173200666 1
4.38022189570511 1
4.9080612654 1
4.95320593587688 1
5.41386169319169 1
4.85397174835456 1
5.81018410137077 1
3.83843879465697 0
5.9680106627719 0
5.26487382873907 1
4.80582824583192 1
6.13852922062803 1
4.20290236429397 1
4.17522848468911 1
4.94191041351111 1
5.4257143075078 1
3.47613314225166 0
5.01399084800517 1
6.26179086998003 1
5.0860779275744 1
4.74038613363012 1
5.34365344357573 1
5.41972814696092 1
5.32949772070692 1
6.01231550423605 1
6.81683981436655 0
4.22341616610152 1
5.85611810897807 1
4.72673543435428 1
4.45867015314168 1
3.85247429265362 1
5.71347648046662 1
6.31004402350193 1
3.87051216398745 1
4.83865803046048 1
3.95086288396511 0
5.31115019144442 1
5.33780862712617 1
5.77891869363047 1
5.81041693641953 1
5.86252983402064 0
3.92451040084975 0
5.33732982118521 1
5.57925667505403 1
4.22233541185709 1
5.95652057758894 0
5.34152158077713 1
5.27415265414322 1
3.71350772646093 0
5.07971303931283 1
6.52639502245007 0
5.04662429960351 1
4.97536116478946 1
4.59213479202518 1
4.54175637606897 1
3.76655961598808 1
6.45650544143919 0
4.14433977569039 1
6.19186934918172 1
4.99045136906821 1
5.16728157329494 1
4.46917634894382 1
4.77101407002904 1
4.46291858659465 1
4.85360809168176 1
4.6007178046082 1
5.18344671860013 1
3.937322891301 0
4.34713282887643 1
4.70295534518902 1
5.00422650638814 1
5.50551887302246 1
4.51277651730669 1
4.44096064104103 1
4.82637388423107 1
6.50676549770054 0
6.07770220558453 1
5.54107013768936 1
3.67287893613403 0
4.00930201384076 1
4.74822329906513 1
3.42022164515259 1
5.101243511292 1
5.47930611636056 1
5.22563719429885 1
4.98286086766116 1
5.34324588566206 1
4.32114029772128 1
4.62671426891129 1
5.16343506268887 1
5.39156890518043 1
4.72393536602269 1
4.87931374005481 1
3.82488999355983 1
4.51661041791864 1
5.07100587008698 1
4.76697107784441 1
6.08286715362956 1
5.61710650203789 1
4.61843220705792 1
4.15767794549949 1
4.7120201660923 1
5.14876238266975 1
5.27173397182815 1
4.37590836030988 1
3.9225917831978 1
5.07238567959542 1
6.50479904168397 1
4.26363321492902 1
5.26182568609039 1
4.7393267174496 1
3.91781247765309 0
5.75252844144953 1
4.75890689284895 1
5.39512095395011 1
5.30423466314009 1
3.10954120799177 0
5.63791283945894 1
5.62943525112147 1
4.24194604606838 1
5.85772798990214 1
4.22441156702181 1
6.55334793648649 1
4.86767615997352 1
6.18888482239998 1
4.89774345687123 1
4.72595659919744 1
5.8720268094838 1
5.08012264756094 1
5.43677664297314 1
4.61276329651885 1
4.51209837328454 1
4.84434253156203 1
6.22446855406588 0
4.58995552758525 1
4.94640629872231 1
4.81097705811949 1
5.94369855450616 1
4.5435171323622 1
5.28691036458324 1
5.61614674585352 1
6.27697166011337 1
5.90333124648599 1
4.73593473652603 1
4.17049710456392 1
3.32768622887223 0
5.27751126594132 1
4.98418141162191 1
5.187675181562 1
6.13287053662897 1
5.0340775688641 1
4.78264668089846 1
5.21942071285912 1
4.49370762447169 1
5.08767300880229 1
5.17704523779494 1
6.08038561980503 1
5.64969208650303 1
5.13234514079887 1
5.33861958156685 1
4.55915643830934 1
6.68995989073295 0
5.11362374535219 1
3.63884408719558 1
5.1717307873674 1
4.61894963644226 1
3.27924032281839 0
4.41071785251435 1
5.17666540796197 1
4.64444112348062 1
5.88876762185038 1
4.960401271313 1
6.46334513991475 1
4.90552313509054 1
5.64375250431856 1
5.18684328263327 1
4.79719750282236 1
4.68544740459698 1
5.25330172799134 1
5.1299460535007 1
4.94867976820488 1
5.02483828047716 1
4.42195676320013 1
4.79157856556072 1
5.07107872958472 1
5.71436062325073 1
5.02348841792489 1
5.56005363452478 1
5.15129304487943 1
5.20293906364382 1
5.15745070433395 1
5.91665275948501 1
5.02639785607798 1
6.00700064813436 1
3.56269686347451 0
4.88917525533632 1
4.09375750818505 1
5.70512995511227 1
4.05354129257061 1
4.53135104340839 1
4.96955455733542 1
5.35171935124946 1
5.318054481597 1
5.01463146558102 1
4.83437668079 1
4.80450363899442 1
4.79533468140495 1
5.5083788522513 1
4.02560854879032 1
4.5255187006741 1
4.81782802418453 1
5.86829602264024 1
5.49145963968165 1
4.62042423915249 1
5.42705813231959 1
6.2913984486897 0
4.71318563285578 1
6.67742308371397 0
3.84430039790121 0
5.49905212617886 1
4.88476886027695 1
5.31882572978716 1
5.55885759576286 1
5.27222661038746 1
4.43324047400106 1
5.33722552590911 1
4.98713209420059 1
4.78038514293111 1
5.14402855750425 1
5.17448450972252 1
5.34114848589895 1
5.01066699205324 1
5.00049501081955 1
4.36658901509019 1
4.84491886724769 1
4.27399788839725 1
5.25717526080534 1
4.77714182479804 1
5.10173298326663 1
5.13897640490204 1
5.40614697962175 1
5.11200293738668 1
5.09647553281261 1
5.14103501142522 1
4.46473093084988 1
4.70230984767081 1
5.6950094459965 1
6.35477769934087 0
5.22064914209441 1
6.02228344676705 0
5.58845144151484 1
4.33551484896905 1
4.98020673413306 1
4.62836619547427 1
5.5618968794894 1
4.89922631784234 1
3.91466832423798 0
5.21903817429538 1
5.17713188411888 1
5.65640588421216 1
5.05644547607092 1
4.86691227315857 1
5.15145604758655 1
4.97342890659864 1
5.15172003983369 1
5.42324821745032 1
4.73775936400485 1
4.42586734140977 1
4.5918588438179 1
4.40717553343465 1
5.37282077426388 1
5.90405123259802 1
5.31518926284695 1
5.54236246666628 1
5.03694780770521 1
5.31824027362535 1
4.89543141046198 1
5.90684467552615 1
5.15259358575242 1
4.22339697114754 0
5.73852290033015 1
5.01911477575103 1
4.80917192091081 1
5.23344405659694 1
4.20300201758913 1
4.56982964032364 1
4.12312078053448 1
5.15447663428343 1
5.05666941144052 1
6.15596238419909 1
4.77950819263227 1
4.73993569940538 1
5.8585359116758 1
6.22836460508531 1
5.39206250908667 1
4.66520293160491 1
4.68016897652205 1
4.65412925815953 1
4.92499122452997 1
5.8774144507753 0
4.13734775610169 1
6.36689332221703 0
5.56766367248766 1
5.561616593653 1
5.05193122473421 1
3.8532139023468 1
4.13002417313154 1
4.70046577180143 1
5.59718860898727 1
4.97005873687116 1
5.54839181416861 0
4.32930882986359 1
4.17647663743055 0
6.29787560762409 1
6.55034967833617 1
4.79596406857319 1
4.74520840545842 1
5.66115939357088 1
5.28962308666111 1
4.48005789401453 1
5.35199615738397 1
6.00308545729448 1
3.64197456772637 0
5.83878135369798 1
4.75902135714817 1
4.20781669547291 1
3.92110884023709 0
4.71492689687906 1
5.61922917141783 1
5.11920505971685 1
4.70166372947188 1
4.54240970492293 1
3.45555661587128 1
4.76124551873366 1
4.96547156475468 1
4.8516216326455 1
4.57689334043126 1
5.81115404744552 1
5.58133794041775 1
6.11415326831365 1
5.49963995098976 1
6.3315254281411 0
5.22327915454171 1
5.42630072455331 1
5.50620305822689 1
4.7052191940832 1
5.33364629627265 1
5.01864295497341 1
4.40961393052133 1
4.21670075775952 1
4.56600642336339 1
5.21192108569989 1
4.43485109817084 1
5.04705816918124 1
6.08554739751734 1
4.78807876351888 1
4.47255486065649 1
4.53764129070149 1
4.55654806727376 1
4.88972490236666 1
4.74120726104671 1
5.62189029094047 0
4.8460202498779 1
5.89362072076394 1
5.12576233013189 1
3.91943278696007 1
4.9451088315804 1
5.01469759082365 1
4.68305543782675 1
5.73615484096337 1
4.58259288554216 1
4.63850706235618 1
3.92290621471121 0
4.34520621495022 1
5.51102304199822 1
5.68506695206682 1
3.99014437936737 1
6.64034120086728 1
5.29408777957669 1
4.93334894733717 1
5.12049505524721 1
4.35145188364836 1
4.69874435712642 1
4.76917319037264 1
4.95246557955317 1
4.07182282177769 1
5.5217307784659 1
4.57583442776268 1
6.23725942753038 0
4.15372868491086 1
6.10999785632726 1
5.4839385374638 1
4.2432870319139 1
4.92808990558225 1
3.90738099372067 0
5.12530120675816 1
3.7503324521265 1
4.8457298658852 1
5.34643635798975 1
4.79573890472636 1
5.63643268137937 1
3.18330813951779 1
5.49978404663917 1
5.08770676853175 1
2.89851544602618 0
5.21886685275255 1
5.5427127731436 1
5.35806259743566 1
4.10287042445418 0
4.77908766674563 1
4.71151683010227 1
4.86195443973708 1
4.78481494894301 1
4.76541818321866 1
4.20983546130099 1
5.36583673831479 1
5.01138458668723 1
4.88862520450488 1
4.56717725258711 1
5.59989841257193 1
5.30429016116352 1
5.61522993915006 1
5.14248394477947 1
4.50180752321416 1
6.29150025986529 1
4.84838631968505 1
4.91981642373768 1
5.3071504097228 1
4.84964314782426 1
4.36496403787402 1
4.64636261258802 1
5.15642235502958 1
4.99847033789093 1
4.06675491057706 0
4.80169853920156 1
4.76660907917131 1
4.77404215665117 1
6.36156934194945 1
5.13293886260432 1
5.28759167445105 1
5.47543514359825 1
4.09647795459152 1
5.76927502269526 1
5.86727481878543 1
4.33159382365946 1
4.70823626797383 1
4.76836052835331 1
5.33751781661352 1
5.42291544957128 1
4.46585286374258 1
4.693408087727 1
4.96232640765508 1
4.92479584088604 1
6.18161471987036 1
5.00370448856396 1
4.81845394417238 1
4.38263799082531 1
3.78862002815405 0
4.82838336883901 1
4.2370088470218 1
4.93526593218823 1
4.65258912297593 1
4.49700304244414 1
6.28808466674227 1
5.33691579279261 1
5.26891872785197 1
6.30342310834415 1
5.10190827734073 1
5.51389022970705 1
5.23640361604428 1
5.48492338381773 1
5.58805476053664 1
5.4067927043658 1
4.75325105318861 1
5.25118208497615 1
3.73825038863965 0
4.96127517769865 1
3.90379535315356 0
5.05675135538285 1
4.75476465378461 1
4.57828858980156 1
4.44648679072299 1
6.2361727060738 0
5.83965148778569 1
4.75252438581879 1
6.20379631205149 1
5.728702680529 1
5.2010864126383 1
5.07562781047349 1
5.26149654575968 1
4.71437801589571 1
5.69954562850844 1
4.2607304913752 1
4.86447999593076 1
5.11356806398611 1
5.22173017882037 1
5.38911692832542 1
4.70971354742969 1
4.19115908723048 1
6.56794196445076 0
5.67541858868066 1
3.79601026886034 1
4.52213258505793 1
5.01689935158311 1
4.19535771172769 1
5.23815027300936 1
4.81774361232288 1
4.59555266218339 1
4.80549842908217 1
5.31045731338845 1
5.02999430560604 1
4.5709500473474 1
5.32393018385945 1
5.55454167221026 1
4.87861219306105 1
5.41249524802449 1
4.84646010569507 1
4.07224913791437 0
5.41559304162169 1
5.28443729616554 1
3.97352270038049 0
3.86316266129124 0
6.18699662984887 1
5.3919036639222 1
5.17522055950658 1
5.29190252231938 1
3.92909750824606 0
6.42910712585171 0
5.30587700495488 1
5.22090968412665 1
5.89900492909866 1
4.50855500057678 1
6.20136324749666 1
3.78208583781745 1
3.35108244925097 0
5.21910232436567 1
5.05445902039948 1
4.31786042013073 1
4.13105372152241 1
4.16206268646029 1
5.72091273492706 1
5.2825272697727 1
5.07886251630777 1
4.69798428876342 1
4.60173132112851 1
4.81572845596612 1
5.73342508615865 1
4.73625386618863 1
4.9115542792024 1
6.39592843288958 0
5.81148185762602 1
4.7793844205817 1
5.07878664606849 1
4.81760171807164 1
6.00998642344092 1
3.73193598610999 1
5.18947036819411 1
4.80069131575176 1
4.23076048966101 1
3.98656157208357 1
3.67602093801072 0
4.86549642721809 1
5.04629282638057 1
4.39359209895009 1
5.02321790718681 1
4.83664572748808 1
5.28743169731129 1
4.90646218651767 1
5.50756769350925 1
5.26762053608199 1
4.87895637071126 1
4.77123466209088 1
6.25831536134259 1
5.94852274073008 0
5.02013989676604 1
4.60685108330976 1
4.32913880020155 1
6.00288973772875 1
4.59781169368159 1
4.41811853745632 1
4.14254281356971 0
4.40948734326698 1
5.21072097877728 1
5.28924880952898 1
5.35888222499605 1
4.59019217692222 1
4.2121125681366 1
4.29875124236801 1
5.81649613122207 0
4.5449735207722 1
5.01568361787578 1
4.84464343676353 1
5.37949346569006 1
6.09284746670979 1
5.44198827573042 1
4.70650301021346 1
5.55738325702531 1
4.50074606634754 1
5.01042469537591 1
4.80054770915772 1
4.88904728178602 1
4.35519054383287 1
4.08597618799235 1
4.67803420502621 1
5.0485644563121 1
5.9489599584113 1
5.35975668724241 1
4.47814255064804 1
4.45902421056881 1
4.00510881322323 1
5.01862811190803 1
4.70213937676383 1
5.20449550290384 1
4.97809983349407 1
5.51612580836283 1
5.21883578202742 1
3.99290062414582 1
4.48555233795964 1
5.76914880684004 1
4.98477477578853 1
5.75699699601255 1
5.40976171438516 1
5.33750458701941 1
4.84176795763858 1
4.08429382489149 1
6.50052575604004 0
5.39612025992574 1
5.43810463870853 1
3.95378031190188 1
3.80895052096081 1
4.30796163857096 1
5.39461387272808 1
5.11715940495263 1
5.41569923474198 1
5.97200928389488 1
4.12223903237301 1
5.4098919786996 1
4.89978236737558 1
5.08791781467452 1
5.75478536614006 1
5.19939672986476 1
3.05253843480652 0
4.30882626524801 1
5.2555071447495 1
5.22556972988453 1
4.96136621305316 1
3.98468378671343 1
4.11285371945043 1
3.65847295600603 0
4.28974478034949 1
5.57240727042845 1
4.82742763665231 1
6.66165974600653 1
4.22887120838269 1
5.14352430665449 1
5.69680819856841 1
4.53545392920219 1
4.83914623157355 1
5.12470004645568 1
5.26620291998533 1
3.60499479589892 0
4.80867498113039 1
4.42222919499351 1
3.83457330643903 0
5.55614554111394 1
6.01979539603412 1
4.75706690277789 1
4.12381482022234 1
5.61221526002973 1
5.70182644004852 1
3.57892510340712 0
5.02157771573639 1
4.94141497317017 1
4.85569301484148 1
6.10293938296944 0
4.73309471009365 1
5.94540285582429 0
5.28415788599451 1
4.62992745116279 1
4.71426146917641 1
4.87564405786304 1
5.31247848852065 1
5.32221518658625 1
4.11809194388175 0
3.94479557790036 1
5.24336498489933 1
5.59026628579272 1
4.42365941386565 1
5.51341694938211 1
5.27225318570023 1
5.32236143362478 1
4.13092999963341 1
4.64127332642143 1
4.7254129466225 1
5.32195746282605 1
5.1820789459672 1
4.45395306523803 1
3.68769687612505 1
4.41843174216672 1
3.12009227715298 0
5.4837234299008 1
4.65627196790672 1
4.14228629679094 1
5.49099112564011 1
5.25171022066639 1
4.35163254408419 1
5.53196862929478 1
5.52894003260546 1
5.7458611590798 1
4.30082425883077 1
5.49179126126237 1
5.46763517982794 1
5.23608090169212 1
5.67961419639743 1
4.11904229210651 1
4.62113560677593 1
4.86694088118102 1
6.26005041826629 1
4.72739922940933 1
4.92977709403067 1
5.6127496373358 1
4.12657455312348 1
5.06841123260571 1
4.60997555646706 1
4.36845893869357 1
5.48846341321704 1
3.95046875950324 0
3.71851811418714 1
4.52501992829114 1
4.16308004308644 1
5.50060619418714 1
5.08690519602766 1
5.18116658913587 1
4.68991952347811 1
4.04904372634628 1
4.77965842378918 1
4.77659769593994 1
4.72566135840963 1
4.17445480259055 1
4.36398067809423 1
6.01513453918792 0
5.02900148167353 1
4.94848723164498 1
4.93450853391519 1
4.65090563499929 1
5.67732988844072 1
4.30949236423274 1
3.97382276594664 0
2.71215724784823 0
4.55437885657137 1
4.58791143609555 1
5.23104008817882 1
4.59264235477799 1
4.95069052944077 1
4.52315362215067 1
4.79951155126788 1
5.49821839799191 1
5.53360668482634 1
5.35335275109711 1
5.76805709317731 1
5.56885586473691 1
4.70477854970991 1
4.22630737556649 0
5.40152568044565 1
4.66134452220409 1
5.55574233218991 1
5.71938353242417 1
4.55128975970791 1
4.80776166359093 1
4.72356761182136 1
4.86298812003837 1
5.1049184321329 1
5.50702067640319 1
5.61473393668364 1
4.33471110690633 1
4.95171070575376 1
6.27600326364238 1
5.3596708083649 1
4.31000651851377 1
4.21543471251839 0
4.97838388901206 1
4.36041346388308 1
6.25104519005947 1
3.91693913251069 0
5.32117892961897 1
4.64455653245685 1
5.59457693315352 1
5.71356582507615 1
3.67619355561954 0
5.80312836510999 1
4.9588412741558 1
5.15109096353401 1
4.80925004950364 1
3.617785340658 0
4.77235759215834 1
4.9663038777783 1
4.53373580961686 1
4.94163436145313 1
4.23250267508068 1
4.805569362405 1
5.0007668072129 1
4.99504563418522 1
5.5922149767069 1
5.90564689183844 1
5.46855539942733 1
4.89032236921067 1
5.53377157485686 1
5.65490980589664 1
5.94356688371967 1
4.54194632084041 1
4.91041640331719 1
5.67127389928398 1
4.9760645639188 1
4.98070713759755 1
5.2104983428048 1
4.00473893046385 0
5.74385117656855 1
5.79179998965483 1
5.5070512616054 1
5.67586974147402 1
5.23768566193173 1
4.93188076431925 1
5.5962225126024 1
4.45133406937677 1
5.08804089065307 1
5.27234057400513 1
4.1862047928105 1
5.51245470281524 1
6.86690451283406 0
5.49920335925919 1
5.39296191669258 1
4.01890197095715 1
5.3062705640002 1
5.06293942482667 1
5.19045063550424 1
5.10126971376666 1
5.82856574132748 1
3.63590764304171 0
6.22755052566516 1
4.89066718024515 1
3.3630209036001 1
5.06755844114404 1
4.92057365037533 1
6.68065392760076 0
4.7748399743066 1
4.91047982034633 1
5.55109379464035 1
5.73661540576864 1
4.7338887597706 1
6.19479473912104 0
4.14492894667624 0
4.37371498125 1
6.10570395834535 1
4.49992374504686 1
5.69196456992815 1
4.46720460331467 1
5.56992890258215 1
4.6890032847979 1
6.20205782314543 0
4.47363100952814 1
4.93325567287085 1
4.96083392036746 1
4.93051270975583 1
5.6800466199049 1
4.93946913119244 1
4.47269534555288 1
6.85379699306607 0
4.96457643628231 1
5.60853258835045 1
4.70797063258421 1
4.66200683950158 1
5.42474741074097 1
3.5495751707846 0
5.2575070772652 1
5.67594797863651 1
3.82660397682386 0
4.71760922890003 1
6.03373149552552 1
3.37240308381516 0
4.76874790940221 1
3.9157849160301 1
5.7430154127874 1
5.2516626120934 1
3.61133024875347 1
5.13065657002861 1
4.74667824213297 1
4.87867994879095 1
5.43201126335595 1
5.46648445111545 1
4.71466890474291 1
4.97363856747648 1
4.97027994183018 1
4.57219741589783 1
4.26797257150041 1
5.26570457826736 1
5.10033494980319 1
5.47668419201664 1
6.71037902974717 0
4.21973101703946 1
5.31784822658832 1
5.43567118332085 1
3.65250437785959 1
5.88244398474836 1
5.94207973276314 1
5.50467845472826 1
4.76355606327567 1
4.70160565355472 1
5.44477144508455 1
4.72230999241767 1
5.22139080899106 1
5.30319888766037 1
4.06407845309573 0
5.75619526838029 1
6.61553637006741 1
4.78752141139279 1
5.43600323645155 1
5.0858281637395 1
4.85337641152331 1
5.4880679579507 1
5.53785432828664 1
4.41734452887689 1
6.49520877091354 0
5.98300086925824 1
4.3200509324466 1
3.79363844659302 1
5.20467522467857 1
5.61319901185175 1
5.77340123136638 1
4.96933574775207 1
5.54414998370886 1
4.0145298638889 1
5.89300797324838 1
5.00730838189241 1
5.09425554732446 1
4.26423048450338 1
5.47814039655278 1
4.74304834546519 1
5.08027021272691 1
4.22473934501942 1
3.56110127109945 0
5.42533504427032 1
4.05932604058396 1
4.53411170202286 1
5.39306692018354 1
5.6746420310932 0
4.89493763798254 1
5.60552917671514 1
4.26638225519319 1
5.00729941336073 1
4.85999905999818 1
4.32519191472642 1
5.65292713668372 1
3.62235393969607 1
6.37085545555468 0
5.2754423800225 1
5.20897969456191 1
5.15570106998512 1
4.68339723960006 1
4.39101431295836 1
5.52052372511192 1
6.54337708960684 1
4.57652448952243 1
4.82910660653445 1
4.51573467921209 1
4.10596298372463 1
3.89978555577727 1
5.97495825261726 1
5.59664208130705 1
4.95801377769892 1
5.24178161301279 1
4.3958429746678 1
5.25743286114438 1
5.0329937411003 1
4.93045821085206 1
6.34933591654188 0
6.20909775063942 0
4.74482154618881 1
5.1061800843945 1
5.51180951437982 1
4.44373201111391 1
4.12483029376014 1
4.75502725056389 1
6.21131471995488 1
4.64561276931783 1
4.94396447980876 1
5.1561909045276 1
4.70555006732809 1
4.19993080749708 0
5.0273147364802 1
5.85113822918369 1
5.79880619243658 1
5.20876594790533 1
5.22206406939088 1
5.44741009497947 1
4.66281025275706 1
4.81258959061851 1
5.53498456575959 1
5.16220041675462 1
4.30853915239511 1
4.18508985353215 1
5.38214039910995 1
5.06868012619202 1
4.17866097014916 1
5.53041342208888 1
5.62007018816183 1
5.20170265026668 1
5.18035238605376 1
5.48685043369852 1
4.73717317488235 1
5.11266928772047 1
5.89623752688083 1
5.59609899605646 1
5.61067112457026 1
5.14417128228904 1
5.07297826587586 1
6.02268988292642 1
4.36368086628903 1
4.21489063995178 1
4.85769188402534 1
5.15114496390626 1
3.99726984385042 1
5.19240109640609 1
4.72966448109328 1
5.61297786548777 1
5.0722040574507 1
4.86116974780126 1
4.59891300567289 1
5.20634051026323 1
4.55895203518261 1
4.92262992291839 1
4.21767951086831 1
5.54774826637153 1
4.68461797149925 1
4.96383158162481 1
5.71599248198502 1
3.53708806287628 0
5.05453316751934 1
4.6124424695949 1
5.22939732719191 1
5.78390178150513 1
4.8781880540105 1
4.99938913678674 1
4.46510133858724 1
5.18677760423371 1
4.68948430811141 1
3.40090335142557 0
5.39797372809557 1
6.81401345163331 1
4.11061768853351 1
5.54517091135922 1
5.537445131295 1
5.82760012375489 1
5.99682528175586 1
5.31479783855246 1
6.22950250248893 0
5.07906837947669 1
4.84387725114371 1
4.84883980256844 1
4.69447196223212 1
6.36054765717467 1
5.15546286776349 1
3.76587343334492 1
6.29968389788354 1
5.13333267092469 1
6.33229905005079 0
4.5423401733035 1
6.35178226678422 0
4.99852913342789 1
5.68856363880262 1
2.96993245251365 0
5.37928987802757 1
5.54950087542346 1
4.24212197904094 1
5.09797507055719 1
4.08171360291294 0
5.45884198509416 1
4.15847083950503 1
5.99816434411628 1
4.03724446746421 1
5.49280740607755 1
5.30111227340624 1
4.6323157947761 1
6.05685708324295 1
5.25244432344302 1
5.92228071973116 1
5.5140827208084 1
5.46346802620915 1
5.17732402029986 1
4.61486957584832 1
6.00754282991221 1
5.91099132996604 0
4.85154145329674 1
4.00181944778211 0
4.68913591986368 1
4.68924438255259 1
4.42708201421966 1
5.06731853988424 1
3.62694095551995 1
3.96659656232565 1
5.03140737182001 1
5.40186492345663 1
3.73727254128866 1
4.334828794493 1
5.0799210796376 1
4.48654859372914 1
5.13874494528857 1
4.33962558495638 1
5.60775369084501 1
6.12398187662453 0
6.43073073612386 0
4.49159670664543 1
5.59125842797812 1
4.93657250368948 1
5.44428529501709 1
4.95173842284017 1
3.64400589238487 1
5.06244793884993 1
4.53845477787105 1
4.78189109482917 1
5.00738026819546 1
4.98572361979338 1
4.89502131441991 1
5.20431370058337 1
4.3273427031595 1
5.86083022973187 1
3.77468290316635 1
4.26636779707461 1
4.96957276316318 1
5.53263440451161 1
4.93740590960032 1
4.76092237799846 1
4.35586749787482 1
5.42787611518794 1
5.41758759680541 1
5.53134470438238 1
4.90976560110472 1
4.3957188819618 1
5.12491442475434 1
5.02137771756561 1
5.18574816136334 1
5.42369372537348 1
5.46655347338065 1
5.50501199986118 1
5.30270188711233 1
5.6467940417667 1
5.3573459458605 1
5.14138432509454 1
4.98938925835729 1
4.74085281769777 1
4.4254650082935 1
5.057244259144 1
6.5532704796777 0
5.03131738915009 1
4.64259730931678 1
3.67535758994637 1
5.33032679591741 1
4.59944255130843 1
4.91225980205692 1
4.52032454072025 1
6.14558730133543 1
5.20743866260115 1
5.25075616249197 1
3.68380336556273 1
5.09843083050768 1
4.80878322790863 1
4.76230787514309 1
4.01948373838267 1
5.51018987959624 1
5.72277421496531 1
5.55344813208149 1
5.32017850022297 1
3.4504159215046 1
3.27759790418074 0
4.58733198921426 1
5.07196633666166 1
5.72507890258105 1
4.79591678120677 1
5.3947754566079 1
4.25524854181753 1
4.69999613717195 1
5.85915251854053 1
5.04343184660091 1
5.80536329755738 1
4.52534891392878 1
5.06106869674642 1
5.822833224725 1
5.12744869681701 1
5.98852981117329 1
4.91719630650747 1
4.88932901172456 1
6.40443186350493 1
4.71165041625472 1
4.86256242834209 1
4.64183553167356 1
5.47162684800888 1
4.12781053124548 1
4.60185584398013 1
4.93219357416233 1
4.22794417870282 0
4.95888034289475 1
5.77425495690341 0
5.11508499932852 1
4.75932451097711 1
5.74013423209942 0
4.07463749937425 1
4.79167383725758 1
3.51939788430601 1
5.84939751038401 1
4.82816854673562 1
4.84701808648066 1
4.11520195887043 1
4.12936060101603 1
4.40770866325023 1
4.46680536777277 1
4.89592388360816 1
5.63704814266523 1
3.82545213145099 1
4.34775756796003 1
4.72945916650074 1
5.86257331965826 1
5.26414370257544 1
5.72273480963746 1
4.71552494895819 1
5.07655192027532 1
4.80323114295337 1
5.17840606878407 1
5.05175270393131 1
6.13422780013992 0
4.92287028719254 1
4.74268041485963 1
4.92662090219054 1
5.53049630220672 1
6.63976911972035 1
5.46119148075072 1
5.33998444662087 1
5.61424828868551 1
4.2130022164222 1
4.30063202046342 1
6.13206660631642 0
4.90613662961931 1
5.92947443045155 1
5.37879723001205 1
6.17640980430676 0
5.86081137460275 0
5.59347406055774 1
4.97397853053146 1
4.13633048040125 1
5.00645036788776 1
4.68914247418451 1
6.26945462705402 1
3.80212510123845 1
5.95073692083069 0
5.20605519910656 1
5.35449491012444 1
4.00259469624444 1
3.91901661714438 1
4.73251925894916 1
5.15426034049753 1
5.79596805352998 0
5.28531051814283 1
4.93595531187534 1
4.28538136978428 1
4.70381778008318 1
5.37978560262488 1
4.58606323229366 1
5.28432576741611 1
4.75082480228778 1
5.04716982068806 1
5.43342121561719 1
4.82863251558682 1
4.93136871445381 1
5.18858454155356 1
4.03530797627062 1
4.82526933035638 1
4.86057092647232 1
4.92117598297978 1
3.83892694436733 1
4.08007504464825 1
5.28688437412389 1
5.11867497413511 1
5.04325376908131 1
4.46590598710731 1
4.92248782357789 1
4.43725216223986 1
4.62695274630859 1
5.65521566652024 1
4.28112695561636 1
5.80669547904415 0
4.66950702205225 1
4.62650085296896 1
6.54635791855658 0
2.81836549622345 0
4.73359014815034 1
4.56835964079859 1
5.03543204662728 1
4.80084187891505 1
4.81834694525027 1
4.54238172565761 1
4.70737058734557 1
3.88534431898416 1
4.83563269337033 1
5.51954550017188 1
4.41349508088227 1
6.10979208860752 1
4.69257459869254 1
5.14461879969106 1
5.17043862315685 1
4.72803584786991 1
4.81530748025799 1
4.72863589293486 1
4.54216337961148 1
4.90799245957968 1
4.45390603617827 1
4.67396818252418 1
4.66270291799112 1
4.85164538914768 1
6.46124541259857 1
5.55640755527269 1
4.13826938831023 1
5.70662020971565 1
4.91562514117385 1
4.49634709713175 1
4.21397511984124 1
3.79455192173008 0
5.62433185264772 1
4.4179668325836 1
5.16139569783085 1
4.60646752850561 1
3.83620123150021 1
5.97381607131626 1
5.16149658548532 1
4.8728280961175 1
5.52148582754379 1
4.9230057873079 1
4.20876957784232 1
5.60711958732164 1
4.40379860275981 1
4.68564272286522 1
5.13275674178728 1
4.78520196443909 1
5.22399264560069 1
4.73829633701978 1
4.80141091592809 1
4.55575954185391 1
4.73818821176546 1
5.08477222139823 1
4.77998433055861 1
5.54856094647461 1
4.43647243549524 1
5.29860767424033 1
4.77330398983604 1
5.82309259138608 1
5.35776286759172 1
6.38813487554675 0
5.80767821192392 0
4.92377142889219 1
5.11176272090608 1
4.96238031715939 1
4.68851459295499 1
4.34711343924187 1
4.66931540720371 1
5.49304399895922 1
5.29672722241383 1
5.52532694705172 1
4.69230813544088 1
4.70362271829302 1
5.71785382598097 1
5.15802099436333 1
4.45762213452821 1
3.5049934863788 0
4.99200408264416 1
5.2907921330941 1
5.3109763378414 1
5.35755814581452 1
6.0452848392012 1
5.11580460990137 1
5.41702349215633 1
5.54880668009977 1
3.91689999125975 0
4.37321575346219 1
4.67180279505178 1
4.89023507234452 1
4.47412437361066 1
4.63407866555232 1
5.36620830718718 1
4.91250387937134 1
5.15481518307087 1
4.6618832006844 1
4.71225355289765 1
6.34093359413389 1
5.72478679126823 1
5.1036744019631 1
5.0204277473254 1
4.43752864033789 1
4.25380901300888 1
5.00326911915359 1
4.52460511550984 1
5.12998712396756 1
4.70539577201432 1
5.54478091953739 1
5.07755088502063 1
5.52202905954773 1
4.57566159526844 1
6.17214408146541 1
4.16299277829315 1
5.5185718762321 1
4.9699351331368 1
5.07662602173802 1
4.53132622600933 1
5.34430744509361 1
5.0135631197149 1
6.50643950299618 0
5.8513918297738 1
3.8883322369708 1
6.66125386992967 0
4.71807010440668 1
4.0353943006838 1
4.70068239409924 1
5.21093400692659 1
4.32295493839437 1
5.62913002790824 1
4.10443897367569 1
4.66660328354861 1
4.58728651197685 1
5.28442760940568 1
5.40473496487984 1
5.96586675878094 1
5.12413654008458 1
3.78540678921018 0
5.05670647892548 1
4.59121414182259 1
4.23327531599162 1
5.23898901273816 1
4.39678196487883 1
6.02479499842846 1
5.8076216690182 1
5.20113393867475 1
5.43485879459162 1
4.60864253774709 1
5.39783816947811 1
5.52035116119642 1
4.83540371091726 1
5.90466128538835 1
4.70258339449064 1
4.76599920552166 1
5.6982479395137 1
5.89385071847114 1
3.22142018517133 1
4.79465706838231 1
5.0824312493176 1
4.70467062397925 1
4.77393670469308 1
4.49035147806057 1
5.29785463781904 1
5.31434330328306 1
6.022045085978 1
