# Supplementary material for: Bias caused by sampling error in meta-analysis with small sample sizes
Source: PLoS One. 2018 Sep 13;13(9):e0204056. doi: 10.1371/journal.pone.0204056 (PMC6136825; doi:10.1371/journal.pone.0204056)
Supplement: S3 File — (ZIP) [file pone.0204056.s003.zip › results N = 10 delta = 5 tau = 0 sz = 50-100.txt]

"dl.delta" "dl.cp"
5.1944204141326 1
4.78892444015722 1
5.23140596048595 1
5.09587750396806 1
5.14864965746277 1
5.06855704624193 1
4.99427292817361 1
5.08548206979319 1
5.0152674814264 1
5.31231350964568 1
5.31006433091895 1
5.03144343370069 1
4.81671245979529 1
4.96195189390414 1
5.09465299364707 1
4.8507828663532 1
5.20722969960679 1
4.89546903911691 1
4.99052460884596 1
5.05430818057849 1
5.00883830492175 1
5.06712772005376 1
4.69407235187257 1
4.84819512314106 1
5.12436898520944 1
5.03007506327716 1
4.94275977260165 1
4.8823021807973 1
4.78299099314188 1
5.0755330636383 1
5.27611089427168 1
5.09683355757034 1
5.00446277117499 1
4.75712997155459 1
4.98827526152843 1
4.9243696656828 1
5.15667928848319 1
4.89065302797605 1
5.01857968412704 1
4.95479623238138 1
4.92300824991759 1
4.69122406085658 1
5.17371185779572 1
5.29382724998474 1
5.39660010971577 1
4.80189668908273 1
5.01700628633466 1
5.15456059818887 1
4.6912492479168 1
5.22739485010389 1
4.99975115300916 1
5.12929735555217 1
5.43217981362992 0
4.90574910305016 1
4.87378823333996 1
4.51534880928357 0
5.07182271066575 1
4.97513787552758 1
4.84022381946479 1
5.11055259325089 1
5.14098469230363 1
4.6619723876112 1
4.73980473018394 1
4.90151564756632 1
5.09460318680979 1
5.08162576826756 1
4.86965464011727 1
5.12882036910396 1
4.88890798456971 1
4.88637294136365 1
5.10081480401334 1
4.99347505551659 1
5.22282771594128 1
4.85286328924992 1
5.03411258464722 1
4.93819527040184 1
5.09268302003537 1
5.23722196429088 1
4.89898396394097 1
5.04992060196019 1
5.02009438929273 1
4.53872345094412 1
4.75704907935732 1
4.82253787600418 1
5.12203927756834 1
5.22781756329995 1
4.68659828525891 0
5.06278121541296 1
5.20418412811119 1
4.86582767777225 1
4.98792740027019 1
4.92211297771341 1
4.8625081106865 1
4.83987185672451 1
4.97582452900893 1
4.80064952737941 1
5.11561292815588 1
5.00169044858284 1
4.96773034666474 1
5.25415399098801 1
4.78702631407456 1
4.94813679746695 1
5.04530796080332 1
4.91838559088129 1
4.89450016376838 1
5.26589933888203 1
5.07368868781935 1
4.77156863686613 1
4.99742505480876 1
4.94934986744814 1
4.9266849853486 1
4.97535941094684 1
4.62988872062616 1
5.11456445340559 1
4.87367283526328 1
5.47502993001408 0
5.13267067292343 1
4.88157202513904 1
4.85267414360426 1
5.12101190995469 1
5.01941125931849 1
4.61960717206529 0
5.10255094693005 1
5.01442958939702 1
5.00263873084788 1
4.98867972954093 1
5.08192339862641 1
5.03091766455947 1
4.96941823482856 1
5.08408384172253 1
5.19926682015794 1
4.73263079881575 1
4.68470921527302 0
4.74171066208609 1
5.01447235102729 1
5.05310751277049 1
5.11321165877215 1
4.99983053092302 1
4.96859857065626 1
4.88736003853125 1
5.12097528633465 1
5.28922378222734 1
5.24084845356465 1
5.04339184607037 1
4.54374817373644 1
5.08912438821599 1
4.78832621287238 1
5.07979841521293 1
4.97525363198715 1
5.13028061800011 1
4.76120492590642 1
4.92277037280528 1
5.31824153955235 1
4.75378020632529 1
4.7696935569439 1
5.0389523098468 1
4.74939269783888 1
5.17368194180924 1
4.81133810208604 1
5.22543885025471 1
5.10251258136242 1
5.10765832223018 1
4.87406580820893 1
4.94028044572772 1
5.32214721917852 1
4.96589266283772 1
4.70415141157325 1
4.88932193508648 1
5.34709521239699 0
4.91648065364778 1
4.96375615010645 1
5.07069693121018 1
5.15685371662321 1
5.16631246931431 1
5.05943505905639 1
4.51364817632188 1
5.37705406545939 0
5.06778793670135 1
5.22554444646808 1
4.67363017217398 1
5.37947834616733 0
5.14427592975461 1
4.8981197308517 1
4.92583244411837 1
4.6963071217669 1
4.87230834947281 1
5.14853875342179 1
4.93611090238039 1
4.89498754132188 1
4.85003018830581 1
4.69641207649281 1
5.1642855710041 1
4.85366272857002 1
5.0130107453626 1
4.70226082684084 1
4.92646548852326 1
5.15984028359421 1
4.8562149197436 1
4.90185120048628 1
5.17218410474134 1
4.98881344871905 1
4.81572998061169 1
5.41551581696289 1
5.0880850718971 1
4.98681181742382 1
4.64287218065388 1
5.06748612396308 1
4.9886399157326 1
4.72190033868174 1
5.04037144312328 1
5.31868183690084 1
4.80140303545432 1
4.98327861673798 1
5.10502339031187 1
5.11225704000652 1
5.06492522935234 1
5.15807051714845 1
5.15001621478256 1
4.94512019622002 1
4.80085874719851 1
5.23879322304335 1
4.96453647142459 1
5.47666393410174 0
4.99114771856499 1
4.98073113720712 1
5.14854418849488 1
4.90465265861692 1
4.9856340100478 1
5.04991168514801 1
4.91603951890244 1
4.75254851926752 1
5.32749010563015 1
5.26248076233844 1
4.97663207039929 1
5.20757543356446 1
4.75769471211783 1
5.10490189454931 1
5.09858611698552 1
5.11414638815988 1
4.86209864002612 1
5.05386020866152 1
4.95173886197222 1
4.91888099056434 1
4.72279142032831 1
4.70674638253614 1
5.01988305609364 1
4.84895305982922 1
4.89929470097316 1
5.03776160948621 1
5.01627302715116 1
5.10060531579128 1
4.79653451482302 1
5.28496951454791 1
5.08894714213736 1
4.82458212846738 1
5.16853768042572 1
5.22899750175767 1
5.09416344174445 1
4.86537086145027 1
4.89014267729262 1
5.33557328395379 1
4.98854446959358 1
4.99890220315939 1
5.35939710954878 1
4.89559012243042 1
5.12127843473394 1
5.07290684450303 1
4.9757845503993 1
4.92479671666451 1
5.36102167416615 0
4.92332822545654 1
4.90923616023797 1
4.87263847554445 1
4.94640629687215 1
4.75825851368128 1
5.0565336245935 1
4.98098387963266 1
4.93170376413946 1
5.0625543333456 1
5.04380035964413 1
5.11443883645251 1
5.14368285252135 1
4.73314538428651 1
4.95646625168996 1
5.08062841106609 1
5.33958173116603 1
5.01469353134453 1
5.03249294609658 1
4.72751136707433 1
5.26569168326133 1
4.90343910953346 1
5.33829945973629 1
5.18607505111143 1
5.13319510838838 1
4.9720227729149 1
4.95454030662244 1
4.88907618537801 1
4.89570300406749 1
4.95174348419746 1
4.9174197989048 1
4.79459540826892 1
4.94531075982416 1
5.04653408079123 1
5.18054206779368 1
5.0542455908077 1
4.96706154120484 1
4.93602640441531 1
4.66788071499929 1
5.06493905484195 1
4.94947550624622 1
5.35377406249993 1
4.99952814223025 1
5.12148525429162 1
4.60633105149858 0
5.12456856160843 1
5.32895149036083 1
5.37318219437423 0
4.81691497183367 1
4.82347684533479 1
4.82589507728189 1
5.12111912112012 1
4.98875585137196 1
4.92767560573578 1
4.96039448776449 1
4.74975310990623 1
4.86909960687364 1
5.18011718847194 1
5.11881779465853 1
4.88571372703744 1
5.12008416769737 1
5.27569675322589 1
4.84902149543215 1
4.85439717038722 1
4.89394664539029 1
4.99299246742838 1
4.85555853183508 1
4.95454248257144 1
5.05153270096893 1
5.06630435180607 1
4.79946275092415 1
5.11756869990178 1
4.96841208027962 1
5.02100249225253 1
4.96986341177224 1
5.06006517266355 1
4.87605053084601 1
4.89489036820273 1
4.90708098408253 1
4.99273585722922 1
4.97257482735973 1
4.87638347552276 1
5.04074304693136 1
4.50629092321612 1
4.92614211515242 1
4.97969170046221 1
5.03634477789856 1
5.19336573086909 1
4.95860521981793 1
5.05796740916722 1
5.05665767354792 1
4.92392432133483 1
4.74805885207354 1
5.08012762331183 1
5.13073029295655 1
5.45140242917146 0
5.19337607917809 1
5.19980743760405 1
5.14387608326604 1
4.80928382850612 1
5.06030962999354 1
5.36039644256029 1
4.84022053391348 1
4.81691639230161 1
4.73372885207159 1
4.83970587350626 1
5.04812818480726 1
4.93525302801836 1
4.93198639725462 1
5.38651689521332 1
5.24115336201412 1
5.03060205076302 1
5.09089434649245 1
5.16263882518061 1
5.19892748810256 1
4.83117993894506 1
5.41235488245913 1
5.18055881614697 1
5.03709580046645 1
5.12728011554316 1
5.02292025180583 1
4.89168337420294 1
5.14506788474678 1
5.25119191686133 1
4.92873454357264 1
4.90473809404805 1
4.73334730184884 1
4.78309279287692 1
5.11286187291529 1
5.06762007865258 1
5.09598336784417 1
4.79352868488693 1
5.25534379175095 1
5.24151016711886 1
4.82104543534618 1
5.26667344462184 1
5.0547724159911 1
4.64723653393378 1
4.89154051000393 1
5.05015825267691 1
4.94067188522201 1
4.96407873007556 1
5.11385781050839 1
5.44372664260283 0
4.68815145616862 1
4.94562734665926 1
5.02450787210504 1
5.06834418632528 1
4.9928763132573 1
5.26424489944191 1
4.81725793827822 1
5.32444400589462 1
5.00970556595594 1
4.91960148507982 1
4.96681427834159 1
4.96538743799738 1
4.65519077767605 0
4.90224282464995 1
5.21806808968647 1
5.13391272217026 1
4.81470088138757 1
4.97508626895894 1
4.85712957935426 1
4.94159894880925 1
5.3247680299089 1
5.15383806611656 1
4.83228803581651 1
5.11793776552484 1
5.12478158892459 1
4.99832854864373 1
5.17996930198139 1
4.8414909026093 1
4.82294688198578 1
5.35209518978869 1
5.07495860294356 1
5.01727829608852 1
5.21282221829716 1
4.983343114431 1
5.21525354692998 1
4.88973479884437 1
4.84665027696681 1
4.85191718825125 1
5.07770129163639 1
5.03694574622121 1
5.20378478990785 1
5.06854907115523 1
4.55863612543989 1
4.88947242046228 1
5.16750422945534 1
4.88461006303117 1
4.7245199435616 1
5.24853651367535 1
5.00908940706846 1
5.07821481760158 1
5.34756564109149 0
5.18334871285724 1
4.79076400073775 1
5.0068940762005 1
5.24207742188815 1
4.8618744290659 1
4.76927324609597 1
4.83109919691007 1
5.1446883060804 1
5.41977265706007 1
5.028858364287 1
4.92608684151853 1
5.26268695793773 1
4.80872699752388 1
5.39511276557635 0
4.93687633284762 1
4.92849165712136 1
5.01115423882096 1
5.00300052068132 1
4.97831866265779 1
4.87656573756271 1
5.09358450848782 1
4.95388569060889 1
5.10430295981189 1
5.26044902914353 1
4.91067448766396 1
5.13558351805369 1
5.17670467894557 1
4.73025842398931 1
5.10051056678574 1
5.38214470507002 1
5.46116702674551 0
4.69957948150074 1
4.64426051320531 0
4.95933165574345 1
4.83344956679133 1
5.18635334252486 1
4.97872380243745 1
4.98756470447909 1
5.13979326095447 1
5.16463191765313 1
4.9437732274341 1
4.8637374193357 1
4.85753001772669 1
5.13070901113651 1
5.18905347964334 1
4.82793995436597 1
5.02904931738707 1
5.16518422048102 1
5.22085286192983 1
5.26540157006746 1
4.79412095791041 1
4.8479747029862 1
5.11811697428476 1
5.09347344839749 1
4.8263030427784 1
4.99598794073932 1
4.95282835770162 1
4.80609458173233 1
4.77360096883016 1
5.17876602445502 1
5.03964995510761 1
5.06629912585974 1
5.09230813855269 1
4.91270571956402 1
4.98675456871222 1
5.35339832367207 1
4.89041024344695 1
5.17594000659752 1
5.15740690056341 1
4.83393584677658 1
5.15442787217715 1
5.08198888785606 1
4.89037968171413 1
5.20224261500843 1
5.11158617164982 1
4.91178390945947 1
4.86699175998237 1
5.0065804939813 1
5.0975081141872 1
5.17207069036077 1
4.97574388591775 1
5.02605118292976 1
5.00499653828275 1
5.18473796956596 1
5.03124942628303 1
5.26978865279668 1
5.13500021850033 1
4.81511589866786 1
4.8317559888186 1
4.80379731529385 1
4.83689813368741 1
4.83430497585351 1
5.04479254686765 1
4.93909560772617 1
4.8768552676409 1
4.91387131005028 1
4.79253125946428 1
5.19120229605694 1
5.21191367294648 1
5.13693021638897 1
5.04763971858703 1
4.92608715413545 1
5.34518034014172 0
4.82608764342272 1
4.94259565606612 1
5.02639366588471 1
5.14231585562908 1
5.04105288174164 1
5.14256621268342 1
5.15649874233556 1
5.05660432192078 1
5.25086348210627 0
4.84164074191742 1
5.05211509032562 1
4.93233187367788 1
5.29932036814218 1
5.04494504042477 1
4.90250835245 1
4.56269661586826 0
5.0637915651868 1
4.97086701415824 1
4.63041304240542 1
5.19472868756526 1
5.09639778725326 1
4.90089467778708 1
4.3052860005006 0
5.09373351667492 1
5.1184373719899 1
4.99939877448699 1
4.81986626176339 1
5.368286185174 0
5.01291380348194 1
4.81367370792502 1
4.90495377318381 1
5.22419171216879 1
4.76093788876502 1
4.55499337781255 1
5.05194002410704 1
5.12594186994185 1
4.72908989208913 1
5.40347382904305 1
5.09467063605006 1
4.85379866132031 1
5.07373554696346 1
5.24007146305469 1
4.91364672898966 1
5.18527125737221 1
5.06165588551742 1
4.71492808973463 0
4.89995444011454 1
4.81644404359172 1
4.92377378256317 1
4.80568984870228 1
5.06647017182734 1
5.0843755259934 1
5.10424604453955 1
5.1960931048963 1
5.1554779302009 1
4.89850188060819 1
5.17498328758049 1
5.00221399652408 1
5.09028585902043 1
5.16058583186822 1
4.94112115909429 1
4.84486296934224 1
5.11900634537529 1
5.15948011555932 1
5.0184162169701 1
4.94814207370056 1
4.85288192682513 1
5.03132287516193 1
5.00170125931764 1
5.21556046113879 1
5.01442544233342 1
5.1192515029612 1
4.8328755503522 1
4.88843344816642 1
4.90105901570492 1
4.76694894103347 1
5.00148187690677 1
5.06968909865664 1
4.8651300890704 1
5.07861794432821 1
4.93530293357174 1
5.14113666190396 1
4.74642565589312 1
4.77989423885502 1
4.95184162015481 1
5.00036576868656 1
4.9441074517379 1
5.00622428371111 1
5.08773432295633 1
5.00017760942795 1
4.87312647835699 1
4.85513456657623 1
5.27470282448072 1
5.13753454708708 1
5.06430305720343 1
4.7122194173136 1
5.09442502573383 1
5.05376919790884 1
4.93833022287396 1
4.97423515864337 1
4.74373323282915 1
4.8181702426163 1
5.17644161192667 1
4.70405395206777 1
5.13893902081083 1
5.20725290905325 1
4.76900195195816 1
4.85411651729279 1
4.95710682158379 1
4.9221567097598 1
5.28119086571507 1
5.16957792641249 1
5.34856593609992 1
4.99593996321824 1
4.98051745244658 1
5.41863925612986 0
5.28924241973436 1
5.041511460675 1
5.0638525438287 1
4.91239983214612 1
4.95953745499725 1
5.02821709444419 1
5.04547564280416 1
5.12300476598256 1
4.89811540283022 1
4.88765937445163 1
5.01570633273461 1
5.1430511360272 1
5.06053932421196 1
4.64423730371041 1
5.22868332081991 1
5.23633140372887 1
4.74360092616868 1
5.18339646916976 1
4.82158496214149 1
4.54838427506978 0
4.9797855107152 1
4.81324068448138 1
5.34418609254234 0
4.94919575795049 1
5.19946165118947 1
5.15851403436523 1
4.94118847771968 1
5.17316871536547 1
4.81632325760585 1
4.86644353889785 1
4.87727444029315 1
5.0780955798641 1
5.03973561213443 1
4.88746980882346 1
4.86946671956657 1
4.99268738366203 1
4.98139868099315 1
4.61485227820525 1
4.94210221669257 1
5.10545871017649 1
5.21792649253404 1
5.16832784818863 1
4.89347288288644 1
5.10398567963479 1
5.06747629614628 1
4.90796691851688 1
4.99771561509533 1
5.10712295064179 1
5.10395025843288 1
4.99016833956734 1
5.26332952005849 1
5.0636952519989 1
4.75655178429682 1
5.28226793146821 1
5.15246698526118 1
4.97771328292759 1
4.81890659280502 1
5.17064358801934 1
5.23262894733326 1
5.00032480113772 1
4.81425787394315 1
5.10938006927804 1
5.04340419376475 1
4.99098517159602 1
4.60703054437691 1
5.05617803819328 1
5.22802064646096 1
4.7878068849368 1
5.3982137138512 0
4.93718954475677 1
4.75605999946681 1
5.12547080015358 1
4.8885942527589 1
5.22855784366601 1
4.88213124403784 1
4.97749310816202 1
4.98496269741707 1
4.87500561396679 1
5.11845089160312 1
4.95145691053424 1
4.73666412142129 1
5.10370143651109 1
4.7481908513565 1
5.03386223568953 1
4.85157138471503 1
4.95610747875217 1
5.26025516958187 1
5.00243871525505 1
5.11579181195643 1
4.70523505910154 1
4.55498456066917 1
5.12369422885266 1
4.91903463846898 1
5.36600072108321 1
5.20631700703208 1
5.13484341997532 1
5.33975248271102 1
5.0954295502857 1
4.84060799183418 1
4.93312924236236 1
5.0477050633449 1
4.65190659265199 1
4.82558523652139 1
4.8008584554653 1
4.97334569209726 1
4.86347514422096 1
5.13652287951531 1
4.57643537500242 0
5.1644700924411 1
4.96457222229422 1
4.96945521992273 1
5.30517009633528 1
4.6979510770712 1
5.32200047034713 1
4.97526666682876 1
5.07161668418885 1
5.29656321869578 1
4.78511111402357 1
5.15762007327598 1
5.09951496549724 1
5.24068529953785 1
5.05837298121208 1
4.74561473789348 1
5.13530836279679 1
4.83234664783681 1
5.2436921766117 1
4.80087832123106 1
5.10298808651101 1
4.52085779405301 0
4.91282093345031 1
5.00537116711286 1
4.84252830705859 1
4.85971719701358 1
4.85400021793342 1
4.76003015910493 1
4.95186060144094 1
5.16444774245371 1
5.17713343630537 1
4.95275788899101 1
4.95715402322026 1
4.68282024457643 1
4.93505999952509 1
4.97113260627079 1
5.07023959579105 1
5.04376506148651 1
5.15766048679436 1
4.92442321283475 1
4.93655733997743 1
4.96314287645295 1
5.00810447041164 1
5.03785541417231 1
5.11777705045823 1
4.99127334148045 1
4.93032423973222 1
5.11884476141152 1
4.66721408749667 1
5.10768457875867 1
4.78512414703344 1
5.0241882331692 1
4.87350180998309 1
5.26688062357453 0
4.87996209792978 1
4.82018850690512 1
4.99317256834088 1
5.51558762515292 0
4.97583116517664 1
5.11332417163053 1
4.77086708851811 1
5.04051255308422 1
4.85017263247229 1
4.99763940931002 1
5.17018797333438 1
5.03953401762154 1
5.08992788121415 1
5.20125291075069 1
4.95973320372225 1
4.95742788464491 1
5.01339670744789 1
5.21833838831009 1
5.11301322401817 1
4.76031220912027 1
5.17543964549582 1
4.86960755831093 1
5.11659806750671 1
5.05632554217991 1
5.01568812480924 1
4.9752523910009 1
5.06156756952049 1
4.90339339515441 1
4.92216913953489 1
4.90688094920665 1
5.11459147316706 1
4.68352171977997 1
4.85354321314202 1
5.09729347205264 1
4.96260935837479 1
4.89610731777678 1
4.94405512343322 1
4.86810600032986 1
4.95666313543822 1
5.04302304586863 1
5.0350887278047 1
4.80520690338983 1
4.72758207541086 1
5.06000180114491 1
5.0385484613239 1
5.40036835916385 0
5.14162604141575 1
5.10934461533691 1
5.57822924479833 0
5.10010518667893 1
4.96761115372702 1
5.08907010678591 1
4.98771590704404 1
4.67469561100553 1
4.76523844709799 1
4.97772716709558 1
4.92793975299966 1
5.06320709717297 1
4.96212506854341 1
5.08649798666896 1
5.22486216931111 1
4.88020480525181 1
5.19032971511223 1
4.87323430552712 1
4.72737674282851 1
5.17044282501817 1
4.84021302188261 1
5.35869595987668 1
4.97633249829659 1
4.93258960229784 1
4.96443525578245 1
4.98097148928476 1
5.07620082315178 1
5.07544604154645 1
5.03069207868767 1
4.9946812527134 1
4.96477424095119 1
4.78188482066049 1
5.08395269941664 1
4.86790757012115 1
4.87184756272567 1
5.2897818888832 1
4.78233850856949 1
5.13790933172023 1
4.91733187403415 1
4.77996665448389 1
5.4074839535766 1
4.81985620805609 1
5.04138862903709 1
4.75701714246726 1
5.21082708316291 1
4.8970946770058 1
5.31055435462077 1
5.06891275333931 1
4.96929824326815 1
4.81560923850574 1
4.99435795167323 1
4.95439936260512 1
5.12330354718223 1
5.05383159542987 1
5.69013680220161 0
4.68302323231632 1
4.49664902212776 1
5.10993031331437 1
4.74925809255267 1
4.80444183616594 1
5.00936453612455 1
5.2127419616993 1
4.99941322190915 1
5.33633538982097 1
5.0950426482482 1
4.88621773215389 1
5.03667434208791 1
5.13389006714696 1
5.22003099305833 1
5.03613586560258 1
5.09655183283235 1
4.86637451331388 1
4.91178868081285 1
5.1258629889164 1
4.73953002217027 1
5.01530688252372 1
4.9089694775044 1
4.9551410156346 1
5.12344144520573 1
4.88589581833221 1
4.76760376647674 1
4.89618557585428 1
5.16800397821534 1
5.19952505006862 1
4.88751611963758 1
4.71410442350742 1
4.91671836097241 1
5.31424659571686 1
5.17694550470141 1
5.4283271476175 0
4.86092529637424 1
4.96912969703055 1
4.88201714683739 1
5.04183102159963 1
5.19299479968485 1
5.2280753130931 1
4.97399393022475 1
4.9189018271572 1
4.89868431203343 1
5.04306217045054 1
4.80548740217 1
5.05329825132678 1
5.19566550866222 1
5.06712672163891 1
5.00801155526871 1
4.98040247036969 1
4.96316851894146 1
5.16900577614651 1
5.24968612160221 1
4.56736822656802 0
5.12100560533791 1
5.06064653311678 1
5.13493560620584 1
4.92475979657864 1
4.69670091606735 1
4.73977370484221 1
4.86417215757015 1
5.17472588748504 1
4.83995121830248 1
4.92543364447057 1
4.55503952600612 0
5.08547600574746 1
5.1775667589619 1
5.13278737049517 1
4.8674712370705 1
4.83056202173543 1
4.8769688356521 1
4.92326786859474 1
5.28691974941373 1
5.0925009362307 1
5.01972871325662 1
5.10457664337878 1
5.03191938829957 1
4.87334823265503 1
4.83186792173092 1
5.06583251470815 1
4.92660849057566 1
5.05574950778104 1
4.84605123861948 1
4.8513151623393 1
4.88007237791728 1
5.10372129972321 1
5.13793392594217 1
5.40354028214148 0
4.88064309116286 1
4.91266810612464 1
4.77326327157432 1
4.98572448609105 1
4.75918218127653 1
5.13916677057898 1
5.5258462925409 0
4.71233541786461 1
4.90828398694858 1
5.23566134128107 1
4.69785715509294 1
5.28591431165384 1
4.95621534853981 1
4.93115927374184 1
4.66152455944764 1
5.22263550309646 1
4.96915093052638 1
5.18088153777514 1
4.82329246638223 1
4.84787135562362 1
4.58157279248825 0
5.04791488302716 1
4.96806602157415 1
4.9688884637065 1
4.80020677303641 1
4.9295266351363 1
4.95466372252901 1
5.26263680615375 1
5.13521490853831 1
4.88495734226536 1
5.00160772579502 1
5.18020035308856 1
5.11067664700849 1
5.02300740580121 1
4.94238424458074 1
4.9575452911073 1
4.80009517602516 1
5.16555044203834 1
5.15148325570326 1
5.18364041225454 1
5.04738461992369 1
5.0692978827706 1
5.22109835782203 1
4.71882696773977 1
5.17572618191259 1
4.98194926621534 1
5.19523927795032 1
4.98573939681746 1
5.07005159004834 1
4.88881427989628 1
4.71215180398218 1
4.82056191544936 1
4.95616840004018 1
5.03659558340848 1
5.14582186256466 1
4.75076889884377 1
5.30684204998142 1
4.78698995679695 1
5.19968325609391 1
5.08931177984446 1
5.15364064836256 1
5.17342091051198 1
4.85727924390695 1
5.06797541557251 1
4.95171904980743 1
5.15984215483633 1
5.05600787352232 1
5.28813598944866 1
5.08696794994041 1
4.84204686211229 1
4.80561982189663 1
5.17203318089812 1
5.14143294365642 1
5.27729945323295 1
5.04860894641489 1
5.11399137591064 1
4.99344394989434 1
4.90990617670788 1
4.9771119215311 1
4.654783565654 1
5.03818201255668 1
4.92640703666843 1
4.8571390348968 1
5.23451358943925 1
4.7748785849065 1
4.72572525000183 1
5.12269704481531 1
5.24789085182826 1
4.85950782928899 1
5.1013157329075 1
4.77403834449191 1
4.94609211574937 1
5.14828629484154 1
4.552473286224 0
5.02531968426183 1
5.0933934846314 1
4.99504698436472 1
5.1511514585147 1
4.80271107809039 1
5.19835792449914 1
5.49513844569672 1
4.98315985965095 1
4.80967065477361 1
5.21174723386577 1
4.79036288774966 1
5.03225212204897 1
5.32614399919616 1
4.88898155158333 1
4.93546641359756 1
5.02601388957404 1
4.96822052052245 1
4.78657923687436 1
5.04827390194438 1
4.89406910978685 1
5.11251823329504 1
5.12818120502649 1
4.81874853745912 1
4.88455949271477 1
5.05202361211147 1
4.93400837586901 1
4.83746111676999 1
5.05270382754498 1
4.64939326521314 0
5.03468195570031 1
5.20157733094027 1
5.18895092711002 1
4.99401458896891 1
4.90582953405627 1
5.03703580330077 1
5.00233060121636 1
5.31464379759392 1
4.76428743255137 1
5.21386448915008 1
5.02580400153762 1
4.83109420192456 1
4.67127896296599 1
4.8412365872462 1
4.88626964115592 1
4.71196622097942 1
5.0310219854879 1
4.95144250766391 1
4.76928347921843 1
4.99762487695887 1
5.14683400926552 1
5.07931532532503 1
5.09241152674134 1
5.40789799687799 0
4.71459144821655 0
4.84908325744295 1
4.55948404770969 1
4.94322647322665 1
4.83632419549893 1
4.97847993014389 1
4.69073458283525 1
5.06798190068126 1
5.09749947358381 1
4.56403140334224 1
5.03190267285087 1
4.9325504119644 1
4.69541589741593 1
5.24930093373288 1
4.76323271810825 1
5.17849045903953 1
5.26664911528446 1
5.0190773231183 1
4.91861661202819 1
4.96272882459402 1
4.85127282974856 1
5.29709198146408 1
5.18342086353311 1
4.94062863974528 1
4.9026855785692 1
4.81268058141662 1
4.98551050919142 1
4.89751710432309 1
4.99141878024092 1
4.69583993756005 0
5.09086553448371 1
4.7142587698976 1
5.28561321552334 1
5.08428397438379 1
5.05215776528693 1
4.95140617839997 1
5.00478203132752 1
5.10682290093529 1
4.5830910541822 1
5.28410588547698 1
5.1460271136228 1
5.24429401962357 1
5.24160369200457 1
4.85663755295761 1
5.34131397687232 1
5.13381184327598 1
5.07979371699504 1
4.84437213585082 1
5.12571021341968 1
4.65300947341756 1
5.2949810737741 0
4.91864495604068 1
5.28245720263752 1
4.64273182861818 0
4.88844086041624 1
5.08982370386619 1
5.00764542703 1
5.32674780397796 0
4.83285967264735 1
5.06720624511345 1
4.94896892183898 1
5.08619459057387 1
5.13494204541128 1
5.06277096653994 1
4.81175727358994 1
5.27386810344837 1
5.23333593031975 1
5.06388365948631 1
5.1312108398158 1
5.05177016388316 1
5.20949288779085 1
5.25216346987848 1
5.00054556502159 1
4.76404604247467 1
5.026107486009 1
4.85174062146977 1
4.87722404409171 1
5.27880550092717 1
4.9613787030383 1
4.53980387346416 0
4.86636952321892 1
5.0015591326391 1
5.2376120017224 1
4.72162293230819 1
4.92368144648119 1
4.92549394439734 1
4.90363620220276 1
5.16424157312838 1
4.76072639636822 1
4.9604555502851 1
5.14357487684532 1
4.79224087465954 1
4.94273427932458 1
4.95777677213702 1
5.09104172659572 1
5.21715176775313 1
5.07934134791542 1
5.00060650845218 1
4.77420712212257 1
4.72917286303747 1
5.04017421675372 1
4.93241178680347 1
4.94150357888344 1
5.33756275983011 1
5.06131053597827 1
5.0213596558543 1
4.93345700470446 1
4.92383064717727 1
5.17065119949114 1
5.12070063057648 1
5.03063351604982 1
5.32998287306928 1
4.69841797226683 1
5.00038771330884 1
5.02908329610193 1
5.11509248407046 1
5.25254494124821 1
4.81653469432859 1
5.16799064722122 1
5.06246899653162 1
4.55331002068362 0
5.04813087118088 1
5.05495641653586 1
5.02048815583206 1
5.0634199708125 1
4.94143877878065 1
4.76074582937837 1
5.04566762453919 1
4.98163045225028 1
5.21599752021555 1
5.37554660277303 1
5.18623121311307 1
5.0219901555981 1
5.10457896258553 1
5.15732633724947 1
5.09432630575282 1
5.11606151696664 1
4.72894673813309 1
5.08654161599871 1
5.04586970828369 1
4.86448263941381 1
5.17322766344152 1
5.15140695185574 1
4.88827552096343 1
5.28020490496903 1
5.49258168761865 0
4.97205893466386 1
5.16672190835816 1
4.99164224202338 1
5.1327011429481 1
5.14918214441408 1
5.03473289736668 1
5.09005626757536 1
5.11971399908551 1
4.80349790259239 1
5.15591966423991 1
5.19564368599911 1
5.06957107752001 1
4.94892999246739 1
5.17563921664974 1
5.04210124340813 1
5.07718671977535 1
4.83597353722519 1
4.92717415725736 1
5.07966453393109 1
4.80548596315162 1
4.92283017768164 1
5.21858489891621 1
5.23084435556189 1
5.16905557310725 1
5.16359589970045 1
5.0546576397995 1
5.30158557821895 1
5.24133700971367 1
5.09723785366095 1
4.80273280158107 1
4.9294394638364 1
5.12491334129516 1
4.92464297073923 1
4.90411422808764 1
4.69578410608575 1
5.01619975765226 1
4.57046698966242 1
5.45699210476045 0
5.4400333842257 1
4.93097566098417 1
4.97354410325387 1
4.79430137096611 1
4.96670431066789 1
4.78471173025606 1
4.49725608385744 1
5.07617535636884 1
5.01995490969973 1
4.96180580249812 1
4.85614033958489 1
5.00044557402046 1
4.64316554336619 0
5.19404421526061 1
5.11579932309981 1
5.12367414710799 1
4.89054524419939 1
5.02227655590738 1
4.87354393585907 1
4.89443092557123 1
5.06034614324097 1
5.00730362556725 1
4.85627794802632 1
5.28700909040298 1
4.8746556163411 1
5.14770915353852 1
4.8035945638866 1
4.9024261506657 1
5.11793259787903 1
5.06181332359818 1
4.88071115060772 1
5.11970404802699 1
5.00821820143057 1
5.26686963031876 1
5.04708525398405 1
5.09512706846676 1
4.97829810731218 1
5.06620148643029 1
4.78933062184285 1
5.17304770312742 1
4.99220544014437 1
4.78041910895275 1
5.05953055849951 1
5.09006984020959 1
5.48167670310896 0
5.25607024198985 1
5.00925005457242 1
4.85345918954305 1
5.18253389246823 1
4.91174249453553 1
5.00926575888019 1
5.17332706666932 1
4.92893452448766 1
4.5546413487539 1
4.80490428576277 1
4.7537113491895 1
4.82844944440708 1
4.74817647087892 1
4.86692419934595 1
4.9238112179728 1
4.78182858209301 1
5.11553345437426 1
5.05613407616454 1
4.87066788413171 1
5.29800978744398 1
4.79533142802754 1
5.24093371183422 1
4.94884834566778 1
4.9850209158041 1
5.13472994195898 1
5.08588099912873 1
5.03548602644481 1
4.85498543508235 1
5.11797072130386 1
5.06267206758106 1
4.77494617749497 1
4.90910282505553 1
4.70971381459799 0
5.14921661939826 1
5.00028270072701 1
4.97889847179394 1
5.17873961344439 1
4.99811436189133 1
4.76942614716657 1
4.81933959429365 1
5.1194379428427 1
4.86623983038751 1
4.90611014131357 1
5.16371404846477 1
4.85509506397871 1
4.87709122122816 1
4.72998933557025 1
4.8740610170821 1
5.05324494397295 1
5.0349208871026 1
4.91889062781574 1
5.23715084067182 1
5.02304451935445 1
4.81733307757558 1
5.15409495294011 1
5.29432626011837 1
5.25397522012008 1
4.69554318337527 1
5.01572289490746 1
4.95924639642317 1
5.07739818899884 1
4.73414296202615 1
5.1872368105479 1
5.19894464674572 1
4.96257915953496 1
5.10576355295796 1
5.05121152013244 1
5.19437362060527 1
5.15609743028371 1
5.08497794971728 1
4.97138356126313 1
4.91138508661081 1
4.66689239193156 1
5.37568785758053 1
5.13858141483346 1
4.95373713328134 1
4.88951897544278 1
5.1548970098257 1
4.88581760705364 1
4.934982144135 1
5.10780830032141 1
4.75253727919804 1
5.12487450924915 1
4.94485855766457 1
4.99665375317282 1
4.83341924814657 1
5.26777058920511 1
4.95958132976241 1
4.83968086100744 1
4.77562234409358 1
4.87238682280898 1
4.91208876288004 1
5.38934521677464 0
5.00643467473722 1
4.98300227978173 1
4.96055719397699 1
4.96316371745883 1
5.02070541697321 1
5.14689489449871 1
4.94628905965044 1
4.76860982910485 1
4.92671277685277 1
4.99514934842246 1
5.059260106169 1
5.15473712359839 1
5.02160303973387 1
5.23109669867501 1
5.17729052821965 1
5.38033138648098 1
5.28808405421758 1
5.03303761186188 1
5.19611838963142 1
5.19766758345158 1
5.02326342680221 1
4.49746820267147 0
5.08953803754601 1
5.04195593255751 1
5.06798931816635 1
4.7174422053083 1
4.89151425949072 1
5.02999420957742 1
4.98189869376021 1
4.9644406099365 1
4.97813721759557 1
4.88012016328174 1
4.84695434946762 1
5.11248420458909 1
5.04840705542201 1
4.95866028119568 1
4.91215699252458 1
4.78726754086634 1
4.77540908519418 1
4.83653640561156 1
4.93971081306449 1
5.38628734616496 1
5.11039579955445 1
4.83738156384136 1
4.86471429194506 1
5.07656735190212 1
4.96401155747348 1
5.13040610569599 1
4.82578869188799 1
5.26301189411302 1
4.709862301025 0
4.86742585265805 1
4.78737187216305 1
4.96722937469747 1
5.17570052632129 1
5.31417554072743 1
4.71417437655849 0
5.40642636706279 0
4.62271431801814 0
5.18372468250948 1
4.60931569976139 0
5.00818131708205 1
4.92635275153606 1
5.0074844766613 1
5.15484006692748 1
4.91846979780172 1
5.00548036885797 1
4.99500844140457 1
4.98849525465767 1
5.3471234187737 0
5.00694405744359 1
5.18595877539441 1
5.29355180580527 1
4.75575098090999 0
4.88163345357248 1
4.76362284998989 1
4.81324392442189 1
4.81680852955768 1
5.06595437905314 1
4.8579054697318 1
4.93856041987252 1
5.01821060704236 1
4.85945976270398 1
4.81862570576271 1
4.82182363996476 1
4.95194856521015 1
5.17737918769948 1
5.01510369587302 1
5.04079765496632 1
4.72534212617305 1
5.21950332655837 1
4.68190879324217 1
4.84500293286939 1
5.02834421403615 1
5.07439421990862 1
4.84040965412287 1
5.07246818604888 1
4.8688924675283 1
5.01177521293528 1
4.89170090058929 1
5.04513636223511 1
5.15986693117601 1
5.00245492587512 1
4.87365379482342 1
5.35256520833822 1
4.85601917549699 1
5.05541419501259 1
4.80671453658733 1
5.00850424888791 1
4.8942206993222 1
4.74457642556033 1
4.88177305098529 1
5.0513735566512 1
5.18494545432993 1
5.24454632405132 1
4.82205723331463 1
4.8755604469253 1
5.1416955251167 1
4.94318275054135 1
5.10185392966991 1
5.43525522459533 0
5.17390524812122 1
4.8344030202374 1
4.95555833818367 1
5.122472246703 1
5.37564934138924 0
5.1812052687275 1
4.92541645333979 1
5.26980221677668 1
5.06597814375741 1
5.57445672695288 0
4.85888324208958 1
5.1510189384482 1
4.98046209817676 1
4.97194516805551 1
5.42654893023052 1
4.92523971033735 1
4.93134425198371 1
4.75547823269985 1
4.60490017368361 0
5.12688427168602 1
4.78536863502638 1
5.14187446618781 1
5.34172033742843 0
5.25533942569786 1
4.90457668434402 1
5.20106678007662 1
5.02308257154094 1
4.85196033070772 1
4.9656526266092 1
5.21360074521542 1
4.91990373648958 1
5.24194666863524 1
5.12336699836218 1
5.06988255757444 1
4.82101677321512 1
4.52910035045107 0
5.2126908356751 1
4.84446994388332 1
4.92502595915686 1
4.79887093316171 1
5.25657177386056 1
4.79575950029123 1
4.8987243921308 1
5.19370796380361 1
5.14401220369442 1
5.28042867624739 1
4.88695126589932 1
5.07306602592788 1
4.88223381378127 1
5.10012541233318 1
4.88838810304387 1
4.83919743814099 1
4.97244844247978 1
5.05168704400815 1
4.77687333449724 1
4.92723142002302 1
4.81169606055635 1
4.84550152041406 1
5.02228959715929 1
5.05788210720777 1
5.15953829809675 1
5.08564345550294 1
4.57921565115784 0
5.25488819388308 1
4.82782437163153 1
5.21241553021596 1
4.73667466819306 1
5.10476798737299 1
4.89290693551487 1
5.20953616602491 1
5.13878838795376 1
4.99203633656682 1
4.79076848670892 1
4.89290013615883 1
5.01408503071579 1
4.95735509678798 1
5.04245463591149 1
5.05833299788859 1
4.76558223407511 1
5.10013041359399 1
5.09124466495896 1
4.63395532350597 1
4.76634012133106 1
5.09902260756128 1
5.20713027748687 1
5.35111392916438 1
4.90447204270147 1
4.72402024659935 1
4.71878163672084 1
5.12792341325432 1
5.21523663033404 1
5.30940731704979 1
5.20227888811063 1
5.13239895712998 1
5.37830903843335 1
5.00941066599417 1
4.76195002485894 1
4.9773646788835 1
5.3218090746805 1
4.90958619417649 1
5.36203392088041 1
4.97840645714526 1
4.86594234958008 1
4.98132580146325 1
5.09858174923151 1
5.07970764110411 1
4.81965193304764 1
5.02245872470285 1
5.02940799084905 1
4.77903549038484 1
5.2724576051611 1
4.95159003846225 1
5.21906959877586 1
5.11494947234289 1
5.02583551244558 1
4.92824629827184 1
4.83842151450145 1
4.85892485249997 1
5.00763322885771 1
4.7409360849274 1
5.13723668287423 1
5.52243946359474 0
5.33160812752485 0
5.21673188156092 1
4.72510143540585 1
4.9073800331129 1
4.99770678133504 1
5.01013957442742 1
4.79682340324393 1
4.82253137521645 1
5.36760101441971 1
4.85712687111509 1
4.84561368546288 1
5.3311380423208 1
5.16603482835781 1
4.72078399365434 1
4.84110463306859 1
5.06780619846279 1
5.12884145091765 1
5.03876972321357 1
5.28053305272561 1
4.79279178452125 1
4.96538233491191 1
5.09960118350844 1
4.73564786327331 1
4.89210570735944 1
5.01798913886102 1
5.01290429103016 1
4.68219608782317 1
5.53471197286846 0
4.97285086397888 1
4.87673065697304 1
4.74529322360936 1
4.94902396111634 1
5.16673463338555 1
4.91062390876463 1
5.21932974056962 1
5.33884005096168 0
4.96334467404022 1
5.02239938176769 1
5.0913340303921 1
5.23113435302858 1
4.65270093777676 1
5.2322895291384 1
5.00903934238735 1
4.98384296016831 1
4.97204924355073 1
5.05775933403159 1
4.94208490631645 1
5.04649160997021 1
5.07624949032534 1
4.91498263872154 1
4.72999072717529 1
4.88210913257852 1
4.87617508406104 1
4.90306780662555 1
4.96859192777988 1
5.02178767995458 1
4.91602459591217 1
4.56163891241745 0
5.1444399238738 1
4.95222507177946 1
4.93350547855347 1
4.62929126310906 0
4.77522168104962 1
5.20695003303985 1
5.08770526335927 1
4.76953046166834 1
4.86042269474577 1
5.4335221403936 1
4.81550921783685 1
4.91173430335192 1
4.94567971171158 1
4.9119465949623 1
5.15236130995775 1
4.89182922408954 1
5.34067443482669 1
4.9610457406081 1
4.89093474674935 1
4.74290151619042 1
5.00060837088684 1
4.8198702897022 1
4.7989997967779 1
5.34619746127773 1
5.12080796871522 1
5.39835952499196 0
4.84278525479212 1
5.01052982559155 1
5.42266281420476 1
5.49814758686732 1
5.16658488325977 1
4.87113102092025 1
4.958282483964 1
4.93068784378285 1
4.95586719444554 1
4.82513858533285 1
4.82595131561804 1
4.91178462657081 1
4.94465728372149 1
5.03021264453934 1
4.82335332735386 1
4.85646299872202 1
4.97325721089939 1
5.24555431415874 1
4.89965000162831 1
5.00164490961547 1
4.64922316029871 1
5.03596717375823 1
5.22935548894429 1
5.00851003745464 1
5.01984211984187 1
4.92700137456827 1
5.17060923036717 1
4.94933028168051 1
5.15266672959687 1
4.8378114243879 1
5.16771280036454 1
4.79726829292402 1
4.96341443157406 1
4.86915249115816 1
4.98815821979911 1
4.89410163059698 1
4.72341158601992 1
4.89482707031426 1
4.8366411576828 1
5.29593090085004 1
4.78728391571487 1
4.95922516156009 1
4.9578782635005 1
5.07988104283654 1
5.10627582025207 1
5.33039004157571 1
4.89808071078517 1
5.35965929193408 0
5.02850522739569 1
4.91055772517999 1
5.01154528736477 1
5.0991725824285 1
4.9335711264128 1
5.08707720807668 1
4.8941088485195 1
5.03984439174301 1
5.20112850352661 1
4.84344839571377 1
5.0447966319717 1
5.144570077547 1
4.98776849900665 1
5.0534150906733 1
4.97739877752426 1
5.18737188631 1
5.03950711498306 1
5.03053101537365 1
4.95058605037145 1
5.04320887194585 1
4.75327335967832 1
4.97532778774069 1
4.98367854760313 1
4.71192129033138 1
4.89551563121973 1
5.05350590303402 1
4.81258811497467 1
5.09443001368871 1
5.05755311439359 1
4.79955557457972 1
4.94787457491501 1
5.00323294969477 1
4.75056000606599 1
5.10229668076015 1
5.0088527509518 1
5.08672584488467 1
5.11809136005122 1
4.89901221040545 1
4.86545361885695 1
4.81967672289013 1
5.14403432746208 1
4.95870013887682 1
5.15200901242592 1
5.31464757987995 1
4.88030593527677 1
5.0495634748169 1
4.92006431129787 1
5.08383121516049 1
4.69957787260278 1
4.88000763196306 1
5.14953730190361 1
4.8442267319802 1
4.71378220665465 1
4.9879273918461 1
4.83903833336346 1
5.01025359582723 1
4.91853869269508 1
5.06591479287087 1
5.29726906743405 1
5.01764567399637 1
5.0829735885903 1
5.19557637550739 1
5.00743387331598 1
5.00516967544173 1
4.90983252692748 1
5.06619834436206 1
4.81264371127246 1
4.75318632016046 1
5.21332324628143 1
4.82953516960654 1
4.85078690210812 1
4.75892354105603 1
4.86273615865885 1
5.38490617940225 1
4.83762677273841 1
4.88994244086254 1
4.89464955008212 1
5.34951105246573 1
4.97098549575537 1
5.09998665001224 1
5.24408507735943 1
5.19376974998425 1
5.28148734543069 1
5.24449035763588 1
4.92692423532143 1
5.09526880728839 1
5.19558683852922 1
4.88886899709359 1
5.10951869014355 1
4.79540858150337 1
4.79121758040163 1
5.26917012408879 1
4.67745258849964 1
5.2612903302153 1
4.9538248097338 1
5.10012056383821 1
5.11896496633852 1
4.97747964596789 1
5.17200375783983 1
5.10244021295252 1
4.89876890120996 1
5.15221416714707 1
4.94006219728482 1
4.88767205900812 1
4.90370896696153 1
4.8500835738589 1
5.03115644626203 1
5.2332530830408 1
5.04507833060234 1
5.05057564268298 1
4.75866966490448 1
4.61472591770993 1
4.70049268303828 1
4.86645808552115 1
5.29690774278699 1
5.00114534968841 1
4.62867720130554 0
5.1117770589453 1
4.93086249289458 1
5.06227408713626 1
4.84085618148138 1
5.10381476662516 1
4.97256766078726 1
4.80210164466153 1
4.78740148734627 1
5.20991809784973 1
5.21825648506028 1
4.6373486217695 1
4.86886861371307 1
5.17625290990125 1
5.03903937398113 1
5.02029112504946 1
4.77934074360958 1
4.84257741217129 1
5.38202286067681 1
4.90210656946239 1
4.97790421530953 1
4.8367441843046 1
5.09895598800975 1
5.01947101661543 1
4.96999993135111 1
5.0408046628808 1
5.09265340542913 1
5.01091977518572 1
4.52441222124233 0
5.10649851908951 1
4.67032017529361 1
5.05724020781626 1
5.38169843307152 1
5.22033955447222 1
5.04895324024049 1
5.04706031552014 1
4.98521343439834 1
4.82652161763063 1
5.01681243100145 1
4.61484299049924 1
5.11579133778679 1
4.93145772606615 1
4.83059212093848 1
5.00700533751939 1
5.24839648939834 1
5.01358513695443 1
5.06171018752739 1
5.18088837450937 1
4.82572972548746 1
4.82294545499459 1
5.20449989929937 1
5.1534293208586 1
4.67746909958406 1
4.78346234762526 1
4.87028421163649 1
5.38097119754755 0
4.99736176428324 1
4.59655719915946 1
5.14580154966615 1
4.78564127935107 1
5.02099032542403 1
5.59709098115973 0
4.80629141355336 1
5.10394200790632 1
5.1034931452162 1
5.16311086630797 1
5.15973996625084 1
5.0051999160607 1
4.9680442161675 1
5.04913114880721 1
5.15733814244703 1
4.99300961103664 1
5.00725765169924 1
4.97338620158961 1
5.14347971569458 1
4.80104821212891 1
5.29275541358395 1
5.04218287491626 1
4.64270500689515 1
4.4525694991953 0
5.37132718196885 0
5.30261057501369 1
4.8630836808811 1
5.16092385738877 1
5.21037136682947 1
5.19733915971059 1
5.05742741193317 1
5.00430964737564 1
4.94894269271584 1
4.99015738457602 1
5.11898523419392 1
4.99440283982682 1
4.84795074123184 1
4.75876995243898 1
5.20330347716436 1
5.23747525373593 1
4.75795837181833 1
4.56229438550235 1
4.98489261078323 1
5.08128672744772 1
4.98063712152519 1
4.67956669920318 1
5.01114694828075 1
5.14406955044714 1
5.27015639396215 1
5.45847747891169 0
4.93992071351192 1
4.86936672296058 1
5.01971438704876 1
4.92689186435854 1
4.98603313224327 1
4.94534726760372 1
4.73652657916984 0
4.84930812010974 1
5.30952383015117 1
4.96452408980216 1
5.29825301355831 1
5.14940301756676 1
4.96329808056291 1
5.05228920702456 1
5.22116559655329 1
4.81248625218358 1
4.79950263667188 1
4.99082606875788 1
4.93544878430193 1
4.91167801232596 1
4.9930707683766 1
5.01914231078913 1
5.4342579790142 1
5.02062905932829 1
4.98796456153137 1
5.0314207686735 1
5.03514513231037 1
5.01380115145401 1
5.08926027338777 1
4.81503556112164 1
5.03166214584402 1
4.85105401963994 1
5.01377518008859 1
4.89797564460295 1
4.97387608342187 1
4.98880221960902 1
4.91155175545168 1
5.05830950368152 1
5.16311452045813 1
4.97799758553224 1
4.87865924366728 1
5.06363526414289 1
4.80942637704259 1
5.34367462056008 1
5.00594652275128 1
4.96382242953848 1
5.01567151056872 1
4.9595596169735 1
4.83940410515737 1
5.30044235153312 0
4.8519921914721 1
5.01160070328755 1
4.82253101662171 1
4.87339321757304 1
5.06874272429162 1
5.31775855286893 1
4.90597573806077 1
5.07041761742333 1
5.16680978330966 1
4.86245737690441 1
5.0201957718361 1
4.91354899502362 1
4.829876821951 1
5.0956998956656 1
4.99767009835385 1
4.94842024675579 1
4.56832447310547 0
4.97739132712844 1
4.94304189032921 1
5.13764513566958 1
5.01665890081499 1
5.18950060059162 1
4.93422513534136 1
5.12420805041408 1
5.14367984961487 1
5.04389607473973 1
5.00630311394441 1
5.00862540252065 1
4.8204846032889 1
5.20242489743638 1
4.86241728287647 1
4.71395902909514 1
5.14531002054743 1
4.59997211101478 1
5.06500618003399 1
4.89588111675089 1
4.78667644744578 1
4.86390206163584 1
5.01510472850408 1
4.96575163620114 1
5.13672825579446 1
4.87747611376998 1
5.1061074672782 1
4.83828478644842 1
4.94876448851228 1
4.97042783232808 1
5.07348085182757 1
4.97863716261234 1
5.01974422573725 1
5.08998335118539 1
4.86714344039315 1
5.2351640796924 1
5.10580018590515 1
5.27696441596153 1
5.34042755378157 1
5.08795980853711 1
4.73605178301224 1
5.18960105142266 1
4.93922885474673 1
5.14009591613919 1
4.49924359778131 1
4.9354779638381 1
5.19790363692037 1
5.03432184920883 1
5.12454812455435 1
5.03090487496619 1
4.58923226635882 0
5.08597909142237 1
4.88312180630869 1
5.0794095841884 1
5.18418243396327 1
4.88479006166545 1
4.78499606913812 1
5.04646700791744 1
5.0799101005815 1
5.08141412272139 1
5.5356716097637 1
5.27302802957926 1
4.85790199123631 1
4.95971980129162 1
5.03562933958675 1
4.91927621168265 1
5.06289497995971 1
4.66948195605277 0
4.92907242193573 1
4.86141065068327 1
4.84666607134074 1
5.00318079358768 1
4.99543300345035 1
5.07357573260035 1
5.09572215581992 1
4.7310436498024 1
4.97039404773148 1
5.03721365349074 1
5.03725434998977 1
4.95244036925755 1
4.82482660545206 1
5.24350305302409 1
4.72692778265652 1
5.13592744025236 1
5.22176658212009 1
4.998525262589 1
5.0992573078265 1
4.96716123320563 1
4.94103089057037 1
5.03720898711262 1
5.07766024796757 1
4.93865098061306 1
5.0255443336446 1
4.98248280799457 1
5.19946406855019 1
4.91201774617589 1
4.85758981948479 1
4.98778405416598 1
4.95705401017564 1
4.81686670350746 1
5.11742889166659 1
5.18773362977804 1
4.87077540373492 1
5.212618989119 1
5.08000463323668 1
4.72234125675269 1
4.70238409019038 1
5.10225373902039 1
5.12076851255558 1
5.24842440857942 1
5.06501707962772 1
5.02921462595426 1
5.00250183234846 1
5.20878001654759 1
5.17433030552753 1
5.10018726464202 1
5.01219289482608 1
5.09903564830095 1
4.90871274816084 1
5.24606502792575 1
5.02849369231903 1
5.10519269081341 1
4.70015480804357 1
4.84329270015128 1
4.85789773034755 1
4.94434983368517 1
4.96310571793956 1
4.82944537599976 1
4.5728678296073 0
5.16107993088526 1
4.86627523938313 1
4.87772200071287 1
4.98879753889607 1
4.93379240805513 1
5.08074472499163 1
5.15631312046156 1
4.96383585158911 1
5.05833929570052 1
4.96438778172249 1
4.85572468573539 1
4.77070748844182 1
4.69611557120564 1
5.2139234457845 1
4.79857296979866 1
4.69380150462236 1
5.30083210476204 1
5.08933856052364 1
4.63574228590334 1
4.67722416302818 1
4.88191920310971 1
4.80590965095619 1
5.15202485208432 1
5.03120955056992 1
4.79557294118922 1
5.10278260887184 1
5.17388548582665 1
5.19088015495271 1
4.61927991699007 0
4.87631212703154 1
5.05098952702758 1
4.65650603570139 0
4.50601566843517 1
4.88072324601179 1
5.25195696681797 1
5.03618421749823 1
4.90653893534244 1
4.78843977311051 1
4.99660046093462 1
4.90588248783987 1
4.81328785853964 1
5.04942174146249 1
5.14925481933617 1
5.01851853485616 1
4.97548454715012 1
4.70594571852735 1
5.02991512213434 1
4.97136494903282 1
4.96935324355629 1
4.98496074992619 1
5.16693363303837 1
5.01640063167223 1
5.23598057797942 1
5.05256111789819 1
4.82627872382148 1
4.84763755746975 1
5.08239494401329 1
4.64789777685625 1
4.83895949344517 1
4.845103590014 1
4.72201470883846 1
5.11885429535248 1
4.95954988799047 1
4.72908865110815 1
5.24518471833457 1
4.881737778867 1
4.90541620844844 1
5.17103854296574 1
4.77893067164877 1
5.14723053391816 1
5.07055147759958 1
5.06457305478925 1
5.19143287349327 1
5.02380180678399 1
5.09522026799827 1
5.06069527334922 1
4.88777391850223 1
5.07357958498459 1
5.10725418555435 1
5.30234259687436 0
5.00278486832057 1
4.79569993076842 1
5.00901417744857 1
5.09258635634501 1
5.01013382191904 1
5.01802468043692 1
5.02519471545047 1
4.97839576619551 1
5.14266769109413 1
5.07810693078848 1
4.92152282313169 1
4.99051300984957 1
4.99606241057274 1
5.08080502302121 1
5.00828035736212 1
4.81952212292814 1
4.95338281615614 1
5.24388732845081 1
4.80612776409089 1
4.83479349451275 1
5.09522277663743 1
5.12652615904755 1
4.88729012369278 1
4.76406138817713 1
4.83331271148138 1
4.88146234974805 1
4.85221075599666 1
4.82755188611808 1
4.97615933490707 1
4.91102416178201 1
5.12385631139087 1
4.87366864101805 1
4.96178996117881 1
4.80902484881816 1
4.90606071204148 1
4.97451299801372 1
5.16009818254062 1
5.513187537102 0
5.12315594048862 1
4.95133206951561 1
5.07981420935422 1
4.75774399471719 1
4.77951782047586 1
5.09833541662246 1
5.10727698807113 1
5.17467592889375 1
4.74860436259617 1
5.02733438327805 1
4.99708768347835 1
4.73250220530246 1
5.21560885245051 1
4.99670314218323 1
5.07832074938071 1
4.8070764277054 1
4.69692119182266 1
5.00299851510368 1
5.14562728111274 1
5.2859878640688 1
4.89090408211064 1
4.96428524556719 1
5.03145624558581 1
5.04691579123018 1
5.08322844117817 1
4.63591763109312 1
4.8809098940171 1
5.119471570468 1
4.8468169728544 1
4.98045339989695 1
4.80316274423935 1
4.67229207810222 1
4.8598836558211 1
4.69531792420919 0
4.81135895645875 1
4.9862018694108 1
4.98310459117408 1
4.90829087162137 1
4.97069669249345 1
4.74257940266591 1
4.71345585267779 1
5.12733584843653 1
4.80111440145228 1
4.99453015068777 1
4.80673491158288 1
4.94560123049689 1
5.21115413588977 1
5.24786778829241 1
4.78895311891865 1
5.06054737010817 1
5.41339391903046 1
4.86004338115768 1
4.94016794858626 1
4.71462491346444 0
5.06560007355772 1
4.86971612055915 1
5.11409247272888 1
5.08458530828415 1
5.20087380452439 1
4.66110147379096 1
4.70528981600006 1
5.17798704045971 1
5.26071423352204 1
4.86407685857047 1
4.91500646058798 1
5.15206943750415 1
5.05132479409767 1
4.626156754194 0
4.84241633242249 1
5.23876372277997 1
5.06120899566699 1
4.8645192289705 1
5.05589108920183 1
5.46510444386201 0
4.90706014950108 1
4.87785634091888 1
5.03369086251035 1
5.19169062594921 1
4.97481983750692 1
4.88842883545772 1
5.01788308347819 1
5.44790048301129 0
4.97284087918664 1
4.73568416914474 1
5.04339584707604 1
5.05938657941786 1
4.86560518757241 1
5.0777259755326 1
5.0198761187005 1
5.298093523715 1
4.90588932580402 1
5.05127037505744 1
5.37117328362374 1
5.15871635084635 1
5.12294679073328 1
5.53315864291837 1
5.17678612334463 1
4.87264840160793 1
4.56149869895589 0
4.81129166524232 1
4.69238714688089 1
4.99564062594287 1
4.97814698605517 1
4.84558203697794 1
5.0087847966066 1
5.14363986441665 1
4.83101096738278 1
4.98692113527126 1
4.94275095294272 1
4.98965504624503 1
4.91700184121316 1
5.12780159286921 1
4.93861386790055 1
4.99425867772474 1
4.746834143948 1
4.82374533345867 1
5.20825840964642 1
5.1281862369123 1
4.97827394137705 1
4.76334023652415 1
4.97754851289589 1
4.74557732809706 1
5.29309373163564 0
5.21515318257903 1
5.08193550518596 1
5.10605969333592 1
4.78417807749133 1
5.2620847856426 1
5.32333592281585 1
5.09105681975254 1
4.81725841261153 1
4.87669674564382 1
4.96587435206883 1
4.87260001661545 1
5.0546569819293 1
5.19871837590733 1
4.89755406440575 1
4.88284503141673 1
4.40812538671015 0
5.07262220057769 1
4.75764664101106 1
4.89366116879047 1
4.43565852233693 1
4.90127824052148 1
4.62658193913649 1
5.24698068760039 1
5.15131258243192 1
5.35221458910878 1
4.85478241000689 1
4.90549019558126 1
4.6788501650883 1
4.6583194538415 1
4.92039028900152 1
4.75963635480627 1
4.74566879336963 1
4.93940787495831 1
5.16937654904895 1
4.95285331364129 1
4.85570537489302 1
4.90796675725393 1
4.84481629029639 1
4.98658022954335 1
4.96007401970148 1
5.05732945977411 1
4.96496661189026 1
4.97856682260673 1
5.01794187016853 1
5.20972170043362 1
5.05645086652485 1
5.20412375576797 1
5.26141265414679 1
5.22976618844925 1
4.93432161620834 1
4.95935100393934 1
4.79068721013338 1
4.98434267786726 1
4.93533127431793 1
5.29760698538232 1
4.7008471759138 1
4.92175290500855 1
5.18051852946107 1
4.71118937351064 1
4.98243034611684 1
4.95230703653083 1
4.8747677511937 1
4.90547280578831 1
4.76074024557623 1
4.75831618404532 1
4.91539641851077 1
5.41041972006498 0
4.83520664420731 1
5.06783660263073 1
5.28926291158381 1
4.99582745268272 1
5.32074528632852 0
5.05026084832281 1
4.92570681487434 1
4.9022349696556 1
5.29229525272445 1
4.54730919285211 1
5.08665644587429 1
4.89848530636011 1
4.54896353909566 1
5.1068164560581 1
4.6210164962675 1
5.05828463119289 1
4.83535430956555 1
4.6811212976084 0
4.91446999195098 1
4.97055835948707 1
4.93643786185728 1
5.42957265830983 1
4.56055054494803 0
5.35588478915161 1
5.04279312603443 1
5.10426093405987 1
5.11422690264795 1
5.04453617055225 1
4.74674970949058 1
5.11414941874125 1
5.29461665152915 1
4.66485442866592 0
4.81249460078733 1
4.91783609753674 1
5.27058105954708 1
5.23774431005962 1
5.33309681240398 1
5.00805407827506 1
4.92530484352546 1
5.0239169839367 1
4.9584353916954 1
5.01955143297733 1
4.61699360666876 0
5.22928168280011 1
5.11190229827863 1
4.7952460866506 1
4.86472172990471 1
5.08756222133565 1
5.0699076689452 1
5.1534950290042 1
5.24355642353251 1
4.63190689881759 0
4.8591520869261 1
5.03580636542944 1
4.7749867906438 1
4.92692070117468 1
4.96661909601613 1
5.13670291173487 1
5.03197755109373 1
4.81349794598923 1
4.98970767594124 1
5.13028763801829 1
5.12721859838588 1
4.41545806945513 0
4.91880232314246 1
4.91456669858828 1
5.00329985303979 1
4.75810836421389 1
4.89342506683787 1
4.96060438604142 1
5.04648977420586 1
5.02840265363826 1
4.93374583416133 1
5.00507277568834 1
5.03100806463812 1
4.91101034709752 1
5.03807098194131 1
5.08348095233566 1
4.90397877180117 1
5.25101716904024 1
5.02801563385983 1
5.32041512027127 1
4.95190707336203 1
4.53813071397235 0
5.11607079516826 1
5.26831268078031 1
5.05355178294733 1
4.75126694387511 1
5.0520342930269 1
5.1609948914749 1
4.9936000152056 1
4.81194049292129 1
5.1741003083284 1
5.09635899341201 1
4.96316218721036 1
5.21153721030839 1
4.92446676064524 1
4.83574928029699 1
5.06693199118522 1
5.05788519725142 1
4.99519663972039 1
4.76448086602608 1
4.95881621591633 1
5.07662273827992 1
5.23322094381669 1
4.83947697135603 1
5.03397905346798 1
4.80267752144279 1
4.86657956225207 1
4.63661527707901 1
5.15141613326311 1
5.03597500896418 1
4.88437026347702 1
5.24205131778864 1
4.81463208663454 1
5.12292816082207 1
4.85157337391841 1
4.93878129496902 1
4.87302164461852 1
5.13000694695862 1
4.77852091312165 1
5.13628960394713 1
4.98451052513875 1
4.96982323415031 1
5.19048437003432 1
5.04225719995826 1
5.2533218436137 0
5.3258096317545 0
5.23260592972019 1
5.1830064958382 1
5.1129461576081 1
4.96239518635342 1
4.94090536563046 1
5.14835145703344 1
5.03308994569034 1
5.57595675286072 0
5.23853794686458 1
4.77063808229168 1
5.18745655351775 1
4.81894713287985 1
5.12055633794112 1
4.64946933519777 1
5.03775534575961 1
5.08546775854681 1
4.85938082253313 1
5.13165807522059 1
4.94384056798607 1
4.89385006320108 1
4.94309620550373 1
4.91613411836683 1
5.14335549335258 1
5.26534697888655 1
5.15500736417803 1
4.59175316251684 1
5.0246198879035 1
4.40384861314514 0
4.74348023789776 1
4.87756115957897 1
5.03305139521481 1
5.24391502147101 1
5.23365073939125 1
5.03007075845654 1
4.6601238898116 1
5.22731061582704 1
5.3596545482265 1
4.93794203308851 1
4.73708716603769 1
5.03791744985954 1
4.93996675167957 1
5.10082537272162 1
5.18635285303387 1
4.85306452606519 1
5.05653427831157 1
5.07321504852877 1
5.25310055418599 1
4.95044004421619 1
4.92177387861525 1
5.04925948374945 1
4.9867576455735 1
5.17346348759857 1
5.13047859488814 1
5.2483615083702 1
5.03303100514246 1
5.09593117442793 1
4.76323416151547 0
5.10361225725262 1
5.2634516192538 1
4.97153036263953 1
5.15367887930253 1
4.85002033665146 1
5.07751024325163 1
5.1067606862567 1
5.21796805416004 1
5.35823488684099 1
4.49499223369842 1
5.16935437039614 1
4.90120846682674 1
4.88042310513719 1
4.87902368716792 1
5.07917742938614 1
5.03008311583922 1
5.08087985816006 1
4.92944383890306 1
5.21877247483233 1
5.08184564176971 1
5.15106647743906 1
5.22718057729419 1
4.95474132856936 1
4.94199138304087 1
4.94423303040424 1
5.4597517754688 0
4.49857642094532 1
5.19352400366883 1
5.06972347900099 1
4.98246139706385 1
5.28478135432284 1
4.8409871025165 1
4.98329566927317 1
4.37716741893867 0
5.00893376192493 1
5.17139811002752 1
5.00737857480331 1
5.09159955949977 1
4.85348285394784 1
4.89941424725238 1
5.1039963064213 1
5.01589172368578 1
4.93682086394123 1
4.9045387763859 1
5.16214471681359 1
4.95992210523167 1
5.02615362813425 1
5.03867191911046 1
4.64479828412478 1
5.21309862809164 1
4.96783596812111 1
4.90951602759024 1
5.11364276906233 1
5.16229818683929 1
5.11975612101124 1
5.13713667198446 1
5.19934643527616 1
4.82342736736877 1
5.10045570993332 1
4.86181861685309 1
4.94571998131004 1
4.92669214537502 1
4.94222912461562 1
5.10706039685536 1
5.18606708312842 1
4.78920210474142 1
5.38069763695188 1
4.91812413313317 1
4.94230075043219 1
4.80169607523549 1
4.9040457024103 1
4.98999861826446 1
5.17519473109255 1
4.83611504260369 1
4.93137795226221 1
4.76906744191223 1
5.038799448429 1
4.96956366946659 1
4.8415410168864 1
5.20092388798778 1
5.05067439137961 1
4.89136497929311 1
5.14455723987962 1
4.83300662694229 1
5.39623014844327 1
5.1291933511524 1
5.05256754420439 1
5.30389177792729 1
5.01969668618504 1
4.88895849753987 1
5.06539968352533 1
5.03492864939939 1
4.98275738585312 1
4.5797010335583 1
5.18963856693388 1
4.93976491332099 1
5.42410423448126 1
4.81609682779113 1
5.27681925250988 1
4.90102005911865 1
5.06521229606826 1
5.15236771426888 1
5.15295210404266 1
4.71233083441029 1
4.63243304604441 1
5.03904977608049 1
4.92551559921506 1
4.71794838232061 1
4.84320579237661 1
4.82963474674953 1
5.21572151264985 1
5.3472547399868 1
4.90449833337045 1
5.12363105914281 1
4.82181037593787 1
4.97865428694642 1
4.72735485985063 1
4.99471546727976 1
4.99455940465311 1
4.97539869380936 1
4.87692292617325 1
5.13954660444654 1
4.67325961180691 0
5.01920522425084 1
5.06626392598057 1
5.04212856021578 1
4.84203873319643 1
4.99696482059823 1
4.96884295334187 1
4.8556151968003 1
4.98607469432315 1
5.08329153165313 1
4.77542126015978 1
5.00756619979574 1
4.93928896592355 1
4.98892720609347 1
4.92932901829375 1
4.87620516418921 1
5.22233280803134 1
5.17811505290741 1
5.19498240093556 1
5.00931502745087 1
5.00182939393332 1
4.99709754489638 1
4.81165408190598 1
5.13822315723612 1
4.84297993143036 1
5.10960205533523 1
5.15111523509321 1
5.20991102046816 1
5.27646733807827 1
4.87353068743766 1
5.1462477917448 1
5.06992316625793 1
5.06164889127198 1
5.56504150711885 0
5.21716202484143 1
4.92428534754154 1
4.94051351686579 1
5.2033954714978 1
5.16814544459726 1
5.15569981222349 1
5.22696037658857 1
5.03252848546213 1
4.73514692174791 1
4.9769442538296 1
5.27279111561634 1
4.65813006489968 0
5.15092293919442 1
5.28478208402819 1
4.99725551885162 1
5.2325000226408 1
5.24312317586575 1
4.85138400386613 1
4.74061208974915 1
5.22673366373588 1
4.81701363024438 1
4.96664968707357 1
4.75530637506145 1
5.02073699686258 1
5.06007993275498 1
4.84126131274745 1
4.78256884003373 1
5.26355431327634 1
4.62476290315435 1
4.94454410471285 1
4.72680022726249 1
4.78100605039289 1
5.16219635684502 1
4.71492845449733 1
4.83700762324263 1
5.2625605808002 1
4.72769913487419 1
5.12281999215896 1
5.31716465738409 1
5.08572379848988 1
5.09010081680349 1
5.01826128173412 1
5.11374418317817 1
4.86419003885032 1
5.36751820188861 0
5.03398542160718 1
5.12342152926026 1
4.91814834607499 1
4.91590989231754 1
4.92387105018876 1
5.11827787333998 1
4.71407865633716 1
4.98461599010313 1
5.11622225128132 1
5.37450851908275 1
4.98283667099111 1
4.99544815262949 1
4.88852663014854 1
5.12304586270021 1
5.01388176118854 1
4.8917625712359 1
4.85757638230193 1
5.05043736286817 1
4.77683617136199 1
5.01372577848193 1
5.22797102328388 1
4.82681961093454 1
4.94717170756757 1
5.14638266881478 1
5.10292749610599 1
5.16803720678918 1
4.92765439954956 1
5.05661140838553 1
4.91935843085083 1
4.78385326104606 1
4.92779740362658 1
4.68975646844928 1
4.92166665811666 1
4.89370154483192 1
5.0439328587498 1
5.18026948450722 1
4.88536094383425 1
5.18533201387274 1
4.95164175180985 1
4.95092264303417 1
5.06516284205748 1
5.00482574257586 1
4.95530654511324 1
5.18354495656188 1
5.07319975136278 1
5.0247710105765 1
4.77719206112784 1
4.8073192403662 1
4.99222789886706 1
4.87512727736549 1
4.92354273204456 1
5.19532733869187 1
5.10584734456037 1
5.26213199057437 1
4.76809183443142 1
4.68083258861655 0
5.02608021456281 1
4.90068981629417 1
4.94285582916181 1
4.92937118667211 1
4.88645714390785 1
5.04104065897427 1
5.06966447574327 1
4.9501650836163 1
5.32440314295577 1
5.11929595402433 1
4.78657339659552 1
4.99598948775924 1
5.20525178608086 1
5.03714385873158 1
4.88605553746321 1
5.28140213240489 1
4.86015982051386 1
4.720813058822 1
5.13975980528613 1
5.28729273136981 1
4.92055432912502 1
4.81403309377155 1
4.99684516501813 1
4.9494398159258 1
5.10812929380709 1
4.74418112237258 1
5.02830887570878 1
4.71697683117431 1
5.12382566653108 1
5.03838146700992 1
4.95345330188322 1
5.00544935659686 1
4.78060621674223 1
4.77576763313355 1
5.16695472754823 1
5.05278973127216 1
5.0980628011125 1
5.11696059133166 1
5.0639920832264 1
5.00229332026821 1
4.79669586271983 1
4.89081516032991 1
4.91991003467584 1
5.08743111726015 1
5.09477335546965 1
4.60580787725781 0
5.11265208709229 1
4.95012065996622 1
4.80794054914105 1
5.14845075312404 1
5.20573915920302 1
5.03759071002905 1
5.20112948139635 1
4.94635480845762 1
4.91277354929889 1
4.96466909532261 1
5.14032331519376 1
4.99826049964638 1
4.9779250504637 1
4.87078629326291 1
4.8946581696581 1
5.2027485889022 1
5.03650787979118 1
4.85865716978422 1
5.36210271855429 1
5.07511770367604 1
5.13986507669961 1
4.55423483568227 0
5.05201961040717 1
4.85029600884613 1
5.21804579749482 1
4.98491634719107 1
4.99984488267057 1
5.20544949685186 1
4.6809403542949 1
4.95373539467018 1
4.99922440992274 1
4.85649352677557 1
5.13298359502452 1
4.86088511462819 1
5.1582485178372 1
5.04175375697502 1
4.53258219887914 0
5.04638141461005 1
4.84723451661974 1
5.17106576268462 1
5.18062735327095 1
4.86611701616931 1
4.8815527546702 1
5.03022200379552 1
4.79225409952375 1
4.82482716937086 1
4.9633078780082 1
4.9278783225898 1
5.02205447022697 1
5.40445932680179 1
4.76346534966449 1
4.66071710909453 1
5.19269214658766 1
4.95527386548458 1
4.79756339664081 1
4.95950556286779 1
5.22875743544917 1
4.90439452277849 1
4.93496199215659 1
4.79663896884882 1
5.11250587505549 1
4.88931716193689 1
4.93984976201548 1
5.06535080602636 1
5.03087519903989 1
4.99064665224243 1
5.18768210378612 1
5.04713263553527 1
4.93840161804043 1
4.84402303720462 1
5.21544234000385 1
4.9097013630842 1
5.04816151612622 1
4.92552067093207 1
4.83525675406118 1
5.12519878710364 1
5.05601431494103 1
4.98526923398107 1
4.98249393497892 1
4.93407059605002 1
4.54923557848702 1
5.22924179283065 1
4.87821456482251 1
4.94528356235086 1
5.16354268092859 1
5.15251340853529 1
5.00192858116145 1
5.24180627676029 1
5.27948999324157 1
4.90623462964092 1
5.0652992962301 1
5.06677952442274 1
5.31859552102028 1
5.03532891391939 1
5.00771882938558 1
5.09735583059552 1
5.0396017699969 1
5.50755802839076 0
5.19262881089574 1
5.11741957011762 1
4.8285198837168 1
4.97165150518897 1
4.95418737697133 1
5.3049027298774 1
5.05182505806157 1
5.11135597259734 1
5.03811698065996 1
4.93643583785314 1
5.09008084615527 1
4.86931571251494 1
5.08349671541102 1
4.81122501521072 1
5.29931229527584 1
4.87063062053689 1
4.87379962541733 1
4.91682674089127 1
5.22932533295525 1
4.76486903899999 1
4.73232675808063 1
4.97322317343899 1
5.36142546841431 0
4.86983068750805 1
4.98610315755903 1
5.45814858129733 1
4.99126566798872 1
4.8432823593036 1
5.1363552279869 1
4.66812327414701 1
4.77639780838399 1
4.77452589941158 1
5.02847643532499 1
4.56981020311463 0
4.99899658249852 1
5.15277974864634 1
5.29949649881968 1
5.09342019011732 1
5.28896738884107 1
4.882889225378 1
5.09923458628948 1
4.96028483401629 1
5.20820528977838 1
5.12187015432696 1
5.06196206130813 1
5.00200966412077 1
4.94884841925314 1
4.93917579984749 1
4.92813509738528 1
5.02726267112776 1
5.01784953260139 1
5.06900620672811 1
5.03148301549852 1
5.12394207924243 1
4.93398222729318 1
5.06655104100121 1
5.25899483171867 1
4.87621672876087 1
5.01679379974981 1
5.20055607197868 1
4.9387337973752 1
4.87942819883136 1
5.21169921414419 1
5.1374270379114 1
4.81906318657457 1
4.96285298309693 1
4.9982828375182 1
4.70312198381849 1
4.96527153780932 1
4.75378234019709 1
4.87578509046485 1
4.97199790121076 1
4.70536802614793 1
4.98343885394326 1
4.91885188560584 1
4.90653375620923 1
5.43195687210835 1
5.05528007767259 1
5.39603250890655 1
5.15694948093772 1
5.05624202091066 1
4.81875419123813 1
5.07533033190054 1
4.78123159544225 1
4.83372845727574 1
4.89474014746836 1
4.97193024835442 1
4.77212243397867 1
4.5923454692596 0
5.05034192225394 1
4.83614106048125 1
5.07666171869095 1
4.8698880987238 1
4.96623252608942 1
4.7884429881949 1
4.82488118338731 1
5.22294663272169 1
5.27692196362005 1
5.29146964249338 1
5.11978075995419 1
5.15475595561536 1
4.87067264055486 1
5.0402486620445 1
5.04781060782052 1
5.02014997856835 1
5.06866447709983 1
5.04610327015886 1
5.15501666190946 1
5.44899229464537 0
5.0919937122847 1
4.66321851340196 1
5.30640289976461 1
4.98689890194175 1
5.07442270346979 1
5.07502955852694 1
4.73567272492855 1
4.90166457149083 1
4.7602634814863 1
5.12058375725932 1
5.10210272920843 1
5.07114290085831 1
4.89040571224012 1
5.03357062782303 1
4.64903465843944 1
4.91612551161156 1
5.0223704217644 1
5.18051355883309 1
4.70653497500957 0
5.03948657466736 1
5.09026708987739 1
4.94644845531423 1
5.0167407963761 1
4.89895388956265 1
4.8548493008395 1
5.02885904865354 1
4.83688163112302 1
5.16505912734215 1
5.03066652945508 1
5.05827217385536 1
5.39844962399719 1
5.05343258033409 1
4.96076494558073 1
4.98153510620017 1
4.92547769645872 1
4.71829447905305 1
4.90233929754792 1
4.86673688163779 1
4.78701025518788 1
5.08280059477122 1
4.85194785976177 1
4.96079271888749 1
4.90973632145083 1
4.958352662281 1
5.04589175471624 1
4.57551730778407 0
4.55796363705229 1
4.96737213269297 1
4.90357376907148 1
4.76098624516807 1
5.01134569980726 1
4.78124575661966 1
4.89406055077211 1
4.88710686056153 1
5.16055520393967 1
4.8332870601208 1
4.95707033961241 1
5.03004703803138 1
4.54740494818558 0
4.92292933065734 1
4.82760285797167 1
5.06482986988312 1
5.42225850468089 1
5.06952690791633 1
5.18559627338782 1
4.98813116480863 1
5.14875900526456 1
5.05080920117745 1
4.99025589973589 1
4.9632224437356 1
4.74855830762918 1
4.50245912398942 0
5.13818338448085 1
5.24204987584926 1
4.69911471830308 1
4.94855299474703 1
4.85347990894297 1
4.86009545122416 1
4.76975509535042 1
5.02311147806278 1
4.93478645776743 1
5.22822637387335 1
4.75747123399451 1
5.04760539220232 1
4.94735202526905 1
5.2193120939659 1
4.59166446018877 1
4.9206545589378 1
5.34674203112999 1
5.03268203333081 1
4.72896227580432 1
4.87276092249615 1
5.14804775524865 1
5.19191688855408 1
5.30779710280519 1
5.02105944680205 1
5.0792146267733 1
5.11663396211841 1
5.03022325909439 1
5.31482042171182 1
4.81417760844748 1
4.82505852034465 1
4.85859799665902 1
4.87598768330012 1
5.40247139243047 1
4.84447656377364 1
5.01752239916779 1
4.97255448901006 1
5.06643670830574 1
5.13016282959732 1
5.01115015773523 1
5.12959805668515 1
5.33230064381549 1
5.24383481296794 1
5.02334057715006 1
4.93355784420746 1
4.97007059566781 1
4.83480124952778 1
4.99891711711336 1
5.16683662453115 1
4.97715465621884 1
4.63308604642018 1
5.16524802111072 1
4.7676239312129 1
4.57844385924543 0
5.25077821435313 1
5.35390216889661 1
4.8279621104558 1
4.68998199174138 1
5.18724610281053 1
5.07451955194029 1
4.95864136608347 1
5.13110111622967 1
4.94203202644889 1
5.16013127433364 1
5.03616318131462 1
4.96146730009288 1
4.71150915643137 1
5.1177216954033 1
5.04949252800158 1
5.07375613659488 1
5.21373735694082 1
5.15664052984156 1
5.13235488950582 1
5.04370412068225 1
5.05302975260813 1
4.79158213772859 1
4.97051818164803 1
4.91848678732595 1
5.0529373823959 1
4.61669020106227 0
4.90766825211213 1
4.86210889493494 1
4.9238823073248 1
5.09453252113922 1
4.98228151427248 1
4.98424669655904 1
5.17077816578719 1
4.61644773211995 1
5.10990039360722 1
5.18427558142117 1
5.04130233796594 1
4.90351876953292 1
4.96352500178766 1
5.0182017161916 1
4.87839314876346 1
4.99445741193409 1
5.09182024467004 1
4.50365396833827 1
5.00228296118561 1
4.90200317214828 1
4.69112704850911 1
5.13222951243648 1
4.91030408122703 1
5.08141224864687 1
5.33772289656492 1
5.24852550539081 1
5.16538037299865 1
5.07733600919245 1
4.84360812315136 1
5.01315666607922 1
5.00245878802465 1
5.17925798424453 1
5.00080564936936 1
5.15370237022528 1
4.87001991069944 1
5.13954086576233 1
5.25840021460521 1
5.49459530171668 1
5.07573121028272 1
4.9285831371969 1
4.78614873291677 1
5.00698654506783 1
4.89881988833129 1
4.92640551034215 1
5.17053606260188 1
5.06997666913837 1
5.01789558283269 1
4.98148182000602 1
5.04788389612582 1
5.15369650126407 1
5.08209305255789 1
4.87564127385321 1
5.40372509179619 1
5.13013934804017 1
5.12899289090108 1
5.09592271543066 1
4.96351846054192 1
4.9003378345457 1
4.83997062563392 1
5.06968047508502 1
5.09870314327363 1
5.03797366552921 1
4.99287964677372 1
4.86691237102356 1
5.12915158697865 1
4.9674297216944 1
4.65900909585327 1
5.27538538885553 1
5.04032520976312 1
4.85167926167237 1
4.77246839194778 1
5.25086147808722 1
5.10763637884765 1
5.17910751508367 1
5.00213845055474 1
4.93486490217302 1
4.9316920819634 1
5.08102303245602 1
5.07861645268179 1
4.80964333251063 1
5.27736238818703 1
5.08590934663976 1
4.37026329671912 0
4.51150623954289 0
4.95732060155728 1
5.20463681517472 1
4.84614753959006 1
5.10267593520467 1
4.98476921805212 1
4.75176154137653 1
4.93757602279633 1
4.97503787650858 1
4.96521343563772 1
4.96371206364545 1
4.91975450846394 1
4.89011472570218 1
4.86615702907895 1
5.2225315855517 1
5.06308733402424 1
5.17136707158351 1
4.96000892404091 1
4.96706738772145 1
5.07012181856218 1
5.11192617211193 1
4.8274503252605 1
5.41829707248403 0
5.15912030934714 1
5.16523399860782 1
4.86387593282374 1
5.10269521421755 1
5.14285011571088 1
5.10043908675591 1
4.65960737525847 1
4.98011187077545 1
5.33410903363869 1
4.85240576211109 1
5.13660667141939 1
5.14490173240714 1
4.79641042469794 1
5.16073159420864 1
4.64357953477894 0
5.16858650191035 1
5.39394259670694 1
5.0359595363697 1
5.28613091449016 1
4.74685435043518 1
5.00613664171461 1
5.19183630845661 1
4.87545639847778 1
5.03217898896852 1
4.92978975112275 1
4.84952208509618 1
4.78186696923952 1
4.76304937585614 1
4.99442348533071 1
5.26922063797198 0
5.10220529203585 1
5.09453732341895 1
5.00297685285787 1
4.80905134179914 1
4.95164405813287 1
4.9868342610927 1
5.02486563523764 1
5.30659272475924 1
4.92905105357416 1
5.11155485188162 1
5.03371228495624 1
5.5201823128169 0
4.90583563174502 1
5.12836664612708 1
5.36620279318001 0
4.80113733891678 1
5.07147319288393 1
5.15487866921315 1
5.27353466511884 1
4.80358472478088 1
5.08291528591161 1
5.15604688235524 1
5.12210638998259 1
5.07115215301182 1
4.92034299174843 1
4.9916728147764 1
4.96189679523281 1
4.90769349015777 1
5.13854995843707 1
5.04807051991523 1
5.11684051885677 1
5.12475724448799 1
4.99255951436987 1
5.03870451820887 1
4.99065568193458 1
4.67474575169741 1
4.94759011162107 1
5.25252898606398 1
4.95322521121293 1
4.87865076834726 1
5.11358044951093 1
4.71512535314452 0
4.88262019659392 1
4.80329693383732 1
4.72173274426798 1
4.9627469562124 1
5.03107387176336 1
5.04017869614556 1
4.70961326369327 1
4.94016673263726 1
5.16481376049508 1
5.07780793468144 1
5.05157350973211 1
5.00639446364154 1
4.9836150379306 1
4.89610964532708 1
5.32918649418438 1
5.22276700848792 1
4.81769183066274 1
4.9864141412773 1
5.10846404064803 1
4.66518051619945 1
4.93327020697178 1
5.2250965695026 1
4.6887554682249 1
5.34371481591283 1
5.51601364533782 1
4.9117380603372 1
5.27475202721405 1
4.88810428771516 1
5.06864702219563 1
5.14794295228473 1
5.25418358189059 1
4.79617877105921 1
4.92153989157018 1
5.24966299362765 1
5.35267653390091 1
4.96116816852201 1
5.144143001437 1
5.0377225603029 1
5.2412116935457 1
4.92619420608246 1
5.05973440695538 1
5.13713026140672 1
4.97005777502461 1
5.33844928176051 1
4.98206919339958 1
4.72091543810001 1
4.96802192531407 1
5.01854994684029 1
4.89504656541869 1
4.84372975795772 1
5.14015017253001 1
4.89345588786924 1
5.13361352330089 1
5.05698215816148 1
5.05136857440718 1
4.95186120715452 1
5.37552623124328 0
5.07627024662726 1
5.33838836671861 0
4.63250316667604 0
4.98959284058805 1
4.87405490314634 1
4.78935401169868 1
5.34822626359195 1
4.66488250262185 1
4.97670728489153 1
5.16986584298814 1
4.98851746465661 1
5.28805567755108 1
4.87744524204025 1
4.60848808733723 1
4.71985018002782 1
5.13063501723804 1
4.81347002449553 1
4.73124005362522 1
5.06936267909521 1
5.05432089226024 1
4.9050124656762 1
5.01327393532387 1
4.69721934144698 1
5.09510209038663 1
5.06739762681084 1
4.91997941464996 1
5.01400878234399 1
5.15658499821404 1
4.68794682228629 0
4.98217141089232 1
5.17301955974346 1
4.87586555203306 1
4.95692036106272 1
5.00477860807235 1
5.02989087480657 1
4.93472585063623 1
5.05607649927215 1
4.75048133439197 1
5.147384990311 1
4.98008509767262 1
4.92963085413007 1
5.29253577827213 1
4.85541654651062 1
4.83993347277655 1
5.15707484545336 1
5.23034949892528 1
5.21631364730146 1
4.98071557715694 1
4.65767245931717 0
4.91158095566436 1
4.97633166030225 1
4.97484313495803 1
5.04267609091666 1
5.03416225622865 1
4.78554014197779 1
5.08605857685893 1
5.07717507822644 1
4.99251321241729 1
5.09506934505958 1
5.09148363380323 1
4.71126275422308 1
4.93778868190561 1
5.14248437404496 1
5.28330402949072 1
5.23934767894764 1
5.16121797628601 1
5.06390912122554 1
4.64949213338152 0
4.84225274817662 1
4.83744169650607 1
5.29437180951918 1
5.02888391329254 1
5.03280791684215 1
5.18506510145499 1
5.292835928831 1
4.88158655875439 1
5.09065444618448 1
5.08384893964356 1
4.80491159791292 1
4.84084952013215 1
5.07999329123805 1
4.87918169981455 1
5.13015293659639 1
5.04897359251369 1
4.72076580577532 1
4.93436200897175 1
5.31585088423984 0
5.03189368972538 1
5.10876406146402 1
4.86225095518807 1
4.86726980655676 1
4.97271632784411 1
4.72166693995394 1
4.94808660284669 1
5.08097085990514 1
4.89885493398925 1
4.94374355406242 1
4.96789318370049 1
5.03208701484988 1
5.26173631527966 1
4.92176697226772 1
4.92059991544367 1
5.00108313111979 1
5.02898070076437 1
5.0843919674156 1
4.78204041251478 1
5.13169549130629 1
5.29565096819944 1
5.09678584541736 1
5.13167260168321 1
5.13542733083344 1
5.22530688773104 1
5.05024657650195 1
4.96243406292188 1
4.81265028956433 1
5.02202768882223 1
5.21624582412543 1
5.26484304000839 1
5.12649147829997 1
5.01550697742066 1
4.93359461058369 1
4.92968044489734 1
4.80130868087284 1
5.0221178036505 1
4.85886761152157 1
5.04766781540109 1
4.88864411353778 1
4.8634165479024 1
5.06645459348474 1
4.90208098090926 1
4.72408181465771 1
5.0074874517875 1
4.92685106695165 1
4.94047043481088 1
5.05429060530527 1
5.00415323400266 1
5.03841680958499 1
4.98333213764396 1
5.30979177291339 0
5.15575336376577 1
5.12556655052666 1
5.03716469954948 1
4.74201391992531 1
4.93276463302128 1
4.75135415402143 1
4.97147164036284 1
5.36844289530953 0
5.20165190603332 1
5.27007249031744 1
4.83011825055747 1
5.17860838835426 1
5.05225772385546 1
4.92554698060559 1
4.69299384968281 1
5.13972060777548 1
5.15910742746023 1
5.38124154390443 1
5.01952676908396 1
4.97414744411437 1
5.13048468790502 1
5.30589435886128 1
5.10498437163164 1
5.37712383808475 1
4.94888548830324 1
4.98389426437364 1
5.04056224325189 1
5.00129309407354 1
5.04583500876786 1
5.2324899004205 1
5.3648284909971 0
5.33899807561085 0
5.14184106035071 1
4.85742283430683 1
5.3677626253908 1
4.96941900519646 1
5.00377351506145 1
5.0928528730376 1
4.88017860281074 1
5.1691962275252 1
4.86799976812619 1
5.0865444601558 1
5.30282359393796 0
4.74469170873562 1
5.0801571676327 1
5.01009829827263 1
4.87135522959579 1
5.06842803312018 1
4.89759096270353 1
5.12869426738395 1
5.19412132714158 1
4.96835950224176 1
5.16226140069301 1
5.07892092765701 1
4.83144641888545 1
5.23688759961157 1
5.1528802851983 1
4.74395012888798 1
4.9840277631371 1
5.04590575358619 1
5.57997740377035 0
5.25192602316728 1
4.69201311063818 1
4.98026498844753 1
5.23617250745476 1
5.20709591801243 1
5.00978908108674 1
4.81458724759436 1
5.26484600121925 1
4.82796123409598 1
5.09660230441371 1
4.90349454054704 1
5.46267187074064 0
5.18126907732444 1
4.95536118510432 1
4.8666337548926 1
5.06186421539879 1
4.86975183248381 1
4.92463989946074 1
4.93210465719544 1
4.83810133910955 1
5.12061141119325 1
5.09476739921304 1
5.18322002577402 1
5.15049409836318 1
5.024877288364 1
5.02127142706721 1
4.94922196647185 1
5.00459513887389 1
5.02437518727686 1
5.46539101988275 1
4.79611238333387 1
5.04466034084026 1
5.03040961390483 1
5.09968722235732 1
5.12165761229458 1
5.0724218420163 1
5.10915258853054 1
4.9656039859125 1
4.83744589150031 1
5.05905144086525 1
5.2267115272823 1
4.91833318693403 1
4.91983614027411 1
4.9763154212226 1
5.14833096878744 1
5.2402290555671 1
4.92360660573806 1
4.89750557978964 1
4.92121857525874 1
4.82904965469025 1
4.85685336059397 1
4.97613360189385 1
5.08722395926967 1
5.20595766841538 1
4.90840333493423 1
5.29832894080552 1
4.89618361884499 1
5.12291522888177 1
5.30586797387136 1
5.22477966925721 1
5.11274346050156 1
4.95417311611785 1
4.7787776683812 1
4.80947073297908 1
4.86244421289666 1
5.0172514924244 1
5.07268419711438 1
4.95405972685024 1
4.89190802680424 1
4.84109780807042 1
5.10329173069952 1
5.06282405675866 1
5.17119531773879 1
4.96840863935067 1
4.94071055728536 1
4.59665641399072 0
4.91889752117179 1
5.166531484878 1
5.15131260242205 1
4.59997253855359 1
5.00733931276868 1
5.24432638219818 1
5.12214408993204 1
4.95951095265373 1
5.14880199750543 1
4.93464612794587 1
5.2454560886237 1
4.8242486359819 1
5.33086688735218 0
5.12205056049576 1
5.08171568747565 1
5.01167654340761 1
4.98895902877706 1
4.93013233853266 1
4.88276483608656 1
4.67887639164976 1
4.94653686737522 1
5.27056446095805 1
4.94524849860989 1
5.07008026955238 1
5.09146302825927 1
4.95469872973053 1
5.1294188389115 1
5.00361245328243 1
5.04988474482671 1
5.04586540927296 1
4.95534303797064 1
5.17128194995354 1
4.80106739224039 1
5.01638421008349 1
4.81227274560356 1
5.08217384223954 1
5.08441829520925 1
5.00864198020464 1
4.8211395691421 1
4.91553136882989 1
4.87017883744271 1
4.53865357868622 0
4.8506331181445 1
5.1927871451315 1
5.00152645467036 1
4.75575393645639 1
4.92823359583169 1
5.27959538671808 1
4.97845215209351 1
5.20683552935126 1
5.11633222948646 1
5.10109235002464 1
4.97987333622627 1
5.17465164729381 1
5.15759149868507 1
5.24468294589285 1
4.88866803645838 1
4.95942716218604 1
4.84448574056369 1
5.01247987573666 1
5.17731551331102 1
5.10312951348468 1
5.00686635072387 1
4.82249641694969 1
4.84031941107987 1
5.18847772754437 1
5.07932421072967 1
5.06771885929376 1
4.45983586129756 0
4.65293087211879 0
5.09785567051492 1
5.27255983336439 1
4.91462886128763 1
5.2053798637795 1
4.91504165583838 1
4.95345333648012 1
4.95513587463413 1
4.54645843032995 0
4.96067020518365 1
4.97301812061868 1
5.0617297933688 1
5.09522479047984 1
5.29677318398796 1
5.08003468272647 1
5.01077613905091 1
4.95616720778738 1
5.14488628248863 1
4.85867239023903 1
4.78398635934262 1
4.94546351170657 1
5.08115539556548 1
4.93229415759461 1
4.84511444000026 1
4.84051663703727 1
5.05810926284616 1
5.13147483596493 1
5.07248161437257 1
4.82920123528748 1
5.03085846014953 1
4.68434292694101 1
5.24249892903085 1
5.19139843734152 1
4.93469450021634 1
5.00785646639361 1
4.86685366210495 1
5.01145542103289 1
5.28075348055097 1
4.65896718642372 1
5.27492927603958 1
5.09716390912721 1
4.97617328214275 1
4.69736322642288 1
4.95579679158052 1
5.17629407535694 1
4.72185714780637 1
4.78729808189995 1
4.85722150945054 1
4.9889453518718 1
5.10576073286775 1
4.83331930044077 1
4.99147659194533 1
4.88655916531029 1
4.89777461825192 1
5.07252278438376 1
4.92098374032387 1
5.17031298033943 1
5.33486518404841 0
4.88795143306362 1
4.93482610883177 1
4.85809581643724 1
5.04389416273918 1
5.29690949122643 1
5.15438297324865 1
4.80998726049957 1
5.19413488888813 1
5.09942614038194 1
5.18696870346701 1
5.30852710033047 1
4.87442370014184 1
4.85405554822197 1
5.24715353227993 1
4.94367190699687 1
4.74123894021494 1
4.92864941133197 1
4.77440169121137 1
5.14929856121871 1
4.66639208999761 1
5.04527707536005 1
4.68947367244985 1
5.03232414792383 1
4.7079541550869 1
4.8040967591056 1
5.01614347837671 1
4.7141768439932 1
5.17017782506894 1
5.20558808075521 1
4.90544023324575 1
5.20341364705557 1
4.82736318378999 1
4.8116330063024 1
5.1150384821128 1
4.96708510686296 1
4.98120192033543 1
4.91603327777625 1
5.25007162995815 1
4.99599947436391 1
4.96184259226564 1
4.89745942206144 1
4.84775300919836 1
4.89866554241028 1
4.96258586727201 1
4.88508246290616 1
5.02324987945195 1
5.16822678855484 1
4.64614128127916 1
4.88891132523904 1
4.85841256384403 1
5.32897945717383 1
4.92441557240013 1
4.94796731670719 1
4.96944473758709 1
5.11121013921859 1
4.95067943948623 1
5.2091917153871 1
5.24609625272215 1
4.99880193258899 1
4.97491031041454 1
4.9999476018762 1
5.03006157937683 1
4.92056975893192 1
4.88543106003902 1
5.09027103566958 1
4.96771884175152 1
4.83018926566829 1
5.09493013268858 1
5.12033973656681 1
4.87199264143474 1
5.37558553413599 1
4.91706123542244 1
5.12774094174399 1
5.12465502649808 1
5.16295723622079 1
5.18094503605692 1
5.01750946244217 1
4.89091192020344 1
5.1745133092065 1
4.74340292394872 1
5.15588107546878 1
4.92396641489093 1
5.0541691017925 1
5.41287418637178 1
5.33313553465651 1
5.07888694570618 1
4.65560868098379 1
4.97294225161366 1
5.40549089182232 1
4.71615042909079 1
4.95769387151951 1
5.15025408859332 1
4.71371056828592 1
4.85723346152208 1
4.9623637337003 1
4.74224482609874 1
5.36569708120959 0
5.14376362819236 1
5.12869066186136 1
5.37662968191831 1
5.07978632810102 1
4.92082501615891 1
4.97125811913093 1
4.98595421752728 1
4.68858092892611 0
5.13883426739034 1
4.82871643202975 1
4.83696271509693 1
5.1017956956986 1
5.0269892046972 1
4.92659282009211 1
5.15169903593558 1
5.0348381728097 1
4.93177180955657 1
4.91483549842063 1
4.84490123689138 1
4.75606479610254 1
5.05800512090901 1
5.04044601276179 1
5.025505544903 1
4.6232459223627 0
4.76840435137494 1
4.93750207525123 1
4.76084486022456 1
4.93044610960766 1
5.1534064280205 1
5.41119729348548 1
5.0562721092587 1
4.8819189436263 1
5.09595768323707 1
4.84637255833871 1
5.00286338870272 1
4.85394181794234 1
5.08032797472711 1
4.98397781964851 1
4.9489113050829 1
5.14729949493988 1
5.08327473650845 1
4.78364313909689 1
4.68482807164137 1
5.0357444606231 1
5.00835112414289 1
5.15278313346805 1
4.98556465964016 1
4.93046093422368 1
4.9969104614313 1
4.94568797232933 1
5.03486985407101 1
5.13721808129225 1
4.90858237475 1
5.18024000078765 1
4.78247469249676 1
5.24479793813024 1
4.83668633620576 1
5.25051184278664 1
5.12318402580015 1
5.21248127884326 1
5.32091304894221 1
5.05293183312749 1
5.17674358924886 1
5.06710595654223 1
5.13047727836809 1
5.41041992872631 1
4.81875427291377 1
5.17091420670946 1
4.9676756171236 1
5.08384626581834 1
5.04272721356675 1
4.94533047133893 1
5.10949787985747 1
4.95986021181135 1
5.15532325457091 1
4.87784254143227 1
4.95406583151036 1
4.96445081034515 1
4.83881112716673 1
5.18941719658375 1
5.19768114042311 1
4.88015396144644 1
5.15213423529167 1
4.83878773945523 1
5.12824542130801 1
4.76818151254777 1
5.07108300193098 1
5.14933281448414 1
5.17268209081286 1
5.11900380126237 1
4.88329599377675 1
5.02022146921373 1
5.07154457506602 1
4.79357840230319 1
5.22016667854908 1
4.74522282819385 1
4.82026521253111 1
4.8203079488506 1
5.27832706009507 1
5.25075807007024 1
4.97689177809165 1
5.32686984470813 1
4.78091821519339 1
4.85180021770081 1
5.0307260036358 1
4.62725383751436 1
5.0969831597931 1
5.10080896166021 1
5.14250788597624 1
5.07446072531639 1
5.06558350024047 1
4.77613211889745 1
4.91666170509523 1
4.80165428385069 1
4.74445889503611 1
4.88827033760936 1
4.88146991718577 1
4.9811176888471 1
5.15149482309596 1
5.09254904679773 1
4.94373018955938 1
4.83281911759601 1
5.10201656924782 1
5.14760844569306 1
5.11415522933665 1
5.12502917323979 1
4.99217620682572 1
5.1227836602933 1
4.82886841069826 1
4.83399082045278 1
4.60153000439995 0
5.04976502658445 1
4.7340413710185 0
4.82243913229038 1
4.86072632340943 1
5.05053501678008 1
4.95365862665688 1
5.22305182663079 1
5.14784602074267 1
4.83136288104773 1
5.28443565153238 0
5.10540433941158 1
5.03032162776411 1
5.008938079087 1
4.77089299267923 1
4.69544271463967 0
5.05009639190439 1
5.169209006683 1
5.22573625596468 1
4.9199809817075 1
4.80469417531345 1
4.94415607160275 1
5.02658333211892 1
4.88221828670867 1
5.0179470600955 1
5.30407860548134 0
4.96182658142694 1
5.00592312549304 1
4.830759769081 1
5.34499974864188 1
5.15344094204496 1
4.85968760607196 1
5.39460906178064 1
4.7589238663782 1
5.10817707891292 1
5.08861095860508 1
5.16618807598807 1
4.97316809649351 1
4.83373067625215 1
4.87758187606177 1
5.11788581473619 1
5.08443986390306 1
4.88628072497946 1
4.82499553516116 1
5.07079617351458 1
4.94365267425942 1
5.18387779440148 1
4.72007750097691 1
5.06013692214302 1
5.37453661625485 1
5.24550648839967 1
4.93043082251871 1
4.89162201686625 1
5.13685859861158 1
5.04157540850674 1
4.95706056615312 1
5.06809472922025 1
5.14992539704173 1
5.18138064701223 1
5.04409884646749 1
4.71077928780218 1
4.82105758337987 1
4.93385366984956 1
4.93732333074174 1
4.81000097630332 1
5.03282519496154 1
5.01338897400696 1
5.18744952049465 1
5.01343969734085 1
4.90503249798183 1
4.48384162972648 0
5.0765634044572 1
4.94580355022362 1
5.17601192235586 1
5.12922182105156 1
5.15667937697 1
4.97497060005738 1
4.98908700784256 1
4.98757374312766 1
5.01214732559182 1
5.01260505033929 1
4.99851283128175 1
5.38227031809916 0
5.23432645580658 1
4.59497590870367 0
4.90234744903984 1
4.95668014840073 1
4.89730024543749 1
4.87425018578464 1
5.08990196087505 1
5.1341277623793 1
4.84921741430385 1
4.99333769625559 1
5.06943456152203 1
4.80353583156224 1
4.98273676411061 1
5.18730109325951 1
4.98626057646843 1
4.71790631567359 1
4.8438497522702 1
4.98187498014419 1
4.87336793943054 1
5.03353512196778 1
4.81108951199761 1
4.76659655244434 1
5.17041016234425 1
4.8162223430066 1
4.84600499921205 1
5.11561637249733 1
5.07717333568032 1
5.04199356628309 1
5.1879847937689 1
5.18562936608932 1
5.13062963576385 1
5.14345085310955 1
4.90115863024405 1
4.94286547356408 1
4.92597162435696 1
5.2482548517525 1
4.98015916548183 1
4.96393977261533 1
4.79714201317856 1
4.98327540521073 1
4.95484662560445 1
4.98006213294522 1
5.03681883123669 1
5.19399321084484 1
4.90773711768665 1
4.99306218875375 1
4.83460261682348 1
4.75961957771854 1
5.21502515314327 1
4.96177508396431 1
4.80183203629565 1
5.28678765304733 1
4.72236182694522 1
5.06022695629489 1
5.07297192062035 1
5.01974665180284 1
4.71640183707177 1
5.18746603326333 1
4.90085590935654 1
5.22706476548086 1
5.03570318536078 1
5.29956916320272 1
4.72624883188417 1
4.82291675684114 1
4.98442280321921 1
5.03864472386224 1
4.63862013355504 1
5.05948986855465 1
5.30842801862724 1
4.84008755299579 1
5.46889278325336 0
4.74700887959154 1
5.06052415861175 1
5.18463774585923 1
4.84576895452186 1
5.25740779766285 1
5.00266193579381 1
5.16294682259789 1
4.87631338928826 1
5.05807134041661 1
4.91754203063512 1
4.91804762454145 1
5.14374802638465 1
4.99409760215759 1
5.28284544605837 1
4.96577977848477 1
5.03868267607459 1
4.78104815927564 1
4.74582273294544 1
4.77241423593823 1
5.02110926257548 1
5.09089897780277 1
4.57627640980024 1
5.11903007051749 1
5.16273723627369 1
5.1942274384947 1
4.88236172918902 1
5.19048894982597 1
4.7868667270917 1
4.85415151058901 1
4.77398994524725 1
5.20865935261391 1
5.0329056758043 1
4.86258049495083 1
4.9053924564565 1
5.10739043316163 1
5.00386684057287 1
5.12660419917398 1
4.94230071820504 1
5.16594961993639 1
4.64234993651026 1
5.38263091914965 0
5.04933747943522 1
5.05138110912389 1
5.07302007978446 1
5.35723073941276 1
5.0980204442795 1
4.99561986431896 1
4.87895943511075 1
5.0892496555221 1
4.82107196741021 1
5.18464858067812 1
5.0123681655252 1
4.98731232299289 1
5.06571517185878 1
4.96429106660682 1
4.77818057235922 1
5.18223236496837 1
4.85364930209323 1
4.99139000195652 1
5.16387759031102 1
4.96683009994386 1
5.23751872234021 1
5.1163930301115 1
5.30790637976253 1
5.1862942711247 1
5.10662287266231 1
4.95707327063131 1
4.95018594457829 1
4.78343548910075 1
5.04202744710609 1
5.15622940509181 1
4.97328898607496 1
5.05289509234625 1
4.99951042007884 1
5.20922598563489 1
5.24601224714134 1
5.12923552251543 1
5.04366687021282 1
4.78291934471326 1
4.75954349445619 1
5.09216103746069 1
5.02636476826155 1
4.96309989113359 1
5.10212598465375 1
4.79228170542571 1
5.27646026955241 1
5.0046240909462 1
5.0782790665515 1
5.16630745478471 1
4.90259431512663 1
5.16762808067397 1
4.84970344101137 1
5.06546259642408 1
5.03436631464221 1
5.19412327425901 1
5.16271770275535 1
4.92953089080583 1
4.98964021878635 1
4.98680101074998 1
4.89370447548773 1
5.24855492922871 1
4.91656597814655 1
4.96862351645216 1
4.92191812429102 1
4.90409936207999 1
5.02418511597199 1
4.98986191366108 1
5.10439834523719 1
5.25288759861585 1
4.81168216041466 1
4.71975715911061 1
4.89121805336117 1
5.17356651989444 1
4.99220343757879 1
5.09195035205039 1
4.98670187250503 1
5.13400581800899 1
4.65586989298534 1
5.36675156638262 1
5.01295530291345 1
4.89030876276799 1
4.79133328433357 1
4.78590827177155 1
4.92254666460453 1
5.01890488143801 1
4.95379294870091 1
4.90911850541462 1
4.92191009881302 1
4.94886172086427 1
5.28326632018966 1
4.95120106102805 1
5.11766849947779 1
5.14549727922876 1
5.14518926241906 1
5.03002370774141 1
4.77378916491603 1
5.03189322384531 1
4.88884482282646 1
4.92763171427369 1
5.12328253269789 1
5.03743011421666 1
4.98990411249651 1
5.29073040492861 0
5.1334927911517 1
4.79789347888733 1
5.09479383558799 1
4.69922809793726 1
5.08606425828385 1
5.0316923296598 1
5.05692345739407 1
5.13079178539761 1
4.97857363105025 1
4.8892601669151 1
5.00706201732767 1
4.7756580255231 1
5.10553052455342 1
4.83546821621626 1
5.17763553232809 1
4.9899377352708 1
4.92563066186137 1
4.6589626959773 1
5.19368598609123 1
4.78852764751662 1
5.25933207509259 1
5.04528498129819 1
5.19496327480948 1
4.95566653568364 1
4.82749474568037 1
5.06706545997853 1
5.09314842563828 1
5.09894632237175 1
4.9390136013802 1
4.9923880459901 1
4.92952921885863 1
5.22818972891334 1
4.84975778338748 1
4.9631878732477 1
4.85800404176848 1
4.88396526832999 1
4.94556855018823 1
5.13511175203625 1
5.06655331415498 1
5.15714959430688 1
4.88488324045433 1
4.98670855678705 1
4.70675336781983 0
5.04912137469175 1
5.10879350513535 1
5.0629261130775 1
4.53606267165817 0
5.38169104006021 0
4.62366734874983 1
5.19719729229964 1
4.93397241880132 1
4.96245930689753 1
4.98351435754721 1
5.15543997945145 1
4.66317967077185 0
5.04027223793839 1
4.8605165082966 1
4.83687613148761 1
4.91071365535483 1
4.95530612851007 1
5.24133973274951 1
5.26427618821909 1
5.01101157852508 1
5.07301518702326 1
4.83804155152022 1
4.99817251321297 1
5.1729715778492 1
4.82650384993833 1
5.01032735908563 1
5.09084259810183 1
4.9791372613279 1
4.90579603674626 1
5.08827059524572 1
5.1805305376905 1
4.95010781953514 1
5.04486962405424 1
4.73513108720022 1
5.62783756002448 0
4.96003582607243 1
4.88517933687065 1
4.94084210609742 1
5.14406576594043 1
4.93917902733042 1
5.01521333323597 1
5.01385429271711 1
4.81995367901531 1
5.17867400296151 1
5.08514105142369 1
5.0102516786187 1
4.9081468527241 1
4.91350347441701 1
4.57226767369051 1
4.90268128646608 1
5.09288290637548 1
4.9584354671384 1
5.06981161010043 1
4.73472338717727 1
5.00853872643244 1
5.078731968168 1
5.15289838400697 1
5.01603142075572 1
5.12973371699298 1
5.08111739096393 1
4.85228672387412 1
4.6101765408156 1
4.89972470784105 1
5.25976883431172 1
4.95178304476159 1
4.9005571606793 1
4.87824781578599 1
4.76256208707119 1
4.94907247472304 1
4.90070872897508 1
4.95612637047572 1
4.91835780772213 1
5.11189667118478 1
5.13210379275857 1
5.00405610057169 1
5.11375526174328 1
4.932052154915 1
4.9643850771399 1
4.96446906026022 1
5.21508578954948 1
5.43529332202381 1
5.01516411670054 1
4.92684299988713 1
5.18199087837304 1
4.82741050471553 1
5.00400112929543 1
5.24852424680734 1
4.54367219200101 1
5.13888280576889 1
5.03996469115776 1
5.13184611345912 1
5.02431350244634 1
4.76055803490576 1
4.96469624474617 1
5.4416053784216 0
5.32578275211946 1
4.92413897007024 1
5.07909746263736 1
4.7349797471891 1
5.1148955439661 1
5.22436823195867 1
5.00096027100807 1
5.14590892104089 1
4.8546114045188 1
4.64969619082654 1
5.10068175832927 1
5.1479440711045 1
5.07852211440349 1
4.83504362533338 1
4.68279863489456 1
5.19864674866467 1
4.91186975687404 1
5.11478670844339 1
4.90101782745583 1
5.18280603579453 1
4.77605933360828 1
5.07123773781803 1
5.13567200528835 1
5.12235275214501 1
4.98322549004242 1
5.23473224944546 1
5.46238000775166 1
5.00862059205985 1
4.49263863031735 1
4.76859532878571 1
5.26003156514217 1
4.86098510320583 1
4.82008351261592 1
5.07446748508258 1
4.88053769501648 1
5.03984209447524 1
5.2611345606273 1
5.22070905876625 1
5.01710779101716 1
5.02987804100899 1
5.1147867919341 1
4.96241734862313 1
4.95663677231507 1
5.12913411450963 1
5.23391976938044 1
4.76459182650735 1
5.09541909174457 1
5.07533205142463 1
5.37104942653908 0
5.15135773608508 1
4.92068254737943 1
5.01112351264589 1
4.93292310141181 1
5.1474899081635 1
4.81031250601736 1
5.10121471759511 1
5.04113823194836 1
4.95818265829631 1
5.11279911905485 1
5.05083923658025 1
4.71247682155823 1
4.66701456646096 1
4.85177682765453 1
5.08157057992126 1
5.0464141476441 1
5.09781162281159 1
5.1493981031061 1
5.18445289140827 1
4.98791989310867 1
5.23671683771844 1
5.29700249698828 1
5.3334753751151 1
5.04144106015037 1
4.83803603382775 1
4.63513731069183 0
5.00816409756676 1
5.45515581509806 1
4.90619448340915 1
5.09282088620057 1
4.68082844405227 1
4.99661250077922 1
5.05198067002196 1
4.51011292202458 1
4.80689496559839 1
4.9490610501696 1
5.05536164283248 1
4.53651986231053 1
5.03844430422654 1
5.15996307958356 1
5.26773034080749 1
5.0488789252108 1
5.18592643784465 1
4.9142830302989 1
5.06869154854578 1
4.29225282812919 0
4.96307083286456 1
4.83996667949563 1
5.15192376719837 1
4.97024495910566 1
4.97664273273288 1
4.97131226355357 1
4.9227446521073 1
4.6912500496274 0
5.18026922226192 1
4.62033267981546 0
4.97225826955548 1
4.93906514604777 1
4.90106643219814 1
5.04494034212765 1
5.02863683745557 1
5.11546661080064 1
4.47934444258323 0
4.97658511872256 1
4.97268554615927 1
5.00705469139322 1
4.87753795987097 1
4.98434811457837 1
4.69124815995772 1
5.072161284911 1
5.034661879529 1
4.95113143915967 1
5.09855905237553 1
4.9722665645256 1
5.41476227747923 0
5.15975230277226 1
4.76225843796315 1
5.02069709061162 1
4.96435336968181 1
4.7464628065797 1
4.78776140898777 1
4.7697260159182 1
4.77625202054515 1
5.15080225574947 1
5.02864796113899 1
5.03885473175797 1
4.82601504589812 1
5.30566269949309 1
5.14857567923926 1
5.03801446277663 1
4.89368879718846 1
4.81215085464811 1
5.08970720794144 1
4.95708888491305 1
4.83961151843223 1
4.83159741012087 1
4.7630366710073 1
5.07678194838962 1
4.88709475238746 1
5.10322362052896 1
5.47048929128849 0
5.16991120043106 1
5.01917988138901 1
5.06872779164197 1
5.11782904846103 1
4.98509251762089 1
5.09684641201194 1
4.70524544552239 1
5.16949926472901 1
5.25585652712858 1
5.00130345965699 1
4.49555702006864 0
4.87006332956461 1
5.16867678860739 1
5.11713249738553 1
5.11588461317685 1
4.78029086146366 1
5.29857879938015 1
5.25683476733769 1
4.75951318161206 1
5.2342338976348 1
4.94957632024569 1
4.91835248625743 1
5.05236689171252 1
4.86787017707391 1
4.81305028678316 1
4.92857966190482 1
4.90390098468261 1
4.84720040473011 1
5.17131821109263 1
5.09300254175547 1
4.95924845493541 1
5.30321681562506 1
4.80301635584549 1
4.92615693665299 1
4.77675717836818 1
5.4570893289013 0
4.84010051205972 1
4.91612234996331 1
5.06919753707906 1
4.46734034825413 0
5.48472909568519 0
4.60959359077864 1
5.2383664647334 1
4.98950718243095 1
4.68088703067176 1
5.12832074809474 1
5.05365633912179 1
5.22181707653463 1
5.20623680410136 1
4.75261375061972 1
4.82712008311948 1
4.77763911950811 1
5.08771186564011 1
5.16592839468183 1
5.04277551599745 1
4.61957352366342 1
4.77161087308555 1
5.24335053453169 1
5.05623989493301 1
5.52155193202043 0
5.02867938218636 1
5.02484973135102 1
5.04459103966658 1
4.80905719822235 1
5.01904943227618 1
4.99424368818808 1
4.78633980806611 1
4.84785881527638 1
5.07941277049161 1
5.28826955906317 1
5.10921459194128 1
5.31763687570203 1
4.89003144443115 1
5.16034064746505 1
4.97442965687119 1
5.06777585650055 1
5.09829913009492 1
4.93030694339883 1
5.11620006415134 1
5.4413319402387 0
4.83697049610216 1
4.89691385205745 1
5.15801460784573 1
4.71447124805378 1
4.73593523491063 1
5.19377546785957 1
4.99940638349738 1
4.92045436492834 1
5.0669455980306 1
4.85102371788606 1
5.0050598654365 1
4.74085939557348 1
4.98357431989807 1
5.11235701213358 1
5.07752234985924 1
5.08017211964821 1
4.89306804159951 1
5.05217870749256 1
5.16072743026128 1
5.05438546532011 1
5.35124852202851 0
4.81221024541626 1
5.03177769710356 1
5.03931847048554 1
4.92897964488203 1
5.1899980715011 1
4.92573700964202 1
5.07744861598141 1
4.86925790638567 1
4.93699318029121 1
4.72307003872527 1
4.8137015223478 1
4.92272458315811 1
5.02531851372862 1
4.85386982283812 1
4.93405005781351 1
5.10148461582726 1
5.05049577898984 1
4.9115034601298 1
4.9223782579553 1
5.17222523840432 1
5.44225872810128 0
5.16790896548169 1
4.94403101402052 1
5.42180678809209 0
4.87199941297587 1
4.85264907563787 1
4.90397187192285 1
4.86907819106082 1
5.2468830996575 1
4.71539565234148 1
4.91312187098683 1
5.00483457306872 1
4.92862050603885 1
5.05150681659681 1
5.28544796605932 1
5.09562691024948 1
5.50163419622307 0
5.06650444223549 1
5.51180062757888 0
4.75892893057021 1
4.93452270173973 1
5.19128518136649 1
5.81521336183489 0
4.96396771835996 1
5.19879087330192 1
5.00685110075998 1
5.08514085179168 1
5.09568129845583 1
4.91059935262932 1
5.34794429178714 1
5.01677299080775 1
5.33631918973947 1
4.9681506097801 1
5.20723852843787 1
4.96996018053534 1
4.98365647976468 1
4.8275314500265 1
4.90903942173845 1
5.2009426740097 1
5.07300318790712 1
4.60686124427298 0
4.71880569118539 1
5.01022856811309 1
5.05040435941625 1
5.24253725152109 1
5.04011160335863 1
4.6476531297365 0
4.90844591416466 1
5.09090363865135 1
5.00225023064148 1
5.28533803155085 1
5.12061236981849 1
4.89277337897529 1
5.29842270633056 0
4.72422717256544 1
4.96375486023544 1
5.22935636506883 1
5.15688930353578 1
4.95042098898421 1
4.90160690803887 1
4.9164508384552 1
5.26116864336589 0
4.68722912530848 1
4.90198974174301 1
5.06861523825393 1
5.06151411606388 1
4.95973305973835 1
5.20839804471517 1
5.18508539085667 1
5.03461060062771 1
5.01771261934805 1
4.92535026027213 1
4.73376745620909 1
4.85482825056703 1
4.86902991659487 1
4.84000366246889 1
5.02676226415527 1
4.94562536762349 1
4.90190946298589 1
5.00060500648966 1
4.97043099643957 1
5.02703306058595 1
5.24130358247421 1
5.12219673551324 1
4.85979467243372 1
5.00148099025602 1
4.89928013310785 1
4.89412259147146 1
5.05240114132919 1
5.12727502717245 1
5.12348320152471 1
4.97295383448852 1
4.99341148997119 1
5.46053479279517 0
5.03849045154404 1
5.06598396095601 1
4.74258762842895 1
4.92834122821132 1
4.48914569292031 0
5.03226194007297 1
4.93225124778644 1
4.1125280540861 0
5.15546055011193 1
5.01650741120759 1
5.17337336129928 1
5.2200935290711 1
5.19355586189907 1
5.20386251337995 1
4.9331732160091 1
4.82341476267503 1
5.1569030536315 1
5.04817866066192 1
4.67727913442028 1
5.04349354141866 1
5.09540930055712 1
5.18036205904064 1
4.82162978337933 1
5.04271968549083 1
4.80870988228651 1
5.07028077687577 1
5.09451250357112 1
4.94815127506061 1
4.78040645908319 1
4.92167899414313 1
5.17647608631628 1
4.85797728924694 1
5.3556977418231 0
5.13701143094521 1
5.17057624091834 1
5.12083609062069 1
5.55421329730665 0
4.94591132639116 1
4.88259406750834 1
4.96989921268233 1
5.29661128096474 1
5.05670429661942 1
5.34291162376747 1
5.02410732484415 1
5.18147945592551 1
5.23972368169497 1
5.06080104926837 1
5.16226636612312 1
4.62738513382035 1
4.86467468962402 1
5.20631459035134 1
5.19144158615987 1
5.057033560518 1
5.13362773605147 1
5.04311985721009 1
4.98705717523333 1
5.06358643295935 1
4.80543939505063 1
4.9753566430646 1
5.02066223118741 1
5.04330608006984 1
4.98745539208821 1
4.82746434687073 1
4.98518020552551 1
4.36369880483299 0
4.8256959737066 1
5.08068929091884 1
5.37208504705937 1
4.90804748392525 1
5.04195873813464 1
4.95819177718818 1
5.08183660238142 1
5.00854053865593 1
5.22958508092743 1
4.97446290406558 1
5.29861894364747 1
5.19079591580637 1
4.87950053003236 1
5.17473976018152 1
5.20574369911117 1
5.03410406222388 1
4.96976818936623 1
5.02887350641866 1
5.12807180528402 1
4.70558655526891 1
4.61151816059637 0
5.04330383797875 1
4.94884547963836 1
4.51468205377097 0
5.19274038203526 1
5.44431162266738 0
5.01928395126922 1
5.04791270828622 1
4.72166705565699 1
5.01425006750726 1
5.02093911004118 1
4.63400226945796 0
4.94063795236176 1
4.98829638911389 1
4.93674544177818 1
4.90343171050128 1
5.15803510993626 1
5.3177677741875 1
4.86019208307969 1
4.90283961496147 1
5.39252349068516 1
4.83150939428271 1
4.87289040732554 1
5.13270889629674 1
4.82011080858072 1
5.05671311076776 1
5.07552246927025 1
4.92139333566799 1
5.34071036072782 1
4.87160453409983 1
4.93533753850851 1
4.78347180759241 1
5.04932685450575 1
5.24154763708606 1
4.94607596049662 1
5.02697287232859 1
5.00538828530074 1
5.08334378184936 1
4.82653747171365 1
4.94635586085954 1
4.8424595084628 1
4.94065882635632 1
5.20710850225161 1
4.90442424590763 1
5.0157897474492 1
5.35622673968974 1
5.06504053432909 1
4.71326211375731 1
5.01426125075202 1
4.84406867752609 1
5.47835140511045 1
5.12652906403835 1
5.16203352300743 1
4.85398421144107 1
5.08083760935563 1
4.93225936561862 1
5.0333663339039 1
4.9989566830767 1
4.89360091663894 1
5.31462635322709 1
5.19214926981205 1
4.83751217032265 1
4.918268557743 1
5.14738872078414 1
5.0146473560715 1
4.83360286625624 1
4.76291039402659 1
5.1776333857995 1
5.01858039737383 1
5.17077538496807 1
4.97103296329502 1
4.99898730660288 1
4.9504802183656 1
4.86352871259551 1
5.03382548061226 1
4.76774100069303 1
4.92244051835582 1
5.23314132956279 1
4.91569299919133 1
5.05169752077862 1
5.12433555855656 1
4.91173521383477 1
5.02987758538309 1
5.02536808972405 1
4.93705047752408 1
5.20560647032735 1
4.86912303175555 1
4.89695412353276 1
5.08893162809026 1
5.05377013649534 1
4.7240857496855 1
4.81707682805444 1
5.10357309017339 1
4.75098759828793 1
4.98468917196929 1
5.0178461071382 1
4.83182486215924 1
5.09490071589295 1
4.94442565389372 1
4.79075135407356 1
5.09693108515879 1
5.06489085816882 1
4.84348336371289 1
5.26019096808178 1
5.11494880321794 1
4.93714432341936 1
4.73827444403701 1
5.36422230963598 1
5.12526334071293 1
4.77924281136855 1
4.98828145881145 1
5.32275592010707 1
5.17380293436256 1
4.82747764268591 1
4.78943394125374 1
5.33652453312697 0
4.88438916219563 1
4.94247135292706 1
4.39926244766316 1
5.01718184410853 1
4.90786831950958 1
5.20431604755484 1
4.94918263550856 1
4.94031505675127 1
5.20150535971978 1
5.01877675297704 1
4.92540153587549 1
5.04469480235156 1
4.90420749009988 1
4.74293538251234 1
4.93882497483296 1
4.9603852943912 1
4.9064154928024 1
4.99108577381558 1
4.8286351481848 1
5.15373909245779 1
4.86768609650521 1
4.93158009942834 1
5.3710495478478 0
5.09931129260676 1
5.30054413728089 1
4.61311569425436 1
4.78305871315112 1
5.07685662301058 1
4.77553537070869 1
4.8856824254363 1
4.76751784701171 1
5.1411246115903 1
5.24344920771088 1
5.11823443544253 1
4.69285711125868 1
5.09389325863482 1
5.07479157882447 1
4.96597772391189 1
5.38027021219288 0
4.88094480031248 1
4.42630255085951 0
5.0460275520521 1
4.95170167588383 1
5.04697473880066 1
5.01596003484997 1
4.58934529166474 1
4.80067721969392 1
5.02920624618606 1
4.94917387554669 1
4.97219026666814 1
4.93484871329207 1
5.00005607059783 1
4.94196629549311 1
4.96774369330504 1
5.26812561685916 1
5.0349537899317 1
5.30684955670676 1
4.91021796893317 1
4.8284898500565 1
4.94458742834511 1
5.09220582258154 1
4.73887318606638 1
4.87473465286646 1
5.35794711756916 1
5.12850539291405 1
5.07914036993573 1
5.01840429304332 1
5.12638922515543 1
4.90019165864602 1
4.68211052668274 1
5.12388677241576 1
4.8444923616817 1
5.13061434697935 1
4.88406104374481 1
4.97025047210155 1
5.32776001269007 1
5.07558677537706 1
4.98461766062273 1
5.04605369128793 1
4.87363875398165 1
5.18153075546679 1
4.7477867909746 1
5.00099990405764 1
4.88604844936375 1
4.78454141606312 1
4.85264517963048 1
4.97611016291342 1
4.90926535324486 1
4.76293911975824 1
4.92754111782762 1
5.10891157344302 1
5.36169047991618 1
5.47904433224346 1
4.74789568115598 1
5.0433557884267 1
5.27132859083165 1
4.63650940334472 1
4.99974115363871 1
4.8057926176432 1
4.83680301063521 1
5.39251890096823 1
4.79722870573881 1
4.99026430787368 1
5.1616264867828 1
4.98039768373272 1
5.09971141691913 1
5.05488616211769 1
4.9676328917162 1
4.74397880107943 1
5.19664915290572 1
5.08374725601688 1
5.14935032078766 1
5.25675973153924 1
4.86270226092837 1
5.18712204021331 1
4.98544790053986 1
5.18953158739245 1
4.76500789512365 1
5.29205737526435 1
4.93965380623026 1
4.82840893235572 1
4.78272062100258 1
5.00235393396791 1
4.8974038479765 1
4.99930202130853 1
5.07666030973491 1
5.12450919344968 1
5.10526428964839 1
5.2960947252278 1
4.49503876183101 0
4.62463380999723 0
5.19502411758132 1
5.12849356071412 1
4.88572172529918 1
5.36372066298604 1
4.9374258351069 1
4.85150022888248 1
4.89985893155617 1
4.91470931742427 1
5.00928734594535 1
4.9677247681667 1
5.292493885724 1
4.74519585678598 1
4.90133524089404 1
5.04422168968079 1
5.14662763787519 1
4.95088234870745 1
4.732266102415 1
4.96471863802433 1
4.90322430098263 1
4.91713736956066 1
5.23711243976918 1
4.84249958279179 1
5.35820528426544 0
5.10528400269463 1
4.94247343699661 1
4.86524336664813 1
4.83047568766784 1
4.61435851014812 1
4.97662392483707 1
5.15765016501352 1
4.81829609510702 1
4.92167168087638 1
5.31260741084135 1
4.98666347263752 1
5.13438210023921 1
5.19523658410179 1
5.17179983355084 1
5.0131103236235 1
4.92151227716171 1
4.96292113115727 1
5.17795496716618 1
4.89081954102576 1
4.82346827813122 1
5.0469164871745 1
5.08504558164684 1
4.93773321958113 1
5.120620658311 1
5.10752810091228 1
5.14670968816401 1
5.04373791099679 1
5.15151167349377 1
5.00815426968354 1
4.990324692418 1
5.05363167855811 1
4.89724396156939 1
4.78705176890247 1
4.80565481790536 1
5.34523249466108 1
4.98901280033513 1
5.41894931861257 1
5.25433823184368 1
5.02711335629399 1
5.04136574122819 1
5.01283267285801 1
4.90908623090706 1
5.07486132826871 1
5.0808982838347 1
4.9583080698106 1
4.71698582314832 1
5.12029611092315 1
4.81824213081189 1
4.93636588862882 1
5.13319078546888 1
4.84596108087952 1
5.17793292784344 1
4.97217106695868 1
4.98168696049816 1
5.04971216152105 1
5.00037451675916 1
4.84654760936095 1
4.88977833074242 1
5.15598785526716 1
5.01027266836122 1
5.12135526466895 1
5.00178497460028 1
4.98166202807186 1
4.80260841377927 1
5.2268980092471 1
4.76811963821736 1
5.22685564143568 1
4.9552432086249 1
4.75266451135188 1
4.95301954377084 1
4.96479993962102 1
4.83027284131651 1
5.06749671808843 1
5.05084134138143 1
4.90584345163896 1
5.27704905991066 1
5.05194705899928 1
5.31992008290726 1
5.4411076149221 1
5.47059623100215 0
4.79395806839609 1
4.91884763035008 1
5.26238368506346 1
5.23523662988475 1
4.75280616222335 1
5.12695541183034 1
5.23287172265189 1
5.09581568313506 1
5.26165302393159 1
5.27225835204853 1
5.04040655205637 1
4.94867706245229 1
5.46174805815002 0
5.20717820859894 1
5.16379049535287 1
4.75994203223165 1
4.94268785645398 1
5.00478527851716 1
5.03622525331547 1
5.01052687591318 1
5.03884323757648 1
5.0434365209157 1
5.10984518450906 1
4.91280254647512 1
5.0873692884328 1
5.16902385974357 1
4.96104352276025 1
5.08867026414075 1
4.97497035079953 1
5.07647594894879 1
5.11756283771429 1
5.02248354031123 1
5.36266724692706 0
4.94541295975744 1
4.66402150512601 1
5.00688584528333 1
4.99666667487743 1
5.05471260665278 1
4.81017503776055 1
4.94611056770926 1
4.88999191393518 1
5.10768987112184 1
5.03626974105002 1
4.95750265971846 1
4.96038225059372 1
5.4350135451886 1
5.34535218033087 1
4.83982830755342 1
5.02724467548272 1
5.27533605771986 1
5.05744005390644 1
4.88371776819719 1
4.90751219701571 1
5.06372893214777 1
4.75165455541624 1
4.73124148340726 1
5.11497021626022 1
4.86079994848165 1
4.92043064753323 1
4.85457377206459 1
4.74114176547556 1
4.73210212673499 1
5.12430759927636 1
4.97896601457166 1
4.9214588132088 1
5.35030539438561 1
4.67667620292874 0
5.1072302102957 1
5.13805182453382 1
4.76806067673447 1
5.10181687263342 1
4.72729223740679 1
4.62594303478143 1
4.95851477885821 1
5.01254909455512 1
4.91395271028534 1
5.14711073163362 1
5.08894999657971 1
5.16343783299693 1
4.79458491622014 1
4.83802679057228 1
5.00837582206287 1
5.22962819123821 1
4.8126392165966 1
4.90584995733147 1
4.85392804324581 1
4.90915758075482 1
5.06138854780853 1
5.37030571299825 1
5.26959995490789 1
5.21077034015731 1
4.9622828034651 1
4.59351493081536 0
5.0142462275019 1
4.94457058436058 1
5.19074247036786 1
4.74616836329656 1
4.76039602505801 1
5.38917646295182 1
5.32154184000999 0
5.10712409887894 1
5.13156638244083 1
4.91985149249419 1
4.96422804078843 1
5.07254770781844 1
5.3420321006508 1
4.83465591788083 1
5.00685595254393 1
5.0395101626814 1
4.77303283310656 1
5.24179133078704 1
4.74192540816809 1
5.17853452810203 1
4.95052075302069 1
5.13555939757874 1
4.79652998907707 1
4.31541071820796 0
4.93856727610952 1
4.85073269831109 1
5.07844948540304 1
4.99134753452929 1
5.01107887815104 1
4.88779894920152 1
4.99166020825495 1
5.25300802293403 1
5.30098021002472 1
4.91771918169932 1
4.84646296729051 1
5.18894377689096 1
5.13569105610202 1
4.6039797720506 0
5.10473182653576 1
5.09750071514953 1
4.96124825064037 1
4.60637793084178 0
5.20506112538654 1
4.89247300004108 1
4.77590104828982 1
5.6248747073789 0
4.67282389702355 1
5.27667152954353 1
5.17073739430112 1
5.22075416093317 1
4.99744469629857 1
5.0456611941358 1
5.01780381958284 1
5.06994079715488 1
4.8123961378255 1
4.7890359668152 1
4.82799851833215 1
4.9828441932436 1
5.22480992399817 1
4.84111207859586 1
5.18222575132018 1
4.97231536613799 1
4.84791578910709 1
4.93615139330778 1
4.73225673120084 1
5.14389120344662 1
4.92934871777755 1
5.29183844448246 1
4.9766997269318 1
5.04352184930712 1
4.87337545840618 1
4.9857137437559 1
4.78381175832219 1
5.32691256530566 1
5.08094856004849 1
5.08006639856993 1
5.18475469286739 1
5.53548443722205 0
5.08254173205056 1
4.9897223705167 1
5.04317730327363 1
4.90688163630938 1
5.06967377244756 1
5.33247197160098 1
4.94263294479176 1
5.03462914053214 1
4.87742489101969 1
5.36341659210215 1
5.00506131697572 1
4.95399617009749 1
4.84525112494106 1
5.18412028216048 1
5.08532113682715 1
5.22491445109364 1
5.04911141185683 1
4.72382061362474 1
4.92180844846411 1
4.88661628247349 1
4.99635946635741 1
4.97692197067246 1
5.46438104718462 1
5.26082613596288 1
4.85291097407024 1
4.82255674169952 1
5.088681601281 1
5.04073401822865 1
4.93982319006869 1
4.83717204507418 1
5.14051504078392 1
5.20720760585256 1
4.68616719275205 1
4.78044596339318 1
5.12441993760309 1
5.31654798737938 0
4.96332166274434 1
5.25551970853429 1
5.05045109190719 1
4.76330378207102 1
4.86602925592357 1
4.98393674258117 1
5.14014737043872 1
5.13167085708262 1
4.98536361316696 1
5.18030139166549 1
4.67593486189271 0
5.15825555554555 1
5.23281942083132 1
5.04643859800624 1
4.93595156427607 1
4.71810935010917 1
4.91354534244569 1
4.85748322759591 1
4.97350838374733 1
4.71805894401165 1
5.21707835863552 1
4.88471222518041 1
5.1267404590964 1
5.08309250345956 1
4.93491808707326 1
5.07219109809348 1
5.03823148460051 1
4.68783121340033 1
5.12137944793239 1
5.28817441212519 1
4.95773981159367 1
5.06442901095119 1
4.95752471444293 1
4.89685359248981 1
5.33182757756213 1
5.13359788587941 1
5.13627350863315 1
4.79297760046325 1
4.63156749366134 1
4.9830932961668 1
4.87351666614536 1
5.13867815882302 1
5.04443571901195 1
4.85292402663096 1
5.04396671500601 1
4.91461427964113 1
4.93605035800866 1
5.00190288314756 1
5.15599098452035 1
5.05055923160845 1
4.75356705476532 1
4.93136240042592 1
5.23282123526329 1
5.01250913311366 1
5.134963998315 1
4.88331908843685 1
4.81785986815153 1
4.96539226379483 1
4.80766504155345 1
5.15004980475886 1
5.03721966272234 1
5.33191910097535 1
5.00347011530827 1
4.8032223261208 1
4.46152283385886 0
4.80673375383991 1
4.88710001206778 1
5.12629077288987 1
4.95010361644719 1
5.27131869834495 1
4.90054893873086 1
5.09003707236085 1
5.05920326348428 1
5.13506554874661 1
5.1642981961135 1
4.8196370011413 1
5.07028066254456 1
5.03717683389923 1
4.98488353423552 1
5.08514347261562 1
5.05094531752724 1
5.13212285107657 1
5.16367924519422 1
4.88151533116605 1
5.39344045088306 1
5.07183944292561 1
5.22412787568701 1
4.81268939427266 1
4.93923618688363 1
4.89163112276267 1
5.0462468332517 1
4.94492341959494 1
4.94424473590832 1
5.2815632500554 1
4.93089837362305 1
5.08259849474638 1
5.11901895808093 1
4.83997791233778 1
5.00892068674133 1
4.80063758480269 1
5.30186385111234 1
5.10930898936725 1
5.1817443688375 1
4.95150033499515 1
4.86549807096257 1
5.11228209518647 1
5.09329099877302 1
4.9418074713774 1
4.95591528363671 1
4.80936772302911 1
5.03236297511489 1
4.91467405329746 1
4.80208521652667 1
5.16155922221801 1
5.21349111512554 1
5.02869514141637 1
5.01336961082608 1
5.00102172666233 1
4.96909810334993 1
4.67483022287441 1
4.57940037423269 0
5.14887682670016 1
5.13238577564967 1
4.64529405439018 0
5.13809941092603 1
5.01197487057358 1
5.0842189675262 1
4.65454887057516 0
5.00891000358895 1
5.32620912355071 1
4.78522618481305 1
5.22239488856523 1
5.05041411234483 1
4.93419328944888 1
4.8896502510349 1
4.94754175172129 1
4.97186585167454 1
5.11827927045428 1
4.76596706076704 1
4.86985950736189 1
5.02782707417117 1
4.82222224496592 1
5.14301635841097 1
4.85846401323774 1
4.8995015221558 1
5.00947463953707 1
5.00185631441685 1
4.98567912567328 1
4.94191717759453 1
5.157933905295 1
4.9578073457759 1
5.1120154309016 1
4.90591423133263 1
4.82432807232133 1
4.89766766844115 1
5.19926707007432 1
5.09954247412099 1
4.96493445963733 1
4.70147302442507 1
4.90859973172771 1
5.04953273032497 1
4.8605228164099 1
4.95497045140681 1
5.1365540078071 1
5.1416632926053 1
5.07021730125239 1
4.96317383368492 1
5.28938460566139 1
4.96240703782599 1
4.75520897766173 1
5.12631454768461 1
4.98233135470244 1
4.82881762470493 1
4.85703077080734 1
5.01366375927324 1
5.07001751633131 1
5.11217850979393 1
4.81953590082507 1
5.12217908836144 1
4.7413875966386 1
4.9510937948499 1
5.12478293494579 1
5.21750154448095 1
4.77412905831673 1
5.15716076253862 1
4.98341154068117 1
4.858407635488 1
4.68490332315357 1
5.20167124842538 1
5.3564173620118 1
4.97555550460881 1
5.07653215781261 1
4.65188850408312 1
4.90164892131399 1
4.8861285424774 1
4.7241964310303 0
5.1295017187269 1
5.0447330017848 1
5.05103242174772 1
4.92230726502654 1
4.79252118896657 1
4.95925819136653 1
4.83985368297694 1
4.80221265064393 1
5.19052976872722 1
5.0178213413705 1
4.706106611822 1
5.03085660959578 1
5.15343292871672 1
4.98685309513982 1
4.91779742031333 1
5.52649892936462 0
4.85698969337266 1
5.01695175446073 1
4.87899811440674 1
5.2236020454424 1
4.78772980516052 1
4.94660762439187 1
5.24082172622308 0
4.87312608743246 1
4.92174769565155 1
4.7837035363989 1
5.1129698281864 1
5.12009695433817 1
4.7178070875763 1
4.66610421471569 1
5.13745594931337 1
5.0356836519937 1
4.91085197700579 1
5.28163101203415 1
4.65196544291308 1
5.09104583673375 1
5.08467186841048 1
5.23215651788133 1
4.89579421784064 1
4.9586672172861 1
5.11453685533349 1
4.98300391344001 1
5.29374273402014 1
5.01081709513653 1
4.63540388530239 1
4.92108989225841 1
5.03179645139611 1
4.68199187430642 1
4.93555826536675 1
4.88649496108155 1
4.79552716002704 1
4.90188683593888 1
4.90308318489201 1
4.93843371749493 1
5.15054063561676 1
5.04607945979213 1
4.86384602891268 1
5.06800506669469 1
4.71207433717622 1
4.93189448442818 1
5.00013301972924 1
4.93673452129636 1
5.01583758326672 1
4.90449726831762 1
4.95531561751448 1
5.10805556194577 1
4.93398513150373 1
4.80750711106153 1
4.73908095865847 1
4.83301736638723 1
4.93010149902601 1
4.99627127808865 1
5.21850961402443 1
5.16722393677835 1
5.17700228130159 1
4.96438613608372 1
5.29430154908146 1
5.10934390443154 1
5.20161206932362 1
5.08839471931082 1
4.89502837677155 1
4.95768357246401 1
5.21955463683201 1
5.29649191354642 0
5.30144010101867 1
4.91159140397667 1
4.87470704845563 1
5.17022002429813 1
5.12851556558551 1
4.89607872851437 1
4.76639375651903 1
4.83493154564162 1
5.27384750159143 1
5.37731167900993 1
5.12024317595768 1
5.14138800960422 1
5.0384893201962 1
5.04570715805525 1
4.79902958651769 1
5.17038969732083 1
4.99220890531325 1
4.90951763473449 1
5.19059212156497 1
5.37496909400858 0
5.07163148705399 1
5.14391614368786 1
5.12596757486769 1
4.96973885161858 1
4.9832184315371 1
4.75663363497204 1
4.97506388792373 1
5.0182609118496 1
5.00831927403083 1
5.30230889186122 1
4.86416069879622 1
5.02560431223694 1
5.1571076614351 1
4.87464815997546 1
4.87602151151456 1
4.99022290126749 1
5.14177085799965 1
4.84175338603181 1
5.20149921912077 1
5.03970632602651 1
4.98015577102297 1
5.15268131793537 1
4.86464253156221 1
4.8598961487086 1
5.34411456556633 1
5.25925597701034 1
5.27587880266397 1
4.79248257063679 1
5.10922324410181 1
5.04226184970672 1
4.71177063362318 1
4.90164290393933 1
5.15075161352057 1
5.26768571203265 1
4.85663814661314 1
4.97103928615138 1
5.04147261202116 1
5.10810803781384 1
4.85419339395868 1
4.88020152696851 1
5.18734448986738 1
5.04816870108861 1
5.13077979800733 1
4.8704971609935 1
5.03004482349275 1
4.98690693509031 1
5.03391516931972 1
4.99229257387158 1
5.07808628278413 1
4.9775145304131 1
5.13617874995716 1
5.01047248789724 1
4.94022210805147 1
5.25295607592211 1
5.06175701607652 1
5.20172316266315 1
5.08982029559306 1
5.11943536722487 1
5.04656104707961 1
4.99426043669423 1
5.05189110323942 1
5.3280194764093 1
5.1163884893623 1
5.16873641538369 1
4.98056451276651 1
4.97256985797705 1
5.12618766875749 1
4.97965902740185 1
4.96396884140462 1
4.84659632202759 1
4.89468812509562 1
4.95961470377027 1
5.17519935868689 1
5.04796729471244 1
4.95446097735594 1
4.81295190975561 1
5.17173794774008 1
5.04081169843327 1
4.8016001170645 1
4.99327122244189 1
4.74056338403546 1
4.86581510871643 1
4.98229902792621 1
5.09243225403237 1
4.86324770511091 1
4.84956408641726 1
5.6785202432869 0
4.78317896970433 1
5.37648523999911 0
4.86771854139156 1
5.05428754143933 1
5.19072892872634 1
5.18514135802104 1
4.99556885928782 1
4.86695565748845 1
4.83414472514745 1
4.75929064479782 1
4.96498528189728 1
4.91912493265095 1
5.31357847758635 1
4.87315671138411 1
4.93582018257753 1
5.01705081198503 1
4.5296747043708 0
5.15408558287386 1
4.92501805030354 1
4.91189054440834 1
5.04218279283628 1
4.80024821501841 1
5.10646947084376 1
4.94883956547204 1
4.943345913846 1
5.0875008132328 1
4.80161439598213 1
4.77247519913804 1
5.16203558269609 1
5.06019085533458 1
5.08663187786251 1
5.18795681309808 1
4.7143180473747 1
5.02234392961121 1
4.7493542690805 1
4.7844932391985 1
5.37832555407125 0
4.88539604539909 1
4.86489495080247 1
5.36083626908321 1
4.9404949016638 1
5.04067873974874 1
5.35923410259547 0
5.15304890542181 1
4.94497073964666 1
5.28792281463495 1
4.89314437753537 1
5.02954240930084 1
5.08926421545044 1
5.21012503178088 1
4.92949727147018 1
5.10948839514605 1
4.93183501851732 1
4.85833562064745 1
5.03537972855668 1
4.7073113209245 1
4.90891960433114 1
5.0930937085124 1
4.92225566839915 1
4.84896707119019 1
5.10229458299946 1
5.15656400420714 1
5.04103389184618 1
4.90277810254944 1
4.89078895135297 1
5.15090350310736 1
5.12672240130873 1
5.02161634364499 1
5.04483842180471 1
5.02746431745829 1
5.09453216282046 1
4.85247271414274 1
4.99920908573659 1
5.02221941019416 1
4.92644394906646 1
5.06665777891405 1
4.9239484029454 1
4.7528256392993 1
4.75727276782625 1
4.95539900865029 1
5.2170123746585 1
5.00645734346413 1
5.02876924702863 1
4.92672507217367 1
4.71667828503838 1
4.90954682396934 1
5.13820036503993 1
4.92367677751472 1
4.78000391820045 1
5.24633880279815 1
4.97271981100968 1
4.99065813435975 1
4.74530205991575 1
5.05284604685329 1
4.76909376767688 1
5.13962641370636 1
5.01189514499312 1
5.02408292084843 1
5.12162588864372 1
5.03724777900747 1
5.11893358951378 1
4.48218585538318 0
4.75450308891946 1
4.6973126982248 1
5.2093840053378 1
4.79692967533249 1
4.80590256644812 1
4.91309276696945 1
5.18148026971046 1
4.89413171123127 1
4.87089504024678 1
5.15132200720572 1
4.38695266492421 0
5.07716328189014 1
4.74844169399681 1
4.99651423464063 1
5.01826131173445 1
4.98862063585901 1
5.17767953150345 1
4.9996497688168 1
5.10637542623334 1
5.06093898351724 1
4.84967346585689 1
4.73603859318988 1
4.81237039104944 1
5.01870844921695 1
4.7961018464758 1
4.91429794055545 1
5.15078662481376 1
5.08631225597415 1
4.8995676560724 1
4.96300347272158 1
4.99061703978018 1
4.94396818224538 1
5.07571516732634 1
5.02817118365578 1
4.98705384930754 1
4.7129159351545 1
5.23997413347173 1
4.88176778795994 1
4.98144533181353 1
4.99045588067223 1
5.09776944973965 1
4.98430165973494 1
4.72864368323197 1
5.13465086990879 1
4.89492820712011 1
5.06304521762108 1
4.85328096849617 1
4.96247835354075 1
4.9991271651774 1
5.16566709944226 1
5.36561990574496 0
5.0838523604428 1
4.84496633379064 1
5.03845552255447 1
5.35516358547887 1
5.24062827853268 1
5.25106642053835 1
5.0217202682887 1
4.95302962074393 1
4.93199672893773 1
4.90343540340733 1
4.80506370945505 1
5.17554651356023 1
5.09985513871102 1
5.01866137180518 1
4.83003153727382 1
5.08863802741896 1
5.08822451469661 1
4.98698957355407 1
5.11440374917724 1
4.60169309242577 1
4.68336087463385 0
5.07795631886601 1
4.75660052985417 1
4.9573605210135 1
5.300501789909 1
4.81776408542353 1
5.06217498202329 1
4.97806669228026 1
5.18551110318154 1
5.07898012091396 1
5.05522114389223 1
4.54583112719409 0
5.08844439041751 1
5.12990633931499 1
5.1098975162247 1
5.16002974703268 1
4.54302852929557 1
4.86381335710322 1
5.01201331889591 1
4.98012459997262 1
4.95658091294132 1
4.91835806262626 1
5.06065039265844 1
4.76884875972368 1
5.15934140740152 1
5.06065995328341 1
4.95071638517365 1
5.09159783532135 1
4.65734565169283 1
5.04163126012101 1
5.38457296721886 1
5.19607359391689 1
5.28574993059451 1
4.88801688448969 1
5.16540817680018 1
5.01563117235117 1
5.02190564517589 1
5.2943427829567 1
4.78500085472881 1
4.97969403438611 1
4.83086298690206 1
5.11731268281653 1
4.99790103270475 1
5.22321358196219 1
5.18488031890359 1
5.39376870724565 1
4.98775993899299 1
5.18800402143662 1
4.82864764306903 1
5.0375101403754 1
4.98302545131097 1
5.3010139819427 1
5.00636897166822 1
4.9414549808948 1
5.28633768788786 1
5.1235690635555 1
5.06658504557439 1
5.4639331961693 1
4.98330622446908 1
5.07646518691597 1
5.12804339041005 1
4.79866512035588 1
5.11029791516462 1
5.01920988220433 1
5.32266986347705 1
4.90775129720252 1
5.09103384788616 1
5.12494191116795 1
5.23734406762908 1
4.98302966980308 1
4.89979929805799 1
5.15183999166954 1
4.51968271787687 0
5.02444086736496 1
4.8697825631255 1
4.8430249969054 1
4.93669458512635 1
5.48226783353619 0
5.08772225131602 1
4.94229584490231 1
4.74113460036998 1
5.2692078354095 1
5.48273975050427 0
4.93841618676423 1
5.13089687001886 1
5.16588789091491 1
4.64876622518743 1
4.79455656356874 1
5.00963269608042 1
4.93412541334378 1
4.77326894803709 1
4.85955307754277 1
4.87458626926852 1
4.71501582654703 1
5.18037371621713 1
5.18996604720591 1
4.88509078598716 1
5.17862677341907 1
4.81044518075176 1
5.04079420426481 1
4.7942522864798 1
4.7786970081638 1
5.03409346929509 1
4.94626632603075 1
5.07419052475252 1
5.10139942592692 1
5.0586294624997 1
4.996990554837 1
5.1902196851646 1
5.07382153474331 1
4.5876844730416 0
4.8489109842638 1
4.91084127556002 1
5.06713062151678 1
5.11990164854912 1
5.03498328746058 1
4.69536723672408 0
5.03878696709005 1
5.11505682205801 1
5.17896855372229 1
5.00360240143412 1
4.85074784184543 1
5.03275901249833 1
5.06360070130758 1
4.75892479264683 1
4.88234913059882 1
4.92301377728186 1
5.01291892242213 1
5.06923668982234 1
5.02137527628603 1
5.1529727575788 1
4.78268032610537 1
5.08656787375903 1
5.1636265882376 1
5.14324474607787 1
4.80350461799491 1
5.15773138455314 1
4.81510577627872 1
4.97912833382907 1
5.12650981287648 1
5.22103716335813 1
4.90624142130091 1
5.13192263023426 1
5.03019578113111 1
4.82165232789863 1
5.10283954605728 1
4.92047354418607 1
5.01115341639971 1
4.91376553351996 1
4.99396529856708 1
5.49936197343875 0
4.76271661347726 1
4.85215319122801 1
5.19070464648812 1
4.7605927485174 1
5.05530378089347 1
4.93015764834294 1
5.45059040677654 1
5.13504789640112 1
5.18969840470358 1
4.98662310968542 1
5.14463291960298 1
5.07727697476706 1
4.99650365813973 1
5.08995043872798 1
5.00064630395658 1
4.94708088856406 1
5.11548653908018 1
4.69522116627774 1
5.00494168928264 1
5.0386410746618 1
5.21615692665613 1
4.8817013840158 1
5.15773433900684 1
4.58052014199444 0
5.25886644740983 1
5.08585550962553 1
4.98424934984185 1
5.26938439889985 1
4.98954026269741 1
5.17468153921489 1
4.88164586283016 1
5.32818837406468 1
4.99616989661135 1
5.0294765118858 1
5.35350820036268 1
5.07983226803966 1
4.98948136695903 1
4.8687895545954 1
4.94899303926032 1
5.14205380650005 1
5.10691708897493 1
4.6941089958953 1
5.27369714044282 1
5.11181943728413 1
4.72000264738203 1
5.23828666622887 1
5.1527765521493 1
5.02088934594632 1
5.08363636782403 1
4.98465150870928 1
4.94526198326336 1
4.98889400257978 1
4.9399578231464 1
4.84345481594528 1
5.03530264047146 1
4.95554636646808 1
4.97306732552337 1
4.94495900447047 1
5.18568180477918 1
5.15410726193686 1
4.79566687461122 1
5.1938133703289 1
4.92914099017942 1
4.7002165050967 1
5.00057219088785 1
4.87232228359876 1
4.84530420734662 1
5.22812228825293 1
4.93559367120727 1
5.31803111557668 1
5.0258096244096 1
4.85011667083536 1
5.03584544031029 1
5.06666165490992 1
4.76856660730689 1
5.15151016140835 1
5.07072678872793 1
5.05607347534016 1
5.20324781067357 1
4.69721296802822 1
5.1133246997375 1
4.7564584251399 1
4.95917023576394 1
4.94875698814792 1
4.99115954009274 1
5.14847871304798 1
4.90501474866014 1
4.99309024918647 1
4.97079765728176 1
5.21922285909141 1
5.17064366988038 1
4.69823588743167 1
4.94466351856865 1
5.07665329661105 1
5.00937257576433 1
5.02803406952683 1
5.21602270591157 1
5.20258189064095 1
4.99517521229407 1
5.01964185701411 1
4.76465350534304 1
5.05901255046877 1
4.81241413708883 1
4.8903690153075 1
5.13585704595876 1
4.65030166930937 1
4.89044158221362 1
4.83844145794611 1
4.86012169793173 1
4.85803060278457 1
4.85575886042392 1
5.13736377494127 1
5.01174795158256 1
4.84354068672895 1
4.83840433713802 1
4.96910298196026 1
5.17025073631666 1
4.96359255950006 1
5.1190138387189 1
5.08461489993157 1
5.17102074502777 1
4.75997850372078 1
5.13773885721169 1
4.99776965525987 1
4.77995802209933 1
4.49081801791717 0
5.01710122201517 1
5.07489082381834 1
4.76413749338288 1
5.19075202981265 1
4.95439658705453 1
5.15716264179586 1
4.78962438180583 1
4.88510160278985 1
4.92433404214842 1
4.81347673543369 1
5.07821501977932 1
4.87459396105473 1
5.16033536658102 1
5.05846148173501 1
4.85605623205788 1
5.0377559970164 1
4.90074174580526 1
4.97012147634343 1
5.25465795052879 1
5.06383757867653 1
5.12719911558709 1
4.95145833619817 1
4.52800259436207 0
4.67576506793756 1
4.81182321206045 1
4.98978194483315 1
5.22557615173267 1
4.98330417943345 1
5.08157651956451 1
5.18945567259738 1
5.13644930659825 1
4.819780147305 1
5.02377325462123 1
5.28649786651346 1
4.93684535447087 1
4.8763411312635 1
5.08186378607381 1
4.96898315431192 1
4.93862016171275 1
5.24978204820241 1
4.9801581970287 1
5.18777559765257 1
4.84161306158379 1
4.99767703132045 1
5.12498572165001 1
4.7198182757001 1
4.73505672330204 1
5.05025043294096 1
4.95228402442958 1
4.88129915739437 1
4.7305476802441 1
5.21250413125647 1
5.04886271860807 1
4.95849681169327 1
5.01311340635501 1
5.10752940257615 1
4.9493125666247 1
4.8942315627907 1
5.05476275086356 1
5.18214018588623 1
5.08803177937933 1
5.1308926091972 1
5.06400870649939 1
4.85385243967209 1
5.02563554431499 1
4.82774959443504 1
4.69754759848743 1
5.11427980964076 1
5.01493863928422 1
5.18719736294712 1
5.22520373529196 1
4.80244948038962 1
4.80742797525086 1
4.86947627845477 1
4.91841984724662 1
5.02188927622112 1
5.18464854597129 1
5.16622127265998 1
4.82508258405683 1
5.12801060796154 1
4.96973690332087 1
4.94300307443388 1
5.01094282848496 1
4.80752879012153 1
5.0006349791148 1
5.06203713746753 1
4.84526238015474 1
4.98632352469969 1
5.05732242853248 1
4.68498242518696 1
4.9530099599731 1
5.3707456773728 1
4.85413160930459 1
5.37792313668063 1
4.90910512985584 1
4.92382815444913 1
5.30831980986134 1
4.81482813039788 1
5.12830064330312 1
5.28398877158545 1
4.97783732254773 1
4.99087632174175 1
5.1097063061016 1
4.97482324782358 1
4.83026666440703 1
5.38123788171743 1
5.03712102682792 1
5.55725422525587 0
5.27163715031068 1
4.93928344221058 1
4.95387083645427 1
4.94035186861699 1
5.13692787520823 1
5.4102156685008 1
5.23170444985211 1
4.86296008278751 1
4.86967192896489 1
5.25790560829248 1
4.83801568384861 1
5.51986294177207 0
5.21969846611962 1
5.04452656603773 1
5.04332396705829 1
5.06453318516184 1
4.89629915318157 1
4.90726142170701 1
4.93204762457954 1
4.95835960065657 1
5.0842819523161 1
5.0921353308582 1
4.81142205474423 1
4.72445520510043 1
5.31399657360626 1
5.08684520138773 1
5.12834669432826 1
5.05392910910758 1
4.84029752181745 1
5.10650611815917 1
4.9433009366458 1
5.00125310757251 1
4.95883526501513 1
4.64574261030979 0
4.89417982599354 1
5.00989747791523 1
5.24021004261395 1
4.91148278349455 1
5.04793555737391 1
5.13727141006674 1
4.70485131686412 1
4.97353762625745 1
5.37918910199899 0
5.06856540541496 1
5.29930874432727 1
5.03963531308279 1
4.88800131381242 1
4.87228877974516 1
4.88824321731801 1
5.46082122548562 0
4.81960980467282 1
5.13315310599348 1
4.84049089175582 1
4.79696907837286 1
4.81173249339366 1
5.04749805761577 1
4.81339946306143 1
5.26884030619512 1
4.98457305929537 1
4.8096362583732 1
5.27182047412698 0
4.95125634058669 1
5.18516811219331 1
4.76112025716789 1
4.58955494896242 1
4.84916580062186 1
5.18540148267139 1
5.06394638943288 1
4.86439773883398 1
5.05347420941046 1
4.82572397236449 1
4.84419582324766 1
4.83160813759581 1
5.02721827182388 1
4.95785930575879 1
4.84306662910137 1
4.71378473747974 1
5.27499610920023 1
4.89139461254821 1
5.19730639252951 1
4.79775639859333 1
4.95102022935347 1
5.09305480252146 1
4.96732273189654 1
5.0525857814588 1
5.02244787037799 1
5.40599160088434 0
4.97409525777175 1
5.20140268190681 1
4.73503017863664 1
4.96645522223823 1
5.00082552630988 1
4.61572235467183 1
4.74926521534431 1
5.13037623351096 1
5.25363685209038 1
5.07195742011303 1
5.19595486064005 1
5.04766438535507 1
5.06389494006457 1
4.57532083914912 0
4.78051561080046 1
4.80236034553745 1
4.85027159299066 1
5.07471707123483 1
4.86068738209756 1
4.92988489956412 1
4.8156462055749 1
4.8148670510432 1
4.7199119430325 1
4.91202108953867 1
5.00773935600366 1
5.04037317009547 1
4.88837975353577 1
5.24922818359612 1
4.79399403704252 1
5.23373579831848 1
5.12638154603212 1
4.92574673357018 1
5.12120810220583 1
5.18891412740011 1
4.78714411662015 1
4.98666243016764 1
5.01131021923008 1
5.16029758975533 1
4.98423441357626 1
4.98682556411038 1
5.05561531484671 1
5.10056206722483 1
5.17693413215437 1
4.92981283724209 1
4.600147877385 1
5.11309540950074 1
5.15100275603985 1
5.29735425022289 1
4.85425598098931 1
4.96886912703501 1
4.99355931657399 1
4.826804425974 1
4.88996306014942 1
5.00781839932056 1
5.15107621148691 1
5.14771539083019 1
5.1583702358987 1
4.86562818011915 1
5.25090040419221 1
5.07828139031933 1
5.15596426622436 1
5.00885681617861 1
4.94462411105378 1
4.91112562483558 1
4.68152139535767 1
4.37829147780657 1
4.93338630231252 1
4.79292263695944 1
5.0477593481878 1
4.86734883345186 1
4.59807034079106 1
5.19274377306304 1
5.08859023404827 1
4.97330420119143 1
4.98191709567246 1
4.73413705743412 1
5.01106643277414 1
5.0660094846288 1
5.10188827815608 1
4.93831591188408 1
5.02666443716672 1
5.03990398863407 1
4.77554766173541 1
4.93352115886514 1
5.12749206168592 1
5.16721589866527 1
5.26189217356493 0
5.0871749855921 1
4.99240933667862 1
5.4646132343902 1
5.2188131575531 1
5.0709560196535 1
5.32239498424224 1
5.14645162165273 1
5.11045587711969 1
5.00960311167081 1
5.42620966423571 1
5.30505258336475 1
5.10279348993501 1
4.96987304258479 1
5.13014095107757 1
5.01990128650631 1
4.75495062249558 1
4.96483779088197 1
4.9779397028266 1
5.05427008650689 1
5.10527469302266 1
4.63847421144629 1
4.64093988207144 0
4.9822073716354 1
5.17220189345008 1
4.88469608700518 1
4.78910169682185 1
4.89932809848596 1
4.9591960821438 1
5.05458956885422 1
4.89409661581087 1
5.16028133137582 1
4.98522677673983 1
4.83343453094831 1
4.79569253971885 1
4.94793271560779 1
5.0322130169311 1
4.73588324512039 1
4.94315179736364 1
4.83298699750265 1
4.92475117893234 1
4.45697454048005 0
4.81459214683024 1
5.08205231812002 1
4.85940922766569 1
4.89572114565195 1
4.68804516174267 1
5.04882366024807 1
4.91239025452646 1
4.82502264380303 1
5.07440894068396 1
5.15056376872907 1
5.17871325870289 1
4.95112386573253 1
4.61500212814494 1
5.06658385921584 1
5.02297739403594 1
5.14969215675922 1
5.01594504782356 1
4.9177574833902 1
5.01065541390358 1
5.05655513279579 1
5.02809622885764 1
5.0550562122308 1
5.30208537516918 1
5.04780136994451 1
5.15079949612726 1
4.65266926826686 1
4.9957596476231 1
5.0044653033009 1
4.9640139821474 1
4.81742917295448 1
4.84178627613151 1
5.14527792329799 1
4.71967999646044 1
5.03092713662927 1
5.18691445109228 1
5.00213722296722 1
4.97007638283128 1
4.87914691364343 1
5.22526572625074 1
5.1229688898304 1
5.03878783456345 1
5.12912097563613 1
5.26415992593654 1
4.71545946481302 1
4.8977136102266 1
4.68732496546127 1
5.27263970489851 1
4.73039582333393 1
4.7154565772348 0
5.23322799660166 1
5.11868932670154 1
5.05612677564526 1
5.34180082819014 1
4.84481682710391 1
5.15815506706194 1
5.13055337160221 1
5.15094065086125 1
4.94907076854104 1
5.29767851538485 1
4.87930002846341 1
5.16469795223074 1
5.29413916752671 1
5.00226963963852 1
5.05563335256882 1
5.18845415693068 1
5.17217657961784 1
5.14802515304988 1
4.76269873272654 1
4.92689599413847 1
4.87959806938212 1
5.24868513444992 1
4.94274039053887 1
5.1152295165235 1
5.18577895888681 1
5.01957770321128 1
4.81885369337587 1
5.08364900452129 1
5.02381936182793 1
4.89024726754746 1
5.09443745161914 1
5.06711385563719 1
4.95310607810532 1
5.04492024325114 1
4.79537463715819 1
5.07575593040564 1
4.82688638173002 1
5.02012319413913 1
5.14492183012876 1
4.78853339341682 1
5.14774021164962 1
4.91552438944976 1
4.98228892529806 1
5.12423287871566 1
5.27338686869161 1
5.03512819432982 1
4.96146496285358 1
5.08376272807214 1
4.99530011369443 1
4.99894015203682 1
5.3792747117384 1
5.05734498899129 1
5.06529935741148 1
5.08370088021444 1
5.26498675111376 1
5.1580732826859 1
5.09972165176339 1
5.01083060162596 1
5.02045052622316 1
4.82768919256318 1
4.68720728326117 1
5.11405237223882 1
5.18849860053499 1
4.79779404277551 1
4.5657668468916 0
4.94919464008089 1
4.74752571682668 1
4.90847856051233 1
5.05557197158153 1
4.97862621030421 1
5.05062138171471 1
5.13516507196702 1
4.81497186456689 1
5.20034373390397 1
5.03412098162624 1
5.32248172747938 1
5.03831895053465 1
5.12142033676111 1
5.16827896293038 1
5.31973644365432 1
5.05957234790199 1
4.77933409586054 1
4.84763015020671 1
4.86090074686812 1
5.17140449258694 1
5.07517062157795 1
5.11588638871266 1
4.89438435798129 1
5.1564254515533 1
4.71706842544788 1
5.25907498324002 1
4.90366363945007 1
5.05842587555357 1
5.03191565809198 1
4.99868844290012 1
5.31156128808102 0
4.81317237952946 1
4.76906027736056 1
4.91656686107372 1
4.95011822562392 1
4.62847130395125 0
4.78298681931317 1
4.79611139314743 1
4.98454488253933 1
5.04018132280228 1
5.10162294578138 1
5.15615948945307 1
4.9719083672662 1
5.20229786039495 1
5.03039615090655 1
5.03225443951563 1
5.09253502265172 1
4.97834318330006 1
5.02627926377552 1
5.0425240120619 1
5.02239380736759 1
4.86710782364215 1
4.88046533781348 1
4.91316646959082 1
5.00086601699926 1
4.96764779577657 1
4.98322393511194 1
4.65760456748676 1
5.14148020869315 1
4.89409030371419 1
5.21806084040334 1
5.03571147682421 1
5.02292266645142 1
5.03757373596882 1
4.93556396877918 1
4.92633455345855 1
5.09377652562994 1
4.75805254989505 1
5.02514182894517 1
4.79066546146567 1
5.2235227770298 1
4.67453675702673 0
5.10060435550855 1
5.11055611141588 1
5.06327055676823 1
4.77925583253882 1
4.89663294055882 1
5.06117985871249 1
4.77426301447914 1
5.23329618365695 1
5.32968052030932 1
4.99342933349141 1
5.10747239133625 1
4.90355435845726 1
5.11361544060444 1
4.9940403037571 1
4.92080965431918 1
5.09220477732822 1
5.19377598527771 1
5.15502183143485 1
5.09901959803286 1
4.76076078209125 1
5.39720508358773 1
5.05052515017751 1
5.05173025065062 1
5.00738235394991 1
5.07119507062482 1
4.81295926124816 1
4.69023006196759 1
4.81431896003592 1
4.8195165002889 1
4.79080327468029 1
4.91062079253784 1
4.99614265818122 1
4.9314281457762 1
4.93067766738427 1
5.09200586772864 1
4.86619016214997 1
5.05018856855736 1
4.91651996869201 1
5.05059828401976 1
5.1100159975855 1
4.62111986312637 1
5.18112375813222 1
4.81752839376203 1
4.98726438441966 1
5.14542447711716 1
4.98100694195759 1
5.00005811830255 1
5.3101502673038 1
5.04134183843336 1
5.20302401815126 1
4.85983550109851 1
4.91244749520061 1
4.85350476289699 1
5.06396292091724 1
4.56854124023354 0
5.0272759360626 1
4.98490329470392 1
4.87606505499305 1
4.96161926587118 1
4.72366346049726 1
4.69477233736223 1
5.31567734114042 1
5.01107250542197 1
5.07884627968179 1
5.00856352513162 1
4.89074320893298 1
5.23378982868006 1
5.24529808356312 1
4.86657498908132 1
5.52617222356404 0
5.26089676854348 1
4.79984772538992 1
4.95285628486472 1
4.78766055302231 1
4.63671976111671 1
4.9937018287101 1
5.08144455488156 1
5.31896797664829 0
5.02639891182753 1
5.10426012702568 1
4.8896747512848 1
4.87728288815162 1
5.25837986862837 1
5.12598316500257 1
4.89629199633222 1
5.07917432625844 1
4.99997883034576 1
5.47464324639206 0
5.31725867467005 1
5.05814009185483 1
4.74380213042358 1
5.19338649938438 1
4.69267142158012 0
4.88644194145193 1
5.08895410925505 1
4.77148411037013 1
5.21663886227823 1
5.26042474816702 1
5.30579034715749 1
4.97847327877236 1
5.04024141593061 1
4.7097844445922 1
5.15798469356046 1
4.83479960991183 1
4.92019741215235 1
4.92611555014327 1
4.83544109084623 1
4.96537433165024 1
4.89553921064159 1
4.68842811245432 1
5.01799144553731 1
5.05213415548101 1
5.12796752199657 1
4.92752358791481 1
5.20648322320146 1
4.75813481137813 1
5.08309003340606 1
4.35351303357413 0
5.15005523130904 1
4.87918216517156 1
4.9302324681716 1
4.82622873798177 1
5.05417527683438 1
5.13579116118716 1
5.31561111517595 0
4.92739236897661 1
5.0214311798231 1
4.83183166419138 1
5.06629791512107 1
4.94209404244135 1
4.69807799247214 1
5.01463201996843 1
5.06040629848228 1
5.28178111054955 1
5.0476769155109 1
4.99982151989242 1
5.04602982073187 1
5.07720616101307 1
4.73433062523195 1
5.23080109422354 1
4.96798904543762 1
4.99503797812141 1
4.96123148199306 1
5.36786463554206 0
5.05186870429894 1
5.14916952453433 1
4.83679933943781 1
4.95515508263894 1
4.80172997600012 1
4.88951285356767 1
4.89082867384637 1
4.80356160287725 1
4.87450264618573 1
4.99702326667042 1
4.79905831757777 1
5.07953608586276 1
5.02402753868391 1
5.14067717946191 1
5.06067039685765 1
5.25072923394898 1
5.06937913920101 1
5.07530909408993 1
5.10094954287081 1
4.82019001321883 1
4.95758813284472 1
5.22627012825296 1
4.90766465588595 1
4.86446082916949 1
5.21845266824847 1
4.79261868086598 1
4.8361736556822 1
5.11357756131125 1
5.07357810981559 1
5.01169724522929 1
5.09357106546261 1
4.66714088645599 0
4.88123794333506 1
5.09922371257882 1
5.00924428209161 1
5.10162947526143 1
4.64931258551527 1
4.88266056922446 1
4.65501945485945 1
4.91864142692362 1
4.95113941010252 1
5.26291404649154 1
4.97408921444778 1
4.96113502031266 1
5.29550385982339 1
5.0952679988686 1
4.89974936728222 1
4.87653158716297 1
5.22775530203266 1
5.22364930941645 1
5.02462388201967 1
4.85426368545474 1
4.7800017735287 1
4.90927406120808 1
4.91197384509747 1
5.12859309578192 1
4.60088879889218 0
4.98406263975982 1
4.69490055522732 0
5.14768913800189 1
4.92714726140979 1
4.74600275150821 1
4.9153867718801 1
5.19761489094188 1
4.82257740111439 1
5.08134707320456 1
4.82464385282564 1
5.11064374256653 1
4.64631332972781 1
4.85871073386588 1
4.93168158437033 1
4.90984130532319 1
4.8178322777466 1
5.00587755897001 1
5.1649962061373 1
5.05774963315688 1
5.13727803031304 1
5.09674043120214 1
5.05738163472694 1
5.05317255204738 1
4.76965899063894 1
4.97122806434555 1
4.95518195595993 1
4.70069646465278 1
5.13854526579982 1
4.85274927630431 1
5.09235033355885 1
5.15533662151749 1
4.90127261620201 1
4.99401951911539 1
4.87558074687093 1
5.36611983724937 1
4.87844863520871 1
4.99395018151357 1
5.01111922259909 1
4.86718475577778 1
4.87985455506562 1
5.20232491401321 1
5.10872277013186 1
4.92021474354457 1
5.15610668527344 1
5.16638122892083 1
5.07048958873558 1
5.26153426224757 1
4.8446923284325 1
5.41332859707418 0
5.25575844663425 0
5.04535503108378 1
4.88332290819156 1
5.04302016972769 1
5.16711307997234 1
5.0259404959986 1
4.64486743687822 1
5.01158265290023 1
4.82204464385638 1
5.14314928405486 1
4.83929187638335 1
5.00052250940671 1
5.02396168733613 1
5.04929722352815 1
4.91523230268861 1
4.84050031601938 1
5.16535884217612 1
5.0971608657214 1
5.0110382466436 1
5.01232037362567 1
4.73847550413626 1
5.1987293847291 1
5.06100064757834 1
5.14592955276258 1
4.97106403023411 1
5.13841245734816 1
4.85142684031634 1
4.6046109153525 0
4.56020767912009 0
4.97117163097608 1
5.1165464600754 1
5.19552698821672 1
4.92387742468679 1
5.05248247737712 1
4.86446113316566 1
5.1581418324474 1
4.74811471569264 1
5.13684730441746 1
4.89107326114144 1
5.17294964324003 1
4.34566442523238 0
4.90751359076942 1
4.98760305735104 1
5.24493018022601 1
4.84071990307826 1
4.93866313273373 1
4.97989030942791 1
4.89993605491111 1
5.07991379151173 1
4.81357422602986 1
4.81979991886573 1
5.00671175655103 1
4.81264505544309 1
5.13315108133534 1
5.07024689258122 1
4.84441966109501 1
4.73994877865954 1
5.10844103458433 1
5.2665143912512 1
4.77251813885375 1
5.02635730039973 1
5.05856853769909 1
4.9723317873263 1
4.98851881282646 1
4.93964369520325 1
4.87728991194446 1
5.14117863566472 1
5.01209434742134 1
5.09413294326615 1
4.61273557620354 1
4.88005754566872 1
4.84784618851054 1
4.7873051928112 1
4.88968344761049 1
4.77706030706491 1
4.93471628051741 1
4.86742578694074 1
4.94957069297208 1
4.73703256585879 1
5.06243018381414 1
5.05230048076797 1
4.92080941711746 1
5.04743312908907 1
5.32711512728014 1
4.79170988815423 1
5.25522436465476 1
4.84721142791929 1
5.43997195845394 1
4.87481527156595 1
4.88812499427691 1
5.32626978586787 1
5.31025045700188 1
5.17920600571586 1
4.94062472280887 1
4.99277958018562 1
4.68561501225265 1
4.85298090633673 1
4.95697910462284 1
4.88305106703781 1
4.89162723514792 1
4.84250507452204 1
5.41889515978682 0
5.0513602554441 1
5.12791204476674 1
5.03348567508648 1
4.44138771511206 0
5.23778714979232 1
4.8575266070698 1
4.89587337105664 1
4.88108267978511 1
5.02826909871668 1
5.03828949148355 1
5.29157161280672 1
4.7517829710491 1
4.77837083625464 1
5.07052642639996 1
5.05185085142543 1
4.95822658074489 1
5.28340058201878 1
5.05833620511468 1
4.5220433368383 0
5.03673601421857 1
4.98677584600824 1
4.86384635727601 1
5.15888683045445 1
5.11010172943022 1
5.08944931915992 1
4.85967151544413 1
4.92201997409329 1
4.49851753517818 0
5.16908514184987 1
4.69684482765663 1
5.14947035574377 1
5.06849054754471 1
5.42255049245338 0
4.94182505604621 1
5.03641491037262 1
5.06803418203916 1
4.67115916755229 1
5.16887330458631 1
4.88324843588098 1
4.9114973668522 1
4.50071818074161 0
4.87062294894237 1
4.79737344452825 1
4.90438530101176 1
4.80488568293221 1
4.81664876883818 1
5.08891899231205 1
4.67369764113102 0
4.9433943142617 1
5.23329134937684 1
4.87480673025419 1
5.00374255311747 1
5.13603049834529 1
5.02826128325535 1
5.12035671275095 1
5.1286176920315 1
4.95162888831693 1
5.24902524776992 1
5.10343141150247 1
5.11250741887731 1
4.79737453226378 1
4.99538378352238 1
4.71172481195587 1
5.07054123177255 1
4.87335495304132 1
5.09742669281307 1
5.09596181686008 1
4.95853064842905 1
4.80624666273518 1
5.14360471332732 1
4.94342823236107 1
4.86645700027081 1
5.0720661006082 1
5.53255362920229 0
4.90610243859447 1
4.89660086116793 1
5.45059153620251 1
5.07289995721904 1
5.08931346459022 1
5.30405926357877 0
5.1123614020443 1
4.9844494691552 1
5.11156125883176 1
4.90909947414588 1
4.92021167531821 1
4.84096237833568 1
4.84968549694858 1
4.99204650427363 1
4.84887705545809 1
5.082047781366 1
4.39126931158686 0
4.87226828258354 1
5.13741869058074 1
5.15125648939236 1
4.96075251965307 1
4.93386564936211 1
4.94698072993229 1
5.32866280335354 1
4.94637557705855 1
5.36360919861895 0
5.25044004744156 1
5.01540471265718 1
4.81365416304814 1
5.02234241773844 1
4.92349234633809 1
5.10022609218966 1
4.90824781699764 1
5.25066151614036 1
4.71999738848725 1
5.23907802992578 1
5.32557165409491 1
4.96105792306579 1
5.05277395039371 1
4.91147866727293 1
5.4326768240691 0
4.80203688299888 1
4.7867002118418 1
5.37173824947527 0
5.17018580379775 1
5.10370071103723 1
5.06982982987441 1
4.95634513316759 1
4.99712410234374 1
5.02524828620848 1
4.94687581275589 1
4.91516711787402 1
5.01210921110868 1
5.23688580001148 1
5.1372128664924 1
4.87443598912522 1
4.85832761041182 1
5.10360833143178 1
4.99512400786984 1
5.21948650990391 1
5.04807115566771 1
5.00361330212315 1
4.73579196637839 1
5.08936233056785 1
4.9284514273891 1
5.04016946581023 1
4.84978101507587 1
4.73657701977581 1
5.09603812579281 1
4.55871513023073 1
5.11155242659809 1
5.06360920180404 1
5.3280191578507 1
5.24823700674857 1
4.81896339255247 1
5.17837501184329 1
4.58842397879116 0
4.83295345122947 1
5.06054112527464 1
4.69031037268015 1
5.01191393656348 1
4.95325919516481 1
4.89393862644062 1
5.34768829148716 1
5.06058926877722 1
5.11853715601511 1
4.71516358523694 1
4.64704152668159 1
4.78439212332328 1
5.08346789439312 1
5.00676388272887 1
4.9172049055359 1
4.97482135402051 1
5.05963593914312 1
4.97955798408205 1
5.09357342082015 1
5.04113417618049 1
4.82918613984387 1
4.97956873084703 1
4.96159436923329 1
5.15179433022001 1
4.72893210893166 1
4.9101638119265 1
4.90014946381685 1
4.84048664058189 1
4.96952360161897 1
4.95267942458411 1
4.88253695619072 1
4.7154775827507 1
5.22084225185804 1
4.97068287543197 1
5.07953645139434 1
5.11692842820523 1
5.04988527909884 1
5.10379475508077 1
4.97003719724888 1
4.93980529530087 1
5.1352751877835 1
5.07996933149989 1
4.99526643477691 1
4.91803347417965 1
4.78711690924027 1
5.3054100484871 1
5.00347222347987 1
5.27260318398622 1
4.95887912300437 1
5.01044949140544 1
4.63382660280618 1
5.12646942552664 1
4.95391120055831 1
4.96614723541017 1
4.75748317364206 1
4.78290310239938 1
4.83269672916206 1
5.27256790281261 1
4.86803213952152 1
4.76129875484362 1
4.57132118699825 1
4.95757272991485 1
4.8990582100864 1
4.98440457665786 1
5.36582653689307 1
4.94941145645997 1
5.06526869138873 1
4.92052533386554 1
5.30623674829876 1
5.16972117607744 1
4.90252136875645 1
4.77840881071833 1
5.1014454781348 1
4.96333450488219 1
5.04109092781584 1
4.85129830193459 1
5.12547887798165 1
4.96849050029193 1
4.73623590059811 1
4.81533650021279 1
4.861437331235 1
5.0077679668857 1
4.61604693617613 0
4.93100543223008 1
5.07928333466752 1
4.92249173025017 1
4.7744750779168 1
5.47863582291653 0
4.890566905703 1
5.07009494981261 1
5.05784476499892 1
5.36401146493504 1
5.19037493041672 1
4.75877888401268 1
5.32355957994901 1
4.91776564278687 1
4.65517588830003 1
5.27304566191129 1
4.66685045121344 0
4.98781413294973 1
4.64435992421513 1
5.07981704332132 1
5.1569688051661 1
4.94493381550714 1
4.89654861601974 1
4.93805136258791 1
4.96215025048041 1
4.88708580481866 1
5.19607730250515 1
4.92214784080683 1
5.3532306297125 1
5.07770099332902 1
5.0650035174641 1
5.29467254162535 1
4.82468057367001 1
4.68159642424337 1
4.7110599028831 1
4.93805808640559 1
5.18923076902068 1
5.07695621432302 1
5.21949631542215 1
5.07284274260311 1
5.12634375489782 1
4.82439517568093 1
4.85058685387547 1
5.364555679404 0
5.02150534433012 1
5.0840602243047 1
4.76634962996024 1
5.45781139463189 0
5.21531769833722 1
5.03185882969586 1
4.74662428039409 1
4.84882917567169 1
4.83148453613203 1
5.19190530056431 1
5.0399387457365 1
4.89520377716436 1
5.31887107617885 1
4.94134016878589 1
4.98124282090629 1
4.91514101525511 1
4.91718744891232 1
5.08008046031368 1
4.95561825626437 1
5.02800791251914 1
4.92765246973942 1
5.01973362834487 1
4.98327712473514 1
4.75306961978879 0
4.72806875580988 1
5.19625640768074 1
4.93614443910443 1
4.92384353299172 1
5.0461105177943 1
4.80747264741711 1
5.1348757909016 1
5.28346138491776 1
5.01032027403665 1
4.93626468198184 1
4.93759734164799 1
4.77218155405912 1
5.07394990272544 1
5.22898491315739 1
5.08453819040072 1
4.76275363444896 1
4.95860117150309 1
5.17687302085811 1
5.16914579232592 1
4.73785630562158 1
4.89488161775584 1
5.09418832120862 1
5.15807619681327 1
4.98990409067256 1
4.95554602567293 1
4.94795536103741 1
4.90573491751536 1
5.08027513912834 1
5.01925806239438 1
4.90993059622424 1
4.79082244704173 1
4.85946937254814 1
4.82756677283091 1
5.19178590732411 1
5.21984124079258 1
4.93494274565525 1
4.88016716724918 1
4.915768140417 1
5.25423602775804 1
5.35818415217384 1
5.09970415048153 1
5.02265266492478 1
4.86468219731875 1
5.22083585090848 1
5.04826025693137 1
4.8564482527032 1
5.12619266040697 1
5.0206692510177 1
4.77733837576433 1
4.80435801310907 1
4.79712119663601 1
4.74862993359715 1
4.97626680412012 1
5.3383612822047 0
5.01938395039679 1
5.27468083077412 1
5.11562592672566 1
5.19139323703633 1
5.06201138203384 1
5.10383299509988 1
4.62335252042918 0
4.99865423211798 1
5.29506063758299 1
4.75693974722563 1
4.92682663479713 1
5.21113871921564 1
4.81127812079234 1
4.93594500958296 1
4.91996985070767 1
4.93398281058824 1
4.94018593395936 1
4.81517172299269 1
4.94818473679657 1
4.88310748683121 1
5.17928728535854 1
5.05358833752236 1
4.9624226828474 1
5.07609236278204 1
5.04024836433049 1
4.72546814106266 1
5.26202982500438 1
4.84773039096916 1
4.7772368239615 1
4.93678456356488 1
4.87075788109199 1
5.05877975995264 1
5.07550456082008 1
4.81946288455952 1
5.14957143394717 1
4.65593821060301 0
5.05125303289576 1
4.89458714162508 1
5.05212691801018 1
5.20979180830823 1
5.03187545194479 1
5.14567995438857 1
4.53175114927506 0
5.28111469595841 1
4.7893175175411 1
4.9787773569344 1
5.29568464337535 1
4.82501128584227 1
4.88951847198878 1
5.04797328217375 1
5.45375251744539 0
4.8436261788783 1
5.15969837303139 1
5.03234689682504 1
4.92886266619241 1
5.24581965282583 1
4.83120343108439 1
5.0131945278674 1
4.99995525712306 1
5.17189354120746 1
4.79273653416013 1
4.8857957544978 1
4.92569035821111 1
5.1179277230669 1
4.73284929234756 1
4.83164750504663 1
5.17074178383596 1
4.87939281391014 1
5.05869431653896 1
4.91614744720566 1
5.11499459515816 1
5.02004152058519 1
5.12870249026564 1
5.12123759242581 1
4.99774061738011 1
5.06209648387634 1
4.77439525017707 1
4.87476660054367 1
5.07751135247914 1
4.93709115194229 1
4.78452198453568 1
5.25379339188687 1
4.62510596179391 1
4.94135182595399 1
5.11288561690697 1
5.03776833126524 1
4.93238822551997 1
4.9798163720763 1
5.04701149925424 1
5.03651669002761 1
5.13659078912761 1
5.05240113943237 1
5.27898932868591 1
4.86387911240364 1
4.73298459259036 1
5.09995728003577 1
4.87889004324195 1
5.18520341968747 1
4.94702606577685 1
4.94936557429604 1
5.11034136395377 1
4.91150194422871 1
5.16970067865344 1
5.13793638174451 1
4.75429966954779 1
4.80987844107943 1
5.10034684952792 1
5.00319533679484 1
5.07765779095937 1
4.48429657725077 1
5.04357261464348 1
5.07259366712449 1
4.85646439744476 1
5.07251146323656 1
4.88968591178231 1
4.99458689203874 1
4.98781810462664 1
5.01107430853784 1
4.85163911683913 1
5.06817843146019 1
5.03396182779257 1
5.0211527969327 1
5.1889150169655 1
4.90498111162012 1
5.01250512164786 1
5.17751359386919 1
4.91932140225828 1
4.47745598305492 1
4.87022993624222 1
5.03635547148567 1
5.17349969371862 1
5.04807077390094 1
4.96275770765123 1
5.118415100424 1
5.10227932287096 1
5.04685360620685 1
4.89745438469961 1
5.25016943774715 1
4.71772874698342 1
4.89653551220318 1
5.01111430889265 1
5.00544966249598 1
4.73914041751724 1
5.1760950730337 1
5.0359677491514 1
4.95377424255463 1
5.15220082669906 1
4.65855934974974 1
5.06379709487675 1
5.3380130332038 1
5.00861694007222 1
4.77038558628929 1
5.13409706360394 1
5.07484405060036 1
4.98091391466929 1
4.72925423269988 1
5.2197069477581 1
4.96978020075511 1
4.8841515446169 1
4.86864049702923 1
4.85792367301885 1
4.82965902199302 1
5.06100127577953 1
5.00204316826358 1
5.24947046816961 1
4.68426598882034 1
5.18786305020604 1
5.01557179631938 1
4.9335205284594 1
5.14828737356515 1
5.1555654606394 1
4.79346328908079 1
5.63007173562798 0
5.2554783310169 1
4.84066565960805 1
4.79471523512058 1
5.00084511851389 1
5.14536454742269 1
4.59834001765245 0
4.98039069480162 1
5.12035136576459 1
4.88267190372437 1
5.19443673100433 1
4.87260011220685 1
5.20039207373423 1
4.99165908027548 1
5.22910591678254 1
5.42715035652838 0
4.4666777984257 0
4.99213038656198 1
5.33346602404252 0
5.08043099048302 1
4.78550735401531 1
4.90683621516919 1
4.79278048970544 1
4.9161278151778 1
5.40441616903758 1
5.16039624033854 1
5.03553169129474 1
4.87148758706162 1
5.0420940852395 1
5.15004689771523 1
5.2186334721507 1
5.14173561125034 1
5.24475901519012 1
5.2008048377466 1
4.59391040345803 1
5.19949667434472 1
4.97957484627831 1
5.04216535572309 1
4.91126585848931 1
4.9133574853919 1
4.76745010187755 1
4.96540914591124 1
5.07364462854871 1
4.71522566579353 1
5.18346816941544 1
5.04239927978037 1
5.11305646015244 1
4.70492464814787 0
4.88963201545826 1
5.1117006260299 1
5.126127780293 1
5.13934260580883 1
4.67621029847434 0
4.81767161422867 1
4.97482390109501 1
5.06911954271541 1
5.04500621367464 1
4.78721869236032 1
5.00086442200891 1
5.0505956466549 1
4.75068936167791 1
5.03444368949007 1
5.3496451896807 1
4.95234195743137 1
5.1008590097719 1
5.00512653859062 1
5.18623139837716 1
5.05824748176282 1
4.80071747382218 1
4.91851329120522 1
4.93478219799172 1
5.25096250844557 1
5.11190348549271 1
4.9928914493364 1
4.89739866126534 1
4.94132766930824 1
5.02033956487088 1
4.92952138438461 1
5.40993292796943 1
5.19382063962608 1
5.22493554268266 1
5.3776181175159 1
4.77140341513228 1
5.18666038112359 1
4.88750838707689 1
5.05390093197345 1
4.96538954590143 1
5.01663543214671 1
5.26262634134276 1
5.08923326127653 1
4.94888919460572 1
4.76282685976398 1
5.15373258828867 1
4.97730610862285 1
5.08666963615595 1
5.21985923117925 1
4.77479066821616 1
4.64600563808878 1
5.0448321213132 1
5.06024998718851 1
5.0602960869792 1
5.09859843016575 1
4.87657997545325 1
4.86722363692908 1
4.91238637084282 1
5.02032482379807 1
4.86967676028022 1
4.66131932047413 1
4.791861499183 1
4.97411407260328 1
5.14170636557036 1
4.93295827230348 1
4.89916496557352 1
4.92563188871227 1
5.04157941792304 1
4.99325562857447 1
4.86316837464548 1
5.04044680361982 1
4.98147546006849 1
4.9681031049762 1
5.01104149572686 1
4.85789454971531 1
4.65080031822809 1
5.07690585732778 1
5.01189752725643 1
4.80187025167984 1
5.06691485580682 1
4.8898999544175 1
5.11297051659301 1
4.94113308702156 1
5.10261206217084 1
4.99765321685017 1
4.89159516597555 1
4.82574752992954 1
4.93512037116762 1
4.81608488126098 1
4.80357356135945 1
4.9826715748961 1
4.9214406132789 1
4.87333227906046 1
4.75873426751666 1
4.85114746152829 1
4.92623397094335 1
5.06876882896535 1
4.81532761781194 1
5.36512728770053 0
5.02492144627075 1
4.59924935974631 0
4.85815823988421 1
5.1986147189587 1
5.19409017588094 1
5.07658597338512 1
5.00586959700032 1
4.86780408161075 1
5.06542081224834 1
4.80878602298192 1
4.93656473559618 1
5.34276055633305 1
4.96284137598623 1
5.08411901704482 1
5.1057301553553 1
4.81672911526413 1
4.78302028439053 1
4.94789507564543 1
4.87759276691827 1
4.63370002655158 1
4.97638677039556 1
4.79556392929464 1
5.10127271023634 1
4.91781910125568 1
5.01954363490602 1
4.89891678948866 1
5.1817291136126 1
4.99461249281454 1
4.87619249672802 1
5.28206788890321 1
5.09109962592781 1
5.01962827842147 1
5.03157655533604 1
5.26700253179509 1
5.06351583863387 1
5.26287312318958 1
4.98617931117353 1
4.88582723717358 1
5.01477892792988 1
4.80442109659407 1
5.16308933247361 1
4.67191991318135 1
4.89415912399151 1
4.41442062535699 0
4.88760433272582 1
4.85716884529887 1
5.26089787304509 1
5.21331768427963 1
5.10556049620733 1
4.9194719969164 1
4.65202713981174 1
4.63478453156533 1
5.11797958117761 1
5.12216153959499 1
4.88307882003214 1
4.89942636132365 1
5.1923122741466 1
5.19597118481221 1
4.9270631069614 1
5.37240636431878 1
4.98017650312605 1
4.9756019743781 1
5.02220573761497 1
5.07993659986228 1
5.07577727156177 1
4.77573432847909 1
5.20118277032214 1
5.09718582772627 1
5.07384928582921 1
5.06305931638942 1
4.76518681686989 1
5.08961008935331 1
5.08666270109698 1
5.02961625542723 1
4.91860714821541 1
4.9314186543045 1
5.00975118344922 1
5.0680688236485 1
4.98640432998808 1
4.75218998926413 1
4.83479503829919 1
4.82769950661609 1
4.63418522686465 1
4.9161390408276 1
4.88981908708555 1
4.83615725414211 1
4.84855632460065 1
5.008394014109 1
5.08910792867674 1
4.75382738607497 1
4.86403518794332 1
5.0231105325816 1
4.96287404420387 1
5.08688940519287 1
5.28198926171829 1
4.92596745717317 1
4.96598800139859 1
5.04720301264502 1
5.19610867429058 1
4.80382321933483 1
5.11390480917227 1
4.98025281780616 1
5.11505022144693 1
4.91107306599987 1
4.93533954300912 1
5.16979362781411 1
5.03749036479828 1
4.74682637343407 1
5.45707082223816 0
4.83485552740447 1
5.0658459283454 1
4.83583778794925 1
5.03650831027493 1
4.96481451296352 1
4.89506316299989 1
4.93922457134473 1
5.24115943444834 1
5.24535593449998 1
5.11735405942912 1
5.03148347168296 1
5.10357154829487 1
4.91210966130215 1
4.7654765711596 1
5.00051013696218 1
5.04330031982884 1
5.20013635732997 1
4.89413809753159 1
5.13773803585468 1
4.97278308877063 1
4.94939945996057 1
5.00332437908154 1
4.91637516666931 1
5.12741756288129 1
5.24850835767899 1
5.16739868484541 1
5.06246563161199 1
4.8253261568692 1
5.19120152656001 1
4.98350238772817 1
5.07955431559314 1
4.88032069242779 1
4.79130981214112 1
4.97414323103472 1
5.12998912168173 1
4.87763515876428 1
5.07890529744898 1
4.85703912788819 1
4.96850032661617 1
4.84950799225024 1
4.86317032090607 1
5.10114816148104 1
4.80869113606325 1
4.98770672701048 1
5.06769674371937 1
4.92985235567534 1
5.14686986398313 1
4.82012208907521 1
5.04855824285967 1
5.19530069673402 1
5.14348782121576 1
4.78408216013349 1
4.42797457356918 0
4.847474526452 1
4.60443156488924 0
4.59049813115637 1
5.04651274301948 1
4.99433223365054 1
5.09859162586439 1
5.05231614476416 1
4.89915048501997 1
5.15814437683311 1
4.87969362064707 1
5.06621189760763 1
4.9406931150515 1
5.05734118695665 1
5.14289216889874 1
4.83524767394032 1
4.81346094814616 1
4.94059197545065 1
4.96852834553798 1
5.21795691390416 1
5.27717341113567 1
5.32448278648438 1
4.85003331155686 1
5.09763773723247 1
4.9235235576282 1
4.91217394596307 1
4.91614192251037 1
4.89751344999555 1
4.77031657919813 1
5.20401817637205 1
4.79632666611092 1
4.82169693972735 1
5.03890432179396 1
5.17775586867209 1
4.94525404206673 1
5.19960508810948 1
5.01612260599664 1
5.03229714215379 1
4.85723195302886 1
4.85068871667882 1
4.95041772329541 1
4.70991125970446 0
4.68069241984615 1
5.2354326315506 1
4.88002820356598 1
4.93292427246426 1
5.15680127036327 1
4.86206600128624 1
5.04829494821393 1
5.35718225986392 1
5.30766893986942 1
5.17319471809798 1
5.04122014716586 1
5.10410152965949 1
4.99645382129959 1
5.24551965323064 1
4.94705495181751 1
4.9998853995808 1
4.80024717905498 1
4.86792998483045 1
5.23996337581442 1
4.86211271277845 1
5.22532153779999 1
5.02237640354236 1
4.72007348573763 1
4.87835886063829 1
4.9088928099951 1
5.09040760258194 1
4.9626475276994 1
4.88788371102275 1
5.00522362333174 1
4.98503648033216 1
4.97208995769881 1
4.93862108466257 1
4.75870022247453 1
5.11577589499449 1
4.96167768485882 1
4.99951554446185 1
4.74048368430211 1
4.85950659119157 1
4.73564986855483 1
4.76757499761605 1
5.01734449454663 1
4.83912330620879 1
5.40188456943432 1
5.03052386440508 1
4.98140564029692 1
5.24617118693022 1
5.04017813971272 1
4.86848453624979 1
4.89729458365778 1
4.57616802721749 1
5.11051630943345 1
4.90897536228107 1
4.88787040020583 1
5.05264302699894 1
4.92039405344671 1
5.17965331983869 1
5.02483222378848 1
5.03373996452019 1
4.71597264169016 1
5.13500473600818 1
4.91712656996356 1
4.65386726721019 0
4.78749362124984 1
5.02383925395596 1
4.87862125630912 1
4.92656381745391 1
5.19211084415093 1
5.00689488939476 1
4.80287016831429 1
5.02801796528944 1
5.05275334158205 1
5.04097959313674 1
4.61235325690907 0
5.0543182565624 1
4.83075542411853 1
4.83590339786874 1
4.93181389640775 1
5.08021545337863 1
4.78339243986905 1
5.02083717681334 1
4.96425325540906 1
4.78732564518003 1
4.96186439551248 1
4.99925962636754 1
5.17291853422788 1
4.68767530295596 1
5.07383184406309 1
5.03504114487754 1
5.01705074111217 1
4.92262773741282 1
4.9840502560209 1
4.88178297668999 1
5.11296425882665 1
5.24806069855961 1
4.34130359966961 0
4.96300271622827 1
4.95720248150617 1
5.12259910754365 1
4.85548527340159 1
4.94852627762556 1
5.14406291184495 1
4.99129570264466 1
4.82674850673961 1
4.93401556767665 1
5.04704084243805 1
5.30779140630086 1
5.09976458101665 1
5.30570237698758 1
5.22934974447606 1
4.98050257629373 1
5.18400797207234 1
5.0632787421337 1
5.06256661973348 1
5.25461733255168 1
4.94779996360718 1
5.23474288812737 1
5.19336607635523 1
5.06659475329019 1
4.90809925872481 1
4.74222873564709 1
4.94411012043291 1
5.0498938960304 1
5.0078693792972 1
5.10835331843732 1
5.08125238376226 1
4.9068031334857 1
4.8858406270857 1
4.74911580581411 1
5.14978615728254 1
5.21403851178122 1
4.93704383237464 1
4.89083706257291 1
5.00577259007592 1
4.82877663215346 1
4.99728934477343 1
4.93893745164163 1
4.70278281831949 1
5.24275784096676 1
4.93414120957196 1
4.93418184981344 1
4.81440167498641 1
5.05616237903021 1
5.14196984545858 1
4.81141632990088 1
5.02601159478413 1
5.21050226035442 1
4.9976782641374 1
5.26837137975995 1
4.55164210095557 1
4.93760699845583 1
4.74930391537627 1
5.34399792476804 1
5.11612124833841 1
5.02507455515626 1
4.97471123723909 1
5.27863755086212 1
5.06311047845773 1
5.05214220899665 1
4.98232528115481 1
5.02064328629339 1
5.13176472084106 1
4.78730683257942 1
4.80902416962048 1
4.85871910406409 1
4.93795216996074 1
5.04924958231747 1
4.80494885201277 1
4.83696536266468 1
5.04073891796424 1
4.95109365212552 1
4.94846184309377 1
4.91056852823836 1
5.15381548692933 1
5.15882783217746 1
4.79895752166199 1
4.84418235226508 1
4.79907748382287 1
4.80431011018296 1
4.89309859610862 1
5.26212186461252 1
5.30873119330414 1
4.96367842117803 1
4.9430820604809 1
4.93843374840082 1
4.96399104214422 1
4.77461107501237 1
4.95977628877641 1
5.03562749151674 1
5.33600124764614 1
4.93822911352031 1
5.01968441473019 1
5.15356487391224 1
5.02460335302383 1
4.83520960418479 1
4.96707094990427 1
5.29188157155315 1
5.09143318514678 1
4.75198082707619 1
5.0311866606059 1
4.94747562102164 1
5.06947849340551 1
5.1059225835284 1
4.74689054228847 1
5.08020167001108 1
5.10161890996748 1
5.03450723562177 1
4.79759107903783 1
5.25819418983408 1
5.08939007224206 1
5.20288526483564 1
5.07390001702372 1
5.14080023416255 1
4.95702577664568 1
4.87010988258615 1
4.9010021257878 1
5.07830441019946 1
4.98463299157634 1
4.82926113854514 1
5.06209691797072 1
5.01502583812719 1
4.89711775921454 1
4.83292621823946 1
5.0211742513738 1
4.79311544967137 1
5.01301261493371 1
5.42264288851771 0
4.85567167259974 1
5.09057591105601 1
5.16945273073797 1
4.91097510017947 1
5.00436209628874 1
5.15614415056197 1
4.97777815263634 1
5.06986532117837 1
5.03320545207938 1
4.61275873465966 0
4.74565734860425 1
4.69682556866181 1
5.42672776510882 1
5.08606977779051 1
5.20536008181925 1
5.01649884439729 1
5.23563754709253 1
4.45869840534065 0
5.07277669502043 1
4.85691850732376 1
5.03910493309183 1
5.07982732110908 1
5.01928767090864 1
5.20141970324211 1
4.98203894759878 1
4.89174938461015 1
4.77343682441455 1
5.17791196723363 1
5.18161181265234 1
4.86443941225281 1
4.96715030761405 1
5.2087631810377 1
4.89498418418901 1
5.02032895019619 1
4.85626773059534 1
4.87161510181694 1
5.22138965233583 1
5.37876213403054 1
5.23442917097565 1
4.95362174688605 1
5.0597018218743 1
5.00039105111716 1
4.82644376368293 1
5.08058280217907 1
4.60302503094444 0
4.88005424879139 1
5.09673683309979 1
4.98796056040032 1
5.06110653890261 1
4.94032702321452 1
5.1169530691941 1
5.1824172644282 1
5.25348343357081 1
4.87681474040139 1
4.95958128392762 1
4.91379883225348 1
5.12685127953232 1
4.92960797488924 1
5.06159247226898 1
4.64977546169912 0
4.77655677402215 1
4.95840408588478 1
5.06907965353268 1
5.09013062883672 1
5.25932476247249 0
4.9320935643864 1
4.9404283233914 1
4.98414214062159 1
4.79983687394988 1
5.08664737058013 1
5.16544564071665 1
4.73648628041194 1
4.87691112052313 1
4.55115631218336 0
4.84032385597367 1
5.08259303791525 1
5.01847335284536 1
4.68909659351501 1
5.03891717136408 1
5.27932851779437 1
4.91296865591722 1
5.27305342054216 1
5.20085192782145 1
4.96975861955555 1
4.70292061795034 0
4.8773720012846 1
4.83601609770793 1
5.1682659953667 1
5.1293775318313 1
4.92880875495958 1
5.07742710471201 1
4.94257130032482 1
5.26135732798471 1
5.23694503010066 1
5.15061392839685 1
5.05834971445311 1
4.98569855684081 1
5.17008818643557 1
5.13809698187518 1
5.10255424999743 1
5.06786582184433 1
5.02453603637531 1
5.21827348821869 1
4.75099031391226 1
4.92752519479286 1
4.77983846794023 1
5.02324740162805 1
5.24182908448977 1
5.04829098529418 1
5.14705390553039 1
5.04750567697194 1
4.9228461228273 1
4.99908153175711 1
5.01218343514912 1
5.09217395912559 1
4.92227058920965 1
5.08755833039485 1
5.07441862768294 1
4.95290788456178 1
5.26384521328342 1
4.76641414934716 1
5.2890881100457 1
5.33906496450447 1
5.02206246736871 1
5.02348385242875 1
5.16984329912193 1
5.23392752650493 1
5.15569798037407 1
4.82182394057707 1
5.02115520817255 1
4.91480487828189 1
5.03427293150672 1
5.14779812550674 1
5.06852411848106 1
5.04274675769756 1
5.15222169297391 1
5.03021067696596 1
5.05328049098072 1
4.67594568972316 1
4.95920991038173 1
5.25357017287859 1
5.05932706039735 1
5.14134588665723 1
5.11615122748883 1
5.1149285797533 1
5.13897538836301 1
4.79430232454321 1
5.05664649834725 1
4.90348549405428 1
5.19737764414814 1
5.24352090057066 1
5.21892695802045 1
5.18223415963891 1
5.304605877496 1
5.33552463519028 1
5.00541904970421 1
5.12372129055428 1
5.18899189658169 1
4.871454675435 1
5.18290211964758 1
5.10565444393592 1
4.74296568580257 1
4.9461112552097 1
5.40465631382457 1
4.9931213284259 1
5.02562169519353 1
5.32991757105565 1
5.06494065045522 1
5.31514373789555 1
4.85172347013366 1
5.10600154686576 1
4.8691860712343 1
5.06824327958555 1
4.79992076954647 1
4.97055178323968 1
5.07370819339321 1
4.73842842751552 1
5.0155994765031 1
4.83151736315911 1
5.11618686605226 1
4.80599842768433 1
4.95871066125623 1
4.72175351870082 1
5.03718543750625 1
4.82485597813133 1
4.98662022908083 1
4.95638151347714 1
4.78212697928448 1
4.79315360524782 1
4.9214813281733 1
5.20013834653778 1
5.07673773392529 1
4.69306442501811 1
4.86132543407847 1
4.89698958703378 1
4.96832175279494 1
4.9731943398325 1
5.16418044871615 1
4.57095593708882 0
4.98077859462693 1
5.04363119560167 1
5.24254617728766 1
5.0380953587883 1
4.95332852004429 1
5.02043093394887 1
4.89143429338258 1
5.02135875924918 1
4.84033257144883 1
5.3140010509049 1
4.69279994947526 1
5.27373016835228 1
5.06277738534248 1
5.02468613096901 1
4.76142759852551 1
4.7893384718054 1
5.12806175153101 1
5.05954348623944 1
4.9036301092774 1
5.02960307168162 1
5.13184777377201 1
5.0437683045429 1
4.76556696346585 1
5.23063233033003 1
4.88758704964995 1
5.06032774313382 1
5.22602311406501 1
4.91830574336462 1
5.0188984481645 1
5.11122992875424 1
4.89239442868759 1
4.99814559696644 1
4.98408682247829 1
4.94033940738621 1
4.5367944869092 1
4.87965801846408 1
4.99777963158663 1
5.06467262685571 1
5.06993880119964 1
4.65253971708757 1
4.90021113906425 1
5.01024035777633 1
4.81209637943043 1
5.15567310150652 1
4.87278394426331 1
4.9114131530364 1
5.48397410598821 1
4.79408380921358 1
4.7828027456267 1
5.04954962132096 1
4.9591439117962 1
5.02275061275388 1
5.15393347543576 1
4.85877620054681 1
4.77686017127456 1
5.12581779076542 1
5.12407062378002 1
4.97011764357426 1
4.79552943651936 1
4.74687760904086 1
4.91627121049572 1
4.89623531756707 1
4.92296243157536 1
4.93112893605651 1
4.99688787442816 1
5.02758434803811 1
5.23449942783642 1
5.21565744276924 1
5.13569695668016 1
4.87647606661473 1
4.76395903130762 1
5.01543330008443 1
5.00989257429987 1
4.84718767840865 1
5.23407494023671 1
5.0951346292092 1
4.82232591647004 1
5.20038439679278 1
5.03320660064637 1
4.84557970986891 1
5.02914365326141 1
5.16301619372264 1
4.90806218490465 1
4.78095249501332 1
5.17555814293871 1
5.11187937256931 1
5.2154803541375 1
4.94090924324365 1
5.16875897143482 1
5.39079877942301 1
4.85909763159388 1
5.01666343260176 1
5.1464728513884 1
5.03067809608049 1
5.07544541212752 1
4.85921201106749 1
4.99891830946408 1
4.95705980797753 1
4.92588926868723 1
4.86471601902783 1
4.89197242859811 1
5.24055715041133 1
4.8587084072845 1
4.93392052126903 1
5.40834662070004 0
5.11337025435685 1
5.00863471452385 1
5.11164812254948 1
5.32334947449219 0
5.37552716862408 0
5.02659728980862 1
5.53525275279549 0
4.73040333572312 1
4.66107891901674 0
5.09558042262053 1
5.14367778847292 1
5.087818565965 1
5.05720040137827 1
5.08745201060259 1
5.01748542617651 1
4.9253706852454 1
4.76338947247155 1
4.83750212735085 1
5.13393931079079 1
5.16215547414247 1
4.54245412716573 0
5.06692683613748 1
4.9022457768142 1
4.77321992367928 1
5.03858174107959 1
4.86125145014833 1
5.06008593971744 1
4.92863405147882 1
5.13037018648808 1
5.30280836467387 1
5.0456497180482 1
5.24377009352294 1
5.09005681417768 1
4.91146754983531 1
4.75708277350734 1
4.95252231784586 1
5.1015228260337 1
4.832925874448 1
5.01829604556726 1
5.00697015510273 1
4.91749618731353 1
4.96721344990521 1
5.04834421583051 1
4.83392259257521 1
5.24176786634826 1
4.99411002148309 1
5.00700636203618 1
4.7751744181214 1
5.00826202229446 1
4.4157847720124 0
4.99476195583381 1
5.00311899035024 1
4.96431794352753 1
4.71857431676679 1
5.01619080463926 1
4.71521045375215 1
5.03987917941251 1
4.9703799574172 1
5.03967488159066 1
5.2236520502809 1
4.94170075012227 1
5.22438234407636 1
5.1606437029073 1
5.22061399730644 1
5.31531547071804 1
5.04245996514941 1
5.07496269799683 1
5.31881961395283 0
4.89098624451666 1
4.92548268240534 1
4.93588508561948 1
4.94437436846446 1
4.97862178142122 1
5.02185435507339 1
5.08015012955061 1
4.87778462058759 1
5.19047801313266 1
5.05628991894163 1
5.16899025920681 1
5.05514716025764 1
4.82278420080355 1
4.85272163557935 1
4.84257870002172 1
4.8738357285551 1
5.1062689803526 1
4.796838156909 1
4.90669904650869 1
4.92707974960794 1
5.31763968367067 1
5.1098258164872 1
4.71216088690472 0
4.92523258304371 1
5.25228201430059 1
4.86486242496417 1
5.02269750086542 1
5.00584757076439 1
4.83193414070179 1
4.88012349687865 1
5.06114278771168 1
4.93037524377281 1
4.86549449948173 1
4.99511005648973 1
4.96909672381003 1
5.13673057840612 1
5.09549697554055 1
4.76617975019703 1
5.11638008486027 1
5.28040935899165 1
4.98484658079801 1
5.10696572869245 1
4.89509973283154 1
4.93341827695121 1
4.97458502598106 1
4.82874899416575 1
4.97657466341333 1
4.99951382349717 1
4.70857041805735 1
4.7928794037546 1
5.20748412269103 1
5.0756274410541 1
5.1935361615762 1
5.41210795662129 1
4.96954766611268 1
4.84892775094872 1
4.7595412903444 1
4.97781584496296 1
4.99775915725236 1
4.99103332474039 1
4.61345550387379 1
4.44602080450864 0
5.04911659529054 1
4.76106811033549 1
5.05830445100824 1
5.1086206423659 1
4.99806892997406 1
4.9378730059279 1
4.9940405266512 1
5.03804168511982 1
5.3808674374991 0
5.35698119164503 1
4.84361057235164 1
5.11595287000174 1
5.25401330262805 1
5.1215110455134 1
5.0271700083616 1
5.10368573223129 1
4.9091796525863 1
5.19363058705743 1
5.15628072554362 1
5.27988030195929 1
5.03358552917735 1
5.02929011910078 1
5.14693021535755 1
5.16193873739196 1
5.02114747662736 1
4.6333808486859 1
4.85712978425055 1
4.78565507590231 1
4.88045977793728 1
4.81421621649847 1
5.19479718612587 1
5.00905849222235 1
4.99700107870898 1
4.87017473491212 1
4.96349551851565 1
4.96352734310206 1
5.38595306578253 1
4.92668509452928 1
4.845514789357 1
4.9001167566224 1
4.94998473292939 1
5.14797636593808 1
5.02723835520538 1
5.14526632099403 1
5.09994342678339 1
5.07086030126348 1
4.68765027539551 0
5.18142760429441 1
5.24850043956797 1
5.15370190274361 1
4.74655343953619 1
4.88620686235767 1
4.98115299822636 1
4.92009925598589 1
4.86662106362233 1
5.0379250689883 1
4.90076905928743 1
4.78628009749118 1
4.81996110628569 1
4.83120156475498 1
5.00068143810403 1
5.11498275154397 1
5.38571381903645 1
5.25544318989634 1
4.84164789151604 1
4.75686531543403 1
5.42546501917473 1
4.75243287832025 1
4.89628946014442 1
5.1101857730768 1
4.93279759089663 1
4.83685751981434 1
5.20224963034021 1
4.86838404907643 1
4.99254998378105 1
4.89653558988489 1
4.85073267189196 1
5.13454942911312 1
5.38647788863276 0
4.81444421960747 1
4.94259350541222 1
5.00425414879558 1
5.01974895003223 1
4.82286558212841 1
4.87766190901236 1
4.93228445539207 1
4.88692040028485 1
4.95351184054037 1
4.84733160241451 1
5.19325970157802 1
4.97178523692864 1
4.7667004342495 1
5.05637849074635 1
5.21055899627704 1
4.76619506522317 1
4.57316008858995 0
5.02218841084015 1
5.07699355061424 1
4.90546990816859 1
5.03223065017057 1
5.3074846634468 1
4.92501804872639 1
4.79533317340384 1
5.06008850966615 1
5.09355151113936 1
4.54293356917593 0
4.8626493441897 1
4.5219178253268 0
5.21696991797425 1
4.52583974578286 1
5.07279606873443 1
5.06615656813191 1
4.97470059771337 1
4.92628335714015 1
4.77635407833307 1
5.24024087879023 1
4.93737807658023 1
5.29709288571454 0
5.05545823380766 1
5.23090396075716 1
5.14266481296395 1
5.13500886213691 1
4.87338944980884 1
4.7188708376131 1
5.12919470891574 1
5.44350347667162 0
5.04942143075318 1
4.90776032834547 1
4.87142833067969 1
5.21215068010492 1
5.09435291913277 1
4.8119154420895 1
5.12139352576727 1
4.79500997505485 1
5.08182128441573 1
4.96904449388927 1
4.9018495705579 1
4.83391426731653 1
4.87875162729878 1
5.10267707053828 1
5.01479468507357 1
5.1263979098259 1
5.04493412032955 1
4.94203199228717 1
4.89819929459443 1
4.96278525640176 1
5.05040022236096 1
4.97217946946697 1
5.10733658773023 1
5.02594725770491 1
4.66023177289937 1
4.82503335782039 1
4.84083323146705 1
4.72140789033595 1
4.95282056178048 1
5.18539902533871 1
5.29499658423735 1
5.18809067727442 1
5.17624190772007 1
5.16754267289778 1
5.1606611956362 1
4.97853961340445 1
4.79373080616274 1
5.06371897711656 1
4.89604011707235 1
5.0059038111418 1
4.96950254893482 1
4.81301617463624 1
4.90854375440524 1
4.95503052340094 1
5.04767201247007 1
5.16594020267624 1
5.01744961368125 1
5.06968712185732 1
5.03647042587361 1
4.99537580315089 1
5.08012972629585 1
5.22868273521547 1
4.88938209068512 1
5.3783885474948 1
5.10558253352177 1
4.83536724677233 1
5.10775311959899 1
5.0709922868849 1
5.17444694659149 1
4.94012445110635 1
5.09236856086153 1
4.64506127757571 1
4.98142209353599 1
5.05856788610312 1
5.04533366647527 1
5.28833001503489 1
4.88804704014685 1
4.88034610453388 1
4.78740938092116 1
5.07522449764551 1
5.25987236887946 1
4.90181480462626 1
4.86286516534145 1
5.41366222620852 1
5.28302894500208 1
5.04781003731914 1
4.66429123908071 1
5.38926538405336 1
5.12718487924755 1
5.17359555196313 1
5.30931914763409 1
5.11817482489609 1
5.07417834794043 1
4.86345205830152 1
4.92750582827712 1
5.00567434602081 1
5.05375239387824 1
5.01924388863105 1
5.22234707886444 1
5.20568754685877 1
5.0894104402671 1
4.97023245294896 1
5.12425602575447 1
4.87136149659823 1
4.74256957282894 1
4.85241224339572 1
4.77983234300238 1
5.24705390661681 1
4.93444028827899 1
4.81280249369021 1
4.89913045713452 1
5.05113467939658 1
5.03191852129997 1
5.07697297540832 1
5.00844093119248 1
5.13215796192818 1
4.94078318594858 1
4.90755006711326 1
4.81662720081849 1
5.11986151577254 1
5.10984980587674 1
5.02027680130761 1
4.58407148376327 1
5.16013949896446 1
5.06940089026535 1
5.08707417913511 1
4.99617685307646 1
5.08154717610492 1
5.17962079713461 1
5.03322778843357 1
5.05446401000354 1
4.95670268277479 1
5.1818487166856 1
4.95041445241165 1
4.79510158185402 1
4.62576255261548 1
5.05627366241504 1
5.02304190539251 1
5.0314092279391 1
4.83473514669784 1
4.97380118608443 1
5.08791621109542 1
4.98996862668882 1
5.09473925325056 1
4.48304613722346 1
4.9728947098997 1
5.22789306709242 1
4.98208015585827 1
4.76898879608783 1
5.02001679594276 1
4.88698833729334 1
5.18027807804068 1
4.46585060358958 0
4.88197375110404 1
5.00798219463407 1
4.97775163188268 1
4.84508275217042 1
5.27340506509523 1
4.98561827804192 1
4.89526243419195 1
5.01056945292958 1
4.84616259550344 1
5.017830614304 1
4.26513774261152 0
4.6661908024749 1
5.3521095589782 1
5.05409383624019 1
4.8087904137184 1
5.11766010120452 1
4.88559009921945 1
4.97467700530419 1
4.95324391892449 1
5.05011044780876 1
4.89944382561312 1
5.04563515291831 1
4.84359598392356 1
4.87195229256426 1
5.01034545620719 1
4.82835345840068 1
4.93985281411977 1
5.04288686612838 1
5.08820098089752 1
4.81210180429993 1
4.64702024536418 1
5.30760368427296 0
5.30113703698733 1
4.93293420292497 1
4.85804668718936 1
5.18620927648122 1
4.88741637340253 1
5.07923401090556 1
4.56009430622148 1
4.98871825582658 1
4.99944760151996 1
5.20208910009556 1
5.08165079115273 1
5.14328089135767 1
5.16518057210469 1
4.83429980726206 1
5.05534801576562 1
4.86614355627155 1
5.11944796601742 1
4.72905107489833 1
4.99026607712001 1
5.01180107406539 1
5.01804233853855 1
4.87478359261244 1
5.13136920477629 1
5.19948828941987 1
4.95313338374793 1
4.82404615653271 1
5.10218718180189 1
5.00960910949544 1
5.07426600284354 1
4.74902632389744 1
5.00214568786592 1
5.09899655372383 1
4.76777746312681 1
4.62282280220238 1
5.010921911542 1
5.18740913253068 1
4.71564598685323 1
5.25603086277158 0
4.86074369026118 1
4.98966679185277 1
5.11970865089725 1
5.02465368883529 1
5.00147641316455 1
4.89310088805753 1
5.29408865894784 1
4.89206974497973 1
4.64853803658843 1
5.03548486925041 1
4.91843099622252 1
5.03192892694953 1
5.08906928131742 1
4.84562846629343 1
4.82627451736 1
4.96951933875519 1
4.96534181494333 1
4.93207370229553 1
4.59191938866917 0
4.91645596834956 1
4.66061154118134 1
4.8282066381304 1
5.0519038395838 1
4.74209067621725 1
5.05078694778356 1
4.92287958540141 1
4.89857438007433 1
5.02144636876158 1
4.97515406108693 1
5.00310579106328 1
5.02057318221948 1
5.06257440088273 1
4.88256203249326 1
4.50483190441853 0
4.6833831515827 1
4.93045702350773 1
5.05712074065961 1
4.89708295878852 1
4.77291145461455 1
5.0991147937568 1
5.2866864040237 1
5.15718211228667 1
5.11344659968509 1
4.79992944451621 1
5.03348810486363 1
4.94211121300649 1
5.09520381562926 1
5.32175370175923 1
5.10119102176838 1
5.05944198429771 1
5.29461949483693 1
4.93313989023265 1
4.94244110187719 1
5.17167832242718 1
4.84582002499143 1
5.04146835955379 1
4.28816967425853 0
4.95690382525561 1
5.36093725752206 1
5.21092796789533 1
4.85925554296537 1
5.06845764353016 1
5.3652057615966 1
5.15946209512894 1
5.18332661005088 1
4.94149549624985 1
5.15117887384184 1
5.16807476742136 1
4.87642086671315 1
4.91845228159998 1
4.81182725654576 1
5.19440213620213 1
5.06275266560523 1
4.73058696383093 1
5.06203460593714 1
4.93936019697634 1
4.93937205316987 1
5.02854719224031 1
4.73654655738132 1
5.05784108584496 1
5.10660501211274 1
5.06410359552247 1
4.97553643721857 1
5.13776641425919 1
4.61701653145039 1
5.35914052668528 1
4.8263678875654 1
4.96748556782073 1
5.15142587495104 1
5.32169235268527 1
4.7844883822812 1
5.03507213920221 1
4.82958742807173 1
4.89474971502151 1
5.41772007273279 1
4.78200317169265 1
5.07505582236815 1
4.98002766258893 1
5.2368264459708 1
5.27715350219103 1
5.08150505703222 1
5.06441649957604 1
4.9202840649102 1
4.94495288101511 1
5.15106658341746 1
4.79451877908746 1
4.85613039487083 1
5.09430367223853 1
5.10625877828598 1
5.03209895494485 1
5.10484122026563 1
5.05852157809395 1
4.84919064526539 1
5.10180980797679 1
4.61020351059151 0
4.9355003744716 1
4.78389579192715 1
4.73545837586265 1
5.11217571092239 1
5.14471218829576 1
5.15696487545243 1
4.89801141255947 1
5.34218353400961 1
4.96560663168996 1
4.94380302062376 1
5.03867726213302 1
4.66071517479286 0
4.74891988875954 1
5.16657966825186 1
5.16933460179768 1
4.81993182128912 1
5.05039607855308 1
4.60951942842327 1
5.15807161679151 1
5.3957728428209 0
4.92650308385529 1
5.22689548886309 1
4.86200972866813 1
4.85707175087135 1
4.90040191877488 1
4.92314216809167 1
4.8147499155731 1
4.98716275277714 1
5.05118155886995 1
4.73236213901252 1
4.63559854873425 1
5.20667264542612 1
5.01751484127834 1
5.15284549258451 1
5.29747272385255 0
5.28170221163659 1
5.20442509907043 1
5.16562154338576 1
5.15837464251949 1
4.91602027165754 1
5.43425287039597 1
5.03921041117674 1
5.03294685004324 1
4.99113636792657 1
5.122380009096 1
4.85777477978252 1
5.01754464035123 1
5.1431825450054 1
4.78732099518621 1
4.94329234217588 1
4.71618980270767 1
4.75799791102446 1
4.99183981406913 1
4.93708287390405 1
5.09672955618563 1
5.15206571771209 1
5.1238833754376 1
5.11834669894948 1
4.91174183388131 1
4.86880202608985 1
4.85573679310571 1
4.85695925526384 1
4.89671480328484 1
5.14867266097433 1
4.83176206299506 1
4.99194107230254 1
5.16783695118178 1
4.964578689195 1
5.03394510607243 1
5.00069327721887 1
4.82149564889509 1
5.11177620550216 1
5.21283860890292 1
5.03651214721797 1
4.9481964264086 1
4.88660754585991 1
5.18669357191023 1
5.32800842398126 1
4.96988995901634 1
4.9479120821462 1
4.85516237927169 1
5.01110713326059 1
4.70429704256019 1
5.22970936945385 1
4.97450426724568 1
4.79372498583443 1
4.80138740951584 1
4.80002970829655 1
4.92613864517253 1
5.21368334752651 1
4.99476977578443 1
5.13834728294649 1
5.31766250570159 1
5.13460723392404 1
4.93688688432536 1
4.90674380505336 1
5.17182258734736 1
4.92783996257817 1
4.94251207018692 1
4.960096679711 1
4.94815749715989 1
4.93871512885932 1
4.83976149297445 1
5.12100220866235 1
4.94554356240357 1
4.71725550914096 1
5.18347494910183 1
4.95994379952656 1
5.01804640975922 1
5.08773378356002 1
4.86519641155277 1
4.96233639849165 1
5.29681656567241 1
4.95831115118659 1
4.88097525778506 1
4.77983628550925 1
5.18820545606025 1
5.1727010455256 1
4.88889057368857 1
5.10679971925392 1
4.93244658097452 1
5.07199639954 1
5.06505000312723 1
4.80526532830134 1
5.25416170565515 1
5.2041790806457 1
5.13213905316514 1
4.78567408273565 1
5.08516457638856 1
4.85995261887494 1
5.09208695882702 1
4.9468953374316 1
5.11718292907958 1
4.92248764677651 1
4.93454185656427 1
4.89287193062391 1
5.07549895395659 1
4.70309250535661 1
5.0603963307951 1
4.90036536967848 1
4.94421261217153 1
5.0450992063343 1
4.9821307255127 1
4.92351597944751 1
4.78101008670898 1
5.03040934694316 1
5.02995415617229 1
4.76064946419886 1
5.32097109404539 0
5.15107468769888 1
4.74260534241366 1
5.22149690389636 1
4.89405336108065 1
5.04728073694136 1
5.06368233549434 1
4.61722707923277 0
5.14525009400028 1
5.23693725039174 1
5.08807837016317 1
5.25195231222308 1
4.75984373305702 1
5.37259628734137 1
5.16432584682806 1
5.12705856514811 1
5.10628879364998 1
4.96369802356594 1
5.13733664191046 1
5.08543592742003 1
5.47163988552325 0
4.78854958839941 1
4.80409639586934 1
4.85151492284736 1
4.91809945732845 1
4.93152917297212 1
4.99590843651863 1
5.24213006634042 1
4.65660359362886 1
4.77453068523727 1
4.96737933362875 1
4.96036051404274 1
5.26136549740208 1
4.9153894965301 1
5.09473583715878 1
5.09839946778842 1
5.57561037390717 1
5.10462539126198 1
4.97707673322868 1
4.93204110252653 1
4.98111140908543 1
5.18796227264913 1
5.06787386974908 1
4.94842853236506 1
4.98607463502623 1
4.75814362819179 1
5.207581446102 1
5.11024119433409 1
4.98998873785473 1
4.6634906185438 0
5.05022592420211 1
5.0194172453788 1
4.86262665426785 1
4.75467217895418 1
4.85408144598451 1
4.92181478917579 1
4.94473668591964 1
5.09941285303617 1
4.85861670916533 1
5.01220622447777 1
4.78494744208329 1
5.26612426903675 1
5.08647491251493 1
4.66762740149575 1
4.95812017876819 1
4.92150114509295 1
5.06582224034375 1
4.8389326232972 1
5.03916236791459 1
4.85621772093484 1
5.05103489372043 1
5.06702851390558 1
5.07646792151072 1
4.91671564696407 1
5.05899685221091 1
4.90960179474274 1
4.82223491641355 1
4.89397566672889 1
4.86689458562663 1
5.33108360320509 1
5.20731742535436 1
4.9752290801917 1
4.88244637735774 1
5.03997211555529 1
4.9098461167938 1
5.35293010413062 0
5.10691705366747 1
4.84252674932985 1
4.8413612237744 1
4.90980003498567 1
4.90406593049045 1
5.17080290269292 1
4.71109353247255 0
5.03685007200002 1
5.1652080033481 1
4.86651872680618 1
4.94934742417188 1
4.82442870147015 1
5.06235034414527 1
4.81945368470428 1
5.24716376990758 1
4.91070560682272 1
5.03346391473266 1
4.79037697590053 1
4.96133770151578 1
5.28179981502093 1
5.41700113741097 1
5.12111877602442 1
4.84592023723661 1
4.88377878471287 1
5.14666808812099 1
5.08305967345061 1
4.93580120516706 1
5.14440057272404 1
5.50237473215718 1
4.96434915487035 1
5.07588789905265 1
5.10421174607275 1
4.94580644257144 1
5.17834473312538 1
5.09102295172974 1
5.17015532118468 1
5.06277232810857 1
5.15000864744297 1
5.03364078054152 1
4.50887918255823 1
4.9084184921565 1
5.09523326169672 1
4.97708813376375 1
4.49503366363511 1
5.0242276913417 1
5.18338286193553 1
4.75204476803704 1
5.20240385586005 1
4.98400541034424 1
5.16345336688402 1
5.28400022044676 1
4.85442299596483 1
4.86684668552953 1
5.00560100085675 1
5.08986832069128 1
5.07416597069032 1
4.66148156169678 1
5.15500070754936 1
5.07548767981359 1
5.04564855777298 1
5.23258045572284 1
4.93270951903526 1
4.92337477807864 1
5.07698438638735 1
5.13455495903404 1
5.07152025199544 1
5.24593321035413 1
4.94762073365218 1
5.04250209379345 1
5.11276499728871 1
5.19406393857713 1
5.05435957881159 1
4.82755046933704 1
5.21001224061493 1
4.68255613129593 1
5.0916438765786 1
4.91625108273223 1
4.87649197222641 1
4.90670547628617 1
5.09142127856009 1
4.62294060728399 0
4.95604461235385 1
4.97425597510547 1
5.01906928965148 1
5.14147603751146 1
5.30300018331087 1
5.02025922782565 1
4.84187901216044 1
5.09971322282333 1
5.08104750764191 1
4.90158201124393 1
5.1490523985068 1
5.23772984049302 1
4.95716036889859 1
4.92201600953081 1
4.92718007206723 1
5.15589120532068 1
5.00867830186301 1
4.85807456541911 1
5.11946937025751 1
5.05036802015397 1
5.04832560503733 1
5.14697161084771 1
4.98690559711953 1
5.07648423531057 1
4.55722216145319 0
5.169863833059 1
5.08813470164354 1
4.82442594354624 1
5.36610657796021 1
4.97344542499463 1
4.81421281356166 1
4.95324731805423 1
5.04719683676544 1
4.66299657843886 1
4.64297066104641 1
4.41917028437466 0
5.41488610367585 0
5.23174128247506 1
5.08025490702068 1
4.97510099128743 1
5.15090998849633 1
5.09571963673395 1
4.92975524890274 1
4.91150927581756 1
5.16730479022618 1
5.10183820942185 1
5.26493643042308 1
5.06184730223338 1
4.96993723793612 1
5.45545967401354 1
5.28151633063045 1
4.42766284997683 1
5.02082854325779 1
4.94815985042059 1
5.30567430959553 1
5.0220034048386 1
5.17288542242021 1
4.9164391922231 1
4.83956438280075 1
5.01221981238381 1
5.28739343632345 1
4.85670064678535 1
4.99612897011019 1
5.09259151587879 1
5.61075210647771 0
4.98961709835142 1
4.88903925760323 1
5.06128523882326 1
4.71140508696749 1
4.98068223752667 1
5.0989914942228 1
5.26652110693665 1
4.90865934151757 1
5.10182718323068 1
5.2399382262618 1
5.18455500416706 1
5.13774507553255 1
4.88464081861832 1
4.76340623385998 1
4.72937746686438 1
4.65461246524848 0
4.73416681485226 1
4.944071042368 1
5.05562320386479 1
5.19331847280286 1
4.97312454152765 1
5.12395553143284 1
5.12457980585323 1
4.73416114458515 1
4.97019020127337 1
5.14468296332348 1
5.09106578341987 1
4.80797478214056 1
4.95622377958787 1
5.25343854331257 1
5.06068925695688 1
5.12679069399532 1
5.07412272339093 1
4.65021442714959 1
5.28504892726279 1
4.96505274878219 1
5.07928791906834 1
4.73392157217849 1
5.46861874426585 0
4.87991893900084 1
5.22654417903952 1
5.1016738116145 1
4.86927344566853 1
4.99602786435262 1
5.1880889997234 1
4.94022572580701 1
4.85893061955653 1
5.01083732212954 1
4.70672889290258 1
5.16444838547541 1
4.91631617154177 1
5.22984431447582 1
5.12500458438509 1
5.11976263676952 1
4.98811120291876 1
4.81584191502006 1
4.91644207112127 1
5.24273618626105 1
4.92311789094429 1
5.03413588076433 1
5.04213442013685 1
4.98398027865307 1
5.18328798797596 1
4.9233310223142 1
5.00972887030157 1
4.94577683298305 1
5.02776037858248 1
5.36217357045966 0
5.09052847113467 1
5.07179534469211 1
4.98026205585509 1
4.98069777161324 1
5.22201100414707 1
4.9940719638727 1
4.8323916171178 1
5.03927956764201 1
5.0785083921483 1
4.99637522245042 1
5.21843590760385 1
5.22152069108703 1
5.34808776240407 1
4.88471674415802 1
4.83506386495877 1
5.4509095733986 1
5.0213933984211 1
5.06270647811949 1
5.19484823328787 1
5.08980705067806 1
4.97792352475983 1
5.06958059929999 1
5.00538588475163 1
5.12715217773488 1
5.06809616472917 1
4.96107400045889 1
4.85502900103847 1
5.07873750340233 1
4.98520879013176 1
4.96434455509421 1
4.81856166624679 1
4.99304259703318 1
4.91247847131479 1
5.00798083028974 1
5.50939117224155 0
4.93012041924122 1
5.27939696244821 1
4.83774148112769 1
5.05557368599532 1
4.86257200263565 1
5.17520462198331 1
4.92129985467477 1
5.14045981094233 1
4.74057829864645 1
4.8405942266751 1
5.06774704273408 1
5.1451711844887 1
5.1434890797905 1
4.84701408452742 1
4.69866069378241 1
4.54207800514747 1
5.02513869534457 1
4.97345429371571 1
4.84851115498267 1
5.03248503880327 1
4.92752089320672 1
5.11325778720524 1
4.87378323891448 1
4.9067990051585 1
5.40390481859364 1
4.95633652495487 1
5.29564992905554 1
4.89065318103034 1
4.85275373164178 1
4.85846283146619 1
5.06027075729653 1
5.10513015098234 1
5.03054626611387 1
5.0131816674031 1
4.85963104735719 1
4.93641146099709 1
4.91298360424365 1
4.98398128719956 1
5.03188826620597 1
5.13366886580195 1
5.10031287175961 1
4.92019763189565 1
4.57268929232074 0
4.84347111079554 1
5.05552231229453 1
5.35572608654302 1
4.99555480816096 1
5.0098187461443 1
5.12795792049502 1
5.07533721514022 1
4.92521778437418 1
5.09978168096379 1
5.15452983649053 1
5.04027886466989 1
4.98636458726078 1
4.88501987136214 1
4.82478097901784 1
5.03852571722336 1
5.2046654474417 1
4.6389481914524 1
4.81171790003284 1
4.79621969849834 1
5.13003310764962 1
5.02075497062944 1
5.13540511036412 1
5.00884765227453 1
4.80415572357114 1
5.23681521895169 1
4.9435495790221 1
4.68576903446237 1
5.01016487089904 1
4.95941343281337 1
4.77927003398701 1
