# Supplementary material for: Bias caused by sampling error in meta-analysis with small sample sizes
Source: PLoS One. 2018 Sep 13;13(9):e0204056. doi: 10.1371/journal.pone.0204056 (PMC6136825; doi:10.1371/journal.pone.0204056)
Supplement: S3 File — (ZIP) [file pone.0204056.s003.zip › results N = 10 delta = 5 tau = 0 sz = 500-1000.txt]

"dl.delta" "dl.cp"
4.93414984042213 1
4.98738340072624 1
4.86512117056593 0
4.99010018965447 1
4.95238433599285 1
5.04033204884066 1
5.05114471794142 1
4.89961785668925 1
5.0355616347393 1
4.97587627000144 1
5.05472943767998 1
5.00752576956298 1
5.04467147444367 1
5.02517754056275 1
5.00139022245424 1
4.94159547367535 1
4.98837483184775 1
4.98568169077594 1
5.01177210807007 1
4.97819965617283 1
4.92376936305898 1
4.89449941680574 0
4.95081450238664 1
4.9725451356379 1
5.01434682680823 1
5.03622671880986 1
5.02277955578349 1
4.97804533339153 1
5.05349891238656 1
5.03140147838921 1
4.94045142750068 1
5.00362731801581 1
4.97282914613986 1
5.02878290874745 1
5.00303592164167 1
4.97950372022698 1
4.99346347139729 1
4.9653560543345 1
4.94037353292827 1
5.04283736046285 1
4.97008020490389 1
5.02294240602306 1
5.06016144854253 1
4.98970847563103 1
5.035407536197 1
5.11192502503123 1
4.96556047477773 1
5.06680989775171 1
5.08465151941738 1
4.94136530710284 1
5.0406485902663 1
5.06961480530106 1
5.04405882489077 1
5.09098698511468 1
4.9760368711624 1
5.11646366236737 1
4.96333895968837 1
5.01455333101369 1
4.8784429655134 0
5.01007368201776 1
5.00358223754055 1
4.99299370438175 1
5.07228287961123 1
5.07333939816254 1
4.96025074117187 1
5.00600187394867 1
5.04876307720037 1
4.96850149549494 1
4.93724165080382 1
5.00501406364025 1
5.04760735284264 1
5.0040463619155 1
5.03069289987082 1
5.00975757263011 1
4.97832428574533 1
5.01568577859394 1
5.05743498163362 1
5.05229596215446 1
5.06249418518356 1
5.03870491866395 1
5.01603603356428 1
4.8846614952039 1
5.02909308548637 1
4.99592901125721 1
4.90015945716033 1
4.98924266670121 1
5.04706287616643 1
5.06296499633756 1
4.96023987150071 1
5.0396883281404 1
5.05003233018207 1
4.91485015944825 1
4.92807122960202 1
4.95421415056298 1
4.94658997574132 1
5.02268316868703 1
4.91492704607565 1
4.94509668829868 1
4.99248306140155 1
4.94269107529234 1
5.0764012379 1
5.05922706247993 1
5.04985530198421 1
5.04534643735275 1
4.90791193555269 1
5.0555891935981 1
4.95820556782157 1
5.00007453450862 1
4.98350465105996 1
5.00668116482278 1
4.90714841431978 1
5.01765673806009 1
4.98698594762045 1
5.02171480532838 1
5.06368808828123 1
5.0583409738371 1
5.04720201519452 1
5.03252095574412 1
5.09979676334627 1
5.04363076184061 1
4.95810835386888 1
4.98562058855779 1
5.06772202425807 1
4.97658497873858 1
4.99781702307273 1
4.92767685936799 1
4.96248625713822 1
4.98388967331224 1
4.92704746256356 1
5.0200527148057 1
5.02668514020399 1
4.89480273697107 0
5.02422929607768 1
5.01536192256972 1
5.07212777387529 1
5.03638650039883 1
4.97437584160972 1
4.97922199389228 1
4.98810495973244 1
5.03506721889004 1
4.95630866645389 1
5.1383111591228 1
5.05912474793055 1
5.06573922833962 1
5.01326754464781 1
5.01062646329231 1
5.05147532565973 1
4.98695833716437 1
5.00910964506597 1
5.0791983411992 1
4.99820814139445 1
5.00401799800854 1
5.01404768840438 1
4.97546863965043 1
5.02985494991159 1
4.97958427614283 1
4.91962951592142 1
5.00547090644236 1
5.10451697938709 0
4.98517487335581 1
5.02974803145295 1
4.97385284391477 1
5.03304935697932 1
5.10192940565839 1
5.06075386298457 1
5.08340980166796 1
4.99730556603871 1
4.96159941383303 1
5.0676782831244 1
4.95067763130308 1
4.93660115743646 1
5.01449592863608 1
4.96672972154331 1
4.95875189241712 1
5.11103502146425 1
5.0211183197895 1
5.01474373240273 1
5.00170874184181 1
4.91056537555048 1
4.94588556616471 1
5.12378107657121 1
4.97965866578112 1
5.01976210298104 1
5.00823771647484 1
4.9708423722482 1
4.91493484149552 1
5.0723104176973 1
4.96246680842948 1
4.98855436689484 1
4.94501252864135 1
5.02384831931257 1
5.03455047313132 1
4.99136681589919 1
5.01657460460022 1
5.02570647672472 1
4.96025821996134 1
4.94146508222046 1
5.00527855923954 1
4.98693951067959 1
5.02380666839842 1
5.01978066341127 1
5.02903390765042 1
4.99833866134016 1
4.94174068810137 1
4.96793854051615 1
4.92379099286656 1
4.95600965979329 1
5.05761106435852 1
4.86322170507368 1
4.92004653256845 1
4.90282272567262 1
5.08542121358465 1
5.04463787042632 1
5.01424768023065 1
4.90951637892614 1
5.06186111459681 1
5.0424528863229 1
4.9841058595999 1
4.96981630327 1
4.96085607723366 1
5.01018345804661 1
5.0054110493509 1
4.9909384297164 1
4.99144852490985 1
5.03776239027869 1
4.99207662423919 1
5.00443047926641 1
4.99451499630217 1
5.00389923531817 1
4.91486552626248 1
4.97901834317177 1
5.02806944654205 1
4.94889695721059 1
5.02883560428493 1
4.9351977037259 1
5.00586053756901 1
5.01383219638535 1
5.09043057384658 1
4.97902929538299 1
4.91702649830796 1
5.07883170476833 1
4.94147664377522 1
5.00066879213622 1
4.99027792045592 1
5.00223261459378 1
5.01593372357476 1
4.96451022980365 1
4.98846112421971 1
4.95470443547023 1
5.01265938355627 1
4.94938708729663 1
5.0553155147808 1
5.01477449290283 1
5.00430343123075 1
5.01958770013689 1
4.99392475053347 1
4.99703926086241 1
5.02659242341893 1
5.15554611264227 0
4.98912306346096 1
5.01778772869644 1
5.01871583767538 1
5.0210423602985 1
4.99517902914202 1
4.95905074032309 1
4.97223103192503 1
5.05793324736795 1
5.03009530991801 1
4.97551983185438 1
4.92391863261409 1
5.00845070274418 1
5.03165532531586 1
4.90633566787373 1
5.01451504716814 1
4.92919447224831 1
5.05243957771365 1
5.01656990429524 1
5.04774651028114 1
5.04735066179712 1
5.07997451962161 1
5.06222918432832 1
4.96379845918621 1
4.98424169121349 1
5.00075313032885 1
4.99311165909469 1
4.9316943489341 1
5.06087427853327 1
4.91332581131548 1
5.02493679739852 1
4.9593584500472 1
4.98382516417522 1
5.01580395243572 1
5.04548967652077 1
5.1040757381286 1
4.94916725777042 1
4.97764687035606 1
4.98043950078087 1
5.03672118095217 1
5.0598893341542 1
5.04124637409519 1
5.10417452861802 0
5.07932558824244 1
4.96458402729024 1
4.9931141693607 1
4.98628734336883 1
5.00236497647492 1
4.93284603707544 1
4.97515494517346 1
4.94528958760981 1
4.98065145291212 1
4.98688200593269 1
5.00583840482315 1
4.9793866710507 1
5.02093648037603 1
4.97131961669371 1
4.98292038775833 1
4.92733075100347 1
4.97139216413131 1
4.98031430047089 1
5.02781637619295 1
5.05800493294626 1
5.00359399772848 1
5.05036789766293 1
4.961411757307 1
4.99268655024789 1
4.98459038110958 1
5.09437280233538 1
5.02435710228031 1
4.96984533277243 1
5.08418349819613 1
5.00322787624313 1
5.06571098819462 1
5.09073144737954 1
5.03864955519311 1
5.08191737234502 1
4.92229344691296 1
5.07037216631914 1
5.0688458906666 1
5.00118021292112 1
5.05073941619864 1
4.99571191173858 1
4.9453049714597 1
5.00604146753243 1
5.04742573600912 1
4.92285126969028 1
4.98900734092392 1
5.07256562641686 1
5.032820601436 1
5.08285575486835 1
4.99466788966253 1
5.05533586130943 1
5.0570457138142 1
5.03425640305336 1
4.98451674623384 1
4.94506018922205 1
4.95191287801755 1
4.94465489167488 1
4.99940576203534 1
5.01410638464052 1
4.90809255641636 1
4.9450553550252 1
4.95873365186755 1
5.05696057101638 1
5.06505095574601 1
5.00576831778414 1
5.07428682706238 1
4.99879359035765 1
4.97747283833372 1
4.96421975222868 1
5.0651894796014 1
5.23206503678912 0
4.94202024193315 1
4.91669420035005 1
5.02783189831392 1
4.97227943028201 1
4.99534676174086 1
5.06875077455755 1
5.04943637175266 1
5.05933469775927 1
5.01601138158692 1
5.0202995336739 1
5.02311396570677 1
5.0041122956012 1
5.05501276254454 1
5.08772672437944 1
5.03359376631766 1
5.05869922289978 1
5.10003711229999 1
4.96050965110313 1
4.9841760878074 1
4.99747725125293 1
4.94587641719687 1
4.99605341392931 1
4.97397325232646 1
4.91637461699959 1
4.9336580424372 1
4.96031162037498 1
4.97440148896829 1
5.00431220590592 1
5.02619000490282 1
5.00970779228687 1
4.88829056093349 1
4.99445496141818 1
4.94628083473209 1
5.07014334784373 1
4.95956410777574 1
4.98176036155169 1
5.06022922944784 1
5.00274777674629 1
4.99120912104452 1
5.02542744318476 1
4.94803488382037 1
4.83724608591726 0
4.99963598572688 1
4.92677209645018 1
4.95883368878729 1
5.02544854129864 1
4.99140439257123 1
4.95939700139167 1
5.01722912335556 1
5.06669740264592 1
4.96733572240156 1
5.01893349175826 1
5.00522700008485 1
5.02926795433959 1
5.0022141992888 1
4.98140677126378 1
4.9558346328311 1
5.02556181165026 1
4.93844606264479 1
5.0691146185823 1
5.02645462726759 1
5.03335150001846 1
4.99912648857646 1
5.00114743233665 1
4.85924715580947 0
4.98769631501555 1
5.04882055858541 1
4.99891126855774 1
5.05084677831969 1
5.05027262901276 1
4.9970743679338 1
5.05014053799965 1
5.0028341782653 1
5.03756986879957 1
5.081241302432 1
4.98944446709166 1
4.91029994246724 1
5.0902770464966 0
5.03273784227282 1
4.98585731938735 1
5.00583669117838 1
4.95968575796541 1
4.973536176977 1
5.01493690892564 1
5.06479520730474 1
4.98159767304977 1
4.86202856393014 1
5.06308821277643 1
4.93438788136974 1
4.96298869416891 1
5.05785314650893 1
4.9297353234475 1
5.02599884403122 1
5.01555149405594 1
4.98042477568006 1
5.06173062078578 1
4.95946178077415 1
5.09690362095038 1
4.95696936718731 1
5.12561907560054 1
4.9431740504041 1
5.08870228291387 1
4.97571592234868 1
4.99529745478749 1
4.93095568548714 1
5.00764716039753 1
4.9888150954636 1
4.93270288022207 1
4.95890369671483 1
5.01250385401103 1
4.94712810610266 1
4.95500575811172 1
4.98110097262505 1
4.98514303995587 1
5.02328636855718 1
4.91461294496478 1
5.07688251944252 1
4.9882368091265 1
4.99526894342029 1
4.97742111067192 1
4.88226504687657 1
4.96954270515372 1
5.02260321950748 1
5.06602809878722 1
4.99633825609551 1
5.01440632683287 1
4.99148415025145 1
5.05049322356276 1
4.89567497572794 1
5.0186486252209 1
4.98649800915753 1
4.92077272162352 1
4.96694368820573 1
5.00288044823168 1
5.06217273716586 1
5.02656974137462 1
5.03118713264765 1
5.00170445181031 1
4.98308280406261 1
5.02538868504222 1
4.99306102416457 1
5.01473068537633 1
5.03301771759625 1
5.00893396243478 1
5.04045416313059 1
5.00463296697748 1
4.91228485377763 1
5.04134663736677 1
5.04554982103124 1
4.95980315140214 1
4.95138274146265 1
5.05241620146529 1
4.92940556474669 1
5.0002748728921 1
5.01418076946527 1
4.99612924021617 1
5.01853925887633 1
4.85386929237027 0
4.99323353618026 1
5.03399915238174 1
4.96125019978128 1
5.11599241854977 1
4.93383839086706 1
4.97532433363873 1
5.0454461310672 1
5.01511316461181 1
4.98237257942888 1
5.03469371939065 1
5.03322834929626 1
4.990808270452 1
4.95509528311988 1
5.00790824737789 1
4.96251173507202 1
5.06072615809016 1
5.00767073789049 1
5.05013520051859 1
4.88981680607664 1
5.06364665883726 1
4.97845835425361 1
5.02884349720648 1
5.00886313070648 1
4.92924809897588 1
4.90004851603714 1
5.05894279930331 1
5.02517581969055 1
4.99641230391818 1
5.01467935076823 1
5.09894721695798 0
5.02078180295498 1
5.01398668450562 1
5.14274033233086 1
5.03007755786558 1
5.04200930951554 1
5.07239172074354 1
5.09990149814448 1
4.99613727393929 1
5.10288463499413 1
5.0376013571029 1
5.16595629774711 1
5.06308155008125 1
4.95474271289521 1
4.96102871665308 1
5.06119288645952 1
5.04508028860196 1
5.03391098670752 1
4.99714888074406 1
5.02335330867869 1
5.00057763061916 1
5.03732986742269 1
4.98347979411743 1
5.0079648280587 1
5.04437576934832 1
4.83070369065626 0
4.96185423614204 1
4.97708982707426 1
5.0140589318592 1
5.07512082633689 1
5.05622057135446 1
5.09766629616385 1
4.91656236622579 1
4.91555850439465 0
5.03865531952507 1
5.00491365345759 1
5.13183406267347 1
4.9836682557581 1
5.01057560872817 1
4.96625213940338 1
4.96867900641496 1
5.0269057622224 1
4.87522601561202 1
4.99030877097194 1
5.01985348474395 1
5.09821862316053 1
4.92839628521939 1
5.03657540175373 1
4.92243499038076 1
5.15014364815212 0
4.99803811327027 1
4.93422708949455 1
4.95517442050729 1
4.93564807959133 1
4.98499716592563 1
5.15410669503507 1
5.12572010280488 0
4.97156022289181 1
5.06006536819464 1
4.94876351316206 1
4.95046211511147 1
5.15425240549265 1
5.05830665493337 1
4.99284929693495 1
4.92390078370304 1
5.08338118565134 1
5.04109020783236 1
4.96606135249594 1
4.99025700436131 1
5.01542449888502 1
5.04717721779939 1
4.98898438835155 1
5.03178394465496 1
5.02132947483443 1
5.12401575007684 1
4.97128877430913 1
5.025775999362 1
4.99181066522646 1
5.00909972449644 1
5.0239268592843 1
5.00643372001512 1
4.98448802058684 1
5.0345669725633 1
5.03006649879066 1
4.95249446957561 1
4.93589853142445 1
5.13786477617082 1
5.02481553356674 1
5.06945670084273 1
4.90653274472323 1
5.05264550034144 1
4.9605373775576 1
4.96934438823207 1
4.97439543057496 1
4.94385261189791 1
5.03477124462819 1
4.97803291654624 1
5.02602611421244 1
4.99351079511656 1
5.04110445565427 1
4.93749288341492 1
4.99332128885966 1
4.93045893082526 1
4.90664448593539 1
5.08903424264821 1
4.95665198765395 1
5.03128836705435 1
5.0137480697893 1
4.92252787466449 1
5.00826330837929 1
5.05422237917719 1
4.98387512312889 1
5.02913350567029 1
4.99121592557751 1
5.00526030900419 1
5.05168968402665 1
5.03973006721183 1
4.9522924818044 1
4.98860729708095 1
4.97224994296706 1
4.96729223849888 1
4.93781040216639 1
5.0534222040525 1
5.00003705026598 1
5.09203163337756 1
4.9648643838727 1
4.95420289557011 1
5.07636192920132 1
5.0914785264348 0
5.032473408328 1
5.00495325333691 1
4.95054934432518 1
5.00082064277592 1
5.04408009680049 1
5.07897866721524 1
5.0610926950863 1
4.9370247318642 1
4.95598874631829 1
4.99626178790808 1
4.9851562597721 1
5.0135793278443 1
5.01155356611446 1
4.91790832773885 1
4.99037432855659 1
5.03682315623577 1
5.03672246050167 1
5.07765965801442 1
4.99480224052208 1
4.97279610906568 1
5.06829889485908 1
4.98339561528373 1
5.02701644991845 1
4.98532214280741 1
4.96161921038326 1
4.92135160249376 1
4.97155242601619 1
5.02496020764804 1
4.92634099051106 1
4.98070999207552 1
4.98005259700618 1
4.93421686436069 1
5.00222893937972 1
4.95108201414804 1
5.03244463020253 1
5.05386604247811 1
5.03870077178441 1
5.14876765928113 0
4.91903358437956 1
4.94220582129056 1
4.89839647679796 1
5.09095499711285 1
5.08171699235944 1
5.02880581467958 1
5.0149503736064 1
4.96638972094255 1
4.88608515470003 0
5.04704671090313 1
5.08272049885593 1
5.17433205517212 0
5.04412209808758 1
5.04025012345727 1
4.96377472298752 1
5.10472948126404 0
5.05336135647399 1
5.02703852834937 1
5.00826374129872 1
4.97755201186923 1
5.09059149467106 1
4.98047686143257 1
4.97479654826538 1
4.98336073393867 1
5.01804229766541 1
4.963290023118 1
5.03219060367799 1
4.95767167728738 1
5.01619537084403 1
5.04975877517088 1
5.01957020270743 1
5.0002007949007 1
5.04678513537688 1
4.95680886653954 1
4.98041610485315 1
5.01279566700931 1
5.09040631433328 1
4.99234285926285 1
5.02283040825208 1
4.99251084768199 1
4.91209789726319 1
5.04063442928559 1
5.05174336390448 1
4.89181146266962 1
5.01624731860436 1
5.02703103422042 1
4.91569854164189 1
5.02033626611283 1
5.08397556898319 1
4.97685190088681 1
5.02271970324224 1
4.98484849952253 1
5.02402265539812 1
5.01698638242558 1
4.9336152857335 1
4.87284100114688 0
5.04974220867406 1
5.01312860698978 1
5.00893651957942 1
5.01223397013746 1
4.94575806241353 1
5.00152610246384 1
5.0043441866144 1
4.97086979384649 1
4.95831363078989 1
4.95102749104323 1
5.09762992906691 1
4.96896681617068 1
4.97260870797143 1
5.14343891754254 0
5.04647565227479 1
5.00534600863461 1
4.97609552321151 1
4.97066167528271 1
4.90157904066785 0
4.93332288463423 1
5.01418532109286 1
5.08423882285421 1
4.86551738633049 0
5.05572452142548 1
5.17112939642725 1
5.06003233993281 1
5.02415667524276 1
5.0254233771173 1
5.00197286888829 1
4.98953955105745 1
5.09564315202115 1
4.98132280424505 1
4.95917670703258 1
4.94097942630795 1
4.98872354477559 1
4.96060273035534 1
4.99782291107894 1
5.01039114378666 1
4.97555808537916 1
4.97932380796497 1
5.0181301609234 1
5.06862803033409 1
4.95638457506637 1
5.05931364476919 1
4.95130006815594 1
5.06333818352701 1
4.92782209067414 1
4.98710631186009 1
4.93084436980644 1
4.91381579748744 1
5.04747240142679 1
5.10650749111793 1
4.95624979071462 1
4.93924569570012 1
4.93500080959618 1
4.92158286259477 1
5.0659965118996 1
5.03763738326204 1
5.02122677108741 1
4.98972620808644 1
4.96869387173025 1
4.96116248173154 1
5.01968333587026 1
5.01167295437054 1
4.95628673560028 1
4.95200078103245 1
4.94423936027732 1
5.01671977597449 1
4.98751410434245 1
4.86823932501236 1
5.01958688233107 1
5.0133872658091 1
4.93314148639831 1
4.87019878691975 1
5.0963293671771 1
4.94980596889917 1
5.03930322717406 1
4.99091396237066 1
5.03191814424561 1
5.03430863308934 1
4.93274118712147 1
5.05785415161622 1
5.0409042619715 1
4.8070167478315 1
5.02741152480528 1
5.0094183734312 1
4.95038552490975 1
4.9531150720045 1
5.02858091403386 1
5.06849251055138 1
5.06768825370262 1
5.09009173249621 1
5.00055712388457 1
5.00462621931908 1
4.9261791517693 1
5.07710367647133 1
5.03660628847154 1
4.94032952040043 1
4.95982853389253 1
5.15356593136789 0
4.96488616165116 1
5.03850931650403 1
4.89567470307147 1
5.0788266574544 1
4.98994754439545 1
4.99848578434555 1
4.95595759473172 1
4.98542837122101 1
4.97321816095554 1
5.02754056785364 1
5.0365894817119 1
5.0386681880635 1
5.02574846580913 1
5.00715831961634 1
4.99507008288534 1
4.99332717005423 1
5.18744059295854 0
4.9933432456895 1
5.10197073616132 0
4.94838411416698 1
5.04541408706928 1
4.9270270625032 1
4.99223510182181 1
5.00940909570533 1
5.02444356134925 1
5.02336154875415 1
4.92286819463359 1
4.98603908897481 1
4.9260471225586 1
5.024837607579 1
5.07602666901893 1
5.0355977296159 1
4.98767225332923 1
4.92163147112903 1
5.00990710916125 1
5.0831041666625 1
5.0182029399926 1
5.10655093713966 1
5.01299390814518 1
5.09835760672862 1
5.09139174686665 1
5.03573047259267 1
5.09977331336069 0
5.02482950134773 1
5.02457537968007 1
4.97766646034762 1
5.1083791130583 1
5.01649717465296 1
5.0997380715744 0
5.12528884920622 1
5.04434338432311 1
5.00909874032378 1
5.09659026412478 1
4.98848787243708 1
5.1406866091789 0
4.98362738638227 1
4.95381299614755 1
4.95824046487967 1
5.03926113070881 1
4.95345090405423 1
5.03223999533625 1
5.00152898857872 1
5.0238382949812 1
5.046071004385 1
4.85541209590212 0
5.05408009918241 1
4.97763712497377 1
5.02566981660331 1
4.97854844839914 1
4.94622294689535 1
4.94649564782166 1
4.97075190806488 1
4.98625104835601 1
5.05757342433085 1
5.11325911148085 1
5.01840855065322 1
4.98493712283539 1
4.99828303328231 1
5.00544139937405 1
4.97608969004136 1
5.0469617931305 1
5.14654747187883 1
5.01333306048787 1
4.94988078973925 1
5.20415839442052 1
5.02541165723992 1
5.0215365281456 1
5.04971726728724 1
4.88874170804967 0
4.92588090824675 1
4.92927189181523 1
5.00537585874574 1
5.01368640460286 1
5.06069878104143 1
5.03212751229234 1
4.97673493017098 1
5.02418487800736 1
5.10975228018684 1
5.00744664975475 1
5.00844136723057 1
5.02591000551219 1
4.94505537372093 1
4.99237918914061 1
4.9906931341827 1
5.06033656480373 1
4.96824335746335 1
4.86816257133694 0
4.9743698437561 1
5.02866514611517 1
5.00903682316479 1
4.94419220575055 1
4.95346759319495 1
5.01132973315743 1
5.02586208955188 1
4.99486641853132 1
5.05536493283013 1
5.00883326973203 1
5.04023616729353 1
4.96578340890524 1
5.04499697555707 1
4.89538154299933 1
4.99799715751982 1
5.10496759514176 1
5.09349410597026 1
5.08035889956318 1
4.99555429849571 1
4.96607290464428 1
5.04256939479831 1
5.10213617397272 1
4.91823805744176 1
4.89382656953698 1
5.04066555544869 1
4.99613753405033 1
4.97288755106912 1
5.05513105427866 1
4.99536288171086 1
5.0897577773782 1
4.95996105839059 1
5.03986498885087 1
4.95532679447614 1
5.03158268126264 1
5.03811545889538 1
4.95795870791126 1
5.050667905337 1
4.9783805952028 1
4.98384184448586 1
5.08407686532043 1
5.03310560369351 1
5.01061473625196 1
5.03068341189613 1
4.92359152534907 1
5.05035458900078 1
5.0528410140471 1
4.94145910563181 1
4.96014704580678 1
5.01626743232469 1
5.00625130830191 1
5.07753424192725 1
4.98694266242132 1
4.98569564972446 1
4.93595431002333 1
4.90194699074414 1
5.0098144904655 1
5.01686826834905 1
5.03650570911443 1
5.0221267625876 1
4.95933369367592 1
5.06407011036506 1
4.98545459249717 1
4.93182736926121 1
4.85436688604841 1
4.92476351297795 1
4.95078388614424 1
5.0371142925927 1
4.95733346313655 1
5.00486594377829 1
5.01475248274434 1
5.04921306535134 1
4.9963678618336 1
5.00879117084205 1
5.02044602940618 1
4.96158313351154 1
5.0358238465406 1
4.88104323370761 1
5.03310903033048 1
5.01875381392752 1
4.94919859671671 1
4.9969951913835 1
5.02199818674777 1
4.96570603420714 1
4.95722495792177 1
5.0437256343658 1
4.97617362020721 1
4.99377136236579 1
5.12174911192409 0
4.97720990300673 1
4.86908701191043 0
4.99487510767547 1
4.97351269501807 1
5.01073464696622 1
4.97608336101797 1
4.97063552538181 1
5.03266865342442 1
4.99539859956787 1
4.94154651519373 1
4.95480020113605 1
5.00678407223754 1
5.00230340529698 1
5.04801791753769 1
5.03905010546787 1
4.925612116964 1
4.96294950715408 1
5.04466041837833 1
5.0328843042497 1
4.97168997327725 1
5.00196497302157 1
4.96734024053985 1
5.21229551945187 0
5.04091608857319 1
5.17368863321482 0
5.00769184040893 1
5.02961263293661 1
4.97881434064626 1
4.90842169154672 0
4.91570429314323 1
4.99238562631471 1
4.91084938563183 1
5.01353148826734 1
4.98652900373948 1
5.02276416928072 1
4.93592428842791 1
4.96303634697133 1
5.02277816699083 1
4.92705111012386 1
4.98303740428467 1
5.07269324886053 1
4.99163153575723 1
5.0275727628517 1
5.05454400478944 1
4.94582596276518 1
5.06061293651698 1
4.97701145932883 1
4.99504797317154 1
4.95878577988504 1
5.13762730509953 0
5.00033671249447 1
5.07521228407493 1
5.07500591155692 1
5.09571875972462 1
4.88232859578149 0
5.02227063187451 1
4.95276554369167 1
4.97478073625516 1
5.01988431244432 1
5.01002069591946 1
5.00024430853476 1
4.95978510935357 1
4.92788332427255 1
5.0029602429494 1
4.99974576657569 1
5.04057763235045 1
5.02539160381703 1
4.94546519257054 1
5.03738691932019 1
5.02001842761642 1
5.01449579956008 1
4.91120451774109 1
4.96324555507995 1
5.09033112636058 1
4.95676827044377 1
4.97506416845168 1
5.04909758564054 1
5.05644572965038 1
4.90671837706841 1
4.99768912313646 1
5.00278250502211 1
5.07742033480051 1
5.02006870700385 1
4.92249631111126 1
5.10943876736115 1
4.92787642328443 1
5.02088491021096 1
4.89817081631394 0
4.98938665317047 1
4.9955299983009 1
4.91265971258097 1
4.93921575412233 1
4.87887654349512 1
5.06030591151653 1
5.02621838266287 1
4.90237524639774 0
4.9648306378986 1
5.09797601263382 1
4.84884294137053 0
5.00847874810855 1
4.9816344717159 1
4.98009524513894 1
5.01691330233063 1
5.00821449769991 1
5.0089108170674 1
4.98818059602487 1
5.09858502287944 1
5.02338650302069 1
5.01580576340966 1
5.00070015611474 1
5.10325751018929 1
4.91605642068984 1
4.99168356280375 1
4.93517808346372 1
4.98869668340196 1
5.00270160368423 1
4.98655542419687 1
5.0301035671084 1
5.0086760853916 1
5.02476442275196 1
5.07387049153442 1
4.91638650019596 1
5.01784060539667 1
5.02760280372485 1
5.0164971373922 1
5.05374027581089 1
4.98982942501614 1
5.02034469863324 1
5.07885598945701 1
5.10315139253426 0
4.96344154723047 1
5.00475043261 1
5.03760264154817 1
5.09395135100443 1
4.99921403222551 1
5.0186033059791 1
5.00873557248113 1
5.05839895523493 1
5.05993654511346 1
5.00182155942099 1
4.99883778456932 1
5.08179532054885 1
5.03204297276041 1
5.05889195631551 1
4.93390335730967 1
4.94864103566973 1
4.9346539540573 1
5.02243393801452 1
4.92237541640134 1
4.90345253796402 1
4.95696890349198 1
5.05682442138254 1
5.00959270065453 1
5.07856445202895 1
4.89074842006748 1
5.04497472555507 1
4.98755552912514 1
4.99570768214557 1
4.97869579302877 1
4.94740119330893 1
5.02244122796488 1
4.94154460511018 1
4.9573158033455 1
5.04776782404865 1
4.98732952451271 1
4.95084485565238 1
5.09764007124718 1
5.02197092227227 1
4.93863821286869 1
5.03308603624682 1
5.0754129318353 1
4.95048209182233 1
5.01639490731595 1
4.92353973615236 1
5.0511081295871 1
4.89752802394967 0
5.07292371884857 1
5.05591288020092 1
4.9399487098411 1
4.97173101342522 1
4.89948102815962 1
5.02238902330763 1
5.00873192946527 1
4.92803704497665 1
4.94166818739644 1
4.98186864309263 1
4.9572066856409 1
5.01437602169944 1
5.01367295228312 1
4.93692231861635 1
5.06928183895889 1
4.95345337428652 1
4.97189480337858 1
5.04382269079161 1
5.0960424660684 1
4.98993822641133 1
5.06334525227006 1
5.05163165160376 1
5.11158160329938 1
4.99526724423074 1
5.00683118232645 1
5.08848905970629 1
5.1160557501544 1
5.0383370691919 1
4.92518555336117 1
4.95046273480489 1
5.06940600781331 1
5.07817857769802 1
4.956807996187 1
4.97381694739973 1
5.0266969340926 1
5.01285164721415 1
5.0240457837044 1
4.90403745866659 1
5.01234831535269 1
5.02674029226779 1
5.00062411742296 1
5.05878385400161 1
4.87856403420773 0
4.95879166573453 1
4.99990346526451 1
5.0501759565016 1
5.0571634634487 1
5.07159005495149 1
4.93788329709337 1
4.97253725181708 1
5.07896401423638 1
4.99404790918787 1
5.01985307861114 1
5.01876653011083 1
5.08889936130024 1
5.00281835477079 1
5.00430737940626 1
4.99980414141294 1
5.00992154954184 1
4.94814905530717 1
5.07626626799137 1
5.15217641777041 1
4.97367062189145 1
4.93468111032078 1
4.98052664127672 1
5.06074690190166 1
4.91983123366607 1
4.96983272836173 1
4.99246006944906 1
5.04403074905249 1
5.00814615067412 1
5.00207683350017 1
5.21652596865701 0
5.00103318934349 1
5.08128418824871 1
5.08037494995492 1
4.97659752318632 1
4.97133283706157 1
4.97339154121384 1
4.99839691993702 1
4.9796181777342 1
4.96940675293996 1
4.99284289802932 1
5.00702826563744 1
4.99617164682112 1
5.11660200059946 0
4.95864440347633 1
5.07275134848677 1
4.90880936874644 1
5.08148024082927 1
4.95013322407256 1
5.0673673448446 1
5.0441840244077 1
5.12949124829848 1
4.99970828947199 1
5.08137906099485 1
4.95590044198801 1
5.1700583705646 0
5.04424723193769 1
4.97550916315401 1
5.04256322513754 1
4.92055768960151 1
5.05071923371433 1
4.98723422330555 1
4.95210269567843 1
4.9643505404136 1
5.05354882605023 1
4.96241863838172 1
4.97291974612759 1
4.92554402798114 1
5.02211503995591 1
5.06760979573455 1
5.05226398902509 1
5.02398258890368 1
5.02441007407487 1
5.02412457322165 1
5.00072906274826 1
4.99268627467911 1
4.98339967230279 1
5.03849227064015 1
5.0423646940517 1
5.03332887374073 1
5.05031367731038 1
4.87529368594913 1
5.07052424553364 1
4.9781860577486 1
4.98824806468273 1
4.99551163091919 1
4.87228673350157 1
5.06292070720815 1
5.05092549695347 1
4.97484984405817 1
4.99039968192982 1
5.010758815878 1
5.10059987811181 1
4.99485887211965 1
4.96454796219162 1
5.05621217836356 1
4.98889295941175 1
4.99300597442569 1
4.97592593253259 1
4.95099647773521 1
5.06149804256653 1
4.98776426326633 1
5.01769773862538 1
4.985401088079 1
4.94834535149085 1
5.04849018622875 1
4.97096103597413 1
5.01314337873346 1
5.07844131197162 1
4.95248006164953 1
5.09539342932666 0
5.12791106440738 0
4.95865138139189 1
4.970516264823 1
5.01550760868244 1
5.04474746149413 1
4.95825918669392 1
5.06636630900699 1
5.05950387652473 1
5.00093791995657 1
4.90874994985 1
5.02319185480822 1
4.9540014330262 1
4.90333483118952 1
4.91897053535644 1
4.9571331308883 1
5.01441966741024 1
4.95024058010283 1
5.05544232798859 1
5.01033568232577 1
4.99467967152907 1
4.97251937926337 1
5.03456619554507 1
5.06529097742547 1
4.99361352726501 1
5.01923523244274 1
5.06124350422285 1
4.97009932211632 1
4.95530667648196 1
5.00043569308952 1
4.97721534742531 1
5.07230780505597 1
5.05194966374661 1
4.96169486101465 1
4.97395095020046 1
5.0796031440335 1
4.99949885081226 1
5.15071697911154 0
5.00528249520152 1
4.91946071031814 1
4.94623507542988 1
4.98477759862606 1
5.15246132070636 1
4.89689796425779 1
4.9313730524656 1
4.87939611030375 1
5.01234872775794 1
5.03985758720762 1
4.84279029848976 0
4.95972751217448 1
4.99984052718436 1
5.03656490467718 1
4.94536969004584 1
5.09262478395941 0
4.99956619133451 1
5.08609025723343 1
5.01051248136732 1
4.95216994449028 1
4.94199071544183 1
4.99788361772728 1
5.01957620300512 1
5.06252782867321 1
4.96860416416881 1
4.94192892092595 1
4.99839081830352 1
4.98869517451706 1
4.94705137744033 1
5.06136755995566 1
4.98971273314269 1
4.9889159865146 1
5.03541733390144 1
5.03948025202672 1
4.94135522167669 1
4.90597109998318 1
5.01625318691423 1
4.98932073304517 1
4.95992275770959 1
4.97009901341345 1
4.90983485207105 1
4.97835001724025 1
5.03197025659711 1
5.01355752437596 1
5.11140684564846 1
4.95405277527688 1
4.97914203768499 1
5.01144769038451 1
4.97989283899235 1
4.90898803604473 1
4.99209310702194 1
4.95000493022547 1
5.17083348013023 0
4.95505776707571 1
5.04204427623684 1
4.95561139834631 1
4.96659877696016 1
5.07240822593126 1
4.99044798429967 1
5.09479852952949 1
5.1164137586602 0
4.99744683885591 1
5.0403163125671 1
5.09909072109396 1
5.05294093124089 1
4.96470497996191 1
5.06497254235773 1
4.94267684520621 1
5.00804041727731 1
4.9661632452986 1
5.07008144075581 1
5.00413177817357 1
4.85952828083312 0
5.00197748956436 1
4.97387190174574 1
5.0610188582781 1
4.96669876975673 1
4.96195388103973 1
4.97179392202127 1
4.98724069762886 1
5.02553124156161 1
4.97990574599299 1
5.0382746093861 1
5.07954490235374 0
5.07553888664264 1
4.94198488338087 1
5.03855439987857 1
5.03626429173611 1
4.99829363672301 1
5.0487330183942 1
4.9743358167718 1
5.02080784635763 1
4.96146755073755 1
4.97719005380746 1
4.9524596239953 1
4.99139166420352 1
4.90099334913254 1
5.02733012838412 1
5.0491364086467 1
4.99933876862723 1
4.95036414949781 1
5.06753690580197 1
4.95736992315995 1
4.92803602288881 1
4.99427575160857 1
5.02422048353804 1
5.03389093095235 1
4.93887904284521 1
5.04206970082236 1
5.02498654632448 1
4.97638030018249 1
4.97978561173765 1
4.9824463219781 1
5.08000714884463 1
5.0484893923455 1
5.09268229851289 1
4.97889472556869 1
4.91444232504159 0
4.98395668233721 1
5.00699955846346 1
4.96132951038984 1
4.9699280735985 1
5.08185501313704 1
5.00949497202226 1
4.97925678358329 1
5.08313119265931 1
4.96807659239645 1
5.02069828586187 1
4.90740126032209 1
5.00166023189611 1
5.04522202272623 1
4.98867555662429 1
5.00141548672103 1
5.0232163660137 1
4.98087777129555 1
4.94858154071615 1
4.98624504114649 1
4.97342697953713 1
5.01538358161627 1
4.91601060032758 1
4.98227555646844 1
4.98505003929299 1
5.06697402215765 1
4.88584980424141 0
4.98765527244531 1
5.02255834073117 1
5.07386721179815 1
5.00429074709293 1
5.02268335871595 1
4.98005589004935 1
5.0287528930236 1
4.96318948928925 1
5.01497189221678 1
5.01230916203278 1
5.11703619525895 0
5.02811062235514 1
4.95783878208386 1
5.15664688776588 1
4.95882076589752 1
5.01064327992953 1
5.07238264847174 1
4.96921137681425 1
4.93491443802418 1
5.02356330949852 1
4.99251630209888 1
5.04907722024503 1
4.98062512927248 1
5.0440221334086 1
5.00212313158087 1
5.13962279800407 1
5.00635348110286 1
4.9742513335867 1
4.97489952407462 1
4.88242505545772 0
5.01914916733882 1
5.03557993903912 1
5.01647737642151 1
4.96967771444586 1
4.9718689877776 1
5.01141856332708 1
5.00551076189647 1
4.95259678697794 1
4.99128747805128 1
5.05212854802646 1
4.97460208411581 1
4.97649973205146 1
5.05344468376304 1
5.07896472148281 1
4.95299438772415 1
5.06838899170835 1
5.0318796658374 1
5.0754210644043 1
4.91285412870642 1
5.01131343590075 1
5.02230328105157 1
5.03025977987961 1
5.12841323130267 0
5.0304889955526 1
4.97727230046871 1
4.94224148175264 1
4.99961166107544 1
4.9095196146387 1
4.96377896796857 1
4.97395066844568 1
5.00643588581758 1
5.02108608709406 1
4.97383168730962 1
5.08539062620147 1
5.01363755838532 1
5.01120973622366 1
4.99517011339578 1
4.91941541198183 1
4.90566600012961 1
4.92303591273146 1
4.95939038743599 1
4.95068467071922 1
5.02097176736427 1
5.02384215319183 1
5.05081618351039 1
5.01822287864361 1
4.91225646450344 1
5.01029559883844 1
4.96964780298571 1
4.9579663656123 1
5.05559779392655 1
5.01383673854418 1
5.04876579090398 1
5.11072033970344 0
5.01377073101095 1
4.88568591523164 1
5.04892752069426 1
4.98961295175598 1
4.93844414356098 1
5.01545785312881 1
5.03314522728478 1
4.98798369499455 1
4.99314673886448 1
5.05185101322987 1
5.02417357512065 1
4.9839606914737 1
5.0479773863581 1
5.03012329351134 1
4.86571063042991 1
5.00007649228584 1
5.02378465596453 1
5.02084911078776 1
5.03356108914964 1
5.01828758623076 1
4.96116136954283 1
4.91887066142392 1
4.97820084773724 1
5.04337489832301 1
4.98630708623805 1
4.88107700306549 1
4.9838899189316 1
4.98873476377391 1
5.10125594514066 1
5.05408285083242 1
5.01154867636528 1
4.93351506953866 1
4.92417134479398 1
5.08733518221721 1
4.89406330490233 1
5.05964941450243 1
5.04323476963919 1
5.06683198287023 1
4.95126656904756 1
5.02043243748177 1
5.03246712468964 1
5.08228851504461 1
4.95886935540809 1
4.95329390537065 1
5.0083239126131 1
5.11587666227816 1
5.02059951112112 1
4.94202009260319 1
4.98638455101744 1
5.04203091884913 1
4.95139138288651 1
4.95479573145603 1
4.99283127491337 1
4.91193422160521 1
4.9036869256111 1
4.99988692683544 1
5.04045270004852 1
4.96407235380654 1
5.09049950277261 1
5.09098044976479 1
4.99739891492378 1
5.00519717980525 1
5.03778138250807 1
4.95106679217452 1
4.93825988441068 1
4.94689582743544 1
4.91711795391101 1
4.85056804002421 0
5.03162672342642 1
4.96144316385546 1
5.11798309643555 1
4.98629629269776 1
5.077266523591 1
4.98242050235021 1
5.01999992190006 1
4.87036837953065 1
4.90079029448889 1
5.0559624539434 1
4.97095869948773 1
5.00394011403999 1
4.96444476279825 1
4.94272578698708 1
5.03744754182728 1
4.92583901733792 1
4.99798177142061 1
4.98421284783089 1
5.05998414619084 1
4.87392255973605 1
4.89122611609025 0
4.86607299363078 1
5.16195552522112 0
5.13172642351402 0
4.94106253503439 1
5.01249153249035 1
5.05833635377947 1
4.94773080095025 1
5.10646659726673 0
5.02804507769557 1
4.99134955498039 1
4.97878294037872 1
4.95123973810971 1
4.98979586237718 1
4.9887442282828 1
5.04959639529454 1
5.04424813368215 1
4.98370974285636 1
4.99586441577516 1
4.91387003855895 1
5.00554614432889 1
5.01344751186241 1
5.06770489299794 1
4.99416995724181 1
5.05431711867338 1
4.91536587017625 1
4.93720265563216 1
5.00664681176072 1
5.08458457238175 1
5.04075187229345 1
5.00614193374071 1
4.95023782195806 1
4.96708644757215 1
5.02329561054495 1
4.94756959841188 1
5.01388133860392 1
5.02275553186599 1
4.91242096149688 1
5.1107332075411 1
4.96911977569921 1
4.96634255863169 1
4.95515035462677 1
5.07811194037412 1
5.0195353050642 1
5.01519931382937 1
4.97476242633475 1
5.04719136757311 1
4.96469068500048 1
5.03340809643748 1
4.9481828999233 1
5.01116153189039 1
5.07272777430593 1
5.03585851778208 1
4.94678784606557 1
4.91610703880417 1
5.11677694663251 1
5.03901540910453 1
4.98570959422224 1
4.97621565602972 1
5.03245978700926 1
5.03838730391334 1
5.00242369532026 1
4.99657125255308 1
5.01029621900943 1
5.02217613333877 1
4.98521347273872 1
4.97692880522573 1
4.96871766059613 1
5.05865524697922 1
4.87478314366397 1
5.0089968728981 1
5.08159404489715 1
5.02114957201653 1
4.89311312134774 0
4.90686181947529 1
4.88907185309816 1
4.95836615656913 1
5.00814462197568 1
4.92721973055356 1
4.99004997745749 1
5.03983837888112 1
5.11100183856334 1
5.01315037140495 1
4.98964997613714 1
5.11902062836871 1
4.98202104142658 1
5.02645463169761 1
5.11086857348461 1
5.00203856399701 1
4.91106430864009 1
5.02630074333893 1
4.94145834878911 1
5.05080001622693 1
4.9958790057691 1
4.95555409150277 1
5.06331049704523 1
4.98674387511265 1
5.06618601016018 1
5.07012940492053 1
5.03551736654919 1
4.95281329341301 1
4.90199583745247 1
4.95749476005734 1
5.0313378079127 1
4.8679352596702 0
5.03498007743363 1
4.9836192755468 1
4.92258398834515 1
4.95369513728115 1
4.95459891417551 1
5.05689583784789 1
5.03734050055828 1
5.06242276732153 1
4.95650859161182 1
4.97945030570176 1
5.0885586472765 1
4.95262374764216 1
4.99393958738544 1
4.9969595083156 1
5.08378396748904 1
4.99214258845232 1
5.09654823896278 1
5.11318487373451 1
4.92857256276997 1
4.9647954660598 1
4.97899770638476 1
4.97562257797924 1
4.98300875696301 1
4.99290249556661 1
4.92292962581012 1
5.00512682938766 1
4.99556902917965 1
5.06413568337829 1
4.99106192874025 1
5.00820700654914 1
5.03768259680412 1
4.96792671282739 1
5.00963406906529 1
4.99239109931184 1
4.98333961124211 1
4.98756776903744 1
4.84257221937508 0
5.04156580550257 1
5.03387209339693 1
4.99534642044338 1
5.03386841116436 1
4.95274030980816 1
5.08151487776833 1
4.95374961560364 1
4.94677295973259 1
4.94779003703028 1
5.01676758166628 1
4.96305816229895 1
5.02078023561065 1
4.98760782126685 1
4.93354834347495 1
4.88865216012657 1
4.91252747159816 1
5.11615629443 0
4.97861693358658 1
4.97257695660606 1
5.00762977013308 1
4.96762817322502 1
5.01717679338342 1
5.03056981575671 1
4.92602567288791 1
4.9590249816573 1
4.9777694317728 1
4.95261488701762 1
4.93648321971065 1
4.95052970152992 1
4.96042081128396 1
4.8826216605792 0
4.93968538550088 1
5.04696053367954 1
5.07792690832695 1
4.92584872703432 1
5.04753402149595 1
4.98399476125816 1
5.0579471616263 1
4.90046120874572 0
4.96508554792278 1
5.02057950948446 1
5.03620503561191 1
5.03517770910257 1
5.01659688464658 1
4.88963853889224 1
4.95759929013832 1
5.01332386970338 1
4.93781122048841 1
4.98460219719892 1
4.9522246087025 1
5.18916307076494 0
4.995560279156 1
4.92595824018704 1
5.10268371698335 0
5.07212955206919 1
5.00214795124887 1
4.98727066965078 1
4.91015967201689 1
5.00655989074804 1
4.94471365103736 1
4.96159736571334 1
4.91640544199355 1
5.00724059489411 1
4.92019101516751 1
5.0087236895971 1
4.98504206316821 1
5.00765058228149 1
4.99840922972736 1
4.96626908306635 1
5.05720473209484 1
5.01366894545104 1
5.00140159252539 1
4.98070074434703 1
5.08427511342531 1
4.9414903177558 1
5.04189053926862 1
5.07540975922878 1
5.01725413798301 1
4.91927337048987 0
5.02582195334596 1
5.06743190386613 1
5.08231222302303 1
4.92229103874107 1
5.00113653387914 1
5.00030956179056 1
4.99273591966941 1
4.96836010046275 1
5.13533779034374 1
5.04608678171469 1
4.94545351959605 1
5.05793505419874 1
5.0714915570892 1
4.99783359570332 1
5.07253227829926 1
5.02229115360792 1
4.93903516840202 1
5.03617538091736 1
5.05492093446604 1
5.01308042106673 1
4.95703706603769 1
4.99499872900624 1
4.94859444786384 1
4.95680583225766 1
5.06988827805641 1
4.95893632891431 1
4.92647938938334 1
4.88748525180747 1
4.95026191351618 1
5.05340059307378 1
4.9463356148843 1
5.01569515477032 1
5.08930765200573 1
5.15279986803059 1
5.05366589251773 1
4.96908523234633 1
4.99977560124388 1
4.86685270552779 0
5.1401063353051 1
5.06570355949118 1
4.97472700252121 1
4.94870540875331 1
5.02895220633326 1
5.05466223861488 1
5.03463781713718 1
5.05271282775175 1
5.01876699679987 1
4.95250320532302 1
4.89926929756317 0
5.01611614502194 1
5.00995766837905 1
4.95277280828601 1
5.12893442332438 0
4.94674842189686 1
4.89522566351055 1
4.93648386893746 1
4.90097386153159 1
4.94959045765221 1
5.05533359121217 1
5.16441783566936 1
5.05742705037969 1
4.99880360309614 1
5.07901963786893 1
5.04389846674312 1
4.95038190476543 1
4.97584966281644 1
5.01574714059497 1
4.9263156133561 1
4.94141333073373 1
5.02592237611761 1
5.02887698716663 1
4.94293510614522 1
5.12797950426358 0
5.0226517325697 1
4.95507700793678 1
4.99162804754421 1
4.91611686445712 1
5.07441233873724 1
5.03375908687205 1
4.99859070964943 1
4.98227253396635 1
5.00885231155475 1
4.99520992856019 1
4.97053581563606 1
5.07932654775423 1
4.93090531610993 1
5.07580817134726 1
4.91074562396233 1
5.05113046731779 1
5.01550792998064 1
4.90860113127038 1
4.84378021455228 0
4.96983234971939 1
4.9296854862175 1
5.00668180205522 1
5.01187975115552 1
5.0489676112177 1
5.06095519184837 1
5.03910342093904 1
5.01906903909513 1
5.03354500348956 1
4.99001998846863 1
4.9447192186252 1
4.99660673066503 1
4.99580451710381 1
4.96931629327027 1
4.97009820648948 1
5.00829883419435 1
5.0427417239685 1
4.87691455019616 0
4.99986533556995 1
4.93057665074679 1
5.05180491943169 1
4.99283461587186 1
5.01783178201407 1
5.02076884773094 1
5.04340094646716 1
5.01617565143221 1
4.95387375417991 1
5.10540333754583 1
5.01765954459212 1
5.03532653126736 1
4.94816616038168 1
4.88520008885732 1
5.04706971102002 1
5.05636351907294 1
4.9227981040046 1
4.99380967188416 1
4.95910993458714 1
5.02804839622615 1
5.11691167017618 0
5.01666982253354 1
4.90188654191858 1
4.90254439467222 1
5.0389981515886 1
5.02361757920008 1
5.13197340391946 0
4.92598612598731 1
4.93375527047161 1
4.94996132114672 1
5.07173731087291 1
5.12989140815451 1
5.01808532525293 1
4.90213251172045 1
5.02620348429453 1
5.05263000376141 1
5.02471528683268 1
5.02788309113197 1
5.06992991441018 1
4.96815004134239 1
5.00076048439053 1
4.99136424999934 1
4.99238924046113 1
4.97767409752736 1
5.06501131504934 1
5.04416531419017 1
4.99559872392836 1
5.00260567491528 1
4.97824690224388 1
4.95703272953072 1
5.01703515345754 1
5.15231665006857 0
5.04808888090517 1
4.94218420577476 1
5.06719870759722 1
5.01344486454531 1
5.01205746574813 1
4.98930467411135 1
4.99295646529508 1
5.11034556907842 0
4.97824930870023 1
4.98672341242611 1
4.95650927285408 1
4.96175923490469 1
5.056513371976 1
4.98827066245909 1
4.98949397165264 1
5.03885735365898 1
5.06774731301343 1
5.05630834985076 1
4.99945323281117 1
4.99713028068215 1
5.0229451466462 1
4.94469251301681 1
4.96071352340133 1
4.99875083334252 1
5.00558048205488 1
5.01878897553676 1
5.03613231928936 1
5.0283641236444 1
5.05159690375351 1
5.0019776222733 1
4.92617609600476 1
4.96050540905872 1
5.01466220759651 1
4.92006115230646 1
4.9778608172073 1
5.01816440627624 1
4.93518322583064 1
5.01974876740491 1
5.02029494470789 1
4.97190877373801 1
4.96893523811657 1
4.98117228454291 1
4.98694372296079 1
4.93132769903054 1
5.01552180440855 1
4.93793060285985 1
4.99748687921817 1
4.93770560580929 1
5.04269469093656 1
4.955126033307 1
4.89544183570962 1
5.07097367057403 1
5.09646310594028 1
4.98692979472811 1
5.05122452190757 1
5.01208606156236 1
4.97316537045108 1
4.94495854238277 1
5.05148555229885 1
4.9929781466046 1
4.9592877051662 1
5.00167916369025 1
5.06332478048631 1
5.13294796675798 0
4.92125272469258 1
5.08206227055224 1
4.92119759695313 1
5.02513118133766 1
5.01003088553994 1
5.10408356566182 1
5.00994408722051 1
5.01193080690631 1
4.95539385904478 1
4.95781822248661 1
5.04155295413175 1
4.96174833388023 1
4.93065093385095 1
5.02789230678823 1
4.96442157098481 1
5.00372056396153 1
4.9361707023096 1
5.03853545020377 1
5.03665005606417 1
4.98476734277222 1
5.09688125582727 1
4.9408622808124 1
4.9968440637303 1
4.93084804791794 1
5.00457570154434 1
5.09094183364664 0
4.96224974471071 1
4.98859283264038 1
4.96157411652448 1
4.92084786866537 1
4.98031457028039 1
4.95836599144242 1
4.94984418281589 1
5.04341268781763 1
5.01808892397355 1
4.90853618405646 1
4.96774099895412 1
5.0414235013163 1
5.04684308583888 1
5.04434847580459 1
4.91391682954649 1
5.01343189872431 1
4.9699184202523 1
4.98256426168177 1
5.05240187712564 1
4.99870064513429 1
4.92271003949748 1
5.04760201567678 1
5.07914749888836 1
4.98638620686664 1
4.97041747088536 1
5.01301438490058 1
4.98723891714233 1
4.99033193443908 1
5.05357088874878 1
5.00441181494046 1
4.94730881625168 1
5.03225638807228 1
4.97537078291649 1
4.9648766959594 1
4.99602406863062 1
4.98645806806894 1
5.05411957868755 1
4.92929180690772 1
5.12873075892436 1
4.98458265847916 1
4.91090144674338 1
4.98719451638513 1
4.94738261119264 1
4.95283172172678 1
5.00426695347593 1
4.95515264464673 1
5.0160842931755 1
4.98847079340866 1
4.98632345291098 1
5.0626571933203 1
5.02014825635113 1
4.84571172279863 0
4.97265003143082 1
4.94860734283423 1
5.01564052863415 1
4.98843476559343 1
4.9321773089964 1
5.01980192628524 1
4.90914283307237 1
5.01562042154198 1
5.00891967480419 1
4.99677544783515 1
5.00237658841958 1
5.01263302262428 1
4.94791465313726 1
5.02357478610642 1
4.92120106777528 1
4.97030971190801 1
5.0282310389311 1
4.97830635806531 1
4.88953815795564 1
4.91111628455678 1
5.02304526252615 1
5.00441454932428 1
5.02705556356095 1
4.97520170256171 1
5.02027696158303 1
5.03151951387289 1
5.00184598133735 1
5.07826333293068 1
4.9803317164357 1
5.00314509010104 1
5.11375988836805 1
4.96802479011033 1
4.98896263410282 1
4.99300940224771 1
4.96703127307879 1
4.95069598571245 1
4.97087854006277 1
4.990424325241 1
4.98183589685578 1
5.00668976155828 1
4.90718549042517 0
5.03726004233324 1
4.99921119268294 1
4.89398393689574 0
5.05122443780802 1
5.02941127906931 1
4.90355002153924 1
5.08630088271189 1
5.07313561153048 1
5.04208095631277 1
4.98178233296152 1
4.91160846116299 1
5.18074680908086 0
5.0413345640394 1
4.91910647856534 1
5.04114286399441 1
5.0323197036986 1
4.96084959478041 1
5.06120513263117 1
5.00787576080886 1
4.93558580717889 1
5.12756360238157 1
4.92144590046646 1
5.04784111111052 1
4.96851570477882 1
5.05466633274609 1
4.98713878020284 1
4.98991236680551 1
4.99440737642074 1
5.00724405106578 1
5.00216650533791 1
4.88204956605212 1
5.04849643792188 1
5.05966642187596 1
5.01701349349087 1
4.94780483816593 1
4.98962250297017 1
5.00381373108362 1
4.96927469821449 1
4.96529868699841 1
4.99112277867835 1
5.05982472309208 1
4.93957332713123 1
4.96951656673116 1
5.16761499379998 0
5.02281747026887 1
5.09164646200862 1
4.99466353483282 1
5.02968172780749 1
5.01334045189326 1
5.05493233013246 1
5.11666962081198 0
4.92340282502451 1
5.02993182962424 1
4.90205877775918 1
5.04650104071207 1
5.01906880471342 1
4.95961365768964 1
5.08022077395259 1
5.02577038448719 1
4.90845328652184 1
4.98123510757268 1
5.03750841455913 1
4.91334001262131 1
4.96845471619267 1
5.01785539735462 1
5.01804864559918 1
4.98418669737318 1
4.95371324932529 1
5.12109298901963 0
4.97997119373973 1
4.94161119051001 1
4.98063293238326 1
5.05158050284169 1
5.07116477678662 1
4.88345480257899 0
5.00112056647647 1
4.96449721591408 1
4.94997465488524 1
5.00434931689927 1
5.04562210031102 1
5.03648081288037 1
4.94632865194206 1
5.04799530649996 1
5.00305034556104 1
4.96112498762861 1
4.995003485087 1
5.0202500675292 1
5.04463746833756 1
4.92658769677533 1
4.93844274477465 1
5.00248548259983 1
5.01860910100724 1
5.00868166670668 1
5.01267643287718 1
4.97859421504372 1
5.03226554788656 1
4.97858117318874 1
4.96750461770824 1
4.93380517905905 1
4.98012617470974 1
4.99378706123878 1
5.12852611939388 0
5.04501239322379 1
5.04811600105178 1
5.03114675635848 1
4.93735037797273 1
4.99615871368237 1
5.0327669146099 1
5.06236512213732 1
5.03944065924875 1
5.08518306050099 1
5.02435433468714 1
5.00781284303623 1
5.02745785367765 1
5.12066718533647 1
5.01239161550146 1
4.97616966214688 1
5.04498079739021 1
4.92683010336726 1
5.01056145924767 1
5.06000554361571 1
5.03602829963815 1
4.99257182502912 1
4.95011601807813 1
4.97672629335007 1
5.03703735625531 1
4.97241840780617 1
5.00167680655298 1
5.09028393873041 1
4.95566142064227 1
5.09277946580373 1
4.99960542048445 1
4.96839367864011 1
4.96627508284318 1
5.07645333813262 1
4.95210905844081 1
4.98403989829071 1
4.86618244995221 1
4.95418514357811 1
4.9927294395422 1
5.02661937715142 1
4.96358985272096 1
4.98477364544027 1
4.98952852470586 1
5.10486605788762 1
4.96912336697721 1
4.98947210370818 1
5.05151163429182 1
5.07573188556262 1
4.97286859672748 1
5.01388076972164 1
5.03388855659893 1
5.0018231937589 1
5.0344049717525 1
4.99712577423499 1
4.95317340570211 1
5.08368045482503 1
4.96647626448555 1
5.0523812087153 1
4.96798463425531 1
5.03560648892714 1
4.9969208798027 1
4.96916551499291 1
4.92828684639527 1
4.98565168287264 1
4.82856764536591 0
5.0853972045933 1
4.90983038581519 1
4.94766340937159 1
4.9437880761528 1
5.02049191510839 1
5.00261239767541 1
4.93800866076135 1
4.9467087668642 1
4.94171936253375 1
5.00644961708732 1
5.16337428429553 0
4.93593636581843 1
5.03733976802627 1
5.01966902865973 1
5.00853740788501 1
4.94642603471684 1
5.00300107995226 1
4.98014437874831 1
4.93042571888477 1
5.01410288251121 1
5.00313712477969 1
4.9943646535267 1
4.91751398998692 1
4.91022425789801 1
5.01261743608743 1
5.00387809126203 1
5.02839431136018 1
5.02018018790144 1
4.9490807980814 1
5.0464865585065 1
4.99888952955047 1
5.0085649915572 1
4.95080963417903 1
4.97326058384492 1
4.96886035904492 1
4.98789210041901 1
4.97688711884825 1
4.96919704382281 1
4.90821654220969 1
4.97673927609262 1
4.93486806711762 1
5.03427802005422 1
4.98796588710312 1
4.97534366454149 1
5.0380518917074 1
5.0873720178331 1
5.10972540796073 0
5.06388078011902 1
4.93228698620086 1
4.96946700868371 1
5.02668828692803 1
5.04823578129859 1
5.04315693095574 1
4.96575847418379 1
5.02180730931167 1
4.84209174139819 0
5.02646848688961 1
4.99668036825976 1
4.93380749992572 1
5.05638203907472 1
5.06751655683575 1
5.06036210522079 1
5.04974976464277 1
4.94115158210246 1
5.03648437816567 1
4.96808283663534 1
4.97815826149846 1
5.0017368922449 1
4.94726208890215 1
4.90911207955526 1
5.11563176379351 1
4.96784709410221 1
4.96877930229675 1
5.08860521883805 1
4.92509308912026 1
4.99460680263435 1
4.96921488694424 1
4.96665771662179 1
4.9873627726 1
4.91116747070444 1
4.98408683261016 1
5.06033587778189 1
5.02428479922113 1
4.99357731312341 1
4.9960462186448 1
4.92314693624264 1
5.01305630610708 1
5.01392254540794 1
4.99893667436086 1
5.02008459604137 1
4.99789756381054 1
4.98323430193125 1
4.98750773939747 1
4.99393136271248 1
5.02930262087058 1
5.01806924776773 1
4.91881497546662 1
4.92803454106063 1
5.02779761584557 1
4.87875079211122 0
5.09357008829715 1
5.03980650384676 1
5.05710701445942 1
4.97512452404523 1
5.04012617344901 1
5.01391444882665 1
4.9762722182047 1
5.1616170895638 0
4.92551210938338 1
5.13859861310596 0
5.05254535040106 1
4.97279042083096 1
4.86831871550468 0
4.94744393282007 1
4.95285146506302 1
4.96967474904582 1
4.87192662631359 1
4.94313598682889 1
5.02485743053203 1
4.99714152021012 1
4.99712015530348 1
5.01135108268996 1
4.93001496734777 1
4.9805629118234 1
5.00170644726785 1
4.92511845005247 1
5.00286264054145 1
4.96190361879732 1
4.88696407277147 1
5.07146807170596 1
5.08501191598967 1
4.99061329051976 1
4.87617496991298 0
4.99752205187733 1
4.90864612448489 1
5.09994304342404 1
4.94126187387747 1
4.90083883732813 0
4.96833969400641 1
4.89776605996034 1
5.03253284736133 1
4.96063647689706 1
5.0489407511882 1
5.11374435506054 1
5.02746214609217 1
4.99369964089152 1
4.91699279952875 1
5.03457815258187 1
5.03647654744436 1
5.03353460976107 1
4.97697853161026 1
4.95430655987425 1
5.04043343255744 1
4.94950154175922 1
5.01214501107289 1
4.93516359968919 1
5.01964255385195 1
5.09234091142516 0
4.97190994255955 1
5.02658419318218 1
4.92650490647521 1
5.0130054407929 1
5.00944753042655 1
4.99438199584507 1
4.98395909407557 1
5.04120250025646 1
4.95974350705345 1
4.97069194360127 1
4.9677870875611 1
5.07227193319656 1
5.07509072028073 1
4.90952334447266 1
5.0677583613654 1
4.91980350109349 1
4.99250457803515 1
4.98897657694906 1
4.96971321791374 1
4.9907069246582 1
5.06574632581499 1
5.00144630610815 1
5.02880873340213 1
5.10671406066344 1
5.03409102485805 1
5.01934620361199 1
4.99723995792375 1
4.98011418435466 1
4.98687295228749 1
5.01015929673074 1
5.00342041774812 1
5.00911640781274 1
4.99583244189009 1
5.03801944541993 1
4.91569435186353 1
5.02590804028713 1
5.05721760561714 1
4.96902582598012 1
4.94513813614792 1
5.02182268314972 1
5.01033169046138 1
5.01131038476166 1
4.93276807171252 1
4.92779770853646 1
5.07973706549185 1
4.93910817079559 1
5.00108165154753 1
5.02041773942175 1
5.08957624812302 1
4.92450781403477 1
5.08884522419344 1
5.07954896891634 1
4.94915273869372 1
5.05794662786036 1
5.00262408774046 1
5.01233098859505 1
4.94818930174112 1
4.9499128505815 1
4.91673074921013 1
5.03067376472549 1
5.00553639622679 1
5.01375157873507 1
4.95660938049871 1
4.97794496026604 1
4.91522562543544 1
5.08956206714951 1
4.98294956260889 1
5.025764897608 1
5.09143575590827 1
5.07117459482254 1
4.94208787379841 1
4.94745472238016 1
5.05926413466174 1
4.93592040701677 1
5.00925737223341 1
5.08915205088271 1
5.01009058254036 1
5.04905563866035 1
4.98236758041356 1
4.94705059081754 1
4.98318199317288 1
5.04246304039542 1
5.0217688811619 1
4.96970876515958 1
5.00878754164789 1
4.94704394933356 1
4.94923680729285 1
5.01390217607605 1
4.90753486868923 1
4.945112485397 1
4.99115533806271 1
5.05112102089569 1
4.98086639778106 1
5.04485891344941 1
4.97160614280866 1
4.96343837405986 1
4.98639293921142 1
4.9672245701061 1
4.86305060078791 1
5.00511785942413 1
5.03230473133769 1
4.94491948028722 1
4.96027497785465 1
4.99663107729271 1
4.95126327409053 1
4.96346968501319 1
4.96857893320047 1
5.09308194195009 1
5.15682673415099 0
4.983921937953 1
5.04124653533776 1
5.06691277670779 1
5.00864893468931 1
5.0404306212769 1
5.11602863691522 0
5.02255527154074 1
4.98814271701558 1
4.99482660190021 1
4.95869408381729 1
5.03151899953934 1
5.08431804985621 1
4.97679633827094 1
5.04151278429835 1
4.95373688219135 1
5.01901767774868 1
5.04464312045938 1
4.83717420268313 1
4.97301418067974 1
5.03079362600179 1
4.92493519559906 1
5.02932801804716 1
5.02557370781097 1
4.9508669614931 1
4.97614729769654 1
5.02251573611575 1
5.0269888003621 1
4.95090887262794 1
5.12514212099475 1
4.9503405025855 1
5.02703629931956 1
5.00016426568022 1
5.04668157071504 1
5.06743817466011 1
5.00125218535076 1
4.96279882478598 1
4.97411157119691 1
4.87800031704185 0
5.08164412687922 1
5.01646972073158 1
4.96101611058416 1
5.02718647380745 1
5.02377569638013 1
4.99622049948847 1
5.00173854432459 1
5.00229980581828 1
4.95952543806387 1
4.98273981939084 1
5.00396942244067 1
4.9745679521401 1
4.94824660778787 1
5.05987885265286 1
5.01072524140252 1
5.02203099203844 1
4.91251352291565 1
5.10573764119734 1
5.00542775705199 1
5.08353219691127 1
5.00592773464401 1
5.05251273407365 1
5.02241206007535 1
5.11705982539187 1
5.00333636511552 1
5.03089771439554 1
5.12841535155375 0
5.04832434217396 1
4.98636065307862 1
5.01581107581191 1
5.01118089363265 1
5.0067688429226 1
4.99549356406238 1
4.96127296034383 1
4.95936687259849 1
5.08273890425398 1
5.08046660881281 1
4.9519204743787 1
4.99811851366419 1
5.03687294532519 1
5.04384897208972 1
5.02626676895323 1
4.97626552544483 1
4.95061910113032 1
5.1199965502019 1
4.98056393504712 1
4.9848546804014 1
5.01395711357779 1
4.96434978584631 1
5.01556714046334 1
5.02094142359815 1
4.9708110171658 1
4.98676793308011 1
5.01495232973676 1
4.96734097984691 1
5.02963942132284 1
5.02140432491576 1
5.08118289750019 1
5.01161664496226 1
4.93475833329805 1
4.98335024735588 1
4.99508397842314 1
5.01722334552564 1
5.02442179810568 1
4.94789669586653 1
4.92742501236649 1
5.04686093179272 1
5.03335377990548 1
4.95838951689071 1
4.97619454253492 1
5.06740956073348 1
4.97809575973786 1
4.93016624406084 1
5.03292746805139 1
4.92529249697989 1
5.02239942902145 1
4.96146439399724 1
5.08697043903966 1
5.00225606678966 1
4.96430347319523 1
4.97746494798911 1
5.14235211703834 1
5.0265407706522 1
4.90631492194131 0
4.99233457160668 1
4.97095354395171 1
4.9609210191426 1
5.01931689966363 1
5.01801192928234 1
5.02737863828769 1
4.94768519397268 1
4.98952273442338 1
5.00202233525246 1
4.91175849174619 1
5.03285833240809 1
5.020665438271 1
4.9118262124772 1
4.88886140185447 1
5.05953057089272 1
5.05493079222075 1
4.96610119542739 1
4.96931402712114 1
5.04562724044067 1
4.89190600426832 1
4.87807066965643 1
4.96972289553106 1
5.04259189068632 1
5.03680366061079 1
4.97568920013555 1
5.03411585052952 1
5.02171954692695 1
5.00629754040953 1
4.90883261318242 0
5.04429360268952 1
4.99962701964169 1
5.05181384003584 1
4.97928109931701 1
5.00521799538838 1
4.94243397431612 1
5.02809431229493 1
5.03784407653512 1
4.91869977004908 1
4.90689831696718 1
4.97993607862954 1
5.01328703976776 1
4.93754795092361 1
5.02182301539768 1
4.97575988549227 1
4.94233672820487 1
4.94169249667482 1
5.03947222048906 1
4.96157861674355 1
4.91152680603175 1
4.93912659978989 1
4.94414254162303 1
4.91069907298995 1
4.93904535447753 1
4.9639591243503 1
4.86436637341759 0
4.98921586234898 1
4.98024171781716 1
5.08684706897941 1
4.97284434217959 1
4.98266944894391 1
5.00571347408628 1
5.01542559321411 1
5.07841704385767 1
4.86368894562396 1
4.9048690160256 1
5.02068574714914 1
5.00553027872049 1
4.99610061292406 1
5.00788194134582 1
5.00250088883328 1
5.12865236344648 0
5.04053296884165 1
5.04088994153411 1
5.0716765458575 1
5.0458587306445 1
4.94910443647017 1
5.04640574988228 1
5.00990518216533 1
4.98865215053647 1
5.04772640812352 1
4.97066376592894 1
4.94823601500724 1
4.91853196750316 1
5.00611040062289 1
4.98422753783581 1
5.02300715947976 1
5.07512802063665 1
5.05707668249852 1
4.96814908677406 1
4.99183857786988 1
4.98467369612831 1
5.06566271943726 1
5.03769710258149 1
4.92841498998422 1
5.00863544972075 1
4.98313536060448 1
5.0019113760914 1
4.9521523436342 1
4.95864584834861 1
4.96554143792296 1
4.99829577730484 1
4.91968290670382 1
5.06371122731149 1
5.01450661451574 1
5.03926013531804 1
4.96267075754895 1
4.96518513734613 1
5.04625109685202 1
4.93638407464017 1
5.01622429926322 1
5.01508705916979 1
5.02578572001863 1
5.09730059266861 1
4.83845065186194 1
4.95657241470038 1
4.98752907475629 1
4.99351036746262 1
5.04324629525269 1
5.07385875730391 1
4.96614430564585 1
4.94348866699138 1
5.08379487149212 1
5.03310778018123 1
5.05097068741928 1
4.95582655968143 1
4.98425210550876 1
5.02921785731338 1
4.92655143230053 1
4.97703580583118 1
5.03462644816456 1
5.0648194669506 1
5.06762148721245 1
5.07757295197056 1
5.06467815773066 1
5.02154828017616 1
5.01783901946925 1
4.9470217365338 1
4.93639182512402 1
5.07660544914025 1
4.95885961219672 1
5.0236355555696 1
5.01861939807284 1
4.94823330556874 1
5.04730439677888 1
5.00518752740755 1
5.08523161444507 1
4.94630826903566 1
4.94497974346139 1
5.10345526690778 1
4.96935302157561 1
4.95183599032867 1
5.0205973785025 1
4.96914443626079 1
5.07650025612451 1
4.92250767287813 1
5.04156844139689 1
5.1377159125745 1
4.9309383168416 1
4.98794376506205 1
5.08841064113857 1
5.08398224143638 1
5.01342106566145 1
5.04382604808997 1
5.02985626808098 1
4.99431608924429 1
5.06406906875254 1
4.97886700613692 1
4.92872080176228 1
4.99404090673869 1
5.00205875756816 1
4.93091455227528 1
5.06422829714417 1
5.02427603384171 1
5.00646264844142 1
4.90062157504193 1
4.9539341871135 1
4.93061225997696 1
5.02087753100377 1
4.98021526335725 1
4.97814401805841 1
5.04770464514788 1
5.01718527937278 1
4.90534822908565 1
4.9797009976608 1
5.03419556882297 1
4.930785462387 1
4.95875694123966 1
5.02153428625272 1
4.99953584973359 1
5.07376955676438 1
5.03639754234979 1
5.03387773667803 1
4.9778046263168 1
5.05964431163169 1
5.05135737986732 1
4.99332046748005 1
5.02509861620295 1
5.03164495351457 1
4.93359550921112 1
4.89660657128952 1
4.9739161183491 1
5.04779435284454 1
4.99780177217068 1
4.97609993961404 1
4.91968863812043 1
4.98828927073832 1
5.08799592456823 1
4.94633236971472 1
5.00124198720293 1
5.04996403857274 1
5.00974460100611 1
5.02046051345598 1
5.02074768824346 1
4.99674105329922 1
5.08549833386717 1
4.92504734741101 1
5.05005718721194 1
5.01364417936905 1
4.98844697410757 1
4.93160197790037 1
4.97564239741167 1
5.02721143035649 1
4.9239701671819 1
4.97833903622766 1
4.98352095265907 1
5.09039469337301 1
5.0062444125612 1
5.05641389813649 1
4.95138279038654 1
5.07568771409027 1
4.99950963984099 1
5.02252943903337 1
5.0061039280384 1
5.03294461663527 1
4.96346435354504 1
4.90950649811331 1
4.90853752901572 1
5.01040578659955 1
5.00012713205529 1
5.05788633044333 1
4.98447805939304 1
4.91274771762421 1
5.06500223233911 1
4.95684625817487 1
5.0424919690144 1
5.03264459102981 1
4.97393916684967 1
5.0100316697515 1
5.01281922132345 1
5.05100812131404 1
4.96581438693771 1
5.01926972399482 1
5.03840352465979 1
4.9878820172748 1
5.0769603312854 1
5.0263475261761 1
4.94890860867059 1
4.9850951301283 1
5.08849512927122 1
4.95714385167076 1
5.03091759308299 1
5.0959256309246 1
4.9892451587824 1
5.01873259575946 1
4.93063048617633 1
5.01032414806589 1
5.07555273572183 1
5.03809992243896 1
4.96317652752143 1
5.12336043639454 1
5.03561691053972 1
5.02279658819471 1
5.02576198888007 1
4.94179167704662 1
5.02834823750465 1
5.06469020906285 1
5.04886467645774 1
5.03197842304651 1
4.9837751385024 1
4.97019293548786 1
4.95164405155029 1
5.2289011627774 0
4.98726457499316 1
5.00641999211996 1
4.93591740695783 1
4.99970818925036 1
5.05910784653444 1
5.10232628002855 1
5.04884062252453 1
4.98743812234605 1
5.00892273828368 1
5.00429187339301 1
5.08439551769145 0
5.00600768925001 1
4.93188023250114 1
5.04680413912858 1
4.95744610059862 1
5.07304680898389 1
5.01042640747172 1
4.9953345103805 1
4.97437752788413 1
4.98807222997797 1
5.0776829100336 1
5.03280543108248 1
4.91438811506707 1
4.88713872313283 1
4.96892965374683 1
4.93387091606669 1
4.92067654372674 1
4.91953995191551 1
5.03076952546349 1
4.99585367801105 1
5.04907445184002 1
4.94092093648425 1
4.94680463870615 1
5.0845350118111 1
4.98211971507873 1
5.0651907829734 1
5.04986382194036 1
4.97871301117824 1
5.04352315950756 1
5.09151262784076 1
5.0589182038736 1
5.01742972393997 1
5.09482879802331 1
4.95016484753211 1
4.85102766432338 0
4.94186524107108 1
5.02610530901323 1
4.9833555241608 1
4.96536739368755 1
4.97763314783845 1
5.04336470125883 1
4.89984524060161 1
4.99031172529687 1
4.90458921569134 1
4.96079769988068 1
4.98419189693152 1
4.98330321414434 1
5.06634588978808 1
5.03051001195043 1
5.00979822587593 1
4.95138822976 1
4.97900614395875 1
4.86342498756606 0
5.00151459512359 1
4.9911867678524 1
4.91319185808412 1
4.95140096008578 1
4.98301957358984 1
4.96755795638249 1
4.97650778601937 1
5.09510792921585 1
4.96833030267453 1
5.06523764812793 1
4.89712962131855 1
5.03987819774303 1
4.95054747206885 1
4.89228290590205 1
4.93448907647478 1
4.88537607040831 1
4.94907942837247 1
5.02415365484681 1
4.98980451202561 1
4.94523103537507 1
5.05880370591149 1
5.00734393884906 1
4.92411533773028 1
4.9824904243656 1
4.98749183694318 1
5.00789399024146 1
5.07686307745042 1
5.10874297459322 1
4.95826131933131 1
4.97919459440679 1
4.97142669769087 1
5.0005495738273 1
4.98327280459994 1
5.00314650775971 1
5.0607730956031 1
5.04277482116818 1
5.00061697666269 1
4.90999800838738 1
5.04762491668248 1
4.97817440178832 1
4.98809983856246 1
5.04280400939461 1
4.98648979756016 1
5.05724251228317 1
5.0067726962773 1
4.94222785952561 1
4.95730904533536 1
4.98036572857474 1
4.94049638754929 1
5.06380991703004 1
4.99264152682671 1
4.99118866339792 1
4.92298624210916 1
5.05041847775307 1
4.92625104175408 1
5.01121345345812 1
4.94463372716714 1
4.95451659503685 1
5.07832631021897 1
4.97832296031649 1
5.00983850564346 1
5.0097946080669 1
5.04245029948387 1
5.03258459306292 1
5.02841093330936 1
5.03570787128006 1
5.01881006600001 1
4.97362471752103 1
4.92059883164418 1
5.04121415844307 1
4.94798190085564 1
5.07747452053384 1
5.06863655212426 1
5.01755552615551 1
4.98686984840722 1
5.08801317029473 1
5.04094820350264 1
4.96714805948748 1
4.92528737648812 1
4.95052102264145 1
5.0358936078608 1
5.06983235980175 1
5.08569681469033 1
5.02032047987375 1
4.9141141690656 1
4.94650525466112 1
4.99466015714069 1
5.04834148009383 1
5.0468062195346 1
5.00119587001348 1
5.00722601369706 1
5.0009509928957 1
5.04027148938523 1
5.05107107515941 1
4.99383713111144 1
4.98914604655973 1
4.89877995582422 1
4.98611469190347 1
4.87903059113521 0
5.07167093997114 1
5.0241953277448 1
5.0100364122939 1
5.09641417822181 1
5.10727661666763 1
4.96002209089094 1
4.97504471976905 1
4.9733190049129 1
4.94387722040068 1
5.0472278627914 1
4.9814730242309 1
5.0067103397763 1
4.95959332518056 1
5.03195544955255 1
4.99018316771825 1
4.92970928970836 1
5.06592757862575 1
5.02006574393056 1
4.99940499143372 1
4.97896476677348 1
5.01448049225741 1
5.01064001752442 1
5.08353013203019 1
4.85568016218587 0
5.09775893396693 1
4.94487742371197 1
5.00013163442186 1
4.99000401547771 1
5.05765746489327 1
4.93168248256124 1
5.00194078842336 1
5.09288482359618 0
4.924848494015 1
5.09384907095369 1
5.0257629583131 1
4.99418048786051 1
5.00589565171387 1
4.97395955891412 1
5.00501379572562 1
5.07700471407579 1
5.02711167668954 1
4.99355215337373 1
5.04772384716235 1
4.99334835394965 1
5.11055138747736 0
4.9441031370565 1
4.9830753680436 1
5.03321463495891 1
5.01524567595966 1
5.01752370844753 1
4.97324368485426 1
4.96468710733873 1
4.9871624381815 1
5.07973963814005 1
4.90091833981554 0
5.04279655888022 1
5.11462166304691 1
4.99601361157032 1
4.92781111230311 1
4.98742106979778 1
5.01518532089389 1
5.04372844805257 1
5.0109496190442 1
4.95432255356234 1
5.0073773615585 1
5.0727735986703 1
5.02714082423137 1
4.94491469254585 1
4.93687714951109 1
5.15709261409989 1
5.07036198130571 1
4.83466601246156 0
5.07288378583574 1
5.01865424503056 1
5.14896863697559 1
4.88673709470607 1
4.88789982834197 0
5.03166394294787 1
5.01786033078431 1
5.06336860221186 1
4.98117984319769 1
5.10355327474495 0
5.04013561646787 1
5.11257410645392 0
5.03043639264649 1
5.00538993659201 1
5.01183567136235 1
5.11861938377238 0
4.98153009106356 1
4.95932343381776 1
4.99463364565252 1
4.93663674019574 1
5.03777825432529 1
4.92433520735945 1
4.96948251537222 1
5.00832145285678 1
5.08061857945443 1
5.02580658759081 1
5.02457777499084 1
5.03905709887729 1
5.09053445012824 1
5.02558452812503 1
4.98542174358815 1
4.99040450185857 1
4.95869494391533 1
4.94535373964803 1
5.00356006904522 1
5.03283195206721 1
5.01563248160757 1
5.01027254728864 1
4.98264306820827 1
4.97249813896321 1
4.97056809030084 1
4.95215859581726 1
4.96344928982256 1
4.89355265109908 1
4.93408511742529 1
5.0948731373041 0
5.01973522402293 1
4.97791603795413 1
4.96227037299179 1
5.07545823656248 1
5.03445970716843 1
5.02156188404271 1
4.92309707651277 1
4.98992718122374 1
5.02382705118341 1
5.01534460897627 1
5.08366702745326 1
5.00201117848534 1
4.97663894358753 1
4.92179384170246 1
4.96696951561743 1
4.95893167947082 1
5.03443946081359 1
5.04887869186948 1
5.07140329137348 1
4.96818945755441 1
5.16699616563807 0
5.01800825910428 1
4.97364878321333 1
5.05316954755796 1
4.95912078170865 1
4.99469615587847 1
5.00574018516605 1
4.90548773839513 1
5.14214447194786 1
5.10291117963978 0
4.93999706048207 1
5.12438645408515 0
5.01717452147912 1
5.06235844238704 1
5.00750696361496 1
4.99271242555894 1
5.07266891060369 1
4.99358314501547 1
4.88393379117007 1
4.94177273893717 1
4.97821563656932 1
5.06278818466274 1
5.0354812999489 1
5.00012602306539 1
5.16854579245167 0
5.10416011124533 1
4.96666444077856 1
4.95766294163667 1
4.98161741912687 1
4.93881913562598 1
4.9365128637087 1
4.92146794285906 1
4.93064310640563 1
5.04694201618453 1
4.97961799924148 1
4.97752383911374 1
5.0706349645188 1
5.01187489273018 1
5.14456278001455 0
5.04412359463921 1
4.96412189598944 1
4.97968430217992 1
5.05310623630395 1
4.98140835921188 1
5.04055551837227 1
5.05125265765384 1
4.90258423471664 1
4.90304629914018 1
4.98840021253963 1
4.97907110821489 1
5.00087942986842 1
5.04030573642401 1
5.02869465400627 1
5.01923655500391 1
4.98042211801827 1
5.12483457915799 0
5.00977688896694 1
4.99753182800281 1
5.0740148771667 1
5.00762192374209 1
4.99225644093176 1
4.97981357730964 1
4.90098267277207 1
5.00731624835642 1
5.0444047284856 1
5.01786069963522 1
5.08371593468127 1
4.99233475256766 1
4.98780871970987 1
5.01310546098203 1
5.01908670227513 1
4.94229340129326 1
5.03366418950713 1
4.98622142120748 1
4.99894016681384 1
4.94003494662309 1
4.91517182266267 1
5.09189882263181 1
5.00694312939377 1
4.97704607043568 1
4.92024285553348 1
4.9917362226613 1
5.05798045259504 1
5.01809526185055 1
4.98063721826997 1
4.94319445416043 1
4.93524097013782 1
5.02765703265984 1
4.95479689097825 1
5.06621211436392 1
5.02033556101735 1
5.00029603159646 1
4.96338745256651 1
5.04935239948048 1
5.12904160716659 0
4.99311304394255 1
4.97535125573971 1
4.98946377887283 1
4.99494126338468 1
5.03998819257562 1
5.04550308946152 1
4.96399191540566 1
4.99019731474195 1
4.99693463026292 1
4.94791829298228 1
5.0609872342964 1
5.08094144507518 1
4.96269048269651 1
5.06096519398573 1
5.03844676549279 1
4.92126997037173 1
5.12569854344466 1
4.98893323409844 1
5.12001646927028 0
5.04116528214123 1
4.92944681762504 1
4.9753958517952 1
5.06798152871087 1
5.01583956871621 1
4.94138791313325 1
4.96559974482385 1
4.93850149021701 1
4.88978180975687 1
4.9797913969928 1
4.95445793255531 1
5.02608772807372 1
4.9787572366514 1
4.97921976849722 1
5.03499915391518 1
4.96735778590484 1
4.88986967702342 0
4.99711619950982 1
4.98985053159867 1
5.00070074691003 1
5.00065392900386 1
4.99705795246019 1
4.97387136289848 1
4.96691276217962 1
4.91929141168422 1
4.96959257727742 1
5.02281967547086 1
4.91096239026932 1
5.02889169644021 1
5.01128151446678 1
4.97586709576917 1
5.02655864210755 1
5.00295736277761 1
5.03248952833734 1
5.08750519133508 1
5.03996666250293 1
5.00286690325876 1
4.89384092854505 1
5.01702124865326 1
4.92169819103861 1
4.95120688493477 1
5.03964967862838 1
4.87763880662492 1
4.91681726451314 1
4.9274480170009 1
4.94804563416034 1
5.06727875742634 1
4.9867164388728 1
4.93446141291255 1
4.98761478575902 1
5.00289480725901 1
4.94961101681853 1
5.04499148049453 1
5.03123265092788 1
4.94091979017656 1
5.00424580435644 1
5.01705326025367 1
4.96181393143484 1
5.01856357781047 1
4.98898630522928 1
5.0006555317333 1
5.02809374537154 1
4.97499039474741 1
4.94030335741508 1
5.0553002950162 1
5.01314315208895 1
5.01756193398729 1
5.07124087772613 1
4.99595903680213 1
4.96550934249978 1
5.00557386862921 1
4.92051574962094 1
4.99622014145943 1
5.00249209397748 1
5.01490904680671 1
4.99752072471035 1
4.98310832467706 1
4.9625549592743 1
5.05519676086103 1
5.08896006989884 0
5.05307217985388 1
4.95327384200859 1
4.87969709578063 1
5.02519782975821 1
4.97907369943993 1
5.03122465356774 1
5.01648365849942 1
5.08852361755042 0
4.93967816643984 1
4.93035605871096 1
4.82333371017759 0
4.90958009625369 0
4.94868000510749 1
5.03664829224896 1
5.01120384486182 1
4.95934673451121 1
5.11989030739108 0
4.958898702708 1
4.96976995520877 1
4.92265150571306 1
4.94449003257036 1
5.00215687725772 1
4.99941756800108 1
5.02359165051198 1
5.02370139149059 1
5.02942193487798 1
5.0609175916099 1
5.08354878069314 1
4.96654755877247 1
4.97324259314072 1
4.98996699978108 1
4.94306746881224 1
4.9815934849656 1
5.00153032111386 1
4.99744089102839 1
5.05119349888498 1
4.99731906022789 1
4.91703353703613 1
5.00375916822773 1
4.98941312355393 1
4.95141658508189 1
4.92174055799136 1
4.97843325750076 1
5.03016301666623 1
5.04932598699438 1
5.04025931508335 1
5.02336736188867 1
4.9896571154372 1
4.99686162631079 1
5.02819728868406 1
4.96974821964414 1
5.14302847512508 1
5.00359419790331 1
5.08673438560355 1
5.04559911619546 1
4.93628946691428 1
5.01943121895287 1
4.95415840905837 1
5.04363624897318 1
5.04511111385077 1
4.94096335013627 1
4.99649287786189 1
4.98331424711238 1
5.01435784824964 1
5.09427634142867 1
5.06548874587091 1
4.91758078385986 1
5.1313634672383 0
4.98343575795909 1
5.03370432455562 1
5.03838612381305 1
5.07869863669716 1
5.06404959361368 1
4.98507961162894 1
5.0064551920239 1
5.09275787311675 1
5.06245706157948 1
4.95965178282237 1
4.99207343773712 1
4.99969641246308 1
4.99526516369933 1
5.07491823991962 1
4.91125601961811 1
5.02775229690226 1
4.96006771144861 1
5.01799051486227 1
5.01454850140443 1
4.95114953863532 1
5.00248011335196 1
5.03831913737429 1
4.98399366407416 1
4.97526630614756 1
5.02436205778042 1
4.92984342808958 1
5.03506409473919 1
4.96590822792842 1
5.00461134644931 1
5.08133224768306 1
5.04688842357579 1
5.02002816992946 1
4.87793434590971 1
4.95481944833242 1
4.96958938067692 1
4.98899329059829 1
4.85860354729658 0
5.02865345382331 1
4.9823016682661 1
4.92970038392297 1
4.97890331956838 1
4.99980953978831 1
5.00006655596527 1
5.00963057280547 1
4.97569266979721 1
5.04010366083541 1
4.97140382570863 1
4.98542496332396 1
4.98095042944992 1
5.06112800619964 1
4.96528128428931 1
5.11302825696165 1
5.05221450682097 1
4.96292804069568 1
4.89412011525136 1
5.06910524185263 1
4.91902549490211 1
4.9350255000193 1
4.98492167125083 1
4.96682102436641 1
5.00210906924363 1
4.93101497490367 1
5.11601002083207 1
5.03993874474202 1
5.02402062402094 1
4.94584914251517 1
4.96721109509712 1
5.02352567812551 1
4.95156687687925 1
4.98335186201685 1
4.99542645038718 1
4.96531673720925 1
4.91559719288618 1
4.98940294274134 1
4.99095705926697 1
4.96806128869679 1
4.95834028770018 1
5.00063352295469 1
4.98266884167526 1
5.06312607845595 1
5.01702309383682 1
4.96707466466523 1
5.01847057637787 1
4.99175684492846 1
4.81344281833864 0
4.98646895254064 1
4.98278964416476 1
4.97656217673889 1
5.00243992965141 1
5.03791956301674 1
4.93270295279607 1
5.02278583473899 1
5.05437592111501 1
5.05425279646879 1
4.96607322501233 1
4.9734309755312 1
4.98857662446844 1
5.01891346894957 1
5.09436901826518 1
5.00817488233123 1
5.00281233894693 1
5.01545588472242 1
5.01717925290674 1
4.94401308985526 1
5.07253853597711 1
4.78210660259369 0
4.99612352013439 1
4.97562015774746 1
4.89786225797162 1
5.07000181828035 1
5.00350807087031 1
4.91716520713737 1
5.00715813423108 1
4.94519177340576 1
5.05093154550447 1
5.0614849320993 1
5.0212973847417 1
5.06326360719243 1
4.99764696782464 1
4.9659477575577 1
4.94899796086291 1
5.0133781239212 1
4.98638836712625 1
4.98584163284868 1
4.96648790564501 1
5.00215484598144 1
5.02014424191727 1
4.86531751868579 1
5.02397109952195 1
4.9377402564416 1
5.01527810396133 1
5.02027203153569 1
5.03484490401803 1
5.05033879536146 1
4.98385255626792 1
5.00300674043565 1
5.02621051587429 1
5.06599501764777 1
5.03703314869002 1
4.95003992229137 1
5.00680989142806 1
4.89400085226846 1
4.93875781098903 1
5.02575822777442 1
5.0249654984307 1
4.93810525430139 1
5.04590030934802 1
5.01935588885784 1
5.0028353633316 1
4.96713452489852 1
5.09923448917333 0
4.97052604155709 1
5.07317508235631 1
5.02340769041067 1
4.97114587334206 1
5.00783882984494 1
4.98519997266879 1
5.0920665593366 1
5.05408069913151 1
4.98636982286702 1
4.93665970511086 1
5.04663722035474 1
5.01618215990838 1
5.04061226635497 1
4.97870350187842 1
4.92035766098261 1
5.07402023352492 1
5.00409074418581 1
5.03795812597933 1
4.99886660908817 1
5.00232316636897 1
5.00284717327051 1
4.94896374292003 1
4.94980733132711 1
5.03857469633445 1
5.02320316954452 1
5.01198123307073 1
5.06154682132829 1
5.07896821378732 1
4.98251034434687 1
5.0002129053901 1
5.02103730283621 1
5.03340449480622 1
5.12257902031303 0
5.06668086730666 1
4.94765125794935 1
4.95170222596314 1
5.00922850917748 1
5.09190042942774 1
5.00863086125348 1
5.09959962204262 1
4.96136993491886 1
5.04412477939831 1
5.00180878983294 1
5.08400071467532 1
5.03739058228324 1
4.97745150804989 1
4.90156932001066 0
5.04850785533164 1
4.98964624547062 1
5.02008313818046 1
5.01752077516599 1
5.00869799936335 1
4.95636162892828 1
5.05156604763679 1
5.01386314649815 1
4.9897445113535 1
5.04778102996495 1
5.08042827659742 1
4.98441743574422 1
5.02956351122339 1
5.03479428691021 1
4.94243464806371 1
4.99887792805328 1
5.00567705439626 1
4.94731348820072 1
5.00716337090516 1
5.05882480470332 1
4.99125559451781 1
5.05676618835954 1
5.08553667897709 1
4.98068480537909 1
5.14499434783685 0
5.08889440386601 1
5.00705930871585 1
5.0270611337318 1
4.93116508056213 1
4.98946304314775 1
5.00116783119673 1
5.07373953487909 1
5.06057744656875 1
5.06251482053945 1
5.08557702873637 1
5.08148193632963 1
4.96232404721897 1
5.01014174554959 1
4.80843966014507 0
5.03465480433358 1
4.96691709802543 1
4.89014008748908 1
4.95785391349351 1
5.01187171721832 1
4.99095930972232 1
5.07914687881448 1
5.12828962432741 1
4.91597720474499 1
5.0503061157897 1
4.97883562720286 1
5.00109251472634 1
4.8218243919569 0
4.93806233789078 1
4.99918312916479 1
5.0244076554829 1
4.9325162876961 1
4.93113063777686 1
4.92547337128813 1
4.96823214604235 1
5.03045591975908 1
5.07311021646938 1
4.93479685299188 1
4.97212614180182 1
4.91674811429598 1
4.99071448674816 1
5.0483441876459 1
5.05889717591816 1
5.0814782040083 1
4.95255958548286 1
4.96352377026606 1
4.9075751048917 1
5.08969396519771 1
5.07094118945926 1
5.03625677241291 1
5.03743697416803 1
5.03343674742452 1
5.09619920317144 1
5.02780202731199 1
4.94343577236075 1
4.91714915308365 1
4.95091330235291 1
5.12286071677392 0
4.96148514954238 1
5.03227465689617 1
4.99139995160061 1
5.0118700022519 1
5.04549505757831 1
4.98958798727681 1
4.87856964832208 0
5.05072988891099 1
4.96304196084343 1
5.02263150782832 1
5.03090810046117 1
5.05121000927566 1
5.0251010185335 1
5.02960716114489 1
4.97854504990514 1
4.91222431751283 1
4.98809049650095 1
4.99879269795315 1
5.01529732765733 1
5.04887788265514 1
4.94536084534739 1
4.96119585936804 1
5.01865708156404 1
4.99119269262332 1
5.08130013118978 1
4.92396212794717 1
4.94174885485035 1
4.99194764150681 1
5.09646049521479 1
4.99628396260619 1
5.02643249150878 1
5.06288170777659 1
4.87264465510411 0
4.91720974716682 1
4.98157788050248 1
5.01007110693222 1
5.01440927580098 1
4.98207562752638 1
4.97461362882631 1
5.0210823924178 1
4.95036365074856 1
5.02220499172868 1
5.00399165511402 1
4.97320939453333 1
5.02789819824228 1
4.99597473946261 1
5.08112143134625 0
4.99883518290773 1
4.96943399874673 1
4.98327667721288 1
5.01861602027227 1
4.95456836464184 1
5.00374653160639 1
5.03710159154635 1
4.91801279533418 1
5.02448664232711 1
4.95373072945099 1
5.02005085438306 1
4.95389220007819 1
5.00494403042414 1
4.94230798538071 1
5.00225340590203 1
4.97011158900523 1
4.89029052052997 0
4.90611992619792 1
5.01016139941635 1
5.03095140094579 1
4.97878275494345 1
5.02513376792915 1
4.92089726373391 0
4.99631764339892 1
4.97059260001948 1
4.98503973583814 1
5.01120968282187 1
5.11299923167019 1
5.00451825010912 1
4.99017324832255 1
4.98789811676242 1
4.90939417675929 1
4.8961866120812 1
5.01799021425392 1
4.92711040140263 1
5.13365933540041 1
4.97151363660125 1
4.93422273285577 1
4.95451841529193 1
4.98967820965022 1
4.92747238733307 1
4.92981267850405 1
5.13217186165627 0
5.00123355189176 1
5.06624626494147 1
4.94406165012273 1
5.06088667593851 1
5.03678113022071 1
5.00858544245118 1
5.00317475067598 1
5.08036990879335 1
4.98379266497439 1
4.94928973975288 1
4.94783702220224 1
4.9484453682845 1
5.02635110400412 1
5.10218162973382 1
4.97023417128651 1
4.97419754264516 1
5.03391446065344 1
5.04989366164168 1
4.93602935176671 1
4.96196303369109 1
4.89042809371622 1
4.99690690169459 1
4.9377980868209 1
4.95233129528179 1
5.06932338819215 1
4.98120599017889 1
4.94943836181573 1
5.12301477863603 1
5.12403241684157 0
5.01379551250146 1
5.02511676795346 1
4.90024546799768 1
5.01232882240439 1
4.92961541191047 1
4.98203844812195 1
4.97871901235167 1
5.05851855246974 1
5.00054724553567 1
4.97800329004559 1
4.99203258408982 1
5.10575803251316 0
4.94406682724006 1
4.93932963725102 1
5.04246345338122 1
5.06462040834006 1
4.96370509915466 1
4.9970671987105 1
5.02407343200867 1
4.95500429875252 1
4.90989233675973 1
4.99031882577766 1
4.98156337744679 1
4.97100525804336 1
4.95933659131548 1
4.8839307934905 0
4.95044339913523 1
5.01425160856207 1
4.94780837811825 1
4.98505471181128 1
5.06431755768564 1
4.96236439179028 1
4.96852777954528 1
5.00243165503823 1
4.96579112115114 1
5.01261469947408 1
4.98950618756748 1
4.93601923851506 1
5.04780947109411 1
4.99079050609174 1
5.05890713035222 1
4.98567849385677 1
5.06334377992571 1
5.03396520179743 1
4.98210383618801 1
5.00648501158724 1
4.95779001376939 1
5.00465878613992 1
4.98651837659219 1
5.03152099724609 1
5.04902701970823 1
5.01873899644285 1
5.00698233536457 1
5.00187941287838 1
5.01258900486446 1
4.88758018686705 0
4.96048443760749 1
4.991065253442 1
5.0468752306232 1
4.95024401962189 1
5.07715922648912 1
4.99216679840484 1
5.0879090965267 1
5.05871697961675 1
5.04185710028481 1
5.02885315807255 1
4.95116884954222 1
4.98552867913639 1
5.07620575504355 1
5.02832616741534 1
4.99812593514045 1
4.96147590371644 1
4.93383326001045 1
4.89366733112547 1
4.91722708650061 1
5.00388959688303 1
5.01452859925412 1
4.99687958868152 1
4.90174622638493 1
4.97562138633902 1
5.01852992541087 1
4.95648913723869 1
4.89633041543286 0
5.07826655655788 1
5.03226034642615 1
4.96824113071668 1
4.96195506181735 1
5.01075681280147 1
5.01449181964182 1
5.01230202412858 1
5.06863025084938 1
5.04385391764992 1
5.06071174795549 1
5.00069582859985 1
5.16921535167147 0
5.01737980281996 1
5.03172045398483 1
5.08885966350455 1
4.98602270336196 1
5.0215474499976 1
4.94673456425307 1
4.99491741757689 1
5.21375441674186 0
5.0453099502167 1
4.98728071949312 1
4.97375353606406 1
5.06773381804769 1
4.87854504873424 1
5.0165034536198 1
5.06118239184706 1
4.9444155504906 1
5.0433942222265 1
5.01254932293578 1
4.96254845226704 1
5.05086597846869 1
4.9657252693209 1
4.95939568271177 1
5.0422873908414 1
4.99881029163979 1
5.1026354028014 1
4.96346002799729 1
4.92661991891272 1
4.97274271155376 1
5.05499870965342 1
4.9380945986687 1
4.96783326774511 1
5.03374757801855 1
4.95371502499166 1
4.97589719058151 1
5.0288668760103 1
5.01716581652609 1
5.00366008305343 1
4.9829568842741 1
5.02884862479428 1
4.95963603665178 1
5.01985026950098 1
5.02835334200561 1
4.95387360072516 1
5.01034331676779 1
4.95134974419686 1
4.91292554189109 1
5.00963156131685 1
5.08815915505798 1
5.05175391495083 1
5.1034449442547 1
4.96085712155858 1
5.16365021266592 0
5.03612347114367 1
4.94422765474851 1
4.98490246872951 1
5.08774885510082 1
4.99966855741042 1
5.06123373304909 1
4.85358044083247 1
5.04413115687873 1
4.8965235518076 1
5.00687260284007 1
5.02928784612588 1
5.0281540686317 1
4.95602919242168 1
4.94873166747007 1
4.97162126136725 1
4.9468339269174 1
5.02547803614898 1
4.96077865665939 1
5.1589704912741 1
5.00707933767119 1
4.96812963755775 1
5.06249154547095 1
5.01203436834462 1
4.99913506765236 1
5.05409838024057 1
5.09398596492569 1
4.96416246911217 1
4.97189453990864 1
5.09680091126839 1
4.94629143941366 1
4.94717288092568 1
4.99536483331806 1
4.98136433267959 1
5.00587402600055 1
5.00732750230133 1
4.99983017341767 1
5.00200806718701 1
5.00544850158629 1
4.94962793703853 1
5.01718596035109 1
5.01172731199526 1
4.95867473353556 1
4.9879739667356 1
4.9933433656171 1
5.01072323360501 1
4.92467536437148 1
5.04836854638775 1
4.99072846977631 1
5.01356187389873 1
5.07540679754202 1
5.00001385652572 1
5.01100382709131 1
5.14231245224058 0
5.06426166474523 1
4.96289810100324 1
4.96658317327174 1
4.95023505325941 1
4.95790207109388 1
4.88847436138053 1
4.98750575767953 1
4.94048067537607 1
4.9636660481923 1
5.08111625928033 1
4.98661113327091 1
5.12472602172698 1
5.05864415320595 1
4.9859538493522 1
4.99894523206432 1
5.00541359968298 1
4.91672843310307 1
4.98171941006797 1
5.01614393034894 1
5.03564911003673 1
5.02817766395837 1
4.93152579972941 1
5.16128158309258 0
4.99700967065799 1
5.14208665684568 1
4.985599338398 1
4.93493622181128 1
4.9349781164025 1
5.01004006629422 1
5.04638651236152 1
4.96632727154678 1
5.02813734581669 1
5.09089422089934 1
4.96519203231566 1
4.93685013160213 1
5.01060621107526 1
4.96052219008411 1
4.90469495495285 1
4.90876017371954 1
4.95027797766682 1
4.98411163519444 1
5.0110700631733 1
5.0238057144763 1
4.97012539423731 1
5.04142326475114 1
4.93784930279412 1
4.96139303769773 1
4.94045671784239 1
4.96417075525443 1
4.97862229780443 1
4.98582411742284 1
5.00190731865622 1
5.00759192128159 1
5.04392342583895 1
4.99764203266856 1
4.95028152432166 1
5.03669944629529 1
5.05785391865775 1
5.10188679957397 1
4.96063214512895 1
4.99453481823963 1
4.97083397225694 1
5.01826191297853 1
4.95386855647581 1
4.99412243747146 1
4.99759853792429 1
5.02237638162316 1
5.03202883936804 1
4.99423048342788 1
5.01842534873554 1
5.04684339513893 1
4.89926029070218 1
4.99919304184683 1
4.99387841368429 1
5.00559094914845 1
5.11594326893583 0
4.99752517680701 1
5.00346929013001 1
5.02804919251727 1
4.99338835483385 1
4.95376613569012 1
5.03685830511504 1
4.96542649231827 1
5.02405191068772 1
4.94736855794081 1
4.99932845684226 1
5.04913137091398 1
4.95243623815075 1
5.09141265489022 1
4.98039706888208 1
5.0005642804431 1
5.03811784462014 1
4.95338473222132 1
4.97921726424315 1
5.00845236708606 1
5.07831349428152 1
5.08241780574415 1
4.99993805688814 1
5.04654697145265 1
4.93277094711655 1
5.03099158729629 1
5.00052666875536 1
4.93132831219414 1
4.91877836707903 1
5.00106581411044 1
4.91420889959889 1
5.06251513796003 1
4.97401682191146 1
5.08699881253674 1
4.95498553480017 1
4.94224312065581 1
4.99865071220645 1
5.05810546906811 1
4.90373929211387 1
5.05296945338589 1
4.99435093345412 1
5.04496080781166 1
4.9472375252992 1
4.93361122004114 1
4.94008219438117 1
4.88480287827387 1
5.00924214677608 1
4.90928740479231 1
4.97901929627013 1
4.99683267915468 1
5.0342850787626 1
5.1016416399323 1
4.85068614605626 0
4.98214043190566 1
4.9114987822805 1
4.97074064985516 1
4.84091410155576 0
4.85739436317662 0
5.0055462975337 1
5.04724334577524 1
5.00705069055457 1
4.9925988756921 1
4.93900581612148 1
5.01243721736532 1
4.93317754231403 1
4.95753031124126 1
5.02990699944077 1
4.92705926100244 1
4.8956057283232 1
4.95415462103614 1
5.0655027872244 1
5.00324885183175 1
4.97202991511576 1
5.00949153827198 1
5.02209356043027 1
5.07744416491762 1
4.97838628365916 1
5.03015805643065 1
5.02999965740931 1
5.03763044940839 1
4.99491208836233 1
5.05437390313027 1
5.06425344102223 1
4.98750998045393 1
4.96276503627464 1
4.99409001203041 1
5.05090306939918 1
5.10895247809862 1
4.95269836326231 1
4.89339974999073 1
5.03401845828456 1
5.02071455251276 1
5.07129874481573 1
5.04163728517179 1
5.01487419359234 1
4.98414180116531 1
5.01929942649362 1
5.03743493763729 1
4.97895272179413 1
5.10196028590617 1
5.05621144037948 1
5.00256760424199 1
4.84532893935654 0
4.99547776731469 1
4.93731595878169 1
5.0265644004539 1
5.09611507857416 1
5.06221190278786 1
5.11022667863396 0
5.06422246162708 1
4.96665993008474 1
4.97401387069818 1
5.01787254142731 1
5.03865118156633 1
4.96524805995383 1
4.98348428346975 1
5.01603594221892 1
5.01645233683304 1
4.99273715332758 1
4.94728668479878 1
5.00352303867516 1
5.09550566184998 1
4.99973439179459 1
5.04765673074565 1
5.00595858536076 1
5.03975754612991 1
4.97045979472402 1
5.07522209471453 1
5.05472942743791 1
4.97678023139416 1
5.08216603812696 1
5.02021066981006 1
4.99506975716658 1
4.93760771552988 1
4.96806565988059 1
5.01575567402738 1
4.9711270544008 1
5.00623207919338 1
5.01234323131188 1
5.00550449318991 1
4.98593926632781 1
4.98992317044854 1
4.94577843804819 1
5.0504846594032 1
4.97187795227207 1
5.04722924217624 1
5.07011483919066 1
5.04798811997554 1
4.94938113710378 1
4.93226001851147 1
5.00732670936985 1
4.9589187198569 1
4.90124245124287 0
4.94846861892915 1
5.0670817339406 1
5.00200391941713 1
5.02424139848609 1
4.99871199478485 1
4.95693261280073 1
4.98578754705757 1
4.95967369033274 1
4.99553586255105 1
4.98482443761177 1
5.05447510058343 1
4.96757426129582 1
5.01523220262662 1
4.9792613429704 1
5.04235954854626 1
5.0459515873383 1
5.07925599217226 1
5.07344741145643 1
4.97470394664516 1
5.01582246346529 1
4.96616714545245 1
4.9717373715651 1
5.02498310967396 1
4.9777054302827 1
5.03695178859186 1
4.89187460660785 1
4.99764495650601 1
4.97754059440891 1
5.06736632489989 1
5.0140369303036 1
4.98944180522162 1
4.96088673498247 1
4.99384180998005 1
5.00498619767245 1
4.99206430038867 1
4.82304918038582 0
4.96881503747624 1
5.09385756908855 1
4.93124655780603 1
4.99855059112171 1
4.96964542823923 1
4.99423465500099 1
5.04551857889949 1
4.99759251079731 1
4.97250091081168 1
5.0503659119534 1
5.0332323773758 1
4.96957842859862 1
5.07552938890148 1
5.06967514668012 1
5.06844406697584 1
5.01150217981811 1
4.96457699851185 1
5.06634888169093 1
4.96518538286678 1
4.94379002503252 1
5.01703025283929 1
4.91233981975236 1
4.95046432472556 1
4.96681543045351 1
5.04517390216722 1
4.95136494867681 1
5.0051781401722 1
5.02095089338886 1
4.95640745236504 1
5.02072072698866 1
4.98362961809 1
5.02660013663802 1
4.99273740579983 1
5.02999782229275 1
5.04130855405821 1
5.03208932672624 1
4.90856950027311 1
5.03844138787869 1
5.03902250110029 1
4.99796266900404 1
4.98042277348554 1
5.05486089320115 1
4.97244892259883 1
4.99384764573676 1
4.94267238957783 1
4.94354646015335 1
4.99676424862619 1
4.98155605046032 1
5.00269554556532 1
4.97760513444002 1
4.93657264263927 1
5.03383896743484 1
5.06268713377347 1
5.14324156666444 0
5.06251510351966 1
5.02820102105628 1
5.01671893210183 1
5.00896016252345 1
5.0722472132004 1
4.94058347783606 1
4.92539327740291 1
5.0277153272785 1
5.08768110382743 1
5.058307380626 1
4.99398146814002 1
5.01654998048531 1
4.99145949258155 1
4.95982007319744 1
4.92394342130156 1
5.10844935619574 1
4.97643271193331 1
4.98077904271808 1
4.92927489614808 1
4.97337840799828 1
5.05760062776318 1
5.06501260262896 1
4.97151677876463 1
4.9334257314661 1
4.97314244106275 1
5.02939824184128 1
5.07260087730294 1
5.06508587145238 1
4.95125967984795 1
4.95740963663095 1
5.00485529972741 1
5.03842532783363 1
4.99251113303551 1
4.90343568077624 1
4.93767890863078 1
4.93310429337736 1
4.99326252999131 1
5.07946922346879 1
5.0254011419431 1
4.95149835954631 1
5.00404050472995 1
4.9978952398207 1
5.00160111287083 1
4.9618960346682 1
4.95212892166912 1
4.90328418174273 1
4.97179649979204 1
4.99556511809892 1
4.98073795741393 1
4.94497484870861 1
4.9582970168585 1
4.98414342111541 1
4.97787269581601 1
4.96960094938744 1
4.97956302407214 1
4.9482425841848 1
4.9593969205236 1
4.94891898312024 1
4.93919385333644 1
5.00116671451312 1
5.04999287512408 1
5.09333455074304 1
4.97111052873847 1
5.11096006025375 1
5.03565661111748 1
4.9697709414643 1
4.98705055320972 1
4.95531375365316 1
5.06361503286849 1
4.95999002153705 1
5.03753335518338 1
5.02682697514771 1
5.04857826734699 1
4.9735668103471 1
5.0293125520356 1
4.9128057240319 1
4.84385009297987 1
4.9787415978063 1
4.97851339521206 1
4.9556831832061 1
4.90771637497884 1
5.00683029415494 1
5.01878324843094 1
5.02015717131629 1
4.99822584656164 1
4.96735414819399 1
5.1265269501177 0
4.99261411686077 1
4.96240808583472 1
5.04866583024451 1
5.11092450730297 0
4.99397073460753 1
4.98197256425579 1
4.97107965526921 1
5.03197721420969 1
5.06279552495677 1
5.09794664680348 0
5.05933057290319 1
5.03373911898576 1
5.0769044480285 1
5.0464726367822 1
4.88053700000583 1
5.07383501083696 1
4.94293715281012 1
4.84311284650197 0
5.05876151534089 1
5.02289495988482 1
5.08653652950193 1
5.06333693915349 1
4.95504420295881 1
4.94404783255372 1
4.99917976202524 1
4.95229592359254 1
5.05367738568637 1
4.99039708301633 1
4.88723821198487 1
5.02280305021591 1
4.96764641629235 1
5.03101355854813 1
5.00316426601832 1
5.00365717422157 1
5.04996975396497 1
5.04101370173956 1
5.05380106858951 1
4.99387534900606 1
5.0840213899939 1
5.00785680220256 1
4.97620419074684 1
5.03901101288658 1
5.02256856737976 1
4.93819048325964 1
4.96038213066574 1
4.90175501910917 0
4.96906140578179 1
5.10014473069718 1
5.03123828451321 1
5.06881824353516 1
4.83437084358881 0
5.10323200613974 1
5.04841387548252 1
5.02698812728744 1
4.982178276905 1
5.04779434200213 1
4.93531464007699 1
4.99988761398185 1
5.07190382006583 1
4.91844720322134 1
4.97422462315035 1
5.03392877053494 1
4.98818514011092 1
5.02950569335399 1
5.01480871809799 1
5.05056638218508 1
5.04281291374984 1
4.92763551940277 1
4.95160920731795 1
5.04709847963987 1
4.94393453892896 1
5.05625608567533 1
4.94466694251061 1
4.98261087364128 1
5.07096981409177 1
4.98421200646867 1
4.98074483462096 1
5.00172663804774 1
5.00333222313006 1
5.06552687694052 1
5.0357706284548 1
4.97089996254287 1
5.02121173212306 1
4.97248744515982 1
4.93489447664073 1
4.99164158573482 1
4.94130980680485 1
5.02945258456801 1
5.00474209757034 1
4.90560489014094 1
4.96555415860443 1
5.06318082731958 1
4.89877469111157 1
5.04453868434245 1
5.0988075052808 0
4.97030434590555 1
4.93036884661469 1
4.93836702145619 1
4.87287313854867 1
4.9765282486661 1
4.99704962434291 1
5.06042990901709 1
5.04194596703155 1
4.97135284227591 1
4.95058041942537 1
4.93829406552152 1
4.93608845906812 1
4.99905718051118 1
5.00039131694399 1
4.99433349834343 1
4.92126823645502 1
5.00166019230206 1
4.97566058847555 1
4.94019342793952 1
5.04464873966958 1
4.92972213207674 1
4.98475927692481 1
4.91186195560293 0
5.02788602168602 1
5.01405898040074 1
4.94109747115038 1
5.05982696663762 1
5.01385670734958 1
4.95958282499894 1
4.92112318305945 1
4.98829908154737 1
5.05890132352082 1
4.98682882827825 1
5.02226725206858 1
5.04120200981961 1
4.97587228743136 1
5.05378174424699 1
5.04229095982138 1
4.9500974896648 1
5.10303551076479 0
4.8812658487391 0
5.0092486821694 1
5.02434353159335 1
5.02955418846539 1
5.10322609092316 1
4.96581506455335 1
5.03947416095496 1
4.97129147930263 1
4.99465000287317 1
4.97611973851078 1
5.00713583528218 1
4.95905199020859 1
4.94178345797146 1
4.90199395240606 1
5.06663232090462 1
5.02754088280732 1
5.00298136192708 1
4.95007996059556 1
5.00102381551646 1
5.03976617416567 1
4.99987090685173 1
5.00135689758969 1
4.91346199152272 1
4.99203999316796 1
5.07070218528406 1
4.98843407303642 1
5.04379388732465 1
5.03287292598431 1
5.03554131303514 1
5.05508321333148 1
4.97540328419458 1
4.9788904227537 1
4.90758468026618 1
5.03532445418802 1
4.99359243273364 1
5.05564226796414 1
5.02096062184565 1
4.98334419330579 1
4.99400789280903 1
4.99865485264573 1
5.0050462698739 1
5.06336320680015 1
5.11784282503108 1
4.97575504794227 1
5.03194098585536 1
4.95900147165809 1
5.01195456605246 1
5.12282721191414 1
5.01849104351449 1
5.0057052425094 1
4.98795449745865 1
5.05509358927488 1
4.97059954050023 1
5.03795956861842 1
4.9197786865912 1
5.00199820822703 1
4.94561968993402 1
5.1418881642011 0
4.97319501358756 1
5.0230570479515 1
5.04007047933331 1
4.95379868789571 1
5.01642771269586 1
5.03457787163617 1
5.07905060089959 1
4.93746630729154 1
5.0239721973548 1
4.96313746355164 1
4.99916622193207 1
5.00752231571828 1
4.9373231913123 1
4.97545446841793 1
5.04985022405722 1
4.99591045399726 1
5.1008449075011 1
5.03117442141576 1
4.96979274146024 1
5.03863342642213 1
4.98524949019283 1
4.99915478270222 1
4.91284091176709 1
4.99193503468599 1
4.90255909511926 1
5.15078203753147 0
4.98947710566418 1
4.91988923302818 1
4.92674489890593 1
4.91417941763457 1
4.99367430504974 1
4.99982095246309 1
4.98549033610124 1
5.10939222336231 1
5.06674230345698 1
5.08680601015788 1
4.99372035648436 1
4.97670818040145 1
5.03574759801287 1
5.01055972449549 1
5.01005479452954 1
4.98501291060714 1
5.05371888106326 1
5.00565050247968 1
4.94990720340496 1
5.0022945562917 1
4.94446259558873 1
5.00033394443441 1
4.91723662257913 1
5.04162711924929 1
4.97345033027018 1
4.95698536635163 1
5.06291365174843 1
4.93181314135559 1
5.04606647013041 1
5.06476924107943 1
4.99029256913914 1
5.04235758090985 1
4.91395268888347 1
4.98360905749196 1
4.99496940530033 1
5.03791913387364 1
5.00366546454208 1
4.94805254684319 1
4.90464771764651 1
5.04727139751206 1
4.93857518167902 1
5.05411425683563 1
5.02078017198828 1
4.99085265338859 1
5.05201652940429 1
5.03879455030805 1
4.99038017563394 1
5.01680303361899 1
5.00505721183028 1
5.03303824093072 1
4.98667995355348 1
5.05164290290542 1
4.91231367377184 1
5.06963345609205 1
4.99647902359429 1
4.98660790806875 1
5.06064304895424 1
4.99061923066236 1
4.97010970460528 1
4.99749534821314 1
4.99077815648513 1
5.12546059741345 0
4.99883721066433 1
4.95889941561717 1
4.9517480296858 1
4.999895738952 1
5.00691902362918 1
5.01920777144754 1
5.02330543223041 1
4.99258560326143 1
4.96621163696022 1
4.93684769346971 1
5.00697989587484 1
5.06718410192794 1
5.04031140037257 1
5.01567567604835 1
5.04914060378813 1
5.02678210474121 1
5.00030274337051 1
5.03306419692511 1
5.0935220099489 1
4.93774247766012 1
5.0603986845595 1
4.94253840199957 1
4.97142894895171 1
5.00114019429614 1
4.98506959520045 1
5.06277823097162 1
5.0178229911648 1
5.01605141968507 1
5.00393716488464 1
5.00142974413979 1
4.9665789497172 1
5.08615549754142 1
4.98785360264312 1
4.98737809370526 1
5.15569607882759 1
5.05333788156285 1
5.06168818808985 1
4.95390921680335 1
5.07976751600502 1
5.03723359769818 1
4.94100922923255 1
5.02780159784626 1
5.00525272436144 1
4.97083545327898 1
4.94474439443114 1
4.97108664270277 1
5.06206479514009 1
5.00396271389792 1
5.10229250132677 1
5.00873919772653 1
4.91828503135673 1
4.97727910824417 1
5.08031944697402 1
4.86485468428883 1
4.98380789496086 1
5.0347519305952 1
5.03106761161786 1
5.06728330474111 1
5.00584998280692 1
5.01838453481009 1
5.02175984154149 1
5.02611739640432 1
4.82737756632293 0
4.97209118194714 1
5.0273532836917 1
4.86450310862136 0
5.02158875162703 1
4.99997739368626 1
4.9578541544752 1
4.91698316715493 1
5.03840418272799 1
5.03992398504815 1
5.00789312388039 1
5.0352726858114 1
5.08528677865441 1
5.04199869243119 1
5.02861387014665 1
5.03113205453217 1
5.05351223021663 1
4.98269385568183 1
5.05444847043327 1
4.8999730235645 1
5.00682100884938 1
4.96716916995204 1
5.06657645837828 1
5.11884900512137 0
5.046137042149 1
5.02084243464675 1
4.95632186061433 1
5.10078715402152 1
4.96588994114242 1
4.85783563913714 1
4.98418537528458 1
4.83591617452025 0
4.90029582352123 1
4.96076836688281 1
5.15827072785846 0
4.94671301983587 1
4.98639358453571 1
5.07633846357054 1
4.91396552998685 1
4.98920796082342 1
5.03202785069982 1
4.94744507019265 1
4.97858365626192 1
5.04302715413528 1
4.94049788211889 1
5.0188140093804 1
4.88260227001572 1
5.05936368541731 1
4.97800645015819 1
5.01064940932871 1
5.02637854311497 1
5.21352537729662 0
5.01938750522796 1
5.01526176443393 1
5.00236976735536 1
4.99193845081853 1
5.03163251538226 1
4.91580432927182 1
4.91981712840939 1
4.96141162368583 1
4.98953470091552 1
5.0339051472363 1
4.91950285731106 1
5.08727431909743 1
4.9814264113551 1
4.99521413206941 1
5.15031471549912 1
5.122693319325 1
5.00669491024971 1
4.92746303579092 1
4.96156227507084 1
4.89714519507104 1
5.04640091727868 1
5.03206390285661 1
4.97379049719525 1
4.9055595259703 1
5.02829842259393 1
5.03995887495462 1
4.93125986094399 1
5.02991430757673 1
4.96835722632142 1
4.93905992311796 1
5.04539398264702 1
5.03090332410598 1
4.95621741833365 1
4.97304509446594 1
5.15258790233308 1
5.03020168601686 1
5.03984905904827 1
5.03042172026793 1
4.99752915834605 1
4.86701910481552 1
5.05155281290249 1
5.07233479568728 1
4.886262420368 1
4.95818369446826 1
4.96526515968188 1
5.13042391689324 1
4.8245285259928 0
5.06773787403304 1
4.97942749973708 1
5.04073093013718 1
4.88875802980455 1
4.95276506793589 1
5.01045163930452 1
4.97842727487782 1
5.03675043360915 1
5.01248155738289 1
4.97616448766849 1
5.02886553525079 1
4.92422552737765 1
4.93953013643076 1
4.9769465067769 1
5.03052067130836 1
5.03718145780237 1
4.96518480551316 1
4.99810245747741 1
5.01540852196644 1
5.08790806427562 0
4.97297766184293 1
4.87957081483444 0
4.97264601573567 1
5.01613264954428 1
4.9870684164492 1
4.88853911708451 1
5.00218218316548 1
5.0634919712516 1
5.05474821527038 1
4.96569327184911 1
5.01077644837544 1
4.99687166559886 1
5.08746010606605 1
5.07746728590979 1
5.00012399951159 1
5.00460608591682 1
5.09445221905551 0
5.00568675647967 1
5.04976995354318 1
5.03439647022567 1
4.97807140198435 1
4.91575788279628 1
5.01513303113698 1
4.96734887232373 1
4.97123091626384 1
5.01609358151477 1
5.06701069354008 1
4.99872374093203 1
5.00177816267788 1
4.89646667306982 1
5.10796119184835 1
5.00293795193899 1
5.04563617245079 1
4.98195083768841 1
5.07548078725122 1
4.97188908644136 1
5.04517291259264 1
4.98209736886139 1
5.10487115864145 1
5.05078686785469 1
5.04978489318356 1
5.08102800452268 1
5.02401769543916 1
5.05305409479216 1
5.08858835438474 1
4.95335531980198 1
4.94699428726498 1
5.02465693422564 1
4.95554975692086 1
4.95159585642137 1
4.95116357946429 1
4.96337333606489 1
4.99928435868728 1
4.97758249118482 1
5.14146135933363 0
4.93342579403306 1
4.97695620211062 1
5.03657881841269 1
4.97078145081265 1
5.00858324036478 1
4.99782849144993 1
5.03833966169172 1
5.02786746296052 1
5.12306791471153 0
4.9935060060098 1
4.8286408383047 0
4.94976565817301 1
5.05561948698574 1
5.02219340884913 1
4.84579654144419 0
5.02477514764301 1
4.98258302202416 1
5.06078187623353 1
5.0376439201618 1
4.91306701317848 1
4.95146009436814 1
5.14429485527706 0
4.9840721724702 1
5.02225350523064 1
5.01998118049934 1
5.01868120056298 1
4.940726932465 1
5.01769132419616 1
5.02847186566497 1
5.09120664566962 0
5.03375523812163 1
5.10695913499437 1
4.92397073124971 1
4.94666263815582 1
5.01748308192426 1
5.0031987326784 1
4.9362440156589 1
5.02660365174772 1
5.11000253053454 0
4.94599544902611 1
5.01787582443879 1
5.07201649555932 1
5.10310816637619 1
4.98908461438727 1
5.01894495010901 1
4.89788651128429 1
5.05268349540434 1
4.94325366395789 1
5.0820299652457 1
5.00352619160376 1
4.96584652691733 1
4.93815328505843 1
5.0038630977637 1
4.91766271485772 1
5.10829174034117 1
5.00957126001485 1
5.02647346646651 1
5.12040953356816 0
5.023833294377 1
5.04422236257369 1
5.07143354690919 1
5.03086593882975 1
4.97390496975663 1
4.96697737462817 1
5.01509968454818 1
5.1788402021878 0
5.04935919990309 1
5.08672824145307 1
4.87532349600675 0
5.02023505485111 1
5.00318122470443 1
4.90294013548135 1
4.98541583991446 1
5.03297150726969 1
4.99637247880107 1
4.97881854238319 1
5.00995177867782 1
5.01030485574827 1
4.95353029913501 1
4.9324255432097 1
4.92573546336459 1
4.91375412932098 1
5.08540212970588 1
5.00460160257944 1
4.99250500998647 1
4.93938057661304 1
5.03430193236977 1
4.99397686533314 1
4.99398689498565 1
4.96781031929912 1
4.99940728348262 1
4.99685968903052 1
5.07315795471491 1
4.96453722777723 1
5.04290834726753 1
5.04582827366778 1
4.91483743266421 1
5.03889347396772 1
4.98733558694773 1
5.01762948591605 1
5.01385751136706 1
5.0284542956116 1
4.98975031565987 1
5.01547132836802 1
4.98972143679637 1
5.0366549408465 1
5.04559177793159 1
5.08605239272304 1
5.01785030024484 1
4.91609254509097 1
5.04273225026633 1
5.00781127096794 1
5.01758673743796 1
4.99288444428864 1
5.01418513691452 1
5.02912502701111 1
5.01360547639188 1
4.89351984393241 1
5.061530621714 1
5.07466517966199 1
5.05110168499336 1
4.96098518454077 1
5.0276090431947 1
5.04417400199073 1
4.94966727254444 1
5.03225070131142 1
5.007130892597 1
4.97645762437794 1
4.9942614648758 1
4.98548135168277 1
5.01117012506837 1
5.04877223165087 1
5.11257226245059 0
4.95284075296503 1
5.01575050670308 1
5.00480857986936 1
5.07308631667099 1
5.04274323770677 1
4.97992837565002 1
4.92759978106442 1
4.95196183544816 1
5.01297750833326 1
5.09302746612367 1
4.9758662385388 1
4.99611252369876 1
4.86769587041932 1
4.98124656766734 1
5.06365057248983 1
5.03537571654195 1
4.90579924136009 1
4.96862966513279 1
5.04903583295636 1
5.10818954116344 1
4.96387429700209 1
4.92611051143941 1
5.02438170687848 1
5.06069514064666 1
5.02423372070924 1
5.00401829195446 1
5.05433710698907 1
5.06306548382355 1
4.96715714474744 1
4.93238202834772 1
4.97799319797072 1
4.87808423771446 1
5.06580614779675 1
4.92910087208396 1
5.06159117375601 1
5.08806154074484 1
5.00538624758894 1
4.99257020162142 1
4.88370954912603 1
5.03527318784205 1
4.94221279869948 1
5.04761927569075 1
5.03203518864015 1
5.00956200111145 1
5.02402427320785 1
5.03835669320993 1
5.00592491062546 1
5.0337498871318 1
5.05710994743025 1
4.9530542628089 1
5.04102679305213 1
4.96868821284044 1
4.9557823201014 1
4.91496509396126 1
4.99731210268168 1
4.92033800102881 1
4.97711201855467 1
5.13637546716042 0
4.98539222507835 1
5.01309214531821 1
5.0144654847565 1
5.10315476436235 0
4.92398267310052 1
5.01212692661745 1
5.0327352623287 1
5.12223525150084 0
5.01514474284624 1
4.99797914521276 1
4.95374046125023 1
5.0361570817949 1
4.93692244522997 1
5.02256398090172 1
4.96081534736328 1
4.9266086451584 1
5.02487501505791 1
5.05422162667495 1
5.0274641152139 1
4.94338148998342 1
5.08043384228808 0
5.03216329699728 1
4.98711108430919 1
4.96607340707462 1
5.02303477774221 1
5.00273718697666 1
4.99321916136458 1
5.0073760555881 1
4.93332466563026 1
5.04816090002259 1
5.01668143844675 1
5.00811061797925 1
5.0479961972946 1
4.92871967391692 1
5.02168006751412 1
5.06831064640543 1
5.02740658698416 1
5.01009104853193 1
5.03039128407766 1
5.03431101676988 1
5.03470776305964 1
4.99431514464626 1
5.01345734174134 1
4.98091768036965 1
4.90479946729828 1
5.02067946543355 1
5.02035673827443 1
4.98682083068252 1
4.96296050375614 1
5.08401431591357 1
4.96617580551182 1
4.94164038271781 1
4.93997792483702 1
5.04132997657544 1
5.05149981432011 1
4.97952735476632 1
5.00404353571854 1
5.02536433980946 1
5.00893764722208 1
5.00459425309552 1
5.10759979263068 0
5.0521808198811 1
5.02306551037315 1
5.01890633103406 1
4.96267008378293 1
4.87975281777311 1
5.07091285679983 1
5.01462421534808 1
5.00065127558677 1
5.01910770819967 1
5.0745733739263 1
4.95802447145758 1
5.03539243078048 1
4.99052890380541 1
5.05380242277018 1
5.06630902798894 1
5.07020124858533 1
5.03672029694583 1
4.98360330211496 1
5.00580537223361 1
4.99385538570927 1
5.01257779660933 1
5.03976131797896 1
5.03802012981887 1
5.06835091567771 1
5.04935653621308 1
5.02135994184785 1
5.03193113412355 1
4.93613993745396 1
5.05514592808152 1
5.05070692329859 1
4.9921746715929 1
5.0537154932578 1
4.9156763901057 1
4.95546878207814 1
5.04448615063785 1
4.96398301417974 1
5.02006451886432 1
4.98437332338467 1
4.97118312008823 1
5.09759010879212 1
4.95450061883389 1
4.99332963532628 1
4.96014005471812 1
4.92294349841219 1
4.89734945581393 1
5.02897338734122 1
4.96007188385208 1
5.04031141814087 1
4.9360643554937 1
5.009346927779 1
5.03772068310042 1
4.87542308660527 1
5.06569848007637 1
5.00224786486038 1
5.03656728184955 1
4.99903667659906 1
4.85314179381508 1
4.87224406670989 1
4.95991044606035 1
4.92810003458993 1
5.08635132976577 1
4.97362515712131 1
4.95022478517432 1
5.04798729048279 1
5.04892550865622 1
4.97357872047305 1
5.02983919099216 1
4.92832643776397 1
5.12634609788737 0
4.97395766285027 1
4.90177816516702 1
4.90630191512244 1
5.06031228579751 1
5.07284762468669 1
4.94921019654535 1
5.04573539744579 1
5.0012607315901 1
5.04448502890174 1
5.07711583358628 1
4.93751831251821 1
5.05827751859322 1
4.9705943808334 1
4.96845369088088 1
5.02253279513598 1
4.89152343128655 0
4.97068067241465 1
5.00230365349808 1
5.00393637701634 1
5.04555245683071 1
5.00320344452261 1
4.96295662357233 1
5.05656997070304 1
5.05381095928226 1
4.91694971151608 1
5.00646443185018 1
4.9736123468999 1
5.0463910320848 1
4.96246548313504 1
5.05115010019085 1
5.04668970293419 1
4.9595314722998 1
5.07821595495492 1
4.93936029508739 1
4.94424343567561 1
4.98746597529652 1
4.96749165182118 1
4.97291131522367 1
5.04474322039121 1
4.9854602896712 1
5.0082705246814 1
5.02129881603779 1
5.02024253431614 1
5.04511496609074 1
4.83085897718008 0
4.96117162370807 1
5.01400967604193 1
5.02684114381659 1
5.01979821925608 1
5.04358055613971 1
4.99164600646432 1
5.00637470640408 1
5.02802400233329 1
5.05760393734222 1
4.95713531701551 1
4.93907155659451 1
5.11228675642097 1
4.93131042869109 1
5.10274501939745 1
5.00299083146557 1
5.05095268824439 1
5.04426999249663 1
4.91676481032719 1
5.05401187773541 1
5.10370155739531 1
4.99089743902018 1
4.98565137902622 1
5.03675766134175 1
5.01744008466478 1
5.07042961658027 1
5.08198279769488 1
4.95818638925284 1
5.00634954360039 1
4.92241470029876 1
5.00211044869826 1
4.92821596282441 1
4.97730410378794 1
4.86929389953996 1
5.09708787063395 0
5.03174190035727 1
5.01907963979807 1
4.86274920550824 1
5.06499236578151 1
4.99238984094421 1
5.04951549442579 1
4.99932202571959 1
4.97568707956651 1
5.00322499349181 1
4.90024607751089 1
5.02246750570749 1
4.97609054687145 1
5.0356593534697 1
4.89710274215721 1
5.06568072081197 1
4.9940485274324 1
4.98476529379413 1
5.00283028396442 1
5.01414453919616 1
4.98505992065937 1
5.00712130026253 1
5.0965109406273 1
5.02535946931495 1
4.97963046190098 1
5.07349616515146 1
5.01012332376439 1
4.99883582315051 1
4.98168051565085 1
5.05013747926119 1
5.03971446613886 1
4.9703765431482 1
5.02655357767579 1
4.99464396170912 1
4.97415399019927 1
5.04754054757756 1
5.01180456323768 1
4.89361806438193 1
4.93280669374248 1
5.04735565201496 1
4.99147151716868 1
5.00676703112171 1
5.00645462290379 1
4.97771091047123 1
5.08308010695335 1
5.04155618523256 1
5.0292561566147 1
5.01515170131655 1
5.09640704705848 1
4.88456089560299 0
5.00977001261718 1
5.06793898074276 1
4.9886528592502 1
5.02405337571929 1
4.88699672225961 1
4.97341137737018 1
5.02967929619812 1
4.98419417357376 1
5.06026591215671 1
4.96434274442008 1
5.04352148813887 1
5.00878160683038 1
4.99056457419624 1
5.05653365490326 1
5.00429846265954 1
4.96223577643102 1
4.94974880878637 1
5.04691161329022 1
4.96139327555486 1
4.96150200353066 1
5.00576041735163 1
4.971974394966 1
5.02716174462301 1
5.03344898051953 1
5.03481247215978 1
4.93016924314095 1
5.10347824108399 1
4.91665139709328 1
4.99262270205561 1
5.03081058012606 1
4.99133785671581 1
5.01582364584566 1
5.05541103550999 1
5.02186627233327 1
5.01839997288053 1
5.02700898300024 1
4.97714340361784 1
4.96771094751422 1
4.93803187494502 1
4.93323801569693 1
5.04347109504822 1
4.98918731509937 1
5.07908095343988 1
5.03170745157292 1
5.09050295152627 1
5.05980458181358 1
4.98948576524366 1
4.90697340011981 1
4.90771374537198 1
5.06779500736551 1
4.95781520331003 1
5.02629495160338 1
4.99569392351379 1
4.97580158863759 1
4.96216053602689 1
4.9845016840669 1
5.04361356150028 1
5.02576317445429 1
5.05500339831361 1
4.99477521671391 1
4.99864164404714 1
5.03732457136982 1
5.03096814991547 1
5.09463339991549 1
5.02971986016 1
5.02648736011639 1
5.00084778643117 1
5.07536982933208 1
4.98530927474261 1
4.96400874812094 1
4.97382356651926 1
5.08602489977286 1
5.04340069706153 1
4.98920878794378 1
4.99772093870215 1
4.93152943571386 1
5.01235271939825 1
4.92591134318377 1
4.89698766977933 1
4.92946236579634 1
5.06195418295763 1
4.9828065848089 1
4.96243933987803 1
5.02935107726039 1
5.04063789540214 1
4.96834210179022 1
4.95562782712852 1
5.00840863459348 1
5.04193430471826 1
5.07739007961448 1
4.9850613025505 1
5.02888824044244 1
5.01299706488036 1
4.91366295351367 1
5.09288243357517 1
5.01527969344567 1
4.95720268021742 1
5.00383415035148 1
4.92515924527743 1
5.05187742467147 1
5.03749648251527 1
5.08812204212111 1
4.9963005261084 1
5.02638178895836 1
4.97093545766975 1
5.02249735117123 1
4.95403751250072 1
5.01504709748765 1
5.05972265099717 1
4.97336881650464 1
4.9413348033933 1
4.99335438617028 1
4.90319187165486 1
5.03095705906835 1
5.05624498985089 1
5.07156857285318 1
4.99256690914248 1
5.02028749562729 1
5.06932680387827 1
4.94135757618639 1
4.99997250886729 1
5.02333217778026 1
4.99414336156505 1
5.07416644870079 1
4.99097433553429 1
4.99552467487922 1
4.99280719770819 1
5.14926852953703 1
5.05555430923859 1
4.91897584459035 1
4.99570412136937 1
4.98669478534634 1
5.02298021702868 1
5.04468953496268 1
5.01709328767403 1
4.9674171645052 1
5.02454381526881 1
4.90961500702111 1
4.90212413817395 1
5.09305076564138 1
5.03430932747899 1
5.00818946753834 1
5.05843025847748 1
5.0155017477033 1
5.09182878689005 1
4.89488797105563 1
5.0870641313894 1
4.95037127731538 1
5.07128746048869 1
4.93872165523867 1
5.03190608115091 1
5.06721221366422 1
4.90537867398325 1
4.9203873793508 1
4.92799392309035 1
4.93457155138358 1
4.95172193259489 1
5.01359293337748 1
4.92263584081102 1
4.91083230104859 1
5.02443242679547 1
4.96123360563495 1
5.02466119381814 1
4.94633718304447 1
4.97583729914645 1
5.029809363083 1
5.15103437601368 0
5.02471692169435 1
5.12266441083339 0
4.99170004600348 1
5.01269425176331 1
4.95213969387382 1
4.96017808288197 1
5.00659362891435 1
5.03957401200944 1
4.92695413243425 1
5.0930829379939 0
5.08218912019003 1
4.95127229225387 1
5.02500203102437 1
4.90133394034745 1
4.90864049488221 1
5.0733100729311 1
5.04302764982892 1
4.99728837144506 1
5.0429178977703 1
5.03884876876747 1
4.97525894974742 1
4.93921932727595 1
5.08288420217817 1
4.97104380328578 1
5.02307931992632 1
5.04986794773303 1
4.87836690419384 0
4.94832326399316 1
4.87245538776052 1
4.94287200524454 1
5.0305143303916 1
4.96079081752353 1
5.1297950709811 1
4.96674065932646 1
5.01308915317304 1
4.97320931104164 1
5.03434273564159 1
4.98328000695626 1
4.92433186640824 1
4.94152163742937 1
5.01412313257898 1
4.89856969292995 1
4.95926759292134 1
4.86403274382966 0
4.94746209936733 1
5.06964812232869 1
5.0526289579424 1
5.01479100161159 1
4.84473397109676 0
5.09194369072334 1
4.97369006016943 1
4.95339045526479 1
5.07897680281205 1
4.96792678162452 1
5.04404541729548 1
4.92482231062304 1
4.97581330758818 1
5.05568579685387 1
4.98090097300063 1
4.9155331320687 1
4.9163182254946 1
4.9774321693788 1
5.03128347727999 1
5.04522717352273 1
5.04300315193983 1
4.94623844775823 1
5.10922094840854 1
4.92003041516213 1
5.069050029924 1
4.99574592525309 1
4.82825412556365 0
5.04315314157088 1
4.93527540523637 1
4.94911924220578 1
4.97920593268848 1
5.02889124613372 1
5.04166801944455 1
5.03086007205152 1
4.96295777591057 1
4.9535155307341 1
5.02225275350091 1
5.04258209364611 1
5.0023896313606 1
4.99550057556571 1
5.00361046555558 1
4.98975962646387 1
4.98346618757716 1
4.98899990287071 1
5.06798087620866 1
5.00007762246347 1
5.03998997212217 1
4.96363450640959 1
4.988639286364 1
5.05338028648304 1
4.99792671332376 1
5.02520647569875 1
5.00676713414265 1
5.01436432369668 1
4.9906974797681 1
5.06187435770404 1
5.07568107102397 1
5.11310413023225 1
4.85947166005595 0
5.05319873611152 1
4.99144952509506 1
4.95096830489405 1
4.93452822568111 1
4.96727727917751 1
5.03092980412672 1
5.01379546576838 1
5.03068888931525 1
5.03669966361492 1
4.98831509140272 1
4.99606825717703 1
5.00147800882466 1
5.04655378074833 1
4.97370398686294 1
4.97316158389351 1
5.03139012455222 1
5.05936022302061 1
4.99675101999012 1
4.98989960353588 1
5.00799020947628 1
5.00468653473542 1
5.04937556927647 1
5.09653539492843 1
4.97478492164248 1
4.94735776386605 1
5.00674103434411 1
5.04660063215365 1
5.00202230286866 1
4.90512090370927 1
4.99180642634883 1
5.10610173620062 1
4.9907114061341 1
4.98361640095598 1
4.99389931718319 1
4.9955429293344 1
4.95568036504653 1
5.01759048749783 1
5.0309043032316 1
5.12302525529213 0
4.96085042643845 1
5.06625512465077 1
4.91775968135807 0
5.01403119634066 1
4.98800148641826 1
5.00515441191723 1
4.97178360099774 1
4.93666402287909 1
4.90712614956509 1
4.96491165933907 1
4.98192929287045 1
4.91772166737574 1
4.97353816119728 1
5.02657825008074 1
4.96568053637223 1
5.05077239522391 1
4.96793342448767 1
4.98131627835597 1
4.9623049990226 1
4.96106783743541 1
5.03102926435496 1
5.00423388149649 1
4.98655273024434 1
4.96426179102837 1
5.02521513717427 1
5.04707090349705 1
5.05880834556147 1
5.03258249326239 1
4.97607140941767 1
4.9565149304358 1
5.01612854569792 1
5.02574312792204 1
4.99985960426971 1
4.91224589632217 0
5.02514237792141 1
4.96917249634787 1
5.01846058266418 1
4.99531501526036 1
4.9801732187577 1
5.07878011447031 1
4.87805079458511 0
5.02830237661922 1
5.06543959466311 1
5.03241600632037 1
4.96572886015222 1
5.00187225929745 1
5.02061954684783 1
5.0645860802895 1
4.94965437805369 1
4.88295558409351 0
4.97235254978953 1
4.96848429895393 1
4.9565711300552 1
5.02601886705391 1
4.96851296030371 1
5.04328018623195 1
4.93823149845059 1
4.78672761717283 0
4.91527002372571 1
4.84323434254506 1
5.03909152801361 1
5.024126052951 1
5.03506931024545 1
4.99530141863697 1
4.97233010186811 1
5.01534199286969 1
4.91866603275104 1
5.06760784738089 1
5.05456941165422 1
5.02517566932588 1
5.04191053571773 1
4.92092186658158 1
5.03204136911617 1
5.07104384346974 1
5.01778030359988 1
5.03543301797175 1
4.97942322472205 1
5.074339771322 1
5.09947783845289 1
4.99837673400517 1
5.02422301571121 1
5.00450831548649 1
5.01809585056659 1
4.96430294706116 1
5.04276198928698 1
4.96939825180654 1
4.99467321113368 1
4.96368705753611 1
4.97043005163488 1
5.0280580341755 1
4.79460931669545 0
5.04642842108584 1
5.00460645375713 1
5.02354677537867 1
5.08129067543854 1
4.92196016888007 1
4.92904055465567 1
4.95194239672275 1
5.0082205463851 1
4.97554963005046 1
4.96841384422525 1
4.93750473489863 1
5.04460600096408 1
4.92269094083252 1
5.05992392552329 1
4.99484251874518 1
4.90212622525284 0
5.01525198217431 1
5.05643961982277 1
4.95126233742466 1
4.96848944690506 1
5.00273715189616 1
5.03466606045755 1
4.98320426220574 1
5.05367832869443 1
4.98656917674976 1
4.97616817786484 1
4.95142830846259 1
5.04077063354448 1
5.02674242190134 1
5.04074431880416 1
5.08052146234439 1
5.05788032748515 1
4.90901524366166 1
4.99296694129268 1
4.95329144642758 1
4.98850707915807 1
4.95810153676668 1
5.04115103050247 1
4.99243397239793 1
5.00122422715793 1
5.01218698495485 1
4.98916322821463 1
4.94202636441848 1
4.9181253051343 1
4.93571972897349 1
4.99903611362778 1
5.01504739267581 1
5.03868607551009 1
5.04029181040546 1
4.98060308146433 1
5.02681556026242 1
4.92730954972173 1
4.9937322094013 1
5.01051246184845 1
4.94008023129618 1
5.06888709137176 1
5.01603190031124 1
4.98217963192949 1
5.00476409147931 1
4.91409269265121 1
4.88415985878303 0
5.03115761830596 1
5.10171042357194 1
5.00343043714373 1
4.9384941214055 1
4.94029330638977 1
4.99770245642257 1
4.93697723737764 1
4.95419480857963 1
5.01645165332529 1
5.04667013592039 1
4.96955901761909 1
4.9842618273449 1
4.99062407496114 1
5.04394504856092 1
4.91386264388917 1
5.00644034915499 1
5.01639046085698 1
4.98765814258052 1
4.96932506508215 1
4.78150068690644 0
4.96455394730646 1
4.99077328649145 1
4.83593175540125 0
4.98105234318754 1
5.00626900071407 1
4.99416174110493 1
4.9788292737701 1
4.9674327836213 1
5.02265221557472 1
4.90054403811855 1
4.96155285714714 1
4.9485088220369 1
4.91025422545349 1
5.02380214761397 1
5.00297540755801 1
5.12199904030851 0
5.00261453695382 1
5.01793397087435 1
4.95332761062974 1
5.09563196274423 1
4.97392748151137 1
4.96487539901175 1
5.05071587380337 1
5.03035419446853 1
4.95634741029245 1
4.8772071144838 1
5.04642761530992 1
5.05808251218054 1
4.90546813743796 1
5.03928970698876 1
4.9667513069105 1
5.09415297863242 1
5.01915694908799 1
5.02362688653584 1
5.05973985579385 1
5.00226178021468 1
5.01239178139009 1
4.91191622023266 0
4.99862300211873 1
4.98093839405221 1
5.05112750275383 1
4.94238291399304 1
5.04132073532312 1
5.02524057716153 1
5.00302322040615 1
4.97154214377701 1
4.9560960189666 1
4.86287825184014 0
5.06689876683555 1
4.90069235598451 1
4.97826713532483 1
5.00366074043034 1
5.05145711644471 1
4.97543098105758 1
4.94888852203419 1
5.02764955947254 1
5.0277211299131 1
5.08274365492289 1
4.94488307592521 1
5.02594109448307 1
4.93773182193707 1
5.01839980151271 1
4.98664687710903 1
4.863555520216 1
5.03586874228634 1
4.92022421520801 1
4.93338370071095 1
4.9220444957325 1
5.04513677436189 1
5.0755976790548 1
4.88880337909712 1
5.08789304262718 1
5.07259664171588 1
4.94452064576571 1
4.95463115971994 1
4.96537913061905 1
4.98055372855492 1
4.99464780866288 1
4.95216796211556 1
5.01885788517781 1
4.95837685526518 1
5.0659347573563 1
4.96049343583918 1
4.97015216681483 1
5.11747853976307 1
4.99590194333548 1
5.09887328806238 1
5.07959898305478 1
5.05937850952133 1
5.07144448089134 1
5.036397041599 1
4.93237138968806 1
5.04569594200262 1
5.05129361858625 1
4.98692291692001 1
4.98026960192472 1
4.98397086936616 1
4.99770866035044 1
4.93520631760495 1
5.08115011055463 1
4.94844423694427 1
5.00567585822713 1
4.98756613531214 1
4.96875062911504 1
4.98755135009404 1
5.03278000283645 1
5.01700702173333 1
4.97578755583227 1
5.06733391246309 1
4.99809323327775 1
5.01949424297824 1
4.99501850887551 1
5.03759275021403 1
5.04925207113163 1
4.98906821587199 1
5.0576029677518 1
4.94867302537855 1
4.97522864944582 1
4.96673943826066 1
4.97458982287523 1
4.99484120837786 1
4.87574541349639 1
4.98121057674798 1
5.07427097171187 1
5.05028396936375 1
4.97501725637583 1
4.90709883487646 1
5.06557781200013 1
4.98375565353629 1
5.05499645816113 1
4.98794782770617 1
4.99377323593036 1
5.00897940319364 1
5.07737909547429 1
4.96850844216907 1
4.98945470984092 1
5.02244300201489 1
5.0626580995193 1
5.03011504274558 1
4.96933964596956 1
4.96155388870003 1
4.98848038513604 1
5.03343584815041 1
4.90958066039808 1
5.0337552323231 1
4.95913132197756 1
4.95980344238815 1
5.03655510714962 1
4.90932354741784 1
5.03846277034582 1
4.96471515830588 1
5.04078202378103 1
4.99129030003589 1
4.94847043641563 1
5.0079491120878 1
4.92867155112187 1
4.94984227382669 1
4.97189412925286 1
5.02842161731828 1
4.97093535817553 1
5.00480303432201 1
4.94030679910108 1
5.03239887686155 1
4.93870508547437 1
5.0703650185711 1
4.95713264089791 1
4.91634062972023 1
5.02827397375043 1
5.06259324388551 1
5.00820142217781 1
5.01398181082351 1
5.04933157272068 1
4.94558936556791 1
4.89319246686388 0
5.2160450327211 0
4.98389573899082 1
5.01959772673708 1
5.02218909359502 1
4.96797820589189 1
4.98066987353975 1
4.96044772792629 1
5.02308938356902 1
4.98486939984735 1
5.00714615407056 1
5.10924662856954 1
4.97703862418425 1
5.03196296644693 1
4.91419545031045 1
5.07285403737637 1
4.94215318610341 1
4.99154838326765 1
5.10323484219834 1
4.99672523291068 1
4.97333342491333 1
4.94310573630443 1
5.00924341205155 1
4.88559472880331 0
5.12829497190494 1
5.10153063647769 1
4.98870406168891 1
5.05691242518355 1
4.99024030925908 1
5.025349936274 1
4.97473608638339 1
5.01485886576582 1
5.05991585814382 1
5.04686049794505 1
5.04142426457527 1
4.94466903838145 1
4.98891144657112 1
4.96826638967789 1
5.07719561555272 1
4.93096908987816 1
5.00229783199251 1
4.87755556356238 1
4.91789253960227 1
5.02385215099219 1
5.00923889455351 1
4.89968065806727 1
4.9292031879932 1
5.15093566775147 1
4.93686657607029 1
4.98977627602092 1
5.09693710155646 1
5.03271929288335 1
5.00141984383743 1
5.01596709188597 1
4.94092592244426 1
4.91667849287241 1
4.94949578776447 1
4.99456971750393 1
5.07535957853133 1
5.00637517545085 1
4.99241474319701 1
4.92284973204997 1
5.04585260673169 1
4.94950732477054 1
4.92182297107141 1
4.97762089504116 1
4.90790837103555 0
4.97863792479591 1
4.99364520559789 1
5.13761741010704 0
5.00653638326807 1
5.02260668007156 1
5.00253218803264 1
4.88838572637924 1
5.07445983805129 1
5.05614562400624 1
4.99295111263605 1
4.96447032553225 1
5.04636343734124 1
4.91684282235965 1
4.99516433177419 1
4.95728717110142 1
4.9546056198226 1
5.00836337584277 1
4.9356165486333 1
4.98052796440321 1
5.05287276479557 1
5.00015200528601 1
4.82234129641763 0
4.93638138531302 1
5.10541244890431 1
5.03123394115177 1
5.08849792956039 0
4.98073120487524 1
5.07517072922043 1
5.04162648565028 1
4.92513673936061 1
5.01826287855612 1
5.02965841487245 1
5.07137534226889 1
5.11325354348521 0
5.10496349773184 1
4.93052263171407 1
5.10105525062475 1
5.02837004941589 1
4.96599657735285 1
5.04927539495041 1
5.15147708800443 0
4.92000587134444 1
5.13930279608227 0
4.98612171430314 1
4.97265924524959 1
4.98243777234706 1
4.89970562263072 1
4.90973650972347 1
4.93351626591206 1
4.94765356348029 1
5.04144961199115 1
5.01889479619456 1
5.07414114392619 1
4.94320438936864 1
5.00138687707394 1
4.97579406024888 1
5.00933760296226 1
4.9878932677242 1
5.06929904241653 1
4.9210190865161 1
4.97001044774147 1
4.94161399518731 1
4.95661881863648 1
4.98954604393307 1
5.01570788781904 1
5.1114358217714 1
5.08316034964965 1
5.06401971957889 1
5.05201517102225 1
5.0026819248149 1
4.74893867328211 0
4.95008539943591 1
5.03236675058081 1
5.12965994123027 0
5.0857912614349 1
5.02999807854305 1
5.03603145111807 1
5.06575343811079 1
5.02260174668317 1
5.02384366371039 1
4.94577680373795 1
4.93847403130856 1
5.02293979784802 1
4.99187479244166 1
5.08780357859448 1
4.99987127755856 1
5.0114876633147 1
4.96326463222362 1
5.00216891246134 1
4.82755252057088 0
4.9244978919061 1
4.99264028736386 1
4.94699601629047 1
5.0425649426786 1
5.0744309605726 1
4.97074370855092 1
5.05930928265892 1
5.02522366323254 1
4.94627231209816 1
5.00123877268444 1
4.98053679332095 1
4.9527721534625 1
4.98749405290282 1
5.05150746839134 1
5.05759846197396 1
4.9606235992395 1
4.98194512586222 1
5.04596188973346 1
4.99213100183695 1
5.04539427671835 1
4.97908296453335 1
4.92277064697186 1
5.01281418675926 1
5.07891767708423 1
5.07118856950136 1
4.98724165438679 1
4.99299601073123 1
5.08098903221219 1
4.9960415673206 1
5.02618546949105 1
5.08001820323362 1
4.95532583027512 1
5.00039824019775 1
5.13981664095979 1
4.92663697935089 1
5.01558044229589 1
4.95072259663927 1
4.97614566475447 1
5.11571045188759 1
4.89855050148648 1
4.98926587936479 1
4.97269046848571 1
4.9993455031582 1
5.06647474482586 1
5.12582891364922 1
4.98984922123747 1
5.05275741125379 1
4.913719002776 1
5.03249823808869 1
5.03450892605191 1
4.9593489677065 1
4.90270008935227 1
5.04080351648109 1
4.98611851726064 1
5.11907492521601 1
5.01873933922332 1
5.05000115544439 1
5.06597831450825 1
5.03068495027673 1
4.96966264705043 1
4.93913577230102 1
4.96959673283641 1
5.04133016035782 1
4.88520520064511 1
5.02993682607761 1
5.01791856849071 1
4.83756775000029 0
5.10862401389996 1
4.96714828880195 1
5.06194170003458 1
4.871138783482 1
5.00005532612786 1
4.97443464396264 1
5.01496162843086 1
4.96911532484557 1
4.95864573371087 1
5.06954559160034 1
5.0471191399799 1
5.00642996837566 1
4.8872505262388 1
5.1806577117834 0
4.90468400622723 1
4.98949035631081 1
4.92444796261148 1
5.06660105443551 1
4.8860218417666 1
4.8633789687876 0
5.0212811378452 1
4.9470288260871 1
4.92833775040586 1
5.04134107204415 1
4.96852373934382 1
5.11639532682868 1
4.98061736197987 1
5.03961193654513 1
5.00955320862786 1
4.91579397154777 1
5.03137241266344 1
5.07811809507074 1
4.95409445721825 1
4.92967887629039 1
4.99659332823738 1
5.01863079282366 1
5.06755726934175 1
5.01710377062699 1
5.03814172313446 1
5.05178871708057 1
5.00623157882343 1
5.04564360193432 1
4.97168895890547 1
5.094199143143 1
5.00374178061958 1
4.97228786170251 1
4.96346774917248 1
4.98945456748031 1
5.04965498799457 1
4.97420332077478 1
5.08465343406878 1
5.03188253308962 1
4.95256982663958 1
4.86112311136444 0
5.09436052233585 0
4.98798384013538 1
5.04846351093812 1
5.05620725876684 1
4.97826761948775 1
4.96432173335928 1
5.06055036133563 1
4.89407853821165 1
5.05480433573969 1
4.91126473626056 1
5.01770119354597 1
5.00723808052236 1
5.04381472354981 1
4.97398740882243 1
5.05813009036017 1
4.94905327495416 1
5.05324501373651 1
4.99817207647187 1
5.00140910056087 1
5.03968065251756 1
4.98483126277636 1
5.05716926476962 1
5.02168553676523 1
5.08810683601133 1
5.01289440695159 1
5.00650672131937 1
4.95100584112295 1
5.05302261529788 1
5.01010791907649 1
4.94227158327627 1
4.89675488340208 1
5.08364263513408 1
5.02013748009807 1
4.97653101178809 1
5.03768053543327 1
4.94252777213226 1
5.05683620258024 1
4.99563472913828 1
5.01012455182752 1
4.90864446440731 1
5.02578836066413 1
5.09925503773592 1
4.97653793105614 1
5.03307467436731 1
5.0830786689638 1
5.0835659639791 1
4.93362287575625 1
4.99455998473123 1
4.90127257576834 0
4.96670551011484 1
5.03106442055911 1
4.92435798468578 1
4.91122249001274 1
5.10534341233591 1
5.01321958656854 1
4.97827371814388 1
4.98223088345659 1
5.01181928607426 1
4.99822762714918 1
5.02662639079447 1
5.03264971205243 1
5.03108801585124 1
5.15997764218861 1
5.08080431992756 1
5.02184645498513 1
5.07695920818337 1
5.00115696499063 1
4.99104542986907 1
5.02293024588383 1
5.03195626013669 1
5.02362330593117 1
5.02798205104317 1
5.14612995010503 0
4.90246183323305 1
5.07018492951869 1
5.05768885642956 1
4.97754902970229 1
4.9619587111827 1
4.95497223449251 1
4.96822076933633 1
4.95879166963291 1
4.9641380830664 1
4.9773889011121 1
4.94399416611422 1
5.0325041869552 1
4.98144671382586 1
5.06930144136681 1
4.88929431858056 1
5.07859356050908 1
5.02821858320112 1
5.05502724626803 1
5.05525546388959 1
4.97117095555034 1
5.01049399409405 1
5.0888946359584 1
5.00330527253291 1
4.95499041975277 1
5.0051985910696 1
5.01424060783541 1
4.99508975420946 1
5.03124379234099 1
5.01072772606604 1
5.0929864686006 1
5.02264313114797 1
5.01984119898982 1
5.09335889821296 1
5.03533399671225 1
4.9262492157168 1
4.99310799371525 1
5.02432911921506 1
5.02087489577796 1
4.95898792401608 1
4.93103567420807 1
4.8651479815889 1
4.9542920892721 1
4.94705770190373 1
5.04176979230863 1
5.10749763014112 1
4.98303301825581 1
4.98736985848329 1
5.02414305303394 1
5.07180372922966 1
5.04299858092523 1
4.96801765471166 1
4.96919384713371 1
4.99294156407117 1
4.99677971051333 1
4.93153552061454 1
4.9722105523845 1
5.06077550444677 1
5.01824388377136 1
4.99876773833172 1
5.01866617912842 1
4.94990053745328 1
5.0695486963601 1
5.00570690803304 1
4.93361611248995 1
4.85745241247491 1
5.06650690628764 1
5.02362794644715 1
5.15769145944629 0
5.00325700558585 1
5.0205830805879 1
4.96684491495299 1
5.04843761613534 1
4.99161546098508 1
4.98347899152029 1
4.94512918067812 1
4.95579824276944 1
5.03511094953264 1
4.98186744625712 1
5.03843216659929 1
4.98207979054061 1
4.9681332060739 1
4.98857212149625 1
5.00697034977611 1
5.02814827253797 1
5.00303570049773 1
4.94963098454491 1
5.03556292088957 1
4.94809305645289 1
4.98945010263618 1
4.93168068048992 1
5.07779895246155 1
5.07730742316722 1
4.92861360892257 1
4.97872743075896 1
5.02718615455928 1
4.91966855381085 1
5.00957194353008 1
5.06819457003501 1
4.99321768185942 1
4.97590331402549 1
4.98732518532796 1
5.03596035491965 1
5.07949864904017 1
5.05835298092018 1
5.04368522610724 1
4.97553906655525 1
4.94917767090808 1
5.04716257399904 1
5.03194078515712 1
5.06713236801526 1
5.01750899101982 1
5.10238960894661 0
5.05682734347545 1
4.95543404814245 1
5.109731667215 1
5.04364530776254 1
4.95956268075511 1
4.96783531842885 1
5.0517824700276 1
4.8718386823012 0
5.02929117575761 1
5.03816384367757 1
5.0398622723037 1
5.01044608799479 1
4.9190879092051 1
4.87241588665979 1
4.93157278324933 1
5.00643316142086 1
4.9933199441928 1
4.97611908307511 1
5.04782398242035 1
5.0305356637234 1
5.0749106979116 1
5.0120482985751 1
5.09011791333316 1
5.03870399496165 1
4.97437212824781 1
5.06216490669362 1
4.99585129200184 1
4.96162858500384 1
5.00870043384215 1
5.0705708843724 1
4.987191821736 1
4.87897677331477 1
5.01716376611659 1
5.08126195976835 1
5.01204714639402 1
5.04158255259579 1
5.02709837695979 1
5.07470076339406 1
4.84768661166922 0
4.98559907522166 1
5.01815086732301 1
5.06682576838194 1
4.89345290938254 1
5.08396028393279 1
4.91225532128058 1
4.93270984389707 1
5.06527037174326 1
5.03645366096233 1
5.01015996452332 1
5.00805155342478 1
5.02074444375638 1
4.9156296636174 1
4.99800557691706 1
5.0888862981928 1
5.00292298679167 1
5.06714405065266 1
4.86880325301731 0
5.0346247721403 1
4.98718011900653 1
5.08532753777972 0
5.00610410430768 1
4.93929817327052 1
4.91292789769814 1
5.02063030538518 1
5.05755715569962 1
4.89667564415412 1
4.96454035237524 1
4.97354671247149 1
4.99085061010814 1
4.98302682639501 1
5.00611534901987 1
4.96965688700293 1
5.06998525798398 1
5.01820242750694 1
4.9600638160553 1
5.03819935887793 1
4.94171461538677 1
5.00005172758752 1
4.97589223744076 1
5.01027515382737 1
4.99340504045558 1
4.94307784308197 1
5.04414832788475 1
4.95692587955464 1
5.10197353062291 1
5.04553788346318 1
5.01955767071672 1
5.10031064329726 1
4.99729352772095 1
4.8815028042304 1
5.04919090449761 1
4.96520893951559 1
4.97127328312343 1
4.95165382491173 1
4.96937034966251 1
5.00347372560786 1
4.92369679208733 1
5.07893146961523 1
5.00919557134963 1
4.97277081195289 1
4.91132392034953 1
4.94662298443927 1
5.02862258130129 1
5.00205032111055 1
4.99063897161116 1
4.93940233546859 1
5.01483097475365 1
5.00729597461645 1
5.02356552123326 1
4.98047078575225 1
4.98026634150924 1
4.97863486156218 1
4.97958760949203 1
5.04306537330815 1
5.01371351019619 1
4.96846108842699 1
4.99246427129122 1
5.02211649985889 1
4.97761131297862 1
4.97677814851202 1
5.16325804158583 1
4.97355185923644 1
5.2828657726513 0
4.96816851156572 1
4.96447846634758 1
4.95487189256238 1
5.04064209662449 1
4.94799280041385 1
4.98639971073738 1
5.04536194182603 1
4.96241779001018 1
5.02307532809303 1
5.06628794392226 1
4.96380403718364 1
4.92078133103492 1
5.13673341515117 1
4.95522177981411 1
5.06217104057611 1
4.9867284541762 1
5.02454383861553 1
4.87730834232145 1
4.98036778723026 1
4.99250890388489 1
4.93531926028461 1
5.0153753838018 1
5.07165305534436 1
5.0057591921581 1
5.08599487077207 1
5.01889450697223 1
4.95049043000371 1
4.92240269118971 1
4.94344941864119 1
5.02874929292981 1
5.06317102745929 1
4.94819105369998 1
5.09793693339023 1
5.01814530942278 1
4.95858880252472 1
5.04639102967684 1
4.96100414305879 1
4.88194776240666 1
5.00047667462663 1
4.98374509096749 1
4.96915219411059 1
4.97337226931242 1
4.9892085887953 1
5.00887844835331 1
5.09725950879934 1
4.94413752158376 1
4.92485628768819 1
5.05966112863873 1
5.02295722004397 1
4.97825840583895 1
4.9801325565998 1
5.05001583937204 1
5.0122529242468 1
4.97542038060688 1
4.99645470306356 1
4.87973335467829 1
4.91564924935374 0
4.99209453590127 1
5.06435363917605 1
4.98831235559434 1
5.03299332603265 1
4.98485094895453 1
4.98755270343883 1
5.16660582955272 0
5.00732073900964 1
4.96519219939481 1
4.97546398217999 1
5.01004844474284 1
4.95628482028004 1
5.02862309705357 1
5.01068310180334 1
4.94157123672837 1
4.9860244353073 1
4.93706509228061 1
5.08708454434387 1
5.0240305897184 1
5.02485604042267 1
5.06675105892566 1
4.9431498769799 1
4.9738214202867 1
4.88456509919599 1
4.99030893265078 1
4.94503079779335 1
4.96169886186577 1
5.00574222666588 1
4.97082120614035 1
4.93486293879911 1
5.02291656958767 1
4.8857015514859 1
5.01437701069394 1
5.02038081291931 1
5.02994566200565 1
4.94453056213845 1
4.94432053797957 1
4.96904050495456 1
5.00414941103101 1
5.00673830632992 1
5.05323354458899 1
5.04795364399043 1
4.99272399094931 1
4.9307842356419 1
5.00738964482559 1
5.06298914445755 1
4.94665044170998 1
5.06100660781221 1
4.96211720596859 1
4.97294353851132 1
5.03780365908252 1
5.13214662556632 0
4.99000569083991 1
4.97025067281279 1
4.93885291556202 1
4.97865300606089 1
5.00415607207118 1
4.91042248045159 1
4.95705769191877 1
5.10912654744175 1
5.00775881270693 1
4.93649616492959 1
4.99700155215929 1
5.04204596147371 1
5.02843035726374 1
4.95303249605135 1
5.07812929383898 1
4.92256326244418 1
5.03035452294955 1
4.95664074995302 1
5.06492975073307 1
5.04488672394116 1
5.02625982503312 1
5.0117224779785 1
4.99000323815985 1
5.06189851837668 1
4.94501613984794 1
5.05216974834121 1
4.96720815448694 1
5.06322187250676 1
4.98129374802284 1
4.96760098428023 1
4.96096825760044 1
5.01902537896688 1
4.99470048815364 1
5.04420349715821 1
4.99854720613201 1
4.99071199969744 1
4.96766508192499 1
5.01460325771813 1
4.98872280897618 1
4.96085872702749 1
4.9671660311463 1
5.04995169205703 1
4.99821170922338 1
5.07204383191667 1
4.97107397398274 1
4.99713334495724 1
5.03725886899382 1
4.95446777299931 1
5.03995103120415 1
4.9979366436353 1
5.01503474566255 1
5.02634916444601 1
5.03031032175038 1
5.01242127029508 1
4.99233333457775 1
4.97363519215262 1
4.95318297037175 1
4.92859640966549 1
5.09281761369364 1
4.95507463612814 1
5.04076623049335 1
4.9821072274854 1
5.01029684254971 1
5.01266753095569 1
5.05704027944573 1
4.94193484077434 1
4.99512221405886 1
4.9842670009799 1
4.9780679882416 1
4.97907422511617 1
5.0308902004311 1
4.96147301748273 1
5.02166701378301 1
5.08300601886426 0
4.96417740846768 1
4.96366560993489 1
4.97222116296843 1
4.86632000270529 1
4.94141566351023 1
5.19406656244238 1
4.89967801161016 1
4.98912626553066 1
4.99112314908249 1
5.01023534841174 1
4.95470100294654 1
4.9596957119559 1
4.95443565205387 1
4.98337734333082 1
4.97855204387764 1
5.00286805869341 1
5.05363248150793 1
4.9428789025406 1
5.03709671665283 1
5.01280228017858 1
5.03480712219128 1
5.01196747822648 1
5.06120856172528 1
4.94869599567835 1
4.95157064081506 1
5.03293982358707 1
4.86807115047041 1
5.02850425050482 1
5.09804132229833 0
4.96333359608179 1
5.01748448383828 1
4.99405165439665 1
5.00551291653251 1
4.94938690998344 1
4.94759178505638 1
4.93523440058337 1
4.96826833967786 1
4.9917843758481 1
5.01661182634305 1
4.87800797693555 1
4.95339999233528 1
4.99696328080274 1
4.93368315429797 1
4.93549801149007 1
5.03024083170221 1
5.08675374666408 1
5.06936621101241 1
5.03220772463384 1
5.01089417787618 1
4.97571795533101 1
5.02223955467438 1
4.93229362505047 1
4.95422614179127 1
4.96112609851677 1
4.90828903166501 1
5.10769873830703 1
4.96219968125369 1
4.99758356515756 1
5.05071596876361 1
4.95402948337077 1
4.95211995336314 1
5.02162734067411 1
4.91181098309494 1
5.06559126047234 1
4.99661737099572 1
5.1457875612007 0
5.01039928864635 1
5.01580315071083 1
4.94092312704918 1
4.99890089296526 1
4.91498564842673 1
4.98017192613619 1
4.97291410194651 1
5.08587828501895 1
4.98846299368998 1
4.99294316551504 1
5.02810129759227 1
5.00834048286485 1
4.9899306192536 1
4.94219080420601 1
4.89863837705355 0
5.10309280398071 1
5.06724291172419 1
4.94507769297842 1
4.96614731806548 1
4.95822520098851 1
5.03853244890377 1
5.02324173981378 1
5.03454258087438 1
5.00210927277849 1
4.98013763459713 1
5.00100147727137 1
5.00419151222109 1
5.09131807784944 0
5.03834745349729 1
5.07997108241422 1
4.97676448446437 1
5.06163163465495 1
4.99518474691748 1
4.97793125105141 1
5.07142735074808 1
4.93405923077992 1
4.95545751699388 1
5.07870687739669 1
5.03044497504905 1
4.9835949395455 1
5.00694022984644 1
4.9425017721891 1
4.94555551477243 1
4.99706295670794 1
4.99816651736686 1
5.04700583069159 1
5.01463325322567 1
5.03366962629666 1
4.9907479746263 1
5.09849848760746 1
5.05881513381329 1
5.01311690452578 1
5.12017277770394 0
4.90207934230588 1
5.08191553769269 1
4.93752998609373 1
4.94371452651487 1
5.08978360948674 1
4.97923947888088 1
5.00457434857353 1
5.0150811583493 1
5.05901770666881 1
5.01465028441867 1
5.08581138059887 1
4.98930145031596 1
5.01128575742581 1
5.01937547139766 1
5.00349326993558 1
5.09545365404466 0
5.01807291220033 1
5.06654717976305 1
4.95751268678452 1
4.95852664829487 1
5.05955636297697 1
5.1078952609295 1
5.01593586994021 1
4.90216384164451 1
4.99910562668389 1
5.00855047354613 1
4.98094629033778 1
4.97723691215519 1
4.92869404542958 1
5.05247270198403 1
4.89191884852357 0
4.97569397968636 1
5.08944624519163 1
4.98739369348567 1
5.02750818884092 1
4.99534939811793 1
5.0694823944897 1
4.88353930931684 1
5.14545115968436 0
4.9874436215165 1
5.01111914157237 1
5.00287796897153 1
5.00768430810223 1
5.0468644121985 1
5.06478758515238 1
5.03227380360208 1
5.03553850235442 1
5.07051224137982 1
4.96355249876112 1
5.04324688636152 1
4.88620886368974 1
4.89411254573525 1
5.06270958086797 1
4.99761578970181 1
5.04042023538127 1
5.02202171080981 1
5.03680563466018 1
4.96780574923656 1
5.11041714038151 1
4.97489919196478 1
4.9546203330332 1
5.07185262372917 1
5.02297952724547 1
5.10328483448638 1
5.0232714066368 1
5.03204174169055 1
4.96857812120147 1
4.94032951732919 1
5.01141282323625 1
5.00554497029573 1
5.05909774093388 1
5.00401742020011 1
4.9659935664706 1
5.03951471627917 1
5.02913741657146 1
5.02548488437432 1
4.97595026827029 1
5.0551360147339 1
5.06102686360174 1
5.04878694268827 1
4.96038486265174 1
4.90010518512826 1
4.97171945065252 1
5.03164368500739 1
4.95669250893252 1
5.0083967547956 1
4.97931434469559 1
4.9584241275538 1
5.08901427676248 1
5.05468641353114 1
5.01525549798352 1
5.0685129746833 1
4.94272310590374 1
4.90584006993262 1
4.93709762882201 1
4.97186427748545 1
4.98402171240754 1
4.9572445159342 1
4.98741754889122 1
4.93361565744377 1
5.1113078925782 0
4.97428703232346 1
4.91337936581672 1
5.09722764395724 1
4.94156664518863 1
5.00067204415242 1
5.03426459726415 1
5.04148810446584 1
5.02523516933019 1
4.99188581343456 1
4.99847317821391 1
4.97877860899427 1
4.96738450540336 1
5.02970340625232 1
4.94798704754201 1
4.91668363620203 1
5.0550438774019 1
4.99284429512263 1
4.95038273600336 1
4.95536055982804 1
4.96966911611158 1
5.00085680024489 1
5.06792519881465 1
4.9834074275901 1
5.16336866052142 0
4.98673674538266 1
4.99984082624099 1
4.88046075953667 1
4.96029132541198 1
5.05880862047196 1
5.0533498803225 1
5.07411052227641 1
5.04065072010291 1
4.99730082845353 1
5.03019689973126 1
5.06020041416385 1
4.91161416048585 1
4.98664953839277 1
5.01881678272426 1
5.06796799619483 1
4.90249566484914 1
5.02638500817551 1
4.97675132280612 1
4.99346853078109 1
4.86172105721535 0
5.03852841540155 1
5.0295239475697 1
4.96510302857012 1
4.89325468815629 1
4.95917412845291 1
4.98561588796453 1
5.03154303019677 1
4.89541943458098 1
4.92872483806806 1
4.90649144133089 1
5.12030689182716 1
5.05312536089027 1
4.999646085606 1
4.92122345838838 1
5.00328556682171 1
4.9853629804537 1
5.08025700880586 1
4.89982596873919 1
4.84149996509126 1
4.94332313071381 1
5.06403970953994 1
4.95806755829654 1
5.04186306939236 1
4.91761543134555 1
5.1070286365053 1
5.02299762368682 1
5.01155812917049 1
5.04290247454221 1
4.92122633922143 1
5.02610493521756 1
5.00860246069075 1
4.94755581322412 1
4.9000327974403 1
5.01710836046407 1
4.93093483718314 1
4.94098838105416 1
5.07496370867003 1
4.95824449818671 1
5.03014792386527 1
4.96523374916624 1
5.00569660585709 1
4.97913837841204 1
4.91189674462304 1
5.01385981601655 1
5.00141267469918 1
4.94435720797009 1
4.98662889860573 1
4.91552177890178 0
5.08996892217728 0
5.07584312835027 1
5.02037194717341 1
4.95129430771217 1
4.98741781972182 1
4.92878279511348 1
4.94886174497296 1
4.92079012165891 1
4.95512807503476 1
5.05943063313013 1
5.07535039740261 1
5.10045216721055 1
4.97541630859345 1
4.88448391042944 1
5.01105486940854 1
4.95893701671086 1
5.0627490873817 1
5.04903663625354 1
4.99995524418151 1
4.96042493863391 1
5.11966996347009 1
4.99243906585176 1
5.00229705576855 1
5.04544755733058 1
4.95234802642992 1
5.0141840238281 1
4.9392029938901 1
5.02516578761728 1
4.96558395500882 1
4.92968063325754 1
5.01390723978893 1
4.96373445109656 1
5.00847724715169 1
5.06485039532145 1
4.97924961049703 1
4.91656469437662 1
4.99937959175422 1
4.82746017478123 0
4.94681794333092 1
5.05133259564745 1
4.980612061331 1
5.010815155726 1
5.01982997403927 1
4.9678028899827 1
5.04285014624539 1
5.01242369818772 1
4.95741295644853 1
5.04947887245249 1
5.04296434181626 1
5.05134408645986 1
5.04642653225502 1
5.01769582033955 1
4.96398688060875 1
4.95702129163959 1
5.05677430601348 1
5.00749360689069 1
4.97101372716309 1
5.02199715276206 1
5.0038334415423 1
5.01992568055448 1
4.95597961648824 1
5.02837600828637 1
5.03813763903616 1
5.0541299029718 1
5.03108716732432 1
5.00404223862831 1
4.98357303269063 1
4.94609950092973 1
5.00291861899766 1
5.07127680908297 1
4.98990205683087 1
4.93096882196917 1
4.97622848677662 1
4.93937528454725 1
4.9436409105826 1
4.93142977804967 1
4.98955761376025 1
4.97671447279982 1
4.94061181220418 1
4.92887864728684 1
5.05778352526806 1
4.93207020726666 1
5.0525936186663 1
4.96230537472112 1
4.94956422102334 1
5.06413381088806 1
4.85777726341835 0
5.0049913057247 1
4.9467514929103 1
5.00680071788391 1
4.97065957101893 1
4.93554137547942 1
5.03628543524485 1
5.03545676789686 1
5.02336991168255 1
5.03747460954893 1
4.99326651381177 1
4.98216559051352 1
4.9677984505233 1
4.92945160562466 1
4.97372624580867 1
4.97254057410859 1
4.97249642059048 1
5.02390386603181 1
4.90581623914394 1
4.97699474551347 1
4.9708146107255 1
5.07675538318423 1
4.89216423634103 0
4.94953733020361 1
4.99594299159834 1
4.99118424836289 1
4.9391186259753 1
4.90183029151804 0
5.07514603409193 1
4.99102187313111 1
5.03902153498153 1
4.91734401915131 1
5.03455171487611 1
5.04940220050176 1
5.11732497675321 0
4.97836512633453 1
5.07286421331738 1
4.97279159609105 1
4.93810692961108 1
4.96750551827737 1
5.05631947514981 1
4.90942210532971 1
5.03688951146566 1
4.83648459618572 1
4.89984316853193 1
5.16005198982297 0
4.9484860099061 1
4.99920669448657 1
5.06667640942557 1
5.02695170629881 1
4.96773082057258 1
5.04547091322769 1
5.08591356011361 1
4.96586682202277 1
5.0405415043714 1
4.97077403994936 1
5.04260925237626 1
5.06908262425301 1
5.06025917833663 1
5.02946633937557 1
4.88880722427635 1
5.10628101376261 0
5.01385329492198 1
5.04882206603635 1
5.01229594751065 1
5.03174571952623 1
4.94421815845657 1
4.96342046298269 1
5.0298700983521 1
5.02477353522421 1
4.93595565043768 1
4.9498334641262 1
5.03266658654416 1
4.94640759585561 1
5.00045306898 1
5.0614457116816 1
4.99639833527748 1
4.89424977020264 1
5.0704881121612 1
5.0397238781734 1
4.95314492675154 1
5.11301039683034 1
4.84256207394585 0
4.93939042713158 1
5.04696317028436 1
5.06597041686109 1
4.99379123890504 1
4.98453549576895 1
4.98329487129341 1
4.94716854889998 1
4.99515084321014 1
5.07179407455033 1
4.97376673689791 1
4.93553593031307 1
4.9651425905321 1
4.97316741632837 1
4.99880630295091 1
5.00693258340557 1
4.9888781236017 1
4.9426403524458 1
4.95453146024661 1
4.99930964055286 1
4.91824307288429 1
5.03011876697459 1
5.01468694183129 1
4.94039068873829 1
5.05361250420085 1
4.9509026311652 1
5.01228403640363 1
4.96026021101964 1
4.96431568948899 1
4.98123109226233 1
5.07372242828093 1
5.0890359721065 1
4.97332459200334 1
5.05811488874566 1
5.01804664577482 1
5.07536156811794 1
4.98846574815413 1
4.98649628694354 1
5.03499494300814 1
5.02385226238484 1
4.97474893795951 1
4.91392240700597 1
4.96048122702724 1
4.98326508448882 1
5.01576207979108 1
4.96740011834866 1
5.00190610661742 1
5.12632810688653 1
5.00277406915935 1
5.02942345465185 1
4.97081954276593 1
5.01241709181306 1
5.04471870360812 1
5.05666801990258 1
4.95990731895091 1
5.09635372791975 1
4.98426551821949 1
4.98944532868089 1
5.15694577165646 0
5.01363344916756 1
5.08406248070919 1
5.10664817495549 0
4.99136245387171 1
5.06211275638435 1
4.97639331878923 1
4.99933466016427 1
5.00552379086763 1
5.00889302839784 1
4.91769969247333 1
4.99805826653287 1
5.01083119589241 1
4.90853428709208 1
4.91443301735535 1
5.02611046047242 1
4.9424549775204 1
5.01660075825947 1
4.99572283558185 1
5.03087683957537 1
5.0040870971247 1
4.99390262207045 1
4.9561927889105 1
5.01173459593174 1
5.0481962613435 1
4.97456814063494 1
5.04172896171651 1
4.97264226157753 1
4.9688631828424 1
5.00874357796638 1
5.05650653071569 1
4.98183803845683 1
4.9428710970546 1
4.9840428344857 1
4.95896729641053 1
4.90630436185386 0
4.93829242877517 1
5.03445392977572 1
4.96104896583792 1
5.05355755930762 1
4.99992465910319 1
4.99164666184386 1
5.06575705596797 1
4.95442345724999 1
5.09281633508337 1
4.95363757528414 1
4.91011454919463 1
5.04201946418249 1
4.89485357351273 1
4.99471243023218 1
5.07405305173437 1
4.9765254823241 1
4.93366979217123 1
4.98152797092204 1
4.87863804849548 1
5.06932035413796 1
5.0390674640923 1
4.93548367826902 1
5.01550775686397 1
5.03723134469855 1
5.01028695946909 1
4.98675187135884 1
5.0249987974876 1
4.96755783370605 1
4.96210392254991 1
5.01634853814784 1
5.01929167074418 1
5.06087238327681 1
5.04035421585604 1
5.04086913482461 1
4.90612923026656 1
5.09145230580791 1
4.94511495725486 1
4.92135459372791 1
4.87527549662015 1
4.95749424707396 1
5.00287076439104 1
5.00768878383714 1
5.07086115485662 1
4.96346250639868 1
5.01887272034923 1
4.92224795645892 1
4.98588163769933 1
5.08892175541083 1
4.98937237940317 1
5.06607021904771 1
4.95971352458257 1
4.97587920999567 1
5.11636350352135 0
5.00921634903652 1
5.02305725374098 1
4.97779846730541 1
5.02842575742527 1
4.9446123834955 1
4.99685506958753 1
4.96930047182955 1
5.08537339901274 0
5.09720997156986 1
5.02939210787748 1
5.10575832333763 1
5.07048366148887 1
4.98073894583554 1
4.98285985958911 1
4.87451511382938 0
4.99386623759307 1
4.98509199488514 1
4.96775461062546 1
5.07875605536425 1
5.00146711764338 1
4.9930364539707 1
4.97699326440035 1
4.97096521909504 1
4.87404827670921 1
4.95543071494922 1
4.9831110679772 1
4.93749936552934 1
5.04801506039291 1
4.93395270462917 1
5.01241079527658 1
5.04331704421495 1
5.01475391731803 1
4.99203938643143 1
5.16885980554286 0
5.04331933287257 1
4.83951711685198 0
4.98158613357239 1
5.02919370810583 1
4.98371383865642 1
4.91874052686148 1
4.96040399744029 1
4.96012452940616 1
4.96175804070384 1
5.12708250761644 1
4.85439041757576 1
5.09497295783102 1
4.91657847571841 0
5.07069314147299 1
5.01564433291739 1
4.96710128291243 1
5.04057657633087 1
5.02067584780943 1
5.06477480691999 1
5.04289948965214 1
4.99779236514836 1
5.06503692108961 1
4.85570965924271 0
5.03741678632685 1
5.07498688599341 1
4.96332900565539 1
5.05224512985133 1
5.02705860278683 1
4.92378428977375 1
5.01623971650945 1
4.90356672981581 1
5.15220752333352 0
4.94363869057305 1
4.88282997230551 1
5.08170603428263 1
5.00299927670519 1
5.01224288634916 1
4.95198663549757 1
4.88960043952102 1
4.93228427384974 1
5.0859541106665 1
5.02422675666308 1
4.93294606317037 1
4.99035221025435 1
4.92074052995406 1
4.95097016026207 1
4.99370981450557 1
4.94435021936838 1
5.01324003511344 1
4.99555069746891 1
5.03551492611563 1
5.09640475536469 0
4.93607940186783 1
4.89984644253699 1
5.05556587881035 1
5.08939305697943 0
4.88907155864615 0
4.9987843137142 1
5.14808043067333 1
5.04073807392916 1
5.01658345361439 1
4.95735573398554 1
5.00514911115127 1
5.11190681021253 1
5.00310409954008 1
5.04987386330443 1
5.12732151140936 1
5.08162817673389 1
5.0229665028964 1
4.98081381528578 1
5.00745648128044 1
5.1055184560982 1
5.04247274834946 1
4.94562592680278 1
4.98604385316268 1
5.00264815682612 1
4.95701521095584 1
5.04751518383593 1
4.8408056147268 0
5.03701588321881 1
5.00958455943686 1
5.06270952732637 1
5.03596168874098 1
4.99883998311355 1
5.06185161197457 1
4.90782315554924 1
4.95073191323436 1
4.97352501905959 1
4.86356029477848 1
5.03053556744328 1
4.95718370193289 1
5.0995849478734 0
4.98610210630819 1
4.89617168306802 1
4.99050235073372 1
4.99665363763418 1
5.01424485506458 1
4.98082416454849 1
4.98530271222962 1
5.05879463480131 1
4.99407717129 1
4.92211201749524 1
5.03239385970099 1
5.04867606554796 1
5.11411215340651 0
4.89793876695443 1
5.01233222383974 1
4.97860719707556 1
5.13456421517715 0
4.96047296999559 1
5.00469679385756 1
4.93776376099807 1
5.02343891089852 1
4.9676266431426 1
5.06950676102343 1
4.96851895841449 1
4.98469805847425 1
5.04919672614341 1
5.04697155289356 1
4.95504252132005 1
5.00752642251675 1
5.05302862036408 1
4.9332014431912 1
5.00172718614974 1
4.95515538912719 1
5.01294019091491 1
5.04538279210237 1
4.94849821973553 1
4.9873092750833 1
5.10198855903483 1
4.93006066774611 1
4.9283760099989 1
4.981806836918 1
4.98782759109295 1
5.05173316425267 1
5.03696478630351 1
5.07256974326751 1
4.96464029182575 1
4.8924169907585 1
5.06913289807062 1
4.9962326540522 1
5.00553671563203 1
5.02881744592692 1
4.93207177729838 1
5.02587220244805 1
4.97039021265415 1
5.02698623800341 1
4.97731253075884 1
5.06721514791169 1
5.00100972819276 1
5.05952673014924 1
4.97333815555858 1
5.05233915967658 1
4.98299713905058 1
5.11677759871644 1
5.01265899364091 1
4.99897456144377 1
4.96386698045435 1
5.05490136568887 1
4.87525403439372 0
4.96188600955432 1
5.06685533393712 1
5.0853574272888 1
5.03640603500364 1
4.96867199121882 1
5.02797050969613 1
5.05025314298383 1
5.14575473539576 0
5.00893257966122 1
4.98644393223019 1
4.9977253842727 1
4.98389847918428 1
5.04645232268456 1
4.96478769601555 1
4.9700245130641 1
4.99230198197451 1
4.88399423100561 1
5.01081663771101 1
4.97853744192994 1
5.02184566828416 1
5.04160478648308 1
4.97731174562126 1
4.94821576955401 1
4.99835110764471 1
5.07583100933845 1
4.97425874259012 1
5.07655685010895 1
4.98833228952569 1
4.94610545706739 1
4.84923647206513 0
5.03551578909781 1
4.98020464140704 1
5.03209594526306 1
4.97166370952153 1
4.95515354485559 1
4.92464539919948 1
4.93078502965962 1
4.99996426004832 1
5.05327736164548 1
5.02777100572311 1
5.02310318898458 1
4.88305607691974 0
5.0873043070173 1
4.97330663719643 1
5.11027014910063 1
4.96514676921447 1
4.99889063334431 1
4.96589559686262 1
4.92211054380807 1
5.08851014724652 1
5.04873831537011 1
5.05418811422848 1
4.92152089250709 1
5.00688004052297 1
5.00597831486309 1
5.04256140865529 1
5.10209428722794 0
5.06402952335849 1
5.00595410858587 1
5.09155017537678 1
5.04913983631403 1
4.9470944120297 1
4.99102893768046 1
4.97043941475855 1
4.96081497323969 1
5.10148232868261 1
5.00475223388027 1
4.86233631797039 0
4.94045665218825 1
4.97664735229611 1
4.92013876952456 1
5.07705065946574 1
4.95952424109273 1
4.98646642038373 1
4.9253636432109 1
5.00711412698568 1
5.0586552185225 1
4.97179486584858 1
4.90041526183888 1
4.99353354659406 1
5.08220594359463 1
5.00637198395783 1
5.03929983719617 1
4.98175754578824 1
4.96297823506698 1
4.9068457338468 1
5.02652792892155 1
4.99854904410361 1
5.01315989171972 1
4.84860870933721 1
4.94475269154854 1
4.95227110965974 1
5.05720113787449 1
5.09994334763708 0
4.91643041584923 1
5.07146863433964 1
4.96880431796003 1
5.02744692112462 1
5.04168898722021 1
4.97959816402071 1
4.93615256331225 1
5.01614630369778 1
5.07273486868766 1
5.12322757201065 0
4.99925366227486 1
5.02907262474982 1
5.04107560846748 1
5.01004109997683 1
5.03709997779051 1
4.90841334479526 1
4.94427177974461 1
4.97199645866705 1
4.98977287374866 1
5.03749566947768 1
5.05014346858208 1
4.88188492129242 0
4.97368840205101 1
5.06882132440743 1
5.05037759763916 1
4.99326134461343 1
5.10489012496709 1
5.09808820774868 0
5.06126790268897 1
5.02369742634821 1
5.06139001409808 1
5.02408469189678 1
5.01797230406117 1
4.96135952931652 1
4.96449143886508 1
4.93218590893859 1
5.04400543834494 1
5.03883984339356 1
4.9786048421797 1
4.97374212160405 1
5.06445170763375 1
5.04858550909184 1
4.97629313185369 1
5.01133039356187 1
4.97155626532657 1
4.99922043483073 1
5.0902201838382 1
4.89518428244436 1
4.97985891057459 1
5.0803443605289 1
4.98801486155108 1
5.05529439366631 1
4.9851227908992 1
5.03283866192402 1
5.05327811085758 1
5.02391203157534 1
4.93851412038003 1
5.04476751348736 1
5.02308101893936 1
4.98563842578902 1
5.00928840034319 1
4.97347101983241 1
4.93077957805834 1
4.89717654022851 1
5.02181565546042 1
5.00640535977937 1
4.97320857833318 1
5.000701799291 1
5.00915257689882 1
4.9870746591042 1
5.09844521756462 1
5.01671737140632 1
5.01071274332847 1
4.99945506108877 1
4.98558128755644 1
5.00741415909191 1
5.02795858889578 1
4.92866555981416 1
5.08090837378829 1
5.00269222666187 1
4.94883087243959 1
5.03953872277825 1
4.98893387048888 1
5.03368947771376 1
4.93673394797793 1
5.03040996149846 1
4.87549742451641 0
5.01131550887823 1
4.95659854749593 1
5.05035764352996 1
5.00036524670578 1
5.02303256497221 1
4.99594305133513 1
4.9990767159974 1
4.95834436109978 1
5.07501821486795 1
4.90748338277232 1
5.09074199512743 1
4.92076032114859 1
4.97200825695517 1
5.11938190423029 1
4.96277449283034 1
4.93577382713648 1
5.0156911569178 1
4.99071802641378 1
5.03701964177251 1
5.0056134358115 1
4.97836845483489 1
4.94780508627345 1
5.11066915106392 1
5.01398598361796 1
5.00773320774726 1
5.06304578189492 1
4.98255874167031 1
4.95788797889624 1
5.03469159194991 1
5.00998127720925 1
5.11551599693979 0
4.93624173602155 1
5.11158681477364 1
5.09840301676398 1
5.12815972168566 0
4.99116041882514 1
4.91120416386579 1
4.99138749167057 1
5.00531112276609 1
4.88662836421717 0
5.03520369941218 1
4.91845548671864 1
5.02700680417323 1
4.92432712078938 1
4.98615015637563 1
5.01946316104015 1
5.01989963475011 1
4.90657381319715 1
5.00057659301203 1
4.93278283175467 1
5.04767406405929 1
4.92804947672059 1
5.06174881155131 1
5.08698263722429 1
5.08222227742673 1
4.97792826940619 1
5.01336581235095 1
5.04075065475284 1
4.93231892094957 1
5.02850048956209 1
4.98640186183787 1
5.09288232574216 1
5.04773029168897 1
5.01120832795602 1
5.02315065769937 1
5.01314457071536 1
5.0268039712847 1
4.99917877893558 1
5.02822809252849 1
4.99648011593776 1
4.93457355277451 1
5.1006658402338 1
4.94443534366164 1
5.03430107727911 1
5.01020265568282 1
5.02781668771554 1
5.03735224602413 1
5.01223794982129 1
5.0790713729444 1
5.05283850661537 1
5.05415663892925 1
4.95115922722014 1
4.98409075457401 1
5.06589269864758 1
5.00759833521846 1
4.95930922260069 1
4.9785708403374 1
5.02896713454376 1
4.93911371840142 1
4.9779388722847 1
4.95053564828863 1
5.02619181099502 1
5.06323735934729 1
4.914397622463 1
5.08005627246493 1
4.95490458763659 1
5.00354123438312 1
5.07633232594252 1
4.9905085535382 1
4.96210892637021 1
5.02496768932717 1
4.8667357132538 0
5.07471936015003 1
4.98420559934631 1
4.96196253257121 1
4.97799111189286 1
5.0072772130225 1
4.97221982082909 1
4.8683147740289 0
4.98295475006065 1
4.91883426327297 1
5.00701528594032 1
4.96576894764764 1
4.99778750013545 1
5.05728513432668 1
5.00089688431058 1
5.03709032163019 1
4.96965434008359 1
4.99653480947832 1
4.95845370733935 1
4.96606154257827 1
4.96194534260087 1
4.97730469990507 1
5.02624039475982 1
5.0542619715679 1
4.98133706754204 1
4.90875619920058 1
4.99746111956391 1
4.93121036246976 1
4.99202018330532 1
4.91426221908051 1
4.95856726227741 1
4.96794041326877 1
5.00104211378035 1
4.98131418528217 1
5.01612411267566 1
5.05367297855849 1
5.01181967359377 1
4.91693807680983 1
4.91279568731122 1
5.03704172969611 1
4.98267593088119 1
4.88150571105941 1
5.0199432408406 1
5.05154094248085 1
4.997905075583 1
4.96028300681959 1
4.98793638892945 1
4.9698730559084 1
5.01168259588796 1
5.00363729559217 1
4.98645022578365 1
5.02432347164754 1
4.85117332467969 1
5.04204233332566 1
5.03015428687439 1
5.02118405094585 1
5.0545283347212 1
5.04920351053764 1
4.99914188532817 1
4.99044627543975 1
5.00606417630326 1
5.00570153407032 1
5.04398328596634 1
4.9346144591702 1
4.98738427033794 1
5.00074100643546 1
4.97685418721583 1
5.03268796456439 1
4.942628579305 1
4.99806014154205 1
4.87122614190398 0
5.06979207899122 1
4.99476943321321 1
4.9322513909253 1
5.13019024303614 0
4.96834921376582 1
4.99488044097619 1
4.93577190401993 1
4.94236118929505 1
5.03900086668447 1
5.12144115980581 1
4.9967744025338 1
5.09185918029248 1
4.9658473741873 1
5.11399759769412 1
5.01776822733209 1
5.00030063453185 1
5.02451346084638 1
5.09123725298639 1
4.94973540448629 1
5.0674118172406 1
5.0094498029649 1
4.98851764699095 1
5.0307853378992 1
4.96848352357529 1
4.9306551161032 1
4.9643525152013 1
5.05040979783424 1
5.02053778212158 1
4.95965500250428 1
4.92918774866042 1
4.93866977602202 1
4.99974279033526 1
5.00539910815908 1
4.85171844007961 0
5.07915006575195 1
4.98922942298148 1
4.88175992359616 1
5.03137244841175 1
5.07305276072605 1
5.00289824000653 1
4.93302914739565 1
5.03084673059124 1
4.95098408040344 1
4.99271667323444 1
5.09132485468411 1
5.00195608665577 1
5.01305160635104 1
5.05807457974711 1
4.99074982495676 1
5.0784234790222 1
4.99388893000492 1
5.05012861098022 1
5.10801839757989 0
4.96508792085997 1
5.01386773917695 1
4.95023778227568 1
5.0688925752508 1
5.02940753061431 1
4.91744158492909 1
5.15190768571809 0
5.03985490373533 1
4.88660821803684 0
5.02204156131563 1
5.0042496698056 1
4.99183412866707 1
4.94088643855614 1
5.05214063368653 1
5.01388419919535 1
4.97119945082467 1
4.96127441952885 1
4.94564614312569 1
5.01686892638241 1
4.99361518847907 1
5.03881695245119 1
4.97734492564525 1
4.96385343654441 1
5.02251461788895 1
4.98647150595449 1
5.05770665266841 1
4.98447014755849 1
4.99538391964432 1
4.9949542693063 1
5.04224282141491 1
4.96530853450846 1
5.03603801742298 1
5.06020844729314 1
5.00955073049475 1
4.95330657530176 1
5.04498709029995 1
4.9602579467105 1
5.03326588299126 1
5.00423223891488 1
5.02288357450556 1
5.05725975600807 1
5.05528206026776 1
5.05103049943452 1
5.0228617429948 1
4.97486913998203 1
4.97054685503278 1
5.09568526027724 1
4.98614130213112 1
5.03442185092093 1
5.00625496031925 1
4.86953167125519 0
4.98919457138978 1
4.97526317004541 1
5.04358186050881 1
5.01954490629526 1
5.0450618551444 1
5.07397389920118 1
4.93418197328689 1
5.04090232560695 1
5.10275942745356 1
4.99967402178132 1
4.90759811968492 1
4.99213472790849 1
5.07451517241043 1
4.95626324743793 1
5.00578692649366 1
5.04085763106306 1
5.0102200368405 1
5.15863840313645 1
5.03784533441372 1
4.90787943312213 1
4.96638916848265 1
5.01426288746963 1
5.0082632493831 1
5.02501031299683 1
4.90251419870885 0
4.98553856198366 1
4.96387512744819 1
5.02728619931689 1
5.06209261822518 1
4.99623443976105 1
5.08521532557141 1
4.97668268261993 1
5.03392210817677 1
5.02503704209253 1
4.99306715801823 1
4.98709532227286 1
5.05899739972358 1
5.00089574574353 1
4.97427028719871 1
4.93645662608415 1
5.05635424159964 1
5.1156200002408 1
4.9143960700122 1
5.03878372841963 1
4.94684031691736 1
4.96385293376174 1
5.09971950337793 1
4.94582336346783 1
5.00768921297345 1
4.93128971696243 1
4.94730848504458 1
5.04594254275151 1
4.94581732942697 1
5.01660156401864 1
4.84603545499334 0
5.07476076827448 1
5.00425548555862 1
5.04883602154689 1
4.992559248913 1
4.88404048344989 0
4.88531150834247 1
4.99505157005622 1
4.94048365332374 1
4.97804264202714 1
4.96840352023794 1
5.03344485466261 1
4.92193603920251 1
4.96529476687482 1
5.03935854443375 1
5.02343808810274 1
5.08666239984483 1
5.01761132533623 1
4.98460125805092 1
5.04350756454677 1
5.1148342778312 1
5.0509179871669 1
5.03424592515803 1
5.00077812099971 1
5.02121755825764 1
4.98780458656303 1
5.00818769611145 1
5.03596744985409 1
4.95163680588898 1
4.96260582399606 1
5.00135998554547 1
5.04690368239864 1
4.88606254402188 1
4.9610612708694 1
4.95978751089501 1
5.02283785311726 1
4.92844869233885 1
5.06263091437111 1
4.95872388176776 1
4.90466085233471 1
4.94461072504339 1
4.9436887448504 1
5.0008318460183 1
4.93734327266565 1
4.86905768077342 1
5.05709025118913 1
4.92868727444772 1
5.00912174739124 1
5.05507348243477 1
4.97632300621379 1
5.07495753621595 1
4.97128572293473 1
4.99198567426691 1
5.02711247655616 1
5.00705652743369 1
4.99120292270807 1
5.04624510873369 1
5.03122042222669 1
5.08993408706577 0
5.01523003884724 1
4.9685843562079 1
5.1726351329811 1
5.00823256337269 1
5.01527448703156 1
5.00111518749173 1
4.9716689757643 1
5.06790570040478 1
5.03005480150264 1
4.89930396055096 1
4.97804208748963 1
5.06626705236139 1
5.02108518399642 1
4.92141966005381 1
5.01631577633252 1
5.07695816273775 1
5.0273012575033 1
5.07434165168608 1
5.00035357289641 1
5.03944289763604 1
5.04833272596529 1
5.01950535409404 1
5.10261071210721 0
4.92750318960446 1
4.87606740816934 0
4.97715055229997 1
4.99862273640704 1
4.96634289076282 1
5.03037952102392 1
4.91847767049732 1
5.04161640051493 1
5.01727659115467 1
5.02618245230872 1
4.95863947426491 1
4.98433468110981 1
4.97656491884964 1
4.96162246201296 1
4.94974532276407 1
4.97467640140043 1
4.98561380810636 1
4.98797187520499 1
4.97038223326816 1
4.90292582284667 1
5.05215463466366 1
5.02939454582595 1
5.04565016859291 1
5.03105479475174 1
4.92709664030958 1
5.08833763557481 1
5.02526315716308 1
4.99840349245659 1
4.94568781749986 1
4.93149790187281 1
4.9891481983126 1
5.06607002710901 1
4.98719520254973 1
5.00743493959687 1
4.94128734361458 1
5.00924625624374 1
4.97152691830725 1
5.06303371977047 1
4.96697049420462 1
5.0183762735269 1
5.04156216704763 1
4.97077620559971 1
5.03477517562557 1
4.86149869464763 0
4.92981048394622 1
4.99139635893189 1
4.96403465679513 1
4.9604992419058 1
5.008453320258 1
5.02143454648321 1
5.00167960706606 1
4.91242774236203 1
5.06287380674286 1
4.99635213510447 1
5.00202010211271 1
4.99220696134708 1
5.04587544645996 1
4.98619482264665 1
5.08462677501449 1
4.96310401890159 1
5.12526979707831 0
4.96640159192368 1
4.94096045294558 1
5.0854728024955 1
5.03452746871865 1
4.9752024320449 1
5.04971412227282 1
4.95756118974403 1
4.85546730442415 1
5.15503878211391 0
4.9851112064333 1
5.12846285921362 0
5.02470300910015 1
4.96282225141044 1
4.95312967109536 1
5.01479483525194 1
5.01431171815705 1
4.95378474127462 1
4.94780495676209 1
4.92961469801309 1
4.97133077870798 1
4.98162804960198 1
5.0164286276804 1
5.00791211705563 1
4.98683267891672 1
4.9952739085377 1
5.1097472028206 0
4.94563160745271 1
5.01606718075081 1
5.08170832776265 1
5.02810114525923 1
5.05957255258833 1
5.0103081929717 1
5.06871960304463 1
4.99606808561237 1
5.0352316408066 1
4.98846064094859 1
4.83900567999155 0
4.9742296616749 1
5.02726102724325 1
4.88404015321804 0
5.08157158229555 1
4.96587589710633 1
4.99429617722247 1
5.06344994955649 1
5.03935805472866 1
4.99068651016775 1
4.90270796023292 1
4.97095859651059 1
5.0515532300522 1
5.12700860507983 0
5.00740114724686 1
5.05001798401129 1
4.87329326832222 1
4.97096712997904 1
5.07296506846444 1
5.0429171092714 1
4.98622776052775 1
4.99101794704814 1
5.0234221943917 1
4.89707874017225 1
4.98795595903702 1
5.05408639752436 1
4.98016806450873 1
4.98023038847442 1
4.98036543619591 1
5.01454455884759 1
5.03650244935458 1
5.07526021427275 1
4.90175315255024 1
5.09670849159036 1
5.02927243148014 1
5.06906142874143 1
5.04575738366267 1
4.96907791281411 1
5.01775733093969 1
4.99660676079554 1
4.94811762691239 1
5.06893760207548 1
5.07493936606126 1
4.99261935287719 1
5.00299221395009 1
4.91189265261944 1
5.03571228888173 1
5.0924155706822 1
4.92972818253972 1
5.08409879535852 1
4.9970096393043 1
4.98683483944366 1
4.99041407633097 1
5.05886178363716 1
4.97480963592322 1
4.96618116369696 1
5.07113757255793 1
5.00036658712317 1
4.91177614025853 1
5.07127390552025 1
5.08288498971108 1
4.99100383921675 1
5.11767104825504 0
4.92350069995565 1
4.96189546071475 1
5.06448123755799 1
5.03832514691925 1
4.93388820606232 1
4.90142069815744 1
5.02876169303399 1
4.94082812979399 1
5.0106123280849 1
5.15395214093382 0
4.97090187830908 1
4.9974097420261 1
5.03912900262213 1
5.04861887611508 1
5.04617575894386 1
5.12962987720401 0
4.93556469661874 1
4.93972660836751 1
4.94325965958597 1
4.96152820653897 1
4.91211862595827 1
4.92458442266993 1
5.04780248313204 1
5.07842464921847 1
4.89773715071675 1
5.11750803187794 1
4.91218789493374 1
4.94180458133035 1
4.99073472331439 1
4.87794269053706 1
4.98039543766931 1
5.06239109726405 1
4.96309230444776 1
5.05167318714124 1
4.98341609130309 1
4.9192972350537 1
5.03004528995399 1
4.93826437486859 1
5.00519520832533 1
5.03760318265069 1
5.04341292489328 1
5.01005958677286 1
5.01605776126641 1
4.89204738475265 0
4.92995887614334 1
4.9665658874336 1
5.02798454228233 1
4.94548051830883 1
4.99326513637053 1
4.96862576070391 1
4.93007320547745 1
4.99392208237033 1
4.98570216394623 1
4.88225776193979 1
4.99833667116254 1
5.00957163804647 1
4.94236712343853 1
5.06211591573699 1
5.02590084946496 1
5.07890294826822 1
5.0114621361086 1
5.05845202916585 1
4.93873262755036 1
4.91330536653375 1
4.99411142171199 1
5.01360332926346 1
5.00107285162249 1
4.95027922175416 1
5.00500882688769 1
5.09287775343389 1
5.02745771049432 1
4.93481786715991 1
5.07057508590005 1
4.89130044732329 1
5.13426587382394 0
4.88019303547867 0
5.00031613441083 1
5.00873507058698 1
5.03047305649627 1
5.0384960333154 1
5.1216292251628 1
4.97838790428105 1
4.9413289177437 1
4.89417976384635 1
4.98767406130103 1
4.89314572271991 0
4.94700864570467 1
5.00307237559413 1
4.96383554190033 1
4.99275910453343 1
4.99144688198665 1
5.01338973700778 1
4.97097638615262 1
5.03522680862461 1
5.04479812256915 1
5.04103359915291 1
5.06731361678578 1
4.98552361479395 1
4.98197833095726 1
4.99393500881632 1
5.05910320753276 1
4.95062235267971 1
5.01145334393714 1
5.00552848268863 1
5.02726891532773 1
5.04176898015057 1
4.95365185572188 1
5.05984943503276 1
4.97420137976221 1
4.97500902700679 1
4.99729530020786 1
4.95051506784557 1
5.04580661822727 1
4.9431892307543 1
5.01098731757745 1
5.05316443836067 1
5.02129348614213 1
5.01115415259913 1
5.18210871155116 0
5.06105313446047 1
5.05610931349244 1
5.13587655477443 0
4.90001888620021 1
5.04517799134158 1
5.01429806890093 1
4.95394655912279 1
5.01355481959252 1
4.97536412143825 1
4.93728252859518 1
4.91573160191004 1
4.95182550632085 1
5.03281699069372 1
5.05413947541289 1
5.03291781033712 1
5.05077639293147 1
4.98592947248968 1
5.00692198944684 1
5.0443549675362 1
4.95012831219274 1
4.97670844445333 1
5.07444627713941 1
5.00476560847966 1
4.96371579481849 1
5.05549298932703 1
5.01892296204797 1
5.04919739562745 1
4.94833347494073 1
4.96939826544936 1
5.06249000535826 1
5.04942397581025 1
4.94943837862889 1
5.01497758336556 1
5.00960785225373 1
4.96279751401443 1
4.98807205267019 1
4.99331223280658 1
4.99064473543091 1
4.87742935193917 0
5.02261150245335 1
4.97063583219196 1
5.09267558200321 1
5.00605441377679 1
5.05689083419356 1
5.04214886402635 1
5.01488637622494 1
5.00486593643177 1
4.99938961128683 1
5.10825675987723 1
4.99983770185046 1
4.96886978334435 1
5.05728877346473 1
5.08056814516825 1
5.02829581385611 1
5.01725925049317 1
5.00645983695666 1
4.98039856064023 1
5.10010594672352 1
5.02681599590741 1
5.00303715117852 1
4.99837070435359 1
4.97525034619804 1
4.92229094822588 1
4.97978380587666 1
5.0496486833293 1
4.99920150374058 1
4.95083825395094 1
5.05373370128254 1
5.08832948231688 1
5.05676019479324 1
5.01276332665415 1
4.98333518359211 1
4.99378825884065 1
4.96126886600432 1
4.98909820880139 1
4.88291767200156 0
5.02117709030111 1
4.99924042791996 1
4.93527747384427 1
5.07622325578795 1
4.99331825168437 1
5.0309766551152 1
4.94855475618594 1
4.94468768327144 1
4.88929177797626 0
4.97857443654039 1
4.98373247274785 1
4.95417274068206 1
4.98394244478005 1
4.95956744983584 1
5.02151933614005 1
5.01221314097299 1
4.92719962327815 1
4.98285928144067 1
4.99221316953093 1
4.94797199132981 1
4.93598710548456 1
5.04486941243112 1
4.94800889862076 1
4.98375934871868 1
4.99600097562118 1
4.99957560184501 1
5.02459482629421 1
5.04979450140316 1
4.96118670921075 1
5.04458710477877 1
4.99973373203362 1
5.02158843316089 1
5.01383441881254 1
4.89966594776003 1
5.09738898413913 1
5.0005985031031 1
5.06376065019083 1
4.99940507363087 1
4.9337489355924 1
4.94281032647895 1
4.96728077453734 1
5.04201499254772 1
4.98990279944412 1
4.95465526716174 1
5.05920460975476 1
4.97961704623783 1
5.10139908350267 1
4.95028025199263 1
5.02336810903602 1
5.00876480912855 1
4.94456312619165 1
4.89831438321053 1
4.93614127782885 1
4.97757182507919 1
5.07507258257693 1
5.03547753807334 1
5.03563683909451 1
4.96669923384949 1
4.9993089382611 1
4.91582816257099 1
4.91273239304051 1
5.07469204002328 1
5.05162840362031 1
4.96815255353063 1
5.04122040471567 1
4.94404042134929 1
5.0632809878594 1
5.01988113567238 1
4.97961417632396 1
4.97071863244044 1
4.96625867941908 1
4.82309368157925 0
4.96540313752795 1
5.01703113970237 1
4.88415347896653 1
4.92146225871443 1
4.97362194476992 1
5.00973035639648 1
4.9747859072253 1
4.8903770004538 0
4.93809954911333 1
5.01639468435446 1
4.96277507636894 1
4.91874698685236 1
4.99208079918234 1
5.05052700972413 1
5.03268762827411 1
5.02213800548167 1
4.85357226216955 0
5.00539874402416 1
4.96472558043867 1
4.95290311553466 1
4.97373024134982 1
5.02081772210896 1
4.87409560943213 1
4.84248429246539 0
4.99959802926207 1
4.95239683524521 1
5.08103299931574 1
4.99458085532217 1
5.00954947607459 1
4.97099136669771 1
4.81928115189439 0
5.05168901324827 1
4.95082490982989 1
5.12298874459136 1
4.9838177708383 1
5.102684253469 1
4.94168891663443 1
5.05304736725754 1
4.9633025671695 1
5.01861587997936 1
5.07989671792268 1
4.98180743176081 1
5.02428599335824 1
4.95583963688754 1
5.0779436054082 1
4.94963924787813 1
4.97183990463237 1
5.01420391601871 1
5.08406495324363 1
5.05314764478497 1
5.03504986778796 1
4.94170301635882 1
4.98494133474387 1
4.98292344515174 1
4.97952575533811 1
5.01650240764249 1
5.11306476966446 0
5.0527080481837 1
4.9720209207899 1
4.93652872174746 1
5.12742992560966 0
5.08274104761026 1
4.93825866774967 1
4.99819755914484 1
5.04091371727155 1
4.98389796452853 1
5.05831792329252 1
4.9691723815673 1
5.00293734217089 1
5.05038645986861 1
4.95226179398891 1
5.0840125024926 0
5.05889276741964 1
4.93990768266662 1
4.96753210788933 1
4.96014121444296 1
5.03772916149653 1
5.00566349946827 1
4.97261610185022 1
4.93509143983203 1
4.98696284520409 1
4.95150677248725 1
5.00546124687556 1
4.92425616491759 1
4.87647060193653 0
4.92771527615278 1
4.93573387078729 1
5.05106731082973 1
4.9171334621072 1
4.96280186104564 1
5.07050630703995 1
5.11307803127661 1
5.07018383656267 1
5.02067542593122 1
5.00762565693751 1
5.11755417945801 1
4.97872807654222 1
4.93035650171013 1
5.00155434871082 1
4.93916841223814 1
4.92964414891262 1
5.02481121909023 1
5.1016870910482 1
5.00601947837841 1
5.04818444039001 1
5.01651970023518 1
4.94072881866249 1
5.04317771263752 1
5.01034895083071 1
4.93690620423904 1
5.06979968784812 1
5.1318789071886 1
4.94112743086095 1
4.9948884915413 1
5.01254207574448 1
5.09341876587436 1
5.00945469903147 1
5.06179940303003 1
5.05575627590079 1
5.02993151495048 1
4.89384406318333 1
5.03828500775503 1
5.08915956628179 1
4.96665094381023 1
4.93076353573093 1
5.13282843397117 0
4.98276310589013 1
4.98817278919775 1
5.03611513453145 1
4.90589982206097 1
5.04325654694251 1
4.9993360023674 1
4.98206365169042 1
4.98175984916229 1
4.98661452830754 1
5.06892632133109 1
4.98917920424628 1
4.9957520420699 1
4.90089883385503 1
4.99645387627615 1
4.88984272027655 1
4.96670478796448 1
5.16277827397539 1
5.01873034624188 1
5.08702770350309 0
5.03429120057248 1
5.04111488880614 1
4.98110372471307 1
4.91616819443528 1
4.97319487720589 1
4.93531134318376 1
5.00989710798611 1
4.98439093425729 1
5.00190202343744 1
4.98263850916238 1
4.91275153849606 1
4.98863650831036 1
5.03042768059204 1
5.01155037380524 1
4.94468311760367 1
5.02890250666403 1
4.96793921964967 1
5.01621321491984 1
4.9390602318731 1
4.92252784139885 1
4.91782186168673 1
5.00849700674877 1
5.01668502829727 1
5.00381054312951 1
4.99337127755161 1
4.98953399617614 1
5.03574774865429 1
4.94507656006107 1
4.97784901768798 1
4.99313262783316 1
4.97381448920913 1
4.97289458698731 1
4.97258427567073 1
4.98580162794307 1
5.02563543119538 1
5.04351656521791 1
4.96453285066188 1
4.99793482734476 1
4.95748795302425 1
4.95812834392081 1
5.0720716991622 1
5.06880960186759 1
4.88600060896211 0
5.02172929967562 1
5.07704921932462 1
4.84924732709833 1
4.95527831007893 1
4.96517168181258 1
5.10595284883806 0
5.0394837125406 1
4.98073546743762 1
5.01824355743137 1
4.99151214282702 1
4.92127835256862 1
4.98124121941599 1
4.88231738673097 1
5.01633321787812 1
5.03947851148593 1
4.9779260803028 1
5.06266449945582 1
5.01886385516083 1
5.0193681998466 1
5.01865242998477 1
4.9251362231138 1
4.9893811320908 1
4.99895653329379 1
5.06723090660483 1
4.90565342739997 1
4.92230509732205 1
5.02725706246764 1
5.02096285377585 1
5.0295246137232 1
4.95606776732624 1
4.98906639470149 1
5.0254919638717 1
4.98075366259755 1
5.08640713229098 1
4.90424977259823 0
5.06094679415808 1
5.03550099361051 1
5.05552695460342 1
4.97046981486415 1
4.9998078169367 1
5.02412222523573 1
4.9940466557878 1
4.95788076068075 1
4.98720945233926 1
5.01452145899443 1
5.03314274085413 1
5.05133175113187 1
5.05851515006945 1
5.05305606231462 1
4.94817989718386 1
5.07089726968443 1
5.04918060863743 1
4.97623472298808 1
4.8983079703934 0
5.03172071791942 1
4.99476521729193 1
5.03499760167026 1
5.05341422106468 1
5.04791712524306 1
4.99959817845117 1
5.02239659608909 1
5.03188114776873 1
5.03653343618639 1
4.9434750845114 1
4.93939974039758 1
5.06615030556943 1
5.07390071628057 1
4.97948144146114 1
4.98598843908317 1
5.06147958197034 1
5.08978487770121 1
5.09357914388683 1
4.96326384815616 1
5.05773030904156 1
5.00623738559706 1
4.95706025506203 1
5.01441668806502 1
5.04794001054473 1
5.00361013624499 1
5.02390882657819 1
5.06499070980231 1
4.98893029323709 1
4.8829461740802 1
4.93845058247622 1
5.09079845205862 1
5.02419081196019 1
4.96599775765347 1
5.03368445847591 1
5.03287710870259 1
4.99805592368947 1
5.00732068390089 1
4.94722320531129 1
5.00626030836828 1
5.02824034720197 1
5.10519816429929 0
5.05393831730456 1
5.04344955402306 1
5.01897897047312 1
4.98814784001074 1
4.95187355702821 1
4.8798980605696 0
5.01440766151142 1
5.16478236712449 0
4.98239896322232 1
5.00977548042569 1
4.96349369954677 1
5.01592648261335 1
5.02766614659729 1
4.95027609332414 1
5.014635522614 1
5.00190022762846 1
4.92120562306994 1
5.01845990504798 1
4.98579234184824 1
4.97631548574341 1
5.04026662287123 1
4.98320977695322 1
5.00867283818256 1
4.92003797004207 1
5.04305750844087 1
4.94623659656705 1
5.0102989734102 1
5.00457778303628 1
4.968194764049 1
4.94996288176013 1
4.98622385642511 1
5.04213446894222 1
5.09211794834129 1
5.05206173132244 1
5.00029643131383 1
4.94606600381065 1
5.01751037070187 1
5.01722008022654 1
5.08953454161336 1
4.97966646380348 1
4.93397610151395 1
4.94509464659064 1
5.04169501865516 1
5.03163555429512 1
5.01656796257056 1
4.95621751112592 1
5.0818163546162 1
4.95580215562481 1
5.07412525975061 1
4.99237756814663 1
5.08150451459929 1
4.95685089994812 1
4.97415452749166 1
4.97617634200123 1
5.05069893710602 1
4.9302284125494 1
4.8906695071141 1
4.96864253650533 1
4.87963426545155 0
5.06729366448246 1
5.02949854947638 1
4.95303460175668 1
4.93685732266623 1
5.13837953612864 0
5.02429894035289 1
4.92138333146487 1
4.89990127883395 1
5.13987762348909 1
4.98814299669728 1
4.9883439427219 1
4.95260070905409 1
5.01514689085088 1
5.03922189487828 1
4.93492427844752 1
5.01242733304138 1
4.96488747795857 1
4.8763977294906 1
4.99341961186372 1
4.97223775665289 1
5.15622169176969 0
4.91211520187585 1
5.06102273317397 1
5.00213977101914 1
4.90861328061704 0
5.00210053971001 1
5.0078809477547 1
4.89288340675898 1
4.97925250338379 1
4.98495519165757 1
5.06126512332826 1
5.0186678388249 1
5.03618326662422 1
4.9599978428858 1
5.00641872459744 1
5.0617176939118 1
4.99969617869615 1
4.9507418699215 1
4.91300890946009 1
4.96472248562128 1
4.87739515831451 1
5.04295493655959 1
5.04419348776945 1
5.11473620061719 1
5.02501484505382 1
4.92526154136852 1
4.97090305990199 1
5.02340208006849 1
4.96592359872462 1
5.00947298813901 1
5.08586667185865 1
5.00896819692491 1
5.05249835634978 1
5.0269060850603 1
5.03627108957602 1
5.0142057655946 1
4.99876714490889 1
4.99098297269313 1
4.89713059437043 1
5.02873246729595 1
5.07486576775829 1
4.98933350835808 1
4.98429989236351 1
4.9453870596089 1
4.93300265394617 1
5.05899947821794 1
5.02889061630634 1
5.08960878660285 1
4.97100769964153 1
4.94280780845619 1
5.0546747105871 1
4.88522728716004 1
5.02526945051403 1
5.07086445475218 1
4.99432984971453 1
4.93905377410193 1
4.96405209090842 1
5.05110150649004 1
4.96225174561583 1
4.98058276320419 1
4.98012439967952 1
5.0052926523053 1
4.85695362584862 0
4.88617949486748 0
5.04430585978663 1
5.01395322051159 1
5.098902319958 0
5.05756559951043 1
5.03556452908286 1
5.06590280817537 1
4.88588711956158 1
4.97213334017998 1
4.85429198310169 1
4.99846532859107 1
4.98713090876395 1
5.09036594787409 0
4.98518834104378 1
4.99915044377926 1
4.94321502126149 1
5.09094997496535 1
5.12799898634598 1
5.022991143484 1
5.06082663187485 1
4.9850722616406 1
5.00486751171683 1
5.00689845689584 1
4.95060858777832 1
5.02308362001015 1
4.98646726288624 1
4.97568702276977 1
4.95319429852831 1
5.13856113433024 1
5.09244064596802 1
4.98406994615871 1
5.01743005913386 1
5.02044029225779 1
4.99413479540009 1
5.03574119114158 1
5.03809653089217 1
5.01428116778866 1
4.97193689106793 1
5.11512806298076 1
5.04246920247419 1
5.11625397103249 1
5.00035084372213 1
4.97020341449739 1
4.94289161636879 1
4.96047742810494 1
5.02556093991541 1
4.96785480649242 1
4.8618945164495 0
5.05899566406069 1
4.97384862325016 1
4.89459636445202 1
5.03881272270402 1
5.01439227586068 1
5.04073099726902 1
4.89316027739444 1
5.01250573411127 1
4.97513404157439 1
4.97527861376178 1
4.90895022586951 1
5.06238170599061 1
5.02173769764054 1
5.07175075923949 1
4.96317102859441 1
5.02430623354231 1
4.99673181307452 1
4.95595936828867 1
4.97277689518878 1
5.01194323150492 1
4.86994272436023 0
5.04130891822135 1
5.03704461903105 1
4.97676038723073 1
4.9701399003861 1
5.1110522785053 0
4.93508136035733 1
5.06128493907253 1
5.02519135490647 1
5.02151491975628 1
5.07379978704044 1
4.95726594496815 1
4.91712973920212 1
5.11290973339428 1
4.91523227194348 1
5.07362967766742 1
5.01301209515785 1
4.95358480157464 1
4.8733275442882 1
5.06051522660641 1
4.97169746318469 1
5.02653060806112 1
5.02688453669912 1
4.96604423866418 1
5.00762804065212 1
5.01753826682171 1
5.07239612804826 1
5.00548234322734 1
5.07987570455008 1
4.97118705877527 1
4.91978778240424 1
5.00083587762022 1
4.94732187574529 1
4.90651182554977 1
4.96771564483087 1
5.11206227247189 1
5.05358862292632 1
5.05171828309859 1
5.04451162256482 1
5.05322484869013 1
5.03457107086905 1
4.9441025836205 1
5.04367073465932 1
5.07056883936426 1
4.98858553127074 1
4.91615801231404 1
5.03132076806631 1
4.96076385097674 1
5.01772371064519 1
4.92657500222994 1
4.90562249819031 1
4.97661417537586 1
4.97243415101831 1
5.0028368930908 1
5.06921910040076 1
5.00736610692278 1
5.03806919575929 1
4.91142624343461 1
5.03889003678406 1
4.96682779815902 1
5.09948409780318 1
5.0162284716692 1
5.13033077229109 1
5.04822832753054 1
5.01851744100867 1
4.96157476451656 1
5.00487262916401 1
4.94510817762464 1
5.02558725585149 1
4.99397060080172 1
5.08847710985534 1
4.92581509488954 1
5.04355741592484 1
5.0905594013869 1
5.03153954187996 1
5.00319698033478 1
4.91019967639288 1
5.00412929640391 1
4.95991323208149 1
4.87959463570711 1
5.04383445233697 1
4.92095551047357 1
4.99773517596519 1
5.0196805078981 1
5.01593502671024 1
5.1161041928216 1
5.01396109321202 1
4.97144016751074 1
5.04191009118219 1
4.92310735363199 1
4.97386013597766 1
4.92492167902522 1
5.03480939999567 1
5.07594050011215 1
4.99700995130442 1
4.98012440125291 1
5.00570368547456 1
5.07229159169082 1
4.97712265082713 1
4.94634247821005 1
5.01246473687969 1
4.97315968455408 1
4.90506045680888 1
4.95403391331848 1
5.14497875543688 1
4.97720579906389 1
5.11585229577635 1
5.10459444966301 1
5.03553129837673 1
4.96846875808269 1
4.97799699084108 1
5.11666438729978 0
5.06158902171755 1
4.93402549271894 1
4.93665113501569 1
4.93125252330288 1
5.06978997386366 1
5.04887816857643 1
4.94919278083079 1
5.03650642837944 1
4.99077679882775 1
5.04334320292103 1
4.99611624495534 1
5.03523278527105 1
4.99117945388807 1
4.91598550408591 1
5.04549057427181 1
4.96981287146198 1
4.9225798439419 1
4.96806792881453 1
4.97442673225014 1
4.95908916827144 1
5.03824939475272 1
4.98573717660047 1
4.98528909178579 1
5.06875855740397 1
4.99295587571905 1
5.04663207098711 1
5.01255170917631 1
4.97319896059514 1
5.00022901726308 1
5.02386628828343 1
4.93938589346439 1
5.07377883706677 1
4.95717366376701 1
4.99572789777892 1
5.06807132103755 1
5.02337699486896 1
4.96732136447161 1
5.0404064662859 1
4.99673966496954 1
4.91609268317786 1
4.94876744818149 1
4.97719119721187 1
4.98047910680519 1
5.11773872380584 0
5.00143945366117 1
5.05327520825262 1
5.03860260523359 1
4.95815951726999 1
5.0381651041843 1
4.97753207417493 1
4.94846202290644 1
4.87934738988325 1
5.01233615369337 1
5.07038042425649 1
4.94350128837753 1
5.08096037605906 1
5.05564928380364 1
5.06054634149461 1
4.99399697013166 1
5.02035317424724 1
4.95717289554334 1
5.07033327084959 1
5.02765731426504 1
4.98282499866263 1
4.96017900786394 1
4.99399393324835 1
4.91458507461759 1
4.99298275110069 1
4.91248866910775 1
4.98074736681161 1
5.01399052798702 1
5.09954978096746 1
4.99791716865122 1
5.02480888231105 1
5.01518617867242 1
4.95570909523656 1
4.96866750186421 1
4.98444194378895 1
4.99775064482976 1
5.01742413840904 1
5.0973378066216 0
5.12937627928933 1
4.97663105767145 1
5.03205130528131 1
5.11213837337717 0
4.98677785745609 1
5.0621221717387 1
5.08356808902264 1
5.02867672665744 1
4.97516978765683 1
4.96319194371991 1
5.04940545768062 1
5.05691166216639 1
4.96978926571517 1
4.9918018383561 1
5.06152424144517 1
4.94321852779336 1
4.95115167700627 1
5.0141094100397 1
4.99849580107582 1
4.94468674976456 1
5.02672770797292 1
5.03156288499503 1
4.94942733721911 1
5.06535177956198 1
4.97164327547137 1
4.88024959366142 1
4.9845147220506 1
5.04191152001438 1
5.00507105188481 1
4.99347509395731 1
4.88177890807228 0
4.94598001607467 1
4.87270772011015 0
5.00898814199389 1
4.99112635861308 1
4.991904921 1
4.92531036628782 1
5.02820671895448 1
4.99191319704093 1
5.01909488385782 1
5.02996369069165 1
5.02749129702155 1
4.99230376322963 1
4.89311145486004 0
4.88809631923166 0
4.99068590539146 1
5.08813330508182 1
4.99523290746479 1
5.09163054373047 1
4.95265501533849 1
4.95299551333081 1
4.97902981704186 1
5.00058232340135 1
5.05201099549826 1
4.98726424511112 1
4.93316647596141 1
5.0743995715113 1
5.0520880843069 1
5.03141775771367 1
5.03595062427851 1
4.99305478078733 1
4.98069920492702 1
5.0778443748773 1
5.01499174679633 1
5.03038286317642 1
5.01902308509375 1
4.97134646847879 1
5.02118635246521 1
4.93280111132431 1
4.94718263809982 1
4.94404597943349 1
5.04767509226988 1
5.01972756511182 1
4.90454914766093 1
4.94855876602681 1
5.01354259609051 1
4.969891853266 1
5.05373308689464 1
4.89951873261863 1
5.00559212784178 1
4.93898779019414 1
4.9535940338503 1
5.11575084241387 1
4.89949889606147 1
4.98892201790443 1
5.03853718417099 1
5.03680253218642 1
4.9737307000563 1
4.94398018092823 1
5.02870690992823 1
5.02009936775531 1
4.93431648169097 1
4.91248239600559 1
4.93267280657611 1
5.06915095278589 1
5.06161032323721 1
4.85427483750644 0
5.04762786766962 1
5.0689058837956 1
5.00729674474531 1
4.94264743439863 1
4.93594574158517 1
4.97909481836124 1
5.01887341417561 1
4.91666471150942 0
4.98246731679763 1
4.97228634010796 1
4.90296718831673 1
4.95091833164831 1
5.02020694858724 1
4.95141884972978 1
5.03738815831203 1
5.01457871425935 1
5.00171186670603 1
4.96124748697092 1
5.05267753621956 1
5.03175724603095 1
5.02908511240465 1
5.03783000475349 1
4.93751533901621 1
4.91941670360048 1
4.87953348035252 1
5.02021704656198 1
5.00152683896592 1
4.98157757673842 1
4.91651998880207 1
5.09406529545805 1
4.95832563391466 1
5.04972650810845 1
5.08421015325832 1
4.93159349879456 1
5.01777899095443 1
5.02427505932732 1
4.91933029018392 1
5.01713032111207 1
5.05233522146123 1
4.97867531671598 1
5.02053257164762 1
5.00765305421902 1
4.982488838868 1
4.92199814870192 1
5.03816587417083 1
4.9685386918924 1
5.0010203923388 1
4.98759623522331 1
5.0292478068388 1
5.05907757640487 1
5.01645622262522 1
4.9541874341704 1
4.94591330208319 1
4.97410012163783 1
4.86886206627764 0
4.96594639919393 1
5.06999251418764 1
4.79122829183408 0
4.9036978452676 1
4.94681681379593 1
5.04524357881895 1
4.95519864460158 1
5.01222467136414 1
5.06594836688623 1
4.98661938568705 1
4.99862004770545 1
5.03545995238131 1
4.84977961449605 0
5.05276814563867 1
5.14030800497999 1
4.92216904125267 1
5.04295132312428 1
4.96004939550159 1
4.98896324008177 1
5.07378739570046 1
4.98525419142553 1
4.94769376659372 1
5.06766572563556 1
4.94372500418188 1
5.0716801238248 1
4.88760876362314 0
4.99792859257847 1
4.99810687271134 1
5.09476242057129 1
4.99839010904796 1
4.93932506362956 1
4.95101195975254 1
4.99308994095489 1
5.13057925085407 0
5.01625174280514 1
4.99760363417844 1
4.96255288573535 1
4.99808139785856 1
5.02974380785453 1
5.19936423409761 1
4.95900455155313 1
5.00323507209068 1
4.95365069932503 1
4.95433794406722 1
5.01267066157733 1
4.9424694373207 1
5.0171918722009 1
4.93157596417903 1
4.97927797987082 1
5.0334300919971 1
5.05760825837523 1
4.971636268839 1
4.95116765640948 1
5.02079933676161 1
5.05548790914909 1
5.01894287840472 1
4.98763227816652 1
5.04104803439184 1
5.01940062064946 1
5.00352716758346 1
4.90853709493099 1
4.96488160242174 1
4.92782810927649 1
4.91828213845974 1
4.98258443189659 1
4.98157667325459 1
4.96838978772623 1
5.00249627414632 1
4.96440911848479 1
5.0129117863201 1
5.03471708738353 1
4.95843823566403 1
5.05517776250237 1
5.00917856368065 1
4.94658611528151 1
4.91000690417363 1
4.99721637282795 1
4.92753551399639 1
5.04261780661506 1
4.98187108347157 1
5.03410664320696 1
4.96747538850688 1
5.11448298914471 1
4.95977087705874 1
5.01730335520002 1
4.96821075484331 1
5.04527640788414 1
5.02224928453921 1
4.94382048096577 1
4.98532751308475 1
4.98570046451741 1
4.92921535527385 1
4.9468642311547 1
4.98907792970248 1
5.00914828025118 1
5.13120017976927 0
5.05200651994224 1
4.87623689659182 1
4.94208151362223 1
5.00690850926515 1
5.00426282330733 1
5.01394327133177 1
4.97310138482485 1
4.97671409045047 1
5.02121306824077 1
5.06408892928548 1
5.00556596603801 1
5.07478747963519 1
5.08717069738419 1
4.94980910609421 1
5.01752519251782 1
4.97134714583605 1
5.17587842836005 0
5.00946746361301 1
5.05323292294485 1
4.98525914957662 1
5.06381071948944 1
5.02029338489823 1
5.00819810034259 1
4.93549258392959 1
5.02998173588586 1
5.00581103770859 1
5.04564212113229 1
4.92711197673758 1
5.04487978937892 1
4.97213275459582 1
4.97712617634643 1
5.00802999892886 1
5.04617447535349 1
4.9915296888761 1
5.09465393966544 1
4.99076315269756 1
5.04947124931497 1
4.93950572177759 1
4.99987178675013 1
5.06972031028884 1
4.98095295950273 1
4.9773066311818 1
5.04986992287687 1
5.07807005302017 1
5.06007641914066 1
4.97701117296672 1
4.92057576291609 1
4.95301706620045 1
5.00556669296643 1
5.06903619390313 1
5.0858480121765 1
4.94854204512436 1
4.98690581967496 1
5.03497935058919 1
5.015774287462 1
4.9843893056822 1
4.99678838840804 1
5.13491580708722 1
5.01604395628678 1
4.99383959699053 1
5.0274711608813 1
4.95100702468983 1
4.95614674328617 1
5.00646259774228 1
5.03991452710147 1
4.86530507331962 0
4.89479725689968 1
4.95845493117386 1
5.01135984626543 1
4.93401216731431 1
5.03171165499951 1
5.09109614296729 1
4.96681851938116 1
4.90215338330189 1
5.00455341204674 1
5.02025371049858 1
5.03240645305819 1
5.12955466149038 0
5.00353561012677 1
4.9868625975875 1
4.99716226917653 1
5.06276735122781 1
4.95313460861878 1
4.92512537804755 1
5.03266839328491 1
5.03894658703525 1
4.99244530753868 1
4.95605277644374 1
4.95904321481098 1
4.85388849933509 1
5.0111345035591 1
4.96923503156253 1
4.94460217389286 1
4.86608539214385 0
4.93307666628362 1
5.00337213490271 1
5.03083502779608 1
5.06939413007133 1
5.01393118915185 1
4.98112465879078 1
5.09468700004449 1
4.95484740023518 1
5.01346425651503 1
4.98018801269901 1
4.91375443617089 1
4.97418817861063 1
4.97188879276289 1
5.11453249372603 1
5.0507122979479 1
