# Supplementary material for: Bias caused by sampling error in meta-analysis with small sample sizes
Source: PLoS One. 2018 Sep 13;13(9):e0204056. doi: 10.1371/journal.pone.0204056 (PMC6136825; doi:10.1371/journal.pone.0204056)
Supplement: S3 File — (ZIP) [file pone.0204056.s003.zip › results N = 10 delta = 5 tau = 0.5 sz = 10-20.txt]

"dl.delta" "dl.cp"
4.59503650175501 1
5.35816656450978 1
4.64748601896172 1
5.27954606510367 1
4.28838101935655 0
5.48655056965308 1
4.38435586970758 1
4.58353968766673 1
4.47072275924567 1
5.25349790062775 1
5.19360175322229 1
3.98151011535794 1
5.11183102359398 1
4.69911020227644 1
5.23621547264002 1
5.68809519029768 1
5.89422799588304 0
4.49181946386666 1
4.91482632332136 1
5.50337032958149 1
4.77962008696443 1
5.37484177714737 1
5.01079976430611 1
4.46268447255203 1
4.7282310072011 1
5.68547617707964 0
4.47075171305998 1
4.76843558745139 1
5.39073803161924 1
5.63527173916526 1
5.34324486146736 1
4.61959252887346 1
4.1206272629879 0
5.81303712402588 1
5.48121827203954 1
4.93419364913813 1
4.26920410490409 1
5.16062397396598 1
5.58882789859062 1
4.98327054971794 1
5.25087427013458 1
4.61209618777161 1
5.63067124353649 1
4.57606337053922 1
4.25415722081935 0
5.47847406005663 1
5.64755858972243 1
4.34508582874945 1
4.43201675885685 1
5.37690826670907 1
5.68582897075421 1
5.45870679505933 1
5.48326116575024 1
4.81061335032043 1
5.32646504760691 1
4.78083450843377 1
4.90205926441787 1
5.48403202628878 1
4.63823375032415 1
4.15364293290186 1
4.99278809038877 1
5.06362904518832 1
4.64619215600029 1
4.150849457994 0
5.56052258765364 1
5.62695345589324 1
6.17631007229072 0
5.09197475297802 1
4.48954745480232 1
4.90326908941743 1
5.45535384644539 1
5.74304570929142 1
5.04200053057356 1
4.86751959348481 1
5.45033488009927 1
5.6320741582036 1
5.20943695616223 1
5.31318700867434 1
4.50886902099711 1
4.84235313039421 1
5.06153277179508 1
4.49172713087921 1
4.58924616427797 1
5.32513423199144 1
4.95092962038406 1
4.822207611449 1
5.23174813089146 1
4.84944319979588 1
5.25311249497603 1
5.54551408061843 1
5.63243452439841 1
4.91418541300583 1
4.42296133134618 1
6.26450879297275 0
5.45476245669107 1
4.98365955931941 1
4.82434692400049 1
5.05844258010372 1
4.51528474136814 1
5.28088597133313 1
6.38338324177127 0
4.61359527416422 1
5.35573416210307 1
4.78308806578649 1
4.49897879734729 1
5.43565798724332 1
4.72700625031367 1
4.82409585004846 1
4.11534750022835 1
5.17407821522857 1
5.1437991693343 1
5.18468758145231 1
4.82016893407893 1
4.82925915931574 1
4.79546743173074 1
4.78032952092022 1
5.07358070086081 1
5.19346104104802 1
5.32887939389461 1
5.5488044823412 1
5.28081840708514 1
4.72730320195663 1
5.82989936005513 0
4.89098675143529 1
4.5168759916566 1
5.2385056501865 1
4.12787372522811 0
4.10563090364227 1
5.01771168099772 1
5.56548193194464 1
4.79217745620935 1
5.21965351948422 1
5.31680527582132 1
5.30350438235639 1
4.56322100246526 1
4.80498329882863 1
5.53481310097535 1
4.90986038842532 1
4.90690096076358 1
4.86723439402569 1
5.06608645075205 1
5.53054528320263 1
5.27625160423783 1
5.94094984775676 0
5.27435390899431 1
4.6362450155907 1
4.50446342074668 1
4.91192065586361 1
5.97285128025602 0
5.27683128049317 1
4.9813028338903 1
5.91043183727321 0
4.91526682678739 1
5.59572612357895 1
4.49500283572413 1
5.46249612673897 1
4.48652168929548 1
4.1851763589917 1
4.44824474924095 1
5.46575153954621 1
6.10534877955985 1
5.60790844139209 1
5.40712534072965 1
4.13326681126776 1
4.90025091784716 1
4.72896843626391 1
6.02178005937256 1
4.50900851705029 1
4.78056970444861 1
5.4037260840727 1
4.9733545026481 1
4.98633076402686 1
5.55796292229337 1
5.225394572369 1
4.67773997891818 1
4.91418465773701 1
4.9179037282182 1
4.60610466591075 1
5.36351658426757 1
4.53449561315872 1
5.52989109601917 1
4.69905530718051 1
4.91938449684773 1
4.79993144464481 1
4.62497322985799 1
5.19773845588195 1
5.03764499101473 1
4.99441834123186 1
5.22045427982738 1
4.90527846668881 1
4.71245529233983 1
4.66260879761862 1
5.00426421893749 1
5.92425604257252 1
5.04466234927266 1
5.26559837927706 1
4.72746604661239 1
5.05320427450814 1
5.23240710534158 1
5.47869178993662 1
4.71617060085436 1
4.92634350457311 1
4.99255556924832 1
5.07441004689529 1
5.87519590076359 0
4.83769085470098 1
4.36485994676479 1
4.9587570036885 1
4.58950133660506 1
4.95656247206023 1
4.69864907273114 1
5.78239711817912 1
5.02767569614393 1
4.61262734688058 1
5.54069874954787 1
5.53285974295264 1
4.34493136210289 1
5.06714541129789 1
4.7793326266084 1
5.85824719296978 1
4.90757775719631 1
5.13482204115656 1
4.74500262889324 1
5.15816297427462 1
5.54511318258006 1
4.51249530113674 0
4.10533806269292 1
5.31008347214897 1
4.6742136886239 1
4.89645104154273 1
5.63664950977448 1
4.73673179547624 1
4.88729532124917 1
5.23724085356676 1
4.21028361264171 1
5.02343787642603 1
4.98128634387388 1
5.13563682678806 1
6.33402607910508 0
4.98968002467831 1
5.71802395877189 0
5.42118926702227 1
5.41681226962607 1
5.39444624639369 1
4.48928177183945 1
4.89449676270973 1
5.42958280446933 1
4.91603259578636 1
5.09255201236752 1
4.49402104711586 1
4.6840286051055 1
4.97861196286121 1
5.47154922982375 1
5.58467107554134 1
5.21488564196878 1
5.58937935461042 1
5.80104336884154 1
5.45161668038304 1
5.27310352478894 1
5.1197874899624 1
5.02958171628927 1
5.81049046920658 1
4.44767351376931 1
5.87631169097996 1
5.23443283589648 1
5.2873413594362 1
5.25033817487562 1
4.75267157389374 1
4.84213804660307 1
5.07871905229482 1
4.64750640730494 1
4.89518096101279 1
4.92740638198648 1
4.08617188668497 1
5.2448416264373 1
5.12408534253959 1
6.13048194793734 0
4.22646041044143 1
5.67529734445589 1
4.4282336407947 1
4.98874407328883 1
4.68657583341162 1
5.18214584419713 1
5.18535653331849 1
5.44512118417651 1
4.79379698088933 1
5.20331094436295 1
4.59953773005097 1
4.93729583709018 1
5.35342303221546 1
5.31805199106932 1
4.41959414794222 1
4.35959195001517 1
6.16664450737699 0
3.95595583203456 0
4.27733982563751 0
5.23208880056684 1
4.79967896762435 1
4.79367971662635 1
5.08047894809587 1
5.6404511809853 1
4.72349293736908 1
5.32368329666383 1
5.22507039559898 1
4.70080937964561 1
4.86762179701023 1
4.93200388730098 1
4.81873693067592 1
5.25386518833599 1
5.21693263885797 1
5.76427951442228 1
4.45143149117511 1
5.50436653651188 1
5.10328304009437 1
5.58936819380167 1
4.90509901108053 1
4.64111209205613 1
4.94841926800528 1
4.67633156134948 1
4.66862618346046 1
4.8257614524645 1
5.07310443666691 1
5.4324867780874 1
5.79881288496283 0
5.22302260978459 1
5.33227731838067 1
5.11111341240785 1
5.79443726895058 1
5.90960756731686 0
3.52238122664831 0
4.29922887334944 1
5.50729242851909 1
5.00997076011395 1
5.21232748829366 1
4.74821626802956 1
5.33324393824908 1
5.30922549727093 1
4.88736513805651 1
5.79025598744511 0
5.42913123324255 1
4.94051658941157 1
4.35138316359236 1
4.1288017063097 0
5.58850868346346 0
5.3214603830575 1
5.2955461757992 1
5.48270305627478 1
4.85300617969494 1
4.88854819035645 1
5.8259616616406 1
5.43021818465822 1
4.97458098527729 1
4.80294875088643 1
5.68367991480649 1
5.47973171445573 1
5.26985409638903 1
4.44985703685292 1
4.60235987977727 1
5.00285292700511 1
4.53977646444805 1
4.97729314903322 1
6.08210418228122 0
4.76009716366576 1
4.38143337645943 1
5.52096520857977 1
5.03279845169695 1
5.14121224826484 1
4.76778804720405 1
5.52949062358868 1
4.26572176799282 1
4.19045376774007 1
5.22523074246697 1
5.68222492009542 1
5.44093467019943 1
4.86191083333175 1
5.46902019240097 1
5.21557436598426 1
5.13753181404039 1
5.063278660932 1
5.05238604805062 1
4.48600144005438 1
4.90123361557601 1
4.32221504262902 1
4.35187713982407 0
4.2294718645517 1
5.82327046956999 1
4.94929215092612 1
5.46072722840392 1
4.2714044924066 0
5.71676662213458 1
4.9167545840229 1
4.53821384180219 1
5.04295493734497 1
4.80484084643359 1
4.68962950670453 1
5.39673581138383 1
5.39871419089151 1
4.80756171615277 1
5.52155429664388 1
4.41841129863915 1
4.67109098350169 1
4.89223442036164 1
5.79188914087892 0
5.53828861802666 1
6.01219361681122 1
5.16176874185849 1
4.73659315123801 1
4.9590143476611 1
5.2088401915103 1
4.76068885834499 1
5.09727420142883 1
5.88843618593462 1
4.77954296212871 1
4.71655018855158 1
5.14313670971669 1
5.67901151775481 1
5.47471608144576 1
4.72329875449562 1
5.26116443172347 1
4.86926647474429 1
4.80626719092828 1
5.08525942004259 1
4.8155878260846 1
4.38297206913522 1
5.71794061769322 1
4.8511075240228 1
4.46715721078055 1
4.94806803824134 1
4.96265358031013 1
5.60565443449014 1
3.84460138226861 1
4.73607721659958 1
5.86712441713972 1
4.37125931663606 1
5.80145718052898 1
5.5009619343079 1
5.07626305557726 1
4.97563786955216 1
5.09096376120789 1
4.54198589777005 1
4.54455665850434 1
4.89048036422588 1
5.09972288775001 1
5.48007071403191 1
5.58501880399073 1
4.95074785379892 1
5.3911142603413 1
4.31215016867421 1
4.97474251370125 1
5.17615423895583 1
5.45603309776743 1
5.1672094982474 1
5.90925306044856 0
4.53303313376416 1
4.73720765773332 1
5.2909532864108 1
4.73357329611796 1
5.70709951046653 1
5.71777484470244 0
4.96283577783212 1
5.99609849861679 1
4.92913079284752 1
4.3798616868054 1
5.26179004481653 1
4.19284023338118 1
5.86894333872272 0
4.45822453936396 1
5.51509757393017 1
4.58650181291882 1
4.84516513052944 1
5.01062272524169 1
5.23536905842233 1
5.4471615354966 1
4.79702553320573 1
5.01822836638825 1
5.61750420321494 1
5.27663841329413 1
5.30879000914196 1
5.59940587696074 1
4.75646479038142 1
5.1684502274609 1
4.95290428694739 1
4.84457943888359 1
4.17375238953153 1
4.84182356109333 1
4.20634863984354 1
4.84623442609518 1
5.59805651147287 1
5.00775792147003 1
4.3378640529823 1
5.18255210650542 1
5.33522609196517 1
4.55943263023639 1
3.85748284179586 0
5.52133556624833 1
5.14809105856945 1
4.74537007792041 1
5.31949638233191 1
5.1732232219408 1
4.67445087628427 1
5.22315867659242 1
4.86049151559587 1
4.92508861792997 1
4.45388886020905 1
5.02896924429507 1
4.50384653746566 1
4.82176564181318 1
4.19675235443561 1
5.14330435367832 1
4.25635420647231 0
5.53277217464378 1
5.28602702537336 1
4.21947346461368 0
4.40146221972957 1
5.11280686991089 1
4.63629258630364 1
5.63618275940879 1
4.85561171018948 1
4.32824730827031 1
5.6537440566852 0
5.45831787365813 1
5.29939753161412 1
4.9625163452657 1
5.06845523005901 1
4.74080315134309 1
5.95361723304452 0
4.35435422271151 1
4.59806043250149 1
4.73771254270242 1
5.21572404454475 1
4.84631823316937 1
4.69628277089 1
5.3856342756708 1
5.03707158313917 1
5.04513724567352 1
4.09024112186944 1
5.46397113099192 1
4.88256655744498 1
4.91859767312819 1
4.5486946890031 1
4.84529744494255 1
4.46602786077556 1
5.09397231354965 1
4.64817635924132 1
4.84184332140875 1
5.59114539976786 1
5.03888437701893 1
5.41024220088044 1
5.55713268650513 1
5.25998939322349 1
4.76004505365957 1
5.20084077538103 1
5.04991664701884 1
6.17299607722613 0
5.05963502779817 1
4.75409759772852 1
5.02710806758455 1
4.89669922731408 1
4.91900298127237 1
4.75038147232322 1
5.95082281191992 1
5.64512015006921 1
5.57638088203125 0
5.85259154231072 1
4.91039892302899 1
4.89110532073077 1
5.16643762502053 1
5.08475869071762 1
4.15699178370957 1
4.96627577900019 1
5.12195197413422 1
5.19915727699555 1
5.462910724676 1
4.22152888668829 1
5.10036359158081 1
5.01523902386986 1
5.66568989379239 1
5.62112804208993 1
4.81219310291457 1
5.31022441176434 1
4.92987555527929 1
4.58920167779433 1
4.69257149079852 1
5.31200527218082 1
5.25867041928163 1
5.14484540924196 1
4.81024325246402 1
4.52220279776046 1
4.85820871461213 1
5.08335866652819 1
4.84579345034605 1
4.33683167878707 1
3.90718188499172 1
5.51676778375587 1
4.87381371267746 1
4.50122376875379 1
5.59739025804606 1
4.7549307063059 1
5.31223275468765 1
4.33094510545377 1
4.88042134635082 1
5.13877884011782 1
5.37517258702087 1
4.87602703406939 1
4.32148258062608 1
5.56439481797378 1
5.46402450619868 1
5.11637541763502 1
5.22985705509822 1
4.76179743333122 1
5.27365226125759 1
5.22030334530109 1
4.61704958675278 1
5.02258884220705 1
4.94812930851215 1
4.76553253135787 1
5.76444017962622 1
4.5698620817425 1
5.06121287930407 1
5.54583223789378 1
4.90197072253759 1
4.80906691739459 1
5.39498463782566 1
4.45943360029969 1
4.81478667016285 1
5.17128018381636 1
4.83242319034525 1
4.69292262862941 1
5.69330580754288 0
4.27821912799648 1
5.16368213087738 1
5.6592133930031 1
5.41472821425239 1
5.35084447976289 1
4.68521005036567 1
5.51796465774209 1
4.95740978022373 1
4.68009364793663 1
5.84247178031884 1
4.43578059271411 1
4.26689051324252 0
5.68901677963696 1
5.42149717223473 1
4.95235498970071 1
4.83170730298601 1
4.41259084311125 1
4.42045912574738 1
4.1508771165123 1
4.93235171604663 1
4.0664447347908 1
4.83943984207512 1
5.18358604250921 1
5.79817544906697 1
4.56859721995768 1
5.74068126385135 0
4.46804183350128 1
4.84525144537289 1
5.05272307294317 1
5.57540395107712 1
4.69779458557563 1
4.97454130052488 1
5.28139994112137 1
4.6909037837031 1
4.89699772581971 1
5.25983747369238 1
4.47136462907374 1
5.05711814155267 1
5.23198259881215 1
5.59704310950742 1
5.18472126679296 1
4.05074014075314 1
4.49407947542695 1
4.53286147063211 1
5.73242684668242 1
4.19586106571831 1
4.61659024254116 1
4.71012964657421 1
5.93391715537056 0
5.26793485192789 1
5.52737321029298 1
4.88563172824097 1
5.86005786991312 1
4.71387354783097 1
4.74401900563933 1
5.28129576328136 1
5.76695759136913 0
4.86359518088856 1
5.46603065361954 1
4.90606108860675 1
5.27228660628388 1
4.92548302074611 1
5.08804529312907 1
5.32868574028968 1
4.73664172695547 1
5.94361763207173 0
4.74693882070704 1
4.73633694059454 1
3.87292104722991 0
5.2444244919425 1
4.24395295281751 1
5.42578969980254 1
5.16796532721397 1
5.57132728690599 0
4.91621308492496 1
4.87622755317908 1
4.92901345276355 1
5.18914819910004 1
5.92442895704616 1
4.90669629172039 1
4.56241960487027 1
5.27771822542969 1
5.23841744278539 1
4.72537205313462 1
5.2163761394504 1
4.49059474602295 1
5.26107297797285 1
4.53759660195813 1
5.09908962668588 1
3.55652322662126 0
4.96127047434563 1
5.27041497110473 1
4.45064331627668 1
4.81427573569513 1
5.11668228019216 1
5.09829508359832 1
5.6118644520173 1
4.66474289764392 1
5.07146581627347 1
5.59859699934052 1
4.62512907054009 1
5.28625978396258 1
4.89270092273441 1
5.31691566372362 1
5.40793152628387 1
5.21565738716501 1
5.23632490285955 1
5.06190702059 1
5.41315953975425 1
5.43995594377223 1
5.26041165669059 1
5.12623708374546 1
4.87523714104778 1
5.4253058624632 1
4.22163142213043 0
4.38749959767738 1
4.77057926528497 1
5.39270692890943 1
5.91509425695527 1
4.64547517243484 1
4.94102896908842 1
5.2999923344844 1
5.04644270080534 1
4.57944501925059 1
4.52441387333499 1
5.60878268283152 1
5.3822513948998 1
5.26874614685682 1
4.31303358706693 0
4.58536700565992 1
4.24952776470036 1
5.10024551390254 1
5.0570050775843 1
4.68540963321979 1
5.2831741499806 1
4.79703811978028 1
5.32749541083197 1
4.33304637655462 1
5.15748788750943 1
4.76568515473726 1
4.48847087231365 1
4.35843594798438 1
4.15647767728142 1
4.72707828883168 1
5.37928652384208 1
4.69333661872047 1
4.74199789830364 1
5.27244188445528 1
4.44040454446863 0
4.33682463032939 1
4.64680720376792 1
5.2453400021127 1
5.38045414416553 1
5.80471008969407 0
4.36156567710237 1
4.97737702165697 1
5.53688178697618 1
4.61853616750546 1
5.04911844798415 1
4.79974675672584 1
4.47327382266219 1
5.03257890769643 1
5.75745857114419 1
4.79999245884981 1
4.90818247156916 1
5.77607817334268 1
5.94031597499781 1
4.5792759199692 1
4.99104013702605 1
4.58805827029451 1
5.17543678164687 1
4.26565491889326 1
6.00367902769018 1
4.79275941677185 1
5.05475971542996 1
5.12382773066283 1
5.47471230167462 1
4.75957502671209 1
5.17325077333096 1
4.92908879480447 1
5.08959019790756 1
4.8521233806376 1
4.91434684347416 1
5.10800552905681 1
4.75233338704147 1
4.76840912432601 1
4.37023856596571 1
4.16452263230392 0
4.55592474185127 1
4.43402859354034 1
4.52994465558575 1
4.58051809693396 1
4.87621170911445 1
5.22048594712065 1
5.51487707652826 1
4.74627046898569 1
4.13415023299495 1
5.04987463075725 1
5.55371145740183 1
5.25105490339731 1
4.87475992453856 1
5.06016008851115 1
4.79127834931158 1
4.23582210610683 0
4.66334510280074 1
5.3356858823858 1
5.5600585092103 0
5.80474735483151 1
4.85771245068703 1
4.8280720031783 1
4.57559421712025 1
5.04266477916494 1
4.99809126912885 1
5.43802860941222 1
4.67027405554904 1
5.37656213854313 1
4.57317855956816 1
4.95623294888846 1
5.77739987969472 1
5.08232424801305 1
4.9889357155189 1
4.72246700209343 1
5.44714409020538 1
5.20086085541714 1
4.89406446704834 1
4.73269875383491 1
4.53974975359618 1
4.65552359110363 1
4.75814093220514 1
5.62069674336856 1
5.08549685038489 1
4.79966050424925 1
5.07869681464557 1
4.30216576538653 1
4.70146625887315 1
4.9310467689217 1
4.74649882652914 1
4.65999190371517 1
4.0118130054782 0
5.39455177472582 1
5.08284850261804 1
4.8131324241814 1
4.86442792103348 1
5.06944989032872 1
5.10063321199582 1
4.87165453673305 1
4.64396700318278 1
3.50391132390907 0
5.09444527947066 1
5.89681567658309 0
5.38070225817851 1
5.57346094247132 1
5.03599601039338 1
4.87417128187618 1
5.2043751734505 1
4.08343936905682 0
4.10607946160574 1
4.1550573482299 0
4.7967271256249 1
4.67501571096202 1
4.78288761464768 1
5.09158491903555 1
5.17284318231735 1
4.85265418381595 1
4.55528171271619 1
4.38822744325119 1
5.31182622621812 1
3.63475189579964 0
4.84036178185933 1
4.17189179726606 1
5.21521961710047 1
4.99381501068282 1
5.33591708043915 1
5.26585575057801 1
4.93631477433961 1
5.39247570130611 1
4.81396433414527 1
4.99021597451005 1
5.31586046855742 1
5.24932632954681 1
4.75766435452303 1
4.45867394614597 1
5.30731852155779 1
5.42787821217843 1
4.8213634422883 1
4.78210652632867 1
5.2044285997739 1
5.03653840774586 1
4.29536420964318 1
5.87808796627052 0
4.31876106057662 1
4.20189509155062 1
4.60397123677947 1
5.38979678140806 1
4.7492102111988 1
4.96075891302449 1
4.97664675383893 1
5.19978050423677 1
4.2638063705676 1
5.39229003049933 1
4.42608725449757 1
5.49190684542857 1
4.92060676339548 1
4.92537451301934 1
4.65802440516158 1
5.74142480170824 1
4.18579574977164 1
4.65519568044631 1
5.90379895146314 0
5.23802374394498 1
6.05934884526598 1
5.52521722529517 1
5.59464737081906 1
4.29235061010695 1
4.51337779728388 1
5.07902977332897 1
5.67702917282521 1
5.4539181232776 1
4.49136111834092 1
4.31716523853473 1
5.30697765864982 1
5.66604571891025 1
4.82779617149292 1
4.85306960214371 1
5.11143795217019 1
4.99524416017333 1
6.05867393514318 1
5.1181217965606 1
4.64609680893692 1
5.28679200155235 1
5.00995692966251 1
4.96967521434039 1
5.34180406190117 1
4.58392001073473 1
4.83917626477939 1
4.69842672046507 1
5.03857789393062 1
5.04494813590525 1
5.07767236386502 1
5.38451278421372 1
5.1723969350181 1
5.31963908822436 1
5.45397572992322 1
4.43101201174839 1
4.84559857197658 1
5.03104963011368 1
4.36304253647645 1
5.2462214251116 1
4.47422602510602 1
7.62627123928957 0
5.18303082685516 1
4.89953557956286 1
5.37933322554257 1
5.3046070489757 1
5.23231112437998 1
4.75541529063565 1
4.53375397681493 1
5.56786003846221 1
5.32799497746645 1
5.00534457701416 1
4.74833361803288 1
5.2512087048686 1
5.50905471050403 1
4.67036354199997 1
4.6527775215306 1
4.62614841742592 1
5.50902701233653 1
4.22194678115352 1
4.68333393440593 1
5.26740892078783 1
5.8728714905777 1
5.11736737562763 1
5.40037967571783 1
4.43763039055493 1
4.89425413971651 1
5.24631265432659 1
5.13800496034716 1
5.07447527614355 1
5.96804338891179 0
5.3836452284229 1
4.77111217661645 1
5.18378133631158 1
5.81976390294593 0
5.45874121008777 1
5.08641327545912 1
5.19423719332718 1
4.97691304999872 1
4.89187265283219 1
5.92477118512663 0
4.69461114325685 1
4.7365360709294 1
5.54652950367848 1
4.81271308670296 1
4.98769689421902 1
5.11716734144953 1
4.54739922801861 1
4.44546565206967 1
4.65062763741536 1
5.56703692739261 1
4.1883590422583 0
5.17709639682289 1
4.3424220991984 1
5.11545118740821 1
5.11299818009561 1
5.09342850416651 1
4.97548466206011 1
5.2093594159881 1
4.79875677834536 1
4.87134788574628 1
4.3977913466484 1
4.80062464793808 1
5.09992995216945 1
5.28647912320745 1
5.01627198937337 1
4.77258011029749 1
5.67389359272359 1
4.61547863642845 1
5.39375100441974 1
5.07946776270557 1
4.71746527035453 1
6.65064221212458 0
4.97362593906298 1
5.88789655286489 1
4.41358355474654 1
4.64807270461001 1
4.54727750140607 1
4.54303786930219 1
4.70384501383963 1
5.01719736755779 1
4.64589469101037 1
5.07581886743563 1
4.80060669479911 1
4.49860545296505 1
5.68496810738539 1
5.48027526761376 1
5.04393720584669 1
5.57489931639847 1
5.14925494161881 1
4.70978536674761 1
4.57117327146604 1
4.85063981014003 1
5.4448130381737 1
4.81372632004621 1
5.59531638322714 1
4.65752653639456 1
4.74484373706974 1
4.21240016268569 1
4.58085414415917 1
5.08628975461845 1
5.36451136621315 1
5.25060645540192 1
4.2475441074721 1
5.30940243404139 1
5.28690536450191 1
5.14567077898787 1
5.08912602139647 1
4.69838845297342 1
4.54974716497472 1
4.53753984201585 1
4.58481373409996 1
4.91082056382831 1
6.20989173718071 0
4.91391163313757 1
5.49865705801667 1
4.77541333315091 1
4.36201455537696 1
5.51053998331469 1
5.59465245900689 1
4.95901574025313 1
4.08418525771907 1
4.98471939663242 1
5.49606015925409 1
5.15072840389582 1
5.7406191869992 1
5.54629173200531 1
5.44851910541156 1
6.03881279061335 0
5.00279252460774 1
4.81896027614636 1
4.59648738041972 1
4.8002495151181 1
5.24729955917029 1
4.86731197846022 1
5.06754715371037 1
4.64420348496176 1
4.22788964383943 0
5.60109073985115 1
4.47053374223591 1
4.96823670829784 1
4.68550012613046 1
4.82638495218415 1
4.95250776896375 1
5.31057250925077 1
5.21345877820917 1
5.4144231761382 1
4.88981131986362 1
5.53986980230727 1
4.96457893187823 1
5.77172759255847 1
4.27166937353188 1
5.33230935933191 1
4.49873803638533 1
5.025946681902 1
5.19523442875058 1
4.57710453433323 1
4.57200464587359 1
5.05155588640538 1
4.08178694556262 0
4.83281095199049 1
5.39933160420257 1
4.91533095958578 1
4.86268331093216 1
5.51734930896998 1
5.10377657771361 1
5.33304728111595 1
4.97058675136725 1
4.9656657981431 1
5.40501695880848 1
5.98653711856704 0
4.94283586128756 1
5.07989670807679 1
5.53046105061256 1
5.23360589683255 1
5.44046799070479 1
4.59333535168228 1
4.99009007949815 1
5.08477618327037 1
4.45982257314995 1
4.57156159190329 1
4.44330941953007 0
4.94489276398931 1
5.95945742191422 1
4.70886117610349 1
4.89870241564276 1
4.65186381731319 1
4.60248916007554 1
4.85266525779038 1
4.88622346675655 1
5.47975547591219 1
4.86344018717727 1
4.73128072974556 1
4.80802481829634 1
4.6023910799248 1
5.54695324058953 1
3.99538219089288 0
4.76006685491849 1
4.45968054981501 1
5.32611439739052 1
4.55123415343628 1
4.310718440206 1
5.81961908168059 1
4.29108337975644 1
5.3529751157214 1
5.16600158758886 1
4.85336273362506 1
5.18011200210428 1
4.87144669443935 1
4.41697877947069 1
5.40352709339175 1
5.70156113850385 1
5.25159585050103 1
5.03760954769842 1
4.80229910015523 1
4.546737442474 1
5.52810553740272 1
4.77595370291889 1
5.03368778367909 1
4.85819210597448 1
5.63435663104623 1
5.19776513569988 1
4.96821077868703 1
4.92364287883609 1
4.59741915010889 1
5.19379232454855 1
4.8866968583425 1
4.61539347344493 1
4.12811339595658 0
5.32850317984269 1
5.05750251193717 1
4.77024846231752 1
5.43668354164451 1
4.42340808657066 1
5.22998243806233 1
5.0940841978564 1
4.42110384471107 0
3.88483721514911 0
4.92733689353292 1
5.63496954707691 1
4.06803614004265 0
5.04902616428493 1
5.22475709118875 1
5.40445041474425 1
5.58824040866377 1
5.49799214320412 1
3.96632406004877 1
4.78870867219864 1
5.8201203823087 0
5.00603451853584 1
4.81216622640874 1
5.65420412765186 1
5.7054273455288 1
5.2636716412002 1
5.54277377476515 1
4.99100647240371 1
5.59536084417358 1
5.51267772886721 1
4.74340605016529 1
4.54218961883666 1
5.64600921792845 1
5.68432257594058 1
4.61939675150547 1
5.28737018130048 1
5.62087571643061 1
5.44526506794973 1
4.59797158442579 1
5.79831862710068 1
5.40181832390846 1
5.02745313893794 1
5.10173386088978 1
4.40904060849162 1
4.94747439649447 1
5.0216662729662 1
4.42306679333139 1
5.30834649762773 1
5.39814490048738 1
4.17189988778894 1
4.8575186069421 1
5.2974846040278 1
5.89107057800168 1
4.6433506982686 1
4.45641925806196 1
4.89617664263954 1
5.03867489405085 1
4.69780375206372 1
4.22810078681142 1
5.82145657682892 0
5.23058690379243 1
4.53148487730555 1
5.48507165709935 1
4.66328758150992 1
4.53240001690672 1
4.92922347307612 1
5.38266543179744 1
4.81995129633455 1
5.01856804351042 1
4.48266048527737 1
5.33849024882922 1
5.72083584478734 1
5.73708723112626 1
6.16780650597162 0
4.50800618608794 1
4.65043800493134 1
4.4889416555524 1
4.84837430684658 1
5.25722851473038 1
5.54510606705814 1
5.68108025344263 1
4.86173440819816 1
5.70702421882095 1
5.28774527321419 1
4.89709709444437 1
5.13854090925021 1
4.73527262519507 1
4.88368793266892 1
4.75266084696322 1
4.6056439009525 1
5.53232398598972 1
5.10276028508697 1
4.4093503058491 1
5.38766556980277 1
5.37143219070866 1
4.70241618182274 1
5.86006673120086 1
4.86324184054833 1
4.05541997684227 0
5.23925749118079 1
5.63308451858232 1
5.22977817625024 1
5.65077214353476 0
5.5763607921455 1
5.44740124934203 1
4.61866660577446 1
4.96756712485899 1
4.77632267322477 1
4.26116903982511 1
5.31345968646948 1
4.82535926808172 1
5.33035060523417 1
4.06290253711741 1
5.37102530851512 1
4.50962239080301 1
5.1427269154578 1
5.85391629936997 1
3.89308333493494 1
5.09817460229961 1
5.09573516733628 1
5.34331984834807 1
4.50391803480696 1
5.64698973318702 1
4.93888966070267 1
4.77716756819954 1
4.00839168227574 0
5.84532504210323 1
4.66604433421531 1
5.71137276530732 1
3.87315751059067 0
4.99038602269261 1
5.13251797683763 1
5.04175648646501 1
5.43714539463379 1
4.73707730149603 1
5.11972368200023 1
5.30175890168031 1
5.69743329842929 0
4.61962536986566 1
4.94959337242926 1
5.7193875562018 1
5.67007586637581 1
5.75015753678758 1
5.4343452052722 1
4.75940154476091 1
5.38476134698002 1
5.55240875584829 1
5.34603733747117 1
4.28227976394671 1
5.73701798847414 1
5.2377853004123 1
4.84073909228987 1
4.00664871566995 1
4.48557852363947 1
4.62061331566076 1
4.76496897745588 1
5.53504947658532 1
5.87255011337862 0
5.24727720951909 1
4.81410302587648 1
5.20578882081218 1
5.34787768916591 1
5.66782325097193 1
5.5550040556292 1
5.12834315092575 1
4.85701998386337 1
5.69139331911065 1
4.19463814203273 1
4.53922782188409 1
4.9180998315907 1
5.7270719657285 1
5.57487659493288 1
4.9081078997082 1
5.09576774860157 1
5.04843952371724 1
4.75214084816224 1
5.07631544149002 1
6.28025002971319 0
5.28997165920651 1
4.0364557627217 1
4.79474692258556 1
5.93107361126332 1
5.01858412332503 1
4.81175068376174 1
4.81048198630117 1
5.57119428031389 1
5.30867216735351 1
5.64253555750584 0
4.80563633233708 1
3.77993480874248 0
4.49621551216036 1
5.27345578890271 1
4.96967959941928 1
5.64696377897892 1
4.96759997289777 1
4.84819280446736 1
5.06805402485765 1
5.50483024866104 1
5.32767260328892 1
4.20986092791198 0
5.11626577554653 1
4.85382722835836 1
5.14829085876676 1
6.18150393529778 1
4.3541505569775 1
5.10941230831024 1
4.91422242299325 1
4.81505210590343 1
5.59076226109556 1
4.92124912505314 1
5.60965935558995 1
5.3016795358713 1
5.06605228538109 1
5.3370864767534 1
4.55313396806981 1
5.01021610509191 1
4.34193353817642 1
5.33030207843755 1
4.61623945264094 1
4.76873730075986 1
5.4081127987086 1
4.99381161614974 1
4.9061422874813 1
5.10328398677978 1
5.29914775006876 1
5.43754668817195 1
4.50703721798575 1
4.49743562564628 1
5.36454934541104 1
5.41159588673956 1
4.71764026875048 1
4.51181798903436 1
5.42261302054622 1
4.67994728116799 1
5.30136099833251 1
4.88883351996333 1
5.80504745936223 1
5.24688675679491 1
4.84258979679612 1
5.69662547561428 1
4.64911207280481 1
5.09100080766999 1
5.09111286265171 1
4.47879772387336 1
4.70597010141474 1
4.89901233902118 1
4.616469979594 1
5.28349779968941 1
6.10850983125375 0
4.79213217448426 1
4.53287000943757 1
5.2858806286806 1
5.014511629994 1
4.48709972096681 1
4.81796189000329 1
4.83186061294236 1
5.37230077242515 1
5.18799855503575 1
5.11461030702341 1
4.30096921632048 0
4.66916525098997 1
5.838756912272 1
5.2947701559134 1
5.45402364445805 1
4.67529616332949 1
4.38294267029376 1
5.11688772778161 1
5.08978273399775 1
5.61632959561302 1
4.7135621257341 1
4.88939363941409 1
4.54869858445313 1
5.07925675185211 1
4.17982876867467 1
5.12268699739211 1
4.65673047037222 1
4.82805876189146 1
5.44599553849237 1
4.82694509376443 1
5.24773038140535 1
4.98045688209058 1
5.0359492851784 1
5.15197344576534 1
4.37853137254272 1
5.49655421673518 1
5.35385804096712 1
5.49462587870215 1
4.90981622261218 1
4.60619723747375 1
5.61584047340701 1
4.58616390218489 1
5.12861850905768 1
5.11617101481866 1
4.90299890749076 1
5.15260998312876 1
5.7068397617843 1
4.8783135450055 1
4.9219623072192 1
4.30940520071878 1
5.63160067020409 1
5.23649312483261 1
4.31429384888915 1
4.68937492483109 1
5.08379910122523 1
5.14656425024637 1
5.06006174188765 1
4.48210841867375 0
4.60321827661382 1
5.74902042865933 1
5.2722854439794 1
5.27383667654031 1
4.72812204391376 1
4.80071818539661 1
4.43650562843694 1
4.66119368325251 1
4.48760858430121 1
4.89976571167157 1
5.03528780065553 1
6.1432508802738 0
5.44319535980422 1
5.42355662084173 1
4.92389013253264 1
4.42438955333633 1
4.60332872783325 1
4.80439391267334 1
5.83546257984739 1
5.33548671310975 1
5.39891372129688 1
5.03527118605859 1
5.97745461510681 1
5.08859983643847 1
4.9524687892674 1
4.52308099072866 1
5.46136135769682 1
4.48926344553934 1
5.39886844773297 1
4.58519883599414 1
5.16908539574824 1
4.71050979440982 1
4.8464849583983 1
5.36509975237777 1
4.6383833294935 1
5.08821476712568 1
4.27104014103315 1
4.98170738023459 1
6.01520780728261 0
4.90803904052027 1
4.51526457485205 1
5.30648282694666 1
5.05847115919521 1
4.98363213181223 1
5.26862354048742 1
5.50647962533942 1
5.14907837813241 1
4.53296240164704 1
5.82221812311916 1
4.89700353246546 1
5.08185696578918 1
5.13498570288948 1
4.64814770605482 1
5.63061300956512 1
4.71917982215338 1
4.25487281243836 1
4.467964038667 1
4.74308799133165 1
5.20441078460413 1
5.3693903984872 1
5.21088844755524 1
4.70559497771431 1
5.49280049449795 1
5.3036753445138 1
4.99840092477343 1
4.41291343582955 1
5.57620621567968 1
5.02660991955528 1
5.22911536228257 1
4.62230447206123 1
5.05159010767677 1
4.36500375570889 0
4.69464384481554 1
5.15679137309638 1
4.88380432262519 1
4.42985693950199 1
5.55481647982661 1
5.10368346678435 1
4.86207451860226 1
4.89128033613596 1
4.97612883134049 1
4.45639436266432 1
4.40840043113801 1
4.68035125997306 1
5.01940783331078 1
4.89474744167577 1
4.70856271163157 1
4.43170362263147 1
5.98125926073385 1
4.27248614969106 0
5.28227099347845 1
5.68266571339304 1
4.74335228048842 1
4.83761424499357 1
4.94455843687607 1
4.74645973373663 1
4.93260761774955 1
3.87208020790655 0
5.44088660328447 1
4.78263964221253 1
5.91695597697867 0
4.60543523151918 1
5.50300454552433 1
5.39574553640466 1
4.98970806236392 1
5.26459366898242 1
5.15806502838334 1
4.85179832997014 1
5.17632597057756 1
5.26343180541735 1
5.37819093415048 1
5.26259968185465 1
4.93142668333001 1
5.69281195013108 1
5.17890163061267 1
5.60618130020663 0
5.26726724257379 1
4.8054330181012 1
4.90709910576913 1
5.17704409743852 1
5.11741074803826 1
5.75798631607529 1
5.28536902043142 1
4.78667817392074 1
5.44107155248479 1
5.73461056044314 1
4.19756466861915 1
4.9645026702139 1
4.96774812282352 1
5.87141951053432 1
5.21626689149525 1
6.5471486708245 0
5.35584093958204 1
5.3959190078171 1
4.95356253051715 1
5.04119771536672 1
4.3849111955349 1
5.36318894944103 1
5.27177499194633 1
5.03708172478977 1
5.10239416421606 1
5.10519269022537 1
4.65461969624515 1
5.77358180884555 1
5.05657117404044 1
5.72480306705799 1
4.70250031649341 1
4.97633823099044 1
4.39675547104738 1
4.34698285859515 0
4.90910067375805 1
4.48137112019623 1
5.18209311804784 1
5.06047090395984 1
4.56190459937233 1
5.48391088747781 1
4.82243884699319 1
5.23437501628514 1
4.89417134458888 1
6.02124570250143 1
4.71067574959817 1
5.16412575287397 1
5.24800544048295 1
5.85110888186635 1
4.51894535529195 1
4.64905578679885 1
5.02778732647832 1
4.07671498096169 0
4.97948205606694 1
4.59871936581615 1
5.88637862419229 0
5.53668830774278 1
5.32689819391805 1
5.74855400388683 1
5.08451292354209 1
3.97583800047187 0
5.13541812848683 1
5.03658171813653 1
4.97963632261705 1
5.3308778114946 1
4.20497119588246 1
4.52386134657669 1
5.01793872565149 1
5.53415081889962 1
5.27030741598914 1
4.0483177501721 0
5.00093466852284 1
5.08738009790289 1
5.80867335825049 1
4.62637705538199 1
5.05825205720608 1
5.72272691172066 0
5.12796743472464 1
4.07345307291924 1
5.45988725720139 1
4.64595783859039 1
4.33505855502823 0
4.98746562097835 1
4.88122980782219 1
4.66757074239412 1
4.64007373679605 1
3.87231708367669 1
4.89051538111239 1
5.19776475515184 1
4.63463774913668 1
4.34880178562746 1
5.71055577626633 1
4.86499536750926 1
4.9405706749366 1
4.81403348885946 1
4.921787509115 1
5.32638171814181 1
4.92416161699079 1
4.88731504147275 1
4.83281614620634 1
5.00910459617273 1
5.43721907546112 1
5.02508516986185 1
4.24986950692075 1
4.56310787087583 1
4.8742461419129 1
5.23799821124055 1
4.86323695161141 1
5.04503857225114 1
4.919069897767 1
5.21984358107696 1
5.08124831083869 1
4.17735993115801 1
5.215921449037 1
3.97875641068022 0
5.05617223492624 1
5.52533043880039 1
4.69579491869089 1
5.47034525203631 1
5.14244960852462 1
4.37824657193648 1
5.08721783207533 1
4.84896766772607 1
5.19549637554389 1
4.83971415125597 1
5.52184591309068 1
5.3139496171095 1
4.94115194018271 1
5.18302081429283 1
5.22802460368527 1
4.61972562354249 1
5.8566181675064 0
5.49315519633986 1
4.99642153900225 1
4.97057646789875 1
5.16454485617403 1
4.83981226129444 1
5.40758235375627 1
4.97549131550587 1
3.77511122610716 0
4.74461131288895 1
5.47500982787551 1
4.93805130078557 1
4.2833714409084 1
5.19771474263072 1
5.15705990733574 1
4.16216003975222 1
4.98639203531814 1
5.05472596818997 1
4.87977846559886 1
5.03552730974918 1
4.79029106177981 1
4.84241329108474 1
5.45800431894598 1
5.20305251544535 1
5.4166771792777 1
4.08606887284098 1
4.39595772898348 1
4.81662697230289 1
5.08687658856715 1
5.48741376857615 1
5.26224295500373 1
4.23889818677275 1
4.97391882410436 1
5.04308504634934 1
4.90786296474438 1
4.55248867509965 1
5.42454283689642 1
4.56576500944427 1
4.17804518330396 1
5.40113209437534 1
5.20937392584108 1
5.82750550933816 0
5.54496752217016 1
4.79414294271408 1
5.54410796602922 1
5.5652365962081 1
4.65778204284964 1
4.68114418399776 1
4.75232468606752 1
5.04460629769968 1
5.03357464941609 1
5.38080624347751 1
4.95597056721191 1
5.24875046589626 1
4.8028505240934 1
5.28032487021224 1
5.04509284804837 1
3.62516759512606 0
4.57960879501368 1
5.5819196611082 1
5.34502251347246 1
4.84845917253665 1
4.76737713298043 1
4.5521510252264 1
5.24329335793986 1
5.22135560257788 1
5.27772343738393 1
5.13615469991242 1
3.77389762351441 1
5.37777467813907 1
5.41292677133045 1
5.46927288546858 1
5.78511341584433 0
4.77570628561851 1
5.05171024818399 1
4.9232365321074 1
5.15468646881008 1
4.7255373952488 1
4.82522179603132 1
5.45837391210986 1
5.27288121733795 1
5.07554897165302 1
4.25175992459735 0
4.54719632563988 1
4.20559425287329 1
5.47859716193221 1
5.08883891891746 1
4.88903456106743 1
5.02015252698129 1
5.10623644253828 1
4.66083743476763 1
4.67796461537525 1
4.97683649934746 1
5.44717976710375 1
5.04543652690425 1
5.23231009603417 1
4.74198116520638 1
5.14199872374417 1
4.55490155753772 1
5.13091836705872 1
5.23336674675489 1
4.92442073163353 1
5.1564962863971 1
5.38658972556142 1
3.48751289499274 0
5.19653927152903 1
4.72440840212164 1
5.210681199877 1
5.01412587751602 1
4.51725707991171 1
5.10868579911812 1
6.05856944691527 0
5.04875489602605 1
6.06401633490412 0
4.51591015267603 1
5.16648711202125 1
5.61393923846914 1
4.76921386405216 1
5.24535039692412 1
5.13508870124241 1
5.19288501271857 1
5.04717458184502 1
4.88088531036155 1
5.88008384641476 0
4.85818885813251 1
4.99108538181985 1
5.15606877033015 1
5.11092060897262 1
4.87169434858251 1
5.73840442062142 0
5.07805158129502 1
5.57433728694808 1
4.9289540364229 1
4.80208840182176 1
5.61711927276176 1
4.98180498181742 1
4.61859819560972 1
5.29761006385461 1
4.80584760780717 1
4.63062612661523 1
5.71541483363608 1
4.85186249543686 1
4.86002354401589 1
5.43593324681643 1
4.86687855505363 1
5.61498380565661 1
5.26870464277603 1
5.73480879724227 1
4.43401128827316 1
5.42180547230751 1
5.35190581747505 1
4.60747893833786 1
4.76560120538599 1
5.83785325583886 1
5.07207200198193 1
4.22372742522593 0
5.07128108987946 1
4.97031305355681 1
3.90554677464074 0
4.67887911322855 1
4.8931029602535 1
4.36216712765547 0
5.05763033615352 1
5.07367723821334 1
4.61216133661409 1
4.7895083420241 1
5.19250750618799 1
4.42317653052457 1
4.86124296203471 1
5.25056583683277 1
4.24640942952269 1
4.67178592226861 1
5.55650413564597 1
4.55420769340305 1
5.32359524510335 1
4.86810230616689 1
5.95502128138721 1
4.2459171815008 1
5.07573993327413 1
4.46684795339057 1
5.00158469010367 1
4.96358722078868 1
5.23580708577022 1
4.87261000780643 1
5.08036300358895 1
4.60631149319942 1
5.7573643222853 0
4.79251610137033 1
4.75468179681785 1
5.07189520423731 1
4.80239547953077 1
4.66154643486448 1
5.09660322530519 1
5.57646433767748 1
5.97567428066039 0
5.71275564493503 0
4.38668998750225 1
5.37565136790438 1
5.4688741010592 1
5.58034416756605 0
4.34547701495827 1
4.58582297399971 1
5.13818782909996 1
5.90705240514077 1
5.33536114355631 1
4.34830860701839 1
4.23047326569241 0
4.91423106385291 1
5.39227781915172 1
4.50103439608681 1
5.08064609727046 1
4.53501165992711 1
4.88589750079452 1
5.75821850396844 1
4.43235869848547 1
4.98679801600117 1
4.91973916488604 1
4.7731105788412 1
4.88601266173306 1
4.68176896452572 1
5.18903079889561 1
5.34352205622045 1
5.37485356115304 1
4.68097760220112 1
5.30113983617536 1
4.61237209709085 1
5.68878417583448 1
5.42460300647202 1
4.69062537478218 1
5.14110703026866 1
5.12431081576477 1
5.48854023206641 1
5.08879940730511 1
4.60848451042726 1
4.93707726398302 1
5.21195233693702 1
6.31443539787609 1
4.79238495790461 1
5.40057291806755 1
5.64364983273522 1
4.83804466172167 1
4.47774146731663 1
5.70605277802078 0
4.17712364030426 1
5.17380574818901 1
5.11601044841902 1
5.57629130305074 1
4.79722595357302 1
4.68550446607965 1
5.70739267805367 1
5.17102157417872 1
4.95745549334047 1
4.73658490809489 1
4.6114090659624 1
4.51804072849222 1
4.6639522220799 1
5.27289560520472 1
4.91630965245218 1
5.59709343382626 0
5.79893147593046 1
4.72644989976063 1
5.01018354903713 1
4.81658830031364 1
5.44571071154464 1
5.51664340182896 1
4.42727266823639 1
5.89960753765253 1
5.72089560377088 1
4.70637686419483 1
4.84539830105231 1
5.30333982760916 1
5.13518824878448 1
5.18253060809187 1
5.50091583938812 1
5.76674412736203 1
5.56259559902443 1
5.00930529830566 1
5.98435616482494 1
5.35263115904284 1
5.2892395519588 1
4.84618517453284 1
4.80308088259306 1
4.96952931980276 1
4.78575747532445 1
5.095068436647 1
5.34646101760753 1
4.66653106918127 1
5.6714619663467 0
5.65458741299416 1
5.03155387284018 1
5.29023760280427 1
4.60684803351399 1
5.4067320219815 1
3.97173103762633 0
4.89023817542865 1
4.67056313817416 1
5.00744145941104 1
4.8071804507047 1
4.70550512848539 1
4.18680432611852 1
5.77314946617141 1
5.34586859104691 1
4.21700240508176 1
5.23548510973691 1
4.29562123926235 0
5.28022348275352 1
6.35718403796373 0
4.38385860335846 1
5.09518892369274 1
4.55966128076664 1
5.1076882637969 1
4.46385652419067 1
5.00617334108821 1
5.2927371248626 1
5.59634922978944 1
4.81548526168649 1
4.65567389620985 1
4.98889808200719 1
4.31944890102819 1
4.74203568178586 1
4.76833823726109 1
5.85123918722901 1
4.91681416681902 1
5.28713326414786 1
4.42439966847518 1
5.02151222126601 1
5.09994187686135 1
5.68278646824283 1
4.37392570518951 1
4.96635870971363 1
6.06445635728811 0
5.12655537807298 1
5.48296522083568 1
4.63179923832531 1
4.52236864121841 1
5.50267236787446 1
5.11464684357562 1
6.65130387939435 1
4.49027721390699 1
4.65749583936194 1
4.68573892022325 1
4.858962697482 1
4.86771470136097 1
5.11361572823034 1
5.14272236965461 1
5.21915535928344 1
5.00729177545934 1
4.56343774485541 1
5.29203371835645 1
5.28601256831057 1
5.28685119139036 1
5.25376899841878 1
4.80476701825974 1
5.05707139308612 1
5.33952525248584 1
5.12159228208509 1
4.57812038247688 1
4.70056481965988 1
4.27976310872485 0
4.85670088363776 1
4.41491541567795 1
4.77302872899154 1
4.75074317180979 1
4.30491699090762 1
5.44015273689697 1
5.45538781549156 1
4.06547815701792 0
4.97626054529792 1
4.97506976573784 1
4.45830356871245 1
5.95612598981823 1
4.40967189075508 1
4.60168794790893 1
5.70066075001627 1
4.71165572415973 1
5.11436518999754 1
4.82444567392143 1
4.79344731778167 1
4.67427701819586 1
5.76108451086741 0
5.25813443701666 1
4.35613188636935 0
4.38499125760623 1
4.94374175587399 1
5.82476371664042 1
5.55304248731482 1
4.50927211690684 1
4.8007742517752 1
4.99246841048475 1
4.98516506841251 1
5.22020468547291 1
5.00342506975739 1
5.15514942090381 1
4.89370018155491 1
5.52434657629013 1
5.32792515179959 1
5.02377792572513 1
4.73377634364209 1
5.16596577196123 1
4.7577553367175 1
5.36507581825909 1
5.51817879905429 0
5.02921230854546 1
6.60037558395067 0
5.37045506862108 1
5.9034037854949 0
5.09908288501062 1
4.95939498142299 1
5.54309573226667 1
5.14779783605225 1
6.0281005098248 1
6.66581178433497 0
5.19670662342579 1
4.72600791712703 1
5.02697838128063 1
4.12656982867923 1
4.04163778148601 0
4.97341820511253 1
5.34435400226191 1
4.50279134322774 1
4.14872124530114 0
5.2610993743037 1
5.35857654390445 1
4.75185813376715 1
5.37245292096963 1
5.77418506237144 1
4.85678701637868 1
3.98814398124409 1
5.24420769960166 1
3.86366269656077 1
5.43188937795174 1
4.13423972810148 1
4.06047702721891 1
4.4214840016762 1
4.44261567450274 1
5.04368069082188 1
4.91076212101787 1
5.47066804740976 1
4.45975403010382 1
4.44382416815402 1
4.59427602077644 1
4.90156904571872 1
4.77459289130594 1
5.06669742546365 1
5.23490623857729 1
5.91447026066992 1
5.49742945579436 1
4.70914654329976 1
5.15523092575026 1
4.37672570783778 1
5.23044367086797 1
5.16450974105908 1
5.08412905467911 1
4.68691991710046 1
5.27009819993618 1
4.9214216108013 1
4.96762168461638 1
4.39358125963144 1
5.26822211295052 1
5.09717336644594 1
4.31026488056666 1
4.30102228597685 0
5.16617094700981 1
6.0227201776661 1
5.8774232952262 1
4.39335501231696 1
4.75339254209037 1
4.84820750610604 1
4.99000016837192 1
5.37380051652749 1
4.59854595923091 1
5.22789323000002 1
5.51821071445207 1
5.28060280838022 1
4.01502128183564 0
4.84380497898818 1
4.23384317162085 1
4.785002984398 1
4.80747308622411 1
4.878544285311 1
6.14987448350002 1
4.46478503168281 1
4.21620206220821 1
4.57527395347814 1
4.45748414071048 1
5.90493416685146 0
5.1406598902765 1
5.11895751086896 1
5.57001269805733 1
5.05920129227922 1
4.70251500815666 1
5.15154356747499 1
5.23475589333778 1
4.85953258883734 1
5.11259840066801 1
5.03189278621681 1
4.96990245499716 1
5.62168545822118 0
4.84835226432175 1
5.12962605212965 1
4.89849534780488 1
5.00624638243352 1
4.78208786632043 1
4.86163669216228 1
4.7268186447534 1
5.5547097804229 0
4.53715627654202 1
5.12287878634723 1
5.64978485748471 1
4.83219542727228 1
5.34115595587989 1
5.16438134491932 1
5.78687504324233 0
4.54544400995491 1
4.8704457250301 1
5.4200651697836 1
4.39505479609731 1
4.5837520711703 1
5.40550229726841 1
5.05501307659232 1
4.95020171422343 1
4.07313085564493 1
5.46360324778685 1
4.28368163153185 0
4.78125089880377 1
4.7178365599121 1
5.32468713968001 1
5.15953440714997 1
5.20126695085211 1
6.01791107457102 1
4.81828698875144 1
5.56126156682423 1
5.54511607043452 1
5.25484379733701 1
5.07243676471424 1
4.76923320336231 1
5.28677401424496 1
5.11556990937699 1
4.73783542838148 1
4.5302116331544 1
4.70451232470743 1
5.04478844555807 1
4.88891319457039 1
4.58879124438076 1
4.77882790724854 1
4.63714758324212 1
4.65680426482212 1
5.0359153932023 1
5.01340253633375 1
5.04016089838533 1
4.68493859788312 1
4.8878240627656 1
4.9061904111555 1
5.03040223195029 1
5.94230904306063 0
5.55915203837743 1
5.57979819647521 1
4.59582905397157 1
4.69873273922437 1
4.88244793551453 1
5.71258223908292 0
5.32754137687373 1
5.04662654311882 1
5.63857334837889 1
5.60443440993521 1
5.00715467742069 1
5.17556830712996 1
5.76132549957463 1
5.25457516400035 1
4.80329715820839 1
4.31306352371175 1
5.04987937507256 1
5.50951899126554 1
5.44940901592575 1
4.60723680787877 1
4.85771671981349 1
5.59239504885928 1
5.27838876090054 1
3.64988908929616 0
5.51078898527496 1
4.71553698393488 1
4.95677636610084 1
4.2951761148452 0
5.59111925609415 1
5.05569438391906 1
5.30516171650927 1
4.91322705762873 1
4.10493486096428 1
4.8369667681455 1
5.11299849129098 1
4.3480986501841 1
4.72698345468123 1
4.74110522692754 1
5.30273932143576 1
5.07401113457917 1
4.3885465252448 0
5.10299251691384 1
4.76328830941244 1
5.46037003964895 1
4.45520990994003 1
4.20608570558223 1
5.38073004390771 1
5.420626336296 1
5.06767215052172 1
4.89310327934695 1
4.91682800430812 1
4.89863930196545 1
5.05075415747482 1
4.80585423868683 1
5.21685869307331 1
5.21058201033587 1
5.44073818946705 1
4.72205252470658 1
5.84150276997502 0
6.08064256107105 1
4.81317526552198 1
5.27912695510717 1
5.0145172941463 1
6.17701052333172 0
4.9421027867135 1
4.57622308795786 1
5.16037439321364 1
5.81577612281172 0
4.53204848929969 1
5.40125629095732 1
5.40723785144626 1
5.31985828265815 1
5.03394069416983 1
4.96549858343515 1
5.35842785063379 1
5.31232902132291 1
4.75672590096355 1
4.82710626715965 1
5.30532664286881 1
4.98100639762865 1
4.88393095033771 1
5.30753522130789 1
4.76254821154877 1
5.19709218013821 1
4.8434307295597 1
4.89871483777576 1
4.25590033999831 1
5.44425231021037 1
4.94385302426255 1
4.41243688653887 1
4.68278417036434 1
5.46744065547863 1
5.37673351040607 1
5.50142037434031 1
4.82551677436764 1
4.90999224528975 1
4.91669824917314 1
4.19751506801255 1
5.6916448661144 0
5.26489598896127 1
4.05543370213752 1
5.31355793223278 1
4.83822792154588 1
4.72477004849869 1
4.86263861246275 1
5.1288206433236 1
5.31033111658958 1
3.73705250673163 0
5.11878444553767 1
4.6905131594726 1
5.34835251607736 1
4.86009810516633 1
4.68096707221244 1
5.01147406237974 1
4.57364545282347 1
4.8081950280961 1
4.33097601297226 0
4.81991010009406 1
5.5467455764526 1
5.78839040144948 1
4.29084682855531 1
4.56658673567808 1
5.72990842522489 1
4.4123996491829 1
5.3441077381835 1
4.89858134648523 1
4.4445287508375 1
4.55922353355305 1
5.22655160294426 1
5.23917640665124 1
4.41376789056049 1
5.72474829353754 1
4.56723359049817 1
4.62970039536094 1
5.41102995995918 1
5.00201884523344 1
5.73367236116311 0
5.14212070168523 1
5.43107626934438 1
4.92266715691859 1
4.42381174744651 1
4.24169960891357 1
4.86495947413735 1
4.23041770514683 1
3.89534665256228 0
4.51200215801651 1
5.08842724307287 1
5.02542205615142 1
5.15525540986949 1
5.3665155635 1
4.88855545115554 1
4.87919663410072 1
4.71317137576499 1
5.03059539788262 1
4.84414228764297 1
4.84064207681046 1
5.27473643858908 1
4.3359722831389 1
5.64754735221384 1
5.02792229459548 1
6.08920843522337 0
4.95173663083766 1
5.97849082754213 1
4.45530383965537 1
4.97600873487905 1
4.61931054841174 1
5.34150376360961 1
4.10902528827897 0
4.89908513346097 1
5.0556055827977 1
4.94822444267034 1
4.44346218025398 0
5.11253376032982 1
4.9957232052906 1
4.32367646703301 1
5.89496396531535 1
5.28716144851085 1
5.04137312804443 1
4.75917418471502 1
4.74596443183149 1
4.84633275284262 1
4.66212958849435 1
4.35755116767554 1
5.35671499238221 1
5.23371869929104 1
5.31620495371159 1
5.30492522919105 1
4.90541333317365 1
4.81358802379371 1
4.8864905363926 1
5.30051421140755 1
5.05650364936072 1
5.61541479375887 1
5.00421389209246 1
4.61977833302935 1
5.21219292127049 1
4.6553034025802 1
5.30545011128127 1
4.93341549040062 1
4.95747837535045 1
5.19387230829037 1
4.9088470297955 1
3.59445495005902 0
5.49943744418546 1
5.24942224673007 1
6.31957842098946 0
4.00242833207492 0
4.65324059756623 1
4.94287199831725 1
4.96072444346327 1
4.66513728432761 1
5.65146792072139 1
5.25093621088506 1
4.59140147847084 1
4.49861892543483 1
5.31220644893305 1
5.71960822756108 1
5.02766148066591 1
4.82248962199339 1
5.11145736886308 1
5.61688891444685 1
5.23251470368821 1
4.72462635158414 1
5.19034773335511 1
4.52991004328787 1
5.19308643927041 1
5.2014733987061 1
5.19458964434465 1
5.9907332983702 1
5.09465425254569 1
5.11348587671754 1
5.21377885150516 1
5.70200680282987 1
5.19757941188745 1
4.76777095973892 1
5.43534021547518 1
5.61184232370925 1
4.95779260671393 1
4.66033787209797 1
5.02691785957313 1
4.9647468443616 1
4.85357091720686 1
4.75706311581506 1
5.42479310687625 1
5.24374433708596 1
5.10801554832859 1
4.17608423078883 0
4.84280531361818 1
4.56597815571181 1
4.67404628031457 1
4.82857175875682 1
5.02257791765963 1
5.29625436219794 1
4.59368950983597 1
4.69632899372392 1
4.81078483619135 1
5.5663290063028 1
4.77619030464596 1
4.91787164679653 1
5.04386025809171 1
5.32811313607287 1
5.02673029733861 1
4.47322230390105 1
4.97639355442536 1
5.29425908050763 1
5.13007823937685 1
4.26063440946584 1
4.86418425468061 1
4.76314046906008 1
5.74721841318531 0
6.22777012496603 0
4.72227707265321 1
4.68588300213394 1
5.57978817284894 1
5.01662350737489 1
6.04158778300653 1
4.76239706143739 1
5.10273303266456 1
4.94277390265753 1
5.66094586983948 1
5.19913515318933 1
5.16387459962392 1
5.44780380785936 1
5.13600493216027 1
4.52729015531583 1
5.2929652578094 1
4.0957240251384 1
5.15868643869704 1
5.44297137972262 1
5.06380362254537 1
4.78977102869037 1
4.91670481332977 1
4.47515660395898 1
4.78397788413519 1
4.76717812562324 1
5.16325733791718 1
5.01637816380693 1
5.04641006552315 1
5.30011497638174 1
4.36666201148012 1
5.34377246497987 1
5.31814855821985 1
4.32939022521134 0
4.49698377653418 1
5.27863145607308 1
4.46662498969048 1
4.81412581199152 1
4.46406627181475 1
5.24372346743048 1
5.68195329278504 1
5.38937512152202 1
5.19479014395649 1
4.48192029894619 1
4.69493757711597 1
3.73216211557736 1
5.19137166976917 1
4.41719756351605 1
5.66508277415761 0
4.80617367402741 1
4.72056776723886 1
5.01922983029579 1
5.79496982290225 1
4.75474500792188 1
4.70881989458176 1
4.2391875273975 0
4.82396058300905 1
5.37501319156472 1
5.05357750613613 1
5.1006814099341 1
5.34747932219057 1
4.44860712788873 1
5.72987142468542 1
4.86394985505374 1
5.42166147494342 1
5.59928275736146 1
4.74076312876859 1
4.63429880906959 1
5.46509721446033 1
5.3411080455629 1
4.54027837815613 1
5.66250300114008 1
4.76945989309747 1
4.19151126278217 0
4.62119802132329 1
4.86609298889872 1
5.06567349312691 1
5.45227350339841 1
4.13082112568985 0
4.80609352166114 1
3.88852324800402 0
4.66943952022762 1
5.64582647725815 1
5.33043923279727 1
4.53601673554551 1
5.18398231121782 1
5.87518927243847 1
5.3684397659194 1
5.02491463202468 1
4.90039881469007 1
4.99482275478494 1
4.70616947967147 1
4.52517615686843 1
4.12323519355187 1
4.5451220876841 1
4.3267994391165 1
5.22585101565238 1
4.29601054574023 1
4.99411442141079 1
4.73864923013507 1
5.22485366594351 1
5.61698161536921 1
4.86737871244649 1
5.18136509500538 1
5.33616013597555 1
5.79897472150979 0
4.38726407693636 1
4.50614213676404 1
4.87882641516058 1
5.531318540176 1
6.04721988177115 0
5.72469002309226 1
4.69004077771104 1
5.84732071104587 0
5.21204698828256 1
5.09236316426913 1
5.78396666280194 0
6.1215149562371 0
5.31769100325981 1
5.82012816304339 1
5.75222297065004 1
5.34273637462142 1
4.27861360783267 1
4.49191086478685 1
5.70035480449206 1
4.96582765069001 1
5.18400066463788 1
4.69308232675102 1
5.43919982136784 1
5.38246331878236 1
5.00974115901418 1
5.63060423523952 1
4.05170295263822 0
4.88053061604209 1
5.05982301250087 1
5.42325281861695 1
4.81634486143206 1
5.1282230676682 1
4.50991795465443 1
4.51539305228535 1
4.60345376392947 1
4.39007230910568 1
5.39079033156705 1
4.98117171719676 1
6.00006151659588 1
4.51745204443741 1
5.43450593896503 1
5.35320216793362 1
4.96161033359328 1
4.8005892609022 1
4.87947936829674 1
4.82505272779197 1
5.01355879991695 1
5.33224000407925 1
5.37615898251575 1
4.15250715764189 1
4.64772955786553 1
4.4380368971747 1
5.75113096411461 0
5.66560800905179 1
4.8717757122784 1
4.23817790887744 0
6.07330102088506 0
4.41206242269086 1
4.91547065645677 1
4.76985824756673 1
4.62566605437129 1
4.85729473356613 1
4.64718785172397 1
4.66887637461902 1
4.52814347943747 1
5.35212280451201 1
5.15072079213822 1
5.09999500159729 1
4.49866707126217 1
4.20972509857835 1
5.2282924512318 1
5.20240354067145 1
4.28297193782427 0
4.22781781885471 1
4.79443614101696 1
5.14090495118883 1
4.82382734845143 1
4.62026128517439 1
4.85759344031399 1
4.96249301132726 1
5.30099801142071 1
4.82661143288257 1
5.27277049880682 1
5.14000420085409 1
5.78852598241536 1
4.90802072319806 1
5.69938909288192 1
5.00258074729127 1
5.09743001399763 1
5.13388742946935 1
4.93987528564845 1
4.83854775297827 1
4.83072476183345 1
5.05340362946784 1
4.80431462466596 1
5.19953457082503 1
5.82723048080566 1
5.45797943716995 1
4.77628582181476 1
4.646818808247 1
5.13513134617904 1
5.59414125532704 1
4.8995559430549 1
5.35955748019536 1
5.77503576574945 1
4.6056331919194 1
5.15435191935599 1
4.99079288936252 1
4.42556005580801 1
5.11182671192681 1
4.57953790242195 1
5.3660489360792 1
5.897050522308 1
4.74071667753616 1
4.91668538886053 1
4.73287452528346 1
5.01617614128025 1
4.86910642266578 1
5.20877782601665 1
5.46768917365826 1
5.3227140666734 1
4.39544965970053 1
5.36008793800547 1
4.25277974425316 1
4.25130872047112 1
5.44875115534866 1
5.37481453021176 1
5.19397880336815 1
5.17092719428655 1
4.36028795525232 1
5.58508987725601 1
4.69860851811468 1
4.85355520505515 1
4.93900044566726 1
5.68791614836167 1
4.6280027062891 1
5.65028302152696 1
5.17738874162832 1
5.13753099286339 1
4.63996252000558 1
5.34351519087788 1
4.77914053010545 1
5.27992026824855 1
4.88998130766014 1
5.35216645386488 1
4.47379649459617 1
5.8095202932317 1
4.99962601883479 1
3.97042135975082 1
4.79458369577433 1
4.98363838222554 1
5.33408088702065 1
4.01895966107599 0
5.16484609576977 1
5.00648983452513 1
5.24142012759029 1
4.20964105054106 1
4.49282477320655 1
5.38047598792173 1
4.86035104361907 1
5.06697492404824 1
5.26329274033812 1
4.68588941116629 1
4.63593365389039 1
4.90804257944481 1
5.02559681208472 1
5.26881537516098 1
5.10234607000134 1
5.38382532627835 1
5.76125533802458 0
4.82193395492873 1
4.4835176383252 1
4.06727463249422 1
5.08787567946035 1
4.97532256940454 1
5.34861967193864 1
4.61313783513299 1
5.9539533218026 0
4.48032645634638 1
4.96480890973467 1
5.27994574461616 1
5.04332981427119 1
4.94595313331341 1
5.41543800794359 1
5.42900165851279 1
4.58291387125001 1
5.4728930586218 1
5.44958442528986 1
4.78743846042602 1
5.54175485774221 1
4.76099768614108 1
5.30929072051659 1
5.41938402933411 1
4.79489189130997 1
5.79267953491363 1
5.97083747131348 0
3.80568480593347 0
4.46245472748496 1
5.10696414490982 1
4.97332571811761 1
5.376195970523 1
4.65788400823541 1
4.60630627530223 1
6.14417803710282 0
5.62363198200165 1
5.2900936733875 1
4.31206015269974 1
4.09212875295986 0
4.72298389659948 1
4.22214057588346 1
4.72303892255701 1
4.98413543539732 1
5.4520033935393 1
4.57568338423092 1
5.1603230599095 1
5.43058241933013 1
4.27503556543433 1
5.20314014684033 1
5.04563108055249 1
4.50357715777246 1
4.94506999947187 1
4.89756500242805 1
5.8100690087172 1
5.0160932372844 1
4.95582687511398 1
4.23417107951209 1
5.27844942078002 1
5.44137294515855 1
4.85647382363879 1
5.44777767615505 1
5.32021720889 1
5.17732503931171 1
4.55980457637575 1
5.63787222070155 1
4.23396709786397 0
4.10325274554652 0
4.79859878527779 1
4.95514445258737 1
6.00280319926765 0
5.50860202385146 1
5.22956670103889 1
5.56724413911578 1
5.00721338249873 1
5.11508787060556 1
5.15810490217318 1
4.70665921675773 1
5.18218831937101 1
4.98333358241751 1
4.60189096105781 1
5.50412646413861 1
4.64394088016781 1
4.75367913949178 1
4.59889035276271 1
5.68210637342412 1
5.21671759025465 1
4.58517296076558 1
4.42542588618007 1
4.82932193839962 1
4.79931418444185 1
5.02850189686206 1
4.84541850182787 1
5.56534072723867 1
5.52848616683742 1
4.84889291548495 1
5.25488576013986 1
4.75761359183078 1
5.00278482752917 1
6.29395237341221 1
5.27225046620446 1
6.46609690263127 0
5.6493674665693 1
4.81923035059006 1
4.87205488103989 1
6.30428238252247 1
4.65914551127604 1
5.27110327603264 1
4.90825672365609 1
5.16680203851818 1
4.67763713191908 1
4.56478568309536 1
4.85593632160959 1
5.38485801780701 1
5.2208935517229 1
5.44573668956665 1
5.1396243803624 1
5.10546372658672 1
4.90629368330699 1
5.3996337614825 1
4.88357155088899 1
5.34496577956671 1
5.87062644195941 1
4.85652712582391 1
4.73299061658926 1
4.63630467527518 1
5.03864671919195 1
4.17235566299706 0
5.05093574451749 1
5.70413656508796 1
5.61368666434515 1
4.94466364745496 1
5.19582101188391 1
4.81764937970594 1
4.9043565231929 1
5.37910798858354 1
4.93035541721793 1
4.87508485049292 1
4.38847359256277 1
4.60713770927283 1
3.87785822226593 0
5.34242270858213 1
5.42533444981352 1
4.37889003994605 1
4.95486334382795 1
4.24944238956085 0
4.36822582884366 1
5.06321094840528 1
4.76709473101116 1
4.64505156504288 1
4.99992171382249 1
4.79003858041941 1
5.71926004835792 1
4.92918001638809 1
4.9403245941309 1
5.60668007428628 1
5.37416158408608 1
5.47361740188143 1
4.28346025697369 1
5.17465727691142 1
4.53421749509386 1
5.6616705265259 1
5.48236005950533 1
4.95519385567117 1
5.20334697170988 1
4.41433914884271 1
4.37199663122643 1
4.36855624965734 1
5.82570578455504 0
5.34331769762798 1
5.13275161329625 1
5.14483784958761 1
4.13178121143047 1
4.54258299349529 1
5.52770756108154 0
4.89017797996568 1
5.54177540336141 1
5.98756898164491 0
5.31813975593589 1
5.24306659836253 1
5.71542544896311 1
5.68784127524443 1
5.95130672388001 1
4.28056031640719 0
4.8632223190567 1
4.88083420800591 1
5.6029736861094 1
5.09548446299633 1
4.85423213428111 1
5.44151581709055 1
4.87395536462355 1
4.63563085801414 1
4.80242909304663 1
4.41917509041654 1
5.4209812707126 1
5.00352272554428 1
4.85788173526236 1
4.84154312390752 1
5.09034482481119 1
4.76861333335939 1
4.35756210289517 1
4.99208756412646 1
6.82722730647611 0
4.9619365996556 1
5.02328903302262 1
4.6069649557265 1
4.91672032761094 1
4.64645255646542 1
5.62527681937796 1
5.05972957196374 1
4.63958212973808 1
5.13128699171399 1
5.92141523108007 0
5.57175370413223 1
5.00256215536434 1
4.6338174585613 1
4.65682073291434 1
5.069112562137 1
4.66461991781433 1
5.39231013550713 1
5.57718361951817 1
4.22185832121776 0
5.00247601125433 1
5.49306505583792 1
4.32824227784388 1
4.97611327042507 1
5.07964867589835 1
4.72823474432585 1
5.31122539331287 1
5.10944823740895 1
4.57217786322056 1
4.60749837446211 1
5.23268685411991 1
5.14545216490754 1
4.8117435881157 1
4.8247593756818 1
4.36660731991234 1
4.35462565040485 1
4.40699619461044 1
4.59530768914423 1
4.7878423552844 1
5.59055142785255 1
4.40439657326635 0
4.55455139309658 1
4.69797133949992 1
3.35988566795574 0
4.92054094759 1
4.74801821774417 1
5.83051083488707 1
5.4267599892796 1
3.88674087164889 0
5.00015032538151 1
4.59716732330605 1
5.06655417401853 1
5.39106650839131 1
5.12199665877832 1
5.48603602150867 1
4.35420188233342 1
4.98840027612777 1
5.73117679440303 1
5.02182980825136 1
4.51353837781776 1
4.86772399307682 1
4.96174550630065 1
6.111637058501 0
5.67194194154537 1
4.73369225077245 1
3.8912525690396 0
5.22760188687413 1
4.77045762931623 1
5.06797994527429 1
4.72343603762059 1
4.58324768308776 1
4.88973776156605 1
5.27119782028444 1
5.07657067072621 1
4.94348189931774 1
4.49761666614475 1
5.77060763929204 1
5.30071869636505 1
4.16045268251095 0
5.31250897024403 1
5.41528316054076 1
5.30522672939452 1
4.83896539916084 1
4.20327887976168 0
5.13401559449548 1
4.93945244372563 1
4.84060817559441 1
5.06498951998259 1
4.70833354902415 1
5.02419061877074 1
4.67695616063856 1
4.79928081786383 1
5.35467250611964 1
4.31215671365923 0
4.124182477547 1
5.21883143177763 1
5.00222816331221 1
4.98331565455338 1
4.21808116667843 0
5.36485250809756 1
4.69122907266574 1
5.11247723217844 1
5.4246522866404 1
5.40146686044697 1
4.49297373061447 1
4.46866140392439 1
4.28082085719964 1
3.93118181793898 0
5.14659351014693 1
5.40774479560494 1
5.10023994620651 1
4.43419010931202 1
5.08856225535578 1
4.82100534926291 1
5.36729540896627 1
5.13219610502031 1
4.88794494293065 1
4.51661818951228 1
5.22002990984793 1
4.74735806658333 1
5.18013506622811 1
4.8711184163835 1
5.10438714562587 1
4.44969818528906 1
5.37059632415438 1
5.42094280440139 1
5.09246074461813 1
4.17631082125284 0
5.13230095033576 1
5.3361078100348 1
4.74115211262081 1
5.32427952180322 1
3.91746163487211 1
5.53720597234235 1
5.01911923190125 1
4.77821052113875 1
4.7535067886605 1
5.06928258850767 1
6.3078197877809 1
4.80699238643571 1
5.50635623002302 1
4.87134808486931 1
5.07083827665588 1
5.04816615092786 1
4.58113667034256 1
4.83967190579884 1
4.91808183278217 1
4.28725854139227 0
5.18432390985877 1
4.10357145716436 0
3.69632181280581 0
5.25381441554672 1
5.33801855367644 1
4.10273560192096 0
4.82011056927261 1
6.14751301706667 0
5.81657446451228 1
4.84628403444552 1
5.48151545670627 1
5.14072477373986 1
5.23567499979827 1
5.26307012138476 1
4.6152749597891 1
4.89730841107798 1
4.69051081508137 1
5.29831871831332 1
4.72567578010132 1
4.40382944769134 1
5.46549993251962 1
5.17774587120009 1
4.97284297184393 1
4.88532786843601 1
5.14542307170749 1
5.17272492711474 1
5.28482808247133 1
4.53373880126326 1
5.27697818864463 1
4.60240124074387 1
5.00360237109971 1
5.26734935514242 1
4.65175284966477 1
4.54316927179504 1
5.73219660542248 1
4.84394654301245 1
5.452609139628 1
5.69610841096836 1
4.64694957977709 1
5.81155431803945 1
5.02190681550376 1
5.09451084257666 1
5.39988471842054 1
5.72663834486698 1
4.90526657505994 1
5.00609306052375 1
4.31385582894459 1
4.45921916311018 1
4.94547646069558 1
4.71387955873255 1
5.63606360241789 1
5.08870321437891 1
5.43244818287631 1
5.36441872027243 1
5.69409797883836 1
5.85965762742555 1
4.81616544028226 1
5.15527754309353 1
5.40330605796885 1
4.99539475404506 1
5.04439225314634 1
4.87014492876368 1
4.80062707047732 1
4.90800287030297 1
4.78929414471845 1
4.41050059726288 1
4.71542160652248 1
4.7250581563477 1
4.33725047302394 1
5.03421219803706 1
4.75711003994766 1
5.16494525426539 1
5.27762150423401 1
4.38063194609499 1
6.1163148856247 0
4.74025553360442 1
5.17054224693842 1
4.86931932278475 1
4.83285558532313 1
4.81877793499978 1
4.73772815803836 1
4.86805618223175 1
4.60836060049012 1
4.76072825163568 1
4.93897032952526 1
5.68697031949236 1
5.24821125942927 1
5.05654428708931 1
4.79743107199533 1
5.04006080097785 1
5.10197006952475 1
4.87226720640776 1
6.40062812043884 0
5.44872290954547 1
5.14942002265934 1
5.06674320408381 1
5.95456717455638 0
5.52879120177896 1
5.76230667040739 0
5.78032861226124 0
6.19003637147615 0
5.16713137353085 1
5.02168976247894 1
5.34312002588999 1
5.32073379852398 1
5.33240993066206 1
6.133945343216 0
4.01009337376799 1
4.63485539582061 1
4.86863076913434 1
4.64635035352371 1
5.00425610536585 1
4.55080339750268 1
4.38636275624914 1
5.5364448522117 1
5.48359762480248 1
4.79927855054012 1
4.44108040517505 1
4.88178117272335 1
5.27513871665538 1
5.39866416045438 1
5.10287245218545 1
4.91811964753931 1
4.52827450423373 1
5.52969434592853 1
4.11101268368634 0
4.99363045430331 1
5.26499179829947 1
4.71023933790202 1
4.80731006388186 1
5.6437391460577 1
5.0085102138985 1
4.6724922098455 1
4.90234360169735 1
5.22580101373869 1
4.91304020538822 1
4.69902111229634 1
5.33917575527101 1
5.18986090512617 1
4.60693894671084 1
5.42565193538054 1
4.98342962505358 1
4.51853229653079 1
4.34605545341751 1
3.23770280414713 0
4.93658756792361 1
4.77922952900597 1
4.92865983496953 1
5.31553655408872 1
5.3686836217256 1
5.19920737300081 1
5.46809859251882 1
5.26529620735772 1
5.52211772932673 1
4.88278127113685 1
4.96453558954025 1
4.67546487283574 1
4.66465708799135 1
4.34735383523398 1
5.15513849168166 1
5.4152742186758 1
4.88999411477899 1
4.56603604279172 1
5.47077595587384 1
4.94734047562806 1
4.89479941986842 1
4.83926091581858 1
5.38695222658477 1
5.00564285718498 1
5.47643700557287 1
4.80215857201778 1
4.84462031245282 1
5.40931057725606 1
5.11583646194494 1
5.87138736621278 1
5.62882985846113 1
6.24046871614917 0
4.77038504081407 1
5.8974157287142 1
4.87708019001733 1
4.98907795843839 1
4.18016208622276 0
5.30976508403565 1
3.9837601050795 0
5.27270901877671 1
4.30246419920403 1
5.26805129484419 1
4.86387405362117 1
4.63910318765732 1
4.91728879290156 1
4.51294853787349 1
5.72245245723961 1
5.38481029129104 1
4.96875933051375 1
4.48838732513185 1
5.1434391363212 1
4.56228432404679 1
4.56221093134688 1
4.82733686987003 1
5.10328241623869 1
5.57430635948267 1
4.31744636739905 0
4.77458520110485 1
5.25394059699077 1
5.27433163110756 1
4.87787048054287 1
4.05281007249376 0
4.01807571398058 1
6.03802920600492 0
4.9628918824723 1
4.56887188328717 1
5.09276732093716 1
5.48056799942931 1
4.39095002541089 1
4.97435760069889 1
4.73653286568688 1
5.49235523633263 1
4.31458110830443 1
5.15356991869145 1
5.14951240359778 1
4.88973562607577 1
5.14887489079479 1
5.77251981532539 1
4.30735782485178 1
4.73794528353064 1
4.15921855040197 1
4.85523725724652 1
5.37606987296097 1
4.10673178931619 1
4.43779871311041 1
5.44684734469886 1
5.70658688526061 1
4.11053519220465 1
5.8045798592972 1
4.44633413323535 1
5.79981474248745 0
4.3062734875938 1
5.091020799197 1
4.92949188808139 1
5.08238172768559 1
5.07895442385959 1
4.7898287751616 1
4.90108247018307 1
4.42381464371714 1
5.57671879562449 1
5.22150907415882 1
6.24084508038837 0
5.58928279550729 1
5.34808227222672 1
4.25886676380059 0
4.56670891200486 1
5.26891600449484 1
4.84648473674655 1
5.02550562828449 1
4.84237870888349 1
5.25741153091873 1
4.3510147799872 1
6.02485128771399 1
4.93278324751569 1
5.46884087989492 1
4.9561393710205 1
4.06726303217261 1
5.67101012180151 0
4.69743793194377 1
4.14470342468966 1
4.43247277434521 1
4.25463171946533 1
5.77793232848689 1
5.15061104374512 1
5.06708647550291 1
3.63343988105286 0
5.38333937321771 1
5.5422520258542 1
4.34025522240443 1
5.10258842710582 1
4.58398533561607 1
5.13825852024347 1
5.31520494415798 1
4.87748142979921 1
4.55646094266772 1
5.35121111668455 1
5.24917186781834 1
5.76270449320954 0
5.62034935237006 1
5.11641416652365 1
5.2899404623713 1
5.27986417478781 1
5.38435219098177 1
4.1245360034337 1
4.4452183934441 1
5.16128239805565 1
4.7657874664404 1
4.52382098415341 1
5.94338812182796 1
5.79928703971108 1
4.55378353976549 1
5.08193549961816 1
4.98134108552253 1
5.67775983420395 0
4.56502005178854 1
4.98360758898332 1
5.2356137859714 1
4.9718801363378 1
5.24553801566115 1
5.6536369935906 1
4.46708807403887 0
4.34060627792517 1
4.82238674053264 1
4.37306965836155 0
4.56861221554413 1
4.87504918161803 1
5.06116551087063 1
5.2500852386911 1
5.58577229338355 1
5.28349280714905 1
4.84968684275601 1
4.72437684572486 1
4.96926414200661 1
4.32261251354394 1
4.22220144103646 1
5.71215787007439 1
5.35803202050563 1
4.56676800824942 1
4.34449408976994 1
5.06162822097935 1
5.37977003430021 1
5.49823016715741 1
4.89679134238752 1
5.59919819614543 1
5.9305091608879 1
4.70332714966565 1
5.34260243983864 1
5.1893341962047 1
4.36839698303594 1
4.55881262370145 1
4.98181392304986 1
4.48926606858282 1
4.70138248359345 1
4.90707492630399 1
4.47803570144038 1
4.90349155137247 1
5.76081025101848 1
5.40706108174244 1
4.25082249710005 1
5.11940821260438 1
4.91931618134504 1
4.91720387179814 1
5.07432215271551 1
5.44003004812573 1
5.88841382186841 1
4.6961034357593 1
4.62694809066829 1
5.03219645219219 1
5.28698251774097 1
5.31437891970932 1
5.66263020895533 1
3.87062931721905 0
5.21387891430167 1
6.00140658618479 1
4.58070268394079 1
4.73955516238101 1
5.15961975578475 1
5.01454375270976 1
5.4359106260967 1
4.2647779913006 1
4.86449744745731 1
5.05067707884786 1
5.40051149428552 1
5.54130324149688 1
4.75019291960832 1
5.01708451602014 1
4.31493188439931 0
4.41043615720071 1
4.95674462327832 1
4.72066773362642 1
4.23440723919249 0
5.00127742605918 1
5.51028107764858 1
5.02861178911916 1
4.60508372975367 1
4.74178684957798 1
5.3360114923061 1
4.74858069418573 1
4.9290850093756 1
5.2850740857581 1
5.26631161728647 1
5.61202375586629 1
5.19922245660974 1
5.29407645402527 1
5.04095196339903 1
5.27841124000286 1
5.02709977494649 1
4.64981780995042 1
4.3391961244893 1
5.32098871406696 1
4.329717377926 1
4.95212323206666 1
4.39291072580399 0
5.57628280830733 0
4.3743585009857 1
5.17300654007078 1
4.90470138400177 1
5.32644085836525 1
5.05703314745651 1
4.72527642438834 1
5.05522232805429 1
5.36828422095243 1
6.3341843290667 0
5.07848454916544 1
5.3587778965005 1
4.85651176360222 1
4.1772178095406 0
5.15250722694964 1
4.76114882042871 1
5.06087225352149 1
5.31168638889901 1
5.39614378009388 1
5.40207863087029 1
4.21815418653819 0
5.26973856387681 1
5.08856602315399 1
5.04818364097101 1
5.0843132646974 1
5.01218984110719 1
4.61456106316484 1
4.56358562049347 1
4.57809801734887 1
4.55989549905656 1
4.74296527286724 1
5.43011947457013 1
4.44876505275659 1
5.01073900408404 1
3.99115241688382 0
5.32088883960845 1
4.77240154997861 1
4.83070596035706 1
5.15541942733745 1
6.01974983922535 0
5.53819034030221 1
5.25942757297491 1
5.1206183698458 1
4.88931865932203 1
3.88914038297216 0
4.85592623490012 1
4.71513674598003 1
5.44800625285848 1
4.80141625275497 1
5.29931118678437 1
5.4726136961177 1
5.05677875052208 1
4.33791448934662 1
5.01384783609533 1
5.87107922547941 0
3.31341837814524 0
4.62169459148573 1
4.52872257767628 1
4.0840206770326 0
5.03152256493927 1
5.25072339710279 1
5.89814943655808 1
5.1472214691556 1
4.31286300298713 1
5.04196865359437 1
4.84804476460472 1
5.33185554664209 1
5.30310198617286 1
5.23623583639577 1
4.92751943620575 1
4.43668148571817 1
4.60721033485597 1
4.33370624233033 1
5.18175329979001 1
5.24827755216099 1
5.23655277821451 1
4.83813570094004 1
4.66487311808107 1
5.12083511242153 1
4.92442913839702 1
4.99414990008368 1
4.66335995774736 1
5.13347832503473 1
4.41385651374705 1
4.34159284315132 1
5.18087817781292 1
5.69922363516165 1
4.56717218586329 1
5.1538092113218 1
4.72209527354662 1
4.85789889934828 1
5.99916713998931 0
5.03908528718557 1
5.23779768979854 1
4.44989990793123 1
5.90226411525539 1
5.60087971030478 1
5.5799790960328 1
4.87261257268488 1
5.6468695886344 1
4.87076780736798 1
5.43995968810076 1
5.64317060019961 1
4.93364187341633 1
5.20956426767901 1
3.72924594226667 1
5.72234500297655 1
4.9912350489195 1
4.79035761189626 1
4.90348733964282 1
4.90874547693832 1
4.88530831561592 1
5.26241646726216 1
4.76505073473667 1
4.72038368712923 1
5.41534540490913 1
4.0863106543171 1
5.29344900314738 1
4.96463386538281 1
5.30775904991897 1
4.88002839403379 1
4.82035433798965 1
4.49840458622988 1
4.84914544660039 1
5.37965394877447 1
4.8515179545138 1
4.81569480749549 1
5.26252965519576 1
5.19628744949825 1
4.14232736426025 0
5.0960447056608 1
4.48459196749712 1
4.6457028262588 1
5.20444024730589 1
5.05051042071726 1
4.76097859105033 1
5.58669480658242 1
4.4005735899451 1
4.89177128917228 1
4.72645773166771 1
5.59074980967651 1
5.00825590044053 1
5.10759590853952 1
5.23190520988772 1
5.82419153694138 0
4.41347167862011 1
4.63641860589312 1
4.00007430216182 0
4.68938139458202 1
5.34701967867845 1
4.99087636927673 1
5.11334414055609 1
5.80532214788906 1
5.47027073128273 1
4.26720488980968 1
4.85107659700969 1
4.34038550672188 1
4.45555306799502 1
5.13120038427805 1
5.58941394066273 1
4.43588133475781 1
4.07482143663619 0
4.59880415873902 1
5.03888313176798 1
4.76103885827301 1
4.86947623372032 1
4.21216735371561 1
4.97725734326621 1
4.57431017213839 1
5.09857359092164 1
4.91250485515973 1
4.86503566458768 1
5.42114259414193 1
5.30011117052777 1
5.07211630730904 1
4.80429417706087 1
4.90236964598202 1
4.93669687820451 1
4.57467656839144 1
4.82783657991719 1
4.95699236823638 1
5.27770058222296 1
4.61404217529497 1
5.17953646692934 1
4.31810145620046 0
5.56846358424158 0
4.33467260224446 0
4.81191903115221 1
4.92293771143847 1
4.79500699718129 1
5.05222548072585 1
5.03600033618747 1
5.03528877568743 1
4.20425510767505 1
5.40579959344436 1
5.8776072380788 0
5.21010762125704 1
4.99344755628358 1
4.67045511410442 1
5.21836430403921 1
4.772913337536 1
4.45732068507944 1
4.29314800688189 1
4.30277976398916 0
5.02634605225461 1
4.93694894202328 1
5.00724993705802 1
4.79785041703699 1
5.21200127829278 1
5.13813636671246 1
3.94719032159551 1
5.30413859168463 1
5.41220666228141 1
5.39836656717387 1
4.58144013343759 1
5.51763973808352 1
4.92300131587534 1
5.58188454096591 1
4.41145228632947 1
4.96459234827931 1
5.04535527476863 1
4.90273704960941 1
5.21382635796776 1
4.83739762490678 1
5.01950180330224 1
4.72710672846037 1
4.94887488677567 1
5.61745566719945 1
4.80950619573083 1
5.05728655071489 1
5.3817053039754 1
4.85661832630181 1
5.26889804326004 1
4.96949447278376 1
4.89466621761132 1
4.81906415777277 1
5.03057415066584 1
5.89990915537862 0
5.58833664106528 1
4.65789679994727 1
4.66302246786412 1
5.04272963859138 1
4.89599593167375 1
4.57454132445728 1
4.81582164216542 1
3.93054812020134 0
5.77494656931574 1
5.24293955277331 1
4.98742103995398 1
5.60013670985152 1
4.65550275565635 1
6.11100422093501 1
4.61322201496006 1
5.17757128431175 1
4.29115165082779 0
6.07587436132256 1
4.57837323671567 1
5.05256447614776 1
4.842565211255 1
4.96259426257234 1
5.0984749249903 1
4.73319126585126 1
4.20586341743152 0
5.29399308726548 1
5.39671111232704 1
5.0032350782311 1
6.10053209629388 0
5.16666005011272 1
4.99978024978948 1
5.07912963205798 1
4.69221437999389 1
5.40863168791564 1
4.97278261201594 1
5.28387758636913 1
5.18210196520248 1
4.81227689780013 1
6.00096296532702 0
4.94001144208576 1
5.5440826776401 1
6.13188951415933 0
4.92721058519696 1
5.02530140576347 1
5.07461645727135 1
4.59882839215571 1
4.05793403190168 0
5.94522890856275 0
4.66031728737415 1
5.72176793553215 0
4.77331949002077 1
4.89493086252382 1
4.72356980211824 1
5.12541019635939 1
4.77571100227265 1
6.34802726630819 0
4.79516683906271 1
5.82963094133964 1
5.20948627627654 1
5.26312908421319 1
4.90883450342127 1
4.70003487658909 1
5.12196961131696 1
4.9175540738999 1
5.22002784875817 1
4.05488387357922 0
5.18627774165177 1
5.31299799123975 1
5.1822188519436 1
4.84401266079275 1
4.96761608351651 1
5.35104630445603 1
4.39764215984592 1
5.2815710598606 1
5.71890775695169 1
4.05820123539491 0
4.54447821850325 1
4.5369364242417 1
5.4713900013306 1
4.82595362113477 1
4.86054697716291 1
4.88655271437567 1
4.7044015788303 1
5.1295317404535 1
5.25009989515764 1
4.67705533718221 1
5.07475033776985 1
5.10549460711145 1
4.50680904937209 1
5.72390859471706 1
4.77449253451224 1
4.75214666185023 1
4.65042476712648 1
5.14996350087594 1
4.98702985452046 1
5.07396570540184 1
4.88216858423715 1
4.14031255326844 0
4.58707587145923 1
5.12285658296333 1
4.91572394581066 1
5.27887239462315 1
5.52233837438463 1
5.71533174685315 0
5.09579618769749 1
5.7475424026668 1
5.3948904153287 1
4.77661454884567 1
4.95115851554979 1
4.9697785005707 1
5.01036389595714 1
4.89728608120068 1
4.57135947265946 1
4.31107404909205 0
4.59004540533304 1
4.71150073126865 1
5.31794069508971 1
5.87458003008528 1
4.97931838209136 1
4.56740269733464 1
5.33606495003906 1
5.43383586878124 1
4.94288083773531 1
5.22060443647502 1
5.00550236957426 1
4.70749874412446 1
5.40515019102468 1
4.85558059367813 1
4.25630459679711 1
4.71635563020862 1
4.68010446115267 1
5.32365408341655 1
5.20096112056707 1
4.93952743959576 1
5.8994665550073 1
5.10313413328599 1
4.7110546309856 1
4.84348063569091 1
4.51085341016479 1
4.75178868086589 1
5.42880106920397 1
4.96570771395396 1
4.38002804200188 1
5.86348079269173 0
4.9803291532688 1
4.69419783598824 1
4.60251174841163 1
4.92386838175354 1
4.38704510607808 1
4.79229956702269 1
4.9732235188369 1
5.60736850615793 1
4.85954876069058 1
5.23698665109204 1
5.3211228623631 1
4.85851928228312 1
5.5219858645338 1
4.93105285438181 1
4.71029338506068 1
5.33196682487473 1
5.26117929670768 1
5.52128985903719 1
5.01697148605635 1
4.56493284760152 1
4.79960571043372 1
5.45167949469943 1
5.17238511692219 1
5.47055977029818 1
5.07376772180441 1
4.05683558376807 0
5.01196054825776 1
4.92799528679903 1
5.65419479112184 1
5.42964714639969 1
5.25177381165213 1
5.13763617609984 1
4.40009635269533 1
4.58749086456615 1
6.02609726043527 1
4.2510032924576 0
4.36618009972008 1
4.96377906963079 1
5.26112748082463 1
4.65724826015334 1
4.91559790433825 1
5.85276138753857 1
4.85767214634971 1
5.15695608877512 1
4.74124617593885 1
5.36046850344925 1
4.80082634110161 1
5.62180030267039 1
4.70928492845749 1
5.50787512272955 1
4.58156268602064 1
4.67526832367497 1
5.53957463623981 1
4.46305792548409 1
5.12698137892534 1
4.9413964975773 1
4.47495242242887 1
4.70836281219105 1
4.33358122068971 1
4.2397658958242 0
5.44026588815474 1
5.14732365815983 1
5.43061500643745 1
4.75544666730088 1
4.86101950257562 1
5.15583218367956 1
4.72534902790077 1
4.42617857847982 1
4.47460404116296 1
4.88485406170534 1
4.95941949102845 1
4.40044306789397 1
5.22021872024049 1
4.06712470225517 1
5.56750343960204 1
5.44318546923088 1
6.13973826920834 0
4.47596186017418 1
4.72160551162728 1
5.38970964170996 1
4.37774529619576 1
5.38953550245631 1
5.45626790153053 1
4.79153037931826 1
5.14789614936205 1
5.39231772898506 1
5.51519953133391 1
5.50986530751299 1
4.32395555336259 1
4.33600299804025 1
4.9172670474211 1
5.8176165689369 1
4.92832746884182 1
4.84319699255595 1
4.75749716922551 1
4.9392140119109 1
4.816507916142 1
4.55695044783682 1
5.30631745923264 1
4.11314236351713 1
4.68664459976345 1
4.87203255636953 1
4.71726310728024 1
5.02785286155738 1
5.61538205471508 1
4.24300536579789 1
5.35700880772664 1
4.39276639406035 1
5.46962872768315 1
5.10122179412141 1
5.63112997788554 1
4.77843579993947 1
6.08852340217233 1
5.18191226923906 1
4.46550700873466 1
4.86488282688672 1
4.77312253605169 1
5.62739822825344 1
4.94272871452688 1
4.63378704568707 1
5.44649404837639 1
5.57964039556047 1
4.11058288269728 1
5.8240220763472 1
4.97453903361963 1
4.30187068417592 1
5.92107075702019 0
4.79938773581592 1
4.91801414806283 1
4.58328871415801 1
5.24459424043265 1
5.31301092957123 1
4.8379862296898 1
4.95949092849529 1
5.04951049851669 1
4.62877973241625 1
5.05365952965059 1
5.18112637445183 1
5.38912068220075 1
4.93711811703959 1
5.32844333416528 1
5.1840411376184 1
4.66206952972215 1
5.55192034694257 1
4.7182732756508 1
5.97156950853531 0
4.13914607586644 0
4.95386215849958 1
4.16383701294032 0
4.85140268022412 1
6.03741411001032 1
6.42967281815898 0
5.50314260333466 1
4.60937337816736 1
5.21337144624428 1
5.70868573707105 1
4.52492598018323 1
5.09184484818202 1
4.97623141056045 1
4.09264017236877 0
5.69118431186696 1
4.68900373702999 1
5.24797406962638 1
4.35610318424272 1
6.21552078423992 0
5.11443559111257 1
5.59002903023542 1
5.0962819309928 1
4.39674625577156 1
5.22592441849017 1
4.66334523156551 1
5.81722782996097 0
5.55521185309285 1
5.15042540137284 1
5.82187791448245 0
5.39257740268487 1
4.98709155944034 1
5.08935805384879 1
4.35610486339593 1
4.74204883598 1
4.42365722719087 1
5.05748595972764 1
5.14365973444936 1
4.76459602822911 1
4.34767363672027 0
4.9697552339913 1
5.95322080040918 1
4.9178512308254 1
4.51177858486938 1
5.86132854027675 0
4.36295925017122 1
5.06106002706503 1
5.4126265612845 1
5.23709262733132 1
4.93562372079301 1
4.83973307952407 1
4.6805724006128 1
5.91900008361917 1
5.80117039219528 1
4.35148324131687 1
5.25588059673755 1
3.50273673185513 0
4.67741684370866 1
5.12006435481225 1
5.27904279273059 1
5.20287826539717 1
5.10788074809933 1
4.76152249317132 1
5.26735890946147 1
4.18729314994627 0
4.95502217271633 1
5.46140286487377 1
5.42757478510985 1
4.81477761349344 1
4.78796928646475 1
5.01900053219521 1
5.42896375892567 1
4.31233609800871 1
4.96051536139686 1
5.08658920261274 1
5.59318720595158 1
6.08111939657916 0
4.61424191465872 1
4.99204310894695 1
5.08882910612848 1
5.07680397008533 1
5.44220448590428 1
5.30981394174949 1
4.87778748223853 1
5.2594390137313 1
5.10062471731204 1
5.0874276223223 1
5.23831143907214 1
4.63286651410618 1
5.51862425474022 1
4.40951488131809 1
4.42757760111862 1
4.46912045416323 1
4.73393147652971 1
5.17548780605087 1
5.4308445554297 1
5.30792860549003 1
4.56815485111386 1
5.32596572178578 1
5.56895695331507 1
5.00269849713174 1
4.86049402663739 1
5.10463309122392 1
4.6390948006648 1
5.30197841140005 1
4.83261623301783 1
4.77731974231891 1
4.8195473149914 1
5.01929571258815 1
5.19823045425202 1
5.27824401056813 1
4.08709521091429 0
5.29047587986561 1
4.89125216699402 1
5.26425802350549 1
4.72542248619258 1
4.6239045962749 1
4.95013341367215 1
5.04417329121723 1
4.86188433002182 1
5.02800451970772 1
4.90111296645904 1
4.08786245253332 1
4.66374340822532 1
5.29073555648644 1
4.76492537484889 1
4.6881751771851 1
5.40923751473584 1
5.03131597866007 1
5.95348523562648 1
5.80096871193532 0
4.38668462314691 1
5.18150728284398 1
5.36927883900303 1
5.58872323206047 1
4.93758235492842 1
6.23012654783393 0
5.52729361175739 1
5.1701086281532 1
4.50449073884772 1
5.12179833938718 1
5.14790599328228 1
4.9931417051315 1
5.02964387757387 1
5.13075380683139 1
5.03887076606992 1
5.23178442713636 1
5.11003446087683 1
5.22849644541749 1
5.44121357060641 1
4.74935945703871 1
5.37409923579183 1
5.07309921262579 1
5.62395896293591 1
5.05347556875966 1
5.86028390645654 1
4.68216260771532 1
4.53673099335137 1
4.4217034702585 1
5.91892544253881 1
5.22710193611884 1
5.19289243811183 1
4.32350647533987 1
4.89521078217753 1
4.95201077033865 1
4.54387294245276 1
5.22596628233681 1
4.83104648980871 1
5.54515571882279 1
5.50753398411428 1
4.74659700936394 1
5.04224762782569 1
4.38879063190502 1
4.4917899127741 1
4.3920697045868 1
5.20745294036979 1
4.67910658200339 1
4.15035183271838 1
5.17852689624749 1
5.32417984025329 1
5.2532304464378 1
4.98828950344739 1
5.06855173612088 1
5.36141705654645 1
5.01841086420696 1
4.78443651137227 1
5.61064393208975 1
4.59344494506718 1
6.11455082054609 0
5.12127441699441 1
5.48330879489718 1
4.72441031460724 1
5.49446561247493 1
4.77472972196238 1
4.37872773367239 1
4.85444315352779 1
3.96491206111795 1
5.25855612243307 1
5.24595660210394 1
4.42580373873995 1
5.06881628766302 1
5.20995581818741 1
5.3063962005037 1
4.53271860914106 1
5.41393895601623 1
5.06882747954734 1
3.94160480841291 0
3.99673064843782 0
5.46160152512059 1
5.2453062050599 1
4.96034879541106 1
4.38388015497183 0
5.33346374501411 1
4.99539432784714 1
6.14246856576375 0
5.80491188646647 0
4.85305192292581 1
4.46714116931384 1
3.63778388152835 0
6.0419075341749 1
4.74373413272749 1
4.93742211031839 1
4.79881011047099 1
5.16097460678107 1
5.03577229061425 1
4.4200631336198 1
4.84852635222845 1
5.71378440091101 1
4.95404742742184 1
5.75065541362136 1
4.62411347321999 1
5.24733130589796 1
4.5577694647608 1
5.01348288690011 1
4.58616029571127 1
4.28814366199193 1
4.79597717203699 1
5.00432909118638 1
5.17289212308051 1
4.6924451961219 1
4.76118375107144 1
4.38665359633136 1
4.61242724423953 1
5.52165115330507 1
5.86265059146948 0
4.86513952462569 1
5.07613396702791 1
4.99082201222136 1
4.31988562413066 1
5.51804411063996 1
4.22689017751804 0
5.27296761232325 1
5.82980527530292 1
3.91598676896549 0
4.63823694005888 1
4.84923367469631 1
3.68604743366909 1
5.13480345500101 1
5.00030248773776 1
4.50285721498063 1
4.72873412883064 1
3.77566319526018 1
4.6779607055462 1
4.88644431463456 1
4.57604383777099 1
5.39886656356273 1
4.88884946827902 1
4.94042320029674 1
4.62545042426693 1
4.86943612211788 1
4.3392112050321 1
4.74250940001114 1
4.89568735769231 1
5.61116108600204 1
4.59831584335496 1
4.60141308011915 1
4.78263586967361 1
4.85848345478282 1
5.55289603541705 1
5.51208309380524 1
5.89841240653419 0
5.50451670298142 1
5.3265242221031 1
4.85518229710424 1
4.64926992888336 1
5.49585047090425 1
4.6936864707081 1
4.79490369076636 1
5.84626211275486 0
5.25472415671928 1
4.85817223960627 1
4.63391398448575 1
4.54009478929307 1
4.18152715502899 1
5.26750200217988 1
4.99314844296766 1
5.70105825694861 1
5.07728234662929 1
5.84597861439078 0
4.84778861776074 1
5.26120359659002 1
5.56087156847726 1
4.15073352117915 0
4.55849588828582 1
5.22042120622004 1
5.08278300926064 1
4.38513678256772 1
4.27968659234724 0
4.3154235537319 1
5.85385437814319 0
4.89096649023094 1
4.57009090213971 1
4.69722514421694 1
5.17608037411864 1
4.13440357776443 1
4.58435235520597 1
5.71364694315801 1
4.90923136067922 1
4.01995111048998 1
4.28416380250802 1
5.26127784985715 1
5.11855057624103 1
5.2544258403245 1
4.76851781300137 1
4.91504131220658 1
5.01435958141051 1
4.93723762325544 1
4.78986475535408 1
4.90224348677816 1
4.67776785495769 1
4.78150118813917 1
5.12399237180486 1
5.17106221706383 1
5.34287422753287 1
5.52235665806593 1
4.95160694575929 1
4.94730074503937 1
5.27828780305224 1
5.02216285659855 1
4.93076543580414 1
4.84846344244966 1
4.65363255674106 1
4.94090711272394 1
5.59908894460971 1
5.25774951175193 1
5.11838552275188 1
5.09297460058269 1
4.8404869467217 1
4.71567661314339 1
4.88104859368084 1
4.835019956411 1
5.7090823193196 0
4.91601408792121 1
5.01917671557411 1
5.33467294181733 1
6.15684044694065 1
4.05644876882132 1
4.99587052580542 1
4.79924174327231 1
5.18986253264369 1
5.41795463566551 1
5.08016144186028 1
4.66474445122955 1
4.71535652301343 1
4.88500423480591 1
4.81951591761244 1
5.30397628255213 1
4.77864587531547 1
4.55437461735586 1
5.5995428843906 1
4.94531302295614 1
5.3425723581331 1
5.55698865944084 1
4.54392097174397 1
5.4646039925335 1
5.16414601417571 1
5.37925976861653 1
3.86006789960151 0
4.87930081600869 1
5.26972750450032 1
5.17683468480675 1
4.82821891566949 1
5.2087765174403 1
5.28277763366862 1
5.16574487555685 1
5.08964315685917 1
5.22922210391935 1
4.85246881278467 1
4.20591782538665 1
5.24936074527078 1
5.10762205700419 1
4.69981245573859 1
4.60854988886325 1
4.53898163204828 1
5.00797069942526 1
4.37921003516659 1
5.34812864414294 1
4.74526714758882 1
4.78477042121668 1
5.54333634368641 1
4.90042149728542 1
4.2353916763609 1
4.21266528389449 1
4.44589615195229 1
4.85177193102614 1
5.10995511708373 1
5.2644007106661 1
4.93362574756377 1
5.10967041245077 1
5.70624351599635 1
4.88378894594655 1
4.89243365549543 1
5.02662848358288 1
5.07750324422121 1
4.99964628330697 1
4.52160922791588 1
5.08728599647458 1
4.88633343972632 1
4.88032322439241 1
4.91924875829314 1
5.16904839542653 1
4.82829868544963 1
5.55675542847003 1
5.16099848207933 1
4.77619176448435 1
4.93214544023626 1
5.50438721373972 1
5.23361019901985 1
5.31398575835005 1
5.23708082846111 1
4.96772994005353 1
4.56650713184314 1
4.82125428115957 1
5.33913778045488 1
5.65891918586204 1
4.98439289019906 1
5.08701918509911 1
4.3633562702357 1
4.30015620293614 0
5.18113724194404 1
4.61989504584835 1
5.15907456990369 1
5.20888279919269 1
5.1703032731854 1
4.89768823863494 1
4.66359321176312 1
4.80103431331611 1
5.06571002164655 1
5.17435111420435 1
5.04631792062696 1
5.11018560263148 1
5.89216568220778 0
3.6333990554986 0
4.83134835198883 1
5.38435495122786 1
5.72448775961171 1
5.61419727007757 1
4.16905992940465 1
5.74737006100287 1
5.0824878576034 1
5.1626823948506 1
4.67589803017768 1
5.28168662079631 1
5.97538428590545 0
5.27964758182013 1
5.10733625860809 1
5.24558149476474 1
4.35705037849589 1
5.01488903232387 1
5.80863182605137 0
5.57496367056292 1
4.72808571213937 1
6.17096100967567 0
4.51335930288768 1
4.42596014575364 1
4.99295263966689 1
4.9954979284337 1
4.72285026943568 1
5.11446412034433 1
5.2690044062268 1
5.65035760137693 1
5.80195702666979 1
5.25901058356105 1
4.73309892810645 1
5.04075440016113 1
4.39327073641566 1
4.85132186170189 1
4.07027250769164 0
5.30683427964351 1
5.34485984750133 1
4.43752162549455 1
4.61918118733218 1
4.75382549338648 1
5.73878526311103 0
5.28734085283235 1
4.87393194434527 1
5.26626346778962 1
5.46684080458627 1
5.12747681446355 1
6.08144576128398 0
5.05228197010862 1
5.81995544423033 1
4.93600903120445 1
5.12731794074823 1
4.49793571023969 1
5.10745278408642 1
4.75800674415186 1
5.41001983768731 1
4.31756373770538 1
5.00637275247011 1
5.51675975852854 1
5.15792460982169 1
4.88158959404655 1
5.38845743759835 1
5.13969647224141 1
4.42119204696251 1
4.81978619482554 1
4.71774448414073 1
5.64715671362377 1
4.57909867202182 1
4.2580242976693 0
5.33836001530315 1
4.25629826257598 1
4.70459093619186 1
5.32702759500278 1
5.33351647717917 1
4.77822215942795 1
5.01207637337914 1
5.49522447944269 1
4.71636575319043 1
5.65502737210997 1
5.36197483311076 1
5.35871675576436 1
4.79066142088117 1
4.9936329686123 1
5.11072115967249 1
4.90318256903838 1
5.06261759407673 1
4.81473761479555 1
4.72106544067964 1
5.57231390572502 1
4.66675771094092 1
4.23878253976957 1
4.57307656354211 1
5.24072537283299 1
5.10914287496832 1
5.01431975741691 1
5.6148755787771 1
5.18084414583694 1
4.83886872181403 1
5.24454353631531 1
5.48629297715923 1
4.6791433131918 1
4.36506834727797 1
5.58096696197785 1
4.96348825308916 1
4.74728695012626 1
4.73583313046734 1
4.92192356985161 1
5.01240330656139 1
4.60926819901766 1
5.66070254719088 1
5.44997803241016 1
5.58200125718537 1
5.22574357144808 1
4.98487830973744 1
4.91339850845302 1
5.03600649436526 1
5.32400767848239 1
5.66970711605753 1
4.64770439163147 1
4.63619190477889 1
5.27437656796865 1
3.89806292210971 0
4.78385213829059 1
4.62928890535968 1
5.01880826510393 1
5.12685581985815 1
5.26487159556397 1
5.86951821479687 0
5.04091569571742 1
5.152390626876 1
5.35166971057725 1
5.14163899185707 1
4.56578194715251 1
4.52841155125844 1
5.13454433056462 1
4.67568527344098 1
5.1085045978029 1
5.06631552725792 1
4.38356111593495 1
4.65630226942705 1
5.00920768070332 1
6.0583435416724 1
5.02659917531626 1
4.66965767829537 1
5.06657129264199 1
4.60421121867227 1
4.94208999595228 1
5.09596224361089 1
5.19145593453888 1
4.55635968308355 1
4.44706312107225 1
4.94622707987048 1
4.21767648305493 1
5.45791542898799 1
5.36419879358093 1
5.75300595065821 1
4.22205606582257 1
5.88606481815551 0
4.6801589805971 1
4.80194647057939 1
5.23779428958575 1
5.64812070368263 1
6.45528632757587 0
5.48247123959281 1
5.01960874100107 1
4.75269071870516 1
4.82165764650789 1
4.7428584593774 1
5.31429516233266 1
5.22892974533443 1
5.11689793408475 1
5.96701804750389 0
5.11386699619972 1
5.47835385475208 1
4.41363301261271 1
5.09887570339491 1
5.07479469428788 1
4.58070342691278 1
4.65395279506331 1
4.82488642996689 1
5.26357074273787 1
4.02115654589864 0
4.76744710699876 1
4.26942644382709 1
5.48323349138029 1
5.140852192801 1
4.74009219056522 1
5.03785418471201 1
4.44201418016677 1
4.82180181039798 1
4.01360098296729 1
5.07216035309427 1
4.9220270694264 1
5.12848417844213 1
4.90975954745556 1
5.17159943618715 1
5.77682904419458 1
4.92050364045266 1
4.73189710552274 1
4.69444590304594 1
4.68871966518708 1
4.10959383073389 0
5.72390842663132 1
5.06978158225383 1
4.09045170482426 0
5.90148896058195 1
4.15334869313822 0
5.08387810962303 1
4.74435099956644 1
4.74340149977819 1
4.44762653714504 1
4.65925729477933 1
5.02353013839785 1
5.26712168507026 1
3.93013896933235 0
5.50014815769829 1
5.21156702558807 1
5.80078687310963 1
4.46378123177554 1
3.84794712517203 0
4.85410810155472 1
5.65812830725487 1
4.7206686617706 1
5.63829762242039 1
5.54084774665413 1
4.13407391266932 1
4.65901972519384 1
4.40689985220728 1
5.27022350303819 1
5.11187147157507 1
4.72033309343787 1
5.35142835153047 1
5.21506800286367 1
6.00197961572377 1
5.12305155699729 1
4.83867223585319 1
5.12288473152892 1
4.81119414739852 1
5.09221790425049 1
5.09444704124243 1
4.96332587273892 1
4.41872808824163 1
4.72538857090071 1
4.85805271335835 1
4.99522749114955 1
4.72901314947592 1
4.51487379362287 1
5.18449332582754 1
5.53457798962157 1
4.27560082957705 1
5.57261197631889 1
5.05240229332116 1
4.67341199081578 1
4.92494976095061 1
4.83724689302882 1
5.77208796398645 1
5.11798930038963 1
4.9830340753865 1
4.48652560074809 1
4.44706532562775 1
4.65155999055154 1
5.4170833550078 1
5.70389766972466 0
4.82003654775356 1
5.66752190191217 1
5.1810414013523 1
5.35041442678574 1
4.44428577453991 1
4.88569623930445 1
5.31746617082928 1
5.09607623766204 1
5.29156385571197 1
4.28892116706379 0
4.43599382600901 1
5.32811846603717 1
5.92974763736823 1
4.93788759827224 1
5.16738139780543 1
4.91219198227852 1
6.1385198388466 0
3.84687449522034 0
5.63594600959284 0
5.05154472871373 1
5.16678119265172 1
5.88961782188407 1
5.11562710205936 1
4.53874738363017 1
4.60001275138229 1
5.60551490300228 1
5.43368029049913 1
5.03246612434615 1
4.72371117860325 1
5.60306365392017 1
4.68077255989466 1
4.98205972166309 1
5.4298440709717 1
4.91085122481456 1
4.55064748710977 1
5.7805270353484 0
5.03389491924875 1
4.96354757780516 1
5.45129060793527 1
5.11878776755103 1
5.50711768182032 1
4.4067304376989 1
5.53060994199557 1
4.42606799289158 1
5.03606704790225 1
4.82627566404207 1
5.76222675244695 1
5.07271819592282 1
5.71874828917233 1
4.4095988021443 1
5.06631802405057 1
5.6196679176104 1
4.80963430535795 1
4.5859382070966 1
5.70942394156351 0
5.37626791807397 1
5.58907389834352 1
4.7414852466533 1
4.7041424460583 1
5.9898800162874 1
4.76576013014571 1
6.07754568454182 0
4.33476941375404 1
5.2453084187243 1
4.88097570906905 1
4.5147557393692 1
4.87742249505712 1
4.96977276585532 1
5.65716619780056 0
4.49817681207821 1
5.26241512149599 1
5.4184305221058 1
4.34146570933837 1
5.49567685527313 1
5.50167184811042 1
5.00816308981468 1
5.54865265444443 1
5.38003887936257 1
4.95044638233676 1
5.49149370972699 1
4.65956373153256 1
5.07284845880007 1
5.0746256347094 1
4.41170241119281 1
5.20453688884738 1
5.71496384659776 1
4.36436938536907 1
5.7872149088273 1
5.52655144000044 0
5.4634981891582 1
5.61080280823463 1
5.26074084391493 1
5.6738306964938 1
5.32405745379683 1
4.13007743556912 0
4.65517826164836 1
4.93890682853901 1
4.81900055499598 1
5.11621324515212 1
4.64243064526997 1
5.47810520070502 1
4.77680177103546 1
4.46690421914819 1
5.19372072900473 1
5.02351363808731 1
5.42398786844157 1
5.00492249236063 1
5.09184471942191 1
4.11234869443747 0
4.46702282532231 1
5.35508154773718 1
4.53057386601103 1
5.35827919421501 1
5.32163904055167 1
4.82502411104624 1
5.15191524201071 1
5.72651068137055 1
5.2545584228519 1
4.68088044601754 1
5.30843975404113 1
5.23807227027705 1
4.47039918703604 1
5.60731970757178 0
5.66865614521744 1
4.66924758291631 1
4.97419485113121 1
5.28431339259334 1
5.23160307555051 1
5.06452491458705 1
4.84326330233469 1
5.34619622370344 1
4.09956374737349 0
4.68951995985822 1
4.9428429620144 1
4.86491912350582 1
4.29151812278884 0
5.1276215254288 1
5.20968023594272 1
4.5657383537548 1
4.89333147033838 1
4.42526700998706 1
4.73547272251122 1
5.08937174222147 1
5.52116175436039 1
5.43853799303167 1
5.32529829557382 1
4.87854037078879 1
4.62993486910239 1
5.7289075922039 0
4.99079260925233 1
4.68171567727413 1
4.32446451329887 1
5.19001466364526 1
4.60538301407625 1
4.86828391615369 1
4.85954797862271 1
5.75311823561024 0
4.81169773865752 1
5.13179218531071 1
5.16718003502337 1
4.25542157537578 1
4.91517139502052 1
5.31676575016049 1
4.87001992422471 1
4.95621010857565 1
5.0848069175291 1
5.06639701509583 1
5.34808453214527 1
3.65455764929774 1
5.10762251875781 1
4.56150491898075 1
5.14692323372416 1
4.87378342584787 1
4.39999903713034 1
5.19103937553629 1
5.12765868555676 1
5.36648549793389 1
5.95699743718856 0
4.89939915095699 1
5.16589527843066 1
4.92458654418122 1
4.52484848475524 1
4.91579209314821 1
5.17050460764564 1
4.2604480892435 1
4.74482306267301 1
4.40521309772384 0
4.76630469354305 1
4.27583987666168 1
4.32746497182386 1
5.53891643936336 1
4.84934499324349 1
5.16472382513395 1
5.07144217261962 1
4.97094000575363 1
5.67119020315328 1
5.09229903974313 1
5.81371127128414 1
4.63892784049483 1
4.82005990059466 1
4.99562366207824 1
5.53600312111775 1
6.03266241914747 0
5.64359486834436 1
4.41145998984381 1
5.53785891382411 1
4.34836144418056 0
4.90506851930195 1
4.85358863358359 1
4.87931675966118 1
5.22422118054549 1
4.78176074711465 1
4.57926532142648 1
5.1423239053936 1
4.21032409536084 1
5.24273070320317 1
4.15655572004981 1
4.69604360275991 1
5.17840358203338 1
4.68017528118831 1
5.2562871243055 1
5.47371152446379 1
5.19950812628864 1
4.90241842135785 1
4.6939876250143 1
4.8966721220336 1
4.54964944531012 1
6.13642884415762 0
4.29921207503606 1
4.73505048787459 1
4.54316818885717 1
5.03861735989574 1
3.74412982365389 0
5.16672544923528 1
5.36461020739823 1
5.28760001209941 1
4.9285477018385 1
5.53340462103822 1
4.70099655691644 1
5.14362794059928 1
6.0511279292038 1
4.40493505775419 1
5.60846804148942 1
5.34803812653941 1
4.96750522024545 1
4.49658949938326 1
3.77571174640832 1
5.22258565116912 1
5.04760218683183 1
4.83899661489622 1
5.17679215585254 1
4.74933676966472 1
5.08153955570443 1
4.37667083898503 1
4.90881391456339 1
4.79270935019745 1
5.49021603003773 1
4.76688972499297 1
5.05305313255268 1
5.55723990493756 1
4.04436045811832 0
5.58885394377826 1
5.290165709621 1
4.21503880835474 1
5.97721215129376 1
4.79160588472469 1
4.10492160029378 0
4.86377701703836 1
5.86683694431335 1
5.28565593047978 1
4.40052241909417 1
5.37737404401333 1
5.63953044812757 1
4.73377939018281 1
5.10878887132661 1
4.7924932990794 1
4.8484140626881 1
5.51904174493945 1
4.79449532067679 1
4.99521803435376 1
4.17707449227299 1
5.13898872749262 1
5.28043946646329 1
5.48544036938338 1
5.1108440110906 1
4.74270480101309 1
4.95766564425972 1
5.03412976409941 1
5.07380905538232 1
3.98746105460957 0
5.45250932464751 1
4.956537102601 1
4.90462640981449 1
5.70063795937285 1
5.11482356401149 1
5.03596938920302 1
5.31788846609344 1
4.86795918348156 1
4.52761672819045 1
5.99222129648268 1
5.4557548473199 1
5.739529143397 1
5.27417186649739 1
4.67938805865836 1
5.9924941115624 0
4.3135028578735 1
4.65231849259979 1
4.90739933204946 1
4.90071278127488 1
5.58867388601056 1
6.19897589125658 0
4.5432949018825 1
4.92853063105811 1
5.09799455313227 1
5.18954828515186 1
4.77986837882715 1
5.44057924076622 1
5.12395303721484 1
4.79042353153112 1
5.88036945774337 1
4.94946972162236 1
4.67416090945646 1
4.99409995441854 1
5.22322709335897 1
5.51894269418265 1
4.87696044596387 1
5.06740769336838 1
4.45068947808413 1
4.53498487564746 1
3.95840402598626 1
5.34170335131582 1
4.38239387711576 1
5.05317219230806 1
4.94653237648895 1
4.66371458053383 1
4.10661968867359 1
5.21981954328752 1
4.99736865613598 1
4.7512079239379 1
4.76592694579133 1
4.94379651422879 1
5.55097349646006 1
4.06126186787555 1
4.98974780071759 1
5.23887282061705 1
4.09001747367689 1
5.66146202805651 1
5.44244060773329 1
5.45864171427979 1
5.31289613531905 1
4.25211832755523 0
5.8879867519222 0
4.90267225221069 1
5.02301011980955 1
5.24097059730899 1
5.25874144471641 1
5.37105739860106 1
4.59759907036701 1
4.83885469621205 1
4.13960603097317 0
5.25512280021903 1
4.9843838308244 1
5.06558311190084 1
5.00261728704979 1
5.14132042356686 1
4.85850667343242 1
5.33842699789539 1
5.27512421874409 1
4.73361528657693 1
4.94726498935771 1
3.78334977748945 0
4.94062757246764 1
5.41235759237706 1
4.3720022368538 1
4.11732585380264 1
4.17176469341508 0
4.54424727604977 1
4.94977482247987 1
4.34814493702087 0
5.77438566496301 1
4.96053621093962 1
5.61836391391401 1
4.81780993452228 1
5.0015139238845 1
4.8650750006772 1
6.08048919825075 0
4.55760452110499 1
5.29673573984711 1
5.40788083847466 1
4.9577851975201 1
5.14891385748182 1
5.33811744765527 1
5.4339610489396 1
5.67279349353837 1
5.04837358865706 1
5.14669478367412 1
3.81307170400504 1
5.36482326269713 1
5.9031918646114 1
4.74088745699234 1
5.03174457936741 1
4.51185562698586 1
5.36525336075195 1
4.67621820951301 1
4.89666656776373 1
5.18053353441303 1
4.38980786207115 1
4.26405260884024 0
6.09315451810435 1
5.13718271932755 1
4.5851942499514 1
5.4633777174034 1
5.91316572056245 1
5.07520837252786 1
5.42982955933752 1
5.09689285784453 1
5.26402618677691 1
5.39944887646106 1
5.4894478547264 1
5.34345835086189 1
4.94991827861306 1
5.08291548032645 1
5.38130099598306 1
4.89978774675205 1
4.96549579960789 1
4.88783994331066 1
4.65409356724003 1
5.08866620862911 1
5.07217581688527 1
4.82762669129642 1
4.91093351578145 1
4.59754398321336 1
5.75568621459932 1
4.71933210719848 1
4.79391099370609 1
5.11692035640134 1
5.18764232708535 1
5.07698805370445 1
5.23865513316499 1
5.40380976506481 1
4.60156666757162 1
5.43236176165651 1
4.5249756357012 1
5.01220347875109 1
4.23504743766049 1
5.26781843111965 1
5.44302237285841 1
4.82971866351286 1
5.32571270012636 1
4.67781715315082 1
5.05819342963863 1
4.71733236390097 1
5.48130425405472 1
5.11937029443582 1
4.96400861545684 1
5.03771040820544 1
4.9983241348601 1
5.23751882157969 1
4.82487050514509 1
4.84047793214689 1
4.77120459515862 1
5.77244005310272 1
5.44897138838261 1
5.23745538184414 1
4.52047242142607 1
4.79516770993982 1
5.3806717443534 1
5.30172930025478 1
4.9135058289441 1
4.81689661945344 1
4.52581460734453 1
5.66538246793406 1
5.42660397067385 1
4.76186622758758 1
5.13779162130025 1
4.8330334030657 1
5.39341352177889 1
5.59639634111818 1
5.26903378368403 1
4.90994041504357 1
4.27875775648065 1
5.25843441567386 1
5.17506840253312 1
4.90144161011955 1
5.24717332064377 1
4.37412841882141 0
4.73028338505385 1
4.72917897847131 1
3.64846914100101 0
5.24026037107342 1
4.89579880738117 1
4.83289575061877 1
4.68739320876401 1
5.00457634034631 1
4.40752681583948 1
3.73992535069048 1
4.66632500727581 1
5.67229046878207 0
5.41626796595535 1
5.3479766397166 1
5.7132417304916 1
6.12270126802581 1
4.96841319554718 1
5.23520395890342 1
5.56208725346544 1
5.31359349571185 1
4.67914881681817 1
5.10189086876386 1
4.9482998888045 1
4.71715816617971 1
4.76180194783324 1
4.78194040380633 1
5.29072364536921 1
4.9281525944407 1
5.06598495241894 1
4.9086606900598 1
5.59432358308199 1
5.36120564492968 1
4.78137740745804 1
5.88683598959065 1
4.73710424026583 1
5.83589562899469 1
5.1966518753905 1
5.14711538621513 1
4.43473378810993 1
3.66674500145023 0
4.92938224042678 1
4.79069148548046 1
5.21575041640891 1
5.42551123363491 1
4.98857455748908 1
4.54992763726997 1
4.59015150517365 1
5.2808060916594 1
5.18090243813714 1
5.1544347382682 1
4.4440444634515 1
6.04864443166359 1
5.65515738556792 1
5.08483556386755 1
4.35183324921621 1
4.55354141364861 1
5.15615454177143 1
4.99558602629972 1
4.53222756621749 1
5.27559848216164 1
5.19682028542503 1
4.11846500258716 1
4.47974336793172 1
4.99681172378444 1
5.00623384003823 1
5.08289081668263 1
5.26433266613682 1
5.24632341752534 1
5.06609269559619 1
4.93581807710234 1
4.36905228278527 1
5.02527117559798 1
4.66051288231535 1
4.04339169702875 0
5.87239756886889 1
4.61674530868321 1
4.06951108604344 1
5.0227170386438 1
4.75739113944947 1
4.97872548360848 1
5.13935143799664 1
5.53714175931905 1
5.03701939355045 1
5.40593392341268 1
5.2166180603169 1
5.23368672732058 1
5.28795877793746 1
4.86393789234194 1
3.86802376967057 0
5.10208988255718 1
4.44356570489862 1
5.61854422224582 0
6.42897334339877 0
5.43714480203968 1
5.4840083394994 1
5.49594498125906 1
5.01210144227731 1
4.66540732245895 1
4.89786934816494 1
5.22119751795821 1
4.57528759588675 1
4.90820911162309 1
4.91542260245177 1
4.30997537659137 1
5.35550606691885 1
4.90913642283455 1
5.05161014414301 1
4.86183020718522 1
5.60288559137462 1
4.67351635152329 1
5.36897722835074 1
4.9280438609173 1
4.87846561525855 1
5.17428553712441 1
4.84882874309575 1
4.93838846833385 1
5.15330230348801 1
4.52778852724277 1
4.779529622851 1
4.50230646252539 1
4.59340272342691 1
5.03961303802192 1
6.22477910038787 0
4.91979396446566 1
4.58237165972144 1
5.5254330100178 1
4.96064140990463 1
5.22234401801145 1
4.57699617701057 1
5.92393036966252 0
4.86270312946542 1
5.69221132772941 1
5.36592386128736 1
5.06381191326658 1
5.3823018406509 1
5.16058764268936 1
4.56280410845564 1
5.39914274817933 1
4.22729389059706 0
5.11124610740199 1
5.06268452214582 1
4.23722404196976 0
4.67754752698659 1
4.9017672097953 1
5.04380920556074 1
4.52809151415213 1
4.71101322484595 1
4.3257997189852 1
4.32023001654501 1
5.96328158843382 0
4.85204952533143 1
5.28370385188637 1
5.29814488749129 1
5.42582451067216 1
5.61917148039663 1
5.27784866242943 1
5.48402048186917 1
5.33499968723529 1
5.11435457955911 1
5.54877635693774 0
5.57938879462605 0
4.68025196846256 1
5.04033985227694 1
4.44640835654657 0
5.61933472394202 0
4.67834415090039 1
4.59466977076886 1
4.57099093517374 1
4.32491010347925 1
5.34421879293085 1
4.38670395096349 1
4.80432397165643 1
4.99018694339172 1
5.45190252038994 1
5.72828399046896 1
5.12848200341575 1
4.6192551211119 1
4.13274774787022 1
4.54372355376102 1
5.30675768748465 1
4.81049038065313 1
4.21584468444623 1
5.31160496424651 1
5.77486297515783 1
5.58985316530202 1
5.94838427057446 1
5.39645280934927 1
4.55923355120578 1
5.75922477156296 0
4.46844788304951 1
6.0130426745097 1
5.48613941127188 1
4.73761007448517 1
5.01951945882274 1
4.94835814567492 1
6.41011340169491 0
5.32076487331117 1
5.44414054319579 1
5.21663679949056 1
4.93428081199069 1
5.3766894614116 1
5.01040171926825 1
5.0107319503696 1
5.36146971150942 1
5.13868490953227 1
5.26385641360691 1
4.3244875802683 1
5.80704189108031 1
4.9265727610492 1
5.26247672793224 1
5.75788071587253 0
4.76436084719425 1
4.98889127416892 1
4.05517765655034 1
5.07082611368633 1
4.59272844285109 1
4.19735918350232 1
4.24939627171673 1
5.03603649253076 1
4.94196326722402 1
4.20072646238922 1
4.89995724492631 1
5.03796664147087 1
4.72853184811708 1
4.97006118157091 1
3.98135467278174 0
5.05214444541166 1
5.37263813386242 1
4.63350532872379 1
4.30555875552741 1
5.137204218148 1
4.98062419507053 1
4.57856272038787 1
5.33703412275498 1
4.79161010722258 1
4.56947841557656 1
4.46502748493632 1
5.26964080312905 1
5.17485275465957 1
5.20263461829503 1
4.93451314324829 1
4.95936938156644 1
5.25237288294259 1
5.63373987316023 1
5.12921929475431 1
4.98563554220634 1
4.62340470513989 1
5.03873924028369 1
5.17296469560369 1
4.99228032248441 1
5.28714458096333 1
4.62305561785736 1
4.74237630317369 1
5.32023892866713 1
5.7854365794753 1
5.36691200960824 1
5.07204442094732 1
5.32480566982 1
3.88474648735238 0
4.54254223146059 1
4.64729762300868 1
5.18921910834678 1
5.25689721306611 1
5.30767886085865 1
5.66251082775954 1
4.43848965911869 1
5.11235515566744 1
5.23160478081495 1
3.86618480770733 0
5.17103893681603 1
4.85870773891147 1
4.58087510107068 1
4.65517538513596 1
4.99487818122635 1
4.61332858230868 1
4.65459674363317 1
4.97085685528169 1
4.69950249809053 1
4.79523880512565 1
4.88652175020293 1
4.64742945691913 1
5.66779125895632 1
5.05682544082685 1
4.55236640935142 1
5.34022731218442 1
5.16726573049967 1
5.35955061269295 1
4.82562372785192 1
5.02335686244896 1
5.31505339968427 1
5.50812206657434 1
4.8548321630773 1
4.34334842613913 1
5.46077643021008 1
3.98924832598237 1
5.06155358264923 1
5.62921055468705 1
4.66823171031802 1
6.02396436980289 0
4.82771237815217 1
5.63867647101633 1
5.61839888343856 1
4.62966452607853 1
4.86042047109989 1
4.22254703243335 1
5.43330924222594 1
5.4238806215843 1
5.00957655551313 1
4.75360316636845 1
5.26820091974829 1
5.23126479808938 1
4.73580395128119 1
5.14336949787625 1
4.51946245345486 1
4.66892804434954 1
5.6904752948357 1
5.20406472517029 1
5.29574836623936 1
5.14954404376992 1
5.01756733513942 1
5.04287012060172 1
4.55980112389417 1
5.22647892757015 1
5.01899901584594 1
4.56408711585785 1
4.89874031545994 1
4.81191381312005 1
4.90542122273166 1
3.8773467326178 0
5.07178084321162 1
5.21612687701079 1
5.05948345006751 1
5.49961952230943 1
5.20520122789626 1
5.00623794208582 1
4.9560366794347 1
4.83673491583478 1
5.53005582627279 1
4.52937979279446 1
5.0111886136115 1
5.0517819022231 1
5.12219543658575 1
4.83815068036892 1
5.53669650892041 1
4.74856060809709 1
5.56232006816855 1
5.48408881941149 1
4.92994985467789 1
5.42449310550757 1
5.20204430298779 1
4.75571222938789 1
4.63396767682046 1
5.41081592184552 1
4.97073368250863 1
4.70054003401292 1
5.30850786596325 1
5.40626331637897 1
4.74748448058632 1
4.53828279543529 1
4.61630493024534 1
4.54914757900727 1
4.74274864776062 1
4.20965223900695 0
4.55333635787569 1
4.87628180278179 1
4.78302793496935 1
5.06305691804925 1
4.22158508397658 0
4.99238079583818 1
6.01493277419119 1
5.40354567856387 1
5.11346585622089 1
5.29194712603257 1
5.80058688420583 1
4.89550789805787 1
5.56957458701757 1
4.48783774250572 1
5.14159476250262 1
5.14234742666215 1
4.92367970812475 1
4.97974103888556 1
5.38634501281646 1
5.27550339073542 1
5.06649366582201 1
5.34547712921059 1
4.54198438311785 1
4.71998956507051 1
5.42660198052355 1
3.83941029956395 0
4.55280090129082 1
5.22625150639882 1
5.35266310823037 1
4.92670819977021 1
4.19976460066562 1
5.16149301261406 1
4.19146268053265 1
5.22163926086626 1
4.6533320475262 1
4.27938060294362 1
4.48036352808198 1
4.88757348148266 1
5.7100706677415 1
5.01294275301507 1
4.93922373604816 1
5.32682671338372 1
5.61472539009684 1
5.25778590542273 1
4.64762551697433 1
4.65048216254638 1
5.5506357659161 1
3.73126074287154 0
4.95557840662406 1
4.77780437453473 1
4.85619263052617 1
5.55272033841133 1
4.75826106623859 1
5.13142030509656 1
4.74638935622363 1
4.67140227868622 1
4.73940237747647 1
3.9884173046279 0
4.8785540986536 1
5.06305920937159 1
4.84313532136995 1
4.98789370324934 1
5.60654853599831 1
5.07216068126974 1
4.45110132548289 1
5.00341541460839 1
5.75714643876445 1
5.89812694268665 0
5.44979215424368 1
5.63380375644976 1
4.74766429781951 1
4.94957914347633 1
5.51512544656308 1
4.79178155022304 1
4.959510567861 1
5.09056211583878 1
4.99971164916181 1
4.43302173921041 1
4.56244346158703 1
4.34106065973338 0
5.17274911171358 1
4.82293451355097 1
5.26551469129906 1
4.82190639836881 1
4.49294099340742 1
5.02532306144619 1
5.45778311640492 1
5.23451154826253 1
5.39768196816638 1
5.17450887644298 1
4.33443455321213 1
4.77014319269509 1
5.18353857470226 1
4.60913291090052 1
4.93264584530152 1
5.36717855910423 1
4.28403358831183 1
4.97243405779805 1
5.16072058247119 1
4.33578183401254 1
4.84699251785083 1
4.35976973517398 1
6.11298245938021 0
5.21661239779118 1
5.32266067203447 1
5.25619960745471 1
4.77999862998655 1
5.263689110247 1
4.92845224352256 1
4.54507872587767 1
4.95357242821967 1
5.00582543242662 1
5.4241015316449 1
5.38408189071171 1
5.83789324955606 1
4.59589645163788 1
4.88180566235324 1
5.21283822022207 1
3.89193296294111 0
4.55005372224216 1
5.5437693374765 1
5.44964398019636 1
5.25007156043846 1
5.27243786621053 1
4.53308967946108 1
5.38025975303187 1
3.9916715070514 0
5.20075388166047 1
5.28612874316665 1
4.51786415691523 1
3.99998956705881 0
5.5481745782078 1
6.07055543998346 0
5.03620900461506 1
4.95466112994225 1
5.28532515184933 1
5.29394660197177 1
5.08739200547193 1
5.79367675017802 1
4.6898612358802 1
4.93508661651696 1
4.59952027448818 1
5.38478958370171 1
5.15642890894951 1
4.40937296864518 1
5.61924678113606 1
4.7478099868802 1
5.73330144931663 1
4.54172932188346 1
5.05857159310992 1
4.89480768862304 1
4.7545561684047 1
4.52244662701853 1
4.26813470999625 1
5.16923534145099 1
5.04950208105165 1
4.10235901748091 1
5.73845969187938 1
4.50143154430736 1
4.50302296006031 1
4.50258079573237 1
4.43105326170339 1
4.93224256947362 1
4.65548481135577 1
5.43721500077913 1
5.34215904836929 1
5.40899721018049 1
5.56171209915116 1
4.43736331870595 1
4.45905560540148 0
5.50054943454438 1
5.30933544477617 1
5.08300013701871 1
5.12882208271532 1
4.6531351580969 1
4.89850714744591 1
5.98942930164605 0
4.81257590655182 1
6.05815875849917 1
4.10129469965476 0
4.14245423307861 1
4.9477593599813 1
5.37952964937258 1
4.83012419365119 1
5.20147365202345 1
5.61599988221381 0
4.40240417869599 1
5.19667537542106 1
5.04146576278238 1
5.82459422362036 1
5.34086326842095 1
4.2017891451816 1
4.69410893202541 1
5.10361464564513 1
4.90502910370593 1
4.46452954539458 1
4.42174225201354 0
4.98556198695063 1
5.04746961517989 1
5.28041241101913 1
3.96922203296318 1
4.94330490737649 1
5.12313305957265 1
5.87023534116813 1
4.81682471866854 1
5.12071868034595 1
5.26499112840582 1
4.40714121738994 1
5.20694544090555 1
5.68709563505141 1
5.6885614018094 1
4.8957639395003 1
5.03166448462241 1
5.18149263234573 1
5.98577696031402 0
4.17679820423565 1
5.00807156303961 1
5.026059292105 1
5.04739966226006 1
5.14578562644737 1
5.16442747770849 1
5.37314900240571 1
6.12912346945965 1
5.28833712514741 1
5.09142338661071 1
4.68736924040963 1
5.94115952841635 1
5.15390158873319 1
5.64311019548599 1
4.67193861283926 1
5.35034697672394 1
5.25221253384937 1
4.69846537451445 1
4.71096232722063 1
4.93068127555912 1
5.13992072979679 1
4.79023147377995 1
4.29363900902322 0
5.03596844090704 1
4.80479453542689 1
4.5222225110514 1
5.37265316271097 1
5.12060090876339 1
5.56619110955397 1
5.69750539240249 1
4.91097834072125 1
5.11205717040097 1
5.33516415443198 1
5.44572287024328 1
4.94975846718232 1
5.33501954732098 1
6.29916981316952 0
4.85487530721417 1
5.219712223781 1
5.02238175709966 1
5.09585013524875 1
4.90927187664265 1
5.67830951913144 1
4.33139209812326 1
5.24265261539913 1
5.43192274041559 1
5.54503991090147 1
5.33430553004583 1
4.8860999737614 1
4.61434491112176 1
4.58625792494196 1
4.92293537629803 1
4.25505420560286 1
4.96456166873511 1
5.04251723095171 1
4.75289548692302 1
5.27622448041462 1
5.74886205391554 0
4.98772072458924 1
5.78286847881207 1
4.52116376265956 1
5.106678523171 1
4.80671158960292 1
4.58520999724718 1
5.39628811972148 1
5.40204636131586 1
5.80978040684703 1
5.29249701262016 1
5.50724770455997 1
4.93808896413893 1
4.62849141233662 1
4.48768590303582 1
4.94037861341471 1
4.90620963336218 1
4.57102606812512 1
4.58803238746598 1
6.1269658773482 0
6.7560477385296 0
4.8208403475435 1
4.76889148509449 1
4.64948013042525 1
5.62567926035543 0
4.94215053433508 1
4.79829067673796 1
5.35199299514239 1
6.06184316952661 0
4.46521228719073 1
4.81119372332365 1
4.81726105241814 1
5.24966054553632 1
5.38791637088389 1
5.99620127581644 1
5.48467292437312 1
4.60165966442394 1
5.38224935102833 1
5.48655860055689 1
4.54785998598919 1
4.80060642960765 1
4.84296288710789 1
4.50456759877818 1
5.23637007371727 1
4.24580036183104 1
5.20081622857268 1
4.81376988415283 1
4.40324075615213 1
5.21113769821223 1
4.11888430201497 1
5.57395215742028 1
5.07254778661328 1
5.11037664930776 1
5.90636071841476 1
4.48214524759333 1
4.98554250063453 1
5.23477888963501 1
5.3896106179282 1
4.79136188492612 1
5.43049022401762 1
5.490823612266 1
5.9630224676085 0
4.28717667595631 1
4.45458382648575 1
5.30253781925422 1
4.35190920632939 1
4.28461712100102 1
5.51427269147011 1
4.65543505623954 1
4.67809844378154 1
5.03325725314366 1
5.08412317660516 1
6.13575335130482 0
5.06366562367488 1
5.16841485821259 1
6.18300619206979 1
4.90937361572258 1
5.7738892067737 1
5.56101800900474 1
4.4840677644338 1
5.48896717968789 1
6.33991384604761 0
5.24099954396592 1
5.28211096271803 1
5.03415442547076 1
4.95125321470203 1
4.20188492275739 1
3.89957563747716 0
4.34484307605604 1
5.28678194876915 1
4.68549599353772 1
5.7537268719564 1
5.39462141227171 1
5.32995848113899 1
4.69239753983165 1
4.67041046519112 1
4.96468297854363 1
5.08576512648401 1
4.81196058727707 1
5.62419251795608 1
5.41290632654482 1
4.50613485358981 1
4.93228829546126 1
4.66472101651676 1
4.56782456800503 1
4.89026272062653 1
5.66995529711224 1
4.87953483235588 1
5.34426688982132 1
5.18118746146402 1
5.16417398237393 1
4.99363422299966 1
5.01721210574339 1
4.73806762748472 1
5.04559455903294 1
5.11673381232628 1
3.95222236984224 0
5.06445310806587 1
5.18875621462838 1
5.38438304654494 1
5.3853118933324 1
4.53617233854683 1
4.5127609328316 1
4.46830307841198 1
4.94348139802378 1
5.17099051808394 1
4.12513142737874 1
5.05672018368605 1
4.48026524710115 1
5.3375795419059 1
5.28520490948673 1
6.16017246553905 1
4.72514770541801 1
4.70716377470416 1
5.31819337888933 1
4.88653279328794 1
4.93123273834152 1
4.54246477744416 1
4.75775400579654 1
5.1446375750777 1
5.08322215026208 1
5.55108239834369 1
5.16767357420253 1
5.41335121282626 1
5.34025258288085 1
4.83970464589206 1
4.82075778774104 1
4.48117553619659 1
5.19069143281784 1
4.52852557688993 1
5.12974912793034 1
5.29390407760424 1
4.94595632383434 1
4.93719976819027 1
4.42394173983318 1
5.22338843822172 1
4.66092111341019 1
4.83389002690814 1
5.04942241573563 1
5.06091056923621 1
5.82066765280269 0
5.60500440647528 1
5.64080021888079 1
4.74562980713848 1
4.36236013825105 1
5.27315745853453 1
4.72821070465286 1
4.69927632911278 1
5.04934329982626 1
5.6004398140133 1
5.06511308460273 1
5.00393030591315 1
4.48045191995576 1
6.13681081332663 0
4.81845792811121 1
5.13559090944243 1
3.72175814017754 1
4.78438005908079 1
4.53754984203429 1
5.64732397470354 1
5.13805690163526 1
5.93444533752878 1
5.34673775144938 1
4.21595591805439 0
5.59486949131143 1
4.66311843615641 1
4.65233576124448 1
4.42876955293321 1
5.87055917672616 0
4.34787628904028 0
4.95151352504671 1
4.12098051105267 1
5.26795873849425 1
5.35207765392707 1
4.83153251998808 1
4.2165657723844 0
4.19186689735729 0
4.87991516039898 1
5.27029199780048 1
4.60529471328117 1
4.80832925530607 1
5.30984279010611 1
4.58305837683504 1
4.37988979534219 1
5.32335053500524 1
4.2637835505133 1
5.12935698615839 1
5.10793220202783 1
4.65497111453257 1
4.02561550963928 0
5.42048928348275 1
5.12690582127986 1
3.83516196132631 0
5.55520660221729 1
5.46354307496493 1
5.41637200364529 1
5.63059741009998 1
5.52772287381202 1
5.85296618374738 0
4.87215369852318 1
5.8420494246349 1
5.09998044613062 1
4.6833917378034 1
4.37228433753061 0
4.31372030189591 1
5.56979357080666 1
4.435180329346 1
5.46260666143137 1
5.26162944475562 1
5.18711978848567 1
5.9821779994574 1
4.64211127964125 1
5.03037082948226 1
4.76024753762965 1
4.593206636379 1
4.85683939184185 1
4.60822874369659 1
5.13988006511154 1
5.57417761891414 0
5.38293317246399 1
5.06982566806948 1
5.07496683057403 1
4.9157960660055 1
4.56239042392163 1
4.66382571341103 1
4.72489297544103 1
5.30503393071393 1
5.07471042525299 1
4.8004255014835 1
5.73279590917613 1
4.46849762684771 1
5.27096303886374 1
4.51708199975991 1
5.25589078447286 1
4.84527431346588 1
4.84339387470863 1
4.03809739445113 1
5.16064738408571 1
5.36354636813509 1
4.81908152699546 1
4.70993046619328 1
5.05227811400821 1
4.81529354662684 1
4.79408519804236 1
5.93013064360302 0
4.82151392712799 1
4.68447525142052 1
5.11511952386566 1
5.46075183450763 1
5.1208671556967 1
5.33144089012743 1
5.2053633575972 1
5.21063862393998 1
5.29709823849442 1
4.93739620409225 1
4.91905927648415 1
5.52249316256138 1
4.89965641397642 1
5.139032935581 1
4.96536114602332 1
5.31143694506942 1
5.19503569527146 1
5.53464659904413 1
4.95827104948444 1
5.53192519845358 1
4.95483443459945 1
4.92039807670681 1
5.11856968179011 1
5.08093724798111 1
5.27429810820844 1
5.32893604875176 1
4.85006436654221 1
4.8772515330663 1
5.65916640809388 1
4.88417442807504 1
5.16424346128529 1
4.85479701284102 1
4.8119569319741 1
4.79069107839531 1
4.79627546572154 1
5.37317583820233 1
5.09301233746773 1
5.66362443127974 1
5.34269488710367 1
5.67310247124123 1
5.4742142682401 1
4.94467028247876 1
4.94546853427567 1
4.07441844120551 0
4.36520387574951 1
5.2779037993689 1
5.28384030125916 1
4.70792105884063 1
5.07683212561972 1
4.89636298835386 1
5.43133896727762 1
4.97332509787501 1
4.74923728996035 1
5.54547788180836 1
4.39764899036232 0
5.6004871659349 1
4.53680125648972 1
4.54536019253367 1
5.35158593152658 1
5.59316418753324 1
4.67090189964396 1
5.04684351803724 1
5.58247197185381 1
5.06669879881221 1
5.19811472690712 1
4.60813961878583 1
4.50744049234907 1
5.37844621559614 1
4.46348454154655 1
5.19790589092367 1
5.44135583023013 1
4.98328832861175 1
4.38280605107441 1
5.40070652834191 1
5.47058250903211 1
3.96154657921748 0
4.76910525146233 1
4.74423187506706 1
4.84098637734799 1
6.73734613999228 0
5.14950916302358 1
4.66010102298952 1
4.8612691284386 1
4.25066701731384 1
5.09724872037793 1
4.54118363473459 1
4.94318581053487 1
5.48818192481698 1
4.43427921116683 1
4.39144578205904 1
4.93576033259089 1
5.1153408823362 1
4.47910675660545 1
5.08420665964685 1
4.28660162475742 1
4.60972882977837 1
5.09170153956464 1
5.07049255171389 1
5.00011142134261 1
5.28058565686399 1
5.45561210709266 1
5.06152277504516 1
5.32938445309202 1
4.39242685019446 1
5.38996192312216 1
4.67148091866995 1
4.88609185352817 1
5.39900275025317 1
5.15046217516504 1
4.63308465476796 1
4.84317584875842 1
5.28289340763233 1
5.64845340142835 1
3.72220360004129 0
5.78321206414693 1
4.8052612483109 1
5.34846102395954 1
4.77277439918221 1
5.18474070808427 1
4.90781817402563 1
5.47950235321806 1
5.18624710951908 1
5.25370561884175 1
5.03487294648059 1
5.13915128286496 1
4.66140559609189 1
5.65413747012204 1
4.60856375792811 1
3.95393664768861 1
5.47268767629444 1
4.85837388318884 1
4.68575549161809 1
4.43171390171887 1
5.49141152941741 1
5.7964014380218 0
5.3841325735819 1
4.35145862736937 1
4.75624635714704 1
4.83469728150039 1
5.03656252637206 1
5.1236529060216 1
5.48290085690064 1
5.11686016423828 1
3.93277999226987 1
5.2418499023397 1
4.98915284890445 1
5.6941571254561 1
5.26894287493679 1
5.45012826445234 1
5.2141013846656 1
5.18473225960607 1
5.12928466386373 1
4.2611286172652 0
4.92771500502007 1
4.64844985499732 1
4.60476606427312 1
5.05345210562187 1
4.44449760793777 1
4.81767836463594 1
4.87820999828475 1
4.4507665578281 1
4.87948052322962 1
5.79356751893291 1
5.10120802247721 1
4.71169517446091 1
5.06064337609101 1
4.93833915700742 1
4.75772475694295 1
5.12500799338749 1
4.8392738310149 1
5.1334564900417 1
4.30776898029322 1
5.8034939817179 0
6.09689187608303 1
4.37438639493028 1
5.07012157817426 1
5.28831366384331 1
5.18219874717451 1
4.44330077856407 1
5.39662064039102 1
5.08761574917598 1
4.57361709557793 1
5.39857378749869 1
5.22874428538727 1
5.52937387986589 1
4.39044945099856 1
5.00008378560892 1
5.29114593029104 1
5.02403549039418 1
4.15219688875193 1
5.81854517561104 1
3.86318246028305 1
4.33714787849469 1
5.43771789450137 1
4.77111625092119 1
5.32883665455242 1
4.5504231452835 1
5.21865750488953 1
5.45881927368057 1
5.53886664743833 1
5.3066010399045 1
5.25386631340071 1
4.58603624099284 1
5.02742121168183 1
5.52019377113467 1
5.17748760686366 1
5.41561044878731 1
6.35905199497903 1
4.15168128086536 0
4.36823855802546 1
5.21691142195657 1
4.87361679606423 1
4.23057661667229 0
5.02458821551378 1
4.17274974286972 0
5.29422710828494 1
5.56693614354714 1
5.55687135662242 1
5.21966335396762 1
4.66075791262838 1
5.20570894531914 1
5.63783882593831 1
5.89411174518538 0
5.12087892328579 1
4.41871904376404 1
5.15047578838681 1
4.38733017636338 1
4.75671490950394 1
4.75102771428213 1
4.45693749050098 1
5.08982246200461 1
5.42591700464958 1
5.34618507330414 1
4.41616913151997 1
4.7972917684438 1
5.43183679240721 1
5.21500044231176 1
4.73870535273488 1
4.91180178682313 1
4.96057126790583 1
5.15031100508197 1
5.29459367544283 1
5.01268288498067 1
4.46673322401861 1
4.97722346946526 1
4.94684062921423 1
4.76867884992981 1
5.07299508968453 1
3.95135560319721 0
4.81666297244412 1
4.91042076900025 1
4.81349369337798 1
5.27842279461984 1
4.67234568559089 1
5.22630058425537 1
4.43820000019442 1
4.53658495875671 1
5.50841147412212 1
4.37335642586245 0
6.06747547458391 1
4.96106774423733 1
4.14414263907647 0
5.77149689240618 0
4.82521089405043 1
4.63476839492088 1
5.16770808122321 1
5.53659429764558 1
4.75291136649996 1
4.58489539851153 1
4.412540990141 1
5.22541497239702 1
5.36563528694192 1
4.87706471325276 1
4.45818280569703 1
5.32950469604129 1
4.63224153923996 1
5.30135133276564 1
4.88092787230755 1
3.94418320026307 0
4.90448612149758 1
5.27300286674807 1
5.08820235012959 1
5.59072216879621 1
5.29494541590512 1
5.00636206751103 1
5.00089885296678 1
5.04429096556878 1
4.85993264006695 1
4.83163740826306 1
4.59796286599021 1
5.84034368029219 1
5.7558576281605 0
5.45367999886418 1
4.55507056948686 1
4.51304021450432 1
4.78637108403445 1
5.27748841976538 1
5.14866399630456 1
5.47439959946334 1
4.49853485290972 1
4.43456286915107 1
5.41595143410305 1
5.05403086619643 1
5.09685656701399 1
5.45007611237885 1
5.53430328709346 1
5.0855182844296 1
5.67558043027468 1
4.35070882050857 1
4.68658577040267 1
4.91001049917292 1
4.7540751570791 1
4.90775297201431 1
5.32833899868213 1
4.82224757748789 1
5.93344758203025 0
5.01597008281712 1
5.54837280879337 1
5.1760348978168 1
5.07979770226977 1
5.23120307042909 1
4.72610746383197 1
4.73343780488678 1
5.07472679760777 1
4.04558719894186 1
5.36925061330365 1
4.5247551178047 1
4.6462925536921 1
5.24056697763562 1
5.27823206833536 1
4.39248774915666 1
4.95459487929275 1
4.26682650267182 1
4.99800626963296 1
4.36522154916445 1
5.34585346786268 1
5.0846560563329 1
4.84196362317331 1
5.77263594900952 0
5.14416181317123 1
5.00783679060341 1
5.2926925259518 1
5.01966305509638 1
5.08996928840722 1
5.28166971172235 1
5.07951990710834 1
5.12867435684376 1
4.25000861032391 1
4.97128478523257 1
4.83357633175323 1
5.02450975621071 1
5.88298508031822 1
5.55808044707065 1
3.76144625079104 0
4.06511263649135 0
5.04723908307311 1
5.03302566086163 1
5.21079894977764 1
4.23703877993451 1
5.03885033589124 1
4.3859818217351 1
5.26360491681406 1
4.9389730130221 1
5.37662308264908 1
5.58702767800681 1
5.30955722261383 1
4.60088090474331 1
4.89598242619181 1
4.58876264471699 1
5.37694511840963 1
5.31817053321104 1
5.14106453918595 1
4.9338650106523 1
5.1137913382132 1
4.76147100216541 1
5.11915908465836 1
5.46980587478413 1
4.42766423572171 1
5.39975935900443 1
4.41641013309188 1
4.24748974720319 1
5.91347057138004 0
6.06422059293051 0
5.27981712237997 1
4.50992319081662 1
5.60675467331481 1
4.89855135808065 1
5.13664389067395 1
4.83026296686453 1
4.76500778270885 1
5.28403457995538 1
5.15644802247062 1
5.02792810529923 1
5.06600954158631 1
4.51664684358992 1
5.02147695361181 1
5.43500102829665 1
5.36736558849891 1
5.39219626578965 1
5.4201581707602 1
5.51153453942676 1
4.76528899584961 1
5.69000815765972 1
5.50266160045246 1
4.8467032140963 1
4.68163307215325 1
5.55957664557072 1
5.10333259975971 1
4.03345947815619 1
5.04565911333027 1
5.33125650650239 1
4.7304865220398 1
4.68331715652975 1
4.27771920276254 1
5.40931662699738 1
4.46371339550704 1
4.91550457872337 1
4.96940614149189 1
4.46438346049511 1
4.52589164135797 1
4.94015899773496 1
5.25138893666535 1
4.93245964050739 1
5.22715004427849 1
4.39933776777713 1
5.1129928862637 1
5.33716712244558 1
4.36362190747415 1
4.04615379053764 0
5.82760481646535 0
5.30307665236013 1
6.07740168125649 1
4.9642161748845 1
5.28775431231761 1
6.16521740079728 0
5.11435436190404 1
5.36834451245702 1
4.39511615562382 1
5.43818395274902 1
5.32393405000798 1
5.45147230427879 1
4.73882200100927 1
5.47717819582125 1
5.45857177755138 1
5.00975813620691 1
5.30935718476686 1
4.32722934439832 1
5.49128812011785 1
4.36909204898991 1
4.62768291998677 1
5.44359481142231 1
6.16159777409348 0
4.75411103568798 1
6.03357121639699 0
5.44922044128715 1
5.63950312286757 1
4.53236077390752 1
5.4061614685019 1
5.15532240394437 1
5.39965019666246 1
5.83067150907818 0
5.25951251629729 1
5.82995283280264 0
5.2813109987763 1
4.80801198114224 1
5.25092435201329 1
4.49970353980561 1
5.29148447299209 1
4.7473978679293 1
4.69419894180761 1
5.03299616257059 1
4.94117007386293 1
5.19865994475522 1
4.41680389382549 1
5.1554498649914 1
4.75108161188943 1
4.80805233320663 1
5.36510876832606 1
5.34593208120499 1
4.2067099770106 0
6.08260541519311 0
5.13843404027894 1
4.93071645927015 1
4.61473536598071 1
5.85785237625789 1
4.2755626078923 0
4.72681760685701 1
4.91560442731253 1
4.84483291672012 1
4.95273644520499 1
4.85338990328972 1
4.43952433967818 1
4.45645762629899 1
5.54335108668487 1
5.02159803531157 1
4.75146601524227 1
4.8002842471769 1
4.77735550482342 1
5.01800408181565 1
5.1915972531025 1
5.8804978739512 1
4.28430901375774 1
4.55758529289969 1
4.37820358696986 1
5.07954982100595 1
5.52915967410112 1
5.88363026401129 0
5.45065989915472 1
5.25434038244045 1
5.20669786117096 1
5.19362397299673 1
4.75879171899236 1
5.09195762393931 1
5.53200632410172 1
5.78394316365364 1
4.75318645685753 1
3.97423901742754 0
5.19709363572803 1
4.40613932117095 1
5.41930770442989 1
4.81802252208153 1
4.98152451132574 1
6.51943045856331 0
4.71821956441255 1
5.16170873219709 1
5.43943277593488 1
5.31687273560554 1
4.56705800046682 1
5.39652772373305 1
5.3551285635655 1
4.7814165086587 1
5.59979216383667 0
4.5901507063881 1
3.55994166432435 0
5.45833899405419 1
4.71766162660708 1
5.82660912580969 1
5.80379908632309 1
4.52447774714431 1
5.48476355668573 1
4.93625566147008 1
5.80300302319467 0
5.67741875857804 1
5.53162139439682 1
4.48780163920408 1
4.70269584723758 1
5.4037469747903 1
5.13092605904275 1
4.35733046276559 0
4.99710501252436 1
5.11938423086314 1
5.21617806991033 1
5.26187893386047 1
4.09281556652062 0
5.14213885726115 1
4.39245698350095 1
5.62429778951098 0
5.070420407709 1
5.07383163183477 1
5.42446016883867 1
4.69701339588162 1
4.9631715791344 1
5.11082882140714 1
4.64710769927131 1
4.68168780263011 1
5.13071886407285 1
5.27680178276308 1
4.51841580670933 1
5.29881751256194 1
4.86498135744876 1
4.5746954853236 1
5.2904105698946 1
5.09532173645953 1
4.96572579129828 1
3.72477746258721 0
4.37322684095954 0
5.54890291160357 1
4.11391521392914 0
5.53493811903729 1
4.40280834450255 1
4.90497318899188 1
4.58357120358218 1
4.48112472744224 1
4.833595862616 1
4.21673060683369 1
4.65027812033984 1
5.35900527268149 1
4.55183333373722 1
4.69851145551536 1
4.49078073083226 1
4.77838094724632 1
5.3846172103085 1
4.45262859977738 1
5.45858581935135 1
5.23723181334505 1
4.9709793411965 1
4.81027404059065 1
3.99843743820324 0
4.64941197776011 1
5.23551530696946 1
5.63219067874825 1
4.79880353324032 1
4.90188936499214 1
4.34523114228996 1
5.53103066495649 1
4.7269063547527 1
4.46241068006802 1
4.65683405208758 1
5.51491441841065 1
4.5231826366626 1
4.39550219086132 1
4.71373556168952 1
4.11626801032634 1
4.79472624449486 1
4.94101897567922 1
4.11921215796411 0
4.83892195649336 1
4.92653597969786 1
5.70017757089473 1
5.74877364519142 1
5.41872127828666 1
5.39493096209643 1
4.99780093402679 1
4.93947446706039 1
4.83345412351986 1
5.20234619563664 1
5.43979984825646 1
5.07233371705165 1
5.08304947755798 1
4.02204352631372 1
4.8696936648841 1
5.35929744968313 1
4.89169893777687 1
5.53415712692718 1
4.48015755974314 1
5.24469263429848 1
4.78223013614062 1
4.08460473013671 1
5.12849882041519 1
5.26247269244905 1
4.97506621711235 1
4.26635269645161 1
5.35830479222883 1
4.64328147228557 1
4.79564354542735 1
4.80688308774345 1
4.61752143382397 1
5.56682076739645 1
4.91653665783996 1
4.52995591845501 1
5.09200836321888 1
5.36157647510346 1
5.8521924801723 1
5.25311179649901 1
4.99309302575005 1
4.75233714335763 1
4.91894947132062 1
5.09892970429232 1
4.91522004495457 1
4.7740015721911 1
5.2140197726478 1
5.15563611047624 1
4.64545229943585 1
5.7525202088442 1
4.53626386407146 0
4.37904175699359 1
5.42791227540433 1
5.00780219637584 1
4.85030358367656 1
5.23017699556937 1
4.47872860019546 1
5.16339456737936 1
5.40606113002407 1
5.05671183304005 1
4.95726471893804 1
5.1940272499646 1
5.41603072676154 1
4.6908911760395 1
4.55802462532587 1
4.78758832976315 1
4.9799588716884 1
4.81813540453801 1
6.1861911406891 1
4.81939771239305 1
5.05781966503403 1
4.70676764886004 1
5.43624944342009 1
4.59698210972822 1
5.55906231447084 1
5.14488239443954 1
5.22378430927863 1
4.59221193269132 1
5.19534838005117 1
5.45617144928281 1
5.61098616379428 1
4.28544071517231 1
5.02816933981813 1
5.2075856115596 1
5.59737095881392 1
5.02475315327905 1
4.10257498372942 1
4.78523806418753 1
5.08086124935221 1
6.24980151721904 0
4.84088920081662 1
3.44915715046323 0
4.1022944894455 1
5.41186724497344 1
5.0982136132372 1
5.40318564935906 1
4.8852062056107 1
5.42002464257976 1
5.0469118082532 1
4.90924080771995 1
4.76331405242848 1
6.17403662548803 0
4.98134895624655 1
4.72615705709988 1
4.6980662005907 1
4.96388826286096 1
4.8985137876484 1
5.56516724386083 1
4.32380600827236 1
5.07582066566809 1
4.76605175010477 1
4.46218569308537 1
4.99565293198836 1
4.87252085744923 1
4.67083270651224 1
4.0334905191846 1
4.69008238053883 1
5.31476378124887 1
5.03666348848063 1
5.26944886364096 1
4.8342541905455 1
6.31635428954158 0
4.99111485232368 1
4.6787904692914 1
4.71111205572432 1
4.71417013832837 1
4.48731239296747 1
4.76107169259235 1
4.58445702296523 1
4.82771636181066 1
4.60173179683654 1
5.67330374862598 0
5.24869746204124 1
4.80101466318126 1
5.28027636389156 1
4.80409346422704 1
4.46843596698648 1
4.91504047673479 1
4.02577137187145 1
4.39176262388357 1
4.94558832923606 1
5.27972659358212 1
5.29244481485673 1
4.67564926378036 1
4.95471365390803 1
5.36848346283973 1
4.77111776486193 1
4.19169226018488 0
5.00535204594025 1
5.17509091982617 1
5.29141515501949 1
5.00223492717766 1
4.84593339424735 1
4.90374117052691 1
4.58514708647714 1
5.14940041876283 1
4.5383915917914 1
4.67057323359795 1
5.14658842261723 1
4.93973656767382 1
4.26962645863752 1
5.26309502520508 1
4.96281204477269 1
4.48574457489784 1
5.18772668907364 1
5.12193030126976 1
5.11478289622845 1
5.19079900288495 1
4.39426055638429 1
4.92932675411201 1
4.67287500921035 1
5.10572145495314 1
5.2179139277039 1
6.08131237244356 1
5.06545714418392 1
4.67776400637696 1
3.88820137335866 1
5.00621866988879 1
3.88415527896588 0
4.31126568604793 1
5.27289265824415 1
5.28697261825521 1
4.96861044850433 1
4.97381028361314 1
4.22316537208831 1
5.04226060807438 1
4.35599748807012 1
5.61295455387729 1
4.36746166951098 1
4.63089715384499 1
4.79351285478712 1
4.61293917580549 1
5.21560560556771 1
4.46526589001791 1
5.06443837935111 1
5.59990250798801 1
5.20653397853094 1
5.5477353014444 1
5.21817674778266 1
4.83786680917765 1
5.55719745003844 1
4.48093684503352 1
3.62948114128827 1
4.84834313274424 1
4.60662225548939 1
6.36340373536777 0
4.82483243748263 1
4.38894681549597 1
4.97793252069746 1
3.81963559731057 0
5.42666715455967 1
4.23981394887426 1
4.8128944294249 1
4.55505767580455 1
4.78223680355853 1
4.67538878672182 1
5.66176695365434 0
4.48000012211073 1
5.56623112108717 1
4.90842959686659 1
4.62871024419629 1
5.11070213148203 1
5.32363676773251 1
4.81088824955827 1
5.05727511411149 1
5.16098663665364 1
5.36247059848676 1
5.33689173514077 1
4.31636917550216 1
5.34599242838184 1
5.37843734448059 1
4.88591680039441 1
4.69365678714377 1
5.23531173123593 1
4.39595892037337 1
4.46407243902109 1
5.11902136643703 1
5.16259154945399 1
4.32281749253154 1
4.94307561366234 1
4.75851180967538 1
4.97844878014254 1
4.23695031404927 1
5.32436634930693 1
4.5868323972776 1
4.68862888794815 1
4.89595400836623 1
5.53809554744426 1
5.16025071217829 1
5.272740894377 1
4.93733320253042 1
5.27280023627352 1
4.81623168859442 1
4.62553155060549 1
4.45976869745523 1
4.96571278891912 1
4.74876016029828 1
5.84522506841754 0
5.04741218554666 1
4.79695055622414 1
5.16298391492608 1
4.44040268572021 1
4.3594039712495 0
5.26057815175374 1
5.09676741864538 1
4.69537862155362 1
4.66410867468506 1
5.02399255714753 1
4.5437191535813 1
5.09767783157919 1
5.57457964222202 1
4.67914452189142 1
4.80622535080131 1
5.28518109437977 1
5.72417420051089 1
5.94325230432482 0
5.59369059283477 1
4.91462698048594 1
4.99046642831787 1
5.51396752267785 1
4.9018655542562 1
5.22771267358827 1
5.523765835774 1
5.64482067981193 1
4.79429337375434 1
4.45096593929844 1
5.77120007684908 0
5.04711679250745 1
5.02699863635358 1
4.72854539835072 1
5.72057192189414 1
5.45457972580894 1
5.68424240324292 1
4.99457625945115 1
5.21747695051962 1
5.30191810843259 1
5.44399318596877 1
3.99621492884451 1
5.55621700009184 1
4.96309213058281 1
5.11191186753532 1
4.75417238978881 1
4.18131877052787 1
5.62443623965889 1
5.39881877701938 1
5.10579580410984 1
5.46889683504187 1
5.58268245462704 0
5.34287987793873 1
5.29422189099723 1
5.53581376291946 1
5.36236449917948 1
4.63040492555244 1
4.98231509929264 1
5.65159781660515 1
5.77692388285799 1
4.41240482336415 0
5.60464352451519 1
4.89012946810331 1
5.19935798903225 1
5.33253218669746 1
4.39131045881587 1
5.01286759854284 1
4.92305936804081 1
5.49814533465599 1
5.21987001592475 1
4.90762698200286 1
4.66242553125302 1
4.93671614636885 1
5.30278977877432 1
5.43632084665182 1
5.04699173734352 1
5.33533380073247 1
4.85507066164305 1
5.12814274717212 1
5.17269800605082 1
5.07136975249211 1
4.84542747642339 1
4.52621372233592 1
5.50374281738711 1
4.84447449624604 1
4.72767172093485 1
5.30699433586633 1
4.45411081395668 1
5.1376632971887 1
5.23017419728132 1
5.61549030090507 1
5.60863601837603 1
5.11670412480552 1
5.20997119454139 1
5.21290541496881 1
5.24965593536729 1
4.76356275248533 1
4.59391658596805 1
5.20853592701343 1
4.72853682965014 1
5.2897006991153 1
5.2749404078556 1
4.88146531695722 1
4.9938810364208 1
5.0126726608997 1
5.80168610991503 1
4.63530389024398 1
4.96333039696744 1
4.97631789775466 1
4.58492872994728 1
4.28828953900559 0
5.02797463557757 1
4.67579506936736 1
5.57377843627011 1
4.70682224610125 1
5.65119780475993 1
5.20976097673257 1
5.76523634020017 0
5.11781665780634 1
5.62520921021066 1
4.5468004964445 1
5.34153505674098 1
4.87291670287699 1
5.24734326665297 1
4.76163440046678 1
4.85731997062036 1
4.53805947249547 1
5.11525001360123 1
4.47445732634628 1
4.83208580429208 1
4.44244649114634 1
5.14112572618241 1
4.01974837360643 0
4.5591968355244 1
4.50252990566586 1
4.97937537501469 1
4.77460166159339 1
4.47973793600271 1
5.41314528724314 1
6.01025523838829 1
5.21517639163877 1
5.00885739670465 1
4.64736472783857 1
4.68237076113529 1
4.25049671147095 1
4.52560535799678 1
4.95826434671166 1
5.29197820271301 1
5.46734079233898 1
5.49982690005826 1
4.45934870917084 1
4.24203188226916 1
5.45286755260447 1
4.95527221310379 1
5.10638159050309 1
5.01233487216359 1
5.17832104649385 1
4.53518919961523 1
5.74619674231592 1
4.67085414946538 1
4.58694047700058 1
3.75437923819446 0
4.68093773338574 1
5.43148886094091 1
4.93267543173468 1
4.89136038639085 1
5.31666461043871 1
4.54863675005531 1
4.69791550386579 1
4.53922907645903 1
5.2555861694789 1
4.79285030475722 1
5.24019829389129 1
4.65842695423343 1
4.79247494577452 1
4.59543972163414 1
4.26870814359952 1
4.57424063080626 1
5.52449116491937 1
5.61221229824193 1
4.70484437798349 1
5.27193974659501 1
4.73775980352765 1
5.00476405963258 1
5.03862934765359 1
5.56069588657417 1
5.44289253690376 1
4.80144499346167 1
4.98373027201034 1
4.64307603672879 1
5.46325357524638 1
5.98228834456099 1
4.5230503752885 1
4.22257164476401 0
5.57562598645369 1
4.78218946963033 1
4.92657494637803 1
5.25367537184039 1
3.77802861713198 0
5.5369924601343 1
4.85747042002473 1
5.70616704008901 1
4.80336733661707 1
6.02390886890058 1
4.89736825317598 1
5.23056333620837 1
6.31249605131281 0
4.17686411900176 1
5.84719524323277 0
4.70787579521143 1
4.05644479202451 1
5.05169718961049 1
5.05906862487213 1
4.61233316002332 1
5.00972655566468 1
4.86607331589812 1
5.05182679529254 1
5.63369673551797 1
4.83411821558861 1
4.94238212918273 1
4.48745748311281 1
5.20008690460484 1
5.35782247119629 1
4.85999934981145 1
4.937161872495 1
4.81910569664293 1
5.27637374438796 1
4.41319873131914 1
5.28044519404537 1
5.02247594698176 1
5.25887946493934 1
4.73821874337474 1
5.94003236192052 1
4.84731273823474 1
4.70985887646714 1
5.08531835289604 1
4.72067468803581 1
5.18997454258279 1
5.37930122566133 1
4.59133096114373 1
5.13143631139555 1
4.32883637669936 1
4.95211606640199 1
4.82718655155892 1
4.79875694396818 1
5.24398247954008 1
5.02735705993896 1
4.50783086259924 1
5.00809037378606 1
5.72565107956434 1
4.81991666344994 1
5.2438099382997 1
4.79591630773074 1
5.14459697170113 1
5.63438248562613 1
4.52920474714613 1
4.74974499477855 1
4.97512959403917 1
5.1232817843411 1
4.14067816474283 1
4.27706567975925 1
4.81828949397419 1
5.61579347281229 1
4.88257518014758 1
4.91444293511834 1
4.86623332822431 1
5.14893176368471 1
5.30960216755506 1
4.88845606261098 1
5.49683905531457 1
5.10196992704877 1
5.08603874772579 1
4.23420669306597 1
5.16037234487557 1
4.41408300077331 1
4.40114730346262 1
5.33508959805537 1
4.68305006368633 1
5.6752602171878 1
4.49457061952693 1
4.29489312435094 1
4.83156051186155 1
5.11076739359151 1
4.63888237474476 1
5.4676242705431 1
4.82726297894028 1
4.56716075124856 1
5.91805301235016 0
4.74371610438157 1
4.92275333078351 1
5.20153615647451 1
5.70962604110385 1
5.06048560083401 1
5.90111322806977 1
4.59053148026323 1
4.72749091391036 1
5.26317768849796 1
4.96845944187282 1
5.19021939791544 1
5.45934982750944 1
5.40399739709315 1
4.28362767352883 1
4.2324360152644 1
5.46714413473015 1
4.47747041225583 1
5.04807663653844 1
4.58474553129713 1
4.76298091764981 1
4.24547823894745 0
5.02513068116956 1
4.75369667330524 1
5.19587892846946 1
5.340494632079 1
5.36608780065685 1
5.02696365313995 1
4.64496478456945 1
5.30836799209543 1
5.72295098294936 0
5.00141034464719 1
4.70544360415057 1
5.16933686715863 1
5.19482973393504 1
4.70935549366048 1
5.2464505332351 1
4.51872628714559 1
4.60997679120009 1
5.01628703989169 1
4.09497780388637 1
5.38587029013351 1
5.01929908634096 1
4.63081360834443 1
5.194654505335 1
4.63023179189056 1
5.07626148693376 1
5.12884532768545 1
5.62903457590109 1
4.89398011734197 1
5.31715507244847 1
4.75075286405525 1
5.48857931713805 1
3.76193824995262 1
5.30525225958834 1
5.17595138030096 1
5.28922139219707 1
4.97009318514227 1
5.09399735784645 1
4.59209131327343 1
5.26341667423697 1
5.60465453417986 1
4.21910020283006 0
4.82942158954672 1
4.93220507321981 1
5.51445996810545 1
4.50147491388667 1
5.59434630682675 1
4.77853819892741 1
4.48531010860151 1
4.90736189360312 1
4.42098198474083 1
5.01908308415538 1
4.82300531731655 1
5.45731448143218 1
5.3362585325773 1
5.04450273341791 1
5.05548610624113 1
5.14556241561218 1
4.45707366661491 1
4.64171944326824 1
4.8064702238748 1
4.08823028947672 0
5.43763764657049 1
5.91843116768191 1
4.9697394645835 1
5.37513239510048 1
3.9169809208268 0
4.29343763685795 1
5.02284721810275 1
5.87227551933831 0
5.59006822289887 1
6.17701258983813 0
4.71998636579998 1
5.09330205357683 1
5.45976181358591 1
4.02402444314736 1
5.00595468663197 1
4.22204661087694 1
5.50159768392256 1
3.02747275653887 0
4.60853296232282 1
5.01579431915299 1
5.93575235920907 0
4.81143473790365 1
4.91172256555114 1
5.09141076230207 1
4.30037056467994 1
5.35381273237984 1
5.07124410065218 1
4.33482679034108 1
4.86199519133637 1
5.10939551521902 1
4.92656559458112 1
4.85698677674689 1
5.75303180124127 1
4.20330159148251 1
4.80807015220113 1
4.83566588148357 1
5.25614260637137 1
5.19944756955199 1
5.44981875387549 1
4.85213809376694 1
5.01380503515331 1
4.74671245060139 1
4.75780686342798 1
4.73174341051606 1
4.4666995214679 1
4.57585014204402 1
5.38982235235298 1
5.14586549285459 1
5.19386869897658 1
4.68627642836638 1
5.00463200582929 1
4.36012379298218 1
4.83087089804279 1
4.46139701873883 1
4.82444543907617 1
6.02422749817113 1
4.8729840443796 1
4.75840344764476 1
5.53872050101138 1
5.36051227258046 1
5.26848450113171 1
5.2359045038772 1
5.24364386483781 1
5.80121957863761 1
5.45001386470553 1
4.88992589543672 1
4.9150097284195 1
5.45219737138166 1
5.69165368319231 1
4.11997692575787 0
5.08590361773515 1
5.33160846238733 1
6.51479066330855 0
4.71143685119062 1
4.68423268025703 1
4.63073567654637 1
4.25301549784487 1
4.43239173283239 1
4.83064176024467 1
4.85114223494601 1
4.39719825956441 1
5.09337093870753 1
5.28239584636605 1
5.17773971359091 1
4.99504474342937 1
5.37744085542386 1
6.1563706995647 0
4.49112136564305 1
6.17651094275702 0
4.11814848151127 0
4.92015071627079 1
5.16485498150152 1
4.82013999918764 1
5.65654308466396 1
4.71661712459101 1
5.70395596372007 0
4.49377515099647 1
4.47825406365269 1
4.84283208272021 1
4.96060352460003 1
5.32189512221273 1
4.76468539521402 1
4.93539275266406 1
4.15787898943812 0
4.46761834406966 1
5.86807381496975 1
5.25259427340046 1
4.37637972937652 1
5.05430016884105 1
4.83138820882679 1
4.93680185748909 1
5.77137559278246 1
4.7926807085037 1
5.29244059748708 1
4.16046833926216 1
5.20466750460572 1
4.86683682721229 1
4.70672610465218 1
4.32157143790684 1
4.96561674382739 1
5.51568672268674 1
4.96000433589413 1
5.22281434282072 1
4.81471090380012 1
4.6110220225537 1
5.28366725258242 1
5.42779131696159 1
5.10668255077967 1
4.75283319702089 1
5.37252521704575 1
5.00705788271715 1
4.67643400542766 1
5.11482479773023 1
4.84885503672205 1
5.01350892894626 1
4.98054146231408 1
3.51098796478072 0
4.88379235850745 1
5.75185303499188 0
5.77823046353376 0
5.28765566199439 1
5.25662043717402 1
4.88339086222161 1
5.89866236865268 0
4.53122846103156 1
5.11605617770863 1
4.87281309589532 1
4.75439815287782 1
4.19584313001463 0
6.18931519480286 1
5.03245405126094 1
5.28648498271865 1
4.72913677844768 1
5.10154549001013 1
4.8256546429079 1
4.37620510741351 1
5.16785512581049 1
5.70166379986136 0
4.22005805600372 1
4.47441785239561 1
5.84121471705152 1
5.3955805252217 1
5.25509868888453 1
4.63314988505063 1
5.61249593484661 1
5.60150026528833 1
4.28486284045813 1
4.38046518213713 0
4.41552862925186 1
4.8598126005103 1
4.72891871969495 1
4.82186812739564 1
5.24745172618502 1
5.20327128659563 1
5.17672766434342 1
4.29829355567744 1
4.67775751811457 1
4.4343036176914 1
4.83613810531471 1
5.15963074423436 1
5.10770782108734 1
5.03161522632053 1
5.32226470699095 1
4.44153708311945 1
4.07770433226821 1
4.99815066842867 1
4.46773945960549 1
4.83359344101263 1
5.08981852056988 1
4.99970530904389 1
4.34463323582528 1
4.99398792268432 1
4.20100751733026 1
5.21706988572692 1
4.62712080938373 1
4.94932455442007 1
4.40151153295897 1
4.80942772539213 1
5.14909268568549 1
4.974583732288 1
4.86520490554799 1
5.93323247430432 0
4.65706056157535 1
4.96604672288961 1
5.20450129179333 1
5.43464744327906 1
5.20499961158311 1
4.60647674323384 1
5.17613996246185 1
5.65733635574805 1
4.77470580478893 1
5.27721758436696 1
5.25781961967149 1
5.19855832176803 1
5.48557752874507 1
5.09395974130672 1
6.06371325333962 0
4.8237113645342 1
5.6016657041408 1
5.0845587806386 1
4.88492120890747 1
5.01394237918863 1
4.90298481931026 1
5.49080353692375 1
5.5416131916956 1
5.59860966602275 1
5.6550494479769 1
4.69923325256399 1
4.11072847560656 0
4.10341203197165 0
5.09317380577917 1
5.01553562374504 1
4.4565235714757 1
5.21085033599051 1
5.16290917232577 1
4.60557454520388 1
5.73355955899816 1
5.05497269757128 1
4.78324708387606 1
4.48864187936627 1
5.04167304991677 1
5.52426861622574 1
4.50153816443046 1
4.86661276558746 1
5.11880331217849 1
4.76595123183535 1
5.75376367670661 1
4.74288774535712 1
4.50566605765868 1
5.55077612195475 1
5.7147512050327 0
5.16711757279 1
5.22409802481652 1
5.17040836793845 1
5.02713637335325 1
4.56154681947788 1
5.31344343358708 1
4.83673050095856 1
4.19005882156985 0
4.74507842138376 1
4.46171160505848 1
3.75018756553224 0
6.00281150983446 1
5.8127648900077 1
4.59155468428721 1
4.91568945188973 1
5.43451823098382 1
4.9207609783414 1
5.26017453093629 1
4.2865178308473 0
4.56059945188804 1
5.08636224137076 1
4.99691114607253 1
5.1579811506192 1
4.04480601485694 0
5.2352856956795 1
4.50714840787476 1
6.20005216723526 1
5.25790700734325 1
5.22358173400107 1
5.9289981999643 0
4.26066450696601 0
4.60458363017088 1
5.52147711733225 1
4.12674015036465 1
5.34627876090048 1
5.03527883301167 1
5.02157500205035 1
5.7376055820731 1
3.93084278858227 0
5.02995808605427 1
4.96813923501097 1
4.5245935653541 1
5.34366118344139 1
5.74850056688132 1
4.85427675259561 1
4.76641371970071 1
5.42698976544996 1
4.58567014118276 1
5.51634528260091 1
5.8898632869235 0
5.01740251072188 1
4.32319794254147 1
4.35119883901248 0
4.49345098515034 1
4.98415922773039 1
4.88795668132679 1
5.2789142914254 1
5.42681243205807 1
4.8844083981871 1
4.95913103673964 1
5.31546711491227 1
4.91999125069783 1
4.36910844450947 0
4.57583832701174 1
5.14338170634299 1
4.04369419950384 0
4.75712463884321 1
5.6267172762071 1
4.80129833833702 1
5.51973469503637 1
5.4642220486178 1
5.36328492120149 1
5.98820953585207 1
5.6622103230005 1
4.6462374722862 1
4.95500549344454 1
5.40218778620572 1
5.72623850462328 1
4.65751343425057 1
5.55196456649188 1
5.21491666916808 1
4.22817683008205 1
4.21595720795052 0
5.48025086700076 1
5.44009668957403 1
5.15842794897216 1
4.77354598969895 1
5.78847718053119 1
4.74172962766906 1
5.70405649074117 1
5.22135387055888 1
4.13189571613161 0
5.27905075461539 1
4.79221828612627 1
5.30537434729143 1
4.50137823045176 1
5.0571534522536 1
4.90336045424457 1
5.22986076123347 1
4.63412543228533 1
5.11358100415493 1
5.38276863046183 1
5.05416125981077 1
5.40006436966227 1
4.5933408801727 1
4.52497199470637 1
5.52672127070671 1
5.24038662760296 1
5.42492974239351 1
5.27554785633415 1
4.66680683605513 1
5.49576581036157 1
5.5892912524404 1
4.20752046921125 0
4.38247681576539 1
4.88265766388232 1
5.33258813711187 1
5.33789446815048 1
4.79889773471066 1
4.48497783794398 1
5.01051018746071 1
4.92443984678396 1
4.92955814429564 1
4.9368419685617 1
5.14385941511373 1
5.03653560706545 1
5.09615214165675 1
4.87428223149321 1
4.81030614328058 1
6.07139692328493 1
4.81367142135278 1
4.73204332256364 1
5.1875940654931 1
5.27604193870164 1
5.27652387129206 1
4.68413251421977 1
5.51565764438966 1
5.44253966256777 1
4.96845238355225 1
4.62159561039925 1
4.56402360179096 1
4.43207818683114 1
5.29590338827207 1
5.20464822376482 1
4.68789122106141 1
5.54818041596703 1
5.6275359194717 1
4.88041561500252 1
5.21249775710155 1
5.08052148429289 1
4.81509005679025 1
4.22951111927706 1
5.42653955644016 1
4.81523429317793 1
5.50479089231977 1
5.81254087023002 1
4.55322215662548 1
4.93479800465678 1
5.68056610230382 1
4.41043441459149 1
5.28215717841219 1
4.08714228934534 1
5.35516712519551 1
4.88110638721877 1
4.84092267918521 1
5.11297177475139 1
4.68977286893166 1
5.44981519723084 1
5.65961392155481 1
5.39598039265104 1
5.11878712547223 1
5.0499211264309 1
5.20089562749763 1
4.87602592420444 1
5.14162275005658 1
5.85111209986403 1
4.72065579673058 1
5.48303700760451 1
5.74648176357276 1
5.32970593481496 1
5.53809638061723 1
3.93897580145673 0
4.91657075047772 1
4.63440125939367 1
4.30716405889638 0
4.76575928904458 1
4.67417182789452 1
4.40286981246438 0
4.40652913235063 1
5.38705115855284 1
5.01007372608101 1
4.5152077139616 1
5.0642269091008 1
5.11929091184994 1
6.04910331326344 0
5.18891325478941 1
4.16831673379155 0
5.26512919913922 1
4.67801479863043 1
5.31645975456725 1
5.00552813574024 1
5.39119620542714 1
5.44441702974487 1
5.5071812147122 1
5.22570914244027 1
4.56795473198593 1
5.48394468169913 1
3.89023516768751 1
5.67858840057861 1
5.99055087519636 0
4.33040273278541 1
5.33669234678554 1
4.85649648935656 1
5.16984685664895 1
4.43762997607977 1
5.13056677119049 1
5.19745734976618 1
5.67994226028192 1
4.1084503259406 1
5.30689085101687 1
3.9375142016724 1
4.66950981368843 1
5.2482053913817 1
5.12191952708954 1
5.47306300018408 1
5.2402118543538 1
5.05360931981418 1
5.42523025667387 1
5.02635247855982 1
5.14557240875453 1
5.64192218262221 1
4.16081619575243 0
5.01166573918294 1
5.01112490829842 1
4.4287511865235 1
5.44060856672647 1
5.7571407357776 0
4.97681175336645 1
5.00886446118752 1
4.98957569365761 1
6.13385126895714 1
4.91668584840308 1
5.40908981938583 1
4.73213891140367 1
4.55978701071109 1
5.25538272101698 1
5.82830455945563 1
5.94468431692454 1
5.20078993649481 1
5.36109962510117 1
4.7105984888973 1
5.02508539337194 1
5.84403163091238 1
4.85119109153844 1
4.65062401237744 1
4.70623548231682 1
5.37198041584179 1
5.1365571298083 1
4.71181323804011 1
5.82069569361782 1
5.32972129772255 1
5.5292488034336 1
4.93958708434594 1
4.40364622221305 1
4.431916692861 1
4.76967658933073 1
5.05649699745355 1
4.725557639902 1
5.40152827709545 1
4.5341972577303 1
3.71616762912312 0
4.66719084204336 1
4.61035534047755 1
4.87950029217222 1
5.18905713399801 1
5.20917947867688 1
5.04024106062691 1
4.59356150993729 1
5.04331359074936 1
5.51567138200284 1
5.46449600939092 1
4.74538554560923 1
4.7748370010014 1
4.76213631918359 1
5.61481385684594 1
5.12872650742581 1
4.8508617142947 1
5.43722162591016 1
4.22937000522608 0
5.3956311792091 1
5.20163696065755 1
5.10531641525153 1
4.32662107149373 1
4.48711853247943 1
4.78775183862192 1
4.26174760309131 1
5.30082016762399 1
4.96470918540632 1
4.62088184071941 1
5.60334642952634 0
4.86655298505053 1
4.69842281478557 1
5.05715645106354 1
5.04910076660338 1
5.3748879879933 1
5.00724907754922 1
5.5188851102667 1
5.16154681086126 1
5.33712763395056 1
5.36240227201048 1
5.45825102674897 1
5.79686936672882 1
4.82513725392788 1
5.68884993325324 1
5.13845257595294 1
4.7022249999522 1
5.1825572659992 1
4.92235831751849 1
5.65986977572572 1
3.59435143468154 0
4.58023553007402 1
5.53833925881735 1
5.12917473600736 1
4.91033003507788 1
5.89996881189106 1
5.01670627446652 1
4.90787701122388 1
5.09711282691349 1
4.3718370478894 1
5.33964507164188 1
4.94788967968936 1
5.43088043551826 1
5.10607702502878 1
5.58565417067502 1
5.76248684853625 1
5.09946063325189 1
4.81444413419942 1
4.40113567581664 1
4.85811416203932 1
4.27673006651063 1
4.87225456680567 1
4.31256711617146 1
5.60482225334108 1
4.17183973808741 1
4.27133329806534 1
5.08189474591397 1
4.68288735866737 1
4.70176606383187 1
5.09884894238116 1
5.37370632203229 1
5.75951663956986 1
4.90524925913889 1
4.77261677038519 1
5.08810705023092 1
4.80842060732275 1
4.009053623015 0
4.53049488898078 1
4.77570786482055 1
4.20700688188987 0
4.42717344678949 1
5.20123464982986 1
5.16087094980134 1
4.62341271447159 1
5.46035619570978 1
5.17358348706816 1
5.54665338622504 1
5.33414427128478 1
4.85858009883418 1
4.91867355051046 1
5.0430852182342 1
5.25106717188222 1
4.81920977163783 1
5.36925193952012 1
4.9133575206343 1
4.59079110729938 1
4.6878907256303 1
4.83624771938465 1
4.59530936182121 1
5.61787983863747 1
4.93232906168141 1
4.7553435159553 1
4.88679734662489 1
4.97034768985146 1
5.64282423444031 1
4.83500370632858 1
4.87636064800222 1
4.31500251043667 1
5.24011704026988 1
4.58084021433717 1
4.71778684051229 1
5.95847215232007 1
4.4427763785889 1
5.05358363111654 1
5.0680531828446 1
5.02394081107918 1
4.9532967951454 1
4.01165090073018 0
4.70892401455963 1
4.77657199537903 1
4.76569236536429 1
5.03077093322391 1
5.99508269532974 1
4.89564477721938 1
4.51342954833572 1
4.70014541486305 1
5.29270017632783 1
4.38353853351718 1
4.98112141111191 1
4.25929339160199 1
4.872878470477 1
4.99217720553991 1
5.47766548419499 1
5.0700992870525 1
4.92025833852669 1
4.57985829815328 1
4.98948874675127 1
5.00421925474279 1
4.38790408107573 1
4.36782240051221 1
4.19870923821736 1
4.6829601835196 1
4.59363781771117 1
4.4702119156836 1
5.50357831479262 1
5.61303315920502 0
5.22574121596682 1
4.82239555930678 1
6.01663630592638 0
4.36209496010558 0
5.60672226734471 1
5.3869832168123 1
5.07136170919326 1
4.55750939977143 1
5.60205577968022 1
5.34941297708401 1
5.17207060613529 1
5.05905355533956 1
4.15432240764478 1
4.99484953783113 1
4.31318389891264 1
5.02036496884088 1
5.14276244437161 1
5.16722706093983 1
4.71088640237903 1
5.19674632198369 1
4.86169588109549 1
3.92703909596663 0
4.72640914933632 1
4.66748216802971 1
4.33703118785233 1
5.15548069244293 1
4.25734210312407 0
5.53036573625294 1
5.02606575099472 1
5.26478075556045 1
5.3429731250998 1
5.51282667689633 1
4.86496505217362 1
4.59740471126932 1
3.98413503063308 0
4.83030290137032 1
5.00320295546534 1
5.42330556655095 1
5.30186438199703 1
5.55237295388842 1
4.77458271655473 1
5.05752494703151 1
4.66408551479964 1
5.68123519065103 1
5.39534620455802 1
4.50425967557259 1
5.10953689096674 1
4.95602831805159 1
5.37489231440994 1
5.33029974008907 1
3.16073730916859 0
4.06387013137625 0
4.68405541780221 1
4.73009773687589 1
5.32326807774028 1
4.15492231009697 1
4.77264676047121 1
6.00621996552918 0
5.52672216061664 1
4.94089575785242 1
4.98419923430114 1
5.46712424344746 1
4.9125673827557 1
5.0430432220889 1
4.65587538368487 1
5.06774227297324 1
4.20237676185404 0
6.15982216864796 0
4.73101308282442 1
5.27568291511565 1
5.36374827059407 1
4.93394316233828 1
5.23560517595805 1
4.69542673437166 1
4.71168570666538 1
5.11763602371863 1
4.12045978853827 0
5.34451970102354 1
4.43858572992026 1
6.13936415561728 0
5.2139297783833 1
4.89015873719988 1
4.8481830384709 1
4.26108006695716 0
4.89716849639675 1
4.62515927481431 1
4.86539804210755 1
4.59143541651974 1
5.70672022366139 1
5.726248172701 1
4.35237050088895 1
4.46898300040789 1
4.88041614150158 1
5.36767016108966 1
5.00347006870413 1
4.96633017905963 1
5.10830194373547 1
5.39025865033245 1
4.72522161112717 1
4.72543881304822 1
5.18270942107661 1
5.49203299305667 1
5.73358265364184 0
4.852631918392 1
3.92580458157073 0
4.96450650900044 1
5.64006162979636 1
4.92881639111929 1
4.31636217996455 1
4.71928690541897 1
5.51190066844876 1
5.07227224134157 1
4.98182354485641 1
4.34399722581245 1
4.98615595482823 1
5.01715922981552 1
5.23521027306978 1
4.88536822207352 1
4.7021300287234 1
4.7428500483308 1
4.99789839155433 1
4.92080915628543 1
4.37277212028666 0
5.59083437596106 1
6.05856199469253 0
4.98384912188971 1
5.14098865524408 1
4.45908857863624 1
5.98308031439874 1
5.41006241497758 1
4.48213008727054 1
5.05090317222755 1
5.30398873503155 1
4.65968187974086 1
5.20947684180952 1
5.09050947141554 1
5.59893240187764 1
6.00332412536912 0
5.65578240180232 1
4.00787250814407 1
5.12058604278372 1
3.81254212484566 0
5.20772956590749 1
5.26990900894883 1
4.60282156471489 1
5.31141932158963 1
4.8181772297827 1
5.25082302752931 1
5.6557179023797 0
5.25499561095996 1
4.88799647894638 1
4.87242164483603 1
4.65914850654392 1
5.52833276951457 1
4.69580256641955 1
4.39838311701987 1
4.78471354005078 1
4.92820320699226 1
5.59666968650637 1
4.01618841370162 0
5.41823613083884 1
5.35547965318446 1
5.37225396842316 1
5.21383025848756 1
5.24359115979618 1
4.82262204314133 1
5.10647925282969 1
5.28709990845605 1
6.07745655515163 1
5.5825162054806 1
5.10608633869262 1
5.80083628750389 1
4.3314837025745 0
4.58981940574765 1
5.06981232863029 1
4.89411682929232 1
4.71578075913905 1
4.94874967746266 1
5.84057885149458 1
4.69724675476165 1
4.80540878588671 1
5.0838621090152 1
4.44235134759049 1
5.43404293120601 1
5.50530373650356 1
4.35192572577457 1
5.07239844606061 1
5.82496487573105 1
5.21522154477172 1
5.34138774221795 1
4.8445358413483 1
5.27315974649124 1
4.92703947281899 1
4.99783543211418 1
5.27408997196394 1
5.48826195951517 1
4.39408070441551 1
4.13249702713381 0
5.39024318322094 1
5.51287389210475 1
4.52601389957756 1
4.31778176937165 1
5.08357657119378 1
4.73060431779175 1
4.96318059673851 1
4.02767689397995 0
5.55288645761275 1
4.85215404111784 1
5.14645529850722 1
4.96125063528282 1
5.19536348142945 1
5.54381993205074 1
4.93877283729391 1
5.27887808900145 1
4.54448011769766 1
6.2407555522522 0
4.41710045876114 1
5.04098965547273 1
5.91293742122763 1
4.83258766664967 1
4.96558924274787 1
4.34653680901084 1
5.01269971521833 1
5.53296048332732 1
5.03380406152175 1
4.45875350762129 1
4.20857547103264 1
4.73146709081241 1
5.53785546904035 1
5.0170475312594 1
5.42180352475939 1
5.53923140309789 1
5.31334448718196 1
5.62184070928112 1
4.55243430095326 1
4.90482540686184 1
5.25446038823688 1
3.31503305818153 0
4.79797110149376 1
5.2710498716593 1
5.54960783828705 1
4.53306792490046 1
5.46520135619801 1
5.42261657258586 1
5.63556703806137 1
4.76828801043763 1
5.49050146127496 1
4.87046204953019 1
5.32952077927102 1
5.85932236364777 0
4.42452223726681 1
5.54719423125247 1
4.65579850275456 1
5.04332682309062 1
5.22011628521442 1
4.75598923985432 1
4.59490105001795 1
4.73030333979571 1
4.84145172302949 1
4.71591458864586 1
5.18173894954116 1
4.57302635537377 1
4.74985156889458 1
4.34609060019328 1
5.14180223478957 1
4.68591427529652 1
5.12758770120392 1
5.16671611161607 1
5.42766675154525 1
4.61170942180206 1
3.86538643348491 1
4.48477299653714 1
5.00782385350402 1
4.29422882557328 0
5.29494044551077 1
4.92654849071153 1
5.34247376604653 1
5.09831748644232 1
5.1811242809459 1
5.17846108629707 1
4.3497146951243 1
4.96860237592856 1
5.03441854769819 1
5.51064496626661 1
5.42294734369597 1
4.65183880030304 1
4.98997487184868 1
5.2637626344011 1
4.71022761766148 1
4.90442519844974 1
5.16108318912474 1
7.01854191969028 0
5.14932916849642 1
5.56372072262485 1
5.91058219402209 0
5.19897124536685 1
5.48145242538858 1
4.96094909120715 1
4.86876080676034 1
4.86932422657278 1
4.75198746815265 1
5.25790745122204 1
4.93479471807847 1
5.38440063383358 1
4.99575493999725 1
4.10412976963477 1
4.72900839769056 1
4.92959525905509 1
5.24467155696972 1
5.00533800934198 1
4.83916203399267 1
4.05036440184764 0
4.30259393886109 0
4.63122064172236 1
4.81629252077062 1
4.94337798592319 1
4.92505099175935 1
5.12248235389747 1
5.40771524224863 1
4.50391827780413 1
4.98410427191032 1
5.62417830315774 1
5.34460975040311 1
5.58194864944217 1
5.07467052391174 1
5.55744398308219 1
5.1224372467585 1
5.29560491650081 1
3.98345315031057 0
5.3948795036069 1
5.15155172184555 1
5.28823117851955 1
4.89005737882257 1
4.54752716159675 1
4.51448192260787 1
4.65667214720849 1
4.5460420044795 1
4.70413816571514 1
4.80502061094193 1
4.08483158426273 0
4.22616229610981 1
4.54941833481502 1
5.86898488264809 1
5.68420176458149 1
4.99263000295653 1
4.90974799895265 1
4.39913101429423 1
5.84491663443681 1
4.78688885884603 1
4.63955134617741 1
4.37044311865954 0
5.23723220033558 1
4.56969269856134 1
5.03154200030869 1
5.13762403908797 1
5.09373966765835 1
4.8124461925282 1
4.55302115705496 1
5.63971024594505 1
4.55573597695409 1
5.6297934805005 1
4.36798524443457 1
5.43570718960996 1
4.83478729511952 1
4.64088253855356 1
5.0888312080817 1
3.83673931277443 0
5.10373304969767 1
5.57506798473618 1
4.80959387227684 1
4.7297562020571 1
5.18755430794788 1
4.3564786076456 1
5.5953031185269 1
5.60928525383353 1
4.60270770953573 1
4.27823251212924 1
5.8591448625545 1
5.28721870014135 1
5.31253571118142 1
4.2131046502801 0
5.1564245725607 1
5.54734428265947 1
5.18476390632338 1
5.4007809056401 1
4.67570705176793 1
4.44465201187591 1
5.25900774702909 1
3.94911716643576 0
5.77767692252654 0
5.00642351104985 1
4.87607106283881 1
5.6089950330765 1
6.10316372617856 0
5.06660241213074 1
5.13696969875538 1
4.49722144946948 1
4.87464025611323 1
4.28030314626617 1
5.0407294975308 1
4.53038655842778 1
4.85065812829339 1
5.10011890426041 1
4.90456290171269 1
5.28099237784248 1
4.98203130917583 1
4.55938496712341 1
5.09186525437449 1
4.82846419415024 1
5.49664342708255 1
4.60440209478978 1
4.20700360328835 0
4.71159615588854 1
5.30668716903432 1
5.41763265523174 1
4.82225564816887 1
5.04635136643127 1
5.14122794339475 1
5.81079550405955 1
3.96924468916827 1
5.21768903062525 1
5.44104281541899 1
5.49630360091532 1
5.75724223455209 1
4.20082132917352 1
3.92605339018254 0
5.37118718876323 1
5.88632779296815 1
4.76548801732166 1
5.54598922846347 1
5.29402557587593 1
5.29690185229771 1
4.61069212239214 1
3.9716805326854 0
5.16745942667956 1
3.94925487518341 1
5.48523618796473 1
5.14761249622747 1
4.98298155696288 1
5.63036594877937 1
4.85559193795994 1
5.22921787259724 1
4.82430054038009 1
5.25415566358591 1
5.44495492318195 1
5.29057046189337 1
5.5092442677936 1
4.32134571963364 1
4.62020321252281 1
5.16029048786838 1
5.42636767347329 1
5.42608126874827 1
5.10876589523258 1
4.66718162014957 1
4.61700964828705 1
4.66234408364348 1
4.98358555147844 1
5.07555713866028 1
6.00227248113115 0
5.86762286075823 0
4.24942759505829 1
5.50566973712574 1
4.56057076446624 1
4.84723538140269 1
5.26226419910934 1
5.3644006767913 1
5.11499591321452 1
5.00360633093908 1
5.55006942780839 1
4.42403143516273 1
4.27488424184479 1
5.1536083633173 1
4.22441944644716 1
4.98802620657205 1
5.39414091681335 1
5.24627362687758 1
6.43123904842813 0
5.12258582241476 1
5.43576004364877 1
4.98677140603038 1
5.4374135520776 1
4.61486833692725 1
4.25850936769756 1
5.14553348970693 1
5.04952593289653 1
4.31671241944038 1
4.59531481388539 1
5.21623241996094 1
5.1919918828677 1
4.79243943135985 1
4.91716382648303 1
5.31809245945646 1
5.2486791595535 1
5.02719565599509 1
5.33233096892465 1
4.39337664041224 1
5.54337145499513 1
4.31577952270045 1
5.73467353180775 1
4.76832422902008 1
4.09528803527948 0
4.78148777246102 1
5.07437627510863 1
5.19805099165831 1
5.53890857396388 1
5.37015417668532 1
4.84594970638928 1
5.64025925050413 1
4.34282543155776 1
5.15716240357972 1
5.21625008605205 1
5.32978445345014 1
5.1360048307045 1
4.11216242116837 0
5.64646618545406 1
4.50225812367828 1
5.36619705196948 1
4.93909193282415 1
5.05717124191568 1
5.33511458100086 1
5.22974429727528 1
4.64451477620457 1
5.19799322021499 1
4.75378050333587 1
5.3743428483023 1
5.22429734501665 1
4.38644659482544 1
4.87553378055539 1
5.46380317421137 1
5.40435721045569 1
5.04704306612807 1
3.90243399016636 0
4.53938807025411 1
5.43892541257898 1
4.57873177942523 1
5.19893327064419 1
5.68953818046031 1
5.85398154461985 1
5.66171073709168 1
5.24238722575246 1
4.21533399786232 1
4.85920054170955 1
5.26020188726131 1
5.59788683076627 1
5.11921693093681 1
4.7301626533607 1
5.08532447098161 1
4.96298730490285 1
5.18761688312159 1
4.90922598045294 1
4.87304737048362 1
5.34313014590123 1
5.1334331289637 1
5.88925730720722 1
4.08893288411054 0
5.06035732896694 1
4.71636044277958 1
4.93128445875759 1
5.02228799854743 1
4.59109115852224 1
4.53763780206385 1
4.38649854198394 1
4.63496686546828 1
5.00528516590924 1
5.55295350482588 1
4.55373420177411 1
5.3818916629107 1
4.99495980956079 1
5.10735968169569 1
5.65253144278012 1
5.22478984446237 1
5.13064087598859 1
5.50344339892933 1
4.55707173349614 1
5.34057063544872 1
4.81959247204853 1
4.46911194213141 1
5.04603453539972 1
4.4125805459781 1
4.43666301267024 1
5.09559183481211 1
4.95263719129074 1
4.99380552117347 1
4.16758087254889 1
4.24398836283816 0
5.65698288478334 1
5.01083153075543 1
4.85866981118432 1
5.47105563884208 1
5.02884597942727 1
5.06023013121124 1
4.86527076841857 1
5.23046705321485 1
5.11274978780831 1
5.03235871741083 1
5.3565040829529 1
5.40873295725601 1
4.58268662321158 1
5.56541879989855 1
5.04259257473077 1
5.2878885757784 1
4.68904092699039 1
5.04280017751356 1
3.83264281476655 0
5.78148432899797 0
4.93760828681893 1
4.82879650702426 1
4.70669120700547 1
5.14417303678237 1
4.55302259990011 1
5.39062982137286 1
5.59179474547882 1
4.85066451919003 1
5.17758030034501 1
4.76154766633084 1
4.78483925539724 1
4.43799947800054 1
5.67723984412502 0
5.30606606505611 1
4.83190241718551 1
4.96750167302633 1
5.01375539290814 1
4.76541073243491 1
4.4315445472421 1
5.20113195688793 1
5.08407642313086 1
4.31079252791505 1
4.3203648211417 1
4.99843617038272 1
4.81169606537476 1
5.99716114579401 0
4.2962419359056 1
4.91093603462611 1
4.14587046242734 0
5.04824375735267 1
6.2487921615518 0
4.894278097302 1
5.16927699038418 1
5.30082488679818 1
4.8190212725017 1
5.05075939258198 1
5.69194592953559 1
5.56308081415722 1
5.43010307389124 1
5.362820721511 1
4.2375252962798 1
4.2854255370514 1
5.08841682266875 1
4.74724744646079 1
4.89065493138496 1
4.54058245880733 1
4.86870176510023 1
4.51347104786755 1
4.59401457649423 1
5.31904096862669 1
5.3395817966841 1
5.10949246600167 1
5.3784766878992 1
4.37039113059813 0
4.39999630816462 0
5.80550176689823 0
4.47673130994579 1
5.51695793329428 1
4.92619515940699 1
4.6044900030596 1
4.95080848897349 1
5.58295245954687 1
4.46988187430868 1
4.99749964093037 1
4.40315925668936 0
5.13885122685493 1
5.85664100269336 0
4.44975845748724 1
6.1524137981352 0
5.02007468098136 1
4.75222313810354 1
4.62995058428955 1
5.32233857708623 1
5.00845834467917 1
4.9092804178403 1
4.27934935131208 1
4.8160425966664 1
5.32575147592 1
4.74615689482326 1
4.25073077251608 0
5.15408918895916 1
4.86026791098836 1
4.86506233558091 1
5.29413576774334 1
5.96656961034537 0
4.86227115770256 1
4.80179851485181 1
4.88460887928795 1
5.52817234633868 1
4.04411179940523 1
4.54500277186438 1
5.08669395562976 1
5.53215002972049 1
4.68521499964276 1
5.60636752465185 0
5.50261439317459 1
5.1398555649338 1
4.76106595846076 1
5.1120808664114 1
4.90189943781534 1
3.60346722259513 0
4.53071345200655 1
4.41220118663359 1
5.71226358967873 1
4.82837932075452 1
5.53342753813898 1
4.79287868429062 1
4.31714581205219 1
5.15316314959254 1
5.31221858320873 1
6.08072151065049 1
5.42176920006954 1
4.82290793887145 1
5.2687028061764 1
4.34341298815468 1
5.62641841197741 1
4.73759279026234 1
5.49779934819052 1
5.32856584095161 1
4.70719493191732 1
5.14659024629181 1
5.30716231661622 1
5.13734948766781 1
5.32237776964755 1
5.33616599673177 1
5.34901884704539 1
4.07769446108498 1
4.64195701692348 1
6.21724117808701 1
4.89758546278043 1
5.1108367420139 1
5.37749405174372 1
4.94792004129207 1
3.7553188117137 0
4.82288116299763 1
5.01402586712133 1
5.08315378727825 1
5.54820980509937 1
4.98481798682483 1
4.86518096075616 1
4.43405084670396 1
4.98007329321801 1
4.37376583816001 1
4.92270954840215 1
4.79861296652832 1
4.96869884022584 1
5.20363900226499 1
4.75975239576327 1
4.71346559661899 1
5.4647100749737 1
4.52511385151403 1
4.19514488522438 1
5.00990086300444 1
4.79340689142382 1
5.43876628974858 1
5.60566160912628 1
4.65843391141741 1
5.09262709496514 1
4.72049494394468 1
5.03277837453493 1
5.12243440882173 1
4.8575107702707 1
5.49414487881019 1
5.63627294194189 1
5.09200128131728 1
4.4208313867002 1
4.92410942408568 1
5.26573383188374 1
5.45961842348001 1
5.25307549108682 1
4.78834112916202 1
4.57488182680229 1
5.24834982608222 1
4.4863139001154 1
5.41000991179255 1
4.59968073528976 1
5.10094035268015 1
4.28227922462375 0
5.66340951170911 1
5.38219728141861 1
5.30434414308202 1
4.66915135431435 1
4.97229352698999 1
5.17135450295178 1
4.27154684114242 1
6.07239343244493 1
4.89290820857633 1
4.91268682897246 1
5.4934516536399 1
4.43089582645239 1
4.76984509349086 1
4.49254816638892 1
3.79687037038804 0
4.3999502769441 1
5.32205775165178 1
5.91408586692575 1
4.00678185930857 1
4.41703063381119 1
4.68886655314811 1
5.20587064589533 1
4.84840616183716 1
5.2214959180703 1
4.89501636919004 1
4.87538331516302 1
5.71251069220345 1
5.02294105853553 1
6.35160301714193 0
4.10060795182886 0
4.89493300174328 1
4.74734580820159 1
5.23155858301486 1
5.46979200939097 1
3.71892074774886 1
5.11500517656046 1
5.47752115917659 1
5.64895698619503 1
3.74691989859631 0
5.35719542249519 1
4.59499857337315 1
4.13166034410946 0
4.39600399126185 1
5.34459657047019 1
4.61654025292058 1
5.12372416585827 1
4.60890522877041 1
5.07977230322232 1
5.08418404271511 1
4.34610712047951 1
4.33059015081869 1
5.91952371488756 0
4.23290567982411 1
5.3637322734046 1
4.04510154302939 1
4.53591293471681 1
5.25445647560081 1
5.03659724045361 1
4.50811303383356 1
5.54234629763545 1
4.70241950709419 1
5.0378715963926 1
4.2539033529558 1
4.31335383273232 1
5.51727493075737 1
4.76447871373522 1
4.93360421910078 1
5.98574163706426 1
4.62277632885775 1
5.25680304081207 1
5.11274010827728 1
5.01878025932499 1
5.26505568027947 1
5.51987898084347 1
5.29045283055721 1
4.91384014786695 1
4.66694821735132 1
4.56288104494051 1
5.08625600143305 1
5.365471223039 1
6.08290459752955 1
4.7754842069248 1
4.98540282673553 1
4.78365071227047 1
4.29152149568907 1
5.4787488024759 1
5.14910774874444 1
6.3366914235033 0
5.23066540135603 1
5.19828449431639 1
4.91467862833406 1
5.96455879466212 0
5.28156829841905 1
4.90384002569143 1
4.71295490894419 1
3.48275221876052 0
5.25942977196611 1
5.04745394805183 1
4.88662065345649 1
5.00067213752204 1
5.27325078923746 1
4.34095079307181 1
5.47196926873394 1
3.49240185278683 0
4.49343033111282 1
5.21801670052636 1
4.82401892457801 1
4.09875285977983 0
5.09653414353522 1
5.26302170534061 1
5.51055507717845 1
5.08192622119009 1
4.92639745682056 1
4.30220662712398 1
4.72056250845478 1
5.13221811437212 1
4.20294012326342 0
5.82289368732959 1
4.79250544931423 1
5.45149011638989 1
5.44310846550818 1
5.63992595456777 1
4.42443599398535 1
4.85551657334466 1
4.66332147081598 1
5.55511867988013 1
4.81624582932447 1
5.0998935483418 1
5.25546104687246 1
4.75767198633255 1
4.47039083904864 1
5.07734074681211 1
5.49443675972775 1
4.94078478045942 1
4.45952271612206 1
4.62527424590752 1
5.28075571501843 1
3.99373603253991 1
6.18794214747557 1
4.34284868487204 0
5.02144329248678 1
4.64778790301634 1
5.31779743947047 1
5.949991342913 1
4.95452867435966 1
5.45363937679343 1
4.6021810919923 1
4.76935213776515 1
5.59370461710852 1
6.46250710921631 0
5.49055420920684 1
4.38835972405248 1
5.00636782333506 1
5.32532807293354 1
4.98290291123772 1
4.98650848643067 1
4.71685904468959 1
4.34253862864389 1
4.85759412654154 1
5.08395683624654 1
5.25524590636962 1
5.58135543636406 1
4.04488779448424 0
5.1338248724419 1
4.83007648737571 1
4.93696364820147 1
4.39233535563203 1
4.90848264746833 1
5.4607245544264 1
4.65380253366043 1
4.16534857363189 1
4.17471060912813 0
4.41732185853081 1
4.77759322880377 1
4.97984531298753 1
4.93780051225373 1
4.68037704477754 1
4.59272022358012 1
5.09208171852401 1
5.42394175750622 1
5.16198141207195 1
4.36287336348286 1
3.47549706975591 0
4.37840324420517 1
5.26822892418817 1
5.64979107837776 0
4.22137475419286 1
4.98888318938338 1
4.85582422314597 1
4.81267418225378 1
5.25121354451941 1
5.02216327701578 1
5.0389536253171 1
4.81452848872861 1
4.81786170195633 1
5.50830783670783 1
3.8920116463181 0
5.68404888197686 1
5.34799680857502 1
4.6116019431452 1
5.35333546267537 1
4.67382337576915 1
5.65191329787361 0
4.92498238541493 1
4.96790809454711 1
4.77826476140781 1
4.98938745307099 1
4.7285622752343 1
5.19059875894549 1
5.64048276231488 1
4.81163049283746 1
5.05889440951552 1
5.41473503101044 1
4.65139284771465 1
4.99482321691768 1
4.89952764124573 1
5.22053917794843 1
5.21351951659937 1
5.37108072682987 1
5.26154152553902 1
4.8814087148333 1
4.14704532417769 1
4.71781992269343 1
5.38510681139724 1
5.89280087002507 1
5.17886008150119 1
5.49182639182746 1
5.02046517260226 1
5.86285962527916 0
6.36174902877435 0
4.99976590225994 1
5.6306098671041 1
5.20618710913143 1
4.44851123676304 1
5.4664371822657 1
4.30455503166527 1
5.01965996377909 1
5.29430296777206 1
4.9833660732731 1
5.37949244615822 1
5.33812256252682 1
5.52417187790382 1
4.73233941712121 1
4.98267030965961 1
5.27656799503794 1
5.76519373859039 1
4.65836470011445 1
5.25507645005466 1
5.07137554516806 1
4.20700019828827 0
4.83246893596388 1
5.10219929098873 1
4.2234526165555 0
4.71486996321264 1
5.23391034726883 1
5.16518782053654 1
5.34067438536341 1
5.1015560934638 1
4.87573826126836 1
4.87638736116206 1
5.19283320100692 1
5.06043743638148 1
4.75314199388343 1
4.73090615035368 1
5.13544451316792 1
5.7238163840947 1
5.09565194738223 1
5.05320471179629 1
4.9005986725864 1
4.51002462723105 1
5.06313525834429 1
4.99150418182701 1
4.70153222616741 1
5.64976686328938 0
4.51348675927163 1
4.38159311102248 1
5.20919356182086 1
4.65570013896444 1
5.10218041450509 1
5.61444259113977 0
5.5322777438507 1
5.24741942151806 1
5.04756478222264 1
4.77740885347091 1
4.74517144798544 1
4.40009611815838 1
5.11345805242977 1
4.28825701544887 1
4.57082421624455 1
5.50160818806801 1
4.86551792387083 1
4.84321179548437 1
4.81372386273138 1
4.26678899326661 1
4.85793791310184 1
5.97594098622998 1
5.00263832941324 1
4.58155750681138 1
5.24561956729989 1
5.10641466581966 1
4.6488876771201 1
5.14642358813712 1
4.86709141670313 1
5.26724302606514 1
5.33067848583411 1
4.82598957627822 1
4.55520245427294 1
5.03940254417685 1
5.52954149004668 1
5.18994303822797 1
4.62098651376903 1
4.40309019494286 1
5.58798869960814 1
5.11723278636029 1
5.4527831469899 1
5.99533070305486 0
4.50470526245349 1
4.24698229821206 1
5.08882645253989 1
5.63541440186022 0
5.38035330872351 1
5.46163468196004 1
4.55828019417389 1
4.85273382088903 1
4.15830797278045 1
5.15500773756842 1
4.55157965377087 1
5.32363565020316 1
4.29364964107099 0
5.03252642613451 1
4.46745643554338 1
4.9899780545526 1
5.08357596429022 1
5.27424968950175 1
5.29312464814219 1
4.55794294553517 1
5.25565461329201 1
5.79811972132946 1
4.869521867012 1
5.177779091429 1
5.12957325019602 1
5.86218364454731 0
5.144806197321 1
4.42481621425359 1
5.32855585091673 1
5.67678314672798 1
5.73489878452229 0
4.44372935269371 1
5.12352929047055 1
5.21456367412864 1
4.87374259942132 1
4.79224601743018 1
4.41270367555824 1
4.97034555695441 1
3.96602443886765 0
5.55929373397864 1
4.88839789500437 1
5.12560230087533 1
5.71213687364723 1
4.47011992785596 1
4.48326711144176 1
5.4704688828396 1
4.76241541557877 1
4.78914427719666 1
4.23939613244351 1
4.67421032592748 1
5.63273571022305 1
5.05575374620148 1
4.96668120794079 1
5.69461724905174 1
4.04987898395875 1
5.52894496329919 1
5.11857582441909 1
4.88422986973409 1
5.67274967545231 1
4.26687365952214 1
5.38305998262086 1
5.53691796229779 1
5.36882921810701 1
4.94763481769416 1
4.2649887995966 0
4.27908216397789 1
4.95446379048401 1
3.87694800835996 0
4.95738192278584 1
4.04370361652433 0
4.34920037463645 1
4.576895212472 1
4.96068587475244 1
4.15714712446478 1
5.41540922000949 1
5.42091151874324 1
6.14354550502422 0
4.97461351865049 1
4.49412817090356 1
5.32603350939995 1
5.3679495933659 1
5.23040744401 1
5.10648914615665 1
5.15946538375396 1
4.21550959012291 1
5.17551167124614 1
5.03490088717612 1
5.06037465541783 1
4.99704725006789 1
5.76482020376362 1
4.85360944420613 1
5.15438568656473 1
4.89012546386605 1
5.53825169785476 1
4.40642220376053 0
4.88142008847874 1
3.67040980301486 0
4.67480302554411 1
4.35530768050403 0
4.32953819886721 1
4.59046517901319 1
5.06624445268081 1
4.19035896316887 1
4.45717546559855 1
5.1590802410389 1
4.25933744126659 1
5.76071659469704 1
5.43454841069554 1
5.20029251563257 1
4.76735140954432 1
4.90057730308714 1
4.95508066509773 1
5.85382413233903 0
5.06119951753548 1
4.4700334688525 1
5.10197442219683 1
6.18072258094777 0
4.955281138876 1
4.91060153325837 1
4.68646180498206 1
4.25078657724362 1
5.51576530240079 1
5.59536926552764 1
5.180808786211 1
4.81013494727142 1
5.02322469291799 1
5.08729342602391 1
5.36553416555141 1
5.70589796975628 1
5.32591369699254 1
5.80976887115717 1
4.87057506425915 1
5.02583482792744 1
4.44302841856031 1
5.26836726658392 1
4.70513359722669 1
5.97649957458456 1
4.59081329873983 1
5.02291081943456 1
5.26456458782744 1
4.36092040295694 0
4.96253542829814 1
4.83299824709142 1
4.67858075128299 1
5.62026436536555 1
5.29565818133792 1
4.63888070899908 1
5.50110181589145 1
5.2517660485898 1
5.65918078948374 1
4.17583907158736 0
5.27565108249613 1
4.60434671851614 1
5.07162067450288 1
4.56366264960085 1
5.05368230791595 1
4.43636171846581 1
4.78591778510935 1
5.22480520808597 1
4.18632007361927 0
4.96351980130166 1
5.07588919245309 1
4.73850569649631 1
5.37086029429364 1
5.84279963077169 1
5.20267886469613 1
4.920037269647 1
4.57381365066097 1
4.90201642126753 1
4.50818313987545 1
5.118029249792 1
5.00850431317631 1
4.85879456590981 1
4.43009778678383 1
5.38306421068447 1
5.66499275609392 1
5.15540695249726 1
4.24079812206842 1
5.41132801932171 1
4.99722950924764 1
6.44947989567609 0
4.76454439970244 1
4.86177427024784 1
4.97900097744737 1
4.39964842880045 1
4.79700344099684 1
4.67842796595512 1
5.82882951511447 1
5.14192847746428 1
5.64334657493067 1
5.16323711439146 1
5.00595574073506 1
5.06710714452443 1
5.54898325179329 1
5.18549361816176 1
5.21168809984788 1
5.87199190916511 1
5.79844882003389 1
3.84686374642266 0
4.60785559240248 1
4.42859228686311 1
5.198424134904 1
5.75650567783982 1
4.85043145744594 1
5.09092646954506 1
4.33828895808262 1
4.71734861536599 1
4.96280800126255 1
5.01090025654881 1
6.28002051249431 0
5.01730151940002 1
4.2166719409046 0
4.56730950627001 1
5.08029528369893 1
5.38263789382364 1
4.95890202712593 1
5.23609322617636 1
5.37172746778668 1
5.04895951060623 1
4.79889945218214 1
4.30861527952841 1
4.99205256535024 1
3.91941531203193 0
4.96521929883611 1
5.07858504670166 1
4.56430017897728 1
5.34144216160443 1
4.76310807743505 1
4.66290081260909 1
5.68416012348685 1
4.92524494901345 1
4.90328732577288 1
4.7848026494081 1
4.33667131782344 1
4.6561063161315 1
5.0196905339581 1
4.63717047682462 1
4.63450640828902 1
4.89781022373048 1
5.18071033976343 1
4.88591205334226 1
4.78664172920892 1
4.94899884815575 1
4.95830601607201 1
5.63033837657943 1
4.88130485133668 1
5.90900046057633 0
4.88603500983513 1
4.48160132965954 1
5.40713152373317 1
5.08363561290341 1
4.82950423845598 1
6.10699750763174 0
4.57882534944452 1
4.55944416008112 1
4.13486720460002 1
5.88424567721705 1
4.248260149328 1
5.13089316387244 1
4.80025161700984 1
4.8220766840892 1
4.90124864722843 1
5.35531060339591 1
4.42729324113003 1
4.35489010299739 1
5.10285476899648 1
5.1518417873716 1
5.46006679695348 1
4.5145846571607 1
4.62187070057185 1
4.75468930541644 1
5.61694303350557 1
4.82236134932051 1
4.77951954031249 1
4.72228986145044 1
4.45381459541335 1
5.63865097259289 1
4.69113563758562 1
5.32065922316402 1
4.65770843647671 1
3.7915840617194 0
6.3022520604695 0
5.01356242328085 1
4.94367108590178 1
4.65651245174888 1
4.98546073923622 1
5.08432535637591 1
4.79355952607781 1
4.5254595418527 1
4.7143061749226 1
5.14840395432526 1
5.42662997175626 1
4.8336175458491 1
4.92539767754094 1
4.80077877803432 1
5.20008159020294 1
5.19461107679977 1
4.8216420068362 1
4.72430924213492 1
5.59674075591375 1
4.11457867505937 1
5.47929712835101 1
4.75705453421878 1
4.5023753767936 1
4.54179646436506 1
4.67806334483936 1
4.82904603880819 1
5.39626979159285 1
5.07558856782576 1
5.49615714840388 1
5.31966554764515 1
5.13015255102705 1
5.0114832078455 1
5.7986799783511 0
5.47929557968139 1
5.07358250239665 1
4.98148353463799 1
4.99699106964107 1
5.47956082130981 1
5.71173272756634 1
4.81497522961549 1
5.53011276330231 1
5.05794666114869 1
5.34152471993108 1
4.99764607911984 1
5.2351992029556 1
4.20447140362089 0
5.86134158316939 0
5.07871587271462 1
5.01183098343793 1
4.5503224410356 1
4.89633055451614 1
4.70832327432125 1
5.54609850076193 1
5.7248815654133 0
5.16195287561955 1
5.81311636293071 1
5.37393382757446 1
5.51921271895792 1
4.68267797911935 1
4.57240738997958 1
4.48107216061647 1
5.23682734700178 1
4.85871451979425 1
5.51297205168715 1
5.42431144432133 1
5.00014746164603 1
4.79830402286987 1
5.68541836542771 1
4.53878818444316 1
5.22056637154361 1
3.94083168850465 1
4.07080285266215 0
4.89737805008059 1
5.14683766320624 1
5.10320098706913 1
4.85571810242709 1
4.96787686226665 1
4.77903911958941 1
4.95274300775586 1
5.36959166158984 1
4.80352233961962 1
5.40394821549504 1
5.0352299671865 1
4.77812235224185 1
4.32127267053957 1
5.11540155948629 1
5.1827376983714 1
4.59344483520275 1
4.89303841642451 1
4.93729313395855 1
5.15567563436729 1
5.8000152631185 1
4.773890427602 1
4.43221210744928 1
5.00185754430456 1
5.1816093156915 1
5.02911306087406 1
4.4024366339326 1
4.77554817261208 1
4.43748036315707 1
4.79597259364458 1
4.7687847757281 1
4.8691702602673 1
5.85383457934971 1
5.16727053952848 1
5.44832894530329 1
5.24398502150629 1
5.11117997423974 1
4.91459440726183 1
4.68131591339762 1
4.71677599066114 1
5.38925017588029 1
4.50251603758433 1
5.58625866131352 1
4.60868412946838 1
5.86103607583227 0
5.41254951880254 1
5.09131270898247 1
5.37003834412281 1
4.8920303330349 1
5.43263065988748 1
4.40257047554324 1
5.17697314546842 1
5.42550552202227 1
4.72955549914053 1
4.6244863085082 1
5.43977006023236 1
5.19531280576059 1
5.19705739548478 1
4.49965471276386 1
4.74254612809088 1
5.01252624801853 1
5.07639601799029 1
4.91545739024213 1
4.70229541684975 1
4.68010527140047 1
5.53881852232278 1
3.62948269567306 0
3.67047934375092 0
4.77776349911557 1
4.97295783557693 1
5.50296301731822 1
4.55501201263615 1
4.55230094415143 1
5.06190137136946 1
6.36183658632152 0
5.12345921385801 1
4.12985599388687 0
5.76000274158529 1
4.72537274632081 1
4.63284929844803 1
5.14549016260953 1
5.16167692336223 1
5.22827642581195 1
4.65708158841888 1
4.66771351272736 1
5.31944854962847 1
5.81619179832014 1
4.8761225194112 1
4.73985079119788 1
4.88992718454308 1
4.32168616150631 1
6.17884847855587 0
5.39195565741981 1
5.34057368835926 1
4.15645556835463 0
4.90646508628226 1
5.56200868306525 1
4.53384622221485 1
5.29585540810113 1
5.50978645376829 1
5.03782377703465 1
5.62664694582453 0
5.88582535191324 0
4.41902320652075 1
4.39058799336076 1
4.0524266250822 1
4.59786247243596 1
5.44288624645132 1
3.26568976768491 0
4.75030165068034 1
4.92286250054477 1
5.00892826349511 1
4.97576340903066 1
5.11142507109304 1
5.24266196772695 1
4.82482526654103 1
4.94810342883532 1
5.33289271671231 1
5.80269504190728 1
5.40044659289814 1
5.13010633333788 1
4.51351685613021 1
5.68569586978633 1
5.72427707856967 1
5.58545056257409 1
5.0416112835384 1
4.82126429405194 1
4.04094838205163 1
4.34616330153472 1
4.859720728333 1
4.73563794172301 1
5.15074979344402 1
4.34320247333516 1
5.4406864022223 1
4.13788038729314 1
5.03006086105945 1
6.06721132637046 0
5.06560195610862 1
4.18340044983724 1
5.75169535297718 1
5.186765558348 1
5.45525525746903 1
5.3837888179139 1
4.61356067329525 1
5.61506400801279 1
5.04997411248505 1
4.40541140001679 1
5.02949791771692 1
5.22953033394452 1
4.66379420047471 1
4.99286218239395 1
4.91087621815742 1
4.98608387320157 1
5.01632395084224 1
4.74365931785734 1
5.18336902253492 1
4.70549809919172 1
4.50597127985952 1
5.29073379804714 1
4.8800902046763 1
4.50565718883803 1
5.40739585909429 1
4.9630965187833 1
4.21435738195559 1
4.99334998795168 1
5.63499074258982 1
5.35128972797904 1
4.10867033222218 1
5.6726262005238 0
4.58420507777271 1
5.08803602025265 1
4.76264568510725 1
5.14706097251471 1
4.51607575201236 1
4.32395742443236 1
5.15545123650298 1
5.17735456014702 1
5.10400189755238 1
4.90455275579511 1
5.1372768923162 1
4.9153938291173 1
4.88100189701942 1
4.93599114012445 1
4.75062305287892 1
5.67224229894904 1
4.90076135536199 1
5.31593550125069 1
5.72165602099495 0
4.02928683286865 0
5.15439596093093 1
4.44147092777194 1
4.81352814901968 1
5.68079012944921 1
5.21784906366628 1
4.04059885357112 1
5.10629536160374 1
4.73230406765236 1
4.9524078011545 1
5.91403399240543 0
4.20921092126196 1
5.2584683087681 1
4.74091643647728 1
5.09467713746528 1
5.34000499911905 1
5.00825307254541 1
4.93050842884344 1
5.10523200103387 1
4.9307477989703 1
5.12767161088641 1
5.31137660027922 1
5.34865963498063 1
4.91572088392514 1
5.4351449087156 1
5.44042791147442 1
3.99993016151325 0
5.44982154840834 1
5.75025575632224 1
5.10123694816474 1
5.35322164400522 1
4.42497351488936 1
5.80014373595981 0
4.70053304082496 1
4.52290125523966 1
5.30597762911983 1
4.27857335116156 1
3.91903438482181 1
5.54999385933874 1
5.50485253116803 1
5.09456780930015 1
4.8124902437761 1
4.74064128190803 1
4.97015253906385 1
4.72400576514251 1
3.83246075986069 0
5.19832165943872 1
4.67798481467485 1
4.6542706855756 1
4.87140925493702 1
5.97291367195662 1
4.84155046406494 1
4.67877162322666 1
5.95601337263467 0
5.99819987064684 1
5.04037456078648 1
4.46275622682194 1
5.07830473394688 1
5.91455081042661 1
5.49775687317593 1
5.54302970003473 1
5.11026631651623 1
5.47016556311908 1
5.49988744396242 1
4.68741104576092 1
5.72188602054854 1
5.17655950675666 1
5.56157544794378 1
4.98234348479645 1
4.53753347871981 1
5.03136075624976 1
4.83222259232691 1
4.45854062928663 1
5.28182422866144 1
5.53523566078119 1
5.44035148471546 1
5.03545257551164 1
3.774624699421 0
5.32787795599947 1
5.38529901526748 1
5.20502784417144 1
5.36817808090556 1
4.86374751831757 1
5.0130442257128 1
5.46109377413955 1
4.80526477484206 1
5.12604671874282 1
4.7880243844641 1
5.23476506688722 1
5.45774383606586 1
4.06699352339099 1
4.20186329736855 1
4.60157080645979 1
5.03180166402067 1
4.82406260479124 1
4.57952217988847 1
5.18915650519402 1
4.813105886698 1
4.47416707077311 1
5.43585344391255 1
4.20269834335935 0
5.15713748350654 1
5.23658300068496 1
3.9168559526739 0
5.57850711303637 1
4.21375967126229 1
4.75819883129413 1
5.52953033625807 1
4.32592160184498 1
5.62166964679733 0
4.61308675851345 1
4.28920133049323 1
4.29971181182751 0
5.21006112355052 1
4.56354989220046 1
5.3708136256492 1
4.78721875911953 1
4.7926940528201 1
4.55056274137057 1
5.33197819450206 1
5.70115885980067 1
4.88268413856587 1
5.02405787940717 1
5.1766769993036 1
5.53666648856248 1
5.34980348915015 1
5.70649758496399 1
4.28344953837491 1
3.76424717354574 0
4.7119147584616 1
4.36297558654957 1
5.25108584655328 1
4.87765452102389 1
5.16119929871099 1
4.4827914645812 1
4.33056994781297 1
4.88202024857526 1
4.9058178696834 1
5.72512655059882 1
4.39218918323007 1
5.02416653370524 1
4.90200908743028 1
5.06588563912391 1
4.77315786153004 1
4.56088374241231 1
4.64207143528255 1
4.91544834342329 1
4.92564449195054 1
4.24332391281693 1
5.07829312480262 1
5.45425992002275 1
4.67209810453224 1
4.65373047824171 1
4.92555087201122 1
4.74928655612733 1
4.19332090632935 1
5.38309591677041 1
3.87174917103602 0
5.7809036472383 1
4.33331264823613 1
4.86895793160632 1
4.86649164749978 1
5.54195036303561 1
5.71962800652179 0
4.961117758076 1
5.25831193852598 1
5.22551057925206 1
6.07236448387761 1
4.89048963497916 1
4.98062365208952 1
5.27456509196018 1
5.36122764151046 1
4.44841813396761 1
6.07675429379126 1
4.23053205229932 1
5.58454399830031 1
5.04655476757434 1
4.56013472172347 1
5.23083787130704 1
5.80822810775075 1
5.14046614310457 1
5.14435717755771 1
5.70993510930076 1
5.24996178045104 1
5.5291816886966 1
4.97025036916364 1
4.68706437956888 1
5.29502122577974 1
5.0352671064402 1
4.35003447975288 1
4.71562342527875 1
5.19343029604409 1
5.42365793963815 1
5.12108297499224 1
5.8546077070718 1
5.549571358859 1
5.63498539512524 1
5.31220828616829 1
5.16400329809396 1
4.51430138847465 1
4.57194866728712 1
4.80003669038919 1
5.12606819370904 1
5.47505468400104 1
4.68426413871141 1
5.12217290885281 1
4.59869454764869 1
5.42707081690816 1
4.89912268450889 1
5.43061522131933 1
5.38781971905234 1
4.12895870762331 0
5.53965203736159 1
