# Supplementary material for: Bias caused by sampling error in meta-analysis with small sample sizes
Source: PLoS One. 2018 Sep 13;13(9):e0204056. doi: 10.1371/journal.pone.0204056 (PMC6136825; doi:10.1371/journal.pone.0204056)
Supplement: S3 File — (ZIP) [file pone.0204056.s003.zip › results N = 10 delta = 5 tau = 0.5 sz = 100-500.txt]

"dl.delta" "dl.cp"
4.76133115091654 0
4.76450668936962 1
5.02217284766474 1
4.9015811148671 1
4.87229357044673 1
5.03651947316237 1
4.76878103697164 1
4.94403545026319 1
4.70749688969589 1
5.10690796796398 1
5.09375798468234 1
4.95667360146513 1
5.19187861067507 1
5.0870384743288 1
5.353327145687 1
4.88989105782152 1
5.11720918042279 1
4.78814133467554 0
4.8688888637496 1
4.95918435824772 1
5.20671413905163 1
5.04165554224199 1
5.04409966537981 1
4.74092102745289 1
4.82435807657283 1
5.36594091488631 0
5.40708561997707 0
4.93988476158877 1
4.96946602990233 1
4.83943185231573 1
4.98213539618026 1
4.88719060597527 1
4.89129245794564 1
4.89106939671762 1
5.30900150795589 0
4.87129412164679 1
4.95635244594011 1
4.88129960722981 1
5.34064279955398 1
4.95902412477407 1
4.97807752898195 1
4.69140802148281 1
5.01726015044513 1
4.87080077657609 1
4.72560396196327 1
4.96576187142153 1
5.20002557764411 1
4.8266643486331 1
4.8808577825784 1
5.30346305317059 1
5.30163469372284 1
4.93435651465469 1
4.90702113268665 1
5.3555913538777 0
4.94938942353302 1
5.37606344533073 1
4.90087589272611 1
5.16576028783082 1
4.97907693020438 1
4.87703115366927 1
4.80504663847951 1
4.7809091815727 1
4.85167073262969 1
5.15964358745794 1
4.70396325277773 0
5.24858187079719 1
5.08331362584031 1
4.67372810121914 1
5.14450042185337 1
4.813816949168 1
5.2503275798123 1
4.99400371796904 1
4.95572004429082 1
4.80043610384882 1
4.74515192763802 1
4.9848274925977 1
5.14196971239877 1
5.22630746201157 1
5.14913311287778 1
4.94659612439488 1
5.03388768786977 1
4.70796936422124 1
5.11395301334058 1
5.00556648954054 1
5.16336064110971 1
4.88682583143777 1
4.97765905454425 1
4.8947367706742 1
5.31685550999153 1
5.12043082887735 1
5.05792693137409 1
5.07706168301199 1
5.01823069668603 1
5.22581328190077 1
4.69092151156965 1
4.96351589917004 1
4.94754783062448 1
5.09028365203945 1
5.20558350558104 1
4.75239513714181 1
5.31346200723982 1
4.95757922097981 1
5.20525726706344 1
4.8305872261274 1
5.12790301781277 1
5.11247191514703 1
4.78147229429002 1
4.89453081905019 1
4.51883290356348 0
4.82996262069243 1
5.28967294292296 1
5.19909242819749 1
4.6343273287159 0
5.22258495944264 1
5.31116646263489 0
5.0634588353239 1
5.17716627199169 1
5.15689470144471 1
5.06627569717121 1
4.92662445235426 1
4.79071986827348 1
5.0355528174496 1
5.08134622107233 1
5.11709287016887 1
4.66447795475032 0
5.149536239945 1
4.96812585454881 1
4.48956269001342 0
4.89126050411218 1
4.93814451752113 1
4.93376523531778 1
5.52760586906544 0
5.21645528364053 1
4.75934284452176 1
4.85715034376103 1
4.64238157628126 1
4.80854258421349 1
4.97587052368854 1
5.14719506626558 1
4.85824899681316 1
5.02406050509296 1
5.52715861855437 0
5.24098733298506 1
5.33954513069391 1
5.29410430470356 1
4.82619421080698 1
5.10459375298044 1
5.06277979475622 1
4.99385311451161 1
4.99850039284166 1
5.11942176044777 1
4.82794810442413 1
5.00456239294586 1
4.90720567798059 1
4.693210784074 0
4.91737637041843 1
4.97030420694084 1
5.16071435262685 1
5.11742641962348 1
5.12756346514834 1
5.04535671244213 1
4.79375094980122 1
5.01494760040882 1
4.86835161882198 1
4.79556557970215 1
4.96132885677748 1
5.55571609154863 0
4.86160008450566 0
5.00248308850854 1
4.9779080850105 1
4.9340799256678 1
5.04644824954529 1
4.93625739891709 1
5.21869123674638 1
4.92719171583875 1
5.06787315869741 1
4.85082303522647 1
5.04986104933253 1
4.83352632608543 0
4.67595624872308 0
4.8914689178251 1
4.91620518381837 1
5.1332711583096 1
5.00848898702843 1
4.88458877569644 1
5.09268644540241 1
5.19622907611813 1
4.963389122919 1
5.18251077278042 1
5.13166357675069 1
4.80628834903534 1
4.93077037556418 1
4.96872449598446 1
5.24959324596202 1
5.20044997203618 1
5.26460106392059 1
5.10515754972017 1
4.85433580204432 1
4.97532066835437 1
4.93427705423743 1
4.82896653461391 1
4.72933435644647 1
5.05259475829076 1
5.21067726796368 1
5.0143394511202 1
5.11503440922584 1
4.95502827510547 1
5.03592764654322 1
4.91271119525212 1
4.66532574092465 0
5.37129151163539 1
5.28597229022781 1
4.67614414548518 1
4.87512987584016 1
5.114736345101 1
5.24487004373671 1
5.24310792848474 1
5.09918089813429 1
4.69584958990757 1
5.21106589810646 1
4.89834980763249 1
4.90878751867443 1
4.7914935865913 1
4.58802280329874 1
5.03854261512573 1
5.10471268798308 1
4.97258397789699 1
5.07695685163223 1
5.15070325091877 1
5.01152679329585 1
5.18288211091668 1
5.20592633163499 1
4.78937044296522 1
4.89519403255516 1
5.13382578738535 1
5.16090630040625 1
5.12911228915431 1
5.05837630207805 1
5.38301933694744 0
5.02410621801703 1
5.09155482137682 1
5.02543319701657 1
5.0545495790814 1
4.83754043575424 1
5.23099808587904 1
5.03355152261764 1
4.99468682065486 1
5.12606338285947 1
5.26310263872309 1
4.88800802465651 1
5.05790476268289 1
4.9655000878353 1
4.88835236387695 1
5.08562015322448 1
5.08710558580858 1
5.29609831562061 1
5.17049247773605 1
4.78390615274775 1
5.11936779535518 1
4.79667391645637 1
5.15485709973452 1
4.99044863006942 1
4.77952480356037 1
5.25613171152118 1
5.2166071971124 1
5.02209725261469 1
5.04114576220632 1
5.12432151476639 1
4.95973552419029 1
4.88292678821782 1
4.81860559945288 1
5.28541540193677 1
4.92865745496519 1
4.96531747474366 1
5.17778435969095 1
4.9665228128076 1
5.00386673506371 1
4.99295040678695 1
5.35261613335312 0
4.8688804481666 1
4.70368370547954 1
5.08061747337511 1
5.17507116454273 1
5.29491421930665 1
4.88280742267322 1
5.16884357406957 1
4.87601079688735 1
5.0730931740849 1
4.97307604018701 1
5.1346832385501 1
5.04075993733418 1
4.98735801338906 1
4.81708740985494 1
5.2288582342259 1
4.73253196710762 1
4.64342486368646 0
5.03913223644198 1
4.69721003964849 1
5.1374969477924 1
5.10439023983225 1
5.24834764836479 1
4.97714259203221 1
5.2528981637729 1
4.85361440257225 1
5.01567879265375 1
5.09759105060006 1
4.7584223666414 0
5.21453757363844 1
4.86737815151217 1
5.41234234540253 0
5.45310097562081 0
5.04327909296762 1
5.44751455519851 0
5.34947627414848 1
4.76637752780345 1
5.05521405585479 1
5.12614810201527 1
5.01429828042456 1
4.59443884907587 0
4.91903598686018 1
4.82845540494425 1
4.89082025170051 1
5.3277983512191 0
5.5230465639423 0
5.20798014840556 1
5.34066220981577 1
5.14408700553324 1
5.1784214322986 1
5.39638747567031 0
4.9576270014848 1
4.94921809054703 1
5.01661856286923 1
5.27319935255939 1
4.99145354322806 1
5.0132146535481 1
5.32353616467261 0
5.10507118610441 1
4.93064296792687 1
5.09926993955761 1
5.25865255368586 1
4.90726368074744 1
4.92983503574995 1
4.60447659333787 0
5.16934947357028 1
5.07100216984564 1
5.19071002291065 1
4.76052041192886 1
4.60670983948372 0
5.1220359847698 1
5.06796733961122 1
4.87005766255761 1
4.90120628400878 1
4.82514377234119 1
4.67720958085699 0
4.71091875629612 1
5.07981038497914 1
5.00174938541207 1
5.053427325577 1
5.11462602614574 1
4.81023781790587 1
4.98275232432188 1
5.56276445449413 0
4.92888115558939 1
4.7281811014373 1
4.95069845085816 1
4.80496798849972 1
4.80151684769631 1
4.95787091800126 1
5.24145565094224 1
4.83927749743249 1
4.6690687999342 1
4.9456527122485 1
5.02882747170063 1
4.96279744294246 1
4.7620271214135 1
4.97579334867377 1
5.14668966337951 1
4.8514997874675 1
5.03392418712634 1
4.92020838463827 1
4.90388607453468 1
4.96178211382252 1
5.1463310990722 1
4.80096173980648 1
5.14351021501328 1
4.98060182255275 1
5.22289508179203 1
5.19171735733971 1
4.78530486265855 1
5.10050022429932 1
5.02065828093475 1
4.92088006426808 1
4.95165069241571 1
5.02785519807003 1
5.03319648635758 1
4.89153314174463 1
5.1101361767122 1
4.94171118053961 1
4.95861440360617 1
4.93269299426361 1
5.04632406599626 1
4.96175059050399 1
4.94620904881071 1
5.0649136729556 1
5.12464218540531 1
5.09567380986983 1
4.92779893310023 1
4.95703629422594 1
5.02952365312585 1
5.12171709783003 1
5.11095019778997 1
4.8611217647674 1
4.99587662895025 1
4.67622467471882 1
5.08858049189255 1
5.07292628995226 1
5.08975691401307 1
5.01449053160032 1
4.92836731315547 1
5.09357797699193 1
5.07632800205775 1
5.246078897624 1
5.10729204986159 1
4.97816973002377 1
5.10510502030693 1
4.82549759520722 1
4.99472692252647 1
4.85117138283296 1
4.88878402269716 1
5.09259342481814 1
4.71386349552426 1
4.59419818650515 0
5.08397487350108 1
4.89625617364222 1
5.16861619938854 1
5.41526044557726 0
4.84375029309882 1
5.06499609274513 1
5.11857781453088 1
4.86112803163581 1
5.24949478645476 0
4.98479065574679 1
4.85636177725119 1
5.34883242935932 0
5.14632718701273 1
5.28733193939948 1
5.20650356719021 1
4.87906784080801 1
5.02133815526756 1
4.89399214652174 1
4.92295810994815 1
4.99185676818588 1
5.13841317607378 1
4.90435828118261 1
4.76390378553 0
4.83234270506213 1
4.83561049635463 1
5.27951407140674 1
5.21976666057934 1
5.32243265561311 1
4.96187516905047 1
5.06967015170884 1
4.92300869778085 1
4.70578693786998 1
4.66378887512238 0
5.09092605230531 1
4.92259750412231 1
4.93351166915456 1
4.90615173426034 1
5.15294101252659 1
4.97161894597656 1
5.4735321600595 0
5.12607883215803 1
4.92568065829685 1
4.69522446375881 1
4.98907445928632 1
4.62044945096205 0
5.02961044660104 1
4.9427926144545 1
4.99857349931472 1
4.865201953127 1
5.15019772566583 1
4.67090531344577 1
4.77780029063569 1
4.82971902780235 1
4.91626470341343 1
5.00628104514264 1
4.91874988646504 1
5.12345571711067 1
5.00259175851115 1
5.16815591287333 1
5.39929022415287 1
4.85231916745115 1
4.62477637487426 1
4.84899880725883 1
5.13026819314892 1
4.9303435822093 1
5.16098697106547 1
4.77893108442597 1
5.16661186295408 1
4.78480290605882 1
4.78975452984462 1
4.56588130844023 0
4.83716186364158 1
4.85366094673419 1
4.82433090499035 1
5.21065521712656 1
4.95102707753522 1
5.09827992841174 1
4.82397805850938 1
5.06711813106561 1
4.73864397537237 1
4.88447554170367 1
4.99038918414677 1
5.00632320908516 1
5.29967058155957 1
5.07559040092225 1
4.90967440328342 1
4.78854531348103 1
5.30152236087557 1
5.11788775119092 1
5.10292259725578 1
4.76268802957229 1
5.11310277958883 1
4.78366978568856 1
5.00649393746198 1
4.97482336365685 1
5.22387382658627 1
5.09405174148214 1
5.05684784613369 1
4.92683732675039 1
5.03451467512596 1
4.77747595598872 1
4.87465294905974 1
5.02855676211718 1
4.55720871461029 1
5.25330159359002 1
4.9989169148035 1
4.77392216375547 1
4.84476055195263 1
5.00532674468053 1
5.16050381986086 1
5.18603977814139 1
4.86379910411649 1
5.04583081439473 1
5.00821292285708 1
4.68378505280254 1
4.98015190426971 1
5.05609748513361 1
4.62885492390534 0
4.9818547241073 1
5.18283210469538 1
4.84294233449098 1
5.29173482134752 0
4.77294287266463 1
4.64321787801602 0
5.08864710226528 1
4.67584900157467 0
5.08123687128894 1
4.99790014094785 1
5.34317841984133 0
4.98189751781964 1
5.12854742131597 1
5.00121183931589 1
5.15986139484881 1
5.09126584746676 1
5.10515334043803 1
5.21272823849185 1
4.69584737201052 0
4.72493355497157 1
5.119701785883 1
4.83752611732243 1
4.79406800449985 1
4.70059861975031 0
5.10910790807778 1
5.05174405237035 1
5.16640146447491 1
4.94819873929715 1
4.79712654034811 1
5.25492140578591 1
5.12725224203118 1
4.51018243938297 1
5.04191581360651 1
4.73721280916186 0
4.78749159272064 1
5.16172754903666 1
5.01205246664759 1
4.71396275872515 1
5.21041929914169 1
4.94965268407966 1
4.720611210081 1
5.17501885282521 1
4.60284401070336 1
5.2877542804347 1
4.71159665970094 1
4.79480745300145 1
4.95062656484226 1
4.9428756625239 1
5.03205204289905 1
5.07832256490288 1
5.14651533487673 1
4.77339943711946 1
5.30822474202519 1
5.22893106862834 1
5.08619610837541 1
5.2881175904431 1
4.70313412935866 1
4.97899219698772 1
5.24347140787304 1
5.07482550590446 1
5.34401140456183 1
4.93912737320386 1
5.10340571478511 1
4.89822759334715 1
4.99964759556902 1
4.89472435945256 1
5.22562819136612 1
5.15778821084442 1
4.99059070926236 1
4.94652891075275 1
5.15736671070781 1
5.06778120651432 1
5.13417660376391 1
4.906507715339 1
4.99341807321825 1
4.93043670698625 1
4.78869983794265 1
5.05361691857729 1
5.21603951613883 1
5.02337371204008 1
5.01553661482256 1
5.26587863938496 1
5.23921667465825 1
5.10616307713811 1
5.1984365965063 1
5.10264922872135 1
5.0297456450111 1
4.88879404565994 1
5.0476454049964 1
4.66545438704614 0
4.91944422807764 1
4.98379881978105 1
5.30859359654952 0
5.01701398084777 1
4.95904356544607 1
5.22792262698075 1
4.77838673156385 1
5.14189425441234 1
4.85226238515777 1
4.57503768473954 1
5.05607595793373 1
5.18437358733533 1
5.18804242138063 1
5.07637653153024 1
5.02031685388171 1
5.14385996863037 1
4.89412663279627 1
4.83589811032346 1
4.99004101134117 1
4.9660107645587 1
5.15711605346602 1
4.55329784347339 1
4.82875699363181 1
5.07982334810607 1
4.98140461068192 1
4.79881116329309 1
4.92245974400752 1
5.21174486568565 1
5.08923438905053 1
5.00886743649727 1
5.09840944821361 1
4.95672502695325 1
4.46100554688146 0
5.17694913060797 1
4.69118520513872 0
5.35009547139961 1
4.78347973595146 1
4.88509985500658 1
4.93778721463426 1
4.94381039375505 1
4.82370529242236 1
4.89332514935204 1
5.05473833664446 1
4.89655452251011 1
4.88207166513931 1
5.02891902165542 1
4.83670353280063 1
4.89557329423181 1
4.90908477359032 1
5.05174179083277 1
4.78904057013422 0
5.08144788130244 1
5.27292414289828 0
4.92604960232254 1
5.22471403973509 1
4.91907972115049 1
4.79485134652129 1
4.94108643153382 1
5.10190889580507 1
4.80074875252877 0
4.94101764451381 1
5.20291870637845 1
5.06068669632711 1
4.97752100305883 1
4.93532183285768 1
5.16990385301894 1
4.99511343368898 1
5.22750644546875 1
4.89341396350167 1
5.04245713319818 1
4.98163070471209 1
5.36352031087108 0
4.48817746193626 0
4.97143673286032 1
5.16712332110961 1
4.70883545165234 1
5.11260346655779 1
5.19173631858388 1
5.09778527293906 1
5.33299431606263 1
5.19359523794914 1
4.72393022578474 1
4.82381175788543 1
4.63028962017032 1
4.89292419560044 1
4.99026458988534 1
4.94825962029162 1
4.8295788517875 1
5.13165489753312 1
4.70525245005184 1
5.19275855966391 1
5.00435380465402 1
4.8551017313444 1
4.80096132085534 1
5.33709963089033 0
4.9398825602917 1
5.0667326059352 1
4.96324008195848 1
4.91577450937624 1
4.98282086494309 1
5.03918790436252 1
4.91104642398583 1
4.79967488417407 1
4.78865749791541 1
5.06420786646279 1
5.12604322663717 1
4.99916939217012 1
5.58816655444192 0
4.84401445900168 1
5.10258455693747 1
5.23219725930148 1
4.98822038938101 1
5.13552283162828 1
5.0144059391704 1
5.181593876717 1
4.90074712533328 1
5.24562253051803 1
4.61371694253639 1
4.78355112511272 1
4.60252880282949 0
4.85347145668793 1
5.03166676753858 1
4.88989944950412 1
4.87524790405766 1
5.18026175178338 1
4.820136802629 1
4.92469286131634 1
5.06799229083931 1
4.88690572622781 1
4.76832989671723 1
4.80000171007386 1
5.04058050645208 1
5.20796869595904 0
5.19745163114899 0
4.8128462811045 1
4.74575662150832 1
5.2624161760636 0
5.22832478051226 1
4.97807681165752 1
5.10181050444459 1
4.94382152216583 1
5.02148416850528 1
5.0569135482871 1
5.04485419759233 1
4.94907935198932 1
5.07300051230599 1
5.16259629946678 1
4.78661162637419 1
4.956188347699 1
5.05853176993369 1
5.04222436858344 1
5.23316328141205 1
4.98355458568979 1
5.24507949953706 1
5.09830178318108 1
5.02537821342265 1
5.03576386634754 1
4.94532958297338 1
4.61885445951914 0
4.91116413813401 1
4.71473156625443 1
5.03842852778722 1
4.76094720698987 1
5.08231193678532 1
4.85996986630258 1
5.28615597783808 0
4.7757224668108 1
5.173440187997 1
5.32742364386613 0
4.83529072259174 1
4.6796038160268 1
4.9845205662881 1
5.14744182213823 1
4.97953083614744 1
4.92849293247368 1
4.80141299537473 1
4.73122433818916 1
4.78215285083689 1
5.06566391999525 1
5.19389647122374 1
4.70505222853825 0
4.56994035665438 1
5.28175348113735 1
4.76543008550251 1
5.11282045544647 1
5.18574524986752 1
4.78173442925392 1
4.88285695776519 1
5.02310019254164 1
5.28953305795075 1
5.2269112062618 1
5.10802420544596 1
4.9903958719044 1
4.48541767533473 0
4.97587807684415 1
5.28132448393665 0
5.59126618100853 0
4.90550424294939 1
4.88388986735178 1
4.86333242328286 1
4.73842972417548 1
4.56292259504003 1
5.14421599478373 1
4.64658374076486 0
4.75441398846191 1
4.75682311215076 1
5.0184456217985 1
5.37080866462387 1
5.23403182682155 1
4.83773347511335 1
5.29773229029001 1
4.76252094731454 1
5.22245421082657 1
5.00810755925024 1
5.00546947283603 1
5.02042091882936 1
5.13858454206703 1
4.90425041327335 1
4.90764962410594 1
5.24323581664293 1
4.87383462722564 1
5.45504395991162 0
4.61496842456675 0
4.90405573685435 1
5.06370896931541 1
4.72737095982841 1
4.89955264429849 1
4.70188402465836 0
5.1325804680856 1
4.95560002734296 1
4.78264182525386 1
5.19554360780509 1
5.06816627441014 1
4.5866664202162 0
5.05325934468345 1
5.23122623892705 1
5.34065139206607 1
5.35560384581058 0
4.85402810325211 1
5.08035626339161 1
5.10141412404078 1
4.73777847767641 1
4.89062381834837 1
5.04137694899558 1
4.83532751702874 1
4.75650553049495 1
4.61406581269544 1
5.03654740260638 1
4.88648962325925 1
4.79886176913633 1
5.30098310740455 1
5.10719885257922 1
5.20257349846602 1
4.79884124536168 1
5.00856861988852 1
5.06947993860568 1
4.88523204816937 1
5.06549609158853 1
5.26566020866988 0
5.19778804228919 1
5.00858836448411 1
4.94010686977272 1
5.09188548420201 1
5.03011775735694 1
5.06932786715691 1
5.17070433848872 1
4.77313836610371 1
4.92113610065967 1
5.27715385239278 0
4.90765103924369 1
4.68282189342017 1
4.9828583896124 1
5.11400760079421 1
4.81727373161981 1
4.84446518123537 1
5.03855212420604 1
5.11476273399025 1
4.66367549407544 1
5.21333209148675 1
5.31865785077814 0
4.96869113581478 1
4.93211914144781 1
4.58614644653974 0
4.96207372374617 1
4.81977416923706 1
5.10738943688518 1
4.96545939724468 1
4.98414231950542 1
5.20592253773667 1
4.81340101958162 1
4.77438596628335 1
4.90945602638576 1
5.14723021936466 1
4.69887399460714 1
4.768128344115 1
4.85669578500476 1
4.98952453560958 1
5.33161974140386 0
5.12727397594249 1
4.39439548740082 0
5.10682941788137 1
4.88351584635569 1
5.20418673571594 1
5.05091452053731 1
5.24164206048415 1
5.38498916134398 0
4.95214057247467 1
4.5968198842287 0
4.85456523689979 1
5.10728288602854 1
4.72070916246079 1
5.01111494674893 1
5.27758344543723 0
5.16855474023771 1
4.98889417633451 1
5.0648139550211 1
5.60183131121917 0
4.87162956803373 1
5.06647461949824 1
5.03296901590148 1
5.06083198844264 1
4.84025971403716 1
5.01850660060307 1
4.84568628623086 1
5.00617991201914 1
5.29873186867664 1
4.89674955556534 1
4.84380475794694 1
5.11351071164754 1
4.9938029727212 1
5.12780254184866 1
5.00431967010785 1
4.85675813851694 1
5.31809868322641 1
4.70770643779811 1
4.93113200091576 1
4.97903007392142 1
4.84389548491833 1
5.34833403709976 1
5.11852525474009 1
5.10852708021229 1
5.30347130146718 1
5.2072250296118 0
5.14856802601608 1
4.66558393083264 1
5.01925719520121 1
5.05637954227093 1
4.6682144997354 1
5.28269396582893 1
4.79398260235174 1
4.82316334596998 1
4.90626297496678 1
4.95131579575326 1
4.9059806500014 1
4.6899657199846 0
5.10998453948862 1
4.99715992255212 1
4.66829700540359 0
5.18474795647768 1
5.31258087910434 1
4.95058956387959 1
5.11262905537919 1
5.09859153644799 1
4.82180316733905 1
5.26475463986807 1
5.37292966358465 1
4.74342983556033 1
5.50477524868307 0
4.9079502610297 1
5.30665518225761 1
4.91731941938572 1
5.40976345348198 0
4.43396514071943 0
4.98374147904917 1
4.92218696810827 1
5.25074006930416 0
5.10645526915511 1
5.33557879378527 1
4.67636453405785 0
4.86079848647673 1
5.18532483907633 1
5.03585981751654 1
4.93081146535971 1
4.82197551509335 1
4.87110157509904 1
5.21162487944885 1
4.85631818513241 1
5.1321087634992 1
4.61108753673809 0
4.87487562297779 1
4.83196477379967 1
5.27417336302009 1
5.05311171423227 1
5.16111311344694 1
5.2133690184366 1
5.16719403500963 1
5.01620877735946 1
4.98857009404657 1
4.79035242420553 1
5.08184102990959 1
5.13520283148989 1
4.80393192307371 1
5.28038510299791 1
4.90529306898303 1
4.98251107548203 1
5.25126895862617 1
4.80362285050536 1
4.79280048391778 1
4.65044469304919 1
5.24129601766886 1
5.0984292240119 1
5.26858491897386 1
4.7411592045086 1
4.91352975498336 1
5.08243820836337 1
5.44282063140437 0
5.20983207644965 1
4.90714360228823 1
5.15619167411749 1
4.98590984769776 1
4.98461516393828 1
5.13285976530098 1
5.11945384003666 1
4.76784828981231 0
4.89455583108707 1
4.99612460725994 1
4.96127904803391 1
4.72225785215879 1
5.03888396291826 1
4.9586159875084 1
5.09473070173002 1
4.91712069638895 1
5.45132326426407 0
4.61449956204875 0
5.46013820683466 0
4.77215866408149 1
5.06099761574332 1
4.81183429346836 0
5.05487283611908 1
4.9892708393308 1
5.13816243798174 1
5.06702772619861 1
5.06086304199032 1
5.06358010071093 1
5.30561372393709 1
4.91671922200821 1
4.94925833527137 1
5.09654574809985 1
4.78970589071049 1
4.86599938328546 1
4.97714141129121 1
4.94727612266406 1
5.09692521490616 1
5.23954005774232 1
4.97176560931528 1
5.15708402729817 1
5.08453021857596 1
4.9783823236425 1
5.09024716997788 1
5.12348549717557 1
4.98446870741808 1
4.78555400630434 1
5.21744032979445 1
5.06669363127165 1
4.76961663729894 1
5.00779305753428 1
4.84301530704335 1
5.01721389669687 1
5.12783924976314 1
5.11160922826713 1
5.24994049307921 1
4.95892866745291 1
4.60908817480702 0
5.19060620398423 1
5.08478375986425 1
5.04308287743292 1
4.88081918724492 1
4.86756280675828 1
4.90647160372156 1
4.95410102757979 1
4.93063392179126 1
4.771876442152 1
5.2510734469906 0
5.02074262574515 1
4.88869403761226 1
5.3024949127055 1
4.64604699292402 1
5.00907637728492 1
5.00132193891674 1
5.23126439978834 1
4.7888531964684 1
4.99019323970403 1
5.13827351799792 1
4.5393352457686 1
4.98602980009668 1
4.92545909386097 1
4.81940073685878 1
4.93361694190107 1
5.23408365719101 0
4.90679219461233 1
5.08773846078515 1
5.21991283029982 1
5.1101894938488 1
5.10540694973348 1
4.95795876812446 1
4.89921483375941 1
5.20783813397398 1
5.31706179139826 0
4.92109178617547 1
4.92850709115357 1
5.279601080698 1
4.78784926438249 1
5.19246744333638 1
5.07036656139446 1
5.03377556576312 1
4.80471422903346 1
4.8196851987236 1
4.60529868239766 0
5.38044450169207 1
4.98203356476414 1
4.99753515732567 1
4.93025236729111 1
4.79952502580244 0
4.85755275968751 1
4.97642663236698 1
4.78675095878218 1
4.98002262209042 1
4.6523078425571 1
4.97034306058127 1
5.21731036047237 1
5.20440951395673 1
4.92399155968897 1
4.93639528444986 1
5.49230866527963 0
4.85449360415062 1
4.86720200309225 1
4.77994471022958 1
4.96155108387362 1
4.86462154254703 1
5.01637131616121 1
4.97311093318898 1
5.08213429156444 1
4.85266515537675 1
4.88428556347166 1
5.25057573167431 1
4.99162634194843 1
4.65917757295253 0
5.30497193765069 1
5.08050634242914 1
4.72080670279855 1
4.87123638432812 1
4.98887526120201 1
5.06543092204582 1
5.26551925898357 1
4.8404055289902 1
5.27708955406974 1
4.88506398525033 1
5.08914093303187 1
5.08544950319474 1
4.92547248601707 1
4.99956462960596 1
4.50637324948537 0
5.06813769390534 1
5.19377132562682 1
4.77932262713289 1
4.80863248702407 1
4.9094439599498 1
4.87667338771056 1
4.82593433172316 1
5.11308463420172 1
4.83890594074468 1
4.81043873645736 1
5.19361336666673 1
4.78139611864184 1
4.98555925435851 1
4.8684501673424 1
4.71849803485342 1
4.95598739278647 1
5.09317143437068 1
4.85082641539093 1
5.38636178449149 0
5.07142065766987 1
4.87830943858244 1
5.25772165280229 1
4.88170556873101 1
5.07923865885793 1
4.96356199907333 1
5.34022067413609 0
4.94563985527995 1
5.00819159894967 1
5.3105135682699 0
5.36497578930003 1
4.75603327888912 1
4.74128461064416 1
4.64076512645334 0
4.96623532542961 1
4.74583060907855 1
4.95100798993168 1
5.29964637989515 0
4.96042197036256 1
4.84610422942011 1
5.16512468705238 1
4.93660072666723 1
5.14670998405005 1
4.76048750176164 1
4.8597899812282 1
4.88151338258126 1
5.25545997170567 1
4.69840742644247 1
4.85236845167022 1
5.10384720364952 1
4.70244147253882 0
5.0994394204362 1
5.07138386012192 1
5.22128427241344 1
5.20099703454175 1
5.17754652359555 1
4.84764362427988 1
4.94931123433826 1
4.8290448538101 1
4.77711921588566 1
5.05573820333816 1
5.19523947216733 1
4.88394961127105 1
5.05007587373639 1
4.84220355545032 1
5.15578522553232 1
5.22674984913562 1
5.04304671173479 1
5.16331538515992 1
5.25864047427329 0
4.99177821740958 1
4.99124864616929 1
5.25646520909675 1
4.84970143873091 1
5.06938992159706 1
4.89617957283556 1
5.24453353959185 1
4.93810447530837 1
4.60926034667573 1
4.97942706153883 1
4.48936987859624 0
5.3743648524391 0
5.11332802114024 1
5.0106934370868 1
5.32631788636301 0
5.12790856436712 1
4.86354103017178 1
4.83213203141851 1
4.98782626120934 1
4.63206554368866 0
5.01368170572498 1
5.12811153452361 1
4.99609540202692 1
5.03334201660453 1
4.93363300752754 1
4.90451142902532 1
4.95288376251349 1
5.10445585972799 1
4.97957607741996 1
4.92680166454954 1
5.2688736981377 1
5.21636148205264 1
4.82432242167402 1
4.97384952765264 1
5.11912020310683 1
4.95441694527066 1
5.01005189759675 1
4.8675231887573 1
4.61631517980496 0
5.07546885639042 1
5.07197379841261 1
5.39120725488545 1
5.1794652921973 1
5.18691759466407 1
5.22632886935356 1
5.31539871920707 1
4.90298333152808 1
5.31611893701109 1
4.94385488084254 1
4.87755262563311 1
5.26117089252501 1
4.68885624354166 1
5.03591487127629 1
5.09581791402771 1
5.04229690660065 1
4.88012739970665 1
5.21238105426643 1
4.88124859299042 1
4.84782649728572 1
4.66305267693161 1
5.11830799511934 1
5.14136418811642 1
5.22758810019792 1
4.28709702630308 0
4.67703792624508 1
4.90945614119023 1
4.66226431202625 0
5.14176738578607 1
4.94942275621398 1
4.79972520513757 1
5.00439937664765 1
5.35596885263761 1
4.54726157833924 1
4.70000042742724 1
5.1101187437649 1
5.24735750248527 0
5.13853640704523 1
5.08370929790151 1
4.95880366994192 1
5.0408761448312 1
5.02247604892809 1
5.09951019578735 1
4.89462616195846 1
5.26336448595558 1
4.90588591766549 1
4.96473047317139 1
4.5989662440485 1
4.9926404959346 1
4.98016386502496 1
5.09673107084854 1
5.15883779374378 1
4.86033881336062 1
5.07278594968401 1
5.22548333188406 1
4.7851566287135 1
5.02628452556363 1
4.82474630424841 1
5.06542117404172 1
4.79111807607355 1
5.4009728772764 1
5.39725875089641 1
4.8361310839956 1
4.95540702414814 1
5.08917555820862 1
4.89416282551332 1
5.14534358794416 1
4.85259863710639 1
5.15388351677746 1
4.95915980340281 1
5.0622047013638 1
5.14697500981048 1
5.36965597948218 1
5.25210330682023 1
4.85536547014004 1
5.13222177204889 1
5.21166152140675 1
4.78205547094317 1
4.84673516253796 1
5.0061612341147 1
5.27238141566693 1
5.36407841662634 0
4.99246886842088 1
4.98665912493828 1
4.7814899410391 1
4.9445193713829 1
4.9288996223043 1
4.89821277799113 1
4.69588234348169 1
5.03867746626554 1
5.2135033189699 1
4.98954016967076 1
5.14058232262728 1
4.94635664865842 1
4.8699655920614 1
5.05886508944418 1
5.24450412613526 1
4.83537158322289 1
5.13416847413914 1
5.34082065466876 0
4.93751675450297 1
4.70180216459816 1
5.13854448110726 1
5.18702794564105 1
4.81326470801385 1
5.17192583632625 1
5.04538936874249 1
5.11750173547607 1
5.03999207260343 1
5.02567248361584 1
4.95889792203874 1
5.29892829868852 1
4.93128768353157 1
5.00650777318506 1
4.73567954651655 0
5.11228079482771 1
4.88574634591829 1
4.71316545632314 1
4.98549654935067 1
5.09484723231507 1
4.89617542356848 1
4.87449248111294 1
4.90799547433993 1
4.86598047016036 1
5.06564500039284 1
4.59276024433873 0
4.88967420719986 1
4.93130833150538 1
5.1706473557557 1
5.15056127495874 1
4.99089073617155 1
4.80435378302157 1
5.16251407726446 1
4.81198806444189 1
5.02235661749803 1
4.78385875064092 1
4.90013105528733 1
5.22303770775869 1
5.24115244536186 1
5.09534913450767 1
5.08424852109547 1
5.20640845082459 1
4.71509226033382 1
5.57560106816644 0
4.69538939594656 1
4.85273910653684 1
5.29548216258421 1
5.31430926999985 0
4.98494923711595 1
4.73747067264873 1
5.09455810546841 1
4.97930343659509 1
5.03535982462021 1
4.96292271182317 1
4.770670521651 1
5.20165400307864 1
5.12302243473202 1
5.07679284688168 1
5.09563458337453 1
5.27878371835559 1
5.02309240795103 1
5.02382313625263 1
5.02469844113558 1
5.15286395989915 1
4.80260451921682 1
4.64351313477447 1
4.80238627919633 1
5.18581629280177 1
4.99843633180663 1
5.12812758469331 1
5.06116015119429 1
5.29569682781917 1
5.04348988639518 1
5.14590968276705 1
5.19855278025068 1
5.03357742749311 1
4.84185593793607 1
5.1179761714595 1
5.05189354520419 1
5.14450046593271 1
5.09138730821177 1
5.13194747398738 1
4.74658791956919 1
5.01427899342625 1
5.53913615972513 0
4.99172544314859 1
4.86360431318375 1
4.66528915729341 0
4.92552475262233 1
5.20541527368125 1
5.19205173202739 1
5.19359870829611 1
4.96142348093229 1
5.21614077924446 1
4.76897584412528 1
5.13824674838713 1
4.70716361389275 1
5.02713461941659 1
4.66077186692091 0
5.22376957766925 1
4.69053137954953 1
5.03469902909262 1
5.00696351381026 1
4.91553891646106 1
5.23895070647518 1
4.88845521922231 1
5.14088080013658 1
4.81396911424665 1
5.05504759192305 1
4.7082881860486 1
4.83603011010558 1
4.99069076910459 1
5.22366543088404 1
5.24302492491113 1
5.02251432999533 1
4.65431560208797 1
5.19989644446484 1
5.11545548585356 1
4.91865005783501 1
4.83301726312258 1
5.12380231669289 1
4.9722929146353 1
5.01832855135722 1
5.07691534269504 1
5.18215256424137 1
4.90496456902712 1
4.94529254936278 1
5.19654924994967 1
5.0842941671367 1
4.83755338243596 1
4.68591209478683 1
4.35524833724992 0
4.89696543312136 1
5.12978633683369 1
4.94696873097212 1
4.94434935737878 1
4.82163100127033 1
4.9058298660495 1
4.86510255800251 1
5.06489868447488 1
5.62999893347618 0
5.25126976525722 1
4.91025962639121 1
5.07965851202594 1
5.14660657612474 1
5.10439600207124 1
5.22643900057303 1
5.16560898346409 1
5.19956152956381 1
5.10328095925156 1
4.91735449523817 1
5.04939089997441 1
4.93439840440346 1
5.07730898702095 1
4.86661281564638 1
5.08314871222698 1
4.90174882382569 1
4.9870016772878 1
4.98200129413931 1
4.93067188539738 1
5.02061490721006 1
5.05385926179827 1
4.9974026687583 1
4.96132484727178 1
5.30475861676218 0
5.28947931001431 1
4.73044292431091 1
4.86344158872361 1
4.85573011504352 1
4.77857693560164 1
5.08404682917772 1
5.45080873958968 0
4.87072575188666 1
4.70674123139826 1
4.8374065707037 1
5.02117154423698 1
5.02909319636872 1
5.02153973824049 1
5.10328386836072 1
4.91559570381939 1
4.89756742063965 1
5.03067461606362 1
5.03847586307523 1
4.95709163644769 1
4.78532767530978 1
4.79916328286495 1
5.05542077622156 1
4.96847867806173 1
4.64003574290459 0
4.99429272167475 1
5.16849020283941 1
4.71726789405708 1
5.18700307590896 1
5.38839334712996 0
4.86225633866464 1
4.75421313251997 1
4.84562403561384 1
5.3872994027581 0
5.09065931641341 1
4.97472245598412 1
5.14838902756882 1
4.84150022695966 1
4.96830433236882 1
5.12987010991223 1
4.91243363724875 1
5.09891610127191 1
5.04252867218343 1
4.55114869337608 0
4.91652289220134 1
4.65434541774351 0
5.09267118543448 1
5.0340154209824 1
4.86276615333236 1
5.30228288663992 1
5.07374940666153 1
4.9278986945061 1
4.88452002742788 1
5.24858469526233 1
4.69952804538833 1
5.01504167589378 1
4.65352777493633 1
5.26080508697827 1
5.00237308260163 1
5.15842045836734 1
5.43348979438218 0
4.68349175495256 0
5.18937445819528 1
4.7403226701255 1
4.88694119236338 1
4.68905023225452 0
5.192598908996 1
5.00759012750192 1
4.95415288492282 1
5.22254025472353 1
5.10468087800328 1
5.02714317360406 1
5.10346845926926 1
4.98406674857512 1
5.0697898791667 1
5.12964101170344 1
5.06533124859436 1
4.84816982182793 1
5.11412638952925 1
5.12344112950427 1
4.9688414759411 1
5.07436158617187 1
4.98564436725591 1
5.09761251372954 1
4.52540422679296 0
4.89934096686408 1
4.71657798365623 1
4.94988957253776 1
5.02535951530107 1
5.01470144292661 1
5.13988355694291 1
4.87061824988341 1
5.14964587856575 1
5.31530437965507 1
5.04683274536449 1
5.01293413855715 1
4.84689127456488 1
4.96161034448093 1
4.77694519451736 1
5.3107059921925 0
5.14743228529209 1
5.19949620210216 1
4.84332454105777 1
5.17128555666622 1
5.35051231805569 1
5.2766625674128 1
5.01784959377054 1
4.95945997005311 1
5.27075269106222 1
5.06727565405888 1
5.35527152653182 0
5.0261257082108 1
5.4172876287596 0
4.90575892325589 1
4.82524269639204 1
4.76225837478358 1
5.14029711631986 1
5.19987877547265 1
5.0405262913163 1
5.01029773158964 1
5.16426340548545 1
4.86038530483198 1
5.22064120897065 1
5.0423131415396 1
4.8601609781017 1
4.89285501625728 1
5.27267323758359 1
5.04895227992733 1
4.82821641698896 1
4.92992520048215 1
4.73608948241485 1
4.91805503005891 1
5.27193636555112 1
4.58873232016379 0
4.92224095033393 1
5.01778697077598 1
4.69058707254101 1
5.13490283370379 1
4.99273083178687 1
5.05512062063179 1
4.68008837103572 0
5.26210547568575 1
4.94135103224518 1
4.65000555302342 0
4.92930627960909 1
4.95438768248556 1
5.1941647974413 1
4.89593547072912 1
5.32325807081345 0
4.96768489895196 1
5.21334616094079 1
5.20323008955055 1
5.16944800556949 1
4.78387971555473 1
5.22156277226779 1
5.00675680133114 1
5.13384402910395 1
4.93340281369173 1
5.26251921034167 1
5.02388729210762 1
5.0831234222243 1
4.98392744086787 1
4.91571686384703 1
5.07292800461441 1
5.27628459545655 1
5.16478163043078 1
5.24928644482774 1
4.58139710377216 0
4.82104184800294 1
5.16018225888681 1
4.8380059915621 1
5.38374671792317 0
5.17053341160041 1
5.15261824121079 1
4.75311364683649 1
4.90838139440081 1
5.2082437633329 1
5.29725264234355 1
5.07379005870207 1
5.51775958239396 0
4.82938743145757 1
5.05350960356683 1
4.8835798076111 1
4.82214480734298 1
5.17363976392013 1
5.05094270624482 1
5.20590251919357 1
4.84941831502903 1
4.94264668597161 1
4.93048036231793 1
5.16793668097842 0
4.97984648111322 1
4.61747347382289 1
5.20619349060486 1
5.20271204459843 1
4.94302599314272 1
4.73552153636064 1
5.10648833416194 1
5.08556433671254 1
4.78444774359575 1
4.92096785060571 1
5.13047476284978 1
4.6391698889908 1
5.13462982269705 1
4.7900729268899 1
4.93571318828814 1
5.41269082079454 0
5.03974374030338 1
4.93780473259916 1
4.84392758434813 1
4.88371853959644 1
5.1855599875478 1
5.06043732415506 1
5.12704971386331 1
4.76229270229681 1
4.68349842662667 1
4.9562572682829 1
5.32063555902849 0
4.87489383771805 1
4.82822848083558 1
4.71209669879566 1
5.18716525237426 1
4.87462447407628 1
5.18719538059007 1
4.88080119824382 1
5.37517215830446 0
5.13214208420821 1
4.9446981229919 1
5.05869674318098 1
5.31229955697701 1
4.71088338057583 1
4.86789754610936 1
4.66181707991155 0
4.72035654223128 1
4.81044472502224 1
4.68496268821118 1
4.76909030201056 1
5.19231737587295 1
4.82492333335129 1
5.30052984183743 1
5.12831841174166 1
4.88005186028647 1
4.7478674654342 1
5.21411079695384 1
4.6571469027875 0
4.81511797881841 1
5.04502173031973 1
4.84339395592977 1
5.16257451673713 1
5.06162978895528 1
5.18663331680504 1
4.69154215391846 1
4.87023655176373 1
5.16766693040067 1
5.19406970524428 1
4.96771741510959 1
5.08712041963765 1
4.53600576049219 0
4.8831897625014 1
5.17361977311674 1
5.22880198648047 1
4.84004360821326 1
5.03728355176524 1
4.7196203671079 1
4.95554614290769 1
5.20768514800171 1
4.8840955918903 1
5.0173326611237 1
4.98235371869382 1
5.22555307042601 1
4.99993541149427 1
4.86405461625623 1
5.39856089473616 0
5.10430059773579 1
4.96414130201654 1
5.12144873063559 1
5.00210042563244 1
4.91732428252467 1
5.11905042753012 1
5.26389564658424 1
5.02234283568754 1
5.00870517612401 1
5.10820505662716 1
5.24921276549206 1
5.13748139426118 1
4.8701803918507 1
5.20709684456179 1
5.02581096182472 1
4.54332080973084 1
4.80800514202803 1
4.92201415446512 1
4.72693279333614 1
4.83808213163993 1
4.8363984836227 1
5.05163859086927 1
5.10721259775949 1
4.77955695208576 1
5.06123692805626 1
4.77749883284193 1
4.96498470731222 1
5.08624297006747 1
4.8800523796733 1
5.07943141579368 1
4.97549704437281 1
5.1042836313093 1
4.51147308022031 0
5.06157801264028 1
5.23951625595044 1
5.19829281446847 1
4.72336935630316 1
4.88968434657767 1
4.72261671886587 1
4.62786902066232 0
5.11117178325816 1
4.83049063743895 1
5.29743101314656 1
4.84421062593654 1
4.72354964179317 1
4.81021785054793 1
4.96445542594552 1
5.24694822870324 1
5.22658320021738 1
4.97621527709053 1
4.64873876892945 1
4.74475530412801 1
4.9428327702988 1
4.8774591423613 1
5.19002888251362 1
4.80949024466803 1
4.8422423938023 1
5.16281144873433 1
4.98802959719506 1
4.80127188321085 1
5.12000238126037 1
5.12332385066121 1
4.74561132712642 1
4.988739161412 1
5.05651439004465 1
4.98051338381597 1
4.98283861113227 1
5.02293186583717 1
5.27813590221271 1
4.72479897397413 1
4.97358804626139 1
4.8416928468599 1
5.0735607180712 1
4.76130012087994 1
5.19425768579211 1
4.88182641203137 1
4.90068563101078 1
5.29615610990522 1
5.08127977376894 1
5.27340633153173 1
4.82475728065083 1
4.64296140244356 0
4.95007859827044 1
4.91383086783568 1
5.13440661825214 1
5.01790028685115 1
4.7627404856036 1
5.15415355011091 1
4.78066172189015 1
5.46113028920866 0
4.81736575393097 1
4.81336040006732 1
4.91431814182679 1
4.93361179132994 1
4.82743023984239 1
5.07916726564981 1
4.91123099862669 1
4.89102018542264 1
4.90552576487749 1
4.86983072159152 1
4.9426108190181 1
4.82987423325754 1
4.88979495986914 1
5.13691402474163 1
5.12548512488648 1
4.90752818795749 1
5.51080549378406 0
4.66048299959389 1
5.33584300875049 0
4.93607559233945 1
5.0686226510375 1
4.94207648495961 1
4.86307701797029 1
5.06269817394355 1
4.79013745655538 1
4.92005547210145 1
4.6659025367713 0
4.6254594059638 1
4.85195959539903 1
4.89146562761014 1
4.96154302949656 1
5.28266193283459 1
4.77229046997479 1
4.98112037777415 1
5.35344832298424 1
4.92867753812139 1
5.05748884203501 1
4.86611354191138 1
4.87292304425962 1
5.12089736273327 1
4.99995749701817 1
5.12480304556526 1
4.92570190899931 1
4.93711296277014 1
4.50086040623057 1
4.94761734175102 1
4.96184968330706 1
5.30149083483527 1
4.62215771907857 0
4.81088225739407 1
4.93480193586945 1
5.02293171931514 1
5.18071937382594 1
4.77113397404336 1
4.67590834354787 0
5.08168393229538 1
4.9880748269089 1
5.01235203133529 1
5.00708028566891 1
4.77539860964809 1
5.24331190295873 1
4.92147908762135 1
5.1032366372233 1
5.17782653358767 1
5.11719714202731 1
4.94614376457765 1
4.96724280759698 1
5.01962688663054 1
4.639656705492 1
4.92973327863928 1
5.11159504395802 1
5.22785475813133 1
4.93795762105164 1
5.04611050181703 1
4.89406025498094 1
5.32124388169514 0
5.03822795134543 1
4.73597663379797 1
4.62266718499387 0
5.46843405407112 0
5.1917237490789 1
5.23253382584349 1
5.44424670060398 1
4.86116217796147 1
4.856404411278 1
5.6390580743562 0
4.7477205340771 0
4.83566854032298 1
5.27348847428416 0
4.92312187724313 1
5.1019485867071 1
5.01104802729008 1
5.1010447546104 1
5.20949003428218 1
5.04262459601664 1
5.38270333146343 1
5.10009219964472 1
4.96981117702477 1
5.15867935394358 1
5.29530323123522 1
5.08731311440797 1
5.30026682011512 1
4.80908315395779 1
5.22298259498594 1
5.27032168422273 1
4.75956967108482 1
5.16033097535906 1
5.09179687694345 1
4.8877930290917 1
5.01795395628856 1
5.02389612514246 1
5.19103360481886 1
4.57752204712391 0
4.7682711013652 1
4.96394195759867 1
5.1314278146814 1
5.2321322120037 1
4.6522214302568 0
4.71236297579225 0
5.08855016764881 1
4.72127103550333 1
5.34912756602389 1
5.08576102884809 1
4.99788176741954 1
5.13906940770724 1
4.8851652360372 1
4.87009948998946 1
5.31956888769393 0
5.0562030945841 1
4.99564389720444 1
5.08235660544544 1
4.6693368315167 0
4.94817801152733 1
5.10024281706951 1
4.84540018585003 1
4.98872403783969 1
4.94279141005141 1
4.82443306258273 1
5.32483827199442 0
4.86166153033375 1
5.10258934021003 1
4.96971292769139 1
5.25223421020521 1
4.57133476672333 0
4.98148160475545 1
4.81651379013944 1
5.14138180276915 1
5.33201370504888 0
4.57475273244324 0
4.79060876174444 1
5.26401153203376 1
5.04780285217946 1
4.6254049124063 0
5.10939801919257 1
5.04316913597615 1
5.04844313981137 1
4.97840129227764 1
5.19043338770847 1
5.21033487148584 1
4.66389915534477 0
4.927435552072 1
4.78629537076118 1
5.24912833375997 1
4.9635530991241 1
4.98440435366379 1
4.95819058612321 1
4.88514462862793 1
5.00869063076762 1
4.99721059374488 1
5.24325622947325 1
4.97993210367763 1
5.1433189027217 1
4.89862970854874 1
4.95728955601402 1
4.88514678365973 1
4.94275647918637 1
4.87964249850432 1
5.33698592040783 0
5.09019084014066 1
4.95664509550576 1
5.03703726533841 1
5.04852458411878 1
4.73736029847981 1
5.08334725769057 1
4.4323499818332 0
5.16958251404354 1
4.98660692254223 1
4.62399875940681 0
5.14297213495675 1
5.14794451182934 1
4.90842792416896 1
4.62391048935031 0
4.77065736765866 1
4.89248032748136 1
5.1282276376826 1
4.87092995836628 1
5.21956984309384 1
4.92642908064924 1
5.00738878714475 1
5.10303312424265 1
5.2601898899539 1
5.51698047724781 0
4.75656252829534 1
5.09018266444054 1
5.02012481777987 1
5.12825541671149 1
5.0751184263412 1
5.00075247812631 1
5.01936670152875 1
5.1526570666783 1
5.09918362368212 1
5.27389945830742 1
4.85661617111116 1
4.98162802915617 1
4.96048263815861 1
5.13735013947726 1
4.96383400861043 1
5.1016273622363 1
4.48878019486498 1
5.12981454102657 1
4.99268170950853 1
5.10184956037675 1
5.32782928283003 1
4.91322735309973 1
5.45777269028443 0
5.13182079389526 1
5.31697725448439 1
5.39748708868953 0
5.11498221196868 1
5.10882081415752 1
5.16139703111826 1
5.06423209050338 1
5.41587298000567 0
5.18680986858797 0
4.94969684044454 1
4.57478821021555 1
4.47244499210444 0
5.10222081694566 1
5.18599689964636 1
5.04414821427767 1
4.88358320127142 1
4.8969338805243 1
5.02469925202366 1
4.90601048428957 1
4.9529483822654 1
5.1736313740989 1
4.84047620993631 1
4.72800839959459 1
5.03301345853507 1
4.83671482887774 1
5.16430903588978 1
4.85412231743247 1
4.76898449061966 1
4.86437070400645 1
4.83839623967588 1
4.51298199665346 0
4.97789025062041 1
5.24936254338132 1
5.08094348155892 1
4.8622182659962 1
5.09516442769594 1
5.00813689968287 1
5.06431032860081 1
4.97183113283186 1
4.97477114504903 1
4.90007288489157 1
5.10674345997138 1
5.14211780162587 1
5.09316553965095 1
4.81789296599132 1
5.02086055488626 1
5.26096439506731 1
4.9839072667618 1
4.94910599374021 1
5.2094551167942 1
4.80679388071473 1
4.75247088130576 0
5.31606101653668 1
4.54269246067099 0
4.92162596121825 1
5.00900923692006 1
4.66270720680248 1
5.11664202872774 1
5.06790094612092 1
5.24840245365344 1
4.93029894205078 1
5.00890583935611 1
4.76978262585884 1
5.40434688929754 1
5.12980489451224 1
5.05954929268108 1
5.130447059729 1
5.04422560777823 1
5.05021346817945 1
4.9819191561841 1
4.69228693828684 1
4.9811507252312 1
4.91069741897121 1
5.06700887058015 1
5.15748858089083 1
4.9056986779831 1
4.75229523927458 1
5.02417683487631 1
5.07846303928941 1
5.08302175485548 1
4.91888819992648 1
5.06371163513646 1
4.77775195362179 1
4.84116768378741 1
4.96094496421355 1
5.15860260909233 1
4.96207697906471 1
5.0232467425972 1
5.01341126945337 1
5.0382612320029 1
5.03592984914417 1
5.2465400135455 1
4.97938833035746 1
5.07965499678689 1
4.78940243882755 1
5.04159091351259 1
5.20950851150766 1
5.00110058685987 1
5.07038458913366 1
4.95679703823215 1
5.045461727635 1
5.28217312511347 1
4.6479243289199 1
5.02541753838663 1
4.87176371939763 1
5.10297826507542 1
5.03216459604702 1
5.01537429423163 1
5.13945173145727 1
4.97109478598378 1
5.03246882437674 1
5.04747682787681 1
5.35357177242688 0
4.84957957053263 1
5.24586663541381 1
4.93297587353972 1
5.00340772476965 1
5.1651804362649 1
5.07889694129421 1
4.75364022194606 1
4.89696646149963 1
5.14013100642644 1
5.07371065361653 1
5.10457109104222 1
4.93820648692421 1
4.95921508154605 1
5.0451831534013 1
5.01014333660233 1
4.85264838329266 1
4.69831097622923 1
5.0665194293072 1
4.84529097653954 1
5.25461673217966 1
5.08766277593583 1
5.01673187091824 1
4.95361195177497 1
5.15993853850583 1
4.98890173601556 1
5.24595166314705 1
5.04825371053775 1
5.23498779378367 0
5.37944959905272 1
5.2273517510043 1
4.84079847976568 1
5.04603939122627 1
5.09357791387174 1
4.93551054806106 1
5.19100248766923 1
4.74645305846488 1
5.1399389544756 1
5.11047953885377 1
4.73178621111316 1
5.16666982048167 0
4.94727963111395 1
4.74065049922403 1
4.84810487007468 1
4.7487579753251 1
5.01893788604922 1
5.22507467694507 1
4.89573239778314 1
5.20131137164317 1
4.75828402418363 1
4.96430609625176 1
4.97902367836549 1
4.86384124423927 1
5.15387456693479 1
4.84849447213859 1
4.91316495337022 1
5.19132684102881 1
4.87506658263437 1
4.78805862517549 1
5.15404584426842 1
4.84663178865374 1
4.98760644802617 1
5.05240791974784 1
5.03041441885839 1
5.02384267249435 1
5.19217970145401 1
4.77132960138761 1
4.94811661030492 1
4.69393439492413 1
5.30272054589581 0
5.00073916270429 1
4.57814761953335 0
5.19984642740184 1
5.0966414299452 1
4.81335067216967 1
4.82245807725407 1
4.77468035547788 1
4.95655524276863 1
4.86704949632007 1
5.02512013605118 1
5.15029862311465 1
5.00076604787924 1
4.9917014437925 1
4.79801499809154 1
4.98409840159018 1
5.26575182117849 1
5.01648563616925 1
5.25449174710301 1
5.04485885756834 1
4.86789832943912 1
5.04250623085928 1
5.18994093108141 1
4.99299439695472 1
5.20686897513028 1
5.0370094338421 1
4.96739156749736 1
4.78817170367446 1
5.28246747680862 0
4.81388798293197 1
4.87274184959457 1
4.66617616295378 1
5.05587677759286 1
5.30032666148972 1
5.05852783457794 1
4.98497402891147 1
4.72600750205613 0
5.44194054881634 0
4.81594598825276 1
5.13863521761702 1
5.0177645463755 1
4.98345055231073 1
4.77616582564558 1
5.2350124464547 0
4.7427819860007 1
5.08837681489073 1
4.95944674000035 1
5.09730969313246 1
5.03540821994939 1
4.80434106101611 1
4.93896251979395 1
4.96362894985784 1
4.96709014508971 1
5.15899878188427 1
4.49092164800165 0
5.09995860631529 1
5.03267916043867 1
4.83374356650654 1
5.01154882599786 1
5.1669473662533 1
4.74923135270583 1
4.55567960382097 0
5.28457517321097 1
5.24313977340748 1
5.12418958883132 1
4.96541749886536 1
4.96674307500766 1
5.1022226417867 1
5.16637022773348 1
4.87043665608751 1
5.16987645219632 1
5.24343619348254 1
5.01063936478216 1
4.95795299647295 1
4.9445236387856 1
5.09926269241436 1
5.13183024117788 1
4.84367987462356 1
5.01907366722262 1
4.74463975231866 1
5.21106038291617 1
4.97758578032147 1
5.00903543938116 1
4.78112511999809 1
5.00941965433736 1
4.74611191016175 1
4.96473290308704 1
4.83199720298242 1
5.30933652905599 1
4.57969851100103 0
5.03711444518168 1
4.94043508415542 1
4.98264191035251 1
5.02465098872344 1
5.02256025999868 1
4.9864894318982 1
5.166062084186 1
5.04779164765191 1
5.15227642666106 1
4.95904567524061 1
5.03147761994577 1
5.22075557475174 1
4.75363458406544 1
4.8666030632971 1
5.24820080631722 1
5.10866705013685 1
5.42192794029958 0
5.2777573407334 1
5.08883824010857 1
5.0864383379324 1
4.83980410921426 1
5.06186481855157 1
4.84871921838136 1
4.91430081693772 1
4.37208679254201 0
5.05913718854228 1
5.04830118610717 1
4.85236809757157 0
4.96287047578965 1
5.02338106592058 1
4.73425521551415 1
5.26268125583948 1
5.0115362516185 1
4.95732472964328 1
4.90546719536665 1
5.03704658516965 1
5.16754652258586 1
4.92297784422587 1
5.36266297222762 0
4.94254077098311 1
5.34596728125305 0
4.99092262607826 1
5.3543286133172 0
4.68671517275649 1
5.26788701431269 1
4.841405748397 1
4.93566186780268 1
4.96358858621802 1
5.05934418055769 1
5.12672679251907 1
5.11433199044076 1
4.69582893456889 1
4.99428492435675 1
5.00852086189473 1
5.13448898772171 1
4.82364434645038 1
5.20800872356628 1
5.32570925431206 0
5.08207485638941 1
4.93603307454705 1
4.99080527392856 1
5.09666864453918 1
5.37135865200982 1
5.07773240636515 1
4.978483720201 1
4.70800927121206 0
5.00280036263059 1
5.22252300050664 1
5.04007604038282 1
5.19504040700322 1
4.59144136250195 0
4.9585695015736 1
5.18542077361612 1
5.03983052906482 1
5.143144962858 1
4.62811315928309 0
5.05047354898243 1
4.99470382227858 1
5.04101306407263 1
4.95540677453205 1
5.31943646302061 0
4.99088461813834 1
4.68667107587469 1
5.11211571614623 1
4.90362396428687 1
5.23262966182833 1
4.55754297547873 0
4.89052720327522 1
4.78152070584228 1
4.83464158125088 1
5.29176709049232 1
5.13731209044325 1
5.05184409134343 1
4.77594223511261 1
5.05930179027527 1
4.93729911117834 1
5.26360120477362 0
5.1222697434013 1
4.99384668327208 1
4.86880006547112 1
5.2742626637944 1
4.88128879157285 1
4.81862501047978 1
5.1662034645158 1
5.0319802070046 1
5.05733916156956 1
5.11528760484259 1
4.67196193281436 0
4.98760411173309 1
4.94178258868092 1
5.16109364022818 1
4.86745657984738 1
5.01978616841108 1
4.98042854314182 1
4.89838138929602 1
5.06459133887029 1
5.20214397293341 1
4.91911649049204 1
4.83129175275292 1
4.96602431362352 1
4.82830299760394 1
4.88671697327974 1
5.16754529680651 1
5.1309091399138 1
5.47093843897839 0
5.19933577189529 1
4.93197167697028 1
5.17171965400496 1
5.21741979714397 1
4.933900504008 1
4.86681431789225 1
5.16442619430367 1
5.15542582272522 1
4.82300765877782 1
5.19600217445906 1
5.11228615831638 1
4.59529698770023 0
4.82472790359004 1
5.1859655461317 1
4.92994561329832 1
4.68844312519424 1
5.09707999124294 1
5.15266318650021 1
5.2970215633605 1
5.13383878602927 1
5.01183097235111 1
4.86607169391549 1
4.90349187408548 1
4.76695140830001 1
4.69212313393388 1
5.00349119191192 1
5.03653571586102 1
5.20461944969488 1
4.93751072184879 1
5.0873508917223 1
4.94419549624716 1
5.31705336198965 0
5.13667441280625 1
5.36462820122789 0
5.02790043999025 1
4.98177407359047 1
4.71842855578411 1
5.07088220412529 1
5.14252986353604 1
4.87994105035737 1
4.93798638333883 1
4.75061974798525 1
5.2445637237941 0
5.35688384139976 1
4.97688709912498 1
4.92297749884235 1
5.01580148768385 1
5.08530008528584 1
5.01731535950196 1
4.99350366915488 1
5.00455658145205 1
4.96043298434435 1
4.9506126796413 1
4.77421381160976 1
4.79711171050633 1
5.11247695149205 1
5.15139252165874 1
5.10022237141242 1
5.15271179883944 1
5.12160009889119 1
5.03815407437114 1
5.04655165869901 1
5.15362561855594 1
5.16994223006577 1
5.22783059596482 1
5.05905539901846 1
5.41755855289924 1
4.99609367462002 1
4.97137537172251 1
4.72466612129397 1
5.03187562991539 1
4.97846863121778 1
4.90510690107958 1
5.07656489393461 1
4.91002300229855 1
4.62107059338246 0
4.8331176462309 1
5.12153576546645 1
4.79310224637497 1
4.74368558954863 1
5.06368380427509 1
5.22240195037347 1
4.82056548810715 1
4.87945157638095 1
5.26043451391562 0
5.29824007742771 1
5.34742708096043 0
4.61351824142009 0
5.09418438344865 1
4.79375835508185 1
4.91404724983966 1
4.88911724008136 1
4.89909232879636 1
5.06204883435413 1
4.91705418039666 1
5.01792748537198 1
5.01789964635556 1
4.82768330013803 1
5.08617627369854 1
5.23480584341221 1
4.75159008949349 1
5.15090454974546 1
4.92987054070308 1
4.93364854587033 1
4.90911714346391 1
4.96315283900371 1
5.17671897459762 1
4.83523244954446 1
4.80956468185767 0
4.90654650224555 1
5.49800848393432 0
5.11433834527356 1
5.15196674924071 1
4.96596847559104 1
5.013665102405 1
4.72882139339562 1
4.94609425028421 1
4.74031136542273 1
5.10738842367356 1
4.88106570847918 1
5.17096135754295 1
4.89480123342786 1
5.26086997955968 1
5.07613443563458 1
4.80790336109995 1
5.12018648819074 1
5.10350027273653 1
4.85256803084538 1
4.94267719936989 1
5.33185666899838 1
4.99209202479405 1
4.72734533369169 1
5.34877767523828 1
5.19366881667976 1
5.16451772459781 1
5.42646861881632 1
4.90333037385146 1
5.18288380138267 1
4.81168512242595 1
5.47476278073213 0
4.92331116440629 1
4.99867339635638 1
5.15995176508528 0
4.87581842493956 1
5.28950492675742 0
5.13353061276952 1
5.12898027278759 1
4.67654318033214 0
5.17647602054861 1
4.99800470033958 1
4.91018338274616 1
4.97008553285425 1
5.30033820482251 1
5.31989206472149 1
5.06628196900243 1
5.10757820505381 1
4.79301345910719 1
4.63154602166642 0
5.01184375069587 1
5.16613992051344 1
5.05840882356249 1
4.7903541694076 1
4.72447639028685 1
4.83848907446422 1
4.88838082525566 1
5.15116215808331 1
5.11594630782199 1
4.79462960492708 1
5.05001002284344 1
5.37099684553872 0
5.3146596320559 0
5.04741151478554 1
4.70908794154377 1
4.85037440337062 1
5.16270892894612 1
5.27309882764381 1
4.99473480686167 1
4.72014181347352 1
5.2456660541843 1
4.9790350650051 1
5.26469174163377 0
4.58962940211798 0
5.1189051194012 1
5.22133153429839 1
4.63145696559605 0
4.93382334885067 1
5.16225569798853 1
4.73612240186514 1
5.12844411289953 1
5.11714849564244 1
5.12802219836591 1
5.14015271904865 1
4.80066090254788 1
4.90579615059497 1
4.53564956765174 0
4.99785456823493 1
5.24787974137278 1
5.27137052761955 1
4.85840786333996 1
5.01954872848237 1
4.85551469872322 1
4.97353200712797 1
4.86611351185382 1
4.94069618208031 1
4.60946302349007 1
4.76007867330821 1
5.1840738009722 1
5.21248998194457 1
4.86519019276152 1
5.17507781986627 1
4.77548215419596 1
4.99070496177457 1
4.9377479713803 1
5.13867857348389 1
5.16540695705468 1
5.06545662479204 1
5.15025001141657 1
5.28281304885297 1
4.89578394945203 1
5.22982146925587 1
5.18124618480087 1
5.009624116333 1
4.89179145166114 1
5.25008719775195 1
4.74852299649212 1
4.89974776311542 1
5.01434551249205 1
5.3029187645042 1
5.14359522690292 1
4.67285428356343 1
5.09680050435845 1
5.12431387244891 1
5.11963558875502 1
5.01084564394576 1
5.22264183703296 1
4.87398693302285 1
4.7623629816137 1
5.14586270863191 1
4.76648302411307 1
4.89237183308792 1
4.74374072010834 1
4.98045759923587 1
5.17837810674414 1
4.70108387634863 1
4.90634432325731 1
4.96544425635956 1
4.96115094743736 1
5.07119275531444 1
5.28897028414098 1
5.30912901691948 0
5.33497620686354 0
4.83403366969814 1
4.97881680564963 1
4.929842206023 1
4.9799894531307 1
4.84389281475797 1
5.41522339346164 1
4.97281604134398 1
5.27565070422781 0
5.00218760525871 1
5.3570551528515 0
5.05638449992181 1
5.0765473278043 1
4.69721178083979 1
4.99176169028714 1
4.78775892333401 1
5.21151415163267 1
4.86575588953398 1
5.1525286350759 1
4.60078039207695 1
4.91792122915554 1
4.96292624446489 1
5.25310615896635 1
4.95217188884366 1
4.91142609187591 1
5.10317019377479 1
4.94700730378079 1
5.01649078378728 1
4.64225451186368 1
4.88661958720063 1
5.02567246935454 1
5.14213105387876 1
5.29612126315797 1
5.14889338239713 1
4.81501110603098 1
4.8312526342253 1
5.05559609203275 1
4.98476772044085 1
5.0590100409962 1
4.68093687582963 0
4.93856741587882 1
4.97833710354923 1
5.22127792432066 1
5.00293843499243 1
5.1940164898299 1
4.92917989231284 1
5.15943206768979 1
4.83603799794348 1
5.16661610915237 1
4.82256904986462 1
5.04092626606587 1
4.83570062394619 1
4.79437633417745 1
4.70774305989382 1
4.96844777670828 1
5.39466848225599 1
4.75658725091931 1
5.28708999873848 1
4.8290361344193 1
5.18230708053854 1
4.96953310853339 1
5.29164211851449 1
5.13314044124418 1
5.206132328347 1
4.76325908237349 1
4.8791882225697 1
5.48641193560559 0
4.7558363650726 1
5.05475575190832 1
5.43265621455155 1
4.68508045960742 1
4.77872701786583 1
4.80743911569547 1
5.04371541400899 1
5.03398433166642 1
5.01859471027235 1
5.04662683237862 1
5.19945623104212 1
5.09557840193296 1
5.21267469746703 1
4.96578582514822 1
5.01837523768192 1
4.80562063138235 1
4.95824127533866 1
5.05616717214671 1
5.01042768913444 1
4.90329671135977 1
4.72209673901046 1
5.15735501312847 1
5.04454619900306 1
4.79781473005787 1
5.35424948681955 1
5.09452123713875 1
5.09471274058959 1
5.04739521397273 1
5.24346868741531 1
4.99188080056536 1
5.08460819907956 1
5.02309944441846 1
4.45105256616888 0
4.86105981859734 1
4.86211265112574 1
4.81631479454217 1
5.15874577785441 1
5.0132373201998 1
5.0770174435795 1
4.88528621843944 1
5.16966425728512 1
4.77378975966877 1
5.19933442216149 1
4.80970405796225 1
4.90278969732285 1
4.67814144010653 1
4.92059812710216 1
4.55561483246094 0
4.99321813703142 1
5.00121002090338 1
5.25703424415738 1
4.76966190940839 0
4.96194476555041 1
5.50570011578217 0
5.0295771723578 1
4.9971472428832 1
5.05374723696896 1
4.96434423912917 1
4.93874201831347 1
5.19474996938329 1
4.95132376974403 1
4.89876313576537 1
5.17957582253672 1
5.16850195033069 1
5.02535018568159 1
4.7341783968384 1
5.10318564445725 1
5.08232513361323 1
4.86505583777527 1
4.87331376889726 1
5.02437377915901 1
5.3910889779443 1
4.85140730927383 1
5.30381906452065 1
4.9982656536177 1
4.76780729447856 1
4.88650403402499 1
4.98579218765777 1
4.82996480458285 1
4.97021682728184 1
4.96356943328652 1
5.07055798118956 1
5.01190556717346 1
5.06272964629204 1
5.09732276416843 1
4.89623620791574 1
4.81554042504906 1
4.80395119351114 1
4.81304751391828 1
5.36609068695749 1
4.84928056480204 1
5.01104931586233 1
4.9004997229416 1
4.91511094610505 1
5.01990975819879 1
4.87444550235943 1
5.3108646736006 1
4.9861980914424 1
5.0683142934128 1
5.08729630962777 1
5.17663855809744 1
4.86922989979642 1
5.2755271835907 1
4.91171691757809 1
5.03668365024394 1
4.98446803915373 1
4.87437067541939 1
5.12205073014747 1
4.52552916435023 1
4.81776046640604 1
5.1769991511094 1
5.28606522598991 1
4.86719541679479 1
5.36246476823826 1
5.15839190775342 1
4.90634735338202 1
5.01346428137157 1
5.2245193654285 1
4.86600464552577 1
4.96936752277357 1
5.00640329112273 1
4.81341118169218 1
4.83062195653331 1
5.23085419720707 1
5.00934138371694 1
4.9708201071586 1
4.9280835529395 1
4.89726244883797 1
4.95147973359327 1
4.91677222691614 1
4.75964975287703 1
5.12252574046801 1
4.98808951129478 1
5.1794282861571 1
4.96792515723782 1
4.89414418176253 1
5.21288441831086 1
5.22520155275605 1
5.05979492637408 1
4.57635408055239 0
5.14496037241176 1
4.72131442658535 1
4.98994814705048 1
4.9925689734229 1
4.74523816989198 1
5.03727073861415 1
5.11897345980813 1
5.15384888148986 1
4.57648604410852 0
5.44709174175916 0
5.10685109885099 1
5.12689107987272 1
4.8932139444084 1
4.80242384640791 1
4.97283968888722 1
5.10188084357982 1
5.19525309882348 1
5.06182154942204 1
4.93293300865738 1
4.86183355339951 1
5.08889238824517 1
5.19303594965594 1
4.89483262421406 1
5.32567194670904 1
4.69050780312381 1
4.93204424591442 1
4.89005558303209 1
5.3511059611688 1
5.20598866907034 1
5.09443596096563 1
4.81954531218432 1
4.85786751354409 1
4.99144362102511 1
5.0040119846161 1
4.75158559719436 1
5.21621958225115 1
4.90071804903943 1
4.77092597849302 1
4.74460750995702 1
4.83502593351935 1
4.92850946483937 1
4.73909586242644 1
4.84328870082935 1
5.12788293623264 1
5.17169679169622 1
4.85179114405613 1
4.78771930090222 1
5.25010303908007 1
4.98471369591015 1
5.10046232500997 1
4.94683558549168 1
5.26855926428139 1
5.08600982996322 1
4.83071830264734 1
5.2923048525469 1
5.26248153106656 1
4.90495940273506 1
4.82096754468047 1
4.84141611889284 1
4.95758805858732 1
4.67872173229657 1
5.07661845093449 1
4.49977589839351 0
4.93142688767987 1
4.85741295977602 1
4.72240166962851 1
5.034087061719 1
5.15312416232531 1
5.03928539097823 1
5.20737975421429 1
4.39741787129336 0
5.15677714140767 1
5.04035990075568 1
5.05030855675761 1
5.06566285970587 1
4.89703247628258 1
5.19052391640868 1
5.08618432744854 1
4.85814310017706 1
5.09694227781257 1
4.81381024632807 1
5.0178299876419 1
5.30979541502933 1
4.81319403520832 1
4.64471780509528 0
4.62048966172527 1
4.73730001268187 1
5.15288743111049 1
4.89756558905857 1
5.33083895206244 1
5.29006499609631 1
4.72767439487178 1
4.86497958032582 1
4.71398075855028 1
5.06709529020809 1
5.10786628897558 1
4.98817077692431 1
5.32566235651385 0
4.54614514501978 0
4.80077243515156 1
5.21871236754457 1
4.97616311029382 1
4.75632767683306 1
4.76076929728037 0
5.0878974268716 1
5.38705547122052 0
5.00601546662436 1
5.04139574426378 1
4.6200821411292 1
4.89270709184222 1
4.91416394330213 1
4.59329230917366 0
5.18083432280826 1
5.17973869954345 1
5.17423202436251 1
4.76300009441565 1
5.18397641893873 1
5.04009918274172 1
5.209319142446 1
5.06031848164899 1
5.2844405241047 1
4.5625721424472 0
5.06166985977082 1
5.16664331540669 1
5.23374664729644 1
5.36571249486176 0
4.87731412312239 1
5.09220122333281 1
4.84583016773695 1
5.01094251008025 1
4.56692180477139 1
4.87678123758807 1
5.0412954754085 1
4.92101843280035 1
5.52338011580764 1
5.13273748156937 1
5.01692995492355 1
4.70166344909368 1
4.98196179488116 1
5.15317518536204 1
4.94167543205661 1
4.84661803148217 1
5.06978075649334 1
4.98839094183718 1
5.55526316830226 0
4.81263484644617 1
4.91829629471502 1
4.95943282331451 1
4.99360060002509 1
4.76879772796204 1
5.14630852888132 1
4.99767425806692 1
4.93084478033092 1
5.058871727048 1
4.95741105452224 1
5.17545654183558 1
5.11563748933001 1
5.17935448956584 1
5.00210402458798 1
4.78700732115243 1
4.98202470301176 1
5.12619426221187 1
5.06074044941958 1
5.15434878199151 1
4.98770346780884 1
5.23314009033953 1
4.90040602342652 1
5.08296608134311 1
5.12008215709085 1
5.06016239574531 1
5.06492967533902 1
4.91117926734292 1
4.75082724802542 1
4.9358615415291 1
4.96520203338655 1
4.98083913346567 1
5.18952657338076 1
5.05917361817724 1
4.63449073602433 1
4.84369783973593 1
5.20578831648226 1
5.03896423591829 1
5.08586814967865 1
5.29674227920036 1
5.09034532015097 1
4.98644093203244 1
5.0184905358344 1
4.95514936908025 1
5.0249459787106 1
5.01187124286766 1
4.73343115934055 0
4.98108642220076 1
5.08487917016785 1
5.01102163694699 1
4.83258905193433 1
4.85583212785848 1
4.71046727335484 0
5.13384777726331 1
5.17458226215953 1
5.23120672138395 1
5.23026662875132 1
4.74678317718637 1
4.82171373963698 1
4.7216129820894 1
5.03879108169703 1
4.92448278872396 1
4.24620823922287 0
5.19922194924438 1
4.84963703155139 1
4.95613442931918 1
4.77211707732593 1
5.02527211837332 1
5.02482320593723 1
5.25214963548846 1
4.93443684557284 1
4.83726661885391 1
4.78204790267371 1
5.16300798045599 1
5.03390448177117 1
4.97328736900444 1
5.17895995856411 1
4.93309034817171 1
5.04836735452301 1
4.85567921106483 1
4.92700839574388 1
5.00167164190932 1
4.74922993102626 1
5.22877690803455 1
4.7434874057665 1
4.7601304061353 1
5.21488227499937 1
5.05975234237407 1
5.14962690023572 1
5.01603470900936 1
5.06576417739981 1
4.894776335506 1
4.60483469258485 0
4.91361664667308 1
4.79830271798516 1
4.74831797855355 1
4.99522436698785 1
5.28759609783544 0
5.05533761154184 1
5.0800995059404 1
5.25623097867293 0
5.08406600343595 1
5.12711365492838 1
5.23378390822976 1
4.9440752146356 1
5.21817034470341 1
5.40914534983119 1
4.91692077849326 1
4.87440562022473 1
4.66204850199796 1
4.95169154630271 1
5.04690391925558 1
4.94464568200802 1
4.96819930138997 1
4.79850067168773 1
5.08665776341872 1
4.86946246948685 1
5.03962015444894 1
4.97886372096493 1
4.80050873953366 1
4.90803452568178 1
5.30029276155006 1
4.96714326405107 1
4.96155270512899 1
5.07487714246511 1
4.79833158588298 1
5.40971785549958 0
4.95671074506376 1
4.79045418495659 1
4.83290484749492 1
5.12354719147132 1
5.22972261604965 0
5.05641203190335 1
5.13903854485251 1
4.88413178262391 1
4.81736268097649 1
4.9322591462576 1
4.78691005640039 1
5.12536824387107 1
5.49060352966047 0
5.18783573059149 1
5.24947381635226 1
4.92189230531096 1
4.9795854632853 1
5.25945348994587 1
5.16758869948668 1
5.31822628766298 0
5.26532975289025 1
5.37380961535249 0
5.44254800252418 0
5.31421018306264 1
4.81487981436131 1
4.88611295025398 1
5.01120477331501 1
5.17149191709282 1
5.15063757114184 1
4.89267123007293 1
4.78072831701568 1
5.0245794045187 1
4.91437151218865 1
4.89707453511738 1
5.16212177420976 1
4.97246786600067 1
4.95161330502862 1
4.66436361543818 0
5.32101946459956 1
5.33194636912623 1
5.27240650376113 1
5.17872123975938 1
5.04828998060369 1
4.88089585597966 1
5.01030758547522 1
4.5409721976832 0
5.06739015805686 1
4.68346772354116 1
4.81401508057958 1
5.37858951626327 0
5.15460366986518 1
4.95256147730265 1
4.88994731357685 1
5.04679460538794 1
5.06743184269335 1
5.28524020864258 0
5.10833709067861 1
4.99185084579768 1
4.95273847727156 1
4.6557173200308 1
5.03239066113404 1
5.10635358032769 1
5.13859852141478 1
4.72926963214812 1
5.35809467581687 1
5.04742436614372 1
4.93428689746811 1
5.03473507765476 1
4.87914508629744 1
4.77540079042351 1
5.41560728384295 0
4.94300753165075 1
5.3327302476607 1
5.14636529169509 1
5.14465362860193 1
5.03410786881091 1
5.15366123594367 1
4.83398360050681 1
4.89699172016697 1
5.05364056705778 1
5.14553059169907 1
4.89351315676667 1
4.82023780866158 1
5.03973608885816 1
5.08436950946831 1
4.97890054664651 1
5.12493633469533 1
5.09363880126282 1
4.7874031650317 1
4.78399128999697 1
5.02004461632568 1
4.66909744285901 1
5.22547531225298 1
5.21622580807096 1
4.98840474459697 1
5.13715609299739 1
4.96053180162034 1
4.67094601009284 1
5.32936795551749 0
4.83055643319786 1
5.22488123604344 1
4.95946414065176 1
5.09017634683662 1
4.86916665631297 1
5.08914592847267 1
4.99864048078739 1
4.76896943822356 1
4.85070418388543 1
5.17526660939541 1
5.1266024052678 1
4.9233469954945 1
5.26419446380904 1
4.93239384908607 1
4.9874261910442 1
4.93685862962241 1
5.29039136933055 1
4.8634801240922 1
4.83825872431926 1
5.05871235976773 1
4.99338599102527 1
5.34416469364117 0
4.70368860669268 1
4.60136099410986 1
4.90264893480721 1
5.39666649766562 1
4.48845763347126 0
4.82313305636369 1
4.54486763685597 0
5.07386970322291 1
5.16891211508986 1
5.07907606673015 1
4.97269201547896 1
5.14295395178692 1
5.12343005553554 1
4.88991664286715 1
4.74843174781306 1
4.87754691068635 1
5.08068840959169 1
5.06154399697726 1
5.00445141126811 1
4.91437395186465 1
4.71667667688805 1
5.09899824623971 1
4.99422701923382 1
5.09159459626504 1
4.98447066511359 1
4.90367303011585 1
5.02325278102903 1
5.02008546099518 1
5.15392751667108 1
4.74374278017397 1
5.21843861337084 1
5.47808202194468 0
5.46435329710695 0
4.92528655211316 1
5.10754355634909 1
4.95229564949693 1
5.05783401854666 1
5.00565497377154 1
4.92857747323346 1
4.94105056669916 1
4.95138544441084 1
4.83966409876352 1
5.01072030910001 1
5.36811320624356 0
4.98210293054091 1
5.17813495740807 1
5.03704569820403 1
4.98347604529337 1
4.51072582617779 0
4.94828831087068 1
5.05070815249942 1
4.80459603067269 1
5.26245363956411 1
5.02868260415885 1
5.30419473294181 1
4.8257523303934 1
5.30163593845291 1
4.81683032380444 1
5.15167756373768 1
5.08708752477609 1
4.74928844867945 1
5.14257015574961 1
4.91470939515547 1
5.11737607101615 1
4.79790327812273 1
4.73704104099427 1
4.977774126672 1
4.83534102282216 1
4.99644627822804 1
4.51142839988072 0
5.06640791496513 1
5.18983417417782 1
5.1281228990609 1
5.01640873070459 1
5.0836136876929 1
4.71638382991143 1
5.00867686479777 1
5.09930488812489 1
5.10604995062387 1
4.79560778543837 1
5.26346132850822 1
4.7149611179491 0
5.17384819942116 1
5.02270337745858 1
5.05322280125987 1
5.18890804856238 1
4.93138415680974 1
4.6977448190309 1
4.99951063027708 1
5.1601031878512 1
5.0695785265694 1
4.97415214318913 1
5.102176380656 1
5.0675324356411 1
4.87881767199969 1
4.65196924131063 0
5.01340467376576 1
4.74572915654402 1
5.14062245219118 1
4.80334258708517 1
5.29466100684003 0
4.68049832314622 0
4.89031813467294 1
5.11160598539146 1
4.7255037728267 1
5.2148024287039 1
4.86426800411576 1
4.80483907842687 1
5.08347974949519 1
4.94542681008242 1
5.05587344131647 1
5.11946200297843 1
5.37754799846476 1
4.62453454324715 0
5.1054219619891 1
4.87507524836689 1
5.19044678814221 1
5.12890529506025 1
5.07988886040919 1
5.14301303769391 1
4.95916900222844 1
4.84164057967552 1
4.80270944344485 1
5.03922764990287 1
4.99874223421857 1
5.45910214806118 1
5.13226204287847 1
4.86138619256272 1
5.25933639596126 1
5.13830794064136 1
5.12467493051769 1
4.94376521541343 1
5.25464103851065 1
5.02719692615803 1
5.2578939382945 1
5.23530790169907 1
4.8099802318091 1
5.04213418131049 1
5.09376781675537 1
4.72468678482328 0
5.3778297817749 1
5.48598733698268 0
5.34283929704892 0
4.73795164539773 1
4.75179166434622 1
4.8038182576986 1
5.24411260008036 1
4.67781222332427 0
5.22990463094832 1
4.77598603675511 0
4.8126353992647 1
4.72583057933068 0
4.90432191423045 1
5.02655648513364 1
5.21415792474831 1
4.76086090062021 1
4.88743453682051 1
5.20398582359684 1
4.67808987128953 0
5.03673719225011 1
4.9396665433318 1
4.93195561123118 1
5.07314222215515 1
4.8360378322166 1
5.12654313855258 1
5.46315677226183 0
5.09451963667983 1
5.07043512090985 1
4.87294162894249 1
4.9929385331215 1
5.24245049567763 1
4.88626226634629 1
4.9789418626905 1
4.7435717670555 1
4.80553578344025 1
4.7861085425013 1
5.30560352224362 1
5.11808179160412 1
5.060624300451 1
4.81205969931208 1
4.76194840412543 1
5.12375465727929 1
5.59341039230143 0
5.26202723512022 0
5.36691864692759 1
4.94381906506683 1
4.95356548179593 1
5.15748093800786 1
4.97794063067827 1
5.0931189043816 1
4.83401314801744 1
4.61732708714421 1
4.8294548468996 1
4.97808251071319 1
4.88126962203158 1
4.75045185290053 1
4.86861806444177 1
5.29979616870936 1
4.78163268573411 1
5.45255919549501 0
4.89839014066151 1
4.97281007736067 1
5.05405626361857 1
5.12839826188719 1
4.93661653210002 1
4.85920751919925 1
5.30260011672116 1
5.35975767552214 0
5.02857755820109 1
4.9097552898789 1
4.6116968868245 0
5.1397090683274 1
5.00596470445802 1
4.98223807618258 1
4.81900828940687 1
5.24013796641931 1
5.08416565617482 1
4.87051974056506 1
4.79603685254423 0
5.02767733412872 1
4.66992399208464 0
4.95673063677738 1
5.36259799564424 0
4.76200589928565 1
4.8516983012891 1
4.99988015613848 1
4.68519060293988 1
4.94777779084928 1
5.02830207962315 1
4.72297003622395 1
4.7975464465435 1
5.25925300917855 0
5.05165468065065 1
4.72061314339592 1
4.73538035163561 1
5.19922979632328 1
5.25680062757541 1
4.93228346892637 1
5.32956611598108 0
5.06073189993167 1
4.82701285590256 1
4.88784031195721 1
4.78453658134529 1
5.16373048148991 1
5.14192443858743 1
4.67827894474913 1
4.95791727016993 1
4.93929620580099 1
4.59069704550149 0
4.81161059057774 1
5.22489616329099 1
5.28494290479283 1
4.82922296871708 1
5.14777263448087 1
4.90353193435041 1
4.58248219996841 0
4.95405044970983 1
5.09333931143601 1
5.03758877121773 1
4.89943691018781 1
4.47550731302821 0
4.87885171892516 1
5.00024144822011 1
5.11344235273098 1
5.35336555261245 0
4.45257680943032 0
5.32005438527104 1
4.85887802396915 1
5.21930820423831 1
5.1773397374002 1
5.03803281647821 1
5.42399888447126 0
4.74445805963875 1
4.55076885484933 0
5.06200788186969 1
5.29479532342636 0
4.76416749531849 1
5.14415779211231 1
5.1512486219632 1
4.67851973863759 0
4.74474116139381 1
4.94494314994484 1
4.95624604098367 1
4.82695152622652 1
4.83181402478043 0
5.08255967321329 1
4.90526423439091 1
4.97352540798948 1
5.08642027808508 1
4.86311580942288 1
5.23118779052035 1
4.80507911196483 1
5.16987130360271 1
4.8888671312047 1
5.05299361511026 1
4.88838763911738 1
5.28583418260247 1
5.10009809784248 1
5.10182818725561 1
5.33301136508929 0
5.07273272445184 1
4.88807997262392 1
4.88947996334819 1
5.18821079830989 1
4.93547729787045 1
4.73333721740837 1
5.01749681755198 1
5.13972604416078 1
5.11934400555181 1
5.23518362852004 1
4.95294173863763 1
5.10998144183522 1
5.21358940160221 1
4.96755296198879 1
5.0678728123694 1
5.00017096128714 1
5.22158547556797 1
4.97491154680377 1
4.90791544144454 1
5.08551817336757 1
5.14961967779278 1
4.90812047694101 1
5.0405830419302 1
4.84482649596614 1
5.42399131946303 0
4.99918706308041 1
4.81328103574507 1
4.90414213271034 1
5.11749121301817 1
4.96881652498366 1
5.10796289071335 1
4.96421745707718 1
5.07842432806142 1
5.24394626061894 1
5.07727001423086 1
5.22872413234457 1
4.82413432011237 1
5.19436817384622 1
5.0048740831879 1
5.13066194664484 1
4.72663213722068 1
5.27295804364461 1
4.80462497361715 1
4.90245302825874 1
4.82733352698761 1
4.96051331966544 1
4.94761649649273 1
5.03616284359345 1
5.28243384691274 1
4.85540431205368 1
5.27367423008932 0
4.83723598255927 1
4.42164302015798 0
4.41624610752009 0
4.76033601564355 1
5.03912734430516 1
5.36171095258497 1
4.85006632565169 1
5.06880201995451 1
4.89254620772093 1
5.0538824717091 1
5.00813090895216 1
4.83640879327594 1
4.73602349042883 1
4.71099438646508 1
4.63335482952859 1
5.10633580498687 1
4.97801125395492 1
4.99975257265171 1
5.22831132004284 1
5.14975382460425 1
5.07226952414179 1
5.25415059187702 1
4.7109585325606 1
4.83577731776575 1
5.07582181237531 1
4.88625265515633 1
4.96227307993744 1
4.84330679542515 1
4.79002487809539 1
4.95338457724845 1
5.45716477935303 0
4.65302976568824 1
5.11345440427986 1
5.04090676689913 1
4.92331994417072 1
4.90077457774688 1
4.92763079539015 1
5.01375935227345 1
5.31482842585193 0
4.7742361784355 1
4.82788360908687 1
5.07868401534398 1
5.15211246726576 1
4.91773791731892 1
4.88099993306716 1
5.14451301232541 1
5.03105451633659 1
5.19563071797141 1
5.14664342789605 1
5.20522024723896 0
5.32049724084673 1
5.03893451716738 1
5.11091790777132 1
4.98646046272899 1
5.07533460858175 1
5.09055777106186 1
5.22451859731837 1
5.2885907581387 1
4.93308383147812 1
5.25570681219052 1
4.91942363788315 1
5.02230543481405 1
4.79607272728757 1
5.09773755971873 1
4.98761442688497 1
4.97210709552987 1
4.95423364100664 1
4.58216500547304 1
5.24122667474099 1
5.13627249067159 1
5.21665781956242 1
5.05480023131341 1
4.96407993271685 1
4.95536177661056 1
4.96343249546596 1
5.09594311105868 1
5.01292976271574 1
5.16912128733799 1
5.25276994148347 1
5.28594396486521 1
4.83290597764965 1
5.6014611656699 0
5.18234716489351 1
5.17091883974571 1
4.64353116662839 1
5.22178348824558 1
4.92717104939418 1
4.842365004853 1
4.88822786020921 1
4.64839544478793 0
4.55986141462792 0
4.9854497443546 1
4.79215426158426 1
4.8956152878208 1
5.11745422763422 1
4.99132429828524 1
4.98546149980537 1
4.68985666446117 1
5.45646030587971 0
5.18300195183666 1
4.62623973632641 0
4.93514284466902 1
4.89576459852695 1
5.08639881993598 1
4.97735171703398 1
4.9702815081468 1
4.92888246201498 1
5.08674725884495 1
4.35335623845473 0
4.87906056513968 1
5.54726527130109 0
5.17961794315661 1
5.07533289477904 1
5.02684446672033 1
5.04496540227839 1
4.77085102448526 1
4.81013526309397 1
5.26375273596718 1
5.04282447520303 1
5.20825335712733 1
5.47502036812074 0
5.18381507555952 1
5.11617163316986 1
4.87684825617089 1
5.09726710683848 1
5.32241584713506 1
5.0629121849855 1
5.38481235999717 0
5.21929282987816 1
5.02465644795727 1
4.66220840605411 1
5.16612037769389 1
4.88380726503789 1
5.35130309208849 0
4.56065167496952 0
5.29325607256058 1
4.91680482862773 1
4.99844855190226 1
5.17771102597774 1
4.99643479117794 1
5.1874689288236 1
5.04554800755261 1
5.03514769598219 1
5.04053110777973 1
4.75752411602355 1
4.74596560714886 1
5.28257633250094 1
5.05378293225477 1
4.95385964685375 1
4.71871422084531 1
5.10267201886293 1
5.37501240299974 0
4.98766521978924 1
5.00781951461518 1
5.42807872666841 0
5.09383056748816 1
4.99259606305407 1
4.9234161792619 1
4.6768361770702 1
4.96681165411395 1
4.9289253671955 1
5.22192705664984 1
5.12488199259329 1
4.88028866926376 1
4.6429881364244 1
5.07192549352338 1
4.99999867142745 1
5.06267102216846 1
4.95376792767741 1
4.78394021607968 1
5.15126038772542 1
5.28278796161381 1
4.85988790920883 1
5.25292807471731 1
5.14916068020558 1
5.03943487320944 1
4.87211769497553 1
4.96005793885781 1
4.97433844008492 1
4.80873429122461 1
5.08821370443691 1
4.91151052617354 1
5.3208653221487 1
5.30658912294502 1
5.05169793254282 1
5.05810936783073 1
5.16261775575927 1
5.06767326646091 1
4.59330177877339 0
5.29225499846289 1
5.27542917038674 1
5.17440681898972 1
5.12484289627985 1
5.33295767968536 1
4.9803062418574 1
5.14609071002397 1
4.93799142243073 1
5.17342727609287 1
4.82717198710557 1
4.88336342552601 1
4.8164327845881 1
4.95397600019753 1
5.27595267771587 1
5.2068490476962 1
5.07472155769812 1
4.82439969134738 1
5.03269744190403 1
5.27113758579666 1
4.96222366168627 1
4.97329447701051 1
4.85872963748374 1
4.87863512656526 1
4.75827330665524 1
4.89962624221223 1
4.97134726443702 1
5.22727705816086 1
4.84335067994579 1
4.59027611827665 0
5.21541871621649 1
5.23151338281829 1
4.98475655246994 1
5.14991158882274 1
5.08509843591278 1
4.76809666428609 1
5.16690166448817 1
5.25890865023703 1
5.1037388775418 1
5.07515376870543 1
4.98274854257094 1
5.00556576450211 1
5.03208885936609 1
5.119118272243 1
4.87226829427002 1
5.02872557219489 1
5.22188746816956 1
5.12301980030709 1
4.89243700862019 1
5.06241994707515 1
4.87394560307149 1
4.91349569507895 1
4.7968342619049 1
4.82238606310967 1
4.93076199636766 1
5.06716046732515 1
5.20713138720219 1
5.08975376810969 1
5.21629902575942 1
5.16245733804275 1
4.71839347117531 1
4.82783220593687 1
5.12823436537865 1
5.16547712050955 1
4.93160416075072 1
5.09097551712553 1
5.17171174844511 1
4.96156071400564 1
4.88036928156241 1
5.06771127672674 1
4.85003473839165 1
4.68581268762329 0
4.63999075943426 1
4.85249707419381 1
5.2456818007507 1
4.89678128249874 1
4.86674990731945 1
4.98134166595333 1
5.08472710514783 1
4.78613477265308 1
4.96138550837943 1
5.16660605146207 1
5.25173144861345 1
5.09520658020483 1
5.20863002731329 1
5.07541754897769 1
5.20370668078335 1
5.09922562296478 1
4.94144913243105 1
5.42454746690979 0
5.02553233345098 1
5.36944694366209 0
5.0396904115723 1
4.80159362422141 1
4.98227212967987 1
4.83931544497427 1
4.82651764956123 1
4.93726549804523 1
5.03166229895827 1
4.86089341629584 1
5.13547357771562 1
5.26441248467274 1
5.02492329681339 1
4.96097519688683 1
4.96898410401331 1
5.18894780515667 1
4.83893897627494 1
4.93586817033916 1
4.80825734717046 1
4.4938015730205 0
5.08947846108037 1
5.01048533472833 1
4.95823710638925 1
4.62985358219696 0
5.12175654368981 1
4.9472814061075 1
5.30900362561176 1
5.0513534417085 1
4.62946393803205 1
5.22968666364875 1
5.2758904977277 0
5.20416560679989 1
4.91307345763331 1
4.65110920591802 0
5.07724722670468 1
4.73300002375436 1
4.77539978711638 1
5.21259906876813 1
4.95002397791866 1
5.07585610462351 1
5.18834977800001 1
5.34207831541793 0
5.26368553306679 1
5.18966110906087 1
4.92145914869733 1
5.18299964343153 1
5.2384040211812 1
4.53793047777919 0
5.01636370183254 1
4.55344802623784 0
4.98304466487335 1
4.80194374656274 1
4.84378527104787 1
4.57385615557959 0
5.07164693345519 1
5.00359085790776 1
5.09065241766714 1
4.79633728106251 1
4.9956337016487 1
4.8817044361779 1
5.28983379609854 1
5.02853294607417 1
5.13810343013231 1
5.04686803843807 1
4.88370921590544 1
5.33968900629357 0
4.86151059582495 1
4.89299300996207 1
5.49495966126983 0
5.0647751828141 1
5.06259795482113 1
5.12123796542653 1
4.84361451574168 1
4.9844329036211 1
5.37820209673435 0
5.25850641297493 1
5.13316347941823 1
5.71459249725203 0
5.22784971607748 1
4.99316835490974 1
4.94034444243398 1
4.91629845966578 1
4.94470214666392 1
5.17265473289028 1
4.95712737067094 1
4.97430658675219 1
4.80092389034579 1
4.88306165618481 1
5.19149373920113 1
4.82600190965493 1
4.8780825057268 1
5.1066113176084 1
4.88691966664702 1
4.88205100290045 1
5.10361375619157 1
4.66408171385141 1
4.60329161285247 0
5.0226737991105 1
4.83355985792526 1
5.0360685223322 1
4.79609520653103 1
5.0576243718423 1
5.14978116889623 1
4.84677978610322 1
4.86338528320922 1
4.90692922732273 1
4.84000594268242 1
4.8279598290345 1
5.0749648258684 1
4.89929464240848 1
5.24143549155668 1
5.23522288600964 1
5.05223862047753 1
4.87057689660907 1
4.9245720632674 1
4.73412981510293 1
4.96248273610271 1
5.1657562923603 1
4.49998072870004 0
5.15758231924407 1
4.89786014418821 1
5.18225062188095 1
5.1573232161059 1
5.07645802702444 1
5.25822685709842 1
5.26827843697173 1
4.98095320477966 1
4.98210585089692 1
4.55850917400597 0
5.13639078676929 1
4.79993639048811 1
4.74702580232856 0
4.83194457163142 1
4.6453828442971 1
5.16907760921284 1
5.15995442404546 1
5.31103198185039 0
5.06529465452798 1
4.69380909732779 1
4.87072779880491 1
4.93253268424862 1
4.87331361235889 1
5.09628116016211 1
5.0559011279861 1
4.78932824822015 1
5.02911557469647 1
4.94948312774394 1
5.2353386583415 1
4.89797295323942 1
4.88903453291828 1
5.03534709628909 1
5.13129768944931 1
4.893710327427 1
4.91623482601034 1
4.95419437828849 1
4.79725182671101 1
4.91296196594183 1
4.88513076893545 1
5.23091809485648 1
5.1799258731526 1
4.78677954285549 1
4.81211085407247 1
5.3608549070111 0
5.27456118224053 1
4.88972335356096 1
5.1046838674022 1
5.14358022481321 1
4.81026820759263 1
4.80827127702697 1
4.77757081989476 1
4.93309603086609 1
5.27061419429087 1
5.119653832343 1
5.06700905052142 1
5.22982276303693 1
5.11772388041714 1
5.00489116767478 1
5.07669953311751 1
5.00047799644951 1
5.32367424245648 0
5.13413167537954 1
5.44066276528991 0
5.16504970307475 1
4.92279542375259 1
5.24795814280885 1
5.12463416937231 1
5.01658692188954 1
5.09349323172009 1
5.19881898876404 1
5.46817109790526 1
5.0975829612148 1
4.84623107867632 1
4.4548754716351 0
4.79657037966628 0
5.30110029978935 1
4.9956216496602 1
4.79159674330466 0
4.82029787115319 1
5.15611955158944 1
4.8139807079358 1
4.89333492706874 1
4.88531935257783 1
5.23574340953113 1
5.05463311135924 1
4.9212962420514 1
5.2103691624529 1
4.70358095768646 1
5.16836791126956 1
5.24238456965786 1
5.1748290913975 1
4.45876106498925 1
5.27031811807151 1
4.84033849243431 1
5.211426008903 1
5.10425167941525 1
5.1370371734625 1
4.94037096808594 1
4.52178647565169 0
4.76337423633763 1
5.21582268412777 1
5.08943034332026 1
5.1243725765604 1
5.52651997203721 0
5.04770600493935 1
5.08137661444008 1
5.07297133802211 1
4.96840897853282 1
5.19899445693097 1
4.95177753808716 1
5.02050201786936 1
4.97199142206078 1
5.02992912808662 1
5.28978490963745 1
5.10294304397028 1
4.52692877971533 0
5.21797107936009 1
4.9863303526274 1
4.59575336437655 1
4.65198247639123 0
4.9835336253842 1
4.73585453186605 1
4.95875668482234 1
4.84221596703328 1
4.88448795980948 1
5.1078203941031 1
5.13885576100181 1
5.01897771729397 1
5.33900266820775 0
4.99287284043454 1
5.12945361479043 1
5.42294658684585 1
5.18447148922981 1
4.98826233511684 1
5.10707795439587 1
4.53831308822678 0
4.99963332648129 1
5.12008694233484 1
4.89056251971395 1
5.20777228388982 1
5.07156096835616 1
5.1388221154213 1
5.11212669889965 1
4.98555408631263 1
5.07084891195066 1
4.87128309832111 1
4.80486333701257 1
5.10947707559071 1
4.7555594134883 1
4.46540750387041 0
4.85310815936906 1
4.90218862816717 1
4.79027480300329 1
4.86732740565896 1
4.87972918561525 1
4.89288187913348 1
4.82540489150797 1
4.7807391828845 1
4.99882207842294 1
5.28549557250508 1
5.02325800683378 1
4.7335818794427 1
5.16043488366425 1
5.09319980158246 1
5.38829003938758 1
4.76536301885112 1
5.12851834799812 1
5.06963258327054 1
5.15836791670272 1
4.42194224551543 0
4.84712426836995 1
4.80192107174744 1
5.12047982696175 1
5.00656719360034 1
5.00107308331653 1
5.35854940720873 1
5.1491397562968 1
4.95012914184966 1
4.96094170122995 1
4.86139418613673 1
4.57778798807709 0
4.77964824692192 1
5.00001616475586 1
4.73539937076787 1
5.08082650144791 1
5.12952379909297 1
5.10542757871391 1
4.82099486582069 1
4.94797861017869 1
5.10354945188587 1
5.41348040916702 0
5.05672925513251 1
4.70286031127659 1
5.09496698608502 1
4.84297680209562 1
5.18626082628816 1
5.05815986208018 1
5.16550783003456 1
5.06218997811983 1
4.78411061637175 1
4.80796663750079 1
5.05412876580683 1
5.31621484912943 1
5.30033689728503 0
5.0187579412021 1
5.09106843052696 1
4.73876558652056 0
5.13515143983001 1
5.058139895075 1
5.28422730296406 1
4.96019587023466 1
5.18257288349376 1
5.03132409087441 1
4.92033184258895 1
4.91554085479238 1
4.91932801937083 1
4.96037330694692 1
4.65652370700549 1
5.1068437134763 1
5.01293738490075 1
5.12550162688082 1
5.10939640042828 1
5.08421783371635 1
4.58601810714179 0
4.84818763100704 1
5.24261819526666 1
5.18969074484781 1
5.38990239242804 0
5.22442582481829 1
4.85646396402543 1
4.62993076217768 1
4.62071689917235 1
4.8982030751972 1
5.22005445376796 1
4.84011421218529 1
5.22897116785229 0
4.97995247217751 1
5.04604504095956 1
4.85201944667692 1
4.67122953765546 1
4.86409142781502 1
4.92247526117568 1
4.87616667201809 1
4.96365514636315 1
5.17299442922189 1
5.25965286831158 1
4.80678544904318 1
5.13759947445657 1
5.35910119526674 0
5.3789737506991 1
5.27567529911063 1
4.98290172864369 1
5.03265824458497 1
4.82141520566994 1
4.99033232055117 1
5.26071642788623 0
5.39242374818101 1
5.14939853308927 1
5.07038864708089 1
5.32703467329933 0
4.5397542195553 0
4.68243385925237 1
4.88924514826305 1
5.00969824888348 1
4.76116687795744 1
5.38373920339195 1
5.36394207244081 1
5.09676713179458 1
4.75776631811803 1
4.9780857221634 1
5.32718760572101 1
4.81864117489815 1
5.10038315095468 1
5.09913954652501 1
4.98295355377104 1
4.85529350704814 1
5.12739845093936 1
4.92888546687558 1
4.46473181583745 0
4.5931488706692 0
5.10215952090249 1
5.07372688306016 1
4.92685712771808 1
4.59964985590034 0
5.20461368948772 1
5.41058173296484 0
4.59745793686112 1
5.10352470869964 1
4.7443079060947 0
4.99502869240641 1
4.59398031245132 1
5.18692692363525 1
5.02628657954298 1
4.86463553449913 1
4.78143752552408 1
4.79776774365517 1
5.19445269735994 1
4.58810859696991 0
5.1653642421628 1
4.8330771112426 1
4.89382731468822 1
5.13043922669557 1
4.842436937978 1
4.7909485486615 1
5.06577060280343 1
5.09884548225949 1
5.05306942223015 1
5.0255412379294 1
4.4699964236554 0
4.8568834728391 1
4.90474481735248 1
4.77656326309598 1
5.17595892190225 1
4.94574679741512 1
5.01164241779632 1
4.96755699677931 1
5.0322584820684 1
5.03061882190713 1
4.7777826197786 1
4.93981017762444 1
5.10086544477713 1
5.34600050883878 0
4.81640621102891 1
4.91517102924628 1
4.65646749058945 0
5.06057444161335 1
5.01374554403502 1
5.25744884928003 0
4.99032891436054 1
4.76188011571089 1
5.1779676011013 0
5.27306522754244 0
4.98493029219824 1
5.06564908954045 1
4.63046659033143 0
4.71320823438559 0
4.89631703703949 1
4.72581110486921 1
4.67401019754065 1
4.77311184477316 1
5.08846382221409 1
5.19785599103758 1
4.78367599814721 1
5.13465989664721 1
5.38543649895681 1
5.04218919716559 1
4.74511340083444 0
4.90653716945002 1
4.82046373014989 1
4.92962569027177 1
4.8766669415173 1
5.05238177738425 1
5.20966891188411 1
5.01406480842953 1
4.63741374097296 0
4.65615775481633 1
5.20031118119515 1
5.20430091420808 1
5.0546926169193 1
5.42767358478675 0
4.89311295964385 1
5.38655675179079 0
4.57909359063092 1
5.16591983931282 1
4.66027082514034 0
4.97575827191242 1
5.18955002353599 1
4.61652333944088 1
4.70405211767324 1
5.05082657795274 1
5.08714771555881 1
4.90087779009761 1
5.25376430676897 1
4.84893537373206 1
5.19293965065217 1
5.13663863940694 1
4.63519321130636 1
4.76714224670805 1
4.96976158862389 1
4.93030976694357 1
4.8839502352771 1
4.99374043279774 1
5.08116348168692 1
5.05730736248034 1
5.1354537888524 1
5.06806859412211 1
4.61667997537316 0
4.77686835725456 1
5.36946795361314 0
4.94130766950992 1
5.06746726969273 1
4.61113627058908 1
5.06118937387206 1
4.86318523734336 1
4.75647409639135 1
4.90618293127671 1
5.02856582671174 1
4.6802040268844 1
5.29797525453604 0
4.88530789089406 1
4.9210193578166 1
4.83808676377146 1
4.66007785602194 0
5.46466574815355 0
5.11485055910585 1
4.60578960748529 0
5.12711459693513 1
4.78930136697169 1
5.07505729226677 1
5.09455143105932 1
4.87478039384529 1
4.77108954606941 1
4.94896337382606 1
4.96786092453588 1
5.09402738301152 1
5.12014038427797 1
5.00751938914241 1
4.81831359018201 1
5.22760385543103 1
5.0444879698227 1
4.89748732876265 1
4.91429177210958 1
5.09972330031947 1
5.04227113399305 1
5.23747808098711 1
4.94551616914651 1
5.11624311522088 1
5.19271285651742 1
4.74523570014365 1
5.50896490232418 0
5.49971000730939 0
5.09205021624128 1
5.23614093738685 1
4.95718419114293 1
5.04746417208979 1
4.8024209360463 0
5.18070104559911 1
5.1274521061996 1
4.67475453134977 1
5.23459846273427 1
4.96653588984138 1
5.01146520254328 1
5.04248846778542 1
4.94269237364536 1
4.8660995161241 1
5.19117631814624 1
4.83419160741879 1
5.08289226665805 1
5.10677110269511 1
4.956768794198 1
5.09616426898977 1
5.06603705991483 1
5.04057442945239 1
4.89070226888705 1
5.04714963939113 1
5.03174674774795 1
4.91648266643617 1
5.17231783569091 1
5.29222657294237 0
4.83882487979023 1
4.66545655382333 0
4.72671325004948 0
4.83178198071143 1
5.13229657719918 1
4.99645913331392 1
5.18654887956243 1
5.02266441030593 1
5.04180478829948 1
5.02138212461677 1
5.01354613617814 1
5.24228420237937 1
4.87492121188084 1
5.2220792438613 1
5.39869842361256 1
5.04792220881216 1
4.76856654330714 1
4.98090664368007 1
5.10380309476003 1
5.25732639543064 1
4.8662806629907 1
4.56849113705167 0
5.0689020108468 1
4.88482538401528 1
5.00818811012359 1
4.94784247132746 1
4.96184473555525 1
5.03051221949477 1
4.99014715876744 1
4.81909622660865 1
4.92815967136542 1
5.02028457518106 1
4.65497356944954 1
5.24842698065346 1
5.00706943763819 1
5.03648863986587 1
5.12175055844997 1
4.58001831450942 0
5.01168420846909 1
4.93069472018206 1
5.11873824007775 1
4.97087225361632 1
5.11317467457061 1
4.91362506978081 1
4.90584638672198 1
5.07863528462169 1
4.71752439810976 1
5.1126523470725 1
4.8536039999041 1
4.86114551763343 1
5.06531440932919 1
5.2095125186691 1
4.67702921467224 1
4.90908989727377 1
5.03193605671227 1
4.78874703497877 1
5.11103388369726 1
5.16643222776646 1
4.87612857041097 1
4.77796802763779 1
4.97307344563717 1
5.25962531407041 1
4.96790146000994 1
4.98195680954122 1
5.34175439937941 1
4.94819356608392 1
4.80539136122124 1
4.83582999794183 1
5.12260432897166 1
5.01529904665047 1
4.96882219252205 1
5.33487918815269 1
4.88722314334331 1
5.06287515870598 1
4.82179243951246 1
5.05464006422178 1
5.08242550199746 1
4.86632903829853 1
5.10306344687917 1
5.14079481013216 1
4.99202570858791 1
4.97634183037372 1
5.02825775150369 1
4.64304183531521 0
4.92610685094533 1
5.4128796916118 0
5.2318158111208 1
4.87756610479772 1
4.92192231238131 1
5.09673765313241 1
4.86101444171137 1
5.17107398295 1
4.98229143158186 1
4.87639301109257 1
5.10157925480234 1
4.70299384149589 1
5.0207526362291 1
5.06709712642113 1
5.14295779526125 1
5.2633158385885 1
4.77032710590251 1
4.91772725572357 1
4.98265441482291 1
5.42651019287401 0
4.96099398039043 1
5.01497597490048 1
5.00884869958843 1
4.82838775959649 1
4.99097170583386 1
4.63058104379474 1
5.24849559669125 1
5.10650494795168 1
4.80255528724346 1
5.37153716623989 0
4.65066773465383 0
4.88957559886186 1
4.97879018740021 1
5.02623781985624 1
4.67422300721255 0
4.83697022227065 1
4.99585960026154 1
4.76974561639356 1
5.29598445671639 1
5.14871734900068 1
5.23699283567149 1
4.85319452246235 1
5.31793191645224 1
4.68160561462796 1
4.71920163509441 1
4.88523570767332 1
5.39878793705521 0
5.41824827175456 0
5.14835067579835 1
4.98736382415424 1
5.15097102518117 1
5.00383211528308 1
4.92395679062499 1
5.34748553797375 0
5.00088207331284 1
4.85809707937562 1
5.30419413415996 1
4.71221266941712 1
4.914989175779 1
5.00288016710156 1
5.21771574182229 1
5.08240632424402 1
4.86869838243107 1
5.11683324633222 1
5.0909017554442 1
4.85464218805462 1
4.96983552913002 1
5.09648858271056 1
5.26568830788167 1
5.22486115656477 1
4.92177689348792 1
4.69758525736301 1
5.27625693787994 0
4.97025797849882 1
5.00265129680947 1
5.27640978440541 0
4.95633004020811 1
5.14277450667924 1
4.9024908655341 1
5.18944373027484 1
4.88896955527943 1
5.04246884387929 1
4.98496695640411 1
4.69801893572954 1
5.17490427994406 1
4.69357709248492 1
4.87154527722895 1
5.16089245030502 1
4.86105024625615 1
4.82495694101952 1
4.85138156099122 1
4.87974795254953 1
4.62876081276006 1
4.82675121442814 1
5.29002793948142 0
4.92120566902359 1
4.87642068815031 1
4.97720506184196 1
4.98999973321216 1
4.61087901365769 0
4.78203308316062 1
4.75407239804607 1
5.38175199041961 1
4.63885109480221 0
4.53952052174147 0
4.90219424722631 1
4.96466993748619 1
4.88216858981576 1
4.94534857411072 1
4.85221883696142 1
4.84006049067477 1
4.77443123100533 1
4.91864766561233 1
4.92385104525537 1
5.0163287986151 1
4.8310255964125 1
4.90435478494338 1
4.62451218882371 0
5.04122040721246 1
5.23392454855649 1
4.70226296689189 1
4.9958268622929 1
4.88976196255824 1
4.93682686250524 1
4.90316896164223 1
5.08486786395261 1
4.84062436317543 1
4.95392573906817 1
5.37629352197309 1
4.94855729120507 1
4.82808729460477 0
4.81318100970879 1
4.85505418928246 1
5.49515657660178 0
4.92287905289319 1
5.1059573189632 1
4.91703777316998 1
4.97788983335881 1
5.11232498610069 1
4.82616558243068 1
4.99617942955953 1
4.93916006939637 1
4.60411482139435 1
5.01749640438603 1
4.69293332822944 0
5.43827828832597 0
5.00773623743923 1
5.28385718111107 1
5.00557998942189 1
5.29285462443528 1
4.87684976618605 1
5.02070690667383 1
4.91819638217568 1
4.94598480543477 1
4.75959523132741 1
5.15570973704476 1
5.18477055350658 1
5.07108312602735 1
5.16571678487027 1
4.87645015309953 1
5.09171701195209 1
4.75483278579205 1
4.77983363062599 1
4.80356644777526 1
4.61240635988769 1
5.0555327553808 1
5.05525182615454 1
5.12207940543423 1
5.04168145355966 1
5.10833685885226 1
4.9742773503884 1
4.75035029423084 1
4.81625127306863 1
5.08509017012499 1
5.09482858703766 1
5.15751315909109 1
4.63914253192682 0
5.15628251095148 1
4.74518425450014 1
4.94581495713232 1
4.92885879162367 1
5.09041865714395 1
4.86622509554728 1
5.16559422995462 1
4.77595496930733 1
4.77640266308766 1
5.0872409913931 1
5.02117420179274 1
4.88266595113511 1
4.85028468322119 1
5.2162444834969 1
5.18761562986353 1
5.22580141572882 1
4.85034965002073 1
4.9986366804092 1
4.58727249186606 0
5.08611336606177 1
5.01881909820714 1
5.18916340204336 1
5.15930786495833 1
5.12595802226483 1
5.13100052901565 1
5.22391479875172 1
5.34336305952951 1
5.05690592722085 1
4.964850435103 1
5.46391327133921 0
5.27253649094289 1
4.84193033846976 1
5.27800165931863 1
5.24770735279981 1
5.286042792831 1
4.58037656678627 0
4.81209872470431 1
4.9831371337551 1
5.14902654167894 1
5.07650672971665 1
5.00720365320339 1
5.35143950469417 1
5.03360951988091 1
4.92915091542518 1
5.38356949230241 1
5.1460496741589 1
5.01521156007457 1
4.73805974523586 1
5.02389274192259 1
5.09371254995808 1
5.10557446344917 1
4.89092207970749 1
5.03419504430054 1
5.07935571257952 1
4.80920259959584 1
5.06028173028645 1
5.15316154300603 1
5.00716167948325 1
4.91817701197043 1
5.40840677800441 0
5.26469770600175 1
4.90501705074266 1
4.99227406611889 1
4.71005366940144 1
4.94653303510696 1
4.59309054629787 1
4.79527333998323 1
5.03023900928149 1
5.07379444599086 1
5.2875901471172 1
4.72733672843458 1
5.34345618848153 1
4.99092951296172 1
4.89920185404388 1
4.99317382287397 1
5.02195513761397 1
5.16616405306725 1
4.80341461834189 1
5.09845441877911 1
4.6086693304311 0
4.81580601174254 1
4.75911119785358 1
4.80137482964439 1
4.95878778979534 1
4.7979693783589 1
4.79359978892399 1
5.30315907348354 1
5.18905103093879 1
4.98181981480305 1
5.08140035942842 1
5.39646513490577 1
5.20402775914232 1
4.78342029875363 1
4.9039714432342 1
5.07296068107244 1
4.98390789668231 1
4.90899941682695 1
5.15990115881032 1
5.20605851466616 1
5.23657611978891 1
4.81580884515659 1
4.85135538550061 1
4.88025980003342 1
4.9911287727539 1
5.18064980062405 1
4.69162198492926 1
5.04563448334445 1
5.21301180470812 1
5.16258606442271 1
4.97506852154741 1
5.21872593317963 1
5.00406544682809 1
5.16672158573219 1
5.00559378630633 1
4.90835742120268 1
4.79132518241501 1
5.20024785051475 1
4.80210330733731 1
5.03912593926189 1
4.99815576828669 1
5.17753772481179 1
5.07448653190651 1
4.80660873724955 1
4.95061668118228 1
4.79592420307276 1
4.58297504675741 1
5.2193368551403 1
5.4276624873107 1
4.97126627006228 1
5.16767304621304 1
4.61688849709428 0
4.97012486942816 1
5.1484969654367 1
4.8459902737367 1
4.61600849042477 0
5.23137777022203 1
4.89642849082647 1
5.23190876135172 1
5.27106551324494 0
5.12488685118546 1
4.8416849171284 1
4.79918987969742 1
5.0363359240306 1
4.60991143569108 0
5.05315975992525 1
4.89296483857461 1
5.25571957544017 1
4.92613737590544 1
5.06619217486283 1
5.25272342876957 1
5.00274635976776 1
4.87943022472106 1
4.86117388457043 1
5.14485205379257 1
4.96880820517911 1
4.87925664497456 1
5.13346665270045 1
4.70197135251034 0
5.26029211156704 1
4.97797069817645 1
4.73753933260091 1
5.04856412151754 1
4.89831729007249 1
5.1142522138315 1
4.84376044903956 1
5.00066852990353 1
5.18585287756248 1
5.09570351362476 1
5.17855846954294 1
4.9725281115127 1
4.58161920293584 0
4.8046024198377 1
4.95027496409114 1
5.19577803244661 1
5.42503048585545 0
4.76425368531924 1
4.87765856982602 1
4.88431025938181 1
5.06021517432862 1
5.0723944968759 1
4.44978521155726 0
5.23885374671948 1
4.93846175541571 1
5.07665557313807 1
4.83350391180163 1
5.01959101225006 1
5.01013726012825 1
5.08081496275247 1
5.13803792042471 1
5.34647750688797 0
4.80659811221852 1
4.9128186374618 1
4.79583848610929 1
4.98748718950781 1
4.77962959572261 1
4.93866723291565 1
4.97980736385878 1
4.84204938592722 1
4.9530871843848 1
4.74721782314394 1
5.10495110197839 1
5.14675845576657 1
4.9235914963091 1
4.94837230101784 1
4.9949192971112 1
4.95748332901372 1
5.14379419731486 1
4.85026503388968 1
5.31990877267426 0
4.7890597239483 1
4.91486319611164 1
5.43746962331909 0
4.71183311118334 1
5.11190278946449 1
5.22822757780336 0
4.87416157995493 1
4.84912095729625 1
4.85586345322257 1
5.25570496293031 1
5.07888873439588 1
5.244304462217 1
5.10503351501206 1
5.30363430750917 1
5.40158811209866 1
4.77904061206777 1
5.25679179916998 1
5.24321508366741 1
5.19927881659283 1
4.916988483184 1
5.27906859717257 1
5.01782787698963 1
4.7760537901235 1
4.75803369799006 1
5.35373579746736 1
4.73226480250064 0
4.80486169387706 1
4.58163476847677 1
4.86947355257923 1
4.95768159829383 1
4.98471214862524 1
5.40429616754658 0
5.02509458612069 1
4.91758396424689 1
4.93205174116996 1
4.96474383958191 1
4.95585266304373 1
4.71986906140958 1
4.86344016982133 1
5.1281435605454 1
5.13542892595943 1
5.02826037751679 1
4.92103454744129 1
4.7891675023338 1
5.00115599420603 1
5.0337148203489 1
5.02020238517443 1
4.79733970290611 1
5.03738370589271 1
4.7935633730326 1
4.70929009362013 1
4.6071894795432 0
5.18407284742413 1
5.00872596025509 1
5.048941996688 1
5.02527725681446 1
5.00354883539465 1
4.84309345814853 1
4.77960245408148 1
5.16899169882853 1
5.05037534441591 1
5.07576687426895 1
5.10772035360657 1
5.14074251328674 1
5.22499007508013 1
5.07661783852 1
5.29769059711279 1
5.02186396945461 1
5.02888859680429 1
4.82705201142852 1
4.90701913875039 1
5.22219785740055 1
5.07756606728746 1
5.06759267430372 1
5.32871969786211 1
5.20905580057659 1
5.04116339237274 1
4.97427772430881 1
4.99282868789012 1
4.91050361223233 1
5.16391398833342 1
5.21803293602044 1
5.04509407933001 1
4.77201290632313 1
5.12836409724427 1
5.08134393574041 1
5.0155594222154 1
4.99472495634067 1
4.99311074377919 1
5.06118082940658 1
4.77433974674252 1
5.05633257519845 1
4.84034131706675 1
4.87105140892221 1
5.07358683706144 1
4.93693038756878 1
4.76703341246153 1
4.80324891837328 1
4.93040954050317 1
4.87814437824671 1
4.99726741361467 1
5.27957921774365 1
5.10140049191412 1
4.79883906133566 1
4.61539608144206 1
4.8829010699751 1
5.03591868338058 1
4.81427730873758 1
5.02385464935077 1
4.9096123859941 1
5.07614321583414 1
4.98899436005273 1
5.06565537770543 1
5.07305109707932 1
4.93027931011423 1
5.28162759916182 1
5.16830047378238 1
5.01874214777881 1
5.05856783391309 1
4.61745506772889 0
4.86488384095967 1
4.65627528550278 1
5.03753183436391 1
5.24587967129018 1
5.16886050509196 1
5.16611310176896 1
4.99662194496037 1
4.92545578044426 1
5.24290942308055 1
5.07432985474023 1
5.12026566943239 1
4.98751884539271 1
5.0175604047711 1
5.03394327375124 1
5.23661621443555 1
4.82027717563917 1
5.05461459626792 1
4.87821779857439 1
4.99086594754046 1
4.87107909954825 1
4.97988940192519 1
4.91760320900939 1
5.19586476412423 1
5.16067010142639 1
5.25622981844511 1
4.95632398682483 1
4.5477008779406 0
5.3481265829568 1
4.79196218179496 1
5.08965368654822 1
4.86465438102666 1
4.79515797288897 1
4.97933460534161 1
5.157599440634 1
5.54036324608036 0
4.92455716456383 1
5.18369872698127 1
4.86126391121141 1
4.86153569337365 1
5.05088115421344 1
5.2055081214997 1
5.17651276296469 1
5.05448623669496 1
4.8516257191582 1
5.50536880695587 0
5.33257165230001 1
5.09750194430908 1
5.28616111470098 1
4.98352808143775 1
5.0978855623727 1
5.07871568515832 1
5.12969676002214 1
4.59551997111141 0
5.0131169457586 1
4.97787519145006 1
5.14164215968558 1
5.23421229095025 1
5.12664716843979 1
4.83655448414892 1
5.03108715837766 1
5.23944899573826 1
5.1213034817771 1
4.85772079116853 1
4.91755319718484 1
5.34062877985388 1
4.87209268978656 1
5.00784238562371 1
5.01238505002854 1
4.93167299204561 1
4.87119295845481 1
4.85062799811323 1
5.11497452128675 1
4.81200870501914 1
5.05271672073458 1
5.3151336791103 1
4.99306682868636 1
4.94580714597003 1
4.89944158729746 1
4.87132509846491 1
5.27058200722012 1
4.88575476080657 1
5.16658098141358 1
4.68008530649433 0
4.90067945738299 1
4.94070244358033 1
4.85898431778555 1
5.11085264611464 1
5.01695427002409 1
5.09869723072442 1
4.85594355556982 1
4.76956504491895 1
4.86771935885603 1
5.02274560358345 1
5.05479693483417 1
5.28312210292509 1
4.53901573673619 0
5.15047049918911 1
4.69302097309302 0
4.93660088690168 1
5.10970033083392 1
4.77983750623435 0
5.179421611076 1
5.0886400665315 1
5.07665021715417 1
5.37425770856419 1
5.052093012588 1
5.07937349736128 1
5.2605045036566 0
4.9448907017369 1
4.91498935959625 1
5.18051124244571 1
5.12610835145916 1
4.98282697532023 1
4.9093735467832 1
5.37224723793255 1
4.97461193066173 1
5.01237107516467 1
4.9092153062856 1
4.91621136444852 1
4.94907365752409 1
4.78050463880997 1
4.70670819567415 1
5.11341284590205 1
4.71775384051146 1
4.95439903530734 1
5.16972254120135 1
4.65891469910327 0
5.01056682598192 1
5.05920657333577 1
4.79558400438408 1
5.22030101063429 1
4.87290003126424 1
5.07937293984491 1
4.8718546896444 1
5.10205341341778 1
4.96895592762552 1
5.08376999606059 1
4.85200533087331 1
5.07394330176856 1
5.06082055341777 1
5.13838882060861 1
4.88421548395893 1
5.19328626804494 1
5.25627399895549 1
4.93320554839508 1
5.13835948563153 1
4.75547942734662 1
5.24840074141758 0
4.81367476446472 1
5.10341090674388 1
4.98877382666876 1
5.0332486161806 1
4.91740025539032 1
4.99818003823908 1
5.09064964325893 1
5.01137406627644 1
5.43723617393278 1
5.09178997563458 1
4.56890890416773 0
4.84227976711637 1
5.06148282243822 1
5.06051054930458 1
4.85902551816198 1
4.8051279625626 1
5.09451937270709 1
5.30491192864532 1
4.92023895307263 1
4.71693836730052 1
4.91628691162862 1
4.75742778483123 1
5.12873366380233 1
5.0173078547974 1
4.91761112540867 1
4.87728542054727 1
5.01064712425217 1
4.85795716687044 1
4.98236189435715 1
4.86600382555453 1
4.62931289142389 0
5.23612321825929 1
5.04546733828072 1
4.96214694620607 1
4.96463082147312 1
4.84305317799386 1
4.98670860785299 1
5.17005523765225 1
5.1356628657221 1
5.12890478869883 1
4.79199114830708 1
5.02040423940884 1
5.0139330681906 1
5.00637150398764 1
4.87014431077876 1
4.94714486877123 1
4.95809586311527 1
4.94713667640017 1
4.86943732694124 1
5.00745992154578 1
4.82504257464939 1
5.00212565631301 1
4.81472319828231 1
4.79571663159467 1
4.97280093408498 1
5.04642531980197 1
4.94755078731933 1
5.02885498224988 1
4.76711544261999 1
4.90180374536527 1
5.11282340263465 1
5.19290133429471 1
5.35012669524858 0
5.01015175923028 1
5.47021199475341 0
5.16987826596195 1
4.96606768055853 1
5.00550941409029 1
4.62452666626162 0
5.12677113811445 1
5.27746918701517 1
5.00589702399155 1
5.35427819409654 0
4.70237218313046 0
5.03938282172149 1
5.24377863659842 1
5.00364653912716 1
4.97254680164653 1
4.82782617496304 1
5.31583453363402 1
4.65169973236504 1
5.06885256007861 1
5.05293735001652 1
4.79570522621127 1
4.81138861575351 1
5.00512393994527 1
4.97027440212195 1
5.33034410223432 1
5.18081469053324 1
5.03424102866183 1
5.19670090738175 1
5.19269775819116 1
4.48745578233279 0
5.05289453053686 1
4.89916840768022 1
5.21586854638566 1
5.09457712322129 1
5.12835062912783 1
5.45885604561384 0
4.44902418854376 0
4.49807553813925 0
4.74408244721725 1
5.07076846061088 1
4.91715965865725 1
4.9340235507236 1
5.07905100371376 1
4.86435155596414 1
5.05918049056317 1
5.01320017019127 1
5.13334932170265 1
5.03607907785637 1
5.11729676864122 1
5.00704963338614 1
4.7098032813533 0
4.95488409371096 1
4.85109954830026 1
4.92916288216268 1
5.07898680766529 1
5.06602442619851 1
4.97732540340084 1
4.99831039964693 1
4.89431636738791 1
4.8195774113079 1
5.22122831104284 1
5.26614951469003 0
5.15040501378306 1
4.92100282893853 1
4.82603167565118 1
5.20392522840874 1
5.19193889253607 1
4.944837790098 1
5.14967663361593 1
4.97295542414829 1
5.17898024991965 1
4.78776727765531 1
4.94711395471895 1
5.15406926233645 1
5.26026480883725 1
4.68092515092583 1
4.92084978572935 1
5.32156057572185 1
5.04002957584644 1
4.90535290648947 1
4.81723084178046 1
5.14722324937967 1
4.83658162222586 1
5.14645380713075 1
4.75184471731467 1
4.88689921607704 1
4.93792080633526 1
5.08601123250841 1
4.9543152476277 1
4.99734908957878 1
5.1714344197056 1
4.93606232193088 1
5.00188439103945 1
4.79972733529043 1
5.2248819585623 1
4.74408435323 1
5.32170895937258 1
4.82593874684514 1
5.0027050706621 1
5.13195116766617 1
5.04787963058478 1
5.22047329769462 1
5.05574703711431 1
5.11167336068457 1
4.92239805932419 1
5.32046843339065 0
4.82188947098687 1
5.28710136687693 0
5.16432955832834 1
5.28617063720398 1
4.86450913161392 1
4.98193868064709 1
5.06944141572814 1
4.82384118262532 1
5.28834964824232 1
4.88532663781097 1
4.9796644466404 1
4.97313680036045 1
5.21540561369187 0
4.98149277905556 1
5.06224549320537 1
4.78214833274099 1
4.85942816914509 1
5.00782602042579 1
5.10639831249641 1
4.99800601484366 1
4.88676513476274 1
5.43439492719107 0
5.03022520427592 1
5.45235742269877 1
4.9126918659888 1
4.83118770093267 1
5.12061144041315 1
4.72497568078666 0
4.76040859018118 1
5.19596007103429 1
5.02558973857786 1
5.47623275200019 1
5.2276554395666 1
4.94099916436469 1
4.96148256468765 1
5.25245074935863 1
4.86720981778251 1
4.89198349908864 1
4.87199061879907 1
5.12024952158335 1
4.83349713119555 1
5.33124098796418 1
5.1155299384499 1
4.67669231371457 0
5.06932318017259 1
5.0377113637338 1
4.95549909896062 1
4.98434793258653 1
5.12767675579862 1
4.76915650304569 1
5.03358568783961 1
5.14676600754422 1
4.43052275588553 0
5.35919916662013 1
5.22417466070126 1
4.84937435258007 1
4.90544491761763 1
4.83189668441456 1
5.0026676015557 1
4.70853594835029 1
4.93749057453627 1
5.15564152217847 1
4.9402691168526 1
4.94503617889144 1
4.84759457152661 1
5.54184024999011 0
4.84700338845308 1
5.06530473835278 1
5.07069228908329 1
4.79572200348936 1
4.80204906813064 1
4.62002405978395 1
5.04185057993875 1
5.04618461472421 1
5.48186168283015 0
5.37537516205736 0
5.28443147067917 1
5.03097465050185 1
4.96857384080467 1
4.48438051440321 0
5.28651525991171 1
5.25635454729212 1
4.87062146693612 1
4.79921946301405 1
4.94539585021396 1
4.96049433329166 1
5.11347282042267 1
5.28900378006388 0
5.1897402196692 1
4.89577164766238 1
4.97897635676895 1
4.9676438190395 1
5.04501652150578 1
5.09569318856127 1
4.88779916038287 1
4.84429265772423 1
5.07480992624631 1
4.90326186889296 1
5.02791383952112 1
4.66505015907783 1
5.18923336307498 1
4.93117124761035 1
4.9045644602324 1
5.14513618301406 1
4.88975646519873 1
5.01117637251994 1
4.95075460994681 1
5.14726678294687 1
4.8260310854896 1
4.90329150906538 1
5.05476340633563 1
4.95568108171354 1
4.88038213767854 1
4.95759616695248 1
4.91020652036476 1
4.82008579649416 1
5.03325310310199 1
5.02381731189917 1
4.93614839312309 1
5.03135152372889 1
4.98117559573862 1
4.94655380793052 1
4.73434735094226 1
4.83687762347361 1
5.17056326842989 1
4.84260046679265 1
5.25320646872414 1
4.86334281297606 1
5.05530590048827 1
4.94360087142304 1
4.7896362323662 1
5.10583338900932 1
4.67879013406228 0
5.04204625350008 1
4.92483927800271 1
4.95205185794993 1
4.85223598487262 1
5.07606728571247 1
4.94041566595541 1
5.03102493185348 1
4.77011604333169 1
5.06574567568678 1
4.976002110105 1
5.00331066429283 1
4.91956478591338 1
4.79608494543817 1
4.764814366432 1
4.78524858255979 1
5.28443241841943 1
4.9120364920045 1
5.30495592959494 0
5.23282271073505 1
5.02813880658745 1
5.08346085546675 1
4.88966439849469 1
4.91227239601392 1
5.01099006875264 1
4.92038136821194 1
5.05505325339299 1
5.11333006865613 1
4.82013828569566 1
4.93612853087254 1
5.02047403829743 1
4.87060014832094 1
5.2554981038686 1
5.00661385467161 1
5.33405711571576 1
5.27979495382636 1
4.85624023414907 1
4.74293687812156 1
4.82476192005955 1
5.18276979058168 1
5.05857076002401 1
4.87448486397117 1
4.93553552402157 1
5.39632227213475 0
4.76530790115475 1
4.72199130299838 1
5.05957342669592 1
4.7989496079761 1
4.93237455950491 1
4.84698570110577 1
5.27530390653646 1
4.84910943302783 1
4.81636013467633 1
5.1598320018687 1
5.38703110897237 1
4.61038496080407 0
5.10758923897227 1
4.99610257421639 1
5.04866791333992 1
4.67263633430408 0
5.18648356767038 1
5.17139234278649 1
5.05481859798968 1
4.67137450746103 1
4.84048326230733 1
4.96688524009647 1
5.29710948714024 0
5.4757159885005 0
5.25624008855076 1
5.20146167586365 1
4.92900652726784 1
5.06391382273401 1
4.98225462700716 1
5.22283767575768 1
4.98072341295545 1
5.05155183720578 1
5.11590459793266 1
4.77335554940052 1
5.2690762589707 1
5.28205350560509 1
5.21644002775069 1
5.02464695469192 1
5.1557576958537 1
4.80413287111436 1
5.06093578124504 1
5.14238525426176 1
4.98390884222806 1
4.77850986581664 1
5.29078025194007 1
4.97696160397392 1
5.23648523965443 1
4.96272615411953 1
5.05661176782161 1
5.00118344767482 1
4.95778362591296 1
5.35461421245001 1
4.95488557065547 1
4.93575798918117 1
4.77762881724356 1
4.91082159044021 1
5.19677780348059 1
4.84649234785863 1
4.86174508684826 1
5.40182886681411 0
4.93656484011489 1
4.81292496926372 1
4.74295293633885 0
4.84268572325197 1
5.142464594673 1
5.06538736695337 1
5.10715756263105 1
5.03444020105811 1
5.22467790783949 1
5.1547068367997 1
5.23404326956622 0
5.15773172308668 1
5.26467682402529 1
4.9860820523032 1
5.05107183088762 1
4.70655641589776 1
5.08128555903293 1
4.6847720506765 0
5.07578582151785 1
4.87586682031128 1
4.80449013365481 0
5.03741318146544 1
4.94942227467145 1
4.83162840270247 1
5.0260213949504 1
4.83441011196745 1
4.98788709367112 1
5.00208618143895 1
5.52505537442764 0
4.67905977829366 1
5.27474808586183 1
4.85885797935913 1
4.98583058918907 1
5.02143571586587 1
4.60348855765301 0
4.82439643401732 1
5.08987911514239 1
4.77244272439101 1
4.92020549389048 1
4.89166819609636 1
4.9822883883636 1
4.8045725582803 1
4.77020066156312 1
4.95503027905881 1
4.66773120271831 1
5.0642066829876 1
5.08107026903888 1
4.95179644379184 1
4.8836559884748 1
5.10564615023884 1
4.95154367257768 1
4.89424866923896 1
4.9702528983771 1
5.02096144401297 1
4.96923580319026 1
4.93689194341091 1
5.20074296547249 1
4.97213299223695 1
4.98492080555428 1
4.91846216376655 1
4.95140352931766 1
4.98539597554442 1
5.02210659903657 1
4.56721035484384 1
4.69447243122593 0
4.956396326817 1
5.04459946512452 1
4.97712323560283 1
5.12511987405989 1
5.02593549111593 1
5.20022996612903 1
4.72345727648676 1
5.29276375774602 0
4.92399185944144 1
5.12407454375729 1
4.93044712953655 1
5.11527103243455 1
4.74515645895583 1
5.03468592882013 1
4.75502896943169 1
5.33006988268924 1
5.2378126008766 1
5.08001644621647 1
5.0791981726285 1
4.89832938612189 1
5.36788850418336 0
4.89375258730562 1
4.83108134987892 1
4.75266935216607 1
4.68957557323846 1
4.95245745722329 1
5.42163644456456 0
5.1146429590317 1
5.35174863146954 1
4.97869303122467 1
4.88286426413818 1
4.97215073480604 1
4.9535846946389 1
4.84293314528315 1
5.11224016119054 1
5.14289384008714 1
5.09359458709999 1
5.05156654489015 1
5.1753603281149 1
4.90412404063274 1
4.73691843974858 1
4.88775731417384 1
4.82019974980039 1
4.95621087864385 1
5.07455799818598 1
4.72166270100872 1
5.17338341261949 1
4.72114774536003 1
4.63107138850724 0
5.08332599542556 1
4.77701936237435 1
5.08248686382589 1
4.84961122360643 1
4.9632700103873 1
5.24472539822007 1
4.8986427774937 1
4.83796997926126 1
5.05777896619007 1
5.22478075448823 1
5.30272729023404 0
4.94855451285261 1
5.03907114345549 1
5.33964654714437 1
5.01760562299838 1
5.19429291590614 1
4.96542259171456 1
4.91480269972965 1
4.7818665141877 1
4.86177490616881 1
4.70767134065631 1
5.01303340168251 1
4.76897658139377 1
5.20265555530053 1
5.00518535162754 1
4.89203818304789 1
4.84623983050445 1
5.11771839281 1
4.85666266552316 1
4.69920123592534 1
4.84111953598591 1
4.73970821684096 0
5.05075106931872 1
5.16619773900429 1
5.21804951629095 1
4.87886575574086 1
4.87732599659458 1
5.49963240758447 0
5.13181708975958 1
4.98791602193606 1
5.00465057293833 1
4.8758117986533 1
4.90275139033124 1
5.40820880511207 0
5.10773001568245 1
4.96821666617111 1
5.09639284630107 1
4.98406349378275 1
5.09490628528416 1
4.85044026120938 1
5.09231498744314 1
5.18317381286616 1
5.38831489405887 0
4.6780218420243 0
5.16834336891948 1
5.03632526863915 1
4.79864804566582 1
4.85695623186756 1
4.71477607252411 1
4.72216445489843 1
5.37546436554154 1
4.98346039010561 1
4.9144327336184 1
4.95342409601806 1
4.53806904366061 0
4.87499631892869 1
5.09913889042361 1
5.1707735891783 1
4.82278555852606 1
4.76204350682436 1
4.9496938969807 1
5.30662412380067 1
4.90504810567627 1
5.18649531277194 1
5.14056899809892 1
4.97010064790989 1
4.96738120116557 1
4.88905329889294 1
4.89285634937455 1
4.99059016433474 1
4.71739368368177 1
5.22412584542521 1
5.14880755024284 1
4.92294399480558 1
5.07581572273777 1
5.20524885886551 1
4.87755890464043 1
5.05810187158778 1
4.80082746340607 1
4.97922989889888 1
5.05490200541107 1
4.93298435657385 1
5.03769860619798 1
4.85380803661353 1
4.89147719946346 1
5.05136947604007 1
5.05542817529408 1
4.96826191596085 1
5.20742263801591 1
4.96179362451572 1
5.07602159871721 1
4.85350459808319 1
4.94662373984819 1
4.78109571220042 1
5.22502009555125 1
5.09720949969655 1
5.20279673481097 1
4.98787285742136 1
5.05899869150543 1
4.92493310455246 1
4.32600942799681 0
4.88341265862708 1
5.12110620626633 1
5.06942541216871 1
5.19572897688097 1
5.28569635974414 1
5.1437661087934 1
5.04375516953933 1
4.91908252136782 1
4.92515049318116 1
5.33154368149076 1
5.22697630361872 1
4.82010856291291 1
4.86750314276512 1
4.99097415164982 1
5.17931833200159 1
5.33956751046414 1
5.23695799165501 1
4.61539142668381 0
4.85559530006391 1
4.91315796976713 1
5.0098940222368 1
4.7832458286749 1
4.86982744069411 1
5.16558032737498 1
5.06034739463398 1
5.07401003792408 1
4.9702178267461 1
5.19719038853023 1
5.07312894826785 1
5.05018349398355 1
5.09223951069746 1
4.68133730405949 1
4.69266729959399 1
5.14806228718524 1
5.10207060782509 1
5.41371291048722 1
4.84042196888348 1
5.21049078998232 1
5.0926573518276 1
4.94103315271655 1
5.0850190616569 1
5.1373688259007 1
5.20144946440326 1
4.88567283643715 1
4.92934821736621 1
5.17583068809216 1
5.00182850732921 1
5.08991364508407 1
5.13391787680501 1
4.63847162475829 0
4.77595335458235 1
4.92163588183735 1
5.23805472021644 1
5.08782276171883 1
4.83669643282366 1
5.25367374145235 0
4.91833496748792 1
5.30365458675674 0
4.87117876342293 1
4.92594345047679 1
5.20959748598916 1
4.98889545248278 1
5.11226920191187 1
5.04353333502735 1
4.55079824135572 0
5.38021035752578 0
4.9463479104633 1
4.94922313194124 1
4.98503230834801 1
4.94960001105889 1
4.67200893450667 1
4.72178118623026 0
4.70596164481068 1
4.75676797052221 1
5.21781966454235 0
4.69357661767022 1
5.17077685105505 1
5.13204260709173 1
5.05017114127078 1
5.23102548433535 1
5.20471995785844 1
5.23245778100906 1
4.76763315390286 1
4.81612608310883 1
5.20861167640226 1
5.3668134608996 1
4.96155524620269 1
5.14839753824369 1
5.23434185232896 1
4.67042342052193 1
5.07859177739644 1
5.29133941228359 0
4.97658284382075 1
4.89004743381011 1
5.24696222018615 1
5.30092136085774 0
5.39355024424943 1
5.2637614234441 1
5.16376479413669 1
5.14965086657902 1
4.97100292571419 1
5.12820485494232 1
5.00299611769251 1
5.08641442563025 1
4.9364181285714 1
5.04057065975947 1
5.01245176699363 1
5.1474740629655 1
5.12661510753731 1
4.87495264093403 1
5.34249010511418 1
4.88100403210083 1
4.94190376573887 1
4.73785752064778 1
5.21671958726043 1
4.97641838480457 1
5.32429179872242 0
5.11010965163838 1
5.13806456246504 1
4.86727923294728 1
5.08969016320436 1
5.18639968881986 1
4.86809378104276 1
4.73589899694599 1
5.1411025200661 1
5.28260141102273 0
5.47239776045578 0
5.27968185473621 1
4.98237868928629 1
5.13959899945474 1
5.19222030519008 1
5.05862993485647 1
4.91710044034576 1
4.7182353269638 1
4.95088715491458 1
4.94594333692439 1
4.96884757183116 1
5.01511533948735 1
5.13757169663358 1
4.60296170400143 0
5.27794420201572 0
4.94703449180658 1
5.0026493053805 1
4.99533817399356 1
4.91430720313131 1
5.2174278690875 1
5.17928373230948 1
4.9975918967344 1
5.01654261253479 1
4.92394246298943 1
5.04625587844638 1
4.89529171703057 1
4.83197963386964 1
5.03626694684748 1
5.28454399497067 0
5.01917129632758 1
4.88504053296495 1
4.66207576103896 1
5.43862970054862 0
5.11578609052594 1
4.98093341267462 1
4.76223519911475 1
4.85731723648291 1
4.96905490626112 1
4.96272057256809 1
4.77685957750943 1
5.37686719082842 1
5.27847277412391 1
5.09764749345084 1
4.88633753200927 1
5.3562113012516 1
4.57163243148522 0
4.83590931576726 1
4.84356696055109 1
4.80945013913853 1
5.1011314430209 1
5.08466128727742 1
5.05798034832095 1
5.1610758222437 1
4.96366114302073 1
4.61899516097065 1
4.96404995998354 1
5.16742599618962 1
5.08770363061729 1
4.88507609203731 1
4.93873956260426 1
5.17607874773857 1
4.96643144910759 1
5.07398163769904 1
5.0165573022365 1
4.71562744362561 1
5.12475563559476 1
4.887853455933 1
4.9923336244513 1
4.94238020527565 1
5.35727015955847 1
4.9489836663108 1
4.81710697174916 1
4.72742142571502 1
5.3053635841205 0
5.16782484658707 1
5.10448076843123 1
4.96923675066394 1
5.08031198215933 1
5.03276271870759 1
5.0129341300953 1
4.99194701074934 1
5.14230696473331 1
4.77456726542042 0
5.07734694809756 1
5.18691394476325 1
4.69319746643648 1
4.98616669973927 1
5.06529040301742 1
5.31971634284539 1
4.92491743803802 1
5.107139099326 1
4.89369968200622 1
5.19014227562296 1
4.39811349878961 0
4.98342031075786 1
4.90554713060105 1
4.98665479353377 1
5.01144640759839 1
5.01949760074588 1
5.00208398122866 1
4.9562433217315 1
5.00342086393983 1
4.89544528162312 1
4.85207870116758 1
5.12394613547306 1
5.12728620334664 1
5.28225821757006 1
5.0174164812001 1
5.07887466159787 1
4.62675960080763 1
5.46611416305855 0
4.99663982268263 1
5.26122514351701 1
5.08635878493738 1
4.9303780261797 1
4.79077772604841 1
4.9315702996816 1
4.8699241709158 1
4.79810356571281 1
5.06226184374509 1
5.19113689530414 1
4.78486840896957 1
4.94832621092474 1
5.02939290206678 1
5.30705700509256 1
5.09296630927686 1
4.76340106080709 1
5.13366889172444 1
5.13759742347576 1
5.09830191346897 1
5.05729300322704 1
5.06698571634129 1
4.96346177043553 1
4.92436417280853 1
4.8545740585671 1
5.3269736072543 1
5.25669076835674 0
4.90569541291666 1
4.90782757246962 1
5.11861787441172 1
5.06289526181128 1
4.94991185751362 1
4.4256244264634 0
5.0219099618549 1
4.94316554894031 1
4.96051910013415 1
4.62298926446359 1
4.57107914676672 0
4.99065807232355 1
5.30729222482917 1
4.97779382832356 1
5.16408222360328 1
4.79315423120411 1
4.86059173756727 1
4.92065976776202 1
5.04419531708931 1
4.59298214243995 0
4.9607343944558 1
4.91324009959516 1
4.87459572746626 1
5.02649443386396 1
4.85063372990966 1
5.10934851759609 1
5.31455756087032 1
5.09818550897202 1
4.96368287006271 1
5.02019934848809 1
4.92183087074719 1
5.02166022103508 1
4.93395300184455 1
5.21210702858581 1
4.81911399305107 1
5.0655887342753 1
5.0354596379897 1
4.72491347350006 1
5.18479691415362 1
5.12092616436826 1
4.81277769187271 1
4.92007307431873 1
4.72054028024751 1
4.79594388294647 1
5.22731541245648 1
5.08761464914805 1
4.98556182742918 1
5.21438525109234 1
5.28425630710235 1
5.43824520838639 0
5.25559475626206 1
5.14300902319368 1
4.71211916802322 1
4.88615150799434 1
5.32137857792891 0
4.84826057543454 1
5.2081809515582 1
4.97423527740145 1
4.90132472319711 1
4.9442545320817 1
4.92058132638808 1
5.02277298627913 1
4.88661357856728 1
5.04954530566914 1
4.83447285999937 1
4.88844971287917 1
5.14584373290966 1
5.14758348658824 1
5.01243057431377 1
5.22293505620739 1
5.15826088894322 1
4.86029021462422 1
4.75482622108241 0
4.94336424235571 1
5.14062679820703 1
4.6251817601085 1
4.83099574555067 1
5.3266558269762 0
4.94889630565373 1
4.83627806320312 1
5.009893003165 1
5.14040157040984 1
5.0807404672132 1
5.02700380019507 1
4.91691551710244 1
5.00765490237716 1
5.45731286780469 1
5.21991162743867 1
5.02928814434327 1
5.42508566508657 0
4.82405885944812 1
4.78686232946959 1
5.04469614893523 1
5.15136005429911 1
5.38049989375441 1
4.8933903222826 1
4.87771923599488 1
4.98020712038042 1
4.85473101220315 1
4.73459694812049 1
4.60927315126676 0
4.84393274979896 1
4.56553927942372 0
5.14599387280459 1
5.21006728804624 1
5.17929427245137 1
4.65986769837746 0
5.2003639072071 1
5.06305339398817 1
5.05766322975341 1
4.96053662429139 1
5.09768387626506 1
4.95185495626066 1
5.15832946672947 1
5.1914308917628 1
5.51295950191732 0
4.99192704775459 1
4.86885994147463 1
4.87486201445911 1
4.87372829773639 1
4.79128452270707 0
5.41789010786953 0
4.96498751132483 1
4.45042113064797 0
4.90728444978757 1
5.2439518725764 1
4.70868182923646 1
5.11703431741095 1
4.96724705104507 1
5.02778602039987 1
4.82628656631821 1
4.9740152208871 1
5.08952629798437 1
5.24955027876176 1
5.0493949433404 1
4.84810344067307 1
4.92655342081702 1
5.1169055025025 1
4.80321759720551 1
4.76276380505155 0
5.05889988904197 1
4.90625873500481 1
4.79937180010301 1
4.994825531891 1
4.76671398199328 1
5.04395469202553 1
4.51119185489188 0
4.52543244003355 1
4.93407288085442 1
4.61293360745665 0
5.01399421007606 1
4.67299086098805 1
5.08388489799206 1
5.12343013889616 1
4.75173999661965 1
5.03932934437807 1
4.88864963331688 1
5.09486098420122 1
5.16087819724289 1
5.01716117066274 1
4.75190642918786 1
4.76079062200606 1
4.9014896717229 1
5.19202576651439 1
4.78835265999497 1
4.96376830871514 1
4.86853671672907 1
5.19120516826221 1
4.74931090903914 1
4.84481655802771 1
4.8497348170158 1
5.08176779778932 1
4.92565305742786 1
4.89423765319955 1
4.88392958796737 1
5.21636863410514 1
4.95088765692858 1
5.12916171686382 1
4.57221059388583 0
4.82107893137677 1
4.88571703574268 1
5.1345109227489 1
4.87382369874631 1
4.89535111764111 1
4.85640605655275 1
4.95901000967597 1
5.25413056876547 1
5.11798361021603 1
4.85939041807929 1
4.67648416446999 1
5.19318945174254 1
5.0838979015878 1
5.15887120004747 1
5.08982069250893 1
5.12898761285053 1
4.97487282751898 1
4.92299346401915 1
5.05359119377496 1
5.12491715708852 1
4.77141242305825 1
4.91986125858844 1
4.76219696531263 1
5.27175148054362 1
5.20687861488607 1
5.45450517890049 0
5.40212457699363 0
5.06250825058983 1
5.06740395549793 1
5.07220153937865 1
5.21636260523832 1
4.69824412630263 0
5.17882591359316 1
4.95071009562447 1
4.84250034384932 1
4.61991253875504 0
4.83815343471693 1
4.66961367363199 0
5.29108173790163 1
4.89649337494233 1
5.22241517617241 1
4.96884433064474 1
5.07011849795002 1
5.06180943411826 1
5.11991360062719 1
4.8786437619552 1
5.22574625023973 1
4.61228479153868 1
4.84642986249574 1
4.8723950449414 1
5.06239908279299 1
4.90153543648413 1
4.94054703037949 1
4.89812749359802 1
5.00315058435879 1
4.87992180108747 1
4.9060486116149 1
4.87232708254959 1
5.0315384914877 1
4.96209143427931 1
5.24393782876004 1
4.94693860245925 1
5.07519997893786 1
4.84937169210222 1
4.97056192334843 1
4.6242181342477 1
5.128091400171 1
5.43173548901546 0
4.84032492046573 1
4.8436136679576 1
4.85535709485575 1
5.14973611232195 1
5.0190873401054 1
4.97678099856995 1
5.07136005382708 1
4.97853303463576 1
4.94560067007041 1
4.72249723623095 1
5.29037658323829 1
4.94876826017775 1
5.00171093865984 1
4.96186593580705 1
5.17927596575821 1
5.07210954383572 1
5.66651974012622 0
5.24659697790107 1
4.78913496000755 1
4.83202004437948 1
4.82690875084922 1
5.11999693548886 1
4.98549500857868 1
4.98672130439399 1
4.70054240918893 1
5.06970077215247 1
5.17029056239073 1
5.1445222769007 1
4.76234600561816 1
5.13551855824571 1
4.94872571562131 1
5.08986344154532 1
5.09649926106113 1
5.05489594058618 1
4.98025641263157 1
4.87657473143373 1
5.12993835618815 1
4.7023743388794 0
5.07481843406066 1
5.02477381567573 1
4.90515068009815 1
5.18631202370118 0
5.1694263279171 1
5.23073452780645 1
5.38974462385801 0
4.71961609727173 1
5.08729820703084 1
5.23100026088279 1
5.12652718924799 1
4.51745622927042 0
5.22916098276518 0
5.14981315031475 1
4.9988889617246 1
4.88727990546527 1
5.06491499255262 1
5.06321829944054 1
5.08323143233888 1
5.18298479594348 1
5.31466726117101 1
4.85221463649964 1
5.10940606377329 1
4.74880938424014 1
4.90699196844065 1
4.76115711052512 1
5.12238265140807 1
5.28053615543508 1
4.73700675725251 1
5.10939099182286 1
5.15567191483815 1
5.14792072681172 1
4.54842619437597 0
4.98819586891037 1
4.92490204692481 1
5.09169133359649 1
4.85335613582686 1
5.02720319780988 1
4.78656118588166 1
4.97915320455395 1
5.06121858934856 1
5.18772592388884 1
4.92991795202621 1
4.99860722131914 1
5.16291112682001 0
5.11619685432014 1
4.72331321782533 1
5.08353500460704 1
4.97352514366588 1
4.89383828745158 1
4.92645951231199 1
4.89070020588083 1
5.0270570236161 1
5.25297367945046 0
4.88406024863961 1
4.71948770368316 1
4.50825415911127 0
4.8191422979522 1
5.14958438303337 1
5.30792881310683 1
4.82854282764825 1
4.84796033999509 1
4.68354845187611 1
4.87200044768111 1
5.00085421224049 1
5.26779934292698 0
5.12923692380885 1
5.12850693576063 1
4.68167359557697 0
5.10894054271893 1
5.10087646662404 1
5.13239292273612 1
5.29124359131444 1
4.5230083550694 0
5.26581999135653 1
5.10527050608822 1
4.97230225223437 1
5.20423445297613 1
5.35561150504409 0
4.7483729398861 1
4.95026193601187 1
5.30630232527533 1
4.84742160971037 1
5.15359668915267 1
4.85682802498088 1
5.32520192073247 0
4.79594229963759 1
4.95067141173317 1
4.65900319794768 0
5.19522957698365 1
4.82274094682688 1
5.01545195346154 1
4.98983758726579 1
4.92825418673985 1
5.37721912642522 1
4.89212339181475 1
4.83827363943526 1
5.09068874305055 1
5.10170693246554 1
5.06459932809429 1
5.00434527117374 1
4.87638866213196 1
5.40228925446606 0
4.9549306326836 1
4.8687627798391 1
4.8050835020695 1
4.85658333941826 1
5.07650425883516 1
4.8332871008961 1
5.1706271926835 1
4.76067414470986 1
4.9646804533599 1
4.83817940323483 1
5.03223926145736 1
4.9154127127626 1
4.9662765644897 1
4.92930446282964 1
5.03032078253959 1
4.90993539851184 1
5.30701392393446 1
4.68709352124803 1
4.83602792600238 1
5.12360388080698 1
5.19424541047868 1
4.78648291991056 1
5.26476726073577 1
4.64554983897509 0
4.75372436063406 1
5.12760518647598 1
4.90763201055628 1
4.97167788456366 1
4.9412671381278 1
4.95659912289224 1
5.11382258472503 1
4.92325193669292 1
5.27807755590054 0
5.34376469305455 0
5.11656840800322 1
4.85222129348619 1
4.93226335659144 1
5.28636889200683 1
4.88514442361621 1
4.75252975770074 1
4.80008715826694 1
4.97526216653261 1
5.34839083757903 0
4.94537268819845 1
5.04739479730944 1
4.77951921803569 1
5.27939869135858 1
4.60065362642333 0
4.8643978571965 1
4.75422883702038 0
4.86091903613354 1
4.75204261010658 1
5.27836819162064 1
5.05743413832554 1
5.33081287601865 0
4.95215835238295 1
5.23407612530867 1
4.99314390106355 1
4.95405471010156 1
5.27671035965696 1
4.93992431841157 1
4.78178022363872 1
4.90622680090153 1
5.15671227646869 1
5.21664262663477 1
5.09001541521176 1
5.06853594349584 1
5.06413018166821 1
4.85576336313051 1
5.22434827035348 1
4.81658426787604 1
4.93926866351466 1
4.88689304995874 1
5.2521562067844 1
5.01040771880779 1
4.75700007070704 1
5.22867927690487 1
5.25356453250629 1
4.79056766646926 1
5.37229228824268 0
4.97483870790851 1
4.86174357991781 1
4.87061096998189 1
4.96429062729258 1
4.87920635624184 1
4.86328145500044 1
5.1975607105853 1
4.79835303126732 1
4.95346445757423 1
4.95041742338405 1
4.80597850089432 1
4.63266839499042 0
5.25271319651488 1
4.93571515533424 1
4.64207233418755 0
4.75194211618377 0
5.06909214899148 1
5.06122146690192 1
4.53217968396775 0
4.70158631403181 1
4.93356258403446 1
5.13480616910927 1
4.9121432162533 1
5.03987776351939 1
4.79652915114839 1
5.31002219759704 1
5.25461781710734 1
4.83909392230746 1
5.07084094201793 1
5.27338971033906 1
4.7253571046598 1
5.01405666809012 1
4.99896891027626 1
5.38616851157924 0
5.20634631126017 1
5.10113706502518 1
5.06038740159101 1
5.12237139822169 1
4.95004374988846 1
4.75071216872634 1
4.79612111183357 1
5.25498929892863 1
5.11024432670531 1
4.97604067762103 1
5.13087772697615 1
5.12503738221522 1
5.09766210457838 1
4.77815143871907 1
4.75330862213718 1
5.12685144865358 1
5.18289090011137 1
5.06288974608793 1
5.08562529125806 1
4.94279735426864 1
4.92873882333764 1
5.05102780236787 1
4.73559388934673 1
4.79065435376276 1
5.25370409809153 1
4.66883907821942 1
4.87951116049274 1
5.10079502427781 1
4.98262026507204 1
4.84368103407071 1
5.24446908019034 0
5.37448364612325 0
4.92697777802799 1
4.95965763504322 1
4.98402933088671 1
5.31179602697571 1
5.21452332572708 1
5.02175962151133 1
4.92829381823301 1
4.99903318864553 1
4.84877570595857 1
4.44493695935461 0
4.92514485365834 1
4.95764133390416 1
5.48186701901072 0
4.87389419709747 1
4.92953776691958 1
5.11650899740278 1
5.13357627800361 1
4.83258807744376 1
4.85172974208065 1
5.05543215451194 1
4.62652109363679 0
4.75067350422787 1
5.10796818995258 1
4.95936845431986 1
4.91314929881192 1
4.8199341709993 1
5.0165728057391 1
4.73636791960198 1
5.05709578675258 1
5.18760601819774 1
4.5960340427621 0
5.30291011815457 0
4.88419278174038 1
5.00339189811279 1
4.75715953750821 1
4.74079787601706 0
5.29007558174291 0
4.86838127873522 1
4.92176576409268 1
5.09075486088886 1
4.9584139560338 1
4.72202003278958 1
5.10014066547756 1
4.45963620631079 0
4.97701734065638 1
4.76491718241922 1
5.07345316827132 1
4.97665120380066 1
4.9533315393926 1
4.449895824251 0
4.95951688968484 1
5.20957776078028 1
4.95040116991103 1
4.93414728965625 1
4.75674870463895 1
5.10314633395529 1
5.14995066126941 1
5.00402031923952 1
5.02417781623199 1
4.67931016054181 0
5.09497192693899 1
4.99179805079027 1
4.99888302852536 1
4.9529220317657 1
5.12962098740039 1
4.98599822130246 1
5.09982493141481 1
5.33704789385008 1
4.86194499667405 1
4.76282212069987 1
4.98539435992478 1
4.89143637768852 1
4.92851306753152 1
5.20095800781773 1
5.13012211678578 1
4.77084483197741 1
4.57195062052823 1
5.27174421227621 1
5.21522791379763 1
5.31542216936485 1
4.91938846478135 1
5.2041726393232 1
4.72694677213972 1
5.0384757252229 1
5.31275036391306 1
5.08341137944433 1
5.16616594327836 1
5.41895127559417 0
5.0733584556566 1
5.21399721882196 1
4.88570194037645 1
4.81644650769349 1
5.26841989640209 0
4.90290962147327 1
4.71829640825429 1
5.15991798932949 1
4.68389554123534 1
5.27538561018171 1
4.97635379623241 1
5.10673704258909 1
5.28013131143243 1
5.29487935500059 0
4.86472839838811 1
4.93217491333855 1
4.62281150576441 0
5.48996206548397 0
5.14177862772021 1
5.28953609151098 0
4.91631479607274 1
5.07246831469934 1
4.98638089184994 1
5.19711920914943 1
4.8347855099499 1
4.9391465290321 1
5.07480710421961 1
4.95596255983863 1
4.89608427356779 1
4.59694755794752 0
5.28399111738179 1
4.97506580967764 1
4.97803519280261 1
5.15802480226778 1
5.45452532900544 0
5.08893368623028 1
5.22100529197507 1
5.25312080554631 0
4.98297515411574 1
4.88442486854775 1
5.02813977726229 1
4.86770850815528 1
4.87610481434213 1
4.93631676394373 1
5.28371084385068 0
5.23285625033814 1
4.8693106980795 1
5.01156164606788 1
4.94243109625874 1
5.0121947084022 1
5.01216699854295 1
5.23532112947052 1
5.05445158808839 1
4.99591929283206 1
4.92588739452952 1
5.24428315936114 1
5.01312423525406 1
5.0771873121934 1
5.22277783563799 1
5.03142719073296 1
4.96017007792836 1
4.83034714444987 1
4.974767309357 1
5.01181785413196 1
4.98513585744877 1
4.97659815572342 1
4.68707261302096 0
5.00621323820392 1
5.17831141208439 1
5.11655493178916 1
4.58518576000405 1
4.85564866410436 1
5.0848356461018 1
4.96282544166335 1
5.15271665943819 1
5.15645436292249 1
5.2230125178445 1
5.21542876283597 1
5.00357023581553 1
5.37327003677907 0
4.83894350054143 1
4.99423419118513 1
4.81287866501943 1
4.96727655146935 1
5.03587911120356 1
4.66479664621465 1
4.96340810835743 1
5.06352846246669 1
5.07897990836667 1
4.76203286808343 1
4.78381952374929 1
4.91114678753595 1
5.09708973243584 1
4.80853513170011 1
4.95278619357675 1
4.88986273489675 1
5.25255916788271 1
5.25806225900289 1
4.92757582817503 1
5.18557808725978 0
4.98269142641477 1
5.29084259821596 1
5.01386380235534 1
4.78168916871488 1
4.92908727805805 1
4.78725032363796 1
4.78201389180478 1
4.97084776766168 1
4.84654455776976 1
5.03232139578466 1
5.12655198298563 1
4.93616756535057 1
5.08876054449912 1
5.04876981233961 1
4.99546399530873 1
4.86670791970637 1
4.95643671888961 1
4.88165857176306 1
4.72898071578307 1
4.91574338295184 1
4.89541951925692 1
4.95500003706207 1
4.97264656737476 1
5.19567736317806 1
5.04029424424745 1
4.79035641124751 1
4.82922101592226 1
4.84234800223119 1
4.81021397143707 1
5.0047825416241 1
4.90515969937038 1
4.69522833822765 1
4.81642898919765 1
5.17734776508907 1
4.87479774078078 1
4.68157501873246 1
4.98797794431116 1
4.89334615677044 1
4.96240288132884 1
4.86397216410409 1
5.21719391218945 0
5.2007874742464 1
4.68143388111405 1
4.88372285094623 1
4.74979083429058 1
5.07227688825467 1
5.04129201661524 1
4.80769755938107 1
5.32210443999318 1
4.69163112329041 0
4.89287446892422 1
5.1078721250183 1
5.4000836095429 0
5.04986100861637 1
4.91165149372617 1
4.99839276458176 1
5.17344934050825 1
5.14399011020512 1
4.76522405636809 0
4.91877013831499 1
4.67567879223588 1
4.68806709543578 0
5.07298581370824 1
5.10434564029845 1
4.90505315882255 1
5.23453650095835 1
5.00801441511987 1
5.00729443158654 1
5.00249810988456 1
5.04895428946363 1
5.35703527986408 1
4.98013090299562 1
4.72136301417161 1
4.75471238265059 1
4.8636759728698 1
4.99199904119131 1
5.01212916746754 1
5.0796421183928 1
4.64231979303189 0
5.13515062499577 1
4.9559444848853 1
5.02582312917692 1
5.26242189574781 1
5.25471215849546 1
4.89554224410551 1
4.7928853353293 1
4.89074794077613 1
5.1016807601302 1
4.90162850402357 1
4.77329215237956 1
4.63208660852324 1
5.02572302939852 1
5.18594321321991 1
5.05495770637953 1
4.96043819567431 1
5.43764642844314 0
5.138848007321 1
4.95336453879826 1
4.87687722341284 1
5.14088152873466 1
5.09641256274767 1
5.24101695469559 1
5.01397788984458 1
4.85648886841964 1
4.72560331129042 1
5.02884833878512 1
4.98205012324773 1
4.87384227813631 1
5.29715848595414 1
4.87361099428291 1
4.92291499783752 1
4.82860419329845 1
5.12438020387509 1
4.50190494294456 0
4.92274096239567 1
4.88534181533691 1
4.91614116818369 1
4.89069278798512 1
5.05748202248023 1
4.76928449235653 1
5.25715036531274 0
4.61100372466277 0
5.28149698111834 1
4.90506180825859 1
5.09769450681441 1
4.77538788653538 1
4.93583361430892 1
5.14294092335976 1
5.0058645572324 1
5.16428158671984 1
4.7812007399311 1
5.00983063147965 1
4.91156047289165 1
4.83138383205158 1
4.90262959070091 1
5.07725316298513 1
5.18320757621916 1
4.85220945884484 1
4.99434949634538 1
4.88653624506289 1
4.88931432568327 1
4.72805624791766 1
5.08387367496378 1
4.96069829356505 1
4.97946735681034 1
4.77299623256696 1
4.87813195061689 1
5.04227288855905 1
4.84007780592885 1
5.19142944166136 1
4.77058470672653 1
4.99379009657268 1
4.76804887857946 1
5.32158854830742 0
5.21850964179032 0
5.14061385495533 1
5.15428209252429 1
5.00929023807718 1
4.85026646052406 1
4.97855700696687 1
5.33528405523869 1
5.32080315714239 1
5.12048612765228 1
4.93044667060318 1
4.88929991961135 1
5.22839722823602 1
5.28314648463824 1
5.04020584939395 1
5.21238262782899 1
5.29876463256343 1
5.00164833334831 1
4.89234890558018 1
5.07451828079106 1
5.0558907813686 1
5.02730660909076 1
4.87889088313372 1
5.16198318706995 1
5.09101571555552 1
5.00108824567822 1
4.55406841044537 0
4.79787373499714 1
5.13283385711681 1
5.15588003831448 1
4.84038275296746 1
4.91704273550654 1
5.10572741233653 1
5.09871043621236 1
5.08915093977748 1
5.07017758483477 1
4.89425692559726 1
4.84986477343922 1
4.65219662258809 1
5.35669043953336 0
5.23760586551554 1
4.84726597689964 1
4.77283438077629 1
5.21465141591708 1
4.96336161605466 1
5.04093020980205 1
5.58261897428894 0
4.86792571372909 1
5.07426399304191 1
4.82805885614062 1
5.12561389049415 1
4.9254705492825 1
4.9642350670521 1
5.17694649522115 1
4.99214646875327 1
5.03416246724105 1
4.95551744304376 1
5.07656186759183 1
5.12477245574111 1
4.88787752042526 1
5.10315096508717 1
5.05544028899113 1
4.91307000216747 1
4.99383331252062 1
5.02780163616633 1
4.98603803619644 1
4.7906764623347 1
5.13523750039904 1
5.0740266752187 1
5.23114754849382 1
5.01101935364725 1
5.33665399958569 0
4.96035487996176 1
5.16285786316523 1
5.09671225870791 1
4.94954344069037 1
5.33795253579464 0
4.97238940590401 1
5.32619413246698 1
5.01046726459694 1
5.03436389125451 1
5.34743212933741 0
5.16523090038477 1
4.89498322498141 1
5.00540054388486 1
5.00997425753079 1
5.02471726115128 1
4.64001479421571 0
5.12703469482749 1
4.83193735861817 1
5.20422958083414 1
4.84988991377266 1
4.86250943115349 1
4.94218818012699 1
4.9862577206006 1
5.26420084013196 1
5.05799640520386 1
5.15803107964062 1
5.47385968144734 0
5.00300464310786 1
5.04389062257142 1
4.74608176132708 1
4.99950376221756 1
4.72989608052587 1
4.92518100808145 1
5.19554309841764 1
4.56542067540467 0
4.98677834217116 1
4.90114595656224 1
5.14777360210351 1
4.92345125404061 1
4.78004720564954 1
4.73835866404444 1
4.89889852205654 1
4.99720125989693 1
4.68235980576054 1
5.05817322597716 1
4.7124481610022 1
4.59051672561358 0
5.17281214810481 1
5.01103323044198 1
4.93746352742611 1
4.9853205008786 1
4.83727616014225 0
4.94543577051609 1
5.32009014901995 1
5.17661897092779 1
4.84633817706763 1
5.02134696156432 1
4.99857601674227 1
5.16814234451168 1
5.22519394341977 1
4.63697758030601 1
4.90901006783214 1
5.0559935491251 1
5.16328855046223 1
4.99757529538796 1
5.21969094933905 1
4.78087599037925 1
4.53037197232934 0
5.05820288410407 1
5.09577743778165 1
5.01757346524648 1
4.86396407593281 1
5.27397257898521 0
4.92716158276389 1
4.8647011888802 1
4.81484372222258 1
5.2029702286318 1
4.74521090414143 1
4.72119109551743 1
4.911595554321 1
5.00106390411645 1
4.814788846006 1
5.14598900984445 1
5.05001377411728 1
4.99780804510922 1
4.56726864138072 0
4.78131707590472 1
4.77495179847239 1
4.95440818045446 1
5.0038665238 1
4.98613456227589 1
4.96503319813948 1
4.82203911717036 1
5.09465061630559 1
5.36563237894736 1
5.10914723917872 1
4.92043313887613 1
4.56274899124599 0
4.95974929730457 1
5.11793589263469 1
4.98633948934575 1
5.12527957006042 1
5.32127402829817 1
4.75314597734365 0
4.6749518397757 0
5.01745966424998 1
5.00757440274431 1
4.96120191546514 1
4.66223206892866 1
5.04467329317188 1
5.03068736637046 1
5.19364502120817 1
5.03570240424014 1
5.10469762780078 1
5.05222848699106 1
5.08944947407205 1
5.02565543036357 1
4.84333326583494 1
5.36274240911303 0
4.92390932419063 1
4.76104463215156 1
5.01663307999132 1
4.97321760666801 1
5.13326583662773 1
5.06574914691458 1
5.09082536097021 1
5.17544715725224 1
4.97308053306889 1
4.73856801299056 1
5.00905889618382 1
4.64479743739923 1
4.95229158523593 1
4.88184113437324 1
4.86122673944928 1
5.0814261042916 1
4.82190476997245 1
4.73951771449067 1
4.97000301086806 1
4.86020131986055 1
4.90979961513365 1
4.7506304365546 1
4.91994414695755 1
5.47898024352953 1
4.88072297377253 1
5.12281733483489 1
4.96005149844334 1
4.94280627985975 1
4.96804562795448 1
4.97099949485433 1
5.03593695476664 1
5.222917243364 1
4.90589644135629 1
5.49463825270102 0
5.07597729182976 1
4.73298301871607 0
4.97038335959447 1
5.06351125781673 1
4.77960138381982 1
4.98801478482208 1
5.02967939165953 1
4.8005635578708 1
5.09460269256513 1
4.78793847119239 1
4.99881532665161 1
5.34730805000968 1
5.06301665233888 1
5.15920145182007 1
5.1154657951703 1
4.99840992019301 1
5.06328997938771 1
5.02621825881001 1
4.96759330706087 1
5.08146281448921 1
4.98458110437474 1
4.95708500865906 1
4.95189875797266 1
4.82385877904029 1
4.91355693635365 1
5.31826504332742 1
5.15002496880247 1
5.12903119856444 1
5.21679366908308 1
4.85577290183166 1
5.19871636186858 1
4.86633514505979 1
5.18665090036748 1
5.13504299345761 1
5.03830555987003 1
5.36304876549116 1
4.92161084629444 1
4.98630783663661 1
4.95670443566019 1
5.12010929819001 1
4.84892915833364 1
5.32175326754348 1
4.8254226791961 1
4.87082595595166 1
5.00073430674186 1
5.01223086671968 1
5.17590024554177 1
5.01240767675278 1
5.13429801744381 0
4.99287279358725 1
4.58768950018192 0
5.18548794260667 1
5.12743404091461 1
5.42447074177529 0
4.68619198282549 1
4.6296969610636 0
4.92747967321726 1
5.23351535785184 1
4.45563442666074 0
5.14320220159246 1
5.13351312225468 1
4.97235741931063 1
4.77868728540304 1
4.98229432016946 1
5.20462275008375 1
4.89368515857007 1
4.85325387781604 1
4.84129957755158 1
4.99538055888469 1
4.92518734864826 1
4.94020365762282 1
4.74604619804362 1
4.59511837062104 1
5.06141806677177 1
5.21140185804513 1
5.02919279357746 1
4.70235398043653 1
5.1543514631084 1
5.10044800915802 1
4.84310466780475 1
5.10110150736846 1
5.27035412395984 1
4.66987316141195 1
5.06379832666906 1
5.54916236637081 0
5.2458906831137 1
5.28225164892409 1
4.97762625490283 1
5.06058932713746 1
4.90500383128375 1
5.13133786659074 1
5.06827234103196 1
4.88093862897959 1
5.01587151548129 1
5.02276080138046 1
5.08536693991152 1
5.23570297017445 1
4.77593579575241 1
5.30322276723845 0
5.2503063479388 1
5.00461431250456 1
4.92274297854726 1
4.8724917278925 1
4.99993872363411 1
4.89133251925251 1
4.4414228647335 0
4.85888421980565 1
5.02960886324001 1
5.17865489545908 1
4.53299572316992 1
4.92006188711906 1
4.98743833482389 1
4.97282618116698 1
4.74511448282796 1
5.10780673931541 1
4.97180759548341 1
5.2357247130024 1
4.79302486440552 1
4.79473037847852 1
4.80441969445226 1
5.11032122699199 1
5.04543859127822 1
5.01566023792562 1
4.96968512401696 1
4.76663180805749 1
4.96118512196134 1
5.03839467605654 1
5.07095716681485 1
5.10464412000946 1
5.04835303341539 1
5.04134395032847 1
4.74219936035683 1
5.2084967221636 1
5.02371873144355 1
5.06211679014973 1
5.09310283534194 1
5.2643255489314 1
4.95018151421617 1
5.01270442584008 1
4.80193747874513 1
4.95006389075589 1
5.3035111059882 0
5.11256451148087 1
5.33000629739286 1
4.48485194646788 0
5.07645384663673 1
5.32976026160932 1
4.92265191226934 1
5.05413718488744 1
4.93443354678058 1
4.84545467805838 1
5.19152583529392 1
5.04799897017326 1
4.94162362955948 1
4.69042914197728 0
4.66954512445639 1
5.13162078612651 1
4.98641865127159 1
4.52867795399212 0
5.11763452202885 1
5.11700607733853 1
4.77883719026302 1
4.734182272706 1
4.96878254437518 1
4.82363656832974 1
5.10387452028783 1
5.2725174857948 1
5.08672137591792 1
5.16505914668497 1
4.80691749996419 1
4.93229907547149 1
4.97250483940847 1
4.89286696475529 1
5.19443174596326 1
4.91637712035661 1
5.09522026254013 1
5.21283740051148 1
5.16319403753261 1
4.95145271951915 1
4.76252767867961 1
5.20972244401225 1
4.98163226017872 1
5.31833202460655 1
5.10853024697982 1
5.34103358574551 0
5.11271616771867 1
5.04059695061592 1
4.85190632180289 1
4.94038129661811 1
4.86691953387259 1
5.17459002908073 1
4.80885006657101 1
5.01435914022429 1
5.16837385978455 1
4.9469679960214 1
4.7773310285474 1
4.68175781942259 0
5.53896616355209 0
5.086381872309 1
5.15394208068581 1
5.0113748398642 1
5.03853171475982 1
4.96857762346525 1
4.92267356647284 1
5.14872978154052 1
4.61021658790555 0
4.92132176757226 1
5.38803558620383 0
5.10638476928934 1
5.18078428819966 1
4.85958954980639 1
5.06772598251497 1
5.07272795153003 1
5.28111300577291 1
5.06036216208084 1
5.17560384321303 1
4.52390487298017 0
4.8831280904013 1
5.13631995179727 1
4.93354539237748 1
4.87844847314718 1
4.67919410297134 0
5.10636461950563 1
4.93680548962291 1
4.79434183760435 1
5.06836826097961 1
5.12037534757252 1
4.88957780775128 1
4.83813170581033 1
4.96189718476342 1
4.70090997626476 1
5.1889613154907 1
5.25482072703649 1
4.77961101607135 1
5.03900656321127 1
5.05776037126622 1
4.86254518423486 1
4.94994796320514 1
5.03587423118292 1
5.14064039857751 1
4.88278192120049 1
4.81560045560706 1
5.27913232408736 1
4.88193158081991 1
4.95360335250939 1
4.89550959711561 1
4.98382829888531 1
5.29525662613428 1
4.82453416635028 1
5.04704119010643 1
5.24612273024771 1
4.45945062377816 0
5.09397843805826 1
4.89022898044095 1
5.20334842427107 1
5.01241231108268 1
5.26303349253605 1
4.63951802883143 1
4.68800603961398 1
5.26041655137914 1
5.36399296386016 1
4.81255069147418 1
5.13836168519173 1
4.89008792875831 1
5.14200540439299 1
5.1731347714418 1
5.06510626438468 1
4.88221949014146 1
4.74787786435654 1
4.90305038661253 1
5.51325595132569 0
4.67692860073809 1
4.88487675035503 1
5.26500970168533 1
4.83737227646749 1
5.3818006215517 0
5.09442104679676 1
4.80328506120159 1
4.97445834978479 1
4.77835703212062 1
5.11309203189508 1
5.18390162047716 1
4.94736183408052 1
4.99851257282814 1
4.84842147840256 1
4.80975755321313 1
5.06294172476489 1
5.45246496966729 0
4.84082337663151 1
5.2757917809036 1
4.95121183704485 1
4.78012976717947 1
5.24538814568099 1
4.73692400248587 1
4.68745717885412 1
4.84453367824038 1
4.68795008870997 0
4.98410945315292 1
5.25552950711102 1
5.04469068362686 1
5.05481075306802 1
4.78041240351945 1
4.70886941125771 0
5.08623716636988 1
4.79957882824385 1
4.88371821592695 1
5.12849037424997 1
5.25706710668226 0
5.10194870734306 1
5.1388463880473 1
5.04162348723177 1
4.81251025372439 1
4.64556604431852 1
5.12485872322638 1
5.040009686596 1
4.94897928602473 1
4.9943458724772 1
5.02146900383093 1
5.28834422688669 0
4.86847948381757 1
4.82543167125337 1
4.95892219705685 1
4.85347033806876 1
5.0318554072603 1
5.33396694592138 1
5.01839806748477 1
5.35470613389075 0
5.06464961752443 1
5.39026056035056 0
5.05868279903052 1
4.70970822003557 1
4.7645673298107 1
5.14851222742827 1
4.96602372805988 1
4.79013027468155 1
4.93198178726353 1
4.79960181829506 1
5.00717674905387 1
5.0023432118425 1
5.16158845035453 1
4.99668777966233 1
5.2726163945825 1
4.97448467970614 1
5.4904067315772 0
4.65783869299307 0
5.09026279150893 1
4.93182904409758 1
4.75835720494774 1
4.87252274534237 1
5.15158909661866 1
4.97204985998551 1
5.05754560124411 1
4.65092645193528 0
5.51387644625708 0
5.18784916176433 1
4.95580477201587 1
5.08495927416147 1
4.984022874486 1
5.1114331388644 1
5.16142542645818 1
4.97911922164314 1
4.83979067059576 1
5.10144478434049 1
5.29009510875428 1
4.99368087029103 1
4.77054304500585 1
4.82316326770676 1
4.98076287334557 1
4.83193218796064 1
4.74520799012312 1
4.93304665535761 1
5.03256987994102 1
5.05317955184693 1
5.45919819923999 0
4.82550685939884 1
4.66872475151451 1
5.2563127112148 1
4.90451276079251 1
5.14556583888887 1
4.91787501417169 1
4.72985487242754 1
5.02317934824692 1
4.95759641630384 1
4.92991810163546 1
4.96930589451582 1
5.02282072335511 1
4.92737162829424 1
5.19363854626095 1
5.17119938796801 1
5.27407737397522 0
5.02800341818783 1
5.06045897069809 1
5.09608004666902 1
4.8299950719036 1
5.01817143235094 1
5.31577222575022 1
4.91918119665623 1
4.80556460019858 1
5.07177075576994 1
4.98645198419733 1
5.35961681802027 1
4.58948686411548 0
4.89166560552772 1
5.03592198520914 1
4.79912733771447 1
5.27861850153164 1
5.34421724290397 1
5.02608007022268 1
4.7613800886065 1
4.66649846160574 0
5.04904892627353 1
5.03249302513917 1
5.16532824507849 1
5.19403249784006 1
5.15522343917631 1
5.19503782373182 1
4.69834799333932 1
5.1823296159732 1
4.79453817006866 1
4.68793296276572 1
5.32700298276556 0
5.03774911022098 1
4.77531427310181 1
5.12314934069112 1
4.66688657186135 1
4.90059545339407 1
5.19224116203227 1
5.32557921299567 0
4.98230164987374 1
4.96233815391484 1
4.99304384136702 1
5.29361586819367 1
4.78569483171997 1
5.01757455174608 1
4.75885579119803 1
4.79745602799072 1
5.08296575693401 1
5.23879823802631 1
5.16449858644658 1
5.01267543126928 1
4.7553369595456 1
5.09594930817162 1
4.78982479775656 1
5.02436826449718 1
4.9638401098593 1
4.95743907302339 1
4.98495112611609 1
5.27734240527988 1
5.22178139857781 1
4.94537768572811 1
5.00280877001427 1
5.15049305483473 1
4.89390931577696 1
4.8968205923685 1
5.21236501962904 0
5.1777153895932 1
4.91613631440514 1
4.96711474010318 1
5.32594909206507 1
4.84280041903254 1
4.64890838168327 0
5.34178637205749 0
5.334032564574 1
5.12875343093104 1
4.76317303243954 1
5.26235038562258 1
4.74973689919735 1
5.33263651431695 1
4.992923585256 1
4.70583643892568 0
5.19022387704992 1
4.87380547469699 1
5.10383061706165 1
4.85630164961354 1
4.94414423134666 1
5.08641955296146 1
5.00951226484768 1
5.10063039331726 1
4.83580468296778 1
4.84633274179166 1
5.18071766544966 1
5.06580609093222 1
5.30803263113362 1
4.91080003444424 1
5.08330908417997 1
5.09251379382903 1
5.14416095525516 1
4.91567839344798 1
5.192717149779 1
5.095985049383 1
5.34457120362947 0
4.97636682383506 1
5.0885591066089 1
5.09495279138999 1
5.17711931390314 1
5.11607225627303 1
5.29032997589803 0
5.02889537866275 1
4.86160811266731 1
4.89169715892353 1
4.98372871096153 1
5.10669875342232 1
4.92014854936275 1
4.91118817708454 1
5.07923737953163 1
4.82491866580051 1
5.1129454013746 1
5.19516818193603 1
4.57178851927994 0
4.95142816886287 1
5.04615020300999 1
5.24761090056893 1
5.0649794419115 1
4.89005411988663 1
5.26925865501671 1
5.32215365895228 0
4.64834751075212 1
4.84653460700718 1
4.8121639524874 1
4.68354337827494 0
4.95360365655493 1
5.18191252082947 1
5.52765995476086 0
5.02123463615904 1
5.23563782993117 1
5.01511141218665 1
5.04968263921147 1
5.02962642336649 1
4.84195584747422 1
5.0813002198451 1
5.06838145726884 1
5.03061085441693 1
4.66497955550173 1
5.04602077008457 1
4.81651318169401 1
4.76392842284895 1
5.04616903674769 1
4.86683300237446 1
5.08936666350127 1
4.58661106852476 0
5.11528310889391 1
4.65485804397213 0
5.1910347725854 1
5.12817140593506 1
5.01097144122856 1
4.94078686132147 1
4.9474131754815 1
5.03501648090229 1
4.99701145755542 1
4.82641725945422 1
5.28193756072854 1
4.86827417300923 1
5.19248616407424 1
5.09401648798489 1
5.08852563222904 1
5.21756967364114 1
5.36802290021068 1
4.98464761333739 1
5.02584360937679 1
5.07202845941478 1
5.16386157536002 1
4.78742660034874 1
4.80170391923504 1
4.99482438160465 1
4.86296365775072 1
5.07059725631685 1
5.02272577476222 1
4.9129674660449 1
5.02280660123134 1
4.71784338385461 0
5.17405194289468 1
5.3641684095612 1
5.19452345095887 1
5.18597378855099 1
5.1147775738557 1
5.02760461557464 1
5.24564857739283 1
5.16248567490752 1
5.14401151745112 1
4.47464833403085 0
4.98055077528974 1
5.30091655228524 0
5.13570800966918 1
4.70374915812084 1
5.04677469366059 1
4.93786944671172 1
4.94917834044153 1
5.20803773595414 1
4.62527222704268 0
4.79614841410888 1
4.74741545610928 1
4.82765423649423 1
4.86808551981769 1
4.91608749412568 1
4.75419594863966 0
5.32049581018542 1
4.99662680534191 1
5.11963611850757 1
4.41918996211577 0
5.03759596491382 1
5.22388577088756 1
4.82606276974505 1
5.02249948031238 1
4.92252145280814 1
4.9215166130551 1
4.95889609433295 1
5.03447023526962 1
5.35211097779257 1
5.26821282210097 1
5.22147590247562 1
4.99501227777381 1
5.1290362715983 1
4.78605319231604 1
5.09780220370756 1
5.22854076298996 1
5.00828950375251 1
5.32362092107588 1
4.68986067253119 1
5.33048946439289 0
5.02065797041452 1
4.62499762390642 0
5.15778558345338 1
5.01127701821389 1
4.86974320896397 1
4.85349049624326 1
5.17274779636978 1
4.78987322684139 1
5.22380314733792 1
4.96374483319801 1
4.91429779185749 1
5.36289317567481 1
4.86194653264597 1
5.02967830316189 1
5.17571352115958 1
5.20984471319217 1
4.93342392705976 1
5.10403099922878 1
4.55349816069041 0
5.3289252218806 0
4.72078531023258 1
4.76093493139834 1
4.93631374978266 1
4.71280831147694 1
5.04408789086209 1
4.93804553114242 1
5.07689537540234 1
5.02424919274343 1
4.9257186152396 1
4.46159352158636 0
4.99617140986789 1
4.98375098873679 1
4.7962623920203 1
4.63886052587581 1
4.98402268348585 1
5.22664173322314 1
5.18744035085273 1
4.83307936195454 1
5.89020255115313 0
4.93657176560498 1
5.39212411901102 0
4.85208345267763 1
5.18506132173927 1
4.91023201367576 1
5.02631614416246 1
4.79374360478455 1
5.11863519967568 1
4.96389574701753 1
5.03458268793905 1
5.13580332621044 1
5.00965225069539 1
4.87203081676756 1
5.13776289751917 1
4.82934544498715 1
4.47352341249587 0
5.12114549218849 1
4.3966970869631 0
5.11747299475838 1
5.13657886973826 1
4.859946987056 1
4.94453520548086 1
5.0285807169995 1
5.07865302739774 1
5.15313955283776 1
4.70629142758835 1
5.31525816777107 1
5.00848692479424 1
4.88026115670604 1
5.1624748397093 1
4.86947727053842 1
4.65990676140193 0
5.50232223790901 0
5.0236564395214 1
5.18410880657966 1
4.89634012061321 1
4.9349817430075 1
5.37096263711046 1
5.24661713213434 1
5.01583841503277 1
5.2390693063628 0
4.92865614279845 1
5.28105986478336 1
4.54004524041262 0
5.25446122467486 0
4.62474730082231 0
4.99452794142071 1
4.8921259421806 1
5.24546866400512 0
5.16997707050509 1
4.86524828916381 1
5.4103307503642 1
5.15442040894873 1
5.14001630727424 1
5.03622866737055 1
4.9892751630801 1
5.00170608295955 1
4.72299221672454 1
5.04942779460958 1
5.16515789288521 1
5.13066263229142 1
4.76943368145195 1
5.16978293445649 1
4.65196204666363 0
4.77757945300539 1
4.9479402057331 1
5.03087002853037 1
4.94844706887359 1
4.90320627657052 1
5.16948668774583 1
5.39837882216447 1
5.19199828072863 1
4.99512495393821 1
5.11569045083666 1
5.2610298803852 1
5.10467889114656 1
4.93361829206237 1
4.54010050594855 1
4.47658891541496 1
5.12919738463136 1
5.09348464422786 1
4.94097517381139 1
4.9906562833044 1
5.12432626925575 1
4.95331001058343 1
5.06398275761333 1
4.80049084106534 1
4.77734943542407 1
5.17583454016225 1
5.43047391955364 0
4.88930168851387 1
5.04180980859131 1
5.14916984421614 1
5.08020183659135 1
4.89334049749108 1
5.11137029482281 1
5.03254446054142 1
4.7209596598149 1
4.85552640406681 1
5.10457003117814 1
4.9827035214662 1
4.80729204945026 1
4.82273509463113 1
5.51688311499109 0
4.78634542600611 1
5.12415691399653 1
4.9208451446913 1
5.09634686791222 1
4.88838095206506 1
4.94884798478084 1
5.11985074897879 1
4.91455776813691 1
5.0240008683115 1
5.24184963149839 1
5.38153448850633 1
5.00898954673432 1
5.16094145821913 1
4.85293230081752 1
4.6352153974902 1
5.03054173563683 1
5.01024330447748 1
5.22572880377354 1
4.99715379747583 1
5.29694658357898 1
5.16526817046953 1
4.6068855594927 0
4.86578644112293 1
4.96646479426552 1
4.92937984688878 1
4.9400498202836 1
4.55592119688822 1
4.96734139382254 1
5.07998188697332 1
4.82287759455966 1
4.70437106241654 1
5.12098265944898 1
4.83348866105998 1
4.91369181318658 1
4.85292781643597 1
5.03218019636167 1
4.53634654662292 0
5.03596132679542 1
4.6844046227826 0
5.0868177433453 1
5.19587849790306 1
5.2416031401209 1
4.75461093322098 0
5.20891071437697 1
4.53844846828954 0
5.13296185574045 1
4.89138177229752 1
4.48863149155998 0
4.88512715152814 1
4.99363659263946 1
5.21529806818542 1
4.99847297449461 1
4.81555369488638 1
4.86041162510145 1
5.04528257929613 1
4.85391081639979 1
5.11475708156573 1
4.70449049661645 1
5.37644249804607 0
4.78759377650077 0
4.63316283482784 1
5.41830844114454 1
4.80352844999825 1
5.17103765107969 1
4.64115472476414 1
4.76421851066026 1
4.9024889135596 1
4.94310687544114 1
5.15532688560874 1
5.25360986810665 1
5.09045913624888 1
5.10780764691823 1
5.12182256948048 1
4.78846248284014 0
5.48916568757498 0
4.65767827694844 1
4.88557000766763 1
4.82014551729026 1
5.18586891680234 1
5.17618112334231 1
5.25326746790035 1
4.93157198544311 1
4.8410708795234 1
4.37405151140776 0
5.00054563979646 1
5.09709087147183 1
4.94712782064411 1
5.07483407496135 1
5.07979253874638 1
4.78897449944155 0
5.45116259398458 1
4.80375032975587 1
4.93406272890546 1
4.99606053097012 1
5.08768075556285 1
5.23325311174499 1
4.97747346410369 1
4.91241719108534 1
5.14982900488232 1
4.97628835350332 1
4.89502866484067 1
4.95572807044457 1
5.22207713568011 1
5.40003762255004 0
5.19564464612951 1
5.22962075334246 1
4.89398414894866 1
4.67453077622746 1
5.32220084834021 1
5.1062357884766 1
5.0015366715891 1
5.05930832912735 1
5.44504650036815 1
4.74328661982124 1
4.88278758956773 1
5.06871218211873 1
5.26934825352631 1
4.94688544534869 1
5.16614622709875 1
4.92341069643118 1
5.43346340580837 0
5.10105702654874 1
5.18791991581232 1
4.94968309897976 1
4.66094324987471 0
4.92807012664922 1
4.98313808203872 1
5.25997504459838 1
4.88244018489393 1
5.19513663142403 1
5.0279188142603 1
4.73470120976989 1
4.8742960434429 1
4.80689024759757 1
5.0444084456041 1
4.70427321310162 1
4.77664134794929 1
4.96362064264417 1
5.25786292480315 1
4.76258807606491 1
4.84523487735482 1
5.18399910715429 1
5.07198704232225 1
5.10976898845417 1
5.18315007115586 1
4.67341633800185 1
5.11270238661351 1
5.01214255108335 1
4.75798450174593 0
4.77782589505275 1
5.04978467338189 1
5.12067771522208 1
4.98064194784081 1
5.0927065720132 1
5.10335960455915 1
5.35141824549517 0
5.05497353626858 1
4.87142395885858 1
4.69920751973247 1
4.92439441351579 1
5.04302009431529 1
4.88317692878916 1
5.03237139937588 1
5.000565852029 1
5.08170871383828 1
5.19669893605611 1
5.11333285247654 1
5.06779718210375 1
4.87191533013521 1
5.12272853434122 1
4.69498642449292 1
4.83893575688224 1
5.26641025003252 1
5.05992407230202 1
4.82787518202873 1
4.74360898542732 1
4.88765338625385 1
5.18305207201808 1
5.15494903929636 1
5.16519845389617 1
4.72217516540892 0
4.60786781334158 0
4.87555397799428 1
4.87471008719634 1
4.97478132881131 1
5.12368603194274 1
5.33146509245902 1
5.04952850859054 1
4.8209675869544 1
5.22493595657919 1
4.95343615954834 1
4.83885941602415 1
4.65837832206033 0
5.13697650182779 1
5.23729694598641 1
4.99095205632044 1
5.1332600687887 1
4.92248842413179 1
5.09117918518384 1
5.11160544327224 1
4.90937188492866 1
5.18670738582598 1
4.84266348716382 1
5.62195066118748 0
5.27613735948379 0
4.81626335586147 1
5.29227830903516 1
5.15047682048852 1
5.12748515257015 1
4.77524879954454 1
4.84475761440372 1
5.02273809111596 1
5.06738626914378 1
4.86352572269507 1
4.95826606157655 1
5.08706757591504 1
4.92642194400608 1
4.95170798494489 1
4.95592247197245 1
4.87987655841197 1
5.43784833954948 0
4.64348177420066 1
5.33193475516145 1
4.91017306241832 1
5.07801918521876 1
5.27682137612576 0
5.14454506904577 1
5.2073103410594 1
5.29123364669543 0
5.18078781075641 1
5.18852609308359 1
5.05745750090592 1
4.93600220535935 1
4.9261754916532 1
5.07119295272374 1
4.90969793989932 1
4.99224169456051 1
4.86990376034835 1
4.72699679740273 0
5.00144137645012 1
5.08834518510244 1
5.13438168282175 1
5.16492045539889 1
4.97101005532533 1
4.81620032033191 1
5.10692927605749 1
4.64949252001254 1
5.46584158438835 0
4.761242703613 1
5.16133666140147 1
5.39959979920045 0
5.27750853774449 0
5.05878778342286 1
5.06950523790508 1
5.36015473444404 0
4.91004520636954 1
5.05259595312377 1
5.01788521020918 1
4.80457405275084 1
4.84014737328903 1
5.39915236594978 0
4.90289393647594 1
4.82174134224207 1
5.08170705122259 1
4.88293172003512 1
4.96988237488699 1
5.08486779457061 1
4.64553208866533 0
5.17237232426478 1
5.39085334569678 0
4.70295687684938 1
4.88750843036098 1
5.06969339697516 1
4.98746652566266 1
5.24371362545751 1
4.76393322568399 1
4.84723642744747 1
4.90225315970142 1
4.70429625731943 1
5.21173788253915 1
5.00768031815343 1
5.02814589087892 1
4.99254869126555 1
4.98447942337762 1
4.93724373281549 1
5.02243656534596 1
5.05013860938574 1
5.2296613099186 1
4.96305516747956 1
4.8220146113636 1
5.1949570792239 1
4.81051937750951 1
5.23158811727932 1
4.74010770793944 1
5.15283970727383 1
5.03089700985171 1
5.04181982601306 1
5.17080138889137 1
4.91052462384724 1
5.10382506828098 1
5.00355440744143 1
5.05253348283016 1
4.83438672149885 1
4.69083351014947 1
4.5728386585185 1
5.26981220000259 1
4.97011242708682 1
5.08587795568446 1
4.94300002457371 1
4.97065414912014 1
5.01806703631217 1
5.01631775729987 1
4.83312567863334 1
5.11086546517751 1
4.54179425031986 0
5.34474626180644 1
5.15152644303362 1
5.1009864575704 1
5.13160303962288 1
5.22183474657916 1
4.84133075530992 1
5.25497047688399 1
4.71126736201681 1
5.13266366860031 1
5.17555131250159 1
5.23014886305344 1
4.87332463545004 1
5.10424985652463 1
5.00547854213756 1
5.01071789529772 1
5.17744383694665 1
5.18987381664205 1
4.93337485057329 1
5.32379780034556 0
4.90486753178989 1
5.07931627744989 1
4.83240390303884 1
5.10605360458411 1
4.91065225482597 1
4.79496974115078 1
4.92362449070312 1
5.04387592096259 1
5.27830451272472 1
4.95005066056115 1
5.0186982893702 1
5.09432409146479 1
4.70057088834044 1
4.93773004915796 1
5.18761284968888 1
5.12001319034897 1
4.73229369985939 1
5.17581673271524 1
5.23455495400668 1
4.90399927006813 1
5.15650903309292 1
4.93357688094522 1
5.14568076045536 1
5.32657353822805 1
5.31455126150039 1
4.98228049948642 1
5.31922230233477 1
4.95527425017793 1
5.28232943340016 1
5.18636557161367 1
4.87492680097474 1
5.03634417084748 1
5.00526530106825 1
5.05899052370157 1
5.1385843879913 1
4.88481731893598 1
4.98562650463685 1
5.16503484704687 1
4.94132194156522 1
5.34462351638361 0
5.08681041567629 1
4.66178890515266 1
4.88864143787914 1
5.11096043191405 1
4.9048132834237 1
4.59733215444421 1
4.73537857827702 1
4.85581233188556 1
4.74820182857026 0
4.92528939972703 1
5.21201701284213 1
4.70109527075855 0
4.64364920195375 1
4.91675091431203 1
5.02843719304167 1
5.08706822412099 1
5.13113439215403 1
5.02153746434964 1
5.09692187301995 1
4.85990465300658 1
5.05236550397813 1
4.91644560393634 1
5.32226513688078 0
5.01924327075776 1
5.03287015084575 1
4.93995686823762 1
4.48291108302094 0
5.06098211860842 1
4.84390555390468 1
4.97123371015829 1
5.10404286590761 1
4.80235232151542 1
5.0786854847867 1
4.82980745640964 1
4.79026240680195 1
4.83678564208945 1
5.10308127814383 1
5.20599068350725 1
4.87208872270173 1
4.70659045308818 0
5.21308643720477 1
5.28468928271163 1
4.9511018431023 1
4.7788435919016 1
5.0067748072825 1
5.24763451103337 1
5.29472531996134 1
4.73616469015495 1
4.93237552928655 1
5.28739614402596 1
5.19710771260668 1
4.91397780817038 1
4.60308025644315 0
4.70918123474488 1
5.1259272210486 1
4.96628079227298 1
5.00736905207697 1
5.30207046240144 1
5.12081510329266 1
5.12467444146986 1
5.12211050494454 1
4.54417678437977 0
5.02918939396702 1
4.68237718735676 1
5.21290861960355 1
5.16942114355944 1
4.90648449005105 1
5.1546493341673 1
4.8779737662397 1
4.83971871284558 1
4.73327631214025 1
5.26303649601318 1
5.10956684394929 1
5.00507229710075 1
4.87960746381652 1
4.75836607729555 1
5.33502778428328 1
4.86582544027059 1
4.64939287495425 0
4.87016883646735 1
4.99650690532724 1
4.98733924577413 1
5.25917104801058 1
5.12732552898972 1
5.19057647205899 1
5.16925787606559 1
5.05635637668697 1
5.24251200851851 1
4.85637866550229 1
5.10541508466117 1
4.88325287605145 1
4.58246767188237 1
4.87920082281973 1
4.85475183435119 1
5.12767068120395 1
4.84795348796604 1
5.09257917297214 1
4.75654266321202 1
5.00196793473982 1
5.07774459506168 1
5.02953864913163 1
4.95184532774091 1
4.97627990033296 1
4.69654153581431 1
5.07291718636689 1
4.90909021331149 1
5.13973489291194 1
4.86136454963818 1
4.95980224539359 1
4.98265923374987 1
4.85734382843515 1
5.08916080089621 1
5.21398159898834 0
4.81858232232948 1
4.72547312024347 0
5.09492885882856 1
5.33666823575049 1
5.38175751431943 1
5.13127894044278 1
4.85398300743797 1
4.63886956531343 1
5.0000740529915 1
4.97349224579862 1
5.23814586534149 1
4.73014364679129 1
4.841416562076 1
4.93259669785884 1
5.05332412936297 1
5.10686671610377 1
5.05591410509156 1
5.16022929096581 1
5.01530505588571 1
5.10176705704398 1
5.18833221952119 1
5.17033349463466 1
5.09549636189226 1
5.06884822915834 1
4.68412868679894 1
5.16561131168928 1
5.20182221463488 1
5.02413769013682 1
5.26917697085712 1
5.21786386741954 1
5.36947920212689 1
5.30421335148083 0
5.15015099318387 1
4.98881617885579 1
5.20866230090504 1
5.03871573864928 1
4.96063156632381 1
5.07140841607712 1
5.44719094990601 0
5.01818835081686 1
5.00760828329399 1
5.12849444184155 1
4.70105505877988 0
5.04767954821388 1
5.36265570154717 1
5.3770981449134 1
5.00954615877274 1
5.03586010107277 1
4.96040805218683 1
5.07226237375317 1
4.98284304785421 1
4.97412753029547 1
4.57983089404874 1
4.9222749200748 1
5.22004371924371 1
4.69832656960301 1
5.27503562972928 0
5.16026542554432 1
4.98423312292644 1
5.08323560174486 1
5.06384918668792 1
4.9923394722537 1
4.97625857577913 1
5.35598420523067 0
4.92706777144447 1
5.01930767217975 1
5.215266888356 1
4.92617691800293 1
5.28869166923371 1
5.03176760656373 1
5.49043913269671 0
4.97763147628765 1
4.91260264442394 1
5.27546046833232 1
4.95740731142012 1
4.69887180638586 0
5.14107502945945 1
5.18654907564344 1
4.88935924945159 1
4.85155781153929 1
4.99251663271198 1
4.91784031113292 1
5.09755463956145 1
4.84528949206168 1
4.78576395874678 1
5.12473889374211 1
5.12208296721109 1
4.9671870406304 1
4.94201831435664 1
4.72361372229664 1
5.29264867183133 1
4.85928602057846 1
5.23254467762136 1
5.37849860873746 1
5.19205381495631 1
4.7715059934668 1
5.06173472086484 1
5.16038844660121 1
5.17462379627072 1
4.80167380576037 1
5.06848937020706 1
4.56014538079534 0
4.78523357406329 1
5.27482239103989 1
5.07588509767091 1
4.97629385496712 1
5.00729236323128 1
5.80388143009891 0
4.83031226987069 1
5.15207905976525 1
5.01436105045366 1
5.07004942307635 1
4.87665206412645 1
4.49783003851999 0
5.14798908870808 1
4.94143347706305 1
5.24748924723795 1
4.93802232195501 1
4.96674946249366 1
4.82494744564324 1
4.9438579113893 1
4.88233057047939 1
4.98605322445718 1
4.81477912870796 1
5.1764866697252 1
5.209432312662 1
4.94380628685159 1
4.97430093818199 1
5.1397137401229 1
4.68858090029213 1
4.97078153297237 1
5.21566129102427 1
5.14804214007364 1
4.75439925724803 1
4.86719779173949 1
4.91153507154222 1
4.67744633637456 1
4.76846021073348 1
4.69876510531176 1
5.03296744310012 1
4.8012914915352 1
4.77363163568398 1
5.5375026296063 0
5.1443311485079 1
5.0387138276055 1
4.97014180257453 1
5.17008846224282 1
5.14316925254121 1
5.05541248160722 1
4.8203306347063 1
5.0853646903616 1
4.79557105436913 1
5.18178544203318 1
4.61816715421511 1
4.92610652403722 1
4.99564844643924 1
5.17045742817775 1
4.75840090546845 1
5.23446735578658 1
4.90771769932734 1
4.9314239944664 1
5.35127616339132 1
4.8608553103383 1
4.7793633084052 1
5.08647357510185 1
5.11140219783806 1
4.95466148897266 1
5.25335393790365 1
4.98485721314127 1
5.02433448690311 1
4.91065805123784 1
5.06131548799323 1
5.10951674767832 1
5.06514996801438 1
4.85445372042512 1
5.0785308478838 1
4.77955822420829 1
4.75667932338695 1
5.00922517122626 1
5.05339429940569 1
4.58037663575724 0
4.8226485703752 1
4.80009959545478 1
4.84405046919127 1
5.26870093969389 1
4.63853562671529 1
4.85557210174831 1
4.86555619770793 1
5.17071537677105 1
5.03607262801533 1
4.66684224434149 0
4.99149142588386 1
5.01270405937807 1
5.05379349695957 1
4.6276477950994 1
5.12834575654856 1
4.8545627044955 1
4.98147305065068 1
5.25489326127171 1
4.88803236658023 1
4.86790928104927 1
5.06261096182279 1
4.84318612641291 1
5.00372058724253 1
4.97130874318828 1
4.90691430459825 1
5.03722307265229 1
4.99407985109419 1
5.07433342168278 1
4.98406499649711 1
4.47632717989691 0
4.83291974852243 1
4.79909341761609 1
4.67427161011005 1
5.02857247489676 1
4.49270650173984 0
4.96021669047354 1
4.97306343335869 1
4.72059101478588 1
5.56067207697289 0
4.94102330894562 1
4.88050935906173 1
4.97618544957675 1
4.64710836070411 0
5.39565428046529 0
5.05685638878339 1
5.1445341173177 1
5.5019424271875 0
5.14192780576236 1
5.11760059606473 1
5.00705011335159 1
5.36498390240059 0
4.94325341697943 1
4.67936274895527 0
4.98050896406566 1
5.00605051160904 1
4.96974103036848 1
4.86879052860477 1
5.07643105111701 1
5.22294730403524 1
4.95206130270458 1
4.98057920480531 1
4.97223013579803 1
5.02122660655442 1
4.96226674919293 1
5.06550394324985 1
4.84605554784554 1
5.17230514957329 1
4.79074459181876 1
4.56470369243459 1
5.04829245624428 1
5.4268323245499 1
4.91514492736569 1
5.17959700063239 1
4.7709489902765 1
4.99079649079392 1
5.3141815186557 1
4.65791851786413 0
4.88257420171049 1
4.63427627139586 0
4.65978154925264 1
4.79137972810485 1
5.00133873991607 1
4.95226736206392 1
4.91528662891091 1
5.43300853505193 0
5.19859009126884 1
5.23291623698427 1
4.99130243482837 1
5.07796980923648 1
5.13458390466512 1
5.04194477617983 1
5.28358260646757 1
4.74961399835711 1
5.32765584300862 1
5.38090472332038 0
4.97655828430066 1
4.83670962845042 1
5.05747634790404 1
5.1187905674504 1
5.06748888728569 1
4.84976951029152 1
4.93704724862426 1
4.95877506436714 1
5.0202578195649 1
4.89086981018228 1
5.13723721290643 1
4.6689706007967 0
4.88073872253462 1
5.12512893936117 1
4.89071090501767 1
4.98914258876001 1
5.05254158476009 1
5.29174686971733 1
5.03214976966745 1
5.19113286431197 1
5.23409330416617 1
5.16239318290583 0
5.07774352899403 1
5.03986745432681 1
4.98318933075777 1
4.95446836197548 1
4.8045626775959 1
4.71775194382128 1
4.78074500825688 1
4.99714966273472 1
5.18505396295224 1
4.67143798491726 0
5.09694834471179 1
5.01201466977983 1
4.84204337986831 1
4.96879469334504 1
5.03702636807865 1
5.20650188223172 1
5.05984437357741 1
5.48638741747595 1
4.96239299164716 1
4.94261894642869 1
5.15183464885083 1
4.65529604858123 0
4.86614962321289 1
5.45854640864439 1
4.87838075165627 1
5.24054575275094 1
4.94704316225445 1
5.08257932483645 1
5.04190786186057 1
4.95764724074533 1
5.00453558379149 1
5.0177006558405 1
5.12175953766883 1
4.82563030935875 1
4.75739829559139 1
5.06925299738169 1
4.82746229765325 1
4.90087983869104 1
5.08833625634642 1
5.0578788787369 1
4.7858036743957 1
4.90665498988212 1
5.16779713361507 1
5.08756451498785 1
5.04912797639786 1
5.02255223279654 1
5.17858101421948 1
4.90282528692124 1
4.92772074616173 1
4.86360028819875 1
4.96564301427118 1
5.15027301102954 1
4.46341545321462 0
5.01979813520996 1
4.76711110625161 1
5.23699342012269 1
5.25920490192954 1
5.06853328401816 1
4.50401670442987 0
4.87867444195879 1
5.01634106382603 1
4.95757070978535 1
4.89774735378973 1
4.9242586918955 1
4.98634259270509 1
5.33384800155375 1
5.1587681330291 1
5.21734655352901 1
4.62503946452293 0
4.92185623485603 1
5.22397945940601 1
5.20776265741052 1
5.0066773316145 1
4.88308001900316 1
5.32068444722072 1
4.97613649053839 1
5.14614550098188 1
4.80759869786076 1
5.01866241929071 1
5.08073632888621 1
4.95834568250632 1
5.04602675527053 1
4.9363841880344 1
4.97326964368233 1
5.08620898690059 1
5.01645904915221 1
4.96704263006731 1
4.85738373236195 1
4.76359380669849 1
4.74250620496945 1
5.56462193542872 0
5.06753781487826 1
5.19283843951847 1
5.14123748377046 1
5.03500117401428 1
4.46240998978029 0
5.24921773499162 0
5.00632722192169 1
5.2711594732306 1
4.79992565190343 1
5.05736758329822 1
4.81482593805722 1
4.79706880231762 1
5.03453442495452 1
5.17928595546325 1
4.68909571774181 1
5.21571124565137 1
5.04208535974681 1
5.22935808187218 1
5.1841074594838 1
5.23752572404901 1
5.12835530840926 1
4.89100964679547 1
5.54683787819948 0
4.99478327997456 1
4.84385511691 1
5.17767861860163 1
5.23158122592838 1
4.95289050310117 1
4.77180224179358 1
4.91793036788187 1
4.61042653123393 1
4.9623326257706 1
5.15870384775924 1
4.97412787960593 1
5.18070002900192 1
5.20330901486639 1
4.99999735964632 1
4.88409161795567 1
4.92115891093586 1
5.25157574993939 1
5.19233004215995 1
5.13533908600701 1
4.72980939883369 1
4.71418241170094 0
5.06098519643272 1
5.06620613482282 1
4.82004108463663 1
4.94338743737166 1
4.90379322515513 1
4.65487967390839 1
4.98957829490921 1
4.66677471239874 1
4.83718852022729 1
5.17500652117107 1
4.78415207415874 0
4.82080925141023 1
4.94037839533574 1
5.28180903238906 1
5.07073153143991 1
4.77965350459917 1
5.08325545046535 1
4.70874377558622 1
4.91335903904061 1
4.82428536929631 1
4.50868017624005 0
5.27949353624377 0
5.15548618323099 1
4.95790170338485 1
4.85042819837603 1
5.12488475108509 1
5.2621182115799 0
5.05319947862941 1
5.06460147296584 1
4.94369527828959 1
5.02976632432124 1
5.10790460562887 1
4.98501904479335 1
4.76907299936596 1
4.71227131488985 1
5.15987040959928 1
5.10469301454032 1
4.73505838350211 1
5.08977810987332 1
4.98567251223201 1
4.80998814932121 1
5.12341924384612 1
5.32330438762325 1
4.71697691328517 1
5.08333939036897 1
5.01854422275435 1
4.91501144181167 1
5.18272496817298 1
5.03318957829984 1
4.91818994965653 1
5.08501193917505 1
4.99919283103278 1
5.55024330467355 0
5.29751105555428 1
4.75124978231571 1
4.9739883117285 1
4.66094862941579 1
5.12970828529148 1
4.92777884938922 1
5.19664280935316 1
4.41577358740701 0
4.94386557312246 1
5.09391089647916 1
5.12272039047949 1
5.05369189512994 1
4.82820324854534 1
5.04676142445035 1
4.84590200343663 1
4.89583824270032 1
5.02929875037105 1
5.00967725159364 1
5.02332701673823 1
5.4054688433566 1
4.97170674480975 1
5.04047982756729 1
5.23855610352424 1
5.02553850753662 1
5.20360944722324 1
5.222838816197 1
4.73075190831418 1
5.16083210147499 1
4.52885005567686 0
4.76893852169665 1
5.24928153704535 1
5.04754982442766 1
5.13168623602802 1
4.81361767159621 1
4.93551614826188 1
4.93824206904344 1
4.9667650944163 1
5.11317616572245 1
5.07196197867909 1
4.97096261755144 1
5.00496105416111 1
5.33411956862911 0
4.84764210136994 1
5.20312994469274 1
4.97789179781509 1
4.76059129373498 1
5.01677833498968 1
4.3902284324358 0
5.16986439080375 1
5.39194848992093 0
5.05107727660928 1
4.89800003440951 1
5.17872180066812 1
5.24060236025384 1
4.94299211798716 1
5.01244639942898 1
4.94148086540774 1
5.28355963786671 1
5.3267366543352 1
4.90664561738656 1
4.9763445966342 1
4.75857360004366 1
5.02879273778121 1
5.09796459747725 1
4.71076077748041 0
5.32429559280748 1
5.24667604891476 1
4.95017373225545 1
4.93886994216113 1
4.9716251743554 1
5.13348366528326 1
5.04453134028203 1
4.87720036351799 1
5.05187515645019 1
4.95651226845731 1
5.30235764483046 0
4.86232793033201 1
5.30211677411592 0
4.91207446083655 1
5.0842165117387 1
4.8355767124895 1
5.38206768959271 0
4.9391594721829 1
5.06790489401563 1
4.76997594579157 1
5.16189885458776 1
5.07956450671659 1
5.00016822838646 1
4.88462580104296 1
5.26811272426182 1
5.11359734577781 1
4.68436901075697 1
5.11571133033764 1
4.95910346504678 1
5.10575508027037 1
4.74565484078748 1
5.01804618237655 1
4.91765565040575 1
5.08707608063345 1
5.01311406270283 1
5.15691898953283 1
4.79656160553517 1
5.21357874367852 1
4.73234482906434 1
4.81365609665401 1
5.2588651337773 1
4.96215652721381 1
4.94086760711357 1
5.04055511683349 1
4.93598910453925 1
5.28574256260841 0
5.1846722280581 1
5.17032985051176 1
4.94570048115398 1
4.8892268006838 1
4.73694891015143 1
5.26861427641284 1
4.96612985117591 1
4.82692175077503 1
5.03027258095676 1
4.89507217113346 1
4.8918672170528 1
4.78409826981443 1
4.84503529318759 1
5.20590695725406 1
4.84475677062997 1
4.85939831101798 1
5.3197180773098 0
4.81951697922894 1
4.63168781874028 1
5.14977105837023 1
5.17340513917106 1
5.16067458840008 1
4.90440141962461 1
4.79105950107934 1
4.9114299227544 1
5.09304433522733 1
4.78788689911665 1
4.88457294662777 1
5.18197548867446 1
4.89239924843773 1
5.198276516074 1
5.04554302985274 1
4.9928068748205 1
4.86028758604414 1
4.94812779522149 1
4.9531230302049 1
5.11485578894794 1
5.3808719037278 1
5.14956169410423 1
4.91262307851086 1
5.03906463455676 1
5.25686039750539 1
4.85685899212285 1
4.77523869405852 1
5.07280338591774 1
5.06613686938545 1
5.02777926067758 1
4.90839043244446 1
5.28898224840767 1
4.9784676049924 1
5.42252693960224 0
5.28679841983708 1
4.93527682399093 1
4.89568655124849 1
4.80935399662908 1
5.37526949411353 1
5.0423275312135 1
5.07935141161286 1
4.96137916445992 1
5.16522361493955 1
4.80992025973039 1
5.00850277243339 1
5.07054537707122 1
4.92706533646786 1
5.2169818313445 1
5.05921989632466 1
5.02949499701308 1
5.32003473144862 1
5.13818901460066 1
4.94724179480875 1
4.82687812107508 1
4.96576771457229 1
4.59792657280283 1
5.43168022740652 1
5.0014168289103 1
4.73277340689975 1
5.02055806571002 1
5.22828841983412 1
4.79289563435321 1
4.8104127181941 1
4.93076530214859 1
5.21933280816284 0
4.99130322023894 1
4.90643114365837 1
5.16747182041304 1
5.27378068783586 1
4.92877936293368 1
5.21704471172215 1
5.39803437808574 0
4.91097770059628 1
5.24151647908002 1
5.27062447577546 1
4.91590045246919 1
5.21918283753571 1
4.74300056661414 1
5.11606606099571 1
5.04160138084335 1
5.02424779062817 1
5.16355491689186 1
4.61792853071708 0
4.86229826676006 1
4.68362292796918 0
5.12650540545433 1
4.96451898263753 1
4.64482886368637 1
5.20599092969931 1
5.49551788612689 1
5.09625239115084 1
5.14265414630349 1
5.38863239118624 0
5.13158316635585 1
4.72404171006521 1
5.08720418541709 1
4.570388461067 0
4.89997668481838 1
5.04053492436096 1
5.27878235098519 1
5.28532230838752 1
4.80026665611268 1
5.08969237307896 1
4.86647483129686 1
5.14519591106163 1
4.84869972938642 1
4.94564254400948 1
4.66773632805443 1
4.97643867682228 1
4.96104880026829 1
4.97709353914939 1
5.36369089138127 0
4.50619133012391 0
5.0576843418217 1
5.41013343824193 0
5.17993249542795 1
5.15565620662624 1
4.77761727132521 1
5.10126215202708 1
4.87323546361934 1
4.75970797567199 1
5.12410897623334 1
5.01936113003114 1
5.16707162925546 1
4.9639641008267 1
5.09571420362047 1
4.83580703800487 1
4.99438329367986 1
4.98938500175126 1
5.18754811375995 1
5.09628883460399 1
4.93440108959444 1
4.93127316133556 1
5.06241086566745 1
5.35642231134554 0
4.76570331160681 1
4.78727984572149 1
5.09256568352832 1
4.8102638836174 1
4.97864695746536 1
5.15040785352389 1
4.82284957155978 1
4.83843826175207 1
5.11455437632647 1
5.1926255009994 1
5.27723201688307 1
5.21231736073411 1
4.67645488899155 0
4.75470656491196 1
4.8469950293027 1
4.79356127398277 1
5.03712100213169 1
5.11072384228234 1
4.57891455515436 0
5.02258125598876 1
5.28076890410449 1
4.92649086774264 1
5.00889882866036 1
5.12954999883396 1
4.73489505753493 1
4.94185596891336 1
5.0087238678267 1
4.96384318700097 1
5.15784917231485 1
5.27611240131669 1
5.30675866287276 1
5.37904567624077 0
4.8065616352332 1
5.26845194178224 1
4.81844251727296 1
4.93010052910473 1
4.84441030478943 1
4.99668797554204 1
5.37564819479429 0
4.85344463962415 1
4.92714322789198 1
4.98822291861152 1
5.11469930247603 1
5.2135444247784 1
4.92675593899936 1
4.962647768736 1
4.95571272397231 1
4.9713971339491 1
5.16494274079147 1
5.124325061118 1
4.65674460361952 1
4.80486513211584 1
5.14937071133158 1
5.02777215042341 1
4.87385415313668 1
5.238861233072 0
4.86166969103957 1
4.94511077314078 1
4.8612065572211 1
5.22989137845207 1
4.79522019062976 1
4.82436934927708 1
5.05492875967278 1
4.76498405311376 1
5.17794055455861 1
5.1463781055437 1
5.16597419340985 1
4.90851158569437 1
4.87908252244386 1
5.25152217949345 0
5.10495244830141 1
4.85761068178303 1
4.86465919359629 1
4.9078558067961 1
4.90593366227193 1
4.91760887343252 1
4.55657268875405 0
4.92246929810422 1
5.0363729241712 1
5.01570043636099 1
5.06951251929068 1
4.946431701983 1
5.12879176404925 1
4.87922718611219 1
5.19334868842738 1
4.78068988885346 1
5.00695933894961 1
5.37223858368129 0
4.89752602177585 1
5.26108107604479 0
4.84470740659498 1
5.40804624023136 0
4.98302779134681 1
5.25825360978296 0
5.1452569270698 1
4.73330912003583 1
5.17024735369497 1
4.8158843442569 1
4.96824356740828 1
5.09934472991566 1
5.02255768281116 1
5.10387361296695 1
4.66420173981323 1
5.20471068198079 1
4.78951489700801 1
5.15820530828743 1
5.18260708753614 0
4.78027999149301 1
5.00965302459676 1
5.09571462416764 1
4.57672111003808 1
4.9249463418612 1
4.93174333235739 1
5.27803319115443 0
4.88389997180632 1
4.65265077697723 1
4.82727289018304 1
4.74475262623526 1
5.07821345980356 1
5.07556526023285 1
5.1929107913695 1
4.87492298598891 1
5.09840954567064 1
4.68206875343839 0
4.58385596705115 1
4.92220354766086 1
4.79818310844766 1
5.15262896932659 1
5.233257526206 1
5.31873102911809 1
5.0957568425416 1
4.90010164410652 1
4.75525692170217 1
5.1290671030729 1
4.96884939099565 1
4.97779866288178 1
4.93113634827918 1
4.71724669299088 1
5.18374152266543 1
5.06842392698132 1
4.66607659598792 0
5.20720255350256 1
4.56656128918074 0
5.06679939998777 1
4.71108587660432 1
4.8310310342937 1
4.84827323680488 1
4.76815801572403 1
5.19215061603339 1
4.85072205136071 1
5.17862252289537 1
4.95058912063373 1
4.8697518551264 1
4.96703065730426 1
4.96686823751391 1
5.04615975744502 1
4.96823005062126 1
4.67554663684924 1
4.5990140663637 1
4.84249496732538 1
5.10678198780207 1
4.62200741444969 0
4.8234681430713 1
4.8242798806866 1
5.10787076894104 1
4.99416152538464 1
5.0943908540741 1
4.9973100756499 1
4.74866570307401 1
4.84575603889669 1
5.25365329793407 1
5.01782165707365 1
4.72002608996048 1
5.05524605474617 1
4.99381732484473 1
4.95332464164729 1
4.94629820840364 1
4.9037279259871 1
4.85533674520506 1
4.8921303487267 1
4.91567979548519 1
5.15385815663508 1
5.24658132725222 1
5.04251687340768 1
4.75075008726056 0
5.39171792259605 0
4.78537966570533 1
5.08870113577129 1
4.75055861451502 1
5.04472098687669 1
4.86254405765269 1
4.93535320873682 1
5.05739314363679 1
5.09167653609575 1
4.87787009118283 1
5.07280171962769 1
5.17036365968601 1
5.50646563651494 0
5.10556851380721 1
5.14234797513628 1
4.94975950335733 1
5.30661660180443 1
5.1873308782876 1
4.96473706292254 1
4.72479048108594 0
5.16504113616241 1
4.78856971169268 1
4.97960286086533 1
4.76163431775912 1
5.11137332255863 1
4.9809166666349 1
5.50413789628827 0
4.9938814730268 1
4.98318695684834 1
4.74649097217399 1
4.97912674125899 1
4.94412277060791 1
4.93970102031712 1
5.06892269243289 1
5.17738135092871 1
5.16439660446184 1
4.85098972517929 1
4.90378123490814 1
5.04040977576755 1
5.06246614506946 1
5.08725098570413 1
5.12327782202467 1
5.00788204854026 1
5.16976552126572 1
5.11053160339292 1
4.8379613292643 1
4.98049362694035 1
5.47669329421092 0
4.9365819650092 1
5.38579474307765 0
5.01327929869682 1
5.01309152036906 1
5.16879061166459 1
5.02745710521079 1
4.76497721860526 1
5.37224944948831 0
4.95027639223377 1
5.07673587584191 1
5.290438612582 0
5.01805339224633 1
5.22376760078933 1
5.06350975883287 1
5.12068847322358 1
5.06643787768401 1
5.49705819243632 1
4.92173283005963 1
4.92858681218642 1
5.22623050722506 1
4.61853545777095 0
5.01008398085422 1
5.11250010300308 1
4.93803343882797 1
5.11629434221379 1
5.21670687810263 1
4.7324100818719 1
5.01997754475962 1
4.98728622821038 1
4.93539829520687 1
4.7782101578229 1
5.13007727895806 1
4.81168210190083 1
5.11066196298677 1
4.65511685752223 1
5.04938249375017 1
5.03565620646517 1
5.12188459498284 1
4.94694583699264 1
4.77261362045527 1
5.1427527655939 1
5.41498679721979 0
5.05458693112487 1
5.25489352319876 1
4.71503750326357 1
5.24254103580113 1
5.29805985521355 1
4.80840525225864 1
5.01550764895863 1
5.15286781823847 1
4.96868433206501 1
4.52065776571245 0
5.06270056375843 1
4.99934306804682 1
5.28629845134588 1
5.42897653676399 1
5.14996927201076 1
5.20191241374037 1
4.90206109295293 1
4.86575328721712 1
4.8221910143689 1
4.95767890934585 1
4.92243345283156 1
5.27072363834076 1
4.6995526085995 1
5.22022523146526 1
5.24254444504991 0
5.38288960758297 0
4.96748467919904 1
4.87109789755917 1
4.93410583014565 1
5.44465454758406 0
5.22387677973304 1
4.9922159497347 1
4.77601912646394 1
5.00729652913639 1
5.40303202539931 0
4.88620609729279 1
4.90494106864463 1
4.61091916520756 1
4.95192073438564 1
4.68520062220731 1
5.10603130443061 1
4.79797857193415 1
4.85078892267049 1
4.82225855365457 1
4.99445754801237 1
5.10356839794301 1
4.90084889213108 1
5.11334937854564 1
4.82828457362684 1
4.85965792944376 1
5.04032849835332 1
4.99257390735378 1
5.05430233459251 1
5.04912398604233 1
4.99883753604191 1
5.47110686575575 0
4.7119621434441 1
5.01714085770805 1
5.20488301079823 1
5.15394752929328 1
4.82245526147724 1
4.86505778127646 1
4.8544425629246 1
5.21139490743261 1
5.06137638113342 1
5.04132026811942 1
5.04065901255506 1
5.08498372064419 1
4.89103373094675 1
4.89058250602346 1
5.10724083664711 1
4.97401644529681 1
4.76184888095217 1
5.07497062973239 1
4.94443620799306 1
4.87934999484401 1
4.99870958798305 1
4.98753867119238 1
4.98718639116639 1
5.1448703242993 1
5.03764947478228 1
5.02788067792083 1
4.97606013334111 1
4.71189122436081 1
4.76485602925158 1
4.84416224187484 1
5.36766246780355 0
4.9944673806772 1
5.19398736196058 1
4.67840009571131 1
4.88405604209767 1
5.13451400795674 1
5.04494418016125 1
5.19371446900185 1
5.08083168822816 1
5.10528233595043 1
5.00599688130132 1
5.05952924401894 1
4.7420692244971 1
5.28818432972135 1
5.07494348662526 1
4.93519541630056 1
4.85220413394771 1
5.467169934323 0
4.96793334521071 1
4.64668990351841 1
5.02380612921051 1
4.54793546833876 0
5.01185405914391 1
4.93778951270593 1
5.13904534173956 1
5.08352336782842 1
4.90862019405373 1
4.71124680926949 1
5.25668075774046 1
4.92278771880945 1
5.22506068791273 0
5.08572445612512 1
4.91150003170445 1
4.83257479216033 1
5.14044409529289 1
5.13657199720149 1
4.94361609500486 1
5.48557683700701 0
4.93435052173518 1
5.01502315350951 1
5.08418271650392 1
4.96930566539172 1
4.9633859165615 1
4.6047343165283 1
4.94789097942401 1
5.20410539959779 1
5.09089286915149 1
4.75628890073123 1
5.11629031254015 1
4.82421494375104 1
4.91796732826389 1
4.80526688732706 1
5.17531912692181 1
5.07057806555361 1
4.95404206947681 1
5.03844304881545 1
5.26184598466457 1
4.43458532404933 0
5.11121415857667 1
4.94811963508253 1
5.53146801920014 1
5.12901655013327 1
4.75608283561194 1
5.00331246958904 1
4.5572355429966 0
4.89278265758601 1
5.08609608939624 1
5.00334037691057 1
4.99516024478901 1
5.12227996997573 1
5.2278443923924 1
4.97760981338037 1
4.74012259483741 1
4.97991934655152 1
4.8303762781073 1
4.8099160935211 1
5.0773368707348 1
4.94568146921113 1
4.9012141060217 1
5.41868959809981 0
5.02697828038294 1
5.11039432074922 1
4.86404393140986 1
4.75871373067942 1
4.97684277887382 1
4.85746734095174 1
4.79530395198102 1
5.25636545684674 1
5.12394162614868 1
4.99712567833168 1
5.06930633997945 1
4.73687915647799 0
5.00050337370804 1
5.29491410944735 1
4.66585105325801 1
4.80384910021485 1
5.09577885142482 1
4.91550075248035 1
5.25146311342576 1
4.94617725395144 1
4.72039222893176 0
5.06154573259202 1
4.87968330156938 1
5.14261986999412 1
4.98919892850032 1
5.18818963911353 1
5.07791770690014 1
4.75604742284971 1
5.18621548387175 1
4.99176275118747 1
4.65692462801818 1
5.45025591951887 0
4.92389058482245 1
5.20042513103054 1
4.93238317338134 1
4.93889342523636 1
4.89480226601184 1
4.77965284521547 1
5.06924757153636 1
4.99074285663734 1
5.055242240357 1
4.84608648790274 1
5.13220864776787 1
5.21804274810228 1
4.7323808981041 1
4.89848141262441 1
4.66252156677059 0
4.83791881175434 1
4.81863854350996 1
5.10460919031328 1
5.01186519836206 1
5.00613564294545 1
4.88058110680068 1
5.08541152376947 1
4.92367160200366 1
4.73127304180171 1
4.86382089451972 1
4.88765622300303 1
5.11295583345626 1
4.78346631522411 1
4.78337391743623 1
5.102035293302 1
5.10724877853469 1
4.80416444824269 1
5.13991220176406 1
5.54934537372405 0
5.21190118607331 0
4.69877903822301 0
5.22206165693984 1
4.94822545308515 1
5.14249282411628 1
4.9885399382766 1
4.980504152477 1
5.10337474888829 1
4.7095909647407 1
4.87567490543965 1
5.31822182711257 1
4.9946372430439 1
4.95913851177281 1
4.94189592110059 1
4.68425352231427 1
5.11768410538904 1
5.56959454976456 0
5.03321841448267 1
4.68790399506707 1
5.06793990399915 1
5.2335835729725 0
5.20437835535513 1
5.0398287374694 1
4.81872683358093 1
5.04685420188604 1
5.11159832107321 1
4.97393529689267 1
4.81057145990679 1
4.63039984799311 1
4.94711065739325 1
5.01609426432491 1
4.89444549913673 1
4.64006209245557 0
5.12293598698274 1
4.6285942441977 1
4.81280039629541 1
5.1954661808319 1
5.07562895705148 1
5.03656439126764 1
4.88235435018148 1
4.72840923248476 1
5.03156579563384 1
5.42006037220123 0
4.70772973852322 1
5.08694294661675 1
5.18422796906204 1
5.2116950705968 1
5.06052689165032 1
4.72066351234127 1
4.9432412457589 1
5.12735479037458 1
4.82780033028774 1
5.37551751885885 0
4.97022510490357 1
5.21099426883391 1
4.5960434669711 1
4.95673714922777 1
5.1269972759468 1
4.86341782309893 1
5.24926067851195 0
5.17287415179625 1
5.04061916086448 1
5.11110018373589 1
5.12317403646989 1
5.09626737655114 1
5.10099191692015 1
4.89604041743139 1
4.9845007721165 1
4.99801242907681 1
5.23212756175491 1
4.80216316965568 1
4.63411217926692 1
5.00036608992501 1
4.92802948358304 1
4.86960267388134 1
5.04008469337067 1
5.10925645040904 1
5.11147641272777 1
5.088692379646 1
5.01976518819161 1
4.8347850351401 1
5.07827792153951 1
4.86378609264301 1
5.14374449660809 1
5.16524504266498 1
4.95871398714885 1
5.08395900495446 1
4.73770789106178 1
5.02086294810998 1
5.18596160754708 1
5.06247979556145 1
4.9071628569974 1
4.9666184384501 1
4.90068769676244 1
4.59794448599375 0
4.79493499979487 1
4.87265327737107 1
4.66046111903703 1
4.85174899254945 1
4.81042181929093 1
5.34038001927626 0
5.12145631286583 1
4.81471960975643 1
4.5918287628198 1
5.44872232684552 0
4.82494306169653 1
4.86623379565646 1
5.0025610847252 1
4.74977378751433 1
4.7948696198127 1
5.2171531297891 1
4.94254389714456 1
5.08360181058378 1
4.96343708328847 1
4.6591776196418 1
4.83441348106107 1
4.91668521261991 1
4.82970924367699 1
4.8489621027305 1
5.20216987382027 1
5.16258072256497 1
4.98500850328726 1
4.64552905857037 1
4.85344845393542 1
5.24307645729891 0
4.95721620607814 1
4.93425142762031 1
4.88733748838529 1
5.2351118895566 1
4.96128738140607 1
5.18090606350644 1
5.41951312035282 0
5.25980675849473 0
5.28209688248949 1
5.0223091917774 1
4.89370808504245 1
4.66455766702822 1
4.91230842322461 1
5.05497125989859 1
4.84115001377372 1
5.287541844233 1
5.18003752796002 1
5.05812120972713 1
4.94178740498105 1
5.2305898188657 1
5.1683869447877 1
4.95867348927443 1
5.21979661763027 1
4.77633953025016 1
5.28588398769413 1
