# Supplementary material for: Bias caused by sampling error in meta-analysis with small sample sizes
Source: PLoS One. 2018 Sep 13;13(9):e0204056. doi: 10.1371/journal.pone.0204056 (PMC6136825; doi:10.1371/journal.pone.0204056)
Supplement: S3 File — (ZIP) [file pone.0204056.s003.zip › results N = 10 delta = 5 tau = 0.5 sz = 20-30.txt]

"dl.delta" "dl.cp"
5.09519980993148 1
4.61393772279143 1
4.3832403104424 0
5.84826419202399 1
4.60540006301072 1
5.43267904560644 1
4.66498528579148 1
4.68902174046408 1
4.69706442136048 1
5.22999100587363 1
4.83669097821667 1
5.66835277558327 1
5.13554298530232 1
4.68341885623968 1
5.02832834443586 1
4.62111556641187 1
5.13032313772048 1
4.87420576212959 1
4.68593072322131 1
5.14600951597546 1
4.88268837978119 1
5.17707524462367 1
5.28419273949137 1
4.85513233841346 1
4.29032984318377 1
5.36380936564913 1
5.35878051993698 1
4.83877065660155 1
5.46451542296921 1
5.09889398523971 1
5.55314382726471 1
4.92598969635092 1
5.05135856120102 1
4.97021122708381 1
5.78083812184367 0
5.01621138629926 1
4.8718759387431 1
4.66017733316872 1
5.32137350349466 1
5.44012738965543 1
4.80596101250802 1
4.32599434114393 0
4.63759071336886 1
5.14834572709147 1
4.27272962717718 0
5.08914743742343 1
5.41421446186751 1
4.32325646617842 1
5.09850206472053 1
5.27238718728273 1
5.13910853493643 1
5.28848324354732 1
4.50958704601452 1
4.91732195381679 1
4.72626827375631 1
5.05848528400306 1
5.24118005599548 1
5.60202239346548 0
5.08261842327678 1
4.945658476701 1
4.73474022342639 1
4.75694875269992 1
4.0489560525406 0
4.94801145438803 1
4.25168068063403 0
4.74518422526393 1
5.65132924502017 1
4.94060837302362 1
5.19868105752321 1
4.37944232767042 1
5.14083741276107 1
5.27707786072797 1
5.57848601878407 1
4.63645096063425 1
5.06932749242066 1
4.44388975156357 1
5.1647631593838 1
5.32177304067185 1
5.29502580403585 1
4.38053239812488 1
5.53359006512275 1
4.70605528045802 1
4.93020961316675 1
4.33097324865224 1
5.19680096556034 1
4.81917018084542 1
4.93177904824871 1
5.28195031797959 1
4.94072564448386 1
5.07730429395422 1
4.74320714925368 1
4.6468735930721 1
5.10755099950205 1
4.87894818382173 1
4.28558166872848 1
4.74781529976362 1
4.24479587678582 1
5.08005917048225 1
4.46032566433555 1
4.95659506057454 1
5.12202205845924 1
5.48992204546869 1
5.16673470565982 1
4.71594069638535 1
5.31126057806985 1
4.70621068533353 1
4.69222341190045 1
4.92017237383025 1
4.85207361358022 1
4.63205428111382 1
5.28739121245666 1
5.17866003508877 1
4.4685673832376 1
5.05505709930457 1
5.18851861966031 1
5.29197275504936 1
5.35401012520677 1
5.22699205286263 1
5.16460479913578 1
4.63212551051411 1
5.16708953335577 1
4.63784324253068 1
4.93856492405942 1
4.6664532607751 1
4.75477920993523 1
5.46294054025522 1
5.03250830345418 1
4.25767526851176 0
5.21762634045264 1
5.22743364743609 1
4.88587457214123 1
5.84154140361601 0
5.49117024100564 1
4.76071020760361 1
4.81387469475693 1
5.00843502341 1
4.77313640776837 1
5.44147270017878 1
4.6174443831998 1
5.28563742391574 1
4.68264946826362 1
5.59553034372487 1
5.11717524771641 1
5.54112661890087 1
4.78982754706896 1
5.28018342432223 1
5.13252413926126 1
5.15919526128457 1
4.81242789095661 1
4.80948493838631 1
4.94242657155107 1
4.56866577028643 1
5.0846839158933 1
5.03336356162545 1
4.58486773101976 1
5.50941480713374 1
4.70627686894388 1
4.76345130547617 1
4.94460017778295 1
4.95956935719095 1
4.12705605196326 1
4.79399070364417 1
5.16704930658669 1
4.48695602513694 1
5.15170721953391 1
4.42069028214801 0
5.5239408955966 1
5.31212039793334 1
5.01985290526255 1
5.00914078645338 1
5.1041235475709 1
4.87411715232204 1
4.7872535498285 1
5.553046490329 0
6.05551901505352 0
5.33755412332053 1
4.65761583366799 1
5.27010741915787 1
4.88395762177529 1
4.07712574609917 0
4.6897765309773 1
4.98402930454654 1
4.86886625059342 1
4.8334868312536 1
4.99698918370387 1
5.41850805597273 1
5.14864775784825 1
5.26220233269359 1
5.8247019908497 0
5.12292880040689 1
4.65963538837556 1
4.77246585589507 1
5.01261599979973 1
5.54191473082626 0
4.94213921805698 1
5.55219627745867 0
4.51957385880486 1
5.02662562945794 1
5.1840706702777 1
5.66986518028988 1
4.69833301893226 1
4.69860302428729 1
5.24595289481794 1
5.43097732234621 1
5.42272472841089 1
5.61935511867634 1
4.747705620777 1
5.22703671285294 1
4.57563047882585 1
4.84934475536684 1
5.23487525790256 1
5.00845501389973 1
5.22697350755051 1
4.63885035416629 1
5.69176834023163 1
5.13860266005578 1
5.64092919389558 1
4.72971549263178 1
4.94662198845881 1
4.93317404094439 1
5.43465535685801 1
4.73757956301535 1
4.62202766187627 1
4.8476293055822 1
4.64121007158296 1
5.29678434844511 1
5.45443833928089 1
5.27581567552784 1
5.40395992341105 1
5.08807689858032 1
5.22841969597131 1
5.4300366263929 1
4.47347825002868 1
5.25963687707878 1
5.04128994196558 1
6.25646729254607 0
5.06466393030667 1
5.36874243779838 1
5.71977730558169 0
4.37219795973764 1
5.2328554120035 1
5.85745976867872 0
4.78251585390225 1
4.03936615242796 0
5.72954831389778 0
4.7629185672749 1
5.28812076113443 1
5.16696747782093 1
5.52084446009388 1
4.9368817907913 1
5.34467506752228 1
4.45592987313048 1
4.8315259646311 1
4.94558531217984 1
4.93337886127723 1
4.64909710998061 1
4.95488883242886 1
4.60466975695437 1
4.99263094830968 1
4.28246407849393 0
5.00973715314845 1
5.75921483459901 0
4.31866327308024 1
5.6438054221977 0
5.5636372638635 0
4.83044030957745 1
5.75562514931783 0
4.41232094217487 1
4.75134105556594 1
5.36955082029176 1
5.02470709981065 1
5.2262539202338 1
5.08418174451235 1
4.73869451396263 1
4.854362368713 1
5.39412610606609 1
5.27761789572708 1
5.1142574306836 1
5.24045160320183 1
5.14106290127874 1
4.70305260078255 1
5.0374422921509 1
4.91443681056549 1
5.27771781294422 1
4.27037475952754 1
5.25462736869545 1
5.16394503213243 1
4.89286311488967 1
5.50195344028777 1
4.91669134421322 1
5.03749479406987 1
4.99165141287447 1
4.87852411861091 1
5.35309627830517 1
4.18771660325472 1
5.21319748208076 1
5.06289319156059 1
5.15345807645699 1
5.3998975327963 1
4.7229001835635 1
4.28644915990399 1
4.79119122540235 1
5.33864426110018 1
4.67879551273757 1
4.84974959774112 1
4.79900711814713 1
4.17274720909854 0
4.46470343857455 1
4.75398858472305 1
5.66149162105808 0
5.82234753131639 0
5.21541628033761 1
5.05458934616913 1
5.67184305865622 0
4.83781624605085 1
5.61490526924379 1
5.27208224360955 1
5.10460458042781 1
4.59808825053871 1
4.9952620585139 1
4.86442301549662 1
4.93439261481062 1
5.22703550855963 1
5.4312252793526 1
4.72717286400663 1
5.19568583383271 1
5.04271692309912 1
4.97543303118191 1
5.1272810418774 1
5.33691525103839 1
4.92990499601231 1
4.85413748949792 1
5.12821563622269 1
5.45484256456107 1
4.99502958393886 1
5.10390974253856 1
4.23395264314199 1
5.06010319418075 1
5.07254486442578 1
5.01846893908405 1
5.23378007671197 1
4.90749076859053 1
4.50691690605854 1
5.16767927473995 1
4.59534440704624 1
5.52824006397831 1
4.96633084102856 1
4.9312155185898 1
5.38511737268099 1
4.893957364137 1
5.12383295153909 1
4.89128531583339 1
4.88756581862676 1
4.87619247507453 1
5.13379566763793 1
5.38887541486508 1
5.55466558088653 1
4.73356668598651 1
5.11538481093393 1
4.76027923523639 1
4.75689267611684 1
5.47153877497495 1
4.73815786525124 1
5.35885200068204 1
4.50792247147198 1
4.39389614564281 1
4.88043421393169 1
5.03561255565798 1
4.80922586985479 1
4.72476632046685 1
4.34763382907486 1
4.90174906660541 1
4.93034103490798 1
4.36601823940709 1
5.00945429427352 1
5.42599377778829 1
5.04485221732001 1
5.14594829335301 1
5.0186027315229 1
4.87124968132311 1
5.43047379820782 1
4.4009380967556 0
4.4997496170279 1
4.77446519628412 1
5.17258836938224 1
5.38051836809415 1
4.99619810810893 1
4.92686124117711 1
4.33253184303395 0
4.93941191740958 1
4.99423223957164 1
5.02481337905589 1
5.05526549116793 1
5.5434877321803 1
5.07379994139901 1
5.34526429164667 1
4.5639157564618 1
4.87575807829303 1
4.7874605281089 1
5.48821399537704 1
4.61591892942406 1
4.98986541185234 1
5.4287382549437 1
4.75690239837468 1
5.09771564808667 1
4.73528762550496 1
4.75768486997336 1
4.62195106659032 1
5.32978109945849 1
5.01417868840911 1
5.01522973761326 1
4.85129544334793 1
4.85218458855694 1
4.78688529506359 1
5.19517295291417 1
5.36731138581464 1
4.96852125119737 1
4.96816237778268 1
4.58527218044287 1
5.19888319966684 1
5.29502075722334 1
5.77994855339033 0
4.3478939227954 1
5.18621585530072 1
4.71143248589234 1
4.55058873072785 1
4.30948925112428 1
4.32766613861151 0
5.27861599047533 1
5.09655965178549 1
5.08196227547936 1
4.65937772074312 1
5.39171817953125 1
4.94931637497845 1
4.76304692225622 1
5.31539070666736 1
4.64499226225962 1
4.68623034593873 1
5.22904039353835 1
4.35239644827327 1
4.97100724417229 1
5.05560763035171 1
4.29691652620305 1
5.15743223575119 1
4.75266560760612 1
4.92963277225704 1
4.76286214480643 1
4.92927261130923 1
4.71888638773825 1
5.07816944090628 1
4.86743605146943 1
4.8212701567236 1
5.53386122248179 1
4.86786126743366 1
4.7299118574207 1
5.45125991282956 1
5.13979239578711 1
5.33140084732663 1
5.59287743899686 1
4.56344111312456 1
4.99579373376436 1
5.21688889262001 1
4.99694217115454 1
5.19498496707603 1
4.47723802423668 1
5.16670560508966 1
4.77719306148221 1
4.98452089088714 1
4.91808209659334 1
4.8202583655554 1
4.93987454513686 1
5.55336258118764 0
5.38728891113648 1
4.80955832852201 1
5.22739810703758 1
4.48960586294449 1
5.12165311268216 1
5.42832080056835 1
5.50622871030637 1
5.00011953619935 1
5.04342104450256 1
5.3382966351632 1
5.16551097168494 1
4.64731393933118 1
5.14611287194449 1
4.51820638889022 1
4.9862279730473 1
4.98006423594725 1
4.47180013258345 1
4.98998082195037 1
4.72463365165403 1
4.77593017013064 1
5.5233761453542 1
4.49699525086846 1
4.79741543897025 1
4.38194088429263 0
4.593871938736 1
4.87052699733771 1
4.92894695173435 1
4.57460477701051 1
4.17324351898421 0
4.96979216923605 1
5.35343332016772 1
4.56615269015981 1
4.87992874064536 1
5.27441945948025 1
5.2237983645948 1
5.14525542274908 1
5.13758415899051 1
5.35387566612465 1
4.79204558094161 1
4.85448494625485 1
4.86168600164134 1
4.89552913769433 1
5.38160874621232 1
4.39494809183841 1
4.68521488870702 1
5.19190409873343 1
4.2072400075837 1
5.78261914256664 0
4.95743306314907 1
5.27301795631568 1
5.85603505684436 1
4.91431388085408 1
4.82564393172193 1
4.83114114852707 1
4.68487764414431 1
5.6341063484675 1
4.70112471131695 1
4.80334063959176 1
5.17082483317157 1
5.19225319091463 1
4.91578360249595 1
5.04873542360161 1
4.87151491572598 1
4.45427452728691 1
5.6924277098801 1
4.51284144164221 1
5.01831242218988 1
4.44568037020099 1
5.47008680513523 1
5.32211749468081 1
4.9375300040071 1
5.15746774054083 1
4.8270612405335 1
5.28593923463849 1
4.67444058274546 1
5.09372105160327 1
5.26223922225179 1
4.45242279524698 1
4.35537561060628 1
5.43045651423823 1
4.97110620115824 1
5.37247461960839 1
4.48540343285582 1
4.49228968245051 1
4.91842645840783 1
4.71996524758613 1
5.00911998830922 1
4.61910653027264 1
4.76010927254321 1
5.74286224769347 0
5.11080511344971 1
4.33997582909559 1
5.24496545471847 1
4.83187005641455 1
5.49310310621548 0
4.80120897319974 1
4.97928537918078 1
5.00966624156869 1
4.85254783092326 1
5.13057309136187 1
4.09827276813779 0
4.50044569020758 1
5.77899794816213 1
5.0182680880013 1
4.67966384446621 1
4.93722734995181 1
5.05122588287032 1
5.13776792392285 1
4.93571391308682 1
3.9856575318312 0
4.78438367787971 1
4.96767462777559 1
4.73401897480867 1
5.23473847338131 1
5.29710260288857 1
5.19348525819039 1
5.74196029776059 0
4.96278034257057 1
4.79303058155308 1
5.32841680281916 1
4.06671696920747 1
5.20917591975555 1
5.02299937959005 1
4.6835644236416 1
5.01082850189596 1
5.30194750828042 1
4.71456068568566 1
5.34278929342625 1
4.41416181479059 0
5.02021693855869 1
5.54395248395698 1
5.21281425483116 1
5.10452391598167 1
4.89514635959528 1
4.35779931693139 1
4.76924690489459 1
4.68631744934522 1
5.04930385080155 1
4.69359140002156 1
4.5157556599031 0
4.94296940479172 1
5.31094906016123 1
4.9928055902109 1
5.6872282402403 1
4.86966729818453 1
5.40775182284153 1
5.27476941389229 1
5.20553359514885 1
5.02634541203441 1
5.44114229197356 1
5.04847936202684 1
5.77442830174184 1
5.03035874449099 1
5.67706891763651 1
4.7333864778657 1
5.42007754426321 1
5.38564733973657 1
4.79099301636899 1
5.23158955239872 1
5.536361817429 1
5.36521090181018 1
5.60819586167179 0
5.55053839881856 0
5.23416862944965 1
5.3148750492974 1
4.56551693465382 1
4.78748844995278 1
5.26833714668672 1
4.90793774781968 1
5.35195185334206 1
5.25687221202077 1
4.93738265501821 1
5.06165673308516 1
5.4915470657443 1
4.06149469645946 0
5.85186546867276 0
5.04857357977885 1
4.87863261369568 1
5.52364044062768 1
4.93567935605098 1
5.17322960275489 1
5.34865741076343 1
5.16696655925637 1
5.28397738732317 1
4.66354096658287 1
4.72522176594163 1
4.91844034494666 1
4.69554087304187 1
5.42910096191826 1
4.66555251554766 1
5.27214066829961 1
5.00696749902379 1
4.35230762900069 1
5.90515227543098 0
5.29761590300405 1
5.20426001289587 1
4.95509697917452 1
5.57828916906867 1
4.88774510031476 1
4.50504682787808 1
4.39868941206665 1
4.95092997070727 1
4.55866853704538 1
4.86879947303928 1
5.08279943225467 1
4.81173324508773 1
5.53060216898704 1
4.95518235272639 1
5.10692641437476 1
4.39036555686777 0
3.89928416864789 0
4.661716828538 1
5.33733114538957 1
5.04976090300805 1
4.74718405764647 1
4.94760838066709 1
4.84770580804722 1
4.99886746366224 1
4.53897224138326 1
5.0678714915741 1
5.61709715479152 1
5.02198825132618 1
5.75943180556516 0
5.36443787923567 1
4.55277804914053 1
4.81934456836719 1
5.04819118862985 1
4.51265467839155 1
4.94321448218297 1
4.67855569109072 1
5.01706201411536 1
4.63890599677589 1
4.91440277773732 1
5.15960592573332 1
5.05830709571079 1
4.80784306574763 1
4.94297110742508 1
4.42346529876099 1
5.44721970526362 1
4.55350312512624 1
4.78421927022932 1
4.25919703330558 0
5.05911145321333 1
4.21243506563818 0
4.56761880098301 1
5.46904784463768 1
4.94379550261235 1
4.89912522539299 1
5.16424912827862 1
4.43505365629428 1
5.14188945900768 1
5.50072386938312 1
4.89369796344742 1
5.12037056460099 1
5.14958362067485 1
5.1677132703164 1
5.10229362657543 1
4.94384482170192 1
5.61142523181288 0
5.44323906988595 1
4.96484008275214 1
5.2327200594784 1
5.0801254421596 1
5.24517355319621 1
5.1407982589264 1
4.9158067349345 1
4.72838731964959 1
4.98850456235644 1
4.8844128655286 1
4.71232473921806 1
5.10489078772204 1
4.35752822612926 1
4.81482329498812 1
4.89473479533109 1
4.56206969231712 1
5.11378787639695 1
4.91236459561506 1
4.87077953740225 1
4.80865976458182 1
4.72719343359443 1
5.40224643455808 1
5.16575877378225 1
5.0829895411161 1
5.30322030995823 1
4.95799857184028 1
4.73355527462434 1
4.82108241602911 1
4.92705022440583 1
4.84795441588877 1
4.98916402854072 1
4.80391044732567 1
5.00673647498785 1
5.33751798068042 1
4.64331786686401 1
4.80294129572538 1
4.92185965844201 1
5.22587628975107 1
4.86186048972225 1
4.90502314600126 1
5.20022761902403 1
4.81446250339561 1
5.31209528933582 1
5.27373835210129 1
4.99877375736684 1
5.22535274625849 1
5.4570857834211 1
5.53298749084372 1
4.98798213860041 1
4.72496791412075 1
5.37703977302906 1
5.36606694782381 1
4.81845520045148 1
5.1435925315343 1
4.60830267162564 1
5.27775105337074 1
5.32754468228893 1
4.86276140219769 1
5.57312198323606 1
4.73523214092001 1
4.88208600064774 1
5.23023680951572 1
5.51105658784859 1
4.21239033005392 1
4.95961600919854 1
5.48102396822319 1
5.02005202178656 1
4.46905203698242 1
5.50507635233921 1
4.92161050320532 1
4.75125947334898 1
5.60635950747106 0
5.27545682343132 1
4.60859052031656 1
5.12393449944763 1
4.20219327262933 0
5.37211545599757 1
5.0159707590778 1
5.61836673637406 1
3.95684695523833 1
4.96651688973111 1
5.6933615047586 0
4.89647445985966 1
5.18912887603428 1
4.80672967190898 1
5.1407776433335 1
4.74367438920885 1
5.00574898877804 1
4.51971009842268 1
4.44857097046642 1
5.25386690461947 1
5.266721969611 1
4.7367886747419 1
4.45857742706967 0
4.67994102369123 1
4.65465078519329 1
4.54614440888245 1
5.4463036515463 1
5.27331718556683 1
5.36193972507247 1
4.85430515743836 1
5.09722718272676 1
3.88616527189606 0
5.24624818271758 1
5.21240897351953 1
6.06668281460738 0
5.12282118865251 1
5.66381964527392 0
4.61435845508421 1
5.0971225417073 1
3.86025367532063 0
5.01670989770497 1
4.53869123144328 1
4.68320604981479 1
4.72206613563721 1
5.33448882738926 1
5.92942238590819 0
5.2709516329112 1
4.77716271343762 1
4.94089280406542 1
5.02567793470613 1
5.10230325859877 1
4.83115163642659 1
4.62392476810612 1
5.34269838808306 1
5.05367537216404 1
5.07727599358109 1
4.87193172724961 1
4.81166759665287 1
4.66889869557818 1
5.11608425450258 1
5.21505485997338 1
4.67886282116148 1
5.05622832541029 1
4.17386246286871 1
4.98061543450274 1
4.32916959734364 0
5.8350321755535 0
5.30223906725608 1
4.48968504665635 1
4.79147947912054 1
5.03766908647355 1
4.71195463213466 1
5.80222565851001 0
4.566384946643 1
5.55293401753905 1
5.41349602982259 1
4.92200573818219 1
4.23685415824257 0
5.05069265883387 1
4.61176585495453 1
4.98573881482045 1
5.39811830354727 1
4.77748371726729 1
4.90363259366378 1
5.12724389984548 1
5.39754413238826 1
5.19482637754602 1
4.56355197222012 1
4.75191709544788 1
5.34391142156457 1
5.358220695655 1
5.01174198472961 1
4.67140195681126 1
5.23950207271866 1
4.53857998106069 1
5.22420257639501 1
4.74876197901428 1
4.96282705005094 1
4.80403276875836 1
4.80771786352128 1
5.09332708436616 1
5.11344868026043 1
5.71945493001224 0
5.28109440421622 1
4.11005701173748 0
5.37223405970926 1
5.04176004450335 1
4.49324359771669 1
4.63250781244892 1
5.13931964386749 1
5.58164832599188 1
4.57577597681687 1
5.23622120914653 1
4.73598069265883 1
5.39067328837926 0
4.56805448083941 1
5.53760950257707 0
6.40811818297323 0
4.57212210508116 1
5.0566693583491 1
4.49110890895565 1
4.55054493343205 1
5.26795758985146 1
4.47559185380528 1
4.71674666576365 1
5.04571156870056 1
5.38409943636922 1
5.01504735228592 1
5.18570061326071 1
4.93232362119566 1
4.88143539034494 1
4.54833382753983 1
5.1690879295934 1
4.86768527841715 1
4.87988354766241 1
4.94750761143627 1
5.4043987252738 1
4.23280252329712 0
5.1632573580468 1
4.88238764813594 1
5.27174729280502 1
4.88438543401914 1
5.3524450466708 1
5.4063694065805 1
4.70862298576419 1
5.05677808099713 1
5.30555687445281 1
4.70257795390227 1
4.98336395682455 1
5.26853153166867 1
5.44905629812421 1
5.01040774994027 1
5.43449610345307 1
5.22608882864836 1
5.79073097190095 0
4.84748779650676 1
5.21682683886897 1
5.14487355949394 1
5.08154272226858 1
4.71320769448909 1
4.83603004625664 1
4.75394141854617 1
4.99454964970537 1
5.30054710610081 1
4.64500257349463 1
4.99495349179984 1
4.74380231997637 1
4.71476956412874 1
4.79979454734728 1
4.8787104030911 1
4.59571103282581 1
5.27650820705069 1
4.57494969132111 1
4.91619072304431 1
4.2325453151935 1
4.93703093404473 1
6.22865726513804 0
4.95285132058132 1
5.17660427649105 1
4.51237704909085 1
5.33316745727522 1
5.27612266066936 1
4.33312569638131 1
4.95760898689368 1
5.62688918505782 1
4.22398455625763 1
4.84794505025347 1
4.80382763102205 1
4.99247075449584 1
5.29817492134011 1
4.87608764093916 1
4.47405520817677 1
5.16529081413615 1
4.95918016970067 1
4.80398570022479 1
4.56420893166165 1
5.12547030179966 1
4.92929696600463 1
4.89863478862335 1
5.22725803210288 1
4.65774952552475 1
4.96659496059055 1
4.82263004768821 1
5.35414224989595 1
4.24500184805436 0
5.50494596567198 1
4.41518693774415 0
5.78893639906384 0
5.17907087536449 1
5.15527642429729 1
5.40329385121754 1
5.12421940067035 1
5.25308647765863 1
5.33067912374444 1
5.04993955078356 1
5.52593009450889 1
4.65528002940746 1
5.29208199219956 1
5.85687627176167 0
4.66022031575653 1
5.70166320824094 0
5.14576888451708 1
4.22844666705668 0
4.85998734078772 1
4.73411605600708 1
4.39516460761988 1
4.65100983675635 1
4.36981693572854 0
4.35483143809082 1
4.70408883015242 1
4.64522456408478 1
5.21639913598194 1
5.08218585276396 1
5.37792415547182 1
5.03359245954251 1
4.80080746354185 1
5.25738172805903 1
4.53753986804465 1
5.40857369942809 1
5.5278616153861 1
4.83691365279525 1
4.61919545979023 1
4.99625942712044 1
6.17434976032495 0
4.7370049319801 1
5.17792153241664 1
4.6671939864632 1
5.44494754807655 1
5.25428595651296 1
5.20519908437439 1
4.45079617008085 1
4.91680103101398 1
4.65873516626581 1
5.35892893706724 1
4.13344116870517 0
4.96886859069267 1
6.12035143803305 0
5.49307397452324 1
5.33993391246774 1
4.74487367552552 1
5.1173229861714 1
4.35061841289306 1
5.78768798147235 1
5.05098570711034 1
5.36765119780988 1
5.05702497362901 1
4.95294142266462 1
5.36306751234706 1
5.35477865733239 1
4.78024617549957 1
5.60014285769373 0
5.49374065299607 1
5.33400409236577 1
4.93251535279418 1
4.60195957860461 1
5.09970921861942 1
5.15156334482266 1
5.74404292082906 1
6.08159812366587 1
4.8468145150714 1
5.15951485389235 1
5.23837416015714 1
4.7956540821661 1
4.58673172629641 1
4.60058480511387 1
5.10209893427881 1
5.06351190308094 1
4.77994890899534 1
5.22901918532266 1
5.41193950039706 1
5.04293647643154 1
5.25114403828185 1
5.07074418532472 1
5.24852401335635 1
5.45662107817861 1
5.1840701961236 1
4.93860030580999 1
5.43221766262393 1
5.00748835209572 1
4.52752084118059 1
5.03166278767062 1
4.83925061837518 1
4.8074829371232 1
4.67628230398048 1
4.66062800184939 1
5.32741834221594 1
4.78608882799291 1
4.94367492121768 1
5.12876127832706 1
4.4439900828331 1
4.31242295766505 1
4.98536488528302 1
4.6494789006754 1
5.12673580793193 1
4.87075221292021 1
4.86595643982997 1
5.38779908863297 1
4.50095818330576 1
5.00865778903997 1
4.76980973157118 1
4.95359009112567 1
5.2884268864992 1
4.90591792178269 1
5.09273090798566 1
4.95372263720209 1
5.87288309908348 0
4.56856251260993 1
5.4576982423106 0
5.38358477441317 1
4.49338782196847 1
4.90298912375216 1
5.35639794022303 1
4.70881910350983 1
5.06888737886784 1
4.83343954931601 1
5.56260377647406 1
5.24031341413903 1
5.1528554861741 1
5.13667708167774 1
5.19978933986309 1
4.56081170095361 1
5.82661455562413 0
5.23289569612078 1
4.94866839099027 1
5.19982684444736 1
5.9704911369333 0
4.89249140414255 1
5.22683763458187 1
5.0882654379112 1
5.24660431979757 1
5.21288648237245 1
4.8582471754908 1
5.1996836700749 1
4.18454127932067 0
5.43845819616079 1
5.27454443453887 1
4.94226475042483 1
4.69223232900683 1
4.54639461580573 1
5.37044833453918 1
4.75889778138292 1
4.5125053736187 1
5.04220672756279 1
5.20589381115043 1
5.07717997538226 1
4.58893729551359 1
5.06356577746494 1
4.77251818345149 1
4.82051159948863 1
5.08801763836864 1
4.37635876720339 1
4.70991475772429 1
4.88679011039007 1
4.63841421544798 1
4.24813311488031 1
4.69051318420928 1
5.05610221560811 1
4.24602705057081 1
5.54016672846142 1
5.1356866845938 1
4.92666951814486 1
5.3344043103454 1
5.16649380685324 1
4.69412287735507 1
4.80494901855061 1
5.34294071585091 1
5.16633279420009 1
4.27499700207275 1
4.92880869112862 1
5.13071580457633 1
4.72827194293565 1
5.01095708192878 1
5.27484916487292 1
5.31531614313504 1
5.26014783132532 1
4.97785139300779 1
4.61202030184142 1
5.09008202017009 1
4.45336515141282 1
4.57537586526074 1
5.03013348280799 1
4.7531101738535 1
4.21967214211611 0
4.37396451830796 0
4.45921922381284 1
4.76380881511818 1
4.4426191456589 0
4.93517012738943 1
4.46258386555174 1
5.4091975499554 1
4.88778298709374 1
5.30259765044808 1
4.92236180312879 1
4.61886360200513 1
5.11391221164821 1
4.63346014391894 1
5.11532355005917 1
4.34285295024337 0
5.78756057818677 0
5.1190573246396 1
4.49144743413872 1
5.25103930727749 1
5.0441836110533 1
5.8019484896672 1
4.83381800840858 1
5.00969365506865 1
4.80172240339769 1
5.47912091033098 1
5.15407254032707 1
5.98595060169552 0
4.6110045886795 1
4.63322815964556 1
5.00835324675099 1
5.25096896849117 1
5.09623388497358 1
4.99517899106633 1
5.26412696579732 1
5.16852664276339 1
5.36080601953599 1
5.1213929055344 1
5.10882846775977 1
4.93120405647493 1
4.88378097238476 1
4.14866846350047 1
5.35082094399113 1
5.45725244705573 1
4.56313733491686 1
4.45496303523629 0
5.03623699305632 1
4.35463776553449 0
5.45637136835963 1
4.15491834842351 0
5.13631212971646 1
5.20360235128925 1
4.98255402385807 1
5.1799663353209 1
5.02017346410283 1
4.52153189578394 1
4.25378624351795 0
4.75077189179919 1
5.42919382113398 1
5.04097771984511 1
5.25513742155849 1
5.43803960860247 1
4.87227612246838 1
5.75124924830381 1
5.61174130980459 0
4.52497578852717 1
5.31694748348779 1
4.83164918616362 1
5.00826809459777 1
5.06002044850262 1
4.97747983357864 1
5.05271429654405 1
4.42594299720789 1
5.12814254608033 1
4.57702939589739 1
4.13661106621069 0
4.94953563624732 1
4.17179804748762 0
5.21100111223489 1
4.79667062226835 1
4.73828206447093 1
5.49145010538078 0
5.14432055225661 1
4.95934716567322 1
4.62620974900139 1
5.14022442706531 1
4.15263478413216 0
5.63823293419514 0
4.99178267204344 1
4.8048795995372 1
5.61810739220669 0
4.46270374571064 1
5.02598724220612 1
4.95075059950696 1
4.84042627629798 1
5.00655559820821 1
4.90797290079019 1
4.99888582597332 1
5.52941709396628 1
4.78894674627401 1
4.90628869035621 1
6.25899465259615 0
5.05036703778394 1
4.85693999938258 1
5.49989283741983 1
5.43148695278709 1
4.57713545493734 1
5.35908964892483 1
5.04431261589595 1
5.7068069518955 1
4.96373939966173 1
4.86922121366269 1
5.40035138010756 1
4.61161142476559 1
5.02212391437814 1
4.75036294695044 1
4.92414760245069 1
6.00567785909114 0
3.98234145764947 1
4.70035747149645 1
5.54560582253783 1
5.28003441245317 1
5.02860006711018 1
5.34282754331164 1
4.94084519913596 1
5.13613721957704 1
4.74093856601963 1
5.2811553990773 1
4.73433345324651 1
5.59243193799937 1
4.53425048913328 1
4.57192115305935 1
5.11389669999964 1
4.88027551707485 1
5.70233005802955 0
4.97840620082106 1
4.98464307688545 1
4.7989300144651 1
5.22612853967236 1
4.68035680990772 1
4.83575711850794 1
5.53659360890462 1
4.86604497930227 1
4.66627392289463 1
4.23668147725273 0
5.23642487984186 1
5.34027675448382 1
5.14372196056724 1
5.11618471968822 1
5.59708228986184 1
5.1060469881963 1
5.28701413448433 1
5.07286734795132 1
4.91972734302794 1
5.28767734424816 1
5.15299986047776 1
5.03022477257402 1
4.77867274348716 1
4.92113308965386 1
5.05316780265398 1
5.21448595569503 1
4.98990770462524 1
4.79954859592549 1
5.18735852823433 1
5.09133030513238 1
4.4780569406945 0
5.17234369451765 1
4.66581088131535 1
4.46094516026298 1
4.82774636849051 1
4.58520966367202 1
5.03564788816437 1
5.39428106371353 1
4.74786492623819 1
4.88477589998301 1
4.87288058687304 1
5.37697709110257 1
4.67584817003776 1
5.66762182903247 0
5.32914329425561 1
4.75558243871703 1
5.25765256958714 1
5.55334277511123 1
5.67227614192782 1
4.98037678605652 1
5.19751269775329 1
5.19813309061258 1
5.39627289547937 1
5.24651280037687 1
5.29553694447021 1
4.26046722655609 1
5.04192886417963 1
4.71026940077128 1
4.77585608511324 1
4.15496227370791 1
5.00578857975799 1
5.40230572538851 1
5.22197848074155 1
5.02381612529714 1
5.08806332319946 1
4.6237663984337 1
5.10714760439707 1
5.31351898975284 1
4.62201228991991 1
4.69624302478753 1
5.01358516866103 1
5.60492635046713 1
4.71022910436598 1
4.47854071593822 0
5.76387446833107 0
4.92407408072476 1
5.38410872346723 1
4.68769107045641 1
4.8480612086896 1
5.20284741932244 1
4.64582443484779 1
6.57774548695041 0
5.29505258229051 1
5.19732206356801 1
5.0816918974744 1
4.99256896727205 1
5.29478669883295 1
4.99125609068194 1
4.42895696611525 0
4.70434202273044 1
5.19165351701228 1
5.07628581907753 1
5.32201565819496 1
5.19091184406313 1
4.90480568187261 1
5.15118002497052 1
4.19766395631977 0
4.57177258581316 1
5.5450258710496 1
6.09448911770546 1
4.44403343149339 1
4.83747124782038 1
5.21225229010668 1
5.06792213765054 1
5.32352229099238 1
5.34971595539118 1
4.77256740761593 1
4.77975637221797 1
4.86372194625202 1
4.63061112479733 1
4.55559053800023 1
4.69167886404632 1
4.96731517835457 1
4.9215857570847 1
5.89363485605601 0
4.48706220984913 1
5.34116021348845 1
5.37529299544692 1
5.34699133576242 1
5.1181331950974 1
4.53262330722286 1
5.01391290723261 1
5.02936409467091 1
5.43292321083223 1
4.20290372395237 0
4.47169930200151 0
4.91256065739288 1
4.90486836427349 1
4.61990826096379 1
5.45885407126165 1
4.84423333465356 1
4.63780742149149 1
5.51962831196576 1
5.34926645910032 1
4.86525095601065 1
4.55237038343352 1
4.95375068814378 1
4.65791804373214 1
4.97924787936583 1
5.2749061648131 1
5.35049818528148 1
4.67791315778016 1
5.4544957718006 1
5.25934770009778 1
5.25498389234591 1
4.83822605758682 1
5.24325384185725 1
4.9407127705095 1
5.12106530191875 1
4.89246018149674 1
5.52275785311498 1
5.33098509034874 1
5.00573457422073 1
5.0147225657631 1
5.22447592652064 1
6.2879669521994 0
5.01364261747546 1
5.24400359779239 1
4.69676922078139 1
4.73217269398465 1
4.99442077548786 1
4.44068990181015 1
5.24139260377709 1
5.07429865762037 1
4.66780281510326 1
5.40845958713528 1
5.01671954925197 1
5.36458741156888 1
4.32745443324687 1
4.09184144563717 1
5.23409361175533 1
4.68998348733423 1
4.78346821416114 1
4.6343952089031 1
5.55383104450596 1
4.67066979615569 1
5.06040237954391 1
4.53297846942854 1
4.64314185648711 1
4.96141035921316 1
4.96696108865829 1
4.74128821610555 1
4.64610305769278 1
5.5501737829332 1
4.89182534872223 1
5.01388636795525 1
4.74152195324198 1
4.74767830939178 1
4.92346465131657 1
4.33690923557855 1
4.37499319155725 0
5.00203043570317 1
5.10255911479454 1
4.84625913838201 1
5.11863748569433 1
5.61610172645577 0
4.56559457572955 1
4.62990647754973 1
5.20896966397094 1
5.1789886549053 1
5.11436477537257 1
5.11396069999812 1
4.9621029930229 1
5.19012685351664 1
5.23671874159549 1
5.33185799932592 1
6.1661252337295 0
5.12878302320107 1
4.83674712744544 1
5.21841017427206 1
5.84583363285233 1
5.37535313555669 1
5.13170136642659 1
5.26020778322088 1
4.95629422205885 1
4.78221086202947 1
4.52430658727709 1
4.98942484417663 1
4.50796044588984 1
5.43665600403923 1
4.8886748120273 1
4.92226358036022 1
4.93567300707233 1
5.15308851535512 1
4.84093834246719 1
5.2150427702377 1
4.96603980237636 1
4.46671991278033 1
5.01155122328959 1
4.65051361686432 1
4.87351314796389 1
5.51270489558772 1
5.02342880362723 1
4.98623947041625 1
5.71793812595487 1
5.5481898801942 1
4.49915022329515 1
5.15615566424196 1
4.33938454811484 1
4.60971683573369 1
4.84071668055604 1
5.05463761213027 1
6.06035013932614 0
4.85042046611629 1
5.24073020716576 1
4.66509057154286 1
5.23405263623982 1
4.68958313996395 1
4.61844998048697 1
4.6171641114726 1
4.59722932276115 1
5.06181547912348 1
5.28138269041039 1
5.3499259720681 1
5.08679551777054 1
5.2053666582232 1
4.74552146046691 1
4.8415278223457 1
5.18507985297138 1
4.90034657825188 1
4.62654210447721 1
5.00754543925134 1
4.48189961897161 1
5.3886042158818 1
4.9953268141341 1
4.39599587403764 1
5.0902436175012 1
5.15837151199749 1
5.46807774826448 1
5.54140408155544 0
5.08429879357984 1
5.74737741418883 0
5.11085310098848 1
4.73676687396949 1
5.68709365596034 0
5.57021101929022 1
4.88335613870239 1
5.25379230038864 1
5.20525135864303 1
4.62336142762217 1
4.43577136370711 1
4.99484663493663 1
4.89111183874063 1
4.86596914265032 1
5.40805655629558 1
5.13219518779484 1
5.72449991623704 1
4.39795682679323 1
5.85249357271096 0
4.8613404474512 1
4.9200920009974 1
4.76169468441719 1
4.68723061081525 1
4.88004099433084 1
5.24193927758399 1
5.06070184594612 1
4.39863167069577 1
4.9333697447047 1
4.86842239833915 1
4.38405928751104 1
5.0984122194116 1
4.66247632772089 1
5.65485086578644 1
4.71566541180717 1
4.96457459972787 1
5.2625675245941 1
4.39781856669698 1
5.49743782977199 0
4.85771152451152 1
5.45204781466795 1
5.52757147484929 1
4.7114869965741 1
4.47900432459691 1
4.5100298366814 1
5.38200710859159 1
4.91653004777817 1
5.29858313053672 1
4.77083941406532 1
4.88834133439864 1
5.32981102581933 1
4.95924129756977 1
4.6446637713221 1
5.43218074074292 1
5.02739074607024 1
5.20124905353345 1
5.552383321373 0
5.00280492322271 1
5.25437678767315 1
5.19017384280357 1
5.58393453061714 1
5.54732800515657 0
4.23898246776032 1
4.94260926571799 1
4.85073212843294 1
5.24991272794381 1
5.44242714007186 1
5.05698246836195 1
4.57003319749825 1
5.36393849910922 1
4.90552182704841 1
5.61983476660876 1
5.01447735070209 1
5.07397163507171 1
5.63236801657072 0
4.50718256077985 1
5.4177762175767 1
5.61123065823127 1
5.02143036986209 1
4.87014165151386 1
4.38226955395351 1
4.83161440159647 1
5.33855205229768 1
4.81453894074833 1
5.51360107659975 1
4.38670704461018 1
4.75459536159625 1
4.76771020343866 1
5.27836469985227 1
4.28006999633118 0
5.64657751938902 1
4.80362723000174 1
5.53875631491012 1
4.80436288152378 1
5.30643848638652 1
4.75905333879362 1
5.15531861541297 1
4.98676605285382 1
5.15011747568869 1
5.1219490685903 1
4.97770559202981 1
5.36820003503664 1
4.70083164602266 1
4.91393880172335 1
5.23993757193639 1
5.09459292685231 1
4.31425071919864 1
5.4498786906985 1
4.58997021715492 1
4.15131093961641 0
5.00958798287607 1
4.82561290617664 1
4.11929685089847 0
4.73599935083069 1
5.1430491314828 1
4.74983458220689 1
4.60750753477945 1
4.8946697956804 1
5.4816398371956 1
4.60895986326844 0
5.31325944987171 1
5.18697054944542 1
4.96583572777658 1
5.14496846978249 1
4.99438541652354 1
5.01154620146389 1
5.14636063395587 1
4.79168943835708 1
5.75237857766762 0
5.30704609304373 1
5.16020620963448 1
4.63935900607292 1
5.61843705652086 1
4.77127809691198 1
5.05065858695516 1
4.94510706531509 1
4.82970368347701 1
4.99727953399915 1
5.15691438224081 1
4.95388181769134 1
5.57360002141688 0
5.21112883840098 1
5.59714751211197 0
5.3156996261194 1
5.38871269237248 1
5.46425880911409 1
5.51638712991293 1
4.90824441344155 1
5.03908126403679 1
4.86890114997487 1
5.32224794635387 1
4.82131735942827 1
4.72888522314105 1
5.41871697911273 1
4.88235915197646 1
4.73073933569342 1
5.28384998899796 1
4.49014730186831 1
4.1404998954375 1
4.51240226359509 1
5.93047721718839 0
5.24390698908346 1
4.91516113846202 1
4.78492798572058 1
5.38895662569243 1
4.51862956991408 1
4.693901114688 1
5.32569742959136 1
5.24682038873481 1
5.2977039109169 1
4.88899748423364 1
4.62688909942356 1
5.91834513757469 0
4.61013613441276 1
5.32317056461908 1
4.77398988677774 1
5.00816745996369 1
5.23998648872388 1
5.24470830689014 1
5.19269534848811 1
4.6708958260529 1
4.6163387335778 1
5.14972115445857 1
5.28236752271224 1
5.37822352226728 1
5.1907205851447 1
4.92488498547947 1
5.77266309746016 1
4.76228542453127 1
4.94106742402141 1
4.61715450607303 1
5.45265684880364 1
5.62762977931824 0
5.0535564929698 1
5.1216072846695 1
5.24431813230366 1
4.80135852155732 1
4.79813247952815 1
4.72737704990793 1
5.22238519637937 1
4.39795462010864 1
5.05123434045669 1
5.15515314301956 1
4.97733407630726 1
5.3308172832591 1
5.19643897266078 1
5.10765519843515 1
4.78693032592416 1
4.09789859323098 0
5.07040968505015 1
4.98670805382086 1
4.37464845571459 0
5.14949526911887 1
5.03328758137472 1
4.68463970976803 1
5.08131713749999 1
5.50723735642939 1
5.42645188977547 1
4.80726153133155 1
4.71528869124087 1
5.91611362562419 1
5.15859981899203 1
5.18699011738635 1
5.40703568243098 1
5.07219184108942 1
5.09066074128539 1
4.65005385943597 1
5.24520997156314 1
4.92935695048873 1
5.01044422538326 1
4.71233990698522 1
4.58933475431969 1
5.03425739427901 1
4.7710980792068 1
5.28049603913656 1
5.34407829085924 1
4.60105651497108 1
5.43391635793526 1
5.04152602736302 1
5.24000869632188 1
5.45911979214 1
5.41898734180696 1
4.92474880743076 1
4.92376292114305 1
5.4144903709493 1
5.26660432432409 1
4.94638367254879 1
4.98376580517137 1
4.89045168262202 1
5.11698740369101 1
5.12241754715388 1
4.74194503525261 1
5.28491431644001 1
4.84980339018044 1
5.06643340128305 1
4.90411529005702 1
4.98602147466595 1
4.29785679112625 0
5.40077865690171 1
4.28851485773059 1
4.90500274631286 1
5.34438671261865 1
5.2702295473912 1
5.62266515776761 1
4.8478626901759 1
4.76523105774978 1
4.96398341925047 1
5.04951079545535 1
4.87349651199542 1
5.4802675139397 1
5.30200243976737 1
4.02684483949437 0
4.65079006934919 1
5.50614207982873 1
5.41412520469456 1
5.11226008925351 1
4.63678975984031 1
5.19554820312425 1
4.76263588510119 1
5.09837705947357 1
4.99553269124182 1
4.80440112813459 1
5.18285128609306 1
4.91400344540895 1
4.3335682395573 1
4.70324495445058 1
4.85457551290751 1
5.46240651304137 1
4.92884172082034 1
4.60018646803318 1
4.47254437110917 1
5.03807572313099 1
4.31025759595805 0
4.68053657775247 1
5.12253219515963 1
4.6101930765801 1
5.39846592181848 1
5.07902017440075 1
4.55812208813308 1
4.78896987709076 1
5.02608650209775 1
5.06256919233932 1
4.04884572466355 0
4.71611707095395 1
5.2961454942621 1
4.74145800919965 1
4.97548965829704 1
5.09216021473014 1
5.17843485015233 1
4.67305731646712 1
5.02935976921182 1
4.88005018198372 1
4.97248419342363 1
5.0368661090667 1
5.59550985452579 1
5.16824145640597 1
4.80773996697429 1
5.12073145967601 1
4.95187115919951 1
4.99265750294818 1
4.69119528932713 1
5.04828942585734 1
4.44440701316039 1
5.30667155644193 1
4.82802244563712 1
4.95069475414151 1
5.37608903998372 1
5.0176702365876 1
5.40837725123726 1
4.54811338328535 1
4.99095832020793 1
5.23508626888423 1
4.53324972030762 1
4.74779669537477 1
5.01317012383546 1
5.29633495386386 1
5.37582240914348 1
4.38920106832923 1
4.71648666834576 1
5.38220857809548 1
4.39875832819523 1
4.38258623379496 0
5.06608606228531 1
5.10165087762237 1
5.20914894200229 1
5.27629019135097 1
4.65708292298182 1
5.50968620487922 1
4.46779089962159 0
5.34081484423785 1
5.45676000615448 1
4.96930930131973 1
4.9328717980009 1
5.47227997689798 1
4.96261672069009 1
4.86710152545457 1
4.8346941409424 1
5.36195461742477 1
5.08305336374748 1
5.02276889329566 1
4.9281850028311 1
5.13120920590941 1
5.0255435258425 1
5.24401145882301 1
5.09675704515214 1
5.02614632424429 1
5.10025345640195 1
4.97414099605654 1
5.15186955780749 1
4.9788072948427 1
5.23501546142117 1
4.6041094941707 1
4.99746880525445 1
4.47560533321672 1
5.1882249084265 1
4.4786289832736 1
5.41335303870534 1
4.33584908596494 1
4.68077427474016 1
4.44438706623553 1
5.42259303176026 1
4.74899317121369 1
5.18176460647055 1
4.84739790771293 1
4.63536318765074 1
4.89402297433796 1
4.51758955885009 1
5.07554706260081 1
4.58616112650504 1
4.00840363051945 0
5.63566934341076 0
5.41880203147318 1
5.55700215557375 1
5.6206807287577 1
4.24677417026503 1
4.53413343763964 0
4.79385085509338 1
4.50984581654534 1
5.67012587069125 1
4.59992522625683 1
4.7592573884792 1
4.48744401481415 1
4.65981246588186 1
4.54869405493756 1
5.4772922167889 0
4.85722372332166 1
5.16238951082885 1
4.86497426672552 1
5.47103609526062 0
4.72620299205467 1
4.93688692545621 1
4.98996537928589 1
4.63238214775912 1
5.6012844910485 1
5.54707738351739 1
5.18358067760662 1
5.28431246244617 1
5.09159198039706 1
4.24366963987044 0
4.95516963231943 1
4.79157797387804 1
5.04228280699765 1
5.53106139978011 1
4.87300392899212 1
5.49006432313636 1
5.22045019836117 1
4.47086040081734 1
5.42927440035289 1
5.45916711541317 1
4.94366024099699 1
5.17244469525513 1
4.42303030736696 1
5.4995816909033 1
5.00445991515685 1
4.6712050788797 1
5.4963343710471 1
5.39840836526398 1
5.06244069382762 1
4.94078035770965 1
4.60408484581285 1
5.22015220609525 1
4.7171859830816 1
4.8028106803818 1
4.9416522938913 1
5.23744303837434 1
5.00819828728462 1
4.86819324137601 1
4.98567778452784 1
4.32721046196403 1
4.72056940297302 1
5.75915161887618 1
5.08167479419755 1
4.84895166619231 1
4.78127733890347 1
4.49763367446473 1
5.23130884830176 1
5.70033845676217 0
4.73521665601553 1
4.70401813367439 1
4.94866798552623 1
4.80717102681444 1
5.48778621375092 1
4.75529953456906 1
4.87298154144727 1
5.26412824255088 1
5.00321332971314 1
4.71455436370768 1
5.56126197605944 1
5.43117281106486 1
5.38405137853542 1
5.19872849975284 1
5.63365797234315 1
4.37082770337774 1
5.27326813156942 1
4.99042709644336 1
4.98245567045533 1
5.67264842059274 1
4.3188613971678 0
4.98383270606777 1
5.04098171227593 1
4.91211535951146 1
4.70703444663142 1
5.44507417166951 1
5.09175498442653 1
5.15136694355539 1
5.30060906684413 1
5.15399269704831 1
5.53055618332928 1
4.5314826480155 1
4.9872077155835 1
5.33139580299659 1
5.36806027780794 1
4.85335035866414 1
5.21643108671367 1
5.29758500968294 1
4.84425679890917 1
4.47760432058238 1
4.9225352340371 1
5.15327447349613 1
4.99704087017615 1
5.50982132792417 1
5.28184037847329 1
5.25598749819326 1
4.35675765373643 0
4.79710999170974 1
5.07373627189659 1
5.16102342265938 1
4.66489012396472 1
5.20680380623529 1
5.63555217279141 1
5.32794922263499 1
5.18478479397788 1
5.18619708272166 1
4.51682047175191 1
4.7201562255308 1
5.09911364265147 1
5.04394076104692 1
5.22762119960113 1
5.15761429071971 1
4.48364010813669 1
4.98195067653155 1
4.70339788471374 1
4.80866043171961 1
4.99370859708291 1
4.71467109441906 1
5.02185420069582 1
5.11817778121016 1
5.09149718262122 1
5.32335344534502 1
5.20778337491687 1
5.00391157704698 1
4.35551078357282 0
5.28920440018091 1
4.78179328514553 1
5.21270663226885 1
4.86077623816996 1
4.96430393321508 1
5.04166651190907 1
5.19452944981078 1
5.25515567376399 1
4.88625568450183 1
4.94445922998379 1
5.70085058674643 0
5.00791338131027 1
5.06807772852728 1
4.3005750502913 1
5.26224644734412 1
4.84826489213486 1
4.51518394810294 1
4.8386665292157 1
5.09867887090675 1
5.07896242666542 1
4.9460347263651 1
5.30990128147947 1
5.13296620046252 1
4.80235321931856 1
5.45650411469676 1
5.00511238151735 1
4.85153129186159 1
4.91625773221222 1
5.28705851451502 1
5.04313062919384 1
5.00391850308336 1
4.98101105491459 1
5.26628901069735 1
4.88996661592957 1
4.9772734193252 1
4.76114312371059 1
5.12914400572326 1
4.89147472002143 1
4.78697085524327 1
5.49672720675672 1
5.24234120352755 1
4.38687722400435 1
4.97420834782158 1
5.56193020573205 1
4.60946310862684 1
5.03387471355422 1
4.95299816477091 1
4.38251048798042 1
4.96773680289256 1
4.77000650429812 1
4.76466214173159 1
5.10024392691934 1
4.38675305091454 1
4.97866748105614 1
4.77567479739695 1
4.92128006647818 1
4.75383697432197 1
5.08704655423412 1
4.73075250889238 1
5.08602207816099 1
4.28964207249239 0
4.98053021071272 1
4.64979501594926 1
5.19672547800163 1
4.7146141233638 1
4.85807631464101 1
5.04551750570298 1
5.18095941609317 1
5.70424767546711 0
5.6566349244779 1
4.98947813978682 1
5.25823491724823 1
4.9281218179359 1
5.02870377761444 1
4.75886123264428 1
5.21373229318101 1
4.37370401166139 1
5.50753101494159 1
4.87475577660622 1
4.86892414382012 1
5.44881569242664 1
5.42879203860148 1
5.11418391508686 1
4.47952662053571 1
5.43575568721388 1
5.70319890591249 1
5.1394086644313 1
5.9315877944703 1
5.17044378958497 1
5.11888911422851 1
5.25908661958939 1
5.33008335309025 1
5.11495240452842 1
4.79574329465328 1
4.82590645047678 1
5.27209508002619 1
5.02008828711169 1
4.76405762936769 1
4.25171353346864 0
5.12760241463828 1
4.74146476009975 1
4.43394035518493 1
5.66383413044153 1
5.17720720426039 1
4.90575233588975 1
5.21179580277829 1
5.19057170726717 1
4.82616520939515 1
5.16550198083448 1
5.1126736508558 1
5.43735538422423 1
4.94892433281056 1
5.70107579354875 0
4.80080441964234 1
5.40626016346166 1
5.26751922065489 1
5.09720374412782 1
4.7819057346845 1
5.16676689635094 1
5.17847346258471 1
5.38090721860704 1
5.01335351830087 1
5.54159470172806 1
5.18105589263993 1
4.80504887535229 1
5.17483488770025 1
4.6392059197811 1
4.75286291879372 1
5.32941696202523 1
5.24636044395517 1
4.98996924873102 1
5.0890989943637 1
4.62109310189925 1
5.23996613961256 1
5.35327148316027 1
4.94291453069319 1
4.58856368537451 1
5.09765550900436 1
4.05203920347695 0
5.6449512652228 0
5.17969493618195 1
4.5752388654169 1
4.60222121596147 1
4.90115710234023 1
4.97440392335591 1
5.18886579133143 1
4.94017343838222 1
5.63197643560102 0
4.93938569121032 1
5.06171907863245 1
5.07856345856616 1
5.03548789146796 1
4.70542401915056 1
5.37513836664273 1
5.16106554746659 1
5.19719249575038 1
4.86411578018773 1
4.73410538791781 1
5.18634817733971 1
5.40373206718619 1
5.00563742694455 1
4.48792692055404 0
5.1072292519391 1
5.43690916042192 1
5.3871997155183 1
4.72388929582201 1
5.16255320401237 1
4.75615399683506 1
5.18711293787318 1
5.2678082874644 1
4.66339909209123 1
5.08667281879817 1
4.77269947714071 1
5.00547934748845 1
4.98870215189758 1
4.39523264077541 0
5.38221403984672 1
4.21681985494866 0
4.67660804468747 1
5.16065428253364 1
4.71324084833317 1
5.02570994548042 1
4.82553557157223 1
4.83865725437837 1
5.57789103067724 1
4.80312085621524 1
5.06170774240375 1
5.07427982643209 1
4.87869373679771 1
4.99824571418498 1
4.94939467498791 1
4.82073298452993 1
5.08238022028466 1
4.6393819382417 1
4.69274842455413 1
4.81169534139405 1
5.32242000808214 1
5.44211083817902 1
4.86681889326704 1
5.17455627418729 1
4.80218637048235 1
4.88245463953796 1
4.39117272572106 1
5.17951466660712 1
5.2648783420999 1
5.21949728038412 1
4.59907208283405 1
5.12861541997846 1
3.89699436381445 0
4.6056955783929 1
4.52749637893467 1
4.99315158934293 1
4.73942159733551 1
5.2657602755538 1
4.59778670316168 1
4.48887929045488 1
5.09043942653273 1
4.44560448606034 1
4.89369623880631 1
5.35595539134427 1
5.63931993744252 1
5.56597794960453 0
5.10498323783381 1
5.70251266724371 1
5.23460046382281 1
4.94088246262744 1
5.13942427360192 1
5.89013133019459 0
5.231023037255 1
5.02651255231195 1
5.00108822942483 1
5.30109873229421 1
5.64279102680581 1
5.00756704775811 1
5.07043451961347 1
5.21934814963137 1
5.21690475205226 1
5.03006893724039 1
4.99339343844441 1
5.018560817317 1
5.15171001258466 1
5.14004976377978 1
5.16002892282245 1
5.39065073652696 1
5.26139753502502 1
4.87935462035471 1
5.33444087124921 1
4.54223248404448 1
5.03622486256418 1
4.13299195238545 0
4.82780546997996 1
4.77654652765818 1
5.03364716923522 1
4.76942193462815 1
5.54424882602091 1
5.11131959992485 1
5.43956700676965 1
4.08197293108763 0
5.15693090774657 1
5.20998797736931 1
5.05913691032429 1
4.85544775076098 1
5.14285823628157 1
4.99913071893381 1
5.07737670954468 1
5.22289624340614 1
4.82458853779572 1
5.39987040337099 1
4.98198069593648 1
5.34888362342862 1
4.85423119676818 1
5.27702563536233 1
5.51623377876523 1
5.13211029433475 1
5.31080528314222 1
4.99539881158863 1
5.13594808031002 1
5.07889208763143 1
5.66563722468405 0
5.14327903638138 1
4.42018630864191 1
5.46640151978477 1
4.26130917035671 0
5.10158866149109 1
4.59571909876088 1
4.65315764470778 1
4.3595092611894 0
5.42626718504229 1
4.45041091358479 0
4.88970560108564 1
4.75144886145791 1
5.50371740910235 1
5.09009930836145 1
5.28745630032945 1
5.17984361654318 1
4.71408108800248 1
5.04179275270355 1
4.72197077985614 1
4.59796015032597 1
5.271453953767 1
4.59026574592626 1
5.2859129497125 1
4.892396060441 1
4.6552716609118 1
4.61617399304599 1
5.44850362603199 1
5.00428908066383 1
5.52371918725005 0
4.7700394885761 1
5.09850265668277 1
5.59759435937851 1
5.63564200567176 0
5.18056303666882 1
4.9046272140766 1
5.14917145292467 1
5.71843778903992 0
4.75600653894358 1
4.26144736586818 1
5.32772119392158 1
4.42560728735522 1
4.65362440749966 1
5.14248813695354 1
4.39029231478844 1
4.79626290493868 1
4.68075427417457 1
4.72577467317433 1
4.57933025724313 1
5.13999815162888 1
5.08183594477849 1
5.74262912175167 0
4.90630045123638 1
4.95212157039116 1
4.89954066539754 1
5.24107866203 1
4.82850996429872 1
5.52726431729942 1
4.16907329348217 0
5.22621329169032 1
4.7507393108251 1
5.53032529699417 1
4.57602716897911 1
5.21129745660174 1
5.35586944893675 1
5.02321399959112 1
4.45304645015112 0
4.53777445159565 1
5.25043881068621 1
5.57286174525602 1
5.50377290876954 1
5.33654367032918 1
5.21546556727417 1
4.94133998886999 1
4.67018408475656 1
4.98158427815908 1
4.95267805577434 1
4.79228115511224 1
5.15986955530523 1
5.21757085505956 1
4.80880655503207 1
5.29997351744655 1
4.95938220117899 1
5.41341758910412 1
5.06891490552534 1
5.12266167178727 1
4.79558892769256 1
5.33882764424604 1
5.05829434247096 1
5.06461727857181 1
4.69174161214614 1
5.35360178685006 1
5.04189854492263 1
5.17076894923507 1
4.69945364355345 1
5.56165862314873 1
5.13208669159754 1
4.06768661632018 0
4.85674462640071 1
5.07518141993718 1
5.27387971668299 1
4.64741471473706 1
4.45268317651685 1
4.63226288147444 1
5.04115565463808 1
5.33615060228269 1
5.73883674547368 0
4.7444847051053 1
4.731933960982 1
5.07838670988325 1
5.10951923096041 1
5.08580069153148 1
4.59126901028829 1
5.71791491803692 0
4.78352806092336 1
5.45059206777727 1
5.00226466672717 1
5.08329967670007 1
5.86161224656403 1
4.75155124477265 1
4.65451646917166 1
4.58724922562101 1
4.89100665111627 1
5.15462679754005 1
4.77834412423024 1
5.41458643547616 1
4.49074866362011 0
5.60174831969545 1
5.6391162075999 0
5.04318905404542 1
4.83212380988692 1
5.06101365391621 1
5.18689935395556 1
4.382578065823 0
4.83740921670095 1
4.97993555682189 1
4.77875167178178 1
4.55042476569951 1
4.80356824179027 1
5.75228612357797 0
5.18401482311805 1
5.55542464480216 0
4.87301623569063 1
5.66281290504006 0
4.98765875000455 1
5.29305659844773 1
4.66153978164428 1
4.48637461829875 1
4.76788180179083 1
4.66077662586275 1
5.57465190155519 1
4.4216692915645 0
4.81220021980296 1
5.75331219170733 1
5.09531920748835 1
4.9204512957063 1
5.08568482661421 1
5.30211526288373 1
5.2644565877633 1
5.26661607203406 1
4.04222758240528 0
4.77248016939 1
4.19344684677137 1
5.04028747142677 1
5.66889616800412 0
5.21259443729951 1
5.07929799324315 1
4.90843394295358 1
4.82933797660725 1
5.13447457427113 1
5.20201960561082 1
5.64380989331858 1
5.54800424141471 1
5.18355566678081 1
4.99701424749594 1
5.25291239837111 1
5.06125155260397 1
5.62498988950597 1
4.86618272525151 1
5.14877126888342 1
4.81449761424235 1
4.90684297625841 1
4.79362944505796 1
5.49583799919078 1
4.96200831268093 1
5.12831992269494 1
4.27184848483148 0
4.4283593038907 1
4.73077338059559 1
5.35572240631921 1
4.62633913251166 1
4.72232372044472 1
5.06786259074391 1
4.71810777695111 1
4.9344866786869 1
4.46606722173006 1
5.52751361291725 1
5.42010626654622 1
4.66047213350246 1
5.18675041923169 1
5.55887578692139 1
5.18586292617976 1
5.0605976000792 1
5.93283209728799 1
5.24890088155588 1
4.79753615184204 1
5.51782547744407 1
4.79711132520606 1
4.85986059436729 1
5.0366704299978 1
5.1202989849274 1
4.98507027184952 1
5.11413651924846 1
4.61061077294741 1
5.2788594034613 1
4.1964933753164 0
5.29474157553593 1
5.17342822537208 1
4.82414949932322 1
4.53601573024311 1
5.49894848606081 1
5.26767656234875 1
3.93708383998141 1
5.04321752745196 1
5.66952162339663 1
4.6483725552726 1
4.80272481732303 1
5.35115165063441 1
4.9499899135813 1
4.48725749643095 1
4.84749350840667 1
4.77924375314733 1
4.88489992989463 1
5.07354322649868 1
4.4627468877547 1
5.64011613893492 0
4.83464595984044 1
4.5945361284047 1
5.12667644370884 1
5.22177012334054 1
4.26563360038946 1
5.27314479641195 1
5.68265079692573 0
5.05628969243127 1
5.03805445846896 1
4.77721698995717 1
5.27951236989921 1
4.62708587463311 1
5.07704034069749 1
4.84512080821486 1
6.25420624477343 0
5.38053689210719 1
5.25647714209305 1
4.78434872608096 1
4.75580742373932 1
5.18834614483636 1
4.85974144661954 1
4.24545103568473 0
5.46160159570342 1
5.20495248584924 1
5.08502235928397 1
5.18859581679282 1
5.20107004579503 1
4.54447283153174 1
5.78172982667839 1
4.96322051609163 1
5.45983052748459 1
5.26235797934697 1
5.48876281512007 1
5.53711363565566 1
4.51664839825824 1
5.03688878778423 1
5.4585202875951 1
5.23295819679209 1
4.84506062686121 1
5.11283845083225 1
4.57844588945286 1
5.00794724678962 1
4.84718752173321 1
5.32089380331448 1
5.65228246599574 1
5.03387485716766 1
4.92278963668282 1
4.80027433396993 1
5.12408740096667 1
4.85726795562709 1
4.81126109205145 1
5.17424256760128 1
4.82882329520698 1
4.92807229347602 1
5.10688117707574 1
4.88052875517339 1
5.86716882505154 0
5.49681529109649 1
5.19031814054954 1
4.7861339375054 1
5.10964404914399 1
4.71292979686336 1
5.53473411176292 1
5.24183783155184 1
5.16798440560066 1
4.96861417806625 1
4.93389559149845 1
5.27219197746139 1
5.04627851662749 1
5.60704329997071 1
5.38002165531384 1
4.75302834023402 1
5.24764849107394 1
5.41801765626219 1
5.62139514490236 0
5.03096032112846 1
4.77298843812135 1
4.97565679032476 1
4.83350845610135 1
5.27360681982964 1
5.01811046928521 1
4.79374187248788 1
4.93437085623125 1
5.15840275803421 1
5.23989558663227 1
4.5496571570487 1
5.07462696446609 1
5.15208208355618 1
4.91736496705306 1
4.79473776663211 1
5.00496059973042 1
5.12943137438104 1
5.53383728946027 1
4.13889584417659 1
5.94182845960099 0
5.37701231462941 1
5.13087146208921 1
5.45623562518655 1
4.63597949523992 1
4.75032308402209 1
4.85042613850681 1
4.65914536577399 1
5.30742589556615 1
5.22053241052419 1
4.53920073849592 1
5.24993465181175 1
4.98114564901616 1
4.46423607538936 1
4.23539776185836 0
4.79782478777935 1
5.24748040686066 1
5.46431430267383 1
4.84464289737349 1
5.56093041837618 0
4.75908575943057 1
4.87633338753126 1
4.85034620363247 1
5.13130054502114 1
5.03888535882312 1
5.31994417220212 1
4.90819618152041 1
4.99724762449057 1
4.40323944411281 1
5.15069675396355 1
5.38313677669763 1
4.86016173374537 1
4.9420533284143 1
5.38627486510579 1
4.5115636089653 1
4.43988273368226 0
4.25322337986871 0
5.27039778683352 1
5.36979019554966 1
4.65929275283821 1
5.05346224208105 1
5.19016604391312 1
5.32392632577124 1
4.81630044653245 1
5.80616366579196 0
5.36051729562149 1
5.00681283382652 1
5.32463712095048 1
4.962341791754 1
5.11967994983861 1
5.05355592542595 1
5.02275469009014 1
4.47653984867649 1
5.17082264366343 1
6.41779801449298 0
5.18435725721959 1
4.92852924142543 1
5.22840836597385 1
5.37083705060229 1
5.16354944336619 1
5.51882064996314 1
5.47415565012727 0
4.73278806495848 1
4.40403573635116 1
5.19444219822377 1
5.27091254243171 1
5.45683480230011 1
5.0862976414618 1
5.0187862393085 1
4.23742743776078 1
4.79600928078035 1
4.92339308625802 1
4.31807594873019 0
4.86886867008359 1
4.61777121295153 1
5.29228670633701 1
4.16638756876547 0
4.48531219276669 1
4.33512621037269 1
4.41348507502049 1
4.71325562422216 1
5.48768215271521 1
4.98034862398459 1
4.95365238287113 1
4.97670094776787 1
5.3634768152063 1
5.56779493852993 1
5.6296903603461 1
4.3987362854611 1
4.70238216543764 1
5.03529684605448 1
5.41426129982999 1
5.45872830030645 1
4.96126042988549 1
5.06297047336408 1
4.96627994105573 1
5.59481001590112 1
5.64064960836248 1
5.35582847770493 1
4.95176597457721 1
5.10719103569682 1
4.94733581881049 1
5.18432948676885 1
4.56958240933556 1
5.19373388880463 1
5.00135702696766 1
5.22538792321695 1
4.65485206814581 1
5.7257407452837 1
4.75085661785576 1
4.83759371353233 1
4.16142291088406 1
4.68132864787597 1
4.62449741933379 1
4.92293879402647 1
4.91916728426424 1
4.73317873715066 1
4.72421374219835 1
4.79022241386412 1
5.18992989402865 1
5.35440510401472 1
5.04127247024876 1
4.93677419639383 1
5.53540410278557 1
4.91049594898198 1
4.73805347144082 1
5.6303720670967 0
5.22655218185424 1
5.25392929254301 1
5.11887432656339 1
5.34285993709658 1
5.14331440055884 1
4.95327875529777 1
4.83924349139287 1
4.9649658573919 1
5.08779196256863 1
4.69242912661383 1
5.05691328612831 1
5.21927256284573 1
5.45259733801599 1
5.04421297619147 1
4.6419137782749 1
5.34220605770069 1
5.00063034639387 1
5.12279959153682 1
5.70107379543268 1
4.83903136949534 1
4.37739981289692 0
5.82591753525396 0
5.27859113853024 1
4.29341145069646 1
5.1926942920353 1
5.02681870584203 1
5.03330707913902 1
4.98189272608548 1
5.45257648185355 1
5.34805673815442 1
4.7668511761941 1
4.46357592357103 1
5.51102169940182 1
4.59121907277577 1
4.71700954173801 1
4.99090398741952 1
5.22185627342194 1
4.85959087822898 1
4.94807894170054 1
4.60132579178319 1
5.11595109599358 1
4.99227568942997 1
5.1448037087987 1
5.20014144055898 1
4.8586467718157 1
4.9053643578026 1
5.32264335393646 1
4.42047849588276 1
4.38535886852424 1
4.64100485141782 1
4.6735753342588 1
4.27181474250412 1
4.54125385387739 1
5.6166818366396 1
4.86502043431637 1
4.58868320466096 1
5.244629031598 1
4.88297170528534 1
5.03248791673986 1
5.13924370472082 1
4.77964260703913 1
4.97559329256972 1
5.12822678497433 1
5.65595105207305 1
4.71723150893553 1
4.68801154039556 1
4.99802592957296 1
5.04732358041879 1
5.22500147984919 1
4.43028824775432 1
5.05279655355624 1
5.32727106800842 1
4.69991330718673 1
5.58956251013572 1
5.45152556401535 1
4.96994274150724 1
4.29245015443431 1
5.60847717360879 0
4.97420780859581 1
4.30208429532905 0
4.84549944965375 1
5.2514594888731 1
5.07238552489118 1
5.16705795047627 1
4.99320386471484 1
5.07361428678095 1
5.38002542963195 1
4.43469748268039 1
4.90601447677886 1
4.88768039601698 1
5.07609278081474 1
5.56222227212199 0
5.01742404978531 1
5.03998518085118 1
5.54743988855376 1
4.86139685795665 1
5.17934425278987 1
5.43023058488031 1
5.44226347280858 1
4.6295512878187 1
5.02062580287936 1
4.76153205449676 1
4.61439191275623 1
5.5980917456154 1
4.7076644235235 1
5.02438247184648 1
4.6392334464826 1
4.7889515425761 1
4.33949875176813 1
5.20780719653792 1
5.39639629098877 1
5.04574547663247 1
4.73707805206125 1
5.51336959002652 1
4.92011829072745 1
5.39735964001443 1
4.35332532674787 0
5.38118016276373 1
4.52179217186538 1
4.5220098193055 1
4.81048685144187 1
4.54222091138458 1
4.35024293837931 1
4.64849087306336 1
5.41721522914998 1
4.63328703476071 1
5.31088542601098 1
5.20681136010064 1
4.76355814686361 1
5.40485796163179 1
5.03507470240971 1
5.14894429051163 1
4.5546572388246 1
5.51561894918021 1
5.42950341244051 1
5.14106149821618 1
5.12979631664498 1
5.39861833441456 1
4.51334852553984 1
4.86657478951666 1
5.07251507946315 1
4.56279591887698 1
5.20757185083616 1
4.7792550421264 1
5.00039567558038 1
4.71627215181373 1
5.37763721171659 1
4.61483544502047 1
4.70865549444091 1
5.91717703076224 0
4.94047624691921 1
5.20442327785325 1
4.86225142220554 1
4.18111630027711 0
4.46812454063732 1
4.94706558042693 1
5.26402534498984 1
5.07524967673881 1
4.76212097648012 1
4.6448939074864 1
4.73576566549033 1
5.18668495475937 1
5.0236164955889 1
4.58841461295628 1
4.58242414936943 1
4.83730335939584 1
5.55844214965269 1
5.17270319476913 1
5.15622026956171 1
5.31074318429377 1
5.08305733998182 1
4.74046982889729 1
4.84851677808936 1
4.85437449117184 1
4.47398238980717 1
5.42994766299146 1
4.95569453743218 1
4.8882138684772 1
4.968005934917 1
4.6429648196215 1
4.93021830705778 1
3.9695469955552 0
5.13168057226297 1
5.6003845815029 1
5.36541480107374 1
5.0481403036475 1
4.61410497969559 1
5.50640405832399 0
5.30984554836466 1
4.82997833806177 1
4.23326168457921 1
5.51735624127584 1
4.64195647575908 1
4.78701521585385 1
5.38530939431769 1
5.0856794716051 1
5.13131075717492 1
5.32632081701114 1
5.24295293280938 1
4.99400218506164 1
4.6363265819479 1
5.46652506094453 1
4.48962730991152 1
4.53489713521624 1
5.03249372108736 1
4.8510752461879 1
4.71364150476246 1
4.78786350713027 1
4.34026310839237 1
4.703778954842 1
4.88934591537308 1
5.14542665985723 1
5.00368974328102 1
4.65892593969376 1
5.16283096455674 1
4.47365008902486 1
4.76575404704095 1
4.61448513900755 1
4.65967222286705 1
6.16610146838693 0
4.06980939657416 0
5.24989317318714 1
5.86499113132676 0
4.81875645329433 1
4.57753500385368 1
4.50831825963727 1
4.59725614488192 1
5.35951192076593 1
4.68333022263977 1
5.05464747236861 1
5.81900039587962 1
5.1442488926373 1
5.00795946753922 1
5.07600354665073 1
4.76683199877907 1
5.71346635132802 1
4.8805093343949 1
5.13432769659334 1
4.56361060668059 1
4.6603695468807 1
5.00993329554244 1
4.8748139954364 1
4.79666041687179 1
5.28401314544034 1
5.20069622770187 1
5.74316765570433 1
4.5917734554809 1
4.58402050752363 1
4.09239834730054 0
4.91765153133525 1
5.19891997692012 1
5.15254223379707 1
5.1147498779224 1
4.98222451677824 1
5.2022967264349 1
4.58354037911953 1
5.09653747801834 1
4.71433930264661 1
4.73007240296553 1
6.13931103327853 0
4.76849354479733 1
4.50441387009606 1
4.96585723320989 1
4.94535028320315 1
5.7568331850006 1
4.95402962919322 1
4.93596051301319 1
4.57812526092428 1
4.89622026117768 1
5.35373078069394 1
4.66026359972213 1
4.71764947188561 1
5.18816729069721 1
5.3029680745458 1
5.07424128496172 1
4.77956108616007 1
4.95417007899363 1
4.83656868255005 1
5.08104656005363 1
5.13538423063929 1
5.85621621146287 1
5.26501477936233 1
5.17351685566389 1
5.34442443200034 1
5.45922374834916 1
5.5814828376682 1
4.91542664354338 1
4.8975751293358 1
5.03663363557374 1
4.37054640314274 0
5.29931578042455 1
4.32734809521248 1
4.79787768349336 1
5.54585657534361 1
4.72379199223455 1
4.96053044083919 1
4.36969117434459 1
5.3553045234916 1
4.86072145546852 1
4.62633511094815 1
4.75992822403865 1
5.28557338442853 1
5.54606412267915 1
4.90275368004399 1
5.0296942969271 1
4.7700468330697 1
4.57096650869626 1
5.07495085407218 1
5.79325409987597 1
4.80424143528156 1
4.49573501897749 1
4.65892768142122 1
4.87880445285882 1
5.06444928877534 1
4.76334668824216 1
4.80449457689676 1
5.18797184576596 1
5.69173193164259 0
4.53147392211374 1
4.79177011252327 1
5.34952900624849 1
5.23655937681784 1
5.01396621473674 1
4.73880293002326 1
5.29660938071976 1
5.52769885069297 1
4.95828192585388 1
4.86836952832476 1
5.30320236181033 1
5.42900030956572 1
4.66062730548035 1
5.22491806535347 1
4.88728394602308 1
4.60650602199262 1
4.94251423931772 1
4.6187928071175 1
4.68515304178607 1
4.96652140734347 1
5.08272796063052 1
4.70164198909272 1
5.53206891350666 1
4.96158290343901 1
4.86914765099165 1
4.56410226297545 1
5.52218489974143 0
4.8867266475613 1
4.59650451587872 1
4.93642635763138 1
5.07434060398805 1
5.05614779097145 1
5.53732424735101 1
4.77693869764951 1
4.93400337030051 1
5.97556876648632 0
4.90948573386009 1
5.04973478449207 1
4.37725259733881 1
5.07673038778175 1
5.0550176206384 1
5.27018751316408 1
4.88934480955095 1
4.9176205405271 1
4.94261365866066 1
4.82100712521641 1
4.99441860043726 1
4.97206846822625 1
4.6375473626659 1
4.79375372592397 1
3.97102716716349 0
4.92911552991933 1
5.32908474149769 1
5.17954054178945 1
4.87795024352832 1
5.85598387487048 0
5.42001174106442 1
5.68399793560836 1
3.93609108414261 0
5.43581889747378 1
4.73895716956123 1
4.62525191960911 1
5.40081062847548 1
5.00455296999923 1
5.40137927774793 1
5.07466024569009 1
5.62662325940108 0
5.12392551892781 1
5.44595039262355 1
4.41449793597128 1
4.62675718911245 1
5.22707783023983 1
4.8158692076123 1
4.29185952331162 0
4.07382806547583 0
5.26016711859489 1
5.55438794556258 1
5.06737825720736 1
4.85200655941494 1
5.30697766062436 1
4.5527037310532 0
5.21199406557447 1
4.67364041813474 1
5.03827857708226 1
4.7811158651951 1
5.3096269308164 1
4.88483977690659 1
5.13381228100644 1
5.00337137550433 1
4.93400874718127 1
5.08467685309959 1
5.95974748068325 1
4.78159950732904 1
4.81916609512235 1
4.20953647568071 0
4.96105475657618 1
4.94581975740937 1
5.51105052181875 1
5.54735502526048 1
4.87989831952379 1
4.94381348506258 1
4.33265782741899 0
5.09672160074636 1
4.97656624337667 1
4.65529418963807 1
6.1924601943347 0
5.12069002514117 1
5.17446006173259 1
5.03800740818953 1
5.37438469774596 1
5.441785513659 1
4.54831346854374 1
4.91975567100462 1
4.96595520715959 1
4.65889423003084 1
5.26693960718349 1
5.20750901610094 1
4.79622078690884 1
4.9077083370737 1
5.74635550062849 0
5.42682009619943 1
4.96880692710905 1
5.0887769276581 1
4.70570168987313 1
4.69231633588374 1
4.5580652034516 1
5.12356403500674 1
4.84159998656832 1
5.32968209268118 1
5.00299173023037 1
5.90316718928395 0
5.67095306428506 0
5.11828761975959 1
5.02589199229779 1
4.56257460921633 1
4.94529672863814 1
4.88863347851677 1
5.16544097785483 1
4.83234948596693 1
4.86681964546297 1
4.3437582566288 1
5.02567920174093 1
5.38705215283968 1
5.5970843092812 1
5.39407644833571 1
4.82619182400034 1
5.46163482560685 1
5.10645482350734 1
5.50060549713303 1
5.08537928503369 1
4.65590492208318 1
5.15134828201182 1
4.99874830813159 1
4.54925178319884 1
5.3964909371001 1
5.56386592409432 1
5.04886360219403 1
4.82119151840427 1
4.87946970828757 1
5.01104158936001 1
4.2059644833823 1
4.75930518325793 1
4.93176645269956 1
5.32115246868422 1
5.30573988097792 1
5.15152138499801 1
5.00200892532094 1
4.59930556968274 1
5.3467924801543 1
5.74593702516901 1
4.33419216559321 0
5.07805990233306 1
5.18319929614363 1
5.00701643302629 1
4.92085258500853 1
4.75057349290922 1
5.22220779555629 1
5.09972078972085 1
4.94585853867299 1
5.24010276683135 1
5.10080156507959 1
5.0031453855357 1
4.83314922611369 1
4.86518143054962 1
4.71852218655685 1
5.41161401730945 1
5.18023455837602 1
5.02636403712811 1
5.06417254083618 1
5.38604903771486 1
4.65083530711548 1
5.59399984900022 1
4.75427415454476 1
5.50895568642646 1
4.81586920655321 1
5.32020662060922 1
5.08213740226967 1
5.10176229946897 1
5.22919225841773 1
4.72107709619334 1
5.09541179097794 1
5.44230300636358 1
4.91601873170893 1
4.70234105874788 1
5.37441512786149 1
4.47133180500742 1
4.5493653065121 1
4.86935739876767 1
5.36601927706103 1
4.73444847183925 1
4.45711304884126 1
4.44103351928803 1
4.73103757182445 1
5.98678525063916 0
4.69633706141223 1
4.56258775214837 1
5.33263864847635 1
5.00763894092639 1
4.15366087334243 1
4.91914364661629 1
4.88730644244763 1
5.41471213732197 1
5.29033844553656 1
5.14759533561873 1
4.47118143087553 1
5.03650403582776 1
5.13822790911563 1
4.9723542998619 1
5.56851072685099 1
4.27338355121057 1
4.87157131996308 1
4.70945587455733 1
4.90652472536887 1
4.76877598594258 1
5.08092653835689 1
5.22541694366597 1
5.11272156164803 1
4.79124964175587 1
5.09393297467494 1
4.97347946741986 1
4.80416149674836 1
5.36826832358775 1
4.9853545159801 1
4.85688423419183 1
5.5485400517623 1
5.15143016816574 1
4.96577378523312 1
5.18716725398426 1
5.36189925197967 1
5.34488752278948 1
4.8361295838603 1
4.75716080644872 1
4.74622975050223 1
5.19774311853205 1
4.73084867022104 1
5.08342429129583 1
4.82139945054368 1
5.0695949432353 1
5.37219091970471 1
4.55630556863639 1
5.11135687412509 1
4.4994696036294 1
4.37597196536155 0
5.09297177683296 1
4.77104036156395 1
4.77457621955981 1
5.48658326908783 1
4.88738055926534 1
4.60310567363219 1
4.59691749337859 1
5.56334858715768 1
4.60767955576706 1
4.99836417439078 1
5.01452917227695 1
5.5211021061406 1
5.50040264520008 0
4.87112566008805 1
5.37766194902513 1
4.61266667382433 0
4.89705407813571 1
4.42312191667566 1
5.46050741575756 1
5.07008518741359 1
4.74595779985499 1
5.03103982696643 1
4.68052290069184 1
4.77247357863703 1
5.71340289775475 1
5.31240661304468 1
4.78004804668372 1
4.78453566805342 1
5.08756971276477 1
5.20767001743688 1
5.23005544539259 1
5.4862699694325 1
5.42255261382339 1
5.43868235548447 1
5.30623829942022 1
5.81225632775044 0
5.21626815284825 1
4.90311690489589 1
4.66453970678142 1
5.62550826300953 1
5.30364120683023 1
5.34054754820822 1
5.0820818858003 1
5.25487725416961 1
5.1766771714866 1
5.14404816849119 1
5.46652558249639 1
4.49064659462558 1
5.13998945030441 1
4.90878151780406 1
4.70749807798117 1
4.95919296488016 1
5.02171536366733 1
4.57781873277521 1
4.56548469759221 1
4.87365129519966 1
5.30021966589488 1
4.84612668486691 1
4.75819585607263 1
4.9441771640305 1
4.95905960425478 1
5.21121768915986 1
4.91549164974954 1
4.74119226948186 1
4.77627038961111 1
4.41750547962653 1
5.07597590667376 1
5.02142469828116 1
4.58694938091901 1
5.02012592802288 1
5.33224055522388 1
4.74337034830613 1
5.32972866045091 1
4.76789096651804 1
4.50307424658841 1
5.20207247678384 1
4.69223332765227 1
4.88803004466841 1
4.44057874024729 1
4.82449106122749 1
4.59747741158101 1
4.97788722326256 1
4.47710665091608 1
4.15291900538571 1
5.10540344782445 1
5.29151965695485 1
5.55907234908493 1
5.11050947738916 1
5.33028692408481 1
5.22501852579955 1
4.64675719525071 1
5.46751740250581 1
5.30846251485734 1
5.93146771613947 0
4.76741972645461 1
4.59912739721468 1
4.61519434966813 1
5.55063665695344 0
4.45107116280654 0
5.38203686727687 1
4.94341845322809 1
4.99282481813934 1
4.54901356484794 0
4.86289307242877 1
5.31857233377911 1
5.13312045435701 1
4.73300804018885 1
4.61041770283268 1
5.0161590476491 1
4.94626946853854 1
5.07674472889439 1
4.96361729715757 1
5.62407122934258 1
5.12230349525105 1
4.97736877220061 1
5.69728370493043 0
5.69207069526398 0
4.94317970573214 1
4.91575607001072 1
4.81901476943753 1
5.63794716641851 0
4.94169057585801 1
5.25679897049809 1
5.31077239953522 1
4.77268841924691 1
5.30619422808183 1
4.40685579365398 1
5.2234359152944 1
4.75358307290784 1
5.39084776591796 1
5.04693063530089 1
4.98623391516948 1
5.69438739241231 1
5.35164659837316 1
5.63316388379087 0
4.79402101297338 1
5.28622808191147 1
4.90936736704923 1
5.05132848222381 1
4.93965285740335 1
5.38109900685887 1
4.80642395007131 1
4.73742576366853 1
5.03335674162777 1
5.13190650487855 1
5.06935577584502 1
5.11990343145326 1
4.58669363206042 1
5.37822116238886 0
4.70624177707109 1
5.53784207710055 1
4.89106620150861 1
4.78127348982729 1
4.90787269045798 1
5.06111708630245 1
5.24282762281609 1
4.85397471119037 1
4.97032129064628 1
6.37873030125567 0
5.00447919121003 1
5.11484367562925 1
5.10483631846241 1
5.06205414242076 1
5.33946817197118 1
5.35093734163469 1
5.42294413594218 1
5.27466273356309 1
5.28830803566614 1
5.20848660096238 1
4.6632805687632 1
4.99732372221878 1
4.71087064502162 1
4.93379679213519 1
5.50585890951929 1
4.50954602630383 1
4.92309189990702 1
4.19041042423431 1
4.56742511310097 1
5.17933943157957 1
5.37464460666052 1
5.21876244969758 1
4.95687623280529 1
4.08352233994911 0
4.9987956300541 1
4.01308837795026 0
4.87665236408179 1
4.97891832275703 1
4.82377428175687 1
5.4376313686616 1
5.35354146601141 1
5.23275467416878 1
4.56735293939057 1
4.31537518037251 0
4.33946318791957 1
4.1375313883889 0
5.26986462097806 1
5.05137929910919 1
4.87053302153069 1
5.25034194923556 1
4.82554089356343 1
4.41225960251732 1
5.10463205070774 1
5.3319627968332 1
4.78116170587688 1
5.33715469939703 1
4.84187957501992 1
4.8975401513949 1
4.87530753063621 1
5.08568953215353 1
4.83157538499296 1
5.01237652520096 1
4.37978201300694 1
4.78427837238753 1
5.05787501851016 1
5.02737942506713 1
5.30728274651955 1
4.43281697322449 1
5.26104671849383 1
4.9593539085697 1
5.23981052963182 1
5.02862958085 1
4.82672012111415 1
5.27019282962269 1
5.13136374787057 1
4.68769717634591 1
5.23585720950963 1
4.97605686680723 1
4.92642858961838 1
5.28367098325753 1
4.61697955869224 1
4.89245219463678 1
4.89718741343465 1
4.49133000979119 1
4.72432957723351 1
5.1221527501236 1
5.41208659170757 1
5.26030239637543 1
4.89087999206232 1
4.34489001639335 1
4.98531319979701 1
4.9848547118937 1
5.50843447218735 0
5.16645265187936 1
4.95153723138496 1
4.576278808602 1
4.57974784369568 1
5.41256440891919 1
5.33578062996664 1
4.51525496096962 1
5.14898046675198 1
5.00580348449036 1
5.32761611025314 1
4.89910192083566 1
4.60651569779677 1
4.54123305528354 1
4.86223782061685 1
3.86278039118445 0
4.63055081687026 1
5.31527055059237 1
5.42087039693894 1
4.83676919000966 1
4.39286275555852 0
5.39193434155003 1
4.67353402041843 1
4.53459841676984 1
4.62373398913151 1
4.85118580525999 1
5.53795375833681 0
5.27769491031738 1
4.51570033516001 0
5.30078533840827 1
4.77687004822082 1
4.25611976483823 1
5.5054665278994 1
4.87450264861286 1
5.13202513950913 1
4.68821319168354 1
4.85022316730408 1
4.859357797398 1
4.97471782945652 1
4.52207465929597 1
5.40902735575457 1
4.764979829985 1
5.41824122797713 1
5.10508648366328 1
4.44159856397986 1
5.35408393345777 1
4.7160228441221 1
5.12213935934321 1
5.35017033429342 1
5.52536078104207 1
4.75697007343471 1
5.15546875140287 1
4.75052509456729 1
5.23103334195306 1
4.7127990445499 1
4.80707818080859 1
4.85050413318725 1
4.64204421776002 1
4.81194291186465 1
5.14955205556127 1
4.5025890591484 1
4.77131549043597 1
4.39145080436057 0
4.03708754690766 0
4.49160612554451 1
5.30129076372075 1
5.3149512151409 1
5.16311171613962 1
4.62723291012502 1
4.75206479908431 1
4.33134177975544 1
5.06408601867557 1
4.83163970636634 1
4.84796654408059 1
4.76684131967533 1
5.21261918481299 1
5.07224626323062 1
4.92936474137941 1
4.80363252265326 1
5.27264234887096 1
5.12408445694838 1
5.15068255614361 1
5.23544501327822 1
4.09280820413349 0
5.73654772190889 0
5.78815223330534 1
4.77979122178515 1
4.96225958117311 1
5.09463737911385 1
5.09737015873979 1
4.51102336532628 1
5.56950224375596 1
4.97666426535153 1
5.03753387199543 1
5.4438871690686 1
5.39247402785084 1
4.79508833529137 1
4.73281784412456 1
5.05974948974146 1
4.63085086542454 1
4.83109539015425 1
4.31452473264109 1
4.94866301039222 1
4.59102486282085 1
5.45298949358745 1
5.36784086827923 1
5.12873625382797 1
5.44034874262998 1
4.64116554229587 1
4.2014986528791 1
4.98655587240516 1
5.38630301448983 1
4.90820023185896 1
4.11476029039444 0
5.35398094112769 1
5.31471354083115 1
5.65508136511249 1
5.43659762345201 1
5.11819397972346 1
4.89115308772432 1
4.55551042255555 1
5.00174725001998 1
5.13274768550653 1
4.76418163738241 1
4.40529312877798 1
4.45083215776181 1
4.93570259181774 1
5.14181555409961 1
4.59670459998701 1
4.7230793736541 1
5.00100264634577 1
5.1493898910599 1
4.65845645293076 1
5.15868965391745 1
4.41015546206576 1
4.81421005444847 1
5.00918030237566 1
4.96442886804559 1
5.16503633218635 1
5.57403298679577 0
5.13700918586293 1
4.42137389030068 0
5.77003762318055 0
5.32439887486403 1
5.92654872028725 0
4.85242007756972 1
5.17343571246737 1
5.36825809705569 1
4.93550791346908 1
4.54487165388436 1
4.56089825180959 1
5.02278086639502 1
5.2175056249859 1
4.81046498589965 1
4.86545544043801 1
5.31950161554848 1
5.73097913074376 0
4.99034135376314 1
5.08788513549583 1
5.16131567225038 1
5.52191208519245 1
4.57422125254269 1
5.09885276366957 1
5.07797761202298 1
5.35785504700555 1
4.30951482261983 1
4.44663014490186 1
4.7597385895582 1
5.10407234736675 1
4.58183589948476 1
4.84183263927801 1
5.45225297070884 1
4.56910797961448 1
4.32328705226196 1
5.46464547171396 1
5.73867627747958 1
4.67772052501394 1
4.33893104941078 1
5.68059690232632 1
4.78146437566078 1
5.12444201345444 1
5.29722017329301 1
5.03552849616246 1
5.64687240919332 1
5.69956838283603 0
5.01925390401013 1
5.2708350730526 1
4.75589229411551 1
5.53551307723401 1
4.69547524904118 1
4.91540761786792 1
5.12967155728583 1
5.11379162086498 1
5.16986621562391 1
5.18559080619614 1
4.68808185474969 1
5.00450749514834 1
4.84719395627272 1
4.94360224965078 1
5.45604838512985 1
4.66741802210016 1
5.20364100400257 1
5.20852926122471 1
4.98712801773644 1
5.49476292763026 1
5.14963717327426 1
4.70434474517537 1
5.08109046983048 1
4.84588172217227 1
5.01853609036438 1
4.29941378369342 1
5.61808153228183 1
5.42692994838382 1
5.29191212919249 1
5.06587272772476 1
5.14962898661702 1
4.96453038049467 1
4.92247736464694 1
5.25052657871589 1
3.9171656120763 0
4.68432685501601 1
4.78028848621534 1
5.40865046264702 1
5.12701756341766 1
4.69413191219797 1
4.53227206602374 1
5.13753311701561 1
4.7509887393655 1
4.86400873059351 1
5.38522639014687 1
4.88157682443171 1
5.09710492964467 1
5.11416212833408 1
5.36436405581726 1
4.86750481784435 1
5.22336101401155 1
4.30589213374568 0
5.08400981915674 1
4.75165157321039 1
4.99024375128704 1
5.26575230355652 1
4.96902579689004 1
5.00300390671947 1
5.29949111874945 1
4.99898655605955 1
4.83890548888753 1
5.3356202591225 1
5.03828037270582 1
4.96378937732898 1
5.15925976568115 1
5.01025630404357 1
5.08092400247267 1
4.99473960012224 1
4.92011230087724 1
5.14916354020292 1
4.81018029769406 1
5.54807576956509 1
5.04032805315742 1
5.27204062849482 1
5.055748527299 1
4.78754806660686 1
3.87965724431338 0
5.47663651376863 1
4.71200748118547 1
4.76030984082259 1
5.235706593577 1
4.67310867180062 1
5.00131548437161 1
5.10533282478839 1
5.21139053927346 1
4.97609334888343 1
4.39849960779499 1
4.68746845287738 1
4.98483593023393 1
4.64225130013505 1
5.04897932945269 1
6.35783728075508 0
4.566610769953 1
4.92298536425856 1
5.13776923888771 1
5.55842277890458 1
5.08499265847984 1
5.12845606570166 1
4.7285487315092 1
4.81572961926472 1
5.36760661007045 1
5.52421227468561 1
4.39017570841787 1
4.14973775076347 0
4.46790146082186 0
4.53574318600458 1
4.76822655582743 1
4.8354721869309 1
5.09720433564935 1
4.76371312919648 1
5.36368384816205 1
4.8170756784111 1
5.12871996979187 1
4.69051438686031 1
4.7945202543241 1
5.23067296788459 1
4.41487910693325 0
4.8114678376314 1
5.36184997330227 1
4.80234898624505 1
4.87790620924601 1
4.75098577115997 1
5.03366649750713 1
5.86759128010983 0
5.14654388840747 1
5.2954170350984 1
5.40268798397892 1
4.9740328330872 1
5.02627057927395 1
4.84303723733767 1
5.02350195120451 1
5.80279484613599 0
4.81628656809059 1
4.80417898317388 1
5.09664435616292 1
5.3636550540884 1
5.51274240637725 1
5.39915011735107 1
5.75758017867319 1
5.20022741976561 1
4.63310842511259 1
5.0752770450224 1
4.81045675337204 1
5.01390872437191 1
5.12216104217018 1
5.18209874778236 1
5.21642659404944 1
5.30104678839658 1
4.7849940276898 1
4.8955610414083 1
5.11834437323477 1
4.48248858866442 1
4.74338918558274 1
5.59195088359534 0
4.85368000816459 1
5.18022467945416 1
4.98574162204648 1
4.49419458100886 1
4.85433465013406 1
5.07874153625279 1
4.59490808679166 1
4.6383114090376 1
4.8265241137532 1
4.70448814265669 1
5.69462373014687 0
4.83766628762656 1
5.20997365281472 1
5.19869619652198 1
4.97596623279287 1
5.09985739842923 1
4.12239831812527 0
4.66330686484088 1
4.86866810471036 1
4.41034467094935 1
5.40566910301382 1
4.93160808548459 1
5.095385974133 1
4.19369278149949 1
5.75902940465918 1
5.2047700773405 1
5.38822331341484 1
5.56938657306477 1
4.84092908146795 1
4.70344122565156 1
5.43038347976871 1
5.18614351789065 1
4.99561622894985 1
5.01736456920614 1
5.60927696580089 0
5.34815632810727 1
5.06737513643802 1
4.98287959584111 1
5.04082296489758 1
4.78289363195646 1
5.40822841997291 1
5.1710160242938 1
5.28914529011123 1
5.44132462221433 1
5.27339551459713 1
5.46170037314998 1
5.00769119476645 1
4.5923991703636 1
5.17956320552702 1
5.30421565187702 1
4.96184077749295 1
4.53020649591338 1
4.76208498083645 1
4.77220117297701 1
4.70982866017304 1
4.97683983679505 1
4.62272309506628 1
4.66987633559572 1
5.05221682595233 1
4.61863979062268 1
5.54782543540902 0
4.86915192910586 1
4.85718055424048 1
4.80079239614542 1
4.93576172071775 1
5.07825127687122 1
5.25674627028662 1
4.93650841422424 1
5.10102070241851 1
5.00099252788188 1
4.65760772038262 1
4.75593071692126 1
4.44613694526337 1
5.47301056009472 1
5.25227983543539 1
5.401428499161 1
5.58365895686299 0
5.79589488746546 0
5.78887341762855 1
4.64848441236761 1
4.67121362485213 1
5.15830663376591 1
4.42248322060509 0
4.96340143531907 1
4.94784958472813 1
5.30100755862808 1
4.95211632029094 1
4.61017898545673 1
5.32842119837505 1
5.28251235575695 1
4.66115440482401 1
5.31142010900839 1
4.31226901521756 1
4.91064499397583 1
4.75628576121033 1
4.67119472076583 1
5.26411605529974 1
5.02919633329435 1
4.90193046505111 1
5.32132898356824 1
4.91762029864441 1
5.53714972261065 1
4.85834818676212 1
4.60242426742798 1
4.79651811080284 1
4.75881904086804 1
5.10067233116925 1
5.11134299209208 1
4.79946794563613 1
5.09588396601689 1
5.3284461797909 1
4.99799643725724 1
4.87536796276608 1
5.06049193080238 1
5.32176931649039 1
4.73292087056418 1
5.10180327960849 1
5.18380871651474 1
4.49483778588038 1
5.77187949223245 0
5.15647283352448 1
5.2551373680913 1
4.70653912462955 1
4.9824026810357 1
5.26877660398011 1
4.77450150579369 1
5.45092592451315 1
5.06320577387304 1
4.81535703972581 1
5.19196495784859 1
4.7934462123758 1
4.71191801822418 1
4.98975407971246 1
4.59875403149839 1
5.51409946603709 0
4.70312165274191 1
4.77331446269871 1
4.68919822495705 1
5.05522278923318 1
4.93810406958186 1
4.71869836894243 1
4.98310780553483 1
5.05803478580413 1
5.09331569923929 1
4.59020623261811 1
4.89599496683509 1
4.69531379258513 1
5.41823083636139 1
4.66335669797786 1
4.23072335697406 1
5.25871395789973 1
5.25762276819147 1
4.84268090591524 1
5.01933368521522 1
5.46669187640865 1
4.83900463348348 1
4.61007822399072 1
5.07342227844514 1
5.58768777321656 1
4.93099232423655 1
4.86852203277739 1
5.0751844416831 1
5.22280344115799 1
5.58911398921349 1
4.80586266332254 1
5.23138147118933 1
4.5217536602152 1
4.55148917217515 1
5.27622436292666 1
4.85317397823726 1
5.47363383818333 1
5.55869131001866 1
5.7459613171408 0
4.67831596712528 1
5.46320147916577 1
5.23816146915478 1
5.14930291257395 1
4.9156881434143 1
4.82317873947043 1
5.50977872754275 1
5.20797306705395 1
5.00393286157485 1
4.93416937823469 1
4.88789868493992 1
5.59879687034254 0
5.31091005302003 1
4.53463220612335 1
4.82386548206412 1
5.32365247703999 1
5.32200850766694 1
4.95365381524605 1
4.93029705937765 1
4.76175001929758 1
5.23010055652202 1
5.43128285344734 1
4.70734872846288 1
5.0447597367645 1
5.55141340363983 1
4.89518664627728 1
4.71308765965058 1
5.2269321847365 1
5.19368708353724 1
5.3144549687031 1
4.88572458923346 1
4.5349887027287 1
4.72253901663225 1
4.75054175122912 1
4.75602637837575 1
5.33366736581445 1
5.19899292781007 1
4.32937426224355 1
5.04416300184156 1
4.72642301776127 1
4.83004734458542 1
5.43054355180456 1
5.26970570490399 1
5.30128864570159 1
4.67485024224457 1
4.32011621323314 0
5.3438721863756 1
4.54872544439258 1
5.00805441890179 1
6.19871059858528 0
5.41520451989256 1
5.06093553818457 1
4.70075806779059 1
5.30211218073367 1
5.49608509964437 0
5.21716671750939 1
5.37935976334435 1
4.2077814301197 1
4.91039781267149 1
4.85032545687347 1
4.41163024912218 1
5.48833091766897 1
5.36078106528042 1
4.21666971732031 0
5.1028782705586 1
5.10078005218565 1
4.85882617260977 1
4.8314096051147 1
5.39325219991059 1
4.85517825545905 1
4.8205271955286 1
5.2011458696396 1
5.02785247652269 1
5.48000335078906 1
4.99955882697742 1
5.48570473610349 1
5.41785628635711 1
5.69473225094842 1
5.19226484620762 1
4.71437137478286 1
5.47262305687941 1
4.7500231348942 1
4.85909025218915 1
5.4089921566415 1
5.02272075404471 1
5.09315767921961 1
5.22784861311676 1
5.2690700715042 1
5.10916598794134 1
4.88234720989833 1
4.90732558046717 1
5.52084436862142 0
4.70415802964849 1
5.01634889363646 1
4.43747229176113 1
4.77511451936261 1
4.98719098646364 1
4.65671350929221 1
5.00116957802991 1
4.81735732341811 1
4.71671156095835 1
5.14109785532719 1
5.41578335693413 1
4.84710879344522 1
5.17666796744218 1
4.881358892109 1
5.18970971091538 1
4.77596880147807 1
5.36701116447011 1
5.68398099211281 0
4.65842166258871 1
4.38667948918011 0
5.00552376115026 1
5.14053626491982 1
5.99623152384109 0
4.54871020332401 0
4.78816172690269 1
4.64329611519424 1
5.10600720553579 1
4.72000682571317 1
5.08944694548431 1
5.55869131351473 1
4.46748106317172 1
5.28077898210519 1
4.80865159161733 1
4.86299184062282 1
4.87954094892847 1
4.20489655124114 0
4.71013294729877 1
4.60999589190278 1
4.94019269224892 1
5.367106420789 1
5.09743153079616 1
4.82392048755088 1
4.9742599108215 1
4.73993423698865 1
4.82803088768551 1
5.08939429272122 1
4.65831631394908 1
5.18544112405983 1
4.46075674567393 1
5.2520244582044 1
5.03824155297384 1
5.18290680669159 1
3.95094556877606 1
4.98649175850118 1
4.78778511949782 1
4.77761195192422 1
4.80490815002327 1
4.84239406668582 1
4.32952254671269 1
5.1466880505198 1
4.19435886540904 0
5.20020638058365 1
4.45091289335717 1
5.13568405601674 1
4.97529522952706 1
4.98080918042762 1
5.3606080713831 1
4.98863222842327 1
5.32913872351766 1
4.53723293497788 1
4.76430004250407 1
4.66013660659024 1
4.72930460883803 1
5.60262550904207 0
5.47286390009995 1
4.8511592229477 1
5.10824003299655 1
4.20760843269516 0
4.86172657592154 1
5.77976361012398 0
4.97885331391011 1
4.5503476733763 1
5.1893826287541 1
4.4395248828021 1
4.85846534538451 1
5.22580355337521 1
4.35815258098932 1
5.25228552692986 1
5.15886541040046 1
5.32969114311968 1
5.37479748064648 1
3.98382119274928 0
5.50314011528349 1
5.10238729906511 1
6.020502833112 1
4.87002677796868 1
4.51257129075633 1
4.64166638834615 1
5.15664179841598 1
5.66599236598986 0
5.10293912261903 1
4.67229355700025 1
4.2860402842995 0
5.46796221310959 1
5.07937684284333 1
4.90744701884273 1
4.8448049382887 1
4.92605514259248 1
4.65156573510858 1
4.90221488540127 1
4.8403281547077 1
5.00855775361352 1
5.02714446199027 1
5.39233670397539 1
4.95726165707556 1
4.74987014629273 1
4.42906367655458 0
4.43364235480756 1
4.60467590877766 1
5.52078979706449 1
5.24306625854869 1
5.10935447174593 1
5.06150470418531 1
5.98011409822713 0
5.1220062693834 1
4.53528669383915 1
5.25283161534646 1
4.90945573040788 1
5.19033982741916 1
4.62067815241719 1
5.07334139202532 1
5.40787623821992 1
4.45378250077359 1
3.8361256960833 0
5.17041828123739 1
5.16237199568307 1
4.84094691939431 1
4.28422817491784 0
4.65449617284297 1
5.46191905466238 1
4.8066617476748 1
5.0523414537505 1
4.49226228509907 0
4.94162552695804 1
4.91857095759825 1
5.34323574657395 1
5.26606860321505 1
4.73288873603605 1
4.87194626240903 1
4.67414552820009 1
5.34200189989254 1
4.37673281933748 1
5.6756672749107 0
5.31374147128264 1
5.15743762167622 1
5.08225762655425 1
3.48106008281258 0
4.84723133556558 1
4.83343840662461 1
5.11808001521887 1
5.16162386084596 1
5.08136095595211 1
4.57993029054729 1
4.38916156055676 1
4.96880013836066 1
5.38934366653147 1
5.57520095147599 0
5.13904746113594 1
5.30316637137783 1
4.38266952236081 0
4.97391140111294 1
4.81982809403845 1
4.89634837212691 1
5.04292029137045 1
5.31790118603646 1
4.74218149526435 1
4.95822134774186 1
5.21088056351213 1
4.8316663754381 1
5.23525147368293 1
5.84976985865829 0
5.3801199523734 1
4.70939705108204 1
4.89801772359132 1
5.20617297876549 1
4.40952711650649 1
5.08814880215679 1
4.41672360000729 1
4.45243682429409 1
5.15791557626151 1
4.86604523212471 1
4.34478005169989 1
4.14713440306264 0
4.54992825516601 1
5.20000374124542 1
4.79920222450597 1
5.23923319255617 1
5.4835872682755 1
5.51458973487677 1
5.28415246750359 1
5.34405471032144 1
4.86602532346474 1
4.79829901618874 1
5.37438566097289 1
5.3018190151431 1
5.40124437090367 1
5.49487010779482 1
4.74992499251752 1
5.07761511836483 1
4.56740088192591 1
5.19986411324478 1
5.17265149118867 1
5.52407891255038 1
5.14884681387977 1
4.82939870461376 1
5.61409745683504 1
5.20418917406828 1
5.31755795630001 1
4.34971896559326 1
4.39823691798756 1
5.41958529151511 1
4.68105174528841 1
5.18934606226536 1
4.95317813751304 1
5.22623305050464 1
4.47325931545217 1
5.89087510624141 0
4.92097985495009 1
5.67795801930691 1
4.97163988584351 1
4.17209150418636 0
4.20309017346801 0
5.69402849005831 0
4.97406151284119 1
5.02963799736696 1
4.56556794221544 1
4.5483090379106 1
4.29246473681781 1
5.24812490643157 1
5.56514322777822 1
5.14862211890683 1
4.50317491696155 1
5.77509852362138 0
4.95471745007038 1
5.39501562283816 1
4.95255852937097 1
4.67359568037078 1
5.29214224578586 1
5.07572012527113 1
4.95090498666315 1
5.50051349975212 0
4.77083821574522 1
4.91555600221983 1
5.29945455065635 1
5.28965885296616 1
5.19836567724188 1
5.25254571443864 1
4.83998375848722 1
4.77462284044734 1
4.62941648825084 1
5.15769568372834 1
4.50609935405446 1
4.7978341757527 1
5.67952992216584 1
4.84648552727287 1
5.03793020767956 1
5.69946461477527 0
4.9537645031105 1
4.99870779933901 1
5.14755537753227 1
5.75440347538204 1
4.62121022424985 1
5.52250609617997 1
5.06094905152595 1
4.34221510856542 1
5.06737885981531 1
5.33842808996453 1
4.7977056168658 1
4.93379802188065 1
5.10658282377956 1
4.52138767220713 1
5.65003354752963 0
5.49817219144148 1
5.50430454095223 1
4.789476938918 1
4.57084213266285 1
5.23613250614023 1
5.0783132658005 1
5.34310536359787 1
4.59480432974076 1
5.24612226742212 1
5.46894156339615 1
5.14838306181207 1
4.87247840933084 1
4.41349503556862 1
5.41559359720815 1
4.83481204002055 1
4.99696885163309 1
4.62707929469538 1
5.60726363693031 0
5.08389731065282 1
5.18100503082303 1
5.32363479381423 1
5.37495289488694 1
4.47694468549919 1
4.80759561334883 1
4.7958438772425 1
5.1431987089743 1
4.64461596954298 1
4.90724739569253 1
4.57516343911984 1
5.53669245933603 1
5.60730585150575 1
4.96643308657981 1
5.0512880428918 1
5.23395035018666 1
4.61490885586112 1
4.40937047307029 0
4.60771927395231 1
5.3494367098066 1
4.41927455161988 1
5.45379479428715 1
4.98827932874331 1
5.00120426010147 1
5.83147210648447 0
4.91676649026416 1
4.99507820057302 1
5.43211586421083 1
5.12700518199771 1
4.79465770192631 1
4.64218574729273 1
4.92262007904069 1
4.76020648583899 1
5.65940537092627 0
4.66506255257102 1
5.41778927750738 1
4.74197925048518 1
5.15650013448138 1
5.58472308151886 1
5.49163415003231 1
5.01287753604279 1
4.51112225943878 1
4.79099400980861 1
5.10574526825809 1
5.10383894087179 1
4.27593188759333 0
5.20743751293344 1
4.8911094376482 1
4.62702595014635 1
4.6985006301339 1
4.40152655696796 0
4.88632567130275 1
5.24933680179976 1
5.43621071069772 1
4.52801340415108 1
5.2443078971472 1
5.12957131672229 1
5.19711745429146 1
5.45963473028348 1
4.73851455815341 1
4.88306908669111 1
4.59587155764915 1
4.66227078635397 1
4.31462935703062 1
5.44205446926768 1
4.92421626432985 1
4.72680192338398 1
4.60287751305945 1
5.50803481394277 1
4.28976573640885 0
5.56802465397406 1
5.22271323394324 1
4.6340872547652 1
4.27007656121823 1
4.98975193485692 1
4.52570149555882 1
4.79524445282151 1
5.40701876397221 1
5.32657133490996 1
4.71501832291639 1
4.32706451593924 0
4.78655918656601 1
4.63806220430395 1
5.43672318483311 1
5.67391751387822 0
5.13136415045574 1
4.88467518490291 1
5.28119955510719 1
5.008642315074 1
5.49788008691916 1
4.57553296621041 1
4.99249828687777 1
4.85739087979164 1
5.52264459356581 1
4.66634269576793 1
4.85339675698171 1
4.58359106803318 1
4.71836182504544 1
4.73965359863586 1
5.32138867063394 1
4.78423835197662 1
4.44385264665679 1
5.06105638290024 1
4.66676700015169 1
4.78995064008812 1
4.73792461242863 1
4.55784037558232 1
5.32806638894568 1
4.05299750720166 0
5.05409203929815 1
5.14679990542861 1
5.02473614082642 1
5.01018756250905 1
4.99825932165724 1
4.31602264480175 1
5.47963390087885 1
5.43913726172746 1
4.69562563372738 1
4.75864255555972 1
5.55324667306135 1
4.9076008542557 1
4.25969173484178 0
4.9108219144533 1
4.97755107478743 1
5.38025535921638 1
4.76540705895695 1
5.04529095870484 1
5.68787352809048 0
4.93360550178136 1
4.33306009013207 0
4.69346767064383 1
5.16484852656818 1
5.25536936532698 1
4.90673262972749 1
4.82523146204133 1
4.79060796732537 1
5.0038756713215 1
5.38344764103331 1
4.93043233811902 1
5.42524229309198 1
4.86854596300288 1
5.12842654255457 1
5.09019527679222 1
5.2994087151943 1
5.69497142151218 1
5.16413568415446 1
5.13051857100008 1
4.16542684627214 0
4.8113838218471 1
4.32202466832808 0
5.11075067844977 1
5.0782091136542 1
4.57108167127641 1
5.28152117490526 1
5.30818277641109 1
4.93244542395716 1
5.13039517693297 1
5.01677267531508 1
5.00062725641486 1
4.99355505305222 1
5.25220578288092 1
4.40720235166624 0
5.00685347275575 1
5.03217534174674 1
4.95243646275069 1
5.42862208896278 1
5.57813144130953 0
5.0902879139926 1
4.79312900220659 1
4.41090131268539 1
5.27484900418164 1
4.89171129357472 1
4.6151159519147 1
4.50359958449761 1
5.04932838999172 1
4.68774643923381 1
5.49067432831607 1
4.86572733320204 1
5.83980238642855 0
4.87302733730218 1
4.40945170819249 1
5.32617047304736 1
4.76980519429934 1
4.98613155323978 1
5.12723944287857 1
4.71403936701386 1
5.07101713694466 1
4.55175841570621 1
4.98689274680645 1
4.45698689363018 1
4.76600775557 1
5.41839908935552 1
4.91511237823406 1
4.67988142525489 1
4.40311992473356 0
5.20245724933666 1
4.9557881636846 1
4.94755888993401 1
4.67669161244579 1
5.48877759613078 1
4.31529085399859 1
4.85221863693877 1
4.7555907195185 1
5.65082452026552 1
5.0752708101824 1
5.13921167027708 1
4.87799636530912 1
4.51788068611149 1
5.02844694838199 1
4.55876183168823 1
5.02769387032129 1
4.45977149952995 1
4.8947445080296 1
4.46707191819492 0
4.74047233137097 1
4.87375282515076 1
4.99855739766307 1
4.47390275569252 1
5.76316298558546 0
4.9093873997201 1
4.97930252542218 1
5.19205468215343 1
4.91658352303012 1
4.74687692971149 1
4.99132035685734 1
5.05319229340137 1
4.59097388916456 1
4.86470851734998 1
4.7931590874693 1
5.72397684310509 0
5.64114833746858 0
4.30470598215057 1
5.22138948428195 1
4.99161161403457 1
4.86561610852958 1
4.95997379898488 1
4.9660343469547 1
4.5763528772045 1
4.69572283005474 1
4.59490500017976 1
4.49838563239945 1
4.44120607900707 0
5.46167237697787 1
4.77436381198998 1
4.99677408756582 1
5.34943940481246 1
5.12664777927142 1
4.72208776017196 1
5.19807012676586 1
5.80832917493664 0
4.60640694992216 1
4.98761975511156 1
4.86636244483122 1
5.13083928709137 1
4.5474428005894 1
4.84643775433705 1
5.17837879840267 1
5.62871875300379 1
4.91498061416802 1
5.45341494126744 1
4.99480441073895 1
5.23927215164103 1
4.71973919339082 1
5.23654258278843 1
5.81656924631926 1
4.4272257754772 0
5.39652901709026 1
5.14120182156828 1
4.44950782252286 1
4.78519889124724 1
5.47869357757859 1
5.49720054513207 1
5.05488662090767 1
4.94482005239168 1
4.83442318707649 1
4.30915216603934 0
5.05937458752609 1
5.30043275837708 1
4.50702755984529 1
4.75905463840233 1
5.4046536635208 1
4.48769529070132 1
4.73654899777255 1
4.4950255071034 0
4.44141765164959 0
5.37731071693629 1
4.68119901077719 1
5.82950139503483 1
5.08884427547672 1
5.33898757816456 1
4.98993641371637 1
4.93400194520036 1
4.7268959716437 1
4.84100531705123 1
5.60364356145964 1
5.02461958221037 1
5.25390466125585 1
5.00672085627321 1
4.98111328794198 1
5.09015299160939 1
5.47318523742294 1
5.07999270941888 1
4.57548928709862 1
4.73117912854195 1
5.42335492556132 1
5.05296851850384 1
4.8671395639841 1
4.79054785453292 1
5.31552764593425 1
5.47653753829562 1
4.22170850606811 1
5.27423760217581 1
4.61937614937849 1
5.13599489677286 1
4.25672143498878 1
4.62493373353254 1
5.50491367748036 1
5.08961582766176 1
5.19005488432103 1
4.96424490203648 1
5.13838949703189 1
5.04787316964488 1
5.64577859467703 0
5.18319715819927 1
4.49691306197564 1
5.21285313118089 1
4.70390025661213 1
5.45033596660324 1
5.15446490806104 1
4.70200270980974 1
5.16961779729996 1
4.96054742871702 1
4.68477549928076 1
5.42385217975117 0
5.50207430938803 1
5.02882902552731 1
4.64383040615647 1
5.15878962678666 1
5.32121599187197 1
4.38607577894606 1
4.54258319169688 1
5.3085462784112 1
5.12189470066309 1
4.78986422768988 1
4.67431481843581 1
4.74432459658598 1
5.05235417996025 1
5.13198177287415 1
4.38806160612431 1
5.09700468017901 1
4.87660630256214 1
4.87679901422591 1
5.00235842835906 1
5.43174426952586 1
5.09506642246749 1
4.46480670001574 1
4.55149779070083 1
4.97504526278863 1
4.42160681753238 1
5.00345073329674 1
4.94100006088334 1
4.86526731040464 1
4.89366089559447 1
5.03456129916355 1
5.36680618227669 1
4.50393815129117 1
4.69969955041524 1
5.13235325170848 1
4.80109565331941 1
5.14995096737661 1
4.53858836497925 1
5.47397552503806 1
5.14798222295876 1
5.20072525019931 1
4.72236263126869 1
5.05910866245069 1
4.17175403105469 0
4.96013021003267 1
4.81411542947323 1
4.93394518794232 1
5.00343211072997 1
5.31784599147807 1
5.36941532871575 1
5.14967472305894 1
5.36817709101519 1
4.7873619505264 1
5.2082288994377 1
4.79712399235793 1
4.76544489738322 1
4.67511039109498 1
4.81051098906897 1
5.04332740592898 1
5.12968303334929 1
5.33148677042781 1
5.36903958794748 1
4.53558775330229 1
4.24264459252597 0
5.57812368187208 1
4.91151748756583 1
4.67345510197659 1
5.40338490615881 1
5.75528359077738 0
5.17871036647459 1
5.20387301016636 1
4.4745484113786 1
4.94272872817325 1
5.46748701028656 1
5.81844493828314 0
4.69105868398144 1
5.62855542610174 1
4.80681449933182 1
5.30769664260522 1
4.48502793856654 1
5.71383280713814 1
4.24335769835483 1
4.20260969478144 0
4.77962781521821 1
4.89989455090037 1
5.03446737250027 1
4.90476407642043 1
4.67967850438033 1
4.73133652748382 1
5.3276486472855 1
5.08383416805002 1
4.62721124006456 1
5.16153341963312 1
5.32671655405954 1
5.63462150866202 1
4.98262673013281 1
5.43535513790334 1
5.38699601562899 1
4.71268311149582 1
4.75696961169517 1
4.95314432765948 1
4.36030488731311 1
5.459188311374 1
4.75280376824954 1
5.12648865904604 1
5.24305387139905 1
4.70968300224663 1
4.71638440415644 1
5.10875913202765 1
5.57381298756136 1
4.90468686090005 1
4.58699729590809 1
4.10781640001868 1
4.80457936921449 1
4.73222615151488 1
5.4699516920506 1
4.87855398213797 1
5.0834653457569 1
4.87014893775335 1
5.01414536245323 1
4.91263852382317 1
4.26479970101638 0
4.71266120080288 1
4.68971794010827 1
4.63787711548729 1
5.18882182487393 1
5.26210348464349 1
5.00405256155418 1
4.71104281536965 1
4.39663593121857 0
4.55538226601029 1
4.89631994456422 1
5.35979407176454 1
4.99038678839693 1
4.55476501675496 1
4.79947387858083 1
5.24540008806394 1
4.076740667934 0
4.45558886192403 0
5.78280850379101 1
4.60730694186966 1
4.69134174667424 1
4.99437324213451 1
4.99219517121872 1
5.2908411990267 1
4.87156800311321 1
5.02134828406913 1
4.76625062681202 1
5.03603623835645 1
5.15863197753257 1
4.65146763435334 1
5.18166422412261 1
4.79134459354289 1
4.56625542506556 1
5.09290059874237 1
5.26737149612943 1
4.79304225063192 1
4.92751233986422 1
5.05876593890652 1
5.41465972941275 1
4.94691137541136 1
5.34860262554272 1
5.21239821875742 1
5.08432939132225 1
5.19095086099006 1
4.50805939430459 0
4.71407359653983 1
4.99797959806736 1
5.55740975258214 1
4.8704185188078 1
4.96547276903988 1
5.08543840732498 1
4.61238967716846 1
4.88932483668664 1
5.30492908196665 1
4.10789274701608 0
4.34621521635009 1
5.43158891133993 1
4.55135626057338 1
5.11227339766971 1
4.96406423528859 1
5.56417391258396 1
5.14078383540603 1
4.98207730053815 1
4.8192345131964 1
5.52721470305893 1
5.01301028282927 1
4.70256922485688 1
4.9801533847183 1
4.48468644152446 1
4.67714310721751 1
5.00708326799546 1
4.75173686181455 1
4.76250568589866 1
5.2673164865686 1
4.67297976090993 1
4.82221629655209 1
4.70998240972454 1
4.93710574971532 1
4.90712729866922 1
4.48292174636943 1
4.62681147456378 1
4.9150589698434 1
5.14949863197623 1
5.18803585051143 1
5.70741824199825 1
4.38666887662785 1
4.63162600112425 1
5.03465938267296 1
5.15408866182814 1
5.28427978950451 1
5.15819605523004 1
4.83887949525968 1
5.77894251904226 0
4.95166185205052 1
5.26384904003175 1
5.56948318689936 1
4.55579991634878 1
4.77882928933797 1
4.85158665020068 1
5.04782941830667 1
4.48366227741023 1
5.47142108135494 1
5.38753074138611 1
4.84217662017089 1
5.49606251318468 1
5.06490371654282 1
4.90059456751795 1
5.11303366332017 1
5.68165751574274 1
5.18371244785815 1
4.87894407115835 1
4.99256332995257 1
5.13974584569961 1
4.71580971603838 1
5.58210829241416 1
5.05253569174509 1
4.82305178601108 1
4.94496614884571 1
4.15814327541126 1
4.3253369538941 0
4.61536351106675 1
5.02057792205606 1
4.51188754477266 1
5.19077914920946 1
5.5668170828954 1
4.59951381647924 1
5.29839507092758 1
4.49238159577202 1
4.3233954044434 1
4.78021697447328 1
5.91740353885745 1
5.65476704217282 0
5.22491436711053 1
4.71734440503814 1
4.87144859345796 1
4.87148863020168 1
5.13302973985557 1
4.71154558663955 1
5.48211920649566 1
4.9256668212296 1
4.56399465362795 1
4.17261923081679 1
4.86970754565729 1
4.99477898585199 1
5.3058325729206 1
4.7204447674256 1
5.16233589801563 1
5.11538870417503 1
4.60067798925492 1
5.09537905770842 1
4.20548435792201 0
5.43828297533213 1
5.49533418775455 1
5.20330409148978 1
5.05698978872699 1
4.8555621223058 1
5.36299056506126 1
5.16701207748325 1
4.96667777022316 1
5.0286164489713 1
4.87167095062021 1
5.27700427591902 1
4.95557898986845 1
4.76583806781352 1
5.29977263767966 1
4.42166370978251 1
4.97717795666264 1
4.81789608889535 1
4.67719218825542 1
4.98403146467001 1
4.89936393952333 1
5.16982204297205 1
5.30102827673222 1
5.78314949475317 0
5.12960557477642 1
4.32480859527779 1
4.97627661393424 1
4.94209681931657 1
4.72625570648331 1
4.71051450451299 1
4.66186104200985 1
5.03680375411206 1
5.35083253399455 1
5.41916706427288 1
4.83312387117129 1
4.93624997233561 1
5.07261950289009 1
4.56631665691249 1
5.53112661054772 1
5.35335315180184 1
5.26527367136545 1
5.37987412557308 1
4.83007114991486 1
5.15924916364932 1
5.29658398576429 1
5.2523446511202 1
5.35667806894092 1
4.85484172085109 1
5.67638390664494 1
5.06565068132776 1
5.44019850515132 1
4.3210341121543 1
4.68165041789531 1
5.00959253981179 1
4.70944791188358 1
5.00586853770556 1
4.65470181971046 1
4.79834691056745 1
4.51272888350474 0
5.07224338728369 1
5.12329216022638 1
5.14830954566326 1
4.94725535089552 1
5.29273737477622 1
4.78001349012478 1
4.60861169138016 1
4.7762968259193 1
5.38942916301656 1
5.390028913209 1
5.08232979763448 1
5.25078958555723 1
4.80008942797714 1
4.59749040285 1
5.62584790922077 1
4.71296379393787 1
5.26529194076374 1
4.96046799474194 1
5.2555898679412 1
5.20207147995242 1
4.93621316093302 1
5.28508236859641 1
4.92045016330843 1
5.09342495291926 1
5.06164452787268 1
4.5231738398456 1
4.97367481335793 1
5.03441426998667 1
5.52022033984512 1
5.40785076831402 1
5.47860077983343 1
4.22755102187162 0
4.72673321131555 1
4.95644898070455 1
5.42632554711434 1
5.10013680411749 1
5.08182745022788 1
4.44422099849026 1
5.13394246397533 1
5.14109192639583 1
4.83717083190719 1
5.20540041254688 1
4.91643144817724 1
5.60866915202499 1
5.3204293966284 1
5.21259447811297 1
5.38141428026337 1
4.80251344535347 1
5.02707693680479 1
4.42800021489688 1
5.51501957743681 1
5.05929297895808 1
4.12329173462113 0
4.37145772656083 1
5.28933166345427 1
4.55461843742409 1
4.79502872939838 1
4.63640528334372 1
5.09805580706768 1
5.63100470383953 0
4.63876446731153 1
5.03877019389205 1
4.69244100281469 1
5.19275124735876 1
5.06843079880264 1
5.11233623000903 1
5.20862429923331 1
4.65139251412476 1
4.80759203509671 1
5.3390441267626 1
5.250905277432 1
5.1006513458672 1
4.94347109811609 1
4.18212113287842 1
5.7689480689843 0
5.20811656540234 1
5.01260783582006 1
4.66089944991381 1
5.0854065970326 1
5.20289767313563 1
5.50168743713552 1
5.102237177099 1
5.84160266943988 0
5.04628751034219 1
4.82988766460897 1
5.12332321658063 1
5.055647017038 1
4.86425012080823 1
4.85529462595422 1
5.26214122450417 1
4.89185485335601 1
5.1378543532431 1
5.01205230088952 1
4.31205212810371 1
5.59315054978674 0
4.63557591930788 1
5.29770397787404 1
5.41815606761102 1
4.52958854825209 1
5.08883545942955 1
4.94534451172798 1
5.1124540197614 1
4.81352438046858 1
4.99170850235932 1
4.71611359379081 1
4.732109554933 1
4.35409545622634 0
4.224719921304 0
5.03162993313673 1
4.09239504451577 0
4.79179371504554 1
4.92187529963329 1
5.07783955469668 1
4.9111736054266 1
4.17204584282153 1
4.50287958681093 1
5.06339341432395 1
5.15671986833369 1
4.64694703981095 1
5.09005983679849 1
4.95098745107869 1
5.74027555790487 1
5.45505475111504 1
5.04637297236102 1
5.11394775235613 1
4.9646766127783 1
5.02709967711513 1
5.16553323770356 1
5.34229655961336 1
4.61317882989837 1
4.95384102011867 1
4.96670862596218 1
5.10535759711237 1
5.30451078276163 1
5.68543474293346 1
4.58733319303072 1
4.64470211162378 1
5.22072208294103 1
4.62760895982677 1
4.50629747564048 1
5.36216981601877 1
4.88113924759005 1
4.58865540829465 1
4.72345736456523 1
4.81677957572646 1
4.99683026702795 1
4.67582593540255 1
5.29061888422283 1
4.79509343628903 1
6.07566646711021 0
5.0384326704421 1
5.18333290647603 1
5.67252376632607 0
5.45843999028746 1
5.52316392212805 1
5.04331072248256 1
4.38509858139194 1
5.21621802319057 1
5.44594909902128 1
4.8302398723716 1
5.11495906605997 1
5.40293949928401 1
5.23126810122719 1
5.11049074059883 1
5.56676109818742 1
5.42992929064442 1
4.84152891443066 1
4.92064271295214 1
4.96067597510231 1
5.31530081044727 1
5.4502823206501 1
4.6820526689248 1
4.80104188950487 1
5.47229588284534 1
4.82346559286194 1
5.31652453942316 1
5.79613922549156 1
5.13056209366366 1
4.82103443948493 1
5.24062029786392 1
4.46044021236362 1
5.42250352654189 1
4.73079459896401 1
5.21693423444274 1
4.80796055950813 1
5.7417073881047 0
4.87066793777949 1
4.90340123230455 1
4.99854804786443 1
5.36056649592511 1
5.13879503161189 1
4.98474095426787 1
4.47931837684843 1
4.9067285814567 1
5.08156392317443 1
4.74136331561231 1
4.93256572446775 1
5.13969706093039 1
5.6072941097575 1
4.84873605959885 1
4.62392585113673 1
4.41636164929047 0
5.76764311024963 0
5.32676943102427 1
4.87127359399244 1
5.36186234928017 1
4.42433977138125 1
4.89066761185304 1
4.73074817963759 1
5.03746745809525 1
4.67984723951258 1
5.76754228294025 0
5.37197946212181 1
4.98726652460118 1
5.39840829186184 1
5.0982601068052 1
5.43912457153747 1
5.38019997055424 1
4.83552730350568 1
5.32221311703271 1
5.3062903501217 1
5.26450945572091 1
4.78331237113849 1
5.5574771669957 1
5.14669434289841 1
5.12869759106048 1
4.88615184297928 1
4.68457011586883 1
5.6847191673758 0
4.13916994827994 0
5.39027870790307 1
4.8049315608684 1
4.79671675379113 1
4.81343175359622 1
4.93184062053214 1
4.9848034975962 1
4.49567336806502 1
5.18146780476865 1
5.17413409553067 1
5.22321186959522 1
5.40038115909549 1
5.1489753150404 1
5.43571600810861 1
4.89148658183736 1
4.95585083701183 1
5.17243388475201 1
4.21744527800112 1
5.60739397186121 1
5.12884693678905 1
5.17190345661142 1
4.8512206876778 1
4.98801601060994 1
5.5093536754447 1
5.47237362341416 1
4.95850647633075 1
5.20111451402184 1
5.60993076544979 0
4.68275432528971 1
5.05470630378032 1
5.27577819775003 1
5.1968066878068 1
4.87099333472723 1
4.42770043151392 1
5.17439946408092 1
4.9197525752483 1
5.16443559784693 1
4.42486657153324 1
5.48080526462229 1
4.41798239068628 1
5.16706175642722 1
5.01268223385936 1
4.87822273529245 1
4.85558632048955 1
5.26498134913003 1
5.07986890621781 1
5.32230780667968 1
4.87467665226612 1
4.66162705278547 1
5.41720895420728 1
5.18057107974231 1
5.60654755962433 1
5.72364843477946 1
4.08236215018763 1
5.33515940976111 1
4.63827610872482 1
4.73570475751712 1
5.47804225692965 1
5.31527649788885 1
5.29357635641648 1
5.13555205844641 1
4.93556200330902 1
4.71905524853394 1
4.99484256380038 1
5.23940606449613 1
4.37247755700761 1
4.70814050581896 1
5.09434905091315 1
5.50631919019607 1
5.05736811131927 1
5.09907168349276 1
4.72060379320022 1
5.47967142703797 1
4.90193311012668 1
4.95415799108069 1
5.20305129377364 1
5.2811975224417 1
4.73158400321488 1
4.99334861957322 1
5.38166406911517 1
4.16191743829005 0
4.98548652634374 1
5.34685384061568 1
5.03499960061435 1
5.62447966742844 1
5.42079293742078 1
4.83284062924224 1
4.84840922010486 1
5.73267548563386 0
4.52440670907866 1
4.84917994032565 1
4.94210922333982 1
4.64028621924108 1
5.26136441043127 1
5.16572493331409 1
5.22121491314025 1
5.11372851962832 1
4.51592869156417 1
4.75854074561705 1
4.70402685271045 1
5.21799489442992 1
4.60297285982747 1
5.29508458534702 1
4.86470879962001 1
5.3000199693491 1
5.30707930567567 1
4.7619688094656 1
4.29149958421928 0
5.57145168185353 0
5.3542547774471 1
4.52992310991332 1
4.70685079118318 1
5.07829109034038 1
4.76152460044862 1
5.15096681072137 1
5.04435450423974 1
5.28074127419593 1
4.81792804650624 1
4.77831707645113 1
5.01659053514997 1
4.95019661142057 1
4.6965903397927 1
5.21255446366085 1
4.89202303576302 1
4.64493564061651 1
5.26333499939735 1
4.65094198113562 1
4.49636028604812 1
5.45464892588152 0
4.90291860707421 1
4.59982838524437 1
5.08261799548357 1
4.59751884226665 1
4.96080421373557 1
5.19226256553856 1
5.17569134870655 1
5.17886687654453 1
5.26660608252997 1
4.99038987738011 1
4.99700665113463 1
4.86999438545013 1
5.37470362873287 1
5.35823749904882 1
5.21730543286751 1
5.31522861108251 1
5.45438773472661 1
4.35683981865716 1
5.48126739967449 1
4.96944101505112 1
5.48061072531659 0
4.26161904575865 0
4.63451076282109 1
5.17673407751725 1
4.94865556972911 1
4.72737935619135 1
5.02529598561186 1
5.57206334124194 1
5.83831607256439 0
4.79823295895126 1
5.11624516559523 1
4.76505924157079 1
5.31487748800482 1
5.36792619611728 1
5.00320051391182 1
4.23308680179599 1
4.58400195437432 1
4.59819343851603 1
5.11524404241573 1
5.59556076927238 1
5.39402815640373 1
4.70578497053742 1
4.94495893985228 1
4.56055353532355 1
4.11240225086264 0
5.24923656198009 1
4.72509346319622 1
5.66566577817037 0
5.18743810241662 1
4.76456512711433 1
5.09258616994504 1
4.81550801502143 1
4.76242214342736 1
5.12228939252179 1
4.78749978019343 1
5.03432582279321 1
5.18591891683074 1
4.97568486967111 1
4.77622961140249 1
4.64917736106811 1
5.07305121881255 1
4.75450488216089 1
4.94703844322632 1
5.21271237684146 1
5.17860118380253 1
4.89333694433303 1
5.60516270310647 0
4.78326098303839 1
4.61358262079105 1
4.55557879841346 1
4.92984107042941 1
4.97777036876727 1
4.71261315190882 1
5.23999401344542 1
5.53728176245327 1
4.27568734714458 0
4.27781207375635 0
4.92607454133383 1
4.89310797069407 1
5.21693266078875 1
4.27084346055327 0
4.76618600383134 1
5.13887798778099 1
4.61167458569292 1
4.8059190197184 1
4.79753598268731 1
5.03867304554004 1
4.97719301167367 1
5.200219511688 1
4.46212080114071 1
4.43634095853097 1
5.17952027442048 1
5.34456762269022 1
5.32788860778207 1
5.0145530390987 1
4.74051270536557 1
4.80113318354845 1
5.53221249725741 1
4.2306182657516 0
5.64398919893289 1
5.00739861085101 1
5.35049894494018 1
4.76070620694402 1
5.12381161246631 1
4.62753780977082 1
4.56826144444676 1
5.35303417733867 1
5.01722589780013 1
4.92607287564077 1
4.89738890286731 1
5.31573667924874 1
5.50937847091193 1
5.00557446319338 1
5.1361848983249 1
4.85228829889238 1
5.51966845012508 1
5.23254558244019 1
4.80384828010525 1
4.49189802474782 0
5.58904672210875 1
5.42567144038894 1
5.35569147737943 1
5.3598790929705 1
5.27037075406246 1
4.9288215552282 1
5.2453872734926 1
5.48181260824428 1
4.87032299611616 1
5.04352270725569 1
4.5156370804882 1
4.98498735999485 1
4.78810123862329 1
4.78562330199693 1
5.05424442442987 1
5.02538962887909 1
4.78619448494472 1
4.74929229041715 1
5.61405942889883 1
4.85199146256904 1
5.35644109121037 1
4.57670114767609 1
5.34741943129894 1
5.53151579525602 1
4.58366733004005 1
4.7332015518939 1
6.33340191714747 0
6.06389236709245 0
5.02253975431039 1
4.85730676019218 1
5.11287669999609 1
4.89729440962162 1
5.40800722071673 1
4.59447655488101 1
5.36601139905444 1
4.60025135299569 1
5.30884083082902 1
4.6672170319767 1
5.12137789643424 1
5.3174185447308 1
4.42760670585331 1
4.65044983703724 1
4.68592801628594 1
5.19727560555191 1
5.55047531606652 1
5.26533804518477 1
5.5696420387568 0
4.62098614934738 1
5.37186823595348 1
5.18163011545286 1
4.59729769593167 1
4.81110051391999 1
4.4943589259075 1
5.05192697667408 1
5.2292618008589 1
4.48995621291809 0
5.70243880494923 0
4.70663022681098 1
4.83473285964828 1
4.65570435071539 1
5.35857701445654 1
5.10697993202974 1
4.84645649378696 1
5.32722721258102 1
4.85240671762766 1
5.0334084113839 1
5.04223352667541 1
5.46827546771265 1
5.20342196771942 1
4.97749314182482 1
4.91772295991206 1
4.65846167557893 1
4.72388400450071 1
4.78819345656001 1
4.73480131158329 1
4.64407904943794 1
4.7726845846318 1
5.28567935003943 1
4.84000956165918 1
4.95253339528836 1
4.31579812084251 0
4.95749108284312 1
4.40311326791715 1
4.91762792722227 1
5.07889405660665 1
4.79635367357896 1
4.99520806250018 1
4.51799915206271 0
5.6568428029973 0
5.30556263480242 1
5.35373958419168 1
5.38888005448637 1
5.4931381396907 1
4.70961683905782 1
5.73407368373642 0
4.68494299596678 1
6.07075049931942 0
4.97383483552227 1
5.62095632181709 1
5.01754178328037 1
5.24831896041137 1
5.50965305451776 1
4.62256928466654 1
4.55378039062619 1
4.53000514667163 1
4.59074221747958 1
4.95191876991188 1
5.53106773131458 1
4.80344384556471 1
5.61881731126046 1
4.95484186038122 1
5.22934715788238 1
5.23601881579027 1
5.05942136938016 1
5.51772559679035 1
5.13320838437992 1
5.17395511860219 1
5.12370609520706 1
5.389614478895 1
5.28252159900871 1
4.67165357063375 1
4.42452887308857 0
5.25271558755613 1
4.61287219469554 1
4.40051187600032 1
5.62975011115402 1
4.41329014445999 1
4.41875455250709 0
4.35196444764655 0
4.70849532972741 1
5.54138341286533 1
4.44831974430102 1
5.24055221625633 1
4.47141867560809 1
5.27535432113235 1
4.89779169909592 1
5.11234248096317 1
4.62926289835582 1
5.09926268914542 1
5.35333153574357 1
5.50170137684462 1
5.66297645738439 1
5.43344919077007 1
4.57344706555312 1
5.17438225066923 1
4.4313027574901 1
5.0254250896082 1
4.90272785466929 1
4.48268712535038 1
4.6238620041596 1
4.66570643427095 1
4.50643215749836 1
5.20483313424508 1
4.74508144536415 1
3.57597279458146 0
4.0518812545767 1
5.12611702723441 1
4.86861687434947 1
4.85075005256563 1
5.12637635419211 1
5.02465853605194 1
4.60679559668128 1
5.13400219657687 1
4.59138839982104 1
5.4872903780142 1
4.75804891296844 1
4.89204097736519 1
5.4655636831456 1
5.11836331282658 1
4.96666588285535 1
4.62517322412279 1
5.02866725724888 1
4.86156539597538 1
5.40840315769702 1
5.23756441819481 1
5.29725167618105 1
5.65543202758487 0
5.09989554550415 1
5.12981510822941 1
4.98008957634534 1
4.38604270375785 1
5.21736016709765 1
5.80176196644505 0
4.2902300164617 0
5.02289852926845 1
4.5126186562725 1
5.17840931282233 1
4.65724938745481 1
4.84427444616746 1
4.36053661158465 1
5.56319464988756 1
4.58400987041559 1
4.84167372283677 1
4.89634373934572 1
4.62594688516157 1
4.65249193566113 1
5.19570053688025 1
5.30334065115443 1
5.0991160568477 1
5.08821726485822 1
5.29842843383517 1
4.85324878746454 1
5.31471587063418 1
4.74315214256003 1
5.55186987749866 1
4.56873322108835 1
4.8164763416105 1
4.7409710033064 1
4.67660273378797 1
5.07836375433703 1
5.16533548336242 1
5.00471891383101 1
4.63989884429019 1
5.03940557557396 1
5.49188079214128 1
5.56922053767656 1
4.32962765265995 1
4.60310318283865 1
5.08065292320475 1
4.68132910922605 1
5.32269244301985 1
4.34984997130817 1
4.91541250011532 1
4.6720747938092 1
5.16941789515579 1
4.86809932017274 1
5.41998827542174 1
5.10333896804705 1
6.03689922107675 0
5.09750005449916 1
5.08561170334751 1
4.25488352931989 1
4.881954179699 1
5.3293809561606 1
5.0365358309594 1
5.49153289545603 1
5.00330089023415 1
4.81199088246089 1
5.36223747940109 1
5.24951441808114 1
5.07876310424818 1
4.66250817542846 1
4.49348515923577 1
4.76522887956013 1
5.26742135136351 1
5.01576215555023 1
5.29549265516339 1
4.73031492258399 1
5.48701166395166 1
4.16990927616161 1
5.68353501909493 0
4.73205664634707 1
4.7368769837035 1
4.48077342722213 1
5.08683546584347 1
5.3396858690319 1
4.88969760961778 1
5.41799796825205 1
4.88726104730119 1
4.49778527032552 1
5.02812807257007 1
4.93080179799552 1
4.4928813198589 1
4.96684508072968 1
4.75735917114947 1
5.23848458469864 1
4.91472937810133 1
5.4744970149984 1
4.74917074172027 1
4.66176984080951 1
5.26322598567436 1
4.83582313712596 1
5.10760463790577 1
4.58701620311966 1
5.23050824050317 1
4.64299828560498 1
5.32897107753556 1
5.02986265711022 1
5.39014648746756 1
5.3673283989946 1
4.40457344618931 1
5.05367431699632 1
5.51199767334539 1
4.94435164158499 1
4.67478229134928 1
5.0675968871058 1
5.32935045337301 1
5.24986970127323 1
5.67036831740923 1
4.68936400798756 1
5.43342047557501 1
4.73256542126086 1
5.69334612639353 0
5.00174348774493 1
4.70925151344976 1
4.91612694753433 1
4.98947199253388 1
4.49718574060547 1
5.18371626873801 1
4.45918075662465 1
4.73455128828623 1
5.70522660819396 1
4.89623418185892 1
5.18818215694219 1
5.23528291665003 1
4.71631207165926 1
5.38541991709593 1
4.74672898294155 1
5.56624605726187 1
5.03923315719308 1
6.08041338977539 0
5.31390319591749 1
4.71549710820601 1
4.63820972589399 1
4.23466147229416 1
5.11264118674921 1
4.69395375685636 1
5.58527741117052 1
5.10327010827133 1
5.18523437252348 1
5.49702381702639 1
5.45729915279319 1
4.90543340373538 1
5.3168134747544 1
4.47046153600985 1
4.88365992756282 1
5.29096782313397 1
4.96099866118656 1
4.83972069610963 1
5.73185992265049 0
4.81737041093001 1
5.25497594529721 1
4.94745643259196 1
5.10063665318871 1
4.88687765522781 1
5.23083895751923 1
6.08138776884483 0
5.20654954949795 1
5.18730746127168 1
4.66848708744247 1
5.41960931056484 1
4.96905906028941 1
5.04228180593771 1
5.11630390144378 1
4.92704209278701 1
4.84729270043889 1
5.42675584676748 1
5.19968085921392 1
4.59893423589984 1
5.19541391316658 1
4.28883621358548 1
5.19758045649558 1
4.77585288730717 1
5.17421376512126 1
4.92338513597559 1
5.1655335293856 1
5.37469188728965 1
5.31827992031303 1
5.20132550649518 1
5.11335054377253 1
4.80388270108437 1
5.38835425334416 1
4.83267241644465 1
5.38709847200628 1
4.8204116506517 1
4.78184491409247 1
5.13266929090082 1
4.57892991669418 1
5.46727404777062 1
5.10153362952507 1
5.08999976513955 1
5.11415619921375 1
4.92845165689142 1
4.21163315291588 1
4.6459458085232 1
5.39312797164513 1
4.4835185206973 1
5.02074193417429 1
4.35934748593401 1
4.86008235651429 1
4.61926523272085 1
4.86704546358004 1
4.48239563252944 1
4.96500630996218 1
4.97470987414778 1
5.09403232057953 1
5.33401144420171 1
5.18152104231228 1
4.56632580660542 1
4.77391822868372 1
4.72039306609231 1
4.65561903016407 1
4.5553294833141 1
4.38321155423896 1
5.37314547324979 1
5.00698778991064 1
4.84161642127636 1
4.57620266515226 1
5.80215709411022 0
5.38785653297054 1
4.77580951957397 1
5.40226238405918 1
4.13052581124942 0
5.29164959096061 1
4.64700194585086 1
4.59024379377704 1
5.31449961237167 1
4.96194504486246 1
4.83833241823189 1
4.73032346415144 1
4.61658038376325 1
4.76231359692683 1
4.45438655941777 1
4.95489645357708 1
4.95815789057638 1
4.80092755329264 1
5.72437470786796 1
5.41589944594402 1
5.12805410776727 1
4.95367801271581 1
4.96154950254231 1
4.92350847661618 1
5.04191627659311 1
4.66778206862102 1
5.00414500601281 1
4.75453810423411 1
4.83184532162259 1
4.95556674377715 1
4.72423522548423 1
5.78665723279848 0
5.02000222740011 1
4.51541675568535 1
4.88624760997561 1
4.69215368203636 1
5.38144303545327 1
4.98193214034526 1
5.18976370101319 1
4.56270641191507 1
5.07113902419454 1
4.77639095972761 1
5.45684629184528 1
5.65538301588009 1
5.12041105121377 1
5.27349152166071 1
5.36941912124047 1
4.99845145133912 1
5.17649046787863 1
4.90235565844727 1
5.48520208911688 1
4.88796669677798 1
4.9645343652424 1
5.4609107687959 1
5.09723294439814 1
4.45670924271667 1
5.0289193172333 1
5.02420243578249 1
5.00225431382615 1
5.6516128263692 1
5.05758833173988 1
5.412615059876 1
3.82728335742461 0
5.32070450130486 1
5.53965466431137 1
4.63027149519768 1
5.3899692882817 1
4.83726140247159 1
5.38425392656657 1
4.79358243660282 1
5.35995595883924 1
5.52862100964961 1
4.6539090431133 1
5.07808850476564 1
4.93647825146369 1
5.52680071417626 1
5.37328781984992 1
5.3071197657845 1
3.97912460328544 0
5.36803638333616 1
4.95156956141997 1
4.57451494316925 1
5.7266576788435 1
4.06125854259401 0
5.25281207932145 1
4.14851869968715 0
4.90554871226974 1
4.69048218633021 1
5.36777328541135 1
4.80329549347748 1
5.22116600344653 1
5.46710290411897 1
4.96838917147137 1
5.56549328222794 1
4.86471874850453 1
4.37168741547461 1
4.92281109041012 1
4.82450911024832 1
4.75351929570743 1
5.13776950679875 1
4.6271979583269 1
4.75132059537715 1
5.65278052646025 1
4.68829559593171 1
5.72688500600822 1
5.06653411010343 1
6.37391294597913 0
4.50966905312343 1
5.68086038541871 1
5.40952879127401 1
4.65501198564862 1
4.59276910937391 1
4.3603990359538 1
5.24160377903355 1
4.82695058220062 1
4.2975510785807 0
4.83927537710114 1
5.12429697337063 1
5.04234516499952 1
4.6987977227436 1
5.05258294567744 1
3.90974836343945 0
5.06097514323519 1
4.7218197746737 1
5.02049813825231 1
4.77679705661185 1
4.67572297508578 1
4.19631386003947 0
4.87083121518322 1
4.81460035766648 1
4.68761203168062 1
4.85671271872475 1
5.76969101441253 0
4.89180255642572 1
4.93217621636625 1
5.25408847590589 1
4.72474320608556 1
4.95920874515072 1
5.1420961525692 1
5.25426697998937 1
4.71919762269467 1
4.72509834130059 1
4.86648931549881 1
5.26375986674449 1
5.43327560195609 1
4.98305824261337 1
5.18501072266359 1
4.88247504230106 1
5.04787592982082 1
4.9748954860522 1
5.15608421815263 1
5.14647905916715 1
5.42174217981384 1
5.48788923859432 1
5.6453172847238 1
5.50467322876722 1
5.21967442577649 1
5.65108679314677 0
4.77351032079763 1
4.65264211219812 1
4.97497217171431 1
4.96030765615807 1
5.17321370246367 1
5.10326156966955 1
4.25518116858029 1
5.39890273904167 1
4.67965367113911 1
5.17024193620083 1
4.72456712130965 1
5.02516437893542 1
5.15843456241418 1
5.03027704698721 1
5.39430019230619 1
5.20086928707606 1
4.94415935149482 1
5.43687359076172 1
4.85076851358584 1
4.27778352082628 0
4.82566566597505 1
5.24093644121269 1
4.84867077117407 1
4.94946937728993 1
5.12762778407117 1
5.10262363860497 1
4.7752917714255 1
4.98707408893667 1
4.99599939415198 1
4.29646018861727 1
4.6507995969575 1
4.8522530306297 1
5.22300737979918 1
5.36371311315323 1
5.30853221149665 1
5.35460146225927 1
4.55819466809914 1
5.59199293453195 1
5.2383391573061 1
5.85779788514942 1
5.33155127040038 1
5.46818527681605 1
5.34921347999399 1
6.20242747822986 0
5.35679300633106 1
4.80382239827286 1
4.2610281249583 1
4.70427662448622 1
4.85921079702229 1
4.74205918458997 1
4.96902059684675 1
5.19854330026548 1
4.86370663216927 1
4.99418396445852 1
4.54854664649592 1
4.76882461550233 1
4.68531418339656 1
4.5459550142289 1
4.6055235929311 1
5.38645954153609 1
4.95631568149664 1
5.30911919029217 1
4.75640315349425 1
5.25200222065449 1
5.1460753865588 1
5.6857279666568 1
4.52093104047737 1
5.30956800952508 1
4.70789828769054 1
4.97492384417635 1
4.46721274797777 1
4.63743471139956 1
4.83471903894932 1
4.46456022319525 1
4.57178559933378 1
4.878198340709 1
5.13405291109223 1
5.0046313771871 1
5.17961031961188 1
4.73918857938026 1
5.06856236561718 1
4.59183353748702 1
5.29053841254296 1
4.82838703378964 1
5.16402878462775 1
4.95591905498519 1
4.49591997899768 1
4.1780346280081 0
5.03876454471982 1
5.22389366337853 1
4.88148054052491 1
5.7328126190843 0
4.20816386146705 0
4.76311274735079 1
4.2298172383564 0
4.86763279970117 1
4.95142549022444 1
4.6535150303372 1
5.16854731014349 1
4.80346123592527 1
5.31297032588131 1
5.38998534836054 1
5.17571380360421 1
5.21554269807793 1
5.27382938629388 1
5.05928088426696 1
5.36353353097019 1
5.26244577385803 1
4.76129119677013 1
4.4814219284305 0
4.90310001169425 1
4.8134984812753 1
4.68611847056456 1
4.70690524077374 1
4.72402165112767 1
5.54654954504654 1
4.745001688881 1
4.7427347808289 1
4.88795800169488 1
5.25009356586651 1
5.35461863325661 1
5.32065833660221 1
4.47596073266547 1
5.06399827500129 1
4.88495086264899 1
5.0076850672295 1
4.43906596416686 1
4.54669103482194 1
4.96893450936559 1
4.56656663801666 1
4.8854687175521 1
5.01566145918034 1
4.33430128444291 0
5.69384504629344 1
4.87279995286536 1
5.01072678793303 1
5.10685287614444 1
5.05641966643766 1
4.9709554007405 1
5.68468909902311 1
5.70402110004468 1
5.34982070067679 1
4.94802512853928 1
4.34530825791384 0
5.10853982664628 1
4.76242934559889 1
5.08275774224615 1
4.67582704027752 1
4.99365935486805 1
4.54770984447877 1
5.10338471471258 1
5.23141663127382 1
5.26531589458323 1
5.37471224623531 1
4.59152342729175 1
5.24046643351662 1
5.275983724996 1
5.40565098418648 1
4.72425445046339 1
4.6303190613716 1
4.99483242745556 1
5.46301073771344 1
4.24539106849775 0
4.78617939636065 1
4.78010188637443 1
5.04338995232095 1
5.3332452495189 1
5.23467257317142 1
4.86437713648808 1
5.14504277158637 1
4.73029806963532 1
4.75037030700489 1
5.18396486884223 1
4.98474164646144 1
4.85652806491187 1
4.74421418471118 1
5.26130292047903 1
5.22378556559414 1
4.48622898379109 1
4.98898314704406 1
5.52250354224747 1
4.84182490481166 1
4.5498051253745 1
5.27850206819816 1
4.75851319823079 1
5.30213902248429 1
5.51554463737316 0
5.35866323314772 1
4.58505462916561 1
5.23225610527385 1
4.88329931181435 1
5.15174442887511 1
4.0009223148604 0
4.88859925366599 1
4.40169786331694 1
5.39052641394603 1
5.0795410958934 1
4.63337697517732 1
4.92890818793078 1
5.3836550125132 1
5.11097304852258 1
4.93900036291758 1
5.13930218211671 1
4.71489052919358 1
4.9970061337298 1
5.5866361547568 1
4.81094630950016 1
5.34506681484577 1
4.51963349626116 1
5.46604285840382 1
5.94257851774401 1
5.51856120048211 0
5.64870406538249 0
4.41152778025914 1
4.8262365029603 1
4.99340993813542 1
4.56312551721905 1
4.86633178901538 1
5.04874088073991 1
5.29877400153825 1
5.41147790143051 1
5.63379648838161 0
5.1744938875237 1
4.65366760778405 1
5.18166649638443 1
5.54689461579489 1
4.93450002577153 1
4.82329288128734 1
5.73909499708191 1
5.22257813773679 1
5.02099441263089 1
4.77681636115064 1
4.77870113805392 1
5.38823377993085 1
4.74366840836902 1
5.03487893543351 1
6.05444870229426 0
4.84751355608349 1
5.30394824501825 1
5.22510551120404 1
4.9091876579932 1
5.01730776580011 1
5.1203544521444 1
5.15626243984339 1
5.03639417947127 1
5.13616622913125 1
4.98718996244544 1
4.92365863424979 1
4.97561836797424 1
5.21252700064499 1
4.8890992537918 1
5.50981345363396 1
4.51349832831743 1
5.49562889274018 1
4.63812680060039 1
5.41736116380832 1
4.73442564760102 1
4.79357311579133 1
4.62933271876495 1
4.6674676304436 1
5.47689597875764 1
5.23607640087393 1
5.16764450081357 1
4.96901269567055 1
5.25118989341448 1
4.85958912438828 1
5.02709512973565 1
4.95077321280622 1
4.73404652688334 1
4.43339572071029 1
4.92216746016578 1
4.80091534848564 1
4.50979276633791 1
5.00659793189297 1
4.65622167872483 1
5.21314297426772 1
5.28135247393423 1
5.33223608396666 1
5.3900359836417 1
5.07735107712727 1
5.04676821518269 1
5.27626053272038 1
5.1433200852147 1
5.24045372088024 1
5.04235102747932 1
5.47613356390563 1
4.89713785239349 1
5.0289507507716 1
4.42960326645717 1
4.93590527902489 1
4.83801875726061 1
5.62419738247809 1
5.06065672852859 1
4.70186904274576 1
4.81262485243589 1
5.24456735822629 1
4.92996753188274 1
5.15889855016299 1
4.42669561520799 0
5.44596297293848 1
4.90610037235743 1
4.26004255195458 0
5.15822435225424 1
5.12793189224783 1
4.82002765703146 1
5.3197522195182 1
4.6277810343392 1
5.12396901469154 1
5.13466418956904 1
4.46291704340925 1
5.12642561506878 1
4.96277766074609 1
5.38637051435687 1
4.76598449916229 1
5.29335799359527 1
5.22893830513073 1
5.24816978615934 1
5.16808054168826 1
5.05930900031417 1
4.46658133215722 1
4.76047830598583 1
4.85054655016017 1
4.84429536241675 1
5.04871565781867 1
4.45724528315466 1
4.26015618111855 0
4.75864843051221 1
4.79955376616563 1
4.74565797317583 1
5.00498114744163 1
5.27457290809767 1
4.46956996674887 1
4.76532449417038 1
5.1353136321412 1
4.53075645479474 1
4.40723666830286 1
5.24088358417064 1
4.73606236147765 1
5.11702203939154 1
4.99921266851573 1
5.26586370467612 1
4.86303885133073 1
5.16145398160119 1
5.03978693466877 1
4.60104828515746 1
4.54326691522044 1
4.83684379851432 1
5.08203136449715 1
4.91843740199562 1
5.27437746909843 1
5.46154080463896 1
5.17349661307783 1
4.80358746508178 1
4.54176657103054 1
4.24587760003675 0
5.72865344616814 0
4.92732836400142 1
4.62785659021824 1
5.59146638021833 1
4.51550955527518 1
4.20051473133498 0
5.64053308313021 1
5.14604288492323 1
4.86826326881291 1
4.81568271949275 1
5.59776102032326 0
5.49116956044703 1
5.18230452866364 1
5.17963508955359 1
5.20151289292749 1
4.70812715013976 1
4.64941839452562 1
4.70802738681569 1
4.91827224154858 1
5.11109999641541 1
5.2375181232165 1
4.60858130050395 1
5.41542823134403 1
5.29701999322375 1
4.70452823334081 1
5.27624264320439 1
4.700782758002 1
5.37555905132631 1
4.30459145093665 1
5.06689262670029 1
5.55997395017053 1
4.29831084379496 1
4.7378650966348 1
5.24149154184681 1
5.34834555621363 1
5.54739000914183 1
4.87996905739716 1
5.24647894409099 1
5.19985519601093 1
5.29338133358214 1
5.58047577496654 1
4.89410325267134 1
4.97298561322639 1
5.18987824319367 1
5.53869806887515 1
5.91782900473019 0
5.5368726555958 0
5.25998439516803 1
5.26583298717664 1
4.73708029415328 1
5.06400265380219 1
4.92673966607935 1
5.27517335117078 1
4.58157857983799 1
5.61985423104229 1
5.17146637026667 1
5.29444829909057 1
5.18135406834615 1
4.44460763668446 1
4.68511223211033 1
5.47900028275128 1
5.58160466426349 1
4.82142842986251 1
5.04916890654522 1
4.67922183230572 1
5.16020876073572 1
5.26354662981344 1
4.70765920128803 1
5.00279574767299 1
5.3150633897385 1
4.63035685343853 1
4.97681075096399 1
4.75742552090337 1
4.72941763478465 1
4.78260987875642 1
5.34399745149168 1
4.34225006498005 1
5.22115696318983 1
5.48678733241369 1
5.44691954925352 1
4.38933051775728 0
4.43054550837515 1
4.65390186039472 1
5.15927266291247 1
5.11942120346968 1
5.00083259669307 1
6.10125586577124 0
5.2842405937214 1
4.78707147317232 1
5.17392469681578 1
4.93421490312356 1
5.07355205573382 1
5.03345659795439 1
4.62183119131 1
5.87964311016235 1
5.4876371715983 1
5.18442825429146 1
5.31977157172705 1
4.93350597538298 1
5.07814114856086 1
4.37850438328659 0
5.00994840375526 1
5.12934743633329 1
5.15772524862113 1
5.13624297762487 1
5.15606755894669 1
4.91509312429377 1
5.12907528767705 1
4.96371369840419 1
5.04914244092628 1
5.70710455169061 1
5.15113513290581 1
5.41131441995748 1
5.33616347099053 1
4.96222148538126 1
4.66793718338276 1
5.31712470828487 1
4.66898769580324 1
4.25580068339752 1
5.80586805289606 0
4.86887204010626 1
5.19888372683436 1
5.51928115489934 1
4.49678645908082 1
4.92882800536822 1
5.02892133000556 1
5.86861103992003 0
5.10102542665759 1
4.81268441485412 1
4.84899213738767 1
5.52409896169028 0
5.25776930199409 1
5.50937723979059 1
4.39698510340996 0
4.32035036956034 1
4.97476510197365 1
4.71889029202704 1
5.17678871333452 1
5.35636972462453 1
5.54930251365373 1
4.77574841070599 1
5.07101199830507 1
4.82339597701341 1
5.11185339909095 1
4.7919067265556 1
4.84873511967251 1
5.28125568335083 1
4.64914279708604 1
4.87851300967112 1
4.66457983922357 1
5.03172942249339 1
5.14799736341444 1
4.86869942492562 1
5.33416521224109 1
4.21276694607613 0
4.96897869049522 1
5.09583536807573 1
4.67728239667056 1
5.7960891715493 1
5.28421821987561 1
4.57442460798909 1
4.29618658053847 0
4.62150557828258 1
5.65625960557972 0
4.44502273880612 1
4.61872812394774 1
4.84384178934649 1
5.33972891332918 1
4.7948058587861 1
5.16056901836496 1
5.06208090944466 1
4.41537363149481 0
4.51917639860296 1
5.02901363195017 1
4.46483117184125 0
4.96015582879877 1
3.87462439141755 1
4.76205782830439 1
5.03977245396927 1
5.09493168916492 1
5.24454126323984 1
5.25600885702101 1
5.04408786939303 1
4.92225958969611 1
4.72140629944034 1
4.93806669607443 1
4.27398591140858 0
4.8722123842275 1
4.61217550214452 1
5.49906219855381 1
5.01257282710003 1
5.81461624789602 0
4.91438903197196 1
5.15555950823088 1
5.71007675073523 1
4.33112915051054 0
4.7466779987288 1
4.92918463256605 1
4.77299742033451 1
4.88188616105538 1
5.68830736955567 0
5.13776136519729 1
4.79370355738562 1
4.47185913934496 1
5.21994720289353 1
5.390035586428 1
5.5486720258668 1
5.31902689618205 1
4.83893627779154 1
4.82641749773307 1
5.24165529083035 1
6.12736663741186 0
5.16459637964159 1
4.79007637523015 1
4.9354144191211 1
4.92919454060891 1
5.4286402533696 1
4.51358367455154 1
4.68518120713282 1
4.67607024725726 1
4.96934046052837 1
4.64820187895553 1
5.75127669154261 0
4.78012416863884 1
5.30197532318494 1
4.92240502512511 1
5.27960739331769 1
5.01851413544783 1
5.49795514339923 1
4.74164246312096 1
4.96785692538011 1
4.82950331107399 1
5.56781687452751 1
4.64439720868642 1
4.89421240792747 1
4.92807195725337 1
4.9774410496908 1
5.18286368545118 1
5.1562327875567 1
4.89484771084008 1
4.61974849189325 1
5.41776645567857 1
5.1373083507532 1
5.18849697802315 1
4.723365521657 1
4.94178042642044 1
4.90194790058598 1
5.24928064965394 1
5.09314274221489 1
5.02617445261604 1
5.24192357073734 1
5.48478666005867 1
5.36606855617666 1
5.15335833191763 1
4.91797683542401 1
5.02207823993368 1
5.38715566041236 1
5.25442577913052 1
4.52144886239266 0
5.26378364164362 1
5.06591911395428 1
4.4754134897735 1
5.88216531530473 1
5.04469261195864 1
5.23687873514726 1
5.64166640736494 1
4.98496648481388 1
4.20284589470957 1
5.28629989593106 1
5.59557754548023 1
5.29291125145142 1
4.37820279627379 1
4.04806560010752 0
5.3921300209467 1
4.88373721787197 1
5.08566831236577 1
5.05971661781089 1
5.20801500714156 1
5.0061456106243 1
4.83783368458631 1
5.2261373744643 1
4.68638848726081 1
5.6208938883784 1
5.35866925426542 1
4.94093460527116 1
4.41716669928859 0
4.60383347995699 1
4.74553250123367 1
5.06988009966239 1
4.75573523603292 1
5.18420587110409 1
4.418926958625 1
5.10571741253234 1
5.70581948008604 1
5.5624067241616 1
4.94978072722673 1
5.08448238964645 1
4.94424826563053 1
4.44108122480299 1
5.78389172463136 0
5.10137626113599 1
3.40159026883143 0
4.98475278592487 1
5.00343622847305 1
4.88609431569302 1
4.98344355361947 1
4.49731431906882 1
4.78372872226094 1
4.73337347309624 1
4.63514333421001 1
5.26397154195774 1
5.21011263039458 1
5.12659792861337 1
4.55342609372711 1
5.33084201952516 1
5.31226382227923 1
4.88257164151538 1
5.61171709386202 1
4.88492253540322 1
5.33041120746559 1
4.65769620106119 1
4.49675971502646 0
5.19749851571423 1
5.32538472709728 1
5.23617783067047 1
5.09539155997929 1
4.5945185652478 1
4.88306537595439 1
5.25987181644064 1
5.04692250527384 1
4.44997591559236 0
4.55193598000317 1
5.34550173334465 1
4.91871759939546 1
4.07655248501236 0
5.26337162581577 1
4.53223232222956 1
5.01846468394795 1
5.12909503554493 1
4.48197582897445 1
4.54856273631084 1
4.91730294748988 1
4.27885658528092 0
5.0511584722168 1
5.16241953023472 1
5.3101419526816 1
4.34083601434657 1
4.90437362041606 1
5.31935442762849 1
5.18072586273068 1
4.84197437772838 1
4.10617379814177 1
4.65924845695357 1
5.12121500751736 1
4.73695963938941 1
5.2438393796586 1
5.12040853213325 1
4.45239823193784 0
4.89207406341362 1
4.78270826323579 1
4.74809422336843 1
5.25821199637507 1
5.04713597884327 1
5.16230669426287 1
4.85479406652172 1
4.96354063532036 1
5.41116654001329 1
4.90210089810266 1
4.34805058519954 1
5.21028104440483 1
5.00450116350578 1
4.66162730354822 1
5.24010854087949 1
4.6520013781205 1
5.14282569147416 1
4.914778969386 1
4.91482144811615 1
4.35226759975856 1
4.89663474637999 1
4.64605981520201 1
5.22427336094093 1
5.26595546382698 1
5.11664825100272 1
5.20020553743375 1
5.23705005218721 1
4.97789097895322 1
4.6547549215794 1
5.173556680342 1
5.21501355157765 1
4.37475579806123 1
4.87179082937017 1
5.02521080559722 1
5.30804920414161 1
4.97858107562828 1
4.80247571775076 1
4.48784219474737 1
4.83387616402412 1
4.75764504135388 1
5.43993472944327 1
4.73845836529653 1
4.56985546125609 1
5.24070289345321 1
4.93487734925374 1
5.49222099592353 1
4.96993165888788 1
4.24046142237968 1
4.6740352351748 1
5.13448853725322 1
5.48842343294438 1
4.22718371912041 1
4.84488776302177 1
4.89455910836043 1
5.20038476441511 1
4.45567530463272 1
5.38570008021909 1
4.79405164783336 1
5.07115914442166 1
5.30583349362209 1
4.79515396415117 1
4.34092162567346 0
4.934874254474 1
4.98381506278916 1
4.49513087903114 1
5.64510565891387 0
4.98637034771334 1
5.19020528697669 1
4.46762450872264 1
5.05897836841293 1
4.74921328804679 1
5.28801660792265 1
4.62130386776593 1
4.48932396877417 1
5.00718417340949 1
5.60140939964171 1
5.04001686130885 1
5.1175902965596 1
4.83549744431668 1
5.42541440558253 1
5.14221280031002 1
4.61535888105419 1
4.98857953484404 1
4.88060511290221 1
5.05748559898264 1
5.18171314059384 1
4.76257241265233 1
4.64962648714105 1
5.20483785328866 1
5.0166772321138 1
4.99104149738783 1
5.10997845262023 1
4.82748751595781 1
5.42092539503039 1
5.05969477517803 1
4.31035940625541 0
4.66880954678259 1
5.31985140500285 1
5.04335212282375 1
4.21563528824173 0
4.87725472563203 1
5.02567558559596 1
5.16567824682566 1
4.64384462636623 1
4.80389501404061 1
4.21734502928697 1
5.48085698330599 1
5.10558513512795 1
4.70171284363264 1
5.18810324349484 1
5.24081374499435 1
5.25602554060177 1
5.27731630077334 1
4.79283530475234 1
5.55085390853562 0
5.11438869891315 1
5.03167271152646 1
5.5089641194811 1
5.14595195145245 1
5.15651272293687 1
4.43180916593779 1
4.63577602967792 1
5.08491294793681 1
5.40660548560343 1
5.20522007742987 1
4.54889903963121 1
5.00402439911094 1
4.96430247411363 1
4.67520976759544 1
5.50265797431572 1
4.96225857057358 1
4.77669805682152 1
5.44457994026495 1
4.17754825775989 0
4.88617621715865 1
4.53063622194814 1
4.83529042495973 1
4.54674753461801 1
6.00745428934925 0
4.73864692310608 1
5.15420870241828 1
5.04061916311569 1
5.38923241192161 1
4.81351693686748 1
4.97849265257975 1
5.05005179871288 1
4.93673415470746 1
5.49985577481315 1
4.30219107865272 0
5.23728991444909 1
5.23725886131986 1
5.8203790214401 1
4.5110486781815 1
4.4911012693725 1
5.03157033631976 1
5.19628241746019 1
5.318715056561 1
4.6692441051597 1
4.47499528128845 1
4.64803689160435 1
5.08951843654008 1
5.29658866267194 1
5.6889677034597 1
4.17533067082648 0
4.65088016820503 1
4.87756229089386 1
5.37389013257504 1
5.32250371525981 1
5.51474860373371 1
4.76228566112245 1
5.24923122296808 1
4.9597647247163 1
5.13754426843517 1
5.16355602930134 1
5.20031351514526 1
5.21331385649653 1
5.02955180749269 1
4.94239074521144 1
4.84431084412031 1
4.90390553709272 1
5.12864800757069 1
5.32638655080111 1
4.85246091021736 1
5.09063182536944 1
5.40541698023501 1
5.37789062659571 1
5.43725871885801 1
5.05758787354313 1
4.98646599117433 1
4.93184594728351 1
5.3549528224707 1
5.37278820810828 1
4.55966100108843 1
4.91023042446624 1
5.15126154200294 1
4.67554764191391 1
4.7610356547896 1
3.96690894853437 0
4.46031541822547 1
4.64907689777412 1
5.26561038179661 1
4.23783048422803 0
4.83443288424997 1
5.27818945721186 1
5.13301189561887 1
4.99952631168913 1
5.34702599378443 1
5.17350094391793 1
5.37111171598348 1
5.20439031647449 1
4.68150066627779 1
5.44256858380063 1
4.42791638661139 1
5.04717555623311 1
5.57949772154404 0
5.23289477505841 1
4.95596962653898 1
4.41052836855451 1
4.97777123561817 1
5.06388168676954 1
4.56384050064949 1
5.2010566447562 1
4.44414657370074 1
5.14722092873189 1
4.69686960104689 1
4.41781699003942 1
4.87997991779833 1
5.38469832335307 1
4.68106057063343 1
5.15515165484497 1
5.15787417062038 1
5.73516672667375 1
5.25124639930571 1
4.99084895586087 1
5.16656562509075 1
5.26244505685364 1
5.62819369780374 1
4.85618728983182 1
4.68072057662329 1
5.00030614648356 1
5.29449940771254 1
5.17160295096476 1
4.42103457107056 1
5.75402604336287 1
5.68284124651745 0
5.2164825278243 1
5.38762288920604 1
5.09682938147506 1
5.00688771759823 1
5.15099989991245 1
5.66182678996203 1
5.42783183231806 1
4.81427408940912 1
5.35905081288004 1
4.573874559057 1
4.85913643918087 1
4.76144455430143 1
4.2500193081175 1
5.93379819820398 0
5.70254212722972 1
4.5585268722145 0
4.48077543281397 1
4.64963495319974 1
5.0224086692851 1
4.96490856701713 1
4.76930990810438 1
4.7764912337723 1
4.65320871438221 1
4.48787532776704 1
4.44971626194476 1
5.47125509684085 1
4.80282200430124 1
4.62592823639322 1
5.22706191873208 1
4.71136663592215 1
4.83737999336604 1
5.00155194525453 1
5.17672203804415 1
5.44477972258348 1
5.20504439374235 1
4.69062576459029 1
4.525755816873 1
5.01391539373716 1
5.8543075298154 0
5.07341748398284 1
4.75121152441806 1
4.91136793314221 1
5.33528183481315 1
5.1377719161485 1
5.16431821223368 1
4.57346999037981 1
4.68987399397093 1
5.24185746967634 1
5.71872501907554 1
4.48048495640046 0
4.92361641056392 1
4.65570868188777 1
4.75544259962527 1
5.13143282262289 1
4.96975231139818 1
4.72641330712872 1
4.50207993623156 1
5.26808937160264 1
4.70374927267764 1
4.78251887304421 1
4.92171397667556 1
4.30684462466939 0
4.8994605570806 1
5.64275037452714 0
4.79083079974333 1
5.00779100305847 1
4.72395694502555 1
4.55065345673966 1
4.71327771467584 1
5.31593771311375 1
4.18302878822666 1
5.00414413352916 1
5.03144099190806 1
5.13799794608417 1
4.64926672444256 1
5.23879043318732 1
5.06567661570184 1
4.87436429458584 1
5.18804197676567 1
5.57705427889563 1
5.11198845903712 1
5.11336852137326 1
5.36535366864216 1
5.02682155867574 1
5.18372269103446 1
5.6625596655211 1
5.04127313148682 1
5.2183793728816 1
5.3839609959507 1
5.43043659875636 1
4.98300147532053 1
4.83805282442369 1
5.21391303362227 1
4.89012467599608 1
4.91967787687296 1
5.29259752003057 1
5.38928351609009 1
4.58747898580406 1
5.30495797778288 1
5.1399862098216 1
5.51338065198726 1
4.79130847526124 1
5.1340954994532 1
5.44788490431614 1
4.91475538869962 1
4.89990688881136 1
5.31810485310743 1
5.21429433129731 1
4.68169208203247 1
5.30512219805581 1
5.03162123715805 1
4.37875184016009 1
4.53600094476607 1
5.0161657358886 1
5.24419470857416 1
5.11972665201342 1
4.94893428771081 1
5.33774653169965 1
5.15931061432956 1
4.30750938351907 0
5.45277874482093 1
4.62015966906115 1
4.98611337936258 1
5.2792674285735 1
4.87978160328313 1
5.83757554841504 1
5.15257519296981 1
4.96563955180225 1
5.05973389067884 1
5.60532783171269 1
4.82508067140646 1
5.3659707593577 1
4.92313737750296 1
4.95210649862503 1
5.02201687463045 1
4.75916203308892 1
4.69367451993582 1
5.491475163 1
5.66020904426927 1
5.26876621573072 1
4.33613548479337 0
5.03104696836385 1
5.53500653562601 1
5.03268309379046 1
4.09127053824127 0
4.67775966222575 1
4.76867516034764 1
5.56680081744711 1
4.56077078185528 1
4.9955278875452 1
5.02683735946902 1
4.93513554826291 1
5.03277676806356 1
5.03563548185906 1
4.86331942311375 1
4.81477361116063 1
4.87314936208547 1
4.8120136923431 1
5.30614040855411 1
5.08866209145295 1
4.47861567442825 1
4.71564115477953 1
4.1892934435048 0
5.01317972498614 1
5.16559254434327 1
5.02403555188266 1
4.73046207219772 1
5.44759463368029 1
5.42600112891763 1
4.88025087834579 1
4.87322337626178 1
4.98002682745209 1
4.70972072213762 1
5.36197443913262 1
5.85964196350751 0
5.71682168928672 1
5.55240337708462 1
4.12175848754687 1
4.67843784192206 1
4.80919727520394 1
5.1452827225599 1
5.47501163493044 1
4.10002004761832 1
5.11100886153981 1
5.67463389009456 1
4.75874902387766 1
5.01241093767202 1
5.39515858286808 1
5.51384502922272 1
5.36236689227638 1
4.89784493073684 1
5.11196420855437 1
4.63796004178423 1
4.78955479767439 1
5.04144568286029 1
5.04102478279606 1
4.91118786615775 1
4.27725414607513 0
5.1495561879864 1
4.3664770098094 1
5.02290160038027 1
5.6596798129485 1
4.6849591606321 1
4.78096897124204 1
4.94177440123524 1
4.96598355543787 1
4.40671708770265 1
4.39532309981633 1
4.89758490424845 1
4.7252083990108 1
4.90058830225964 1
4.85806430695086 1
5.31693577887119 1
5.20390900143987 1
4.72874113644192 1
4.72229639708912 1
4.95845337679707 1
4.97848196073278 1
5.28468440627546 1
4.27479519531478 0
4.80924583621752 1
4.80203508050068 1
4.61797417800141 1
5.22062854469075 1
5.04880467617652 1
5.57871858731109 1
5.16721775777523 1
4.88769299548626 1
5.74410690960696 1
4.74169399356732 1
4.98926458364334 1
4.97735796180813 1
4.8216374697102 1
5.71020571796294 1
4.59573402651904 1
5.69742068534359 0
5.23382194004128 1
4.30124288415697 1
4.97051942022828 1
4.41117097351868 1
5.20198002178928 1
5.30366356995631 1
4.50418853010739 1
4.80944264151113 1
4.47094079061024 1
4.757495350901 1
5.04989861975577 1
5.26910767928565 1
5.30361735530169 1
5.67493333918214 1
5.52544485297387 1
5.23251375325528 1
5.03294597283437 1
4.74143687386042 1
5.33105485596491 1
5.5522914781834 1
5.0970317747998 1
5.0566380521228 1
5.0225096476609 1
5.20292962743485 1
4.82828868042923 1
4.86189780977648 1
4.73025722900683 1
5.37621310815736 1
4.44296406105028 1
4.83564657367727 1
4.34580336095785 0
4.83920906638434 1
4.77233462825786 1
4.87071284434929 1
4.98645898586962 1
4.85919747565306 1
5.50945793446482 0
5.1654206306345 1
5.26344493393777 1
5.27105728390639 1
4.74011449820409 1
5.14004532656527 1
5.08228952743001 1
4.66635344037414 1
4.56965853557041 1
4.05806971780541 1
4.91583226354533 1
5.50727665921713 1
4.04065447521101 0
4.63105855375778 1
4.70410528440117 1
5.53440199324336 1
5.25997040957547 1
4.51130475275737 1
5.46588858751451 1
5.54345752354261 1
4.73510746161225 1
4.6902923639073 1
5.19165418482689 1
4.41686208591306 1
4.42529041663073 1
5.37317829248312 1
5.35506201873435 1
5.1494062209365 1
4.75350497542 1
5.17858489435878 1
4.8162929627698 1
5.74020851278901 0
5.76531896124655 1
5.03578494303038 1
4.41608674792136 0
4.95330844440609 1
5.3647395970058 1
5.54562446670428 1
5.03240997215266 1
4.60961097224698 1
5.19652370498679 1
4.92596267088476 1
4.41307277916957 0
4.39667164929367 1
4.99667068412688 1
4.32353979955498 0
4.72841360852609 1
5.17650342836893 1
5.34744591020636 1
5.20525531715597 1
6.07252572714528 0
4.65672524352759 1
4.97005839695417 1
4.62652033593031 1
4.64099577519222 1
5.1216237199818 1
4.91762467279844 1
4.54379071045274 1
5.05137238981159 1
5.98877144812313 0
4.48557888151624 1
4.76716480222383 1
4.815455517326 1
4.61248996059667 1
5.00905126548198 1
5.18052041107851 1
4.93267660350257 1
5.01403948383303 1
5.12094834899905 1
4.46364399719003 1
4.76848185865058 1
5.14227079944435 1
5.44468277889965 1
5.41245027256882 1
4.99221486604855 1
5.25033466989669 1
4.81039402033719 1
5.51744534885162 1
5.6102414816001 1
4.37083883304765 1
5.24079998496808 1
4.64082032060503 1
4.82205293248153 1
5.44055007106442 1
5.58129638511855 0
4.41501897562742 1
5.03867283861763 1
4.5771479151182 1
5.61359926140962 1
4.54479270446086 1
5.74536364655706 1
5.09511231987917 1
5.03123348414175 1
5.80911030556679 0
5.20036887236482 1
4.6505899384623 1
4.4692183490698 1
5.10134884475337 1
4.93160318858816 1
5.29691724148183 1
4.65731972530659 1
4.82050591397792 1
5.14476946725118 1
5.40432670867152 1
5.15203606852652 1
4.81232724882009 1
5.25831642375794 1
5.40158849345037 1
4.47551113368626 0
5.00229097285048 1
5.46915006470756 1
4.5316034338202 1
5.01943306181885 1
4.96395653555405 1
4.89891372537258 1
4.94781221034547 1
5.11604308412889 1
5.05370049982743 1
4.64605724616979 1
4.78348165291889 1
4.33407325746986 0
5.31367755272507 1
5.19575070502667 1
4.37381227899644 1
5.47894563451348 1
4.73987545788822 1
4.80619204028247 1
5.18636997755322 1
5.77809002856316 0
4.58732846557269 1
4.73766840292251 1
4.64677008182164 1
5.01139790092558 1
5.0668293855284 1
5.10155511537409 1
4.92080191554957 1
4.74237371413169 1
5.09399279508321 1
4.46673248953111 1
4.94536991344432 1
4.7327370662316 1
4.89571541467345 1
5.03619486919751 1
5.19631903282674 1
4.63480626726026 1
4.82352452080131 1
5.71015373566455 0
5.11250502033462 1
5.03466019356065 1
5.17603884340108 1
5.66031091563648 1
5.14707376403294 1
4.55052750569676 1
5.52099872027589 1
5.13187187399819 1
5.39407045112917 1
5.05973312580128 1
5.31830869032431 1
4.42986934414901 1
5.71254354146762 0
5.0759053569189 1
5.56155079238058 1
4.6745085729063 1
4.60464706445065 1
5.06239316797138 1
4.62838607154896 1
5.06679067046433 1
4.81967776708891 1
5.14398671422373 1
5.04584398568454 1
4.30550100514094 0
5.57432624196184 1
4.38569648749713 1
5.59402945913095 1
4.85473798756833 1
5.29442282745224 1
4.93277616207433 1
4.73191111040089 1
5.07089374211416 1
4.66476456971379 1
5.30107552279834 1
6.07732415309165 0
5.08327095107415 1
4.81159568437271 1
4.48687823293143 1
5.29711230607483 1
4.84406051514432 1
4.66992204260653 1
4.74902820345589 1
5.1485262154341 1
5.67827153517033 0
4.91512526184321 1
4.65194857791035 1
4.96399704782794 1
5.24851711745084 1
5.11558914068886 1
4.64561528198056 1
4.96545204322732 1
4.80450638120092 1
4.484223462642 1
5.01886144673341 1
5.08255028919889 1
4.89221826341019 1
4.62754762516662 1
5.15003216616024 1
5.02503592405102 1
5.38409400233636 1
4.87026461550051 1
5.60201376246089 1
4.9873162815399 1
4.42362376611204 0
5.35944064617136 1
4.7141095281681 1
5.4802741607497 0
5.22974253775548 1
4.72279976706006 1
5.17396857468767 1
5.60018410035618 1
5.15441788362146 1
4.17863303359758 1
4.9892158973558 1
4.56819235384806 1
4.95328549318064 1
5.16447127387773 1
5.20569523514938 1
5.20847843723969 1
5.30469977707797 1
5.51526007857301 1
5.568655161825 1
5.61180994988732 0
4.831646213873 1
5.03796280309721 1
5.66159962832508 0
5.49141250744293 1
4.16861014254737 0
5.18682025663187 1
4.61590125948116 1
4.44294442810572 0
5.29307820040449 1
4.96943863515219 1
4.75428627150671 1
4.87062265149868 1
5.30446830455726 1
4.61016955496427 1
4.97232123107062 1
4.93621683392663 1
5.24918666699213 1
5.59492757986462 0
5.32271129176246 1
5.36177883009512 1
4.98482597715405 1
4.99000168879718 1
4.52548238698437 1
4.90022030411748 1
4.6986904762906 1
5.11141273341377 1
5.37899112603253 1
4.87972390274513 1
4.99881476778463 1
5.06637388733318 1
4.65115035497276 1
5.52198723331477 1
5.05858007989317 1
5.03692722226706 1
4.91973442550789 1
5.21526277033179 1
5.17729405779816 1
5.01994061265568 1
5.83825495306916 1
5.36555814425729 1
5.11316247228956 1
5.410779310457 1
5.74043786307272 0
5.48574292661505 1
4.85440409745874 1
4.56735485044577 1
5.08603919811163 1
4.56194412807613 1
4.75443754465911 1
5.09136315260748 1
5.3114224125075 1
5.28768061936271 1
5.53656771629662 0
5.0455276234157 1
5.02834767665119 1
5.39172575946856 1
4.76723458672531 1
4.14725012958049 1
5.23500208376132 1
4.96046283319983 1
5.42375636206532 1
4.50867302341235 0
5.63954523291891 1
4.9186646017246 1
5.22085314583816 1
4.81594198340494 1
4.62370144963418 1
4.7199801294377 1
4.88283672043992 1
5.11584260321975 1
5.68314281747488 1
5.1348910358864 1
5.71911039082518 0
5.44538693864305 1
5.28228650533111 1
5.18669675986886 1
5.07862900592865 1
4.73361486335774 1
5.97548159546929 0
4.87195233770723 1
5.17655140884898 1
4.67352157993251 1
5.18374642492812 1
5.05710687022594 1
5.39905733524971 1
5.16411025495973 1
4.90600303363598 1
4.7205745575184 1
4.68087877509053 1
5.19864190193616 1
4.86090334634222 1
5.16964195604643 1
5.38299777213245 1
4.49173343104728 1
5.36472858691746 1
4.56457057100897 1
4.29780961577077 1
4.97447893108796 1
4.93564576207325 1
5.60446725503036 1
5.49732435839014 1
4.48148201571016 0
4.92332212833076 1
4.9928048647993 1
4.98989837882431 1
4.59967911281096 1
5.08927411625625 1
4.30217824638788 0
4.69856308497132 1
5.02848738668362 1
6.11286066912453 0
4.85110565518869 1
4.39038244730844 1
5.67146548616884 1
4.9418271984813 1
4.9293602414145 1
4.68580511813456 1
4.59189846702171 1
5.05218957716855 1
5.02794593542685 1
5.19917684724787 1
4.94979566097653 1
4.62647053800503 1
5.34943356392825 1
5.49898607339671 1
4.13530864330318 0
4.81311760945057 1
4.54118257225438 1
4.86791307250904 1
4.56373939593571 1
5.30336635649285 1
5.02954930867142 1
5.12239412052486 1
5.17737184782735 1
4.77627544607918 1
5.31429215492955 1
4.84561712478134 1
4.59289312147819 1
5.22932870316879 1
4.84276917115416 1
5.32518342072233 1
4.68945017358432 1
4.37299587548003 1
4.67070328104459 1
5.61341908579741 1
5.40938506903671 1
5.21693801454823 1
4.53165211089834 1
5.04574166692556 1
4.63195833883638 1
4.90657450957318 1
4.61380126505747 1
5.18466909200872 1
4.97894344428839 1
4.73665294193405 1
4.81710823889913 1
4.69360564901143 1
4.63861837165938 1
4.67848779254394 1
5.47086069406261 1
4.8021522402148 1
4.56980250793041 1
5.10572962495629 1
5.6748407441399 1
5.04192582298974 1
5.99513138827165 0
5.01611338315198 1
4.90686363899584 1
5.26066861862376 1
5.48659568615953 1
4.96977199821181 1
4.56374408046926 1
5.07742934180266 1
4.54513832593921 1
5.01459136468451 1
5.0292811256403 1
4.28516767074282 1
5.48920820321358 1
5.08385423828859 1
5.19430886967811 1
4.60891919119064 1
4.96155352383649 1
4.97224682828821 1
5.08510756385329 1
4.76452486929278 1
5.72313691828199 1
4.50041949681192 1
5.10401199667812 1
5.41929260925121 1
5.4285273507394 1
4.50804500506086 1
5.73883980395324 1
4.87793955002579 1
5.03753595791197 1
4.6972629983775 1
5.35220679301682 1
4.98957367643162 1
4.6671201722503 1
4.53711998390506 1
4.57367508778587 1
4.94200270498589 1
5.68009448874385 1
5.33666434160454 1
5.39370478194381 1
4.99190486746546 1
4.64456282066315 1
5.49734984623293 1
4.68245619817303 1
5.33575868595618 1
5.04924803510152 1
4.93447116503218 1
5.47558762433717 1
4.58577485766072 1
5.02611021624916 1
5.4093564777987 1
5.57895204321971 1
4.51934563610416 1
5.13709767641167 1
5.21984339556756 1
4.81483581337172 1
5.11830557973998 1
5.11014936075892 1
4.78956712077852 1
4.79910100816002 1
4.78185650149189 1
4.6771159949461 1
5.31165719475266 1
5.72508052204623 0
4.83132612965121 1
4.41130325195552 1
4.99968752777458 1
4.37025944157803 0
5.33216267168444 1
5.19257060862305 1
4.93506535965732 1
4.4499800239363 1
4.43074659802191 1
4.75189675542993 1
5.27351209222635 1
5.02215666143998 1
4.70710535213528 1
5.2442706231501 1
5.9282667051415 1
5.29969844002008 1
5.25576022912538 1
5.25766762644908 1
4.42578350478958 1
5.94341619120126 1
4.92260620742888 1
5.10259354925525 1
5.85676002418449 1
4.81827773452266 1
4.92321147712398 1
5.34097273944533 1
4.63488518027733 1
4.99054090697233 1
4.61165837205934 1
5.55641976451396 1
4.90469661044868 1
5.02211107613876 1
4.94919045311813 1
4.60458114724887 1
5.20272437014428 1
4.74322310201953 1
5.35046696914791 1
5.13425093161222 1
5.11447057996554 1
4.57838551570742 1
5.01872425183031 1
4.57048425873486 1
5.25331228768099 1
4.5931950943188 1
4.69592847510514 1
5.10736955266929 1
4.90686965085742 1
5.25799284919933 1
5.14416962813661 1
4.78877036269322 1
5.43945907249809 1
5.21639203656616 1
5.27076296322066 1
4.77286797805631 1
4.68231506297287 1
5.40337959867147 1
4.66717503782561 1
4.74138514729748 1
5.4336390144014 1
4.939589521255 1
5.29308099529284 1
4.42226947716062 1
5.36974645032472 1
4.38557432772669 0
5.19206652591111 1
4.70556778803078 1
5.15638609106871 1
5.05577957152229 1
4.89040383411797 1
4.99901266401534 1
4.47689891740787 1
4.61546640854616 1
5.18824219907345 1
5.71412743658516 0
5.76673986297809 0
4.76682996847727 1
5.26421402394404 1
5.21853224496136 1
5.83672284837739 0
4.55502178721475 1
5.29088613889751 1
4.5108768890154 0
4.37178353005104 0
4.91358867090265 1
5.2954822967551 1
5.09993228230892 1
4.3719409344612 0
5.1906368832914 1
5.86528265404162 1
4.51927764353112 1
5.09788716824963 1
6.03981509686588 1
4.85362343320286 1
5.39945404910522 1
4.5713082171324 1
5.81841811227374 1
4.59380481703896 1
5.29490199226373 1
4.88256449381181 1
4.88511203328383 1
5.24223087668743 1
4.81035484885063 1
5.47366040799908 0
4.7534148961772 1
4.57700982744414 1
5.11445094198377 1
5.48466590814042 1
5.38742864264008 1
4.71039395352318 1
4.6692638705911 1
4.93210223447341 1
5.1799351233525 1
5.0452324843084 1
5.34676263610921 1
5.42256099777228 1
5.09191939929724 1
5.22844771145747 1
4.863394844175 1
5.81876808981111 1
4.61092021518755 1
4.77912875362085 1
5.49187128583203 0
4.54432402538641 1
4.87987816440298 1
4.56368845468828 1
4.91483995407326 1
4.41093878588636 1
5.70108795945747 1
5.00557332238035 1
4.59467976636566 1
5.17882222519272 1
4.67737044911029 1
5.98475881521277 0
4.69633326398664 1
5.66795208320961 1
5.1935816608181 1
5.12187563865714 1
4.97563665675844 1
4.67067294695014 1
5.52419947763945 1
5.18126926310029 1
4.84496408341262 1
4.49207340761853 1
4.77337323103508 1
5.05858982303447 1
4.8719357584242 1
5.74283879010692 1
4.84951310020426 1
4.41919574815064 1
5.31494465226482 1
5.18308687639681 1
4.76585386951789 1
5.00056180581707 1
4.99018240919526 1
4.70391078599699 1
4.63616306065146 1
4.57339897226542 1
4.82397835722091 1
4.29044707188303 0
5.5261852039275 1
4.6010223908312 1
4.61026341211159 1
4.98967040219669 1
5.22011150467877 1
4.82727208494795 1
4.92138609577369 1
4.94675207548858 1
5.11045552696351 1
4.39529305137454 1
4.44463743183672 0
4.17616670805337 1
5.10848180614485 1
4.78730133172621 1
5.00873252490212 1
4.89523532752889 1
5.14668247704271 1
4.99547937411793 1
4.9993885174519 1
5.1180364660133 1
5.0734508655435 1
4.98524511159086 1
4.54831936808898 1
4.71331880017725 1
5.91659247015625 1
4.98674396185773 1
4.98749998157023 1
5.33969885062823 1
4.79033574122313 1
4.80857516188608 1
4.28658806230048 0
4.94171588306383 1
4.98163686621862 1
5.2515551165318 1
5.49797244606306 1
5.95693721096958 1
4.76926632266949 1
4.90639329863358 1
4.23034022588777 1
5.69467481950298 1
5.17188716209924 1
4.94310641402386 1
5.38930749021211 1
4.48797005841615 1
5.3023737434733 1
5.19538461836713 1
4.69406588612786 1
5.43014494676448 1
5.13279196707864 1
4.20867437557629 0
5.51832157815262 1
5.12332061099779 1
4.85938929141441 1
5.02083990659059 1
4.65978422182103 1
4.95250130866372 1
5.2333963996429 1
5.24224352454639 1
4.44459631373853 1
4.91041795272924 1
5.04527773113411 1
5.05077106507899 1
5.41496897231015 1
4.82467495591381 1
5.12096052549991 1
5.19637921755364 1
5.46675202759925 1
4.43802871080503 0
5.01284930338258 1
5.23070324870746 1
4.65451294843303 1
5.04639413666308 1
5.05176618486533 1
4.92634761139783 1
4.91154677086931 1
5.30532798345229 1
4.40728249113171 1
4.89895451432137 1
5.38517862539184 1
5.13209768547823 1
4.96312054919745 1
5.16073806163758 1
4.95656716268764 1
5.00454723852584 1
4.87472235836746 1
4.87819388563332 1
4.66389758278017 1
4.62385079711576 1
5.05242623379737 1
5.04031674664653 1
5.07090635801092 1
4.87604247308769 1
5.3960945515576 1
4.26603878045514 0
4.37032761847711 1
4.85190025969426 1
5.19348409094505 1
4.92866206584787 1
4.87206232398687 1
4.17407595800132 1
4.8810429805211 1
5.2580356561779 1
5.13021383946522 1
4.82403504798527 1
5.07081852699629 1
5.26210839543009 1
5.32068456631509 1
5.18730701594115 1
4.50344363557545 1
5.29350052324191 1
4.58757355548723 1
4.63179526303961 1
4.95721349808013 1
5.29556112019446 1
5.25034497218811 1
5.39243789576 1
5.11266226516389 1
4.9765558140442 1
5.04204608777336 1
4.78084885141572 1
5.05871733143501 1
4.9400687659369 1
4.90280810065898 1
4.92578308092992 1
4.82589984662407 1
5.0378712657394 1
4.34306691174182 0
4.84433825358173 1
5.29750335496419 1
4.86821037037148 1
5.19738189108243 1
5.26012748057124 1
5.20632708624327 1
4.68108000237271 1
5.12676907421202 1
5.39993353934784 1
5.52922664670404 1
4.13052944967339 1
4.69434135679299 1
4.96151901168422 1
5.49159096498851 1
5.02327165666254 1
4.58375749497241 1
4.36835530250046 1
5.69916983872574 1
4.89237815059737 1
4.60903493390576 1
4.97103542770401 1
5.01952032565222 1
5.69362572874635 1
5.32099462025119 1
5.00339586063905 1
5.21150626390992 1
4.47754075781775 1
4.91990374178171 1
4.47057044406382 1
5.6032401973514 0
5.05788484125329 1
5.61115243439847 0
5.80227469277049 1
4.18599812928018 0
5.10229224273238 1
4.56021547770282 1
4.8008775719729 1
5.74187370212913 0
5.36968542115414 1
5.69157248341239 0
5.37038889166885 1
4.91763255828999 1
4.56618188666636 1
5.10312616412369 1
5.27239922118875 1
5.33519496077971 1
5.01442254417811 1
5.32662755073478 1
5.0860024707009 1
5.25811477374572 1
4.95755435335133 1
5.13052133582245 1
4.86348282284839 1
5.17761391751389 1
4.45141995724618 1
5.38796952196958 1
5.40321027785728 1
5.17302645638692 1
5.5981586085129 1
4.67566657667885 1
5.36786009708823 1
5.09531345947933 1
5.07321315758779 1
4.80699092902955 1
5.14361913172977 1
4.60017782220602 1
5.32219641635249 1
4.35121907649085 1
5.02587038725805 1
5.14904989092321 1
4.66771515616812 1
5.09160909213711 1
4.95830888567545 1
5.18884677600502 1
4.97602941982825 1
4.82990054441183 1
5.40273351185806 1
4.93235809104819 1
3.98272511917025 0
5.0586918232778 1
4.59058260018351 1
4.49132748384407 1
4.57457683538998 1
5.83659060636736 1
5.15312948640841 1
4.55976258011891 1
5.59391484851573 1
5.36711827008918 1
5.21234632046498 1
5.25364549753177 1
4.981807812404 1
4.74183287940778 1
4.84714259297538 1
4.77836861063644 1
4.92643448745207 1
4.52674697919542 1
5.62531431431971 0
4.49856504662529 1
4.59075361985743 1
5.28585787695483 1
5.47900191143917 1
5.02279409621567 1
4.71636125347932 1
4.47250749012912 1
5.01318245168599 1
5.30748394396416 1
4.98994753277065 1
4.77870810126689 1
4.86499414480855 1
4.4284101073762 1
5.13303418351411 1
4.71351072587136 1
4.65582624215615 1
4.9082484185546 1
5.02942942054473 1
5.83740482179691 1
4.24529330061733 0
5.38112720964476 1
4.86389969528973 1
4.48638404458915 1
4.84408895733305 1
5.40597615108747 1
5.62842665594348 1
4.64663501701312 1
5.01408192666458 1
5.06014361324316 1
5.17118869711241 1
4.29739721984092 1
5.26312818621429 1
4.29787176070735 1
4.61660660930959 1
5.41673558648544 1
4.76847463161517 1
4.92678990638748 1
5.24377610589247 1
5.28420559645665 1
5.26633572916473 1
5.13242262985653 1
5.09260132279927 1
4.72723378081859 1
4.64538448276383 1
4.97517179788304 1
4.94663802825638 1
5.14069966507712 1
4.50537054405827 1
4.66720576772963 1
4.80960325048785 1
5.06803231495422 1
5.12168477559631 1
5.22635932457987 1
4.81415426951225 1
4.88962376327898 1
5.33976130654167 1
5.4623567246249 1
5.17685931446668 1
5.17323739417007 1
4.62399133243192 1
5.54873792712768 1
4.65355256716102 1
5.46425904788508 1
5.51854720697407 1
5.23688853343997 1
4.71339284056163 1
4.87424047910339 1
5.10087420854538 1
4.87448356374056 1
5.0187491110589 1
5.33205032356198 1
4.50385940197846 1
4.88108993180042 1
4.1208773091522 0
5.32203848376936 1
4.98934363042512 1
5.01736976832523 1
5.29530806169876 1
5.13734546538249 1
4.32212300389809 0
5.27709332887843 1
5.20635060039281 1
4.85993048291574 1
4.3005439855873 1
4.86054176163302 1
4.94062685652675 1
5.27974242644095 1
4.55717518779685 1
4.52812506073204 1
4.68504207405295 1
5.38862149394336 1
4.94775566415296 1
4.9279958351333 1
5.00791259137979 1
4.95099628747887 1
4.83735898972429 1
5.59572456953569 1
5.56663557818488 0
5.16350996979735 1
5.21643449723875 1
5.62783177140355 0
5.03981981629133 1
4.83847983289425 1
5.08803959271277 1
4.66146778423417 1
5.27676220183651 1
4.87666423977603 1
5.33505324355184 1
4.99039699992933 1
5.2506453287276 1
6.12817767885739 0
4.71322170758927 1
5.22945338503611 1
4.82412253563756 1
4.95396068807524 1
5.20078249955043 1
5.1889560931558 1
4.69473813027925 1
4.92623943998524 1
4.39335306169285 1
4.79824135024874 1
4.79640532638574 1
4.99570092742305 1
4.56456315321616 1
4.76401763273022 1
4.69080615329956 1
4.60680857779883 1
4.33092700266285 1
5.02864622496157 1
5.68872937786258 0
4.73127114061415 1
5.46191783276991 1
4.36276539723849 0
4.81827611387238 1
4.60390280187151 1
5.23703421445949 1
4.68451311254313 1
4.21973895863366 0
5.05260116921316 1
4.84247212511588 1
5.40253860324632 1
4.91562699764106 1
5.24289520229921 1
5.11340021624446 1
4.67857808131406 1
5.12955446174975 1
5.15435014449129 1
4.85242288106836 1
4.7842732604161 1
4.96869054025007 1
4.65981593352975 1
4.66265659129756 1
4.50512334101604 1
5.16338462498248 1
5.03866488002484 1
4.45331690069613 1
4.98302239310959 1
5.62765755621133 1
4.9170761370058 1
4.89515102067455 1
4.99337853658564 1
6.0198279272367 0
5.2866791480503 1
4.84636889640454 1
4.8797405531639 1
4.21421933895913 1
5.00522364968636 1
5.257964921257 1
4.57648398326679 1
5.23579993226916 1
5.78550868087807 0
6.02265802107535 0
5.5387494719947 1
4.05367090610143 0
4.71504588770855 1
5.07640375587163 1
5.11778615085104 1
5.29661662805188 1
5.57805944155669 0
4.83213909411925 1
4.86061871838878 1
5.13889860500197 1
4.5102233659881 1
5.09156452643875 1
5.34962650288077 1
5.09779869976429 1
5.06144652984641 1
4.40104692124932 1
5.08631285947087 1
5.34289847831488 1
4.37819394048443 1
4.94548371413902 1
4.85363350800364 1
5.02864816683989 1
5.03862539903884 1
5.17172605398235 1
4.88098714088233 1
4.77946006213552 1
5.31796281406518 1
4.8701291084254 1
5.29260230358865 1
4.92907261592481 1
5.22470966638281 1
5.1034775851663 1
4.39916060663597 1
5.15963795448511 1
5.20370351450774 1
5.37783526453153 1
5.29926100113028 1
4.78263064494063 1
4.88667807389142 1
4.85339877940125 1
4.66121182526556 1
4.78320519304178 1
4.83351059480036 1
4.2155241482067 1
4.52535353391705 1
4.68390714003171 1
4.94479797625272 1
4.76558301461292 1
4.79425058168729 1
6.06708569005712 0
5.1479513400238 1
4.60675000262699 1
4.65040998386477 1
4.40695016768061 1
5.14721123161955 1
4.96838841999043 1
4.67553319545021 1
5.43586951751982 1
5.18735329934514 1
4.9187255215281 1
4.48692104669925 0
4.36730689849573 1
4.52520365236345 1
4.73928428095989 1
5.36165012043067 1
4.48125266318392 0
4.81483130008691 1
4.47983016759707 1
4.93563948983276 1
5.14762935075793 1
4.91455400476119 1
4.96806579706642 1
5.11739082518333 1
4.93773309578757 1
5.91780575234811 0
4.81857039542212 1
4.84473914191815 1
5.17356975911705 1
4.26531906142271 0
5.24034318041071 1
4.99545097975795 1
5.05729000254907 1
5.39052416490351 1
5.2720015077174 1
6.02192061854435 0
5.02137683193799 1
5.61262022742525 1
4.44828726156073 1
5.63898663127331 0
4.63064910918524 1
4.67795724502866 1
5.67447984655962 1
5.28071750777622 1
4.88422038401947 1
5.17584623632271 1
4.2273081193359 0
4.60492713230993 1
4.65302641401937 1
5.25227442361552 1
5.43261428884088 1
5.54511141714511 0
5.138001707076 1
5.16378294799486 1
4.69835833070399 1
5.40791072988528 1
4.64514990749079 1
4.44930689478676 1
4.98806616371831 1
5.06208181469151 1
5.01761967611515 1
5.05787409597191 1
5.12293474946842 1
5.19299354196141 1
4.95476559678814 1
5.06766418075039 1
5.31051127189204 1
5.12941996587748 1
4.96761812891514 1
4.96831765790292 1
5.17403974291397 1
5.42572657457273 1
4.56307371542953 1
5.1854546360216 1
5.06748390062345 1
5.93403108711775 0
4.30274093525893 0
4.56107250069876 1
5.31663336919977 1
5.1157998794489 1
4.70175687536861 1
4.92039005071382 1
5.31100203722504 1
5.75487699342248 1
5.25620123086507 1
5.03224361361756 1
4.93840464812149 1
5.62061583020534 1
4.27446383127659 1
4.77839968020719 1
4.53145341717677 1
5.24926052165779 1
5.06677820512153 1
5.18167841996986 1
4.79025736794253 1
5.4298571854042 1
4.90406609859113 1
5.55898699495032 1
5.54502177258155 1
5.13693102226922 1
4.88272030648829 1
5.22913756480177 1
5.10421303774082 1
4.96411235984831 1
4.73458627150764 1
4.43535356777676 0
4.81200121310141 1
4.92090783184835 1
5.02853399873403 1
4.76930444515226 1
5.20120551965953 1
4.3389149017647 0
5.79838849940247 1
4.92225568823696 1
5.43236717852661 1
5.36767109960257 1
5.0441451902127 1
4.37289204335243 1
4.49918284583907 1
4.65582922808107 1
5.38588052097624 1
5.06710723025716 1
5.05399571446867 1
4.79399290631186 1
4.72684386211156 1
4.57710287597433 1
4.76311518124516 1
5.16378632199658 1
5.04836636553045 1
4.933232786915 1
5.32274094241417 1
5.02267064338488 1
4.44893944213718 0
4.87884221436259 1
4.89640921880631 1
4.39039568876429 1
3.97876084798407 1
4.73655371939957 1
4.6464759733198 1
4.7815145930523 1
5.14084518074327 1
4.53438567773144 1
4.5558426655394 1
4.69301357900608 1
4.77467597357555 1
5.39771603919452 1
4.91530182196751 1
5.49073294080776 1
4.86726558510616 1
5.3000750346002 1
4.70100390189615 1
4.69064149419635 1
4.21337043838458 0
4.09618257838645 0
4.89392352407352 1
5.19251746263433 1
4.54111498889123 1
5.419023009419 1
5.0181280942925 1
5.10607582593444 1
4.85734277730781 1
5.10489764617419 1
4.85578434771977 1
5.07866950411106 1
5.24510215427446 1
4.87723085963047 1
4.33501160809262 1
5.03979564623433 1
4.75719806762167 1
5.18578156099241 1
5.12317495753622 1
5.14421991205211 1
5.51463985485887 1
4.6232877893623 1
5.59219750340717 1
5.73911979276554 1
4.52857949488568 1
5.08487805209138 1
4.99612262313919 1
4.97546015183198 1
4.65632519641697 1
4.82783531439718 1
4.46961190687718 0
4.15387090474842 0
4.98164863925374 1
4.94865241202683 1
5.28165349408649 1
5.25713057860115 1
4.80456249960959 1
5.25946547550835 1
4.52773150599303 1
4.81950687475281 1
4.27656848735665 0
5.24693393599264 1
5.25041817222499 1
4.29879370179196 0
5.0394359632342 1
4.70255677771426 1
4.76574422409809 1
4.6672288252729 1
5.08935078980472 1
5.5863754204155 1
5.26528640481001 1
5.13116110670488 1
4.6105871463554 1
4.79752051291942 1
4.13882976584875 0
5.16194767570577 1
4.87471186816235 1
5.19953482575072 1
4.75809529172107 1
5.19757380249899 1
5.01890408168146 1
5.29733115759224 1
5.46359723159884 1
4.57880486451299 1
4.67984177423201 1
4.69786659875261 1
5.0307726073551 1
4.68821978321343 1
4.63371004316982 1
4.31351417805228 1
5.18591040895255 1
5.0657912205334 1
5.63333557220918 0
4.75365813301122 1
4.88470844533058 1
4.84186873979613 1
4.46813609512945 0
5.55369066913934 1
6.05650463073668 0
5.06217156200322 1
5.21542475730068 1
5.01916277515137 1
5.485979122958 1
5.60931348128694 1
4.99603460333221 1
5.12961498179379 1
4.67185976161742 1
4.71482505656376 1
4.83241127756715 1
4.68608245445815 1
5.13625551809925 1
5.01065638517711 1
4.85787035347349 1
4.5006505651993 0
4.90921727703081 1
5.45777329316712 1
4.56035007830799 1
4.95814308877517 1
5.47757334032455 1
4.73502625503755 1
4.93518706757729 1
5.23329904402966 1
4.52041015861848 1
4.68860460624452 1
5.73441208314025 0
4.56196807371396 1
5.19970923298333 1
4.65372043017714 1
5.22230867559656 1
5.06454795701415 1
4.62171695275399 1
4.18249319792375 0
4.50664802898671 1
4.64348548759393 1
5.19357085568485 1
4.89510775111648 1
4.92465660506682 1
5.11310995332231 1
4.38097338873052 1
5.54683601204536 1
5.31420426248549 1
5.76285336030929 0
4.9330206050186 1
4.99838652896391 1
4.4430854617678 1
5.19320274850542 1
4.61918872550773 1
5.54022044452726 1
5.24725076430092 1
4.88425420459147 1
5.04263595549492 1
5.04775557953958 1
4.57305863981108 1
5.15158337250138 1
4.96312496538525 1
4.90314901693802 1
4.92653534548369 1
5.46362790347867 1
5.00095013743176 1
4.93162643056283 1
5.29657946679215 1
4.8725540613828 1
5.22095878623613 1
4.42902432026329 1
5.05789427707699 1
5.3241470265427 1
5.0380804310347 1
5.01589136544646 1
4.89853249119996 1
4.93751223940748 1
5.26596952399886 1
5.01817623230689 1
4.56929335218662 1
4.97971993704155 1
4.71382287961641 1
5.24970652380949 1
4.84781658035375 1
5.09855422529355 1
5.84801765384498 1
4.89124535915598 1
4.88178079271558 1
5.75825120185265 0
4.95383374461449 1
5.71567251103637 1
5.29733332632158 1
4.79268298606531 1
4.665422176064 1
4.84140180915529 1
5.32517420231667 1
4.60824790737738 1
5.03966331993617 1
5.02043574796456 1
4.53235221755218 1
4.70683747141842 1
5.33280054256572 1
5.17361300818993 1
5.10037738672902 1
5.08519281371029 1
5.27741823401502 1
5.16696836319792 1
5.30381583776132 1
5.39094864026638 1
5.31439496503231 1
5.19358588425731 1
5.33415206814297 1
5.41425468858292 1
4.59616731805107 1
4.9410841222509 1
5.16328053425577 1
5.15103168231029 1
5.27970357009239 1
4.59239695791372 1
5.0356085029165 1
5.16941443131911 1
5.47734511974685 1
5.04774854965631 1
5.06602461019073 1
4.05247120301824 0
5.41297168035021 1
3.98442458924742 0
5.12443347621273 1
4.27806663642191 1
4.68614537849372 1
4.49438425872171 1
4.35992435488766 1
4.56911502557292 1
5.14111135984901 1
5.40793690675215 1
5.11987540068714 1
4.75947006223039 1
5.05728032985735 1
5.13687619910456 1
5.3645193908611 1
5.07661232166859 1
5.50056332246201 1
4.96676745367539 1
5.45539612709985 1
5.26506724947888 1
5.64624636372331 0
4.62529405824514 1
4.31953395514263 1
5.02707900172257 1
4.95585800263317 1
5.07079658392755 1
4.11944785631932 0
4.80017716774136 1
4.84421920211462 1
5.40972755889365 1
4.98414267472713 1
5.03027083281236 1
5.38954311941299 1
4.15259443392937 0
5.08456339387078 1
5.28203016158489 1
5.29029709778761 1
4.86166711373911 1
5.62093154405695 1
5.32276348425371 1
4.86763385072179 1
5.131396660181 1
4.59819638510379 1
5.56659484591528 1
4.90916806721517 1
5.3348376550173 1
5.00574834845053 1
4.98359807126058 1
4.9157817658984 1
4.12985695890524 0
4.58559187324432 1
5.76715920326235 0
4.7782333599188 1
4.35111132613684 1
4.9039134764573 1
4.8320314560584 1
5.54418343450043 1
5.20678641631074 1
3.99706315633959 0
5.08606484099749 1
5.00403725692591 1
5.52837578057444 0
4.77832958912425 1
4.93209524520538 1
5.290882428977 1
5.40784554323719 1
5.43919233422654 1
5.0868929526216 1
4.48021137136548 1
4.806084707228 1
5.86761577140352 0
4.56112125325076 1
4.72960251569384 1
4.79624362670588 1
4.54389127482364 1
5.08756015004104 1
5.46439019198161 1
4.77783817060991 1
4.87902223863921 1
5.20863334946358 1
4.6937608856101 1
4.28317281877392 0
5.24445941601185 1
4.95922114958525 1
5.66389229020334 1
5.45047272786325 1
4.23618197223533 0
5.1086560031465 1
5.32346328635827 1
5.07762045230164 1
5.12987953416872 1
4.63723589928192 1
4.80096545488892 1
4.15322580452183 1
5.48228015482197 1
4.2948391188475 1
4.49809506264759 0
4.90123173463055 1
5.09549486439348 1
4.84101987629468 1
5.04209594728385 1
5.91530855736129 1
5.67838262368021 1
4.55031349912712 1
4.74309930959555 1
4.8611079675334 1
4.80695482747978 1
4.62983648872861 1
4.69086677353916 1
5.3845619093386 1
5.25175702749666 1
4.943092783662 1
4.91188665159627 1
5.42474960759485 1
5.30780131396825 1
5.436289915339 1
5.43401758886139 1
5.43063027514884 1
4.81451559091432 1
5.32063427036858 1
4.5976362314874 1
4.74129208995362 1
4.55833212384788 1
5.28680986880679 1
4.57824757958858 1
5.06488282247471 1
5.33699036242418 1
4.49385049687373 1
4.89281818729995 1
4.7102357579344 1
5.41627152959337 1
4.61924551843991 1
4.9133960556196 1
5.49054551642007 1
4.87246450582923 1
4.85063381490535 1
5.23432604059511 1
4.88583705386587 1
5.61591387301884 1
5.14315311298393 1
5.19623020124664 1
5.45385139979923 1
5.08608343869423 1
4.87974065218201 1
4.29657277663259 1
5.56429971327797 1
4.54922585699898 1
5.35809723268709 1
4.2890201636459 0
4.57728516510949 1
5.11107494244069 1
5.02607576783675 1
5.55300655629802 1
5.30901568046164 1
5.02489314666017 1
5.03998140473875 1
5.0386986227515 1
5.25135703961474 1
5.37404074219876 1
5.45294536671556 1
5.28271168703784 1
5.91232357298934 0
4.44157324116855 1
5.24348103751912 1
4.61508105709335 1
5.75834894749808 0
4.94561222402373 1
5.2205623424255 1
4.64871168535648 1
4.19093952329906 0
4.94481868845327 1
4.43401264033343 1
4.30927086363496 1
5.0797834069301 1
4.22569840359668 0
5.12656772970087 1
5.17708050450652 1
5.12996526776864 1
4.51035926515172 1
5.30112376973217 1
4.40007299944009 1
5.58727535640156 1
5.45234531126192 1
4.61119106993968 1
5.42677319840905 1
4.74871121294382 1
5.24901239215592 1
5.11608487976005 1
4.17784240515797 0
5.18071861848955 1
4.97803903445851 1
4.8342362764523 1
5.15010763297339 1
5.05242046653338 1
5.23754290996505 1
4.99196146436479 1
4.77525682052252 1
4.59688085343243 1
4.94092594323509 1
5.52058689180029 1
5.62856184751153 1
4.89508055648178 1
5.05994252981598 1
4.93581627999195 1
5.44575022547525 1
4.46063453583692 1
5.48583424897981 1
4.97464343758836 1
5.21758866593804 1
5.2566852804153 1
5.33417118388286 1
5.13037061101613 1
5.23465588178327 1
4.73592356472178 1
5.41261820726893 1
5.55411836625061 1
5.29922977773406 1
5.16581999465306 1
5.26250047358516 1
5.31260363028198 1
5.23719939282448 1
4.82772416230697 1
5.45830051734011 1
4.97330642969096 1
4.66683369034239 1
5.01859098057417 1
5.25455966266923 1
5.04631064753623 1
5.47915103958606 1
6.43863584015048 0
5.21215164737139 1
5.21767872721456 1
4.91489541818753 1
5.22946530689914 1
4.72962183870706 1
5.1984574891156 1
4.79163706370041 1
5.34188093406814 1
4.81484355014036 1
4.6757505549796 1
4.7167377509605 1
4.90489437043865 1
4.51339183768318 1
4.85275267764473 1
4.56510863756279 1
5.03927949227189 1
5.67492584126931 1
5.14842829779955 1
4.61150088082405 1
4.39230339386252 1
5.34564911719762 1
4.92973649755431 1
5.39273848023707 1
5.51684446424555 0
4.7355902039426 1
4.59802068555184 1
4.97501999005009 1
4.42424874333918 1
5.59466325719427 0
5.19769458471026 1
5.38562965696221 1
5.1112085295468 1
5.03068305945133 1
5.1159771637126 1
4.42013797986337 1
5.14604877517705 1
4.75727225070334 1
4.56683745616987 1
5.30304723854025 1
4.86818776116316 1
4.8616803944979 1
5.49128407708887 0
5.19995388694105 1
5.36507520342621 1
5.07670723009093 1
4.55196352735264 1
5.01532834633494 1
5.52656824628712 1
4.91596861982472 1
4.25863774414239 0
4.8945141632088 1
5.1588480369497 1
4.90103432102812 1
4.4387997182827 1
4.76567499776657 1
4.23825701520301 0
4.45350569649344 1
5.31445402117413 1
5.16533357725809 1
5.89796375182376 0
4.20892204766943 1
5.18504080083562 1
5.18471880087792 1
5.04272019745419 1
4.61895946143497 1
4.85552689914822 1
5.16361337243164 1
5.1472411020301 1
4.86257580394523 1
5.39647240221256 1
4.64682783601316 1
4.85075751043898 1
5.49586810485434 1
4.6969240204494 1
5.25508834744123 1
4.98830836655973 1
5.22273369047941 1
5.24647417894773 1
4.92979089577017 1
5.60555326046576 1
4.75306984326678 1
5.75032602780799 0
4.77790625403439 1
4.89712785471601 1
5.02709025113923 1
5.12881613058117 1
5.65376331492859 1
4.71492349877153 1
4.67131829148141 1
5.21191065357128 1
5.181063997373 1
4.3416428508894 1
4.65449904746812 1
5.51638307920109 1
4.22449736809288 0
5.19690841449789 1
5.23952058758729 1
4.88052924968669 1
5.4299590267902 1
5.16345934645282 1
4.90353458178496 1
4.8027291765811 1
4.88078916863371 1
5.24884059554137 1
5.34368489868201 1
5.06887800971523 1
4.49663527612206 1
4.77004460711375 1
4.49980746653243 1
5.44083788355317 1
4.49037342425001 0
4.33166646015903 0
5.28181241985803 1
5.17738045654724 1
4.4657754745003 1
5.13774887788565 1
4.48656576065916 0
4.91709137721335 1
4.3686901376336 0
5.1997839752165 1
5.62653465760061 1
4.70562947043838 1
5.16686426064012 1
4.78973642119317 1
5.06776827659549 1
5.10882826498566 1
4.81102970239641 1
5.28492666007147 1
5.23182253903848 1
5.02918078282193 1
5.49055368884369 1
5.12846245517892 1
5.13132986944193 1
5.23464806211774 1
5.11842410605853 1
5.03449542390611 1
4.91916634736447 1
4.53183621555697 1
5.40945036977921 1
5.45144739491345 1
5.09623476306676 1
5.10664231344839 1
4.85361358063694 1
5.844008995398 1
5.08252201645598 1
4.75206354432774 1
4.62145926369293 1
4.81765618503935 1
5.51315118094025 1
5.03304482479487 1
5.09604464776689 1
4.93801304349744 1
5.55146914260171 1
6.23624877088661 0
5.35861648946178 1
5.16519386489188 1
5.09125139942496 1
4.81536867199758 1
4.55343314069365 1
5.3264584907962 1
5.1382490628407 1
4.82456074414481 1
4.73217592038685 1
5.94499291249139 0
4.89405863791909 1
4.95963724378572 1
5.04294685991459 1
5.18607745186814 1
5.34831763587724 1
4.98277366166111 1
5.07840758115064 1
4.63006261355603 1
4.73236596795068 1
5.3402938376967 1
4.81472031870424 1
5.12144079651894 1
4.92254042802001 1
5.11870699051176 1
4.5455105759878 1
4.96470080734447 1
4.69645169055731 1
4.37327761332725 1
4.96496597781029 1
5.04582761292315 1
5.16072661541646 1
5.46696009059979 1
4.3303774454685 1
4.07816639202303 0
4.8699968511237 1
5.02775103291439 1
5.38546999545027 1
5.23748143352631 1
4.60701472386547 1
5.30505065380123 1
4.91953378483477 1
4.44529797938697 1
5.03881793077598 1
4.98342069442823 1
4.918628281724 1
4.45177477394936 1
4.9853444266081 1
4.93922638541867 1
5.06575991477846 1
5.41875613549041 1
4.96599413011026 1
5.31439462440412 1
5.30322708833642 1
5.34857034743948 1
5.85776908326096 0
5.52953765830623 1
4.56975180859757 1
4.4555439943223 1
5.53448377964033 1
4.12817379312376 0
5.42512096527391 1
4.88777259076088 1
5.06282678033869 1
5.35533175710706 1
4.81724383872196 1
4.75465212185867 1
5.10048622098481 1
4.90983763717276 1
5.5470157165522 1
5.34606217838588 1
5.31182815878363 1
4.53915860281638 1
5.17899672202014 1
5.06336460081605 1
4.91038897960448 1
4.46292826839283 1
4.74815227223742 1
5.13695854107636 1
4.88073041411425 1
4.64077917108879 1
4.93999119737772 1
4.55052739629679 1
4.90507367240323 1
5.00484898403636 1
5.12634568014415 1
5.11918901328598 1
5.59460662955279 1
4.98751316623704 1
4.6323483267012 1
5.17430609376248 1
5.06193703775209 1
4.9478455694139 1
4.68381167385343 1
5.48103819207456 1
5.371306713876 1
4.45152373416138 0
5.02234241290681 1
5.0076424133726 1
4.86509115282204 1
4.84300957773462 1
5.71485571967459 1
5.49329304087617 1
4.70954395426251 1
4.71713735131797 1
5.92099740724276 0
4.89684861861039 1
4.98805746456433 1
5.64750330532257 1
4.47202321719263 1
5.3637587248379 1
4.37668997415501 0
4.92625720545726 1
5.25778467830288 1
5.63335985095812 0
5.76592075483683 1
4.70480892158438 1
4.96764534637577 1
4.76368542497908 1
5.32184652698387 1
4.86421425914642 1
5.22874262490726 1
5.17804718080642 1
4.18350918145223 0
5.0954828715013 1
4.66075436884238 1
5.02442426154243 1
5.16245826402715 1
5.14381506472265 1
5.00843170056179 1
4.94102828268968 1
4.50411661066249 1
5.22337155619292 1
4.66275516544213 1
4.90053041690278 1
5.19437034184715 1
4.43597847204835 1
4.6122110208117 1
4.86354587755745 1
5.01763457242854 1
5.18709044771659 1
5.29500154448292 1
4.74772950244911 1
4.91956904712746 1
4.51928634825441 1
4.5187881010528 1
4.44341330609441 0
4.74891104433877 1
5.41811149692056 1
5.02488533714596 1
5.00899823838811 1
5.05624266973238 1
5.0282637752784 1
4.5487485263959 1
5.53164678471215 0
5.55033341202983 1
5.04848180134065 1
4.23490755752918 1
4.74716165348941 1
5.00122655387611 1
4.67530003468844 1
4.16585974491399 1
4.7441367897037 1
5.01619120281733 1
4.63013423269432 1
4.57875954870649 1
4.74120211794979 1
5.37007177009639 1
5.09992659836501 1
5.35115266428289 1
4.2138685484898 0
5.03996995120567 1
5.22533199498164 1
4.30558694698818 0
4.62696971120826 1
4.73104728111242 1
5.25340976235214 1
4.41727510611303 0
5.08400201695537 1
4.84052281599559 1
5.21620465929339 1
5.46498828583398 1
5.04247861882678 1
4.77861949760069 1
5.18928020473391 1
4.70986411096088 1
5.18050110104603 1
4.88426305471453 1
4.97839149896236 1
4.39448458672354 1
5.089374826642 1
5.22982875214916 1
5.14564507609894 1
5.15194428804212 1
4.69541045394258 1
5.19164986888022 1
4.99419239660225 1
5.28565124036523 1
4.47611938392499 1
4.73816873454556 1
4.88181273476999 1
4.59314965058134 1
4.96773588441152 1
5.19861821845325 1
4.33764006008536 0
4.97122405410476 1
5.09228586579318 1
4.76281751644271 1
4.97251100600758 1
4.92240301865989 1
5.20376037342416 1
5.49507954807061 1
5.12607380460519 1
4.77067382479127 1
4.92453463545789 1
4.30401342066679 1
4.84277397467024 1
5.41866284785489 1
5.80973585388073 0
5.41393610353058 1
5.75151758111385 0
5.23390151680075 1
5.76672611511472 0
5.15214388613272 1
5.43060266193266 1
4.97948915254033 1
4.70946487210623 1
5.19313960748736 1
4.38783985197126 0
4.66318668576368 1
4.66719749189895 1
5.16982155355974 1
5.54300444745439 1
4.86606954369782 1
5.77963974311671 1
4.48149449619066 1
5.47321606015711 0
4.56363734597862 1
5.19973371642932 1
5.35879736120789 1
4.4838513604095 1
4.77373861699054 1
5.24477472332774 1
4.68184003282663 1
5.19058577698033 1
5.24528628113073 1
5.02011227980248 1
5.29837475127713 1
5.51790745374289 1
5.14343385822838 1
4.77029105311195 1
5.12325987892028 1
4.81451127299753 1
5.13420298853574 1
4.56314194554095 1
5.22381108739709 1
4.09888735835904 1
4.57502941524397 1
5.60115967402798 0
4.5100187975812 1
5.01870399239403 1
5.86048087622613 0
4.69058727279981 1
4.97951945455594 1
5.22314270540341 1
4.97651254754389 1
5.41703685755868 1
4.92636171625949 1
4.9278669402634 1
5.41151818569512 1
6.15912485079305 0
4.48972441889441 1
4.69436732453055 1
5.40356704669031 1
4.17206288132292 0
4.82555449149687 1
4.35262806039989 1
4.83377744815023 1
5.43225990007608 1
5.4023783944008 1
4.65843396452783 1
5.65984479273302 1
5.52086311251034 1
5.72837380594818 1
5.15405256040779 1
5.10558895859112 1
4.59866650571231 1
4.98289307898351 1
4.87527694643528 1
5.02674365867257 1
4.59215785947021 1
4.56499778517022 1
4.48253464589533 1
4.63133288443312 1
4.66688309829449 1
5.22449589953682 1
5.9064043269233 0
4.72900598921169 1
4.59314826665774 1
5.52087408624821 1
5.0348013636091 1
4.73296268797148 1
5.36242767458323 1
4.97397559714182 1
5.06837706245595 1
4.886228551863 1
5.2006880855815 1
5.3215704253274 1
5.1230220520417 1
5.37456708934611 1
5.36285599357969 1
5.0615287485179 1
5.06614729347877 1
5.08872428085629 1
4.39930495424101 1
4.59310376085714 1
4.88896602484331 1
4.41076298727851 1
4.65559419495531 1
5.34361352319579 1
5.46239991929816 1
5.43431838526647 1
5.09078382765721 1
5.03939168495941 1
5.28186905061024 1
5.98041021389304 0
5.37547730177703 1
5.06022052645997 1
5.03684620535713 1
5.55404672698795 1
5.03457989244073 1
4.8871934992559 1
4.58098300287534 1
5.32233471668978 1
4.80117440841065 1
4.06618705245049 0
4.86506919498055 1
4.06400773903975 0
4.7317698125051 1
4.7029413713375 1
5.35558100533258 1
5.01394235908382 1
4.86345179185121 1
5.18217403478454 1
4.4578947993101 1
5.22359597713346 1
5.24268252683746 1
5.05381926610184 1
5.3416558126867 1
4.63250172010868 1
4.1836920749286 1
4.83176176971617 1
5.0159571440009 1
5.09551442419903 1
5.38278380528672 1
5.53104666870277 1
4.58621991983477 1
4.82249008279289 1
5.50152029164466 1
4.50266235443832 1
4.68617761245912 1
4.70985481681187 1
4.18372992348014 0
5.51425826218306 1
4.98217703928015 1
5.21262014079466 1
5.63423285782439 0
5.11846760151144 1
5.04665962008787 1
4.74181531135692 1
4.97297141084183 1
4.85292627108824 1
4.48593240461275 1
4.62932992600172 1
5.03236117344944 1
5.08056719959091 1
4.98478684608134 1
5.33262417801016 1
5.00356021776717 1
4.62499956363116 1
4.95883526945993 1
5.31134437437703 1
5.43607363128157 1
4.60682578540153 1
4.6629923270789 1
5.26057232364366 1
5.3104467736347 1
4.82997373837996 1
5.10372000026679 1
4.86862870844725 1
4.63560642654977 1
5.74552748504489 1
4.09024232070739 1
5.28069006233588 1
5.04083347600698 1
4.79575981085735 1
5.35634193322867 1
4.69406425929498 1
4.61837957101026 1
5.58023268609646 1
4.57060349426089 1
3.87825200167599 0
5.0044178709565 1
4.73503556567136 1
5.03001400916359 1
4.68234615685825 1
4.94409207728792 1
4.69214656640924 1
4.50740753459254 0
4.88922205919894 1
4.9173085177178 1
4.8587466206706 1
5.27163959301525 1
5.35827575530275 1
4.97656992997373 1
3.87216934581513 0
5.1997202739036 1
5.12232906634315 1
5.55537307033094 1
5.63507937662326 1
5.06753296974002 1
4.9539853927596 1
4.89221867570322 1
5.14134005272226 1
4.53359009538231 1
4.47052063932743 1
4.70114657814574 1
4.70268793229342 1
4.43930546898044 1
4.94099264483216 1
4.96835155863914 1
4.90067260339472 1
4.91426152154738 1
4.41601000472766 1
5.05436943395405 1
5.41741836590467 1
5.53239012931558 1
5.29592011943119 1
4.93897158005445 1
4.38932492831827 0
4.60400998292878 1
5.33442575697993 1
5.14544848980636 1
4.94664609625541 1
4.44886645326369 1
4.90365849478972 1
4.87791527219504 1
4.62246940246926 1
5.19397058068276 1
4.9149342573255 1
4.64357899916706 1
5.26395533578753 1
5.34087389743291 1
4.70477823996908 1
6.07185534140778 0
4.76074841793174 1
4.60446735865582 1
5.33245455321805 1
5.25998910147154 1
4.90295865984053 1
5.06328435673352 1
5.54547288137604 1
4.82094863996037 1
5.1332186588935 1
4.80570285570803 1
4.86380731482453 1
5.09464871373234 1
5.3460355761105 1
4.6329916866945 1
4.94195716245456 1
4.75659322597754 1
4.98214200506421 1
4.84627879945729 1
4.97660395609768 1
4.84806399435106 1
5.15326599566534 1
5.35624808064174 1
5.54862084111737 1
5.25658135499217 1
4.66530130813359 1
4.81075817570175 1
4.79199176454965 1
3.91240395455866 0
5.17070129230892 1
4.93388579441529 1
4.67907398510407 1
4.7945326096751 1
5.03559524052903 1
5.33262883487382 1
4.76980651476287 1
5.20306988154497 1
5.10969171845892 1
5.24637291680188 1
5.44486533185213 1
5.27140631001373 1
5.22479507237973 1
4.83211009738992 1
4.83116169440644 1
3.96644269312506 0
4.48057703967761 1
5.10400497350012 1
4.92452358816775 1
5.10483844992892 1
4.90953816832888 1
4.61093801811319 1
4.53501352430005 1
5.02929550103076 1
4.96910634120631 1
4.76869886216077 1
4.41458235301956 1
4.55004683540936 1
5.66746071904163 0
5.02357390423207 1
5.76850262033818 1
4.65448412578272 1
4.9222066265261 1
4.67474167788184 1
4.77916230087616 1
4.69093794831082 1
4.47579057470795 0
4.66433960878671 1
4.94844965600509 1
4.83840129363123 1
5.19261991025429 1
5.32089039844766 1
4.71059090444447 1
4.6296210756111 1
5.02627035227319 1
4.66870308260534 1
4.57228492448783 1
5.22220369554759 1
4.79955631686186 1
5.26861711796182 1
4.60354539906845 1
5.28679747980456 1
5.96170136378785 1
4.65700584454421 1
4.78926529882859 1
5.7010931425674 0
5.38104499612724 1
5.15724705188835 1
5.42269469937873 1
4.69458335653518 1
5.00740929605685 1
4.98510787563273 1
4.93451322278067 1
4.54081118672232 1
4.88200104900958 1
5.16743069516267 1
4.89316494651796 1
5.21428750366346 1
4.83425364122117 1
5.45163302460817 1
5.48250428870946 1
4.93149913569436 1
4.24169545761356 1
4.55168697843682 1
4.96884754482676 1
4.7774024815041 1
4.5160601447637 1
4.72339628997761 1
5.24175080993486 1
5.17473928480094 1
4.48910608019781 1
5.78520111118233 1
4.32649158025717 1
4.41685958248591 1
4.7347658611574 1
4.65215339203239 1
5.27835073425079 1
4.62440670793141 1
5.36315181305804 1
5.12213805276993 1
5.20637321551771 1
5.12086540120028 1
5.05426208899559 1
4.68853312513762 1
4.66126769065106 1
5.352253595968 1
4.73662390558975 1
5.29807034886534 1
4.72781063975592 1
5.11529231573201 1
4.64639913003023 1
5.05162579755769 1
5.67085238571078 1
5.10410539916176 1
4.86627523310933 1
4.80417493816628 1
5.00632697064407 1
5.22451900609354 1
5.31783376876675 1
5.22630841314845 1
4.40878699710595 1
5.08743591415788 1
4.77566178386435 1
5.15836658054486 1
5.16312037334396 1
4.91845011379655 1
4.73698902572009 1
5.13647151118104 1
4.65722714548922 1
4.56441931032249 1
4.69512658961866 1
5.05937054123043 1
5.39918645909031 1
4.79419250854336 1
5.36160130732898 1
5.23084494494218 1
5.00066484037786 1
4.35444012852468 1
5.15746210382891 1
4.78349517742753 1
4.61680546674686 1
5.27898997707928 1
4.91232635152694 1
5.06103570246853 1
4.45732720027942 1
5.0109525334596 1
4.6038538074664 1
4.75272640621763 1
4.91444867998275 1
4.30039112011187 1
5.02849778441119 1
4.67968336713286 1
4.84735950517626 1
4.96302414215016 1
5.11077590252759 1
5.63251676882165 0
5.09864994169911 1
4.50661336916189 1
4.92794103125947 1
5.23938650498297 1
4.64176537997218 1
4.96431829796032 1
4.81884048319084 1
4.23042403041944 1
4.57760020924595 1
4.87624204668628 1
4.84374952462297 1
5.0513426360793 1
4.53690058021713 1
4.77378657929885 1
4.75019498296636 1
5.03101559383668 1
5.27598993742404 1
5.09515377926071 1
5.15799131857802 1
4.88291163035937 1
4.83138515944001 1
4.92599129602539 1
4.94812184960307 1
5.36637778373061 1
4.92936024205762 1
4.8738135586236 1
4.71014481020531 1
5.1408878529516 1
5.84282776429992 1
5.6139775204756 0
4.80452079467527 1
5.99834617969928 0
4.99286735658431 1
5.31306461542247 1
5.35989676986379 1
4.13976047471753 1
4.71394464276127 1
5.09961714767827 1
5.09190533530121 1
5.79453525182388 1
5.11119187414085 1
5.11721748564768 1
4.84471376526604 1
5.14833679382136 1
4.93378315712321 1
4.71268498532803 1
5.4654785741723 1
4.31736925200096 1
4.84940441470126 1
