# Supplementary material for: Bias caused by sampling error in meta-analysis with small sample sizes
Source: PLoS One. 2018 Sep 13;13(9):e0204056. doi: 10.1371/journal.pone.0204056 (PMC6136825; doi:10.1371/journal.pone.0204056)
Supplement: S3 File — (ZIP) [file pone.0204056.s003.zip › results N = 10 delta = 5 tau = 0.5 sz = 30-50.txt]

"dl.delta" "dl.cp"
5.00428130611215 1
4.68178633244199 1
4.91649047360822 1
4.47096512744361 1
5.09630282838243 1
5.28982050125089 1
4.90928084059158 1
4.92649508542896 1
4.51976472946447 1
5.3406601547377 1
5.09048764911941 1
4.83623302358945 1
5.2247739213317 1
5.13252456068646 1
4.92008195967145 1
4.74307817596855 1
4.67126543213209 1
4.99148593164452 1
4.96338188808949 1
5.13370073479157 1
5.26350350263388 1
5.24650033553412 1
4.94862886973063 1
4.29858377409217 0
5.22218585510345 1
5.49742715081242 0
5.17579519579599 1
4.89795414825632 1
5.01802401268051 1
5.2588820282089 1
5.06147867206026 1
5.03661750143362 1
5.07207144117465 1
4.58380221873643 1
5.29382017970033 1
4.54283488057982 1
5.1535931165231 1
4.80774696214167 1
5.16721195454913 1
5.26288817147297 1
5.13960678585519 1
4.27281912042271 0
4.76336040569142 1
4.890360490377 1
4.73968701725013 1
5.18266182239867 1
5.24564815577954 1
4.42989758020725 1
4.73846522689861 1
5.24009110682365 1
5.18455638928944 1
5.39619678213193 1
4.76246646946148 1
5.15148039865898 1
5.02026709483924 1
5.24933241370172 1
4.91051557744044 1
5.00589754811706 1
5.11900305684379 1
5.08769524807056 1
5.24658905183883 1
4.74505637423444 1
4.52836422120328 0
4.82531577801758 1
4.51038374880031 1
5.23958617792877 1
5.85874217586325 0
4.92926486510073 1
5.26480368345502 1
4.92105315247884 1
5.12258806841714 1
5.12246130094234 1
5.48724598671259 1
4.96897550686033 1
4.55618883199614 1
4.81708492915509 1
5.36528147097328 1
5.16061011998962 1
4.7426303610836 1
5.15983445138389 1
4.88929927407988 1
5.02772252293095 1
4.77637373009472 1
5.04791183362642 1
5.09379282980698 1
4.92016033055456 1
5.34885328625621 1
5.31765067986447 1
4.7712407473272 1
5.00401102920538 1
5.13706028305775 1
4.89249872238646 1
4.33713861196332 1
4.93689824075765 1
4.31550730547168 0
4.84670933715575 1
4.04227573143832 0
4.99859851906294 1
4.27839294038665 1
4.85843201702871 1
5.07591893239878 1
5.07389806438525 1
5.54506757969921 0
4.97410557025025 1
5.39641607038596 0
5.08845681336803 1
4.8593879052681 1
5.02775831294901 1
4.34859738961683 1
4.74439364103641 1
5.39780744264387 1
5.72180844388054 0
4.8399440861989 1
5.29837757284077 1
5.35649186246955 1
4.8864337300493 1
5.10937659081079 1
5.16829900830075 1
4.50656172336 1
4.74567399934084 1
4.84150212457615 1
4.59284684250992 1
5.31700826733499 1
5.19739793799438 1
4.87354409748516 1
5.30601173020966 1
5.18565199835614 1
4.48218143569984 0
4.97466668263304 1
5.19731668206691 1
4.38876954445431 1
5.41647422356673 1
4.76294231471206 1
5.01140504010681 1
5.13327847002729 1
4.70585036511062 1
4.99665455583379 1
5.01464375646531 1
5.04220994027763 1
5.22166637639633 1
4.8064164992678 1
5.44859559485316 1
5.36117451791865 1
5.31863467578756 1
5.47722562724795 0
5.11156875931745 1
5.15417879000154 1
5.32353344872145 1
4.941426599334 1
5.11217803479764 1
5.20711844707369 1
5.15728017467027 1
4.72335810335874 1
4.46956195739163 1
5.29125617335993 1
5.06912379331459 1
4.84791548109286 1
5.10432881191121 1
5.22660480826725 1
5.25571386914362 1
4.98032713167553 1
5.15853200600517 1
5.31605041444949 1
4.62432742472325 1
5.02372666289866 1
4.57447153281162 1
5.88095378008768 0
4.94011791960372 1
5.39323901677308 1
5.12443160379972 1
4.81393211948837 1
5.17947177191073 1
4.87701156450032 1
5.1078503271778 1
5.29378678916948 1
4.74359350475112 1
4.89802598070479 1
4.89714950632772 1
4.76955620091774 1
4.53064488512723 0
5.0108916216582 1
4.83124351458352 1
5.30801352566217 1
5.01044525443394 1
4.66599828976646 1
4.63383148769019 1
5.46959483832351 1
4.32423468052767 0
5.58144836630002 0
4.7458372061842 1
4.78894529420372 1
4.72992138759735 1
5.08484210139865 1
5.09266297239579 1
5.80971086313834 0
5.08332787756471 1
4.37677711520877 1
4.61921848876706 1
4.72869166989603 1
5.57419436116037 1
4.76211900718273 1
4.6675808458181 1
4.90049987626738 1
5.19079146241183 1
4.85993170206498 1
5.18116095357571 1
4.86238497296862 1
4.86242051336634 1
5.03163755634103 1
5.04995305692801 1
5.11573906823374 1
5.375981397366 1
5.04241457231565 1
4.54997558668457 0
5.12395930887144 1
5.23703087806318 1
4.81921216250364 1
5.02569775939313 1
4.56637016796126 1
4.75763616019493 1
4.97222328338825 1
5.32654922176414 1
4.87901055669345 1
5.26379709244999 1
5.4187612274733 1
5.06334043296563 1
4.51375298012964 1
4.76804381196267 1
5.21197032123687 1
5.14565600392434 1
5.49908317932597 1
4.64457951884708 1
4.55420258024502 1
4.84956899200648 1
5.00613626331593 1
5.20767686476982 1
5.4549820524715 1
4.79697325554951 1
5.55434699543493 0
5.02025976354181 1
5.70421964260978 0
5.14347793974481 1
5.21410591194701 1
5.42222418053416 1
5.35465959219716 1
4.99852823980424 1
5.51787087291527 1
4.49104650532286 1
4.80777352857882 1
5.48389484391353 1
5.18049511520652 1
4.71000335836751 1
4.75559072179314 1
5.22812817808829 1
5.05428752994704 1
5.22795718010541 1
5.66509838473762 0
5.27791948858936 1
4.96944976291882 1
4.83976072805344 1
4.61794613085118 1
5.0745187112999 1
5.32674154570792 1
5.27047360991517 1
5.33404828456838 1
5.03909684127852 1
4.74679228896678 1
4.93376675015451 1
5.58509505980161 0
4.72436593805398 1
5.00738537468647 1
5.2646452862637 1
5.30133253760878 1
5.06547688557306 1
5.01174676878895 1
5.06242762518633 1
5.53944655087554 0
5.07149423039726 1
5.27001492805821 1
4.80908127228948 1
4.76084682967436 1
5.25177612128144 1
4.71820080140978 1
5.30322787414723 1
4.96234039242021 1
4.9656180544685 1
5.05958813817495 1
5.56632798982749 0
4.71426993601809 1
5.10124948820557 1
5.33003338602187 1
4.3495474677517 1
4.5021526753126 1
4.36307604637992 0
5.15740898130236 1
4.50150576555435 0
4.90046334630685 1
4.84037458260922 1
5.36540066515047 1
4.9969459149315 1
5.13195206495444 1
4.9016954125896 1
4.93416033711319 1
4.61412953171921 1
4.70331906840233 1
5.23193568092775 1
5.23786832863317 1
5.03826722589004 1
4.70923048273688 1
5.00567292388718 1
4.79366556879686 1
4.83536960801745 1
5.53266655894293 0
5.73327556532387 0
4.7074134543278 1
5.26458489477772 1
5.12365650903441 1
4.55198113305269 1
4.72086762323316 1
4.60237857602164 1
4.96235290839402 1
5.23192520939759 1
5.44223682752507 1
5.35235352110958 1
5.4581442612927 1
5.11914228039601 1
5.01119813722661 1
5.33784064567217 1
4.72618960655691 1
5.07945289583035 1
4.87980043756007 1
5.20160929549159 1
4.85623195168335 1
5.33113071752294 1
4.93664552661981 1
5.43476001185036 1
5.13399837632958 1
4.42264340110236 0
5.05812513805112 1
4.66912744250181 1
5.21269021364747 1
5.20129587321631 1
4.49144851601949 1
5.65947494918051 0
4.80569009007138 1
5.2078234415214 1
4.53219955812701 1
4.6112523533636 1
4.86763873001784 1
5.18933077155981 1
5.48093023791936 1
5.09262949500735 1
4.68369422910765 1
5.16763896654691 1
4.85016683275464 1
4.99548470024136 1
5.36477160259791 1
5.05270138164703 1
4.83492036211687 1
4.63438705739568 1
4.85701058577247 1
5.84587115011589 0
5.46761501076756 1
5.02066065373019 1
5.73207301816515 1
5.10274842517953 1
5.28253465093202 1
4.96590278684956 1
5.2279165250014 1
5.2599761605973 1
4.7320914633683 1
5.4987482393857 1
4.94454390546932 1
4.77911468043081 1
4.70092636375381 1
4.66518986219423 1
5.45343663846598 1
5.15784543283664 1
4.85573490142265 1
4.92550626254132 1
5.23148392039435 1
4.92500550926741 1
4.76878664590614 1
4.88168190970365 1
5.28186331648528 1
4.59986865124462 1
4.71898233863722 1
5.06546409381344 1
4.46173783861345 0
4.69242194041058 1
4.9918437870177 1
4.6988036139703 1
5.14446237001513 1
4.92376734856764 1
5.59357398102284 1
4.79514000786446 1
5.20979632977187 1
4.8129168523371 1
4.92191583345505 1
4.97485820888311 1
5.07431804065482 1
5.29723057821288 1
4.86247921614588 1
5.05021599358285 1
4.61370747135423 1
4.6782522758903 1
4.71484369396576 1
5.31292118814734 1
4.97397676386411 1
5.1678689332175 1
5.2133983756069 1
4.51897788010472 1
4.69522513503189 1
4.8076597525354 1
5.052867808096 1
5.11507881551935 1
5.10946538625865 1
5.41186490420497 1
4.85207470158102 1
5.07629389967085 1
4.97852369865667 1
5.37699362457007 1
4.57848971965297 1
5.00159851720907 1
4.89185420104455 1
4.96449984234487 1
5.01405961465474 1
4.99699243775992 1
4.87824527865408 1
5.45717274941689 1
5.05534279434191 1
4.59876786017856 1
4.90394686605505 1
4.58813248654932 1
5.00956663009319 1
5.33224876151945 1
4.73612461183654 1
5.02967079303002 1
4.79405921271367 1
5.16034922800145 1
4.92091330198486 1
5.04015225435408 1
5.44993655618032 1
5.48869056899671 0
5.03193387564157 1
4.75644067022783 1
5.05025450614285 1
5.37644074051829 1
5.01124974843166 1
5.01979807964633 1
5.37745506050333 1
5.27572503527805 1
4.96831263386267 1
5.01044642171048 1
4.49957650314971 0
4.88819517251666 1
5.05845329773149 1
5.19964338922164 1
5.29442951709465 1
5.16345489544787 1
4.969089688839 1
5.24575013145375 1
5.09447923715906 1
5.12813070180646 1
4.37182897977632 0
4.97817948045255 1
5.00713924082281 1
4.88961570899122 1
4.65377710802957 1
5.25402981481027 1
5.12531967307138 1
4.8981759990289 1
5.32212860375576 1
4.94080563538219 1
4.89757600299866 1
4.76694456084055 1
4.67156088569009 1
4.97614962382076 1
5.24307816263858 1
4.89319198491545 1
4.98081269310777 1
5.16961477330082 1
4.06644384299618 1
4.79726453302039 1
4.943035736249 1
4.82859987367138 1
5.10209501263838 1
5.04052291293607 1
5.16789113171251 1
4.36005764575906 0
4.34691559647699 1
5.3758566641878 1
5.33046067181929 1
4.81726265069315 1
5.26895201752275 1
4.72080616948451 1
4.59679186281965 1
5.01095166345197 1
5.21101966184248 1
4.92671877019771 1
4.80038053948955 1
4.89716141924294 1
4.82706038066068 1
4.50334352278867 1
4.85557588064867 1
4.97775605305577 1
5.38217171023884 1
5.3273457834829 1
5.10819850740141 1
4.12184231980702 0
5.19863173880459 1
5.07857722252207 1
4.69014935385066 1
4.61751657847771 1
5.31408708895915 1
5.47694856764899 0
5.55751476200614 1
5.1846955159958 1
5.13605102149603 1
5.66999141175312 0
4.08103088972368 0
5.32005796733107 1
5.25659584805834 1
4.76905581023167 1
4.64933392743536 0
4.20122886299704 0
5.29641421400862 1
5.34398361265536 1
5.23105167191559 1
5.08611316397808 1
5.13780009571618 1
4.87314652231089 1
5.1691427382951 1
5.25297500930448 1
4.64830948691435 1
4.71308425397 1
5.27529361570855 1
4.9248367520165 1
4.72351265691204 1
4.37990622670265 0
5.51364006730328 0
5.03906799077916 1
5.37240420577592 1
4.93898958118722 1
4.83197049917962 1
4.94197019635165 1
4.93665709330852 1
5.2805597060382 1
5.21145550771043 1
4.7130874103616 1
4.31433906339807 1
5.66292004066751 0
5.18407922764379 1
5.76092764958056 0
4.83463426777536 1
4.98986076583427 1
5.02288822161668 1
5.13232820057399 1
5.27245070578374 1
4.70966833726944 1
5.17052571626235 1
5.11392186552007 1
5.32437058943354 1
5.31328999868846 1
5.23634712384212 1
5.17228506930827 1
4.82635975054621 1
5.33308357987702 1
4.65960307823698 1
4.80657887604592 1
4.98507687867255 1
5.70567155160111 0
5.11270929590595 1
5.10838566660492 1
4.75721832746435 1
4.97495196399099 1
5.02569025314695 1
4.6022088838752 1
4.78030358290004 1
4.90884535201445 1
4.77448367978889 1
4.0886443376647 0
4.67510088737674 1
5.51256492636402 1
4.82658947018147 1
4.60601429100897 1
4.68458109319383 1
4.97587013808638 1
5.00181425808544 1
4.89398840839876 1
4.52596246057441 1
5.655009598236 1
4.78049680428962 1
5.62178221484816 0
4.63502549585029 1
4.57485563587229 1
5.415255487083 1
5.4612327030666 1
5.43395603462202 1
5.0586506537445 1
5.04397937067215 1
4.53033371788933 1
4.77787335807972 1
5.30051611947012 1
5.08650768596038 1
5.26678615166439 1
4.47127754629265 1
4.64543213004116 1
4.98995376308324 1
5.16974484641846 1
5.40975604041303 1
4.94791373530281 1
5.01849782907333 1
5.12628471183891 1
5.22885119847644 1
4.40339641843634 1
5.04102635315452 1
5.0306644710096 1
4.85603274548025 1
4.83702859313638 1
5.06840507752807 1
4.94138929426796 1
5.13719838143493 1
5.23929463564954 1
5.50692969839831 0
4.55133085552716 1
5.01903807543607 1
5.04786583381774 1
5.5417005947859 0
4.94325383287282 1
4.86160352870978 1
5.26961413676948 1
5.28697550577967 1
5.20015133910083 1
5.13083313898824 1
4.64245433526442 1
4.88973224020751 1
5.00171908431741 1
4.84078567970857 1
4.73936424999098 1
4.90685953514976 1
4.93928232618293 1
5.52627275079313 0
4.95188734912586 1
4.67610605970224 1
4.95324476448651 1
4.37544155457203 1
4.73464745192539 1
4.84170686086222 1
4.44815009891936 0
5.38604281005341 1
5.24152184773928 1
5.17036136971762 1
4.90752011269528 1
4.70630724534013 1
4.64541825036881 1
4.54884141075104 0
4.53687720020571 1
4.88852123311784 1
4.84640536479393 1
5.22550232647889 1
4.73205160369056 1
5.13841150324911 1
5.41545819978264 1
5.09900899717186 1
4.46548186583336 1
4.48083443958702 1
5.22699545868355 1
5.11760747386448 1
5.12110527229106 1
4.80000369561677 1
4.58090987944123 1
4.44505002315183 0
4.64386480325557 1
5.00944379317374 1
4.88050279729182 1
5.00180955375848 1
4.84378737124618 1
5.12182895565828 1
4.92269708842126 1
4.95200644377511 1
5.11911016819628 1
4.92703051238183 1
5.21710477588087 1
4.82347829269362 1
5.10214793322934 1
4.94994988266532 1
4.63175493642341 1
4.63508224569049 1
4.64867827058608 1
4.93508262727862 1
5.02226881114395 1
5.32339067842824 1
4.84745665370928 1
5.5209418929949 0
4.60214314426669 1
4.65126306113187 1
5.24573630875457 1
5.38304460798864 1
4.6004805758238 1
5.01572182482922 1
4.8142686943256 1
4.8928559159038 1
5.01792077648891 1
4.68714766764489 1
4.95276086512122 1
4.8444231629231 1
4.95044174648577 1
4.26044769380347 1
5.22212288912212 1
5.48467892904618 0
5.28185600826126 1
4.10537690154083 0
4.91716653908981 1
5.4964999913332 0
4.70274379779832 1
5.04056608332621 1
5.78505363772951 0
5.24142680539714 1
4.96765885638025 1
5.16785541177536 1
4.84437940108463 1
5.1877455070848 1
5.24678007645658 1
5.0937385767496 1
5.2318614088952 1
5.27323532840074 1
5.08072593625049 1
5.01413217784998 1
5.24518272059295 1
5.05880521178694 1
5.18979090641636 1
4.92789858653805 1
4.73041586861672 1
4.82400253421924 1
4.77756593102959 1
5.52611125281207 1
5.04905119555651 1
4.46993450546639 1
5.10657840532392 1
4.84228240102474 1
4.29266818559888 0
4.84026224550784 1
4.06408422432192 0
4.92863014346331 1
5.02846709720152 1
4.84898210504194 1
6.15297131587076 0
4.54578536998752 1
4.99939322413245 1
5.23366854208339 1
5.2831949032988 1
5.10628262730579 1
4.76331489816201 1
5.29610439340292 1
5.25734654322859 1
5.27572552316274 1
4.77538290128463 1
4.65823692447703 1
4.89204925860578 1
5.1457960829168 1
5.4172954497891 1
4.64859773091758 1
4.37583358681034 0
5.41696031879624 1
4.52449264869412 1
5.13716081490894 1
5.35689059092328 1
4.52990921952343 0
4.67686831186185 1
4.52802635782058 0
5.50982553099943 1
5.41164536421343 1
5.4454223370754 1
4.67075355660203 1
5.155828151929 1
5.21276214762759 1
4.96330602221312 1
5.21627575379961 1
5.05773005025991 1
4.75221746062353 1
5.32514573422015 1
5.36292367259836 1
5.24290885304472 1
4.88850500026408 1
4.72872996592746 1
5.65405436958919 0
5.14630279560596 1
4.79250967603416 1
5.24169793292076 1
4.76400453551716 1
5.04281951004936 1
4.76800540362455 1
4.75833050374084 1
5.27888355338932 1
4.30804208054393 1
4.74029820228958 1
4.93873068831473 1
4.65308424392108 1
5.06136482538782 1
5.46159118845767 1
5.16064805273584 1
4.28578537038066 0
5.06186331900102 1
4.88062079263684 1
5.4195467240834 1
4.59794421007959 1
4.94821994155379 1
5.34285773576527 1
4.8583636905805 1
4.63309725017915 1
5.14686782522425 1
5.34827311791816 1
5.24191492387284 1
4.87697122362431 1
4.7618105721737 1
4.55307039677841 1
5.27772845407918 1
4.67782211852381 1
4.73905945890818 1
4.75274969480783 1
4.7001727911941 1
5.01135372035511 1
4.83299943116479 1
5.29434932340704 1
4.89205894609931 1
4.85656928029004 1
4.80258436416831 1
4.94123406688093 1
5.25571295665648 1
4.79294387687178 1
4.91298183419205 1
4.62803457934163 1
4.51308905900238 0
5.31093068353818 1
5.36676924119106 0
5.44596304470798 1
5.0502734462342 1
4.68628717980217 1
4.83751949677789 1
4.98472872280759 1
4.63740882318709 1
5.40962370132381 1
4.71813706777902 1
4.61093624821727 1
4.56199809596042 1
4.85415011751981 1
5.17014500176511 1
4.96938996116197 1
5.1412877284658 1
5.52398324415475 1
4.69087191462988 1
5.36893609580517 1
4.79127384322146 1
5.69398855045496 0
5.3051115833444 1
4.84613267025797 1
5.00111023812366 1
5.04860410709581 1
5.2470622004267 1
4.28684485899269 1
5.33631566690861 1
5.07987435078864 1
4.88473888507201 1
4.52772270989083 0
5.07290734183801 1
5.13617610729898 1
4.12237829642549 0
5.63167265623909 1
5.08443147499009 1
4.97564123384867 1
5.04885820154087 1
5.26122121768246 1
4.53533168237956 1
5.11643187312641 1
4.70020540433317 1
4.95908613117999 1
5.15279459344913 1
5.18658107239556 1
4.88071485067192 1
4.74794614792219 1
4.85264082961989 1
4.63892300069014 1
4.82593401772127 1
4.70596459666951 1
4.51583183611289 1
4.28933341334204 0
5.25257852388911 1
4.64808887078323 1
5.12804235747991 1
5.17838760774821 1
4.96615402996768 1
5.3309952883787 1
4.90630393997533 1
4.95371463712201 1
5.17063400441019 1
5.08183663378141 1
5.23841013784526 1
5.05047875925153 1
5.0816755599392 1
5.52523956297471 1
4.92526669424353 1
5.21281211773918 1
4.77427439083548 1
5.5220249635855 0
5.60042453926956 0
4.77644724453605 1
4.89592087730856 1
5.18631583617673 1
4.71096025606853 1
5.05839126842142 1
4.72625795521753 1
4.84943426453897 1
5.34432818341329 1
4.97108158579294 1
5.35322445780883 1
4.94561511630867 1
4.63232875462276 1
5.48616288114672 1
4.78267321733889 1
5.13018184555857 1
4.64563566916334 1
4.209886822896 0
4.88022752339629 1
4.63680898870651 1
5.07907089977363 1
4.72036349929489 1
4.89747086901202 1
5.41679784292712 1
5.36327814249348 1
4.55754750313928 1
4.31527161810565 0
4.73703844652828 1
4.29737348039772 0
4.93610649923468 1
5.35225874122763 1
4.83658674324132 1
4.94513932208393 1
5.30005594076657 1
4.61008605062012 1
5.05245568422264 1
4.73914461343843 1
5.50414619095803 0
5.16246336163268 1
5.16792645776945 1
5.22394306845264 1
4.94993297294701 1
4.8120147235373 1
5.18085637827808 1
4.95785461737005 1
5.25975007406105 1
4.97627326019575 1
5.28565222632411 1
5.06304240865638 1
5.14184188057964 1
4.94497241600404 1
5.91247771862708 0
5.24157935151455 1
5.28785874326859 1
4.93944971443577 1
4.883788060051 1
5.27694725949289 1
5.18600850870703 1
4.69979588949993 1
4.91292714500835 1
5.29306554467373 1
4.81159075968042 1
5.30149697821208 1
5.36046982335477 1
5.15299543091895 1
5.38260081127454 1
5.2462389332612 1
4.53571278183227 1
5.34218279129319 1
4.82197022883728 1
5.16752849456202 1
5.64730762621993 1
5.16831761699276 1
4.78001201455239 1
5.09502954384982 1
4.99410374843967 1
4.84558104917606 1
5.28774873707192 1
5.02768004658839 1
4.63687220539329 1
4.99307688577313 1
4.701896057371 1
4.53867334089469 1
5.05503805259829 1
4.91677644504662 1
4.87610856435892 1
5.51980181908386 0
5.19807208166764 1
5.07817520824781 1
4.33408329263439 0
4.55219887055551 1
5.05477479259262 1
4.41122667101699 1
5.33909725777146 1
5.41897297247155 1
5.09220903929684 1
5.08604882167228 1
5.43602140792717 0
5.16922916197012 1
4.90357597240511 1
5.27881620331746 1
4.83639972770774 1
5.75251377269687 1
4.68921251484402 1
5.31892112076765 1
4.56433921663467 1
5.43308457323587 1
4.8154251190839 1
5.16048386761599 1
5.27984230234289 1
5.16762374764833 1
4.95996519264533 1
5.51210093997732 1
4.72863438308406 1
5.20449230013197 1
4.93856577835605 1
4.58538284776253 1
4.83806892033163 1
5.92506024272758 0
4.8188083200301 1
4.74070257176806 1
4.37866124264893 1
4.83148272645792 1
4.99664904246243 1
4.58960693538482 1
4.90933110766424 1
5.32202295390661 1
5.51605503209176 1
5.35937216946042 1
5.05645779546014 1
5.1212885016051 1
4.76016669165945 1
4.8486730635093 1
4.4471403366866 1
4.96223409159377 1
5.05525970220705 1
5.40418042643092 1
4.67961269572678 1
4.9371627099039 1
4.88444086285937 1
5.80977728908369 0
4.94697817440144 1
4.70851906930523 1
5.24671390012344 1
5.48509190396263 1
5.00844921741188 1
5.79054467291761 0
4.61508311396458 1
5.47621639416614 1
4.67985501024359 1
5.48733575956397 1
4.93486937211263 1
4.97288653867981 1
5.22090986219091 1
5.01288973077625 1
4.72028121919502 1
5.23400814459513 1
4.58934183066336 1
4.65607671407565 1
5.62216931289539 1
5.33386367309191 1
5.10203742505786 1
5.16651528049094 1
4.77231891734133 1
5.44220765048902 0
5.13074095195811 1
4.93844701144573 1
5.17770252183949 1
4.38177750371934 1
5.01395215774604 1
5.01053428149403 1
4.76237974871499 1
4.83770642687965 1
5.05451433362895 1
5.52248438290654 1
4.75964900027197 1
5.27166746455364 1
5.01537076514525 1
4.86982015764864 1
5.09184248118594 1
5.55127450582328 1
5.0870989230005 1
4.77794309951943 1
5.66830620427283 0
4.65902728455706 1
4.85863627289998 1
5.33544002737209 1
4.65427230465432 1
4.9365305716994 1
4.94751790975958 1
5.2148781361631 1
4.7553814874184 1
5.08828199382193 1
4.96365071659798 1
5.67632301970663 0
5.23892422741107 1
5.17617035429553 1
5.56171621344472 1
5.24397860143184 1
4.75685335208325 1
5.4284063593049 1
4.88714530256069 1
4.95007631816482 1
4.7536930517556 1
5.49397338620117 0
4.75237496722543 1
4.90090456844878 1
5.33388039091441 1
5.18952080861512 1
4.88810848715744 1
4.79988807027199 1
5.10391903571886 1
4.88386174284873 1
5.12990803202656 1
4.97059184123947 1
5.01206371220988 1
4.58272873534267 1
4.66370753927841 1
5.43772961818637 1
4.94285896695547 1
5.23057632925135 1
4.76529030709389 1
5.16168938729076 1
5.45758647067089 1
5.20856259191234 1
5.06232820800548 1
4.89228773114016 1
5.05266593445245 1
4.91886938736657 1
5.23445834133729 1
5.03666600786059 1
4.55792720901409 1
4.83372043830022 1
4.80013756853496 1
5.03772798178517 1
5.54277134374211 0
5.56892255417178 1
4.79914756881083 1
5.28647762334402 1
5.10060417075644 1
4.69360076799268 1
5.04102928429204 1
5.45382043454081 1
4.90318125236929 1
5.21260064541751 1
5.53260988792268 1
5.31192954246603 1
4.5022278119981 0
4.85029067666099 1
5.67445603439064 1
5.10520149310641 1
5.1470362567216 1
5.12627145713621 1
5.17014422033641 1
4.57348444335522 1
5.14904959393943 1
5.09334986985401 1
4.75375128658557 1
4.70184272115269 1
4.95033600756448 1
4.60394513541835 1
5.29665391760463 1
4.41546686348608 0
5.60787504380992 0
5.31189487864188 1
5.55798527220496 1
4.88401475229615 1
5.00042315013658 1
4.99597668772908 1
4.75916598984446 1
4.54627172263388 1
4.8395479237984 1
4.54186537336272 1
4.22140970510877 0
5.14325804650128 1
5.08967436205978 1
5.59052178260638 1
4.40422259499061 0
5.15368584737787 1
4.89906512998397 1
4.79243033668251 1
4.85673779236303 1
4.95430807431061 1
5.64402040570188 1
4.71857044268771 1
5.0917563419558 1
4.71848067110951 1
4.80215946597295 1
5.34901410879194 1
5.41288834389259 1
5.04354392138282 1
4.79669939431955 1
4.95338891059224 1
4.78544560004354 1
4.86336708103759 1
5.27343969605491 1
4.66924930442247 0
5.27546316379285 1
4.73888918075654 1
5.07293689439912 1
5.34679967034995 1
5.14491571515073 1
4.72119536189135 1
5.17183807428498 1
5.00659080829344 1
4.84811260199639 1
4.39318496165599 0
5.80105871274146 0
4.25888919527997 0
4.91306251501573 1
4.74637809919618 1
5.10648020051023 1
4.84138171012941 1
5.20865407383022 1
4.86788289205687 1
5.38996440471651 1
4.84749434786799 1
4.58197450072321 1
5.38453772056727 1
5.64467626446554 1
4.99331996804204 1
5.06057093474867 1
4.86172611319879 1
4.57359815752296 1
5.08915984847534 1
5.50822595659284 0
4.82319121669865 1
4.51981647927659 1
5.09536840812205 1
4.62344363103094 1
5.06941721756358 1
4.70244973068919 1
4.84407098080941 1
5.06589338972296 1
4.52494716687033 1
4.98129908179129 1
5.45576259376684 1
5.70672429526285 1
5.21717824638583 1
4.15925232545572 0
4.66935140373166 1
4.79486919341285 1
4.92984865187836 1
5.21975191805268 1
5.05496206603619 1
5.23798997365274 1
4.27764236914835 0
5.28619319430923 1
5.24840834656359 1
5.28773731927559 1
5.22278176930761 1
5.11154702653369 1
4.93079786907224 1
5.09728523203511 1
4.91969987096458 1
4.51476486332532 1
4.87922337639592 1
5.17282308901451 1
4.95133737127072 1
5.31708068765767 1
4.79211635728226 1
5.55143336099592 1
6.05314522244425 0
5.07794976613085 1
4.90873009821287 1
5.37303686258622 1
5.01232092330962 1
4.64229708882616 1
4.79535385716132 1
5.01656116059835 1
4.99689038372827 1
4.71806193374874 1
5.47224320979481 1
4.51492406674643 1
4.71947812344868 1
4.64308819396382 1
4.59794091811258 1
5.44466454927048 1
4.82642073234032 1
4.3807585101148 1
5.25967982376975 1
5.43480162115797 1
4.99611681469271 1
4.66033591706455 1
5.3987063215756 1
4.42177087184693 1
4.5072651789576 1
5.03832328424366 1
5.29241376572545 1
5.14298532002155 1
5.0728769668153 1
5.10042062652155 1
4.64064993605578 0
5.09042089478459 1
4.94356490167232 1
4.82809631453633 1
5.06594509654155 1
4.92329716481029 1
4.23733395925171 0
4.54856222455382 1
5.17782864305823 1
4.80509879126242 1
5.10862200985962 1
5.01100441266196 1
5.00244714059767 1
4.71983314060228 1
5.16036666298719 1
5.07391101878316 1
5.40095390923836 1
5.35202064938351 1
5.15285548756611 1
5.81898857263033 0
4.68545232718082 1
5.18870912387768 1
4.90510676621769 1
4.85171079605909 1
5.32040837342034 1
4.67184890782886 1
4.77707731826577 1
4.91267881078143 1
4.74279653965136 1
4.74999693396613 1
5.01228895210466 1
4.93761969821561 1
5.05324526643165 1
4.75558354890829 1
4.9912755142219 1
5.17273131349723 1
5.25336356196249 1
4.77829237227691 1
4.83038948168415 1
4.92688264224749 1
4.19899932183132 0
5.24460963120195 1
5.00044614896546 1
5.05974051341831 1
5.10907573270477 1
5.58603229972724 0
4.6247860061364 1
5.07443346801549 1
4.81325195486724 1
5.43585439008322 1
5.58389719200639 1
4.71350016364835 1
5.54603703092937 0
5.09013815325471 1
4.89967618294592 1
5.34955344968812 1
4.52814456440995 0
5.09024597024283 1
5.10782395864396 1
5.59524257125453 1
5.19264325396978 1
4.85178625418401 1
4.7479408125426 1
5.13046136906658 1
5.11266034709713 1
4.65007066132975 1
5.14527514236815 1
4.78968667014532 1
5.34077244363786 1
4.96221982912685 1
5.35843179547961 1
4.65587089737325 1
5.12941713757396 1
5.31126855058602 1
5.18158607819264 1
4.36522998463196 0
5.02772198452087 1
4.97242132541452 1
5.30587334806319 1
5.31222462377421 1
5.36266829272795 1
5.0741411697498 1
4.93108090900717 1
5.02584009620212 1
5.3062780718676 1
5.9404330939371 0
5.25591482783409 1
4.85547954258776 1
5.47426818886654 0
5.49585178205291 1
4.88543920605419 1
4.72370808938982 1
5.43632313205751 1
5.44341134510067 1
5.13160194275952 1
5.16707036830189 1
5.3430920195742 1
5.20709546569005 1
5.32258187069788 1
5.09228872666359 1
4.818577074057 1
4.65491509598469 1
5.26063045743856 1
5.34496558385878 1
5.50532633685973 1
4.97820099945167 1
4.9899825591491 1
4.55232832671928 0
4.80141026352632 1
5.94452990617814 0
5.24433228658755 1
5.419859255044 1
5.27979146406142 1
4.61984181392674 1
4.9917683477334 1
5.05823450355883 1
5.46764076034315 1
4.71577892987434 1
5.24333204771452 1
4.8267300112325 1
4.78033835079027 1
4.82531786276226 1
5.03577884658978 1
5.13452183726042 1
5.12556015104425 1
4.79253077464821 1
5.19117407405203 1
4.59452443809955 1
4.9163045902995 1
5.37439202911073 1
4.86018042391134 1
4.75889847545857 1
4.96274062912333 1
5.15764403288519 1
5.06018331670842 1
5.37423441635637 1
5.52207674690991 0
4.71161750254201 1
4.74334823920301 1
4.86126705534664 1
5.23517274345332 1
5.56281696402967 1
4.66960496962986 1
5.01475089492788 1
5.16373019062471 1
5.69632308754691 0
4.9576268758182 1
4.89563728437261 1
4.6951000712838 1
5.12427538088488 1
4.92765012775697 1
4.6300116636945 1
5.27963038433525 1
4.65576219739997 1
5.29099521842609 1
4.61054516872779 1
5.46211490806231 1
4.73385119824388 1
4.80879334593992 1
5.65488779854003 0
5.30724479357142 1
5.29691345463894 1
4.67879364828188 1
4.70349030500235 1
5.04378574736468 1
4.9660183081875 1
5.186046785135 1
4.74618566648325 1
5.09348246724309 1
5.21021226842424 1
4.99496581873689 1
5.37674356223884 1
5.19099132870225 1
4.80676262262884 1
4.97643437512529 1
4.75027994108977 1
5.02186191820707 1
5.12777260227915 1
4.58008612531566 1
5.22443707027866 1
4.73058094329184 1
5.02678512721704 1
5.20312843186435 1
5.29998915615732 1
4.65080800540857 1
5.57269651583617 0
5.01867805022127 1
5.04859110883074 1
5.15567393541537 1
4.89785163858149 1
5.2362970974706 1
4.63495532656707 1
5.23575169962578 1
4.91355752385818 1
5.1249188891511 1
4.99606667468276 1
5.10824895827339 1
5.34900570105865 1
5.35603924467188 1
4.93312192658391 1
4.93620842791424 1
5.20505630754006 1
5.19332447254233 1
5.23198011904478 1
5.23848640273064 1
5.00754257527692 1
5.49820158699374 1
5.12936230750101 1
5.27159753701581 1
5.39546255775431 1
4.81035583770759 1
4.78037109739571 1
5.50040702440849 1
4.70748059054268 1
5.08087422354626 1
5.20769796469521 1
5.33747190782226 1
5.05466352021278 1
5.23310976049895 1
4.91046937288672 1
5.20076298940004 1
5.25235983270283 1
4.84971400784705 1
4.68489466363505 1
4.32370812915411 1
5.19397580836285 1
5.12759210977675 1
4.95639973510724 1
4.76031294694792 1
4.75857139340838 1
5.32452820718494 1
4.54372496860444 0
4.4999357214627 0
5.50827356975546 1
4.63888573475909 1
4.97596262329034 1
5.04020335718825 1
5.36079821106353 1
4.9241150722934 1
4.75202386755734 1
5.43594141351958 1
4.81501779749681 1
4.45453376708376 0
4.76629265615117 1
4.37571472779795 1
4.2983481019127 1
5.17167239910877 1
5.1114869725402 1
4.99554557884997 1
4.91300902653803 1
5.20482576072037 1
4.62011528295341 1
5.76933715765831 0
5.5857278696825 0
4.96816817057227 1
4.7222632104323 1
5.39939032015428 1
5.16407660766606 1
5.10482227652935 1
4.67630780982512 1
5.29023102325347 1
5.06532210157195 1
4.84627792264517 1
5.55504555810319 0
5.56901054513377 1
5.10646911320289 1
5.0946205727379 1
5.05555204645549 1
5.13390355826543 1
5.05818801329862 1
4.7531834712326 1
4.89766790300008 1
4.55755559307289 1
5.27246406581738 1
5.23743789588867 1
5.22611035706257 1
4.66743164736325 1
5.50714826672606 0
5.22577312298868 1
4.45895328549688 1
4.98444335992787 1
4.83291789536519 1
4.39099933109699 0
5.31499055821315 1
5.64232935696385 1
4.98704101496323 1
4.93498969647285 1
5.11987346983252 1
5.29197822542838 1
4.40480370779919 0
4.76002755862578 1
5.14327660721005 1
5.09958722805129 1
4.66717512874089 1
5.18424604541544 1
4.45313271231585 0
5.41974145789502 1
5.43323490847588 1
5.05146934706659 1
5.17265640211895 1
5.26356693303446 1
5.22820033542406 1
4.93705117775887 1
5.57972184816592 1
4.81723901954475 1
5.01653924019866 1
5.28539819986074 1
5.36816978538401 1
4.99476086315728 1
4.94956491288118 1
5.51649884601307 1
5.3036231177025 1
4.73832282427393 1
4.87894709069627 1
4.88764015614844 1
4.9251388884356 1
5.15378109545324 1
4.39619136034244 0
5.02811628013315 1
5.28660286088863 1
4.43098485759617 1
4.78549683564522 1
4.86054707581526 1
5.1476205805351 1
4.3924700134029 0
4.85671030180258 1
5.67583319885496 0
4.84806365632251 1
4.42707591616215 0
4.82373581857451 1
4.91255498217714 1
4.72147616354951 1
5.00335867683927 1
4.80969511460964 1
5.69642768951843 0
4.85463937428893 1
5.13985004179832 1
5.75552175538927 0
4.9940515914025 1
5.39697165514957 1
5.0972769664052 1
4.86717288767405 1
4.63758083289063 1
5.40146018955777 1
5.50212097296797 1
4.56184874162692 1
5.42757950812021 1
4.75627275574028 1
5.02013037819416 1
5.01743848882851 1
5.46411658162099 0
5.38797860454343 1
5.45582878501174 0
5.3775676273041 1
4.32429484429664 0
5.44264788088245 1
5.66682153997254 0
4.12923402826411 0
4.80233135662657 1
4.90885939144664 1
4.52507580651244 1
4.49113363438183 0
5.03502415666542 1
4.69035626972563 1
4.98088967115443 1
5.35958798943849 1
5.2767194174434 1
5.11035306963014 1
4.31893713672203 1
5.00241045888384 1
5.09830362993742 1
5.40746545369176 1
5.10858367194334 1
5.07939611006019 1
5.138339997374 1
5.14071215484457 1
5.49665448254696 1
4.77457987443378 1
4.46642483004639 1
4.67055817418174 1
5.18113495399094 1
4.86752989520657 1
5.0105809495328 1
5.21742948944135 1
5.16992489935736 1
5.21220379400795 1
5.17920552322845 1
5.36906240088359 1
4.84697156256571 1
5.5131325568827 1
5.10270456093972 1
4.56744984013345 1
4.7019014946683 1
5.06364282283082 1
5.04870683872749 1
4.62476544493661 1
4.80820098665118 1
5.09456080529229 1
5.17653428958993 1
5.30292878898205 1
5.08344078274902 1
5.12987621852842 1
4.99960258016895 1
5.12804510705712 1
4.84563248820793 1
4.99951426763735 1
4.98408622603473 1
4.41876825309928 1
4.77677944408243 1
5.38082540430654 1
4.97103198750218 1
5.04879833750711 1
5.2361303469333 1
5.21604723637777 1
5.21479917458332 1
4.9060236441537 1
5.05438475695202 1
4.82845849709223 1
5.07982313959431 1
4.91389606257533 1
4.3905249535124 0
4.87565915860388 1
5.02372897720818 1
4.55545551145204 1
4.91182303104216 1
5.64936850752275 1
5.18984030606001 1
5.1103726210085 1
5.14023146353626 1
4.88156419454109 1
4.72792235854728 1
5.34520700458669 1
5.2228085585768 1
5.28136834746371 1
4.76357236032861 1
5.7837842423081 1
4.87753870572863 1
5.09728345761082 1
4.44862485276358 0
5.11328602276961 1
4.87864332465787 1
5.10492815413431 1
5.65021520981228 1
4.97405172956823 1
4.77124529801839 1
4.8685756163928 1
4.57200280094668 1
5.01114368778867 1
5.31315718223279 1
5.07123710670783 1
5.51953203983248 1
4.80296164945232 1
4.50395372847743 0
5.53599146159179 0
4.99784401243871 1
5.01937013745617 1
5.2817222062159 1
5.87848147393692 0
5.35858200755391 1
4.73984445168986 1
5.04282302980124 1
5.05715949413954 1
5.1810919323047 1
5.3163295072598 1
4.74935517108521 1
4.71883314480412 1
5.06067466987877 1
5.08605948697131 1
4.68518473875084 1
4.55585422231384 0
4.79593533254092 1
5.0393244422351 1
4.9747827938509 1
4.83637946246108 1
5.15803346404666 1
5.33723249675491 1
5.0251312253594 1
4.57117405421815 1
4.84483611506205 1
5.1061397048587 1
4.96519306356219 1
4.70785112054222 1
4.78357368327507 1
4.87065574129112 1
4.46264928496175 1
4.76541086746351 1
4.90276015131883 1
4.54264806205298 0
5.20561517936987 1
4.94715237516176 1
5.11880680552722 1
5.12119493579531 1
4.44347307398481 1
4.8480323080326 1
5.44616245293963 0
5.31389579691808 1
5.29189100396451 1
4.42563285154869 0
5.11667327871279 1
4.86212514329381 1
5.22830141027666 1
4.84572193129041 1
5.4418735371549 1
5.1018122347289 1
4.86672267171007 1
4.92420015202402 1
5.22431486488272 1
4.53879494755196 1
4.87208601437404 1
4.71375227074209 1
4.90579829581693 1
4.83647637966259 1
4.20720425157397 0
4.68639028999933 1
4.95004453663412 1
5.26062548982892 1
5.09773812677452 1
5.21596561391283 1
4.85496318304802 1
4.63790216843779 1
5.12951595925618 1
4.89176997268114 1
4.83491948565778 1
5.38836122839684 1
4.49618254924916 0
4.98136597063545 1
4.82399939106516 1
4.97175568066956 1
4.85687906328329 1
5.14602434408499 1
4.93746590643595 1
5.15812338436072 1
5.16922030262753 1
5.31974460640413 1
5.37737347504385 1
4.85397392550106 1
5.23373442423405 1
5.21556666882166 1
4.62619900563562 1
5.08873346684162 1
4.44922733119818 0
4.98541558645904 1
5.09894518429257 1
5.08532033579321 1
4.81022654883909 1
4.76306357225698 1
4.97857947410524 1
5.48418103703526 1
4.97397702428929 1
5.74269680813237 0
5.1279737523503 1
4.7758814363509 1
5.36536439977256 1
4.87402195100677 1
5.04197454627674 1
4.77075542645223 1
5.29201277004629 1
5.02764643355517 1
4.70715185741733 1
5.25320931790118 1
5.6989238216612 0
5.20524021890183 1
5.08153313113744 1
5.70928347062712 0
5.33717737270118 1
4.67758218812719 1
4.58753370301104 0
4.79999658515122 1
4.77188612662443 1
4.58668523473389 1
4.79843055711493 1
4.909229924471 1
5.57403741339092 1
4.3551099881694 1
5.33944035766655 1
4.81802772519111 1
5.20043520569008 1
5.38293093091002 1
4.94408349303479 1
4.89947922981953 1
4.9084691183736 1
4.93547029586331 1
4.79733028435346 1
4.71667958017908 1
4.57313561148078 1
4.84028374789591 1
4.37027475137784 0
5.22189430255832 1
4.6592421736907 1
4.96722985683125 1
4.73975104774545 1
5.22173744431158 1
5.51419816855472 1
4.93945740841844 1
4.71505359978192 1
5.60377491747283 0
5.15935505881652 1
5.3626218381514 1
5.16161823049125 1
5.51972376078698 1
4.79011208764139 1
4.86238186912633 1
4.8631078578957 1
4.88786649692782 1
5.08867219713497 1
4.83552913289758 1
4.37464375292779 1
5.20999426009631 1
4.45322261979985 1
5.37612390498511 1
5.40057297865703 1
4.78864765907002 1
5.05190833021537 1
4.72665229051652 1
4.29081170798799 1
5.20948602932399 1
4.78492635917127 1
4.84291527401049 1
4.59429951431551 1
4.55575930545997 0
4.65833848191724 1
4.0819230738294 0
4.89745208358318 1
5.03860966321387 1
5.45182521630701 1
4.93890499855407 1
5.19771806184033 1
5.19705475709549 1
4.92313829518446 1
5.6722056857279 0
4.98863516159447 1
4.4690162630722 1
4.55225472887182 1
5.46873709761547 0
4.95485335017458 1
4.87489192024309 1
4.68552633445161 1
5.07279957185566 1
4.85894910056962 1
5.2253623896136 1
4.43157043714079 0
5.21636864326007 1
4.85004767954011 1
4.90622760583233 1
4.9426729447883 1
4.87377260519592 1
4.89876489990082 1
4.84000465722306 1
5.56225535879262 1
4.62971078038391 1
4.78033146280108 1
4.64886502662576 1
4.94973350151043 1
5.02161652690963 1
5.18786710223623 1
4.94043774515788 1
5.23152723109988 1
4.38172047059853 0
5.35498002374327 1
4.87961221363755 1
5.05189142938255 1
5.28229402876759 1
4.72172466836594 1
5.22047973868759 1
4.50898197956364 1
5.0648863171988 1
4.86995718097313 1
4.43050838710214 1
4.72824881024402 1
5.39403392982178 1
4.84110934918364 1
5.06890432023714 1
4.75093363587919 1
4.60626411298954 1
5.19056937998951 1
4.97419079116945 1
5.30816301115873 1
4.63946971526836 1
4.72347410655502 1
4.56586586063256 1
5.31292918150048 1
5.35447812993913 1
4.19347072917948 0
5.06815040798792 1
4.47044736634642 1
4.8271736348834 1
4.34603577442661 1
5.37455447302645 1
4.64749492275873 1
4.59722458046904 0
5.17257174512218 1
4.70857620805497 1
5.04466984535214 1
5.26053437585884 1
4.89197182716052 1
5.54190803293357 0
5.04847351695081 1
4.65344488092146 1
4.95858190429739 1
4.38605361602555 1
4.77452914638926 1
4.63297620474366 1
5.53119451070416 0
4.81416469774982 1
5.36636857474081 1
4.48874662730256 1
4.53574581903101 1
4.93066296275026 1
4.85548540713415 1
5.25469092291863 1
5.18871244683172 1
4.67255559739051 1
5.37446137564581 1
5.41407315050814 1
4.652168131493 1
5.45411707077015 0
4.84537365171035 1
4.48974719653722 0
5.1878129495301 1
5.21590323819171 1
5.35027361535594 1
4.97368671960547 1
5.32113665242381 1
4.56323741267496 0
4.66929904824378 1
5.98169488810165 0
4.80053011717941 1
5.17049815472881 1
5.00659558049202 1
4.94221568606077 1
4.84867966363398 1
4.81366855235961 1
4.8088482921509 1
5.19157984039675 1
4.93442193921928 1
5.34618378210028 1
5.11410645792372 1
5.03436840936934 1
5.13649357780179 1
5.23490204041754 1
4.97637472581295 1
5.26777334715699 1
5.03172292540253 1
4.9310907080912 1
5.39403774309031 0
5.17803183521014 1
5.16751082543373 1
4.79343536285423 1
5.39215534274777 1
5.63063474752543 1
5.28770012153068 1
5.00269022561788 1
4.79398376345897 1
5.28017661382935 1
4.99792257282826 1
5.59574031298661 0
5.32488373163575 1
4.74425924641189 1
4.46764573485505 0
5.16405001759575 1
4.91218420537129 1
5.30611425541831 1
4.81797134123072 1
5.25182913132328 1
5.21124156424011 1
4.98390647221165 1
4.70830893553974 1
5.50456889002473 1
4.68442626790852 1
5.02898927572124 1
4.94993358672715 1
4.80669956321695 1
4.81114084072871 1
5.30346016398224 1
4.80132928450546 1
4.99093389361762 1
4.97660161697699 1
4.79202642177356 1
5.71717359338284 1
4.50043619735442 1
5.60178355275739 0
5.34066276370561 1
5.18608954214937 1
4.8677269256786 1
4.74220835515926 1
4.97279496429645 1
5.50833843196097 1
4.97099178552426 1
4.66583718644553 1
4.52129833162624 1
4.63592778500377 1
5.29522847990654 1
4.96009209261568 1
5.10046667375846 1
5.43145573156144 1
4.69808247651187 1
5.33041704600545 1
4.62691014638491 1
5.26079487426165 1
4.66946106876546 1
5.08645985287268 1
5.08190265459384 1
5.17597306007639 1
4.73039299531438 1
5.01830997403876 1
4.94867923332142 1
4.80460954996047 1
5.04672994595235 1
4.78565422569442 1
5.31167192329548 1
4.58474854085722 1
5.19436905596996 1
4.89210851403276 1
4.49315835480471 1
4.78489117808485 1
5.16816426458389 1
4.57666909608075 1
5.48182257494934 1
4.91191899253428 1
4.91255817139056 1
4.29846951557617 0
4.85711103836407 1
4.82841455086878 1
5.38387324480632 1
4.85756728897552 1
4.74481672922035 1
5.19054532452164 1
4.77709633016565 1
5.13499726495288 1
5.17773903721876 1
4.96552836311038 1
4.84972242807189 1
4.59386880983684 1
4.75228277800921 1
5.10314210384684 1
4.7733652513668 1
4.75096013085024 1
4.8406561415055 1
4.98146598580321 1
5.50497815145736 0
5.48595031260459 0
5.13349163454196 1
4.78424273311099 1
5.39317093651603 1
5.15163844375504 1
4.92046983120167 1
5.22657568950721 1
4.63868329327845 1
4.8599611138414 1
5.2941076368982 1
5.11669279466707 1
5.32061544031079 1
4.7434500928739 1
5.00979960096723 1
4.97499375294915 1
4.82367808832889 1
5.14663724729111 1
5.17570354860672 1
5.1557480114427 1
4.84420772788077 1
5.1704407193758 1
5.07854712359544 1
5.66346333375855 0
4.95086818527705 1
5.59046406977412 1
5.14522806754314 1
5.73634101066176 0
5.16523357647193 1
4.91141034800217 1
5.00800926151541 1
5.11052193472123 1
5.24023217003957 1
5.82758366045043 0
5.06348288677148 1
5.0834266320264 1
4.36281264533471 0
4.48834106427818 1
4.90171506854824 1
5.55643382327907 0
5.32263927250698 1
4.52206858894156 0
4.85196239282111 1
5.48877952265086 1
4.74605120510253 1
5.82474253427236 1
4.8420051291415 1
5.26759577276945 1
4.76799346580409 1
5.69525299530437 1
4.79083851284969 1
4.39442956167615 1
4.60150171836463 1
5.34926932552188 1
5.28545269114999 1
5.05784997422059 1
4.13754825007294 0
4.79473961088382 1
5.22752284355328 1
4.93651764068231 1
4.6638728206966 1
4.53676175640642 1
5.40720143023228 0
5.38863717025513 1
4.91996958640739 1
5.45606557613613 1
5.45738497201787 1
4.40531028098759 1
4.85584655120515 1
5.06012088398168 1
4.59197866231459 1
5.264451229064 1
5.23086816365776 1
5.19875282705238 1
4.94095015488679 1
4.84476901523274 1
4.89347496787239 1
4.63985866368899 1
5.09368192528415 1
4.20280801514001 0
4.68950275562668 1
5.33944942354955 1
3.96376661040498 0
4.49601103603536 0
5.00517928197057 1
5.23782667348323 1
5.2584545952046 1
4.78475764263085 1
4.61668006017918 1
4.61032529741333 1
4.91007830725687 1
5.36382719393091 1
5.04795224918555 1
5.03296940145288 1
5.34302212067005 1
4.81983670785738 1
4.89152680137339 1
5.35430364610544 1
5.3086680806831 1
4.914560614397 1
5.25517531732663 1
5.02271089430688 1
5.1147827068685 1
4.86541808426248 1
4.97106309796227 1
5.25764780990853 1
5.08670006416203 1
4.93827189365492 1
4.96469691844282 1
4.85233899532955 1
4.81237912009484 1
5.05208143149033 1
4.97096894131473 1
5.01853398240827 1
5.04483901392155 1
5.35473815747163 1
4.82477200227603 1
4.89256997784006 1
4.61920145438499 1
5.11805929495498 1
4.67905559390432 1
4.97442341672332 1
4.88590882573868 1
5.14030575285055 1
4.79076752926269 1
4.93103469776971 1
4.68854745514524 1
5.28813882802176 1
4.39914937003424 0
5.27139855097224 1
5.16505739740933 1
5.10835108259104 1
5.3629825400466 1
5.05967417523499 1
5.03219505624588 1
4.85863133993532 1
5.18654173594641 1
5.38997910779179 1
4.77543869759295 1
4.87531857247647 1
4.78012823766864 1
4.83285088330559 1
5.2342435311776 1
5.25577117145481 1
5.00608128714483 1
4.91431997653782 1
5.23185556445184 1
4.78886270423147 1
5.26187205158106 1
5.35511026739948 1
5.05997779121251 1
5.11700532474052 1
4.7627627523089 1
5.2051518072649 1
4.81797695089164 1
5.17894307230317 1
5.28853175832655 1
4.77637060829786 1
5.06093837736741 1
4.65764825168416 1
4.56675305370398 1
4.99483785345179 1
5.34555184996798 1
5.83200470073859 1
5.09516113984033 1
4.98671531111558 1
4.95916747834707 1
5.18313465173231 1
5.41330197080596 1
4.18805817877963 0
5.11020122006674 1
5.13468728995122 1
5.29267675745405 1
5.03119124057662 1
5.07079598001307 1
4.72757020375042 1
4.78031379924548 1
4.8690826623209 1
5.3361531597615 1
4.81404192236069 1
5.17602657294396 1
4.89481084734694 1
4.81605674935008 1
5.12008616147327 1
5.25795207068284 1
4.4051028561103 1
5.12692100280027 1
4.67276841242013 1
4.88444173825676 1
5.20119542516453 1
5.45802472810371 1
5.73793395429634 1
4.96630631024099 1
5.44501266494366 1
5.33525523601564 1
4.99181815497175 1
4.99295794712118 1
4.67802319595186 1
4.9370088594864 1
5.3578759897691 1
4.59825155371408 1
5.14491054441747 1
5.43063466670853 1
5.05197509259566 1
4.86926717870847 1
5.06171568193321 1
4.34453248980814 1
5.02976723574199 1
5.16832003879302 1
4.67701798435252 1
5.22774007785551 1
4.74548237500873 1
4.63098207438233 1
4.69100952449711 1
4.79449051550235 1
4.94356199831924 1
4.89427593502509 1
4.87119923901193 1
4.58940385001269 1
4.4484833810681 1
4.93128768135532 1
5.11642014941206 1
4.83008508235846 1
5.27859497715432 1
4.96128430443387 1
5.47553792515763 1
4.74423376509219 1
4.70805305934009 1
4.87181064305802 1
4.95389090450253 1
5.12765537784231 1
5.33473848411679 1
4.63144605035348 1
5.21941682490274 1
4.80937314327834 1
4.97925773794709 1
5.53008557071998 1
5.1727147606441 1
4.97101364826256 1
4.83957287810625 1
5.10228960166905 1
4.85425212168166 1
4.87912087702933 1
4.8150047356684 1
5.49551624565002 0
4.92765815622765 1
5.40165748534501 1
5.49700674861084 0
5.08189817829545 1
4.75602081090277 1
5.33789378980444 1
4.76618871401151 1
4.9151118777233 1
4.83067166558562 1
4.69715957931349 1
4.91283839274702 1
5.09467812036189 1
4.77848513907039 1
4.89791905672495 1
4.9617235951357 1
5.17642235897037 1
4.34625529599931 0
5.04734087350436 1
4.85039754833532 1
4.93962120326526 1
5.42219086782914 1
5.14012799562176 1
4.87378566263817 1
4.80280649202904 1
5.53307646155233 0
4.7926379323928 1
5.14371336889439 1
4.74007375855597 1
4.7344303144906 1
5.27729723548971 1
5.08459330311703 1
4.9545627223958 1
5.1646381123674 1
5.28386882380061 1
4.98620266844172 1
4.90232898335661 1
5.16614144060359 1
5.35306532221826 1
5.35188154878677 1
4.39186584062253 1
5.32164574703144 1
4.25339920783479 0
5.35925038554863 1
5.17129233762057 1
5.43218207970405 1
4.97540442654239 1
5.23134002704243 1
4.22332161176752 0
4.93903714454627 1
5.10946066147949 1
5.23594352961093 1
5.44922963481003 1
5.53440787995204 1
5.24554191635451 1
4.9242059496299 1
4.93981951732667 1
4.87845129867252 1
5.20349962080185 1
5.3756919580421 1
5.35000776223581 1
4.71201054709723 1
4.98257408909779 1
5.11923079142187 1
5.24645391659755 1
5.04764468798872 1
4.75144148554647 1
5.04963195122073 1
5.318261888356 1
5.5902745701488 0
5.38267148267118 1
5.19356721216032 1
4.7902313766724 1
4.86825546126792 1
5.29101998220815 1
5.13775442378887 1
5.05018649009964 1
4.24295784891323 0
4.97805868879955 1
4.63260444517636 1
5.17306585558737 1
5.01985945633127 1
5.84309291254202 0
4.85810268127385 1
5.84582473553667 0
5.09113631589495 1
5.13041113097184 1
4.38262240191463 1
5.03489204792176 1
4.82768552748728 1
4.17854202478369 0
5.18406535748191 1
4.94369812340885 1
5.0013261548458 1
5.28669727355543 1
5.72593199429611 0
4.59809185965364 1
5.83180493103273 0
4.95246034827323 1
4.70989862532217 1
4.81492832400148 1
5.42539012364981 0
3.80807901327559 0
5.40254192457011 1
4.30079291956541 0
4.95751761222838 1
4.80927206540847 1
5.55734147566602 0
5.16755262809144 1
4.73593107212646 1
5.34912601251305 1
5.03755227750247 1
5.18339352934687 1
4.97410276204047 1
5.01268116648038 1
5.58680165625622 1
5.05228561334903 1
5.04408233321516 1
5.25242553147993 1
4.86467970984244 1
5.30502114547969 1
4.57305151695495 0
5.04743873406791 1
4.87595027532998 1
5.40015352676787 1
4.82350350670288 1
4.93611480467844 1
5.04364395898924 1
4.99603521954917 1
4.74783573324555 1
4.76772651265257 1
5.14010168854298 1
5.10942463496662 1
5.66732385855083 0
5.24129156348399 1
4.36862194124285 0
5.11571776917154 1
4.67599117986662 1
5.12051926530278 1
4.55759873498084 0
4.53979117292813 1
4.89165784648634 1
4.83364296842669 1
4.95428303191541 1
4.88660629968758 1
4.85319865028813 1
4.73727959676225 1
5.09058653072506 1
4.94935057145443 1
5.23837508381572 1
5.30356283818544 1
4.68024267896806 1
5.16855128654356 1
5.28346701170933 1
4.80259337626385 1
5.18675329923826 1
5.37351103838556 1
5.22520278938978 1
4.91507313878041 1
5.23116563890242 1
5.00428239718681 1
5.07072709373304 1
4.88733361727649 1
5.11400038400106 1
4.47879560459443 0
5.33825754984416 1
4.39006334362532 1
5.10106536471513 1
5.43658801499631 0
5.40305853543617 1
5.11753968434913 1
4.77782653712548 1
5.19718998805495 1
4.91269297011041 1
4.85128346326777 1
5.39180382946089 1
4.69419889888934 1
4.98915826552733 1
5.34947375681236 1
4.79868329250921 1
4.71107475051039 1
5.43392265090422 1
4.85186522295022 1
4.99516040687407 1
5.22076456404645 1
5.11859866376953 1
4.7962158206086 1
4.98431848774231 1
5.218061116781 1
4.7603608119193 1
5.34209140650144 1
5.11624490741562 1
4.89662224739709 1
4.63532692848128 1
5.16974509135137 1
5.11188493104346 1
5.02408778898062 1
5.56399958725236 0
4.67095569510879 1
4.91684065429803 1
4.93785538860005 1
5.01786918812715 1
5.26501362568822 1
4.85900599011789 1
5.22605753069547 1
4.93114379386164 1
5.37001801368541 1
4.75659673676604 1
5.17988162557695 1
5.32393790309752 1
5.04887447962272 1
4.22599267860815 0
4.54194428224583 1
4.7507915033692 1
5.03956188535316 1
5.27595550631284 1
5.10842713823656 1
4.98216373460372 1
4.77644194027064 1
5.05847451195424 1
5.3839627252569 1
5.06266719567105 1
5.44638442148737 1
4.98091190174256 1
5.21639644265521 1
4.63008688815642 1
4.83641814353427 1
5.32786838566211 1
5.20565703242264 1
4.95498228440755 1
5.26372788780386 1
4.90194357813235 1
5.0340158822566 1
4.26522925539653 0
4.87203296186375 1
5.45666474291377 1
4.90902849873504 1
5.56020795772387 0
5.02361095743144 1
4.88015609047201 1
5.06062350849008 1
5.68049321919125 1
4.6545110512505 1
5.32119521174457 1
5.20901184773892 1
5.24169464530499 1
4.25349885734403 1
4.35289193900915 1
5.09924102364476 1
5.32437044780075 1
5.42090477789423 1
4.93058218874643 1
5.18980612546764 1
5.03346386657106 1
4.5666859182296 1
4.8115428365977 1
5.25257598916889 1
4.31392250361651 0
4.9823627562505 1
4.99219716750434 1
4.64337046968964 1
4.68423773410148 1
5.10793270961323 1
5.09011885367599 1
5.35299128048374 1
4.3510523512185 1
5.35726602958543 1
4.73494847603289 1
4.63858321686165 1
4.9713029737325 1
5.11645017134091 1
5.45219499185383 1
4.69205436996201 1
4.90617254790585 1
4.87792447231888 1
4.59382422167108 0
5.1851152476853 1
5.31881218257818 1
5.15930801766315 1
4.94333391283684 1
4.81624921990749 1
5.08506755052642 1
5.22410753148153 1
5.19706526263445 1
4.78290793744782 1
5.00552243975635 1
5.41513979092466 1
4.86626710750708 1
5.8861030556148 0
4.71572828168782 1
5.28602306738687 1
5.0284758764692 1
4.91823451071161 1
4.81083025397248 1
4.6088559256637 1
4.93422456090063 1
5.20396053050327 1
4.54708615373871 1
5.49571841537068 0
4.77397121447373 1
5.18242554884754 1
4.42679055012242 1
5.04433791764683 1
5.39500847534928 1
4.57557462834006 1
5.05141180764137 1
4.84321977537715 1
5.44250771863535 1
4.96967642418951 1
4.33329354480467 0
4.78009196059733 1
5.37047948454816 1
4.91556232663423 1
5.3157920328288 1
5.12346412217677 1
4.88978750849486 1
5.24785610838189 1
4.84205226419044 1
5.70074699685309 0
5.08382564320787 1
5.05686325241098 1
5.23616501054042 1
4.96630988991066 1
5.5281173061875 1
4.93799417528869 1
4.82006788124821 1
4.84524389577617 1
4.93950426102686 1
4.4744949687671 1
5.08023264923998 1
5.31166544227836 1
5.15950995381152 1
4.98173701086677 1
5.36652329829107 1
4.69454277610082 1
5.01141292597469 1
5.21080053373549 1
5.2659397577754 1
5.1552981200784 1
5.24926378445369 1
4.66525829260572 1
5.23922855735367 1
5.11147481324364 1
5.58056570782223 1
5.36347468912946 1
5.07789774029166 1
5.0024751174431 1
5.24463059278711 1
5.51864129755889 0
5.22901197213999 1
5.0279524973253 1
4.69161799392418 1
5.35687527132655 1
5.3621735384822 1
4.88766395201509 1
4.67499349570173 1
5.29841558203379 1
5.0111141213291 1
5.24982282603728 1
4.63276560784866 1
5.67177324917772 0
5.24756749811183 1
5.1228632920404 1
4.66999873985635 1
5.11895796777226 1
4.9890585085985 1
4.87594763358606 1
5.06090481149537 1
5.00220003845017 1
4.99555382634439 1
4.82107023662976 1
5.13809464077118 1
4.52539106619169 1
5.55250470025227 1
5.77571088650603 0
4.99376303860907 1
5.42542338592148 1
4.36892014322332 1
5.02289614298086 1
5.27551913424473 1
4.45194711992054 0
5.01540067359882 1
4.78086951996248 1
4.8931958075991 1
4.78028030328779 1
4.78142030811705 1
4.68605554617246 1
5.47996778076577 0
4.78969223150818 1
5.03502615779521 1
4.80219207658943 1
5.16521323694799 1
5.34549179796502 1
5.28694547090443 1
5.20710283848391 1
4.88548962341799 1
4.77470757885005 1
4.88753200431696 1
5.29326239908402 1
4.54985352561542 1
4.51424863686547 1
5.24355969700273 1
4.7878770437866 1
4.62278034786197 1
4.90248368953459 1
5.29242168868837 1
5.18028728780489 1
4.8467212468374 1
4.98495064082427 1
4.91716904320292 1
4.57916242537604 1
5.19578113545382 1
5.13104204218285 1
4.5830076470036 1
4.97707696384014 1
4.93367310570892 1
4.51462787819159 1
5.28125028624618 1
4.95681962682338 1
5.54449462420614 0
4.41921992857134 1
4.82836172948772 1
4.89340738338432 1
4.96970390906295 1
5.0352882312713 1
4.7186599946401 1
5.47979443118482 1
5.10386165833803 1
5.50608079267729 1
4.74646887270005 1
4.76837995234183 1
4.69757753725863 1
5.68661025434441 0
5.04424474047915 1
5.57780659946852 1
5.11377692370057 1
5.17926071609924 1
4.94458546934348 1
4.95397722913277 1
5.1148038551934 1
4.80055329212847 1
4.76452820640428 1
4.80434291809334 1
4.88640646957287 1
5.04370084908726 1
5.30220730314688 1
4.91302820831952 1
4.17052464073888 1
5.47075404436562 1
5.32104589976106 1
4.828497993546 1
5.03487136963994 1
4.85870063965504 1
5.02377588024131 1
5.2777859566677 1
5.22459155822229 1
4.83948423887554 1
4.93084004831783 1
4.54885576292959 1
4.80696851765867 1
4.92015268620687 1
5.15488220068025 1
4.7682592468298 1
5.1694163815886 1
5.87502474907986 0
5.40288394940657 1
5.13522205664912 1
4.71772463466058 1
4.94990003088163 1
5.01989989709433 1
4.778304941819 1
5.42317482463203 1
5.14609799088754 1
5.14828659485653 1
4.71692110798197 1
4.42810893294055 0
4.80434444750785 1
4.71327529011585 1
5.09649678102192 1
4.97852563621226 1
4.57008080996728 1
4.63958701719355 1
4.86431030128217 1
4.91870648460789 1
4.85942124819792 1
5.37786986784747 1
4.88571515539729 1
5.24035068827867 1
5.09361116951117 1
4.80306544932019 1
5.58173023353904 0
5.71685305401956 0
5.14255994220359 1
5.10822165540305 1
5.62158278123942 0
4.62590328265484 1
4.65687778060691 1
4.84516782213075 1
4.86094220150746 1
4.51394743357727 1
4.59819586930637 1
4.68424758825158 1
5.0365718909011 1
4.97808167588544 1
5.49814111951298 1
5.23938773837367 1
4.68152707018386 1
5.11675220217366 1
5.11284152193922 1
4.55940619617734 1
4.53801039039981 0
4.87641323606818 1
5.19455751842187 1
4.68684856301694 1
4.74030081493892 1
4.59208464039725 0
5.28238213170339 1
4.9099737134341 1
4.51015510066456 0
5.04421135396981 1
4.73703922247065 1
5.16825865873478 1
5.51219292917234 0
5.24943556780052 1
5.33578625388833 1
5.22806326036446 1
4.95598259555797 1
4.47141491579498 1
5.03005471469383 1
4.97852406338364 1
4.79200653501457 1
5.34294594901174 1
5.03774804536276 1
5.23052682688918 1
4.86364203663883 1
5.2490845919305 1
5.21865631845964 1
5.13122255074892 1
4.75958003109257 1
5.12426877753029 1
4.75116848204196 1
5.31059866998502 1
4.38915569933292 1
4.51121159114348 1
3.79890398528005 0
5.51490250216988 1
4.57546441293178 1
5.153360275372 1
5.48182078879515 1
4.95584983108594 1
4.99114189058858 1
5.21876865119379 1
5.11917902322018 1
4.817269001248 1
5.4767341005863 1
4.82132362624206 1
4.8612946224208 1
4.91731255058545 1
5.64751105503769 1
5.25208906981168 1
4.93037418775164 1
5.52015257342402 0
4.82147812859304 1
4.86313753057243 1
5.05241068573506 1
4.80443182086572 1
4.92189513209796 1
4.93937938068618 1
5.32504748806961 1
4.36894780393874 0
5.35864786607443 1
5.22447959059073 1
5.31434271901413 1
5.00642383252872 1
4.65914854652328 1
5.4945657845359 1
5.07869450048057 1
5.37841034761383 1
5.10231983818678 1
5.28141617265221 1
5.30517098006119 1
4.88690949631552 1
4.93983470489599 1
4.91998275064397 1
5.27300295312606 1
4.71534878264762 1
5.45138105801113 0
4.66714229363105 1
4.74285049548946 1
5.1302194629649 1
5.04855130786958 1
5.8319014046649 0
5.17965499996236 1
5.48204308333643 1
5.14893398717735 1
4.96402707461589 1
4.74676561796577 1
5.48125593591161 1
5.11144370038172 1
5.51945349067369 0
5.34395641457045 1
5.13043729738625 1
5.05213145230128 1
4.01994052536755 0
4.88884421500828 1
5.47675265073659 1
5.35832827381538 1
4.85643033223673 1
5.29405336368705 1
5.08006259533086 1
5.32801133805942 1
4.86272161862208 1
5.21608988898875 1
4.87164911586467 1
4.37799254878191 0
4.76494260718791 1
5.80874580490248 0
4.73660828485152 1
5.40107782073046 1
4.87556797523763 1
4.8643764110187 1
4.53783486717014 1
4.90905621630908 1
5.51443879512432 1
4.72789633597332 1
5.00027870134604 1
5.13349520624129 1
4.4867348675271 1
5.81705959894874 1
4.95582326683285 1
4.88373973495103 1
5.63224177563397 0
5.53741864182349 0
5.06455576473813 1
4.81041769950181 1
5.31008266977447 1
4.72467700024747 1
5.19175305437557 1
5.25952380789965 1
5.10573792290664 1
4.9064628194108 1
4.76260522493939 1
5.08222082855092 1
5.14609199103585 1
5.37745996260105 1
5.46143193011677 1
5.27397258962636 1
4.91433822680486 1
4.35826519345123 0
4.78153985197049 1
5.05516225831024 1
5.4529545329201 1
4.90793904166875 1
4.91881666500244 1
4.72903813338396 1
5.26305763436407 1
5.37999715234227 1
5.50151324975359 0
5.11583460735106 1
4.34622048845911 0
4.86304446543829 1
5.31595874731222 1
5.51379929727016 1
4.97575706054351 1
5.22472776590264 1
4.7938710880623 1
4.89798304259668 1
4.90228482836237 1
5.16314867182244 1
4.98335533498412 1
5.03058707247384 1
4.92864515075829 1
4.80719109054021 1
4.79132183486556 1
5.01594771466467 1
5.00918517587513 1
4.60386086331294 1
4.91442762026317 1
5.33271329438189 1
4.94978430730252 1
4.92248775295706 1
5.05425759320872 1
5.77740650500936 0
5.33288333729146 1
5.130031199737 1
5.22894645422686 1
5.76666813676197 0
5.05962261967201 1
5.11970602518586 1
5.85494218372854 0
5.63265164224113 1
5.17622753341619 1
4.63605385730554 1
4.85945562073496 1
4.4048828477703 0
4.84738075419638 1
5.49592272487072 1
4.57543074639351 1
4.88588889106518 1
4.87112347236908 1
4.50700418863051 1
5.5267088654857 1
4.84440113159298 1
4.67881535107865 1
4.85663561507872 1
4.22613444953752 0
4.92328387012047 1
5.04484755029116 1
5.34420115491613 1
5.12726563481646 1
4.92143445859117 1
5.0736332895118 1
4.66997875976079 1
4.67837076633591 1
5.20842865900142 1
4.69123480666259 1
5.28250299907296 1
5.03983497755008 1
4.60364866175313 1
4.32782569951092 1
4.81664053225297 1
4.90479757396961 1
5.17380898524331 1
4.9214413977724 1
5.43578737623629 1
5.11306388461289 1
4.39195293052734 0
4.79825960573825 1
4.88417582560254 1
4.85175596490807 1
5.37341636403666 1
5.01163359859865 1
5.51219081385924 1
4.63761172903053 1
4.7353434429806 1
5.36253196630729 1
4.65755235692131 1
4.91892041628497 1
5.04766465500591 1
5.04273850137183 1
5.40222947335277 1
5.48903022305734 1
5.56387156636868 1
4.68472041254955 1
5.15866637778828 1
5.56950572015207 0
4.81927214248989 1
5.06071360542394 1
4.37860451973255 0
5.364705234672 1
4.79605493383473 1
5.30633628502958 1
5.17491540273711 1
4.32557436722412 1
5.35487055509521 1
5.00351897087804 1
5.18650166285389 1
4.9522440341668 1
5.33236073017754 1
4.9736441092758 1
5.43862278231684 0
4.2378405510683 0
5.0076518123055 1
5.47407554404401 0
5.41525811314482 1
4.58603123054515 1
4.93879612123594 1
5.08898604350127 1
5.27639180199653 1
5.23138493565289 1
4.98123521747731 1
4.89523119542883 1
4.67657886258571 1
5.14074953630435 1
4.94041143519209 1
5.17855547869812 1
5.21925373113627 1
4.92953602765789 1
4.54104585462606 1
5.27458740058062 1
5.03187276651285 1
4.79023810046748 1
4.78491933959945 1
5.08336298938201 1
4.72802622759214 1
5.18993201666272 1
5.3038976778072 1
4.90612726255276 1
4.90390250710052 1
4.39309877847221 1
4.87244401476375 1
5.41996803862162 1
5.08379300731306 1
5.60813042050716 0
4.84299753926421 1
4.86592741536532 1
5.01541183327236 1
4.94344313408753 1
5.20034232817236 1
5.14809107288763 1
5.12760778021051 1
5.2685793570929 1
4.78819021255216 1
4.91236429744026 1
4.57218252033864 1
4.87128184406694 1
4.99702930391363 1
5.01227489072428 1
4.92283327165182 1
4.7540731503628 1
5.14827428361098 1
5.34106414416342 1
5.1599713295377 1
4.83776947933441 1
4.48013881746679 1
5.02082424029532 1
5.3962208866259 1
5.12117373409361 1
5.49270448201359 1
4.98555632142022 1
4.89054062398195 1
5.26898164332766 1
4.81860948783762 1
5.08418663879656 1
5.045540092489 1
4.85473580286422 1
4.99427790900961 1
5.02758482987769 1
4.59994424836081 1
4.96912579589808 1
4.95944526168153 1
5.15058051367559 1
5.19262882535876 1
5.40105236888579 1
5.02889965963283 1
5.52981052029415 0
4.98010888410874 1
4.818001775943 1
5.02988619548502 1
4.92183277767742 1
5.08830167580922 1
4.84644621155614 1
5.41284043286228 1
5.22006773551422 1
4.80780251689747 1
4.79669567828804 1
5.18026524697946 1
4.72360986314215 1
5.08518895990359 1
4.76450930931921 1
4.46736008138057 0
5.46046832271896 1
5.1280290842823 1
5.10649788705928 1
5.16896032020165 1
4.72960476129765 1
4.48322703869508 0
5.07497131758173 1
5.26152855834194 1
4.70250651122075 1
5.6085953435187 1
5.28508479944321 1
5.17511021534403 1
4.94951336573229 1
4.90757866232543 1
5.4243065252882 1
4.92882102249901 1
5.24180730112695 1
5.30801163997768 1
4.72846421883799 1
5.10433607720993 1
4.82767339810247 1
4.70147220826489 1
4.68792909742844 1
4.70116246790855 1
5.02980664890798 1
4.51488379970594 0
4.78177814538712 1
5.00398108083248 1
4.8688108502254 1
4.75811368523741 1
5.10459178963397 1
5.47354921995818 1
4.69754156943739 1
4.96114525761027 1
5.12016640307172 1
4.91410609594566 1
4.68050152151092 1
5.03699547644602 1
4.28413689373118 1
4.9354675834495 1
4.6984455135689 1
5.61095322658644 0
4.96904734886748 1
4.95004662670443 1
5.31298935428865 1
5.4069245723938 1
5.19687978778089 1
4.93284497248521 1
5.05105033949878 1
5.27648301552991 1
4.806969515769 1
4.78056325176356 1
4.88118396607488 1
4.05034964002206 0
5.53401245200422 1
5.04353717452209 1
4.92186574656402 1
5.2414908356282 1
5.28998678367593 1
4.94626230166312 1
5.65736244789912 1
5.08978518693883 1
5.09991345330854 1
5.27739779305896 1
4.94805956938165 1
4.54649887896362 1
5.06592396086082 1
5.2712848759588 1
5.26229821608189 1
5.27337097740801 1
5.17925441557159 1
4.9216492222038 1
5.26263054808707 1
4.94738155674788 1
4.90239240912564 1
5.59043091866872 1
5.25860679958191 1
5.33668372418942 1
5.15805408790748 1
4.63476796413372 1
4.59841925717788 0
5.18304263413482 1
5.64393654372845 1
5.11182141120798 1
4.77790103310966 1
5.06178655150436 1
5.01406280640859 1
4.79226137619011 1
4.94762884776921 1
5.15502117618191 1
5.45187575599115 1
5.04456576236909 1
5.01363988214899 1
5.35262401926572 1
5.31881294844117 1
4.52452025400131 1
4.91262080330463 1
5.46088374056868 0
5.0977073458949 1
4.97526224541255 1
4.17493332171514 0
5.06357325322566 1
4.14508351852412 0
4.48983010243582 1
5.53124902685348 0
5.04083867736968 1
4.83130849875184 1
5.18245049113908 1
5.38665387830557 1
4.89057615651716 1
5.11793725258744 1
5.05232918848277 1
4.92067503687296 1
4.69792945208081 1
4.91703272543487 1
4.94283674312588 1
5.39291587268312 1
4.93631707131488 1
4.88198253912388 1
5.30445673040004 1
4.85903850304086 1
4.91405867792977 1
4.82167193001817 1
4.90156124614804 1
5.21493077820329 1
5.50919348272429 0
5.01260883706821 1
5.60979834580553 1
4.63701487826924 1
4.96168907591376 1
5.0768340197625 1
5.26072084285741 1
4.432327203259 1
4.62991591529993 1
5.68941600785423 0
5.16424045185201 1
4.77155606539859 1
4.47731361217437 1
5.16670736746563 1
4.43561621568373 1
5.05501654590232 1
5.14813943355628 1
5.1376916126805 1
5.02365408799338 1
4.98709422925829 1
5.13502119900253 1
4.99782657790194 1
5.04070232408962 1
4.98409772797161 1
5.0815850993642 1
5.38025486751379 1
4.86346117326419 1
4.87307623020251 1
4.99574045265759 1
5.3767081705467 1
5.33515115435057 1
5.33305530202869 1
5.25345078123294 1
5.49752461590608 1
4.86826636468121 1
5.0108775106 1
4.72885886044418 1
4.82827329307048 1
5.22394651467612 1
4.74986395174906 1
4.85424201298385 1
5.15809167112161 1
4.98499216579509 1
5.28919187038453 1
4.9025095409887 1
5.17847255941271 1
4.63822684145407 1
4.98791256073849 1
4.99361069651196 1
5.81253088462068 0
5.33835517656334 1
4.2974030795102 0
4.67265518208595 1
4.84660520511496 1
5.25021980230087 1
5.15788367800693 1
4.08943152965839 0
4.53249146868946 1
5.33932073384351 1
5.7426645843623 0
4.99511936854829 1
4.96024476845428 1
5.17523302517113 1
4.52572844966838 1
5.31594518003524 1
5.47819427654319 1
4.7498101018712 1
5.13018814381093 1
4.67424529162356 1
4.69887675949191 1
5.24009618995853 1
5.19700343663574 1
5.36457492862448 1
5.30810294996168 1
5.23999272328716 1
4.54626729559574 0
4.89178197581221 1
4.6368537818325 1
4.69681912361215 1
4.53965062637089 1
5.15069741549603 1
5.04591678392737 1
5.50511346160097 1
5.28243289468859 1
5.48755762186447 1
5.19452391686091 1
4.8621997759004 1
4.90085008750793 1
4.98271349036429 1
5.01035869410789 1
5.29408287549801 1
4.82810985455489 1
4.89537046830051 1
4.60891917232633 1
5.29838793509062 1
5.04695486726791 1
5.08635605698552 1
5.07660470077957 1
4.79551610761253 1
4.66372372640904 1
5.155591948061 1
4.97235207094386 1
4.31980908782129 0
5.54154349566341 0
5.19220033706502 1
5.12338663125114 1
5.03687857770436 1
4.03840947036495 0
4.6590900209706 1
5.21792981880825 1
4.65650622670908 1
4.81957598750455 1
5.01549481642252 1
5.04090110315295 1
4.789824626488 1
4.55003740783163 0
4.52118915371761 1
5.56406536041467 1
5.20284889102549 1
5.1785765262786 1
4.31163868150398 0
4.61408084924855 1
5.04506910974166 1
5.11045482422417 1
5.93067694875706 0
5.08155027769125 1
4.65831662523511 1
5.08030906640118 1
4.56204289142457 1
5.05530873800327 1
4.62024872707839 1
5.09558239800211 1
4.87220649702614 1
5.27188915416787 1
5.23275198502439 1
5.11048927995731 1
4.99233330268678 1
5.11064006703537 1
4.71014153256835 1
5.19122164783499 1
5.40724074216118 1
5.31298665162025 1
4.65854668753925 1
5.55147956740465 1
4.90362952179746 1
4.86046348848983 1
4.91317431025953 1
5.14084127129185 1
5.11953841077356 1
5.22649244133117 1
4.58492220252552 1
5.07869982953119 1
4.48130711874786 1
4.61940976437827 1
5.35893067266134 1
4.75452939592167 1
5.13052234196293 1
4.64616377003489 1
4.73378753217087 1
5.11691265616577 1
4.69066805258603 1
4.89464983326772 1
5.22357835158432 1
5.09856452708837 1
4.33262297403723 0
5.21070411491805 1
5.05588172768756 1
5.1579289875014 1
5.0582073260418 1
5.25957901508777 1
5.32217900933129 1
5.19810521966366 1
5.02157919944859 1
4.49765322851631 0
5.28589402608135 1
5.20414340274081 1
5.37061694448263 1
5.13953301493182 1
5.18919943688667 1
5.02207765117784 1
4.79040407250308 1
5.25888844376325 1
5.2486948848713 1
4.58099740269171 1
4.82513498021995 1
4.88210429568436 1
5.83014026655122 0
4.73425737641614 1
5.02534080294432 1
5.34735301373819 1
4.45579768080073 0
5.79583771656281 0
5.45969613754788 1
4.9022219995195 1
4.72998949411061 1
5.00911694162666 1
5.08151814945867 1
5.46230201587573 1
4.98371997816603 1
5.2187989911249 1
4.64311281410006 1
4.70187297920545 1
5.14465382598101 1
5.05070814802014 1
4.75022214376065 1
4.91776509821551 1
4.87126957128642 1
4.95599511243117 1
5.30180467642794 1
4.24616743862222 0
4.83902796331905 1
4.92588534268105 1
4.67381435577675 1
4.79869081405026 1
4.13738966762395 0
5.08104877064089 1
4.86703522774996 1
5.01617463274245 1
5.31328748511465 1
5.18429571440606 1
5.30080835219982 1
5.22064290039439 1
5.27098994819557 1
4.87487826296466 1
4.87005528452227 1
4.97727365242719 1
4.73645656845678 1
5.23863652033146 1
5.24860249604415 1
5.23170909855935 1
4.82121217399579 1
4.81489319047633 1
4.81674745084969 1
5.85734198523049 1
5.02914229236665 1
4.97270462010814 1
5.26511709641942 1
5.43545464764755 1
5.55198348148956 0
4.60474922879076 1
4.8995488362736 1
5.07932721481941 1
4.58510486490697 1
5.15169289554304 1
4.76848618448112 1
5.16081968242943 1
4.61212885298804 1
4.9532825687823 1
5.46425766336793 0
4.63645022581466 1
5.07988420526227 1
5.01852893212823 1
4.84639989098779 1
5.47002499364683 1
5.19766531523261 1
5.24343167993892 1
4.46840778210801 1
5.84785223260734 0
5.55512700344864 1
4.92841662992638 1
5.22466589562252 1
4.64112356674507 0
5.28970441121088 1
4.67449727066015 1
5.18806760523278 1
5.36269318150002 1
5.36299423425147 1
5.49850334269566 1
4.90019294418529 1
4.91010156246156 1
4.76363540554782 1
4.90065744944444 1
4.5121560057851 1
5.29893337774669 1
4.77146368367882 1
5.12546137412453 1
4.64855592699039 1
5.12029251541158 1
4.83344845390306 1
4.95877145736239 1
5.08302752883777 1
5.10446265130622 1
5.31187676418573 1
4.90486805850312 1
4.72426702748546 1
4.78911106065309 1
5.37323684689753 1
5.1250323353477 1
5.0280529788397 1
5.57462519583278 0
5.25482754439201 1
4.76073475362803 1
4.96750968731083 1
5.00202889252332 1
5.38345544794319 1
5.70286746179747 0
4.85851787969161 1
5.29605959504542 1
5.03942757340584 1
5.23200336162439 1
4.74484252907007 1
4.91355706668804 1
5.60106037691657 1
3.92091832660591 0
5.33798804492135 1
5.0091051538231 1
4.59057692188992 0
5.09167549365324 1
5.30367083765673 1
4.99016868360135 1
5.00435478394582 1
4.5516406616049 1
5.26955726038088 1
4.83620585257661 1
4.86475573846436 1
5.40918221177616 1
4.46794561869469 1
5.06297840753597 1
4.71697293637952 1
5.23931063320129 1
5.45433441348471 1
5.18337786223176 1
5.11523973116468 1
4.46540041012701 1
4.46147108682606 0
4.96470986467165 1
5.38123519212851 1
4.78884520807476 1
4.89446708554944 1
4.76747174473716 1
5.08296263850557 1
4.27525837181574 0
4.74714821099616 1
4.74535685916052 1
4.75198779725553 1
4.81557436911763 1
4.85753209911992 1
5.12899676905617 1
5.05343066695545 1
4.8866657160249 1
4.88586541574199 1
5.22324005599694 1
4.77967184356152 1
5.16820742545643 1
4.8908174059697 1
4.91230811773841 1
5.06603528030498 1
4.89391180757951 1
4.83366128824089 1
5.25385667522453 1
5.24079095844275 1
5.05839330338187 1
4.9306842917868 1
4.51888402616412 1
4.92815382200611 1
4.71154151532667 1
4.71552243510732 1
5.31646296049138 1
5.08161647050793 1
5.29780005169378 1
5.28735219899198 1
4.75180438405461 1
5.41096924766485 1
5.69682019434888 1
4.80534927360512 1
5.10566006166019 1
4.69888519814914 1
5.18001643423988 1
4.97975054497357 1
4.6944377105286 1
5.24210367018152 1
4.82867255602792 1
4.65430675069521 1
5.22971275192937 1
5.16060223339812 1
5.60466852915014 0
5.04002388148196 1
4.90548745515131 1
4.92120153687275 1
5.40727932959214 1
4.94042875805867 1
5.15208554629909 1
5.29267131535538 1
4.91225279822139 1
5.07571635338903 1
5.00702248173511 1
5.46599037546695 0
4.03266552510861 0
5.77016368516805 0
4.93123942881036 1
5.1699070018053 1
4.2671127714646 0
5.73860920878187 0
4.57841248250246 1
5.00596637334402 1
4.62751372490413 1
5.16706183883017 1
4.7724096572901 1
5.12913594096683 1
4.92885470214981 1
5.1855635998172 1
5.19716103987012 1
4.62397488785794 1
4.25768515696685 0
3.80222886605552 0
4.84244320866447 1
5.15083335953192 1
5.96650805616517 0
5.06365571371772 1
4.87499397066347 1
5.18166728152111 1
4.73171386997891 1
5.33730582423889 1
4.93300477851728 1
4.67865574130891 1
4.93411473041535 1
4.58957017313834 1
4.66039660508954 1
5.25835516019671 1
4.83629617968526 1
5.38834852309321 1
4.82041759849888 1
4.87115892740841 1
4.60754078282895 1
4.99713440800091 1
4.71202665347298 1
4.78617345668984 1
4.92086333899716 1
5.08403242082834 1
4.84641352667588 1
5.03860090732487 1
4.36110103136612 0
5.3180688798241 1
5.19798367186728 1
4.38274719008205 0
4.85553584988879 1
4.72136649310937 1
4.99136992564815 1
4.79186391698523 1
4.74338424426 1
5.33996965079369 1
4.76686078074959 1
5.15136970071266 1
5.39274182312521 1
5.46069269057063 1
4.72509873443307 1
4.70860550423108 1
4.95910292051486 1
5.16689344594702 1
4.88377091998557 1
4.60411664904362 1
5.10609614751062 1
5.55268976124675 1
5.11179993588979 1
4.48519851670432 1
5.06918078140762 1
5.01234415209658 1
5.39643018926502 1
4.87337399797503 1
5.05205989635267 1
4.93794968526923 1
5.27084387134055 1
5.04272837915376 1
5.42111048122285 1
5.1423801201019 1
5.31257226466959 1
5.20807491343139 1
4.76445833317399 1
4.91307103907195 1
4.84099398627757 1
5.14555263321944 1
5.33922126909653 1
5.20363531563941 1
4.54317054593453 1
4.97924114250413 1
5.69776827017324 1
5.20314402154034 1
4.89862019044731 1
5.16995553119509 1
4.96808257463368 1
5.21276655212031 1
5.28635954433296 1
5.05206894784574 1
5.05689183413798 1
5.66387765467907 0
5.42095132030306 1
4.88421967939751 1
5.08906458861028 1
5.12691065321431 1
5.35347941904379 1
5.27986074312487 1
4.72146053862992 1
4.60262671234957 1
4.66792455941471 1
4.77002304161232 1
5.20199139265371 1
5.42056970855285 1
4.76226734595012 1
5.11153250706124 1
4.63992333329326 1
5.67624832165307 0
5.23335002427869 1
4.43063237513169 1
5.32239726772967 1
4.6792899936928 1
4.94351311533463 1
5.36168686911049 1
4.62915567010771 1
4.87921129110906 1
4.93069317489842 1
4.48804449952656 0
5.19352436520438 1
5.27683577887046 1
4.9255723291252 1
4.95746672582278 1
4.89156370692258 1
4.8420277880384 1
4.85689846477868 1
4.98150243747417 1
4.88889856755437 1
4.91233726850407 1
4.60511583947053 1
5.3211810590764 1
5.81169546747172 0
5.29944396863818 1
4.73594945794733 1
4.73946836782379 1
5.61625710029259 1
5.10342716852871 1
5.52344039841941 0
4.46062178357083 0
5.23309787561508 1
4.82303769078624 1
5.04137047966185 1
4.81532448594047 1
5.21805585273952 1
4.47262046029249 1
5.38614220413471 1
5.02685143370657 1
5.26083378733539 1
5.28525431049965 1
4.39015235057041 0
5.1706287125063 1
5.11525421672422 1
4.76668824458941 1
5.33355776106595 1
4.63770624343749 1
4.57554718474903 1
5.49906380905509 0
4.84384392795709 1
4.86440787329312 1
4.36851861477817 0
4.61293990979681 1
4.70840431357124 1
5.35668707676665 1
4.77387134345065 1
5.27018024216593 1
5.0100563119764 1
4.95217160141052 1
5.31462517600345 1
4.62794321613782 1
4.62710335627945 1
5.12370329596274 1
4.87287694468778 1
5.20264632005815 1
4.38094094270424 0
4.40411858219124 1
5.33807436346157 1
4.85303607931614 1
5.21609576012337 1
4.55284372839487 1
4.32646417094749 0
5.34403877841972 1
5.26667949747106 1
4.68525355211179 1
5.11981070042845 1
5.29786907395636 1
5.17621515154106 1
4.74933972532209 1
5.0393459101734 1
4.92411746097087 1
4.82832665574343 1
5.40408967960414 1
5.09681661870678 1
5.13255610142091 1
5.38462665164713 1
5.08636215962184 1
4.97742471312322 1
4.86980591269277 1
4.82940578351185 1
4.20086960632065 0
4.63137833161344 1
5.44687496251706 0
4.77894198766425 1
5.49973426471642 1
4.7265233531325 1
5.13799297811236 1
4.5628881811559 1
5.37697162138142 1
4.9377967472038 1
4.80912477656255 1
4.78932982135515 1
4.53541106767929 1
4.85583508285598 1
5.22380796334254 1
5.59527141056539 1
5.29778169670219 1
5.34797932166606 1
5.03826022585205 1
5.09060122980191 1
5.26668412850733 1
5.34949954385802 1
4.66398111862296 1
4.96878783014533 1
4.97603542200341 1
5.12488495250122 1
5.09343456479784 1
4.98680591616121 1
5.18168782734816 1
4.44799170308305 1
4.84549799022081 1
4.94340966168828 1
4.78443526901267 1
4.58678717923866 1
5.16100318776217 1
4.59096738201813 1
4.8677268395924 1
5.04396784434259 1
5.01716872983303 1
5.48467964328088 0
4.94496332501323 1
5.8002311259898 1
4.96697321045222 1
5.18302467050842 1
5.15387328739443 1
5.26576314309273 1
5.29492583279245 1
5.07845762623555 1
5.14052977176415 1
4.94309780425854 1
4.39033469182924 0
4.41726562185325 1
4.45946518514542 0
5.08979287463782 1
4.74782412470966 1
5.16079354644243 1
5.19611711843271 1
4.77649793148925 1
5.27954925150123 1
5.18764812448317 1
4.6873169700059 1
5.00414929197785 1
5.07033738931281 1
5.34896844587315 1
4.90083914463009 1
4.66394483288686 1
5.04119614645897 1
4.99353021904787 1
4.67278430313494 1
4.73416464406653 1
4.85613895553022 1
4.85339665011383 1
4.57182413695254 1
5.36446700412183 1
5.47091872900524 1
4.86189572829635 1
4.64134178559221 1
4.79250892938723 1
5.32514862147338 1
4.78889556818847 1
5.22834483440483 1
5.11904279406701 1
5.78498104595621 0
4.92478733498979 1
5.15556917735727 1
4.9159195213864 1
4.57881089036244 1
5.24299674515086 1
4.98170817925846 1
5.42060459713273 1
5.25362242668767 1
5.22597506491376 1
4.8914038771442 1
4.72887496498301 1
4.50560562510022 1
5.09216687451245 1
4.92637219334164 1
5.30398974339114 1
5.46977529890462 1
5.04018461959302 1
5.57010223860978 0
5.4805805834913 1
4.55917013114978 1
5.22057346555422 1
5.25569878494797 1
5.38214644324352 1
4.58023035966994 1
4.98051025206759 1
4.71627441563142 1
4.98903865488914 1
4.61877001144951 0
4.58015315876678 1
4.79287414951213 1
4.92765523324568 1
5.616336401073 0
5.45678652730372 1
5.20218738204993 1
5.13623524528006 1
4.31804239281045 0
5.58822302048383 0
5.27829883484596 1
5.00862289054786 1
5.03309611379457 1
4.70439717854046 1
4.52510861136463 1
4.94673349730803 1
4.98697689597347 1
5.3235328933621 1
4.63950178936015 1
4.69969002777289 1
5.54537611469336 0
5.30886550679575 1
5.10609031449739 1
5.10364470210529 1
4.78038275093373 1
5.26929007039302 1
5.01883802087218 1
4.49228233617745 1
4.78718120229257 1
4.9373882308891 1
5.09110666256141 1
5.28337331105272 1
5.00486279256689 1
4.51917118163458 1
4.5521894579315 1
4.47276878997797 1
5.22732255542919 1
4.39647754931373 1
5.43054012044613 1
5.05265169172233 1
5.27172474396949 1
4.80569715382918 1
5.30023475389907 1
4.69397435664638 1
4.67271416140512 1
5.17131291293039 1
4.76878245828045 1
4.94331907719263 1
5.14162082777557 1
4.86826582960983 1
5.2442554988207 1
4.98139306411538 1
4.87837526936892 1
5.1554295654931 1
4.89829644352093 1
5.14988769877025 1
5.19063787735812 1
5.85313050417424 0
5.33642474110902 1
5.20769304988826 1
5.31438614300285 1
4.7107550754444 1
4.68528124144447 1
5.10850728087874 1
5.06435162580463 1
4.66980235943443 1
5.01154333215708 1
4.85676327115086 1
4.95735402756032 1
4.99533620086588 1
5.22491471252909 1
5.55626227225691 0
5.19647027345306 1
4.76028409723871 1
5.04123703599854 1
5.01276338915015 1
4.6513849472308 1
4.91980485755918 1
4.93502911529739 1
5.1989846370828 1
4.40774656705704 1
5.23010862107873 1
5.03229213203335 1
4.99477179080475 1
5.44101380469311 1
5.07113169957595 1
5.06595659343174 1
4.99322734399415 1
5.61318139049488 1
5.5748944278099 0
4.94334118573649 1
5.41934955674275 1
4.84876162896744 1
5.11319411758545 1
4.57806932617605 1
4.95298488611226 1
4.83603555285084 1
5.49099930925347 1
4.04109199605149 0
4.80992395114509 1
4.94591614057014 1
5.10438393864455 1
4.78433422906934 1
5.35318156039086 1
4.90452865278324 1
5.06041503391708 1
5.14081492707249 1
4.81499746217895 1
4.40462191933723 0
5.41530382361295 1
4.63905498122176 1
4.87341305771435 1
5.45480168412497 1
4.41072711475914 1
5.02227446731474 1
5.25179263700683 1
4.97241742776724 1
5.16230027702462 1
5.3964431936695 1
5.14382437163235 1
4.80699024707918 1
5.37923091763681 1
4.80676780074777 1
4.87165345734425 1
5.10499769472712 1
5.37572038980678 1
4.68671182232112 1
5.20364740079407 1
4.94680465599686 1
5.68153281181587 1
5.04530562854477 1
5.04218923771497 1
4.8366012911053 1
4.91328017989795 1
5.26298489579378 1
4.64450153813648 1
4.62040861779845 1
4.92323671791107 1
5.42821016005786 1
5.02775056452486 1
5.21157997151232 1
5.03322585437289 1
5.42251477774215 1
5.31962864648488 1
5.41349384610407 1
4.89586926387488 1
5.6193272614623 0
4.66654061222278 1
4.93240176625971 1
4.60208269799719 0
5.02890570613521 1
4.97711132905225 1
5.43539906058071 1
4.70913875896084 1
5.05721183698019 1
4.83067251180163 1
5.14821788513475 1
5.11531368313463 1
5.00339224310986 1
5.25016974890294 1
4.82493522148068 1
5.43004767967263 1
4.75606461779372 1
5.00061263175606 1
5.36564800764998 1
5.10598165717777 1
4.85848390947835 1
5.42000853363792 1
5.04990629113369 1
5.474197832651 1
5.64483260510379 0
4.70148982836742 1
4.76455489549681 1
4.76627139973264 1
5.08058618086039 1
5.00693135954177 1
4.80806480545805 1
5.00699654544691 1
5.05810009171219 1
4.8824600416776 1
5.19186059066458 1
4.80786501627865 1
5.28988198265976 1
4.67996667586379 1
5.00448830854563 1
5.57108775599575 0
4.88159995222708 1
5.12131774219661 1
5.55885975879062 1
5.07243990861416 1
4.52604607942776 1
5.27111311577649 1
4.49691141388256 0
5.06573727844039 1
5.30529393397885 1
5.35712494439579 1
4.77842599654598 1
5.04192626628228 1
4.61201235636971 0
5.13684593489342 1
5.29602551913228 1
4.90119712770042 1
5.49080953034848 1
4.7009032681529 1
4.79802427041718 1
5.39781934353292 1
4.67227760968879 1
5.11571345837202 1
4.71485837834549 1
5.03877751919635 1
5.65627812849441 1
5.72308232952229 0
5.63744187922276 0
4.61909446777097 1
4.99478108889446 1
5.45156601766278 1
4.87634589920675 1
5.07635863379664 1
4.63473625477495 1
4.84319399663503 1
4.69939212369144 1
4.57942036898731 1
5.33621149322666 1
4.65186550658115 1
5.02413671049631 1
5.37495640531562 1
4.97172223568619 1
5.27750952628821 1
4.9704820777914 1
4.93204683055765 1
5.91944281753252 0
5.30226450926712 1
4.70442017689957 1
5.24119120727144 1
4.93026536522422 1
4.9599611466959 1
5.20180483008611 1
4.98229362158088 1
5.51682187512333 0
5.17424229796818 1
4.96849606547063 1
5.04131314013229 1
4.98619519474782 1
5.33964255329605 1
5.37620350564997 1
4.76387279442595 1
4.69353759883429 1
4.6638156031249 1
4.81057077340606 1
5.02446273546353 1
5.15668897783769 1
4.85344562157474 1
4.71009395845693 1
4.89198630320873 1
4.55624597552331 1
5.0627437702844 1
5.2542003205786 1
4.95510679110924 1
4.80786002420087 1
5.1000039468823 1
4.50205606277221 1
5.47427689026774 1
5.62588038340581 0
5.27830515612621 1
4.95146098259674 1
5.09450144138822 1
5.26823469960108 1
5.04489940551833 1
4.73661554317791 1
5.05274131008238 1
4.9634377760566 1
5.1073681874601 1
5.15832316346552 1
4.69506572172258 1
5.07103043501894 1
5.05809032928286 1
4.92626054678091 1
4.7068974921151 1
4.5990644070795 1
4.29840413628681 0
4.67249999808064 1
4.89260037189356 1
4.36728073004011 0
5.22564992063172 1
5.40156563671694 1
4.5818507948998 1
4.81841341125739 1
4.60389663816905 1
5.25579294401873 1
5.42446359335739 1
4.96878230481927 1
4.58536141506943 1
5.19224150783981 1
4.70320391574149 1
5.28416681295333 1
4.90637586542397 1
5.09111625880608 1
4.66391350725638 1
4.49524939941035 1
5.0759690548228 1
4.78948672349448 1
4.78710586527053 1
5.24128269253798 1
4.64961284087176 1
5.08876709674471 1
4.50746671120765 0
4.95351846773832 1
4.4496692277225 1
5.17084197375446 1
5.20451036181833 1
5.24229299654127 1
5.28315937229571 1
4.61930205298054 1
4.99872684180994 1
5.38889519382622 1
5.29762708777158 1
4.2687774352689 1
5.44264684105307 1
4.95584469147869 1
5.3804405430136 1
4.97930446687316 1
5.19842878443877 1
4.76765465767571 1
4.52055590470996 0
4.8383517911048 1
4.90977273902589 1
5.79000674209628 0
5.09998434909145 1
4.52268597845 1
5.09895669033861 1
4.68272015221496 1
4.27680300121569 1
5.46562950211319 1
4.80591859956241 1
5.22222001805582 1
4.8628900615407 1
4.35925098687092 1
4.82523354841744 1
4.99630776229607 1
4.19897749798053 1
5.02009929340729 1
4.69843329401134 1
4.85139329263741 1
5.23926216905377 1
5.17938360468515 1
5.23257039034818 1
5.2511814951572 1
5.44957579352224 1
4.99958641794239 1
4.91529746759683 1
4.72895367008629 1
5.17746924537454 1
4.9198640628413 1
5.04071172665452 1
5.33328309259447 1
5.37845222841556 1
4.6090105671778 0
5.21109082356736 1
5.55605636923144 1
4.6717695348542 1
5.36235508237488 1
4.62872673473677 1
5.02450238363797 1
5.13025183587851 1
5.09498284387295 1
4.55415842898323 1
4.86818553524758 1
5.41657188554488 1
4.40647441807107 1
6.18744293192933 0
4.42905976313078 1
4.85463957553976 1
5.3077815816285 1
5.01810627736664 1
4.70339213486973 1
5.11651799513305 1
5.30154481170626 1
4.37379446181115 0
4.65006514073922 1
4.98375423959826 1
4.47621576804586 0
4.48930264488389 0
4.47694957121291 1
5.22884593612077 1
5.18321779019169 1
4.71144361835954 1
5.21539201678108 1
4.72087794353128 1
5.019807991466 1
5.02202326397117 1
5.46695673535088 0
5.12073687453454 1
5.09413948191531 1
4.96342772141813 1
4.61005795327367 1
5.52927243236718 0
4.53305415353658 1
4.88888018996024 1
4.5547976711884 1
4.8162898911121 1
5.17882271772087 1
4.85414212106193 1
4.94803985596398 1
5.05335512639275 1
4.905269549967 1
4.44441933011716 0
5.41846712828003 1
5.20941713730518 1
5.34645163719484 1
5.60528698997152 0
5.03089276434121 1
5.04809338021765 1
4.75854027178122 1
5.0381692985863 1
5.04104661540157 1
4.92884251126652 1
5.3201124049263 1
4.78877146485638 1
4.96123809607463 1
5.65234524125944 1
5.16699596246771 1
4.53594572663689 1
4.71782527580454 1
4.69329712017936 1
4.97063499554217 1
4.89375580101531 1
5.16902958710511 1
4.62207903307398 1
4.89170996131285 1
4.95320413896202 1
5.42167832828912 1
5.0299968674578 1
5.19555432045896 1
4.40042922613307 0
4.6009057229098 1
4.85523616949542 1
4.57343131646715 0
4.36945228002446 0
4.35356649543496 0
5.24274486643873 1
4.58665551295792 1
4.15359346017661 0
4.86614723931041 1
5.49367798399402 1
5.2430962591482 1
4.8641380525688 1
5.0987658694073 1
5.18003963258277 1
5.35226012570558 1
4.56092793060214 1
5.30524438593169 1
5.13350653636875 1
4.39223023429297 1
4.74904957510049 1
4.53982235516533 1
4.80754705249839 1
4.90925453951498 1
4.23611300009609 0
5.70110076539423 0
4.875305383712 1
5.35974062838707 1
5.22973396821226 1
5.34644782903702 1
4.31444836289487 0
4.87206458828947 1
5.49055197637276 1
3.99208796675499 0
4.68703317346005 1
5.37933918496677 1
4.7714582661854 1
4.71884094014193 1
5.01161882237058 1
4.81826283148362 1
4.68629151765631 1
4.80196011190123 1
4.92412232814357 1
5.0468983573928 1
5.41033082357649 1
4.81375684256639 1
5.09170351735392 1
4.75955288491546 1
4.87874166858032 1
4.98295533219649 1
4.93081022477412 1
5.12243463900394 1
5.2135574630518 1
4.53649708672874 1
5.2657055702657 1
5.06846778938784 1
5.28879315980847 1
5.39748795635187 1
4.90029256587653 1
4.81771868521537 1
4.66434549571486 0
4.69814517604282 1
5.03188954531531 1
4.99175432722533 1
4.96224642449394 1
4.93592498015613 1
5.38518383222862 1
4.98319480499059 1
4.81732571037951 1
5.30233763277934 1
5.05284441664745 1
5.10599653512839 1
5.1378684290554 1
4.40551215573882 1
4.82822225170047 1
5.11777206092011 1
4.6058458963599 1
4.52528640445519 0
5.1167048881126 1
5.22956056824688 1
5.25564848475894 1
4.46690398911516 1
5.00302713032996 1
4.96012696900474 1
5.02943760534898 1
5.45799120142244 1
5.05644940730182 1
5.02216072317086 1
5.40230568764182 1
5.02458869261139 1
5.08537592885152 1
4.89239831812372 1
5.2104418451609 1
5.53082394940231 1
4.60031455183482 1
5.86120374178065 0
5.25786492290281 1
5.2363251303565 1
5.53542361842774 1
4.37465369888417 1
5.49788838532974 1
4.90677539324157 1
5.26080613399928 1
4.96107416908228 1
4.84247843348562 1
5.42734148937852 1
5.1316012318184 1
5.3855788966581 1
4.79652962284544 1
4.97387532469226 1
4.88254160495113 1
5.19076181838221 1
4.95247863354961 1
4.75319191781702 1
5.60787611050818 0
5.03206647743016 1
5.63092286644395 0
4.85586399526137 1
4.94505865890649 1
5.17858755251714 1
5.14932097569994 1
5.21004438173457 1
4.69200203170224 1
5.17979771441725 1
5.30649349621371 1
4.72764150296198 1
5.13233698457948 1
4.92602657419031 1
4.75736363110473 1
4.95550901133341 1
4.93237470442075 1
5.08620567773726 1
4.62531256350051 1
5.29433710234638 1
4.6950863186704 1
5.11648808089289 1
5.43556155486327 0
4.97269301733041 1
5.35192887488118 1
5.60180745510736 1
5.36662533618718 1
5.01074149818333 1
4.55699301585555 1
5.02285149384473 1
5.01578272486992 1
4.58733330489356 0
4.8107661483413 1
5.0009556385882 1
5.0044916350769 1
5.378962246598 1
5.35008433095798 1
4.96223872231786 1
5.77126115627305 0
5.13457835648335 1
4.764568213943 1
4.6561013602942 1
4.8243895844155 1
4.82389907317678 1
5.03615899483423 1
5.05034572072312 1
4.96978723209233 1
5.36635155535569 1
4.48545066044027 0
4.7717785248326 1
4.31302569037387 0
5.15726893885685 1
5.00402866174764 1
5.1504981093145 1
4.86998661211564 1
4.89529507515023 1
5.53124512212553 1
4.84943677365349 1
5.02065794194569 1
5.17801123470346 1
4.70976833024116 1
5.37077698481701 1
5.04221571538048 1
5.18071447118664 1
4.77160194395828 1
5.09701490339145 1
4.51150991290942 1
4.88226901509931 1
5.23979776967798 1
5.01194112666129 1
4.86290839765005 1
4.49764859782322 1
5.54929679682696 0
4.87325404704107 1
5.23182533371504 1
5.55750163633932 0
5.27705005790077 1
5.06461904063636 1
4.92340737029421 1
4.67404259882746 1
5.29538398897039 1
4.39998818228305 1
5.45826942061198 1
4.85548615727982 1
4.81711980383553 1
4.6145175543613 1
5.41329759082929 1
5.23469854684365 1
4.96998584071919 1
5.05652658876011 1
5.20810235365153 1
5.09432168241442 1
4.8334765360901 1
5.26324187461454 1
4.73531601225428 1
4.81509643653019 1
4.74504595090275 1
5.30575444772734 1
4.87564832689712 1
5.11856131600447 1
4.59553658960137 1
4.72623493304734 1
5.14109614387266 1
5.14579867809787 1
5.00187177243523 1
4.98066875894751 1
4.07575609510621 0
4.6930824481897 1
5.33897840568259 1
5.05825624317692 1
5.28665573794712 1
4.68327979659933 1
5.24437609519851 1
5.5453436867694 1
5.11567059861583 1
5.07139065709377 1
5.51093381158109 0
4.9455787834921 1
5.34070840728015 1
4.96592141891979 1
4.45855472609078 0
5.56347178108502 1
4.52368593274017 1
4.66235141865519 1
5.06953904801162 1
4.85864600795242 1
4.66251909318653 1
4.68739306906898 1
4.75141355729537 1
4.79266833698401 1
4.56704656968605 1
4.90630506777285 1
4.97072844266599 1
5.08343583012564 1
4.96003791733368 1
4.80852686590728 1
4.55295231002352 1
5.24775582884507 1
5.28451352728209 1
4.66936245355967 1
4.75164476820663 1
5.16416366855503 1
4.91989395414007 1
5.03997875724208 1
5.00874669973162 1
4.70283855854511 1
5.06305249317249 1
4.78507553348676 1
5.01216039729969 1
5.13216740839062 1
4.57956331958164 1
5.77824270396879 0
4.67644665296197 1
4.81173233701351 1
4.73325317328427 1
5.38553426106108 1
4.90845517186644 1
5.21220894051752 1
5.30091343139886 1
5.26703018448151 1
5.35810867379795 1
4.71311365170289 1
4.93335531586413 1
4.99832529918168 1
5.17700528503112 1
5.07901001465955 1
4.57761757261794 1
5.02225542177648 1
4.94778044942841 1
4.7472424578831 1
5.63607557132388 1
4.67967970649489 1
4.40574349729376 1
4.9919514439751 1
4.77230203573974 1
4.94166520552846 1
5.24623530792329 1
4.91246803678326 1
4.99458334580193 1
4.96159937531645 1
5.21506607804158 1
4.48498850900185 1
5.56752576540211 1
5.14037273654133 1
4.74002332032037 1
4.52775816376793 0
4.58171930589257 1
4.62828586388468 1
4.56729594915827 1
4.81871040668513 1
5.10174360230961 1
5.13035024678146 1
4.57659251760959 1
4.78780303478795 1
4.93289296612183 1
4.81780009878935 1
4.91399458335863 1
5.45539817923735 1
4.43089812578395 1
4.51107637696907 1
5.21563453613876 1
5.02512435686006 1
4.96096385181828 1
5.15137509424536 1
4.4619368966451 0
4.74164574534469 1
5.10534832865567 1
5.20680999135822 1
5.07052129422882 1
5.08065257344786 1
4.76837034494842 1
4.85797266882909 1
4.92776615535268 1
5.24934937710565 1
5.26071662759944 1
4.59800038035397 1
5.20884976297011 1
5.64804341507362 1
4.9288894194834 1
4.92823511639893 1
4.72226010725556 1
4.92695767975565 1
4.89515491882556 1
5.14353630296701 1
4.84135362913998 1
4.92411434440135 1
4.58558621774382 1
4.96219875634948 1
5.7203879466933 0
4.82042418726142 1
5.52229826262838 1
4.80126491414485 1
4.98398361904559 1
5.2706048371223 1
4.61630410882194 1
4.9141008304555 1
4.70681130614156 1
4.84050025824603 1
4.91064121378636 1
4.72292346736064 1
5.25860208086708 1
4.87858962079391 1
5.29405056533536 1
4.93120688411892 1
5.5986125990879 0
4.33191117814237 0
5.02858783413623 1
5.20033642720991 1
4.45524898611295 0
4.78555358899812 1
5.38415554433531 1
5.56405486438166 1
4.46882048228806 1
4.77991076089582 1
5.04650489481228 1
5.68277414728083 1
4.87874742490678 1
4.70901478012471 1
5.17189769467032 1
4.79369543652046 1
4.74754583602053 1
5.21097935455829 1
4.99167740601373 1
4.68727351574929 1
5.048238782026 1
5.45108960126978 0
4.61590120272 1
5.01163132465293 1
5.90814184857812 0
5.36511564252219 1
5.02672080773914 1
4.64447389380131 0
5.36194078025544 1
5.21438783561862 1
5.14093639437029 1
4.60304109680417 1
4.92629196415675 1
4.95530602681651 1
5.1007523590207 1
4.59770403253046 0
4.73273885358714 1
5.16265875726585 1
5.15290538091182 1
5.01927141522542 1
4.77399026352707 1
5.32859623755072 1
5.10714561206242 1
4.95685339063356 1
4.33960553850992 0
5.01850180736202 1
4.92452792486291 1
5.04706540696794 1
5.26208983025693 1
5.29751321922409 1
5.18460407669771 1
4.52982716124533 1
5.1389435742447 1
5.66046594975571 1
5.33273846603143 1
5.33251775325254 1
4.80477776308089 1
5.05910894396187 1
5.4197470189086 1
4.85003367506938 1
5.49076822398292 0
4.85255676789627 1
5.43398478480846 1
4.22684323902121 1
4.85007698666078 1
4.77442617997387 1
5.33152621125439 1
4.99280197478911 1
4.87415287599213 1
4.66260815019565 1
4.94398598596721 1
4.92934141728091 1
5.22740675066778 1
4.87853334223776 1
4.97348163764803 1
4.89061281371671 1
5.32162476759642 1
5.31222095019263 1
5.10356388179846 1
5.17661508346325 1
5.39701480100123 1
5.29201578809494 1
5.15136157708284 1
4.94774182732436 1
5.43409192136927 1
4.98176271077342 1
4.90016249891367 1
5.23795006365083 1
5.18520529430126 1
4.4691729572933 1
5.16807207859039 1
4.84415255739532 1
4.84987419299196 1
4.41648687884476 1
4.72500059174866 1
5.06559136041489 1
5.14887558079556 1
5.09012754431491 1
4.74679181933437 1
5.57808867469662 1
5.27706375817976 1
5.26970286050317 1
5.09090736813678 1
5.11901645424465 1
5.01653261995845 1
5.35101697461054 1
5.11826068186097 1
4.62375141042584 1
4.96268906275868 1
5.11110918447775 1
4.79688564836239 1
5.02950796067075 1
4.6062569713205 1
4.64358640823588 1
5.0194356670058 1
4.60703281544096 1
4.96647956458388 1
4.90355437195362 1
5.51788014365419 1
5.05884836964896 1
5.35502576348491 1
5.00689297163178 1
5.46245625542261 0
5.32099048739981 1
5.0955451555267 1
5.06534227159394 1
5.07596682573 1
5.32502824185101 1
5.10631729125564 1
5.25675074866972 1
4.6978999179317 1
5.22377341511454 1
4.93184016757125 1
5.00709216095826 1
5.21194415346062 1
4.80064015621459 1
5.20164290475774 1
4.92974605901149 1
5.35433593214065 1
5.11321023525325 1
4.9838569937792 1
5.08700940581448 1
5.08276549619432 1
4.83893895178579 1
5.65377733221014 1
4.9786178255903 1
5.25280180076326 1
5.45330422578982 0
5.46430515961033 1
4.9251029296643 1
4.77194308539582 1
5.52564096160393 1
4.6256248641009 1
4.92948012629404 1
5.11691696498616 1
5.14163464513978 1
4.58176491668835 0
5.28304420058842 1
4.83223529708688 1
4.4247332564618 1
5.18909805069196 1
4.98149756416482 1
4.99068345748568 1
5.24340930411942 1
5.05580817650626 1
4.96352248870606 1
5.0254774612128 1
5.61000761794494 1
5.21106593768097 1
4.6918420380687 1
5.21434484717344 1
4.34818336526767 0
5.19933599724429 1
5.57352738779069 0
5.24382386171437 1
5.04248345290258 1
5.71321566353817 0
4.94594350582994 1
5.08521630918953 1
4.90548304974603 1
5.11085572834115 1
4.64641239704116 1
5.28626919241887 1
4.9553912609433 1
5.22215254356369 1
4.47255262187973 0
4.88596051572183 1
4.93701376838666 1
4.75305911379608 1
4.76870266176003 1
4.56248720339402 1
4.77912859584766 1
4.62211075637684 1
4.71241582364394 1
5.25101269959983 1
5.16465168321567 1
4.80647937854446 1
5.07860954551771 1
4.32712786054371 0
5.21876563123204 1
4.8619468986732 1
4.83223938848032 1
5.77579480811172 0
4.39765640375738 0
4.90124232563096 1
4.76455498692831 1
5.31690749986936 1
5.18444850404465 1
4.59886399856079 1
5.48129835141648 1
5.18646847359482 1
4.78576975268672 1
4.8507469516482 1
5.3437985890892 1
4.78049785584908 1
5.7625302070694 0
5.34787245067573 1
4.96438639690363 1
4.83850800311037 1
4.54705546418566 1
5.0249088660143 1
4.79401992218349 1
4.67834892331757 1
4.73299434708338 1
4.82998254742231 1
5.12257079620687 1
5.75402677902976 1
4.82770333274683 1
5.19655719096399 1
5.33009216843297 1
5.23389996091709 1
5.41080559298066 0
4.92200036693849 1
5.41400213280151 1
5.15754341822182 1
5.12959792177784 1
5.56717363124063 0
4.49620638895273 0
5.21451028098386 1
5.02357252221768 1
4.90869851951465 1
5.42524520436008 1
5.16051520463282 1
4.93727470583142 1
4.7844599203883 1
4.79647194969886 1
4.78755031335252 1
5.04551220030549 1
5.36392339728025 1
4.86383706744844 1
5.06118376985964 1
5.39907992365229 1
4.61188790809258 1
4.67563948703246 1
5.10100277723385 1
5.13213030694094 1
4.69034163718601 1
4.74417582059073 1
5.1641117277005 1
4.74115084236285 1
4.31206531971349 1
5.11736807166986 1
4.63677905988532 1
4.59905133845511 1
4.91383404319139 1
4.45063066803584 0
4.77494936358864 1
5.63751783956338 1
5.49439604708296 0
4.72818750223796 1
5.24427968243708 1
4.88085868386405 1
5.25480013924612 1
4.41569148814136 1
4.99634352981861 1
4.77932989683956 1
5.48827625746719 0
5.16315543641011 1
4.84345511729132 1
5.16231867636614 1
5.22544995662811 1
4.9613957133555 1
5.18859168497888 1
4.76574752158268 1
4.84694745481001 1
4.779295218774 1
4.65590405301934 1
5.14705088924845 1
4.55833212348869 0
4.91658351486833 1
5.4526448228927 0
5.09490790781541 1
5.25295811318627 1
5.12254080647719 1
4.98905405789287 1
4.95707213595896 1
4.91371949302404 1
5.04410918800314 1
5.25513423561351 1
5.05602716237928 1
5.33879770864238 1
5.10302679263002 1
5.43741099245846 1
5.43859604244227 1
4.91837032418365 1
4.95127037726546 1
4.74536153656238 1
5.31890437057589 1
4.67882590368229 1
5.11800724836814 1
5.91897017994974 0
5.05795166064833 1
4.99469409961029 1
4.84123668253955 1
4.81761793927403 1
5.36634637997234 1
4.7655505558352 1
5.412544291878 0
5.42423499074903 1
4.97078537967956 1
4.67413688903845 1
4.61267067073645 1
4.82577978116399 1
5.06322943828074 1
4.84904382219819 1
4.98174061050716 1
4.50856570268131 1
4.52676212912789 1
5.0950981716829 1
4.831154911182 1
5.00254996465332 1
5.42389473923277 1
5.10251103520258 1
4.84032554844981 1
4.64802287474027 1
4.58973870788937 1
4.77587231768222 1
5.30541238087484 1
5.07895022665548 1
5.31688813113446 1
5.00760199813316 1
4.29785140603468 1
5.05209689808148 1
5.24057311354078 1
5.29814942486097 1
4.91358513067781 1
5.28858257921461 1
4.73968540002425 1
4.70618746416092 1
5.18525030866957 1
5.26947812492741 1
4.99082356166406 1
5.07391595231817 1
5.5389118198776 1
5.1678694927233 1
4.69346985573763 1
4.19269037134171 0
5.33897971847043 1
4.6306946653 1
5.16016686540248 1
5.07021850594776 1
5.2454137292009 1
5.10139301831677 1
4.87665773696771 1
4.46584049731393 0
5.10774435485558 1
5.22740124550685 1
5.51787378841371 1
4.44863470154027 1
5.01647484740967 1
5.15383940142244 1
5.39456496829686 1
5.03322580015202 1
4.70749106076948 1
5.506599013279 1
4.92401792628083 1
5.15447000818133 1
4.79250056548775 1
5.35977904303752 1
5.04504273347994 1
5.286578982628 1
5.09052988413162 1
5.24412410193907 1
4.40060978018875 0
5.38890908206404 0
4.99563044095173 1
4.83149063384186 1
5.16401973134046 1
4.56029833990906 0
4.89728950501564 1
4.85082221717579 1
5.40592599728976 1
5.02272715770933 1
5.04731849692623 1
5.00838844049458 1
5.03242642959728 1
4.89677255291136 1
5.91265647373653 0
5.69979379628973 1
4.58114365543583 1
5.11365568443154 1
5.55970445546519 0
4.56895764269013 1
5.09721710920255 1
5.56483453220157 0
5.05161761514377 1
4.69108713380014 1
5.4209453768388 1
5.24163219313717 1
5.67069115803031 1
4.93976327487747 1
5.36495808697481 1
5.14531075294997 1
5.45552362861691 1
5.30450241405684 1
4.86341698685044 1
5.6123208343819 0
5.19328694745646 1
5.29375739082114 1
5.27596524113116 1
5.1182601641124 1
5.07454321966054 1
5.59821768548119 0
4.80222079809328 1
5.01759056879548 1
5.06087089027792 1
5.16611798227698 1
4.61794912372098 1
5.03753180662185 1
4.87706555608776 1
5.36862094307141 1
5.49062296551351 1
5.26703400532468 1
5.01661572462191 1
5.1025934958458 1
5.01454645861012 1
4.73349299530126 1
4.60358930656899 1
5.31377075030106 1
4.67711085768079 1
4.54961142803139 0
4.44125974049503 0
4.62038565912554 1
4.99929436696482 1
4.59499483454493 1
5.44955362177247 1
5.21362793348211 1
4.80928306257436 1
4.63279467094744 1
5.24266015364888 1
4.93341273030106 1
5.19568239419975 1
4.88333433891767 1
5.10081173673062 1
4.71193937547787 1
4.8745991502172 1
5.27472125569069 1
5.14054674504954 1
5.07920462727142 1
4.9966108468161 1
4.55572146264803 1
4.77111877094946 1
5.07777869562349 1
4.70122085056356 1
5.02810282849068 1
5.15841949408028 1
4.9330323237238 1
5.46871954436985 1
5.39517604581832 1
4.93134164624141 1
4.68247297062521 1
5.14443666078182 1
5.01365511052809 1
5.38360612861274 1
4.91028760349817 1
4.65961133476972 1
4.98460853837711 1
5.3461080736629 1
4.36996244767266 0
4.78412887864977 1
4.64315452386291 1
5.35113218981567 1
5.12373852324146 1
4.38114826486857 1
5.07226242134965 1
5.04388571255856 1
4.86535377690019 1
5.43832675933341 1
4.29126730695744 0
5.01329115051419 1
5.00811499827233 1
4.56090846305762 1
4.72949809429481 1
4.84629740401408 1
4.23666220186961 0
5.36959866008187 1
5.12233041753309 1
5.08907662728038 1
4.93660399509413 1
5.51107246639067 1
5.06398072613513 1
4.84878103898974 1
5.1278253111999 1
4.71011083225912 1
5.23861879886391 1
4.71940860159195 1
4.82023644464234 1
5.12400826144833 1
5.59186997997668 1
5.26963857724103 1
4.83798165381415 1
5.2216917410238 1
5.05335250543217 1
5.22264504615408 1
5.45696811127646 1
4.71308607891173 1
4.71905327400093 1
4.88873233036328 1
4.83059229108274 1
4.88162814958176 1
4.90355277399251 1
5.21306184744798 1
5.31881370953621 1
4.44128297440605 0
4.61442162772637 1
5.61420928845375 0
4.80620849364419 1
5.23411875835956 1
5.14161402910447 1
4.93324750566158 1
4.89983026217631 1
4.19689227827076 0
5.08574187306747 1
5.13850152733053 1
4.87960952779182 1
4.79398728561141 1
5.09626134830773 1
4.8940123221427 1
5.30811163395649 1
5.06419739924768 1
4.81654464995901 1
4.18522801753729 0
5.04779422928945 1
5.11764826566593 1
4.82237066476536 1
4.51700900133789 1
4.97131699346262 1
4.58911333900985 1
4.74836780704146 1
4.84887202780535 1
5.33043376915621 1
4.86858255853469 1
4.68175256992068 1
4.55096113563426 1
4.82105517812083 1
4.66166096068062 1
4.63228294818575 1
4.8101217186741 1
4.75984539364599 1
5.53574649227143 1
5.18318276011705 1
5.10471019643629 1
4.99684592917302 1
4.82902024159119 1
4.96656856845872 1
4.61899582185312 0
4.82294032154278 1
4.95894958859352 1
5.72645876837495 0
4.80787996881933 1
5.6871032647992 1
4.80415504000239 1
5.12322918112814 1
4.43014327057084 1
5.34958002457828 1
5.2973584701 1
4.67747387850961 1
5.81063610132402 0
4.58684578388496 1
4.3306719221965 0
5.54760027286842 1
5.3042549277777 1
5.14840291200024 1
4.84015645338942 1
5.4190110313231 1
4.93331103754194 1
5.25791419543444 1
5.19897906285885 1
4.91745966297504 1
4.81976613940907 1
5.16455688409528 1
4.77877155308156 1
5.59628473326915 1
5.07237399842374 1
5.07003296740863 1
5.55716159572245 1
4.91062877988761 1
4.40736223342844 0
5.34575315044587 1
4.84378065476144 1
4.88192380251193 1
5.1831569759973 1
5.4884243846373 0
5.59180882625733 0
4.1845273468036 0
4.95846312700356 1
4.75411036025106 1
4.81165217683791 1
4.53191383439406 1
5.4565724175616 1
5.22551622463926 1
4.83127549597524 1
5.00558336687624 1
5.12382875738684 1
5.46073067028673 1
4.84244770594869 1
5.23193032161785 1
5.2025492763929 1
4.94806600437208 1
4.90663908933078 1
5.21061765858535 1
4.91612549923333 1
5.416252253329 1
5.08127856359338 1
4.77039783348841 1
4.98930814156811 1
5.00910429545416 1
5.23043416785158 1
5.22237523950835 1
5.56000364189198 1
5.46993832934217 0
4.45530197660865 0
4.64895598490361 1
4.94326930136683 1
5.61023554282145 0
4.42751687301444 1
5.06890336390265 1
4.90795168489025 1
5.15379809910165 1
5.674697418781 1
5.10600766658158 1
4.96379323244524 1
4.98418291735058 1
4.69068287326759 1
4.73868430338885 1
4.94304207023133 1
5.21137402947392 1
5.39960832453357 1
4.58907389098463 0
4.82094121662356 1
5.27060446032366 1
5.40542434185067 1
4.65699885325027 1
4.65669598326029 1
4.72872670552282 1
5.10168516419437 1
4.57888269648997 1
4.8436820295988 1
4.99030966166548 1
5.11710598123064 1
4.99689634403912 1
4.65680620596539 1
5.37050104878702 1
4.93116936959146 1
5.32115539277052 1
4.43595866543156 0
4.89048478486967 1
5.10485064035312 1
4.97398557059261 1
5.02918849959791 1
4.49522753532945 1
4.77914411186905 1
4.55793254592864 1
5.47925671583685 1
4.93157872164151 1
5.01527568270285 1
5.09274529810913 1
5.5788773769368 1
4.96615341897802 1
4.90656995558765 1
5.11787587459302 1
4.6322567218925 0
5.49548074578227 1
4.7282773461092 1
5.33654606189459 1
4.66474755559982 1
5.07917948954797 1
4.85383708480687 1
5.13615999930687 1
4.94461222130844 1
5.25928505614814 1
5.20721213196324 1
5.24983851037203 1
4.66410057827816 1
4.65173495853664 0
5.59007855300034 1
5.30563434654867 1
4.81263031321329 1
4.50637625535207 1
4.24971123819953 1
5.21584722621789 1
4.71377491855996 1
4.79377591386673 1
4.97580990605563 1
4.79053948167115 1
4.96616353722049 1
5.25296858801003 1
4.94512114924752 1
4.87179739045174 1
4.88015529690054 1
4.54244080188731 0
4.25931179427139 0
5.0719218082797 1
4.68005600573936 1
4.89417840232307 1
5.48437340767722 0
4.82132866362901 1
5.40059650134973 1
5.25797924663374 1
5.4462326170867 1
5.20438321054313 1
4.88031392715482 1
5.36753732942391 1
5.10369089748377 1
4.72458297180853 1
4.65873520065743 1
4.64118681872562 1
5.41900343155865 1
5.51162236666434 0
5.47632737908199 1
4.83464951294912 1
5.10291015707637 1
4.87071701426991 1
4.87143320125321 1
5.3804643012225 1
4.79443780334046 1
4.72746365101764 1
4.94252965881529 1
4.99199764709162 1
5.51378564697193 1
5.42817473274312 1
5.05044788433376 1
5.09993441319241 1
4.38578168835965 0
4.71290601960036 1
4.52671599826808 1
4.78619374496474 1
4.99649027803482 1
5.06361805200959 1
4.45272020685495 1
5.07646408842571 1
5.23985749234163 1
5.04873234689481 1
4.7159247242745 1
5.14310933386287 1
5.513697158911 1
4.54338983599343 1
4.7149301752613 1
5.2147333089764 1
4.77674106074436 1
4.99396100208991 1
5.17366033118035 1
4.99471924823204 1
5.06789701050874 1
5.39896516726181 1
5.13880394578836 1
4.73227781778317 1
5.15278894081572 1
4.94119951402915 1
4.99322020764102 1
5.53305295446068 1
5.25694190702398 1
4.83798048999631 1
4.85575506448003 1
5.34230582821967 1
4.47824012521448 1
4.80845063206093 1
5.65012691801517 0
4.73952890355961 1
5.27993829234509 1
5.73091362329832 0
5.35836323966188 1
5.09735540111363 1
4.63089068984777 1
4.97880628142167 1
4.88421923665165 1
5.22981061874574 1
4.52956439568531 1
5.28353533705294 1
5.35651263429802 1
5.37827345833275 1
5.07920955480496 1
5.19969368053207 1
5.20118671074718 1
5.42475580507269 1
4.84660641782119 1
4.82081663707138 1
4.89475088047608 1
5.24868904817201 1
5.174102498683 1
5.2903288535857 1
5.08726971997569 1
5.19773581056976 1
5.19151635723488 1
4.71435350409911 1
4.92388048118235 1
4.9285520466935 1
5.15064298043321 1
5.02944884677978 1
5.15669589970228 1
5.32254197148871 1
4.87751913684253 1
4.6466711708364 1
5.14208432826298 1
5.15555275504604 1
5.30029946877959 1
4.80876628687357 1
4.87534916198265 1
5.18143551362898 1
5.15332517780214 1
4.51504937031902 1
4.66905464999045 1
5.42840307404365 1
5.14672848216594 1
5.1496732678579 1
5.67839276918258 0
5.0284820828171 1
4.93703676348857 1
5.05462072756646 1
4.34871917113721 0
4.81160326830412 1
5.17440420890442 1
4.57214060602576 0
5.02648532326806 1
4.76974232762818 1
4.98855168286682 1
5.01435996918611 1
4.71721260410038 1
5.63984856577681 0
4.8312558617644 1
5.22693591306347 1
5.07731079419272 1
4.75334449970796 1
4.44267698660935 1
4.89189802034661 1
5.33813029660673 1
5.14060517544483 1
5.01334279428695 1
4.78434088563225 1
5.39192471343254 1
4.65257668695454 1
4.43081486540985 1
4.85445501206105 1
4.77976615204726 1
4.98706899080888 1
4.99269206232796 1
5.64458166344123 1
5.46595109223864 1
4.82001266431332 1
4.96614155136705 1
5.49027665368485 1
4.19075788084538 0
5.44885029040416 0
4.7781108934018 1
5.46256760401396 1
4.32939980556986 0
4.80117873106673 1
5.5615166920768 0
5.16761346951184 1
4.55653942492452 1
5.13935281473312 1
4.75270768326951 1
5.12425930475719 1
5.09203914904074 1
5.48150641367369 1
5.17909422347334 1
4.53568273881774 0
5.00049564246076 1
5.1178799336534 1
5.41879268393007 1
4.81702947999421 1
5.17654208733321 1
5.14825510300567 1
5.02613630246165 1
5.51607398047135 1
5.49244305371559 1
5.25456068297746 1
5.03193498746609 1
5.36411546000726 1
4.78074600675234 1
5.54744155102381 0
4.98755701892029 1
4.37115926097128 1
4.48419753192576 0
4.83263973066455 1
4.50686594818308 1
5.42412657444179 1
4.59067389231203 1
5.22854150817985 1
5.12292872801538 1
5.18524774613626 1
5.9383856431387 0
4.8796625083787 1
4.95531924561516 1
4.81537619288624 1
5.14642392539435 1
5.09149238254442 1
4.86272464355969 1
4.67032143835905 1
5.14681529237825 1
4.6825799477161 1
4.69552236033542 1
4.53148914605241 1
4.847212948774 1
5.203370636963 1
4.99395259299532 1
5.39499656815778 1
5.26596211605603 1
4.5625272989986 1
5.46641963073946 1
4.6955779512246 1
4.53405900797977 1
5.23868639943959 1
5.2085932912733 1
4.73668545509434 1
4.41441621440709 0
5.40418021406049 0
4.56951408391078 1
5.05041470331027 1
4.96033220867758 1
4.44057722867928 1
4.92011404612286 1
4.59171305326527 1
4.82536434563712 1
4.85181485582373 1
4.86794737797053 1
4.94592240980477 1
4.53311769203988 0
5.19394154795884 1
5.24914213258728 1
5.30070970617709 1
5.02969391319221 1
4.90067257526916 1
5.42127748960509 1
4.6076749758821 1
4.61045122879534 1
4.46652482970197 1
4.5053581550185 1
5.05395104179289 1
4.76056419347553 1
5.24227044024811 1
4.68153749491114 1
4.76030876648333 1
5.14930278254323 1
4.91080632125631 1
5.20581599891795 1
4.49916460691798 1
4.76977910578059 1
5.27033892576698 1
4.87990970314895 1
5.17019662143959 1
4.91512364138311 1
4.55967617996241 1
5.10354937686028 1
4.64600340783442 1
5.11799583633746 1
4.98600031263248 1
5.16493640911265 1
4.86742703570575 1
4.65208044466874 1
4.75711043150147 1
4.48539213920092 1
5.17677670088872 1
4.6220632074321 1
4.7659865688687 1
4.98205635922803 1
4.9576410088315 1
4.73058694250771 1
5.06271775328177 1
5.40272902705798 1
5.29526978645419 1
4.85705508927965 1
5.02360671144487 1
5.20679796307404 1
4.95264093269623 1
5.13871960464467 1
4.78726365324648 1
4.90395489833141 1
5.38416053117396 1
4.9109452099958 1
5.51626104656316 1
5.21677173063182 1
5.02251616074261 1
5.07780085448392 1
5.26139919873398 1
5.24570827375192 1
4.67450546146415 1
5.29137725346372 1
4.72265654415241 1
5.24502387947993 1
5.15695650448564 1
5.15492451790581 1
5.67989398493865 0
5.72835579427657 0
5.80764489328146 0
5.21879741734658 1
4.87113986328988 1
5.03015832333618 1
5.21228095873309 1
4.7632486306582 1
5.07872630478703 1
5.20816397352826 1
4.62717590646589 1
4.84217666720994 1
5.11548191897345 1
4.66000355700685 1
4.73118409341481 1
4.86490967459019 1
5.05540580189226 1
4.89850610171397 1
4.69474089385454 1
4.49546076531433 1
4.4765440236499 0
4.73860431600654 1
5.02337806466746 1
4.92017426099641 1
4.91847979212341 1
4.77963693891542 1
4.57729012512588 1
5.09424689794318 1
4.82351927720655 1
4.87418718631028 1
5.09728276352783 1
5.23875329921882 1
5.53118775866986 1
4.89974752371999 1
5.3831822581156 1
5.37917280842041 1
4.91583496075593 1
5.56403340899456 1
5.20365300377433 1
5.0749233071692 1
5.09601234624016 1
4.8406973412101 1
4.57721984997139 1
4.9658842115591 1
4.47627649159487 1
4.62537862558062 1
5.2629640441824 1
4.67691655979338 1
5.02055976619554 1
5.03085894494433 1
4.49670453493407 0
4.78437784086254 1
5.23864157190441 1
4.92636201199509 1
4.86589704826048 1
5.47371989953455 0
4.925558274457 1
4.71493625138005 1
5.15413279394624 1
5.23844983492052 1
4.9497439155468 1
4.93570770393165 1
4.89701212733704 1
5.66565828577525 0
5.07637640691243 1
5.47966801385428 1
4.93432007410434 1
4.9706736793835 1
4.99109558149387 1
4.38833939535626 1
4.81390866947133 1
5.1514731504457 1
5.01465013615714 1
5.30005496556629 1
5.54854351733122 1
4.45723018612252 0
5.081012379979 1
4.76095119378227 1
4.58455573984549 1
4.65225198069315 1
4.7172145329289 1
5.40917259567757 1
5.49678379705295 1
4.76032030862715 1
4.76101702246655 1
5.00020872882014 1
4.29198841790445 0
4.99498846559478 1
5.06128772036635 1
5.14134994464085 1
4.85789339579217 1
4.57010148534408 1
4.43451366125424 1
5.11423107499288 1
5.20536502540462 1
5.05181135642176 1
5.06688479280142 1
5.24768300898987 1
4.70305891407385 1
4.74241617440123 1
5.01655120296743 1
4.93871990354972 1
4.77889510792264 1
5.45940432323289 1
5.51010099686037 1
4.81869298943485 1
5.36491090377335 1
5.03252385238055 1
5.14553952923612 1
5.26907029966402 1
4.66409937817629 1
4.60748436354468 1
5.54562574209303 1
4.61735310923593 1
5.08795045803679 1
5.47243935446918 1
4.56970833265739 0
4.78343099930295 1
5.15635094985085 1
4.88527365526573 1
5.52728346861286 1
5.28363877393993 1
4.70820430776878 1
4.65979666567372 1
4.6468904241053 1
4.54819295567047 1
5.40898328600268 1
5.07661465548783 1
5.33959143252142 1
5.51761035715758 1
5.00608001109473 1
4.79392836797126 1
4.67516263601017 1
4.74225283742072 1
4.84986340399497 1
5.00948730689021 1
4.98204221742995 1
5.00447502987814 1
4.11209897537197 0
5.18664930541989 1
4.99036529126692 1
5.09149069425173 1
5.09110788766499 1
5.05557894036096 1
5.01435209929877 1
4.6540324737727 1
5.01341697973793 1
4.54877266648236 1
5.25605349047015 1
5.09012320910132 1
4.62098369541257 1
5.10734272728254 1
5.03442628247093 1
5.6086272730311 0
4.71178509012927 1
5.13175315023099 1
5.33587602942537 1
5.70211933228779 0
4.53454448890428 1
5.46967011070289 1
5.32893111477711 1
4.72195076975392 1
4.50851991753352 1
5.12706119127195 1
5.29181069639723 1
4.72408182090641 1
5.22005120708357 1
5.32491734159729 1
5.23796838535124 1
4.87252333804435 1
5.28839010995264 1
5.63185237792359 1
4.83541418120763 1
5.09273747141494 1
5.40753274123651 0
5.24851988144677 1
4.76251192301778 1
4.93770930190561 1
5.12459059872028 1
5.0902051910105 1
4.72749940052396 1
5.17395575942715 1
5.04639680839606 1
4.4672800460913 1
4.99086005583729 1
5.74108061746841 0
4.910651151961 1
4.7143423086783 1
4.91653187592003 1
5.13032687373422 1
4.94749733218144 1
4.68944636709713 1
4.98946533788594 1
4.59137314610607 1
4.7302034829739 1
5.00191694394601 1
5.0504757016017 1
4.43019143881792 0
5.40222002305093 1
4.67548028081775 1
5.07147749146402 1
4.93931783273161 1
5.09818254199934 1
4.70558375390885 1
4.54723400069519 0
4.66435751420854 1
4.25865069831679 0
5.14172451421172 1
4.68410856915276 1
5.48328200178606 1
5.25950285804395 1
4.79917029896947 1
5.0812108738539 1
4.86381200354836 1
5.2405736529017 1
5.03243519411509 1
4.78958515893312 1
4.82852866546386 1
5.34230006079948 1
5.30101993220694 1
5.35496339888777 1
4.93301843169407 1
4.72006256141024 1
5.58809641451393 1
5.62082019923857 0
5.13225170391996 1
4.39295881821699 1
5.35447124514718 1
5.23843322175513 1
5.3780674701398 1
5.2468832874347 1
4.52479720861903 0
5.12063592990744 1
4.84442019480658 1
4.9584392490048 1
4.91044940991213 1
4.88913371154143 1
5.25103796245359 1
4.87249218227816 1
5.25274818372647 1
5.11782931639304 1
5.23485221886399 1
4.7768523435928 1
5.23913428539908 1
4.77744819613483 1
5.22502126995035 1
4.18229043250671 0
4.67224177886005 1
4.57409417140996 0
5.53937304621106 0
5.02653015293074 1
5.02162726586553 1
5.48525428639611 1
4.63993217233477 1
4.68243476003924 1
4.97897426049777 1
4.9616475113864 1
5.09613482314955 1
5.42264045497328 1
5.18614071981275 1
4.95190512526642 1
5.4480324576736 1
5.13761215225583 1
4.96376769056769 1
5.27513335381505 1
4.6442826843142 1
5.27322995549648 1
5.23934815472764 1
4.62203561220115 1
5.10304596547256 1
4.75634214146383 1
4.92500154014904 1
4.77005047191933 1
5.43333133397121 0
4.99370057785128 1
5.06953181668937 1
4.81945173114108 1
4.8982619739711 1
5.15528543529816 1
4.7685204452707 1
4.88284132299733 1
5.17970508575371 1
4.89419285016006 1
4.89866424197092 1
5.51944075300268 1
4.85322913245897 1
5.13532205019801 1
5.59986087839538 0
5.01906077185473 1
4.62831429277026 1
4.85702672558583 1
5.4500449344851 1
5.02721548373127 1
4.84860658364299 1
5.17850144209411 1
5.26961138474318 1
4.76461696065279 1
4.68060404923978 1
4.42058893563252 1
5.32881636800519 1
5.50257054454083 0
4.67717728278021 1
5.01745016473406 1
5.01794612656013 1
4.58595065167232 1
4.554932292036 1
4.93120126004955 1
4.74757170843654 1
4.92207538258557 1
4.98719877210226 1
5.10955446872844 1
5.2203099296767 1
4.86416763136325 1
5.25190200953796 1
4.70140161701916 1
5.16554426727647 1
4.77467725137124 1
5.16387204340334 1
4.59034791795893 1
5.26858072601361 1
5.08912638360298 1
5.01964976445649 1
4.55509830048082 1
4.7515588108395 1
4.86985817271666 1
5.12747257963285 1
4.85311408928844 1
5.03486283748799 1
5.09828936433746 1
5.06054401313169 1
4.47748854843748 1
4.49501982272859 1
5.31901472914233 1
5.10090641599287 1
5.0543058932502 1
4.66509585301462 1
4.68403838220937 1
4.74825477985711 1
4.99228395674236 1
5.30229495924819 1
4.9621626733309 1
4.81155659822754 1
4.68466590549161 1
5.20197265468814 1
4.92725114912036 1
5.12513662347646 1
4.53870827956977 1
5.27273881149669 1
5.05404060029558 1
5.48598295774591 1
4.74267848489598 1
5.07287516844313 1
4.38987623556944 0
4.7072690602616 1
4.60511575077985 1
4.68643404653307 1
5.77261539860986 0
4.82132815495003 1
4.65076279994969 1
4.76799735769818 1
4.91614599301492 1
4.78931498219564 1
4.30621668098828 0
4.8151615229594 1
5.24926699214507 1
5.39423167687875 1
5.14773534427023 1
5.17080160317882 1
4.67821174223936 1
5.60600674551745 1
5.17959443523896 1
4.99119157563642 1
5.30023462579252 1
4.99533990733898 1
4.84727382950969 1
4.72532784609134 1
4.64646988698552 1
4.83446868141089 1
4.99153063938276 1
5.09416778703043 1
4.90261759491564 1
4.41606821737185 1
5.20647563990735 1
5.30779360128555 1
4.50100190602384 1
5.17404178532698 1
5.28508265113525 1
5.01819594126369 1
5.11123275764324 1
5.15441516806429 1
5.50196214067319 0
5.04254517542146 1
4.96694435502762 1
4.89449931195572 1
5.40315217292682 1
5.32594435287092 1
4.47347076317084 0
4.91460297146335 1
5.12123406859719 1
4.40658589288858 0
4.98020624332488 1
4.71535046909395 1
5.04711858848274 1
5.11779390678012 1
4.82688118185713 1
4.52676597092683 1
4.75216299940559 1
5.21485285529744 1
5.11553151699519 1
4.9025160675763 1
5.41961340967194 1
4.77916638511384 1
5.12873631757336 1
5.22295563800297 1
5.41887842799538 1
4.84617435801291 1
4.87938427552188 1
5.54185050353435 1
4.65665935747049 1
4.7959250517604 1
5.22873776260782 1
5.24753780452756 1
5.19570542192954 1
4.53683744795094 1
4.85010913097949 1
4.48762838395118 0
4.4426076730892 0
5.26347333514434 1
4.95525664906125 1
5.23604576536983 1
5.08192954893371 1
4.80448624056225 1
4.81194934119784 1
4.56973575763862 1
4.70697745533826 1
4.97966386407273 1
4.48149620761645 1
4.52446479742125 0
4.54792275037199 1
5.37578409553828 1
5.15711053394288 1
4.80229743407335 1
5.13091192937064 1
5.32700981700699 1
5.24335897056009 1
5.54455466870252 0
5.11727523886443 1
5.0562807125712 1
4.87256473047272 1
5.26689989429455 1
5.34995010071688 1
4.71238692493408 1
5.35240519217721 1
5.02006853656412 1
4.65982141793444 1
5.43776532686562 1
4.66079294956249 1
4.71589648257589 1
4.63251993522307 1
5.37876361032982 1
4.84632535018752 1
4.85820738223539 1
5.20133398689546 1
5.16384617597276 1
4.97149536527884 1
5.22404761207604 1
5.07618717720183 1
4.28695881822097 0
4.47203756692999 0
4.42312342525708 1
4.79794169873692 1
4.98651932244564 1
4.63797335326628 1
5.33502557711432 1
4.81500383306974 1
4.88146778549933 1
5.37037503779198 1
4.93601727357583 1
4.83731470940499 1
5.03454751739381 1
5.39281917658568 1
4.93328509136197 1
5.21844101145333 1
5.35198385076123 1
4.92918511904046 1
6.028334158832 0
5.26899289020707 1
4.64263155076486 1
5.16788298788619 1
4.95562978416599 1
5.89422562142869 0
4.75165001978904 1
5.20048144658782 1
4.94769793704381 1
4.49186352487722 1
5.05493169221085 1
4.84884289866894 1
4.86424245117464 1
4.9158872669804 1
5.10781743369394 1
5.37981198174085 1
5.74884561708724 0
4.40708300077415 0
5.08046904123489 1
5.39630274144158 1
5.1225200243624 1
5.34331768767132 1
5.28731115474041 1
4.91654743713232 1
5.40798512138275 1
4.96609267485902 1
5.07627026872501 1
4.87899397531723 1
4.58917817448981 1
5.14079666774451 1
4.92414619960562 1
4.85600063950021 1
5.49464993071696 1
4.8138691081459 1
4.32618260239056 0
4.58773807074273 1
5.22106656664709 1
4.57160367577524 0
5.20429076144556 1
5.02769061734996 1
5.28577324474379 1
4.59254941772566 1
4.6945339686334 1
5.21138450222777 1
4.93308527467912 1
5.12349812420295 1
5.0897382019649 1
5.09674117357477 1
5.12832973003295 1
5.09665283745918 1
4.56181217167232 0
4.87355173757041 1
4.62606468019259 1
4.77060331793782 1
4.97524793997361 1
4.64962788903141 1
4.6422172675484 1
4.86486954564889 1
4.72664337755653 1
5.07877498534245 1
4.29461660212905 0
5.06129808034348 1
4.43435187876367 0
5.37059236360524 0
5.31875037462422 1
4.75070601591441 1
4.87053054699191 1
4.94361475070369 1
5.08878540051968 1
5.02933311960737 1
4.94158102724746 1
4.60725574583173 1
4.53572224162222 0
4.77456226426631 1
5.12614601844964 1
4.97613102174767 1
5.31843842282261 1
4.80570776658584 1
5.58713336936985 1
5.03345813637129 1
4.87022216390674 1
4.79245386508197 1
5.25877312873744 1
5.08731679237484 1
5.21086919532928 1
4.38737390589469 1
4.966752972031 1
5.34953476560492 1
5.16884530817636 1
4.49240201071623 1
4.81017809633283 1
4.83362176100412 1
5.30854784355058 1
4.75764121238717 1
4.76498464754123 1
4.52090614715769 0
4.90480299800181 1
4.95540181034141 1
5.0343209309789 1
4.81944979856008 1
4.86566135152917 1
5.54339112541192 1
5.15295424184525 1
5.83883351853628 0
5.51033339345391 0
5.4009868538376 1
4.5344887771041 0
4.71165300220009 1
5.2222529235096 1
4.90662549944832 1
5.15766063946742 1
4.89217734708698 1
4.54639092470493 1
5.11966666437399 1
4.84856393584917 1
4.93767070261717 1
5.3031413516265 1
4.69798845396794 1
4.90440252288753 1
5.05277388890399 1
5.17645171707692 1
4.94720097784824 1
5.18777729159997 1
4.99635577265178 1
4.94185773567948 1
4.43784862478406 0
4.45917305072842 0
4.96975867209871 1
5.41097078145633 1
4.59861808003368 1
5.09178931702116 1
4.89736053159531 1
5.2818748909537 1
4.70984231423549 1
5.20770566169197 1
4.73999835607309 1
4.88847230827436 1
5.02641655266064 1
4.42964130658761 1
4.74573988514274 1
5.047026693202 1
5.00982940749115 1
4.70515515524597 1
5.13410182216093 1
5.07698377599707 1
5.30803762595035 1
5.14484664394275 1
4.40990214410936 1
5.17563027514361 1
5.09994777685836 1
5.49935081753895 1
4.79046910980978 1
5.06602751851009 1
4.8242347060294 1
5.25372408756964 1
4.60748137473777 1
4.7701334550401 1
5.55684415402547 1
5.42728022473476 1
5.01496675316735 1
5.31489308366444 1
5.24055237287845 1
4.70014689388917 1
4.858026629683 1
4.66562119370469 1
5.2717684036093 1
4.98632009844008 1
5.07894790728152 1
5.50472910069567 1
4.86530220483253 1
4.84783264959809 1
4.72046672135591 1
4.93709652010169 1
4.41675446343118 1
5.37292490640032 1
5.52104883778875 0
5.11276287944905 1
5.09078211117198 1
5.03283302660904 1
4.87449188122948 1
5.01934809003442 1
4.84210067003453 1
4.77425774119682 1
4.85105502051384 1
5.06599834910071 1
5.16867355068819 1
4.75335115268014 1
4.91067664585599 1
5.57771883663341 0
4.94504502760834 1
5.07971624489504 1
5.13796378606424 1
4.51955491508623 1
5.67117173793982 0
5.00671093909763 1
5.26389032035534 1
5.35148513355429 1
5.11391426381573 1
4.60151356125889 1
4.85480357794049 1
4.96763802604082 1
5.18580677577704 1
5.24577389191807 1
5.04318891267221 1
5.1088384115806 1
4.55346210141488 1
5.35446148427529 1
4.77054962918808 1
5.12176359025324 1
5.07237053662821 1
4.84316383683548 1
4.90116183205077 1
4.98194090403516 1
5.08345450587811 1
5.07104285366949 1
5.05722225175479 1
5.38622360886833 1
4.57635786245942 1
4.95653089270674 1
4.98482172302406 1
5.02553269714191 1
5.27091053472874 1
5.08778912865635 1
5.22821093227621 1
4.96900242478316 1
4.86908147828641 1
4.73793568586704 1
5.1659673402828 1
4.76059833706208 1
4.84538642899127 1
4.46946578032091 1
4.34799682144297 0
4.13628122450963 0
4.77925805679429 1
4.97766005418275 1
4.87300653394584 1
5.41895856364583 1
5.02559265883467 1
5.14947678376058 1
4.7417796098244 1
5.04314880262484 1
5.2943128489338 1
5.1405780778304 1
5.46862370255977 1
4.7618267609205 1
5.12435450496849 1
4.71360165733458 1
5.05382103411509 1
5.06129427576751 1
4.69144642403263 1
5.37654366811138 1
4.45913845218027 1
4.52143422572891 1
4.85472144163113 1
4.88274622779757 1
5.22802721736394 1
5.11256563661572 1
4.75615988806079 1
5.34857500510709 1
5.18273970067823 1
5.42321331031778 0
5.41403974148382 0
5.46979794068223 1
4.88916104067464 1
4.87407012490619 1
4.83244864055433 1
4.55429654837894 1
5.18943156093295 1
5.67741588603525 0
5.28723078352363 1
4.99617291670803 1
5.0671812432772 1
5.07953348456033 1
5.15197571082874 1
5.31377770808715 1
4.9156501630342 1
5.4302747464049 1
5.02269183449338 1
4.78546312344653 1
5.08708940370363 1
4.48116838382184 1
5.21600427577167 1
5.34105189853851 1
4.88413165367954 1
4.49042226439762 1
4.85184227009231 1
4.6761784484955 1
4.65184387022466 1
5.17898322651305 1
4.45751206438759 1
5.09773006360747 1
4.57474410049618 1
4.71038012005932 1
5.16847213431037 1
4.79163151086477 1
5.08498234307624 1
5.60215117820362 0
5.78232651259054 0
4.99681587855458 1
4.84450430231927 1
4.67546329428816 1
4.93737959410252 1
5.22147552774111 1
5.39336236964525 1
4.66540720089398 1
5.73663169903999 0
5.34446839217157 1
5.00076190439126 1
4.64927187575895 1
5.2816305237779 1
5.12904306160132 1
4.92654942883714 1
4.83270042639509 1
5.40122330848985 1
4.67494412346394 1
5.43864038642751 1
4.73239957783408 1
5.00322163703489 1
5.35900985697683 1
5.31108116933629 1
4.90561711278022 1
5.6106190983231 0
4.87199728917776 1
4.70218520348614 1
5.2910757731935 1
4.37269058042296 0
4.97499999535551 1
4.98321673027818 1
5.49524266299667 1
5.18660228414673 1
5.20572361716084 1
5.64518468706214 0
5.41219269707991 0
4.78158395658305 1
4.89774776768744 1
5.07151109686261 1
5.15710598289274 1
4.87862675803417 1
5.31937330788482 1
4.7440888109889 1
4.88284325989359 1
5.20089479427677 1
4.85466045750578 1
4.8670088587453 1
4.87117847049074 1
5.44428391456453 1
4.06284992934158 0
4.66275033584305 1
4.79403522719667 1
4.62687984346778 1
4.62524464024798 1
5.13040233945145 1
5.24917028392323 1
5.27324967823455 1
4.76081415435226 1
4.99321800313053 1
4.86642291516892 1
5.06288925505177 1
5.47817332873424 0
4.88081889205819 1
4.98659172394241 1
5.01590972336301 1
4.46800262961651 1
5.10014540088311 1
5.06673418399167 1
4.5485874404588 1
4.90695884365914 1
4.34974868693605 1
4.9969352709744 1
4.4615273159627 0
4.99531579312775 1
5.19424127941431 1
4.57667092334637 1
5.19076233322339 1
4.73525247694405 1
5.05021624627553 1
5.32127742706017 1
4.41432055823737 0
5.0358630985673 1
5.05768174190686 1
4.74522679495224 1
5.19252007482667 1
4.91759276320481 1
4.72494469407008 1
4.696780328025 1
5.25740662007659 1
4.83254746777809 1
5.08046131555917 1
5.29276595370103 1
4.96266411311048 1
5.13731655813003 1
5.01420474349415 1
4.79877037573735 1
4.89306609598988 1
4.57806008973312 1
4.99928356367121 1
4.54074537034888 1
4.61524499419233 1
4.95392161508333 1
4.72456687386735 1
4.50694829712381 1
4.97826217042275 1
5.10392000038993 1
5.19369804278281 1
5.63176655591481 0
5.34960463567793 1
4.88749080380243 1
5.3588222212703 1
5.04962103271278 1
4.99725509897823 1
5.27285849072825 1
4.52401572260256 1
5.01703587352385 1
5.43340309413972 1
4.78881572773036 1
5.3192335513304 1
5.28368051739853 1
5.05209172930832 1
4.63948424708674 1
4.98973687430677 1
5.38355551040389 1
5.18086807027243 1
4.84352887342991 1
5.85456267963449 0
5.42241919543813 1
5.23624956274973 1
4.78272492912476 1
5.24012203369216 1
5.35039660409196 1
5.00424743950988 1
5.3106593200501 1
4.85167873723747 1
5.39794671137207 0
5.21609869475774 1
5.13425642195266 1
4.7967991082219 1
5.06322701452158 1
5.33373358576771 1
5.07524556246034 1
4.92050037964733 1
4.68658767464755 1
5.2111859682183 1
5.28379673041048 1
5.00400430563262 1
5.62925674616381 0
4.79742287630233 1
5.06235860868818 1
4.71529639148749 1
5.65290203576421 0
5.17718188418507 1
5.22198502975541 1
4.93108178173989 1
4.51744108479759 1
4.88266617535592 1
4.93088607129691 1
4.63022112212453 0
5.3089312250944 1
5.00184639819643 1
4.47357970719909 0
5.02186287370262 1
5.16670181468411 1
4.75815564207523 1
4.81149889524542 1
4.49977898205326 0
5.91612130498702 0
4.57617943260748 1
4.94812218388 1
4.80474937366347 1
5.16777516629988 1
4.51379324620531 0
5.02089151725403 1
5.31282052837719 1
4.61297111467942 1
5.07826069845907 1
5.16225992899534 1
4.55821105827758 1
5.23866647669834 1
4.76507581613528 1
4.79290700895501 1
4.72039587843401 1
4.72790682576108 1
5.59310527476004 0
4.84394872273539 1
5.25788494055603 1
4.68074714178312 1
5.19163817008756 1
4.91350034953016 1
5.26279270753283 1
4.34331092110527 1
4.98209222670392 1
3.92114260499069 0
4.76451821922122 1
4.86473639354659 1
4.62734565917016 1
4.74765600698394 1
4.99369007122377 1
4.91902126315672 1
4.73431434168019 1
5.32543669833085 1
5.00850540060808 1
5.04362964499821 1
5.61524276568824 0
5.23720130498764 1
5.01527297414682 1
4.74214942569553 1
5.51210616083983 1
5.1625515819264 1
5.30611398081486 1
5.3337773311999 1
5.32902278457738 1
4.74059499897573 1
5.23924399103334 1
4.93268619990815 1
4.89057798188175 1
5.11139263836512 1
5.15936280511994 1
4.63458204158831 1
5.09977674630716 1
5.49529488824734 0
5.47696279949997 1
5.58166227207227 1
4.66777557387191 1
5.38287797665664 1
5.20662573298462 1
5.37713277773486 1
4.87260962636504 1
5.21343831691006 1
5.01020543903436 1
5.01017810376639 1
5.21353734572763 1
5.45567721109083 1
5.34780010233896 1
5.4545700217194 0
5.27781329884084 1
5.30877140926004 1
4.53445075702478 1
4.91602636113994 1
5.42772038563663 1
4.99060038537572 1
4.64262939723201 1
5.29210061622103 1
5.16661995095471 1
5.24386328764779 1
4.96615727358183 1
5.30030772740227 1
5.581283130887 0
5.08881634381551 1
4.68129080527342 1
4.88600996855228 1
4.77228794484075 1
5.24423690391434 1
5.37296265198513 0
5.36325087773312 1
4.60269196382324 1
4.56906300564065 1
5.70210716239374 0
5.39561348274687 1
4.46456584108554 1
4.72762665507493 1
4.95100737223297 1
5.04662557828089 1
4.88184046224632 1
4.76759610062846 1
4.84232048418056 1
5.44024126317633 1
5.03010501744135 1
4.92744384902222 1
5.23627722922452 1
5.82053340382877 0
5.16840050548514 1
5.3428976645468 1
4.49424660030254 0
4.5624687193541 0
5.10849914304092 1
5.24862075480496 1
4.92145809252859 1
4.8232097624733 1
4.97110658258957 1
4.3940702914058 1
5.11761117199266 1
4.22254352875765 1
5.33859732768042 1
5.16593443751113 1
5.16721607199875 1
5.05210958132797 1
4.88165694515845 1
4.69896437875031 1
5.31832257992991 1
4.83725688150612 1
5.00016275832558 1
4.93495646981718 1
5.13207241445807 1
5.02024591715061 1
4.89101135753612 1
4.72199621949359 1
4.69167131229598 1
5.03097524818138 1
5.0414296658146 1
4.96716150254177 1
5.12129655933581 1
5.07984961390886 1
5.50337733124365 0
5.56268534347139 1
4.62885157216571 1
4.87551007938657 1
5.43243973255253 1
5.12229213012533 1
5.17150397056941 1
5.2961689256991 1
5.26422073453291 1
4.97208659046683 1
5.31269888676208 1
5.14298189626845 1
5.24062170097091 1
4.97012770263615 1
5.14247831653753 1
5.09936431341211 1
5.42262541817999 1
5.12072848001574 1
5.25058675002631 1
4.94254771833021 1
5.19406206828164 1
4.96706826888587 1
5.05450167905172 1
4.31300172392658 0
5.09074801320004 1
4.7617707452096 1
4.70263553365883 1
4.91785535817632 1
5.2225813168176 1
5.5481037513434 0
5.02296343277598 1
5.26670580348107 1
5.61344757127714 1
5.20986667594916 1
4.93682823048252 1
4.55353079943492 1
4.6186316269846 1
4.53004398046331 0
4.64633692716638 1
4.88365294379467 1
4.67444826847644 1
4.76497644033264 1
5.45548518542647 1
4.70089829613755 1
5.03200857145729 1
5.45179229362895 1
4.93910576133888 1
4.73318103274717 1
5.09873976561583 1
4.83007349688652 1
5.04294393402746 1
4.81286866831333 1
5.15389880532443 1
4.93811293687509 1
5.32488242391409 1
5.29385482640334 1
5.23545438078852 1
4.94722173956936 1
5.01947409756739 1
4.58987385057226 1
4.85735657047798 1
5.14998509358762 1
4.83042413018076 1
3.88548844288076 0
4.58178486973062 1
4.74138493875627 1
5.01393792041232 1
4.63065592727933 1
4.37459651046226 0
5.00882606219847 1
5.27119837133091 1
5.01265813927588 1
5.11256608067003 1
5.00615092270247 1
4.55921362340799 0
4.7757174375719 1
4.75116783616637 1
5.20289801891054 1
4.92139731903109 1
4.80798942469933 1
5.0089080744446 1
4.92351851011918 1
5.03937719843234 1
4.99463553827222 1
5.67792266097951 1
4.59569385088268 1
4.76063944421599 1
5.13164089206719 1
4.74877924758976 1
5.38435991978356 1
4.54595248063282 0
4.93921605747246 1
4.81191485565869 1
4.90980264107938 1
4.70249587308218 1
5.40959789746176 1
4.85587583901461 1
5.15541757502914 1
4.86996632296695 1
4.40293789086764 0
5.10511083847397 1
4.59707501826805 1
4.81619711786647 1
5.31779584645536 1
5.17807161642391 1
4.97263653594028 1
4.97363064737729 1
5.27651402012575 1
5.00103981080537 1
5.05594386725687 1
4.53716990454225 1
4.98716276650891 1
5.0319842324469 1
5.73553765292204 1
5.33664036808764 1
5.21516381852605 1
4.28099495502216 0
4.98747385767179 1
4.96170576226805 1
4.63659146563977 1
5.23827052123372 1
4.96132084581114 1
4.75772674887795 1
5.31314440947107 1
5.08066038363256 1
5.45166256088913 1
4.43023864587451 0
5.3696870146636 1
5.02452181516151 1
4.68433279021825 1
4.89352780125025 1
5.25762690110161 1
5.03488343892999 1
5.11567341522492 1
4.98225683602693 1
4.72068232199392 1
4.87920621644767 1
5.14753954571556 1
5.19681845379667 1
5.22813723831264 1
5.39753975771524 1
5.10430936798039 1
4.78753500495143 1
4.777297264195 1
5.13005956147968 1
4.62049321591287 1
4.68949530346172 1
5.24121819785708 1
4.42130174026773 1
5.14473734524299 1
4.56017818078259 1
4.59659679363466 1
5.16331140587284 1
4.35829819719646 0
5.41773543608435 1
4.47888590703651 0
4.73229951981969 1
5.04119133812078 1
4.87187184447395 1
5.13871617632404 1
5.0559386496701 1
5.31392584612403 1
4.73015634208193 1
4.79347086148016 1
4.99573694124471 1
4.65885062241184 1
4.89720886295751 1
5.0109498248123 1
4.94530475446195 1
4.78132018304735 1
5.14067520029366 1
5.00704255444247 1
5.0590751980678 1
5.17073836908841 1
5.3923644593847 1
5.70336458767971 1
5.00551326572449 1
5.22902380006099 1
4.5783262602487 1
5.87191253602167 1
5.10032097449465 1
4.95263244426192 1
4.72276852375581 1
4.74285069942434 1
4.70537696093294 1
5.53928183199426 0
5.64470479947654 0
5.42132257598206 0
4.71882132727414 1
5.04414326793035 1
4.80722941135148 1
5.32136675389027 1
5.11911578720725 1
5.36634824698704 1
5.16554738350926 1
5.10009259661824 1
4.20669893337662 0
5.67596362439241 0
5.27077542060787 1
4.7522167236895 1
5.07907568075026 1
5.41780109311792 0
4.92168984432004 1
4.7391631266415 1
5.71960724438178 0
5.25062046402198 1
5.1630421916954 1
5.49826453278055 1
4.88439431929199 1
5.0111064030151 1
5.25276398352201 1
4.94412641844153 1
4.34712662469356 0
5.91089266555707 0
4.55490491676268 1
4.69240439330435 1
4.97093170845823 1
5.50018702362039 1
5.313348017233 1
4.85876624462351 1
4.87975630140089 1
4.55696935565269 1
5.2118617748267 1
4.38790035672145 1
5.45695162119813 1
5.06691847739684 1
4.59165524222797 1
5.13536569676727 1
5.15507979239907 1
4.61040140785113 1
5.01388082006782 1
5.61550568039183 0
5.17006779709521 1
5.01777946249261 1
4.84472337296326 1
5.65578107769668 1
4.85869946340055 1
4.94737278993481 1
5.02327651688051 1
5.14137750637239 1
4.9874845534194 1
4.90355138901132 1
5.41869007010756 1
4.94582353800384 1
4.67488836075892 1
4.99235155885029 1
4.70329966966929 1
4.79526573955862 1
4.7382725590883 1
4.78194321024817 1
5.15635719916169 1
4.26075125060383 0
4.94849949652092 1
4.91103810292074 1
5.34121434123981 1
5.09264238762364 1
5.03950948468424 1
4.9820720063922 1
5.28347129526778 1
5.06239139345796 1
5.14341183315674 1
5.13301534524129 1
4.82244879585034 1
5.51061819605973 0
5.28956843195028 1
5.24041845009773 1
5.01516673398632 1
4.89162789959328 1
4.58156301874379 1
5.28367000775639 1
4.95905634241315 1
4.664210931352 1
4.53458973477539 0
5.20006370547945 1
5.35661772270293 1
5.02037975753571 1
5.07279010660693 1
5.05379336664841 1
4.98435498986257 1
4.36164060309288 1
5.27738990065387 1
4.95025792172501 1
4.90021302311359 1
5.63468245577423 0
5.21309098316171 1
5.05166623414737 1
4.70442539419315 1
5.28731973637973 1
4.68716664562371 1
5.24082621014838 1
5.30465967828982 1
4.55286680263032 1
4.46009012606911 1
4.54370920366439 1
5.40782719300253 1
4.52199797961357 1
4.7738250770709 1
4.99088925765061 1
5.45014265390392 1
5.20754634772045 1
4.65714453046411 1
5.14251384530383 1
5.16152394686048 1
4.51759723076134 0
5.29240551129684 1
5.39342917603012 1
5.63315587559405 0
4.76083626921502 1
4.85100401149766 1
4.81838049293921 1
5.38719222258201 1
5.10553431017708 1
4.69310013126575 1
5.38363708843845 1
4.4810891929584 1
5.09037631842748 1
5.19553314213802 1
4.58796971827311 1
5.31986595251109 1
5.40246393036997 1
4.94625569748775 1
4.98330501363087 1
4.79698404446247 1
5.05904849623392 1
5.30775452677644 1
5.07261247808848 1
5.58908639547838 1
4.95271589833742 1
4.49723829101839 1
4.98223633152806 1
4.8534700768793 1
5.2860869544378 1
4.34351787546348 0
5.39028328522005 1
5.34737514256477 1
4.44645952691784 0
5.2384285735554 1
5.23439690503919 1
4.67370976034136 1
5.2122622611978 1
4.84140065908567 1
4.86633159859258 1
4.31903985171177 1
5.18519131978529 1
5.08954137839825 1
4.91010753301729 1
5.28264795356454 1
5.391943911117 1
5.10898434637729 1
4.77084760375011 1
5.00168723778278 1
4.8827126623405 1
5.27801521613566 1
4.4805962902413 1
5.21105984382915 1
4.71094674114859 1
4.47859842571192 1
5.51356250839848 1
5.36489823923614 1
4.58501426753841 1
4.4841505508217 0
4.59557671742856 1
5.18068949743997 1
5.13618464763587 1
5.69423748800923 1
4.9602357249827 1
4.92398598168032 1
4.85636900689931 1
5.09225322371904 1
4.51714182552201 1
5.6265608884362 0
4.8949758182322 1
5.32926780895518 1
5.30120855840558 1
4.65762573166714 1
5.2080184198927 1
4.64901052340457 1
5.17241198140718 1
5.028369558809 1
5.04506966765555 1
5.26387531694525 1
5.04381055283179 1
5.33675602980687 1
5.28672352413188 1
4.95726777512952 1
4.68673487001353 1
4.6978234709617 1
4.92790027674458 1
5.70125749791823 0
4.69800745620985 1
5.5796608855238 1
4.8572248293007 1
4.64671314665472 1
5.11049169070111 1
4.80592805756753 1
4.76863732339559 1
4.6742629413666 1
4.78594867446036 1
5.15097210105403 1
5.74044735511032 1
4.69240479308027 1
5.21769070207645 1
4.92279053619915 1
5.10909462415736 1
4.51618717634538 0
5.04472641347421 1
5.14852538510848 1
5.6086955683392 1
4.50250314055928 1
5.40361473815138 1
5.42561560069407 1
4.67243504677966 1
4.93652414206306 1
4.99496667204624 1
4.79338207613037 1
4.89063180393826 1
5.15248977927309 1
4.65612686427625 1
5.06005524047601 1
4.59259726319645 0
5.04569295044724 1
6.0491156723781 0
5.18075445758432 1
5.80392522182458 1
5.40472292983275 1
5.08043018909268 1
4.69937598764944 1
4.78149265468318 1
4.58097540191017 1
5.2746099540169 1
4.78718009243103 1
5.14705725359178 1
4.92913634999198 1
4.75551976746821 1
4.85620972741015 1
5.31291639079288 1
5.54414193122383 1
5.72973527165854 0
5.14086605887701 1
5.14604310743204 1
5.45638287955444 0
4.76381314285973 1
4.75834060757985 1
5.51675296361701 1
4.76478034185224 1
5.42488512325081 1
4.99027201597495 1
5.29375849700761 1
5.04714872823504 1
4.61682792889942 1
4.77336461927953 1
5.35420436908189 1
4.8682547594518 1
4.83358541984913 1
5.11161196983189 1
5.11652964081598 1
4.57602187753721 1
5.36950562228989 1
5.29745720932685 1
5.60742128159912 1
4.73519034299962 1
5.05791435025524 1
4.98025138855867 1
5.02727103310141 1
4.55147525673534 1
4.99714271881445 1
4.67861038127551 1
5.11351671358323 1
4.41948909656545 0
4.79238061567809 1
5.32167314747548 1
5.27231776051183 1
5.12083516145969 1
5.37396384599407 1
4.78177513431117 1
4.47914853237925 1
5.38310503643164 1
4.79321929995494 1
4.98102351544534 1
4.35307783779505 0
5.0542569849459 1
4.48471928853873 0
4.80476079895242 1
5.51194969139652 1
5.40769178963191 0
5.06984630334003 1
4.26345611822316 0
5.07164725606711 1
5.34977854432238 1
4.80685401042163 1
4.92814767855283 1
4.64715994800424 1
4.46903319905839 1
5.16513133274989 1
4.86142837540166 1
4.6175643566311 1
4.96945271638778 1
4.69939479763472 1
5.33649695169724 1
4.72350341223168 1
5.26871395706825 1
5.21148345956094 1
4.43802949025724 1
4.82045707557557 1
4.87244554673845 1
4.80167370630031 1
4.81936671756849 1
4.52799489381254 1
5.11056739468423 1
5.22922189337819 1
4.93817611376713 1
5.15296354255068 1
4.9733216307691 1
4.89453874504693 1
5.21332705848715 1
5.02789840366836 1
4.65241982068297 1
5.22008622155138 1
5.04469907501282 1
4.40657566946487 0
4.98895452718146 1
4.95970359327442 1
5.53270843035062 1
4.90849319294697 1
5.14082821835854 1
4.90184889830977 1
5.52547250524617 1
4.86597949713278 1
5.13200414360082 1
4.82378278264384 1
5.2931074079076 1
4.94519035890005 1
5.17706410975385 1
5.01093520553846 1
4.78475945737197 1
5.0413970694813 1
4.84297246282257 1
4.59881398052848 1
4.68191796124461 1
4.44858089634135 1
4.98805900926038 1
5.16507627372789 1
4.77071719842401 1
5.14722439865847 1
5.0692711129998 1
5.33475023737937 1
5.40155570742357 1
5.19045175434571 1
5.05921596366053 1
5.3020271452903 1
4.67680365564686 1
5.19986388387877 1
4.95397560438022 1
4.91152845304316 1
5.19715226178826 1
5.033980764657 1
5.82221233199775 1
4.72737352388201 1
5.45262131042378 1
4.90171976208434 1
4.96740734013187 1
5.53154603402803 1
4.84356554906062 1
4.26403528055375 0
4.40232687493427 0
4.39612724650247 1
5.20560112100598 1
4.47276283543895 1
5.08977692498458 1
4.67085505945341 1
4.75644602011326 1
5.07203273556765 1
4.6572479102444 1
4.96799227695461 1
4.64306780748075 1
5.10589707538452 1
5.49582135390141 1
5.42213002690021 0
4.67059789015454 1
5.25972314535842 1
4.94539352229059 1
5.25942943948793 1
4.79211117925732 1
5.18173239626675 1
5.20819908522118 1
5.14041341925314 1
5.17444463878678 1
4.78867872353343 1
4.86996927186189 1
4.92423274759755 1
4.74886718215104 1
4.97279194495369 1
5.17051145029867 1
4.79609002408204 1
5.1892818111752 1
5.43901202719467 0
5.1471204355741 1
5.01030182467226 1
4.73475218061562 1
5.24403136425163 1
5.49960069421916 1
5.73607257583587 0
5.06843134231094 1
5.2476285757934 1
5.33314336068744 1
5.04469969726851 1
5.05385226466645 1
5.60184807559145 0
4.94798776805597 1
5.4379759147282 1
4.89395460089884 1
5.12288184519216 1
5.28996112488812 1
4.31277743206048 0
4.35673094083169 1
4.41241040091897 0
4.82789304903213 1
5.29916935022945 1
5.20740844129834 1
4.82617315919922 1
4.72600856204145 1
4.95355776980887 1
5.49752797310871 1
5.3690530989019 1
5.16853356368722 1
5.05533311513169 1
4.99000696928019 1
4.72497828948691 1
5.47205098840498 0
5.20324238920359 1
4.53673664516912 1
4.88187131853318 1
5.21476998078793 1
4.66932552138071 1
4.98489555133736 1
5.09452185658507 1
5.54824532478204 1
4.40485458192113 1
4.54027160640329 0
4.99919601822923 1
4.81801820841541 1
4.60461882905195 1
5.39179181772511 1
4.9035009310824 1
5.54084188143093 0
5.29642468897062 1
4.79877026438314 1
5.17397934891495 1
5.65288799650014 1
5.128863355971 1
4.57304920133177 1
5.38803654607266 1
5.68968582947756 1
4.57155336524843 1
5.10262470784149 1
4.80587157691915 1
4.35838858166319 1
4.58498564680115 1
5.65765264338682 1
5.17001778605932 1
5.18219319864006 1
4.42950667322704 1
5.36848820982592 1
5.1991558766145 1
4.90873691508825 1
4.62384312894662 1
5.03256964616745 1
4.72858119242658 1
4.18299957241753 0
5.21173309572975 1
5.779741291704 1
4.44320623537922 1
5.18161249539415 1
5.04043355462312 1
5.52288515277898 1
5.24997451837716 1
4.87969531101701 1
4.5877674933659 1
4.71788805004903 1
5.24049187260131 1
5.70595856665522 0
4.9761521872551 1
5.25536797805737 1
5.27594546721424 1
5.07469673921881 1
5.17585920872665 1
5.02631798378448 1
4.53320105228179 1
5.11099275233515 1
4.58757415030328 1
4.613177635934 1
5.34897017724556 1
4.92986133605781 1
4.92216133502043 1
5.11394034928696 1
5.35734299950208 1
5.23080356351715 1
5.55189622727161 0
4.71180865732447 1
5.34954096057728 1
4.91212040173293 1
4.4820036900281 1
5.03770542089379 1
5.28462645822121 1
4.58274902881892 1
4.76981176200071 1
4.81328105660308 1
4.66189159386033 1
5.41787209172494 1
5.20226799790599 1
5.14927672035925 1
4.38924965871833 1
4.53711281488659 1
5.17280342808418 1
4.67135156437987 0
5.42405488703614 1
5.11819232320409 1
5.00898330835089 1
5.15769476407285 1
5.03462252391387 1
5.54527892937825 1
4.60677314725143 1
5.08904407239895 1
5.71790865377974 0
5.14985107468125 1
5.04122398422572 1
5.52228559378268 1
4.88799927794586 1
4.96617266594027 1
4.768997430029 1
4.64597965653818 1
5.14024178124582 1
4.45289128048025 0
4.96413161254184 1
4.39119550813732 1
5.03155021092365 1
5.04797637492969 1
4.6972082349044 1
5.5932496682021 0
4.76327487260985 1
4.56516217907212 1
4.44046112786679 0
5.42203796701845 1
5.11342988368358 1
4.54911215249138 1
5.15262947063186 1
4.25592778958402 1
5.18468399249965 1
5.15794744037254 1
4.73782406225602 1
5.07360457807608 1
4.95262260103571 1
4.82388902217297 1
5.49039170175062 1
4.88658269326276 1
5.27488685966321 1
5.03440273713606 1
4.45119153638055 0
4.54556452524197 1
5.00077110140623 1
4.94170047054487 1
4.36063878957717 0
4.82117797524353 1
5.64612040206914 1
4.49903979358307 1
5.09177629306428 1
5.02534454878272 1
4.7588162124985 1
5.01270981625557 1
5.37824450883832 1
4.8947794261201 1
5.17831174470953 1
4.88186980818622 1
5.28283891048054 1
5.13800582534669 1
4.73286158674906 1
4.97492170482093 1
4.83904213228222 1
4.71633871259444 1
5.01136048354667 1
4.6803359468904 1
5.34795402378168 1
5.29658583890425 1
5.25464097206414 1
4.98940556451486 1
4.70192362922305 1
5.21728250327176 1
5.23712751909848 1
4.5465287178347 0
4.61331549854465 1
4.60977375503725 0
5.4677761067192 1
5.11082488193082 1
4.76070571102743 1
4.67366094217321 1
5.26863410454296 1
4.96935108846239 1
4.63352489944045 1
4.77929611641785 1
5.40852207419482 1
4.55517549302051 1
4.85277382531618 1
4.97855920958444 1
4.84133208223101 1
5.22140594334186 1
5.24176691125321 1
5.18995931344946 1
4.70235003319181 1
5.20896036644704 1
4.73831207355347 1
5.43219068414658 1
5.14148669708652 1
4.85393291792782 1
4.50224730430798 0
4.94270706332893 1
5.11443455679624 1
5.08151123541403 1
4.95186003767584 1
4.54605880732382 0
4.55504414483307 1
5.32365857419683 1
5.2625250795838 1
5.64836444510068 0
5.10362169549758 1
4.8997441232309 1
4.59429845940948 1
4.26599058575882 0
4.78797696415848 1
4.90761602900629 1
4.41153266663535 0
5.197292395328 1
5.04414524917178 1
5.21872032670698 1
5.34152286911105 1
4.88955221499528 1
4.87688978447933 1
5.27441031664671 1
5.40011755470291 1
5.62258843773374 1
4.42083603957748 0
4.88004335957574 1
5.24508529254552 1
4.82491612570521 1
5.12503129073558 1
4.65014870965633 1
5.16178832411314 1
5.17008793103956 1
4.89675092964987 1
5.08505532136442 1
5.05526057194337 1
4.76239891077787 1
4.85184328625738 1
5.17960194109477 1
4.46379565563493 1
4.79351200383033 1
5.44466704067026 0
4.96795911968607 1
4.72156764065842 1
4.70955651678742 1
4.6071224349387 1
4.85860114419444 1
4.85825910289725 1
4.86039686198914 1
5.01349645907419 1
5.37297823933355 1
5.38656817371909 1
4.98998115797054 1
5.13241586052997 1
4.86147608774811 1
5.09032648067736 1
4.6330336543128 1
5.15509970089319 1
5.00297476213687 1
5.24121813057002 1
4.49936831136451 1
5.27736969899359 1
4.48601401914914 1
5.37447018509386 1
5.02220465293935 1
4.49823100592485 1
5.10828390337335 1
5.5180676608405 1
5.14547480491055 1
4.8502096345088 1
5.12248263455532 1
4.71464067180947 1
5.42220750331763 0
5.36764774832103 1
4.68319686884151 1
5.37520816948219 1
5.63736685349242 0
4.83953343160847 1
5.24800246347841 1
5.00366384218619 1
5.43599583749808 1
5.47195349776779 1
5.48745632634246 1
5.08178370371661 1
4.84855953266611 1
5.08208052178421 1
5.08966677718101 1
4.53794287076083 1
5.43715885165196 1
4.82977273632528 1
5.07281957981967 1
5.3317437038862 1
5.2226009664303 1
5.18659499370585 1
4.99518926482076 1
4.62216921637277 1
4.79659157160178 1
4.77681707808699 1
4.85575613162475 1
5.03558241776781 1
5.09323932246356 1
5.25566995671156 1
5.33470593632544 1
4.62530059762867 1
5.0365808288266 1
5.22755912325136 1
4.86956313902377 1
5.03324735717531 1
5.02826842394674 1
4.87735021219418 1
5.58999530385602 1
5.40354207819342 1
4.67440099944134 1
4.76668290044787 1
4.61532709878959 1
4.6203077757843 1
4.7100533147031 1
5.10515452427033 1
5.18579722849926 1
5.01347149849952 1
5.38095725811197 1
4.80481075937175 1
5.33685768080969 1
4.87325736545327 1
4.94643165992467 1
4.76826751058711 1
4.66528377543413 1
5.01680522583599 1
5.13590448429471 1
4.88313629152419 1
5.42822105491461 1
4.444822452206 0
5.19919956612333 1
5.21230012333616 1
5.41391584130419 1
4.43549408019092 0
4.99405801536877 1
4.48827252997334 0
4.9791919632652 1
5.37570861076115 1
5.24510123152384 1
5.24756430037168 1
4.83322181737925 1
5.23201046123666 1
5.39970984597714 1
4.79681599297154 1
5.43117517622337 1
4.73337762394455 1
4.95685479871208 1
5.08954422090254 1
4.4506962132752 1
5.09682911934295 1
5.15794039646087 1
5.29169205511113 1
5.43949338124333 1
5.06185745364925 1
5.15219107536446 1
4.485406289622 1
4.65005167461886 1
5.06937780652385 1
4.30297721657189 1
4.95394886471584 1
5.3467729120438 1
5.40895987987059 1
4.66714702306058 1
4.91448164202228 1
5.26323720933132 1
5.48585361632399 1
5.00715938402656 1
5.42552261818561 1
5.01478502230695 1
4.98539915483678 1
4.79409408599393 1
5.10352152438967 1
4.61028279316516 1
4.65656032279614 1
4.81825313658574 1
5.26870021355138 1
5.20180822233855 1
4.83333966971485 1
5.03674138823179 1
5.14257466264872 1
4.8267241356797 1
5.26631526401791 1
4.82948093910112 1
5.29873562566848 1
4.84922547902976 1
5.41227766579208 1
4.98579613929639 1
4.9797285700746 1
4.69059561059937 1
4.82344792626339 1
4.71291176409169 1
5.41570859013138 1
4.26542945442046 0
4.52490939667206 1
5.40586054586581 1
4.9073834977065 1
5.17569098307432 1
5.46574799687638 1
4.95446516135539 1
4.93978371581989 1
4.91141148438406 1
5.31269393590332 1
5.2822158564454 1
4.93267492335542 1
4.93884815677576 1
4.8364488512677 1
4.94560436072401 1
5.07529971317009 1
5.7839095979258 0
5.13571953093421 1
5.12078644829034 1
4.63263975176213 1
5.83506603181042 0
4.79867138349652 1
5.18100186968158 1
5.45230553571397 1
5.07131644106047 1
5.09323536508057 1
4.80452554140031 1
4.77431553976801 1
4.66615370214716 1
4.98153580306835 1
5.3835042363621 1
4.75973352948403 1
5.5537945429217 1
4.77746749586808 1
4.11806238775181 1
5.10535433084263 1
4.80501818003127 1
4.98413652233902 1
5.31485459270141 1
5.07882578414798 1
5.38212149029745 0
4.85211408350284 1
4.72902880227709 1
4.42114999950232 1
5.03795516957696 1
4.6323531727373 1
4.82709384949491 1
5.18109586823509 1
5.03326314615881 1
4.86390357359027 1
4.45136324159478 0
5.08627457217719 1
4.7416482278931 1
5.27840825562468 1
4.93095505874869 1
4.95959038704283 1
4.8871388957011 1
5.3952255966725 1
4.39766460088825 0
5.44927523539105 1
5.02735271116613 1
5.48860311222198 1
4.85663816516079 1
4.66953195762281 1
5.11245851025754 1
4.92655229183061 1
5.05110379696557 1
5.05721545746348 1
4.47176907097318 0
5.27746111816426 1
5.52579203751436 1
5.05522190479676 1
5.12564558508483 1
5.18003395494414 1
4.75045876530144 1
4.13050604050895 0
5.10443837229647 1
4.24576398706106 0
5.32555133706695 1
5.60315103534125 0
5.13269998875341 1
4.86043335420492 1
4.94566271167746 1
4.95530131542149 1
5.0617480317384 1
4.59160569630278 1
5.27004912820714 1
5.17596998593787 1
5.22512874926317 1
5.23935894664718 1
5.21533751432961 1
4.95676564680508 1
5.73018016259847 0
4.95129512625701 1
5.63738870935947 0
5.29543949914531 1
4.80965059777542 1
4.95841369620445 1
4.53965714784348 1
5.36291166321244 1
5.59912465266213 0
5.07684927079001 1
5.42318049392079 1
4.45275628367182 1
5.67420387835244 0
4.90525555564559 1
4.68510566262256 1
4.97692039954819 1
4.78544388171425 1
5.08368056601251 1
4.93093399084326 1
5.34345932975561 1
5.41027936044611 1
5.29162109204603 1
5.30851504642123 1
4.76275850044048 1
4.66461936188731 1
4.69572490625014 1
5.10878130748718 1
5.19411091508498 1
5.11426325684292 1
4.4363667980841 1
5.04552023802681 1
4.59044581444652 1
4.79588343697977 1
4.79564571650264 1
5.06016028480151 1
4.76896953963944 1
5.00369398725962 1
5.09197412044958 1
5.83903450081004 0
5.83604051714642 0
4.88256780042193 1
5.02350512660046 1
4.71786721176851 1
4.33184337313829 1
5.21077433985587 1
4.94599255011013 1
4.24543390379339 0
5.13399406976863 1
4.89780171059978 1
5.15459227363305 1
4.50056952373924 0
5.26180695958223 1
5.22425419709798 1
5.25503778813413 1
5.37071019226414 1
5.22142039694275 1
4.97734569825055 1
5.53561569322825 0
4.78238331706615 1
4.80969308235463 1
5.20221344140817 1
4.5394212730721 0
4.84502308357247 1
5.45540909452361 1
4.97404857357749 1
4.6118299814089 1
4.82297504068328 1
4.99675912277216 1
4.8222526333622 1
4.61072501344507 1
5.35992787787571 1
5.18419051240436 1
4.83595486300981 1
5.18455244861326 1
4.83202658951878 1
4.99414637683436 1
4.5188719707889 1
5.02745885432883 1
5.42621562659822 1
4.80834915838363 1
4.85235827295434 1
5.5003850332488 1
4.86520364292742 1
5.15493955649814 1
5.53260656873357 0
5.06665356490063 1
5.48793954136095 1
4.69794956824497 1
5.02135258848645 1
5.50485753512904 1
4.79439560454794 1
4.89762402185455 1
5.20760162930007 1
4.40906778075516 1
4.80540697539437 1
5.36178279735986 1
5.31681615319313 1
4.76157880160317 1
4.89774306495618 1
4.64305680987652 1
5.34054426910839 1
4.66528686476352 1
5.39331569955755 1
4.9646037733626 1
4.94266429695465 1
5.272725376357 1
5.06689004552735 1
4.54932092226309 1
4.48989684115053 0
5.08905424654224 1
4.72331106284398 1
4.87704169926507 1
5.17987040558899 1
5.18223015304752 1
4.97989709066278 1
5.06534807464667 1
4.91795526164163 1
5.03571586489599 1
5.05368384229678 1
4.59000335799554 1
4.40987812189854 0
4.53746906564625 0
4.7846327618295 1
5.41034394487979 1
4.80639280506847 1
4.54134472314908 1
4.64018628888318 1
5.01922538986908 1
5.05392325482195 1
4.47307144508204 1
4.99325018879187 1
4.49170995572834 1
4.66687780083332 1
5.27796717919232 1
4.99626494413467 1
4.68380510888689 1
5.1764930396292 1
4.89050757189735 1
4.77379814124464 1
5.16184892400619 1
4.68332638771084 1
5.03869102083437 1
4.73185318937164 1
5.46692264445863 1
4.95275804868199 1
4.84070073097458 1
5.38174670606402 1
4.38195266512189 0
4.94547322387994 1
5.10016287330247 1
5.10313885729892 1
4.86759323932546 1
5.36049606815546 1
4.95526573095515 1
5.08386907984441 1
4.24169451312762 0
4.65982656308642 1
5.2089956168093 1
5.31668379168858 1
5.09341269222775 1
5.22706559321983 1
5.19983702571423 1
5.09833933819422 1
4.34901227260321 1
4.84732650300051 1
4.95012020505809 1
4.91040948872979 1
5.33776969489166 1
4.51706625311901 0
4.84714598692807 1
5.10024278648506 1
4.77572200713552 1
5.00252034024885 1
4.70456471089853 1
4.83858408355194 1
5.20472307167852 1
4.93144289693658 1
5.26917315661692 1
4.51819571669369 0
4.67436444491559 1
5.51749530761179 1
5.29257924725622 1
5.31121502912764 1
5.75247514705263 0
5.26372835805543 1
5.06613048444335 1
4.91453534020342 1
5.36505096081667 1
5.30652486415605 1
5.18290443385965 1
4.95185218039028 1
4.94315523840857 1
5.47810224278192 1
5.34025092615731 1
5.11650868030832 1
4.76467135307067 1
4.77409384008616 1
4.94521838566788 1
4.78475080058465 1
4.64877402425583 1
4.97604803642575 1
5.78533969237096 0
5.07880004323276 1
4.74660314259514 1
4.77899626628318 1
4.67496173959558 1
5.39717083507518 1
4.75565513815746 1
4.2483402727139 0
5.27303873509736 1
5.25240582885109 1
4.4228604705645 1
5.12293991908554 1
5.04488966500704 1
5.21324506875321 1
5.09766003276179 1
5.07104645723169 1
4.84066921996156 1
5.38173233822044 1
4.82807330083863 1
4.85314424306259 1
5.01394091399788 1
4.98227558357397 1
5.57133094107498 1
4.92422963864478 1
4.82744754936027 1
4.73257245392883 1
5.30009143177308 1
4.44343501988349 0
4.68069274354415 1
4.70272326119885 1
4.90382761296365 1
4.66845420347349 1
4.8275850444229 1
4.99844174202397 1
5.01258516623743 1
5.49161664832994 0
5.12038651358503 1
5.19991481770344 1
5.09682942717545 1
4.6897024355412 1
4.97443881586147 1
5.21143725220314 1
4.9547790582192 1
4.8399890862265 1
5.8117663266422 0
4.83089206954826 1
4.69992870818758 1
4.88941013212937 1
5.3909723662588 1
5.20092758701479 1
5.32497252335387 1
4.6746920176156 1
4.74902349918733 1
4.66791367336778 1
5.1235757524662 1
5.27742080955674 1
5.56379316351149 1
4.94487755942985 1
5.50286156427058 1
4.59853771472051 1
5.5605548930801 0
5.17027055000787 1
4.98382919298119 1
5.16135879687002 1
5.46877224082568 1
5.14363661127295 1
5.08711460174995 1
5.44453484384546 1
4.80569457106302 1
4.86589366199974 1
4.82778932296465 1
5.03212552264438 1
5.21383282509579 1
5.08444572373192 1
5.39201549743135 1
5.19560351771558 1
4.55245828530552 1
5.02760276223471 1
5.04418374459601 1
5.24617176195328 1
4.48357988524628 1
4.74463404291017 1
5.23947375321596 1
4.72670799512713 1
5.09964062798528 1
4.4974191364453 1
5.03145719415324 1
5.33467831846428 0
4.7203975711181 1
5.09480004452479 1
4.7378675793825 1
5.18112041211887 1
4.89455632816558 1
5.12218803314586 1
4.71649240279107 1
4.50448658713006 1
5.50647362709301 1
4.75793955367197 1
5.26909392911142 1
5.0599002102488 1
5.14500344123605 1
5.25555243925122 1
4.72643509413584 1
4.859124962392 1
5.49852659959989 1
4.94527812499337 1
5.04081076644565 1
4.86565588926176 1
5.32245512646346 1
4.60466391400504 0
5.17831846141022 1
5.01254049163216 1
5.17955004637445 1
5.10140676455427 1
4.73501412362374 1
5.28419224619669 1
5.32738011951021 1
4.3230564333756 0
5.64971134501006 0
4.55788622631147 1
5.1084393009579 1
5.2892418572478 1
5.22751563314512 1
4.73430589885297 1
5.12133961187038 1
5.48290011903464 0
4.88120131685883 1
5.40902124299876 1
5.85590724706385 0
4.71702376484557 1
4.93018498594622 1
5.67478340295863 0
5.17610103006934 1
4.59077159162581 1
5.33736363197827 1
5.32459125589646 1
5.09840914751097 1
5.16915837640062 1
4.95669603505008 1
5.25269631836909 1
5.46148783981758 1
5.06448810278022 1
4.84950106625484 1
4.99017727579688 1
4.76756100167067 1
5.43171408783712 1
4.41829293497484 1
4.93050868793572 1
4.88904491403438 1
4.96560632968537 1
5.09478876735466 1
4.89422219522435 1
5.17065125445066 1
4.83545908085777 1
5.38039110643338 1
4.96351582145679 1
4.93776511653699 1
5.226226171425 1
5.07394069913694 1
5.15954218224002 1
4.87707353106032 1
5.23609517327786 1
4.33845234938741 0
4.93665781447222 1
4.69145641985299 1
5.08775912446076 1
5.34583959922983 1
4.81474246745038 1
5.6883291287717 0
4.928021963621 1
4.95897360356852 1
5.55239173524851 1
5.16860241784956 1
4.7406700698746 1
4.771854324278 1
4.94373813701892 1
5.0191370578989 1
4.39061880895023 0
4.47861868030973 1
4.8603875967066 1
4.81190120258042 1
4.56582499597822 1
5.18096818191529 1
5.49269312570554 0
5.395084574652 1
4.43717422264535 1
5.38611590567331 1
5.32216010876931 1
5.21621729368799 1
4.57080086871226 1
5.03459286796389 1
5.18955539880729 1
5.04203127122273 1
4.60725554942694 1
5.38740994893176 1
5.04982887086542 1
5.31806932210774 1
5.07310306384078 1
5.38588853542779 1
5.4353238441001 1
5.00657512107279 1
5.41745800996349 1
5.10187705520752 1
4.39755344948884 1
5.62226598739573 0
5.01477793292854 1
5.05380246643359 1
5.2714391047234 1
5.04877504355539 1
4.85365894293061 1
4.99668617688511 1
4.52651553608925 0
5.27639337520182 1
4.71964894156933 1
5.19389398220793 1
5.32686754706403 1
5.17823538829255 1
4.50598435816305 0
4.96922752558868 1
4.72649018418962 1
4.9602677227402 1
4.55489558886363 1
5.06412607556797 1
5.04564760630349 1
5.08152481482263 1
4.81055461268283 1
4.89744034182066 1
5.21996874708883 1
5.23858183451074 1
5.17110429255535 1
5.09591171262216 1
4.7620216543665 1
4.91510021905128 1
5.08433717484462 1
5.39824411509352 1
4.94271147126276 1
4.23335494106157 0
5.29964473937762 1
5.04410279150627 1
4.63726318374389 1
5.15309414773374 1
5.09210630493169 1
5.12210531061597 1
4.94642971954959 1
5.33437454171519 1
5.2647969623785 1
4.36507085188174 1
4.93599409379221 1
4.79254785270174 1
5.02196741174544 1
4.23151080222335 0
4.32837020684829 1
4.84102737482934 1
4.72695530137949 1
5.34419547303643 1
5.2260921653617 1
4.35605212591226 0
4.53729620629112 1
4.61138292963782 1
4.69687209950082 1
5.21378296329371 1
5.62332538122687 0
4.80429243061831 1
4.27746558396214 1
5.23472365464946 1
4.89815682906951 1
4.76616195524206 1
5.49382831433191 1
4.8006214091105 1
4.93482430894138 1
5.21366755132763 1
4.769599583415 1
5.37035121142582 1
5.04548006569676 1
4.94979433049931 1
4.95260147663711 1
4.93609407799654 1
5.24714170483823 1
5.2251245515906 1
5.06104782258354 1
5.17943243808654 1
4.72037169791415 1
4.8227432822304 1
5.26584819113005 1
4.63678052863294 1
4.93430961475144 1
5.26126289206216 1
4.69199960247147 1
4.95681745510299 1
4.97836787703934 1
5.12085026054547 1
5.38829344306717 1
4.90385955184589 1
4.28762557531924 1
5.45232100963864 1
4.88493340291947 1
4.83884249874204 1
5.05308129894563 1
4.81432371886306 1
4.79230867143565 1
4.63992166002512 1
5.04429063338608 1
5.50136754983385 1
5.10176506862493 1
5.46051040040389 1
4.67530058829336 1
4.7027142445009 1
5.24508942652598 1
4.86366770192201 1
5.14783969797718 1
4.94259411217273 1
4.84841081111203 1
5.23003010626275 1
4.85222884425357 1
4.55965128040723 1
5.15034816885161 1
5.02270213348382 1
5.10337314741382 1
4.93999505859707 1
4.40546965691806 0
4.8971551474987 1
5.12787333328825 1
5.03747383519623 1
4.81951121425324 1
5.01292979812501 1
5.26963207768606 1
4.99701415787808 1
5.2097886687194 1
5.59417397782897 1
5.46847935963126 0
5.13310387334258 1
4.86799133598225 1
5.13040121250301 1
4.99450079405001 1
4.97524719512875 1
4.93733582380922 1
4.99507893354474 1
4.80585215972461 1
5.19079107491129 1
5.16235663001713 1
5.07776192363966 1
5.32176220741137 1
5.11240638656578 1
4.87410929103405 1
4.47999989997584 1
5.19063561809866 1
4.85530198610483 1
4.99712218576823 1
5.4138031235712 1
5.47185560721229 0
5.22027957791695 1
5.50327804541003 1
4.24046454488299 0
5.56771862545993 0
5.16348046273325 1
4.54850330985811 1
5.25358172433681 1
5.50185104165925 1
5.18632693860743 1
4.6133611497383 1
5.14484615169401 1
5.60152995876983 1
5.61250334632272 1
5.09646486032736 1
4.62033247738298 1
4.94918288614257 1
5.64768663822659 1
4.70375663349325 1
5.36294047511406 1
4.525595794996 0
5.16128873130226 1
5.09215126696185 1
4.7303605921886 1
5.05580029682172 1
5.47609872520345 0
4.97612211152051 1
5.14964399156696 1
4.86211540155771 1
5.19077108161595 1
4.74952107781378 1
4.7759606996843 1
4.85543778426081 1
4.79131113667045 1
5.13686910246071 1
5.29905650569665 1
4.86930720775426 1
4.63968448017841 1
5.74031138016077 0
5.33015095533345 1
5.34634673433557 1
5.39838697898404 1
4.92005471782171 1
5.46329523137621 0
5.42696242611526 1
4.47639316408458 1
4.74277336771375 1
5.23138012670368 1
4.94896618388372 1
5.01577374411689 1
5.22611916565219 1
4.87427824318122 1
5.08599740000294 1
5.77441814482356 0
5.19350892828181 1
4.70425730543432 1
5.32873620937574 1
4.57763456053054 1
4.9689702583199 1
5.49811544745942 1
4.82310767021271 1
5.08100001315488 1
4.99099545871322 1
5.18435628917624 1
4.78120446308341 1
5.22670336898359 1
4.96523663573634 1
5.08638889073198 1
5.34864319085603 1
4.77587412348234 1
5.09752270508684 1
4.70226177313787 1
5.15175474160872 1
4.87967853101765 1
5.07409654485085 1
5.33199114622919 1
4.69600734742085 1
5.15159113492694 1
4.84460540381691 1
6.05414637312836 0
5.29497497969627 1
4.93054066979668 1
5.92772508439511 0
5.24181157300596 1
4.36188057210873 0
5.0848007488398 1
5.28458594305494 1
4.708214209336 1
4.97655640353594 1
5.04910820165163 1
4.92726104525667 1
5.26707477320972 1
4.41760213087012 1
4.94633586917269 1
5.06226836023528 1
5.15811199647956 1
5.84465735569598 0
4.77316640580769 1
5.01133776019706 1
4.75957726971337 1
5.57201733018974 1
5.18134215413275 1
5.25677702491289 1
5.61387544267643 0
5.03688178067921 1
5.22695941200902 1
5.12826989442414 1
5.07820743400893 1
5.03216708307531 1
5.24133404991376 1
4.27627502458285 0
5.10805914957412 1
5.5787204845183 0
5.26223040217457 1
4.87838816922519 1
5.23436146312499 1
6.06880211890321 0
5.10568173594555 1
5.16362825474653 1
4.73327953142178 1
4.91232759460754 1
4.58633848278572 1
4.99344920900044 1
5.05526763466534 1
5.19611249697532 1
5.09731249427519 1
4.58388158395943 1
5.03076536045513 1
4.78591255739579 1
4.81708471780232 1
4.80732586656655 1
5.06071836727765 1
5.11134804941002 1
4.42740102642859 0
5.33673826003856 1
5.10843870794599 1
4.65786397917253 1
5.44409394675709 0
4.43408020275978 1
5.70902482141621 1
5.14813054962408 1
4.78729258952457 1
4.12208285409221 0
5.04013268938841 1
4.69707532546605 1
4.98578441440506 1
4.30785200980575 0
4.66623156128123 1
4.90571797995835 1
4.59124736080409 1
5.16474908085601 1
5.53713748715038 0
5.11201290394825 1
4.67771838070427 1
4.9583747859112 1
5.14882211835711 1
5.02957266442051 1
4.99013540694571 1
4.11112918437022 0
5.33039219525634 1
4.99499667502712 1
5.28391809903292 1
4.69697600628551 1
4.93716487379551 1
4.77004471490309 1
5.67666443819094 1
4.42445228629184 1
5.00543718060186 1
5.00046370111179 1
4.97336127998237 1
4.45366327188658 0
5.09246998936736 1
5.07508344081973 1
4.83611732121563 1
4.81470015383214 1
4.95785020059785 1
4.92203036076534 1
4.9490306287184 1
4.93697916107074 1
4.97444796237327 1
4.71835422596254 1
5.22175683869867 1
4.62672741404403 1
4.73203558043859 1
4.99638691250836 1
4.23972856093378 1
4.78424792591893 1
4.6881161467844 1
4.56472735636708 0
4.48520035389398 1
5.02114327642605 1
4.43596436971422 1
4.64253795102298 1
5.24372089903542 1
4.47903611188975 0
5.02853357162603 1
4.93957096928746 1
5.08134944613194 1
4.9961841876106 1
4.98511018270852 1
5.30452682214376 1
4.98672345980846 1
4.86860794199592 1
4.67934161535725 1
4.98980457690597 1
4.88577335946093 1
5.31239184103601 1
5.00045405321506 1
4.84427512366126 1
4.90099427389693 1
4.47633005744532 1
4.95290479879839 1
5.08233254492049 1
5.00993295314237 1
4.79745279298753 1
5.07030379576201 1
5.17218680749578 1
5.37097795691064 0
5.58013009986062 0
4.70116877599386 1
4.98988583925123 1
4.78081734706713 1
4.75630061957941 1
5.49643165275958 0
4.64907942683058 1
4.74622996283131 1
4.65431862837465 1
4.11404915917697 0
5.44233277817206 0
5.28968598283797 1
4.78782666811088 1
4.84004137863054 1
4.48356718778726 1
4.97812780252218 1
5.41177570235443 1
4.86030262548195 1
5.35246412298935 1
4.66274818452481 1
5.39555854231341 1
4.67431760410364 1
5.23312021991423 1
5.12777114681148 1
4.88227209579977 1
5.51601577290521 1
5.13756431846472 1
5.11933947906644 1
4.48982893093158 1
4.99417000192876 1
4.99722134143019 1
4.53518059272637 0
5.07255344085113 1
4.99755927231812 1
4.48353365336652 0
5.12886294491315 1
5.23610026908523 1
4.83759878560281 1
4.89565680832384 1
4.51568318271014 1
4.46737043498159 0
5.3592464685473 1
5.40041499999203 0
4.76140804328065 1
5.32615431298697 1
5.12742092480321 1
4.70538803720762 1
5.50363519451859 1
4.43424677795701 0
4.51142265395137 0
4.53760189521916 1
4.56882053418418 1
5.06372260307042 1
5.22790938501504 1
5.14325536135801 1
4.92137019231843 1
4.63685812560657 1
4.52148456195419 1
5.42969959694598 1
4.78131152276638 1
4.79991744933109 1
4.8341971677654 1
5.34531761518024 1
5.07452451597282 1
5.19157865073096 1
5.66162046119153 1
5.27350658600968 1
4.98970853037392 1
5.31148079329291 1
5.15706711259628 1
4.78693750059672 1
4.47840912784829 1
5.00448533384375 1
4.87111898353783 1
5.01133588184203 1
5.33698376016692 1
4.77780184921013 1
5.12986816606639 1
4.75756699813646 1
4.93384279637249 1
4.546494579763 1
5.03948538529108 1
5.04983672085404 1
4.26814018358207 0
5.11108492248803 1
5.24353141661141 1
5.38779644125499 1
5.18877773179867 1
4.69183723655905 1
5.08928693340411 1
4.94802005330157 1
5.35523371108056 1
4.81661939219207 1
4.97032441393244 1
5.03214374941951 1
5.37359248240389 1
4.59156904458972 1
4.81960016329476 1
4.73839946986978 1
5.10316263980412 1
5.06207679580849 1
5.05547260128941 1
5.15987720152968 1
4.40245804265802 0
5.16334248396685 1
5.25199634881514 1
5.26483817603821 1
5.24337300580098 1
4.4766818286766 1
4.91455069375962 1
4.65162875694513 1
4.93689205896878 1
5.19526036058218 1
5.44912524297046 1
5.64941959610578 1
4.8992085659108 1
5.0887889767241 1
4.89088705766559 1
5.06179176494416 1
5.19192779787173 1
5.06171755337964 1
4.66988712483331 1
4.78562404561836 1
4.30319140153817 0
5.55157531731723 1
4.51094883154316 0
5.27916486410856 1
5.05462510762752 1
5.20711245313613 1
4.71250135905673 1
4.80877902045905 1
4.88987802405118 1
5.26389689797037 1
5.05402861877055 1
4.59999075953676 1
5.04184804689654 1
4.92007629052917 1
4.85435112428932 1
5.12241915616287 1
4.78699505938456 1
4.86694910747606 1
4.96950814061892 1
5.01030876710705 1
4.7358277347682 1
4.96619086200423 1
5.20961333968108 1
5.14962334196117 1
4.11867043028002 0
4.90422892947959 1
4.52692276358524 0
4.46887889997767 1
5.08088605574789 1
5.04719944356632 1
5.0281954907233 1
5.05469097634446 1
5.58746133563404 1
5.21790234465083 1
5.13395996971519 1
4.7221775156694 1
4.93992423432156 1
4.67851371367578 1
4.87936032024714 1
5.30243973014279 1
5.59488542685228 1
5.04629216473419 1
5.11896604436892 1
5.02371794973049 1
5.11655898783446 1
5.01497098016516 1
4.4947136625774 0
4.54104760015474 1
5.67628105418274 0
5.18908816886337 1
4.85623464241363 1
5.12693749116042 1
4.86687464955866 1
5.00953773724397 1
5.4832443151619 1
4.35795817295642 1
5.44927187533822 1
5.0282530602249 1
4.3297649033093 1
4.75764119222884 1
5.31483876165614 1
4.48320877242588 1
4.93351296133585 1
5.01430478394452 1
5.27462503183442 1
4.55450176280611 1
4.96648145873998 1
5.32072549315928 1
4.92346795186161 1
5.04445220882741 1
5.05163186218334 1
4.67705094592216 1
5.05013860677821 1
5.01739852989086 1
5.34596129066834 1
5.30639176489713 1
5.08541957582531 1
5.34843378690909 0
5.38291930959652 1
5.71536964525874 0
5.00966331075621 1
5.08024893141785 1
5.2502521108825 1
5.21488060640429 1
4.57603426565587 1
4.74406136475445 1
5.33079740203948 1
4.67089536884238 1
4.95246072399306 1
5.39592097187654 1
4.84811609970137 1
5.19683636203534 1
5.38649404388572 1
5.05060015678868 1
5.4842345699062 1
4.75128247108406 1
5.3835104628143 0
5.53000661021407 1
5.43320199158061 0
4.05347916295279 0
4.35662378400993 0
5.18800017543021 1
4.92111102307837 1
4.99138843645834 1
4.86057977941801 1
4.86079045614359 1
4.60023592145565 1
4.99730184143674 1
4.6748960996371 1
5.07445819109284 1
5.32850433871251 1
4.43834986012828 0
4.74430482435111 1
4.84592557717816 1
5.02650369872521 1
5.19126040009238 1
4.68031306477471 1
5.08489048011966 1
5.05464883556093 1
5.52916942244511 1
4.77864866293332 1
4.49611479153075 1
5.60883035529598 0
4.90666246602163 1
4.99151440104902 1
4.6820634182698 1
4.88404741278816 1
5.36530828538721 1
5.01498486184577 1
4.85514888229876 1
5.35576384485149 1
5.20304496628121 1
5.26622135368515 1
4.94021993608931 1
5.02045106330823 1
4.66910143343997 1
5.31766204580959 0
5.01240296101661 1
4.56846210339188 1
4.84443025566461 1
4.72243690230029 1
5.01550509408722 1
5.45489075282461 1
5.06410713192678 1
4.74431932313781 1
5.09609235890253 1
4.59593150491646 1
4.76806842490459 1
5.00824954873311 1
5.06319941738861 1
4.90608597924219 1
5.47629898337619 1
5.32011650903961 1
5.2363781709148 1
5.50819770221798 1
5.18280275476877 1
5.2215466785789 1
5.15172948440945 1
5.20142827563536 1
5.03040549837366 1
5.18979688427578 1
4.65684681162454 1
5.33956007308779 1
4.90496296368595 1
4.88587130199283 1
5.38015586233182 1
5.22556909146522 1
4.91221525425705 1
5.0128370019122 1
5.15677289951951 1
5.18077307841726 1
4.86429912138752 1
4.95015068622746 1
5.31999598161026 1
5.04286246553107 1
4.32388471363108 0
4.86719252942004 1
5.0463514561351 1
5.65493707071548 0
5.08371224367276 1
4.49395039456066 0
5.1857800953621 1
4.93080035876834 1
4.62320335706325 1
5.38216746757863 1
4.88699185472208 1
5.07740925593565 1
5.14683353489581 1
4.68875075536308 1
5.03599660430598 1
5.30550382282009 1
4.72296901923614 1
5.54980837356738 1
5.03925589661782 1
4.79561007222732 1
5.47639821852002 1
4.54295686975052 1
5.47264842722516 1
4.98521908273646 1
4.5982088178002 1
4.9537898527064 1
4.56880318710681 1
4.98671073026604 1
5.51333416838163 0
4.988958541146 1
5.21046438051413 1
5.00344316630741 1
5.22347997821423 1
5.29893161343922 1
4.69601818609125 1
5.07363441746086 1
4.9281730440099 1
4.86756623920001 1
4.85077773660133 1
4.91149390332424 1
4.90855424362342 1
4.92999086100689 1
4.65567957611992 1
4.68766021825592 1
5.19066022605686 1
4.68892816233064 1
5.09399583071127 1
5.11844100178423 1
4.77454623650919 1
5.43884170381785 1
5.06796775117657 1
4.71571016839103 1
4.69157228655482 1
4.76473900166008 1
5.29396326720588 1
5.45246187558406 0
5.80493472891467 0
4.78601375871227 1
5.09861349109876 1
5.35789612542765 1
5.26225664473267 1
4.84741876906708 1
4.89057657130809 1
4.46716469105351 1
5.16935948036707 1
5.48107140327865 1
5.19302350561145 1
5.00811199610103 1
5.23324283491138 1
4.96237935908314 1
4.92706759281921 1
5.43026102648571 1
4.41884501184428 1
5.15677132953786 1
5.09131993678818 1
5.20023101228365 1
4.93271681757591 1
5.27654232236479 1
4.61988449454962 1
4.99372496694885 1
4.49000245536621 0
5.25514759219753 1
4.35079041099322 0
4.59325902076499 1
5.37316613161316 1
4.75492502074767 1
4.37814140052761 0
5.22432837416576 1
5.17200674493807 1
5.21591205361669 1
4.87660348283054 1
5.10173089477905 1
5.34692013442885 1
4.95897650535535 1
5.08661496761914 1
5.13258949825099 1
5.57361191886153 0
4.93511497499551 1
4.8569558820259 1
4.77639761849028 1
5.00020587822504 1
4.91911142458587 1
4.99893917224711 1
5.28295604030887 1
4.65282741477232 1
4.55539533114475 0
4.86606060464681 1
4.72826430835125 1
4.87832848156216 1
5.51603774168432 0
5.29507843395944 1
5.02709017888432 1
4.85043586459606 1
4.69998657409353 1
5.12997813216557 1
4.97464193322566 1
5.18916457496535 1
4.72362924499875 1
5.35578171535947 1
4.77028787858895 1
4.4294543585082 1
4.24131521561242 1
5.26473509590529 1
4.88252518063838 1
5.15239781405413 1
4.85008489173019 1
5.0674209795172 1
5.00892298366751 1
4.69386702754679 1
5.18887231747584 1
5.227933483469 1
5.40682819924525 1
4.97829457097353 1
4.43357233232019 0
4.95764884828117 1
4.96047359579691 1
5.06300635370731 1
5.27295554952828 1
4.85894611019622 1
5.20560764298674 1
5.28911015415821 1
4.82448219952234 1
4.85044194830304 1
5.20259636438805 1
5.15890547860177 1
5.30515173818298 1
4.88784576883116 1
4.81199535238123 1
4.96896160145761 1
5.20872008722709 1
4.54119339192481 1
4.91162574762964 1
4.79317627205657 1
5.28034958548924 1
5.14520195841145 1
4.85187229496914 1
4.75507538063892 1
5.2855171144534 1
5.41203520021833 1
5.22630416745783 1
4.32021292083333 0
4.70399830673228 1
5.12271379486573 1
5.00966357730376 1
5.07102084361865 1
4.39135144917075 0
4.19678425248379 0
4.84606160975598 1
4.95339824047268 1
4.58742776591206 0
5.19465224276058 1
5.16048869384655 1
5.28299845353491 1
4.71847178938333 1
4.69386692251169 1
5.43633158008613 1
5.27595040803092 1
4.65793266225443 1
5.38242062042805 1
5.09810320302527 1
5.16369975005687 1
5.28167628033434 1
5.46915599879796 1
5.27569676562358 1
4.6163862131525 1
4.91175370832372 1
4.8720352882836 1
4.61862916094155 1
5.2278414926121 1
4.95458202686992 1
5.26829998095787 1
4.83458018068388 1
5.05328626659468 1
4.75446388736837 1
5.24156733077107 1
4.91150411686906 1
4.86727166386856 1
4.82689912242904 1
4.73307381467253 1
5.34029622012177 1
4.49891545471526 1
4.63824430963255 1
5.00205792316558 1
4.83453417053957 1
4.96429610221776 1
4.98616307519455 1
5.52746701409648 0
6.15366369615499 0
5.16686292962077 1
5.06204073275275 1
4.6154383833746 1
5.58172313667446 1
4.77863083884125 1
5.06949590491684 1
4.99403379189633 1
5.14916811177974 1
4.90521669014263 1
5.07076029507691 1
5.7371659416136 0
4.18990865069901 0
5.50253064162194 0
5.16854109118438 1
5.08441591278584 1
5.08169592214556 1
4.64326399260657 1
5.00860292070016 1
4.66638571968377 1
4.73879885092165 1
4.99905416101222 1
4.62703976335432 1
4.91123365160659 1
4.23553900631217 0
5.34144569150511 1
4.68573281025276 1
4.90417274547797 1
5.05801736251274 1
4.68351112380211 1
5.26823956080958 1
5.13804967720118 1
4.83554261258186 1
4.78134530637618 1
5.61756635667721 0
4.66422280899674 1
4.80328061061376 1
4.85922422966872 1
5.12661619166844 1
4.86651948536414 1
5.34147924757674 1
4.65966072329693 1
5.0378163026622 1
4.85755749362448 1
5.08492582046488 1
5.22880971119436 1
4.98894083439085 1
4.56842651337162 1
4.4119971397489 1
4.85996846156559 1
4.50377596019253 0
4.76933337783996 1
5.00783476671758 1
4.52070637433399 1
5.44111709715181 1
5.18577608953725 1
4.6486779243915 1
4.95382547836538 1
4.8398562215746 1
4.32533376059172 0
4.73596459197468 1
4.7988702087637 1
4.96935633710287 1
5.37689155617265 1
5.15656803973319 1
5.37839541213682 1
5.5700647525758 0
4.88546969782301 1
5.37055657892891 1
5.1814815146808 1
5.18428646870237 1
4.67974968029079 1
4.65582673455795 1
5.38088698497937 1
4.70537608294846 1
5.42190224497161 1
5.04292889257042 1
4.90050539647053 1
5.0926041321275 1
4.66807021535049 1
5.24803888437242 1
4.9720795426533 1
4.63773537196206 1
4.70810858244421 1
4.70278709656724 1
5.24574150528515 1
4.66661217382613 1
5.56703181632021 0
5.21118113699282 1
4.31658791555284 0
4.74868177155634 1
4.53223437757823 1
5.44762685488387 1
5.11215762980305 1
5.10689998859975 1
4.85774285662918 1
4.51219741627572 0
4.72412497379279 1
4.98252673468395 1
5.36599382406909 0
5.53625015507169 1
5.08928661828251 1
4.94420268566221 1
5.03092402823094 1
5.34180506265419 1
5.65828962407116 0
4.80443720486932 1
5.09076141718646 1
4.41375647479132 1
4.77713017542231 1
4.82365076988713 1
4.83689309278624 1
4.90529376065328 1
5.31822987909064 1
5.27967773486539 1
5.06013434083383 1
5.15130317253388 1
5.15969544920345 1
5.08294831584426 1
5.37510777500903 1
4.78300368591423 1
4.73496846445857 1
5.17398781318333 1
4.71008559607033 1
5.34386399579525 1
4.70194077927815 1
5.29617361343727 1
4.85522274592093 1
5.26664417754932 1
5.50844656341848 1
5.00246503383792 1
5.14322036434436 1
5.06470827787115 1
5.12537071696522 1
5.04378808494028 1
5.19903517338097 1
4.65137244115179 1
4.6506754985992 1
5.19993391650015 1
4.41402811189961 0
5.09578959407753 1
5.31774345137577 1
4.74434694033785 1
5.32040212986368 1
4.7046287677296 1
4.11122032907766 0
4.95585275530387 1
4.79137040460216 1
5.32968379584635 1
4.74104624935199 1
4.90134278911395 1
5.35704710994851 1
4.9082997007805 1
5.18744075059309 1
5.01833471791626 1
5.07882923921278 1
5.08593687587852 1
5.15309324927481 1
4.38194696181692 0
4.57891070613984 1
4.68569604422444 1
4.80908694745146 1
4.3794457160188 1
5.16342392418823 1
5.14572920372637 1
4.97278064035634 1
5.07716345371486 1
4.92242693204427 1
5.09806955118023 1
5.01522863666825 1
4.96230317974437 1
4.68220121458689 1
4.60490466424772 1
5.30463890406531 1
4.90274303021762 1
4.58994150794815 1
4.7136779447368 1
5.39274246346267 0
5.13512387117537 1
4.73103953384008 1
5.27135012681605 1
5.59703941172566 1
5.37294631781802 1
5.25654866770642 1
5.11033694214598 1
4.73753448992543 1
5.30266741709111 1
4.94514035969 1
4.94912752106188 1
4.51441215368459 0
5.21486601840961 1
5.02255685874453 1
5.01827143205373 1
5.11161133718438 1
4.84625085920957 1
4.96095888203964 1
4.38942817821432 0
4.71555671503018 1
4.73474461053299 1
4.96341987328402 1
5.39751581617208 1
4.56731562369183 1
5.25062724681346 1
4.71928007407285 1
4.44239063280443 0
5.33844096848573 1
4.96607479928237 1
4.5892488306057 1
4.76287709731525 1
5.22412437003103 1
5.27641491581412 1
4.91361435662335 1
4.45052699061139 1
4.97730733269584 1
4.71960098899436 1
4.82335876872179 1
4.91373584889474 1
5.81684786578238 0
4.87428837412873 1
4.76972681627986 1
5.40234670389431 1
5.04018085224614 1
4.91556692160964 1
4.71500234586657 1
4.8193319565579 1
5.39659698903771 1
5.16156564836484 1
5.09292833455687 1
4.85128133058367 1
4.40878869455023 0
4.72603934932724 1
5.27736334794805 1
5.71129728365301 0
4.95956951679641 1
5.70770536833523 1
5.23245449598001 1
5.56081226861523 0
4.73544330035268 1
4.95022440469639 1
4.79901688169819 1
5.11128424705461 1
4.19506049791287 1
5.01145474549618 1
4.66704366598195 1
4.62530825031628 1
5.33112981985535 1
5.50938119581385 0
4.90800275358869 1
4.99014403098182 1
5.29273486870837 1
4.85596072658783 1
5.47098011604434 1
5.25511768198738 1
5.05531985660061 1
5.29022594425976 1
5.40476238291077 1
5.24836197156314 1
4.9929122792549 1
5.09329028713742 1
4.69151380224626 1
5.86651886464832 0
4.83987953277501 1
5.30581354152204 1
5.1442693028528 1
4.80434178947602 1
4.41563339130386 1
4.97526995183409 1
5.35311579211817 1
5.33976102438252 1
4.97660428745794 1
5.35846466229737 1
4.76990036576909 1
5.25862233811111 1
4.8828120390486 1
4.92211786385245 1
5.67795883910066 0
5.50890978325805 1
4.86411391173342 1
5.52259326879685 0
4.9474178982082 1
5.72545739259612 1
5.15129730102706 1
4.79481388114192 1
4.97214706147053 1
5.34872530072683 1
5.21798853994877 1
4.2372456630141 0
5.21466567952249 1
4.82725922127792 1
5.05069739038207 1
4.60415552281795 1
5.11244148983996 1
4.97630237528605 1
5.16064399210907 1
4.85152375095476 1
5.11932406421033 1
5.12785219867149 1
4.89494651535153 1
4.7990180700475 1
5.33006548449729 1
5.1355668088019 1
5.25387415353012 1
4.79038860044722 1
4.73049896287724 1
5.24845273643548 1
5.00025179406116 1
5.48750757249892 1
4.18905632810132 1
5.03575919194116 1
5.65830838926519 0
5.32354882547509 1
5.32029507439925 1
4.25798105078648 0
4.97957962558566 1
5.39161757659463 1
4.49380054469953 1
4.82205114117385 1
4.71086502616273 1
4.98197803822778 1
4.8073103303027 1
5.27626630131598 1
4.69996449452099 1
5.03388785880875 1
5.66074734049908 1
4.92135379309631 1
4.51059639648408 1
4.82493676177856 1
4.90443868444261 1
4.87662624056083 1
4.97401023596744 1
4.36819349988476 0
4.95362352325578 1
4.46007351543652 1
5.19152998716489 1
5.2529651839104 1
5.12310997753108 1
5.05631906351207 1
4.9260681920491 1
5.2406536086498 1
5.57572179985854 1
5.01619861413749 1
4.765600126983 1
4.80485767308133 1
4.98615884705571 1
5.42091574540293 1
4.77395627204887 1
4.82137865347742 1
4.61017816336442 1
4.90294013461677 1
5.0642622548452 1
4.91407139424997 1
4.3237776542966 0
4.74769962044043 1
5.03533195558794 1
5.11841259827914 1
4.99122652100062 1
4.70418132609715 1
4.51946242364667 1
4.39657608550844 0
4.80450268044442 1
4.85238792485616 1
5.13557230195647 1
4.93323648222278 1
5.11367780831885 1
4.51656137230227 1
5.67173336804577 0
4.69706254489852 1
4.85055083439864 1
4.98060467432363 1
5.41711486303036 1
4.7908743739903 1
4.85025395118796 1
4.97114017391523 1
4.92157257156915 1
5.10547277454365 1
4.74043945030596 1
4.67733862309876 1
5.09563356364354 1
4.82963742556663 1
4.57375384054825 1
4.73821354930367 1
4.79736696797125 1
4.73221569381235 1
5.40515085650074 0
5.36772703817865 1
4.75951933549712 1
5.12793950682347 1
4.77058302169955 1
4.6268609142629 1
4.67275617329063 1
4.98539466481347 1
4.73409555395396 1
5.1107060286505 1
5.11466869439466 1
4.72631536987168 1
4.81783249447176 1
5.3784048458595 1
4.86328663583223 1
5.1036188284892 1
4.8468830245032 1
5.02172381657648 1
5.48665251386156 0
5.20612763496276 1
5.36138439054215 1
5.68455367199425 1
4.94988745105552 1
4.98931760205685 1
5.03151851392577 1
4.80119834115464 1
4.69016016321035 1
4.87289269874739 1
4.73822022344297 1
5.10567025965033 1
5.12338117291929 1
5.23277602507981 1
4.90387990018213 1
4.8730313063798 1
4.95476775862867 1
4.96262230272996 1
4.64138154296915 1
5.07912169782931 1
4.92863151323791 1
4.80746783029773 1
4.96448975478864 1
5.2596567415833 1
5.00377434648181 1
5.55561194245384 0
4.70035990058377 1
5.4416255444194 1
4.44087597161328 1
5.48774061920761 1
4.95753060202669 1
4.90766093744993 1
5.41734859782196 1
4.76423103560044 1
4.98313914388701 1
4.41603038359085 1
5.06596259214743 1
4.98270725970326 1
5.07322954808071 1
4.51569330980896 1
4.96057937863433 1
5.10487306532959 1
4.8544741206334 1
5.0530391121264 1
4.96298114831706 1
5.10467648868611 1
4.68956025979583 1
5.2757659562801 1
5.14009271060427 1
5.85939545533462 1
5.21284234972824 1
5.52193594494318 0
4.28287337636633 0
4.65334165025243 1
4.73092707590259 1
5.65492506446996 1
5.4010535667971 1
5.00503560191218 1
5.04180094119864 1
4.53833674581424 1
4.86907412218024 1
5.14934503830137 1
5.056220331774 1
4.94850061826495 1
4.8184120545773 1
5.17197353860833 1
5.04704326055727 1
4.73489776352436 1
5.35241148835652 1
4.34695329497127 0
4.66136773232815 1
5.03149612911413 1
4.99173051226679 1
4.89378302061568 1
5.46331862509682 1
5.62082657427536 0
4.69992135441286 1
5.35228739484025 1
4.31562211119926 1
4.64769056103136 1
4.9257368996353 1
5.04706549422376 1
5.20643826495694 1
5.37441262320876 1
4.88194019733346 1
5.33976726428389 1
4.76896834690508 1
4.85178394715624 1
5.37915609059564 1
4.74933229527005 1
5.55913223822941 1
5.31702681388783 1
4.58384108257202 1
5.50578137526338 0
4.95731933740428 1
4.54789809458989 1
4.87530889770735 1
4.89268530372917 1
5.32137462206126 1
5.0687734472691 1
5.25679201005184 1
5.29213222156105 1
4.94017050477286 1
4.90796201293998 1
4.94201922714663 1
4.6715259521771 1
5.92319965172334 0
4.95316835558757 1
5.52885666365786 1
4.85404534608758 1
4.54493016158952 1
4.77354816064902 1
5.10350363181694 1
5.13525849127744 1
4.43403012765494 1
5.94650486772135 0
5.14925507707945 1
4.84794827146036 1
5.51750758492159 0
4.85718277164529 1
4.82323250132157 1
4.76539562344247 1
4.74333688209112 1
4.72660381591245 1
5.18378312603451 1
4.85888787921499 1
4.65727286693766 1
4.86859409006229 1
5.37437066231911 1
4.27380255904322 0
4.64561759512298 1
4.29940915479181 0
5.03411982580114 1
5.21214756309518 1
4.64275584376764 1
4.76775265994768 1
5.19314018950249 1
5.05209150847804 1
4.51703959572221 1
5.08919645396731 1
5.18241392676713 1
5.12567052619394 1
5.00090830497412 1
4.97431280205465 1
4.86658180537322 1
4.98897651801353 1
4.81666259456178 1
4.5592609503097 1
5.27745432492452 1
5.35481207504774 1
4.73021211315196 1
5.07906484945096 1
5.05338155200481 1
4.95400863787492 1
5.09225197716148 1
5.12383935834075 1
5.68317066867835 1
5.23999989101247 1
5.42278420078191 1
4.41792160480086 0
4.62634624704509 1
5.35237598244957 1
5.29542222236458 1
5.13398881524467 1
4.83826506535174 1
5.17306272786402 1
5.08025307772398 1
5.17879962576026 1
4.99418375908104 1
5.27256782366638 1
4.77765473907595 1
4.55089400017838 1
4.79769619891939 1
4.7433533477712 1
5.40624962803756 1
5.245856977716 1
5.13898957773007 1
4.92965165154844 1
5.07128048400538 1
5.21158865845384 1
4.86342038528506 1
4.36515000981941 0
4.87757173874743 1
5.03322880023088 1
4.88320983040498 1
5.09152199373648 1
5.03716353114552 1
4.87899817523014 1
5.07470895070732 1
4.87204788166631 1
5.14836762101873 1
5.17664220588458 1
4.69639575051519 1
5.29007371864806 1
4.9408913641996 1
5.83846943481739 0
4.70927586259176 1
5.24068625835533 1
5.54261116679809 1
4.65743499835254 1
5.08145918890403 1
4.92116803078135 1
5.27862529296798 1
4.51885765685803 1
5.16384164729384 1
4.16298678733171 0
5.31973153792808 1
5.11941866209498 1
4.63015992966923 1
4.78437927177422 1
4.72738419817919 1
4.86250393359335 1
4.66004543428502 1
4.87193678279166 1
5.4939944618167 1
5.15705386238256 1
5.39251267407143 1
4.7025816247865 1
5.29925930356743 1
5.06207497446712 1
4.80982654336531 1
4.49097645381171 1
5.33302102470968 1
4.68788105427604 1
4.66967641076703 1
4.99232876980751 1
5.10659480184079 1
5.39696881433184 1
4.7244735920892 1
5.31401551643851 1
4.38299999100871 0
5.01549055651421 1
4.78233343323723 1
4.61046026530713 1
4.72549034425567 1
4.3738196616306 0
4.60077854333168 1
4.90114683636952 1
4.75880079417649 1
5.27140894285203 1
5.17753202250617 1
5.62288869328287 1
4.79283191529522 1
4.7607469788998 1
4.58106349460445 1
5.56478328333928 0
5.26465333927383 1
5.09508963325641 1
4.60900316960692 1
4.82385998614415 1
5.00506854207961 1
5.29773893976206 1
5.14689530926177 1
4.84409265669757 1
4.7882343119258 1
4.7089053313238 1
4.89107023152777 1
5.35921153615659 1
5.33014550425324 1
4.66151883623876 1
5.13259634163244 1
5.18599955410056 1
4.76407023935604 1
4.47957743460627 0
5.5687977938055 0
5.61667429158568 0
4.6328229076836 1
4.82771584503135 1
4.99608036045447 1
4.9995960083868 1
4.59706931256446 1
5.0403617950762 1
5.46925899330588 1
5.16376225873584 1
5.48672486831391 1
4.76198594217183 1
5.28159456243034 1
4.36458171259931 0
4.93008538450001 1
4.85298861892133 1
4.7067272321154 1
5.40722672860734 1
5.26434073972684 1
4.922576227277 1
4.75733778500192 1
5.78799938382766 0
5.29763740904567 1
5.17864044320179 1
5.39770040672515 1
4.46083317317475 1
5.20457360675082 1
