# Supplementary material for: Bias caused by sampling error in meta-analysis with small sample sizes
Source: PLoS One. 2018 Sep 13;13(9):e0204056. doi: 10.1371/journal.pone.0204056 (PMC6136825; doi:10.1371/journal.pone.0204056)
Supplement: S3 File — (ZIP) [file pone.0204056.s003.zip › results N = 10 delta = 5 tau = 0.5 sz = 5-10.txt]

"dl.delta" "dl.cp"
4.5757568359397 1
5.79672979737872 1
4.96492024216695 1
4.97435849766513 1
4.93560076911536 1
5.27394166891167 1
4.68814470222582 1
4.90505266558376 1
5.18092536469238 1
5.21046424936366 1
5.77512726951329 1
6.46503604904458 1
5.75714283154681 0
3.69385098043511 1
4.6866844317405 1
4.38703911776285 1
5.45430610472161 1
6.24968734348518 0
4.69881288890275 1
5.38313542553931 1
5.24473020029745 1
4.94471899253295 1
4.86859709633137 1
4.61852681394442 1
4.50430011957435 1
4.6144642153564 1
5.1983011243052 1
5.56203166931327 1
5.45614187529823 1
4.57495513648652 1
5.40211865007385 1
5.37793549852345 1
4.99408758270288 1
4.47444244128546 1
4.5734605084454 1
4.26698928620428 1
5.15258395708087 1
3.89001161569517 1
5.25796543506034 1
5.30397818314175 1
4.92917832738988 1
4.69367786254548 1
3.77710284745529 0
4.81817525625433 1
3.92941961858356 0
4.988725462408 1
5.44396573002993 1
3.37743732933415 0
4.80195055431394 1
4.9913486120681 1
5.05747158423236 1
4.25623975926441 1
4.45775909839647 1
5.65058117847582 1
4.57901653069717 1
5.96496421982382 1
4.78439515108792 1
4.96630717439642 1
5.81010690420707 1
4.95010586963147 1
3.45300784593333 1
5.58659506733754 1
4.84088566427397 1
5.52097951601935 1
6.28987365282623 1
5.04968460058619 1
5.11810041530854 1
6.17176956240899 0
5.29052125373367 1
5.37739227295593 1
5.42487764786025 1
5.02141360555315 1
4.30429722076929 1
4.96764620597131 1
6.07389576542958 1
4.7574293507056 1
4.54466979908906 1
4.40709993076884 1
6.25411948839481 1
4.84566284166799 1
3.2056370561616 0
5.98285151798517 1
4.79630351687521 1
4.67363516298578 1
5.59534923720296 1
5.52804593925117 1
4.88099087019066 1
4.04532280282429 1
4.52644361050389 1
5.50246956029783 1
5.07058499232055 1
4.78698987718924 1
4.38600124451337 1
5.62047391212766 1
4.78806912819428 1
4.63868856806987 1
5.62616544564227 1
6.03667904691371 1
4.50218933958555 1
4.95075032926768 1
3.83924400301726 1
5.16160864953955 1
5.58612145198107 1
4.60056967953329 1
4.83877752096716 1
5.1760999844266 1
5.7662182307675 1
4.41822360963259 1
4.11292684685914 1
5.13264438659604 1
5.22174995512003 1
3.49684932521779 1
4.95842765988577 1
4.81194478068924 1
5.41840435841805 1
4.76958932401645 1
5.96203898218203 1
5.21998670058447 1
3.8483804715546 1
4.25748663755712 1
4.94520381223931 1
5.74484268462578 1
5.50387186620562 1
5.17236128563653 1
4.42217226319956 1
5.32330331097164 1
5.94952007417214 1
5.03108846316727 1
5.2979594312486 1
5.35711523841807 1
4.39129612762288 1
6.33806294895926 0
4.80569532587099 1
4.47526643179378 0
3.77458780845741 1
4.14632281038576 1
5.68954574367868 1
5.18196980701511 1
3.53143008800522 1
4.39342121518099 1
5.40364137779377 1
5.19402103568872 1
3.9246571783562 1
5.31913298511177 1
6.09674165998428 1
5.21456004558087 1
5.19214724552076 1
5.19272871000743 1
5.41061042968721 1
4.24919786251659 1
4.81111146154085 1
5.78704288628345 1
5.11457345294593 1
4.2646696780517 1
4.82249745359073 1
5.06409774713351 1
4.91333699480515 1
7.11210288022897 1
4.17585186430486 1
5.33963949787216 1
3.69565275364891 1
4.86058691683566 1
5.25089343162515 1
5.39470495932635 1
4.46912368790986 1
5.46244122775098 1
4.61150453986858 1
4.79543090100771 1
5.26459148215984 1
5.51728388634221 1
4.59146803399917 1
5.55553461339851 1
5.2280749985087 1
5.93375434686155 1
5.30643023254961 1
4.99001899640722 1
5.56519726690811 1
3.71685006078483 0
4.45467666405577 1
5.21587416134992 1
5.33436114941476 1
4.72919875705531 1
4.69696829387971 1
5.01187085327359 1
5.32109806110838 1
5.35732346208716 1
4.80548072938167 1
4.20688403563907 1
5.23866906322362 1
5.77227184363515 1
5.36907942762135 1
5.40594891575009 1
4.6302602436857 1
4.90900713836547 1
4.94607558727472 1
4.90032461618859 1
4.35138356458659 1
3.45290748276626 0
5.76107625782133 1
4.14041531267216 1
5.08928068564298 1
4.60547793227945 1
4.98078161774486 1
5.17971959861195 1
4.54387495956993 1
5.56372300893772 1
4.73424483611065 1
4.58386686037691 1
4.94076506028039 1
5.13587210516013 1
4.38231768501428 1
4.38428008476485 1
4.41965371243416 1
3.50017458089753 0
3.66501476797458 1
4.73228024512621 1
5.6574568703561 1
5.43919201438407 1
4.97085956613762 1
5.06026279598227 1
4.43683744213398 1
4.83062163235492 1
3.85248029382286 0
5.453968445841 1
4.34699170654918 1
5.54083340907745 1
6.37103840524329 0
3.4178122197955 0
4.38022572720184 1
4.11123807903923 0
6.42922767059819 0
5.51055080924405 1
4.63184455753503 1
3.45932883452029 1
5.56362234409282 1
4.62700653435759 1
5.0307989383634 1
2.77844429069553 0
5.67560532241573 1
4.57263401432912 1
5.65983879952284 1
6.03214070725045 0
4.60076514376997 1
4.33677950965758 1
5.0850376326641 1
4.5854678720448 1
5.35810786619523 1
4.93494439137652 1
4.87862819274075 1
4.67558013036146 1
5.76360328415076 1
5.97218531357065 1
6.11604232411356 1
5.47694289393732 1
4.63670755320067 1
5.03961054997656 1
5.15509394262702 1
5.35453888529158 1
4.94805762752601 1
4.04709035406554 0
4.7745880719902 1
3.86639253031918 1
5.58304766648389 1
5.77398825069832 1
6.49801010966637 0
3.57446122218568 1
5.75127367567727 1
4.88879971754276 1
4.30207694374767 1
5.11928576720676 1
5.51261122947748 1
5.98657070776066 1
5.20307384379661 1
6.53554531140714 0
5.37407026949728 1
5.0869654605757 1
4.93710445388858 1
6.11690493633199 0
5.5400189749268 1
4.85677480128837 1
4.14392247487007 1
4.71562304735358 1
5.6616390679592 1
5.68853691098847 1
4.98328426185302 1
5.36623745458923 1
4.67982086507782 1
5.03644070873887 1
4.9337095060902 1
5.98550030121496 0
4.32657682193934 0
5.17140399502071 1
5.68120311445385 1
5.9348536627889 1
5.72356697655394 1
4.02831492724294 0
5.49115897374701 1
5.89554992243831 1
5.83545495720627 1
5.45563083787719 1
5.65033370371349 1
4.44940015218657 1
4.81726849325579 1
4.83839088301412 1
4.31812553595812 1
6.04998645068301 1
4.75519859629783 1
5.08226992004647 1
4.81101207000999 1
6.08097891751524 1
4.61630270109105 1
5.80313612597712 1
5.2329475014168 1
4.21620476121573 1
5.1262120379594 1
5.6136356195537 1
4.02384988122518 0
3.72417229449906 1
5.07770850584655 1
4.89626902738324 1
4.62498109881679 1
5.55012145783528 1
4.70785813688035 1
5.61710278004387 1
5.02680671525797 1
5.50509334605228 1
6.57111148600054 1
5.18026119703473 1
5.31286229166628 1
3.99248104341903 1
5.85033513211421 1
5.54522179459226 1
4.49639149438754 1
6.17842796315729 1
5.2961985457378 1
4.23430135757709 1
6.13861411943615 1
4.98345165368802 1
5.6835065649297 1
6.57578812139266 0
4.73363487016296 1
4.3732193908707 1
3.16507624557721 0
4.47523440514053 1
5.36269791666211 1
5.71868533600983 1
4.5623020600265 1
5.12027817415996 1
4.80782060013586 1
5.34557943010651 1
4.59447424031765 1
4.16666946128554 1
4.14820193660907 1
4.78244321791387 1
5.66737378334735 1
3.99271489209762 0
5.77934093565974 1
5.02263106563676 1
5.11784032401602 1
5.1400182502466 1
4.54281703440282 1
4.83923316614882 1
5.52363650432499 1
4.76166932212495 1
4.74917999889208 1
5.25519701429099 1
5.39741349601374 1
5.04519385946812 1
5.35457584969567 1
4.79038795076528 1
6.26970500495599 0
4.11301082251215 1
6.15505599217094 0
3.8490237538012 1
3.64586392260658 0
6.1238658151266 1
5.45468508259801 1
5.5355894447532 1
5.69012410564465 1
4.70271578826963 1
5.22491043243458 1
4.12401968327494 1
3.72508772135893 1
4.29430904788321 1
5.84556679043798 1
6.70453959994873 0
3.8014227268224 1
4.50086196226338 1
4.54242892485487 1
5.12141857919999 1
5.0670826912363 1
4.61188256590417 1
5.12197540887387 1
5.31809763503944 1
4.73822383750976 1
5.19331945579734 1
5.74941822968099 1
4.70614579934467 1
3.69420988606756 0
4.40859350928557 1
4.77084245827616 1
4.61844497145599 1
5.62651433875259 1
4.67728770162086 1
3.8927709511223 1
4.16499273588899 1
3.65230563311207 0
4.70752154657929 1
5.65302399107903 1
5.76599343607742 1
5.25741152633647 1
4.44120688943778 1
4.75050864753095 1
5.0466202490078 1
5.15691371457243 1
5.39710453286354 1
4.44191967917217 1
5.372813579346 1
3.95824140468536 0
5.21476114242469 1
4.46043765860383 1
4.86857963825779 1
5.68831520411053 1
5.39502152096487 1
4.44484970942224 1
4.44402951249146 1
4.36822300390716 1
4.30358856762619 1
4.81268641228853 1
4.38846466378752 1
4.95475952627502 1
5.02695323372917 1
5.14648209363167 1
5.00374294968267 1
5.44100429310228 1
5.20975660189756 1
4.78063234353642 1
4.27843163493041 0
4.85998686427234 1
3.70018842258555 1
5.1926307116053 1
5.35602158300599 1
4.0826357631623 0
6.27062306398139 0
5.00077766481803 1
5.42808412659281 1
4.36113029603865 1
6.52197344159838 0
4.03650998573878 1
4.24557433016021 1
6.07113017391046 0
4.97381944413458 1
4.49022962179768 1
4.85982643534076 1
4.81676087386324 1
4.95858290779663 1
4.28124655281324 1
5.49914205260627 1
4.2162032866566 1
5.08331578856427 1
5.35569174133802 1
4.97962371714136 1
4.84858873062921 1
5.29600716616379 1
5.50194177025385 1
5.19177675887905 1
5.35093719629872 1
4.41708525701421 1
5.1171090280924 1
5.84771575006315 1
5.73334181754406 1
5.91632313472228 1
5.85553426725216 0
4.9099290583348 1
4.52996764313606 1
5.44871261569835 1
5.68525161559423 1
4.68393612145228 1
5.74177913839299 0
4.25896263396547 1
5.56663331588499 1
4.48175918704347 1
3.59932354046002 1
4.491819012254 1
5.15909454141833 1
5.41950741641474 1
4.12661630045297 0
5.12679202408426 1
5.52522236149911 1
5.05773406695806 1
5.93097209822251 1
4.52048595710224 1
4.01550772070731 1
4.16844802262525 1
4.55959379129294 1
4.74324910166312 1
4.78441688824832 1
4.18092380541096 1
5.00792014150904 1
6.08468213777332 1
5.47286763148427 1
4.67809343518155 1
5.71928675316571 1
4.26569009783755 1
4.21231227530932 0
4.77331761372113 1
6.50420575473106 1
6.30895728113349 0
4.9293895766986 1
4.58890197430067 1
4.41112794211295 1
4.39326061382295 1
4.6930096066422 1
3.71533592828762 0
5.45581579448203 1
4.58213682192492 1
5.90227186265541 1
4.32152741523015 1
5.47353868229052 1
5.05654668653808 1
5.31534286238016 1
6.52526192658939 0
5.04973448387489 1
5.24761411024539 1
4.93347108194217 1
5.09556342329659 1
4.55189970876128 1
5.47955173126092 1
4.54496214680584 1
5.73067250484606 1
5.6823230137042 0
3.40117560709891 0
4.8155379585183 1
5.68689766795435 1
4.22755682895539 1
4.29486005252483 1
4.95583606342848 1
3.70981117821284 0
4.89586584186289 1
3.5544453016222 0
6.0204330422171 0
5.66286821284302 1
5.86377508937223 1
5.36120412425802 1
5.17989644300544 1
5.20135580907778 1
3.58990485449095 0
5.59918659116326 1
5.46328358421702 1
4.22424768407768 1
4.92585911657458 1
5.34580736938878 1
4.75418172234721 1
5.06771910843153 1
4.62385067873102 1
5.23091399558624 1
4.93244408338784 1
5.18955856043147 1
4.77330305400937 1
3.61583151165983 1
4.73994485985295 1
5.87871015444089 1
5.4646351084756 1
6.67666303946625 0
6.18641782800154 0
5.33511579888882 1
5.04361246488884 1
5.13827138370202 1
5.40241336843238 1
5.51292747552853 1
6.07266185375951 0
4.12686167106844 1
4.98973487091125 1
4.8843870352117 1
4.7506254399737 1
5.05181480845514 1
4.79592977685849 1
5.97531389174677 1
4.16746126520142 0
5.35661580174292 1
4.6964668545201 1
4.09909539209865 1
4.5724076287554 1
4.86583789315611 1
4.58275702228339 1
5.01447580075489 1
4.74318054234632 1
5.0076988492665 1
5.18673460559903 1
4.1207337874772 1
3.95438746344172 1
4.13795035389222 1
6.35275549995117 1
5.51097933552766 1
5.33218735375444 1
5.26109462813424 1
3.57017581292269 0
6.47357766521565 0
5.42648635714482 1
4.25250183874183 1
4.97853743038557 1
6.0098965104233 1
4.81195530039568 1
4.6324427338343 1
5.61020494917371 1
3.67697759290113 1
1.87902158442233 0
5.4540516249879 1
4.14059130479609 1
4.91130092753968 1
4.58199491684023 1
4.02232864777054 1
5.24657780440697 1
5.82754211295771 0
4.98642360233584 1
4.86088803688152 1
5.53654402588448 1
4.91073965620254 1
4.33814512473537 1
5.00267540179116 1
5.57664339778466 1
5.00866752955193 1
4.57241049391627 1
4.55140832927554 1
4.50005891003045 1
5.88913817721981 1
5.33912941849697 1
5.3960966928703 1
6.21402065085799 0
4.02092553831214 0
6.37838540188325 0
5.47975031259379 1
4.90721861414846 1
5.75078434007702 1
4.42111753152418 1
5.68216877005036 1
5.29231817250865 1
5.10284786207845 1
5.24718969185065 1
5.67152077774426 1
5.24588585468433 1
4.81744044973632 1
5.14881101541635 1
5.54777985845442 1
5.93195528982261 1
4.34044339155327 1
5.6197655215557 1
4.56126162835038 1
3.90158993400185 1
5.16090260800137 1
4.87325989628582 1
5.40110427405929 1
5.24449841943415 1
5.22727335593303 1
4.54597865707314 1
3.45834618557129 1
4.35050206678746 1
4.48102989715243 1
4.46382065636488 1
4.61980661491886 1
4.07632566978274 0
4.87086351053668 1
5.62412547683028 1
4.33068378728726 1
5.05306768960009 1
5.47820757805731 1
5.87907129783595 1
5.16404173515045 1
5.57852682477306 1
5.10925537605088 1
6.13883419353016 1
5.19041283786541 1
4.85652725579888 1
5.97137079597109 1
4.32938321920068 1
5.56623076488552 1
5.2498409311526 1
5.21363455916286 1
5.48091175634188 1
5.84818122999929 1
4.49422214946816 1
4.53654492521551 1
5.88675070685228 1
4.83532438175902 1
4.77844588206155 1
6.17933591114455 1
6.51160916948997 1
5.09333371477818 1
5.40941875719177 1
5.13525660690732 1
5.22888532219757 1
5.01797731390353 1
5.6572904988416 1
4.00636583510346 0
6.22473875368081 0
4.15060572253107 0
4.54632254717589 1
4.66467719879988 1
4.07372171851614 1
5.23214588244155 1
4.57422674997044 1
4.37633304742685 1
5.54774939014651 1
4.73502050446779 1
5.75160371846051 1
3.49593012017939 1
4.26888693305862 0
5.60466183671974 1
5.91741265502422 1
5.35792918030081 1
5.37716794793631 1
5.95190574317053 0
5.1127064655438 1
5.03152125817955 1
5.78953451782922 0
5.39780543095916 1
4.90823290464161 1
6.15673541637882 1
5.11026744585025 1
4.74021136711676 1
6.72545586023148 1
4.24952324512209 1
5.29040311013983 1
5.65066117760659 1
5.96938275639875 0
3.95569716007299 0
4.88084050293274 1
5.00792791883163 1
4.96409095802739 1
4.25162520762915 1
5.31726747862553 1
5.4255536803956 1
5.23860248201928 1
5.48513849214216 1
4.22859360011896 1
5.13807902289808 1
4.53308556094169 1
5.99639671057016 1
5.34180526703415 1
5.24767324619874 1
4.28097470184088 1
4.52230530343734 1
4.25346968048159 1
4.06349953935508 1
5.96133546163071 0
4.54795253953621 1
4.22987142074671 1
4.48272798967588 1
4.40367028812877 1
5.19255012224376 1
4.82660404693002 1
5.78650885701908 1
5.35957973216647 1
5.08027743341615 1
5.40850468943365 1
3.3118286274779 1
4.3124191976466 1
5.87829165808363 1
4.50681249026875 1
3.54120507254109 0
4.36828620431185 1
5.26486078778105 1
5.243646884254 1
6.15939528490795 1
5.2909843098728 1
4.558305087506 1
5.5375158777941 1
4.19736982269727 0
4.21168511075402 1
4.52352032820817 1
4.25035355867706 1
5.40017889301047 1
4.80565496843522 1
5.98701090292487 1
3.95855006570127 0
4.12285297362628 1
6.17462051483401 1
5.806629804526 1
5.48768766837251 1
4.75879679082292 1
4.8160958159269 1
5.12653833370812 1
5.4839645921494 1
5.9825524122203 1
4.81184804403914 1
4.66724157933136 1
4.54849223678896 1
3.94703870657029 1
4.98236532174155 1
4.20044031705065 1
3.92744535161159 0
4.93401753849237 1
4.22452152962609 1
5.37993929499728 1
5.08274034640178 1
4.76406101236886 1
4.90746802001348 1
4.74048981107088 1
4.3360540016522 1
5.63865241348875 1
4.1167892910559 1
3.52577328555748 0
4.44290467278448 1
5.15882325440996 1
4.01327173794127 0
5.37854918883127 1
4.0219120208783 0
4.76274522006428 1
4.60378983355183 1
3.9405110935585 1
4.37042120983062 1
4.7495463483914 1
5.95367451887594 1
5.85201139947369 1
5.34851854418163 1
5.17028452807229 1
5.52042485939285 1
4.45841499955935 1
5.26323012554548 1
4.50566301590299 1
4.58405078245752 1
5.30846062998187 1
5.62175206221048 1
5.71621787153923 1
5.53341847211219 1
5.2722697274254 1
4.2209377489323 1
4.8098619179248 1
5.04055098176442 1
5.48151595593865 1
5.44074429421159 1
5.46449671599272 1
5.12122078745729 1
5.01989452155931 1
4.3952611704743 1
5.86553764934085 1
3.92299861579496 1
5.45866186406581 1
4.31731794664156 1
4.32712562294574 0
4.18780544498415 1
3.7396983877708 1
4.6961368733912 1
4.13726139297942 1
4.7623376430918 1
5.02890121751524 1
6.13362981307927 1
4.57479145642748 1
5.43633284208489 1
4.93306802417678 1
5.55737903235529 1
4.46648649866445 1
5.03443579255208 1
5.26317583441563 1
3.68668269782572 0
4.42361203297558 1
5.26203613170399 1
5.18425454301735 1
5.72380249600025 1
4.30716003062395 1
5.73739012765409 1
5.91364203656002 1
4.69999618470853 1
4.76417636815272 1
4.04039836206379 0
5.56462156773756 1
4.6446063012379 1
4.60372742002241 1
4.37029811936028 1
4.51568388885766 0
3.95012089485521 0
5.35173816735247 1
4.66476637712685 1
4.38375674882705 1
5.73117052748868 1
5.28703216722374 1
6.49465117401649 1
6.13018970601616 0
4.59354418947048 1
4.1994655068109 1
5.99908438206351 1
5.04680749104966 1
6.59158773222163 0
4.70472244737921 1
5.20101268347124 1
5.39219633509827 1
3.89891494229005 0
4.98992566543325 1
4.93574327164919 1
3.92223475306697 1
5.37912139873584 1
4.32777805607605 1
4.66192037830772 1
5.07846720500982 1
5.43835670727396 1
4.13189715578057 1
4.55213323977574 1
5.33935070773489 1
5.41053627555424 1
4.84737914068845 1
4.21043322469819 1
5.36266078341027 1
6.46725591425887 0
3.57121950211043 1
5.50152867452096 1
6.01672588503077 0
4.10963360447984 1
4.68743853992303 1
6.20887573975606 0
4.56761538415654 1
4.52062966693044 1
5.02688908894185 1
5.45220512880065 1
4.57692021554831 1
4.48166782249895 1
4.88732237362398 1
5.13432019139687 1
4.25664446178277 1
5.69512565610883 1
6.58848969691685 0
4.37608927157177 1
5.78732912708165 1
3.70088052235506 1
4.70726086246289 1
4.90938036511277 1
4.05449367323483 1
5.33264623045556 1
3.8626498282239 1
5.35782705182422 1
4.24234263681682 1
5.07385123002621 1
4.60850479355376 1
4.3770083288657 1
3.88189061212741 0
3.61578229698804 0
5.17308585562301 1
4.06362842141336 0
5.60330893002335 1
4.61578818545365 1
3.63400741048421 0
4.69280155272604 1
5.8712259711683 1
4.84209091429122 1
4.98744771273166 1
6.40290228478469 1
4.75901530443237 1
5.28213040888479 1
4.98473035880724 1
4.11279853157891 1
4.70419934167328 1
4.70811989131284 1
5.00704949630991 1
5.56361258769923 1
5.2861892278391 1
5.17307183743973 1
5.95597655547529 1
5.43731378519604 1
5.02370913643803 1
5.98296907398751 1
4.76179967087149 1
5.75680777228344 1
5.53784019961586 1
4.33112429783599 0
3.64153181963082 0
5.16423458839995 1
4.95417369588155 1
5.31238311914783 1
5.61637834374396 1
5.44607781998947 1
4.50343328318235 1
3.95812898842827 1
4.28951026347122 1
4.08786899530673 1
6.65351857564946 0
5.72782653576501 1
3.79795536904484 1
4.2184943038326 1
4.87372077839542 1
4.98038895679052 1
4.26215538161152 1
4.58062694092757 1
4.4982244834854 1
5.30542160869235 1
4.18133299112286 1
4.37723183511657 1
5.57712440243447 1
5.78263957088707 0
6.30893702437004 0
4.43991604231393 1
4.57774866079533 1
5.10597053515797 1
5.47242950073137 1
5.14469536302708 1
4.74788854524848 1
4.76888476664495 1
5.68129014773947 1
4.03438309306732 1
3.50734009684417 1
5.26549015301552 1
4.54255697956767 1
4.85906682559238 1
4.65049967353696 1
5.18883714332243 1
4.28675629561474 1
4.40156066556183 1
6.19406289797159 0
4.12356045763601 1
5.55537894429644 1
5.07498358797452 1
5.30481984525945 1
5.30452828805699 1
5.72625575764076 1
3.9343045227005 1
4.43811167785852 1
4.86553740631845 1
5.64380196439809 1
6.14492210475661 0
5.93542761211576 1
6.25430462633354 1
4.42942980454044 1
5.67745601433689 1
5.26614277684448 1
5.32671784165812 1
6.46348303889736 0
5.30483313071978 1
7.16468546078829 0
4.1998591312958 1
6.15292434455971 1
5.25463008977291 1
3.90108163434915 1
3.74068056555895 1
5.33209158601077 1
5.36178615083136 1
4.34205556846921 1
3.58175595661532 0
5.29976386124373 1
4.69839419551308 1
4.33287736594655 1
4.48002910131999 1
4.66330009204712 1
5.22657116305724 1
4.15024682802132 1
5.55871949894414 1
4.51407678476036 1
4.58060329525385 1
4.98176259314092 1
5.66275070705901 1
4.92907399709381 1
4.37266049755461 1
5.38867508148819 1
4.56839326405379 1
6.69082038310164 0
5.02540129774869 1
4.98973071442775 1
6.10788795711479 1
3.28675412185984 0
5.4646266917198 1
5.9854339014864 1
5.80313783472656 1
5.55627915895263 1
4.57809766277774 1
6.65665434578834 1
4.83918741859643 1
3.55758408238076 1
3.94531384956733 1
4.61179468450342 1
4.32386262641304 1
5.73834692475855 1
5.163466955827 1
4.30272233681905 1
3.77333398135911 0
3.77872780780342 0
5.77053608411887 1
4.18810026767419 1
6.02860632103805 0
4.59754863492038 1
5.5935510964109 1
4.69378829741357 1
5.18293283503372 1
4.61011627404918 1
5.40367463502795 1
5.23081882728637 1
5.30068232441993 1
4.18714537783516 1
5.69513079725132 1
5.09372544738331 1
5.52767570048091 1
4.36939737610399 1
5.28945894164195 1
4.64317744906199 1
3.78212439036904 0
4.20970655994175 1
4.90532117865038 1
5.0534291996356 1
5.59238624011592 1
4.19551605307624 1
5.61626599719214 1
4.35802747779225 1
4.58242803620682 1
6.12456906532316 0
6.74630668438376 0
5.0019913992417 1
5.00989743638152 1
4.57973014883811 1
5.83935778583035 1
4.19097579655071 1
4.76349744405873 1
5.16656406665398 1
4.77514831821615 1
5.83944089328835 1
4.40309061924514 1
4.83234882347401 1
5.64808713919935 1
5.07537315555133 1
5.59763268164074 1
4.80416850367565 1
5.13110577528514 1
4.82515462397544 1
5.17977608273043 1
4.62029499972435 1
5.18108039381056 1
5.27003759237181 1
5.64935341317509 1
4.98348361650513 1
5.18091706237276 1
5.63837908713149 1
4.71399311391463 1
5.40994102155464 1
5.03081156608437 1
5.27055033315403 1
4.17545072402405 1
5.32838068867424 1
6.06268424930644 1
4.34754890663043 1
4.4099503345002 1
5.4146413979325 1
5.38260355255975 1
4.3075210950061 1
5.58187602679468 1
5.71795870087245 1
3.96028316839129 1
4.83056262104009 1
4.90337335829459 1
4.78791294790005 1
6.4080036563823 0
5.15115364628096 1
6.28231763189796 1
5.35415581943876 1
5.47601067174939 1
5.06381928600685 1
4.70257280946199 1
5.80892192107986 1
5.57537359011202 1
5.11388128102186 1
4.74025490246534 1
4.7634202362636 1
3.68784707817231 1
4.14249390663296 1
3.86572560659785 0
3.85078945743422 0
5.35715885205124 1
4.52452137130286 1
4.35703205593119 1
5.74035012899659 1
5.22999446377569 1
4.53564009124916 1
4.86056806787784 1
5.97326141359917 1
5.56550650844967 1
5.90938932410078 0
5.6325275471164 1
5.21990226977804 1
5.5442605486802 1
4.74322058228997 1
6.37608335513501 0
5.63940796209233 1
5.69848631686409 1
5.94529179026488 1
5.26243671926454 1
4.29636607010722 1
4.71972183295604 1
5.18858281267356 1
4.92586421925487 1
4.52851500345843 1
5.02204077898956 1
5.86634541481234 1
4.34785296765039 1
4.47067895236832 1
4.58021332124372 1
5.39135198988142 1
4.69913529851896 1
5.44175811830311 1
5.49175063697029 1
4.6307161401934 1
3.82789783505949 0
4.90676612614284 1
5.55333099132766 1
5.22363010325235 1
4.9925622132805 1
5.5027946846323 1
4.31111354931641 1
4.81073122067068 1
4.37106705177247 1
4.42928913924156 1
3.99763500596595 1
3.32290225519049 0
5.15871288304819 1
4.53319551876652 1
4.67359319163174 1
4.93234820749094 1
4.63218264758157 1
4.1849556610628 1
4.8400254194633 1
4.86965412176577 1
4.21112629504593 1
5.88240430948836 1
5.32341782801315 1
6.57704662828302 0
4.59586707356439 1
4.37612229756314 1
3.97759329805288 1
5.43226268699937 1
5.16801468836258 1
5.2197108806678 1
5.17086768400865 1
3.93559871029333 1
5.01373416993794 1
6.24894076112938 0
5.2675975855842 1
5.31533256211621 1
5.24798417706002 1
4.49480550128228 1
3.32845940452039 1
5.40871162357914 1
4.86041524049665 1
6.24312053238731 1
6.00580370552131 0
4.33946105120354 1
4.64837602751282 1
4.96516563950796 1
5.0844802036798 1
4.60264203085646 1
4.29147230897952 1
4.55818364949879 1
4.13848950449923 1
5.20369380547849 1
4.2783563836571 1
5.50934147692758 1
4.48958849868043 1
5.09703832410161 1
4.4142535613477 1
3.45350275148743 0
4.8005098305755 1
5.81684988701501 1
6.04688526154647 1
5.33966259852227 1
4.21867388114913 1
4.97914776556706 1
5.38550072258281 1
5.26520852035964 1
5.04387224834712 1
5.22284602092721 1
5.4263873996869 1
3.43000479251215 1
5.23727655691952 1
5.46835560234554 1
4.22411040027912 1
6.08432041745107 0
5.26994670799756 1
5.68726175681439 1
5.43451165184119 1
4.43780805428318 1
5.77448223992239 1
4.35506186366426 1
3.35828340846929 0
4.96884057482326 1
5.60983020020467 1
3.85571862199424 1
6.09608404290582 1
4.90742841067737 1
5.44248969741776 1
4.36780787177412 1
5.07927014033272 1
4.61711456857356 1
3.28406061222917 0
5.2055490940736 1
5.42538422720268 1
2.18314253088725 1
5.23401716355756 1
4.18758269684847 1
5.23573108814411 1
5.88699393577591 1
6.30758138994932 0
4.51339113348618 1
5.48614605751628 1
5.93914145649861 1
4.88481165833005 1
4.85552166498773 1
4.71431483126173 1
4.90020583682675 1
4.62255971080596 1
4.0448314805534 1
4.60788235311283 1
4.6978530170332 1
5.47506601344635 1
5.28651843180808 1
4.38010994638936 1
4.82535381790861 1
4.89118940928874 1
4.97304746147473 1
4.35112228133802 1
5.38032879929838 1
5.02240838785052 1
4.86349656091602 1
5.55541330169021 1
5.41051067880896 1
4.40129518286908 1
4.20525378205346 1
5.18774915554548 1
4.05476299454528 0
4.83313672107072 1
4.98311406278685 1
5.0563767541438 1
4.72667662179218 1
6.14936530178825 0
4.82341925329393 1
4.25937378782095 1
4.38673534945107 1
3.83865436355591 1
4.99293124355879 1
6.24506681581894 1
3.77680511281782 1
3.3352768016176 0
4.00461658703355 1
4.99439528129369 1
4.63159908292441 1
4.46177015262434 1
4.45938931109304 1
3.44734506017577 0
5.72877789735146 1
4.86004193070303 1
5.49773820536414 1
5.00363545225954 1
4.79779341028647 1
6.16965799428882 0
4.82090577028772 1
5.42112575147498 1
5.09639665320042 1
4.6829897247775 1
5.3310492040374 1
5.71334277780474 1
4.5368108775068 1
4.96998997385443 1
5.07038702643184 1
5.69767813247742 0
3.89306757418308 0
4.89888353270655 1
4.89574624622711 1
4.77522198156518 1
4.32240992622942 1
3.94464398111347 1
5.69214024278714 1
5.19848330568144 1
5.24858824020296 1
5.55598925394218 1
5.32738491302498 1
5.33011346553051 1
4.30078959973182 1
5.28845502932419 1
4.38703397117167 1
4.12705139035327 1
4.40168688785864 1
3.30682963534456 1
4.49355650320595 1
4.85849855732287 1
5.06543580236793 1
5.22029000945273 1
4.45946136546891 1
5.52362711377757 1
4.45122250566497 1
5.94728641405009 1
4.72393570703892 1
5.72611729080608 1
4.61330584940158 1
4.95095592977431 1
4.55545109132624 1
4.34568893242555 1
4.11551762386564 1
5.32862132154011 1
5.26277338537858 1
4.92431675068407 1
5.3267477690168 1
4.67689271816268 1
5.68311006336152 1
5.06715274651278 1
5.90933361709061 1
4.77944066888691 1
4.41900825304388 1
5.56694225624865 1
4.64106028796922 1
5.12662607329272 1
5.61003705539825 1
5.63367691866831 1
4.5718544624695 1
5.95575759311627 1
4.13279789206928 0
5.40099507775473 1
5.25058562413856 1
5.52286374666764 1
5.49107145979576 1
4.46435905641178 1
5.11340375602645 1
4.52302649095845 1
4.66935006468429 1
4.40192653632621 1
5.17189180601612 1
3.87603054859046 1
3.79253797790272 1
5.32391977437705 1
6.05874949710236 1
6.46043468131363 0
5.97618857022843 0
4.34221293083541 1
4.79113593092721 1
6.09378181327934 1
5.40181358378135 1
4.74244836931978 1
3.58846974023004 0
4.28490553891523 1
5.35451913728259 1
4.68589110432427 1
4.4103582158997 1
4.59910319714895 1
6.15675484536291 1
6.21092548665598 0
4.04410759198715 1
5.02115735387612 1
4.77273709322128 1
5.37598221214808 1
4.94928614304588 1
5.33983186758631 1
4.96722381277624 1
5.23575217387859 1
3.82497827863253 0
4.14040727953874 1
4.85904775315717 1
4.87815808476212 1
4.83560181159139 1
5.28960322309657 1
4.77645879123261 1
5.59143162560073 1
4.85915515086279 1
5.38914887936531 1
5.45713187232466 1
4.76762917347748 1
6.07923114391922 1
5.83438858732614 1
5.72841455394557 1
4.8635331167537 1
4.4117408486093 1
4.88969201671038 1
5.25188643970276 1
5.57435007123215 1
4.31755994453946 1
5.57935133248034 1
5.57587231924231 1
4.28069036733207 1
5.3568952701059 1
5.68457155839867 1
4.94282593949147 1
5.44853945946211 1
5.20760619726176 1
4.93308510841606 1
3.52910735278051 1
4.98612230605771 1
3.71759385666126 1
5.29921507177973 1
5.04472533114602 1
3.86737444585905 1
5.08873110891973 1
5.45373687069233 1
4.6942598264424 1
4.68303272103444 1
4.73055382160942 1
5.50354756497184 1
4.99169093151348 1
4.4929165368748 1
4.77454726781819 1
5.0562566290244 1
5.22250876700475 1
5.25127453367397 1
4.51223697007622 1
5.70310511802693 1
5.04544571501831 1
6.4382966037254 1
6.29216350550341 0
4.58760748009627 1
3.72153912291619 0
4.48051737542573 1
6.24698917103102 1
5.6586891703619 1
5.6302679196427 1
4.33800038861664 1
4.6615353929954 1
4.51020157218133 1
4.77487883487477 1
4.61085333962338 1
4.31998581104996 1
3.74598953275479 1
4.78827071149282 1
4.70243843011573 1
4.80802719651002 1
3.39212148702321 1
5.02368179609065 1
4.70104302398638 1
5.79491368676711 1
5.66509919727527 1
4.90728701544829 1
4.97090606945732 1
4.44890492052223 1
4.33246089388435 1
4.54199410686284 1
4.65334601477808 1
4.65579651597056 1
4.99259654294721 1
4.54357254541225 1
5.13667153379042 1
4.92674407425063 1
5.31892420191303 1
4.83129021092035 1
5.32215035427889 1
4.72174182141543 1
5.84961892326536 1
5.7624620963129 1
6.00622286057554 1
5.07337887124748 1
4.79486944449157 1
4.21302806564929 1
4.93769502331735 1
4.6714138209499 1
4.39804997084212 1
4.68017446540744 1
4.40859246890879 1
5.13256646650818 1
4.79485440702621 1
5.51792604063893 1
5.41671379599647 1
4.62525529079887 1
6.43946232674943 0
4.53877716137378 1
5.05154548363929 1
5.71488609360331 1
5.61330942417061 1
4.10592174197279 0
5.59113250220675 1
4.70721562025429 1
4.37603460948675 1
5.53271366452633 1
5.24621036413982 1
6.15946968852823 0
4.64295220152127 1
4.93509504206529 1
6.02800852582731 1
5.15319182266283 1
4.56371262389474 1
4.99628117596177 1
4.36655250433939 1
5.22451597250476 1
5.17851651207242 1
5.34259937676802 1
5.10702202305964 1
3.21923203012591 1
4.93165214914089 1
4.00991471722159 1
4.87323268426835 1
5.29399054795619 1
4.7631041880769 1
5.83889991408285 1
4.66096917469759 1
4.18146823956793 0
4.76847275514418 1
6.18545958205474 1
5.03067494492099 1
5.40521821891342 1
4.46592895458732 1
4.12946436781118 1
4.58882997923566 1
4.89827755753822 1
4.41887867646795 1
6.84699113146723 0
5.75421412899561 1
5.11963686988687 1
3.41136779869654 1
5.08429678136879 1
3.17956475280341 0
4.15171482407993 1
5.47467753936301 1
5.01348676028926 1
4.72078939082737 1
4.60972292115968 1
5.16092367357176 1
3.94522421038368 1
5.06191241585755 1
4.54631829542268 1
3.1472196520883 0
4.37993551373955 1
5.05194982803981 1
5.72514987724933 0
5.66676649120188 1
5.10813392079646 1
5.03218048553087 1
5.25649328500199 1
4.52094806413975 1
4.77148482363782 1
4.18717021145259 1
4.75048447133837 1
5.60824882143487 1
4.75210504556129 1
5.02345229019505 1
6.22752804591222 1
5.39914453603862 1
4.33256386830817 1
4.20765786359896 0
5.51553648991466 1
5.03572364349794 1
4.07413269821412 1
4.68219991770971 1
5.7669920552225 1
4.41367548383492 1
5.00035121544326 1
5.07464634112023 1
5.51466325050496 1
5.2889286436688 1
4.77303448203116 1
4.31891910011728 1
4.62141078108473 1
4.61748164864796 1
4.57398552497218 1
4.46280050018264 1
5.37520207587325 1
3.59951641008266 1
5.13224638091018 1
5.67031915552252 1
6.10402566099248 0
4.97914398770736 1
5.28564258031945 1
5.09123632006707 1
4.40198508157666 1
4.2288524692209 1
5.76070130548961 1
5.49044300666933 1
4.52434381320809 1
5.35981942299501 1
6.49212720184647 0
4.89922467556296 1
3.87382917324412 1
4.75879055315014 1
6.12283574442377 1
3.55875704178458 1
5.30849118362569 1
4.85055262406487 1
5.16865055319595 1
4.82670902467447 1
4.34864665581988 1
4.44252151084248 1
4.24970399602007 1
5.20572236935296 1
4.73444727068135 1
5.04714194874865 1
5.37212500943474 1
5.40015793728724 1
5.23829355462408 1
5.50503403637057 1
4.56176421565776 1
4.86347611406863 1
5.25878205182346 1
4.68665065625472 1
5.46653941193951 1
4.9247889649663 1
5.27259431622639 1
5.27460314597508 1
4.44918562416581 1
4.89229061665674 1
4.80208059373769 1
5.66851128492749 1
4.74472134404729 1
5.67985238129017 1
4.49053721937685 1
5.21357153971939 1
4.1242487571727 1
5.96879388332246 1
4.4840309305989 1
5.42701955658427 1
5.47898186734501 1
6.08588647791346 0
4.91325683821314 1
6.28930161447853 0
5.3476605011664 1
5.93217234537991 0
4.70438254001155 1
5.79895895205124 1
4.20905928840708 1
5.08026576793831 1
5.62968214460872 1
4.42509234857237 1
3.33984274433456 0
6.05239777194126 1
5.18261082078359 1
4.22354726789534 1
5.3663728054174 1
4.61784970353786 1
5.43266559797939 1
4.03104545850306 1
5.68546478470029 1
4.5635707017296 1
4.09044770664631 1
4.47399942178912 1
5.53339040447658 1
4.66078287044801 1
4.85679795284678 1
5.03618179537875 1
4.9329117270111 1
4.85240733274869 1
4.87536432464694 1
4.96742053534876 1
4.86344080397673 1
4.06564919529615 1
4.76668703506423 1
5.3202102377599 1
5.45620737979528 1
4.22382567417642 1
4.94331815843076 1
4.38790694535621 1
5.85445764445573 1
4.78933429855674 1
5.30614433124537 1
5.67435622579017 1
5.46177535212362 1
5.28694118332269 1
4.5119258134669 1
5.4969260355252 1
4.31746348366579 1
4.94923961373487 1
4.59094212066012 1
5.5325025987126 1
4.09655285498125 1
5.65815471654316 1
4.74938562204586 1
5.36134455695144 1
4.6905865755288 1
5.64249921846168 1
4.68923427592579 1
5.2791766117917 1
4.40089555551152 1
5.20771319149634 1
5.8889537907662 1
4.70559364878483 1
4.61859819002493 1
4.89456161449293 1
4.57912687073439 1
4.42355888975768 1
4.83709537334224 1
4.73215123959197 1
5.6837982689141 1
5.83980154411051 0
4.93640429626232 1
4.42517043794032 1
4.68782616595889 1
4.42128760356423 1
4.47453886611866 1
5.22676285877844 1
6.02758016955524 1
4.97929338595015 1
6.02188058376013 1
3.66554755908541 1
5.98554016238189 0
3.03746819882091 1
5.04910879904552 1
4.21018852725535 1
4.75630082067546 1
4.58794277121014 1
4.41200055216295 1
4.75015362412003 1
4.6062985656022 1
6.85647509318 0
5.83840179684868 1
4.19932452158574 1
4.09350611448928 1
4.67112369988197 1
4.5217403446059 1
5.0305593722931 1
6.25643657793654 0
5.71627753100719 1
4.81245024988583 1
5.74086256510737 1
6.5083812783397 0
5.07830881153221 1
5.86708903398621 1
5.76553650895184 0
5.68170201722515 1
5.9795195451252 1
4.40607799093641 1
4.8210241135199 1
4.7368006836567 1
2.58977930336517 0
5.28222566376464 1
3.75840320779159 1
4.14774882989775 1
4.73908222291575 1
4.7067086371947 1
5.15392443665648 1
5.94005631784959 1
4.49202880648306 1
5.56750753218097 1
5.13368251741222 1
4.81426614268099 1
4.05726627582624 1
5.72131517359982 1
4.81412052555288 1
4.27570222289232 1
6.49967632065193 0
4.34316865070246 1
5.14863519447157 1
5.5854748562422 1
5.33891020787126 1
5.84441495182496 1
4.99064139649341 1
4.51229389913872 1
4.92583736816585 1
5.86090036702012 1
5.36510604767578 1
4.55910098423391 1
5.4716822803705 1
4.43508164543218 1
4.79587050200999 1
4.8497836579191 1
5.14350711055541 1
4.16593878433627 1
4.67349177800656 1
5.12958849425243 1
3.91249432156805 1
4.50072003966105 1
6.3113871043095 0
5.53632180860403 1
5.22764455612761 1
4.49257624964867 1
4.74404047207423 1
4.40973040265761 1
5.27790712944047 1
4.69306802456564 1
5.36113711805834 1
5.50344341634408 1
4.71746829197526 1
5.31811955373009 1
5.04677670990849 1
4.53343056603741 1
5.2763115391429 1
4.91132271150806 1
5.79284459904157 1
3.80559908861273 0
4.54816082966333 1
4.3749916445074 1
4.13921636811586 1
5.71518952180121 1
3.88588987520073 1
5.07334182407945 1
5.62830461610426 1
5.50785751150669 1
4.61773931045225 1
5.5808763982765 1
4.26280012606223 1
5.85459562600757 1
4.67782042154263 1
5.92738705618877 1
4.3384046224812 1
5.80449383118063 1
5.45626955333066 1
4.90025957985026 1
5.45480509738049 1
4.54623376219146 1
4.30336987723733 1
5.77369659093074 1
5.14338027677488 1
5.61657234592415 0
5.57597756034634 1
4.95347282951173 1
3.66955527481911 1
4.85190058748307 1
5.06540478660222 1
4.73544495271076 1
5.71851454438108 1
5.30388464025511 1
5.33315092008406 1
5.78777575645357 1
5.19665443188007 1
4.93656889656502 1
5.32379880089307 1
5.63070302707224 1
5.40922586331132 1
5.75315151823008 1
4.61839189311959 1
4.88924239353759 1
3.92234841828549 1
3.75150804114426 1
5.07788007624883 1
5.51871571367585 1
5.04100903970397 1
3.97900801089426 1
4.26182994838655 0
4.69691797075401 1
3.95828842153421 1
3.62263511262834 1
4.41015925543392 1
4.82056868570259 1
5.80020907470762 1
5.48253938759935 1
4.80724830182451 1
5.62084512241482 1
5.41087128662832 1
4.62367913026591 1
5.04651843962739 1
4.26322256836378 1
4.89287194068598 1
5.75623002076073 1
5.26028202386584 1
4.32410613324691 1
6.02482946295716 1
5.24615104426132 1
4.54006311376535 1
4.70120181737392 1
4.35479622466017 1
5.31268474568837 1
4.24665222067114 1
4.9119043366739 1
4.76115891145808 1
5.24769934267763 1
5.15125443502818 1
4.20483804782326 1
5.69423532565995 1
4.4194939946682 1
5.1773594194049 1
4.77279676357147 1
5.08741185477864 1
4.55679629843175 1
4.88110474312255 1
5.13623231709819 1
5.49842971872061 1
5.02759836384711 1
4.85871269619614 1
4.66394173485818 1
5.69785272085238 1
5.63833272535283 1
5.99361852030148 1
6.06091895997969 0
4.44743003272598 1
5.02161990293682 1
4.27222365410439 1
5.40867139038134 1
5.34579848199908 1
5.0968760389157 1
4.77839074139954 1
5.27456574842266 1
5.79568261300166 1
4.70717083139865 1
4.44300092372486 1
7.47383929126658 0
5.97587620114406 0
4.83668145313532 1
5.5489375906591 1
4.47577170977872 1
3.48076679574645 1
5.43142082475394 1
5.21389715386047 1
5.54103969702905 1
4.21522153876206 0
4.11566944843496 1
4.89327044598854 1
5.30218915552928 1
6.35139530632663 0
5.80439775691004 1
5.41956110458602 1
5.1990366475593 1
5.39585183745853 1
3.62930312159915 1
6.00342676113301 1
3.76688558668022 0
4.97311686202277 1
3.42601902048652 0
4.2104117943339 0
5.1504620024121 1
4.85265648497914 1
3.99811328976184 1
5.07452351664781 1
5.59569888867723 1
4.14057807579372 1
5.13482467298022 1
5.35292288159264 1
6.49181614283156 1
5.6545376679467 1
5.45416070796132 1
4.99168544089187 1
5.24315564694779 1
5.224126310471 1
5.6839999504148 1
5.66329183109451 1
4.26533029091399 1
4.85534011631658 1
4.50306228907341 1
5.22534679684559 1
5.36860889049449 1
5.27762029397893 1
5.21055401138412 1
5.29856641424453 1
3.66226009380081 0
4.36643240729743 1
3.50690187997982 0
5.7002243453585 1
4.38392828246322 1
5.63950506372901 1
5.4108023451024 1
4.6956948883731 1
4.91151818268839 1
5.29962573376722 1
2.94571674287754 0
4.89934300984779 1
5.80285853829323 1
4.32804617974084 1
5.59940053228452 1
3.19591939168544 0
5.21771640469361 1
4.18241142251901 1
4.37156149475635 1
5.91069998019422 1
6.66543535773371 0
5.49333681776799 1
4.77533629865116 1
5.74873771685628 1
5.18093301947341 1
4.1522549964329 1
4.85256670813713 1
5.5513209586237 1
4.7050067367219 1
4.37794638754363 1
5.61921408738681 1
5.06926720633379 1
4.59873472675569 1
6.24843601256399 0
4.0951820098635 1
4.40375636521378 1
4.97051225448205 1
4.17295214852425 1
4.64764486614906 1
5.3809881076122 1
5.87687206717445 0
3.41838588059033 0
4.44896335737291 1
4.62978393612657 1
5.06782305231082 1
5.27946533905254 1
6.64381372723726 0
5.57482913943401 1
5.68105987390975 1
4.95916943383398 1
5.54813828890962 1
5.93258281130118 1
5.22938183720667 1
5.17055687221757 1
4.18790493644522 1
4.39929780986487 1
5.61642714108368 1
5.08395798213495 1
5.08841588302205 1
4.78560870630176 1
6.30071142159091 0
4.7965125780724 1
4.78206392232689 1
4.55812565392898 1
4.29465098848782 1
4.8105420343655 1
5.41010053792978 1
5.30933949481782 1
5.10042076495253 1
5.11015905073203 1
4.67727603856154 1
5.16134220650114 1
6.09449886922256 1
4.63304954573109 1
4.04415401271612 1
4.5691229666859 1
5.60878370630109 1
4.2110788724607 1
4.60939656579435 1
3.84233580564234 0
5.34313106602541 1
4.738849718174 1
5.50661133982097 1
5.3510057790785 1
4.2051430009829 1
4.84114158542506 1
4.07207800148781 1
4.99482145495469 1
5.53454701457583 1
5.74339505370503 1
5.45174418149047 1
4.43833365544467 1
5.3151033009118 1
4.36441725501061 1
5.09258065413216 1
5.42872074571865 1
5.81922997645257 1
4.73964266248242 1
4.50026511663035 1
4.3805088449527 1
5.78982449938071 1
6.23080559236577 1
3.88640341356106 0
4.55331997672596 1
3.52937666591197 0
5.08419453195834 1
6.48656600145503 1
4.25522679723169 1
4.66767142997625 1
6.3284717655905 0
4.66796987602949 1
5.04060789001602 1
5.00497603116466 1
4.64657371437593 1
4.95723479158553 1
5.9431199945127 1
4.29378522276096 1
5.18591102261515 1
5.09645138944541 1
4.76432787791581 1
5.59931381293581 1
4.40323426437648 1
5.00356710197992 1
5.65372879924816 1
5.19847717292826 1
5.15573305970534 1
4.39009883194177 1
5.83215590572787 1
4.34555093019282 1
3.32705765756353 1
5.18982086716815 1
5.95083338359815 1
4.80530334140877 1
4.94363506223904 1
5.06282283078618 1
5.32443861210741 1
5.1397213124039 1
5.82414388097 0
4.37267129210099 1
5.06873273926247 1
2.88759287394525 1
5.77724006054872 1
5.25360722723667 1
5.05680483630302 1
5.78740910638746 1
5.74859347534348 1
5.08370648795307 1
4.79679361345275 1
5.181682143897 1
4.46272738174894 1
5.42945249875983 1
5.18103209633804 1
5.62449191908066 1
4.80765316558425 1
5.37383541849388 1
5.03821279119175 1
5.42904481293846 1
5.18760102519763 1
5.26350216417844 1
4.67584417117998 1
5.27018816842787 1
4.07067410369132 1
4.54721649107421 1
5.06846236159041 1
4.68415205375088 1
4.74670424280524 1
3.77841109571624 1
4.59750623944628 1
5.60180080765725 1
4.75370504550011 1
5.51230209735856 1
3.70386718365304 1
4.67847788702311 1
4.94801983280134 1
5.18852187149587 1
5.28095159619995 1
5.09857728207108 1
4.44764868561 1
5.57020769723129 1
3.01749948374231 0
5.0202477853902 1
5.37753802945127 1
5.84713071110487 1
4.45931997134057 1
4.05360947581014 1
6.19903168632465 0
5.11259234173453 1
5.57838875960939 1
4.98025639543689 1
4.31400779621439 1
4.3841745442855 1
4.98608609320269 1
5.00125151539843 1
5.2428755105645 1
4.57050597550701 1
4.68867282719637 1
5.58346490701975 1
5.06417774370787 1
5.99194265063183 1
5.65586009360306 1
4.73646119885414 1
4.0758420792 0
4.29291584003935 1
5.06642205761213 1
5.31770938932114 1
4.53032275539876 1
5.35694129237906 1
5.51160856721266 1
5.29532340208095 1
6.94408349469298 0
4.31080114836489 1
5.26367992146298 1
3.92410700819729 1
5.31391118337691 1
5.75201703102766 1
5.15713976173692 1
5.00326734034654 1
4.13003443558407 1
4.97527523410619 1
4.89117030490745 1
5.08178213991205 1
4.85622627568654 1
4.78158513171459 1
7.07600838232011 0
5.51715130568177 1
4.78180733533283 1
4.78336695305871 1
5.33334969620882 1
4.52221568754837 1
4.55748791711543 1
4.66837054889186 1
5.16211570565221 1
4.92929325933648 1
4.61204598123988 1
4.62042084088429 1
4.56931801746808 1
4.46049274487848 1
5.66243111269824 1
6.54132460077497 1
5.52033114939578 1
4.90726055479993 1
5.48961814737176 1
5.07689874233669 1
3.96821341210196 1
4.35808259701787 1
5.81951992377511 1
4.26234308839137 1
5.58069400479167 1
6.04416837152231 1
6.02366083381267 1
4.97263914684556 1
5.91716109900038 0
5.59814356586358 1
5.13118934150984 1
5.77118260492152 1
3.12788206934594 0
5.01829906651164 1
5.18148995083816 1
4.22649678144343 0
6.17868963011898 0
6.0165639248561 0
5.74951566411431 1
5.91764968134803 1
4.58808963306282 1
5.53717569485982 1
5.13475690518677 1
5.26485970320744 1
5.42257706122913 1
4.69545961184584 1
4.59496937633448 1
4.98507082187084 1
4.30289738834045 1
5.99245844664381 1
5.66032515644314 1
3.68084915103561 0
5.32619694405494 1
4.83718752822303 1
4.79447481860895 1
3.74878986077342 1
4.56509796613502 1
5.01912607068618 1
5.70827046740371 1
4.91261054190923 1
4.74370871324441 1
4.44697787028375 1
5.68856234975062 0
5.3920714705263 1
5.77013524600403 1
5.32825442901762 1
5.60450899684046 1
6.48529222606535 0
6.19709420524037 1
4.42057991020338 1
5.74730810841308 1
4.98251561127325 1
5.44695103442097 1
5.02613988290798 1
5.50115484072495 1
5.52960298472523 1
6.25381939811738 1
5.27746724077381 1
5.23717828666834 1
3.45970300208452 0
4.30006084394483 1
5.37225211025076 1
5.15692986176562 1
5.1197696969554 1
5.15083395411691 1
5.0252277145771 1
4.87269796641885 1
4.27300629011182 1
3.4453225908072 0
4.1229827378994 1
4.3251981279428 1
3.52579156319791 1
4.77223943370628 1
4.65904967478948 1
5.77870042947259 1
4.53879734846504 1
3.99005769959107 0
4.76060586670169 1
5.41733799236574 1
5.5284154770798 1
4.49330528961987 1
5.21989282030433 1
4.44013477944114 1
4.47988292879451 1
4.37051663267366 1
5.08277157208343 1
4.96809155633557 1
4.17883707830235 1
4.43641759712307 1
3.59490711184277 0
5.60965043476743 1
4.89797840946809 1
3.94100447086344 1
4.83343844711158 1
3.8949218399701 0
3.83977758836721 0
5.61946446662204 1
4.35113999419395 1
5.57584161021006 1
4.30834104144511 0
4.69816619959631 1
5.36003480483398 1
5.07293075317535 1
5.87415508048045 1
4.93316213914408 1
5.81914272604631 1
5.4879199916354 1
4.63330667168691 1
5.66737697717322 1
4.8485646116144 1
5.26965426215329 1
5.52763128240994 1
5.02097386546931 1
4.02597620444029 1
5.33890299168872 1
4.27192953117453 1
6.41403062293363 1
5.17763232081438 1
4.36939845282604 1
4.23217381972952 1
4.36700982519485 1
5.25759529545401 1
3.73272516939972 1
4.93290906456884 1
4.85659678862317 1
4.89930113717312 1
5.3984112789626 1
5.25783179881227 1
4.73581174955363 1
4.82160616712144 1
5.43370583427016 1
5.20394587572662 1
4.42723645250638 1
3.83040981350259 1
5.29542944726487 1
5.6701544950752 1
4.34682531804349 1
6.43071385123664 0
4.3982944704685 1
5.19310749050194 1
5.75310145573143 1
5.73990271169862 1
5.05248452249869 1
4.12760604136049 1
5.30165113871019 1
4.51116082455127 1
4.60356832605091 1
6.01371015171091 0
4.13867748937333 1
4.67880026235183 1
5.91442692200747 1
5.46289077334155 1
5.19295081553693 1
4.2653522681199 1
6.67865919439119 1
5.68643901034874 1
2.96413814747588 1
5.41034523523845 1
5.48802080236976 1
6.11844220825894 1
4.37682300781995 1
5.81865810761911 1
4.92163056781338 1
5.04802623836375 1
4.82874924261475 1
5.60998786157118 1
3.61527887038666 0
4.87347012503547 1
4.65450824121339 1
4.67162805731911 1
4.44564435560587 1
5.06165519962009 1
3.94395107078759 0
5.11544576690401 1
5.06727260213474 1
4.68586593666714 1
5.73438673797273 1
4.89279950949278 1
4.64228804814088 1
5.155022998227 1
4.58282911991161 1
4.25587486929044 1
4.94225071240741 1
4.48697463008623 1
4.32017997809838 1
5.65425689813033 1
5.107280329172 1
4.77214920087347 1
5.34771079260344 1
4.77119359019499 1
4.79032404761845 1
4.92845237241637 1
4.92562372339816 1
6.13061654715726 1
5.42778342131361 1
4.57421432801867 1
5.11778739260547 1
5.41296560307091 1
4.86260097814037 1
5.21830471517418 1
4.85573356008947 1
5.1984832526686 1
4.78021215447149 1
5.83485646225528 1
4.67582821128187 1
4.61361435917603 1
4.52651446408814 1
5.39618126236296 1
5.4170716852158 1
3.63526540765893 0
4.86934853442569 1
4.55723285420116 1
5.37950895341953 1
5.21698508418335 1
4.9339098780025 1
4.63660371236326 1
5.71574112894094 0
4.57506146511669 1
4.7292254336767 1
6.22445285991357 1
4.65267491880987 1
4.94952464586713 1
4.99112109826112 1
4.37145024978247 1
4.55803106036792 1
5.98969518909934 0
4.62570462172743 1
5.18654741255253 1
5.37878421941972 1
3.79235641904787 0
6.29316076084391 1
5.57617524271781 1
5.28169595187893 1
5.20247110768611 1
3.39087621438815 0
6.06465984348061 1
6.29772768885267 0
4.32831316854543 1
5.9707403468998 1
5.0294376027938 1
5.35096704547534 1
4.30336990289525 1
5.10364119005481 1
5.40425980524859 1
5.20060381885466 1
4.72207974171042 1
5.25407891617994 1
4.53357863487932 1
4.51539082564067 1
5.03318300686199 1
5.14512696270711 1
4.40114027740295 1
4.45499714843019 1
4.40486492028839 1
5.37710086845244 1
5.70345872309789 1
4.82542777067153 1
5.48712162180309 1
5.07385504625471 1
3.65666114935466 0
4.94331798129548 1
5.21186747628853 1
4.97828163972474 1
4.0008307120735 0
5.25656497153115 1
5.75638986901376 1
4.06642246388117 1
5.32111726503481 1
5.89084006326174 1
4.17413578543542 1
3.05676119482177 0
5.51855798096346 1
4.54398084225302 1
4.98355171802925 1
6.42512269983691 1
4.14712588386805 1
4.86009015977437 1
5.46104036440534 1
4.73921133215106 1
4.20854025259461 1
3.52164023259487 1
5.00922681259889 1
4.37020728208305 1
4.44432346755925 1
4.7623806018146 1
5.85474821210363 1
4.60670771203117 1
3.93605694838787 1
4.4407136769823 1
5.02299095632516 1
4.76494810653411 1
4.87312244235749 1
6.05885687023985 1
5.10834787108995 1
4.52772506749739 1
4.69649526267056 1
4.90118903626361 1
5.30982458532578 1
4.23456169958728 1
4.99095174216091 1
3.74980037399209 1
4.9450520684232 1
5.54339875754892 1
4.06852524902738 1
5.76609580122874 1
5.34763438158165 1
4.87998919365396 1
4.43180614997184 1
7.45151313279597 0
4.32487149319929 1
3.79489595162529 0
5.02432435072547 1
5.46949296865853 1
4.75439325616556 1
4.46269601914174 1
4.84961836305348 1
5.22368562736783 1
4.58412234523182 1
5.31795585235248 1
4.9340955312272 1
5.14170596676667 1
5.4630806871279 1
4.70187069754214 1
5.77829752459191 0
4.13853169672616 1
4.98823690624994 1
4.70781674965883 1
5.00352922646089 1
5.48951843464109 1
5.33149342318289 1
6.6283286597495 0
4.57961780158592 1
5.40457659456281 1
5.4556593475859 1
4.56095575663149 1
3.82560117770744 1
4.91366344270209 1
5.14095833176562 1
4.72469496585088 1
5.45063018082365 1
5.32982247392879 1
4.79493024825945 1
5.82959536376533 0
5.29934081044667 1
5.73157435915532 1
4.69597934968476 1
4.8498435127181 1
4.35345905585338 1
4.20274475120094 1
4.72879120764958 1
4.30415007705046 1
5.52251609924972 1
5.17112635266721 1
5.37503654106712 1
5.39852680343582 1
3.27315688801013 1
4.28311544576188 1
3.00932597934634 0
4.78962219366159 1
4.62527357333013 1
5.17766060797171 1
4.35303923273749 1
6.65413764936278 0
4.4493568956532 1
4.76208689863956 1
4.67257771800446 1
5.41634302256145 1
4.4769495695934 1
4.43669377971762 1
5.43032872471956 1
3.80618542484194 1
3.44165023247059 0
5.45459069412722 1
5.00258527599484 1
4.03474700992172 1
5.50048463395043 1
4.39366725170088 1
4.12267992029237 0
4.57979092501949 1
5.03578663029342 1
5.22024035657788 1
4.558083447011 1
5.48611359032404 1
5.73606077458163 0
3.35208059339735 1
4.89955711831201 1
4.37039331477797 1
4.57625378175467 1
3.90221248376385 1
5.80163035378738 1
5.81291243978309 1
5.41036014105465 1
4.92192793389299 1
4.59879545957224 1
6.21728336739997 0
5.57420935254076 1
4.04347961112173 0
5.48181352461598 1
5.45239202476616 1
4.74742656218805 1
4.73812817304535 1
5.38923611260996 1
5.63995163639643 1
5.95190485854439 1
4.73231267093038 1
5.1115893260758 1
2.89011027276514 0
4.61556710700842 1
4.89233757382936 1
4.21603234000481 1
4.83163618005472 1
5.23937394092946 1
6.15189839895524 1
5.46707470143868 1
4.37970732271107 1
4.64913557859639 1
5.63970656217096 1
4.17026478567856 1
5.73860601401008 1
6.00847924751024 0
6.06485829643259 0
5.51775841270176 1
5.247271011478 1
5.57258466016737 1
4.37514769811817 1
4.53114278912769 1
4.61685029223584 1
5.49961002021358 1
5.36284906322676 1
4.95920531424739 1
4.12043031888077 1
5.12384400899136 1
4.8012741111099 1
4.98025240891 1
5.26388839189845 1
5.86551355356668 1
4.80188418746457 1
4.85645504335257 1
4.98470919131215 1
5.7995533435121 1
5.46612736385365 1
3.8344239280076 1
5.87757194917376 0
5.00993388704246 1
5.6250141442306 1
3.89350254541896 1
4.86971944902761 1
6.85201819874844 0
4.09677332415171 1
3.43476208431967 0
4.0922825508258 1
4.89463703595664 1
3.95149326240022 1
5.53791407307229 1
4.82908101762423 1
4.87922341713451 1
6.20218653329032 1
5.52874986841096 1
3.91625898089425 0
4.98635155949071 1
4.38597178521125 1
3.9837710807428 1
4.50983142899596 1
5.73163625270645 1
4.51105686456592 1
4.87735625026618 1
5.22078479222395 1
5.65914898056139 0
5.86386765140051 1
4.00417569188518 1
5.57979730840537 1
5.8093274722845 1
5.90987806559182 0
4.61497868034355 1
3.97759229639689 0
5.30879208649637 1
5.18365299504761 1
4.78153758758868 1
4.55257654120734 1
4.09182612393574 1
4.89978070188532 1
3.82702760541747 0
5.72272694301201 1
5.50205075808302 1
4.90162738554149 1
5.23776240176367 1
5.02003857076683 1
4.14939149905067 0
4.02943439361654 1
3.44807102068027 0
4.76047241597867 1
5.98235069070385 1
5.29746839096628 1
4.19307700544671 1
5.27086299101939 1
4.22429772860357 1
4.44442114163603 1
3.89631811508454 1
4.84461229951358 1
5.21625727879718 1
5.19666953270688 1
5.61537233461435 1
5.31344811785978 1
4.85521413495585 1
6.50569153780898 0
4.86029617915569 1
4.69347367409555 1
4.70705383536876 1
4.41378176079539 1
4.0905998526095 1
4.11089495270546 1
6.5639220180151 0
4.51544442359168 1
5.27249166014931 1
5.335401920525 1
4.54928547183637 1
4.98073899379122 1
5.33515932968159 1
4.30199125184795 1
4.87224651229404 1
5.20484270449432 1
5.04377712072467 1
5.60960765137888 1
4.99596779660513 1
4.23257518660728 1
5.20801744281312 1
4.60369703554861 1
6.08943837999963 1
5.45833343379118 1
4.59510661261957 1
4.75485475473414 1
5.23752556197258 1
5.47340289384373 1
4.20940236046945 1
5.43152102769009 1
3.45721784350667 1
5.79703251781822 1
5.68818366276102 1
5.49566851884404 1
5.89876051719915 1
4.47563579948108 1
6.66687327640451 0
4.0140986342258 1
4.51357406305827 1
3.45842232126796 0
5.521893074937 1
3.99993442751859 1
4.85541347710938 1
5.15022266339549 1
5.32495220146827 1
5.21333280466118 1
5.31802584187482 1
5.3102457010855 1
4.26832094333704 1
3.95887584222348 1
5.00508515372872 1
6.51324258609325 1
4.75768903869798 1
6.79804713313383 0
5.11891868362704 1
5.50749334462704 1
5.41048375707837 1
5.48189217261658 1
5.39239596501621 1
5.32458123126901 1
5.76437586080969 1
5.02351768736428 1
6.48799445048438 1
3.84271053019882 1
4.56216294942438 1
4.05287262581529 1
4.11448638419404 1
5.58103265021072 1
4.89716294516215 1
4.69979254785005 1
5.26069717865749 1
5.013934236209 1
4.19298790210065 1
6.34969047017929 1
4.59660562160856 1
5.41642007011289 1
4.51977524775899 1
4.27346756544282 0
5.19767437852767 1
5.52469032804981 1
5.72333027858143 1
5.01299533797278 1
4.36887664682027 1
6.08794607452329 1
5.79370245221484 1
5.71485017129596 1
5.69647965891328 1
3.90851911206868 1
5.13472308198159 1
5.48299834607035 1
5.29094945048924 1
6.03125410993142 0
4.93239817954678 1
5.12725790228269 1
4.66888171085464 1
4.17688808636224 1
4.96183799513987 1
5.85892984757179 1
4.45173025195714 1
5.53447239522849 1
5.04920393177187 1
5.72405920404697 1
5.6450549111142 1
4.17728472217796 1
5.41994152964626 1
4.65081139870918 1
5.95266912910035 1
4.59598502499411 1
5.00653017938263 1
6.09894498415194 1
5.79549947112588 1
3.67644276886095 0
4.66344630548385 1
4.8653351207572 1
4.84909606547179 1
5.35232862034409 1
5.49957759998685 1
4.04450187522522 1
5.71659924199795 1
5.0753002356851 1
4.8532150617303 1
5.01532760269274 1
5.05447630423867 1
4.96708309337552 1
5.25224687680698 1
6.90313944299259 0
5.81177622700326 0
5.08581949657822 1
3.83231983906193 1
4.90854291261685 1
4.85460398102757 1
6.77154004943267 0
4.7406889084534 1
5.14449877428942 1
5.09990602558102 1
5.1237568587668 1
4.54926400299236 1
5.15853213417164 1
5.00183736009453 1
5.00082243678842 1
4.07916893010882 0
5.80325013103398 0
4.93004544090657 1
6.32134897807382 1
5.1030106279591 1
6.73886150866397 0
4.86011566824684 1
4.5334440402934 1
4.05030028295977 0
5.53653891349421 1
5.64538923189546 1
4.48739557506651 1
4.43642187332727 1
5.06293226258867 1
5.44569671272777 1
5.53633220436427 1
6.09797550166694 1
5.23056445178337 1
4.38633544571248 1
4.5225545036753 1
5.3617932699686 1
4.63431288814561 1
5.5885414167492 1
5.42751307579751 1
4.96062854918764 1
5.31387900776072 1
4.55948505352053 1
5.09634718193266 1
4.91275253415459 1
5.83859708537492 1
5.75571222032952 1
4.61065244835233 1
5.48219368609533 1
4.99701155516191 1
5.1116705549904 1
4.11250021668388 1
5.80516850217541 1
4.4988441402986 1
4.71990376980325 1
5.00659380558832 1
6.75065700640953 1
4.76909937419179 1
5.33581080989999 1
3.73632633192285 0
4.08670407728785 0
5.46835989518629 1
3.66807251042452 0
4.85394336850365 1
6.18054776324174 1
3.8605370641591 1
5.08580813788102 1
5.58827937105261 1
4.61589435614688 1
4.74604095204135 1
4.44328170957807 1
5.75106995121656 1
4.96984476260933 1
5.43003661242559 1
5.13801724375677 1
5.02849472508808 1
3.56449797229175 0
4.65483186184975 1
5.12665044265615 1
5.07256221147546 1
5.35454764527852 1
4.53142951359717 1
4.82378799389876 1
5.59102876263515 1
5.40358038435501 1
3.32295842052045 1
6.0662759404653 0
5.28244043869269 1
5.56334961266363 1
5.52285053238491 1
6.38681409301788 0
4.95680563538172 1
4.40824280200534 1
5.48766365380685 1
5.50152455571082 1
5.43135108238575 1
5.30471158731775 1
5.33259090369415 1
4.00797242088148 1
4.73517676637512 1
5.36106497446599 1
4.88751125260506 1
4.73854800134563 1
5.64162058283294 1
5.49636532508975 1
3.66003087065993 1
4.83911407574502 1
5.4349448892844 1
5.08062083908441 1
5.32977004777951 1
5.75033866753868 1
4.12330946388739 1
3.86727402034427 0
6.45227027837918 0
5.0102432927373 1
4.36705820599117 1
3.90525577494823 1
3.5442753531307 1
5.39761042718301 1
5.41676433645304 1
5.80081486146843 1
5.18633077724602 1
4.22834808635823 1
4.93456946062749 1
5.05987738213775 1
4.48649648029786 1
5.97983378040283 0
6.68155735964738 0
5.30031407064718 1
4.51013247823533 1
4.65082253823995 1
4.41496682972194 1
5.70469382778972 1
5.52489333750366 1
5.72035644708958 1
5.10041128801925 1
4.84739062584519 1
5.18549142212243 1
4.74483569295999 1
5.14256868973718 1
6.59425288375804 1
5.06647006334531 1
5.06017714750633 1
5.52531665737105 1
4.38032052472129 1
4.58875014037714 1
4.50242726735846 1
4.51572463152341 1
6.10782808126035 1
3.97439372104048 0
4.99886914813955 1
5.18641381609019 1
5.19557031174982 1
5.04561279093939 1
3.69478078617569 0
4.1673549190757 1
4.45114597225375 1
5.78448464955747 1
5.13152230477058 1
4.94491483611659 1
4.84175399537577 1
3.92999113021822 0
4.60004370123752 1
5.10667740515599 1
5.22470952320171 1
5.40527319883651 1
5.29023673581293 1
4.74904673664052 1
4.66289275539865 1
4.70034773318205 1
6.26172795617716 1
5.01881689507273 1
5.04899679643374 1
3.74276453953951 1
4.56701575050368 1
4.21696472427312 1
4.73584112662897 1
6.64709749576029 0
5.15579414419246 1
5.66194202909955 0
4.45897928996962 1
5.5710702117869 1
4.8528700433264 1
5.24284990698635 1
5.26265470056403 1
5.49000380213559 1
5.19081669147509 1
4.67041099434752 1
5.42076556172412 1
5.39425922911193 1
4.93315642209678 1
5.25509024337614 1
4.71126911954394 1
5.62702800169317 1
5.26808377763656 1
5.57912690111769 1
5.05490014671698 1
4.25082029665363 1
4.35554933465844 1
4.51210654038727 1
5.41810218370311 1
6.05664202037274 1
6.09726017197946 1
4.39552800543814 1
4.72612862642883 1
4.17015698816725 1
5.42178841425396 1
5.03729345550204 1
5.72313533510703 1
4.97721670612722 1
5.13673239198876 1
4.71798654806408 1
5.55756938861144 1
4.60028371656842 1
3.43959804027027 1
4.6217525998062 1
4.59747332037855 1
5.31685458885397 1
4.80842125638919 1
2.40494722292117 0
5.17832642228039 1
5.65767106102946 1
4.82697513260763 1
4.91840785066735 1
5.2945203625521 1
5.47666055863714 1
4.56440138930801 1
4.11004549466976 0
4.2704467977091 1
5.50542751460258 1
4.95213298494846 1
3.95180090687339 1
5.8843726655379 1
5.19811177586482 1
5.34324645295055 1
4.6595649261493 1
4.26404172143506 1
4.93112434026276 1
4.32246090054372 1
5.43782145286199 1
4.82565299509231 1
4.58019424667943 1
6.18802084059095 0
4.03588263191777 1
6.24677618562587 1
3.74543331486951 1
4.85813088738409 1
5.08294993057302 1
4.34627687181794 1
6.53233635642933 0
4.45568920650602 1
5.18630956437378 1
4.95281373421482 1
5.68968585060481 1
4.61669661999139 1
5.21875110917617 1
5.1889908087185 1
5.26973456483753 1
5.36347041579002 1
5.17246694188657 1
4.8375213962766 1
4.42846230091701 1
5.26400724478376 1
5.2837458200623 1
5.94544906588269 0
5.20446794809376 1
4.90163352728095 1
4.613984389457 1
4.18203231912283 0
5.23949267047089 1
4.35138333248085 1
5.86667547897453 1
4.55412024692631 1
4.08296236357726 0
4.86154545618906 1
5.09989734522288 1
4.61012994158702 1
4.42629914343115 1
6.53671235292248 0
5.60759220009562 1
4.81716756812449 1
3.5816050218361 0
4.98328895832326 1
5.70532885272792 1
4.62970514961497 1
4.71383628675613 1
7.4334378307962 0
4.853974657122 1
4.55904184219721 1
4.50342973235449 1
5.26283728947974 1
4.92124919350073 1
4.71298614658363 1
4.73592934029876 1
5.38594473069139 1
4.03157814199275 1
3.02102399957791 0
4.37010932115714 1
4.55902816643282 1
4.73940968396862 1
5.44487344276723 1
5.31276370405539 1
5.82994497314349 1
5.57634272169014 1
3.5321792593439 0
4.73175161179409 1
5.5453040066651 1
5.83780048012163 1
4.28190134787449 1
4.28331688794726 1
4.61840115701027 1
3.45023655406091 1
4.79288932058886 1
5.87950926337873 0
5.18473872248892 1
2.96894765516348 0
6.45289433150661 1
4.31912113836947 1
4.43369163828882 1
4.1777167065055 1
4.8860064689165 1
5.55333878568841 1
5.25860772050193 1
4.68787014558075 1
6.263322850921 1
4.19938607619385 1
4.52731609340138 1
6.14734992931493 1
5.64612766023359 1
4.59691335475631 1
6.54238729132472 1
3.5233946733891 1
4.89311470273399 1
4.26862608145241 1
4.85702434652383 1
3.99682885903217 0
3.8096385172921 0
5.31766658734386 1
4.65898198399376 1
4.68619619068402 1
5.19319479357654 1
5.22289172346128 1
5.07884629606408 1
5.8709272993935 1
5.14182958353104 1
4.73019155787845 1
5.64470024418301 1
6.02700522576708 1
5.16553259079005 1
5.253153361484 1
4.09711329164182 1
4.34102298709248 1
3.57795220028195 0
5.042878586746 1
5.01847884681778 1
5.50322147642667 1
5.37914592450056 1
4.6769806245079 1
3.8401739636673 0
4.53133308748344 1
6.03709371450886 1
5.47062605434099 1
5.0951479339549 1
4.90794869313174 1
4.32514985848162 1
3.99602021681796 0
5.52668520506114 1
3.48038545120826 0
5.42551531290876 1
4.81346876517786 1
4.19798410926552 1
5.31812699178 1
4.16332806744014 1
4.90007709127932 1
5.30357082161479 1
5.99000977020391 1
5.1893423073594 1
4.68052413258023 1
4.3371002378591 1
5.03519653893319 1
4.2898480261403 1
5.73363301203149 0
4.77682097732839 1
5.93306353637754 1
5.20740494468678 1
4.92282678242094 1
4.22011173788555 1
5.97947008336129 1
5.60513211692736 1
4.17738617264119 1
6.07547333090357 0
5.62667550666957 1
5.0500211557889 1
4.74982378152732 1
3.62772778184478 1
4.93333068745449 1
4.87818161522206 1
3.83962315574223 0
5.96434733424183 1
3.6832952714197 1
5.85085898334866 1
5.40128869170323 1
5.39055254459292 1
4.74734027532401 1
6.01802323521636 1
5.41485844977979 1
4.06017800134097 1
4.36635619827133 1
4.85002663952794 1
4.64826742233817 1
5.45862672822274 1
5.32410246383798 1
5.85196532913144 1
5.22597163508815 1
5.51558737174679 1
5.61342188604801 1
5.50684479861283 1
6.19111080357557 1
5.60745449134173 1
5.22769335853568 1
5.71772746599098 1
5.31426547460838 1
4.2277248133524 1
4.57912347707756 1
5.2522439174519 1
5.64859566013068 1
3.77708108556091 0
3.09856477798582 0
3.78933446891233 1
3.77765073012811 0
4.09106564701103 1
4.88108155408401 1
5.37306132091714 1
5.90732146777294 1
4.28616565893907 1
4.56487377771943 1
5.88788456017813 1
5.10923641793704 1
4.35393078216589 1
6.26903919242613 1
5.13334455474785 1
4.42002511063466 1
5.25552560105309 1
5.66979528507912 1
5.4771843060981 1
4.57028677746053 1
3.66455845542532 1
4.52313869448077 1
5.08068325149911 1
4.40230613513123 1
5.06367120701779 1
4.92825820930107 1
5.29026405564693 1
4.16591250779804 1
5.86640514631679 0
4.94186377709628 1
4.73944145038318 1
5.28933641046865 1
5.29918779253347 1
4.68923634127273 1
4.15594884796483 1
3.78756267595982 1
4.62340044598444 1
4.76102772367575 1
5.61960918725623 1
6.90299587959179 0
5.44901175847728 1
4.43165099402439 1
5.00688847146192 1
5.22486809152575 1
5.49130872486354 1
5.73586932427855 1
5.90390890511594 1
4.52949836507272 1
4.87038143116989 1
4.18355333235157 1
4.4591756413171 1
5.7625999148263 1
4.19348641490345 1
5.59784560875289 1
6.09859823536798 1
5.2536191925397 1
5.21299191927265 1
5.19686765797616 1
6.38501587764712 1
3.74533463506953 1
4.88702181501478 1
6.65458794934564 1
4.95462563119824 1
4.43655049427306 1
4.43537565944007 1
5.61105612928285 0
5.35124089927004 1
4.52182915504134 1
5.46460519565071 1
5.38099792872541 1
4.22994111191563 1
4.59423516632026 1
5.14215235195855 1
5.54892604748898 1
5.5825477979918 1
5.79036003168546 1
4.81684470005612 1
4.98117331682735 1
6.00405729845458 1
4.95556318099766 1
4.95820918053971 1
3.92375337566006 1
4.61720553887104 1
5.21824256792249 1
4.48326694114483 1
4.36717748966385 1
5.8415148844395 1
4.93210260364046 1
3.75266871319353 1
4.12838008702634 1
4.78651903702497 1
5.22749081285059 1
5.03908175219421 1
4.94672552350068 1
5.09518615287561 1
5.67174804227434 1
4.18799841092487 1
4.43378088674683 1
3.94832749978817 1
4.06180547918895 1
5.1547988704315 1
4.58177199528189 1
4.7335940029261 1
5.18043491869949 1
4.94646391633459 1
5.31666801200641 1
4.60053636002713 1
5.01930295259716 1
5.26020517595675 1
4.54899125643573 1
4.69214133531985 1
4.55872520863038 1
4.31187524846067 1
4.99349523399303 1
4.64171676278936 1
5.0577280177801 1
4.71823759528534 1
4.85593199084188 1
4.43992513735495 1
5.47777457492062 1
4.73582802303995 1
4.83449128248254 1
4.36434883735383 1
6.21735445514745 1
4.11482736945061 1
4.47037376776149 1
5.89665701384417 1
5.85113322480727 1
5.01937097366329 1
3.94422759292854 1
5.7380542971971 1
4.90355528693996 1
4.95978164215252 1
3.67291271008177 0
3.74473282918551 0
4.75204094880172 1
5.84871475593622 1
5.69463441885523 1
5.37059126937402 1
5.80793851139152 1
5.45960990717933 1
4.84542891223676 1
4.99891530364875 1
4.5032275626233 1
5.72701079139443 1
7.29178560325524 0
4.16170901561007 1
5.12805211082123 1
5.12737082917867 1
5.19356598595225 1
5.26009713691874 1
4.10788714618185 1
6.42906226282676 1
4.99576935051669 1
5.40800703348906 1
4.6908245616832 1
4.29270105879036 1
5.06147025500168 1
5.46888769889456 1
5.44903961245702 1
4.8244367068873 1
5.56751339378992 1
5.67610359321717 1
3.55146367122443 0
5.5558742376276 1
4.2808184190421 1
4.45237862545408 1
5.65173468895964 1
4.66417421160992 1
3.665297832298 1
3.89693912052303 1
4.93754587720297 1
4.6616601020092 1
4.31730864956365 1
6.01815451895678 1
4.95806287817769 1
5.4906144885039 1
5.6487344677006 1
5.69700324630089 1
5.91191070602873 0
6.25650871266347 0
4.60757929772088 1
5.80090014609631 0
3.69532416924524 0
3.77591226525199 1
3.67979709377926 1
4.33883711944305 1
6.20378342020719 1
3.90235076871113 1
4.89210449807386 1
4.88874545341008 1
5.05573710536773 1
4.4453818956017 1
5.39453463059785 1
5.65231450816932 1
5.34223720392375 1
3.84808353863889 0
4.25271653129095 1
4.0297311709207 0
4.93286488908828 1
4.06055483281391 1
5.49392844918068 1
4.6691246178091 1
4.33767827121111 1
5.03412705930252 1
4.19448074163619 1
4.52930459071652 1
5.45317068707669 1
3.46395830511159 1
5.16662764572179 1
5.17513974174286 1
4.40921656303245 1
4.83065541769996 1
4.48631736750143 1
5.60189610525921 1
4.96330411263194 1
4.82967119305321 1
5.67376225063192 0
5.16258514405193 1
5.66733444487924 1
3.69159838669816 0
6.27522963040572 0
5.58254519025827 1
6.21823738732636 1
5.8939113100242 1
5.24480377243801 1
6.00792227847272 0
5.5466269556462 1
4.11014617660582 1
6.13051446310638 0
4.87335530398368 1
5.55273643250181 1
5.3729376439384 1
4.70079489316987 1
4.18491823999611 1
4.76194244094575 1
4.90621719057373 1
5.32832005763052 1
5.66871332465462 1
4.31672311593558 1
4.36611761910347 1
4.29939010590858 1
5.14961616284627 1
4.2998579604635 1
5.20679276845105 1
4.61340326536301 1
4.77227340935831 1
4.88575079332197 1
4.97031166400373 1
4.71841038485672 1
4.67261660276282 1
4.73008348953013 1
4.29620623681979 0
5.20740538356922 1
4.64013016076782 1
4.68868726983531 1
5.09178144249569 1
4.49012720539687 1
4.57117298901049 1
5.85423731572672 1
4.56947525172496 1
4.94486203814218 1
5.0355544759855 1
5.92779560680107 1
5.21653541561591 1
4.81586778761719 1
5.17638535109946 1
4.49703432439219 1
4.35716712162903 1
5.08501419955117 1
3.20270565707486 0
4.43149997807336 1
5.73477555297854 1
4.45956420331209 1
6.12717574377041 1
5.11279057855271 1
2.94735610709737 0
5.19695922699119 1
6.14589234853259 1
5.3706677331281 1
4.8761449536252 1
4.52714065703452 1
4.93005829785011 1
5.07421906614692 1
4.55926957671517 1
5.12103759199039 1
4.71111232522128 1
4.35099484647419 1
5.17072118869219 1
4.92079039321644 1
4.90667733798203 1
4.85357274019188 1
4.71063505707446 1
4.88316970495323 1
4.99148837448911 1
6.18111889491652 0
4.88627868161185 1
4.61292623439849 1
5.66223251091006 1
5.07006556120261 1
4.03928993822174 1
5.1988829434543 1
5.59621002960126 1
6.25500665783699 1
5.68900844550334 1
4.62616459125195 1
4.76286724178753 1
5.06754643877429 1
4.68135649327875 1
4.83477839519366 1
4.88478290206009 1
4.48469269700544 1
6.57996547010931 0
5.39482058884348 1
3.79869108709839 0
4.57647210288637 1
4.43658477294281 1
4.86059824915632 1
4.09469987162665 1
3.89169151942767 0
5.88596539293176 1
4.33756698053691 1
4.64618935288418 1
4.75140412912717 1
5.31261055089195 1
4.00848027806551 1
5.03640833401775 1
4.01362332025283 1
5.78584743859714 0
5.33124144546143 1
4.77786554457997 1
5.36775850568304 1
5.00348689680062 1
6.08977384953491 0
5.52878855935958 1
4.97748733302234 1
4.55483229170536 1
4.85390265750624 1
4.0349265934152 0
5.27536392041809 1
4.29306071170905 1
3.7182918171995 1
4.46896510413917 1
4.94265745673825 1
5.8734034484469 1
4.68336714992327 1
5.42950935691431 1
5.8408426957435 1
3.90153413206849 1
5.14414319053705 1
3.50504376750663 1
4.42452971964614 1
5.19679624534279 1
5.81964303155931 1
5.18293206878869 1
4.8905964167326 1
3.58453883466199 0
5.17241444353002 1
5.68314813890189 1
4.97766345312701 1
5.70212321942485 1
6.30284670375173 0
5.57076054610524 1
6.03313932747437 0
5.50885527955196 1
5.11615889732935 1
5.79213352462675 1
5.42305350443297 1
3.57847885474474 1
4.19653702072765 1
5.03751671755728 1
5.60608449693787 1
5.4855969927841 1
5.34072340680253 1
4.14359784764252 1
5.19935217927726 1
4.1370484722073 1
4.67334362702264 1
5.80645980924288 1
4.66791507984816 1
4.69139203188441 1
4.45410997606958 1
5.65469082694182 1
5.12204971244176 1
4.34651429205856 1
4.76673083551965 1
4.31619138912562 0
4.53622429783897 1
4.34358475732347 1
5.65061878597043 1
5.90720625292373 1
5.16271660067736 1
4.75385087722336 1
5.08752915071081 1
5.58347144245643 0
4.87364967503736 1
4.36060557567526 1
4.59211087473898 1
5.73113194260572 1
5.8265313486218 1
4.32354818138622 1
4.48976295046782 1
6.65939418488956 0
5.28171738115133 1
5.06734659021626 1
4.608618829159 1
5.46323448492818 1
6.16930700436658 1
6.23344020390112 1
5.00447908958927 1
5.42476543985146 1
4.68661406981973 1
5.57033524523534 1
4.73807164916482 1
5.06825926339606 1
4.47057382980644 1
6.47830881842819 0
3.55821319648679 0
5.32153090316811 1
3.97184140445525 1
6.59147609838278 0
6.45747551859621 1
3.79872985965836 1
4.33323396065867 1
4.62956770321566 1
5.20407572432702 1
5.32367321938859 1
5.26396189056253 1
4.12052433620755 1
5.7536221492029 1
6.29738017796533 1
4.01579010971989 1
4.12667044960611 1
5.51933820071059 1
4.99948615239846 1
5.66058211985375 1
4.54933647203305 1
4.63682642703589 1
5.20204916794614 1
4.33329771954321 1
5.10709420964746 1
4.94252999400621 1
4.19685923424108 1
5.36954069163939 1
4.5528137761795 1
4.94150503430649 1
4.40654440798548 1
6.6894863622159 0
4.17375204522594 1
4.80192536691199 1
4.85979466629433 1
5.05899879817187 1
5.41312557462085 1
4.79106946075639 1
4.34852880369567 1
3.94034297056063 1
4.83653689885237 1
5.6934634459494 1
4.87694279326239 1
5.02847401577163 1
4.80121347711117 1
4.98189118021931 1
5.43067950245817 1
4.1465589335947 0
4.8797237853696 1
5.33799170407713 1
6.50935840413359 1
5.84360645693248 0
4.84856568895883 1
5.62221898055906 1
4.75290257483042 1
5.06878609359161 1
6.73367506703637 1
4.80645691334075 1
5.59323280975719 1
4.70787642071409 1
5.90885270021475 1
5.52200067562701 1
4.35162374140185 1
4.36147080940073 1
5.53402021964497 1
4.44371564216696 1
4.5255307166083 1
4.14415602839068 0
5.06232663821052 1
5.76749058545376 1
4.13651609104371 1
3.83898459995533 0
5.16690609652708 1
3.99131937117502 1
3.67068615156004 0
5.96890284985911 1
5.52339789110953 1
4.91566859144999 1
3.84338271455575 1
4.42851276952895 1
5.14665112009419 1
6.02708919360123 1
4.1059075712556 0
4.60327751983597 1
5.93633087572993 1
5.49366602910224 1
5.85779010235601 1
6.90992360525177 1
5.73567533224542 1
5.05837532573411 1
4.85116163602781 1
4.83952478506178 1
5.53269214095064 1
4.0390544773924 0
5.24850115660348 1
4.95581576793441 1
5.260744529596 1
4.74600308771927 1
5.01810914437056 1
5.23228496153458 1
4.74758770537434 1
4.64649429706535 1
5.53928717860423 1
6.05845609169489 1
4.98739069933601 1
5.23354838811329 1
4.3832942097323 1
5.590018627716 1
5.27817497807094 1
4.84355288224719 1
6.73953879414393 0
3.6944053014194 0
7.01472260405107 0
4.56306608304795 1
5.96298983414216 1
4.75267789064315 1
5.77439115527348 1
4.67278911538973 1
4.79821868952044 1
4.58695977028746 1
4.7593088723669 1
4.71277162414813 1
5.65869994003055 1
5.33605987159536 1
5.30516308310739 1
4.92484250542523 1
5.10753221735682 1
5.46651636835397 1
5.74895107417609 1
4.7568321635397 1
4.65515195011789 1
4.13826011338411 1
5.03375429982299 1
4.03519342428292 1
5.91625484226658 1
5.00233105490034 1
5.54393628678889 1
4.98989093797324 1
3.3777058048052 0
6.22275288952095 1
6.1681505841246 0
5.37131825662176 1
5.81052168533836 1
4.69341537508523 1
5.73906171589659 1
3.81781826777958 1
4.29914808598051 1
4.92032147774307 1
5.61566797554108 1
3.60204552629808 0
5.16961285408255 1
4.99142721240988 1
5.5752923239875 1
6.09586805035799 1
4.5603416686443 1
4.41277492346998 1
6.06442528821864 1
4.70654109570177 1
5.24976484934216 1
5.24118872926784 1
4.86441941465053 1
6.00131204154349 1
4.88308240395833 1
4.04338177221414 1
5.37979990155159 1
4.64879851520995 1
5.27239296930739 1
5.36565466959979 1
4.6808055568067 1
4.72258988123107 1
4.42158424058 1
4.43556107908285 1
5.30542669688329 1
5.23540725066877 1
5.54763126113873 1
5.40042002718538 1
5.18061409076121 1
5.3925445430424 1
4.54267092905358 1
4.99844154423529 1
5.19631539539686 1
5.53717689531137 1
5.22295029415815 1
4.33396680138994 1
4.93644579842468 1
5.75461757248018 0
5.42967491562743 1
3.89210106375184 1
5.18640771852476 1
5.90386876931088 1
5.57926051903974 1
5.41983499753104 1
5.31368988371644 1
6.1796109152138 0
5.43784339321052 1
4.27517479881769 1
4.28675587513409 1
5.14019758161843 1
5.01308499630414 1
4.98814969994887 1
6.51323020440735 1
6.1088718201489 1
4.96891531047521 1
5.1477781202944 1
5.76361948205951 1
5.09031798418694 1
4.5605796742396 1
4.12075111077771 0
6.01826919337173 0
5.15510256837418 1
3.76205904854209 0
5.15968337929133 1
4.92621935883145 1
5.84659520376849 1
5.33036745498054 1
5.38722326353124 1
5.01530962258108 1
4.87354806734199 1
5.03518522474419 1
4.89559316482477 1
5.10477017029325 1
6.64990700868436 0
6.07948805193181 1
3.92445556582471 1
5.76713148676823 1
5.50030481200593 1
6.37093409462922 1
5.8747127875947 1
6.63916293940991 1
4.68916632828495 1
5.32424160335314 1
4.49655981028385 1
5.73463721332702 1
5.19495702076525 1
5.39897064985535 1
4.98602525620591 1
3.84454233838835 1
5.60541221506724 1
3.62699266077231 0
4.96706081571604 1
5.10737327169969 1
4.674054693535 1
4.01031664011104 1
5.75600547671075 1
5.71015653940314 1
5.04790713614619 1
4.84693546819844 1
5.84672625471751 1
3.52958149702192 1
5.11075040334087 1
5.38873442053211 1
4.22885509944917 1
4.35641839281658 1
5.12498259513018 1
4.52208580554777 1
5.49712495045355 1
5.24685634974458 1
4.95615037037756 1
5.9950573838244 1
3.97514802571643 0
5.17379988889736 1
4.33600622662763 1
4.13864785233463 1
5.81606936570142 1
5.37890800073986 1
4.76201822353903 1
5.18983685628074 1
5.19621566328584 1
5.33479516727341 1
4.32425198323304 1
4.2452299890737 1
5.03978922757376 1
5.49525852881396 1
4.84900471235725 1
5.49726270554571 1
5.29304132417784 1
3.82817575401762 0
5.90526924028214 1
5.13621483496156 1
6.76652944598884 0
4.99773135639842 1
5.83313057943994 1
5.15073370874673 1
3.43610330861886 1
4.86690670061898 1
5.72194411050336 1
5.15479229444463 1
5.07858676482698 1
4.86186583953712 1
4.75382603851739 1
5.42827001042491 1
4.30560522698961 0
4.30589971049537 1
3.5735512079108 1
5.21951737154693 1
3.19387253507768 0
6.07231403398543 0
5.04006726490386 1
4.13727802035697 0
3.69290228445947 1
6.21730397252434 0
6.41239123079807 0
3.6474247137187 1
4.78381740593005 1
4.57365056870149 1
6.17303770836031 0
4.7395078052815 1
5.15604506885574 1
4.19075860374635 0
4.12801475916598 1
5.48253629791867 1
5.32762663033784 1
5.17154293239855 1
4.95283990782381 1
4.33939168499163 1
6.21962860733091 1
5.12253715269819 1
4.54461047821153 1
3.97539469806642 0
5.68204933970994 1
6.33746142475991 0
6.38558029310106 0
5.42917592718694 1
4.61533263948264 1
5.46672445736955 1
4.99860594025652 1
5.60138069649906 1
4.80975836856715 1
3.53416865483653 1
4.17768945804319 1
4.94869141065646 1
5.47288252270044 1
3.55563867868005 0
4.94758796891184 1
5.09846112580286 1
5.31423007288126 1
4.39882563992476 1
4.75307379066561 1
5.31654750425936 1
6.30260730421895 0
4.40772483429338 1
4.27586170946649 1
4.17736236638141 1
3.80468404673918 1
6.1003352612456 1
4.41526149606066 1
5.73785857638165 1
5.09484729547634 1
3.39571083261395 1
3.90782385773845 1
5.91133964685151 1
5.40056236162865 1
5.04175670808569 1
5.05579698677382 1
5.10571691902011 1
5.95463905305122 1
4.76556018104686 1
5.90044471455984 1
5.27549370897867 1
4.86694231332167 1
4.45915354321289 1
3.8906518002035 0
4.04097324252189 1
4.15755882723549 1
7.07028018392637 0
5.18698302716769 1
5.71565766488604 1
4.6207920749189 1
4.40714200442754 1
5.42404482999849 1
5.28169632589491 1
5.12720646599597 1
4.2694281564392 1
5.47930215446987 1
4.36882290153603 1
5.41309006528657 1
3.88722991055215 1
4.8022461082516 1
5.44043884897581 1
5.1489651132818 1
6.46920763405648 0
6.22724632507768 0
5.26068418271951 1
4.29477072901347 1
5.20394851715786 1
4.71293727190992 1
5.44070729469898 1
5.23683860206076 1
4.20962971247499 1
4.30938997317393 1
3.50562833938877 0
4.77105549877004 1
5.15698106891811 1
6.86446284205076 0
4.8171277443815 1
4.45612283243056 1
5.57372005894634 1
5.46741471419228 1
4.68786498028309 1
4.75777982392886 1
5.62104540854409 1
4.35731074344731 1
5.57020264334724 1
4.30949937351838 1
4.95396109673457 1
3.29381331181711 1
5.12511360857991 1
4.56360868038168 1
5.58939895390706 1
5.09562878520963 1
6.45635499926699 1
5.81823972595712 1
4.03217890831001 0
5.39566242137764 1
4.86018362831137 1
4.46988202221116 1
5.57155592573835 1
4.78318585077948 1
4.81801972872715 1
4.87391718600341 1
6.16002962148532 1
5.8880104348911 1
5.38493626891443 1
6.70210150503093 1
5.24262660313879 1
5.701843399841 1
5.66735623203164 1
3.7157032278411 0
4.55192256498546 1
6.10186937261985 1
5.34362170500822 1
5.66086133915187 1
4.42161770047977 1
5.74104722006143 1
4.20758604203187 0
6.74816160768719 0
4.969643030398 1
4.15042939785792 0
6.21300104724255 0
4.616576888505 1
3.92740035754866 1
4.19330384538161 1
4.8409375795233 1
4.81751941730328 1
4.37499719864443 1
5.57185429448618 1
6.0373511328078 1
5.52030452496304 1
4.41978250313912 1
5.62052630412578 1
5.68216692318563 1
4.39071321702699 1
5.55202717621492 1
5.50462600577812 1
6.18682591119609 0
5.48775742309938 1
5.48465626034153 1
4.77522551661342 1
4.01751314312335 1
4.39189162085355 1
5.08167724931384 1
5.31215156838302 1
4.69781764744675 1
4.83277336834447 1
4.46081463934466 1
5.12387879881987 1
5.39533591869897 1
5.71656220181979 1
5.33173493709182 1
6.01198363345852 1
4.49740191756965 1
4.43055172728261 1
6.54829936610919 0
5.72408995718456 1
5.23027784491811 1
5.15338597568093 1
3.62798221875472 0
3.51939603113125 0
4.15341074649825 0
5.63070064212245 1
5.2014174595179 1
4.77300629846881 1
5.41783184539575 1
4.8440166274199 1
5.3748838441387 1
4.25744310720623 1
4.8865237600048 1
4.84593850380892 1
3.95491472621819 0
5.75066188545128 1
4.73405138840979 1
4.77881903352832 1
4.89636847475956 1
4.82110587805669 1
5.706861227549 0
4.86150683121261 1
5.42014574841227 1
6.59337879075794 0
4.40009241187276 1
6.27065670163521 0
5.07819526247826 1
3.92617979972044 1
4.63544560249119 1
6.00324991920215 1
4.61919249127693 1
6.34942341376847 1
4.96680979890816 1
4.82343786837587 1
5.59605237809021 1
5.68896014831627 1
3.633270876707 1
3.9403765326631 1
4.4352936228434 1
4.83713624627529 1
4.39291919554514 1
5.03830527429829 1
4.90321216487185 1
4.66306232759276 1
4.65948977931923 1
4.75133184148313 1
5.170340581363 1
4.60965335407157 1
4.5590442460708 1
5.42456881219927 1
5.08355902720667 1
5.58171989798363 1
4.39029367822834 1
5.32303822557407 1
5.53591227192672 1
4.75740659989685 1
4.73585527515246 1
5.91396024916394 0
4.70019952679039 1
3.96336574882127 0
5.53177765515016 1
4.50780996880761 1
3.97699393694112 1
4.05079967060943 1
4.981604252996 1
5.64669199603672 0
4.95042426737653 1
4.52369657973261 1
5.39380587587643 1
4.55626431064491 1
4.58968348858529 1
5.64672639581822 1
4.62672157102542 1
5.07714780856179 1
5.53314525832815 1
4.37256970621712 1
4.9593164178453 1
4.59472725354758 1
4.8162883038149 1
5.39891694942469 1
5.18806345227444 1
4.73602142345648 1
5.4887183038953 1
5.01472371352693 1
6.00667506722895 0
6.26382831241754 1
4.72414962862655 1
4.52179019405511 1
3.71059267607414 0
5.8251135388642 1
4.41181683073727 1
5.06941097782946 1
5.12591804733215 1
5.86586155855633 1
4.64474389004533 1
5.20363078030782 1
5.88266018340353 1
4.11051988205978 1
5.26104713235605 1
5.57311193423067 1
4.94017785487342 1
5.2880259127861 1
4.374233052267 1
4.95812163974797 1
4.34323580404635 1
4.16105543030081 1
4.59899045655105 1
5.57376214051301 1
4.9156140865503 1
4.60239816610565 1
5.33462712890636 1
4.75655567847038 1
4.73579407675753 1
5.94245716483469 1
4.9067989952306 1
3.30949311627494 0
4.33581453837753 1
4.80070083920078 1
5.3871228198662 1
5.13448998289247 1
5.48577922586829 1
4.27720357984866 1
4.85529329743834 1
3.62101231173945 1
6.07278692115444 1
4.16490640661014 1
4.68998871686207 1
3.84826415880977 1
3.21325062094641 1
5.62769812185117 1
5.97109713182455 1
5.01215703600039 1
5.24556853363962 1
4.93939736963036 1
4.7292557125727 1
4.52793054830163 1
5.49619027777651 1
5.06971910161359 1
5.1732819035343 1
6.09326447984399 0
4.23157017032677 1
4.62592074209869 1
5.63930677453218 1
5.50366778249548 1
5.54752680066633 1
4.54172759456567 1
4.37295196767022 1
3.8368321142803 0
4.84525631870132 1
6.19667071470789 1
5.35442158272545 1
6.53515622272895 0
4.0502840637448 1
5.84630542776212 1
4.75805827204993 1
6.0549748290092 0
4.4816229862722 1
3.57361032963264 1
5.90372936548222 1
5.10852762620284 1
4.0179794775733 1
4.83282418983143 1
4.63479988831947 1
5.40210975400455 1
4.57255802832646 1
5.29177629051946 1
5.64491427361897 1
5.18870272755715 1
4.41585086646041 1
5.33556032178018 1
4.04491812083651 0
4.46790482518091 1
5.36523393390225 1
5.3269680205967 1
5.21315696695907 1
5.7870715580711 1
5.46928482405768 1
4.93627414796774 1
5.0411030404663 1
5.14357863641967 1
4.18702157220766 1
4.65828320481055 1
4.89010269535015 1
4.4916078742397 1
5.71509214129346 1
3.26529353786839 1
5.64091085072234 1
5.15989540621139 1
4.99899050610075 1
5.75760847261761 1
4.08319267682679 1
5.37553519034091 1
4.303896925413 1
5.05321900852705 1
5.62819767086571 1
5.73649390787616 1
4.7994234192351 1
4.99481813821765 1
4.60420213706522 1
5.41167988507934 1
5.25656325506201 1
4.29762311247704 1
6.27951222674166 0
6.08210281213855 1
5.35665060765744 1
5.87489678257696 0
6.21305517111402 1
4.99313777016334 1
5.31927940436653 1
5.03464469506745 1
6.10370030731073 1
5.68666236792994 1
6.29299820659716 1
5.63820982681444 1
4.69911815384392 1
4.50426016078605 1
4.38816469186604 1
4.86410147653163 1
5.78621984984234 1
6.38229858583304 0
3.48816216284549 0
5.10381090677377 1
6.00239035372764 1
3.92096466612601 1
3.46703776281505 0
4.32679396948922 1
5.76207078565391 1
5.69825662899057 1
5.84108465471625 1
3.68001295255753 0
5.81143533633895 1
4.76032768841317 1
4.91154657652384 1
5.12396852768996 1
4.87984041453548 1
5.57851840509013 1
5.06178688398802 1
5.27451130999194 1
5.37993540176373 1
5.61170223103005 1
4.31162368415951 1
6.07602610719027 1
4.34509854889116 1
5.31311931619644 1
5.8111306088914 1
6.06167758173498 0
6.07723276218238 1
4.21970923365016 0
4.69967283022373 1
4.96174173153007 1
4.22216151375852 1
4.05285630893567 0
5.34057783525229 1
4.14473147291215 1
5.09395673741587 1
5.01003401394731 1
3.42251952057811 0
3.61715477853479 0
5.41632161211388 1
5.46533530713388 1
4.99741664998052 1
5.36253043119536 1
5.0460863796025 1
4.72651524109482 1
5.75768224531381 1
5.87760660418452 1
4.95363543314006 1
4.18919664408865 0
4.6754145986848 1
4.31788597367154 1
5.57723357303007 1
5.7933733411536 1
4.74843326013915 1
3.08695170980324 0
5.38580956099992 1
5.28250733980503 1
5.77962744101495 1
5.03368667806369 1
4.96042305455608 1
5.29591366427371 1
4.62815853667729 1
4.50770311140625 1
4.0926668058477 1
4.84332470425352 1
6.06842110817894 0
5.03881673523513 1
5.33105328864036 1
4.43838820244989 1
4.35131884950195 1
5.5112808019063 1
4.03060464997614 1
5.12449450947999 1
3.65598805964275 0
5.12584564780309 1
4.90795439866725 1
4.89603833357856 1
6.05316904759854 1
6.15490551184223 0
5.03445445125784 1
4.58793573368561 1
4.50536296207733 1
4.34047294719587 1
4.66813244889829 1
4.13296816108436 1
5.14832069686371 1
3.51777292385771 1
5.87887765007165 1
4.60869331039442 1
5.30500334368131 1
4.47053567705243 1
4.00066745053261 1
3.71874127199069 1
4.599250889612 1
5.23043002341418 1
4.79597910058383 1
6.01421998906423 1
5.94104172276616 1
5.53290427821145 1
4.57716063636135 1
4.54392209525144 1
4.0540894839328 1
5.60781034930338 1
5.7172111927051 1
5.58574569226978 1
5.13155761227224 1
5.87656131027124 1
4.28151444474346 1
4.24366422931139 1
4.79735493813865 1
4.67247424442666 1
5.86655308474726 1
5.54959046909316 1
6.45057922886434 1
4.60442852285361 1
5.6993999696058 1
5.02453031534216 1
5.39017275974191 1
5.45080247483234 1
3.93279673269748 1
7.5449030796209 0
3.03157833676221 0
5.2150869187204 1
6.39727196583964 1
4.29816939752655 1
6.17685113732915 1
5.31952240102518 1
4.05836883562575 1
4.15065103456136 0
4.68951793914484 1
5.12727204912943 1
4.59102154384226 1
5.75365262487954 1
5.006482831895 1
4.77658356097088 1
6.08119900537245 1
6.05761708025057 1
5.0373290154902 1
5.26387305383086 1
4.68784754660671 1
4.47681707430622 1
4.89112829893259 1
5.42160481010796 1
5.55774776710719 1
4.90166156223644 1
4.4654260629918 1
3.83299767484482 0
5.1536439102574 1
5.53951263075429 1
4.748201309542 1
4.53136228368488 1
4.04040743403532 0
5.57623552732164 1
5.33773232025797 1
4.00023410745599 1
4.39866273680346 1
4.52221343210105 1
5.95286637437293 0
4.14168114658735 1
5.41054566079331 1
5.75837904051158 1
5.39990114534799 1
5.60837332583386 1
4.44761125979929 1
5.81018973882313 1
4.58021548745922 1
5.17357464220227 1
4.69396815282227 1
4.75622226401092 1
4.21784724005293 1
5.06707705609415 1
5.17771396711879 1
4.75039788323781 1
4.85983111520233 1
5.14745456882398 1
6.34374903105901 1
5.60346689124482 1
5.07605491863939 1
4.478888584813 1
6.14208103520447 1
5.56315575330072 1
6.53852796128248 0
4.91384384415543 1
5.25631714525306 1
4.92190946191514 1
6.01790054260595 1
4.59008939856929 1
5.18952625062464 1
5.47878280422489 1
4.90706928384263 1
6.19060831540355 0
5.21475890886481 1
4.4759963094503 1
4.96653261452861 1
4.86442620877429 1
5.30238525547763 1
4.83108800920965 1
4.12341292911465 1
5.38342418285804 1
4.69758578564188 1
4.09987796503371 1
4.6184263627864 1
5.52334633863774 1
5.97594013270187 1
5.83172005683879 1
5.0190496819177 1
5.65337982990258 1
4.89039308862921 1
5.78726870511414 1
5.34791555973362 1
5.24172933440678 1
4.40150700572395 1
4.99076536771915 1
5.26586464731009 1
4.03545431488921 1
4.53564302221605 1
4.69557417499635 1
4.24488270560696 1
5.65308686708947 1
4.74095311170713 1
4.96534354579481 1
5.01528533362893 1
5.99583287899947 1
4.69830345212426 1
3.42062323157038 1
4.73506773366054 1
4.34535325805193 1
5.08996831834574 1
4.75189426475031 1
4.52053054593508 1
6.44917907145812 0
4.42082221743712 1
5.02960395381729 1
4.55317588521815 1
5.73873698106446 1
5.30090648955158 1
4.93491308190692 1
5.45618247347327 1
4.64427222265969 1
4.71806991054583 1
5.25195119248849 1
6.2508617238818 1
5.49083308216905 1
4.70468355855061 1
5.12725358703346 1
4.99664562884347 1
5.34676296802422 1
4.52028395399168 1
6.92956574310266 1
2.78161383853134 0
5.42931229119899 1
6.1797427299149 1
5.16689126284206 1
4.82469859055027 1
6.66808381173184 1
4.39672489202489 1
5.07892118777292 1
3.99030057477758 1
5.50987939033828 1
5.273301066253 1
5.00592444174842 1
5.14152639457716 1
4.79055197440953 1
5.68785106911045 1
4.56271875977605 1
6.65343178086602 0
4.39959613662074 1
4.77667923780244 1
4.51640033060195 1
4.93495638966248 1
5.77486512480695 1
5.89064012682903 0
3.82543432075989 1
6.11495497492792 1
4.73201545614402 1
4.68979406511003 1
5.27176298757862 1
4.51559303278268 1
5.37409109305409 1
4.71542074614672 1
4.94931840242655 1
5.09629619129587 1
4.02196224916081 1
6.69060241041353 1
4.86503164198269 1
5.24072602057967 1
4.63238503697863 1
5.09197768855896 1
4.97081382571661 1
4.47572858463018 1
4.41751594557808 1
4.60201281354414 1
4.19661012801411 1
5.51809690259825 1
4.91204217587047 1
4.40208989227149 1
5.0471577374948 1
5.017183368114 1
4.87303703487425 1
4.58868210177334 1
6.43131936879558 1
3.59149663541114 0
4.69129212768472 1
5.54838567015375 1
5.64835667980085 1
4.77183094333403 1
3.90786845372743 1
6.41861375245555 0
5.1650534095121 1
5.04128639366485 1
5.06508526928679 1
6.41892493104271 1
5.31026549138368 1
4.7600410434235 1
4.96090891873498 1
4.47059787855092 1
4.3066847032001 1
5.76757505679631 1
5.07387922832862 1
5.68460108989505 1
4.82116247040174 1
5.54851200634653 1
5.69373659514007 1
5.06630159837214 1
5.22299341650527 1
4.7452149702354 1
4.32595689733128 1
4.67988905840979 1
4.36017950737931 1
5.3532706157901 1
4.86350998998034 1
5.95570869652714 0
3.45983359667524 1
5.56790700853503 1
5.57620649018526 1
5.66877331233089 1
5.70562238494621 1
5.6170415875605 1
5.93422328523221 1
4.44285370339656 1
4.41377980748526 1
4.37425128347476 1
5.09032409797852 1
5.42241519150928 1
5.59630834373634 1
5.36417497401302 1
4.26214746664321 1
6.08780861093666 1
4.51257408581384 1
4.29422798522228 1
5.35789868671216 1
5.71756727711117 1
3.72347710874486 1
5.05034898933965 1
3.20553430499347 0
5.23019676227717 1
4.41080631175529 1
6.13382352630989 0
3.33313916943023 0
5.82946569200834 0
4.71235734572476 1
5.17269799971591 1
4.71315799393811 1
5.22063113601976 1
5.15238359017078 1
4.79696723593349 1
4.88362786332997 1
5.61579979497407 1
5.29939456669535 1
3.8281870206992 0
4.3104141227131 1
4.09384975989231 1
4.4901832773325 1
5.59991704160403 1
4.6294998899305 1
4.4039985418679 0
4.13059648247922 0
4.74106754499864 1
4.51903052261754 1
4.87748227540777 1
4.28826894008879 1
3.83375962448151 1
5.63406588122364 1
4.96753353591289 1
4.49519585645927 1
3.83304042013085 1
5.56396328142815 1
5.00839608909273 1
4.54059805697179 1
4.33140149096806 1
4.5641200644099 1
4.90128504562025 1
5.6090889048366 1
4.43641786579745 1
4.11299790481142 1
4.26224027358903 1
6.23419933264388 0
5.49756255119681 1
5.33380149857449 1
5.17926953640878 1
4.89371409684674 1
5.62054970000883 1
4.97286552331699 1
5.35824113956376 1
4.56682033749154 1
4.66958226899581 1
4.93299044271486 1
5.1144752392643 1
4.59583813551646 1
3.9205603380768 1
4.19800758606765 1
5.510522612872 1
3.58821920871178 1
5.11919045451821 1
4.66929320345292 1
3.94969105643191 0
3.98497317800478 0
4.8875888668691 1
3.13409856545095 1
4.99752672630703 1
4.52266413614631 1
5.26692469555469 1
4.63703983541627 1
5.24871546519408 1
4.24753771278636 1
5.85455398176682 0
5.13889253428978 1
5.57682687474056 1
4.74912285313549 1
5.33300262757975 1
5.3649969678917 1
5.00877658037327 1
5.18042097884435 1
4.8371260977262 1
5.89233284400034 1
4.31388116400768 1
5.68849070442308 1
5.20232402988243 1
4.77157754667987 1
4.25113935426714 1
4.57700105527119 1
4.33293280121428 1
5.82583889514022 1
4.23833937347907 1
5.15090543886189 1
5.3660823210998 1
4.67916474674033 1
3.80566573195184 0
5.30379087247237 1
4.18215001617994 1
5.24577619401792 1
5.41457796650869 1
4.468982826753 1
6.18182001701705 1
4.91120348077484 1
4.31234563062246 1
5.09140123714657 1
3.33754125231343 0
4.46205000788577 1
5.41968157777805 1
5.34167237767516 1
5.27967752932063 1
5.04335374072774 1
4.43083385386307 1
4.90746751497584 1
4.24348725745026 1
5.03017558634267 1
4.71213487556327 1
5.11660674268507 1
3.22018782532585 1
5.06764728861172 1
4.89439965562028 1
4.50317409915269 1
4.60057909842341 1
4.58133365122456 1
5.79779689551524 1
4.84959058326781 1
4.58846280280393 1
5.85126072796833 1
4.63130585335658 1
5.88887593377764 1
5.21730187195301 1
5.15273858013839 1
5.36169845676603 1
5.12516825446391 1
5.04078658094481 1
4.60572329402344 1
6.03488969289065 0
4.46016783520706 1
4.62482572067915 1
5.07116455735747 1
5.13181885121048 1
5.09309918155941 1
5.81912458837091 1
5.00960489963473 1
4.81497276896396 1
4.92676444237794 1
5.03177176610672 1
4.0534964778603 1
5.56932231055016 1
4.99167500444432 1
7.00236427559404 0
3.83172771028327 1
5.34661222671423 1
5.27763831516383 1
5.9977546043257 1
5.27042865366099 1
5.32372328845826 1
5.26895795526038 1
4.73520278249442 1
4.30296480386667 1
5.29251505779413 1
3.82697052304998 1
4.7034024300101 1
5.32059635917357 1
5.9065607241016 1
6.54344416611692 0
5.09468519134504 1
5.18800561600847 1
5.45640960181257 1
4.92395667380881 1
6.26186586747788 1
5.56796240798213 1
4.83122712410893 1
5.55286212414216 1
4.55340724776622 1
4.68292565209304 1
5.03998161838812 1
4.63443854720767 1
5.06878617508405 1
4.36781507769243 1
7.00294153128391 0
4.04424139063714 1
5.35252966278377 1
6.55851978761559 1
4.78301676772351 1
5.01644680515169 1
5.05810402738878 1
4.22781998768331 0
4.22877760894212 1
5.21032603546453 1
5.54071195289405 1
6.31421202579706 0
5.09067944139584 1
3.31952919303345 1
4.68476611357926 1
4.07402374305073 1
5.35514581965599 1
4.48135892356292 1
5.74057563371693 1
5.32223688442541 1
6.8299753965772 0
5.63655130358974 1
5.29841526433309 1
5.08489385476787 1
4.86684540334303 1
4.97514328423475 1
5.21484134208473 1
5.43595426966273 1
4.43898250064385 1
5.32746429537964 1
4.30169216467762 1
5.52234702654809 1
4.74777689440166 1
4.17688554168174 1
4.97773126349817 1
3.6766568158072 1
5.09951102142391 1
5.36490613445616 1
3.77964086066627 0
4.76803913702086 1
4.90610488168952 1
2.83512242091954 0
5.46108188530698 1
5.0200304616865 1
4.71266536395298 1
4.23521942858355 1
5.6282940604349 1
5.45212454959424 1
4.62266860344663 1
4.90585587289035 1
6.17064274769112 0
4.08379508166897 0
5.41068026012122 1
4.99092314047467 1
4.69712774617588 1
5.78917120721029 1
6.01261571359647 1
5.43580948501304 1
4.25151269455958 1
5.00332113957807 1
4.85361801729371 1
5.15688735147318 1
4.06740838962364 0
4.64201825344132 1
4.99799107538733 1
4.97613107401599 1
4.05842954616312 1
4.49196149393892 1
4.042460006757 1
5.54922749592227 1
5.70412949778354 1
4.29696351338883 1
5.3689580695413 1
4.93453013504925 1
5.2545840515248 1
3.96088396769987 1
3.90725442606845 1
5.8806315381584 1
5.23410624283199 1
4.25945643039754 1
4.32588146812699 1
4.36438945829466 1
4.98558185166839 1
4.809963408775 1
5.06091290339728 1
4.96201884956419 1
3.81649755528052 1
5.34854455032295 1
5.00757932069841 1
5.14454553751016 1
4.45440065073256 1
4.85836033471403 1
4.49970458899154 1
3.77082587801417 0
4.33018802854298 1
5.85932065403322 0
4.42401556745444 1
5.1775782525367 1
4.19908504594477 1
4.44236574966946 1
5.09339328413766 1
4.68860630618897 1
5.51661438798123 1
4.551815765965 1
6.14656028506083 0
4.59127442149939 1
3.89933370797105 1
5.12327326805015 1
5.12466519030323 1
5.07486431099569 1
4.69104366593612 1
4.73339135611698 1
4.01328061836618 1
5.63374570361536 1
4.54155661437378 1
5.08190070652753 1
5.59758950237898 1
4.92236361498591 1
4.21367559955832 1
5.14234939282626 1
4.74976764846876 1
5.20218680372191 1
3.29016204718527 0
4.57412947446752 1
5.17780396122536 1
5.0721710843495 1
4.81813584309535 1
4.99918280294977 1
5.38311399154708 1
3.87710439900348 1
6.08706490967083 0
5.76589220182918 1
5.41779070322378 1
3.95754965789797 1
5.09334888692188 1
6.04742989909745 1
4.47362644983681 1
4.62955133260643 1
4.66938192089712 1
4.25869341300564 0
5.67388061132368 1
4.10592826951125 1
4.41696667728643 1
3.91430270081539 0
4.45311852411264 1
5.03662616907776 1
6.47337423427509 0
4.56657953236752 1
3.52759737539277 0
5.23030722608888 1
5.45926942594162 1
4.4174110781121 1
4.57621142950244 1
4.6342013758707 1
4.83316263348454 1
5.04682279819609 1
4.51367720851193 1
5.36330706446012 1
6.11043566159212 0
4.93451979934619 1
5.23824695078001 1
5.16292968856444 1
4.64247322074993 1
6.88081552047656 0
5.2851245567792 1
5.47696426847268 1
4.41342966965346 1
6.26171707500549 0
5.1429583791153 1
4.78008417547435 1
4.87186622172266 1
5.0037792514545 1
5.9404207828041 1
4.30214101872318 1
4.81727968550136 1
5.75784937977637 1
5.65212722249985 0
4.90298820641147 1
5.70375031738523 1
4.58770375766889 1
4.39186892612083 1
5.77217949890419 1
5.65019808021978 1
4.65844435116076 1
5.07715127023114 1
5.12145598713974 1
4.86428587418506 1
5.44885449590037 1
4.69004118265287 1
4.025125068936 0
4.22105974145333 1
4.06910588700552 1
5.4995811349902 1
4.13609321435377 0
5.81483885525124 1
5.70092045177399 1
4.98861980040256 1
6.15716627052963 0
4.98321006208385 1
5.75863377632008 1
4.48984207443353 1
3.81078197043691 0
5.67840907562421 1
5.40297395713312 1
6.09466534764833 1
6.51048833527906 0
4.63426925753541 1
4.02620007951543 1
5.50022728869076 1
4.79546200589792 1
4.42543611145741 1
5.28338713243616 1
4.64341112436944 1
4.96082204209811 1
5.48348686174012 1
5.60356831299332 1
4.98123376562304 1
4.59102542914267 1
4.48422197340448 1
5.56114188482136 1
4.55709281420243 1
5.3356345487324 1
4.65771233965447 1
5.06206377486405 1
4.27645984107197 1
4.55911156291991 1
4.94111694686614 1
4.48929884194234 1
4.34338354648746 1
4.70575683255945 1
4.31916476743926 1
5.13868242735408 1
5.21936058474048 1
4.68914928991817 1
4.34655816186973 1
5.71911945047971 1
4.1427776533258 0
4.92322987891524 1
4.64517762604068 1
5.19874225575632 1
6.60286418552895 1
4.90031368288994 1
5.8458083755813 1
4.32019486318642 1
5.04639405963717 1
5.39672581563052 1
5.68166548275086 1
3.94578341453951 0
5.78855110415171 1
5.15855933359423 1
4.5630691844641 1
5.55670791583382 1
4.31159803078241 1
4.85823783956083 1
6.18460746110365 1
5.19938059394894 1
5.15056439338335 1
5.90790590042644 1
5.51399664446798 1
4.70220637923052 1
5.65723658805845 1
6.19430388503445 0
4.48198715000747 1
6.99227512934733 0
5.00742764243043 1
4.92255987879571 1
4.52100934926968 1
5.62531973346569 1
4.59848524354571 1
5.72445743051733 1
5.04264639222483 1
5.01985558570522 1
5.45600561327659 1
4.7031304800939 1
5.31754161270739 1
4.40956541966287 1
5.94773824692672 1
5.98046488629577 0
3.85850190491394 1
4.37913534735784 1
5.13572397123262 1
3.97193250530416 0
5.11109872832426 1
5.26548021985593 1
4.55082904260951 1
5.23592313732897 1
5.42272119774693 1
6.30381299825063 0
4.45372387590571 1
4.79347297098444 1
5.53710002696216 1
5.21622497525866 1
4.34245924952469 1
5.98374922914625 0
6.1793366586551 0
5.04233034390171 1
5.1830965070631 1
6.06899015624973 1
4.30324077481811 1
3.73255158436989 0
5.09298858186849 1
4.14011162186546 1
4.63212092853741 1
4.45632612777826 1
4.79072305254366 1
5.51236512304292 1
4.5500397346438 1
6.1354640541686 1
5.45617674314166 1
5.03893324620368 1
5.15357739766112 1
5.20535800858081 1
4.63964145300383 1
5.05697819365501 1
5.35969274255127 1
4.01523283542351 1
5.16874168828222 1
3.72453564959699 0
6.44851722989108 1
5.46998201032086 1
5.64679110144989 1
5.94141190907459 1
5.12654650350118 1
7.12526791612012 1
4.99377615168131 1
5.14301029935533 1
4.518200852632 1
5.57581636496328 1
4.00043566288303 1
5.76661645440715 1
4.33784481707214 1
4.50439593755359 1
4.32865977654389 1
5.43165350169375 1
4.92588228393742 1
4.45630070491023 1
5.99823267711213 0
4.89703482233727 1
4.37145631073028 1
5.32086905580957 1
5.10102256795968 1
7.30390250190589 0
4.93327009067668 1
5.54044358266451 1
4.01988886468988 1
5.38099261244666 1
4.77919082837486 1
6.41437891330517 0
5.20459332991828 1
4.90393266309425 1
4.83201604067603 1
4.95842049785213 1
5.75640701866738 1
5.12657845446964 1
4.78868017473103 1
4.57125989605369 1
4.99989056287564 1
5.31818415496159 1
5.05910482010529 1
5.20023812177598 1
4.04856593508566 1
4.35365759798364 1
5.49208346795989 1
5.66757381799666 1
6.18107502830311 1
3.49645807218154 1
3.64266908910797 1
4.62906635073857 1
4.84563102538602 1
5.18109128478626 1
6.01277617127945 1
4.41206559037513 1
5.08837990712556 1
4.73427011821054 1
4.42516746773493 1
4.78148284808846 1
5.24685395357889 1
6.02590317455804 1
5.15929593893592 1
5.85492069118214 1
4.54165446343794 1
4.61577866347902 1
5.71405959719807 1
5.43690489793671 1
4.75582307469194 1
5.20546796398218 1
5.22396597843515 1
5.03709159963905 1
4.10582148254865 1
4.97184579640093 1
4.81417146422755 1
4.67659809349492 1
4.99346557432952 1
4.58121453838315 1
4.55779475986098 1
5.18472403217019 1
5.44806444303075 1
5.0936193469367 1
5.29465249743313 1
5.61699732797722 1
5.47276790645036 1
4.12632548136921 1
6.582198412584 1
5.10146834791111 1
4.37170002933074 0
3.99069094079062 0
6.64076372484607 0
5.07438979332353 1
5.47979855504415 1
4.75979153666668 1
5.66261141303863 1
4.84912997544984 1
4.94267037945943 1
4.60063471973863 1
4.33346580816156 1
5.20914623861992 1
3.46797760074547 0
4.32775813225491 1
6.05695792589144 1
5.09438302111729 1
5.55622321515318 1
5.56142978557918 1
4.60293319262984 1
4.97288453126853 1
3.03396176808628 0
4.77923440332212 1
4.43263114973297 1
3.7555910788386 0
4.68271237529483 1
4.77015212911803 1
4.04711596693201 0
4.82407859101206 1
4.63379545081014 1
5.0377980444123 1
4.93163756346349 1
4.89277061245227 1
4.17484211034881 1
4.26826452423272 0
4.28993096278134 1
5.74250603751561 1
4.63651418814472 1
5.32882064045526 1
3.63600030155911 1
5.13365967704633 1
5.03259766586544 1
4.04626814501166 1
3.97087088785809 1
5.52124421237482 1
4.26250091181474 1
5.41663666975941 1
3.82182574928638 0
4.90332764063712 1
4.49476572359151 1
5.54299616280347 1
2.26757906801961 0
4.08720370785699 1
4.29454317207094 1
3.76657307932902 1
4.93618369434244 1
4.64568896590707 1
5.94357605947997 1
4.89465979021996 1
4.79290409538303 1
4.98896949846299 1
5.53739235480076 1
5.29200690339943 1
5.92707924240224 1
5.41872721217374 1
4.43431895148175 1
5.43220755861915 1
6.05283656395564 0
5.41259351435134 1
4.45298629758649 1
4.71166180551316 1
4.26953744026552 1
3.39963743996434 1
4.8706414775447 1
5.04199110365382 1
4.4857809067106 1
4.42947447394274 1
5.8406053709158 1
4.91126623789061 1
4.39614656923384 1
5.69307971122874 1
6.33716926917986 1
5.54177090495649 1
4.4176466395752 1
4.71937403871387 1
4.15319317455819 1
4.87967568865673 1
5.38698361424638 1
6.09419583171528 1
6.08779008102406 1
4.74944053658264 1
4.96563022836764 1
4.71962393161906 1
4.92158593994297 1
5.17986857147796 1
5.20391133453638 1
5.43675505734953 1
4.56565128075073 1
5.97339680156281 1
4.56091857651915 1
5.89530323354027 1
5.6438027144511 1
5.12513918518429 1
4.72467721531217 1
4.75170935328319 1
6.31929775576161 0
4.3313059874466 1
5.68344700001267 1
5.37882174355783 1
4.59056192634345 1
5.0175872097906 1
4.83340552028393 1
5.48020090277091 1
5.03559870582761 1
5.30790295027394 1
5.23577798059011 1
4.69685207852969 1
6.02991407778182 1
4.24674647654028 1
3.79685591044095 0
5.18279816286968 1
6.54911129799084 1
4.48712291574409 1
6.08927059508536 0
5.50742484953654 1
5.63699131088845 1
4.07120673437197 1
5.06895374919873 1
5.88000316421784 1
4.92816758162145 1
6.057221599196 1
4.99972261576177 1
3.26970255110062 0
4.41997785954194 1
6.75190614982707 0
4.63084914493238 1
4.54008871703191 1
4.13451696164674 0
6.15572936229701 0
4.60524026554293 1
3.92384888458105 0
4.22368254219295 0
4.68016549008083 1
3.96588337460156 0
5.36713820734134 1
4.81144406812141 1
5.60167614408217 1
5.7618447166375 1
5.84554247992476 1
5.26483918166142 1
4.3224592410127 1
5.24380172710845 1
5.45309972202173 1
4.50786675824147 1
4.48680757189274 1
3.90459277303677 0
5.09389888618964 1
4.70619556576188 1
4.73601596193309 1
4.88490082741097 1
5.42266125273215 1
3.5529587923805 0
5.56056229793573 1
4.33195827616828 1
3.7372848951803 1
5.76999524894303 1
4.63785888529701 1
4.51442838137827 1
5.02569085592902 1
4.79567481166309 1
3.79549026971016 1
5.06918360069931 1
6.08037648326127 0
3.56302061283933 1
4.90249541604673 1
6.37488028363508 1
4.81607490109913 1
5.7386607910027 1
4.10053775521962 1
5.51902583632429 1
4.65168921533864 1
4.62018172770515 1
4.52055659567736 1
5.97716605564444 0
5.41064549896194 1
5.08282981797603 1
4.7342491296704 1
5.44817594909973 1
5.12024518479867 1
5.31070369266295 1
5.78959942448569 1
5.78394373630784 1
6.19540715690821 1
5.07927888082807 1
4.97199277958518 1
4.69698987437502 1
6.17163848207822 1
5.87289568681408 1
5.12567272822364 1
5.55758100078654 1
4.39854178724651 1
4.58047474697374 1
4.83197161709901 1
5.04585967820165 1
4.88882293330712 1
3.27285029086002 0
5.36376064182049 1
4.72257816479899 1
5.4471309600489 1
4.46865605104037 1
5.36126131065085 1
4.84253026543739 1
5.23785635602656 1
4.39765829434909 1
5.82844323433 1
6.03841037690284 1
4.79496454365415 1
4.21278878446298 1
4.95361470930563 1
5.52344982370178 1
4.8821602193815 1
4.90758930609158 1
6.68684839402467 0
4.64639682978112 1
4.17461914177078 1
3.44346902233966 0
4.52228753465772 1
4.4299905881365 1
3.40245070870482 0
4.04757824302109 0
5.17723171801969 1
5.18260699330866 1
5.18785805257431 1
4.95155824752595 1
5.99935460927187 1
4.51339265185073 1
3.68208936098515 0
5.34782017124522 1
4.67341600887775 1
4.91252851649888 1
4.21772840678797 1
5.08986577608213 1
5.59244215373637 1
5.52990687841204 1
4.01037877361168 0
4.55137657819878 1
4.31428566784968 1
4.81260255848507 1
5.59418817673438 1
4.39973052677793 1
4.85120754254554 1
4.78770279005042 1
4.27317833540446 1
4.64999298871139 1
5.8952991888278 0
4.81731968379994 1
4.67102535721709 1
5.37851907034205 1
3.7940953258468 1
3.73162214312498 1
4.49734281515439 1
6.52483759935047 0
4.37217484761674 1
4.8657225706115 1
5.49765862849919 1
5.96945739578719 1
4.3206161570278 1
5.11092587648091 1
4.73951509453921 1
5.14702851003931 1
5.26797914880848 1
3.4279124057768 0
5.57067521212182 1
5.14839149302966 1
5.71749938553388 1
5.9412945706086 1
3.98524493770732 1
4.37608084629454 1
5.47187417417415 1
4.20087916466494 1
4.95643801244013 1
3.83497414319784 0
4.30077152725344 1
5.44030246686168 1
4.75261599137385 1
4.32705377417747 1
5.57158457713262 1
5.07506934296269 1
5.00901851366215 1
3.24758429819676 0
5.56199228684836 1
4.81888513699974 1
4.71861255778084 1
5.41695729142982 1
6.09486994219879 0
3.8503599619669 1
4.31022463707273 1
5.09232870246726 1
5.37088790003046 1
5.5727141362447 1
6.02510079465504 1
4.06514525080232 1
4.89177659869299 1
3.90655657661544 1
4.48217605672195 1
5.49771768647684 1
4.69354824948717 1
5.03063621046097 1
4.53338078525483 1
4.08946626655242 1
4.81692484276533 1
4.94317254959212 1
5.30586233209055 1
4.97624857809966 1
4.99640916636121 1
5.06657269247852 1
5.16475280282241 1
5.20538765639311 1
5.21677233246985 1
4.59791352419195 1
4.47228398630302 1
3.62728206487959 0
3.61150889205268 1
4.53373286986678 1
5.42531875759927 1
4.52373853377873 1
5.00765237169863 1
4.66075913733792 1
5.82550299676727 1
4.26730263680619 1
3.09600725028448 0
4.89328791262649 1
4.76511147981751 1
5.29660473512486 1
5.22035564951948 1
5.68451753528832 1
4.63875807367461 1
4.76721579094932 1
6.96316649821105 0
4.3257778801837 1
4.64074306922619 1
5.05502278572535 1
5.45182674595878 1
3.87078463585083 1
4.44118119958218 1
5.00724464653809 1
5.1320429267689 1
5.96872777989752 1
5.15895585252822 1
5.2935710907989 1
3.48883502701256 1
3.62331908166319 1
4.60980385649509 1
5.1945134704657 1
5.51997844221412 1
5.27753404936129 1
5.28978300433135 1
4.19826850626224 1
4.14316784785636 1
5.15782069504077 1
5.30494201310337 1
5.1062090209176 1
4.36919580381562 1
4.99951057081388 1
4.83668072466135 1
5.38981408596536 1
4.09125881156363 1
4.65001925131592 1
4.64181774161285 1
4.37084512250576 1
5.0134798533429 1
4.4566804789441 1
4.88043773633325 1
4.03045197628372 0
5.81077172594103 0
3.49383790125157 0
4.84438999748117 1
6.00341198855809 0
5.92937567001367 1
5.42494825783229 1
5.40395358547879 1
4.84242834444043 1
3.80071277922352 1
5.38720160500755 1
5.16644860236764 1
5.81545307819612 1
5.29856976226506 1
4.09861338445816 1
5.49998315726586 1
4.73681166210766 1
4.89175210577125 1
5.87933499582742 1
4.79624462551207 1
4.14320049938057 0
4.48699345297043 1
4.88159886331923 1
5.15704877624583 1
4.42038507625093 1
4.70167610255422 1
5.03626930385346 1
5.20096871978451 1
5.21644773624152 1
5.09064864579344 1
4.12078136357143 0
4.69843513945433 1
5.01693487213794 1
4.96570956236718 1
5.09278176881998 1
4.55180002120081 1
3.65676798962694 0
3.04377892577466 1
3.82817588448821 0
5.74106216151568 1
5.09341956763332 1
3.36741393051834 0
4.68009810079646 1
5.10550661415724 1
5.32283163178401 1
3.79892913399546 0
6.12412259261461 0
4.66428864698819 1
4.64769406013316 1
6.45013836580814 0
4.66227364724407 1
5.76396368185101 1
4.95547234160114 1
5.36728191629842 1
5.83440319892579 1
4.8776489004033 1
5.75826673146823 1
4.70200695256808 1
4.3393088289069 1
5.77930312786522 1
6.19314235209112 0
4.50044169261848 1
5.23501807129003 1
4.80869149983987 1
5.3229743959172 1
4.48309771904311 1
4.8261227548308 1
5.58566646700843 1
3.59425931372803 0
4.67969838533967 1
6.68318306849583 0
4.35653223649244 1
4.36590323797041 1
4.97973090133532 1
4.52241490758681 1
5.43330136918624 1
3.95035970860539 0
3.19835862769589 0
4.50232167455845 1
5.32642708054752 1
5.50421424504321 1
5.5216557622345 1
4.51423161489036 1
5.26107525138521 1
4.76468701866316 1
5.88988282234618 1
5.51233894921585 1
4.71724409600841 1
3.78804412634575 0
6.12268369263841 1
3.62172479070231 0
5.52718698812193 1
6.38574107060906 1
4.05231971628553 1
5.24799372063222 1
6.27099358007528 1
5.30147731134423 1
4.74272725812024 1
5.42167056194822 1
4.23200928669836 1
4.69492923608976 1
5.46272010359544 1
6.20571002615605 1
4.55440433343673 1
5.12035932195346 1
4.73093142030981 1
4.41670398264876 1
5.08134014262327 1
5.26770117775026 1
4.5206565616847 1
5.46130973282124 1
5.68378074505339 1
4.41092673628335 1
5.18313358218862 1
4.84597307798057 1
5.12839313188643 1
5.62914125305405 1
4.29622669853568 1
5.22265816572582 1
3.79727422394723 0
5.68692538660568 1
6.47276086584682 0
6.35828078019099 1
6.57299778679698 0
4.53111776065391 1
5.94706896508919 1
5.60051218616874 1
5.1842909358566 1
4.29325277662204 1
5.74623167695999 1
5.15542410216494 1
4.95316085913908 1
5.40674539311464 1
6.02996055552902 1
4.8862207886041 1
4.89875791033361 1
3.76051146951825 1
4.25832418506987 1
4.82653847487317 1
3.51891794426826 1
3.92696623191817 1
4.7131933930603 1
5.01946973628287 1
5.09957656646113 1
4.89490698488144 1
3.55308015520927 1
6.07980914663877 1
5.76036545112464 1
5.46109627168727 1
4.9138899058298 1
5.91258595179873 1
5.23885447594897 1
4.95156675818096 1
4.84598382521022 1
5.52117725430303 1
5.29897545620064 1
5.54506324095216 1
4.52883110798777 1
5.23717961872079 1
5.58273328472676 1
4.95645868121309 1
4.20149122425354 1
4.57251986173448 1
5.44994637870864 1
5.06914580533899 1
4.94204487298523 1
4.73628049043697 1
5.74320054605431 1
4.04390957108134 1
4.37053774173659 1
4.69511687639125 1
4.83774972507278 1
4.67049514656903 1
4.44787322648762 1
4.53056310784236 1
4.32292407550438 1
4.74259863293078 1
4.82572120292738 1
4.93593191109077 1
4.3456205102441 1
3.61259993974715 0
5.94209143709928 0
5.66262435071622 1
4.08896499058035 0
4.54344539723228 1
5.59378219286917 1
5.34992045778272 1
6.33609009538879 0
4.04161304639112 1
5.79389174748441 1
7.31639723595769 1
4.18435928188112 1
5.02905377299528 1
4.58721393484684 1
5.46387344289753 1
4.7596780505 1
4.92198176240566 1
4.00546665265367 1
4.86924085149066 1
5.30554212191436 1
4.8031932923426 1
5.61519219661126 1
4.43256492203645 1
4.96174108987704 1
4.96320598560391 1
4.36095354379298 1
4.27201416460258 1
4.8989157549584 1
4.02643484914509 0
5.10305783638349 1
4.37820308789214 1
5.59559546189019 1
5.73391290112247 1
4.95761966332411 1
5.24286042958107 1
5.28096299042182 1
6.3795788499356 0
4.60281525768533 1
6.4378400698191 1
4.31748985447394 1
5.15821286903802 1
5.75508873639677 1
5.34206775731886 1
5.56326084080219 1
5.82253906557795 1
5.63724722870713 1
5.22637264375751 1
3.8896117815524 1
5.03495057213832 1
4.81183488018025 1
5.25844835752765 1
5.53891598284371 1
4.60390091196892 1
4.88357868310432 1
4.75820381340884 1
4.50923223393403 1
5.87572558338093 1
4.59038488268096 1
4.03136699641875 0
5.04366231253661 1
5.68397751598665 1
5.39743072548386 1
6.65081561094943 1
5.2801081303399 1
4.8663039111436 1
5.18286315509111 1
4.1982446014275 1
4.3151661611105 1
5.10922064217503 1
5.31159582969352 1
5.59564833873836 1
5.46548217276982 1
4.98138005554755 1
4.48619033489459 1
4.73347393011569 1
5.0024003585529 1
5.201559491634 1
6.06452686090265 1
5.35722481205178 1
5.0668266320679 1
5.00946594158151 1
5.31673592870797 1
5.25413544349148 1
6.49901887336573 0
5.6615961486299 1
6.5972916733066 1
5.58849022143772 1
4.44366243845565 1
4.45333170209538 1
5.43187179082295 1
5.25395825206091 1
4.52147281623317 1
4.71786323974906 1
5.31493204874024 1
4.33427108443134 1
5.15333247939835 1
5.00370883790437 1
5.06478453220756 1
5.46019255451327 1
4.29070567483258 1
5.83090212504904 1
4.64349140109463 1
4.37097524717701 1
6.12385404044973 0
5.62342864005386 1
6.051826929242 0
6.5194042915336 1
6.24991096449114 1
6.16585155504484 0
5.16856889588022 1
5.28710571729071 1
4.64774950847337 1
6.52316395131859 0
3.64642505513473 0
5.1923794864353 1
5.41788251268376 1
4.44398100037663 1
4.48853496386887 1
4.62716803620971 1
4.69729634504008 1
5.00858697185267 1
5.33102964108297 1
4.9459811685434 1
5.47655453715644 1
2.94592892749865 0
4.57729268442611 1
5.48923691295915 1
5.79607624832149 1
4.19342713165176 1
5.23518295207372 1
5.36100957964146 1
5.02220847877683 1
5.51593010962844 1
4.84413436217573 1
4.87140972932639 1
5.78007034929359 1
5.45604983942778 1
5.26115662869885 1
5.54690772019557 1
5.74774899275527 1
4.79826046829909 1
5.86980358630033 1
5.2821065912197 1
5.1054076146331 1
4.01758411509799 1
3.05883202461263 0
4.68846255456013 1
4.64906713126624 1
5.92916132484464 1
5.45205557600706 1
5.01114587120484 1
5.38604823463466 1
5.86192830030333 0
4.90883579274805 1
4.31999291853708 1
4.98910547051756 1
5.48339210625588 1
5.34224822053332 1
3.51287582388902 1
5.50253652483238 1
4.24289946073882 1
4.91611364732687 1
2.48126582435776 1
5.45049174444844 1
5.03595547211292 1
6.69287028368257 0
4.51810014616909 1
5.78019440826746 1
4.31382102290949 1
4.50388402937773 1
3.64320447164066 0
5.52490749988651 1
5.51037679335592 1
5.65614654216477 1
5.0842775798295 1
4.8087589783636 1
5.23877139253314 1
4.54244770927208 1
5.27826439952495 1
3.5418740848996 1
4.56150298795894 1
4.780311512266 1
4.19502601006637 1
5.22984705924642 1
7.37088948238775 1
6.4319490880352 0
5.29075722597397 1
4.52019168274054 1
5.53068427446161 1
5.10817141854784 1
4.68470529819628 1
5.35047547661615 1
5.44013659561187 1
4.63935681609822 1
4.93794696689592 1
4.5225840486759 1
5.82017980287143 1
5.71648548186213 1
6.05267574083409 1
5.84147175540763 1
5.43365075623872 1
5.57071090657141 1
5.21074841724716 1
4.53231479859657 1
5.00347426483325 1
4.26881838988274 1
5.09557904269114 1
4.97135199124568 1
5.15485764589815 1
5.35327292969117 1
4.81429579690428 1
4.6012809270025 1
5.12286260937324 1
5.32353308955676 1
3.53027212924416 0
3.84871464892697 0
5.54932053690969 1
4.5929856752855 1
4.04897078335234 0
5.33614795705869 1
5.7622837989236 1
4.41243546611901 1
5.3826081993143 1
4.82560862126055 1
4.47170016263119 1
5.14938228544709 1
3.73521307292165 1
4.64851060407279 1
5.57702798288316 1
5.14000628491556 1
5.18511688005657 1
3.72781787164855 1
3.88620556792747 1
5.17406006101054 1
4.57500433830344 1
4.81070409640751 1
3.67187531523439 1
3.32310512562752 1
4.59317818276182 1
4.70088286896304 1
5.22906169401615 1
6.58462902642083 0
5.25264861330554 1
5.46108731978705 1
5.28151217854381 1
6.28685649940396 0
4.54851635430701 1
4.7512526521358 1
4.91471372880117 1
4.51548972595817 1
4.32082045410702 1
4.96537084150621 1
5.02366532864501 1
5.75257358917637 1
5.33079425257796 1
4.44935207858167 1
4.85518703065452 1
5.13028859013993 1
4.87320608889745 1
3.70653978363586 0
4.38010536906342 1
4.85555862702516 1
5.9060503425421 1
4.10951831492297 1
5.70996743188373 0
5.1476783658924 1
5.99609042482237 1
5.33393891943711 1
4.60568247147612 1
5.40685001587781 1
5.52846485659172 1
4.27150071487233 1
3.6908173960037 1
4.59383025289499 1
6.39862594870038 1
6.26081255710399 1
5.50665258683061 1
5.07489211435498 1
5.55830340477727 1
5.79125017637267 1
4.25349314887296 1
4.45493204766578 1
5.7952160805282 1
5.09118836974397 1
3.56498381071799 0
5.82452324751471 1
4.03745476959684 1
4.11639345360185 1
5.66024825676905 1
6.41281989384791 1
4.87934647361853 1
4.60065013519196 1
4.973914357495 1
5.06465020419542 1
4.38724575395639 1
6.04511312958108 1
4.25576937103522 1
5.0483183123101 1
5.03281238106889 1
6.54979796820165 0
5.15378784019369 1
4.73655298297038 1
5.2956076149169 1
4.55218506794724 1
5.49834991353261 1
5.66722940026327 1
5.59768144537099 1
4.91386180102422 1
5.55039454930935 1
5.63624821840871 1
5.34452164013957 1
5.49382740522332 1
5.62114654867625 1
5.03736616326285 1
4.01014051678335 1
5.46739714498556 1
5.03475600186062 1
5.07967443402255 1
4.34462183722141 0
5.33091477438964 1
5.198060849747 1
5.22905236911738 1
5.56225372219858 1
5.7346028779988 1
5.93025369317575 1
3.72281144490367 1
4.75463697937844 1
5.04755991537061 1
4.79948958932991 1
5.08066826911464 1
4.34968591686374 1
5.23859513095769 1
4.58831379060056 1
6.17347455014073 1
5.09493264847451 1
4.80514589974556 1
4.99278311365359 1
4.96941543060278 1
4.64271787986987 1
6.31329689358772 1
5.26426619990489 1
4.3438113791417 1
6.10165815180214 1
5.24229600001594 1
6.09098683177334 1
4.46150073711821 1
5.10561243740312 1
4.37704126202524 1
4.39130145300259 1
5.95154685612201 1
4.8498900782991 1
5.57166442855811 1
7.0334102883319 0
5.19308133053225 1
5.20821766019809 1
5.15329844881435 1
4.46498077628295 1
4.73251485783206 1
5.59733129167442 1
5.37255481422254 1
4.63803719657359 1
5.01273675010382 1
6.3434066205108 1
5.00593153798026 1
6.0638957676311 1
5.22652336957658 1
5.01875488807527 1
5.15305503309959 1
4.99215449226084 1
5.63267502367323 1
5.0661386890315 1
4.86632524803003 1
4.52262765119318 1
5.07865977100908 1
5.13590514194562 1
4.09099311172504 1
5.45671989562608 1
4.35870492974039 1
6.01698063953121 1
4.80543873981541 1
5.46853139243745 1
4.73939393453461 1
4.88535673785378 1
4.10012442435034 0
5.48623681757509 1
5.27858494402699 1
4.44008442023289 1
4.86500399214937 1
4.5740796046211 1
5.13869073758296 1
4.41351888768922 1
6.34318904036593 1
5.05647307189232 1
4.61195642367871 1
4.74860588982752 1
4.51848518303791 1
5.13135951456729 1
4.50016714625463 1
4.4710591949102 1
4.76605273299349 1
4.86241374185354 1
5.94458734469815 0
4.29678058192912 1
4.74180449276184 1
4.74281704073434 1
5.36824270164638 1
5.28484982421146 1
3.91590947137446 1
4.08802249786073 1
4.48314953447424 1
4.79903601907181 1
5.12413019036944 1
4.76570747393037 1
6.08994561810591 1
3.92848110413295 1
5.49958850602746 1
5.21658720643852 1
4.81957164760546 1
5.40227319372949 1
4.17197872067163 1
4.41056221619311 1
4.83445336770645 1
3.05996357057417 0
5.31450271079465 1
4.44803025006369 1
4.36463090319727 1
4.57975912552493 1
5.93603225634154 1
6.49993570993533 0
5.00981906312516 1
6.01975137231858 0
5.53512811792536 1
4.78945101189915 1
5.47360481572084 1
4.62466041132603 1
5.6268551121566 1
4.20994292494299 1
3.93196706881993 1
5.61321676984637 1
4.70004325436993 1
4.64936230327099 1
4.74926109635354 1
5.82080966321877 0
4.9961475124537 1
4.54925942525343 1
6.53757224812891 0
4.6521517677982 1
5.36090747816607 1
4.42621778195041 1
4.80680492054208 1
5.73575435804894 1
4.02862125208224 1
5.73868424811163 1
5.18844611872844 1
4.48346048715714 1
4.64519297417232 1
5.44435899591605 1
4.66118764298597 1
4.82566688349614 1
4.88133166306785 1
4.71735983913026 1
4.26563794468443 1
5.78892046950702 1
5.37421453290467 1
4.02465872138459 1
5.50743591757193 1
5.3543361828601 1
6.00516739360433 0
5.04334354861435 1
4.84571930399768 1
4.46063013248776 1
6.17237675800145 1
5.26301410156562 1
4.72704552992906 1
4.99797892153323 1
5.5210459180727 1
4.55367214129482 1
4.48001901322352 1
4.22596913934865 1
6.30530980338387 1
4.98493793594404 1
4.41853971723234 1
4.72957829748323 1
4.31155738828102 1
4.93853452041554 1
4.56225516817896 1
4.12915528941391 1
4.74744282312686 1
6.29306135210161 1
3.88309382287406 1
4.5916815397757 1
3.32167042812367 1
6.48573307579667 1
4.272285130233 1
4.88756988039616 1
5.57488166941678 0
5.33771812746625 1
4.47427582314454 1
5.23987183652407 1
3.75364453192763 0
4.6079137213712 1
5.12277214541572 1
5.54313188327749 1
5.04444574869642 1
5.51350687605773 1
3.19634929064346 0
5.02697363816965 1
5.16077093425491 1
3.69133992295519 0
4.88542481685104 1
5.51294427867327 1
4.42999264899231 1
4.78063119210046 1
5.40849223967414 1
6.03766604985707 1
5.66006847092519 1
3.6921107444834 0
4.0411585197053 1
5.41433411124687 1
4.93650980155855 1
5.05417026800006 1
4.86604007073857 1
4.50813708136586 1
6.29305120124619 1
5.52263773497096 1
6.14860654751406 1
4.69811041818177 1
5.04790177597772 1
6.26467928692101 0
6.08834894559367 1
4.9142646819063 1
5.0857030551792 1
4.98249373039168 1
4.57618320140591 1
5.06599671554253 1
5.56303424479508 1
4.46830017189647 1
4.54372867403056 1
6.1049525822473 1
4.84271437199173 1
5.04600787101559 1
3.37005246244945 1
4.67094339307461 1
5.29796309331062 1
4.95185476309472 1
5.0127133781666 1
5.49680258941151 1
3.70391548876759 1
5.76654079308953 1
5.24354603422595 1
4.47765163116603 1
4.56774890683522 1
3.905642040854 0
4.62908168709749 1
4.97176983755975 1
5.31935541723183 1
5.84489393621963 1
6.14352145105506 0
4.80002105598235 1
4.6429925786279 1
5.89087069081018 1
4.99202248514506 1
5.55347785547561 1
5.4929218429412 1
5.921077020091 1
4.96007824133054 1
6.16632324760347 1
4.93030579133063 1
5.04115397996394 1
4.71639008313413 1
6.54762518580748 1
4.26466450267484 0
5.59715430482493 1
4.77678405775722 1
5.63609954183148 1
6.17683820763513 1
4.0504738964138 1
5.09758646095845 1
4.7511946443058 1
4.94804144158756 1
4.01885876184938 1
5.26377858687431 1
4.2659943932117 1
5.00058982423807 1
6.0957614523991 1
5.37326859696717 1
6.00493094055722 1
5.09064882685251 1
5.40263561456775 1
4.25608068913392 1
6.19292409586313 1
5.03624792231122 1
5.63312241701003 1
4.61825774373528 1
5.31929843872103 1
4.24425480226455 1
5.4502614450598 1
4.04211438912998 1
4.46334271351011 1
5.88932197794612 1
4.23709064977584 1
5.8170178444087 0
5.07406864587424 1
6.157433626732 0
5.53558203079539 1
4.46155688735967 1
5.6278199252296 1
4.7771236782136 1
5.22839062489497 1
5.71052650679493 1
4.9066950551652 1
5.18103343385578 1
4.60916068527071 1
3.99842838211683 0
6.30157754647119 1
5.82332135080784 0
3.67165580290679 1
4.02706033843943 1
4.70322798598164 1
4.21477764397087 1
3.99040286929513 0
5.00165825483504 1
4.87621466222638 1
5.14419120562183 1
4.90471862921822 1
4.77104384539541 1
4.38759085180712 1
4.26049699510106 1
4.83938978305086 1
5.1959317839417 1
4.3118976624823 1
4.85546271499151 1
5.60970591156571 1
7.034050412464 0
5.06389510430972 1
5.11374901725967 1
5.42003628360621 1
4.60499393435063 1
4.75640837489518 1
5.23129801308434 1
4.52550310835677 1
5.18404065176932 1
4.41958366772727 1
5.09760378011731 1
3.93123000587197 1
5.06603196773919 1
4.31979137026008 1
5.01148976432649 1
3.95433328881567 1
1.89966286501802 0
4.96725765824912 1
3.95271136201473 1
4.63031069332273 1
4.71681986683392 1
4.37360679653462 1
4.68102870966916 1
5.0094674859499 1
3.48368484542566 1
3.99147766663767 1
5.08794045264891 1
4.06078365688353 1
3.46064746943704 0
5.61552608464006 1
6.09418751403567 0
4.85091273800948 1
4.06719178730232 1
5.57921012847074 1
5.63877902663101 1
4.7835045322315 1
3.90665018681633 1
3.76652599569167 1
5.01847762564719 1
5.37704212331782 1
5.10641540786976 1
5.34714807836878 1
5.61677735414213 1
4.65649498989576 1
5.4751433604202 1
5.49372430268055 1
5.45255417852726 1
4.65012318505563 1
5.13835588708349 1
5.6509054272907 1
4.29446878607328 1
4.90678296726987 1
4.63243372848787 1
4.33716000497142 1
4.78559263331505 1
5.15298579838801 1
5.72842020232718 1
6.1420356210945 0
4.58531051229768 1
5.31397192926098 1
4.94653754495413 1
5.69078625479448 1
4.98093807601271 1
5.13301636667107 1
5.01280280548474 1
5.51636056476868 1
5.20644065174155 1
4.98434862725127 1
4.4967600865891 1
5.50067068937361 1
4.37283223141332 1
5.11253980283335 1
4.39741231141282 1
4.7936161579554 1
5.17856761742624 1
4.73463323838218 1
4.08488930601048 1
5.56287258691569 1
5.26810108980373 1
5.72743995028694 0
4.40842230262177 1
5.14138193101206 1
4.02049376007912 1
5.51625047690344 1
4.80825638335093 1
4.88559905524487 1
3.9139970490031 1
4.68250360986797 1
4.8417005076492 1
5.20387497651229 1
5.14943705778227 1
4.02420841980932 1
4.31395782122249 1
4.98356324585486 1
4.70222817972194 1
5.21728979752924 1
5.17352828854935 1
5.02161890075009 1
4.90571339711927 1
6.25507830646238 0
6.17841802321338 1
4.29349455145139 1
4.7676871444942 1
4.99356859663798 1
4.71009971209739 1
5.81818875477233 1
5.54070958764985 1
4.43630540232745 1
5.38559590233963 1
3.94334423281063 1
5.03999674768488 1
4.45045522774025 1
4.63258485039672 1
5.4624203978491 1
5.21950659255451 1
5.64564756714915 1
4.7327252314692 1
4.55041484120971 1
5.62794317141973 1
5.01441611918464 1
5.9004706874866 1
5.27419137993073 1
4.9677822793041 1
5.09399199502038 1
5.36019901074218 1
5.16694695255902 1
6.91697349452534 0
4.35530532506016 1
4.97045047124696 1
5.25140768440096 1
5.95005050476455 1
4.70208713167813 1
6.88435660025961 0
5.15103915825597 1
5.2725650002521 1
4.35859172746035 1
5.31205570614152 1
7.03908833347608 0
6.8332403138638 1
5.59233803948036 1
5.05748676393309 1
5.14911183242053 1
6.46779169347947 1
4.82950715099227 1
4.21041952709059 1
5.22766217693178 1
4.52810444001622 1
3.75168445024288 1
4.6213260994016 1
4.64131668210822 1
5.24914394153641 1
4.66973919454586 1
3.70134971290959 1
3.95746566889277 1
3.21698059293901 0
5.40143918801365 1
5.11188377564166 1
5.66390778972748 1
6.22515470230154 0
5.39082486228825 1
4.57796833862518 1
5.7615809939266 1
5.39784725254678 1
3.72404461165226 1
4.519670007129 1
5.8465845034005 1
4.48812678700311 1
4.78082626308334 1
4.70982399437124 1
5.86589837049075 0
5.3450661767686 1
4.63315855476733 1
5.04647459590569 1
5.67658722792169 1
4.4882642087633 1
5.33864089490755 1
4.3671766940039 1
5.06002061202462 1
4.63001196253544 1
4.62316474908109 1
4.5843685057701 1
4.21884678152158 1
5.18322363647003 1
4.80622497088882 1
4.11145908974113 1
4.90237880451917 1
4.84182079123636 1
4.7540635184501 1
4.52276110456067 1
4.49920432152411 1
6.7555929492566 0
4.3229237302687 1
5.11327388150607 1
5.16488481780235 1
5.34256014507218 1
4.60703957266013 1
4.20364851112763 1
5.3374534434269 1
4.86915376613497 1
6.77194723976893 0
4.55071574839059 1
5.70101425843768 1
5.27906687592017 1
4.82703536590998 1
4.92735419074334 1
4.04702515235963 1
6.77448552229273 0
4.81645913612016 1
5.02986425820278 1
4.07062416395371 1
5.81097363794754 1
4.65437034567673 1
4.93010619262974 1
5.43115197265377 1
5.40821197736445 1
4.42030925913355 1
4.61431098281332 1
5.03317377278935 1
4.83720178892 1
5.35783850288538 1
5.80046073170985 1
4.24874133006273 1
6.23069212458698 1
5.15326106159257 1
5.43381556042506 1
3.88311105056796 1
4.55166127450355 1
3.94906633246802 1
5.63773373017679 1
5.90242807932931 1
6.39880908042756 1
6.60371739039032 0
4.68968124986888 1
4.45204780792823 1
6.55750085438569 0
5.78940882023864 1
4.35473228635702 1
4.96352317057493 1
4.80277502066719 1
4.85120137184426 1
4.79052317851316 1
4.63945523799507 1
5.59595681660555 1
6.53331974971498 0
4.54613401424826 1
4.54403255878057 1
5.52328106638072 1
4.71451755741664 1
4.84793029019843 1
5.3590045836386 1
5.19368940563583 1
5.81632433817017 1
3.9226021859468 0
4.81751316804378 1
4.66144272201317 1
5.0952262399188 1
5.18483229999026 1
5.38573804723716 1
4.2997248152413 1
4.65613883413715 1
5.40389011917495 1
3.68310610668105 0
5.89036851835136 0
4.62503178685381 1
5.2118014994398 1
4.02700155285019 1
4.63807827503776 1
5.502337547087 1
5.99402047377561 0
4.56363742154623 1
3.66869155688938 1
4.59794147888509 1
4.96225323066494 1
5.296150078705 1
5.72222873605069 1
4.77666028487394 1
5.56081381274615 1
4.98628270253002 1
4.73916904806684 1
4.94853141226091 1
5.12348816432344 1
6.25228627325724 1
4.80781963754891 1
6.75531078747675 0
5.903186244433 1
4.65961205431292 1
5.62206627701998 1
5.33097555559609 1
5.06442112118393 1
4.34524661207499 1
6.09760206694383 1
5.08771387402501 1
6.09099551052447 0
4.20348349606143 1
5.34663995315128 1
4.57797158641089 1
4.66886492242693 1
5.12022692278806 1
3.62913799660973 0
4.97210613943816 1
5.30836695748495 1
5.64635887314486 1
6.68130205962478 0
4.90904893927516 1
4.18940919545489 1
5.30590062189005 1
4.60002991619493 1
3.81725949407602 0
5.3361100228702 1
5.90669668949336 1
5.20155750080602 1
5.44272351516275 1
4.98777857971381 1
5.36637489299479 1
4.9469905634122 1
4.45609044528849 1
5.45541005164099 0
5.57607364785499 1
4.69840118985077 1
3.52916656681825 0
5.13358259279732 1
3.66463766872574 0
4.74433181973753 1
5.69893368021312 0
5.47597224697619 1
4.87957825139257 1
5.31052738896146 1
5.23254423482173 1
5.66906024335067 1
4.23751060660727 1
5.78591231966483 1
5.61402502931989 1
4.87857517388864 1
4.91823133275182 1
5.9141489071943 1
4.6069042823276 1
5.58282857648475 1
4.88662344737112 1
4.92251437498192 1
5.60214074849474 1
5.83623393975422 1
4.7438300065831 1
4.3539278898213 1
5.13222059273015 1
5.02567171944851 1
5.74333080148739 1
4.99256039356592 1
4.4286517853487 1
4.7241400496055 1
4.09178139513875 1
3.75961342802564 0
4.9961054574194 1
5.01597298180222 1
4.46526152349169 1
4.65399022662174 1
5.86093491920637 1
4.61160146664979 1
5.14360945832056 1
5.51468325925268 1
4.89049818340974 1
5.31661181251928 1
4.6671869596031 1
5.79138043378082 1
5.67411465691297 1
5.89138589727198 0
4.43083350271984 1
5.18801695744549 1
4.03479065980427 0
6.2154091047477 1
4.45102218989101 1
4.77947116938818 1
5.68281636600407 1
5.61479709712579 1
4.65722229843577 1
4.49010694720805 1
6.48870967515242 0
4.08293358435828 1
4.93831919763018 1
5.81753230647 0
4.72959007626337 1
4.44774606137847 1
4.46262751778098 1
6.45196490211008 1
4.52986266958097 1
5.0861488588095 1
5.44814122183516 1
5.21479628844295 1
4.84230925832775 1
5.07898802834253 1
5.17287701645004 1
4.86694391397061 1
5.23226628698875 1
5.83465060135553 1
5.27066400609568 1
5.18544497754607 1
4.80541998281611 1
5.06549563299059 1
4.23145687593384 1
4.44212621833147 1
5.77493195259373 1
5.43423884631119 1
5.00224082559842 1
4.59218932935254 1
4.80713842949053 1
5.63026035663373 1
6.18833413443279 0
5.12995058937826 1
4.70498551634565 1
4.46343422464387 1
4.35862143511588 1
4.08225089228524 1
4.76978296927504 1
3.54354292660214 1
5.88201895915867 1
5.98251432197898 1
5.62874932100714 1
3.62226429433762 1
5.07873908693043 1
3.44242232686887 0
4.90732852076827 1
5.45744584653672 1
6.23679411623904 1
6.40612550753081 0
5.81461489946766 1
4.36794304608764 1
6.39154033553638 0
5.09514819252893 1
5.12737873662436 1
4.85840917604966 1
6.07396219635675 0
4.44817811992465 1
6.94416518561473 0
4.37945467725664 1
5.09900643037105 1
4.58607640566722 1
4.1719260124577 1
5.69307160520672 1
4.36461847261482 1
5.14066375610225 1
4.37013484508746 1
6.53451929654146 0
5.26602798775455 1
5.07418098288151 1
5.57998483138681 1
3.49803787048378 1
4.73904423308847 1
5.28034689872064 1
4.80202200061567 1
4.34495615513861 1
3.40973084196032 1
5.86177091536128 1
6.08684843706098 0
5.15733039860534 1
5.0001299430586 1
4.53379889602178 1
4.58957566891452 1
5.17122933444805 1
7.32563791537209 0
5.62535787426443 1
5.40281674959593 1
6.07059326651556 0
4.52943411339286 1
4.12633301675044 1
5.29805230896105 1
4.21416973881956 1
4.80737369042488 1
4.81069963931474 1
6.93693938118465 0
5.11821021341806 1
4.96228459738308 1
4.47404345224576 1
5.01089647069392 1
5.37730215148741 1
5.82614404446141 1
3.90749463827922 0
5.58461950677907 1
4.84083033669326 1
4.71574243408096 1
4.67462217902937 1
5.96180225778247 1
4.05130121119389 1
4.33923451200306 1
4.35912518209349 1
6.80264594756069 0
5.27043020398078 1
4.50769882837935 1
4.99349290965249 1
4.68598366826281 1
5.9551266609461 1
3.3925282554735 0
4.00017307477665 1
4.7420516043185 1
6.46044399692605 0
5.77133938139786 1
6.08541996391483 1
3.95645673066584 0
4.9794668058417 1
4.22622933043267 1
5.15770703515563 1
5.02183290081939 1
5.50509290352274 1
6.17437435671461 1
4.9736206787017 1
5.90918368555882 1
4.18721677545295 1
4.64077566326766 1
4.58514224506809 1
5.0501896437297 1
5.40744425350609 1
4.76961357974045 1
4.87877024014429 1
4.61045855780855 1
4.61953954632363 1
5.06404392972054 1
4.71234575896836 1
5.44287331309803 1
4.3645734081699 1
2.89899185922203 0
4.8440530321541 1
3.97943438617502 1
5.81113943834913 1
4.3304856866407 1
5.0602101700467 1
5.43216335850153 1
5.2378247533519 1
4.72537147323708 1
5.17530434546671 1
5.02509158649671 1
4.28255436517248 1
4.42623056365211 1
4.4480222524244 1
4.28802835733126 1
4.30213933199022 1
4.96939785266949 1
4.61693390372557 1
6.64556245371004 0
6.67972742123502 1
4.82893318910018 1
5.19851542973684 1
5.06668329619829 1
3.84487132585052 1
5.38433850830695 1
5.12700135482648 1
5.62651016180635 1
3.94722336036093 1
4.73136593870049 1
3.58199979139291 1
5.28624629592148 1
5.3758389372471 1
5.2984494965369 1
5.02211399981833 1
5.0783662113158 1
4.40001644019485 1
5.57155045923692 1
4.82986604900603 1
6.05018181080169 1
6.27280011084394 1
5.27342426614784 1
4.93722482387822 1
4.59298916927655 1
4.86483930395707 1
4.52092231989237 1
5.14123047512269 1
5.2066768590831 1
5.05622112240253 1
4.20927073790998 1
4.57667603578035 1
5.19924658440146 1
4.98989007962674 1
5.69240187579638 1
4.38977178285293 1
4.65360633662067 1
5.21589436192064 1
5.17188583372813 1
5.7719651156564 1
3.88182815186704 1
4.98913316121171 1
4.61027292371217 1
4.73813879915884 1
5.27880264468509 1
5.20695537391107 1
6.53255550093974 0
4.57524192233032 1
3.72604042973426 0
5.30202373273033 1
5.09384837116649 1
6.07438109749632 1
5.48759584537649 1
4.33477531884473 1
5.27000504586493 1
4.31114925909705 1
5.19714297025304 1
5.04498159602563 1
4.98545835043687 1
4.98024510639143 1
6.03732614195804 1
5.56041995941781 1
4.4290227181175 1
5.02406857894507 1
4.60242669246899 1
4.72644903065086 1
5.45932605390825 1
5.18410877403664 1
5.61764786713132 1
4.29039804062218 1
5.01714172312287 1
4.28501898947463 1
4.64052555276024 1
7.14723456661184 1
4.83382219157141 1
4.52717176959246 1
5.26082777985867 1
4.11040284904561 1
5.30639544404582 1
5.16111714189335 1
5.65511643683069 1
4.82555600168088 1
5.19957771516257 1
6.1393825907799 1
5.5986053344957 1
5.23906938612364 1
4.12717179498277 1
3.50490588877784 0
6.28759831014488 0
4.32851292288325 1
5.01421711912721 1
5.56708477295292 1
4.61862898891175 1
5.97944802211821 1
4.5611313228604 1
4.66785449708615 1
5.18319574671195 1
5.18477701714115 1
4.11069107830266 1
5.38481376647942 1
5.4539368743187 1
4.97543686637774 1
5.65554581061298 1
4.6473599998033 1
4.86981638206253 1
6.02394827905299 0
5.35573874554486 1
4.41328934467664 1
4.61135170088802 1
3.84181590871747 0
5.52372878666131 1
4.48597644230602 1
4.75543385431499 1
4.70985173319284 1
5.41061419152767 1
6.52247802537715 0
4.71453285049008 1
5.3144908378943 1
4.75308710685153 1
5.30419023879968 1
4.58325806730999 1
4.71871862491636 1
4.7979957549854 1
4.90668510179538 1
6.10514076368806 1
5.60370566934984 1
4.25500196865586 1
4.60122992076614 1
4.88875091324486 1
5.67294955102492 0
4.22471313067143 1
4.98809981753271 1
4.81734431610069 1
5.32646326786843 1
5.17959034817323 1
4.68972832546513 1
4.24719070947737 1
4.3423262419351 1
4.93602941065273 1
6.71316738090846 0
5.97865194281507 0
5.14472357298151 1
5.42541713684262 1
5.05737377041003 1
4.25234983257161 1
5.331320718537 1
5.04868546650021 1
4.21168320691978 1
4.69886568784594 1
5.06608371539636 1
4.87124421667321 1
5.79065238976464 1
4.95277029617103 1
4.61694800701567 1
5.67934830347834 1
4.39432590742762 1
3.98775032694804 1
4.94947579552397 1
5.0770364292338 1
4.42597892166544 1
4.24799522998194 1
4.50484562832055 1
4.95824960441383 1
4.97909447026055 1
5.61016799500122 1
4.94896487307954 1
5.87436836081497 1
4.61542389205535 1
5.43882157200182 1
3.95104458965908 1
4.20478027311901 1
4.8013435229445 1
4.45873094044339 1
5.96051508940126 1
4.92231938486085 1
4.99559955949632 1
5.15342219974538 1
4.93356183691867 1
4.03443485466837 1
4.93182779623836 1
5.17301940931178 1
3.52817292920585 1
5.22878364651038 1
4.68835918283181 1
4.54252762751265 1
5.39632908824094 1
4.16139908598542 1
5.76023002502729 1
5.70748820864713 1
5.13576815822281 1
4.67997202642245 1
5.607673364604 1
5.07475757214827 1
5.04189625450977 1
4.00788429982987 1
5.06660261136491 1
5.19588465780765 1
5.4645990244045 1
4.95433250962949 1
5.10970401823239 1
5.28639498611215 1
5.52067548000303 1
4.70133436800565 1
5.32347467048082 1
4.53619955515949 1
4.63358352214638 1
5.97593990736854 0
4.96050369085085 1
5.15985323702332 1
4.46334955789987 1
4.72467220672488 1
4.18008828274027 1
5.8177723069662 1
5.77758229761212 1
5.00643578209809 1
4.71316862276094 1
4.79719701549865 1
4.5979696899095 1
4.5951110349684 1
3.58077361993831 1
5.21583324343753 1
4.04033458835572 1
3.98314493643258 1
5.38019688888579 1
5.83936004601465 1
4.2361922092089 1
4.31019653531166 1
5.26820325550554 1
4.34420700140957 1
5.39877002028944 1
7.02965974413989 0
4.76276217534876 1
3.5783490466447 1
5.54949786248805 1
4.91417846434183 1
5.69117822539714 1
3.92049925064224 1
6.09750523646792 1
3.63044984124227 0
4.7816801801537 1
6.36695002328729 1
4.5313468595445 1
5.21572676106184 1
4.25221316610348 1
4.87557058667999 1
4.1510781795367 1
4.71677567373512 1
5.19636174487717 1
5.16453806291696 1
4.09090578733278 1
5.68329331114139 1
5.22435956211166 1
4.84573528532019 1
4.64950706889888 1
4.42408928769311 1
5.82070919078952 1
4.96162099348918 1
5.58326062510316 1
5.3451457257542 1
5.6797788471971 1
5.24679476715846 1
5.58504162666732 1
4.93887997993807 1
5.53554015159045 1
4.1318712691028 1
5.57416748478069 1
4.33401625899667 1
5.19999513195804 1
4.05168592688693 1
4.77053770826926 1
5.61697063135893 1
5.40737077388578 1
3.87171413580407 1
5.42460484274396 1
4.43331564430485 1
4.90768558597094 1
5.48490375211648 1
3.4225645374854 1
5.16291773677076 1
5.28237909378324 1
5.24001144270208 1
5.65605799482293 1
5.22884222464348 1
6.62680945560965 1
5.10930256003515 1
4.38173854660248 1
5.02550615863232 1
5.4621856054488 1
4.61879565845283 1
4.72685093367187 1
5.34114288281258 1
5.62144186751513 1
4.5158795919871 1
5.27891325137577 1
6.24839377586547 0
5.44517775264893 1
6.01742388243586 1
5.52188806911267 1
5.68143007907767 1
5.39372208608106 1
5.46026137958158 1
5.33234340016016 1
4.55459930210569 1
3.64998647346788 1
3.95842695136222 1
4.68607918656319 1
5.4778258120729 1
4.27461208622848 1
6.30350663613882 1
4.76508290252866 1
5.3414442856366 1
4.66146884361883 1
5.3749238519427 1
4.30998402673988 1
4.93695782439899 1
4.18476320782143 1
5.50328972695851 1
5.34055621748123 1
5.13380318363899 1
5.66906295962638 1
4.71867202516634 1
4.64698559385439 1
4.88031770764487 1
5.82701444744009 1
3.47123764198464 0
4.63363979728015 1
5.89312090920316 1
5.05727859221239 1
5.36674339616912 1
5.00623160523339 1
5.31438866303786 1
4.21572916991369 1
4.04331647904724 1
4.21191859958879 1
4.91061321799094 1
4.3861535337169 1
5.63035392536017 1
4.35155769247358 1
5.58815264955294 1
4.20120225734958 1
4.87681031599705 1
4.94006564818146 1
4.8326474848864 1
5.54130519690044 1
5.44322640559483 1
4.45225363522182 1
4.44295979840452 1
4.56290393452337 1
5.95931762550686 1
5.20438318436485 1
5.80401655743651 0
4.74800209117143 1
4.49539649290554 1
4.2552548777914 1
4.86003536670021 1
6.28614219708265 0
5.66484756589572 1
5.18470714032698 1
4.23081177954965 1
4.98572489274807 1
5.09606671970462 1
5.52038060278424 1
5.17849360906024 1
5.09712941522921 1
4.72458051671333 1
5.05068241026231 1
4.96071254563624 1
5.31889626993086 1
5.09536947793666 1
4.99765271313595 1
3.38764518151431 0
4.84742588068835 1
3.89332950875167 1
5.32748924602703 1
5.12889958535934 1
3.63703957111325 0
4.70186056601326 1
3.82288088640051 0
4.54498528171889 1
3.85360637250073 1
5.61807599450029 1
4.78578344696953 1
4.78318848591878 1
4.74670673098088 1
5.41294201604309 1
4.16335649240327 1
4.48585394195907 1
4.91066097448175 1
5.78010880288455 1
4.52177039031205 1
5.20569195008725 1
4.45946472801236 1
5.91029210752386 1
3.99555750450596 1
4.61523450101705 1
4.64653222043611 1
5.78889849704301 1
5.02702389451103 1
4.28289825057712 1
4.67692171235226 1
4.87678475898404 1
4.67063758040017 1
6.85894674263922 1
5.58301409706869 1
4.50533347562985 1
3.74080506213483 0
5.46011810348172 1
6.03675765095439 1
5.10342553759164 1
5.21868171860342 1
4.58470089780334 1
4.6290694491157 1
5.82080096453156 1
4.73088149241927 1
5.52581084462566 1
5.26538533701996 1
3.97191299527679 0
5.286098733225 1
5.31458432817399 1
5.22521704512113 1
5.07802009035272 1
3.59589874653157 1
5.03889024218348 1
5.40793149427016 1
4.77396880985644 1
4.59344255005124 1
4.77495238167443 1
4.79482776955976 1
6.10384414511062 1
4.93875923756049 1
4.84326635549268 1
4.46101299416124 1
4.45087646191958 1
3.85429168217993 1
4.9153915211394 1
4.34603271002644 1
4.89584131301659 1
5.66390028625545 1
5.58777874436308 1
4.6049253598496 1
4.25768423996856 1
6.24010094384108 1
4.98733664159775 1
5.37616091695076 1
4.72162647201248 1
5.03520993996015 1
4.42120251700495 1
5.49605923131771 1
5.63016972451863 1
5.40994471035609 1
4.84257905309016 1
4.97261015215905 1
4.36035292119549 1
5.66266827309707 1
6.54865992874323 0
5.08197900312339 1
5.11663143931246 1
3.99599114121847 0
5.38161857574431 1
4.31517788003098 1
5.89910458811573 1
4.78189245792419 1
6.07710530237887 1
4.51601763611033 1
4.75623690064215 1
4.68830741209776 1
4.57321233689488 1
6.06490634464618 1
5.89516273133973 1
5.2748673843708 1
6.16477563759698 0
5.10180290268273 1
4.88449167330196 1
4.20397501740217 1
6.28262321669683 0
5.17720059152997 1
4.95482675409082 1
5.29254876767325 1
4.65402778931161 1
4.56921307557957 1
4.71153658634352 1
4.15541088208269 1
5.2290596665005 1
4.83021470397014 1
5.26094080294907 1
4.28020966209772 1
4.93551789841213 1
5.18608122724424 1
5.64599626555214 1
3.9100352578584 0
6.25208167249602 1
4.48750352031166 1
4.93783204186741 1
5.53719356416087 1
4.85277791708584 1
4.81142948867103 1
4.72967791785205 1
5.0321356828016 1
5.37069524007305 1
5.07850335280367 1
4.03149718382505 1
4.45469610407259 1
6.20499697794645 1
5.20609536656752 1
3.2701873050394 0
4.78434792360735 1
3.52013580424123 0
4.49823843755903 1
5.63539596395621 1
5.50801520615654 1
4.7150405093999 1
5.09623938957804 1
6.24723736278936 1
4.72295536377237 1
5.19132742895613 1
5.020521296005 1
4.84110286414342 1
5.36988160337299 1
4.98449818536773 1
5.94495240504944 0
4.18435996390596 1
4.32026951553881 1
5.00478380523209 1
5.07743423625276 1
4.53598278332772 1
5.30053938154281 1
4.753321062128 1
5.13325457951783 1
5.03253306844601 1
4.30096511194105 1
5.80869725412981 1
5.14777430460644 1
5.02778698919043 1
5.71703230754772 1
2.75684327363802 0
5.66457078255673 1
4.33048302919724 1
3.81755187784151 1
5.7469605218537 1
4.74785214626336 1
5.45580827032608 1
3.94217290028843 1
4.56161881090995 1
5.56577734969278 1
4.24704267297045 0
6.67588697054933 0
4.81425367047029 1
4.53462171314946 1
4.38299736551237 1
5.50846989928981 1
5.39884745390704 1
6.12951358618967 0
5.6010875118744 1
5.26889964708421 1
4.92835693459211 1
4.74549750516213 1
4.76623613242593 1
4.5775036399816 1
4.48743514831602 1
5.87795191862395 1
4.53184131036258 1
5.69629137186453 1
5.64809943234822 1
5.3346721910861 1
3.96909212113569 0
4.86576831458785 1
5.10746917115824 1
5.30415305332754 1
5.00410870997931 1
5.18488884624131 1
4.28594033615938 1
5.14838021019053 1
4.21064314314888 1
3.69344797735349 1
4.77717531503357 1
5.42905490460842 1
4.00920927074518 1
4.49861842557906 1
4.61766646827393 1
5.1160709730482 1
6.16553592932844 1
3.9214332003478 1
5.05574442600604 1
4.50483533727292 1
6.03584473829694 1
4.48129394861793 1
5.03789911038985 1
4.45183465203225 1
6.37383052064071 1
5.16403697186306 1
4.71494684065013 1
4.60666767839686 1
5.51110363947988 1
4.2876837637966 1
5.66521563558963 1
5.20243446783174 1
5.25309292929148 1
4.6579043687777 1
5.75243001021212 1
5.22892124390571 1
4.50719925214426 1
4.93612086983251 1
5.16847712228271 1
4.54387940053153 1
4.41534682588304 1
4.0512862497188 1
4.68342252493008 1
4.84007878789707 1
4.77826393615383 1
5.27600966783052 1
5.84968041934381 1
4.34501292694426 1
4.94948964727203 1
5.50989302506264 1
4.37211394665648 1
5.59474663543123 1
3.60128515597785 0
5.46876893099219 1
5.27027180991509 1
5.07400309065852 1
4.23177365011321 1
5.09340577115378 1
7.07498759733557 0
4.83470884198533 1
6.13461969965043 1
5.02662862752167 1
4.664029586354 1
6.40954627206708 1
6.91010622392496 0
4.9148904694687 1
5.60787905411705 1
4.96637725559565 1
3.69780742157338 0
5.72654556219699 1
4.99628633926693 1
4.64362079404107 1
3.92326837883653 1
4.64651271329439 1
3.9975758996717 1
4.1161329214711 0
4.08980608878212 1
4.73415545156819 1
5.75799341452966 1
4.9275443038899 1
4.66218082758203 1
4.26153561451988 1
5.39571106619458 1
6.64965699194322 0
6.10361890555663 0
4.38485679877267 1
4.98761810737522 1
5.47268272015181 1
5.0427115867767 1
4.89608555122574 1
4.97614261519495 1
4.17930151484657 1
5.47461518403234 1
5.01267595497772 1
5.45873533071973 1
5.11525254425167 1
3.53347209931663 1
5.50836765071919 1
5.24520973360039 1
5.86138845400186 1
5.88225941390348 1
5.31725405807566 1
4.14345527413984 0
4.49168208117419 1
5.48771893161283 1
5.19860735905069 1
6.01048072836357 1
3.94409590038847 1
4.71042619410903 1
4.5516750028523 1
5.44152598817258 1
5.58034282118859 1
4.67045536067606 1
4.47078147755425 1
4.98377911341732 1
5.07448330272184 1
4.49319384923614 1
5.61702936326029 0
3.90289200341554 1
5.6086272148458 1
6.64453866391718 0
5.45884463798831 1
3.82439433256609 0
4.43667939786086 1
4.76815348888693 1
4.37579014457394 1
5.76343669939265 1
5.05767127084996 1
5.27195987775186 1
5.18875771831609 1
6.45297054976584 1
4.94723872633424 1
5.66302056277783 1
6.07755952593913 1
5.08520067110861 1
4.90771968300882 1
4.30854890740446 1
5.54642538895543 1
5.87033208995189 1
4.88336934439921 1
5.80273821784163 1
3.7284860695873 0
4.59617443811386 1
4.47816377928839 1
5.14264369778821 1
4.54787779988863 1
3.77238958807921 0
5.52515352135685 1
3.73046284864157 0
4.29089732930171 1
5.31972419851131 1
5.74851312295721 1
4.98518569404234 1
5.16834530515987 1
5.63471113399447 1
5.36610169397726 1
4.72132571708401 1
4.58542836940878 1
4.71246905871468 1
5.67296613117488 1
4.48176380598723 1
4.81087063137845 1
5.0370084255693 1
4.77185576022258 1
4.85658993725838 1
4.62269667355534 1
5.17132911868107 1
6.02132057869297 0
7.10926650556684 0
5.44811598536874 1
4.3964413646752 1
6.38231321283106 0
5.1633256091544 1
5.35772001503359 1
4.19639107082407 1
6.32798552079955 0
4.96302111826947 1
5.51873558018489 1
4.28870061805819 1
4.16326646726715 1
5.0094484958123 1
5.04926015480259 1
4.63524193313282 1
4.67523988233534 1
4.77358460473954 1
3.60811771099279 0
3.907912912224 1
5.93212170958715 1
5.59352110053517 1
5.40699624420318 1
5.63173993102152 1
5.40731965575387 1
4.70145330181412 1
4.84371463525196 1
4.15797298069903 1
5.40322624491933 1
4.66626968481591 1
4.67115106304093 1
5.42866934508342 1
3.42607349018563 1
6.27264923143348 0
4.46979575811077 1
5.75924825792557 1
6.16371248790987 0
4.56064395920727 1
5.08741145306775 1
5.48498971628187 1
5.10337508168125 1
4.34564717476513 1
4.04040846976489 1
4.87313868061376 1
4.91841385692 1
6.14922554331134 1
3.98188096435331 1
4.98399715675543 1
3.95437613032983 1
4.39600591357521 1
4.82108729267469 1
6.31090415271479 1
3.76344611886612 1
5.84014490891482 1
5.10699292740791 1
3.80398797573012 0
5.14603506621114 1
5.16631126563995 1
4.38522192566897 1
4.86721366513805 1
5.52390144027207 1
4.18707378538394 1
4.2233745658841 1
4.65831032977492 1
4.62846451726674 1
4.11430791833168 0
4.71072608761093 1
3.58537187404874 0
5.09456455774877 1
5.34458612001972 1
4.90438106957768 1
4.52268909033207 1
5.17157159831449 1
5.58879929598794 1
4.75094428292641 1
5.16500540025513 1
5.18901884929537 1
4.54011424763221 1
4.62140311722184 1
5.9931234998425 1
3.90643239316581 0
4.99199080222589 1
4.60637747019494 1
5.87023109960247 1
5.23662912989525 1
5.75562942031723 1
5.06551043215894 1
5.70020907805871 1
4.38212204211629 1
5.49919923697506 1
5.93622191546675 0
5.67360251100709 1
4.50521250657112 1
4.82483569987617 1
5.5437398981444 1
4.82466305531371 1
5.77911754394425 1
5.59192452078259 1
5.9190295843259 1
5.72526136766107 1
4.98199739716864 1
5.19072615786146 1
5.53582827624614 1
4.31567543925125 1
4.78966632792958 1
4.86914451508925 1
4.70129755559504 1
4.67677979387618 1
4.49067501081336 1
6.88447640622186 1
5.59473972617831 1
4.64156733109256 1
5.01195126909523 1
5.59930550307776 1
6.3593386576466 0
5.19459317285168 1
5.35481966763585 1
4.42095559398375 1
4.55638413961278 1
6.01661530089992 0
5.39928375287164 1
5.1792823734268 1
4.15396483982733 1
4.59594261001422 1
4.8543189082215 1
6.21368829840242 1
4.86344689032504 1
4.06483879129453 1
5.1367948098994 1
5.54035821315555 1
5.16069741188834 1
3.70723928031231 1
4.48988927652532 1
3.70965021342128 0
5.98708380382404 1
6.99396494550879 0
5.32687352308887 1
4.52685103797237 1
4.53622990305045 1
5.2127704271953 1
5.9932747939867 1
4.59832733054685 1
5.65944665853155 1
4.82641394365295 1
4.48967097078619 1
5.55410395835605 1
5.76162657588026 0
4.41053328829082 1
4.42813881749417 1
5.62043328908849 1
3.80900366100289 1
5.06534862996909 1
5.98927452262784 1
5.44873741255208 1
4.87903260172409 1
4.59915779742446 1
3.96369037440435 0
5.67573264617333 1
5.59714532993031 1
4.86792066854857 1
5.71976302015066 1
4.17221946500987 0
5.72803814305467 1
4.36985350499248 1
5.01602098989776 1
4.82322000317291 1
4.56829912613857 1
4.44032219724634 1
4.43471021214891 1
4.97448111881797 1
5.28755910304933 1
3.78926742276516 1
5.11310018760195 1
4.85141743409503 1
5.64830277370708 1
4.6750827290605 1
5.32493620215533 1
5.31893288679609 1
5.69494071319568 1
5.05811104791779 1
4.73517252244 1
5.89094768832422 1
5.64198961202404 1
6.00362985464274 1
7.13274782033846 0
4.52380908235335 1
5.35857585978492 1
3.47233805520544 0
4.569402409464 1
5.6457581005579 1
3.44721213980541 0
3.93240172033945 1
5.04205539854813 1
5.56915542739583 1
4.61439971386127 1
3.41646549849492 0
5.28920421086827 1
4.2954390553304 1
4.87744003759037 1
5.06239643181139 1
4.96141007139315 1
4.33696611925593 1
4.81763504883462 1
4.85036753431105 1
4.584334194558 1
4.55099253629714 1
3.06108461562026 1
4.83025372359699 1
5.09332446831704 1
4.77856937211131 1
6.19149879969459 0
5.41990056663193 1
5.08131871691931 1
5.41842706236229 1
3.73646536917753 0
5.43672349069299 1
5.14443190480541 1
5.41958565680403 1
5.26112763581162 1
3.57756918246686 0
3.55249594645839 0
4.28511848320281 1
5.46001418721881 1
5.05649886157144 1
4.60300383129164 1
5.32498078845067 1
4.97421782380706 1
5.01479864977918 1
6.01636686129883 1
5.09102113794054 1
5.54987390935954 1
4.92906731139029 1
5.39699707349282 1
3.42605461333749 0
6.35106803089889 1
5.72557734301472 1
4.42761558882678 1
5.40784039524338 1
5.15665938699175 1
5.45403031620267 1
5.29991331814787 1
5.70256403982141 1
6.78614719795145 0
5.51824787716744 1
4.37918817260576 1
4.31010708768115 1
5.67894186478083 1
4.3685257570584 1
5.87361451648099 1
5.57886640555512 1
5.73731433622668 1
5.58166027278437 1
5.65757022411551 1
5.4903802508156 1
4.50782250184232 1
5.51270403635803 1
4.66354278077881 1
5.64718565314006 1
4.48942015591913 1
5.95493682886945 1
4.48964220117707 1
4.60242715655181 1
5.19809119934081 1
5.22913955472677 1
4.59714424168193 1
4.8626140768009 1
5.49225437031095 1
5.68529855417781 1
5.71349892761385 1
7.52130626387918 0
4.99226105538452 1
5.03343699551946 1
5.56196611560627 1
4.30311309925196 1
5.28901064860635 1
4.72204815501803 1
5.70222410393923 1
4.8247986867722 1
4.89440116669313 1
4.28537776164691 1
5.18808806967422 1
4.45746405248299 1
3.61757038186075 0
4.11987812814407 1
6.53522367860038 0
5.16582059285847 1
5.80528485120667 1
4.98814422858606 1
5.34373457263021 1
4.12809462146936 0
4.95468868484898 1
4.53528148226792 1
5.3067237568792 1
6.14838291855683 1
4.53889666370914 1
4.78938750063667 1
4.6428647265977 1
3.55016057202791 1
3.5426327600206 0
4.58759787874407 1
4.72425744791668 1
5.43930362064119 1
4.9167259837702 1
3.57019562093031 0
4.52126458812146 1
4.72339881825066 1
4.27111486884372 1
5.06194299170517 1
4.10829073884534 1
5.5300767831756 1
4.76992339964127 1
4.74917695875246 1
5.36254230680042 1
4.5601951447085 1
5.25657624011182 1
4.3467485441304 1
6.01200299193165 1
4.57160230747418 1
4.92184415826913 1
4.9153157457495 1
5.04987140901881 1
5.02471927210453 1
6.69940711980916 0
5.3942724776404 1
5.13432304522682 1
5.77417186610683 1
5.57801267767393 1
3.93562865646015 1
4.80407651431025 1
5.00136455030403 1
3.11425462253222 0
4.99593482366573 1
6.23200334007401 0
6.18819010717221 0
4.82049170560433 1
4.28794735911748 1
4.6950294876144 1
4.33195087228617 1
4.59156106745425 1
4.94206282098999 1
5.87075131716726 0
5.36927074039878 1
4.81020166551969 1
4.88211163421738 1
4.97119109500035 1
4.69445541837029 1
5.95200122609952 1
4.91937303747943 1
4.39348021156108 1
5.29157420753091 1
5.42833081737002 1
5.56294814149455 1
4.81136250908445 1
5.23224304104733 1
4.08769542234347 1
5.25968872839488 1
6.59429932676543 0
4.84801222356573 1
3.50844115220949 1
5.44786097033937 1
4.82080826545046 1
4.85144025598597 1
5.60728931921761 1
4.84998393124258 1
5.38403870953005 1
6.60138659113664 1
5.06521696713214 1
5.32026652203168 1
5.17978814981869 1
6.59127777638688 0
5.46696596089992 1
6.05937177630641 1
5.74303995417726 1
4.9859859835162 1
4.46683166532105 1
5.27131832511093 1
4.40830398277093 1
5.60241340604371 1
5.59392806173953 1
3.90643686595374 1
5.77161745863905 1
5.70697096644367 1
4.71713561538396 1
4.82448854348736 1
4.845021992988 1
6.22955448306709 0
5.97689866400423 1
5.54176777390042 1
5.87164235295478 0
4.63766691697512 1
3.8439145551465 1
4.79297297834098 1
4.95073075786801 1
4.50574288154857 1
4.47319571418938 1
4.0713542510085 1
5.68767904564766 1
4.44917321630553 1
5.19894531198361 1
4.93309688984301 1
5.30758971896632 1
5.13518700109152 1
5.43380161536838 1
5.36343366556033 1
4.92867805544878 1
5.4045532819117 1
6.2852607951407 1
4.21838334981076 1
5.05588799074233 1
5.40433428672775 1
5.95543114214926 1
4.87234061552314 1
5.54613808860068 1
4.62426355057165 1
4.88963635673154 1
6.79204925601406 1
4.83137201929926 1
4.81895905124832 1
5.37216497174274 1
5.36394877885165 1
4.8850924923767 1
5.99407165368437 1
6.12718644996498 1
4.54398523402633 1
4.53309857806093 1
4.97131262834436 1
5.41459146007576 1
5.54939138219791 1
3.98079545996321 1
4.33921010833169 1
5.94508579036096 1
5.43537058162526 1
5.56050612345987 1
5.45365084767607 1
5.06763391908243 1
4.82767213301844 1
4.97496971156543 1
4.9303102361262 1
5.78352819558173 1
5.26184320910668 1
3.88047301994164 1
5.7701804984516 1
5.24925475092347 1
6.37765977548351 1
5.30807154195824 1
5.21687432223796 1
4.24249674314427 1
6.39316855290183 0
5.34254262162897 1
5.4122747362065 1
5.12950475202632 1
4.398875967865 1
5.70025683238299 1
5.70127062954674 1
5.11103632621489 1
5.42866280863352 1
6.35435158274472 1
5.73401609681603 1
4.82071461311728 1
4.23808994063531 1
6.4858280193177 1
4.35606723174069 1
4.98736140290587 1
5.11659537459298 1
5.0171325754524 1
5.92932044153681 1
4.9189786411716 1
4.84227936845614 1
5.2768223577372 1
4.15512735012832 1
7.14623684686747 1
4.05267568568167 1
5.5465876508919 1
5.41883243732904 1
5.813511267771 1
5.68189658768024 1
4.04797651105711 1
4.73945522014459 1
4.86671286210428 1
5.58984221732518 1
4.15416911775712 1
6.3960064969733 1
4.32734459964425 1
4.98494619231299 1
4.94020178219632 1
5.42037925125287 1
3.96874578783904 1
5.34812344035273 1
5.23595282947965 1
4.38413569760661 1
6.01020034924896 0
5.06459193424385 1
4.44203138016357 1
3.33795279759594 0
5.75358562352936 1
6.05452330003943 1
5.24872846158094 1
6.14358454655537 1
4.67548261469445 1
5.27441090540087 1
5.5584079684127 1
4.29406317395386 1
4.95259958539299 1
4.85820438350592 1
6.20131547302763 1
5.07781225211336 1
3.8938376950087 0
4.53346438634369 1
5.62040923391259 1
5.30259139813752 1
6.14926613464611 1
4.30228106618215 1
5.10574944128897 1
4.33719942038522 1
6.05088968130316 1
3.59160552133802 0
5.03580534973355 1
4.53328050465339 1
4.66714709738713 1
5.41578191836204 1
4.16709924382125 1
5.012154447587 1
4.0854289758023 1
5.72529594130596 1
5.47659814141126 1
4.58180803787198 1
5.40871493012972 1
6.05727960077628 1
4.61383318275518 1
5.32357528546435 1
5.53568458576107 1
4.75032985540583 1
5.13654270373904 1
5.89570076010777 1
6.39485748347272 1
4.53158542194556 1
6.24889726306632 0
4.79551184734844 1
5.98403712904902 1
4.57029471125599 1
3.79254525204109 1
5.04352449753962 1
5.16532409071027 1
6.03915036529496 1
4.84366834264793 1
5.15538330517958 1
6.05126484172767 1
4.57273685016243 1
5.95552434089533 1
5.05329759184468 1
4.87063671151571 1
5.54166747639788 1
4.57451471959436 1
5.29261370710851 1
5.95995579977599 1
4.74567141269462 1
3.73076531666733 0
4.31137624521105 1
5.02398669147921 1
4.92750394179781 1
4.06101949149145 1
5.24794182991561 1
4.24263510503266 1
3.48052354398881 0
5.21198751850648 1
4.7072791078035 1
4.90533029687242 1
4.22920569036701 1
5.56763126047814 1
4.85752175943392 1
4.92587174772684 1
5.05497739290317 1
5.20057349593555 1
5.1082031266556 1
4.25772325813319 1
4.49448988091734 1
5.13390637850931 1
5.70103383069318 1
4.73614396993312 1
5.8114584507503 1
4.86816719858864 1
4.95658983467238 1
5.39330945549558 1
4.86718864111666 1
4.86702621708039 1
4.83047868723742 1
4.67915620487898 1
6.50363545110539 0
5.24292468213436 1
4.67948248253393 1
3.93685212821703 1
5.34963358147598 1
4.32991599066572 1
5.80327270850685 1
3.75355159274891 1
4.50555948918412 1
4.31822294785366 1
5.18365995396429 1
5.46407717192573 1
5.96879698545089 1
5.29596695513917 1
4.4257420845831 1
4.43844075406642 1
4.41758158771787 1
5.12899230822053 1
4.95715742378113 1
5.00208843839299 1
6.35259057186281 0
5.1351436920643 1
4.86879203079022 1
4.62478868396679 1
5.68212171699835 1
3.96188128131119 1
4.35736135090938 1
4.08922588063908 1
5.28153573598981 1
5.28258350147989 1
5.05465258376942 1
3.58770533222903 0
5.25238162998698 1
4.95653065634874 1
3.81189513942476 1
5.41191085705476 1
4.12247150505645 1
4.70713960611231 1
5.60551505067003 1
4.39749381734612 1
4.58739530300532 1
5.010990560386 1
5.43216013971718 1
5.24778444786696 1
5.99315044897818 0
4.32564017815345 1
5.92361196875649 1
5.05972599798605 1
5.40801782951249 1
5.27748953768566 1
5.67543108003025 1
5.14646895805782 1
4.58733802673158 1
5.34413935894876 1
4.69596766963716 1
4.7145347339362 1
4.89804541496106 1
5.24565240535289 1
5.93490726313477 1
4.36438872228708 1
4.90326870801525 1
5.51310240143335 1
4.90687853278706 1
4.62182606800974 1
4.45080506501012 1
5.12306894305539 1
5.11953226828826 1
4.00749844560266 1
5.34147056084417 1
4.42888696511011 1
4.80064954217897 1
5.88139414702449 1
5.84060843145677 1
3.97508107423604 1
5.63455108968389 1
5.23787596608959 1
4.80806340274978 1
4.80485925919588 1
6.15720801822219 1
5.79758694285712 1
5.441888812716 1
3.93782840348122 0
4.49684328146214 1
6.39208718639031 0
5.52619059794479 1
6.25704672475871 1
4.80630304816662 1
4.74527186535977 1
3.87001767158989 1
5.49539521290021 1
5.28924061897805 1
4.88932378676918 1
5.09948557211633 1
3.779951652432 1
3.8452653408553 1
5.55054986893291 1
5.05332513711242 1
6.1770089946835 0
4.25711254904072 1
5.67860007911665 1
5.45197577816876 1
5.74222080070088 1
4.35035735551871 1
6.2384754349136 1
6.48769785796425 0
5.04400304595677 1
5.47939368198873 1
5.20950133723908 1
3.49871463257394 0
5.65831098809695 1
5.45512463757141 1
5.60872244119048 1
3.69517573756559 1
5.20089293276338 1
4.61136644846946 1
4.80204348116963 1
5.08738411817744 1
5.36155242803991 1
5.42386706605298 1
4.09516533740539 0
4.66423519050123 1
4.95270108847018 1
4.29776094100836 1
5.63127595769645 1
5.12831721807319 1
5.34585106062013 1
5.20214342369363 1
5.21147922392938 1
4.1496266986846 1
5.02108817009522 1
4.43527526950882 1
5.4387240060259 1
5.29743299813406 1
5.23392788487084 1
5.25078834380693 1
5.48891335181903 1
5.02589726542255 1
4.66696101635899 1
5.76915597136145 1
5.75658732538497 1
5.12134175079614 1
5.13345228094866 1
5.57857529134556 1
4.79516371082692 1
4.46704275313123 1
5.13677208205392 1
3.75267387128785 0
4.63589605508744 1
5.25104363211226 1
6.31509197354683 0
5.10896855077771 1
5.84970696999265 1
4.71438922517162 1
5.63140282328348 1
4.31880542522947 1
5.43216993583183 1
5.97303408362275 1
4.34476517794208 1
4.78073157533501 1
4.50627342380822 1
6.00800663246138 1
3.97143500959243 1
4.60207613372789 1
5.47740151539754 1
5.44140643587556 1
3.9652028383918 1
4.01245318342288 1
4.07879655303393 1
4.67264556827238 1
4.28180597532407 1
5.40229845428386 1
5.52186579773283 1
5.04573415653802 1
5.63842261902354 1
4.7234574524469 1
4.96457528897134 1
4.14287289419836 1
5.36437983864501 1
5.17466160599056 1
5.08583146858407 1
4.79603607141136 1
4.901785740753 1
4.29654617218328 1
4.95737549546199 1
5.42607963289698 1
4.7293098843447 1
3.83660628884892 0
3.97643564780419 1
3.48307276970154 0
5.2560375273375 1
5.15965326895233 1
5.37248222777214 1
5.05305158790627 1
4.78308257023693 1
5.23628812386691 1
4.5698977772109 1
6.04461034289738 1
4.85010861418156 1
6.31149788363551 1
5.2868048941066 1
5.67787787887078 1
3.59625043661377 1
4.59499552827562 1
4.95973903136235 1
5.92540802988106 1
5.2706616605929 1
5.32875488810381 1
5.17816721171023 1
4.69441131667011 1
5.95081811475349 1
4.56184770357613 1
5.74272015338978 1
5.51815282612727 1
5.66328246088619 1
4.48137869292105 1
3.98277528811112 1
5.58920350549568 1
6.12172477676187 1
5.20602466982667 1
4.7633576433949 1
5.21957823239468 1
4.70618916608168 1
4.33925869935946 0
4.81033772295086 1
4.77878465665247 1
4.47862310785658 1
5.24469651598719 1
4.87475127937427 1
4.46991146418633 1
4.17243773826943 1
4.44456003928579 1
5.05844826916519 1
4.90417182222932 1
4.46057135286807 1
4.89290027542967 1
6.48727907012647 1
5.16597633418517 1
4.73741526637478 1
5.3783812633076 1
5.71638471798294 1
5.18531917135284 1
3.18861030318101 0
5.00630078544047 1
4.54977032238598 1
5.81787412206917 1
5.58797064590634 1
4.40686628139795 1
4.87779820121914 1
4.50382833827464 1
4.42397636982183 1
4.96059871579898 1
5.62582409101681 1
5.46176566788685 1
4.62819250591357 1
5.23775641847229 1
5.42373557841105 1
4.08095042538667 1
3.99024265686021 1
5.00051784745914 1
5.66822661475564 1
5.46218174774155 1
5.38223078728185 1
3.9171947250038 1
4.66097702214139 1
4.40009445760318 1
5.36936846207435 1
5.19089239393982 1
5.71488508823122 0
6.20785615607379 0
5.88031182558317 1
5.27445061249671 1
4.76580997130234 1
5.60306283980808 1
5.30219469966818 1
4.42665030212371 1
4.22738045873618 1
3.69758308070318 1
5.33678445778023 1
5.76011136553327 1
6.08196540264541 1
4.51812772705776 1
4.60768976160184 1
5.80928691106494 1
4.99064971125219 1
4.96710315124178 1
5.54623144494627 1
5.63651058901044 1
4.50704921955415 1
4.40583458762088 1
5.34117078739379 1
5.4358415879007 1
5.46537716748314 1
4.67473105263303 1
6.24248579812382 0
4.68191408360972 1
5.82470200933142 1
5.15484477922075 1
5.70682265040936 1
6.97581454009867 0
5.50457975100212 1
4.23108303044072 1
5.01640487089389 1
3.44656545777898 1
5.01661590716877 1
4.40450865132963 1
5.39772535196352 1
4.8929397337028 1
4.30220803707333 1
6.52206526262431 0
3.08124626065465 0
5.38680051266908 1
3.99648539865808 1
6.78847116399995 1
4.79957055723304 1
5.78512911233068 1
4.92900335107809 1
6.01952086329308 1
4.38519777556439 1
5.16615868307193 1
5.00631040727602 1
4.36560039828278 1
5.46872380276783 1
4.56740282653192 1
6.13078740740733 0
4.61506635896181 1
4.36208247231866 1
5.3036834880597 1
7.27609029993729 1
5.42657055621098 1
5.47864596426749 1
4.66408718896508 1
6.17284583193477 1
7.21387166929557 0
4.7267657006729 1
4.02121356294453 1
4.80383962734513 1
5.86743484855391 1
5.5624034671009 1
4.78533669391257 1
4.44327317213133 1
3.71529710338618 1
4.57942026792192 1
5.30604515647113 1
6.30729366342215 0
5.29182170414539 1
5.21927623764455 1
4.7721616244838 1
5.27853641458038 1
5.47618191910709 1
4.97273776246506 1
4.84997875777865 1
3.96115712198449 1
4.40868346467443 1
5.39925110188791 1
4.59953714788771 1
4.75909973765175 1
4.20506170777339 1
4.97897585612629 1
4.65759278960467 1
4.68541740630044 1
4.9670428429815 1
5.63994805921325 1
4.12978624177075 1
5.76462647039388 1
5.11596529551679 1
4.6130985168213 1
5.8250092065535 1
4.72183960638551 1
5.52297183200672 1
5.50948557243297 1
4.83738277692823 1
4.28602472450775 1
5.03178821226967 1
5.75063494089893 1
4.97451095676495 1
5.33664035917539 1
3.99433830110259 0
6.01884933701351 1
5.40964988590567 1
4.53184619439153 1
5.27893170169005 1
6.19068339261962 1
4.75484883759134 1
4.03883607414316 1
5.64813326227062 1
4.9576138583356 1
5.92759638832968 0
4.85532934559344 1
5.23678727642363 1
4.75707703945401 1
4.65645076017567 1
5.52763988978642 1
5.17399496540856 1
5.4776274788255 1
4.77117686638434 1
4.65028366845417 1
5.79154511160971 1
4.2909518681127 1
6.19096762086647 0
4.26448313746539 1
4.21800362996039 1
4.28212029327343 1
4.52981922356294 1
4.40680293351456 1
5.49656503411498 1
4.67248520108977 1
4.78502065730933 1
5.00448733005666 1
4.86382841572685 1
4.95640105353056 1
5.19463145886242 1
4.51189402419876 1
4.99427171328385 1
5.43574466915085 1
4.99332268895439 1
4.09052640946012 1
4.83300739525437 1
5.27271676475823 1
5.15520015846153 1
4.80006236398903 1
5.61378892231917 1
5.3283471531246 1
4.02834327889578 1
4.06866256225939 1
4.9152063927248 1
4.82019463064416 1
5.19561435073875 1
5.02189165102081 1
5.19842762833315 1
5.07926426294246 1
4.98771165179375 1
4.37505476290851 1
5.82205985137888 1
5.38978649448417 1
4.57337189194163 1
4.80977566968279 1
5.05155566701929 1
3.90201462644309 1
3.98114376938348 1
5.62124103262131 1
6.01442146350266 0
3.96406174425538 0
5.22702230063721 1
4.81919332383707 1
5.42083274910609 1
4.89775774036556 1
5.72380348699909 1
5.10774839785936 1
4.2781054671595 1
6.01430528970082 1
3.59862975609814 1
5.71754181838697 0
5.25477813384204 1
5.53062477932204 1
4.4050703684868 1
4.70943296777943 1
4.92254225591511 1
5.76330278753315 1
4.74932901786528 1
4.14683673849089 1
4.68223318067071 1
4.31693120532473 1
4.22815232132809 1
4.84610781150922 1
4.43735188995096 1
5.84894792262423 0
4.72517581997093 1
5.37017151668452 1
5.94941640801655 0
5.29565353049322 1
6.16110235969523 0
4.7577690607317 1
5.19234608934303 1
4.14216250687642 0
5.26946388405355 1
5.5288677144016 1
4.92316319366546 1
4.40619490989262 1
4.65560612557717 1
4.96308995024241 1
4.0962302894641 1
3.813746615729 1
4.93262842553696 1
4.82990963096463 1
4.36756319473071 1
4.35395570884841 1
5.18737645211647 1
4.31655355007187 1
6.07865270503811 1
4.13012351148557 1
5.30862907805397 1
5.33661844440174 1
5.76039879248477 1
5.02658740161141 1
4.34796251106062 1
4.74809700500239 1
4.99691400551723 1
3.99257211623046 1
6.20171389866742 0
4.39659106285602 1
6.63378580202268 0
5.73713001099353 1
5.46179020669107 1
3.86856046992883 1
4.52595256220659 1
4.78867991559285 1
4.8595602576354 1
4.75606439967107 1
3.40123830294893 0
5.30864888467992 1
3.95270599063564 0
4.84766534706329 1
6.13329465249456 1
4.74570283273403 1
5.30251179551667 1
5.41889115564267 1
4.07433074555806 1
3.98274451988288 1
4.84662420338537 1
5.07802495660704 1
4.22616763137602 1
4.7528043576791 1
5.15698246529165 1
3.73056586002983 1
5.17634434191288 1
5.16068039725063 1
4.96704602455954 1
5.31683153391019 1
4.12445672814924 1
6.0718131244671 0
5.18580240766211 1
4.57173334290761 1
3.22894875506736 0
4.91528998489435 1
4.44767992183652 1
4.51368288738304 1
4.06743550646461 0
5.38803991921636 1
3.95440656774917 0
4.99666330124735 1
4.54955076346501 1
6.11987689282003 0
5.60958262510785 1
4.4248816537464 1
4.99676891559455 1
4.83273604241398 1
5.2316705041437 1
5.4978498593399 1
5.05126027976589 1
4.79594820674207 1
4.52234641655829 1
4.19344021128751 1
4.82781430336101 1
3.8929247231873 1
4.20113664063083 1
4.378948993935 1
4.50248269060634 1
5.82829215985871 0
5.55683019282642 1
4.32636548025198 1
5.02362018748533 1
4.15255057597611 1
5.11555058909298 1
4.75885753148543 1
5.16273597701857 1
3.77517973402639 1
5.70501863597088 1
5.03673622672243 1
4.51027268816594 1
4.8403145767223 1
4.12926958175039 1
5.58451500301459 1
4.97291658528348 1
3.98792782302682 1
6.05113018512814 0
6.24986232375916 1
5.36397785535688 1
4.71654439991862 1
5.32417082928791 1
4.4074929843981 1
4.33171108049887 1
6.21224617366308 0
5.04738668435338 1
4.27108077085631 1
5.23608650767562 1
5.59459125833091 1
6.29356780084138 1
4.92549285818444 1
5.49154328506535 1
4.82650565935501 1
4.65292588302228 1
5.21928024178277 1
4.47938519483357 0
4.46843082162661 1
5.30001172429359 1
4.7776075178021 1
5.47745564202994 1
5.57593324346078 1
4.29810136332919 1
4.88472290841833 1
4.78546507522244 1
4.8378511795185 1
5.34615933762386 1
4.93091766939783 1
5.0015875991057 1
4.92330075498136 1
2.51659974821927 0
5.21533459920083 1
3.85871127552615 1
6.02713709739827 1
4.31222310788942 1
5.83617990302283 1
5.49805375684897 1
5.4313514984947 1
5.59495792057104 1
4.69407710364659 1
5.79111298701853 1
5.04178923506337 1
4.36148651548245 1
5.28381734657935 1
5.16876281677376 1
5.46118311783617 1
5.54326239306129 1
5.80199960049264 1
6.06682874537562 0
5.75930896222787 1
4.81566919932071 1
4.36035584683382 1
5.1142203558837 1
6.19174413469234 0
4.5516424076468 1
5.74482880406643 1
5.25702170351511 1
2.055495710589 0
5.70075236946735 1
5.32965892126311 1
5.44355342896606 1
4.66533064655388 1
4.70496529228958 1
4.63371296566948 1
4.42874316342414 1
5.37889736346619 1
4.3566805003771 1
5.66225131410276 1
3.69951400580858 0
4.9914621182355 1
4.55005086917729 1
5.09528246250501 1
4.79714576891306 1
4.82853832386869 1
5.54839255515289 1
4.32553543742417 1
5.09986503438728 1
4.85326533621878 1
4.00266644375502 0
5.63783244145914 1
5.5956400057544 1
4.87272750008947 1
4.79761948861549 1
4.81058898218505 1
4.946676767345 1
4.79920067483131 1
5.29077721212937 1
6.295347565908 1
4.71698244459511 1
4.57480531393453 1
5.04135173993424 1
3.94002405621336 1
6.61664199694158 0
5.72071732594769 0
5.47141482129537 1
4.50773536003398 1
5.68952905285253 1
5.15701520744555 1
4.65162135841445 1
5.8984073743889 1
5.78999240119706 1
5.33900458189994 1
4.86835646408939 1
4.86379006515856 1
5.6213480768662 1
4.99080722986665 1
4.24287942026344 1
4.93233476635229 1
5.62337532986349 1
5.30748025763137 1
4.04301455663852 1
3.93240411710156 1
5.41039140661828 1
4.39929830818814 1
3.61972262832246 0
4.77122198323053 1
3.75222948762399 1
5.89109069277419 1
3.59453175593728 0
5.54617351889493 1
3.95962403849236 0
5.93198722473866 0
5.57391160526274 1
5.66750145875301 1
5.86804200230119 1
5.77408287582838 1
4.19405387934659 1
5.02495082964774 1
6.06386335289369 1
5.34914659385021 1
6.89585789614911 1
5.14406070305236 1
4.80258310344486 1
5.57407639469771 1
6.1726723116726 1
3.92648188671234 1
6.01527657853355 1
5.66593291448438 1
4.25773616718907 1
3.68661032267164 0
5.03082752346177 1
5.26167268739171 1
3.85309049856794 1
5.35719183598258 1
4.26711677192137 1
5.90389745665842 1
5.10392838800807 1
6.16461089402047 0
5.41521344622728 1
5.09347931484162 1
4.32622339464245 1
5.41320887282115 1
5.49820157421921 1
5.33417678444928 1
6.35206007906128 0
4.54979065295618 1
6.8994298263391 0
4.95915875107265 1
3.3007726671435 0
5.06739313067875 1
4.47500896312853 1
3.67577231915509 0
6.46479902467222 1
5.26313212822379 1
6.72061975850906 0
6.46677770581857 1
3.1864207315567 0
4.08239110458026 0
5.70612221812069 1
4.79878570616506 1
5.22361453684127 1
4.86555355448579 1
4.19637847158939 1
5.11282356692902 1
4.00345911577609 1
4.30210526048524 1
4.63643532904255 1
4.02165741443921 1
5.64982780649993 1
5.80143093697182 1
4.9257988266222 1
5.6638512704576 1
5.8434660632067 1
4.85530245094701 1
4.19856629400777 1
4.63945372639822 1
4.58772575732582 1
5.45510402819127 1
5.56763424462278 1
6.69469691270901 1
5.34232904503371 1
4.43401965191537 1
5.35542976310652 1
5.8479176370215 1
4.98174334423591 1
5.24361875783138 1
5.00672353671946 1
5.02102023557813 1
5.01645439905265 1
4.61656070882317 1
5.25742168098708 1
5.96438006987586 0
6.10716247933346 0
5.09387329285858 1
4.75261660897846 1
5.67883134324269 1
5.08364446417794 1
5.5180278810272 1
3.75630426550907 0
5.2363585357156 1
5.3560681199198 1
4.83499339632685 1
4.43797390229774 1
4.6810494728232 1
4.07461321545464 0
6.43157246006861 0
4.9691888225287 1
4.25750306200312 1
5.20042581349913 1
5.05417649154178 1
5.89592162598246 1
6.56090599977699 1
4.16235406469411 1
4.84897554456296 1
4.54016143321764 1
4.08156901005121 1
4.88487795201823 1
5.50481485950338 1
4.81672838306795 1
4.5046433073829 1
5.80765661305318 1
4.52699982074682 1
4.85594513673495 1
5.45926513836619 1
5.07090710054718 1
5.65178205949509 1
4.82168810540205 1
4.84156205013198 1
5.10254113173333 1
5.92507519923852 1
4.36162973318397 1
5.43460119611172 1
4.90379232657794 1
4.96164991467438 1
5.27456697229346 1
4.41307850584607 1
4.78585431574147 1
5.15673302269331 1
5.75804770793155 1
4.65735701298805 1
4.38431673663397 1
4.42857430832375 1
5.40166479609948 1
5.72937057760334 1
7.00149257263072 1
4.751655134477 1
4.86975119741308 1
5.6430211920697 1
5.36259396126053 1
4.51519409096954 1
4.50371790857533 1
5.47480820155823 1
4.50314810860087 1
3.45750910214566 1
5.10055323129984 1
5.1113799773862 1
4.89804444693456 1
5.68517987049722 1
4.58246766873068 1
5.04767493445566 1
4.79398179431178 1
4.53283623178718 1
5.89621312817143 1
4.15896522178862 0
4.42852912937414 1
5.34160120157896 1
4.55943852943256 1
5.31153019544416 1
5.22593222250346 1
5.09387143332087 1
3.87717790824125 0
4.91774058580362 1
5.56053908738432 1
5.18102306865011 1
6.16449827797393 0
4.99903988224073 1
4.6923430966548 1
5.46738387130248 1
5.08228822335313 1
5.30066625101963 1
4.61982048748634 1
4.25791443034497 1
4.07705080297584 0
5.40750240749309 1
4.55137781870603 1
6.20844216211744 0
4.99396949467211 1
4.53399336109833 1
5.24218825029376 1
5.73656248424236 1
4.3828098651968 1
5.98209845870142 1
4.92746727228191 1
4.81441361158424 1
5.7941720635582 1
4.46248333426674 1
4.75521277745414 1
4.76478472089306 1
4.68629060011644 1
5.19558281105505 1
5.11214571519036 1
3.65085529572377 1
4.97737463501091 1
4.60007826883753 1
5.46481163630266 1
5.20018980972588 1
4.5448143471226 1
5.49377383454302 1
5.54441492240506 1
4.94499498291205 1
4.6710196909939 1
4.36459769783747 1
4.88174601106255 1
5.83229149738563 1
4.06954841788079 1
4.9507594367293 1
5.55955001592713 1
5.29208726900304 1
5.125441012062 1
5.17429198063871 1
5.0804676077732 1
5.32781986785323 1
4.89919715812246 1
5.30172502905794 1
5.71262044514864 1
4.07762645426386 1
4.25007841094346 0
4.68284869624887 1
5.9771370465518 0
4.90600982423758 1
6.15327506635111 0
5.33964099258181 1
5.7375552327791 1
4.7418700127609 1
3.48521971973101 1
3.60152889743943 1
5.5152195644639 1
5.36887687964213 1
5.88077537369016 1
4.89682924393681 1
5.54355249934325 1
3.57710462661516 1
4.87580779587563 1
4.49074838842881 1
3.66114077483304 0
4.92973335717403 1
5.41909069611693 1
5.72565442666956 1
4.02246607568222 1
6.59557487691182 0
4.03892542439284 1
5.34464875551226 1
4.58252986687925 1
4.81196787290862 1
4.35235062193745 1
4.75948907940839 1
4.80958098688476 1
4.87359473116107 1
4.98098386804974 1
5.43532163605813 1
5.17790569024573 1
5.37416006179757 1
4.474458043191 1
5.36109754369889 1
5.231663304544 1
5.56845790475919 1
5.60162096961113 1
5.97320466887525 1
5.28688049342018 1
6.07844595041143 1
5.63202786760057 1
4.6542987079514 1
4.25218945114692 1
4.93650024770414 1
4.41781516253298 1
4.68795882276684 1
3.8379070499001 1
5.34775830878837 1
3.84120324975689 1
5.29718533057032 1
4.31177051247179 1
6.35189609253469 0
4.44533870113068 1
5.26744787423688 1
4.69823035455142 1
4.42749049781916 1
4.91671737293115 1
4.85070182747119 1
5.57286354197296 1
4.85854419706404 1
3.99667633519213 1
4.60871418279604 1
5.1505179778093 1
4.86310758903021 1
5.69724828079196 1
5.70148399446008 0
4.30703891837956 1
6.21993069535465 1
5.68230066646719 1
3.69825114072898 1
4.17663650076847 1
3.51885661468795 0
5.13544720418855 1
4.86940314866333 1
6.49038164578793 1
4.26011141737832 1
4.83473516838629 1
5.3476393915522 1
4.71757974058493 1
4.70754914528819 1
4.47421586763036 1
5.27854773697779 1
5.33800738419515 1
4.87221028330956 1
5.89611102614856 1
5.17237606806273 1
5.87198308005699 1
5.44030548924051 1
3.84581132376753 0
5.79022322052041 1
3.99383546887112 0
4.88418542751938 1
5.54800534908783 1
5.05315369854854 1
5.07275727990962 1
4.40453879139247 1
5.06149480854732 1
4.61571130250739 1
5.35605678756774 1
4.58536820557337 1
5.33871496957984 1
4.8671408928661 1
4.586366714867 1
4.66472393526581 1
4.83507263835983 1
5.48312160647632 1
5.13785119955981 1
4.45440707003201 1
3.67074394249547 0
4.33488670706919 0
4.38721004984609 1
5.42550865929262 1
4.93208229664091 1
4.56246499588811 1
4.89905652925611 1
5.90455751874205 1
4.97265700326116 1
4.91097852532362 1
6.23982292864636 1
4.08933469726387 1
5.63762658042099 1
6.47559623933753 1
4.43064754362986 1
3.82043710023095 1
5.84131469234701 1
4.59001574745619 1
5.43831506360547 1
5.78062967498979 1
5.46041742926361 1
5.38741877693974 1
5.59188814855876 1
5.07019716862856 1
5.20045379845604 1
5.05646432776625 1
5.02310334962869 1
5.58228343180308 1
4.75174058669647 1
5.16903309628603 1
5.05484510950179 1
5.4481726511606 1
5.43284340324117 1
4.58815340945613 1
5.04351725200459 1
6.04427363227786 1
4.93489873683183 1
4.87463126918227 1
4.87159625328007 1
4.44036016573878 1
4.48785316131389 1
4.42436409282493 1
4.46686941727469 1
5.38279000745092 1
6.48399329836785 0
4.55888600852303 1
5.62375485359067 1
5.22719517728345 1
4.60687656479849 1
4.73412015794276 1
4.6100481374267 1
3.84491187533715 1
4.30614930996786 1
4.71798583684019 1
4.88036360637065 1
5.35276629544395 1
4.47578847513932 1
4.83701834309389 1
5.09525333172094 1
5.55631043812307 1
4.93248616132006 1
4.56523446965834 1
5.18906284997648 1
6.05834280912332 1
5.25221234565545 1
3.21645723890584 0
4.43714738261663 1
5.31864764863325 1
4.814653803178 1
4.91861642522161 1
4.50396016596347 1
4.20928853331303 0
5.23113079208431 1
4.73355051721779 1
4.57636354973266 1
4.67078859134769 1
5.0674481162778 1
6.50603855792713 0
4.3788836328634 1
3.38222423273814 0
3.94579892295068 1
4.90833982651497 1
5.17022674288438 1
3.95487986949057 1
4.76652750172902 1
5.51921493181054 1
4.71329270323998 1
5.23328454201432 1
6.0759924955789 1
4.28550469004436 1
5.42387916292226 1
3.80420567121406 0
4.18678716217077 1
4.38796809019965 1
4.97187894344327 1
5.51098561601866 1
5.3940984505008 1
4.75949806009903 1
4.80726073483877 1
5.25428551275965 1
5.00929785281967 1
5.98412130287152 0
5.91001607043108 1
4.2502787379201 1
5.16776745497661 1
2.77557875966088 0
4.82823924521673 1
4.33259535447207 1
5.69541651791919 1
5.70775641082312 1
4.04652743185097 1
4.66716563770964 1
5.3090601308828 1
6.71180313483227 0
3.74104681013173 1
5.9022418282801 1
5.68853514467996 1
5.20494684446033 1
5.36887003227461 1
4.82340338271776 1
5.35654321746848 1
5.77541876020654 1
5.77180753690494 1
3.90822127143636 1
5.37805425257317 1
4.88085628602821 1
4.54773458297465 1
5.69274155671256 1
5.54768716345252 1
5.51547278859633 1
5.49079479272211 1
4.77244312449147 1
6.08342223775067 0
4.66015086358661 1
4.71114519853498 1
5.14918557781952 1
4.75630064544989 1
4.39061598869591 1
5.61988501424969 1
3.79273868430676 1
4.59451124450244 1
4.81828275958137 1
5.65792126477379 1
4.31950821070446 1
4.87865982876737 1
4.32215294752547 1
5.89380111136907 1
4.81889536641494 1
4.73646358611494 1
5.39735017719672 1
4.8504575857819 1
5.16146371019918 1
4.77114838432133 1
4.98704436406058 1
5.00002038324445 1
5.02441552891975 1
4.66604894378787 1
4.99573309649329 1
3.89087383480236 1
4.66742777612964 1
5.00776098823903 1
5.10452629028259 1
5.07290056762052 1
5.1458689006749 1
5.52481387935655 1
4.774290347928 1
4.81552011033333 1
5.13577930642184 1
4.80088582435661 1
6.21132013606981 1
4.86782240340684 1
7.15247310737973 0
5.43539046237979 1
5.20224413172278 1
4.62883774691089 1
3.81020772176049 0
5.55058150508642 1
4.61659267724354 1
4.71001672828599 1
5.03990127609383 1
5.63189656061968 1
3.65827450127631 1
5.69675172551741 1
5.46061527263568 1
5.04418797954002 1
4.42230705400345 1
5.30087969706561 1
5.07053865029145 1
4.57600105300567 1
6.57986733404518 0
4.68864984269476 1
5.37507988062224 1
4.78407337095483 1
5.24535134572955 1
4.68727604602934 1
5.79069528993804 1
5.32515016296744 1
4.51964738848171 1
3.72822902441137 1
5.81941821764739 1
5.84720794459249 1
5.12625417064376 1
5.65517184280001 1
4.44216693997013 1
5.64198701976779 1
3.41743774466556 0
4.34416500663317 1
5.32636648822921 1
5.63611477016362 1
6.02629177706718 1
4.25273348582177 1
5.45434233169173 1
4.49983297139933 1
4.46184467055721 1
6.85345613276766 0
5.26388750288399 1
4.89118614437634 1
4.70285244077647 1
5.21433606836039 1
4.33747842462809 1
5.5934103324373 1
3.61295906214024 0
5.98564514263901 1
4.96804554695933 1
5.17087968558887 1
4.84640260582775 1
5.46180285354969 1
6.10036931542275 1
4.59292671870835 1
4.07395360674664 0
5.93056246163385 1
5.59471594560452 1
4.18227112399655 1
3.65839024386143 0
4.46370987594545 1
5.65612712419113 1
4.10204634805249 1
3.71563339188557 1
6.7322031494018 0
4.59145710344942 1
4.56691693441877 1
4.82147585660877 1
5.1783428269141 1
4.50754680920634 1
4.3247727807323 1
3.24747162186736 0
5.24498738379048 1
3.80669700614295 1
4.87574148271756 1
4.82519700551072 1
4.26736307757076 1
5.91352608831567 1
4.89600023116753 1
5.47769879276241 1
4.66774543546879 1
4.90673202806973 1
4.87407984421316 1
4.69664489524108 1
5.70437167396634 1
5.53469379787986 1
4.96875798722176 1
3.74405147272928 0
4.68737155940881 1
4.93635689797707 1
3.8166238969589 1
4.57402511413984 1
5.35833584713766 1
5.59598794290543 1
5.52878372507883 1
5.21069227878308 1
4.41038457572168 1
4.79978806604178 1
4.95397917608796 1
4.19911797739757 0
3.71939623153676 1
5.1309979212351 1
5.38545844316265 1
5.48713773247753 1
5.58247849972668 1
5.9641137529796 1
4.12246200188175 1
5.2960641777191 1
4.31359314401607 1
4.80523303252748 1
5.54853670999074 1
5.09068320361342 1
5.67203485225255 1
6.17438887519308 1
4.82886472177238 1
5.35526868728643 1
3.96672449417235 1
4.64634426983066 1
4.20995236469483 0
5.91325577980453 1
5.34889994315175 1
5.03799918213253 1
6.59257715542119 1
5.149838489188 1
4.6275350304648 1
4.03386200274397 1
5.40678594697344 1
4.65268881821859 1
4.76986181920257 1
4.33717796544641 1
6.08075817678993 1
5.61665351493208 1
3.79052288289873 1
5.64539493252341 1
4.97654400997073 1
5.23077475942241 1
5.75596012563982 1
4.49542796280119 1
4.27646504227128 1
4.1148524167144 1
5.96443034808641 1
5.22491857314415 1
5.3562462797228 1
4.92252517090773 1
5.20981847660866 1
5.40411992065068 1
3.97365451498923 1
4.7976444744887 1
5.53144133206926 1
5.3776241024062 1
4.75948012524237 1
4.23939305959962 1
3.98676056283126 1
4.74693250470599 1
5.62819824844281 1
5.51513698475746 1
4.64522931855284 1
5.20036599376489 1
4.62355159955796 1
4.38329071397169 1
5.24146701867464 1
5.0982120024662 1
5.98856108738344 1
4.66677894585685 1
4.71109535646097 1
3.41047553315266 0
5.52024925868853 1
5.54707383574405 1
4.61952987327264 1
6.06922201324624 0
5.97860405811908 1
4.37083168231427 1
5.77237359664411 1
5.78571243186578 1
5.78988764098367 1
4.49928802064212 1
6.18419933880056 1
4.47266172269782 1
5.30064854144202 1
4.04541599141197 1
6.33928481054929 1
4.62628958686283 1
6.12992822998898 0
6.08852971050015 1
5.45496543905664 1
4.74799061657312 1
5.65821328903602 1
4.90243378548814 1
5.0970586837584 1
5.49263636425246 1
4.92035841556068 1
5.08582202596108 1
6.04077191239546 1
5.65722157685271 1
5.42162747287388 1
5.16411501899387 1
5.15394511103927 1
5.11659447050934 1
5.75529349538333 1
5.39195682618962 1
4.78186574099824 1
4.78734144532331 1
5.27585124709989 1
6.78310174063818 0
3.92367361317964 0
4.9745056249307 1
5.4985988819006 1
5.10351427970862 1
6.05264589198832 1
4.20070827790498 0
3.90557126522136 0
5.18818972078974 1
5.90599106750572 1
5.87510388626017 1
5.58100911458066 1
6.00089359346272 1
4.57224422408099 1
3.92168240814098 1
3.81212193799126 0
4.57766351903586 1
4.13713807623555 1
3.89812470306097 1
4.67459027916694 1
4.98941863178984 1
5.2965537260136 1
4.8054040361144 1
5.32823453021942 1
4.49402119592138 1
5.1564198806742 1
4.42646467464709 1
4.3562915797089 1
4.34558085268739 1
4.7001756365826 1
5.24601818169045 1
5.00666388009783 1
5.84728387716671 1
6.08021017978221 1
5.98776981048552 1
4.45474145807888 1
4.41673356064868 1
3.50650388565769 0
4.9019848601214 1
5.5568712469379 1
5.53748723093685 1
2.95601979813953 0
5.2888510290791 1
5.14559951890411 1
4.15671987199631 1
5.43847182370393 1
5.18743113330642 1
4.71692544813589 1
4.34481440808276 1
5.00250351277303 1
4.48936406069928 1
4.57486286877479 1
6.26446011474475 1
5.84487219232875 1
4.713489165548 1
5.0059222162451 1
4.63019083416454 1
4.19439357414442 1
5.17612282101446 1
5.03960131765121 1
5.54493406997998 1
4.35928346064221 1
4.82726672026008 1
4.91077425780613 1
6.31032332775122 1
4.6769084307847 1
3.49446700779789 0
4.94567945423105 1
4.77676083358525 1
5.52815434741961 1
6.30576599796838 1
5.07966584162558 1
4.81976095439028 1
5.99494907500796 1
4.63855876922576 1
5.36098578353762 1
4.71719316871851 1
5.188297997032 1
5.91992773514095 1
6.28214189877743 1
4.88136098195952 1
5.56160684996866 1
5.01019663078106 1
4.14356546852061 1
5.22847232425881 1
4.02109982703021 1
4.56152337789605 1
4.40974936338798 1
4.91922153183359 1
6.00410893448293 1
4.23536705770293 1
3.88659610514023 0
4.94527092198642 1
4.44543026332648 1
4.38578153217659 1
5.1928337948496 1
4.19633850957584 1
5.70665729934087 1
4.97650962996566 1
4.55585477780637 1
6.02409440545043 1
5.08638217265161 1
5.19133557874725 1
4.23293073823015 1
5.67220666101498 1
5.03791806563241 1
5.4764913746057 1
5.61553414223975 1
4.89191907088226 1
4.42708303843207 1
5.29687864640063 1
4.63330683104304 1
5.50379809728841 1
4.95334880037039 1
4.24311088042479 1
5.14586486159873 1
4.38610519030988 1
4.72008198600198 1
5.45063383693718 1
4.70258773611039 1
4.89947288392458 1
5.9359947844582 1
4.55837041514383 1
5.0555251647368 1
3.86596235709838 1
4.63575063960686 1
4.76945275670375 1
5.32011235255258 1
4.04314416379351 1
5.05996030380879 1
5.15380866807689 1
5.47475073399836 1
5.67813902294339 1
4.20824474685198 1
6.21400223377872 0
4.65420386480433 1
4.2186730525663 1
4.99238669215375 1
5.02012587830683 1
4.04735599352281 0
5.12217719285103 1
3.60050794636163 1
5.12496807300712 1
4.41899546976287 1
6.38298072051141 1
5.05316825874931 1
5.34337696116256 1
5.03531059923402 1
5.16910340905116 1
4.39824127281786 1
5.14894329175086 1
5.09759433645615 1
5.40519175269541 1
4.78356180181854 1
5.34984621132641 1
4.11659441531129 1
5.41719187598753 1
5.80635353632166 1
4.38819920969011 0
6.35518390526161 0
5.34232463555696 1
5.06113056250164 1
4.70087404578094 1
4.48508950904262 1
4.03366288461334 1
4.70471151049271 1
4.20458605763539 1
6.27564695743411 1
5.67940509105975 1
5.04101426115474 1
4.83072269027614 1
4.18211173757864 1
4.75457544281969 1
4.42366960026274 1
3.43089934568311 0
5.67908989744793 1
5.47004269144397 1
5.868775765463 1
4.85100704464403 1
4.71455882968116 1
5.2557122912161 1
5.30086641005192 1
4.51467342246021 1
5.45271194649073 1
4.40976009804201 1
5.13664330882246 1
4.96318506022997 1
5.24304697137963 1
5.00112081183945 1
5.25763761185304 1
5.33848230678574 1
5.40648934557281 1
5.42298317769791 1
5.09782663675494 1
4.13583135538722 1
3.86086855621837 1
6.33711541120674 1
5.62909021436469 1
4.37316785585334 1
5.5370027063493 1
4.96819517085336 1
4.3826138821359 1
4.74717642566429 1
6.20122267649474 1
5.11725305221047 1
5.58143957366625 1
