# Supplementary material for: Bias caused by sampling error in meta-analysis with small sample sizes
Source: PLoS One. 2018 Sep 13;13(9):e0204056. doi: 10.1371/journal.pone.0204056 (PMC6136825; doi:10.1371/journal.pone.0204056)
Supplement: S3 File — (ZIP) [file pone.0204056.s003.zip › results N = 10 delta = 5 tau = 0.5 sz = 50-100.txt]

"dl.delta" "dl.cp"
5.24983941354601 1
4.45407285973389 1
4.77604209133576 1
5.1428175095366 1
5.02663017428176 1
5.45190001444757 1
4.5785310692754 1
4.36488090002623 0
4.80587066045829 1
4.98594404608889 1
4.91127064902812 1
4.99968165718902 1
5.39303587415394 1
4.78370769219094 1
5.31804403009843 1
4.54286446321501 1
5.13253418061467 1
4.7704760565505 1
5.14260539689039 1
5.13949747248068 1
4.92219251046576 1
5.18682853564712 1
4.73588177104942 1
4.86585980964752 1
4.84528351363883 1
5.2832527046165 0
5.18864644227229 1
5.03900820032967 1
5.22589043793185 1
5.31209587672333 1
5.01083657590496 1
4.87665728246907 1
5.0045430428206 1
5.10862323014772 1
5.2746061954031 1
5.06115195267692 1
5.28190700898859 1
5.08850582953927 1
5.22082240927488 1
5.22522271727186 1
4.92819365944769 1
4.68510302576795 1
5.40220646373365 1
4.74813380545456 1
4.89485601258895 1
4.7302258479512 1
5.10771398342866 1
4.511843664731 1
5.31076010255289 1
5.17697174197659 1
5.22926473234062 1
5.14888499674311 1
5.25558685647566 1
4.92102338363016 1
5.05311475296892 1
5.14937551645373 1
4.72323842507581 1
5.5021430520651 0
5.03668592860129 1
5.15648121926579 1
5.18220845098695 1
4.6112155994059 0
4.78763330991858 1
5.42843643824629 1
4.63877996245719 1
5.4186564108244 1
5.19328053415977 1
5.44516030433766 1
5.02461431737959 1
5.09228840265215 1
5.00932196707317 1
4.88177299464573 1
4.85807242939202 1
5.2222556379043 1
4.74702901017422 1
4.95828718573619 1
5.33474682246393 1
5.18546326581803 1
4.73428182420746 1
4.63302114673997 1
4.96629271159104 1
4.68833049955609 1
5.07166797075947 1
4.54910318188806 0
5.29845332244498 0
4.97453973369086 1
4.95816718281631 1
5.19090519754625 1
5.51051130742668 0
5.13754128312803 1
5.01896399447426 1
4.80833207187315 1
4.97384322996229 1
5.08345179564556 1
4.63238809132372 1
4.8051557395945 1
4.41287702354758 0
5.40521125011171 1
4.99591284926194 1
5.05267780432428 1
5.43983001948133 0
4.89359576095148 1
5.31231281092009 1
4.62206850177324 0
5.35946382196741 1
4.96489246769798 1
4.51568199222257 0
4.97021389525598 1
4.70372019914773 1
4.57747693797206 1
5.15148346220449 1
5.07361093665466 1
4.49820348227998 0
4.97660611091166 1
5.31484130345906 1
5.15861815812222 1
5.32666724976479 1
5.43930145037101 1
4.69842982112343 1
4.84716408226873 1
4.93059322454888 1
5.06962914235499 1
5.07769404364535 1
4.72620370808142 1
4.94496832301424 1
4.90871270880057 1
5.61847973698182 0
4.57160348337165 1
4.99658489112485 1
5.06976531039937 1
4.75420001754517 1
5.46043067006292 1
4.8723783147716 1
4.94702591005682 1
5.05126583487128 1
4.69269349111086 1
5.01774765180708 1
5.10743444449952 1
5.19179284662149 1
4.65858658001384 1
5.16562792776373 1
4.99542593646623 1
5.32407908084716 1
5.83984516199197 0
5.12025860185728 1
4.72863016735256 1
4.9816303239508 1
5.43423701020239 0
4.77060115947815 1
5.30251907314152 1
4.8940084272273 1
5.45460888160606 0
4.73251645912153 1
4.9070682138018 1
4.87282033391705 1
4.7455827114932 1
5.08231564954898 1
4.90378025724418 1
5.40743476164506 1
4.954539803024 1
5.26575795857933 1
4.86763713414934 1
5.13664210062822 1
4.9228970928178 1
5.0534466294535 1
4.9898489029363 1
5.77319392181194 0
4.7323661506253 1
4.92820144412157 1
5.01448092553387 1
4.87575612282064 1
5.12535131252372 1
5.05756804130517 1
5.17428583526666 1
5.14942976592293 1
5.15983668754032 1
5.01577129187737 1
4.77873417445393 1
4.91025808666354 1
4.78380568335665 1
4.93854923214751 1
4.8886259113511 1
5.39115058440748 1
4.75368406851767 1
4.72492254989989 1
5.18569883918323 1
5.56626094655601 0
5.03733505100048 1
4.99595794115381 1
5.20317651222647 1
4.85059564029083 1
5.02319265790151 1
5.06658999638845 1
5.31444739888519 1
4.91807354154459 1
5.40311194739364 0
5.10510737128487 1
5.22030708180899 1
4.78980201721612 1
5.10861530400863 1
4.77030245333231 1
4.73578116999417 1
4.85738991261438 1
5.06640855274786 1
5.27935339339651 1
5.18968327461552 1
4.69176088718295 1
4.76685772160928 1
4.92880161143726 1
4.8342187290303 1
4.96411202993167 1
5.12675148499572 1
4.9854205410202 1
4.67861155254928 1
5.01514017589232 1
5.07917553541609 1
4.96091734241747 1
5.2026737290067 1
4.86886392231082 1
5.15398606393623 1
4.88847706968782 1
5.04557608552786 1
4.77680206721267 1
4.76951634932689 1
5.20714027047586 1
5.25244221851387 1
5.11121784523201 1
5.0547375097716 1
5.06800816059697 1
4.72820605399818 1
5.49728477561415 1
5.23008969348676 1
5.0595212469574 1
5.38735538542677 1
5.1656231351649 1
5.20345500948355 1
5.0374565035345 1
5.34469724652969 1
5.22545819751521 1
4.97241656937455 1
5.38687557814177 1
5.24439085453742 1
5.2491829058989 1
4.73097459863811 1
5.29104741302258 1
4.8909349271931 1
4.79519396865243 1
4.88280807230236 1
5.20711786423755 1
5.10495846840078 1
5.24759764579778 1
5.11555873063752 1
4.68861560057387 0
5.18076155520093 1
5.54162377911709 1
5.31595050759293 1
5.16691217644819 1
4.98609807021201 1
5.04750432354942 1
5.03168235724303 1
4.94366438511642 1
5.25791203322902 1
4.83526540570622 1
5.27135194081201 1
5.26949279874846 1
5.19606951672322 1
5.25790952843347 1
4.94141290435951 1
4.68879331051493 1
4.76265393435712 1
5.03219375630992 1
5.41272611339085 1
5.11463735744783 1
4.55254387451332 1
5.03536519928695 1
5.35024238524913 1
5.3295776355717 1
5.17052545069852 1
5.51234268822031 0
5.01691829447775 1
5.16735192311698 1
5.10441301081965 1
4.98619304289849 1
5.43105691687588 1
5.0501044580871 1
5.159098211747 1
5.12059792622257 1
4.85503424603159 1
5.19818263416152 1
5.0086835643067 1
4.91159274177411 1
5.06917297468609 1
4.71832651019048 1
5.61269849042169 0
4.47543498928226 0
4.62043373385226 0
5.05020183529563 1
4.91012854934485 1
5.06599773463628 1
5.28060863889826 1
4.93420253156275 1
4.34313218213043 0
4.96614809648233 1
4.95157064239929 1
4.7014398800552 1
5.36434442015322 1
4.93563068892672 1
4.96375944632724 1
5.17896926948881 1
5.62590942639921 0
5.19793194498652 1
5.29047625161455 1
5.40031288890412 1
5.12814812320289 1
4.77035487115971 1
5.31709022566322 1
4.96712438429925 1
4.86456532878936 1
4.92599015435253 1
4.92144707686206 1
5.2484347396619 1
5.03586974264588 1
5.35647117084888 0
5.58055309853537 0
4.8972088210997 1
5.12156961158133 1
5.05433489536109 1
4.8741202066351 1
5.07947671732134 1
4.73260676729485 1
5.00469388015238 1
5.23758259000541 1
5.33553483428737 1
5.2502518816335 1
5.15631121694149 1
5.58314984894607 0
5.01054156928249 1
4.93092316949591 1
4.97258444025618 1
5.10393934577034 1
4.74718380522674 1
4.9111564449457 1
4.97787616093802 1
5.24006338641308 1
4.76844283721045 1
5.25747190195285 1
4.66452493180477 0
4.87788962430036 1
5.15793242803965 1
5.09749550805796 1
5.3469006021019 1
4.68586216127428 1
5.02696542870535 1
4.75228736616756 1
4.89512377345134 1
5.02703288426218 1
4.84952966246592 1
4.79063773461381 1
5.31948880452173 0
4.98572040576547 1
4.73448973812159 1
5.12265748620099 1
4.74889259426082 1
4.70276925389157 1
4.92723067487759 1
4.94976204234986 1
4.85366972268375 1
5.09953005703585 1
4.87753905175209 1
4.61704650294103 0
4.63015108003383 1
5.31886177048809 1
5.07120917165329 1
5.00706703753454 1
4.81035497414472 1
5.06584778156333 1
4.79754404145755 1
4.81490052356581 1
5.00011011230716 1
4.9380648715186 1
5.02914150751883 1
4.89417299772817 1
5.18258729787097 1
5.17440380201928 1
5.12519249909687 1
5.35627790014349 1
5.04218459596255 1
5.63408702670866 0
4.60255588990503 1
5.20832181627041 1
5.2326304510727 1
4.4508529085971 0
4.94130238328287 1
4.70602344214928 1
4.88675030952945 1
4.96343723571719 1
4.98348516696786 1
5.29702494433692 0
5.14299844028646 1
4.88518557640672 1
4.95241839805392 1
5.12354573147875 1
5.64435031665025 0
4.93857705050213 1
5.56275309734831 1
5.20911633031493 1
4.85290332661822 1
5.21742379141108 1
4.94929312593296 1
4.99253689096393 1
4.96136289761244 1
4.94376609571285 1
5.22028845416108 1
4.7542847295498 1
4.99577815454465 1
5.11379521889946 1
5.15456244188774 1
4.7813215234734 1
4.74854987272508 1
5.11351939170084 1
5.10663679684507 1
5.05824598041603 1
4.80759656890354 1
4.94015277941763 1
5.0334375973458 1
4.70358683704022 1
5.1525944400749 1
4.98434570394769 1
4.83585559856089 1
4.99576176259529 1
4.75820862880351 1
4.58969570475465 0
4.84576012329605 1
5.00788240745099 1
5.24992161225727 1
5.29647501198423 0
4.83170392828381 1
5.15477802986802 1
4.6913492060729 1
5.03223905613493 1
5.2575395735812 1
5.05417432416487 1
5.44108616232299 1
5.35736354496669 0
4.89123262957409 1
5.08736227032597 1
5.21919456878804 1
4.74390718450997 1
5.07170180685452 1
4.98471015696438 1
5.00255863917884 1
5.0885051161026 1
5.11192955798872 1
4.7971195672888 1
5.00759930939063 1
4.88570525666693 1
4.76778036272999 1
5.42645483318704 1
5.20231669190407 1
5.22666242699917 1
5.03261460976437 1
5.27726613800302 1
4.75307800723673 1
5.19263029992429 1
4.86738457942156 1
4.86464981882263 1
5.07349862418174 1
5.12409668040184 1
4.67804567294111 1
5.08703108155926 1
4.95662069384297 1
5.73664400478399 0
5.16271882349391 1
4.90358715864512 1
4.51071051946288 1
5.01153760713396 1
4.59259306460928 1
4.77953178883028 1
5.00676533763003 1
4.99608598537354 1
5.07679106423665 1
4.80193965346099 1
4.83897415805161 1
4.92580834819196 1
4.93709275470128 1
4.81397621558357 1
4.92822991335458 1
4.94930231259102 1
4.9631266551817 1
4.5483729093798 1
4.67988579737729 1
5.31981549131818 1
4.95682254334759 1
4.62394282860507 1
5.34314497893858 1
5.16711741592426 1
4.65816911147012 1
5.22773642047084 1
4.89586118325857 1
5.45350147293292 1
4.67542355483862 1
4.59240292372431 1
5.05998498092474 1
4.68127284207072 1
4.76787093352365 1
4.98324477753004 1
5.00060180706521 1
5.06280908686571 1
5.09777596459754 1
5.03695282640489 1
5.39203560410814 1
5.11958366200734 1
4.96394607512676 1
4.94219756441244 1
5.22389973398768 1
4.82733228780647 1
4.89266624470992 1
5.15025426526705 1
4.72684128790605 1
5.60004226797019 0
4.8860856479705 1
5.16221847163702 1
4.91093086265436 1
5.10554442477834 1
4.74664733876786 1
5.20212021449839 1
4.92016901628601 1
4.8939347492284 1
4.94395857366124 1
4.78884468610752 1
5.07556083494088 1
5.10853672986433 1
4.73891705005607 1
4.88653432350099 1
5.23042696487755 1
4.87411619152401 1
5.64940195127687 1
4.61451722095229 1
4.78895912076963 1
4.97378954853368 1
4.9167281767974 1
5.54188989888446 0
5.2549856433546 1
5.03104033582848 1
4.78995954199687 1
5.28475114969966 1
4.50250199165591 1
5.11755922486048 1
4.94393886467801 1
4.88746667101369 1
5.05205895149035 1
5.228749365604 1
5.10818906934725 1
5.27463074429025 1
4.9561090177124 1
4.68773486156564 1
5.1115946553066 1
4.89203707864274 1
4.92256751550255 1
4.5509083968851 0
5.18911616783809 1
4.94323949261689 1
5.00406999880994 1
5.34603165269284 1
5.20500863832936 1
4.87169292650036 1
5.49777136838477 0
5.1216847832081 1
4.89619771119067 1
4.82487754475012 1
5.11251343668079 1
4.68631556257234 1
4.96811821136504 1
4.74794048787058 1
4.97394082799204 1
5.23671546238734 1
4.95090276952081 1
4.36917893767456 0
4.85880204281525 1
5.09388672423905 1
4.81215042740764 1
4.70463922186277 1
4.77530317295893 1
4.85730236271689 1
4.77824090218582 1
4.96080606017626 1
5.15203945709524 1
4.52783075034289 1
5.18372320112857 1
5.03204786157532 1
4.6389704046512 1
5.23449836811306 1
5.0048871892486 1
5.16196616124293 1
4.8277822312468 1
4.97953324442277 1
4.8964125082253 1
5.35738765765207 1
4.8493838906811 1
4.95033474294301 1
4.97158762609602 1
5.14433965695048 1
5.0917212931597 1
5.10732384591818 1
5.14702879700428 1
5.29745768347641 1
4.31201916200426 0
4.97654808586829 1
5.59658761744242 0
4.76662549269619 1
5.24190391682033 1
5.18481802980887 1
4.94974408296249 1
5.24663413187148 1
5.09235693140974 1
4.92450645331385 1
4.74078302752 1
5.02621257578583 1
5.04642823097395 1
5.161898153721 1
5.21758401501782 1
5.26579504965164 1
5.12018931718103 1
5.13688906237787 1
4.94428501506329 1
5.24452114099659 1
5.19426541239506 1
5.21912291425432 1
5.56797640650893 0
4.67840701389174 0
5.01805925998266 1
5.40395620113156 0
5.2988428931584 1
5.02992568766606 1
5.17569288849946 1
4.88099329810102 1
5.01899453292163 1
4.67207261284118 1
5.2770824231937 1
4.8532659831532 1
4.76105787909515 1
5.27454883761662 1
5.19372547876403 1
4.7082035101402 1
4.89168133324462 1
5.19477376200859 1
4.67424632227688 1
5.10748926336735 1
4.87139708108391 1
4.98423252415399 1
5.17885908975996 1
5.480575536581 0
5.2840546785714 1
4.77138387937449 1
4.96064274913438 1
4.5458914162751 0
4.94596977710426 1
4.99946062207073 1
4.85582664872157 1
5.01264436211382 1
5.19208971002288 1
4.83813762932069 1
5.19890133616697 1
4.96271716561275 1
4.63159809818997 1
5.0915222374503 1
4.62997834189607 0
5.19051532309835 1
5.31876518373063 1
5.05076833621513 1
5.29631198558906 1
5.05993760307985 1
4.32852017255279 0
5.35422480931551 1
4.3142938148724 0
5.22993449707606 1
4.93050249441305 1
5.25605699845599 1
5.36842932905863 1
4.91218886946697 1
5.04123503757538 1
4.90453760310259 1
4.43052221557606 0
4.90316274700391 1
4.82009459054983 1
5.34267478332645 1
5.00950733059365 1
4.69682794836578 1
4.85712092640097 1
4.66168952339183 1
4.66223309720634 0
5.33051131004518 1
5.26960223668866 1
4.9254914376024 1
5.58973823970211 0
4.92275827860625 1
4.99871644729744 1
4.9449182390387 1
5.31219223596728 0
4.59018525942328 1
5.22189701374568 1
4.89636783441369 1
5.03295670616089 1
5.19298882685518 1
5.1986383693369 1
5.17310102060509 1
4.96673673537706 1
5.42020563223454 1
4.729313776742 1
4.86455766925321 1
5.11087290767474 1
5.13484889669991 1
4.75618487231003 1
4.73564433460583 1
5.20450231146461 1
4.6957533911219 1
4.95075555724716 1
5.22108351263861 1
5.18360858628657 1
5.06209650974166 1
5.12449053612245 1
4.44671452015185 0
5.03547837458482 1
4.63235348647809 1
5.19667710771841 1
5.32624572235215 1
5.01327682976332 1
4.85144975246593 1
4.94892773760554 1
4.32936735058269 0
5.09422225203113 1
4.92319090706715 1
4.69217120585052 1
4.79933691358027 1
4.95010449004019 1
4.81766764571674 1
5.15747730423466 1
4.98940781213035 1
4.6512243184063 1
4.90574333142228 1
4.99726266478597 1
4.80646219600797 1
4.95808156414735 1
4.2579463857604 0
4.83563393383417 1
5.12240368697559 1
4.92749004727074 1
6.20933666734981 0
4.80459724996836 1
4.85419622840068 1
5.42359491284287 1
4.80715480121449 1
5.04255256182738 1
4.9890129846996 1
5.43441792882116 1
5.30503737745744 1
5.50099972453167 0
4.48602574296901 0
4.80823601324829 1
4.74018182682067 1
5.0018683790344 1
4.97225239071738 1
4.79114107148805 1
4.73049651465747 1
5.25277215921511 1
5.01284810787476 1
4.96514456475196 1
4.976156438484 1
4.70653160468625 1
4.88754125490868 1
4.76865563254055 1
4.67315665277125 1
5.16512834468252 1
5.34162068648629 1
4.58823302374233 1
4.39426587566015 1
5.05708927812874 1
4.74011589799051 1
5.19848452756201 1
4.9038140147863 1
4.86231313852139 1
4.76483252049719 1
5.05682004905301 1
5.23057652330425 1
4.5470545027818 1
4.83146107780204 1
5.06869192549527 1
4.7974843896255 1
5.12345625846558 1
5.68542189832848 0
4.64988942593486 0
5.20722155209517 1
5.22205172210421 1
5.51821781081629 1
5.21231392966621 1
4.90072955771705 1
4.99057420554082 1
4.9755986264173 1
5.02038882932601 1
5.30838947026504 1
4.99197836431372 1
5.14031065181711 1
4.9338651708798 1
5.06298268869777 1
4.83984475354726 1
5.09344721671253 1
4.9390721068912 1
5.07520239014672 1
4.95181128672778 1
4.83874751513633 1
4.0290800033458 0
5.07532162152087 1
5.25208880665265 1
5.23649247817431 1
4.71329180130854 1
4.75311651306326 1
5.07260030964862 1
4.9185229636416 1
5.04891635958919 1
4.91060877479982 1
5.06639692903008 1
4.38813478793078 1
5.1570615419733 1
4.74262305145081 1
5.16136154722111 1
4.98028497091636 1
4.80439084105048 1
4.6224798492636 1
5.02545044957717 1
5.06633414591576 1
4.99572805365271 1
5.41890691255108 0
4.78874240721882 1
4.64529942213174 1
5.07236749059194 1
5.40018170174752 0
5.72076358281295 0
4.78923903627454 1
4.78956191155122 1
5.01972377984899 1
5.13661531864614 1
4.95056264547715 1
5.20877577806617 1
4.76194836301412 1
4.55435162027463 0
4.79495451584451 1
4.86154259047324 1
4.88658468384586 1
5.33101430279176 0
4.63753325470802 1
5.224729586548 1
4.84193853215257 1
4.89533125993064 1
4.72457213353048 1
5.05047312794477 1
4.82551242165578 1
4.96715819088 1
4.92242097227549 1
5.10744900995475 1
5.21416995409085 1
5.11491245313871 1
5.59060012660218 1
4.69742710558615 1
5.09937136490663 1
4.82564267938146 1
4.61502067660032 1
4.83306271828967 1
4.3951152777881 0
4.65362796256228 1
4.96560467809619 1
4.65585642203546 1
4.91714690794436 1
5.25674921742263 1
4.49787740154551 1
4.99332038366338 1
4.45751108461972 1
4.98204090495569 1
5.38666731598666 1
4.51412150671236 0
4.98676704345013 1
5.0716010974501 1
4.7488044776144 1
5.25028809804193 1
5.07691920934731 1
4.402978924586 0
4.90348230963162 1
4.49319162860878 0
4.86067195487569 1
4.94675205535631 1
5.08381301136236 1
5.61895058106323 1
5.12811883912609 1
4.70773326725918 1
5.16450693220443 1
5.29999678105899 1
5.47913889661646 1
4.78000922842891 1
4.81988702953015 1
5.39967848439293 1
5.11163289983989 1
4.77278183226572 1
4.75548557971279 1
5.10091319437536 1
4.5857094512677 1
5.09483290440605 1
5.2037886081056 1
4.93179724776327 1
4.95587206223122 1
5.25684407491056 1
5.23599309103616 1
4.94293757077365 1
5.23922769172234 1
5.0493145365743 1
4.76969190978934 1
4.83599330229221 1
4.65801537334289 1
5.24338283389017 0
4.50051851932324 1
4.92199638329292 1
5.69576543234412 0
4.84438320896837 1
4.99829058772083 1
5.00470506285329 1
5.04907882696336 1
4.81512063231107 1
5.45126610120544 1
5.33656404655165 1
5.23518459126929 1
5.48282758017295 0
4.87036352774013 1
4.70695695875222 1
4.87125406771104 1
4.94268991772318 1
5.29402890144285 1
5.29202564039628 1
4.79060415150672 1
5.11142506710498 1
5.26856080669734 1
5.19127072494916 1
4.44490587521093 0
5.22285639433811 1
4.73596423746626 1
5.31493431353779 0
4.83975137648314 1
5.06972934833473 1
5.01116028299043 1
4.84244273994502 1
4.64049585889357 1
5.01745526137088 1
4.98544978943453 1
4.96645023294186 1
4.91623759747936 1
5.14411335760405 1
5.0740241351541 1
5.07555908194521 1
5.0391844360803 1
5.46733864534803 0
5.00626164309656 1
5.34027952545625 1
4.93042548358904 1
5.23758181289089 1
5.14419037190828 1
5.00896332807885 1
4.96738128652258 1
4.9565366437464 1
5.30802710118425 1
4.69795914934514 1
4.98079240703137 1
5.0016275077801 1
4.7898617720182 1
5.08459545362346 1
4.9472888254296 1
4.7930744672517 1
5.40503198750607 1
4.30286879081449 0
4.90617797420534 1
4.93976471022143 1
4.86154821197092 1
5.4764865065366 1
4.67646278713745 1
5.01655246372931 1
5.24214962927357 1
4.88042349520532 1
5.02146807932498 1
4.97604672131965 1
5.11448589798211 1
5.20934615926986 1
5.08348064631164 1
5.09459982220072 1
4.85518455461167 1
4.70529594272154 0
5.00266915548136 1
4.90567894464 1
4.87058638850499 1
4.91886606153335 1
4.77406791862379 1
4.76626065360778 1
4.51044279227545 0
5.2632540862404 1
5.0127336843548 1
4.77691097852233 1
4.7148514341132 1
4.90770726679446 1
4.97308220225055 1
5.02872231076812 1
5.33803158277369 1
4.76128513668708 1
5.14564201521554 1
4.84159090600362 1
5.82446472145056 0
4.79476874311257 1
5.20918319003049 1
4.7022755241222 1
4.81292930529409 1
4.91929389957155 1
5.36750126768486 1
4.9007903507184 1
5.26436723917064 1
4.74268530604331 1
4.90373706360473 1
4.69695619748282 1
5.16419065227815 1
4.91511224234411 1
5.16452349024476 1
4.58335406517847 1
5.00201731639809 1
4.91024847326784 1
5.02451231082891 1
4.51719850282283 0
4.41234324774938 0
4.70065234893967 1
4.73120290402527 1
4.61237894185944 1
4.80331617923552 1
4.83284395096073 1
5.31086242507887 1
4.89237392735658 1
4.60669720214594 0
4.75609294409644 1
5.11847653150761 1
5.67623130021053 0
4.93322439678821 1
5.02195619615506 1
4.8289936279365 1
5.13179081816188 1
5.20073530179838 1
5.10469890694051 1
4.7836394532598 1
5.1832773171721 1
5.28538711314159 1
4.93915257029135 1
5.76007951788482 0
4.83335010523337 1
4.72498434596942 1
5.15242400427658 1
4.57366274221163 1
4.81331459125743 1
4.74939275794548 1
5.40161866424146 1
4.76336104872767 1
5.11900094924877 1
5.0265484975088 1
4.64976569669952 1
4.82314537942962 1
5.43942950345143 1
5.02422695471037 1
4.83752606204412 1
4.8281595350673 1
4.92821104452463 1
5.25618594954654 1
5.16156162095873 1
4.79351326683806 1
5.19193960658784 1
4.57823743167531 1
5.25682573878509 1
4.98724697635249 1
4.88479246872532 1
4.92610123784994 1
5.00844118808541 1
5.2806876343681 1
4.76706355468401 1
4.96027448343794 1
4.82606005222295 1
4.88514332868178 1
5.31344509054907 0
5.31089181324106 1
5.23394581611539 1
5.07055761473404 1
5.06635979723727 1
4.97311015323308 1
4.99821041611137 1
5.1467626579111 1
5.16890942128113 1
4.84564372314634 1
5.04653028671124 1
5.15431655650276 1
5.27643737540961 1
4.66238515414632 1
4.54187492915362 1
5.45498964324142 0
4.69115131429621 1
4.93172812508595 1
5.20416317627844 1
4.77426880604229 1
4.73715930283698 1
4.53912382016419 1
4.63657425437964 1
4.83184283950339 1
5.31886232219909 1
5.22076399784253 1
5.2157929756382 1
4.68978846826062 1
4.94534348426023 1
5.00027092117792 1
4.78834208589691 1
4.81512313733964 1
4.75052633962268 1
4.87596345955689 1
4.7152498651715 1
4.88464385929338 1
4.96881122762434 1
4.86587651228417 1
5.29175181302907 1
4.88345688545619 1
4.57859990872719 0
5.51469061894784 0
4.79266177671412 1
4.92025459685863 1
4.68377301424733 1
5.30942083962846 1
4.55928474426997 1
5.11119441567001 1
5.03176604968757 1
4.75352236675041 1
4.8219644900052 1
4.93912683185231 1
4.73602123961086 1
4.61003153247893 1
5.19577013522431 1
4.85299431873946 1
4.96433376384252 1
5.08086045348953 1
4.99123478899443 1
4.80201083790987 1
4.86564542447896 1
5.01114811540768 1
5.15850822746098 1
5.52467445237711 0
4.71839689034354 1
5.00696705206551 1
5.17825085888175 1
4.69390080309346 1
5.12525623740347 1
4.69652018262073 1
5.10869101664449 1
4.78488888727635 1
5.25378544415824 1
4.89170488033256 1
5.31792589402873 1
4.91592702990633 1
5.10657594548866 1
4.90139345247228 1
4.65565659881749 0
4.60606018829 0
5.01429269388644 1
5.06789818546941 1
4.83275415164947 1
4.8915070769144 1
5.17133056820199 1
5.08930948373683 1
4.69569372779587 1
5.12972059393958 1
4.86725483372161 1
4.9702386583478 1
4.84793708594533 1
4.56958456005139 1
4.72520744448891 1
4.46570524726077 1
5.01592414313309 1
5.14843635824274 1
5.04642060213376 1
5.1833687200539 1
4.64952344341804 1
4.86015444156148 1
5.06962496378051 1
5.22873832134448 1
4.70927545157587 1
5.21249823401997 1
5.46637307461031 1
4.85586672734185 1
4.62630823857468 0
5.07022442301589 1
5.19439065434251 1
5.1568378196774 1
4.8697201490668 1
5.0735619891754 1
5.06005578166742 1
5.0952025948755 1
4.95915752835655 1
5.12390158112537 1
5.21779888134877 1
4.76801410712746 1
5.27427611853197 1
5.00770779218622 1
5.08316156210641 1
4.91574571075462 1
5.2185568102027 1
4.91475500506201 1
4.76076345715264 1
4.77377797566718 1
4.8394455484142 1
5.0587853696719 1
4.99047760922099 1
4.48284558902043 1
5.17144693996149 1
5.01120261014155 1
5.00277066845795 1
5.16507496142523 1
5.18232759861012 1
4.40500647096983 1
5.05553469216733 1
4.88436290602835 1
4.8118137360304 1
5.29753593204758 1
5.38381024504706 1
5.02585099703446 1
5.09959516205123 1
5.49269282925717 0
4.74983838928573 1
5.13031239243374 1
5.213177246705 1
5.65056204728334 0
5.3195875472012 1
5.07929158810701 1
5.06801920550879 1
5.12653151679818 1
4.62276236659873 1
4.50131063928852 0
5.09434117316701 1
5.08663022772763 1
4.91747921784366 1
5.15908215781899 1
5.11556057550852 1
4.9296792333997 1
4.82872074334382 1
4.61438462714904 1
5.27613771351791 1
5.44363192550001 1
4.74371255973884 1
4.84524652456556 1
5.16721470228589 1
5.24009458237106 1
5.40371140891577 0
4.91904779818436 1
4.96185271917345 1
5.11599253933441 1
5.10473040020016 1
4.90072315147963 1
4.66672639530932 1
4.89659783875598 1
5.08334800007668 1
4.91557488806416 1
5.1256428208142 1
5.07819023979819 1
4.94746248063295 1
4.87004516645085 1
4.5523201525439 1
5.29631596596754 1
5.06927725103415 1
4.98841148979266 1
5.21974174499948 1
5.00209022045059 1
4.78994137808089 1
5.05354850356959 1
5.04993051224361 1
4.82304730979648 1
5.12023671872786 1
4.96982432258784 1
4.98219803239248 1
4.48722284732907 1
5.01121711826532 1
4.70500395428425 1
5.41477754554786 0
5.09187743400902 1
5.16589575481489 1
5.33632683302088 0
5.03722946485355 1
4.97058268320882 1
4.53226208197629 1
5.22294879591022 1
4.81356623068556 1
5.16060136058652 1
5.1997216643363 1
4.7787028432139 1
4.99837184194038 1
4.73005849205758 1
4.93982056379658 1
4.87222829754402 1
5.26213450822053 1
5.0528219308267 1
5.13903296348783 1
5.54763147057199 1
4.90143213186069 1
4.6788254013312 1
4.95481284540743 1
5.3199289292622 1
5.26356426932142 1
5.02433029852202 1
4.9524514197949 1
5.32361607075972 1
4.89405960117158 1
5.02242389252808 1
5.48600643531837 1
5.26401268290352 1
5.0939061319835 1
4.67376864806593 1
5.00057247579067 1
5.07723978429832 1
5.2754412584184 1
4.96047436804115 1
4.97057397744972 1
5.32489815327273 1
4.63326560288104 0
5.14236380315831 1
5.20360640937535 1
4.71991322155531 1
5.04193225703999 1
5.28694031694975 1
4.82633455499974 1
5.21323179350633 1
4.88511122607621 1
4.94543414491405 1
5.12508004785029 1
5.34156979111165 1
4.19039082841023 0
4.67625426073155 1
4.88710826735515 1
4.40125051119926 0
5.12463810858815 1
4.9380098847404 1
5.10629482453666 1
4.66623400763401 0
5.5127903343613 0
5.13961593275613 1
5.05307446873773 1
5.04128570233925 1
5.39838923078699 0
5.14252742233831 1
4.97468534696811 1
4.75009081447551 1
5.2432055009788 1
5.09902779593688 1
5.32150066702932 1
5.08025510753482 1
5.30579788529874 0
5.17455551030748 1
4.83120208880775 1
5.10962061353997 1
4.62448382042654 1
5.34356427271387 0
5.02850699312813 1
5.24837911910647 1
4.68359387284288 1
5.07388225479739 1
5.2483630353355 1
4.99763251147378 1
4.9780242982232 1
4.99592878881892 1
4.67819145218167 1
5.02489099759695 1
5.59734063579237 0
5.46883932380652 1
5.10187951857288 1
4.74312192857697 1
4.6598298937933 1
4.69544658005234 1
5.36809885885233 1
4.99168236091685 1
5.43304461349099 0
5.31933565478196 1
5.43665800090272 1
5.19694354493994 1
5.27975700458487 1
5.4702468277473 1
4.92975905700929 1
5.20554252359106 1
5.19054792722763 1
5.38986660018109 1
5.17342450087818 1
5.23488895382356 1
5.08534209420666 1
5.55194973829777 0
5.0304289132701 1
5.4138392550901 1
5.19129614596423 1
4.87427914214405 1
4.65481063078338 1
4.84444040888899 1
4.77643220931276 1
5.22293966641652 1
5.26048886896972 1
4.96567080460405 1
4.70199800829939 1
5.05326562183617 1
5.01331374671466 1
4.87688575308893 1
5.15067923826887 1
4.49740072027374 1
5.34617525023302 1
5.19421405593998 1
4.28824698640189 1
4.82317417317145 1
4.74509495913246 1
5.24311313735231 1
4.9405896932866 1
5.56522705341329 0
5.21247804439339 1
5.05971068447039 1
5.22187829758831 1
5.47138983553283 0
4.87909257751778 1
5.40902058759703 0
4.78178253633635 1
5.02126340250394 1
4.8323347817426 1
5.27504375744879 0
4.63663402361654 1
4.65761282904772 0
4.62757919264096 1
4.76355644549611 1
5.20422842581182 1
4.90327200974878 1
5.0053123058603 1
5.00529883786825 1
5.55735513142908 0
4.35027848154379 0
4.63786354570824 0
4.97438600880078 1
5.83726779095943 0
5.54906126655068 0
5.0760567118107 1
5.25334038507882 1
4.84630267301379 1
4.89029155868831 1
4.61502384916158 1
4.73263769483815 1
4.91944504925182 1
5.27799513518413 1
5.33956848847754 1
4.83045262978434 1
5.07200032608448 1
4.96347123397014 1
4.95394547669575 1
5.26682517875646 1
4.79171228602871 1
5.30476318673256 1
5.24348423014078 1
5.20335152347482 1
5.02945246586857 1
4.93020038322859 1
5.09887057237519 1
5.03799965332011 1
5.14834258267455 1
5.26526188966325 1
4.99012649943371 1
5.01053859847914 1
5.19566746534369 1
4.87626058437939 1
5.19877498218434 1
4.88527056872018 1
5.03958053663583 1
4.87907492358812 1
5.1961344812647 1
5.03009185563216 1
4.87548092322567 1
4.5947292954083 1
5.15196437303022 1
5.04844612679473 1
4.80591953454871 1
5.2877655312218 1
5.10371863078959 1
5.07945188656566 1
5.48337356650297 0
5.10928295400388 1
4.96922552441238 1
5.3480833568508 0
4.89762184583273 1
5.18457194611002 1
4.30639224267937 1
5.15520293947124 1
4.59182883945886 0
4.9176833239231 1
4.75718536745748 1
4.93905183671293 1
5.25952269395458 1
5.22846309145238 1
4.90106894697257 1
4.56204009523183 0
4.99263265786977 1
4.91427853735131 1
4.96297569482596 1
4.87744559272838 1
5.24673082356179 1
5.48915093770683 1
4.82802473287024 1
5.3110412798469 0
5.40229278193692 1
4.57631045898971 1
5.31805487148439 1
5.12988059718421 1
4.50015237592909 1
5.00486010280816 1
5.12735297733953 1
4.98308799128111 1
4.71867983205308 1
5.37814863231233 0
4.88997033848659 1
4.823401337301 1
5.37364174454146 1
4.75540789568356 1
4.69239720310148 1
4.94781977711352 1
5.20746506471293 1
5.04093121549903 1
5.06831583602908 1
4.68315422750862 1
5.35019475439084 1
5.2962316796332 1
4.81510113134891 1
4.8630829427541 1
4.90402082447493 1
4.91926833468929 1
5.26385280199791 1
4.90899929413335 1
5.55167122936236 0
5.32698124109001 1
4.81327646339993 1
4.86583789229138 1
5.15006827763279 1
5.06065771916106 1
4.38977988918855 0
4.67891434723892 1
4.81313185575815 1
5.61058332347936 0
5.36888154830436 0
5.07802275805626 1
5.11352489993609 1
4.96023882075254 1
4.84644251305809 1
4.82327719034942 1
5.43973108738616 1
5.19919149878379 1
4.87720854797721 1
4.55381120953556 1
5.12614069622707 1
5.05394608929277 1
5.36648024444314 0
4.89292015207495 1
5.43076689452351 1
4.79901635865786 1
4.98728946937538 1
5.52409478797559 0
5.21477032245755 1
5.04770111898107 1
5.15284636816735 1
5.07998928402137 1
5.02676207225615 1
4.82039466476239 1
4.95337718070261 1
5.10993497168142 1
4.85860206238805 1
4.79505419149768 1
5.04941514594483 1
5.00156292489431 1
4.86659382192405 1
5.26702226517608 1
4.75444262095228 1
5.08340100585167 1
4.91065580469457 1
4.78713666876845 1
5.0348803436592 1
5.13550144827307 1
4.96049213657335 1
4.74834368283826 1
5.46824918651266 1
5.10970557321625 1
4.85234372165754 1
4.96045561121943 1
5.22131901434643 1
4.69775403949865 1
5.18277085894634 1
5.05520178364252 1
4.70982993192715 1
4.85435091804901 1
4.73527545389908 1
4.75212141188621 1
5.11848216661039 1
5.06306834806899 1
4.58228321122074 1
4.78384471233627 1
5.13095718975013 1
4.63259706690896 1
5.30388834391748 1
5.31438498647759 1
4.84202167541965 1
4.6856505659583 1
4.86399289389992 1
5.37302769150459 1
5.46723778757671 1
4.86216501677078 1
5.17186441148498 1
5.11613914506718 1
5.13535460551253 1
4.9658318799469 1
4.71284629345447 1
5.19769797412711 1
5.09026669579882 1
4.69163786369762 1
4.82049011691281 1
4.80478003552301 1
5.01587269604484 1
5.12155686207712 1
4.82483047244774 1
4.68636627688407 1
5.14160120858494 1
4.81627289616327 1
4.94283455760823 1
5.47717558014016 0
4.71356215083967 1
5.15091752999331 1
4.69804394719512 1
5.13865216601325 1
4.86918962916554 1
4.9678346090064 1
5.65935637372967 0
4.50649151591935 0
5.29556607281371 1
4.73690054022288 1
4.70636392998578 1
4.65105650931393 1
5.30925658653605 1
5.57244735039583 0
4.72348582704657 1
5.21043927040719 1
4.92355842833596 1
4.71135982279822 1
5.06037001041284 1
5.26722805617903 1
4.98347243722857 1
5.20184067297678 1
5.14461055855705 1
4.76541385569629 1
5.28959634557986 1
5.19112565693964 1
4.80450136292163 1
4.89459877540749 1
4.89498928513587 1
5.12073230588755 1
4.62500201585693 0
4.79035567688021 1
4.94961679288474 1
4.55890139339593 1
5.14932848135291 1
5.11387513358295 1
5.06476112042774 1
5.07808935160463 1
4.98674673217986 1
5.34664997665226 1
5.25199483762773 1
5.076259566732 1
4.87272191345541 1
5.31500415260043 1
5.50644273726506 0
4.96137486087999 1
4.92781411270808 1
4.95489586454944 1
4.77582564660484 1
4.97903933345862 1
5.30122618578977 1
5.08002734389379 1
5.09818320524393 1
4.85223901719425 1
4.90163522788234 1
5.16013596084762 1
5.33819710080808 1
4.70417846555175 1
5.05613744310437 1
5.29035211608463 1
4.61624805039742 1
5.00544482073144 1
4.92176566773568 1
5.13059892026478 1
4.96093908904563 1
4.55569296221123 1
5.65105439257352 0
4.68359341231053 0
4.86048707419777 1
4.72831841387736 1
4.98506396831491 1
5.10222558651612 1
5.18873710892295 1
4.98024984593852 1
4.90479743604757 1
4.96705510728796 1
4.70820949538249 1
4.67601800983206 1
4.99418351323911 1
4.49827670450506 1
4.91875550506105 1
5.1851059250413 1
5.16750115467071 1
5.24102574296403 1
5.21883873359902 1
5.14254982547763 1
4.7683158934247 1
5.3302829153209 1
5.31685631659467 1
4.7751371404797 1
4.60628474530446 1
4.98795262112128 1
4.90419074789074 1
5.23833539132147 1
5.06145937771521 1
4.93006693776268 1
5.00578368816018 1
5.34166647900132 0
4.8731663221517 1
4.92183572051132 1
5.09664804695621 1
5.02797150270585 1
5.26672228273737 1
5.02817885103519 1
5.24504256593462 1
5.09941735553018 1
5.07831770292613 1
4.68558009914335 1
4.99744836146102 1
5.24676715303585 1
5.27615016762733 1
5.25040280963031 1
5.22083960210176 1
5.06145928904588 1
5.08884456002371 1
5.16202947933857 1
4.77918019826432 1
5.66854493712046 0
5.31532750063816 1
4.98656912879479 1
4.77521526133789 1
5.24764703224938 1
5.35652238915609 1
5.46200866021648 0
5.1978352168453 1
5.27273196291578 1
5.05207199653532 1
5.20603299998466 1
4.97728862015992 1
4.93634812866915 1
5.41074802267842 0
5.33930117583638 1
4.99251531677182 1
4.94665297600904 1
5.03078709380727 1
4.99095829263199 1
4.98367226773096 1
5.11556616194811 1
4.6326142006803 1
4.82658162351948 1
4.95080411658263 1
4.7675443553324 1
4.92087644754558 1
5.19423799221977 1
4.71617784958194 1
4.95462262110525 1
4.5967818318248 1
5.07094261515971 1
4.77481697802825 1
5.22139746427713 1
4.92656599993541 1
5.01289444141735 1
5.0343438714209 1
4.81602249103988 1
4.72547228139216 1
4.80625702569293 1
4.80853737774368 1
5.00040109050159 1
5.11863488339904 1
5.27617897473942 1
4.73823049312277 1
4.91752703244409 1
5.06079694479939 1
5.1208925654443 1
5.18941119273923 1
5.15004610694961 1
4.62788005541517 1
5.36470697291515 1
5.35948672352144 1
5.34682959315143 1
5.5143374562608 1
5.48617533204444 0
4.902816221462 1
4.57320205242558 1
4.68461951214546 1
5.32794843991378 1
4.6246807975566 1
5.12540067788408 1
4.90189672084512 1
4.37797582220398 1
4.64677408425605 1
4.68929725968802 1
4.8019388765866 1
5.00230271245396 1
4.71963470149107 1
5.27446180487353 1
5.08670375008343 1
4.87807517925324 1
5.11708300092443 1
5.38411000006068 1
5.0695958334002 1
4.81473569304563 1
5.23242999787238 1
4.80565003003283 1
4.93590924854397 1
5.23644014823748 1
5.23496689742251 1
4.83603570212332 1
4.66175503143819 1
5.29451848478071 1
5.02745720978505 1
4.78483181734099 1
5.09529762488846 1
4.90288805055239 1
5.17217600691449 1
4.78974614641028 1
5.35486250594918 1
4.82090578978924 1
5.19695672886495 1
4.84262813996378 1
4.68199199791376 1
5.17535818411137 1
4.9267802869811 1
4.84379093784891 1
4.93957427584415 1
5.73676614693275 0
4.77853928745675 1
4.85811704507225 1
5.12764479028633 1
5.13156661246554 1
5.06025269402454 1
5.10269864071352 1
4.70962449416397 1
4.88231348405652 1
5.42217188784234 1
5.30453289614335 1
4.63477938365731 0
4.90670606221375 1
5.18027715902125 1
5.16809516861399 1
5.21738564505912 1
4.70705198076723 1
5.23715118843198 1
5.16674521674762 1
4.6040118515952 1
4.72834333652586 1
4.90397596293432 1
4.60265454826891 0
5.17759106696818 1
4.65991390381866 1
4.82986928590563 1
5.60378880243765 0
4.66071532981029 1
5.1834655439661 1
4.75359886313861 1
4.95439290705005 1
5.18628074795984 1
5.04387193788233 1
5.06141833674311 1
5.05898448223774 1
4.83469066579684 1
4.44712000950187 1
4.97229015416144 1
5.22710983321999 1
5.11175658822167 1
4.36721788667609 1
4.71301554774212 1
4.96156438629932 1
4.74897820759091 1
5.49024130229127 0
4.81730409810119 1
5.26281033077849 1
4.90809842844405 1
4.78595495704605 1
5.17322192303206 1
5.20550515556841 1
4.62476386863303 1
5.46508363889805 1
5.03442277328189 1
4.94863233608173 1
5.12039194990918 1
5.0209875878368 1
5.14010978531143 1
5.00427039483053 1
4.74726839047709 1
4.78689755749596 1
4.92422861735664 1
4.97818637065827 1
5.04596156030055 1
5.34444826764328 1
5.08064789701647 1
4.87669318352351 1
5.10501837637637 1
4.73887677929611 1
5.27252951713594 1
5.04754259358525 1
4.98025805143765 1
4.9813074586684 1
4.63206144126096 1
5.03269575498646 1
4.84756804287408 1
4.98342548561858 1
4.8638337996363 1
5.58870411980794 0
5.08053599989493 1
4.91030362022093 1
5.19340776151235 1
4.74507647015779 1
5.15014062123701 1
4.89284783611887 1
4.79594127261421 1
5.20758142239083 1
4.37564324599843 0
5.27380175322822 1
5.21667257551527 1
4.93640381071656 1
5.21670256284006 1
4.98296537974968 1
4.85178594507878 1
4.9170293894793 1
4.6925465133001 1
5.14325264211708 1
4.89692413360855 1
4.73903555107346 1
4.83843366485025 1
4.82128134944927 1
4.95268776829143 1
4.82390953470312 1
4.87915150555647 1
4.92483407816739 1
5.11154049460497 1
4.48522957257256 0
5.10367756663972 1
5.41560204862694 0
4.98052987987639 1
5.38106185718373 1
4.75411831258276 1
5.31455210407708 0
4.29884257378597 0
5.00996301763768 1
5.24587986868449 1
4.67842510905069 1
5.00378057615811 1
4.8052639733198 1
5.12493309123616 1
4.80487053264252 1
4.56750188435271 1
5.14702821647625 1
4.8895681468376 1
4.77735546425758 1
5.39589465059216 1
4.97494594173866 1
4.77794763412651 1
5.27981853519875 1
4.9834195545156 1
4.86807265043877 1
4.536484151067 1
4.81061949240545 1
5.19737561478233 1
4.92395087228798 1
4.69685331649231 1
4.66074634735657 1
5.06897989649479 1
4.506524507228 1
4.86209602378412 1
4.86396883832579 1
4.91998819229128 1
4.679955570748 1
4.6999663319731 0
5.24677427446934 1
4.86340324657797 1
4.90155695426427 1
5.0728318723617 1
4.81581629421158 1
5.20986985550057 1
5.03449430640677 1
4.71008305263556 1
4.88884895615822 1
4.82861579302121 1
4.90989047542684 1
5.23416771962541 1
5.29704226408788 1
5.35881912640235 1
5.13602325143323 1
5.22400781067674 1
5.11141843066148 1
4.77287903462016 1
4.7581098305408 1
5.15760194384066 1
4.75605406003865 1
5.28076330747047 1
5.30343872292431 1
5.25264735157883 1
4.85182650865229 1
5.64443030879003 0
5.02557734713952 1
4.75754140065666 1
4.42492898981301 0
5.43300803160224 0
4.80885586317153 1
4.77657100960372 1
5.34053364110821 1
4.95101737524168 1
5.1464991799215 1
5.85219855324058 0
5.27635940837812 1
5.20719180247047 1
4.91952502790425 1
4.68741646216077 1
4.86035774072754 1
5.12388448022126 1
4.7388417684958 1
5.37534184277468 1
5.01823687568371 1
5.42860355399499 1
5.37094181500315 0
4.90536219390004 1
5.20194266274921 1
5.42596129979339 1
4.91686072512828 1
5.75100579101624 0
4.73510657700246 1
5.30834437690992 1
5.25674058409078 1
4.51138672217222 0
5.13636250154739 1
5.15391410273594 1
5.27471378742501 0
5.0017576977616 1
4.71852620713767 1
5.08064042751785 1
4.7719013926742 1
4.86590650475139 1
5.18466291115687 1
5.06315371744198 1
5.03267070696091 1
4.8480860695056 1
4.78424049807985 1
5.06293675042469 1
4.65656518730911 1
5.56325274693916 0
5.1953422507015 1
4.2374232594785 0
4.87730007638439 1
4.79774604690286 1
4.98239850148874 1
5.31530768771834 1
5.08612516033468 1
5.03934488694781 1
5.2604773121839 1
4.84480694874751 1
5.11510624888106 1
5.44182995717413 0
4.55242160924953 1
4.53962886706641 1
5.17558947744992 1
4.94841029210377 1
5.68273020162394 0
4.9745123324483 1
5.09391197951123 1
4.90896322065395 1
4.8192865765408 1
4.56103393445367 1
4.95229807613428 1
4.91287997370588 1
4.71957829584077 1
5.56234879526278 0
4.90260066230294 1
4.580073568704 1
5.09775232081773 1
4.83510772802509 1
4.63401265333162 0
4.95975278119773 1
5.12875524816333 1
4.86828161884087 1
4.87312290264795 1
4.69211995242647 1
4.92239081652285 1
4.43835916362032 0
5.03450768419941 1
5.31651876303826 1
5.1707420966411 1
4.87478440977226 1
4.74946526421823 1
4.81172306533994 1
4.54570238499042 0
5.00145323914827 1
4.97470852463746 1
5.10030818333233 1
4.75018778863232 1
4.99462386017543 1
5.01118408734421 1
4.85007234597173 1
4.9551044089511 1
4.61318543358642 0
4.42329264288887 1
5.10592110257646 1
5.04405410152643 1
5.02565849484034 1
5.00053251449635 1
4.92253370768402 1
5.08927705618272 1
5.14187473786979 1
4.39006064729903 1
4.87062322126169 1
4.74833942389 1
4.51608647074594 0
5.098012791965 1
5.04372560268723 1
4.68598990323921 1
4.58979449713029 0
4.49565302027341 0
4.91255679214605 1
5.36387325791091 1
4.77953041958391 1
5.2203674189914 1
5.16749146712989 1
4.84821148059704 1
5.11754516493928 1
5.16608609697036 1
5.25699832133902 1
5.05353243437333 1
4.7649055591627 1
4.79630543007468 1
4.92592768058345 1
5.01397063156381 1
5.09199838510318 1
4.92942589852035 1
5.14197830820534 1
5.04408188899946 1
5.07504123768258 1
4.90397723057836 1
5.03041870755715 1
4.8879619725003 1
5.5445339764493 1
4.64604486665343 1
4.77810017235603 1
4.8191616762003 1
5.31508277592981 1
5.03263855415415 1
5.2485267280616 1
5.55232192762975 0
4.97248503994981 1
5.3945243821661 1
4.92055311704472 1
5.14360868519085 1
5.15704117687205 1
5.00126071331817 1
5.27857886130563 1
5.479493796644 1
5.07585446848783 1
5.23883895052931 1
4.97215170102918 1
4.89921948917108 1
4.80747335598208 1
4.68157658653202 1
4.64960541731011 1
5.03603438831233 1
5.01559818115517 1
4.97066774384679 1
4.55908696362969 1
4.82353567766707 1
4.80087492638537 1
4.98917355408703 1
5.44489449994518 0
5.51176708255781 0
4.53191044366398 1
5.07077269885364 1
4.58605779856726 0
4.7086987777792 1
4.58218307346291 1
5.21539272561016 1
4.6089731898082 1
5.37246641625037 1
4.3767711037422 0
5.07000241624801 1
5.24710284106455 1
5.05534315329144 1
4.75638135059371 1
4.94938506805293 1
5.14128937729712 1
4.9817760776539 1
4.57698156287265 0
4.9320523030236 1
4.99761473063042 1
5.30019991159494 1
5.10647771253378 1
5.08166246628584 1
4.90749044418567 1
4.93868343710331 1
5.49582292160792 0
5.00507139734989 1
5.11836645223503 1
5.21313318423473 1
4.92837938428524 1
4.73376669135877 1
4.82893063061697 1
4.45575894771218 0
4.6657822018509 0
4.96100504207473 1
4.46601664272641 0
4.90575090951391 1
5.42167429135986 1
5.19204084171532 1
4.9342631043824 1
4.85297523572348 1
4.86661013521412 1
5.6183031731722 0
4.82653158941338 1
5.23116426933174 1
4.96972779991856 1
5.00492451304272 1
5.03831260354805 1
4.9163648606838 1
4.90442749005244 1
5.47834200920526 0
4.93013649319875 1
5.02189190895887 1
5.1575029679887 1
5.32214258186449 1
4.15958427580806 0
4.86985179864485 1
5.07961857819831 1
4.63967291913309 1
4.88875876044455 1
4.86557064600036 1
5.33511815344494 1
4.81100985490501 1
5.04160799534087 1
4.94717843950416 1
4.86549365033768 1
5.29628753370242 1
5.6573292254662 0
5.05953410509883 1
5.25023754132753 1
5.11462782560572 1
5.21811418394655 1
4.83077663027551 1
4.85990732479415 1
5.25414998292501 1
5.33472175301003 1
5.48289082320357 0
5.07331587729306 1
4.99176002041649 1
4.87694833769331 1
5.48633614158839 0
4.81449276366179 1
5.27352697846754 1
4.97252444039299 1
5.22926983346761 1
5.40222682519762 1
5.00737018993553 1
5.01925007679373 1
4.9174785611977 1
4.74839335999908 1
5.27284163792088 1
5.48528441280035 0
4.91601705392458 1
5.03162445138474 1
5.08227139344976 1
5.0925785309052 1
5.22392906800191 1
4.71112960645243 1
4.64538758115344 1
4.90914230198253 1
4.83919702656624 1
5.20427469726928 1
4.99933419150707 1
5.07569816410061 1
5.21489149245598 1
5.07894043844655 1
5.15069597555947 1
4.37264681761245 0
4.78808724072114 1
5.54500841689976 0
5.01454238711076 1
4.95555638007778 1
4.98911753508855 1
4.64662297157785 1
4.97933338960257 1
5.11752613969057 1
5.14686128683888 1
4.99891856181486 1
4.72077652901077 1
5.00747533317774 1
5.42297178681762 1
5.32742474531884 1
4.540694072416 0
5.29859703886261 1
4.86822095238032 1
5.1304005294 1
5.02124953296512 1
5.16971523321258 1
5.16217157669909 1
5.16095647155911 1
4.61720918343002 1
5.22307298280442 1
5.0140538865003 1
5.09768131117728 1
4.43155787736933 0
5.20167885531398 1
5.25586429532737 0
5.41840276762904 1
5.16287616105825 1
5.02774129016978 1
4.63680660896473 1
4.96783982637485 1
5.03973190144491 1
5.39621491283446 1
4.4803308957355 1
4.85817139584654 1
5.18741083859949 1
5.10938208782895 1
4.80440060037692 1
5.26319762576587 1
4.88899055540875 1
4.89872218371038 1
4.84422116401739 1
5.19030276265056 1
5.18148932779096 1
5.05030231203565 1
4.92633487293874 1
4.88218012566657 1
4.6491502774374 1
4.86381815500927 1
5.13198376794309 1
5.22044606719415 1
4.66230766174429 1
5.05723464507196 1
4.92983804554567 1
4.70837771909434 1
4.86567362174615 1
4.60599090406564 1
5.20073725070722 1
5.10482416483921 1
4.7686689483174 1
5.25337241820323 1
4.62271027043065 1
5.13177236781817 1
4.58895630225247 0
4.59134993649193 1
5.10473467390826 1
5.32243369566494 1
5.52977534010637 1
5.2509975671532 1
4.73516430276558 1
5.20574753199116 1
5.28912840380155 1
4.70309596070208 1
5.33413162990157 1
5.19473700784768 1
5.02818202175544 1
4.5334423281117 0
4.98756405875414 1
4.96755789525164 1
4.98438194534137 1
4.28486035672891 0
5.17873511693505 1
4.89913117658693 1
4.88521470436957 1
4.94867862681785 1
4.5631227256493 1
5.26811383220394 1
4.83093699391125 1
5.14777215727668 1
5.22617056092081 1
4.66534138753643 1
4.88624559167266 1
5.28463180887923 1
4.78130492635451 1
4.90120273160487 1
4.92884263263663 1
5.0879814011187 1
5.1786919326394 1
4.8524904696886 1
4.94095342182333 1
5.11561413379432 1
5.01276426797502 1
4.96167301628702 1
4.70573584330952 1
5.3857312004979 0
4.78192578624528 1
4.69422803924266 1
5.21157361608854 1
4.8880637783718 1
5.00053132128175 1
4.94073169459049 1
5.30599028918136 1
5.31494926615905 1
5.18951746106318 1
5.12517160920063 1
5.02181168328471 1
4.75639604932929 1
4.99793232618775 1
5.54654970046011 0
5.3875572735011 0
5.03267961590047 1
5.14321801228464 1
5.09819495373607 1
4.59225861863792 1
5.0006105036488 1
5.35290795663732 1
4.58509445318351 1
4.97071062430807 1
4.70156193081647 1
5.41454377538282 0
4.99732131338416 1
4.92154121772922 1
4.52975188717975 1
4.71536021402567 1
5.08052565366678 1
5.12436629525296 1
4.7594102922926 1
4.89666340806934 1
4.61704536034468 1
5.24756901230937 1
4.946178347369 1
5.03468866171268 1
4.93393986060446 1
4.83740196569852 1
5.02113640277413 1
5.23352057078571 1
5.17190311099987 1
5.0828663835564 1
5.31057438346415 1
5.07708852762018 1
5.01141589945515 1
4.73292568577154 1
4.91720911367559 1
5.0713950380477 1
5.47248170929604 1
5.38654935223112 0
5.26435962275979 1
4.9345829359868 1
5.10319045629542 1
4.99064925316328 1
5.29647568807661 1
5.16459678685006 1
4.57931965190373 1
4.50501007782974 1
4.99773624329674 1
5.23166153495781 1
4.89902976971655 1
4.77331780360831 1
5.20060081825812 1
5.03746450422021 1
5.19186855953115 1
5.15203260954127 1
5.18864021025707 1
4.41759448056552 1
5.33552837027031 1
5.41012094272347 1
5.11147339586311 1
5.08788136310838 1
4.8853127342817 1
5.70243694258928 0
5.3760459882079 1
5.48906931935766 0
4.62247766724542 1
5.2359617333697 1
4.52042355545577 1
5.04093976573769 1
5.17027919158048 1
5.25222858305437 1
5.03443535613328 1
5.04288581563478 1
4.72427123882646 1
4.82881038030157 1
5.45199726613426 0
5.38762572325393 1
4.96466008879853 1
5.34072346441804 0
5.38850228754282 1
4.95714368175844 1
5.03480347120517 1
4.54470491278541 0
4.89292704593183 1
5.18871882725758 1
4.93860492031657 1
4.89958429436619 1
4.72272315915455 1
5.09189564525617 1
5.34741446416398 1
4.7519967887383 1
4.97790401257092 1
4.78820317144655 1
5.00712565263523 1
5.41057361200845 1
4.98012885467423 1
5.0915769112524 1
4.27275974629254 0
4.9337629912836 1
4.87997672408865 1
5.0320237668394 1
5.1646855107714 1
5.1774366405048 1
4.96815889933951 1
4.31670028231698 0
5.17177625539034 1
4.70535549677931 1
5.17084966967607 1
4.5636664687744 1
5.09638045267942 1
4.85196479936171 1
5.28150959537963 1
5.35865284542939 1
4.92533827836377 1
4.76634224523876 1
4.86857746062674 1
5.33081969799989 1
4.86562161668811 1
5.05286201456836 1
5.06723483149485 1
4.83689426652897 1
4.64693191102292 1
5.24740887990416 1
4.95928306549808 1
4.6465123416187 1
4.79697032766985 1
5.064061864901 1
5.01224994730827 1
5.21933329983879 1
4.60360010603788 0
4.90982449660954 1
4.89946149676732 1
5.14374948271867 1
4.76830395428275 1
5.38710611078205 1
5.04906571640272 1
4.7197616768421 1
5.50075437612849 0
5.67557187278446 0
4.79232787312067 1
4.90973806676731 1
5.34090063111066 1
4.95503509135868 1
4.66656760989429 1
4.93955066492253 1
4.9827538125796 1
5.3218253461912 1
5.27171173271073 1
4.71194341325597 1
5.55782098104502 1
5.05502548660852 1
4.89220429526738 1
4.68892404527955 1
4.71400082745924 1
4.90299009862823 1
4.54439318276843 0
5.03277422479614 1
5.09568314401215 1
4.45535482713954 0
5.21173897441705 1
4.8089801938384 1
4.8783139092305 1
5.04610258204543 1
5.23618483286176 1
5.41452829139612 1
4.83237990444705 1
5.18521929395295 1
4.81824766344819 1
4.85669030497899 1
4.8814393541153 1
4.99750330527039 1
5.10843324766948 1
4.97203053211361 1
5.3464429324347 0
5.01549650517716 1
5.33919152581858 1
4.97434590602033 1
5.05161663366586 1
5.28594814490514 1
4.75461837071369 1
5.49525313600029 1
4.8189622874367 1
4.86163664934616 1
4.77990767076357 1
4.80959036432978 1
5.3845789543513 1
5.0785080820236 1
4.88092920232828 1
5.26026310354297 1
5.00910756695535 1
5.09441303775308 1
4.70901573435278 1
5.0177293714196 1
4.94416933591548 1
4.66006921647674 1
4.39456585668479 1
5.03669794376364 1
5.14312039880884 1
4.90657757800504 1
5.11658354922466 1
5.24419580788996 1
4.63288381700464 0
4.53296758804421 1
5.29463972832452 1
5.25319210294189 1
5.02427998959789 1
5.58789134169949 0
5.03344585174394 1
5.22392663542745 1
4.91674238523803 1
5.63545168694765 0
5.29727062286134 1
5.19847708535208 1
4.83637483802261 1
4.85404906450966 1
5.31533478611207 1
4.54251223177903 1
4.86464241172083 1
5.21830756524522 1
4.92361454413453 1
5.20148232722605 1
4.63062304381363 0
4.73134262381842 1
4.65087681058494 1
4.93739199115992 1
4.86748365509914 1
4.4313680672064 0
5.03330369256526 1
4.86341381546679 1
5.29496147290328 1
4.96130198378111 1
5.39822213304986 1
5.13152886284452 1
5.34931475149956 0
5.21408177578079 1
4.99137507284202 1
5.06715005265891 1
5.07831569952854 1
4.87955303934961 1
5.05535907722662 1
4.93738958533066 1
4.98808864224941 1
5.07356052862656 1
4.60874324065686 1
4.75107570959757 1
5.04762031803034 1
5.09085423141759 1
4.82635973019765 1
4.85630463536654 1
4.7267429301973 1
5.38315666731164 1
4.37565094116437 0
4.73070163129839 1
5.53484524023964 0
4.91843009945332 1
4.91833030588624 1
4.92251110485511 1
5.27102653726714 1
4.8388516121997 1
5.14115058486806 1
5.28497645843061 1
4.99588211433636 1
4.75411383572392 1
4.91186686448288 1
4.76862597979597 1
5.31300772917332 1
5.03032545013534 1
5.37492025929941 1
5.04582581295606 1
5.03477147618235 1
4.70433530689381 1
5.24372296516848 1
5.28876359260806 1
5.16054314482194 1
4.59598290963114 0
4.84436827220345 1
5.0804351259444 1
5.25565554550853 1
4.69425780884935 1
4.91666286909086 1
5.10438889632345 1
5.2704661592462 1
4.94660786853891 1
4.62676412800706 1
5.51479861333475 0
5.06502809974372 1
4.91356856924169 1
5.27498689769508 1
5.12024257170754 1
5.07558828146156 1
5.11799481138232 1
5.53167334637155 0
5.09450892665003 1
5.00958505642413 1
5.00043572254409 1
5.12115791079338 1
5.00964923938851 1
4.54273445013954 1
4.93317096738592 1
4.92009458944008 1
5.25942491906401 1
4.83755905321576 1
5.08296976454772 1
4.54069794282453 0
4.61388403912768 1
5.13062864916831 1
5.48317522485827 1
4.90743374590715 1
4.84886030869517 1
4.79917574330465 1
4.95696713857079 1
4.67656649265477 1
5.02301479176565 1
4.83789963752324 1
4.91639054254766 1
5.10667489723035 1
5.11347359283715 1
5.33264944252222 0
4.90479274342497 1
4.98710742076346 1
4.59042603937244 0
4.60800400362895 1
5.16351735224564 1
4.94737075232171 1
4.33571412492908 0
5.04763002430436 1
4.61520954667485 1
4.93632541183617 1
4.91934935430583 1
5.20161272598144 1
5.27150436679545 1
5.13296227621001 1
5.33523894940416 1
5.15199709242519 1
4.90988950700029 1
4.98503101503678 1
4.79376236562246 1
4.95392733761261 1
5.16566501630042 1
5.01413262964713 1
4.71721850887106 1
4.38945450259693 1
4.92241555730179 1
5.41979371912173 1
5.09433726295528 1
4.77767773868057 1
5.14985980394135 1
4.45849063763307 1
5.03784293805666 1
4.74407171605072 1
4.92913686036491 1
4.84721509232122 1
4.78253334393916 1
5.04992641178987 1
5.3059455425728 1
5.22299827545021 1
5.46248177803921 0
5.06879549247705 1
4.90118383690241 1
4.66979757352063 1
4.90028022593873 1
5.12716257075464 1
4.98309767628361 1
5.22658024002922 1
5.11687036989765 1
4.74912291835625 1
4.90149290657516 1
5.07527300879797 1
4.61665880047143 0
4.99883867205807 1
5.31258688891857 1
4.89893683676349 1
4.86952011366204 1
5.06523302802233 1
5.25377587148824 1
5.01611614914149 1
4.33328771535553 0
5.30328676735235 1
5.35879595988373 1
4.71405486036498 1
4.83704099962874 1
5.34554687295088 1
5.08186305268748 1
5.17395425982287 1
5.0486205557255 1
4.4577909547503 1
5.0585574328862 1
4.63291397266917 1
4.84434808799313 1
4.96817090616305 1
5.03811642386643 1
5.05784368493315 1
5.14104486315386 1
4.95100478080382 1
5.32073060435388 1
5.15134387339223 1
5.28210832091631 1
5.25317853285046 1
4.88916278527572 1
4.94699627860668 1
4.95696104950892 1
4.6917922816463 1
5.20295872496806 1
5.09495883431284 1
4.74326669254731 1
5.06180233504107 1
4.87248281874764 1
5.37738561853273 1
5.02737294823669 1
4.82052274202378 1
4.72772426075577 1
4.87610601915696 1
5.25641668535337 1
4.699582330295 1
5.25105323584042 1
4.96997958724455 1
4.70580975935871 1
5.30366851326669 1
5.34004107645107 1
5.19281591144023 1
5.11132730264669 1
5.08196520846452 1
5.0577204070744 1
4.8511870288371 1
5.3517282975351 1
4.21072367828622 0
4.53672556203291 0
5.0616906906606 1
5.09653829715049 1
5.35851672890377 1
5.11533976124629 1
4.80998460760624 1
5.00843352787456 1
5.13747596032869 1
4.92844636851749 1
4.99810796711725 1
5.0102585714908 1
4.87386161471836 1
4.97323006455851 1
4.76441457567205 1
4.96305852784835 1
5.10953130076243 1
5.11824324252513 1
5.17288593254999 1
4.73501610007794 1
5.32383601542268 1
4.77121461550859 1
5.444239218458 0
4.81918823334928 1
4.7231796482578 1
4.76852448777935 1
4.80012665679007 1
5.68710374262827 0
4.87536738220965 1
5.15269846483757 1
4.51559387635344 1
5.06614841648741 1
4.51777766000909 1
5.40493787813722 0
4.99371584507995 1
5.2691064492908 1
4.83552209894602 1
4.95362449520253 1
5.67585645578953 0
5.10370887724358 1
5.03078774292756 1
5.42219233400323 1
4.56955500357991 1
4.73089978058892 1
4.89663461295643 1
4.94014883641322 1
4.63688601062946 1
4.95181576353114 1
5.05215783554257 1
5.14058148817267 1
5.34551841124366 1
5.06595225416346 1
5.10746330838649 1
5.22454364946 1
4.49104569065444 0
4.99364603511778 1
5.58584844047295 0
4.87361990514577 1
4.64974577984065 1
4.91334845492181 1
5.19791100968893 1
5.08114956815808 1
4.70301205963777 1
5.3359659043552 1
5.04212681645093 1
5.40485586876653 0
5.11610901901784 1
5.35079713537003 0
5.27803248844594 1
5.1733186473843 1
5.10326258373793 1
4.75290011958115 1
4.59663528753725 0
4.72753956262878 1
4.69714174896331 1
5.03139305930117 1
4.69469065095692 1
5.05696748009028 1
4.37622665915702 1
5.30985235632594 1
4.80922704287626 1
5.23527712734396 1
4.64050592531656 1
5.10659979147074 1
4.98043857501019 1
4.87133653377917 1
4.62756017487483 1
4.81197940331159 1
4.80377987962167 1
5.46689545475111 1
5.01570132645216 1
4.84109195936793 1
5.42559425386867 0
5.52256914996798 1
4.72651517626953 1
5.22668413366326 1
4.8377566741468 1
4.68513664318535 1
5.07067778697215 1
5.04456823318578 1
5.11360241464811 1
5.48019328551996 0
5.06172107817341 1
5.24531060325992 1
4.50954089355442 1
5.37216337909387 1
5.1072562086493 1
4.73155996044204 1
4.52290460076322 0
4.8579181149322 1
5.43320014768604 1
4.8199799276803 1
5.18471124354158 1
4.79505762727459 1
4.73715316208719 1
4.99185964788926 1
5.19999220457211 1
4.68552204311822 1
5.3206495778249 1
4.73613272689187 1
5.00411685779931 1
5.18312218224261 1
4.93359362295289 1
5.35196534972617 1
5.05504363504566 1
4.74708243949206 1
4.9642978029715 1
4.90704802617756 1
4.94408640110562 1
4.68089724259268 1
4.93925286740741 1
4.64550390260576 1
4.83465357558455 1
5.3709353119183 1
5.14691636392896 1
5.06342466329118 1
4.81679105449841 1
5.2178865692348 1
4.86690419768717 1
5.25112528334979 1
4.58746679737643 1
5.20911311756969 1
4.9650550488962 1
5.03079084138031 1
5.24046194722182 1
5.43311732925031 1
5.01496045479583 1
4.20406675459739 0
4.91811043961986 1
5.20400165030915 1
5.14191091613054 1
4.78846488187279 1
5.38522443834104 1
5.29800381986478 1
4.85168750744536 1
5.067249026481 1
5.06000968799455 1
4.92966343182761 1
5.00410889978156 1
5.16822345950408 1
5.02835363097326 1
4.82537414891673 1
5.17930356380816 1
4.94008310719452 1
5.15147898532357 1
4.77152862063109 1
4.73839305499738 1
5.06693565673824 1
5.1037061080106 1
4.67996058651957 1
5.01472973954653 1
5.08921863797307 1
4.97062648521123 1
4.8120800286549 1
5.02194772115461 1
5.03148206317053 1
5.51150315870177 1
4.52923249214128 0
4.74661989373898 1
4.71689342777884 1
4.71943183924822 1
5.16176279677576 1
4.80641924319729 1
4.78247528178526 1
4.8903681461216 1
4.77656026098045 1
4.97079809766002 1
4.32781511576309 0
5.57286067476351 0
5.2846824676775 1
5.15882357302179 1
4.62376224210194 1
4.7354147070753 1
4.81427245535946 1
5.03126452317562 1
5.135799636258 1
4.65400327766702 1
4.7699301689771 1
4.84443253216376 1
5.22887459141194 1
5.1845369780534 1
5.03085724036241 1
5.13363128251834 1
4.38127354038887 0
4.83625894431791 1
5.02520458312386 1
5.38566746012445 1
4.94753560488848 1
5.39429398504784 0
4.91747848353025 1
4.81229196639904 1
5.17108478254733 1
5.17938551327738 1
4.44100990754216 0
5.46157399982602 1
4.84935279016452 1
4.83387620167187 1
4.87969826651982 1
4.79197243257632 1
5.20926481031285 1
5.04115744979872 1
4.98682316744674 1
5.19653413850539 1
5.16645590909453 1
4.93857627699412 1
4.9660053961283 1
5.1397713566418 1
5.05249526643122 1
5.09141212329363 1
4.96112058060309 1
5.19016711234352 1
4.94733300251054 1
4.96827303738299 1
5.35857152426057 1
5.61891747506723 0
4.68665661319041 1
4.75001390227912 1
4.55745296582831 0
4.96102247580296 1
4.81609912982275 1
5.20980749142675 1
4.71830054467602 1
5.0608696265043 1
4.68698043573033 1
4.81935410950527 1
4.75264299331995 1
5.00698304944246 1
4.99130227155295 1
4.94722591010542 1
4.55143617911454 0
4.82565775146455 1
5.16033336852029 1
4.76443117708229 1
5.38851903677698 1
4.31814430289625 0
5.26442593516196 1
4.98874672591406 1
5.18711865311744 1
5.29122471688092 1
4.85739986053249 1
5.18322213542352 1
5.22049860027884 1
4.73986228593398 1
4.78453758095651 1
4.47201532256095 1
5.29236508441518 1
5.16111710237179 1
4.89684015712789 1
4.87051139118493 1
5.14454919432602 1
5.07500877111188 1
4.90951931290445 1
4.93111951395315 1
5.38524330870806 0
5.35097320088549 1
4.98931396710403 1
4.5088877706627 1
4.47134714731079 0
4.8597139645708 1
5.2231145227589 1
5.32525896837571 1
4.59994905714416 1
4.19657945288336 0
5.33747326095309 0
5.44792948297611 0
5.41505543343476 1
5.20220180212897 1
4.60809729278152 0
4.66622780321388 1
4.87155314928602 1
4.94187903826868 1
4.85231262818007 1
5.28471330752642 1
5.19529219669884 1
4.80826911109891 1
5.28601681827832 1
4.96836429722952 1
5.13905051805533 1
5.12623969351063 1
5.02940513045341 1
4.58191911754007 1
5.04005055362472 1
5.12928013011623 1
5.37712739726399 1
5.29712099262674 0
4.47357655195806 0
4.98806680731645 1
5.42726572784662 0
5.16674294955793 1
4.72049168058301 1
4.59591004404323 1
4.74854849357352 1
5.0158259412388 1
5.00756007739012 1
4.97481398208344 1
4.81463657423894 1
4.84985633214742 1
4.93565831566784 1
5.25686569633143 1
4.71685497422233 1
4.91798446601598 1
4.87488894718118 1
5.29566989936983 1
5.24674751316047 1
5.15803988534524 1
5.09174132973643 1
4.61590919808386 0
5.07559670234575 1
4.86902784166543 1
4.59820200157136 1
5.36173466434385 1
4.85045388461091 1
5.02832225029922 1
4.76537290467481 1
5.13604665687991 1
4.70924795643211 1
5.02656928234915 1
5.44901168351344 0
5.07140008976849 1
4.52144851097346 0
5.33809456459781 1
5.04275913159138 1
5.23256804919453 1
5.17696856579205 1
5.21326955601283 1
4.90923179283482 1
4.75377626957734 1
5.26490121602491 1
5.29276017813654 1
5.0770509487056 1
5.31723015345279 1
4.62557185486279 1
4.77060946486154 1
5.07336665114908 1
4.99940976038194 1
4.93124868418944 1
5.03296782567064 1
4.79202608342186 1
4.87070501990261 1
4.91449404581069 1
5.31959913662648 1
5.0480120426631 1
5.29951000211151 1
4.81874872838355 1
5.14337713955042 1
5.11080336883421 1
4.99890281809086 1
4.95747188870974 1
5.40664005763224 0
4.71061762502686 1
4.8598678685985 1
5.02014602984042 1
4.8560260485434 1
4.99857760778382 1
5.24545485749873 1
4.76097357558575 1
4.93438503035592 1
5.30729849515656 1
5.10682521328699 1
5.14213888526865 1
4.53426207816768 1
4.83357481538795 1
5.11467091209344 1
4.9821517972628 1
4.96859863461538 1
4.95571931328909 1
5.2011690900004 1
5.16817487790965 1
5.10664212592966 1
4.7057456942791 0
5.12498885103305 1
4.7894309238132 1
5.21585793359666 1
4.6893418451946 1
4.93376767297692 1
4.76046638790739 1
5.28393593950946 1
4.69786003612612 1
5.07720201175621 1
4.94396644331451 1
5.03787539514775 1
5.16140531463358 1
4.96020976620223 1
4.9407243301849 1
4.88134952197438 1
5.1983523127672 1
4.97068101768046 1
4.72548758862559 1
4.72389599923069 1
5.61708411113435 1
4.92093095307915 1
4.93558222076585 1
4.97835760301229 1
5.1452892606293 1
4.74339497063164 1
4.58558955962054 1
4.63245140199551 1
4.71876503231293 1
4.72487293613517 1
4.9501612704853 1
5.14144948088882 1
4.9579145748899 1
5.10232123615639 1
5.09411318597537 1
5.18137886885591 1
4.96414489701316 1
5.20269907617995 1
4.74373044550548 1
5.01132349204436 1
5.09167104792607 1
4.7768905589923 1
4.92704387396314 1
5.33285664573913 1
4.96165741740246 1
5.05065579040013 1
4.77635534895308 1
5.3867062310244 0
4.86684500477627 1
4.99397915874082 1
4.86158928673771 1
5.0081942496934 1
5.19487492420908 1
4.74768386023098 1
5.20794218189965 1
5.11974640554246 1
4.78149891668941 1
4.81736228269127 1
5.03764645052283 1
5.0387152507655 1
5.20839185761878 1
4.93153887110446 1
5.06171704663519 1
4.96175825233615 1
4.91933152404602 1
5.19254771032963 1
5.28225140028394 1
5.08660917367363 1
5.12182616837805 1
4.62412657549863 1
4.93384939716859 1
5.1336612776445 1
5.34213069572847 1
5.34338148826777 1
5.26563258750467 1
5.45765873729603 0
5.07872303391639 1
4.74999746790891 1
5.22595873781681 1
5.07802461512398 1
5.15742862256456 1
5.59858786567612 0
4.84322046977845 1
5.14348037980863 1
5.54658388393276 0
4.81925843414426 1
4.74017862529719 1
5.30462041895061 1
4.76055288816077 1
5.12314633415291 1
4.92938656742004 1
4.5163079404824 1
4.96568548117965 1
4.59711600545089 0
4.696574714025 1
5.6820005834681 0
5.03556560751389 1
4.94399118656449 1
4.93732967268751 1
5.20469535447163 1
5.4018037642742 0
5.01792018379892 1
4.78492637473055 1
5.17775922476317 1
4.93672521887656 1
5.10371642435002 1
4.7573248180077 1
4.91089165829103 1
4.59312169115051 1
4.59193977063647 0
5.18416995239069 1
4.99149725672919 1
4.93532065060954 1
4.96226940129278 1
5.20932203514639 1
5.097976647422 1
5.14961129595607 1
5.18025668102872 1
4.57606526743692 1
5.09138798066504 1
4.90529138123141 1
4.7522346978648 1
5.20413354234874 1
5.36497925269609 1
4.86554125649184 1
5.32617190157929 1
5.09351619095896 1
4.9625589104018 1
5.31862572059789 1
4.53794697676404 0
4.92800763419547 1
5.14703127895734 1
4.9703939100522 1
5.06486625439946 1
5.12277667909761 1
4.74706914314391 1
4.94271040713462 1
5.51508761412596 1
4.47751460858877 0
5.15784592160713 1
4.86949323127391 1
5.24136157093122 1
4.72400310910103 1
4.91348861222428 1
5.02549942754039 1
5.2538509810844 1
4.90167374997932 1
5.10476667542337 1
5.01833638906654 1
4.82054319605144 1
4.85865439724127 1
4.85643002914219 1
5.09864489490286 1
5.10169655923961 1
5.03237722543052 1
5.04783443151562 1
5.1192845401774 1
5.26959661125009 1
4.84415946777274 1
5.67605450673905 0
4.90514416182672 1
5.17890885895058 1
5.26184564982578 1
4.91225900598432 1
4.98897377503206 1
5.05710259041609 1
5.15194558842917 1
4.67370255229842 1
4.61257245722648 1
5.38622796941399 1
5.40301591707322 1
4.6936323722443 1
4.8612457625413 1
5.40585744257724 1
4.73338692226278 1
5.163164416819 1
5.09355075848512 1
4.69545033758292 1
5.21927147708494 1
5.2975918993342 1
5.2268861193693 1
5.34051364710246 1
4.82917100446971 1
4.87524929454879 1
4.82625984842464 1
5.66143529646255 1
4.80134480816077 1
4.82766955299831 1
4.97767300677354 1
5.30546499158973 1
5.36537704849882 1
5.20544621746361 1
5.21226943588179 1
5.19114965436956 1
4.94892975991567 1
5.08529138710257 1
4.99124699648408 1
5.15939429450936 1
5.44666171237167 0
4.98844805397535 1
5.03484388441114 1
5.05837383843209 1
5.0438887268423 1
5.07576429271545 1
5.07979180207516 1
4.99949662806277 1
4.77995947829381 1
4.68398169281816 0
5.02718860692389 1
4.7655854085974 1
4.90328946667511 1
4.92886677317722 1
4.8778126615838 1
4.92186737410726 1
4.96572438956582 1
4.88127622556588 1
5.23033470702462 1
5.18064728095654 1
5.08913342977627 1
5.12836286340304 1
4.82454084000494 1
4.86109412591831 1
5.23112375448874 1
4.94840260287924 1
5.08320048554932 1
5.27939490893927 1
4.74998910167313 1
5.19868636075483 1
5.11478390924092 1
4.74750637856327 1
4.49737935630449 0
5.10389685378212 1
4.99454923745265 1
4.62978336564847 0
4.87203108324752 1
4.91319795986475 1
5.22199590145877 1
4.78830585889987 1
5.35271334644627 1
4.94553245253535 1
5.23905879083248 1
4.88412762904469 1
4.64364761194506 1
4.98960211482229 1
5.21801352216449 1
5.23654104797478 1
4.88812594134048 1
4.65305623563592 1
5.13645713548682 1
4.80506280750694 1
4.70681921568899 1
4.8262983848899 1
4.77250493512806 1
5.20876844445075 1
4.83581895632299 1
5.09527385526779 1
4.99506042229307 1
4.81617213305561 1
5.11486938492467 1
5.01327908615943 1
5.17296755184925 1
5.01782740840971 1
5.32487356869576 1
4.7084927901319 1
5.56727432620726 1
5.18561896723291 1
5.25035897643199 1
5.29107880275759 1
4.95299869699758 1
4.592037213211 1
4.81452874133187 1
5.13094477821212 1
5.26470221345136 1
4.89014952157995 1
5.13874225179053 1
4.88278499869405 1
4.96419839332859 1
4.76263913366189 1
4.5743385106759 1
4.77425423229859 1
4.76388378147559 1
4.96893918199259 1
5.02508837576492 1
4.83579992872262 1
4.69615074284415 1
4.99308175705042 1
4.41319753281217 0
5.49218715540961 1
4.63255539838223 1
5.165829566477 1
4.91710107187272 1
5.10322206030476 1
5.23416290319354 1
5.02605340774724 1
5.26254582948295 1
4.87051855208144 1
5.27295992007819 1
5.10641184946255 1
5.10484970968985 1
4.91549979016009 1
5.14340664843479 1
5.17129070622619 1
5.0787634997598 1
4.52222230474432 0
5.1868791072191 1
5.48429160483475 1
5.19548696894646 1
5.13309751613024 1
5.11099869971041 1
4.41802075672456 0
4.91705392675507 1
4.86835983591107 1
5.25660230632298 1
5.01415555768396 1
4.87822335530816 1
5.29634131755879 1
5.41131153969307 1
5.00772419840399 1
4.94097013143631 1
5.01777641258905 1
4.88731931675815 1
4.71163853358339 1
5.26374797416967 1
5.54399334642373 0
5.36369981957528 1
4.74797553291825 1
4.77972604896735 1
4.80747436655868 1
5.24242813884731 1
4.5575187215891 0
5.26388290978468 1
4.68019574517953 0
4.87823448244149 1
4.71151847938526 1
4.73494020927878 1
5.10326132946639 1
5.44417408183768 1
4.68841542415261 1
5.2148162250586 1
5.16480582958869 1
4.63121131692402 0
5.06663391505055 1
5.08514663049449 1
4.78143832048709 1
5.06170732058423 1
4.50923630844433 1
4.60477270269689 1
5.3411371883422 0
5.09789956430018 1
5.15995389775138 1
4.94135518043264 1
5.41855673596093 1
5.0779777855766 1
4.84338104950936 1
4.91456145175975 1
4.81071968089521 1
5.01494763931258 1
4.51314647925937 0
5.21478899274505 1
4.95356805966462 1
5.03915804884026 1
4.78497046866725 1
4.69961101076199 1
4.94423729860242 1
5.62077540779509 0
5.12354006332044 1
4.83342253717727 1
4.57741921245165 1
5.15180232558534 1
5.71008116774509 0
5.00765720933281 1
5.02112017430626 1
5.01303648259735 1
4.66234556584739 1
4.91402684442359 1
5.17731467374905 1
4.78757093485868 1
4.71260155455197 1
4.9820356184005 1
5.09499427638672 1
5.05552576733198 1
5.56311948579124 0
4.80665129435895 1
4.933906276076 1
5.36882124283828 1
4.94317219114274 1
4.71144681827168 1
4.6201113165807 1
5.2580487541708 1
5.40800948384156 1
5.10489020362883 1
5.23130120516264 1
4.74306272630078 1
4.92085298980734 1
5.32275577154859 1
5.03699653545709 1
4.90201211959649 1
5.19546904317896 1
5.11766378228721 1
4.7706439881438 1
4.78314450936493 1
5.18805764077062 1
4.52967042727532 1
4.94145796634055 1
5.43317527560081 0
4.76418234182882 1
5.32555307261944 1
4.83405902125404 1
5.1134625807241 1
5.47459833674284 0
5.35681248136455 1
4.98801156576827 1
5.01352598620445 1
5.2924699699711 1
5.10498047446367 1
4.68636129892027 1
4.27194933793577 0
4.95588788446679 1
4.95602201907544 1
5.41395085911644 1
5.2220290927731 1
5.38501387622953 0
4.89421250228421 1
4.93867740289112 1
5.03945794406592 1
5.16376619334423 1
5.33149390239592 1
4.97655424166547 1
5.18991833446398 1
4.97607009330017 1
4.44815624752361 0
4.632110126387 1
5.19723485838395 1
4.71008711611113 1
5.12355834570165 1
5.42963461511019 0
5.06356055005934 1
4.68469826641988 1
5.00733527687953 1
4.80613212202636 1
5.0936653396922 1
4.95017534270587 1
4.73714609058895 1
4.75560003069729 1
5.08591785760611 1
4.91667815288136 1
5.09544253734536 1
4.79726695208007 1
5.29883016343823 1
4.9242181074154 1
5.37369661875259 1
4.92308656994526 1
5.02586183976001 1
5.37389314473606 1
4.86077768317198 1
4.54924743357095 1
4.99047019828833 1
5.22647648097409 1
4.70612368025757 1
5.22713055144819 1
4.80304985180275 1
5.10502409527784 1
4.76052997111106 1
5.4218963435182 1
5.0872840529109 1
5.24884759329216 1
4.80640516758208 1
4.91600950354306 1
4.92869155877737 1
4.77279224581834 1
5.07783451526141 1
4.83018561224649 1
5.13205716767682 1
5.12212248232711 1
4.77880473246724 1
4.8922657074436 1
5.28988629835912 1
5.21167097208382 1
5.09153084527534 1
5.15989403571514 1
4.92107568872221 1
5.34411674775082 1
5.47409234938146 1
4.71769744067193 1
4.99459201537443 1
5.2006717886935 1
4.61910539422254 1
5.0481385107287 1
4.99336480075544 1
5.03087848696653 1
5.34675429308232 1
5.23887387400085 1
5.06675856516635 1
4.82827442547876 1
5.55733230800082 1
5.17075197402968 1
4.68983959287001 1
4.93490600248443 1
5.00808476570481 1
4.81535692979223 1
4.70937454980589 1
5.00999048466202 1
5.43826236552661 1
5.26210848251095 1
4.83994570155558 1
4.71321378523797 1
5.18947788972308 1
4.21048904729046 1
4.92953316974512 1
4.67315644423028 0
5.15481073048496 1
5.03089342799438 1
5.16276496078137 1
5.27541874771598 1
5.20373064174425 1
5.15791077492631 1
4.91730586500272 1
4.89400463831007 1
5.06927861151325 1
5.22425019163878 1
5.08098475290043 1
5.20838732891508 1
4.44559415867037 1
5.43968650719286 1
4.81892120573114 1
5.27941228762631 1
5.13612070723294 1
4.59027380014493 0
4.96760248047625 1
5.08987656387741 1
5.16230230778758 1
5.00517715307867 1
5.61453374080648 1
4.8559193492708 1
4.44744694141486 1
4.58658067427053 0
5.06245201536445 1
4.8450999093272 1
5.48851192227192 1
4.28849601228937 1
4.79062827703749 1
4.90779561510598 1
4.75671477625547 1
5.18040984308851 1
4.70978331128877 1
4.47866410864874 0
5.05360472144685 1
4.67372578257013 1
5.38317345017384 1
4.95484020759116 1
4.97721756330465 1
5.28641182164397 1
5.20536706703265 1
5.08559016450817 1
5.06385095438507 1
4.53733538923053 0
4.77653951689036 1
4.97126854200547 1
4.97285526250633 1
4.89254308460534 1
5.07774626542777 1
4.73342997102826 1
4.79195186222103 1
5.21307812917801 1
5.05565645839638 1
5.08619684880618 1
5.01367313199463 1
4.66508070866044 1
4.66168170843128 1
4.91578475362964 1
5.11320708012863 1
4.87993229075877 1
4.77774587481851 1
5.10697350350966 1
5.14404095199053 1
5.42643379223184 1
4.64164411621691 1
4.79831153383188 1
5.18381672374343 1
4.97543180628577 1
5.0611222541975 1
5.09581316294549 1
5.14024958780363 1
5.70785606696858 0
5.22460611176555 1
4.71442575109233 1
5.20639272364259 1
4.91419312655976 1
4.9781673983356 1
4.95780380542681 1
4.96010444550229 1
5.13560391317477 1
5.33148139054091 1
4.72809404233154 1
5.12496591887399 1
4.81393244002849 1
5.09669199132813 1
4.94789726362944 1
5.46640165001055 0
4.99055001456198 1
4.77813580753903 1
5.2446683106277 1
4.82435942091662 1
5.25120202576089 1
5.09695093998533 1
5.17333158694181 1
4.90839312207579 1
5.12089426616427 1
5.04876494975095 1
5.18324073051552 1
5.09359945113551 1
5.23067857099919 1
5.27907715757696 1
4.81089184090116 1
5.51626913212641 1
4.80845118923805 1
5.5311470982294 0
4.8042464420208 1
4.93998070516824 1
4.78778710451059 1
5.06195741274481 1
4.65935837414571 1
4.84468119420636 1
4.79806271683786 1
4.94971956373494 1
4.66111478891495 1
5.09688766619283 1
5.22228695578566 1
4.82862912721928 1
5.13810677772133 1
4.63345721025071 1
5.17765164707465 1
5.40479563528799 1
4.50640747330031 0
4.72081481738279 1
5.13080115537068 1
5.16619185734588 1
4.57503131655483 1
4.68325997402984 1
5.07374210206637 1
5.05392348197856 1
4.82710989055026 1
5.03909023821274 1
5.58206448934795 0
5.0725818405665 1
4.71700012211774 1
4.83878102953397 1
4.89483626624943 1
4.38341048704728 1
4.96189001265928 1
5.55502776982997 0
4.31065086505416 0
4.93630398043395 1
5.47675710865448 1
5.0396218666634 1
5.57882341969707 0
4.86446576778096 1
4.65173989934554 1
5.11484480828011 1
5.12572310778883 1
5.19402314000823 1
5.1130691394807 1
4.74755329820681 1
4.60370668522197 1
5.08584369927841 1
4.67984136549863 0
5.29990427426544 0
4.76678220607127 1
4.9358873026998 1
5.31990785637312 1
5.2002137600759 1
5.40857076654835 1
4.89215226582611 1
5.3213640847089 1
5.09725317583235 1
5.20791421646334 1
5.15946382773322 1
4.99776379816607 1
5.16621838445598 1
5.18457257077485 1
4.95750489113916 1
5.09757827236048 1
4.87598724509865 1
5.30786460588166 1
5.2431545633068 1
5.0136088268403 1
5.09494000130704 1
4.96603275455777 1
4.99703882438759 1
4.9455476885328 1
4.63293399440736 1
4.66754586072977 1
5.11452253027343 1
4.64948161830548 1
5.25709326703646 1
5.22709078422044 1
4.78665346790219 1
4.58892968568606 1
4.98135251555134 1
4.65831097709721 1
4.99512451946441 1
4.6559862775052 1
4.69148890682857 1
5.46605113482167 0
4.97527115230855 1
4.66281487786574 1
5.03707346650941 1
5.19183102310686 1
4.67591261419575 0
4.46073535538299 0
4.84484224726252 1
4.78079176382616 1
5.22905527525687 1
4.8619847242119 1
4.75757365955742 1
5.01457848704216 1
5.45884410245642 1
5.0361093482274 1
4.84283742613569 1
4.93530789217054 1
5.18090116096207 1
4.99294164785316 1
5.03127013144224 1
5.67825902162727 1
5.64361780914939 0
4.73071137305541 1
5.04033600689487 1
4.86684273011389 1
5.58860169469456 1
5.58082048365166 0
4.91696865824557 1
4.8770265997624 1
4.88698161325407 1
4.86587562810726 1
5.30529687198076 1
5.02801182683631 1
5.27241711981995 1
5.03830052335875 1
4.9419877430735 1
5.09979794206216 1
5.15340966273933 1
4.93099083348356 1
5.06354150009946 1
4.44494956847132 1
4.83902650825105 1
5.32099787042416 1
4.68760917153543 0
5.05499931619421 1
4.8816964566618 1
4.84091160969074 1
5.00799182082283 1
5.11000081927097 1
5.07146870577534 1
5.10337831913004 1
5.16012900985715 1
5.29252337875568 1
4.64292791879605 1
4.9392798599422 1
5.20139187876481 1
5.14945236759327 1
4.9990811679032 1
4.70116009326566 0
4.79066134449698 1
4.9979401256463 1
4.92618724602457 1
4.44811925467098 1
4.88679647174976 1
5.16979294336792 1
5.23279032862079 1
5.28939480308016 1
5.17090269485809 1
4.82850075163827 1
4.8808032583811 1
4.90076291532946 1
4.79662049810492 1
4.9242974479931 1
4.81705988773636 1
5.21858614053841 1
4.93899748893399 1
5.12808756027974 1
5.24151212251582 1
4.92351810213948 1
5.07619510344457 1
4.84703142638947 1
5.29176093610351 1
5.08920325540339 1
4.72610068658485 1
5.07874465481203 1
4.68231590441504 1
5.14043524895054 1
5.08305295654246 1
4.95328542325201 1
4.68012171956479 1
4.56748532112294 0
5.09937575888552 1
5.35236212139081 1
4.64922858293549 0
4.83747181621046 1
5.07030494936926 1
4.97988382746403 1
4.50594122449074 0
5.1559365624109 1
5.12463817869054 1
4.79349735370557 1
4.67611297711574 1
5.00063748095827 1
4.81848998843862 1
5.48377819010154 1
5.01008041992156 1
5.19391190393054 1
5.43607666056087 0
5.08795790480605 1
5.27558977903991 1
4.90518169071739 1
5.23638432637772 1
4.7956312159017 1
5.31105498827492 1
5.06568449042914 1
5.24065296444153 1
4.94517951110044 1
4.73139283600966 1
5.27732860544292 1
4.84500740539146 1
4.73573497665448 1
4.89373427942141 1
5.04612497244863 1
5.08728948236908 1
4.87411549928238 1
4.79192222028848 1
4.92803602928535 1
4.38274532334578 0
5.10285606616109 1
4.98954695686066 1
4.94482938864472 1
4.67740896431371 1
4.81087150803535 1
4.96672001180542 1
5.18243328919333 1
5.36703695480529 1
4.65234157980954 1
5.21596181186628 1
5.70224084785958 0
4.52393729294698 1
4.8715708331627 1
4.49654549756555 0
5.01859304531275 1
5.10451557786902 1
4.72593700105127 1
5.05109016413575 1
4.96428507525984 1
5.27520155686626 1
5.19031923875056 1
5.38875022615247 1
5.28962587014976 1
5.27556671332688 1
4.87823723718608 1
5.0219661498215 1
5.11165064116228 1
4.49056118395019 0
5.5659175433494 0
5.17883462946924 1
5.25501297122017 1
4.69610083912535 1
4.80516205831843 1
4.31816355479581 0
4.99835443078291 1
4.63605445381284 1
4.6934688091229 1
4.85799326653442 1
5.05975457545346 1
5.16764501584433 1
5.17924603684535 1
5.0124153137603 1
5.225728501659 1
5.18695614649172 1
4.51924382564693 0
5.00166303253946 1
4.91452916527245 1
5.00804506128903 1
5.49715844363875 1
5.11134459276018 1
4.63881730956189 1
5.43835007712719 1
4.71843151897296 1
5.18726307140784 1
5.39851069768936 1
4.94788421012698 1
5.20385431030331 1
5.37221252790792 0
5.33980769528162 1
5.07830475598788 1
5.16174281075321 1
4.80395388977821 1
5.1267191356622 1
4.98646468697286 1
5.16547800860824 1
5.09580644922279 1
5.08306710938113 1
4.62842701625307 1
5.10155131712378 1
4.85055948925923 1
4.92542326717788 1
4.78718292510692 1
4.79860636623522 1
4.72808212476111 1
4.85499237402166 1
4.91360310934143 1
4.99730325377934 1
4.73521387589252 1
4.71104774412842 1
4.65795179273063 1
5.10591642776251 1
5.35868995466304 1
5.13772945301848 1
4.88260471644306 1
4.9359085728255 1
5.0645159170792 1
5.01147192061644 1
5.04418088424912 1
5.17533916433912 1
4.64443083024059 1
5.29628117743696 1
5.49978296676052 1
4.9734178220019 1
4.90326048600712 1
4.92443352486955 1
4.70867878542442 1
5.03654519273265 1
5.21538861341544 1
4.48822410623735 0
5.1253723674986 1
4.78286941596579 1
5.17849754263419 1
4.75996656877694 1
4.79057097398295 1
5.17016568277962 1
5.04251520557329 1
5.11949821092368 1
5.03114316366013 1
4.74378763466169 1
5.03675056083941 1
4.64430469498223 1
4.81116406079153 1
4.7900396558891 1
4.25005403948041 0
5.13472811663567 1
5.49749069747624 1
4.92829580657091 1
5.57116527322657 1
4.92665825415426 1
5.02965651330244 1
4.6803464232123 1
4.78216576118491 1
5.31984098893639 1
5.06897282453489 1
4.8376986830674 1
5.09622505292181 1
4.62829885302383 1
5.01111118277214 1
4.68695815464313 0
4.93715114814285 1
4.77529895599594 1
5.08059574677535 1
5.08757479408651 1
5.16224224056057 1
5.04093144324249 1
5.29638635468643 1
5.26301742644011 1
4.57516845677335 1
5.28100075219146 1
5.29976596020961 1
4.83885073175454 1
5.01417466754328 1
5.0595366156994 1
5.01535355095831 1
4.6750888864342 1
5.0946396369892 1
5.32214863328886 1
4.49728182217497 0
4.58873702956894 1
5.08946363733642 1
5.08553425115389 1
5.75646697471459 0
4.95721738946528 1
5.51578329116261 1
5.07200238754925 1
5.15143276352809 1
4.92714928507282 1
5.36389475516366 1
4.82887030790535 1
5.30527541325202 1
5.21378694282118 1
5.40191990529351 1
4.99654997595828 1
4.92313393407836 1
5.21365399518 1
5.26165144955257 1
4.97009011237892 1
4.8071551034771 1
5.22213076687092 1
5.47459299997738 1
5.48079149060797 1
4.75247397687169 1
4.74830648077952 1
4.65847180007287 1
5.30986655746024 1
4.93027096899604 1
4.93182316518269 1
5.00654824021921 1
5.1436400314953 1
5.0042424644098 1
5.06001214250433 1
4.613121288143 1
4.96861569918323 1
4.70507803652595 0
5.08825909549742 1
5.41177785037 1
4.98966947112331 1
4.89715515752503 1
4.92007549860378 1
5.42015857554699 1
4.74711744402719 1
5.2615287558525 1
4.50753028383614 0
5.4406199753598 1
4.66154788737652 1
5.32044503196548 0
4.95602413398076 1
4.40335071537621 0
4.54681205266874 0
5.22456298506711 1
4.92781240750115 1
5.02821746639773 1
5.62389858246268 0
5.16840031986274 1
5.13021652936847 1
5.1865649447999 1
4.79415309075466 1
5.15491582370602 1
4.91315030500026 1
5.05726995963835 1
5.07255493506903 1
4.86815628725126 1
5.6414038220749 0
4.93814627289437 1
4.46079111543077 0
4.99869056939525 1
4.86470195185293 1
4.78765851276766 1
4.68769570654686 1
4.89381479638887 1
4.75452064459431 1
4.87552342741985 1
4.48805567214116 0
4.84506277615123 1
5.09932792687506 1
4.92345370105454 1
5.24378624773674 1
5.36811745744799 1
4.94795367456566 1
4.86096638454031 1
5.73653302304451 0
5.03639391367661 1
4.39836697920503 0
4.81822835545031 1
4.78368705942073 1
5.1190916735865 1
4.86219807805485 1
4.99694925944531 1
5.51204022770114 0
5.14001607161065 1
5.09611004819217 1
5.11429596984041 1
4.72516526911811 1
4.94902126513259 1
4.89131205382411 1
4.95937223660684 1
4.81062047277602 1
4.89377394765772 1
4.28350851001352 0
4.97406573819587 1
5.38283578661856 1
4.7595436717102 1
4.87732574463429 1
4.93359817767544 1
5.06769452793037 1
4.92333700226877 1
4.644308942773 1
5.23321692383213 1
4.89735602205022 1
4.59636598197484 1
4.72869399045297 1
5.10982617443156 1
5.00072473446164 1
5.41988375331648 0
4.66419163273325 0
5.446294661573 0
5.35128846447519 1
5.42962431433185 1
4.78895452672389 1
4.83887147609907 1
4.88498747056544 1
4.79119948933841 1
4.71719908938526 1
5.23777803447435 1
4.81098765404065 1
4.97883219434581 1
5.00471321855643 1
5.05741556906004 1
4.45539111541501 0
4.46565815538442 1
4.48739803418949 0
4.80536943616592 1
4.75514852243279 1
4.99008880845395 1
5.46015460347044 1
4.87004834308242 1
4.85579562618352 1
4.64363854466014 0
4.93951248008099 1
5.6800767851706 0
5.1285387518397 1
4.94467716239451 1
5.25885062300232 1
4.70093223621044 1
5.424884234981 1
5.06804734647328 1
4.8819344234201 1
5.20107839646789 1
5.19743403213285 1
4.91713950875202 1
4.77426194110055 1
5.1618327742854 1
5.42769309916627 0
4.78687344856011 1
4.9692557063115 1
4.72134284899795 1
5.17634795246748 1
5.07991144762033 1
5.11555684930678 1
5.15501159592782 1
4.64305146899439 1
4.85412913541965 1
5.04646796227034 1
4.80619405765186 1
4.64973465197424 1
4.90171317034475 1
4.65128665342727 1
5.61755791482088 0
5.15860205757257 1
5.12404226102835 1
4.86518697008843 1
5.16238730412678 1
4.54874815242765 0
4.85217446914517 1
5.17392532937973 1
5.0793039281833 1
5.19498444209982 1
5.26184851931173 1
5.09306167578938 1
4.99148795447733 1
4.393565186456 0
4.47899030312932 0
5.13673673684707 1
4.84567097736062 1
5.17188325718967 1
4.83081131187143 1
4.74728979570424 1
4.97181503931855 1
4.23807116097493 0
4.68476071715353 1
5.13282003812481 1
4.84368622698813 1
4.85873178213924 1
4.94877170082521 1
5.06622061538313 1
4.87692531085271 1
4.6184831896943 0
5.52935021883019 0
5.30362980299319 1
4.82492129647524 1
4.90877373672104 1
5.01788426051709 1
4.94353662575887 1
5.20853264823853 1
4.98915102534721 1
4.9217459526936 1
5.23484962039207 1
4.92914388857133 1
5.24429332143826 1
5.03074198495776 1
4.62588890238068 1
4.74931692724983 1
4.76705614482581 1
4.72092236142752 1
5.13103970479757 1
5.03512064455104 1
5.16326384905003 1
4.91059339073768 1
5.25967000555923 1
5.71615682817889 0
4.57225949134452 1
5.12628885115371 1
5.23310957138028 1
4.66037475900545 1
4.82153625490664 1
5.65401749620691 0
5.57204492077924 0
4.41825600304607 0
5.00252979958336 1
5.06265253887735 1
4.71548908244783 1
4.76032092402608 1
4.37962846947609 0
5.40796022910493 0
5.37643104785638 1
4.62170853986212 1
5.20828524623856 1
4.70496336074083 1
5.06756359940361 1
4.33837303708907 1
4.9698953483495 1
5.15139035246861 1
5.01104357203126 1
4.77026527280492 1
4.63223562310938 1
5.11494364102095 1
4.6453850208884 1
5.18731986821402 1
5.1792424197427 1
4.73299867655107 1
5.27399407498563 1
4.24926733268194 0
4.76974843966344 1
4.81467753307963 1
5.06239557115465 1
4.93128574327852 1
4.86603390732963 1
4.54283465515212 1
4.55447799321465 0
5.0863633663907 1
5.11363669775368 1
5.36197428109159 0
5.18411228643594 1
4.9493115418586 1
4.9800719911093 1
5.22602988305374 1
4.96397576102851 1
4.84672393305061 1
5.10395320461704 1
5.35050616268985 1
5.12218575790027 1
4.71932680636482 1
5.01174648146287 1
4.71637726041366 1
5.0190907630622 1
4.97990988722234 1
5.42318627423151 0
5.07827615829034 1
4.74561797260321 1
4.97194000616374 1
5.39765029195263 1
5.1134300367881 1
5.2830253822501 1
4.78075826494624 1
4.82800419788728 1
5.04780449132208 1
4.58362437823591 1
4.42197238269446 0
4.50841155263647 0
5.014916331501 1
4.74994487902944 1
4.86184537945386 1
5.16469156961768 1
5.49596866861949 1
5.10160640352898 1
4.96507779696484 1
5.15803235522749 1
5.07800192566659 1
4.67216762619367 1
4.76316828779005 1
4.46731513290222 0
5.26241777554657 1
4.78684876235233 1
4.73442992187798 1
4.69015455957642 1
5.21862370471624 1
5.30586089203395 1
4.98464082040269 1
5.29203976621334 1
4.95496842800696 1
5.16141267953096 1
5.33322068431339 1
4.9471715126895 1
4.86944046679924 1
4.9203223073156 1
5.50143571545964 0
5.05428360520843 1
4.6981710300415 1
5.06373383287004 1
5.07873799704067 1
4.94802492587302 1
5.53950723324773 1
4.84784198840614 1
5.28434348716242 1
4.98224377003956 1
4.80459451019173 1
4.77312123650839 1
5.19707928972571 1
4.92348524585948 1
4.81410050851121 1
5.33549357445057 1
4.9735412189355 1
5.06869042123101 1
4.91567810238116 1
4.93817439872987 1
4.78474660375716 1
5.00462981078508 1
5.8466580492973 0
4.89301680736066 1
5.38351198368188 1
4.96817070379868 1
4.3475526276527 1
5.05420996200765 1
4.48530338956805 0
5.05980302593427 1
5.06672897242135 1
4.81507930951562 1
5.09701661608869 1
4.92825429599509 1
4.68425364415603 1
5.0060239954261 1
4.79529896861605 1
5.07407251840804 1
5.15542505485114 1
4.76785994168319 1
5.27815273519216 1
4.53192703173253 1
5.17859818646478 1
5.02864387573869 1
4.71463760384024 1
4.56222926214402 1
4.98851134152968 1
4.58352111879617 0
5.29819459449623 1
4.88168771636829 1
4.83986970565172 1
4.75233324926226 1
5.48325529454138 0
5.19131361607235 1
4.76601370169586 1
5.26017944774473 1
4.77144451461579 1
5.02844204224043 1
5.367561774567 1
4.80260849337354 1
5.11263944961136 1
5.31612159906423 1
4.98642861270019 1
5.28947590651708 1
5.26984663700103 1
5.29442590727567 1
5.11519505968228 1
4.80291185151173 1
4.40811425357384 1
4.9474304549179 1
5.0986191516621 1
5.19052310123059 1
4.90685170971903 1
4.9938996789144 1
4.93972490462964 1
5.15600898616824 1
5.53590974434676 0
4.88197838039351 1
5.12459388448916 1
4.96233289613844 1
5.23272532067145 1
4.8163343803562 1
5.00095358621052 1
4.76026384191433 1
5.57839532234659 1
4.82557220177612 1
5.18855981012074 1
5.11976975733741 1
5.07582053776965 1
5.17050829802161 1
5.05048364679238 1
4.80991004801434 1
5.26614518266803 1
4.74039719850128 1
4.85687440423713 1
4.86437992689176 1
4.09557447885115 0
5.20468497393577 1
4.96009458647591 1
4.54237562297886 1
5.07059870477548 1
5.17614093134419 1
5.13567038151869 1
5.0038983262897 1
5.371514427522 1
4.87644637740841 1
5.23311108252584 1
5.23031547985267 1
5.04732846496908 1
5.00742327037945 1
5.01436327865035 1
4.97118129779007 1
5.34604359177345 1
5.18411160116934 1
4.56514744241191 1
5.07573265919068 1
4.93506498418381 1
4.71238203654656 1
4.61927132815892 1
5.04033949680996 1
5.4908638060465 1
5.43230616190292 1
5.02075460558152 1
4.67735932615587 1
4.96186858956078 1
4.64306705391819 1
5.47791926813154 1
4.87589004993974 1
5.4210802770498 1
5.28787445363605 1
4.58404078626584 1
4.73701657624135 1
4.71990632955036 1
4.83169974661244 1
5.09977389076103 1
5.22643135539495 1
4.62832802149043 1
5.01206484060398 1
4.90523792001571 1
5.14126255867194 1
4.92701898416266 1
5.0336680929392 1
4.58968489573198 1
4.31337286328907 0
4.96321507991049 1
5.04996427876652 1
4.61448309334048 1
4.94134213148 1
4.73403237798585 1
4.75035714153069 1
5.47482270756784 1
5.16487051571539 1
4.7141371357636 1
5.09012402620377 1
5.35463132114657 1
4.32200810533443 1
4.90231427059285 1
5.58646086541278 0
5.08781185043222 1
4.7343182432451 1
4.58808624596528 1
4.87558728834528 1
5.22690680449189 1
5.05654300283188 1
5.20513658343128 1
5.09704200542046 1
4.8693722483248 1
4.99086811329209 1
5.38073574374645 0
5.18967597506489 1
5.12574210533069 1
4.77713187052684 1
5.58433424570671 0
5.30272769940165 1
5.0588003664642 1
5.02034981052161 1
4.44416157850145 0
4.60081559433296 1
5.19476123000357 1
5.24036408425097 1
4.87982481549901 1
4.92543958833788 1
4.72572146670905 1
4.86190929837883 1
4.9720063903732 1
5.0630190097721 1
4.96831972865608 1
5.09710283655275 1
4.80881121701049 1
4.79199931035908 1
4.95243641780277 1
5.26288319767327 1
5.34358778418254 1
4.97329758044885 1
5.06815274174886 1
5.09773903341772 1
5.47699388305049 0
4.73023898215752 1
4.72707554597265 1
4.68123220613066 1
5.04273056256326 1
4.659599712585 1
4.70704281958716 1
4.8391896447296 1
4.85337781685887 1
4.73108333062493 1
5.25005052350849 1
4.8352549056241 1
4.88069213276993 1
4.92179788439583 1
5.31293799637235 1
4.46476164287839 0
4.98948392445854 1
4.70399978140689 1
5.05568312601711 1
4.98309818231118 1
5.42368137340912 1
5.20837529462234 1
4.72621304901804 1
5.18586789513653 1
4.97911083325479 1
5.1192110211414 1
4.90839670963204 1
5.44548276134774 1
5.2023266198353 1
5.16119105438223 1
4.79024571182256 1
5.08999414309947 1
4.92148230110685 1
4.90630711907637 1
5.44033547919454 0
5.01485207541055 1
5.05387711049893 1
5.53229429112602 0
4.95125496006233 1
5.03239726634199 1
4.96960690639049 1
5.23142688589281 1
5.21023208304523 1
4.96850471740335 1
5.34195975052686 1
4.86043513283126 1
5.2143743077645 1
4.92552641418139 1
5.26051600234721 1
5.08671627187026 1
5.22166627804412 1
5.37384285060268 0
4.81376337584437 1
4.94900540716899 1
5.01754331452972 1
4.81998627118817 1
5.23341621618448 1
5.03354344006267 1
4.73362807752558 1
4.94458489826351 1
5.14091955896813 1
5.10139988971443 1
5.10326743618698 1
5.11256803461559 1
5.34050460710705 1
4.97719189667221 1
4.63224579019925 1
5.14368319676051 1
5.03401945390348 1
4.83320603766419 1
4.94748353580992 1
4.71359752524999 1
4.76372276674927 1
5.10368440956902 1
4.5734334824593 1
5.31467275771402 1
4.95066476719983 1
4.6100311414523 0
4.91823863848289 1
4.88146472228919 1
4.78405214928986 1
5.28762708532335 1
4.93045044479723 1
5.32430549502408 1
4.16160699990613 0
4.36957949182515 0
5.23679257104648 1
5.38439066116953 1
4.62759423468675 1
5.08140822226614 1
4.75835065233213 1
4.95053784167601 1
4.95029058995417 1
4.97588883794726 1
5.13566773982938 1
5.06442190027529 1
4.8271946469736 1
4.66915529485563 1
4.51688139696126 0
4.91290109858438 1
5.13400744195408 1
4.66796210312807 1
5.0687473607159 1
4.57350601147716 0
4.84558937751589 1
4.92984399447502 1
5.32384517998341 1
4.55332869057345 1
5.15298864034185 1
4.53496666333504 1
4.92861973937344 1
4.71361162737181 0
4.99702058554955 1
4.95987917568974 1
5.72949568559235 0
5.13970076665607 1
5.0043161723885 1
4.89973305461784 1
4.94529380982784 1
4.85316442883413 1
4.8711121594162 1
5.0634064721708 1
4.76340807793263 1
4.46674919470109 1
5.01371305039667 1
4.75952553580327 1
5.5278932304113 0
4.71003676592862 1
5.26827477916638 1
4.95442764829409 1
5.04341637849466 1
4.28743348504117 0
5.03118651126097 1
5.23203626590011 1
4.77262218006391 1
4.84930360677601 1
4.87954968260879 1
4.72229934196599 1
4.49418162032894 1
4.60702315154125 1
4.34727038086917 1
5.17248506404049 1
4.85429131631627 1
4.96916976915011 1
4.58136239649449 1
4.73831888747305 1
4.99109595162471 1
4.6977257910127 1
5.19318646946766 1
5.18248855661077 1
5.0987832687097 1
5.25401105205131 1
4.65737799871347 1
4.99291032451209 1
5.03655926851035 1
5.56467774787266 1
5.25105297895904 1
4.60344138461737 1
4.8250484802273 1
5.26371026709447 1
5.10736174765286 1
4.86216160722758 1
5.33819821139656 1
5.06090032720691 1
5.27618424678162 1
4.68356092442926 1
4.7355640016566 1
5.18674276577527 1
5.04148435581729 1
4.88881525969626 1
5.03989963559391 1
5.52223550533719 0
5.1029933560419 1
4.91664979792838 1
4.73763151195338 1
5.16750941841581 1
4.69970176394939 1
4.9785934928484 1
4.99548700307418 1
5.23830887741163 1
5.43689320096063 1
4.98769796880485 1
5.28859657935555 1
5.21330372555272 1
5.13909805266349 1
4.91154491814331 1
4.92800954893838 1
5.52535418219027 1
5.26394092349384 1
4.71548064131156 1
5.39792960158964 0
5.47295090040853 1
5.2875008746868 1
4.44041876093181 1
4.7540456384828 1
5.05286611114659 1
4.73323595520483 1
5.22022417407774 1
5.00844106263661 1
5.34471583720363 1
5.01263541685799 1
5.25888547211267 1
5.25411163142521 1
4.76084914533337 1
5.10688177910201 1
4.543201548659 1
5.24916126376028 1
5.07849973963874 1
4.97167655535734 1
5.06017896182899 1
5.05958456128296 1
4.75219839725769 1
4.6922729552209 1
4.82849361868781 1
5.06742249157281 1
5.38924454665921 1
4.82965958229231 1
5.21524727582207 1
5.57524551036786 0
5.61072543393149 1
4.88252695928536 1
4.65811142763499 1
5.01087050922518 1
4.81621423843343 1
4.65015045929027 1
5.1397975212712 1
4.84257041647396 1
5.07413596149197 1
4.9005093734943 1
5.08028346790365 1
5.26423523877272 1
4.84937686695721 1
5.07060294740009 1
5.10553412334357 1
5.31981761098244 1
4.92600481650912 1
4.96516835448913 1
4.61849696160411 1
4.90414500947298 1
5.35223050505966 1
4.931949719038 1
5.2801547527374 1
4.84185746396958 1
4.82057335694252 1
5.17112204759653 1
4.6780006379014 1
5.11544978528607 1
4.59593772769307 1
5.50740184997046 1
4.87200222596327 1
4.9854437157166 1
5.21870716448625 1
4.82792952982761 1
5.39346882954116 0
4.98504695655296 1
5.34255788505107 1
5.2686618912093 1
4.81294627171029 1
4.82002723194588 1
4.94837442790458 1
5.01658059646936 1
4.65544357939825 1
5.15351926176623 1
4.85028841894237 1
5.1323130401406 1
5.1205184263658 1
5.00413505912721 1
4.85372959138286 1
5.19670228119566 1
5.15807012451539 1
4.88750607228868 1
4.97346143630188 1
4.43102645257315 0
4.8639133347495 1
4.97977423739119 1
4.9794856422899 1
5.31290650067903 1
5.02769602482917 1
4.93626140164016 1
5.2109220723844 1
4.83632544639745 1
5.05527273431596 1
4.97529145090098 1
4.5931719373897 1
5.16471004861937 1
5.62709317323539 0
4.6997394235627 1
5.15839319230688 1
4.59535484143074 1
5.32115944870514 1
4.99905847500333 1
4.64524417755177 1
4.55792693755166 0
5.25945249574368 1
4.99033010743588 1
5.38666612475458 1
5.0574802755564 1
5.20153733058381 1
4.68338809784813 1
4.9397928849664 1
5.0092537980195 1
4.59455247689113 0
5.26544976358064 1
4.57198105065653 1
5.09938533989386 1
5.21461977573796 1
4.69876600867528 1
5.0883340971359 1
5.24857339129635 1
4.80976466432983 1
5.02825786928766 1
4.92117663886642 1
5.33214886794389 1
5.32184705564724 1
5.207673970637 1
4.75122890362735 1
5.35428215522789 1
4.91245879446862 1
4.87082472343746 1
5.31454373114282 1
4.79844134412647 1
4.99219422263977 1
4.98016559548269 1
5.08104850252307 1
5.09255486301338 1
5.32558078346219 1
4.83338567538675 1
5.02513795144196 1
4.8358929747345 1
4.97921404368208 1
5.11083281905692 1
5.2377875668216 1
5.35705643250608 1
5.05875095595069 1
4.86262518756653 1
4.90323039722815 1
5.096780714838 1
5.11423092340473 1
4.35433873347399 0
5.2547248412573 1
5.17500724884708 1
5.18860583246909 1
5.02520267969388 1
4.51171281594178 1
4.5997208157472 0
4.94600699639169 1
4.63637223308537 1
5.35549889511297 0
4.87892815770277 1
4.78304476617184 1
4.88663271436411 1
4.68552300948201 1
4.63442405696621 1
4.77054537057504 1
4.83912083902281 1
4.54506240256134 0
4.48170887685037 1
4.68917891776843 1
5.4024719216009 1
5.37253942376622 1
5.05515872075889 1
4.80100115992488 1
4.82069354192648 1
4.85483117217097 1
4.95980877623316 1
5.0739821177097 1
5.42546879448428 0
4.81243394293717 1
5.15387304526579 1
4.92388570945353 1
4.8285297251809 1
4.57211168993436 1
5.35844777963913 0
5.22865779342891 1
5.21781473114317 1
4.94787362272049 1
4.97876013233346 1
4.91886511133524 1
5.16469655697206 1
5.11098484098417 1
5.25846352195695 1
5.05369493925896 1
4.48982353320285 0
4.8193840369631 1
5.34690003283435 1
5.1182204688555 1
4.94622008779794 1
4.97193867562239 1
4.66125621688882 1
4.82541846636706 1
4.90915666735596 1
5.38260305366043 1
4.44829700625646 0
5.00078824609433 1
4.65458279714836 1
5.01428797719994 1
5.11401118476151 1
5.14297729468537 1
5.15317976191937 1
5.12067358309394 1
4.89895716552707 1
4.59273325585022 1
5.02915705853259 1
4.91190481586826 1
5.25159791454544 1
4.93063102410893 1
5.10147967892083 1
5.00386121926198 1
5.09107905827062 1
4.84709719125889 1
4.81819464533145 1
5.13389242521461 1
5.24094675989935 1
4.73212136449556 1
4.94830795520046 1
4.97387943862544 1
4.49104244551193 0
4.92044961938696 1
4.96175115134327 1
5.23074347512254 1
4.88538690017218 1
5.14516495665958 1
5.14618361566333 1
4.70486429177392 1
4.55975408504558 0
5.1291204435046 1
5.09612278209401 1
5.00901007716872 1
4.75183912223188 1
5.23747728511643 1
5.13425111925723 1
5.23586747278024 1
5.17688462956016 1
5.35207760747486 1
4.85594941745309 1
5.1130818424465 1
4.97805858772495 1
5.14389751431949 1
5.06992610109154 1
5.28464958770322 1
5.68534187699374 0
5.04774850827194 1
5.11915505973717 1
4.77838234601169 1
4.6003550446023 1
4.90026332439378 1
4.90117589852099 1
5.32812177638908 0
5.33781627380347 1
5.29707067501575 1
4.24240010359979 0
4.76140545377461 1
5.17529930932043 1
5.11707069681336 1
4.82287943640122 1
4.95295422858055 1
5.53417397116325 0
4.88335230291753 1
4.92488814740274 1
4.58712254398567 1
5.06080135028143 1
5.52184564995918 1
4.7612282176621 1
4.76461429130298 1
5.42629246513016 1
4.96104814708012 1
5.10575254847035 1
5.17647543734168 1
5.10827146304252 1
5.17111232401611 1
4.6788288443398 1
4.62986199996978 1
4.94246177636084 1
4.98388504023906 1
4.90611853792819 1
5.28374532964975 1
5.04275952873283 1
4.81299267568319 1
4.85505265323277 1
4.7617039730375 1
5.06743371937584 1
4.94470079890512 1
5.35646640483203 1
5.38409545757983 1
4.97835945340796 1
4.96046291169631 1
4.47342781456361 0
4.92988122330491 1
4.61015353703154 1
5.13557830931236 1
5.03236403434542 1
5.00542895259926 1
5.19726292200615 1
4.81745093215002 1
4.78691878703589 1
5.35671488934584 1
4.8122079273331 1
4.95331895128315 1
4.66341165775591 1
4.95109528209539 1
4.88440792498415 1
5.3736440485978 1
4.65919446030929 0
4.97199653368762 1
5.10949381687754 1
4.91211129819646 1
4.98377869844465 1
4.87642828989459 1
5.08159358010544 1
5.15506547334721 1
5.64545048724475 0
5.23771851205866 1
5.17818894225423 1
4.51191446772309 0
5.15376279377304 1
4.93661610571339 1
5.10128103126131 1
4.81356828159458 1
4.79050509672117 1
4.93320388077895 1
5.01971407491748 1
5.78643775091745 0
4.77173545927564 1
4.980483780403 1
4.30510705384077 0
4.90030679697055 1
4.91791295364076 1
5.07730585730245 1
5.43579545629309 1
4.93686597318973 1
4.67544855678204 1
5.84687486471213 0
5.29140800734148 1
5.08016721447921 1
5.36209596456776 1
5.12190591674477 1
4.97517290832432 1
5.29246469578904 1
5.00859904814941 1
4.18036591128823 0
4.69487424806411 1
4.91375684707943 1
5.07249140953096 1
5.10063697594999 1
4.91762391848185 1
4.77581784533293 1
5.26778032608364 1
5.21102899769667 1
4.75889904769552 1
4.90738044027454 1
5.13180601796464 1
5.13194703208033 1
4.59941752809114 1
5.04945736403319 1
5.23391300277805 1
4.86891667858626 1
4.97915694592386 1
4.98087078278511 1
5.22687562584564 1
4.92437778825961 1
5.53856039042368 0
5.45278759161674 1
5.01069648092924 1
5.1726178888528 1
5.15902382650812 1
5.13336695550679 1
4.99547253097779 1
5.16807709043212 1
5.13178785396304 1
4.81701897793144 1
4.98381256678107 1
4.24124582386977 0
4.71802996194906 1
4.71819705456989 1
4.91391494269362 1
4.82062366548604 1
4.92060782768158 1
4.81057134443971 1
4.71819572030549 1
5.02921154036347 1
4.90778969634761 1
5.21673512041926 1
4.38867899647333 0
4.95961126545449 1
4.74388744103088 1
4.83300824844441 1
5.48388366502742 1
4.62466341259585 0
5.07458065879673 1
5.05180428794786 1
5.32289680053739 1
5.58505672000152 1
5.22254846479817 1
5.10553170196988 1
5.25309347313429 1
5.01478298641698 1
4.78117523521664 1
5.57082314065324 0
4.99035595474667 1
4.83156494105368 1
4.6391031606477 0
5.02306301546241 1
4.77598726909716 1
4.99040532293963 1
4.95768187731313 1
5.05779578612441 1
5.16194315767863 1
4.75560562324924 1
4.45734701290811 0
5.26540796295805 1
5.08724334245292 1
4.98174871667816 1
4.99330405232909 1
5.02113100074746 1
5.07168340042215 1
5.13432667344738 1
5.08215233223509 1
5.29111421791014 1
4.98121362851932 1
4.85970152546133 1
5.17716068700246 1
4.72663274167557 1
4.827321441459 1
4.75122400212095 1
5.31427346565091 1
4.99878658930201 1
5.00908149030222 1
5.09749571884865 1
4.80128540472992 1
5.45091067206368 0
4.5663780602268 1
4.85052064297469 1
5.31588293412418 1
4.82411521200225 1
5.39678947114918 0
4.63767064140743 1
5.29375136858778 1
4.8681110586079 1
4.91743727727389 1
5.08538915209878 1
5.26071124234818 1
5.16545473233514 1
4.71731167571133 1
5.36543403902091 1
5.30293710233647 0
4.45093127629491 0
4.79083675905442 1
5.02605015984157 1
5.02163690210817 1
4.63233594262021 1
4.72571215497793 1
5.11270242240327 1
5.27968433270245 1
4.88783310902422 1
4.16451534855041 0
4.58958857340376 0
4.66324281019465 0
5.09784976344242 1
5.17912051352226 1
4.77649984808527 1
4.85621102913887 1
5.01586645905754 1
4.82989026561033 1
4.83449406683342 1
5.00973178080136 1
4.80231402328809 1
5.32563988608312 1
5.19348774629289 1
5.26396411352564 1
4.91939186852427 1
4.8349882757445 1
4.67910879822891 1
5.11889638886835 1
5.0445278611432 1
4.50212569646522 0
4.99930170428514 1
5.02085139339369 1
5.2443161915797 1
4.9082101291313 1
5.07806001069843 1
4.84474450721647 1
4.98814870422308 1
4.99905110640239 1
4.95981329204508 1
5.15365857486057 1
4.74798440360653 1
4.86092819490661 1
4.97538252909998 1
4.69871865199859 1
4.87338206847455 1
4.83867843908498 1
5.24994512596868 1
4.78559075003024 1
5.08763923867126 1
5.01041350014293 1
5.22830139518224 1
5.32464040240415 1
5.4156079977535 0
4.96939314009005 1
5.37143544529254 1
4.93153163441053 1
5.14681269334189 1
4.55914690518642 1
4.92956873393632 1
5.07978525057994 1
5.27631021418322 1
5.08618969225266 1
5.58655837874171 0
4.28401963003397 0
4.76219115004065 1
5.01774517316819 1
5.14201768958049 1
5.19394937577883 1
5.01114185256981 1
5.16215596003981 1
4.53749291321136 0
5.24336316601138 1
5.01654065501022 1
4.83142915786281 1
5.03809847447038 1
5.31562180387589 1
4.70207772562648 1
5.23481567605453 1
4.64719872759578 1
5.26046126710847 1
5.28562304853052 1
4.98892059400456 1
4.53735293518649 0
5.09754494281842 1
5.23767418213265 1
5.08489097778594 1
5.1146515674566 1
5.24469837544653 1
5.20960164897825 1
4.74026737744807 1
4.81515250328409 1
4.70131125953266 1
4.93749377279613 1
4.93468798828606 1
4.95186198574012 1
5.49177144045071 0
4.92549415270649 1
5.21691724249716 1
5.08590779406804 1
5.0280536718368 1
4.8774476566429 1
5.13135874737822 1
4.95197998009413 1
5.02375807184238 1
4.79828299302236 1
4.83624031170922 1
5.43728172625489 1
5.22698740463385 1
4.9589225759742 1
4.89606999934114 1
4.56176442593612 0
5.02805437253513 1
4.58976215568372 1
5.31873291896961 1
5.44283193358095 0
5.21744502311491 1
4.99361491560165 1
5.25931408548721 1
4.91530096932822 1
5.37220366398514 1
4.8821905060124 1
5.4060641347293 0
5.21492407923631 1
5.38663124171743 0
4.80171350327636 1
4.76202477175852 1
4.64256015702407 1
4.73370294645475 1
4.86815831115261 1
5.22163018500396 1
5.46202852871858 1
4.78641159125652 1
5.36063681638215 1
4.83487446521714 1
4.74654578549051 1
5.09498204704587 1
5.31523613858544 1
4.96200036089712 1
4.86215315508239 1
5.17102887155673 1
5.54748125090774 0
4.48492491216671 1
4.81519361083359 1
5.00377863413664 1
5.32455967133554 1
5.18226850531633 1
4.85592770385008 1
5.44125197590536 1
4.89106583617057 1
5.40777910313409 1
5.05872846251024 1
4.99928711616008 1
5.1683455050171 1
5.24562326191434 1
5.3860936608592 1
5.01034610222982 1
4.86571262358386 1
5.00197822187337 1
5.25160113083117 1
4.81749279071746 1
4.90153217744132 1
5.08385393954721 1
5.093764503545 1
4.51539838243846 1
5.11909237066656 1
4.7743670202489 1
4.90373941896732 1
5.22462385443116 1
5.03118539549898 1
4.88379994611516 1
4.67365360460372 1
5.06415462010243 1
4.55067007192863 1
4.95784760579188 1
5.04696667632449 1
4.89661008044367 1
5.22215321576904 1
5.90584017383695 0
5.09087548357041 1
4.70671634523403 1
5.30214015258949 1
4.86307632242046 1
5.31212224821984 1
5.15748505814275 1
4.60308816002005 1
5.31586190238979 1
4.83342927293335 1
4.77569302791049 1
5.29478794734908 1
5.34161850553348 1
5.2343144128034 1
5.14316617918691 1
4.90514140160444 1
4.8408677919718 1
5.24262329378779 1
5.15390975368606 1
5.18386593193992 1
4.76814443842477 1
5.1150792769934 1
5.23509261403551 1
5.623494492201 1
4.90698405071301 1
4.87264537738063 1
5.0871166141555 1
4.93404818979706 1
5.12112151662702 1
5.39548256389032 1
5.15725351712582 1
4.81115879990425 1
4.94166217172863 1
5.11081828759101 1
4.64509396979904 1
5.32884731195248 1
5.39489472965141 1
4.71288133625667 1
4.8437819192599 1
4.69342886417106 1
4.75168994139988 1
4.62967777257615 0
5.15134704675725 1
5.2984633639418 1
4.7618135743094 1
4.89985108983537 1
4.95916442649184 1
4.88134149901165 1
4.87067458808776 1
5.4301755258177 1
5.20290634919596 1
4.44338140566456 1
4.77882200464215 1
4.33333001848379 0
5.06361943361096 1
5.14162296363609 1
5.40838848254179 0
5.64060746625335 0
5.10581438509867 1
5.10118433749347 1
5.18165765608336 1
4.42362796531306 1
5.53270375909599 0
5.02291599239603 1
4.47648313914416 1
4.57137354162803 1
5.19076771959299 1
4.85977104422209 1
5.33081424637837 1
5.36230392058892 0
5.45043558149321 0
4.99122744696296 1
4.85602984150629 1
4.88384232124711 1
5.02995006706919 1
4.87591669731296 1
4.87375079593789 1
5.00607174594626 1
5.02113245693964 1
5.31292329413078 1
5.07162746305542 1
4.55576349210095 1
5.16145617680995 1
5.33271315727578 1
5.12052856800847 1
5.2916551059215 1
4.92693735902326 1
4.93127566851696 1
5.22499475056478 1
5.14581902589488 1
4.55696263033089 0
4.58389080513823 1
4.94084519352846 1
5.14289780748603 1
5.281485687423 1
5.03865968179119 1
4.78253127496941 1
5.19203770218403 1
5.17558488807206 1
5.11448575972719 1
4.89642205016494 1
4.85501338505422 1
4.93665475804478 1
5.10126207968902 1
4.77326218965517 1
4.8418423183901 1
5.2353749546569 1
5.22369864333392 1
5.07612294472506 1
4.86066937262658 1
5.19040174998821 1
5.26952888490548 1
5.06614688586588 1
5.08026760951928 1
4.58509257615178 1
5.17702598925201 1
5.1732949056312 1
5.02511658050896 1
4.79740302563967 1
5.01181935409551 1
5.12048548228336 1
4.97753822788741 1
5.06492239605033 1
5.10832752461143 1
5.28327928290735 1
5.10534359634352 1
5.14341612174605 1
4.82548741897916 1
4.49811277463086 1
4.55681073900726 1
5.22123016968543 1
4.55813594125594 0
5.15022021869573 1
5.18484767836777 1
4.61582073877083 1
4.88073294964472 1
4.91648154145372 1
4.38695887497384 0
5.06779875340317 1
4.81179806562344 1
4.80545083308351 1
4.75022618061213 1
4.89069555649112 1
5.2253434917869 1
4.95399138236159 1
4.91254612345927 1
5.27190330635186 1
5.08485819178136 1
5.36494009001547 1
5.42915007193848 1
5.14817559032599 1
4.45106109042318 0
4.99786498564696 1
4.97167809562214 1
4.96380539803779 1
5.0394028386801 1
4.93400131954403 1
4.96849185131129 1
4.64868150863167 1
4.81473559651472 1
4.75376930697973 1
4.79877021957497 1
4.65383908848283 1
4.4815016719292 0
5.07700263655239 1
4.45909518065351 1
5.19703777196505 1
5.18330368356916 1
5.36284328501171 1
4.30683801313575 0
5.26485366977755 1
5.39515890609882 1
4.91925978157069 1
4.56507853566415 0
5.14126874397211 1
5.3106016554926 1
5.13650099811913 1
5.04150695932033 1
5.03239385590372 1
4.89657648444708 1
5.70939892841632 0
5.14015354349977 1
5.42320607978439 0
5.40575233813523 1
4.87479684883172 1
5.03075893908639 1
5.19235243670126 1
4.85534091534663 1
4.81440501846189 1
5.14340508644446 1
5.04660311354799 1
5.02753200865121 1
5.33417703392794 1
4.98933597554866 1
5.13117061671475 1
4.90085724140187 1
5.06457995326693 1
4.82356471482923 1
5.6237667424085 0
5.18057242408456 1
4.83171915602696 1
4.43624506155171 0
4.98935665092609 1
4.71723670390554 1
5.09300201344483 1
4.75454373035426 1
4.99500481217599 1
5.20357267191341 1
5.25452149282458 1
5.28040102404802 1
5.01020696503087 1
4.94700724131514 1
4.69024652732051 1
4.87169207725116 1
4.99629381940425 1
4.96977296934637 1
4.82771737831236 1
5.24499378198394 1
4.75422025125345 1
5.15551115141092 1
4.82612627595609 1
4.78199166993743 1
4.87211465258049 1
4.83720700225256 1
5.1422641792691 1
5.54560686830504 0
4.91505293024144 1
5.01027810349076 1
5.26234085135677 1
5.36378243263141 1
5.06554141402497 1
5.29485862975373 1
5.41288555777014 1
4.8603800462272 1
5.07113469546065 1
4.63914947351733 1
4.991937643486 1
5.00806486448115 1
4.97253649595437 1
4.66193757467749 1
4.73892429750772 1
4.82601976175133 1
4.78186760020766 1
4.82599633388199 1
5.23246297882419 1
5.03424392649843 1
5.22001254793615 1
4.45431983270063 1
5.54593685367033 0
5.01885634248572 1
4.79411750366612 1
5.0212929864079 1
4.34073952361192 0
5.03666372860129 1
4.93052547189215 1
4.94172705183358 1
4.78005124022533 1
4.74266619453377 1
4.86739143687177 1
4.80451076126782 1
4.76371908241837 1
4.94948696610812 1
4.86399118319251 1
5.08139532140292 1
4.74600543274714 1
4.7848946090102 1
4.51933970791923 1
5.1159747369711 1
5.01080994386234 1
4.62268600065359 1
4.9327568791579 1
4.9421738599689 1
4.3869345321631 0
4.95791787207484 1
5.31504936887506 1
5.13238389898232 1
5.12906517251868 1
4.97150056555731 1
5.05601917216607 1
4.8048801648507 1
5.252040161477 1
4.62828639383374 1
4.69433263702223 1
5.12863256936323 1
5.28654115489389 1
4.63912441688122 0
5.09031015671918 1
5.14898252821675 1
5.3297254396744 1
4.73677982294018 1
5.38339155326427 0
5.09886734097016 1
4.93890696333618 1
4.91535193498648 1
5.06755096364697 1
4.94194644592045 1
5.31984988721568 1
4.93346299119176 1
5.60616702626582 1
5.17202340911657 1
5.07702750057335 1
5.12245182526166 1
5.09281770616934 1
5.47306674167109 0
4.61587483386033 1
4.80658436273113 1
4.83327104131218 1
5.07794841563079 1
4.59476286252896 1
5.19049558205854 1
5.14159622856977 1
5.64426257917155 0
4.64888920204977 1
5.45709971349395 1
4.66024609803659 1
4.9031106706547 1
4.64633298661264 1
4.9955771808071 1
5.20977786428547 1
5.02688932523634 1
4.77474764155251 1
5.04831588837894 1
4.86087054047158 1
5.03376619748119 1
4.88077171425263 1
4.51633076831173 0
5.09266432068115 1
5.03601940160116 1
4.80881586561138 1
5.22988274864065 1
4.86209109476329 1
4.24584924498793 0
4.92841885573185 1
4.79332075366397 1
5.12500394527982 1
4.58563781241622 1
4.80698192905091 1
5.22506061167367 1
4.99214971442213 1
5.03209108735119 1
5.18140309014689 1
5.04338842067262 1
4.89863722573785 1
4.8436039247473 1
5.26199145370395 1
5.45067819485682 1
4.81662776691118 1
4.69820527310606 1
4.86521844254678 1
4.80215188558352 1
4.8956610235066 1
4.74027623173233 1
4.79315200160568 1
5.00031701322334 1
4.87412820314862 1
5.30982040845382 1
5.17474046366666 1
5.26512642069098 1
4.80906376451887 1
5.19215725290673 1
4.94325149533526 1
5.06555996391408 1
5.39715664522993 1
5.03983679800541 1
5.22065801207492 1
5.23249150529869 1
5.43117740676657 0
5.21009167701783 1
5.01846136931132 1
5.13603677613099 1
5.00860991954851 1
4.85349663256224 1
5.17219711418811 1
5.17831038288653 1
4.95166039450539 1
5.64153363392214 0
4.64422860630166 1
5.12824535642818 1
5.33324639854826 1
4.84426527334882 1
5.38855953395294 1
4.79930850879794 1
4.61556598304097 1
4.98564344523104 1
4.87848529358643 1
4.56594418927041 0
5.15319186157616 1
5.10416293610108 1
4.73797213277112 1
5.17067860594203 1
4.77042201857246 1
4.88504812005067 1
5.19107475553724 1
4.6874206428281 1
4.62116620789728 0
4.96184821645158 1
4.76415212345558 1
5.14626031305412 1
5.17074183800459 1
5.16751389841215 1
4.72116735988657 1
4.62403629050148 1
5.08493149710132 1
5.19433361151397 1
4.81420112112157 1
5.5325971700041 0
5.20676872045979 1
4.62859767751446 1
4.60148044301254 1
4.90369336758617 1
4.83237312703646 1
5.28317731928259 1
5.12939355823345 1
4.97091228440761 1
4.79037519796673 1
4.99705390779945 1
5.31331972739407 0
5.13352151226517 1
5.22471638959555 1
4.99977587424389 1
4.74582153599598 1
5.12581957580067 1
5.04164088872074 1
4.893520290455 1
5.08425216979258 1
4.86886605936141 1
4.68200793841614 1
4.99652454895502 1
4.9276285999427 1
4.85447823972794 1
5.37282590960211 1
4.87075844205689 1
4.77721145351268 1
4.82896210956488 1
4.73919673551295 1
4.95750750553877 1
5.14592607460766 1
5.30417865681072 1
5.45788102574349 1
4.90393308652199 1
5.13410386482428 1
5.0372796487105 1
4.10296471965928 0
4.90663482805501 1
4.92237247799662 1
4.89220476167756 1
4.92616961042561 1
4.89961658027692 1
4.26747812493792 0
5.03723069098636 1
4.84883190472897 1
4.68089544220458 1
5.23327577234468 1
5.57894662265297 1
5.10853453856939 1
4.42452134385729 0
5.54410956527502 0
5.15746491781909 1
5.01587925612602 1
5.01355852590371 1
4.85242804357904 1
4.84762734175559 1
5.0861806414162 1
5.12696971276051 1
4.72953837470995 1
5.13164439569119 1
4.95719437886124 1
4.97067343305392 1
5.07744775751483 1
5.17070805757079 1
5.17337500531684 1
5.72309506924188 0
4.50766975461617 0
4.94583732963321 1
4.97265744153968 1
4.57785619479294 1
5.41294137145117 0
4.84423363970611 1
5.56259813721656 0
4.87646206962903 1
5.32740506462118 1
5.14000669871277 1
5.32477233872278 1
4.8745573172812 1
5.08436900119535 1
5.3773562363083 1
4.91855241166909 1
4.78592940705761 1
5.0326411496855 1
5.37651087057646 1
5.42063823097184 1
5.2127977808926 1
4.38371698521935 0
4.58059467879914 0
5.11879438984454 1
5.13337770079449 1
5.13439299235055 1
5.14903980829115 1
5.03362453690463 1
4.55712642436089 1
5.419441675519 1
4.99661607950011 1
5.01199651836724 1
4.9609492653507 1
4.84713781646725 1
5.12871499158456 1
5.42890112662273 1
4.89477301781902 1
5.49422592608091 0
5.277313911091 1
5.09529111469485 1
4.91261964531429 1
5.10279468749986 1
4.6276935737613 1
4.34484436856853 0
4.74582672451118 1
4.48305982808741 0
4.95536666422567 1
4.74837355079374 1
5.02702093751547 1
5.13594568150028 1
4.99858963293536 1
4.9491347225798 1
4.91087031592949 1
4.85403840129947 1
4.72574952513014 1
4.85718073341596 1
5.04206248987507 1
4.94564751250889 1
5.06250164668424 1
4.66933404213989 1
5.18923629078708 1
4.68149422596285 1
5.14037875110879 1
5.29084686349468 1
5.27094843604255 1
4.82244244862337 1
5.30044275685194 1
5.04289238515495 1
5.24971735416861 1
5.10050569288869 1
4.9363940685893 1
5.45883716280553 1
4.85796735030732 1
5.18758968194695 1
4.80935585712059 1
4.76113314114831 1
4.71256378367232 1
5.10209594141451 1
5.13446231230654 1
4.63565382292954 1
4.96265235313626 1
4.6775015966884 1
5.22736288675443 1
4.67923586539519 1
5.21374943761942 1
4.84244287476409 1
5.02742714936217 1
5.02630435756986 1
4.91263029651338 1
5.04469491289822 1
4.99481249205351 1
5.08500985089114 1
5.17420932257615 1
4.73691067304925 1
5.09839672790564 1
5.01177127016936 1
5.18906633252294 1
5.2497486607979 1
4.9615693625496 1
5.22912245512575 1
5.19219290431329 1
5.27727238892845 1
4.96282842564329 1
5.03755882673071 1
5.36801608668639 0
4.76610890168357 1
5.29752784744492 1
4.50327835457149 0
4.64944907465704 1
4.97412755142723 1
5.03664761729289 1
4.69558090571974 1
5.24756419905784 1
4.97256944868616 1
4.91938790259718 1
5.02624576463539 1
4.7024691750683 1
4.94472329825698 1
4.94863154635085 1
4.9664366743529 1
4.8123756386825 1
4.81100574400888 1
5.07274819125607 1
5.31512921911815 1
4.45352839720164 0
5.41105268715641 1
5.15704690277799 1
5.11990010164255 1
4.7719930499506 1
4.49208009497345 0
5.52387516485334 0
5.19526797944052 1
5.10422035212566 1
4.77453789842661 1
5.33180415341039 1
4.94503081988904 1
4.79284129704855 1
4.78806679580694 1
5.35210986598491 1
5.37986219949814 0
4.75782555932734 1
4.85282241235261 1
5.21241077925638 1
4.69528287173121 1
5.06265010953238 1
5.3011998924046 1
4.92156875448689 1
5.14904518142955 1
5.41617666483336 1
5.25776229440584 1
5.28832723166762 1
4.72183643630982 1
4.78610667968011 1
4.84664395217293 1
5.07453404728786 1
4.90350787661025 1
4.8512514356876 1
5.01261883319175 1
5.16833766232893 1
5.037432261937 1
5.02973196958681 1
5.14082748412446 1
4.7940331850272 1
4.98952542694178 1
5.07673089827895 1
5.32767022137956 1
4.82729553631724 1
5.07262560009061 1
5.20975057828114 1
4.8666355981797 1
4.88592163745677 1
5.29616220669131 1
5.57143444727773 1
4.95335591938129 1
4.80397198533969 1
5.28243128176655 1
4.81350809351252 1
5.08960181255256 1
5.01007428096593 1
5.35238124928305 1
4.30633968617806 0
4.46890338566504 0
5.10568290927121 1
4.74555077338558 1
4.94414592347697 1
4.71160610404026 1
5.21578172457179 1
4.73561316373037 1
4.93757309802276 1
5.15150258759809 1
5.25930160796355 1
4.33259093695645 0
4.98893051111321 1
4.89523981606866 1
4.9902102391009 1
5.26932553416248 1
5.00850019369565 1
5.00006300144882 1
4.72220403170949 1
5.31924986604665 1
4.84310968894125 1
4.92961136888803 1
5.16479237293213 1
5.04376437895626 1
5.07599840152273 1
4.98066062237327 1
5.14922360012796 1
4.69145922566798 1
5.53590994763099 0
4.96936051413362 1
5.17839001288899 1
5.28729823029125 1
5.34137071596645 1
4.9908676567589 1
4.98241744944554 1
4.94253856615664 1
4.5689864811656 0
5.37419747393347 0
5.28504230628673 0
4.72236588868047 1
5.20171569917457 1
5.24872700202341 1
5.23956506182313 1
4.80379345913439 1
4.8296747740476 1
5.43498975173615 1
5.37721809048367 1
5.06868092490324 1
4.77145018860442 1
4.86504423925575 1
4.67073478987447 1
5.01617835461701 1
4.98473170475733 1
5.56925531370955 1
5.2153160576778 1
4.98630799908505 1
4.95748206545159 1
5.18799575405446 1
4.86700280150227 1
4.68817772001671 1
4.95477733389004 1
4.74983514869779 1
5.16791032771862 1
4.8713281688785 1
4.58467743182311 1
4.92803730117157 1
5.02675003666425 1
4.99545562944426 1
4.77364713505944 1
4.90331398706374 1
4.40059179703362 0
4.75678693966132 1
4.97010103284458 1
5.11374492366097 1
4.6798220970513 1
4.79219714965648 1
5.49832198896859 1
4.8920874900471 1
4.88623578152131 1
5.04525833209187 1
5.06843061211172 1
5.36074161906344 0
5.02314127117983 1
5.07567309848852 1
4.7800451144978 1
5.21989446816279 1
5.21357321178894 1
5.2378264587479 1
4.95356940570171 1
4.67918062682537 1
4.64800197734808 1
4.84116674650861 1
4.94422532050121 1
4.99593502701688 1
5.2800497259602 1
4.92513582284433 1
5.05699637741272 1
4.50205632654502 0
4.74955679020686 1
4.97957234506168 1
4.95677655337064 1
5.25933759263872 1
5.0799254742964 1
5.37948188981737 1
5.66720356030577 0
5.1712501705474 1
5.26740549351502 1
4.76252466175359 1
4.78549568038266 1
5.26800514603528 1
4.68240226926595 1
5.48523265096812 1
4.74728576041602 1
4.94936721279785 1
4.63096404816334 1
4.89342116150882 1
5.22257570155918 1
4.92539883981735 1
5.25304865404589 1
4.79526191418319 1
5.00005832362153 1
4.8044535283987 1
5.4409506928232 1
5.42350998377227 1
5.24004314680109 1
4.99296572191306 1
4.69578778155974 1
4.7598534651227 1
4.8222560480073 1
4.9224291989644 1
4.50224829733593 1
4.96748113345334 1
5.20945850725169 1
4.72206639850248 1
5.06319672132323 1
5.05799799618214 1
4.9769898053328 1
5.25413448813809 1
4.62232030493788 1
5.36166296841731 1
5.17367959591425 1
5.31070522612267 1
5.1386224017012 1
4.61335164649307 0
5.33869583132084 1
5.08188637123734 1
4.87904043095419 1
5.17327978131616 1
5.04238139681732 1
5.81384137270412 0
4.94886200005307 1
4.76718481190534 1
5.13113670232704 1
4.61838808032539 0
4.63980550510584 1
4.89994127289914 1
5.12431571423896 1
5.07505417379025 1
4.78587170162065 1
5.31093650278433 0
5.25364059552235 1
4.57289304261616 1
5.40090665011592 1
5.2788947433351 1
4.94489052810601 1
4.84958505746144 1
4.96213597111784 1
4.8529400356805 1
5.27532582414619 1
4.94817660611364 1
5.01023530886235 1
4.59857958394702 1
5.09000670472365 1
5.32744792825904 1
5.1415316839762 1
5.1702229940801 1
5.25187274463507 1
4.84227644520694 1
4.55935221611771 0
5.30932561540629 1
5.13751156183501 1
4.73126493997393 1
5.03324511713258 1
4.93886606323488 1
5.09178977638583 1
4.78112535737337 1
4.70370778521136 1
4.99854186243745 1
4.85389053460431 1
5.45653171698554 0
4.78552008089129 1
5.05939110586805 1
5.11183031211797 1
5.06232093857595 1
4.63223059705507 0
4.98307361335394 1
4.89729862807359 1
4.75518739676943 1
4.87981375717121 1
4.39999321797886 0
5.05559464603254 1
4.71470355608328 1
4.56258353762445 1
5.16277425416524 1
4.62854900221976 1
4.98540753148923 1
5.10200470904872 1
5.46475645589479 1
4.70827552573226 1
5.01201096582621 1
5.12060992051078 1
4.72500764345108 1
5.18733153358346 1
5.1440416771525 1
5.13300462745859 1
5.47064268580368 0
4.45833748349553 0
4.80563692207492 1
4.88161696311059 1
5.15657491816152 1
5.30891390261348 1
5.15245227838284 1
4.84715476303035 1
4.89118242307414 1
4.81463063876631 1
5.01825461915486 1
4.89844410406068 1
4.90687576140897 1
4.64149767097596 1
4.77367422393393 1
5.18058176481644 1
4.87474537374984 1
5.20424987956841 1
5.04669609025612 1
4.38999835298247 1
5.40827544632652 1
5.1853342726332 1
4.64203383273586 1
4.31354703797738 0
4.67689480931086 1
4.98951631093257 1
5.12705124288264 1
5.14274250705173 1
5.12229682283092 1
4.67247738213004 1
5.31414234415525 1
4.69960355437512 1
4.75489038956531 1
5.2081773171178 1
4.99190074069096 1
4.6478855821106 1
4.94830574656276 1
5.26189112118892 1
4.89860770265192 1
4.53964659650887 1
4.49890301267514 0
4.93487242114482 1
5.19896047311359 1
4.69040285085101 1
5.57329429534667 0
5.48200863075481 1
4.77159413691994 1
5.31737752904645 1
5.19938311476274 1
5.26446915122167 1
4.92117190977192 1
4.91936280148777 1
5.01695399830068 1
5.07278533582013 1
4.53823488209673 0
5.16845549786267 1
4.78645230093357 1
4.97602799753858 1
4.9261650518999 1
5.13038863455864 1
5.01912926311556 1
5.18446491451549 1
4.41316328772125 0
5.35244516763505 1
4.74985451434491 1
5.18535085621977 1
4.91107592717132 1
5.06637964017224 1
4.71050467816992 1
5.07210198553405 1
4.90917379625731 1
4.99034343382921 1
5.07928429443426 1
5.10315155341504 1
4.98849731061604 1
5.05111836169918 1
5.01198174250352 1
5.06290180614969 1
5.11961814543067 1
4.92301819953355 1
4.65458256327948 0
4.98585783172433 1
4.85532200449951 1
5.07623632264514 1
5.09313673651758 1
4.86309693150829 1
5.40834537197228 1
4.87946353394694 1
4.89409170562418 1
4.58991424494215 1
4.85393878253529 1
4.86141380926489 1
4.56832788547084 1
5.07353399496253 1
5.30113958703286 1
5.02696451872692 1
4.67534596152727 1
4.9877961430116 1
5.27454846047058 1
5.09141593872585 1
4.99034255541495 1
5.2548695654253 1
5.25793473370624 1
5.59956227068057 0
5.49387647962474 1
4.91940202184113 1
4.82267842357102 1
4.97505648698559 1
4.90868886845765 1
5.18378652467114 1
5.07727841862275 1
5.34601626174694 1
4.95240234452752 1
5.22084995030247 1
5.20639050066937 1
4.68726527391039 1
5.27666199082153 1
4.53649532334877 0
5.0608542532668 1
5.28639698338892 1
4.88691101846584 1
4.95008238028172 1
4.91798599496969 1
5.36498194247019 1
4.92732625371926 1
5.10354462683853 1
5.26557096818242 1
4.56188976508442 1
5.28123026290373 1
5.33865136592256 1
5.42099863161772 0
5.31263612878717 1
4.6253789092178 1
5.08385167684501 1
5.00833579417226 1
5.08088940142249 1
4.73682283501278 1
5.09595685311314 1
4.71390716844167 1
5.18834212514952 1
5.15354984914419 1
4.64790633653162 1
5.10298128447746 1
5.21698741890091 1
4.70477004976341 1
5.11760205034475 1
4.86588908313527 1
4.47343779026006 1
4.83469715486671 1
4.81576213270148 1
4.95116454473677 1
4.63108686353879 1
5.20870231938881 1
4.79805584304342 1
4.96018126045753 1
5.28159197265172 1
5.12638269861781 1
4.99114490532267 1
5.33345114124884 1
4.79805106547594 1
4.70034392986375 1
4.11287334826132 0
4.76054555143306 1
4.68320369107584 1
4.8272996670445 1
5.12080798016662 1
5.47503694240986 0
4.97683471165856 1
4.73946205753497 1
5.01911864618397 1
4.99759411552705 1
4.60791785919559 1
4.62294784092376 1
5.27275402963342 1
4.9673577081962 1
4.9327412820248 1
4.86990859286281 1
5.08810503423434 1
5.20445919861577 1
5.02479914641944 1
4.58975990989178 1
4.83573078519004 1
4.99237851552533 1
5.07395551795539 1
5.43947352475083 1
4.95510590516199 1
4.71303059666026 1
4.83777448526523 1
4.76032996833808 1
5.10178148371696 1
4.49084245673836 1
5.055234589821 1
4.83674919277478 1
4.74697401255482 1
5.54734456182198 1
5.20311036699396 1
4.97949982025012 1
5.35039101252073 1
4.56413943627683 1
5.23771731713404 1
5.11114810591377 1
4.95721700834278 1
5.02799022688044 1
5.27137282962359 1
4.80792279668491 1
4.84378306326906 1
5.24783469385326 1
5.39124412029246 1
5.14807197230188 1
5.36160141932214 1
5.3471801839586 1
4.90586937018367 1
5.07198422243055 1
5.12556253364117 1
5.14515355028633 1
5.02793463279769 1
5.5000272650331 1
5.00142247260804 1
4.91180689070763 1
4.83749456733448 1
4.79587524296922 1
4.41040859257504 1
5.10195367649824 1
4.95808709399617 1
4.89469239390268 1
5.15460696130493 1
4.98331354497684 1
4.96088938846675 1
4.98820338276374 1
5.0326987165017 1
4.85006136066181 1
5.13287861097899 1
5.08081883685802 1
4.79947609164566 1
5.37452503797534 1
4.74955117710116 1
4.99925662682227 1
4.70524968507678 1
4.54883955921413 1
4.7352487879137 1
4.86214738581856 1
5.01312164329854 1
4.86475431372713 1
5.29697751281854 1
5.3062123983136 1
4.99447281667025 1
5.18358580186578 1
5.31837983570294 1
5.24959443567055 1
5.05459965219707 1
5.10779320856329 1
4.64926274832946 1
4.93863653165727 1
5.25537574943605 1
5.10697900150889 1
4.97019126857291 1
4.78772181107652 1
5.21695417979269 1
5.4169726790654 0
5.08043212018086 1
5.08275534074911 1
5.23207181343066 1
4.79631571972495 1
5.03018632673423 1
4.91120476594818 1
5.42127501122053 1
5.10229508342744 1
5.04229396588216 1
4.63813126624914 1
4.82197780654943 1
5.1227800607368 1
4.74888680696483 1
4.73760220675801 1
4.96968374946646 1
5.64895048292246 0
4.86154282332721 1
4.66507734270933 1
4.33646372311455 0
4.93078018482706 1
5.03928165171867 1
5.25765272438138 1
5.11941137432112 1
5.21286843611272 1
5.21569271972363 1
5.11005314435573 1
4.88009358571855 1
4.97809554673137 1
5.45534850169198 0
5.21966220795813 1
4.64347226917734 0
4.9676312658515 1
5.2425480686029 1
5.09546398796831 1
5.19471202721434 1
4.8810489085853 1
5.13362193597589 1
4.52609716506972 0
5.01527426032208 1
4.49904526700767 1
4.93471908185336 1
4.83323574251318 1
5.04143991595312 1
4.88118586425973 1
4.75544488944985 1
5.17030269587698 1
5.03770920622471 1
4.67096472877256 0
5.5427030712392 0
4.99170447018638 1
4.72537381752257 1
4.98408883190277 1
4.96281121382966 1
5.01246937331917 1
4.81568020274805 1
5.35281232970255 1
5.20676136063098 1
5.02827883123849 1
5.06071334509182 1
4.97172521679224 1
4.46461858017347 1
5.2807487118415 1
4.88879848754405 1
4.52732492300704 0
4.47815222750133 0
5.04988381492527 1
4.96391795547751 1
4.95754044151783 1
4.7138869686383 1
4.38878628751856 0
4.46657210142094 0
4.80924905033903 1
4.68801191405809 1
4.96184851005956 1
5.62783295511101 1
4.98900369870196 1
5.08441220103931 1
5.63011906467944 0
4.90298216807796 1
4.76669780206968 1
4.99926656148798 1
4.73450458661223 1
5.57444182907322 0
5.38582678467752 1
5.35943099657042 1
4.98567569426853 1
5.20846853796071 1
4.60386724304213 1
4.92182930513798 1
5.00833829863108 1
5.27021795875101 1
5.01292735183376 1
5.06983455658808 1
4.99418503761036 1
5.03781035310169 1
4.88204922602563 1
5.14527016023886 1
4.97705824188258 1
4.78237387656494 1
5.14372260133868 1
5.28327903620654 1
4.81551970266815 1
5.20075038443021 1
4.88045875578073 1
4.78566455116598 1
4.8506899231761 1
4.54012945697464 1
5.23994425817259 1
4.81129487034505 1
4.72101309489402 1
5.19888359350786 1
5.30578790072038 1
4.536797161073 1
5.20560655013688 1
5.33511004719415 0
4.63712862623145 1
5.0169515378967 1
5.33788206989748 1
5.32270786582164 1
5.20335608636671 1
5.06789841236555 1
4.67358706227292 1
4.75437725997299 1
5.21899358337093 1
4.62914468377924 1
4.53731296775102 0
4.94780329460769 1
5.44097532227853 1
4.70482384066069 1
4.69717109742964 1
5.3588619104374 1
4.8711637807855 1
4.85767662298232 1
4.70188953461112 1
4.89278309817968 1
4.80753135091135 1
5.01084548215779 1
4.9129422847326 1
4.73031259610609 1
5.06396463702989 1
4.99183935567935 1
4.99423878097513 1
4.71928437156123 1
4.77609024845151 1
5.47191861141374 1
4.58436087011029 1
5.23594012239336 1
5.08121851146712 1
4.63981400419406 1
4.76403992144448 1
4.66697904342277 1
5.5564632194695 0
4.8637364557459 1
5.29915690903951 1
4.88339142522643 1
4.9824615209474 1
5.00185978078005 1
4.72579309777142 1
4.56743696140233 0
4.72534187392721 1
4.94370134086931 1
5.09592449457374 1
4.57617956901213 1
4.66235247569301 1
4.87852421616363 1
4.67769813387599 1
4.62729626921398 1
5.02277277093384 1
4.9555194937662 1
4.88924276933041 1
5.18996267869956 1
5.25008939752958 1
5.04736926366598 1
4.98036339959147 1
4.84121483539427 1
5.1756095434977 1
4.77894667015239 1
5.28165612008395 1
5.04160351737592 1
5.24430790289559 1
5.11180365161463 1
4.81005499640409 1
5.16049208850748 1
5.10924058598797 1
5.00483501797562 1
5.0882034404606 1
4.51769371135303 0
4.90173352450004 1
5.47106115529243 0
5.16844655084209 1
5.29045744240095 1
4.47100925994838 0
5.43442223963409 0
4.99592959962252 1
5.03584784574331 1
5.05898614631271 1
5.13844694425363 1
4.86835503227636 1
4.81229147551587 1
5.20553707111778 1
4.98461922323728 1
5.12239035239922 1
5.1540575474878 1
4.89941804882206 1
5.67008740769375 0
4.76464246286315 1
4.56680939306609 1
5.26549762532181 1
5.03305974347276 1
4.62034754766061 1
5.24231032098322 1
4.977699507349 1
5.14070004231134 1
4.68676228999771 1
5.37516530942713 1
5.21356192756071 1
5.50748698989319 0
4.70565527447368 1
4.68134986697929 1
5.18831350197315 1
5.93493412023003 0
5.13592840891983 1
5.38200864796999 0
4.57872827358749 0
4.78524063892682 1
5.43674547815312 1
5.4153341147806 0
5.1993763867041 1
4.99352620101238 1
5.1447297608436 1
5.01836518086532 1
4.69619136824166 1
4.47226972749894 0
4.99734906574888 1
4.90442688019977 1
4.74837205263887 1
5.12832669046914 1
5.2525982669237 1
5.25277955608186 1
5.28522743034815 0
5.02744574090637 1
5.08173711516267 1
4.75659765261545 1
4.84447841264294 1
4.79073444171753 1
4.60140625021183 0
4.9066075740673 1
5.04716833031126 1
5.12800552497739 1
4.75394395973826 1
5.34590650072057 1
4.75960598623175 1
4.92723385432265 1
5.34483458541425 1
5.14635998087217 1
5.08463319588867 1
4.86253782986738 1
4.95341577318207 1
5.11297048222945 1
4.93533063782139 1
4.50981146129565 0
4.93575087110453 1
4.95559710654812 1
4.8523108889451 1
4.79263579446269 1
5.0305448100894 1
5.06751905372192 1
4.52941676319161 1
4.89869620591426 1
4.56438983563595 0
4.8974036139525 1
5.44571036387733 0
5.2813297623655 1
4.8837026543101 1
4.53898752710345 1
4.97648657810009 1
5.08354672020717 1
4.98622318902592 1
5.18367726720347 1
5.01794549456917 1
4.84574583997482 1
5.21838898732788 1
5.0537226735098 1
4.95044552422919 1
5.0079324173447 1
5.03818074167017 1
4.95965659086502 1
5.29017467300173 1
4.85313262959911 1
5.57529908089822 0
5.14224909187238 1
5.53966025640868 0
5.11391960979526 1
4.72999237278381 1
4.61427817537774 1
4.83991723246497 1
4.65076726843053 0
4.48137149964674 0
4.88595119051881 1
5.1874552849442 1
5.12038387657608 1
4.95247479448073 1
4.87342424648593 1
5.18611083732656 1
5.25388447056884 1
5.19595516235224 1
5.08642396031835 1
4.68104846717757 1
5.03014955199304 1
4.50115526043804 1
5.2109383587845 1
4.50635691979048 0
5.41715659179844 1
5.21469017606885 1
4.45844145743097 1
4.98555271756001 1
4.91376336209075 1
5.23226788356557 1
4.5582495844658 0
5.11991053633598 1
5.05932584200498 1
5.142570863709 1
5.1760093668817 1
4.86287950156812 1
4.95441266964469 1
4.72200859512323 1
5.03612204807856 1
5.03080795267267 1
4.9300785198656 1
4.88038271536352 1
4.36103573613732 0
4.63949184996702 1
4.97693933663573 1
5.00179663466715 1
4.49074971616935 0
5.12040919210833 1
4.84503294308925 1
5.02118049237041 1
4.80931501505363 1
5.31139549357732 1
4.96201821255979 1
5.31356985375179 1
4.98512878200437 1
5.27550286658971 1
5.01970792772935 1
5.26758901036486 1
4.72975060381845 1
4.71095609677908 1
4.91646490005283 1
5.09368750131644 1
4.91084419308081 1
5.35469722513558 1
4.7528875471521 1
4.98656060810972 1
4.98619597337488 1
5.19775477061952 1
4.86780738837238 1
4.94358483105933 1
4.75986361758214 1
5.07017279273203 1
4.76569201063115 1
4.77521090324172 1
5.12407639686144 1
4.83154730371874 1
4.58246952778775 0
4.69553101410541 1
4.86446924454476 1
5.23816743146672 1
5.37202597056783 1
5.4038553621404 1
4.87804578848847 1
4.49271095764735 1
4.75304793602265 1
5.14202913142094 1
5.06987048235293 1
5.09667448706167 1
4.99847897130479 1
4.57585639750362 1
4.86257390171937 1
4.94743733200528 1
5.09177825461223 1
5.0476397936773 1
4.91965085754342 1
5.0855526719101 1
4.88075728083173 1
4.97954568709514 1
5.21710843869136 1
5.26718670545646 1
4.87566431084567 1
4.7593237515067 1
4.93276415163793 1
5.02687683019746 1
5.09336435026773 1
4.31772348546719 0
5.22243080677096 1
5.42695243386149 1
5.11867850655234 1
4.71907920697331 1
5.45008077102612 0
5.06066417697732 1
5.14943161018603 1
4.89026554481728 1
5.0507034365674 1
4.92794410054996 1
5.1769494112895 1
5.30454276259802 1
4.699024831379 1
4.99708840799681 1
5.18513597185759 1
4.97510500030314 1
5.32409613661585 1
5.36313178587975 1
4.56487455098463 1
4.95485062338243 1
4.80109996614311 1
5.09913248042628 1
4.78980749343186 1
4.89572050306779 1
5.00396451367121 1
4.89098177643556 1
4.44246274295923 0
5.28722049021998 1
4.97383158353695 1
5.23017567422212 1
4.61470216245614 0
5.39433516207949 1
4.99612361518163 1
4.95391759531661 1
4.74116037389949 1
4.87552475658532 1
5.23401802285849 1
5.05670069404194 1
5.1531797385418 1
4.85179085251481 1
4.8526137346499 1
4.95847308889219 1
4.51556003865296 0
4.70956589745157 1
5.2480429032094 1
5.21339146307283 1
4.93300312636851 1
4.83744026780715 1
4.94768766897247 1
4.99566354137426 1
4.84348994309435 1
5.29911445786111 1
4.93816057027978 1
5.28756547039657 1
4.82157150001208 1
4.69119380376643 1
5.09409548011105 1
4.68317012324195 1
5.47045292818895 1
4.85160232504377 1
5.00837198398957 1
5.03278915684516 1
5.41232120443746 0
4.84341514098074 1
4.81822879755141 1
5.11100380195033 1
5.10764668039124 1
5.17482893659303 1
4.66779109106671 1
5.2873507561494 1
5.43859824470206 1
5.21453969194719 1
4.96155556825756 1
4.75999340783842 1
5.19391328430245 1
5.64241131225744 0
4.95447952007253 1
4.90935446408499 1
5.37313958254802 1
4.82240945676798 1
5.12037872080469 1
5.21598828564808 1
5.13452948996087 1
4.94219023757683 1
4.95712119877091 1
4.45706637989071 1
4.80145199962556 1
5.17417285133805 1
4.81287272550106 1
4.77977198122808 1
5.22326297535814 1
5.32201797412063 1
4.99779018639402 1
4.97166491990182 1
4.96944341894951 1
5.18745914614606 1
5.25235569588542 1
5.02323254925605 1
5.2309475382264 1
4.92170545479593 1
4.35082207340071 0
5.00690415235787 1
4.85414034465304 1
5.30242152081644 1
4.67876017841178 1
5.10615594341195 1
5.1120218144221 1
5.20607770339282 1
5.26494851144148 1
4.39591316793566 1
5.33190168369849 1
5.07300109658626 1
5.01791869360375 1
4.71448276322312 1
4.90140201019303 1
5.06869396060142 1
5.15904736670284 1
5.12420895087371 1
5.10441841587427 1
5.25581431159254 1
5.07215320922081 1
4.66142787394159 0
4.71844255320002 1
5.72352293803398 0
4.75195619020732 1
4.81261633293869 1
5.10082237381018 1
5.17792688416208 1
4.88155485558033 1
4.73828320591625 1
4.81243922784013 1
5.36512656960099 1
5.18308626180517 1
5.6084500809399 0
5.21852972621251 1
5.13106330485678 1
5.15690845838157 1
4.78450025510277 1
5.05502368820457 1
5.16389801292023 1
5.34707731446571 1
5.12449959017979 1
5.18034569771288 1
5.27614898067703 1
5.09307465432476 1
4.82999295062824 1
5.03824263826037 1
5.060966728278 1
5.06863484921369 1
4.76903021188691 1
5.01837525821505 1
4.96429213643535 1
5.33753877378239 1
4.55359501330608 1
5.0107764462154 1
4.92460718445542 1
5.54890745507465 1
5.03254696225364 1
5.12941918683595 1
4.58966982394017 0
5.46596741057787 0
4.82836354571189 1
5.03277130218617 1
4.94512616223297 1
4.78045267046779 1
4.88582612233096 1
5.13991179781977 1
5.15408555875921 1
4.53612242788051 0
4.74991898059133 1
5.124447746924 1
5.01394201989518 1
4.98095855684619 1
4.9676548279594 1
4.62527754694675 1
4.99212563812203 1
4.93967085586125 1
4.5988622945505 1
4.68751700518308 1
4.82708020849358 1
4.40812561209619 0
5.06119702374028 1
4.83691887791442 1
5.14514292062645 1
5.09291109745873 1
4.7541356605545 1
5.04490437762403 1
5.24151381571664 1
5.31020173601789 1
4.52285375330414 0
5.07990494627527 1
5.09043590066931 1
5.177520232309 1
5.17912832439065 1
4.85887137606308 1
4.92897263328187 1
5.30566396284384 1
5.17333962979095 1
5.13873271184383 1
5.14480086471737 1
5.05504211389155 1
4.83071714010671 1
4.9240568205879 1
5.16791506084754 1
4.78962660405896 1
4.61150055491966 1
4.56807107613668 1
5.36462529284913 1
4.70865527081335 1
4.17120908556704 0
4.89576142261931 1
5.25538563873238 1
4.82911608857473 1
4.63676905538374 1
4.72689602955188 1
4.73340643749494 1
5.17762833585977 1
5.12236518505216 1
5.10892273222152 1
4.55103218209229 1
4.80095683047223 1
5.08567605396587 1
5.1099326181322 1
5.15683469252738 1
5.23993087361476 1
5.02789709438566 1
4.8774198375695 1
4.89283009991674 1
5.06144954440178 1
5.33463861996083 0
5.16879737453881 1
4.92804525680226 1
4.82161990827796 1
4.86181000423909 1
5.02852361851212 1
5.48893546963425 0
5.08746754537173 1
4.79515198354716 1
4.35375273209689 0
5.05939819428613 1
4.99350454253161 1
4.97776136920442 1
4.83921178371779 1
4.77859961654877 1
5.10991554676735 1
5.08390030418459 1
4.480644405217 0
5.53270980627792 1
5.03530724609555 1
5.03564143350211 1
4.86829779012426 1
4.62860125811308 1
5.40626083340983 1
4.59917276258009 1
5.06648039367857 1
4.73651810585947 1
4.97420798826093 1
4.99211982751945 1
4.87811765693435 1
4.94192605125662 1
5.22009583064434 1
4.88688342853294 1
5.01772560176923 1
5.11173616748233 1
4.54017237279875 1
5.16619476317681 1
4.75572023843816 1
5.24657869582737 1
4.7551413668241 1
4.61565951345851 0
5.0874550877809 1
4.95903806222383 1
5.21915978680874 1
4.8929032595372 1
4.93696972274853 1
4.78844842368134 1
5.30730841809842 1
5.18840379698054 1
4.96277687693623 1
5.27669053543276 1
5.30606573614798 1
4.92923475770224 1
5.54913286915575 0
4.95724700630853 1
5.12849700772693 1
4.97693805027995 1
5.27257983144006 1
5.04577293785515 1
4.77628931170397 1
5.15693452488295 1
4.78616943984458 1
4.4875499630626 1
4.91528825730267 1
4.97915029782043 1
5.21744677300532 1
5.26643626386733 1
4.79340189715946 1
5.20786741945073 1
5.47589426059187 1
5.07808955702904 1
5.07196122328735 1
5.27618811196901 1
4.75501554249358 1
5.00688823209326 1
4.84192462495182 1
4.5207751730018 1
5.00957931595277 1
5.48150908287461 0
5.18575039305277 1
5.18667927628609 1
5.08308758216804 1
5.35580467134969 0
5.16999521995309 1
5.1747901839819 1
4.79946369459972 1
5.26799138918107 1
4.8991881826036 1
5.14921161017363 1
4.75969423681979 1
5.31452008698412 1
5.01789312943953 1
4.59602038786728 1
5.53128207386643 0
5.19216469888565 1
4.71980708124068 1
5.01382910631292 1
5.15549903369817 1
4.89992975548995 1
4.87990054167274 1
4.98463813712255 1
5.14922242560684 1
4.92933354541452 1
5.14674241890635 1
4.65939392307284 1
5.03762433350805 1
5.19875024749748 1
5.16354125494037 1
4.6463334188574 1
4.9577725179242 1
5.01800377040043 1
5.16613722150199 1
4.65361003303312 1
4.77809869651467 1
4.91329100928703 1
5.0683696700448 1
4.57483326173091 1
4.73400255912882 1
5.17005962751179 1
4.85929523618226 1
5.13971574441325 1
5.31480902193496 1
4.86459049803094 1
4.99577620845629 1
4.90594943644732 1
4.97644994878971 1
4.65856749204872 1
4.96788542990949 1
4.75271866821331 1
4.77638824921186 1
4.51768547214284 0
5.2084296504277 1
5.21077576273904 1
4.90261049549897 1
4.90509397174302 1
4.80865632317936 1
5.01523367524542 1
4.27827108238381 0
5.04446288199446 1
4.84793184547046 1
4.20101199138119 0
5.31784915084169 1
5.67079179667526 1
4.98170930209554 1
5.36109666095449 1
4.82364528399202 1
4.81782007484371 1
4.35733912912878 0
4.83609249548115 1
5.40698503012027 0
4.69550889716823 1
5.05391993117653 1
5.06811080916127 1
4.7329578631496 1
4.84259297619247 1
4.7277563865167 1
4.99293534392462 1
5.26099681759857 1
4.84687340833495 1
5.3567007570629 0
4.96592035425218 1
4.97305454449139 1
5.25439587480288 1
4.80578351847366 1
4.96271602975091 1
4.9350095315018 1
5.28116716162539 1
4.86061748517111 1
4.80639134812625 1
5.45078374128293 1
5.10856345527796 1
5.00731036160803 1
5.27931653179405 1
5.03295610436127 1
5.12284285814528 1
4.47854259427997 0
4.65835667994091 1
5.12167745356639 1
5.24829925329287 1
5.15987102495917 1
5.18075582987602 1
5.09272821692127 1
4.90909949622279 1
5.14152789077917 1
4.89260532345841 1
4.6825451151193 1
5.16477919878169 1
5.04382752560915 1
4.9070157936037 1
4.73000597439095 1
4.94781859783478 1
5.02801499436405 1
4.88688818639441 1
5.08872453783858 1
5.08752389946366 1
5.27423347169738 1
5.33410494894981 1
4.88504770503924 1
4.99350109325102 1
5.48373375597384 0
5.09427507779939 1
5.31884963449601 1
4.64906419333738 1
5.1477587352693 1
5.26838230470038 1
4.39278646319035 0
5.00676763012214 1
4.85961938759633 1
5.07726685246983 1
4.88340026162353 1
5.15073066909703 1
4.7155660357538 0
4.71130554821702 1
4.97487248775005 1
5.03848496016926 1
4.87989341823782 1
5.05304810250155 1
5.4757638704023 1
5.23303240515786 1
5.07504310580189 1
4.65703083022033 0
4.52440167963595 1
4.66717107237404 0
5.2204157455977 1
5.41250111869842 1
5.24199627132528 1
5.20739782030435 1
5.14383355027408 1
5.00879208478557 1
5.24190096190602 1
4.96703250885009 1
5.29768440262686 1
4.44444062035698 1
4.81054017867196 1
5.15136159121417 1
4.91087378073627 1
4.83166354332345 1
4.59764773343496 0
4.591279251972 1
5.29794160193937 1
5.32098421989822 1
4.95584061108218 1
5.55752203772046 0
4.9810330360842 1
4.95385895153022 1
5.00104357271369 1
4.91231784885107 1
5.26616458881794 1
5.72335703259105 0
4.71124691474921 1
4.74860599283395 1
5.0828033566762 1
5.07670253380548 1
5.20345949926324 1
4.5643164680402 0
5.53031251696287 0
5.13218510814412 1
5.26955081611123 1
5.05592017905725 1
5.08702989411469 1
5.34000306668672 0
4.8279160618699 1
5.13125505007412 1
4.62865184733177 0
5.15367015763964 1
5.48873480553342 1
5.09732901746631 1
4.59877637473399 1
4.99999793101196 1
5.1423531363279 1
5.19940044753428 1
5.42367151685065 1
5.00824655248374 1
5.02977480197529 1
4.51669523957198 1
4.939221241069 1
5.27419202764309 1
4.98305549496112 1
4.69879996892428 1
4.81537923856777 1
5.40248280207879 0
5.14594041525296 1
4.69560444249186 1
5.24396324809748 1
4.76344784305761 1
4.5239266662256 0
4.74923673437628 1
5.1266899523145 1
4.61993053869241 1
5.11986274501865 1
5.20592753274227 1
4.68515559634829 1
5.01175788675089 1
5.26544053574145 1
5.17855306985018 1
5.13353886522393 1
5.34303194410286 1
5.02883781005237 1
5.50456473631505 0
4.49537655392343 1
5.27255873825632 1
4.46762313770266 0
4.94828476032844 1
5.20141655740103 1
5.18671186994885 1
5.02308459814001 1
4.86175014980123 1
5.39739058082663 1
5.16546472569767 1
4.54413102497345 1
4.93706599050647 1
4.89974579314674 1
4.96365791593544 1
5.33729492996451 1
4.90873142962162 1
4.38426458220257 0
4.76380891576646 1
5.21585398290567 1
5.10815514246747 1
4.46993881966089 0
4.91982517369978 1
4.84484470353166 1
4.82549837638177 1
5.61241136398776 0
5.18408939789096 1
4.67919511233802 1
5.30958935640734 1
4.52663264228563 0
5.58977775836095 0
4.85586620843933 1
5.02687056674548 1
5.33981405743932 1
4.90907512229216 1
5.2960082043719 1
4.92395033281132 1
4.62930653462077 0
4.87320338893385 1
5.23227516730943 1
4.98320277932907 1
5.20827648223445 1
4.98967663839847 1
4.9022335793495 1
5.0143101048688 1
4.8897165085337 1
5.33872257780323 1
5.2728836375521 1
4.79234264894308 1
5.05318113466408 1
4.75874121971362 1
5.00814532278048 1
5.33580863357492 1
4.85491882604869 1
4.28472657797252 0
4.47592430468317 0
4.65736737861256 1
4.82346589153627 1
5.18831432386165 1
5.06015636182504 1
5.14949399800666 1
4.90368128521637 1
4.76431019325946 1
4.82933165990896 1
5.01908959013171 1
5.12498780207916 1
5.05750753918804 1
4.84480040368275 1
4.95309481147214 1
5.23073384720507 1
5.03757542692685 1
5.56436120451765 0
4.73645911891441 1
5.10431761392345 1
4.41003079665163 0
5.10699077252892 1
4.81556789338455 1
4.90509817658102 1
5.06542364021573 1
4.81022408628796 1
4.63633589385292 0
4.91987854816446 1
4.64195292185882 0
4.89401665297723 1
5.27330043147838 1
4.98917447172363 1
4.65925208430064 1
5.12863767919438 1
5.16952697163269 1
4.9284234415546 1
4.64165587503581 1
4.72880719483981 1
5.08416958732618 1
5.33498590802502 1
4.46956886619977 0
4.98313145761649 1
4.90297842167707 1
5.13386041872685 1
5.12491433334704 1
4.78450478747591 1
5.35875224786925 1
5.04799437392069 1
5.13200282166891 1
5.37056733421544 1
4.71454764771771 1
4.92191232834983 1
4.80736583319033 1
4.95958589954396 1
4.65391399442612 0
5.60242093341295 0
5.34690805618958 1
4.92014621932046 1
4.89361964681594 1
5.22521207783905 1
5.13779736027625 1
5.02017948685249 1
5.02756412538184 1
4.89849950087878 1
5.26931258147856 1
5.0616466039225 1
5.46597863495768 0
5.38083267585643 0
4.81761956949825 1
5.52252374617871 1
5.14773848092285 1
4.77354099795632 1
4.94030851153396 1
5.14312402295605 1
4.84883873286089 1
4.81654970627687 1
4.94869221101588 1
4.86713330962425 1
5.15769294721528 1
4.66040170647805 1
4.83436670824657 1
4.7034122061163 1
5.05213964483054 1
5.04478163095707 1
4.93428689888296 1
4.78407617438387 1
4.52186143821673 0
5.03053501294457 1
4.65782504201076 1
4.95446788355176 1
4.49546403190913 0
4.93727062385847 1
5.36315558685443 1
4.84558526999984 1
5.23057021710828 1
5.53533945198448 0
4.94191397956312 1
4.92684724041855 1
4.91920020849274 1
4.96574838218701 1
4.88236326975958 1
5.33406720954153 1
5.28524488215556 1
4.74395073419785 1
5.09659716084653 1
5.14690626438136 1
5.15259082531844 1
4.23513204253736 0
4.77990317437247 1
4.84835267871095 1
4.75010870981005 1
5.1724147831863 1
5.29158607516523 1
5.32719521739233 1
4.44991703009427 0
4.82213689533504 1
4.84510154689998 1
5.38981963879697 0
5.20635379179827 1
5.07804479848055 1
5.13401954840874 1
4.78440545561288 1
5.02853619179334 1
5.17965045719884 1
4.81626955911323 1
4.67795014329603 1
5.3112848906397 1
5.16161617521654 1
5.12969120256765 1
5.21388058404397 1
5.35503749233845 1
4.89243639736769 1
5.25638953064416 1
5.04425766794555 1
5.02241573697746 1
4.94158829544166 1
4.97722148792242 1
5.2009370785574 1
4.8836109120044 1
5.08436759932071 1
4.87598378261022 1
4.66180134984573 1
5.08844684233936 1
4.90951006374073 1
4.64028464508733 1
5.2351989693775 1
4.69442446302592 1
5.10344039601328 1
5.05160474485307 1
5.00589108970788 1
4.99705446279658 1
5.32208855064173 0
4.77805448969405 1
4.900774245622 1
4.77507279676448 1
4.89412971235918 1
5.36673547889836 1
4.92539498670738 1
4.88562764951203 1
5.10864604449679 1
5.20727154044343 1
5.30575518012753 1
5.56172524294141 0
4.93847518739937 1
5.45636950646833 0
4.99914103923381 1
4.77829435217109 1
5.13166352698031 1
5.15730163246523 1
4.94157262629061 1
5.15408033465302 1
5.3220402961729 1
4.75677323889833 1
5.27982809754521 1
5.08418311761446 1
4.6579479977353 1
5.05086191641941 1
4.61204096376232 1
4.76492705470994 1
4.77410599283405 1
4.97540406077743 1
4.88480532720396 1
5.44283152948024 0
5.22802269836129 1
4.87654094495262 1
5.05545421252569 1
4.86423797438871 1
5.03335234438407 1
5.49162011254746 1
5.00428517748934 1
5.06705209383008 1
5.12364556130612 1
5.2363252311591 1
5.22418891084632 1
5.28618772820063 1
5.13410487413207 1
5.10806103765453 1
4.65738844039829 1
5.14495298850862 1
4.93639656395843 1
4.7449509289405 1
4.58541482273475 1
5.06553617155574 1
5.08658827504675 1
4.67364178948968 1
5.22586849472726 1
4.94495483047315 1
4.95695149259299 1
4.97331329390163 1
4.59526249073714 0
4.8040638858646 1
5.02667133728029 1
5.29757739830418 1
4.7758903988688 1
4.69771102740495 1
5.23538782409975 1
4.93953225930738 1
4.98991160576574 1
5.20915791728046 1
4.93125333944423 1
5.04859145657009 1
5.17402461960807 1
4.60656254446744 1
4.81096356839416 1
4.78206511849898 1
4.71296851245881 1
5.0322932543254 1
4.95419333935445 1
4.96184359252904 1
5.04136601430866 1
5.16458618896104 1
4.8970266159985 1
5.4670974375372 0
5.06876816841896 1
4.98087085610079 1
4.64614234003081 1
5.17948252523075 1
5.09596911976202 1
5.09156693182128 1
4.75679523068593 1
5.04760251299651 1
4.75669461947245 1
4.75802402621015 1
5.07776381578302 1
5.06397579423928 1
4.90536434336428 1
4.74366527349119 1
4.59392176393729 0
5.47186364173339 0
5.09500589243466 1
4.85938134803468 1
4.70239319419421 1
5.22267898995182 1
4.82714588436122 1
5.2336135826868 1
4.84136953402377 1
5.24374756015399 1
5.11591349586843 1
4.92023058207241 1
5.20009514131858 1
5.58976253800248 0
5.34810486715046 1
5.04270308522954 1
5.27973939049692 1
5.29056742223149 1
4.71769928767723 1
4.88052128896765 1
4.62273698433135 1
4.86217034478771 1
4.99931686116753 1
4.7099350524368 1
4.90926074447576 1
4.94816195070895 1
5.21467569311343 1
5.00838858853964 1
5.00273696777595 1
5.4243376723674 0
5.36181098973252 1
5.41830246692334 1
5.06382485964335 1
5.31790253624532 1
5.11513335987931 1
5.19730373822755 1
4.9706168739697 1
5.04565568307438 1
4.77727479775533 1
5.42624345927592 0
5.17029860652327 1
5.16204543153282 1
4.8244445178841 1
5.41149848306486 1
5.10877414135397 1
4.95375814073705 1
5.23102655956845 1
4.99780660058401 1
4.85155458238663 1
4.95108633715366 1
5.17221179357577 1
5.16980004535958 1
4.92074853116726 1
5.41024918654652 1
5.02485304357212 1
4.91467205031366 1
5.50503440569623 1
4.50737969622855 0
5.30532494098377 1
5.09564995298019 1
4.68672299132295 1
4.75502844769258 1
4.99394614511531 1
4.93585819603506 1
5.11969802147526 1
4.86608682175699 1
5.37375253464227 1
5.25069130614439 1
4.9099666110509 1
4.63979745361578 1
5.29942719213086 1
4.95744485890899 1
5.42561599947376 1
5.08565006401584 1
5.05707003765329 1
5.23061616733291 1
4.61108193104438 0
5.63607013471028 0
4.72887982832352 1
4.5508052354769 0
5.3294847599762 1
4.94334513136493 1
4.87132811883522 1
5.07764186493902 1
5.28739812975529 1
5.12736199637039 1
5.33333378097281 0
5.27618850947046 1
5.25892239353716 1
5.36380042273811 1
4.81053781737715 1
5.59615997877018 1
5.1755895876848 1
5.15699079320591 1
5.24633207407264 1
5.10852848951534 1
4.87926997502283 1
5.32429941437016 0
4.61693186099766 0
4.79949543752065 1
4.87055568340866 1
4.93730822472992 1
4.83143102723057 1
5.11523903244323 1
4.94632280864683 1
4.75986218131984 1
4.59366764823982 0
4.41330126000074 1
4.89953021635453 1
5.12900942894811 1
4.6915298205506 1
5.04840980888097 1
4.89464249680941 1
4.47431652911454 1
5.40364118037429 1
4.55935657115356 1
5.7989486704687 0
4.81428180705297 1
5.61782079769945 1
4.48884368244849 0
5.30912351763737 1
5.3244143674299 1
5.02891922738032 1
5.39734867606449 0
5.1098238761625 1
4.68099526842496 1
4.97673420472036 1
5.31350377983275 1
5.06883498257928 1
4.97527794161794 1
5.02962187940366 1
4.871556548881 1
4.97777989758108 1
5.30421639021781 1
4.66698026604658 0
4.64279208118552 1
5.16706446532443 1
5.10580012884343 1
5.12011042685689 1
5.08883064709286 1
5.15013940369674 1
5.14348432586083 1
4.60763786568116 1
5.2426268547301 1
4.89979785115504 1
4.83619625599059 1
5.89790879585467 0
4.55319567435361 0
5.02451903586733 1
5.28608006523428 1
5.02291769580453 1
5.20912019258016 1
4.40677515335567 0
4.69694968720035 1
5.44361139754083 1
5.23159091712233 1
4.77004985031423 1
5.1078219712003 1
5.3516730029544 1
5.16421007304026 1
4.54118149136252 0
5.24107360865741 1
5.03557318232557 1
5.15439267008525 1
4.41453853983486 1
5.01491592960457 1
5.41091546516936 1
4.66186265057559 1
4.98938464520989 1
5.35932475072816 1
5.36546671259153 1
5.34057132754235 1
5.21997051285875 1
5.07617222194998 1
4.90840830626734 1
4.73347979126164 1
5.31242990498907 1
5.07211063631916 1
5.01698771119577 1
4.82041653520691 1
4.86037975698792 1
4.78378298247292 1
5.02177138477812 1
4.94737587940779 1
4.75035361856706 1
4.89955442795645 1
5.24707570867314 1
5.54207017682592 1
4.96282162379532 1
5.32786766622486 1
5.40713294481377 1
5.42300978637863 1
4.78575182604027 1
4.8963514931586 1
4.91369753921097 1
4.74123433588247 1
4.91733521792614 1
5.37826015243529 1
4.87611498179837 1
4.64106981167248 0
4.87090873581793 1
4.98536240269671 1
5.05770679389422 1
5.34634107284746 1
4.39113059478531 0
5.19484282897779 1
5.28206684626449 1
4.91640716496132 1
5.07308976087696 1
4.59921738519697 1
4.7650620549397 1
5.10537512154428 1
5.2898291853779 1
5.02356907870552 1
4.92413513941889 1
4.7941612671083 1
5.0051726448946 1
4.89552086713235 1
5.00163838954899 1
5.33561189076021 1
5.22860650192457 1
4.90036271487027 1
5.02911975094519 1
4.77832357052432 1
4.75032341423143 1
4.9284337897446 1
5.49598831582106 1
5.14857222866369 1
4.95013627202518 1
5.19417950947447 1
5.11657272623997 1
5.15067952041651 1
5.10236694589176 1
5.06773169829124 1
4.45249938334202 0
4.6906595813786 1
4.97314586481572 1
4.87177301041856 1
5.53382222004734 1
4.94408898905399 1
5.11402284561078 1
5.04550938511766 1
4.86628165079388 1
4.52318843220568 1
5.13833550806623 1
5.66688732177811 1
4.84749142016888 1
4.44680505174838 1
5.00657667271853 1
4.98421479852519 1
4.96804602672623 1
4.74159211790583 1
5.38102822546188 1
4.88799116204032 1
4.58135290190995 1
4.60148772920316 0
4.83093036374322 1
4.44589106996695 0
4.75567866715668 1
4.73695842392674 1
5.25227215242694 1
5.18625622363352 1
5.20535556585949 1
4.72990167655756 1
5.33879989024418 1
4.94117387180793 1
5.09893154692051 1
5.03062892768655 1
4.70318640779804 1
5.04497571203667 1
4.80533919214219 1
5.42446449433229 1
4.93725412859 1
4.88761886658966 1
4.90439319387072 1
4.92686140830873 1
5.15618870852703 1
4.85489297775768 1
4.7090512508647 1
5.15229350144438 1
4.89869834483722 1
4.75222885389389 1
5.01484817427408 1
4.96453917728677 1
5.10004382444159 1
4.86285077194132 1
4.98961926657376 1
5.14125754398023 1
4.97445571107402 1
5.15622582410134 1
5.06885781658437 1
4.53292864702858 1
5.05959765981554 1
4.96061635038545 1
4.97514214925852 1
5.22018216821335 1
4.57035838577063 1
4.99693026448756 1
5.19758304381999 1
5.05787014411474 1
5.23240179500168 1
4.95954078243739 1
4.78300682334061 1
4.82093919791373 1
4.46922559269264 1
4.72141521990798 1
4.88452642860738 1
4.83184340281344 1
4.93782593908203 1
4.94820131514248 1
5.18273731891818 1
4.77786852174987 1
4.77486161137409 1
4.66884445837877 1
5.10539403264065 1
5.26797272250291 1
4.72745653314696 1
5.12988798523765 1
4.84969541553444 1
5.02101158813538 1
5.16853425260076 1
4.60582944139112 1
4.95079162095322 1
5.12745860125394 1
5.39661885646441 0
4.92043169336782 1
5.52616122349607 0
4.46924520041409 1
4.72921146890738 1
5.01615190342524 1
4.96295406453766 1
5.04795063420481 1
5.20003971404345 1
5.24980557596994 1
4.75020481983298 1
4.62807878829095 1
4.72137148692612 1
5.03754115761558 1
5.3907109098469 1
5.08403137950865 1
4.70218806729451 1
5.20430830296065 1
5.0818051545561 1
4.90727998884048 1
5.21845366800664 1
4.68645061718593 0
5.0932502411696 1
5.04171442356552 1
5.4715607685573 0
4.7585755448641 1
5.85368537416459 0
4.99758481328302 1
4.8515632749173 1
5.44379499729183 1
4.95309957417326 1
5.26621245882735 1
4.84107452397102 1
4.4831083392373 1
5.13880611020754 1
5.33791640404452 1
4.92529561640668 1
4.99712416924606 1
4.94110191244298 1
4.88260689010571 1
5.26210868865623 1
5.41880191380109 0
4.81920791205285 1
5.37217131824815 1
4.95717432156444 1
4.73669766998483 1
4.61475792545239 1
5.16052038589527 1
5.22327939167253 1
5.37910380621695 0
4.99957628340303 1
4.81717677329436 1
5.31096356444205 1
4.94181250530058 1
4.36110810406956 0
4.73577960232575 1
4.85154870410595 1
4.87640226725507 1
4.86659532349618 1
4.86395222308333 1
4.96091325465373 1
5.18597886666958 1
4.93021475740884 1
4.84348905977811 1
4.77609910435541 1
5.09943910958562 1
4.90413322500436 1
4.83469307457604 1
4.89469880137799 1
5.30240571213966 1
5.13543025794801 1
5.05673585936646 1
4.09424544385367 0
4.47450907196074 0
5.15918424296432 1
5.17929322035821 1
5.18477283620791 1
4.90715731060771 1
4.71217327798247 1
4.79038086412692 1
4.86856763073348 1
5.66021395753542 1
5.20119252426334 1
5.24644861858499 1
5.08275635835565 1
4.73874325730848 1
4.86360834879219 1
4.88545566882206 1
4.93593365674794 1
5.1271681701242 1
4.75538120013577 1
5.41604346434809 0
5.31219816632891 1
5.2584975723552 1
5.3004278008121 1
4.96803146165783 1
4.94906800625084 1
4.95597986561518 1
5.08303124467906 1
4.80102837283814 1
5.28226403166837 0
5.08544074508099 1
4.6215544798422 1
5.16791375501464 1
5.42370412612676 0
5.12628465564392 1
5.25380529920515 1
4.62353524658428 1
5.34732293928282 1
5.25843402691419 1
5.00111542700505 1
4.89980599109945 1
5.00343962737643 1
5.21496834368326 1
5.3180881958451 1
5.16368785568924 1
5.29961062824557 1
5.39589007428 1
5.19700020448186 1
5.48303155849267 0
5.17301081802592 1
4.60127349628897 1
5.55524782975861 0
4.74623427488306 1
5.44462264665755 1
5.05764104953735 1
5.21546311416277 1
5.18064954247658 1
4.83157679750913 1
4.79549410134222 1
4.9578359147192 1
5.027316756737 1
4.85859745363947 1
5.19172806371297 1
5.30225393367527 1
4.88314355175271 1
4.80547869461692 1
4.70015756920839 1
5.27716154795473 0
4.87058664120465 1
5.17040208440773 1
5.089601426635 1
4.97121445288173 1
4.831715053943 1
5.36547988376994 0
5.18217234844122 1
5.22954138390109 1
5.24261791114299 1
5.20130867110369 1
5.11757953572753 1
4.75614434010355 1
5.08606605521343 1
4.75606914265555 1
5.21874729698994 1
5.03177583464875 1
5.19884042989926 1
4.67638814352572 1
5.28926348951072 1
4.63428701093158 1
5.14181894332669 1
5.05922457545206 1
4.81115387000087 1
5.25019291996885 1
4.74361386866607 1
4.89296313716379 1
4.98689958278229 1
5.28224459226185 1
5.16688445720583 1
4.7641558416832 1
5.473240536793 1
4.73769998814955 1
4.91964206043711 1
4.66094984509856 1
4.72178682087181 1
4.88342006475197 1
4.65796728271594 1
5.45244037271385 1
5.07229512887567 1
5.19391634864978 1
5.02041346904222 1
5.05886696920555 1
5.2750014414597 1
4.97453961312818 1
5.05436298448349 1
5.08821577818183 1
5.33033478792355 1
4.59613299911575 1
5.18824675568307 1
4.94413581495324 1
4.78770291920517 1
4.76868853151615 1
5.45312519580165 0
5.31904110954966 1
4.89792061559888 1
4.67717979195629 1
4.91334656428772 1
5.3262763459503 1
4.86969491327332 1
4.8161559975923 1
4.67769351904318 1
4.73773596365293 1
4.8827965257168 1
5.09910392884251 1
4.96950278293873 1
5.03930910522923 1
4.56056965675089 0
4.93509711135376 1
4.91667254243228 1
5.29235440343004 1
5.03462017306814 1
5.43389021323843 0
4.9644231120046 1
5.29776879509621 1
5.12147746672913 1
5.06103718211983 1
4.75893466691972 1
4.94102718628176 1
5.03700228243363 1
5.41302326329638 1
4.71507746951339 1
5.17701897368884 1
5.24830743245031 1
5.0423120758944 1
4.95822477469851 1
5.27010164376668 1
4.99340010408344 1
5.03110187511368 1
5.47075021593032 0
5.32486444911246 1
4.93084631901169 1
5.46606056563805 0
4.43133664837116 0
5.30078909481844 1
4.70813093463895 1
5.37296163927083 1
5.12408274401049 1
4.67601252040547 1
4.75308237047509 1
4.9097499379252 1
5.13797834927349 1
5.24157262293956 1
5.14228049227905 1
4.83480176402247 1
4.79179975099459 1
5.12758553335792 1
5.00403629664434 1
5.01046928989105 1
5.03705931525355 1
4.79210788004443 1
5.25557152062636 1
4.97956551924362 1
4.98803096150491 1
5.05761465698112 1
4.75994827112142 1
5.33118150918248 1
5.03632044876246 1
5.35227627046959 1
5.42045508460805 0
4.93466630516889 1
5.04128138825985 1
5.05807725115221 1
4.56873192555017 0
4.81431141598254 1
4.73619773829956 1
4.82330914977444 1
5.10700694478912 1
4.81700216412063 1
5.2595021417888 1
5.33895922331886 1
4.79168447643117 1
5.05406795412251 1
5.22961220979204 1
4.85904353718534 1
5.24083371222337 1
5.09354120649637 1
4.97410883650025 1
5.02484506837 1
4.3302836806546 0
4.81986089405369 1
4.89125700365661 1
5.01469420928018 1
5.46116007644757 1
4.84130291160465 1
4.49185153947728 0
5.52204910172862 1
5.26865880712719 1
4.41165190396445 1
5.02314959640938 1
4.92360434087217 1
5.80657887077069 0
4.95922030010747 1
5.38284956045552 1
5.01619056072574 1
5.43842043460018 0
4.73256237808726 1
4.84677344584759 1
4.66134186696196 1
4.79628869174805 1
4.78861063956195 1
4.90265835762907 1
5.28279262175814 1
4.98727530449007 1
4.70237141654453 1
5.09005519796087 1
4.5615352760219 0
5.12898428781389 1
4.75135466534264 1
4.84738749120745 1
5.46030865646227 1
4.49071617113495 0
4.74452984614615 1
4.50026783196324 1
5.07881422721409 1
4.94128117749465 1
5.01992483729237 1
4.84543646463428 1
5.15420933988347 1
5.8860353382139 0
4.85424899363601 1
5.30068316330105 1
5.36150135102495 0
5.76698607629148 0
4.87660183564428 1
4.84962855328492 1
4.8772776596357 1
5.23397688575379 1
5.13452834583528 1
5.05766674082599 1
4.86500436574697 1
5.01198622305621 1
5.08668749062223 1
5.05726050663421 1
4.4933926596832 1
5.11728337155572 1
4.64113438410607 1
4.94111791740993 1
5.07232266003355 1
4.99610303189714 1
4.79311243319181 1
5.08290679792792 1
4.68358465463669 1
4.57234866775357 1
5.30730147872477 1
5.15823602484269 1
4.67445120706362 1
4.77263182649987 1
4.54801421894832 0
5.03339130934673 1
5.1079528194789 1
4.24391181741762 0
4.8843977570873 1
4.94787281897923 1
4.99661722878118 1
5.29692861154947 1
5.48372801076216 1
5.30751122166492 1
4.74183476625417 1
5.09346152282861 1
5.38731572242244 1
4.79335929563023 1
5.28169324801833 1
4.94058403816544 1
4.68074060790279 1
4.94453655994597 1
5.01117462578549 1
5.07619760354268 1
4.9808508512313 1
4.99464267572484 1
4.7608905975405 1
5.06924819444896 1
4.65894450430654 1
5.14805170763277 1
4.88764075399866 1
5.13702858421263 1
5.00064521849705 1
4.99910920597364 1
5.24335413191227 1
5.40882115274505 1
5.03628527158148 1
5.07835317322671 1
5.15032406127909 1
4.63318207027755 1
5.29841974090935 1
5.31626194489736 1
4.83896451662235 1
4.68775945074092 1
5.37884190097924 1
5.70114728169916 0
5.10235420000331 1
5.23395289416834 1
4.83482909346138 1
5.04039058368325 1
4.73308096791752 1
4.76836645007022 1
5.09905479464273 1
4.6079318563895 0
5.39523385104522 1
5.13678919294883 1
5.10585998994633 1
5.25195710267022 1
5.06910222127431 1
5.07746118314559 1
5.17087130725938 1
5.12418256030739 1
5.20777268071849 1
4.98099541712461 1
4.66537642567404 1
5.09919075027094 1
4.57058385615998 1
4.98348283213878 1
4.8921313358205 1
4.92456273514411 1
4.9003040765921 1
5.39155049508718 1
5.59822857900711 0
5.26645303044974 1
5.37506946447636 1
5.01408883327036 1
5.17968235494951 1
5.20967526395275 1
4.94908939044551 1
5.02475164273623 1
5.39058966334049 1
5.09016276356482 1
4.79887537164052 1
5.18115806878917 1
4.69986308086028 0
5.01746964434516 1
5.2214495313405 1
5.21343685214895 1
5.11968995793413 1
5.23828631122492 1
4.63839787233374 1
4.9788105740568 1
5.19137084744151 1
5.07522203842509 1
4.80820115074829 1
4.94559178779569 1
5.23378267371654 1
4.3553847252801 0
5.34424534868955 1
4.69814392568352 1
5.13492881591918 1
5.14176575399711 1
4.89558252161696 1
5.16222446261532 1
5.06462273883627 1
5.25281404421677 1
5.2275355046589 1
5.09187200529158 1
5.22045256316918 1
4.93485056152989 1
5.01839989477131 1
4.85210061442121 1
5.58829806763939 0
5.2621450694115 1
4.59099642137543 1
5.58676883791067 0
5.07415683419959 1
4.81056833064242 1
4.56741521598343 1
5.36108728105299 1
4.56979576209476 1
4.65263242141207 1
4.76735441766832 1
4.96368045974587 1
5.20923363225938 1
4.90080003189075 1
4.55156945302461 0
4.94949474712129 1
5.32767671838894 1
4.99920944722348 1
5.0232411858741 1
4.90855481177133 1
5.32162165304511 1
4.74007321800957 1
5.22192780407231 1
5.11194498808731 1
5.24915186319468 1
4.7128619213802 0
5.21888313133713 1
5.28389940929918 1
4.9021337201707 1
4.87358811299059 1
4.96823998545912 1
4.42922518599852 0
4.76746488662348 1
5.05511171373846 1
4.98926647893281 1
4.97141015411966 1
4.8044747910078 1
5.74972145474083 1
4.63440692942413 1
5.38396886355352 1
4.86884278881281 1
4.66277561055092 1
4.56564444630372 1
4.56118102345065 0
4.94835782738207 1
5.28443699885884 1
4.97039688032256 1
4.90037069039945 1
5.00411527921178 1
4.80566851405003 1
5.15836699944489 1
4.98668919522365 1
4.79743520868956 1
5.26944440860757 1
5.04288051885226 1
5.2072234936712 1
5.00490011673625 1
4.72532284055135 1
5.19099872064997 1
5.29852227476414 1
5.16672446764102 1
4.93560124910176 1
4.65421012187018 1
4.49296713781353 1
4.94779096696883 1
5.00628854964325 1
5.39900504142184 1
4.74965771263011 1
4.62887427242567 0
4.65397537566325 1
4.58670804362086 1
5.10719848657905 1
5.20023310022768 1
5.35899011447692 1
4.7095231756527 1
5.13509621162707 1
5.03694528972143 1
5.03164359978264 1
5.12683738337533 1
5.11645677350161 1
4.93317356512666 1
4.67963991791268 1
5.26920050818158 1
5.2713101511007 1
4.84850505521087 1
4.97982837930787 1
5.15123206581293 1
4.62858850707433 1
5.19930191564221 1
4.884987503775 1
4.75521467255638 1
5.2468129806057 1
4.84362552909498 1
4.81622571806088 1
5.19012741332528 1
4.80806747181844 1
5.13572300246991 1
5.32713830353425 1
4.8944631516871 1
5.03709343960529 1
5.05745333956668 1
4.82954648360427 1
4.88110061460841 1
5.10736160032294 1
4.88528157348495 1
4.99880821293353 1
4.60212662066236 1
4.94354618302548 1
4.59387611637638 1
4.90589472587665 1
4.80552430370629 1
4.97590735705631 1
4.79642160053585 1
4.76000037999103 1
4.80543650737798 1
4.78069196458371 1
5.01463250930607 1
4.96450197431858 1
5.32784131206839 1
5.27736602859193 1
4.62491086656594 1
5.21311613487538 1
4.85536293567347 1
5.27465592796471 1
4.31720272749078 0
5.31012991505547 1
4.9434546482957 1
5.26598755916323 1
5.17601503950698 1
4.87036795773828 1
4.94705583146987 1
4.14855468792272 0
4.79950342000393 1
5.11536196828287 1
5.11743204140065 1
4.82034912889313 1
5.12649936534421 1
4.76827212704721 1
5.16000203977302 1
5.28306390258357 1
4.54939822292254 1
4.75177425916114 1
4.97199143942339 1
4.93791739560755 1
5.12348045072217 1
4.74234953261215 1
4.97526296755424 1
5.07704048708738 1
4.32340214805493 1
5.55873351946079 0
5.11472884587387 1
4.69205777403925 1
4.46327511024808 0
4.93029136868946 1
5.12457251312285 1
5.29822956056085 1
5.207027703021 1
5.7559155703393 0
4.57050228160048 0
5.13713355675903 1
5.24316796822874 1
5.62180329787569 0
4.83854189437342 1
4.98445453947752 1
4.71508222775234 1
5.35928070816198 0
4.95370858988946 1
4.96754149925088 1
5.13053077784948 1
5.13856042343715 1
4.78329472428478 1
5.17009006813706 1
4.88937496335756 1
4.96727012514428 1
4.99462877462794 1
5.22141216115731 1
5.02250176840154 1
5.17280608810258 1
4.65113350713589 1
4.45284282392316 1
5.14603707704807 1
5.4435668184836 1
4.88310605817479 1
5.09263732124884 1
4.58084732639211 1
4.96714062813305 1
5.21449761400881 1
4.47849869091568 1
5.08387620893943 1
4.72340075335241 1
4.83579233568842 1
4.79537821100507 1
4.97852779566889 1
4.53415521498233 0
5.11363426935355 1
4.90750154853564 1
4.94374731221138 1
5.57179693812494 0
4.9867711195969 1
5.25108084622826 1
5.35946179798764 1
4.75662451307846 1
5.01235554276015 1
4.9083371415149 1
5.22486734530159 1
5.49590161998033 0
5.11182122008271 1
4.90473290487102 1
5.05475060933808 1
5.0596961554949 1
5.49483337643153 0
5.22004457142681 1
4.66691089925459 0
4.69868215384788 1
4.91098318170017 1
4.92430535515966 1
5.39024900734845 1
4.98116669505507 1
4.70602699884885 1
5.04014880600343 1
5.27877300905652 1
4.88581360090695 1
4.93701180658784 1
4.96602096463228 1
5.10004416638952 1
4.65649285381107 1
5.20610754508799 1
5.06208211855527 1
5.06124046782064 1
4.60512480734317 1
4.83451080401751 1
5.08770900346444 1
4.88790266237793 1
4.89153216418669 1
4.52768986806959 0
5.25055393268848 1
4.98040655307229 1
4.89765924320647 1
5.05016736582077 1
4.57360725208358 1
5.10617207578562 1
5.30958617861586 1
5.06398904401058 1
5.26018142086318 1
5.12068996239109 1
5.29100293845224 1
4.87965169893422 1
4.73839546241578 1
4.87687596039237 1
5.15390863851965 1
4.86493168277195 1
5.15896433219634 1
5.0608216115343 1
5.31908732585112 1
5.07561206435856 1
5.17554134652296 1
5.28347185631417 1
5.27121000822648 1
5.2499606335342 1
5.3734184679009 1
5.1420507234289 1
4.94366252228334 1
4.90246691720661 1
5.10508843107274 1
4.52624351028231 0
4.9276714634297 1
5.09861138762789 1
4.94911890851877 1
5.04692097587551 1
4.60137666977539 1
4.84033284248795 1
5.09731160652995 1
5.1941140394551 1
4.77527251894384 1
5.13970442853448 1
4.78876954054757 1
5.09248728736821 1
4.8321836551919 1
4.91139893770187 1
5.10079307445325 1
4.64664978785889 1
4.70500755609641 1
4.66757379882123 1
4.88963655216935 1
5.13812416186435 1
4.92961336553183 1
4.82470532083129 1
5.16572950731538 1
5.3092974336667 1
4.51980534640108 1
4.89950072602187 1
4.48556362350716 1
4.70884368648867 1
4.96228732417496 1
5.21147652094185 1
5.25140028984769 1
4.82339913213553 1
4.52441932126796 1
5.12410203871544 1
4.97767961407158 1
5.43505151514633 0
5.11998864272321 1
5.01760212577101 1
5.04547374914121 1
5.14228022617581 1
4.78232212470903 1
5.03038435038469 1
5.29097990125801 0
4.63246719377195 0
4.74714896432643 1
5.01699039777229 1
4.81559347290893 1
4.90124830853311 1
4.96687187590238 1
5.14113612316059 1
4.78200433307059 1
4.85515621382976 1
4.61981571992419 0
5.28133497629103 1
4.89879467606562 1
5.1643023105856 1
5.20589313023398 1
4.67025066223012 1
4.36734049059806 0
5.38280210279971 1
4.65136049658994 1
5.17002011204662 1
4.82439269712354 1
5.00967320190674 1
5.01220238659531 1
5.10122463784888 1
5.61334397848821 0
5.20071808356398 1
4.69639195514235 1
4.81380057125585 1
4.56892429093604 1
5.30505864641215 1
5.07053853313495 1
4.64965058275562 0
5.27967023444752 1
4.83998433378313 1
5.22492392610752 1
4.69289906306621 1
4.650763500459 1
5.37162911235319 1
5.07129494726104 1
5.01206900574489 1
5.74276917777253 0
5.12659372032799 1
4.76959200398716 1
5.08600319262338 1
5.05097261445133 1
5.10578062945601 1
5.28853369081946 0
5.26602249570312 1
4.89577342328697 1
4.77717665133599 1
4.74430367050605 1
5.34160768857036 1
5.26113371996284 1
5.41685408739241 1
4.60074953980172 1
5.20316598073906 1
5.22442934387458 1
4.85129960553367 1
4.85455289515388 1
4.76344522545541 1
4.91964572126262 1
4.55993611950673 1
4.88344251951249 1
4.60806333337611 0
4.67948689379681 1
4.98240631445435 1
4.86634267420033 1
5.09103508240437 1
5.05737500659798 1
5.51911422732431 1
5.14424788598111 1
4.79878389816307 1
5.34451292177218 1
4.26259519966355 0
4.57250493603735 1
4.94258846271754 1
4.39651121381206 0
5.55104607069072 0
4.97560459878911 1
5.03697351486556 1
4.77072545192165 1
5.23817721591697 1
5.24924787990907 1
5.26361558096146 1
5.12878942769278 1
5.27843453904392 1
4.88964379589052 1
4.64847859602349 1
5.03082140783453 1
4.92476275877126 1
4.54933303658649 1
5.05989869581213 1
5.19193186356799 1
5.04635465298543 1
5.22584693330044 1
4.76689529410027 1
4.75033152777184 1
5.1775786134203 1
5.11576556281696 1
4.87579890046153 1
5.32218113826479 1
4.8774872853161 1
5.07565297129815 1
4.92999168509424 1
5.37569566672474 1
5.12257101002055 1
5.08777555165147 1
5.07769010098578 1
5.15817427236028 1
5.50382227803829 0
4.91018182469603 1
4.86430592862266 1
4.5891718070875 1
4.4691235392005 0
4.83291314104778 1
5.32104518284117 1
4.46467050224916 1
4.91010991313558 1
4.85693762149687 1
5.09930973740736 1
4.75495337738364 1
5.20359095410691 1
4.79091175367255 1
5.06164467404461 1
4.81544787114767 1
5.18402889095544 1
4.89523343839744 1
5.02057945083568 1
4.99718007326787 1
4.78480217118854 1
4.76237852559652 1
5.06003392789006 1
5.44962949618837 1
5.41134627842939 1
4.99072408001369 1
5.32543587919238 1
5.44589414450315 1
4.99663304721464 1
5.07542713819139 1
5.01133657058442 1
5.32389785272077 1
5.16915469604938 1
4.26457466576965 0
5.15756497921119 1
4.93860721790961 1
5.29557700561808 1
5.20796691929649 1
5.09044004597971 1
4.97789066379577 1
4.92573658945059 1
5.49133541711716 0
4.83748418438744 1
5.27873528802163 1
5.07193917969144 1
4.75544761038578 1
5.29917665281094 0
4.78106205534893 1
4.99268208988553 1
5.20374831654637 1
4.87291709195767 1
5.059875714021 1
4.97934905330351 1
5.08765848703832 1
4.8335355387926 1
4.81890674094371 1
4.74837891452294 1
5.196847436558 1
4.94161270307818 1
4.86137838260482 1
4.90664766389191 1
4.87898818780136 1
5.26447346562258 1
4.81170264419614 1
4.29243904154316 0
4.97797960012028 1
5.25801178784401 1
5.08867710999142 1
4.74362808709005 1
4.93896696002856 1
5.23771412769965 1
4.98844422547754 1
5.11622573884434 1
4.86492069482254 1
5.4870713197046 0
5.35812950926208 1
5.04163567831246 1
5.37720387750288 1
5.01827984098218 1
5.18240601419159 1
5.24080579449919 1
5.32690825549946 1
5.13677294091116 1
4.64342008232838 1
4.6284819953671 0
5.04562871684676 1
4.97053659784825 1
5.3572163928482 1
4.90319060218698 1
5.30770249735117 1
5.02614488551783 1
4.97743081822067 1
5.0818988469913 1
5.05916387098818 1
5.21290281578763 1
4.77136622325996 1
4.93325970930465 1
4.74955697690679 1
4.81877949780562 1
4.98097072144839 1
5.23801768387487 1
4.65305674718862 1
5.32071893914704 1
4.86186274825387 1
5.03665650870526 1
4.95954416426564 1
4.88112603939469 1
4.96745266152398 1
4.99007714288746 1
4.98796262091616 1
5.17375981677099 1
5.05551855535198 1
5.01554201790925 1
5.3222065877447 1
5.06263288918836 1
4.63955911703986 1
5.22098705640091 1
5.32656389403163 1
5.03481088972072 1
5.05177224546855 1
5.01340715108127 1
4.8599921538902 1
5.39307923137522 1
4.68329462477216 0
5.19332032774747 1
4.44906285813649 0
5.05296703717809 1
5.10734746230102 1
4.79707180285832 1
5.00036828455878 1
5.17445923110287 1
5.15123933484773 1
5.13503515246746 1
5.03668787555916 1
4.68807765756696 1
5.01216068534575 1
4.65883842770827 1
4.9867246024337 1
4.6453643452865 0
5.39310781691831 1
4.9333310231742 1
5.38533890046231 1
5.18116914036337 1
4.9779716593504 1
4.75986687391724 1
4.82702954133703 1
5.0983554922466 1
5.4932440767188 0
5.16747248583201 1
4.95019454936202 1
4.91280430877336 1
4.97288817074639 1
5.33220175638323 1
5.04841704148155 1
4.52792621762772 0
5.29846992688027 0
5.27048922348505 1
4.91778652958386 1
5.56114390785823 0
5.08414794020866 1
4.88756149467124 1
5.25170180197842 1
5.33208241219973 0
5.02452516725539 1
4.80408808267377 1
4.89135790159775 1
5.20536232009678 1
5.05700434603989 1
5.50795553542991 1
5.24119606174685 1
5.44019681856727 0
5.12254913865248 1
5.01616894600792 1
5.17810641732657 1
4.96147391025189 1
5.26908299998529 1
5.02216191943549 1
4.81139994948459 1
5.64336258666668 0
4.82671293124015 1
4.69150788278263 1
4.46488067708554 0
5.08395763215028 1
4.8153391791027 1
4.92730224514445 1
4.95847138102208 1
4.77500508095929 1
4.6581501494725 1
5.25426979235841 1
5.09236118217387 1
4.86690014402908 1
5.03130172299933 1
4.84288510492506 1
5.0937099162703 1
5.09681002381307 1
5.13345381644208 1
4.87630573359664 1
5.16548728458486 1
5.18122329857524 1
5.15339138121612 1
4.89217873203177 1
4.90415315116478 1
5.20010401202212 1
5.14909465365212 1
4.92780496698952 1
4.81367069897624 1
4.96388772221735 1
4.97473999414584 1
4.93931149224761 1
5.20002181054842 1
4.90164596360586 1
4.82395322782877 1
4.56887211074245 0
4.87132731773704 1
5.36947375400213 1
5.32635793261392 1
4.77338341531947 1
4.87094183119711 1
5.27113754907014 1
5.07977544426412 1
5.68284520249996 1
4.87941973952099 1
4.97325594256027 1
5.04589988879534 1
4.48252293382439 0
4.81778063711427 1
5.33275547948588 1
5.31484640391929 0
5.2041875001719 1
4.92003221191638 1
5.23338198004155 1
5.02397985305637 1
5.25129656417626 1
4.8166181307472 1
5.54081181539675 0
5.01608483813326 1
4.99402624276027 1
4.66699160912169 1
5.02941785358412 1
5.32966549722174 1
4.75023286439276 1
5.35548419182996 0
5.20743124518093 1
4.66609787357377 1
5.38786145136307 1
4.70088156197089 1
4.7461203702705 1
4.82650225433077 1
4.60061397459476 1
4.89657563257806 1
4.92301703162374 1
5.36100838301081 1
5.28724738484578 1
4.89341907914731 1
5.20745914766457 1
4.9109896064495 1
5.14583714969003 1
4.98138803748213 1
5.34954872916515 1
4.77667709653326 1
4.84991541643889 1
4.93286054937306 1
5.39111004892373 1
4.48911776078993 0
5.00485766135297 1
5.2861748376463 1
4.83518027029223 1
4.98958081759387 1
5.04749411730788 1
4.81228040735906 1
4.79848902792332 1
5.14111863017469 1
4.77608129632881 1
4.97438582636754 1
5.08441399496512 1
5.03971615932483 1
4.69493393264771 1
4.80133492642759 1
4.54437087178596 0
5.36618485943775 1
5.26186168935783 1
4.529580532653 1
5.52800303840558 0
5.50704756170595 0
4.82051930832434 1
5.05008326329956 1
4.97171158646173 1
4.8436482442615 1
4.93116407620307 1
5.19046114564648 1
4.97414924487116 1
4.95597053038194 1
5.00333287965561 1
5.04135675289626 1
5.30930344015289 0
5.31785659921342 1
5.31990331655075 1
5.25490134825187 1
4.67344627321657 1
4.97666915696081 1
4.98930695702715 1
5.3800269773541 0
4.66268963023656 1
4.49671835128285 1
4.98740648138256 1
4.7090672598358 1
5.31089541404968 1
4.89878002637962 1
5.46831276267587 0
5.48336771793295 1
4.88676326951604 1
5.45114292523399 0
5.11839101768906 1
5.0959115891301 1
4.51019581406334 1
5.26011571020303 1
5.22986127058589 1
4.45801739148278 0
5.29905132906238 1
4.67392883955451 1
5.19120962520584 1
5.03453096735781 1
5.03026139995983 1
4.93578226723259 1
4.97155445749042 1
5.10693354399356 1
4.63471085133906 1
5.37397359321148 0
5.29651876570806 1
5.55462437832493 0
5.0859330271365 1
4.96257051889831 1
5.0699128637151 1
5.2274952705351 1
4.94762923307099 1
4.83086207512343 1
5.0937283409886 1
4.8279446846036 1
5.0480452874278 1
4.70435426377993 1
4.62811516519558 1
5.20760381170106 1
5.19813529435017 1
5.5050870158045 0
5.17596975286251 1
4.96001024726693 1
4.97568489726091 1
5.71789188993037 0
4.88921854788215 1
4.7965749726389 1
5.95836778915171 0
4.92952293994365 1
5.01100285936945 1
4.44946236266278 1
4.99230484265391 1
5.09398548769491 1
4.82610443349901 1
5.44360667154332 1
5.32960546017087 1
5.10933084993408 1
4.84239663017104 1
4.97238477472534 1
5.07810430799138 1
4.87658061374716 1
5.04622008400688 1
4.84416648406344 1
5.29421969680438 1
4.80005030659032 1
5.37188772258155 1
5.11321556623907 1
4.75986910474152 1
5.11843958601358 1
4.97004902143568 1
4.51030663178473 1
5.33995459570819 1
4.79839316578515 1
5.5037442344638 0
4.76627255228976 1
4.71175835410325 1
5.09716100338564 1
4.91743063703257 1
5.27992655964557 1
5.3001449629672 1
5.58231797130616 0
4.85569912352424 1
4.82336555135654 1
4.46124341458315 0
4.51939913287769 0
4.79486273341336 1
4.50224496582479 0
5.19826762924563 1
4.82010703479436 1
5.24341632598807 1
5.02275666178217 1
5.09126748180678 1
4.77704881578869 1
5.26748897961892 1
4.98491721358577 1
5.12237619841148 1
4.68345073648122 1
4.8284777900097 1
4.90483455552633 1
5.21284332191568 1
4.54971765068183 0
4.56190282480948 1
4.50512529641633 1
5.11023076777912 1
5.03377452453139 1
4.86612762652052 1
4.9638868614944 1
4.99133337418779 1
5.06197135464532 1
4.83517943545802 1
5.36956797926546 1
4.97428699810728 1
4.88891886415984 1
4.67233881257019 1
5.05643822714333 1
4.98732135766505 1
5.04377490862507 1
4.44862924421864 0
4.83048419455914 1
5.03040919547268 1
4.91017383850249 1
4.74451281264569 1
4.89923609316232 1
4.63136185867138 1
5.16150768125173 1
5.06566917863482 1
5.12243563032337 1
4.84010155425256 1
4.65810461190202 1
4.83359614975571 1
5.15682977568615 1
4.85373960844391 1
5.0500062026966 1
5.27181357756649 1
5.23984239347898 1
4.92149357513625 1
4.95838793981977 1
4.89635747788405 1
4.87558944802711 1
4.81309200890209 1
4.59831749743396 0
4.58203513219254 1
5.19595589007979 1
4.55142771831982 1
4.70788692870741 1
5.40072378223515 1
4.8037949915188 1
5.20132840460614 1
4.74630559655211 1
5.02366935592659 1
4.50558733055726 1
5.29894925939266 1
5.04028051972289 1
4.97809281005601 1
5.34238931855286 1
4.96172443455584 1
5.31564652042005 1
5.15797491285351 1
5.04912538272918 1
5.20249473759752 1
5.30207583643059 1
5.13314439222776 1
4.86446470472273 1
5.18112344638155 1
5.11291090407669 1
5.08618007841356 1
4.96525581064241 1
4.75638338773659 1
4.79279314925184 1
5.19901078911276 1
4.91877705278472 1
5.33813294364514 1
4.78633939365831 1
5.25489244395988 1
4.91172021956842 1
5.30124505882736 1
5.08361669217083 1
5.35433322309751 1
4.91501584387241 1
5.37076169659288 0
5.10590654380132 1
4.98569831425213 1
4.72812916133489 1
5.11105789523634 1
4.81481835480552 1
5.07295748742897 1
5.08340239367301 1
5.30936255374334 1
5.13369548800744 1
5.12824879464538 1
5.06084776877463 1
5.44513169515942 1
5.25572865400844 1
4.9051592737572 1
4.89854914225334 1
4.89383133222915 1
5.06903763796824 1
5.04407429074168 1
5.12174789839999 1
4.86732780499264 1
5.38218429032067 1
5.16346665119795 1
5.08056211965376 1
5.59252901332658 0
5.19292349775816 1
5.25159800148197 1
5.01533161153758 1
5.44823739566689 1
4.72822601313684 0
5.15393248115955 1
5.22452958059086 1
4.93383731611782 1
5.26183038080078 1
4.45444461098172 0
5.37630749476252 0
5.12368269692007 1
4.69453383671954 0
5.04939371112522 1
4.82590055952971 1
4.7595654401844 1
5.47275417189625 1
4.78979300242269 1
4.80413268822205 1
4.90572130082121 1
5.29659402700811 1
4.93637989082201 1
4.93178634572762 1
4.57036432770734 1
4.76957869759229 1
4.71421785836308 1
5.1172911097408 1
5.21160403850845 1
4.51515648717164 1
4.85125107488681 1
5.16996449919954 1
5.13777305686776 1
5.27085543258012 1
4.54075076843665 0
5.19040725239909 1
4.89299325385256 1
5.02515095415317 1
4.80516730674491 1
5.45734355217987 1
4.8524448664161 1
4.83044748830718 1
5.27988568563948 1
5.20143605778829 1
4.9182583498081 1
5.49021201257562 1
4.93482164717429 1
4.96741208934681 1
4.71743904990038 1
5.18589164942278 1
4.41918117462285 0
4.77293117445772 1
4.70070687045779 1
5.39939680207518 1
4.95145024691365 1
5.03924794963154 1
5.24208785674501 1
5.56292121091507 0
4.904920912458 1
4.93583101438477 1
4.97382770517863 1
5.27830944174352 1
5.0975776021255 1
4.90645307926401 1
5.26470191147189 1
5.22628934255198 1
5.45905654740447 0
4.78055635099553 1
4.30972302361656 0
4.54518045754034 1
5.19770297063742 1
4.8896934711883 1
5.03187107936954 1
4.84200752860338 1
5.14421147243896 1
4.85314276318178 1
5.30047568315201 1
5.06331724861453 1
4.98894137337664 1
4.91282193628774 1
4.58208117089566 1
4.89335999027123 1
5.11989528956537 1
4.96693010856918 1
5.6083853588846 0
4.72476480688593 1
5.28164356680423 1
5.41948880285878 1
4.70724210074838 1
4.8702961286934 1
5.28613426631622 1
4.78912239060185 1
4.57929116998057 1
5.07641026486593 1
5.0279164791916 1
5.23740649597531 1
5.19278172124911 1
4.96462590771372 1
4.79062976909771 1
5.35382267772794 1
4.89364542347423 1
4.84396788446446 1
5.04469089360203 1
4.52001386920628 1
4.82705220388743 1
5.27618058794 1
5.16242305178988 1
4.7207714223699 1
4.61207787551051 0
4.93286532283823 1
5.04914470705594 1
4.8309654839259 1
5.05023082874956 1
5.17970323367544 1
4.92203920763894 1
4.74566106309483 1
4.79957849141642 1
5.0351185963335 1
5.33947816970828 1
4.48825584969708 1
5.05381233553117 1
4.92555047076214 1
4.72187549058187 1
4.90972309661481 1
4.89304810656602 1
5.46590141452389 1
5.19844271721894 1
5.25586938394701 1
4.80656311742878 1
4.98909254818882 1
4.82578583985775 1
5.00106751976691 1
4.77862967725608 1
4.8899302851124 1
5.00763009990168 1
5.43597719082004 0
4.54192669794876 0
4.87230302862888 1
5.16080178721877 1
4.82318158145059 1
5.31312488668617 1
5.05232811244604 1
4.78386123216836 1
4.81453247760273 1
5.13383763451028 1
4.84301304921369 1
5.44735863019607 1
4.85843970044686 1
4.97881183524375 1
5.31116403993499 1
4.88113975577409 1
5.01732617935826 1
5.16350302289832 1
4.70947846059979 1
4.80203401418005 1
5.34529908642907 1
5.01527656328682 1
5.14209019057054 1
4.84890915874747 1
5.07049712440645 1
4.95302055658682 1
4.97641090537291 1
5.08536470249277 1
4.98226337229092 1
5.22169482795652 1
4.67873733220284 1
4.91623220144163 1
4.83407607243398 1
4.7289530715303 1
4.79389725160269 1
5.43693715178991 0
5.5233810144103 0
4.64750669111157 1
5.16212539687514 1
5.34577018959927 0
4.64315817292854 1
4.90891839094738 1
4.98162253658924 1
5.53463679046678 1
5.1279458682914 1
4.87550143370117 1
5.38282648596313 0
4.69922466899999 1
4.88262799507192 1
4.82938005149744 1
5.20977613162918 1
5.20167080653946 1
4.80458134400991 1
4.93921370083062 1
4.86180482832178 1
5.06874093686434 1
4.80804982509118 1
4.97131657967729 1
4.75087826571052 1
5.35398378513582 0
4.97707843446839 1
5.08654817224739 1
4.83456773466804 1
5.22110248476515 1
4.90876780761706 1
4.78147483116859 1
5.04930876061072 1
4.93941330168062 1
5.22047020175647 1
4.93785505131287 1
5.1384380283316 1
5.29183915833193 1
5.01708545108201 1
4.93390131527504 1
4.69710059523084 1
4.84813912842111 1
5.88332043688753 0
4.90131196225606 1
4.86980714838053 1
5.3881556832705 0
4.74272563731203 1
5.15651275711534 1
4.99734235473017 1
4.76524105857768 1
5.14310934330612 1
4.67392060551287 1
5.26283107423322 1
5.05831530303832 1
5.19657433029118 1
4.9632184856699 1
5.15388416050708 1
4.84799467693964 1
4.87156029004206 1
4.97066043061325 1
4.81572711044721 1
4.90418552873573 1
5.24541984156945 1
5.11123927061942 1
4.96261803742499 1
4.86091044511587 1
5.16510635960173 1
4.96912873188835 1
4.86790365215433 1
4.98035045716123 1
4.90314530671104 1
5.32387241036194 1
5.1547965585 1
4.72990764299133 1
4.89587296564709 1
4.68104641295229 0
4.69956798410556 1
4.72246130682329 1
5.15373308774126 1
4.98914262446993 1
4.88489041624431 1
5.128808862919 1
4.86646486697653 1
4.35779953088971 0
4.75167440435463 1
5.25523913528533 1
4.67239503801699 1
5.33308708525543 0
4.92164801667874 1
4.79630891596872 1
4.65589524731619 1
4.91579647619201 1
4.74651236586669 1
5.04054066079898 1
5.52465204657104 1
4.84008435825578 1
4.90931497039021 1
5.20918110976056 1
4.82002871821011 1
4.91982623766373 1
4.76860709903188 1
4.84275981396915 1
5.27760070227443 1
4.80358678180812 1
4.81988254951303 1
5.62812635927107 0
5.20265525570384 1
5.25890435650171 1
5.39112585954722 1
4.80710243637167 1
5.25923429676238 1
5.47118575662446 1
4.86583572329509 1
4.57031817802972 0
5.08531489940147 1
4.97819637367187 1
5.03973981731689 1
4.91954998095874 1
4.97835143740275 1
5.02428913462079 1
5.02959362575327 1
5.04910031743403 1
5.07109442937282 1
4.81632884323006 1
4.84952541138502 1
5.05149209906049 1
4.67225305708704 1
5.18119380756753 1
5.01407198092593 1
4.48019851066812 1
4.92402849224678 1
5.71771892743184 0
4.82725604162136 1
4.79391653323062 1
5.04268215351509 1
4.83436537172761 1
4.84022205048918 1
4.92818509855953 1
4.56450662349315 1
5.17673048490199 1
5.31538874651831 1
5.281960432328 1
5.22276964066143 1
4.65658758219528 1
4.69932704210354 1
5.40338662626942 1
4.65490543875312 1
5.28946358807345 1
4.59578151393126 1
5.16148180056563 1
4.31955976535812 1
5.12516279108195 1
5.42790327697201 1
4.71971121620433 1
5.10758960148896 1
4.66456669348447 1
4.75103343707312 1
5.01693043126832 1
4.8888451883552 1
4.98077089687506 1
4.57432659528954 0
4.87595684296573 1
4.93407028929142 1
4.78257966214935 1
5.06350398949289 1
4.80709523400307 1
4.60519002371186 1
5.09426328329879 1
4.91279127739676 1
4.51266217785773 0
5.00703964349526 1
4.96193614112213 1
5.46218251155606 0
5.11362734183545 1
4.87420801793569 1
4.8804091621834 1
4.78921848598744 1
5.2343128937711 1
4.98054321880537 1
5.11728069985717 1
4.61197885566024 1
5.0381954562592 1
4.97401568410091 1
4.85489215063626 1
5.32593855376421 1
5.24635955092154 1
4.78174132686031 1
4.99318660241156 1
4.83414713129492 1
4.79807049933954 1
4.64104787429908 1
4.80782360656191 1
4.72990788464174 1
4.89141153314501 1
4.81514881979768 1
5.35191520583364 0
4.95738600598779 1
4.75113139037348 1
4.62914679943195 1
5.25876191860276 1
4.9515066038896 1
5.02960785758827 1
4.70574857116679 1
5.03794822041628 1
4.40406466900034 0
5.28005887853608 1
5.03843001192766 1
4.72831503544032 1
5.09647393720021 1
4.68733700852536 1
4.91215462552946 1
5.33963792173244 1
5.24851760482751 1
4.75716824943734 1
5.14102801541347 1
5.62260149541574 0
5.35563554849982 1
5.12622912204838 1
5.29728695121803 1
5.08706949631746 1
5.05311649016809 1
4.69540125078407 0
5.06075342174093 1
5.11164871266353 1
4.93465731579993 1
5.34936159711789 1
5.27784548256613 1
5.07880704011063 1
5.41169427334059 1
5.25786235863427 1
4.94707378247551 1
4.97660697880358 1
4.99237178715179 1
5.352572813015 0
4.70953569961168 1
5.29895243768084 1
5.33009350311972 0
4.90225864637421 1
4.66085107628156 1
5.75851310385141 0
4.93951073701808 1
4.74076826476082 1
5.19291398335229 1
4.66144832517713 0
5.0102753176142 1
