# Supplementary material for: Bias caused by sampling error in meta-analysis with small sample sizes
Source: PLoS One. 2018 Sep 13;13(9):e0204056. doi: 10.1371/journal.pone.0204056 (PMC6136825; doi:10.1371/journal.pone.0204056)
Supplement: S3 File — (ZIP) [file pone.0204056.s003.zip › results N = 10 delta = 5 tau = 0.5 sz = 500-1000.txt]

"dl.delta" "dl.cp"
5.00014712507775 1
4.59726083698828 1
4.96080011499687 1
4.94603520447151 1
5.00035403584324 1
5.26424805746459 1
4.87875160054665 1
4.9454319211404 1
4.72190556936715 1
5.12189052815724 1
5.02084467412093 1
5.07245119081535 1
5.25579119663346 1
5.02941680911942 1
5.21228800853288 1
4.77292089229345 0
5.14909843578386 1
5.0548065551483 1
5.07441519838943 1
4.91759525526937 1
5.12090945302481 1
5.1342136150207 1
5.09265753980179 1
4.92996144921575 1
4.67863554880674 0
5.22980536209477 1
5.45653657325579 0
4.94473245172498 1
5.11664183785062 1
4.9199241695751 1
4.8304167602764 1
4.64953325830197 0
4.95541026681002 1
4.85560159016741 1
5.22849801248738 1
5.05209735724117 1
4.88084655077856 1
5.23887700311069 1
5.21834386428399 1
5.05201339387659 1
5.06360647602938 1
4.73272109002904 1
5.05677501278634 1
4.8538219371988 1
4.73600799409015 0
5.06039274793585 1
5.29183824069244 0
4.89003553384592 1
4.90518832030988 1
5.16754303458516 1
5.1550782018539 1
4.9663682970146 1
4.9555603662345 1
5.0590275662665 1
5.07871066685952 1
5.35611826581583 1
4.92994013554051 1
5.18085861534289 1
5.11207025247253 1
4.99351855449231 1
5.11310704312251 1
4.82556440215511 1
4.95727524200951 1
5.22954648068179 1
4.82016739322903 1
5.13841915661472 1
5.33810921222256 0
4.89876976521041 1
5.10984061552641 1
4.79669121570397 1
5.1596541343851 1
4.91066446929685 1
4.93167935619312 1
4.7727216257832 0
4.61906211936694 0
4.81342819752072 1
5.06698105095012 1
5.16021615535023 1
5.11049042077329 1
4.74413312672416 1
4.95601380218993 1
4.80810482960445 1
5.12471921715102 1
4.99475744092256 1
5.19843901967696 0
5.02089821613121 1
5.05064582622926 1
5.20595524940499 1
5.10258858099537 1
5.09657197544566 1
4.99702087769229 1
5.0709227594023 1
4.9104497009175 1
5.30934852853662 1
4.7232911748025 1
4.897195179181 1
4.90162466604188 1
4.96278120262565 1
4.81885912429335 1
4.7920787165315 1
5.26265199409578 0
5.10427596575351 1
5.16102631396933 1
4.90618985173032 1
5.11130536147779 1
5.20973365105334 1
4.80018022349891 1
4.87422138321669 1
4.53741697431201 0
4.75716656322279 1
5.04299508122981 1
5.13055629445936 1
4.81119163688285 0
5.20636691490892 1
5.40226402109385 0
5.0616781968876 1
5.22332130016609 1
5.15896951081322 1
5.08112236284807 1
4.97307257510767 1
5.01843965985146 1
4.74766884108478 1
5.14358444230713 1
4.94364215419124 1
4.6231844524942 0
5.07230659647805 1
5.23097496940142 1
4.78530206914326 1
4.94794484384738 1
4.97459903309283 1
4.88648045052625 1
5.21702215652925 1
5.12761102540362 1
4.81232524883682 1
4.9989398412571 1
4.67396828626018 0
4.86702857786681 1
5.07467186456779 1
5.1363833130053 1
4.89937954369762 1
5.1886104869212 1
5.37417897035645 0
5.2881547363944 0
5.29352651734824 1
5.15265819090004 1
4.77342887855756 0
5.11799743701028 1
5.1400695965436 1
4.86554549735803 1
4.94053048415802 1
5.02793195364605 1
5.24925656249739 1
5.07835146055645 1
4.99800630182508 1
4.8424153602689 1
4.97945357661256 1
4.89566101761366 1
4.92982856165982 1
5.17072883365427 1
4.92738440459668 1
4.7414898853216 1
4.95063108034411 1
5.113731904763 1
4.8817941895306 1
5.06199899247997 1
4.99792735897324 1
5.5597352519318 0
5.02560597603879 1
4.95210778464845 1
5.13930125427029 1
5.03585653120538 1
5.11271415347575 1
4.97133508134952 1
5.14961864875339 1
5.18852650023827 0
5.0760401724022 1
4.90446020214147 1
5.00131749884402 1
4.87729347184133 1
4.57805226893796 0
4.7577398461282 1
4.88739718056386 1
5.42274440364044 1
5.00096641085218 1
4.93177931026916 1
5.05280931328988 1
5.18554562587958 1
5.0241800406895 1
5.11394895654502 1
5.09533913251604 1
4.93484348318689 1
5.08927823729934 1
4.96848428273796 1
5.31084272124787 1
5.23476888876924 1
5.17374485765981 1
4.78146831741691 1
4.84963524251655 1
4.8441474375277 1
5.18417039700768 1
4.91959328624821 1
4.62889742603946 0
5.15849840561772 1
5.04688809687053 1
5.03624793320457 1
5.04853237440567 1
4.95031849214961 1
5.01129373272641 1
4.96649768846296 1
4.79095608728382 0
5.21667898364771 1
5.36204182935722 0
4.79340794493451 1
4.90120920657814 1
5.10449151653794 1
5.28449256514991 0
5.14578393933005 1
5.04914758859284 1
4.89604012539519 1
5.21596846114846 1
4.90978235308923 1
4.82927476154614 1
5.00607173206092 1
4.85219866602218 1
5.04921335272499 1
5.13582120370858 1
4.8893933890872 1
4.99519595580397 1
5.33434882625918 1
5.1733226351438 1
5.23718663450682 1
5.15738868952404 1
4.86444749587515 1
4.89042609090141 1
5.1132680509118 1
5.2113513715275 1
5.08421273034531 1
4.96889355081866 1
5.28460117322334 0
5.10020142977707 1
5.04834152109976 1
5.10888230614132 1
5.14441009726401 1
4.81098112396352 1
5.17995231863606 1
5.06804634396677 1
4.95010668949482 1
5.04509381488441 1
5.18219932676301 1
4.88964941710295 1
4.99642592696082 1
4.77928176380854 1
4.9107860854091 1
5.3235894695533 1
5.32312528455637 1
5.30894067087345 1
5.24120705039671 1
5.22085396051941 1
5.08987482777792 1
4.92234399523196 1
5.11441537993041 1
5.03378632036133 1
4.8575554529135 1
5.29996374269718 1
5.07711288954673 1
5.09217376063825 1
4.93864147915193 1
5.16055739752864 1
4.89931479585407 1
4.9602623334828 1
4.93690989100008 1
5.4191287091089 0
4.91346915939892 1
5.06923631103294 1
5.04221032316438 1
5.0110139831225 1
5.18092066308121 1
5.05953375128083 1
5.33469577000833 0
4.93172119374666 1
4.79602389351361 1
4.99123484534178 1
4.99146200361984 1
5.39478057809954 0
4.69470381320955 0
5.19918785887927 0
5.26999743917467 1
5.06838331106598 1
4.96406064844632 1
5.05613659956998 1
4.91621154439491 1
4.97407629544292 1
4.70816291893675 1
5.12034462198612 1
4.90778836628995 1
4.60886610636562 0
5.10903652082171 1
5.02442271598607 1
5.06323814725366 1
4.89005672438267 1
5.26686550116759 1
4.86805541371474 1
5.33494304311818 0
4.86617058015083 1
4.83206111085818 1
5.09637280709087 1
4.88603220350868 1
4.94293643789574 1
4.7596958087148 1
5.34724764028508 0
5.17405626207433 1
4.9829522764092 1
5.22431938229733 1
5.21518421783713 1
4.82963728050493 1
5.21290382283865 1
5.09649834304464 1
5.15924178017149 1
4.7441310083037 0
4.80298757719399 1
4.8405126729076 1
5.01583003680627 1
5.1779903083857 1
5.5329574340489 0
5.06496321482781 1
5.20990977449703 1
5.08174717499143 1
5.01954837052526 1
5.17111002981416 1
4.87155300149669 1
5.03344441154671 1
4.99739378616088 1
5.15037772605131 1
5.16751802171981 1
4.92405511060094 1
5.18660453190836 1
4.93800820284412 1
4.9622396811928 1
5.10388971739064 1
5.16163410374031 1
4.94728720993752 1
4.90803133538058 1
4.66818972771372 0
5.12524836377181 1
4.92651700085559 1
5.14163386755993 1
4.91448973887702 1
4.80493181862253 1
5.02538564317899 1
5.29541302315145 1
5.19512928286159 1
4.81445991806299 1
4.9799040614357 1
4.65014092987426 0
4.66289137497901 1
5.02574881985353 1
5.13651970536029 1
4.88465876609799 1
5.1867137297144 1
4.81344885518553 1
4.86191912424651 1
5.32112590973196 1
4.9163302504071 1
4.68107186232769 1
5.00879711941332 1
4.88754945625481 1
4.68666380090511 1
4.83091976225313 1
5.09141533715389 1
4.77057748834253 1
4.89017377026187 1
5.06258091565604 1
4.80329442635628 1
5.25817884727509 1
4.75118970828548 1
5.16566943790304 1
5.14629247980671 1
4.96815763108654 1
5.0556792374799 1
4.90776711889185 1
4.98559404185148 1
5.11270870397955 1
4.98927023548368 1
4.79895159133941 1
5.12530471835832 1
5.1909180924368 1
5.16201069869716 1
5.13708635625289 1
4.74181479571136 0
4.94983148223812 1
5.10140025389107 1
5.08078772933327 1
5.0326445018966 1
5.07192886505935 1
5.00582413043094 1
4.8790767195384 1
4.95316058883854 1
4.9698681182507 1
5.15918460646107 1
4.89789553684601 1
5.0327694553695 1
5.13154237138794 1
5.04049545777722 1
5.11418844216939 1
4.92735010785958 1
5.09561502498147 1
4.80187221612687 1
5.24854764787377 1
4.96862896120098 1
5.14075920392809 1
4.99836164494664 1
4.94491988196529 1
5.02867645570303 1
4.82468940171692 1
5.00855149886578 1
5.05071383566454 1
5.16409728970822 1
4.8677728121844 1
4.94425744391744 1
5.10550254737351 1
5.04719866416676 1
5.04838039052265 1
4.88285836475779 1
5.10826409060057 1
5.02639482879121 1
4.81327281732538 1
4.96650863290751 1
4.97492734464899 1
4.88913938317088 1
4.86500401410215 1
5.14988179326674 1
4.57837806350705 0
4.97497232807288 1
5.03311461522711 1
5.13710396110408 1
5.26958200698887 1
4.8795080603498 1
5.13397553667081 1
5.01909007422721 1
4.82296659949982 1
5.11245026026385 1
5.02070961888369 1
5.06609948901325 1
5.33176655875381 0
5.00558585371584 1
5.12291195289637 1
5.16629034406083 1
5.02405024183621 1
5.02830057970014 1
4.92785781398162 1
5.10308642116008 1
4.94804048665159 1
5.26310377442414 1
4.90651525765385 1
4.9011201730621 1
4.81387982922213 1
4.94952896958135 1
5.23582238261271 1
5.178961880606 1
5.15703903165942 1
4.96565266723726 1
5.14554584842061 1
4.91432250091067 1
5.07362039974227 1
4.69789821124546 0
5.00250344552932 1
5.0919890343784 1
4.84811527046379 1
4.79434572574683 1
4.94929800651141 1
4.87783386087254 1
5.38298278485865 1
5.27891851535085 1
5.07221960375236 1
4.64636646356838 0
5.01299666452298 1
4.82709819691014 1
5.03660395683585 1
5.06166589209425 1
5.10080909332083 1
4.85850926651494 1
5.19075666952719 1
4.61802327367894 1
4.78258800803623 1
4.61161540192618 0
4.97288509178979 1
5.0133541914486 1
4.92462815118276 1
5.00452757107359 1
4.92743013151803 1
4.89580696541786 1
5.38208313814699 0
5.05749447929889 1
4.81928217893508 1
5.16470247381718 1
5.11414182745856 1
4.86574690097565 1
5.09243968330495 1
4.77202400295017 1
5.22551468449025 1
4.74902776897718 1
4.92231131987564 1
4.86837762616221 1
4.78826207695759 1
4.8402959854998 1
5.16795479144915 1
5.06947098947777 1
5.14925422084468 1
5.0907259725015 1
4.9584344511347 1
5.01283308402432 1
4.65709469803293 1
4.98278010755275 1
4.89809657231094 1
4.98479910174658 1
4.98615571712621 1
5.12582557166996 1
4.84957411665735 1
4.79584514995713 1
5.56768900297303 0
5.06007166590184 1
5.21904908023298 1
4.94741690304916 1
4.92139338329909 1
4.81678729580705 1
4.95490006620398 1
4.91937860374998 1
5.02985477439311 1
5.05697474984353 1
5.16937897329308 1
4.96915915787866 1
4.99255369709933 1
4.93696326382804 1
5.2299782998081 1
5.04172690725557 1
4.79642427671232 1
5.1850304883216 1
4.68233647236764 0
5.00434186646556 1
4.64175176302322 1
4.86570122052403 1
5.11235840333209 1
5.12423760897433 1
4.8763537407378 1
5.03176314370616 1
5.1006567689764 1
4.71782445385709 1
5.12972922291838 1
5.13339856208317 1
4.78930701230483 1
4.86214344471598 1
5.19243247480337 1
4.88513230882157 1
5.41857057794361 0
4.82281620307255 1
4.68353827300838 1
4.9921882676689 1
4.69791962260017 0
5.26340500109235 1
4.81914165178095 1
5.01702675096322 1
5.01081038245022 1
5.00258233888168 1
5.05678104490722 1
5.13849527991439 1
5.12810164094833 1
5.17020257012744 1
5.29626132528997 0
4.87510362085034 1
4.77759980720329 1
5.12974726411692 1
4.9526528389724 1
4.84454908858128 1
4.77006802850399 1
4.98599098551123 1
5.03738046465372 1
4.94034447794988 1
4.80232110422712 1
4.82628102260307 1
5.24148752366061 1
4.8564706316614 1
4.72748314799138 1
4.93781271834984 1
5.1639445150818 1
4.76391035783872 1
5.02520010039753 1
4.93566286877511 1
4.89974721772988 1
5.2808282472145 1
4.8784697979095 1
4.7545368346452 1
5.06150690298723 1
4.78440602385893 1
5.20166464676883 1
4.69380697499904 1
4.7354781153564 1
4.96749730790164 1
5.06408675074765 1
5.03078647862682 1
4.90377598858119 1
5.02930592149297 1
4.66801119498346 1
5.161092153758 1
5.19966743594637 0
4.98836772176419 1
5.25930127182315 0
4.76273801714541 1
4.88203265272025 1
5.11603529870458 1
5.05840193668122 1
5.07718217577447 1
4.9598322769014 1
5.09399749788091 1
4.95895812259224 1
5.1453843728958 1
5.17179819428567 1
4.81043954038286 1
5.10129072187269 1
5.12408731073506 1
4.92328977944165 1
5.11696314536218 1
4.88706776543627 1
5.1219194078714 1
4.99557501897622 1
4.96259722908076 1
4.95372616094773 1
5.09660900860862 1
5.16337884186922 1
5.40074782471692 0
4.93419269008197 1
5.07082524876842 1
5.14554504795779 1
5.1686158282864 1
4.90770122392617 1
5.20384399048585 1
4.9938105651708 1
4.94084286602482 1
4.92989043932847 1
5.10111729120837 1
4.61059230342308 0
4.88878506465618 1
5.01420052846263 1
5.35093784329189 0
5.02490218881279 1
4.94145157239759 1
4.88467355405427 1
4.70920359912847 1
4.92257153443124 1
4.99731882811607 1
4.66499190481019 1
5.12784691435202 1
5.37133861241117 0
5.14035760863164 1
5.10695295210397 1
4.99974194044681 1
4.77737681073091 1
4.86621596877624 1
4.75955394568281 1
4.97159549276149 1
4.99616313189548 1
5.21981118335399 1
4.583601235414 1
5.04657609025846 1
5.15761781010318 1
4.97862438563594 1
4.94818013148819 1
4.9179349209011 1
5.05084325797573 1
5.03210727463615 1
5.25249251332763 1
5.25378427944615 0
4.79215770038088 1
4.47962639588383 0
5.16180041382512 1
4.63623964937724 0
5.26586907987265 1
4.69761297104574 1
5.1026450423065 1
4.90820088274298 1
5.03511541449623 1
4.72257517490025 1
5.16570751105455 1
4.9755485561804 1
4.98705134793547 1
5.0311670008748 1
5.29149647816206 1
4.85629221841772 1
4.81089449547593 1
4.86606441724399 1
4.7274706885631 1
4.85391720477476 1
5.1154975362826 1
5.15896746214379 1
4.92726778030772 1
5.17647297693912 1
4.88156543867728 1
4.89418237860941 1
5.16801990355595 1
5.12537756924971 1
4.72033274507538 0
5.12093060535264 1
5.03889115085724 1
5.02345895804701 1
5.09687115010009 1
4.9430075990782 1
5.02117531948361 1
4.9608724206149 1
5.07205227656882 1
5.08453338594326 1
4.85682740968041 1
5.06494649786389 1
5.02180792172289 1
4.48441802912665 0
4.98991078287188 1
5.18564401804808 1
4.71536385498637 0
5.02052038860792 1
5.07141767498778 1
5.14550196712943 1
5.12472472246659 1
5.16673158661353 1
4.83535743572821 1
5.0802907996716 1
4.91750698360011 1
5.04843991522919 1
5.26042494602856 1
5.12422534680429 1
4.95162432175336 1
4.89692314428882 1
4.73989056422618 1
5.23473344612127 1
5.01287965461203 1
4.90056501591464 1
4.78729234436965 1
5.17263386672089 1
5.21251513571734 1
4.96627342071333 1
5.12979358331538 1
4.91711959415475 1
4.88559567347028 1
4.83002627128544 1
4.83703174433502 1
4.79881184958351 1
4.76667124541292 1
5.0532544435395 1
5.10435244668931 1
4.97933518569447 1
5.51158089612564 0
4.89655267248053 1
5.03296576757108 1
5.17893084159745 1
4.95156297186452 1
5.10836536881395 1
5.13777722911321 1
5.05485450281766 1
5.08893304345658 1
5.25195503038148 1
4.75684943306248 1
4.88909460809225 1
4.82114124344526 1
5.13565483138445 1
5.03847192152724 1
5.03291201332195 1
4.94415478191999 1
5.34366650835392 1
4.85614386719167 1
4.89479907961676 1
5.08257651528645 1
4.78297803892039 1
4.73772276235636 1
4.79378339178922 1
4.97220800780888 1
5.14576328271069 0
5.32517946008183 0
4.82571467550711 1
4.74778909690205 1
5.28126683148945 1
4.97957457357744 1
5.0916270579969 1
5.08638704664296 1
4.97642646870014 1
4.99777911912003 1
5.15395767716533 1
5.24739671467708 1
4.8605903651223 1
4.97150285538696 1
5.16286438535849 1
4.75662316607633 1
4.89502886429204 1
5.11543208508074 1
4.83868574742387 1
5.24722736374732 1
4.89468742931123 1
5.18010308815791 1
5.09816152228738 1
5.02170242381571 1
5.00289337976763 1
4.88183935983555 1
4.64385549328257 0
4.92609048346297 1
5.06638375823487 1
5.2417824769208 1
4.90239381658254 1
5.08531977484092 1
4.90502587321184 1
5.23815805892398 0
4.7344091517708 1
5.09984455122347 1
5.35943139459148 0
5.06646966166208 1
4.76430248132545 1
5.10563811615999 1
5.15617442911365 1
5.02456774203006 1
4.94328629413087 1
4.84568242773887 1
5.04802663916554 1
4.94488617395733 1
4.98535413035294 1
5.1741922243085 1
4.84856650913762 1
4.56313462184056 0
5.29739017419858 1
4.83773551805044 1
5.1079804228713 1
5.01475356328218 1
4.78010027700058 1
5.11438310054452 1
5.12848977156197 1
5.2685198921833 0
5.27926831292626 1
5.20747750415414 1
4.93124766804467 1
4.628437262963 1
4.9968779568947 1
5.30128209068864 0
5.48742090295865 0
4.90828805597237 1
4.71861503227915 1
4.72159679418433 1
4.73263718649225 1
4.63009836859069 0
5.21394545455441 1
4.78461834049339 1
4.83493716299767 1
4.84192713025819 1
4.9816645258384 1
5.40824534946978 0
5.15714649294978 1
4.90489250844813 1
5.08320237349131 1
4.81172790188755 1
5.22955997538028 1
5.10417183968934 1
5.12542249822851 1
5.15385524974436 1
4.97004776189414 1
4.79875963107042 1
4.97362883034836 1
5.25054596551805 1
4.99135045848341 1
5.22261050245166 1
4.81603727876041 1
4.89683595683546 1
4.80174641425287 1
4.74040627338579 1
4.68010054559194 0
4.68897654810536 0
5.18328796214634 1
5.12289876818237 1
4.92350748152895 1
5.00461846616742 1
4.99838225175318 1
4.71714510361708 1
5.03818726693009 1
4.99084577871819 1
5.13831058875596 1
5.28988333086774 0
4.99644124976426 1
5.04321928681467 1
5.0176105952755 1
4.88002886245795 1
5.13131826426934 1
5.16525474796207 1
4.72526548645528 1
4.7012034822585 1
4.57018429292664 0
5.03271431747081 1
4.94887472855618 1
4.7607676039834 1
5.27373759626331 1
5.05187207137725 1
5.16858707268668 1
4.83599252182342 1
4.99488375162522 1
5.07445303396295 1
4.87758669979029 1
5.14919054548333 1
5.26346061597684 0
5.17998324039053 1
5.2073263903686 1
4.91558809839389 1
5.01442272286246 1
4.90176931391271 1
5.33274446789389 0
5.00019523041432 1
4.85133728362949 1
5.00164998838141 1
5.22107331860339 1
4.97187327918825 1
4.71757084472898 0
5.02244815469637 1
5.18820333308998 1
4.870217269823 1
4.89828072163416 1
5.01413461409538 1
5.21553830722668 1
4.75125002661332 1
5.217308109334 1
5.26998137779466 1
4.83593886554265 1
4.933656970497 1
4.66218470989821 1
4.86962008464399 1
4.88344208814912 1
4.98099693583519 1
5.31222910904917 1
4.988448552212 1
5.12828560343348 1
4.96746399086695 1
4.75971828094272 1
4.77111449640565 1
5.14633486416494 1
4.85569688058347 1
4.80142644218055 1
4.891951483531 1
5.15421357235816 1
5.19938905295892 1
5.24052372296938 0
4.80759295999526 1
5.005076780232 1
4.92902315850131 1
5.14418933551678 1
5.11506620542018 1
5.14236022971555 1
5.28036083067111 1
4.87519621619558 1
4.83799897998697 1
4.95889461151472 1
5.06930730203993 1
4.94514366333643 1
5.07056159234768 1
5.28266532696688 0
5.28180014386572 0
5.07122829052692 1
5.08820636621151 1
5.45914070668591 0
4.89111683802192 1
5.31111781737723 0
4.94368219031346 1
5.27821186692361 1
5.03500812025721 1
4.94937468435637 1
4.78359850433934 1
5.0738142754565 1
5.34471945457986 1
5.06462472489545 1
4.75704872833662 1
4.96460656959613 1
5.09523850337959 1
5.04336977784704 1
5.11143613163572 1
4.76058348754695 1
5.08245983017193 1
4.82161337000099 1
4.83265605790954 1
4.90486322413433 1
4.85242433684591 1
5.28455203589026 1
5.03764873090058 1
5.09072775568365 1
5.233385426796 1
5.11531859120461 1
5.05500570778553 1
4.82700285472575 1
5.05907653847716 1
5.05166737249104 1
4.7677191293974 1
5.02717890560955 1
4.93971794408708 1
5.03772584434612 1
5.08029249702033 1
4.97337477745755 1
4.93799418099987 1
4.74848948403439 1
5.1733462399056 1
5.1355657606378 1
4.69781792301846 1
5.12447882408408 1
5.14668167318817 1
4.81883018642807 1
5.08517693911993 1
4.97017473179981 1
4.83042995863139 1
5.21701223886056 1
5.30488262514602 1
4.88064116616734 1
5.39390715213134 1
4.90451541466686 1
5.20399800145034 1
4.96013465962252 1
5.34175836386467 0
4.65472391513885 1
4.95476627061278 1
4.85383320555642 1
5.07360906668284 1
5.14983277925139 1
5.51701548189086 0
4.73217344356294 1
4.88111572433983 1
5.18704016094182 1
4.85209118861111 1
4.7816388170341 1
5.07637859849127 1
4.88145407479621 1
5.09831390157345 1
4.77247049723502 1
5.00800632336369 1
4.64296555428544 0
4.95642782874259 1
4.72563936991546 1
5.28859649655237 1
4.9711834187977 1
5.03521558166246 1
5.14661864795201 1
5.18370855345287 1
4.95123181636984 1
4.80300067046295 1
4.84662893872179 1
5.23567669397894 1
5.25620481178693 1
5.02232929261896 1
5.02476539074553 1
4.94358593911034 1
4.9157814074729 1
5.18234931920292 1
4.89878962577287 1
4.88250549674942 1
4.99488932899522 1
5.37048417799548 1
5.08491499800019 1
5.44139412888329 0
4.86452600636763 1
4.88388750258273 1
5.19539946716892 1
5.16326859549239 1
5.28907831980161 1
4.76712576025946 1
5.07882353176999 1
5.06354202704071 1
5.09421341391901 1
4.9478274000315 1
4.83144756466414 1
4.7321140820988 0
4.9024709281272 1
5.2025168427474 1
4.9627933766214 1
4.9480104236878 1
5.01478654812817 1
5.13235889737985 1
5.16666605149041 1
5.00288698980787 1
5.31688376841555 0
4.68795045236361 0
5.0176519843688 1
4.76023855639842 0
4.9354599873538 1
4.91017837076226 1
5.03530352181757 1
5.16095213540202 1
5.01867659372666 1
5.13561385976504 1
4.98301010547981 1
4.930642395231 1
5.15741645288611 1
4.86626274083469 1
5.05294431331416 1
4.96954991421466 1
4.87100607074743 1
4.96210602464915 1
4.99506728438158 1
5.0951400938296 1
5.07127227097958 1
4.96617413646967 1
4.89406319416981 1
4.98273990289201 1
4.93858544060804 1
4.81865461068746 1
5.00152952498016 1
5.01160898713666 1
5.04834390105011 1
4.91169065462132 1
5.19285494167239 1
4.91259885376543 1
4.93481027369228 1
5.13410874114143 0
4.74094548418559 1
5.10702078516215 1
5.14077654742846 1
4.932171616774 1
5.05541773317073 1
4.81235384855542 1
4.66237282178181 1
5.13268797101881 1
4.98936923522284 1
4.98929198467845 1
5.06618705201711 1
4.84904989252766 1
5.05372202562153 1
4.80032480363542 1
5.04060295594488 1
4.86649350612698 1
5.21022301237978 1
4.97161556066745 1
4.75702293820105 1
5.30092587222385 1
4.69044999541096 1
5.06969443907446 1
5.02592507338522 1
5.1864574708335 1
5.02864385989052 1
4.93468777010349 1
5.19830743731938 1
4.68081700722502 1
4.94740480153124 1
4.8704677128815 1
4.83174911727694 1
4.86476301575194 1
5.20226731668908 1
4.94303058928808 1
5.18202399446911 0
5.08172659322638 1
4.89928113153851 1
5.12954162627698 1
5.06315914632178 1
4.93631567431625 1
5.1427420829077 1
5.26451013515207 1
4.95956759252772 1
4.98693943550289 1
5.19644101101043 1
4.73513563570871 1
5.17455938106009 1
5.17233820363245 1
4.89729234510053 1
4.75146918470212 1
4.91111274989223 1
4.98297905618834 1
5.04024916837641 1
4.77192946969542 1
5.22137796608246 1
5.06493889512441 1
4.78194104424432 1
4.82829560647399 1
5.06228791418856 1
5.02313163410914 1
5.05294924266473 1
4.79094589406054 1
5.07250691290759 1
5.19496582247464 1
5.03818992752792 1
4.91834031274507 1
4.8076910403989 1
5.30650243109748 1
4.88057887930553 1
4.78374122132262 1
4.78039246084912 1
4.96099889860675 1
4.98890271109926 1
4.94055039744528 1
4.90522958787258 1
5.18735756942406 1
4.81413247030542 1
5.14365481007481 1
5.09484436242603 1
5.02206808086859 1
4.82673441268611 1
5.30600447483977 1
5.0824960300598 1
4.79301782295577 1
4.9216367201488 1
4.94981785126652 1
5.11587712167472 1
5.26244648564501 1
4.85913550641145 1
5.11500863963103 1
5.02967713525543 1
4.93528081791676 1
5.05436380142991 1
4.95370245113479 1
5.01314517358099 1
4.50189767666205 0
5.23689170671993 1
4.96125862157322 1
5.05321786391374 1
4.93687007698703 1
5.0566461174389 1
4.89011394612388 1
4.87342944034353 1
5.08389735840262 1
4.89155562659425 1
4.94899831044244 1
5.22530741915632 1
4.60686170142495 0
5.11172828507105 1
4.8288152442287 1
4.87542666657192 1
4.89519712687828 1
4.98925039449857 1
4.81710250121042 1
5.32212014806245 0
5.06905309322686 1
5.07532205949719 1
5.18765387617102 1
5.08750424534071 1
4.86735815621138 1
4.97941366172243 1
5.25944983058194 1
4.96668103180295 1
5.06137302258132 1
5.38340381643833 0
5.40101289687423 0
4.70123438562034 0
5.08730221486075 1
4.76992802951329 1
5.02661545647191 1
4.95584322383526 1
4.85431630781234 1
5.03736226865089 1
4.9985288010037 1
4.9592212945028 1
5.11324688687152 1
5.18868037724415 1
5.00072451447135 1
4.86647881114654 1
4.7990468976627 1
5.0615350956623 1
5.06231940643323 1
4.60132147086123 0
4.84335524048837 1
5.0642887755262 1
4.75884398016528 1
5.1771949841111 1
4.9856113235476 1
5.19352940243441 1
5.03350282768609 1
5.1865188345321 1
5.10741921592829 1
5.05184089767052 1
4.694784775723 1
4.8331021706864 1
5.08537805932332 1
4.95917124053554 1
4.86767928500605 1
5.12577542422124 1
4.89206731351066 1
5.24529177239842 1
5.25853238137077 1
5.03764801822402 1
4.93826689316521 1
5.17357164950808 1
4.99428811970458 1
4.77883738285082 0
5.07979253405077 1
4.92403865379618 1
4.97331591890735 1
4.81928149273496 1
5.23761160372221 0
4.94715120525672 1
4.57604443854699 0
4.70793068788666 1
4.60536997074637 0
5.41990898241728 0
4.93912206223214 1
5.02609577907868 1
5.1884915896765 1
5.13369011026557 1
4.98916187220494 1
4.80316127100404 1
5.07534649034825 1
4.67393984740853 0
4.97003357388075 1
5.09680285099582 1
4.86391193133026 1
4.93144682610154 1
4.84310020500331 1
5.03008297748296 1
4.80935578540895 1
5.23637117977389 1
5.05848209303046 1
4.95811715596906 1
5.11097858460081 1
4.99984154725719 1
4.92326284156729 1
4.95914988657984 1
5.40546333455723 0
5.00557841806422 1
4.92902231068742 1
5.06933910071213 1
4.94015449807044 1
4.86298752088848 1
5.16905753876156 1
5.25892784842856 1
5.2839309942443 0
5.22862503420528 1
5.02011721626061 1
5.3092075498985 1
4.97638426097493 1
5.29602961863978 1
4.98308890339251 1
4.92788481684891 1
5.19839784273536 1
4.82401343225797 1
5.03681711029387 1
5.07807576514029 1
5.04239546109758 1
4.87754184890792 1
5.31567675770739 1
4.88687150129175 1
4.81753976255068 1
4.8941691149982 1
4.85180599835968 1
4.99126061406111 1
4.97790677622334 1
4.59119830299324 0
4.9314897768596 1
4.93462927001351 1
4.6579875068514 0
5.05816073881774 1
4.95484598852944 1
4.9231064088587 1
5.00292674405194 1
5.35295581675242 1
4.69590361470954 1
4.91519687331523 1
5.07049520173404 1
5.32757200966748 0
5.21334538286054 1
4.86580039519753 1
4.95006063816708 1
4.95499068530793 1
4.94755721064928 1
5.26184457392281 1
4.54804391555613 0
5.23725571022129 1
4.8709915666895 1
5.08502586473866 1
4.72901333204087 1
4.87491448297333 1
5.05236971247111 1
4.781419176156 1
5.19461064715873 1
4.86056249506157 1
5.17273478049201 1
5.12516311768471 1
4.9781002527452 1
5.070085105169 1
4.7317356455814 1
5.10550243986138 1
4.78502927926633 1
5.01980789168597 1
5.41431704569705 1
4.73639478437937 0
4.97995222791328 1
4.96600623478319 1
4.80981481117383 1
5.06864854537951 1
4.95359260673956 1
5.14330614511252 1
5.03317350943745 1
5.08576113247619 1
4.9944268632848 1
5.44808024995438 0
5.33543414472372 1
4.80745083129208 1
5.18981832952169 1
5.13853721139738 1
4.8862756386364 1
4.91809443838023 1
5.17197485511146 1
5.20447910784916 1
5.25570203026335 1
5.00670523320104 1
5.15609399602657 1
5.00186618518548 1
4.81590361452769 1
4.94542626589743 1
4.85835012529728 1
4.79123563931708 1
5.03382114811685 1
5.10386078065224 1
5.19713602770633 1
5.04724455826198 1
4.89149192863894 1
4.95002655996006 1
4.84203088551017 1
5.14532267368088 1
4.83572586129526 1
5.08529279561789 1
5.29497037961618 0
4.85376932407767 1
5.10775808309487 1
4.96965772885667 1
5.11695046328141 1
4.83719813979936 1
5.25399898389205 1
5.01725459139975 1
5.06542977921616 1
5.06860056704711 1
4.94159574612307 1
5.43808306189709 0
4.99395987769323 1
5.04867028297272 1
4.85062126331128 1
4.76861295872081 0
5.03825494227068 1
4.87031182519711 1
4.65944043198574 0
4.79581501223877 1
4.9237533792972 1
5.03371878890128 1
4.86114024308884 1
4.80096008278794 1
4.8057485775882 1
5.02035285915108 1
4.58000583289731 0
4.90761301042589 1
5.00491467330099 1
5.11281580258748 1
5.20495187401275 1
5.0873983747691 1
4.97919773841492 1
4.83114465698562 1
4.76698132288641 1
4.8935476818954 1
4.70394790425145 0
4.83139075167261 1
5.17242954563408 1
5.17147809873847 1
5.0234569217844 1
4.84335028320881 1
5.14763848972037 1
4.6624770107981 0
5.38982559730808 0
4.81932979583511 1
5.03153610738448 1
5.18900561787943 1
5.21024663203384 0
5.12184070491813 1
4.95000562349346 1
5.05004874144665 1
4.99971852044145 1
5.20841085062545 1
4.81631204285998 1
4.76786312552863 1
5.05481602582503 1
5.21884203272254 1
4.99743073829718 1
5.2117911971066 1
5.21511405938219 1
4.87629718420921 1
5.15165268464598 1
4.9462818856246 1
5.03616791507808 1
5.02802573721776 1
4.52998623429565 0
5.05264404345284 1
5.1557476486702 1
4.97396731403245 1
4.97391351501811 1
5.23355921807492 0
5.14582067783104 1
5.16951488356301 1
4.9813425792782 1
5.19333845644492 1
4.95079616741297 1
4.87717989890721 1
5.20342888020196 1
4.72902959347019 1
5.2885828785303 0
4.95035728185847 1
4.9811743238138 1
4.96617822952564 1
4.92201823031961 1
5.37767788468971 1
5.00707007952273 1
4.94759580374552 1
4.95990441028124 1
4.87580898031295 1
4.96882985250366 1
5.18527092191069 1
5.07209651653826 1
5.09137898981192 1
5.09412272943144 1
5.1428877665533 1
5.27358647492486 0
5.01644726534569 1
4.96156693568846 1
5.09679066359286 1
5.16319854384438 1
4.82077885353225 1
4.98798020975685 1
4.88252627376847 1
5.03723102545203 1
5.25322249628765 1
5.08653249441165 1
5.07687513893719 1
4.89147911617423 1
4.85613999644251 1
4.92963697730093 1
4.82790716254344 1
4.99356702275193 1
5.11944750294418 1
5.25791164644925 0
5.00406648166513 1
4.80545304619216 1
5.19406076018592 1
5.28087989607147 1
4.84737868907327 1
4.85416370556198 1
5.15140273610575 1
4.89565552465401 1
5.02274156560644 1
5.06204140792872 1
5.20678691717009 0
4.84518455643031 1
4.95919082023093 1
5.10688634701092 1
5.07253267510542 1
4.74451965279334 0
4.63524434614023 1
4.48645246363083 1
4.79854172907786 1
5.19515689525842 1
5.05516915632947 1
4.76526496723735 1
4.77681560115893 1
4.92472422412187 1
4.88803386667134 1
5.11428051155576 1
5.48388712787893 0
5.0837256487311 1
4.90092965354198 1
5.02220741709702 1
5.23686717110909 0
5.0325024596474 1
5.1109331959701 1
4.7099995269525 1
5.15035775397498 1
4.9461133864363 1
5.020843276347 1
5.21100450745497 1
5.03348240647309 1
5.02137411180923 1
4.85940403090163 1
4.93971677852993 1
4.90122423896417 1
4.96204629363365 1
5.07597844286457 1
4.82858231346046 1
4.94034240492871 1
4.94010938380055 1
5.00688155571534 1
4.93310769054909 1
5.10103080909897 1
4.97727806910821 1
4.81208235316913 1
4.89891162335051 1
4.83222919447943 1
4.81897901180044 1
4.99458768021439 1
5.33478432009706 0
4.8551126466389 1
4.88241524438748 1
5.02500058883822 1
5.1190314737744 1
4.94991983232534 1
5.0655349045942 1
5.16475671704091 1
4.97633834003003 1
4.97495579545847 1
5.07674160306287 1
5.18023489782137 1
4.8819709475865 1
4.54535190450005 0
4.78184865334625 1
5.06967700962925 1
4.97567231058947 1
5.01118615700378 1
4.89827703215053 1
4.96624882308594 1
4.62227307173484 0
5.18709274626192 1
5.24351801374813 1
5.0721630149923 1
4.8743892215255 1
4.66360506738149 0
5.43975982850595 0
5.08684128358288 1
4.84226700842927 1
5.22749496592884 1
5.08311393798332 1
5.01416058744787 1
5.22494675931876 1
4.94877183333067 1
4.98102694013518 1
5.14156099940357 1
4.67681484688052 0
4.95921490406021 1
4.65836061249412 0
5.04299006062922 1
4.89725699039916 1
4.8920440102229 1
5.2648860209132 1
4.9827517159105 1
5.09992210013826 1
4.77947182001954 1
5.16252061490643 1
4.81753054051314 1
5.04949256645647 1
4.82311541651583 1
5.29730178931593 1
5.01940874374247 1
4.88971318763257 1
5.44571906858126 0
4.79191749953376 1
5.21429371737226 1
4.92995512632586 1
5.21025379408205 1
4.50425453552488 0
5.21326946143933 1
5.14317554377834 1
5.1181746081321 1
5.23230879544909 1
5.10984066192507 1
4.97409669217254 1
5.20448597380911 1
5.07342831096219 1
5.04009564024828 1
5.14235593694562 1
5.14610084673149 1
4.88614791025547 1
5.07510368157927 1
5.18981706416149 1
4.8636785246716 1
4.78842417001879 1
4.88657658477456 1
5.16632017056127 1
4.62082911056578 0
4.77850779691903 1
4.80179684059366 1
4.95938281110819 1
4.99523155366953 1
5.14712206215679 1
5.01327872275981 1
5.00470724028926 1
4.98448344523378 1
5.01063920911985 1
5.08934982682102 1
5.17719414584855 1
5.11918304621912 1
5.07647703199223 1
5.01750634404237 1
5.02055222010223 1
4.98007368864462 1
5.0613094937644 1
4.76466565967186 1
5.35192027137536 0
5.12336561156601 1
5.12809678681281 1
5.21432095600268 0
5.08301032552062 1
5.08036416702024 1
5.18936090222325 1
5.20646094557306 1
4.82624189761602 1
5.21120215234907 0
5.00315347296128 1
4.74329799654069 1
4.69291394656685 1
5.03414974223379 1
5.18965522943885 1
5.07639439109912 1
4.84102367596601 1
5.02231723456925 1
4.94459851447779 1
4.99055445122472 1
4.98960272647085 1
4.99129384316668 1
4.90245616653995 1
5.12725471380856 1
5.06315551293257 1
4.95758300064103 1
5.01465761769034 1
4.75591621888263 1
4.85129280341386 1
5.26164484182274 1
4.65568994574162 1
4.92568956729427 1
5.02764920796141 1
4.78332844289915 1
5.06811725391276 1
5.05394199038876 1
4.79000075213905 1
4.87048592145687 1
5.18947897774478 1
4.95302749904595 1
4.85122775708772 1
5.14064926570344 1
4.98993101075859 1
4.88394612657941 1
5.00031665295927 1
5.21129601339231 1
4.94305144652903 1
4.99246373806379 1
5.24742888565154 1
5.02676045605762 1
4.7024404111217 0
5.42995714469537 0
4.99165256733521 1
5.26437194459353 1
5.0645951717506 1
5.25610692352417 1
5.07639844243756 1
4.99391655723285 1
4.82256842684082 1
4.81219315412337 1
5.04356975565496 1
5.05751556295391 1
5.05734158307802 1
5.22660742428903 1
4.81346859601142 1
4.83985847100959 1
4.95129483214738 1
4.82840992507177 1
5.00241997031483 1
5.07968315188582 1
4.99405747019385 1
4.78964584996506 1
4.96797770834657 1
5.17010819920715 1
4.92162284678285 1
5.02084451779358 1
5.37712797684284 0
5.01346620440547 1
5.1295354688787 1
5.08956804165521 1
4.93114282848939 1
5.0603099397852 1
5.27283639734147 1
5.49122190921589 0
4.88831401067198 1
5.13904272903696 1
4.79778069375269 1
5.14861138249225 1
4.8007212207127 1
4.8198681746648 1
5.068455473254 1
5.13043634485913 1
4.82986776443681 1
5.16221167565335 1
4.98449464918099 1
5.09450375553193 1
4.9569765530362 1
4.83515097984899 1
5.0558843550673 1
4.99042277476951 1
5.05160418249499 1
4.78740732999627 1
4.9450085102403 1
5.19633190534018 1
4.98201198588236 1
5.04430604980585 1
4.96797690463603 1
4.84761602118638 1
4.99701145281235 1
5.03976072721973 1
5.22854779953843 1
4.68751417738197 0
4.59476533006307 0
4.94497025604752 1
5.28466100322013 0
5.11886391425183 1
4.86053249403257 1
4.72723219486609 1
4.93651308353902 1
5.08399464512325 1
5.05083095993599 1
5.00428062091337 1
5.35938917010224 0
5.13410154296491 1
4.93750902590823 1
4.99120407929084 1
5.28531171793908 1
4.77621036900473 1
5.00423950433811 1
4.71814555432841 0
4.59002358321536 0
4.74139964758716 1
4.83931684973973 1
4.91613030582427 1
5.17947368764374 1
4.85560850938446 1
5.22963655426314 1
4.98046506467224 1
4.96610600506025 1
4.82673982625285 1
5.08620022601218 1
4.86262330408927 1
4.78949019015697 1
5.07522500153847 1
4.89323452929577 1
5.07354943720421 1
5.17199773929371 1
5.16817314912821 1
4.88916689749883 1
4.83317374699421 1
5.08817572798466 1
5.15599534320218 1
4.92211617328081 1
5.0991975268131 1
4.67656494972226 0
4.84232640691707 1
5.05629492608215 1
5.07284493575428 1
4.816252725907 1
5.06782272578847 1
4.84439041815983 1
5.00865129217686 1
4.9961160468984 1
4.84825905772167 1
4.91745584716759 1
5.00611477693809 1
5.32333058373702 1
5.27178843840866 1
4.96285601406287 1
5.19636581689021 1
5.07582678079578 1
4.89267524535926 1
5.20503598872801 1
4.92884959356635 1
4.98458173716243 1
4.96815472705649 1
5.17374145282924 1
4.91348194769077 1
4.80878225407752 1
5.05062878037309 1
5.07994331963322 1
5.02628493437798 1
4.91492207197358 1
5.28593128379221 1
5.10860239962446 1
4.88344556812989 1
4.67517219059509 0
4.93463865033484 1
4.85137369231958 1
5.07628047886197 1
4.73891060146741 0
4.98832400193891 1
5.18439624655532 1
5.00867424495135 1
5.13846167008151 1
4.97997438316213 1
5.06723482588943 1
5.31635385979232 1
4.85887201450261 1
5.08505649827477 1
4.90303179999098 1
5.09425071944746 1
4.7934994378265 1
4.93677469155218 1
5.18872710683871 1
5.16822613927844 1
4.69161917764353 1
4.87049547126863 1
4.74333293643658 1
4.64112386698783 0
5.1483805224395 1
4.84971231458066 1
5.41229839400899 0
4.86212589737667 1
4.73386970360438 0
5.0400231567113 1
4.89102465816273 1
5.21020075377709 1
5.11451351484289 1
5.04099087282667 1
4.80113718579517 1
4.90505339343322 1
4.84187684352917 1
5.01332560759375 1
5.04244688544125 1
4.6306088975909 0
4.69517704023983 1
5.0692467773884 1
5.03198029951897 1
4.64996611563104 0
5.2108555737176 0
5.02829802544487 1
4.66990247860942 0
4.96192779852994 1
4.85366246832238 1
4.95255231389062 1
4.96543926307409 1
5.11371246086396 1
5.25170922769634 1
4.76575357594199 1
5.0093249090819 1
4.95102315697949 1
5.30587712371763 1
4.84975698250962 1
5.31885122729428 0
4.90911044752734 1
4.8656605261351 1
5.22388223063562 1
4.90224795253384 1
5.19080645916822 1
5.03293059061347 1
4.79949315729783 1
4.99585898254361 1
4.95807447615342 1
5.05536546040526 1
4.97467418059155 1
4.94134643934087 1
5.23900204801932 0
4.7404032496748 1
5.08150501682833 1
4.72020063464552 1
4.86304186852026 1
4.8157283979305 1
4.97035292610377 1
4.8777645794666 1
4.96150489977077 1
4.86465549958811 1
4.92003116444812 1
4.9304468124606 1
4.80975958566867 1
4.89014929261177 1
4.93977831436524 1
4.77022906382029 1
5.16749063284654 1
5.17735674995389 1
4.99424635060486 1
5.2631709078738 1
4.76938341212858 1
5.25099171106351 0
4.9695006144967 1
5.05473927996971 1
4.91528134377485 1
4.80349332649597 0
5.00510065381743 1
4.79470778366815 1
4.94925378901122 1
4.94027708162728 1
4.62663993517243 1
4.94039282738939 1
4.95312356248077 1
4.96910776148404 1
5.17976576438554 1
4.80308395991277 1
4.86028806257343 1
5.26881600507748 1
4.89690148526892 1
5.07098264012874 1
4.9601211963995 1
4.81715148471705 1
5.18802815435646 1
5.0058751118704 1
5.01267014790156 1
4.78686394391435 1
5.03017994134648 1
4.68313396043199 1
5.04511064686589 1
4.83020041732053 1
5.12497646365839 1
4.60696928852956 0
4.87016491740957 1
4.92605927896973 1
4.80769441501851 0
5.13339869573735 1
5.07695091386722 1
4.76677256058079 1
5.17298546147633 1
5.17091570658386 1
5.11957661220412 1
4.85736581077667 1
4.67824364109294 1
5.19367632395452 1
4.90958195598434 1
5.05248587651941 1
5.08572997028861 1
4.91732941918478 1
4.79208862094459 1
4.87240315790087 1
5.05543362750067 1
4.60287138977835 0
5.12449778685313 1
5.23921523918337 1
5.00282328865785 1
5.1132616501808 1
5.24035467165174 1
4.93245037734821 1
5.28124968014026 0
4.8120490741872 1
4.82601997829066 1
4.80050460148335 1
5.25929180963442 1
4.88843628949569 1
4.74823665052223 1
5.13692128536438 1
4.82405849508713 0
4.82243704223169 1
5.45174773568287 0
4.82725286597268 1
5.08618124440636 1
5.20192556118246 0
4.91944746299699 1
4.95058175495696 1
4.97694178584013 1
5.11304274841474 1
5.32172698789089 0
4.91806144430617 1
5.31676613550164 1
5.15696491404758 1
4.88550665700423 1
4.97165891658123 1
5.30231875297024 1
5.12903447671225 1
5.37792794947199 0
4.80849648883177 1
5.06344476373969 1
5.10826135562397 1
4.79891321968102 1
5.05679054737578 1
5.0552237012628 1
5.04317011505341 1
5.21263097250131 1
5.02915788990108 1
5.15627395100229 1
4.94822423048266 1
4.90727245873556 1
4.98488634926225 1
5.11609249385368 1
5.08580811609224 1
4.75479743664286 1
4.82908023046968 1
5.26390724351022 1
4.74652099562495 1
5.44061656851812 0
5.10850184726374 1
4.79717835324756 1
5.14079766936967 1
4.90950795537304 1
4.85921165235132 1
5.44036756510991 0
5.01490955573585 1
4.98029204246541 1
4.98915417444603 1
4.69161315645064 0
4.86467811183601 1
5.10771006256075 1
4.89034504621271 1
4.83067740184086 1
5.15931135357842 1
4.81997664275724 1
5.36523153539083 0
4.80375937035138 1
5.17792719119026 1
5.18021396897108 1
5.03861027314955 1
4.55884372783733 0
4.77701961138645 1
4.83590757204429 1
4.93961024190412 1
5.17821355127207 1
4.65722915273144 0
4.80105735071499 1
4.99195581752929 1
4.86310692346715 1
4.80556365912663 1
5.19903212054465 1
4.745888919069 1
4.88894129159308 1
4.90826225341521 1
5.08465191150614 1
5.07454529879322 1
4.64018334919393 0
5.22100554418407 1
4.86656650091586 1
5.15122292566128 1
4.83855005692897 1
4.85721021969688 1
5.04524860251425 1
4.87477506891475 1
4.96632365484145 1
4.94114127408973 1
5.35090112237985 0
4.86399469841511 1
5.36768469236768 1
5.0400800591935 1
4.99297147198491 1
4.97236050689863 1
4.82671447252505 1
4.73559755028379 1
5.43170593642708 0
5.02902864955861 1
5.08519251464598 1
4.95767058713769 1
4.87913508323697 1
4.93795479880676 1
5.00533253043086 1
4.61595416706094 1
5.20204243390479 1
5.10850750596621 1
4.79308265625575 0
4.94048304354527 1
5.15210662464216 1
4.89243345157041 1
4.9559986831525 1
4.7332645672365 1
4.80431931653291 1
5.18227368227594 1
4.84901426905699 1
5.22593957538395 1
5.03344587447012 1
4.95898482307982 1
5.08215277016854 1
5.2367552128509 1
5.04874704911013 1
4.81878823599171 1
5.07759164717201 1
4.99395553018915 1
4.97477312689956 1
5.11620181983946 1
5.02447028007466 1
5.04963286953914 1
5.11411935976584 1
5.02239660423186 1
5.30010096688828 1
4.78963767879692 1
4.85306472364463 1
5.06182933879963 1
5.05740595341381 1
5.00204577152816 1
5.04423366619344 1
4.82679108551805 1
5.06774648551455 1
5.06078486844838 1
5.25521545941533 1
5.46677579625837 0
5.01451123531345 1
5.32457168304804 1
4.88128550108479 1
5.28857129997962 1
5.3056203404111 1
5.16474445884982 1
5.07201250667111 1
5.10086580324839 1
4.98924410327056 1
5.29821147305524 1
5.17847878641979 0
5.04685727896523 1
4.74625655941108 1
4.56461448752028 0
5.01031836392266 1
5.10231967412551 1
5.04602969312865 1
4.97773166953952 1
4.83497027484813 1
5.22829205828668 1
4.91888713968852 1
4.97391509317578 1
5.23789515614067 0
4.86542353881271 1
4.70836305384709 1
4.98890638432154 1
4.82670821470841 1
5.08856225473295 1
4.91923048821478 1
4.90316430687004 1
4.88885749974553 1
5.0456830256329 1
4.73478316310061 0
4.93664560657182 1
5.08708068239718 1
4.96544118944623 1
4.70612025480322 0
5.15768586024878 1
5.15246438711735 1
5.04207575254208 1
4.76021113505881 1
4.91549080992946 1
5.00874231154067 1
5.12527820843887 1
5.007685530645 1
4.99799765408336 1
4.85709773335984 1
5.06219639721976 1
5.2827481801629 0
5.13493766377498 1
5.03041577502753 1
5.17391963727256 1
4.92785382536738 1
4.75647176277412 1
5.10320828634304 1
4.70401097798806 0
4.94586819794724 1
5.108138389212 1
4.91130120819671 1
4.99366370288554 1
5.0921010955027 1
5.22993782242939 1
4.89806947374926 1
4.90005954037973 1
4.83981029089635 1
5.33432928462322 1
4.91591107889479 1
5.07467751374745 1
4.91820544837805 1
5.06316046750488 1
4.89557340380806 1
5.1544633872945 1
4.89860128364085 1
5.29392803649862 0
4.87615480083641 1
5.0444036823738 1
5.27818499740589 1
4.88464855008627 1
4.6319793530412 0
4.91307425619694 1
5.03253740711087 1
5.06559097886558 1
4.90618571372342 1
4.96345054166732 1
4.86154760773275 1
5.02547052183921 1
4.9480705225235 1
5.15890401021613 1
4.82812969441258 1
4.9411860803697 1
5.23948582311601 1
4.95299170349977 1
5.08508915423738 1
5.30098796954341 0
5.05869245861676 1
5.17532021283054 1
4.69652220971177 0
5.16095194050646 1
5.17252200749587 1
5.08070748847507 1
5.02514107914103 1
5.00863265510078 1
4.92971096049202 1
5.18546785853686 1
4.7760245393647 1
4.9125905934203 1
4.93934752940338 1
5.05848450995907 1
5.19477352031581 1
5.07518482619844 1
5.1162121951671 1
5.11255561554598 1
4.9313753083771 1
5.00088871218245 1
5.33049203490236 0
4.85883798129694 1
5.00740959903271 1
4.9560618830386 1
4.9699813777651 1
5.01061826157075 1
4.85611752241781 1
4.7323916151961 1
5.00444843143786 1
5.0553461639777 1
5.2120523488348 1
5.03034804684995 1
4.91090822269947 1
5.23494799501446 0
4.93148021889807 1
4.97687765564416 1
4.96076130834384 1
4.80225080116663 1
4.92938429734024 1
4.86653164384395 1
5.2572578438164 1
5.02127752575386 1
4.96617587310202 1
4.95106161262448 1
5.0704915098591 1
5.03549431698691 1
5.09474721495559 1
4.83254361466533 1
5.17355759441744 1
5.4543863106983 0
5.31041025350256 1
4.77639952778845 1
5.16474545161252 1
5.27099830380889 1
5.14692463874327 1
5.10504445783751 1
5.03817741259748 1
5.06654235234037 1
4.97686433751038 1
4.98904838261956 1
5.02631475118892 1
4.79162731376779 1
4.80774145749885 1
4.84500323842066 1
5.08565679424373 1
5.02166353095927 1
5.34185676586552 1
5.04488128120779 1
5.09080749063458 1
4.81489472749678 1
4.93870963857258 1
5.09184458916804 1
5.00725615128314 1
5.30076787902335 1
4.81097880874295 1
5.00275556436522 1
5.2952331302942 1
4.89653007282482 1
4.67592246370415 0
5.18775718032468 1
5.08110614087916 1
5.21403501448132 1
4.81183676329429 1
5.03628248174552 1
5.05574385892019 1
5.12934483055721 1
4.59443856029007 0
4.82036304505268 1
4.65844251996615 1
5.14129099501754 1
5.14429955890886 1
4.6690360276711 0
5.13016013273274 1
4.99260985568559 1
4.89169084352166 1
4.75826834849356 1
4.79860407073653 1
5.01989282577085 1
5.01280795742099 1
4.99636781733837 1
5.05633760684451 1
4.84070902430677 1
5.02743042815818 1
4.78786918756667 1
4.97089730864801 1
5.26451504622743 1
4.99360145333783 1
5.46341547659403 0
4.98890266720068 1
5.07586821577335 1
5.22897197013732 1
4.98064340194352 1
4.91266362130481 1
5.02332103866323 1
5.07122112856901 1
5.08229306971477 1
4.78596551012827 1
4.88195506522659 1
4.95142155014208 1
4.9472039636981 1
4.81250891897635 1
5.20304795891848 1
5.19659088284426 1
4.9387993381572 1
4.97047133863592 1
4.67746907522012 0
5.23138224375436 1
4.85890092510819 1
4.97309428680926 1
4.85443822024547 1
5.03598686086097 1
4.82854389051602 1
5.12810178269069 1
4.84148734557741 1
5.05221313391736 1
4.74042964736589 1
5.09195489739637 1
5.07772188844442 1
4.8407887563286 1
5.04711184533089 1
5.03125565536555 1
4.99491755977377 1
5.17475499497233 1
4.75575025003754 1
5.02440203922478 1
4.83220678383085 1
4.71081385521395 1
5.136293560675 1
5.05159536988835 1
4.971084204708 1
4.70015539512802 0
5.22696456622472 1
5.15422755352411 1
5.02126702100644 1
4.79609735196428 1
4.99814813256164 1
4.96975641900584 1
5.15657606595015 1
5.00868913469987 1
5.15129226088464 1
5.1133968479173 1
4.89583571961857 1
5.11625544582872 1
5.07330002568658 1
5.05951851142342 1
4.99607556030842 1
4.66802631157681 1
4.97115350448368 1
5.03535966694409 1
5.22884151968345 1
5.12384440902963 1
5.01673494818042 1
4.63231975179559 0
4.91665672489638 1
4.8114178501898 1
5.02045646412523 1
4.88632642227802 1
5.00410174991237 1
4.89897438475452 1
4.95714764400253 1
4.91381649765437 1
4.85740889872529 1
4.80427906077897 1
5.05449667896347 1
4.95673783036337 1
5.06309712463021 1
5.0766808014023 1
5.06393170016254 1
5.10668205497888 1
4.88129062074511 1
5.06831950495346 1
4.9962972135813 1
4.98416709882896 1
5.28461762467838 1
5.23624003102005 1
5.30860868924896 0
5.11283068777544 1
4.93854397048979 1
5.19351108601841 0
4.9914145278551 1
5.05716265364013 1
4.92173504119493 1
4.91931616604228 1
4.51618806576094 0
4.98376599167727 1
5.27077829887198 1
4.80801219359439 1
4.90909715911743 1
5.06504076886918 1
4.88385381897824 1
5.19594763675607 1
5.17040979300069 1
4.85373587656458 1
4.87169716177883 1
5.19487046534568 0
5.2612170519162 1
4.92037733743628 1
5.29837742152038 0
4.80979143958808 1
5.35885349104221 0
4.99766773699742 1
5.3863362301638 0
4.63270164884039 1
5.35415462104483 0
4.66522208255283 0
5.04810163235949 1
4.8256206334753 1
5.13905077252952 1
5.05965318949763 1
5.10798395932429 1
4.85910570116128 1
4.93264284440929 1
4.99825711080176 1
5.1540047432557 1
4.82247649322527 1
5.15560473055425 1
5.08120625302456 1
4.94576788312735 1
4.87770579683603 1
5.04491544764458 1
5.06706529007611 1
5.20104486448016 1
4.99935748278952 1
4.99325128974258 1
4.71476113318439 1
4.91788309096712 1
5.30653599131686 1
5.14472527124655 1
4.96828005165325 1
4.93864913274036 1
4.94408554533885 1
5.14790570992322 1
4.95891991318946 1
5.05610940131034 1
4.77293571390494 1
5.00032890919676 1
4.8662554856202 1
4.98978234565954 1
5.02784662074797 1
5.27446954226938 0
4.95633618099812 1
4.53865066068398 0
5.23101264257231 1
4.89626949709468 1
5.28042511624514 1
4.91709963158173 1
4.88580352983888 1
4.86102505834351 1
5.16176874994958 1
5.15240434774324 1
5.19855323355818 1
4.87941003536627 1
4.77541815351212 0
5.23592065876866 1
4.91196678676267 1
5.081915526249 1
5.05104279982676 1
5.04827028733459 1
5.01187440370313 1
5.32704202759818 1
4.97339468724525 1
5.06775859321355 1
4.89906853559489 1
5.05413688450798 1
4.97523749728833 1
5.22221122202249 1
4.7616109747397 0
5.04901099094015 1
4.99394590557193 1
4.9737505748534 1
4.88672012988682 1
5.08340515938913 1
5.03865440424513 1
4.88299914059198 1
5.18260575672682 1
5.28388091631935 1
4.86417504852797 1
4.95319076120878 1
5.11389245388372 1
4.94687535866521 1
4.938889439292 1
5.15101021797655 1
5.06825167994462 1
5.17855769622024 1
5.03354014610368 1
5.03451906851696 1
5.16042798289082 1
5.09940792578999 1
5.08895375516577 1
4.95387028444775 1
5.08748424571975 1
5.15564909845507 1
4.76666937659836 1
5.0337932628088 1
5.28492941840964 1
4.64922838149051 0
4.72293196220243 1
5.19574198239954 1
4.92040640898146 1
4.88083566974369 1
5.00062590894538 1
5.15627561213856 1
5.22656110597358 1
5.09327453825018 1
4.87542883126526 1
5.17060624695891 1
4.87880707384557 1
4.74726306090777 1
5.00923407791537 1
5.20399679120372 1
4.98965078349912 1
5.03456796436451 1
5.10147493856774 1
4.91163493317619 1
5.16828722443016 1
5.14013270762359 1
5.13983787258761 1
5.17826775613935 1
5.06041750009816 1
5.02020769605499 1
4.83132977234035 1
5.27132518470326 1
5.10467243385191 1
5.06254286760128 1
5.0032273598806 1
5.0744417041444 1
5.27126869845002 0
5.00552415897632 1
4.78351154098621 1
4.92930954984111 1
5.1675938873382 1
4.97133550125958 1
4.85955602229461 1
4.80155631750953 1
4.93781381074116 1
4.83751024505016 1
4.97275564385351 1
5.02588188509589 1
4.70494710293244 0
4.75988728741821 1
5.06125375694749 1
5.20306139450854 1
4.92202320690262 1
5.28894707409364 1
5.11524479806951 1
4.96291692212466 1
5.0622583412765 1
5.36880009483194 0
5.21241195268001 1
5.00741975389011 1
5.52594739316501 0
4.94475641210642 1
4.65979205237743 0
4.50023271680975 0
4.99349213848522 1
4.98542641893321 1
5.04207916871952 1
4.89968453064335 1
4.83537063690244 1
4.78103772583567 1
4.92544073148984 1
4.86590516543262 1
4.95695782320044 1
4.82474889404658 1
5.06626029549701 1
4.97785454225772 1
4.97712481332475 1
4.91892069678089 1
5.29483471312833 0
4.99264003738808 1
5.34931632872862 0
4.75076088554507 1
5.09598339610344 1
4.92510076393768 1
4.79824966941287 1
4.98354357608775 1
4.9687620974488 1
4.94597850326402 1
4.95062020598485 1
4.9751814840918 1
4.89203622995038 1
4.77292586532908 1
4.93162175729002 1
5.10431263901853 1
4.7503225144731 1
5.12051398479335 1
4.98961418243429 1
5.17184767584562 1
4.88154570444703 1
4.87082845104569 1
5.16292510692555 1
4.84479322110614 1
4.83978713646431 1
5.05193828661684 1
5.43238062661852 0
4.91831594453083 1
5.14152349757396 1
5.06740407500662 1
5.04516963410825 1
4.73102455955119 1
4.82025456938652 1
4.95131844677046 1
5.12593988738297 1
4.85987839953407 1
5.01425521940245 1
4.88601758471867 1
4.8997804536696 1
4.81454767659635 1
5.05948878070927 1
5.25896815126196 1
4.92534215480321 1
4.95647418243601 1
5.02961561265852 1
5.16975113730037 1
5.17337119526736 1
4.8547902948839 1
5.26298046989623 1
5.20553318753209 1
5.2039686405394 1
4.98069033498676 1
4.91694235677493 1
5.11374705889142 1
5.02004522854561 1
5.31147257966148 1
4.92150840496049 1
4.94981477243211 1
5.1413268952933 1
4.98780682525558 1
5.11192666637276 1
5.26732253619252 1
5.17630188454086 1
4.89764949196255 1
4.98487820177871 1
5.06745336606288 1
4.82167658607299 1
5.1336864269401 1
5.2194603526663 1
5.29873869396913 1
5.06311270412863 1
5.14802520497554 1
4.88461944174631 1
4.71762832031662 1
5.23379434792096 1
5.18979715763145 1
4.98894595435188 1
4.99930149804203 1
4.90821137461948 1
4.84391731876985 1
4.87325106139803 1
5.01333297308092 1
5.25262467061346 1
4.92476661628554 1
5.14597643041031 1
5.19223816826469 1
5.26500699569383 0
4.87667829245168 1
4.82284162680503 1
4.81329772012197 1
5.1276553825027 1
5.16305079582993 1
4.97975566514766 1
4.64479751628912 0
5.09662731470885 1
4.73457254491315 1
5.23250269383588 1
4.53965256900329 0
5.10550016493934 1
5.19071382934089 1
4.89675169500246 1
4.86129548968637 1
5.21631207470345 1
4.62163790756935 0
5.00020486933661 1
4.88669403011116 1
4.86317411134219 1
5.11345794121714 1
4.79925203761201 1
4.87160459665128 1
4.56783400052819 0
4.9332889426468 1
5.17234996216866 1
5.19097988198806 1
5.12371305153304 1
4.80350865603264 1
4.90472347521036 1
5.11490465034866 1
5.04499077437586 1
4.99418399137281 1
4.77802887920222 1
4.69860100254692 0
4.99823517249618 1
5.19794552273977 1
4.92377141030536 1
5.06624060893359 1
4.71983965232504 1
4.87163124824899 1
4.93229036343121 1
5.01845057626229 1
5.16981508490157 1
5.12393131242252 1
5.29277761173295 0
5.16904196468488 1
5.03107653499632 1
5.05892755023865 1
4.99990915362797 1
5.00970671308329 1
5.05805324361784 1
5.13378625767353 1
4.95737835949903 1
4.79107778527946 1
4.98079124374641 1
5.12560069518793 1
5.07874727073336 1
4.7832519394588 1
5.09313304069396 1
5.2292763367856 1
4.86719387300487 1
5.00284578040556 1
5.19699622681144 1
5.06035981150916 1
5.00555310711078 1
5.23437710906642 1
4.59916026110027 0
4.82344473177004 1
4.77970768294072 1
5.10785197997113 1
5.10757864487863 1
4.80711045720407 1
4.92058284431963 1
4.97260442969673 1
4.83934721749923 1
5.02426279474061 1
5.2543165030849 1
5.1315161856424 1
5.07009104132531 1
4.86896159475205 1
4.97053460159649 1
4.91513508424715 1
5.07802166706773 1
4.81502822616973 1
5.38972384582486 0
4.94486023542466 1
5.17726129724944 0
4.95290262728476 1
5.23115050328751 1
4.90858861720624 1
4.96941996858768 1
4.81030959539277 1
5.1885699674757 1
4.77661331965045 1
5.10349967245789 1
4.94014535916757 1
5.01619964718667 1
4.85398025365179 1
5.060503062737 1
5.18500168677995 1
5.05737914989285 1
4.9419801141271 1
4.99592909620556 1
5.03409651053627 1
5.02176054457356 1
5.16612155127219 1
4.75375408319555 1
4.82366207570724 1
5.05494628065328 1
5.16807698555478 1
5.10923876726482 1
5.30988688325787 1
4.79827825171276 1
4.93887156583864 1
4.93182325599711 1
5.1662209748462 1
5.09091024093178 1
4.80903147699851 1
4.96132927962188 1
4.88945615982881 1
5.05025572917767 1
5.01849036906338 1
5.24704706704091 1
5.10914561402629 1
5.19977926029015 0
4.8011391688185 1
5.10748467930574 1
4.75644519467418 1
4.99620448259822 1
5.02539418428564 1
4.96709804747623 1
4.60687648475684 0
5.00492056627247 1
5.41416302205227 0
4.99959804188571 1
5.17553821472727 1
4.80238275667155 1
5.04535449540144 1
5.01068092366661 1
5.11016637056493 1
5.12239632011132 1
5.19025471215939 1
4.90374219093538 1
5.0441154710184 1
5.48517951012787 0
4.98845597932211 1
4.96993728973086 1
5.22927621582937 1
4.91846195286327 1
4.82596473949217 1
5.06195870067847 1
4.91183734033264 1
4.86751823554366 1
5.06555477389875 1
4.90867638785719 1
5.3658904690205 0
4.99029824042284 1
5.09624368349624 1
5.00180394087888 1
5.01113943118277 1
4.76989429781331 1
5.12264935712735 1
4.93610795205785 1
5.14511510938174 1
4.86022096800816 1
4.68746310659072 0
5.11297638368229 1
4.91791484096144 1
4.61153070097927 0
5.21219559513052 1
5.2307620532649 1
5.25595604791123 0
5.17996731081032 1
5.26863732923467 1
5.07408493131601 1
4.87363793265442 1
5.03257127283427 1
4.56015050131856 1
4.9613466229123 1
4.92998352110619 1
4.98972442736489 1
5.16672679518644 1
4.77898723860466 1
5.1562600865966 1
4.73069299450448 1
5.25287599454351 1
4.87297009150061 1
5.21256964083954 1
4.89820971844409 1
4.892934255897 1
4.97623007330131 1
4.8862839997258 1
4.62831514620187 0
4.92291570010879 1
4.75075704955065 1
5.10975935626687 1
4.84358121780396 1
5.05300814074182 1
5.18447034258687 1
5.12761266720785 1
4.90043065561048 1
5.15535864833034 1
4.9173764149176 1
4.78299140688871 1
5.08989416821636 1
4.78661218495144 0
4.86998041925813 1
4.98140186426087 1
5.32419341962802 1
5.24023684724323 1
4.86189093813758 1
5.14089252604987 1
4.98342312156251 1
4.935695868227 1
4.9474838758182 1
5.02367482124371 1
5.33138127733171 1
4.70582721813734 1
5.24275512036588 1
4.96899192129614 1
4.83343513938761 1
4.86987917551373 1
4.94656403891151 1
4.87945361120904 1
4.94458287139779 1
5.06596466168671 1
4.92325119234006 1
5.04441152372125 1
4.93538100162884 1
5.0168823689255 1
4.87837533872398 1
5.02718398927398 1
4.84465400410752 1
4.99633387663709 1
5.28909982485074 1
5.00811211345681 1
4.93113266074138 1
4.99141696348391 1
4.90545387441266 1
5.04598073907999 1
5.08339055679914 1
5.40594152291382 0
5.10023860937877 1
5.1037097555746 1
4.90594193450749 1
5.22872113939383 1
4.70959723628491 1
5.27035518865763 1
5.01148853104716 1
4.78172825680121 1
4.98592877556836 1
4.98610544748553 1
5.01026513238473 1
4.38402622997811 0
4.96825856132595 1
5.07762144930554 1
5.07380791354448 1
4.97100206343251 1
5.36758433546086 0
5.14408878031752 0
4.83433247384051 1
5.16364127241581 1
5.3574714507459 0
4.71677638120839 1
4.99366868697648 1
5.06528724000039 1
4.7035150051724 0
4.85137338815444 1
5.08631669614849 1
4.97682895511393 1
4.97191332559496 1
4.94233511915227 1
4.74852748377649 1
4.94657725546509 1
4.84471742220482 1
4.68480169048339 1
5.00038447585078 1
5.13747596066294 1
5.20804398944063 1
5.2654367050137 0
4.68104528691976 0
5.05190446931197 1
5.37347163057316 0
5.05859766923715 1
4.75765752721634 0
5.25013573590312 1
4.83818560643656 1
5.08192550697665 1
5.26819572466379 1
4.92908962079128 1
5.03824577485751 1
5.00569697544913 1
4.98875782501358 1
4.8259561048968 1
5.38370303672636 0
5.14403917292126 1
5.06329431619744 1
4.93980400335822 1
4.75869498021097 1
4.96279621204415 1
4.97323482409335 1
5.23667492719362 1
4.95573798172573 1
4.90355186056884 1
4.87233437156389 1
5.07612852188921 1
5.09415229334015 1
5.09877405821022 1
5.1782411343176 1
4.51139944945514 0
4.92884140457865 1
4.86669745356195 1
5.29060584465776 0
5.03982519301803 1
5.04715060627945 1
4.87651253423464 1
4.82072759976333 1
5.17594394763606 1
4.96825825215724 1
5.04567683524126 1
5.21175166763985 1
4.79860853572226 1
4.84467168763712 1
4.85753436879 1
4.83593732511106 1
5.05124309062314 1
4.94584089002239 1
4.89840766109472 1
5.24019159526364 1
5.19669306383008 1
4.93622548496658 1
4.80794769420359 1
5.22846549351822 1
5.02511542466594 1
5.04069993702024 1
4.86242290408166 1
5.19601400118101 1
5.05172473626929 1
4.90847166834347 1
5.54995517643226 0
5.08839275853012 1
4.75427046008939 1
4.88678796006257 1
4.84973122591464 1
4.8849660401876 1
4.85979665772433 1
5.01472133971855 1
4.73589424185189 1
5.03047112782446 1
4.89469284368549 1
4.89448423326113 1
4.95090118473879 1
5.01127026072092 1
4.8262721525268 1
5.08421336318441 1
4.59004803538091 0
5.22779891216306 1
4.93273219802171 1
4.9284037856984 1
5.12295406199624 1
4.9313980575283 1
5.02307898924257 1
4.89280793347553 1
5.02965547764443 1
5.07486664432168 1
4.88068497571823 1
5.04268980981344 1
5.23962500000073 1
4.87491016545568 1
4.6867782294243 0
4.78421387062211 1
4.75789900942017 1
5.37322117519742 0
4.80538363282243 1
5.26752701417977 1
5.20952062446178 1
4.79075626984681 1
5.06469595832846 1
4.86365493361967 1
5.23815549462723 1
5.13058957482705 1
5.12278599172187 1
5.03558106578252 1
4.65731699468648 0
4.80790629372034 1
5.0864613968117 1
5.01559071094323 1
4.7182429819458 1
4.69018314619567 0
5.04476882642676 1
5.30350577926336 0
4.90618108973533 1
5.14691520898152 1
4.88914408092595 1
4.98082086364907 1
4.75035783447824 1
4.71649915150066 1
5.21850132090642 1
4.92818506373045 1
4.97830364621693 1
4.84528603159358 1
5.14067474032969 1
4.86245978675797 1
4.99843243574273 1
5.09549482934101 1
5.14208779244469 1
4.71466444709121 0
4.94313676363625 1
5.09976954011515 1
5.17985021961938 1
5.35373653034374 0
4.7794813006477 1
5.03451097835045 1
4.9133266810068 1
5.05535227458299 1
4.81460946883805 1
4.85380554038755 1
4.92161249588262 1
4.99151699178746 1
5.26865686629317 1
5.19651404317697 1
5.07835524992417 1
4.80460123734821 1
5.22807938677794 1
5.1388718700621 1
4.93557400269196 1
4.90389262818369 1
4.93658594621041 1
4.91473344177081 1
5.29410133529494 0
5.21532976669472 1
4.9745810390985 1
4.80489933314955 1
4.98289261098505 1
4.82128096746132 1
4.90873575813454 1
4.95552892406623 1
4.92706878873852 1
4.97259506707718 1
4.75605420098719 1
5.03642667776256 1
5.06112789901748 1
5.17418425612531 1
5.11894276884394 1
4.79220354965979 1
5.04149310285644 1
5.00557345742786 1
5.02866138428124 1
5.17738354064436 1
5.1434833610804 1
5.0329643059797 1
5.17872416874561 1
4.96155490135524 1
5.24953422538795 0
5.02601376081274 1
5.02445647388505 1
4.95096453640719 1
4.8789942179878 1
4.97962255522163 1
5.07110764420488 1
5.03280753610706 1
5.07538273268018 1
5.2043277314658 1
4.88833451708647 1
4.70522596542425 1
4.94124506064559 1
5.14411446849969 1
4.88208260529399 1
5.1127597484522 1
5.05608870460554 1
4.98586082437277 1
5.06706780155583 1
4.88253568251361 1
5.12277821482567 1
4.99847146761858 1
4.80257581300072 1
4.78089367587497 1
4.99695438243086 1
4.81360919203061 1
4.86435760204266 1
4.90724367672812 1
4.79445565985484 1
5.09247797568754 1
5.20959364921371 1
5.10831508271459 1
5.18594057752857 1
4.86786335274982 1
4.83817110329143 1
4.90647389502534 1
5.09646862320612 1
4.93065203661756 1
4.69046887486849 0
5.21134192809696 1
4.79503000047534 1
4.93259606035105 1
4.88180062049662 1
5.02463303973427 1
4.94865784637489 1
5.08854846485976 1
4.89999843057125 1
4.85441982520826 1
4.81752925495046 1
5.26219065953254 1
5.08012122745239 1
5.10151417167418 1
5.06081394969836 1
4.9724987018588 1
5.13623793781128 1
4.71413601918818 0
4.97364855617372 1
5.07155744563757 1
4.93358907169379 1
5.18378840105813 1
5.06379608248822 1
4.91756311079251 1
4.90047388616929 1
5.03930374957774 1
5.28674767606973 1
4.96590908490615 1
5.0357795670885 1
5.06847807806553 1
4.71580991509787 0
4.82559350282037 1
4.75274027373761 1
4.95210184366518 1
4.93421614856447 1
5.25455526295291 0
4.92839706967348 1
5.26700454634146 1
5.195186617988 1
5.09738514738273 1
4.95470321453764 1
5.05851989816347 1
4.84504193203418 1
5.1385641640987 1
5.16804479925957 1
4.93885106869107 1
4.91620500540544 1
5.01050151650912 1
5.0109816067109 1
5.04787671725289 1
4.97944763613283 1
4.98705990849005 1
4.90152802570396 1
4.97738663320573 1
4.89338609356568 1
5.00858093743365 1
4.95640236735561 1
5.05191706185926 1
5.03036674877161 1
5.2301268307073 1
4.9216202681735 1
4.8976918305339 1
4.86377104517518 1
4.89430780166276 1
5.14137214111299 1
4.99154774656313 1
4.90664671318213 1
4.86528884264406 1
4.96406662119988 1
5.40088857857037 0
4.96752143571013 1
5.14772680743112 1
4.94311669288994 1
4.74567438227217 1
4.93253424294784 1
4.82001141682797 1
5.02103206540106 1
5.47350952455954 1
5.16607874134605 1
5.15595389970083 1
4.8971087729725 1
4.96380017620556 1
5.05041151033504 1
5.04694959005799 1
5.19767348310749 0
5.12564788822742 1
5.08466939127033 1
5.20504308383149 1
5.23697003722964 1
4.77421024295473 0
4.81560173072642 1
5.14705209823081 1
5.00682485653987 1
5.1885048756733 1
4.95803252165381 1
4.79953316024572 1
5.02536486454987 1
5.01417264408339 1
4.85663352683331 1
5.38815244524242 0
5.1868393292139 1
4.78532437467284 1
4.81844934634065 1
5.10932728481278 1
5.30605251484442 0
5.05226297633985 1
5.18210799012147 1
5.17125378796942 1
4.88017203101686 1
5.03583902536345 1
4.58873416613892 0
4.99535001207806 1
4.72948757606783 1
4.77561454354103 1
5.29770135403168 0
5.18179915609113 1
5.01736554380781 1
4.92884702774275 1
5.19090534896808 1
5.09935637519018 1
5.13437143315115 1
5.03955904742671 1
5.11388045787763 1
4.99953660134593 1
4.95065953989427 1
4.90722777552349 1
5.22667346741408 1
4.98823617100173 1
4.59081292619794 0
5.22803154653891 1
4.98083349486429 1
4.98181183871642 1
5.02166129414188 1
4.85498486283514 1
4.89118420482128 1
5.3204286474799 0
4.93543596690921 1
5.15337418043028 1
4.82573202203977 1
4.8594863165762 1
5.06147747376948 1
5.30021356169608 1
4.90267119611511 1
4.85332208681989 1
4.89690756284934 1
5.20218798630253 1
4.91825904808262 1
4.94217368519139 1
5.13098834677732 1
5.21590213070135 1
5.05489809869687 1
4.89664926376834 1
5.03931757760511 1
5.00424979415373 1
4.87981807779835 1
5.01380033722197 1
4.81601319264239 1
5.11110326391295 1
5.25625219341987 0
5.03461446553906 1
4.9778904813555 1
4.93002663645693 1
4.9386357648248 1
5.22358308663888 1
5.04176192691984 1
5.36668136886677 1
5.08104973143978 1
5.00599038414162 1
4.98375607456992 1
5.11422108366714 1
4.99472655093108 1
4.93896678568441 1
4.80636694927324 1
5.30761598868839 1
5.05709040112307 1
5.03472167183609 1
5.29221194229548 1
4.98368999125299 1
4.91120148861913 1
5.02701857585761 1
5.19577443884446 1
4.69458369890057 1
4.95902970097247 1
5.11157932638624 1
4.92643368671785 1
5.44317324278618 0
4.90751208695995 1
4.7263071869721 1
4.87269147977934 1
5.25970547341545 1
4.57642266418956 0
4.67644669681873 1
4.73319408356722 1
4.97094441803968 1
5.07768629023657 1
4.92406594781132 1
4.92009631305415 1
5.17236054990316 1
5.04991390098587 1
4.8261170994433 1
4.83086587989719 1
4.8105872167948 1
5.09782891526458 1
5.01143232135802 1
4.91144593818451 1
4.90744213521128 1
4.84776356710115 1
5.02283543743918 1
5.0161455179398 1
5.20532449965368 1
4.72280417879821 0
4.85942984595221 1
4.98932306246223 1
5.11352149241383 1
5.07161999462672 1
4.85154644685497 1
4.89474154072417 1
5.33337550620943 1
5.2277492000887 1
4.91745639670672 1
4.97661549249795 1
5.0706122418954 1
4.92031819678028 1
5.04385788614834 1
4.92336321452331 1
4.97694984934683 1
4.97421351323113 1
4.98792299144328 1
5.02513225499195 1
5.09752183905594 1
5.13758287351583 1
5.12570309595247 1
5.06449088706142 1
5.06225278927834 1
4.6382257698033 0
4.90746181554623 1
5.01574800990023 1
4.86589160019403 1
4.93124213923747 1
5.05531236415907 1
5.23942067986738 1
5.01119849839858 1
5.15554157466609 1
4.97393133883099 1
5.18123095631824 1
5.17742846965246 1
4.81614915629806 1
5.02024550268561 1
4.79102486839698 1
5.09423473675931 1
4.92245515991533 1
4.69248044358668 1
5.0507385638642 1
4.85005995577508 1
5.01580729521497 1
4.74278830605193 1
4.9005800730681 1
5.13467216056455 1
5.06882837697766 1
4.94997890802266 1
5.05560022877036 1
4.83948120535757 1
5.013371732725 1
4.92273681254521 1
5.21608236368523 0
4.87987158316449 1
5.12965438809802 1
4.9000857344431 1
5.36636291948405 0
4.98229987831292 1
4.93385432646027 1
5.17715634045473 1
4.91698586872095 1
4.44574057363283 0
4.9259309335038 1
5.14178532471137 1
4.97894774020297 1
4.85946578451664 1
5.13971437455541 1
5.14024213124955 1
5.03735367483301 1
4.80143673388216 1
4.75940370972574 1
4.87326576969269 1
5.10369837702192 1
4.89306254061667 1
5.23603128497695 0
4.76137561844264 1
4.80656389520801 1
4.9513328130223 1
4.67005785352156 1
5.26370895212218 1
4.81662239967498 1
4.91315105887709 1
5.13347338567378 1
5.10842823322599 1
5.0861023473663 1
5.14009530417934 1
5.23885012572807 1
4.75335119585205 1
5.09216851735324 1
4.88292133918806 1
5.15258966277956 1
5.12381071412253 1
5.16711690114096 1
5.06223414831275 1
4.98144688037144 1
5.0008931519974 1
5.00400233471596 1
5.06207785480817 1
4.96500901574054 1
5.1806356024497 1
5.20682098070434 1
5.02478304540935 1
5.09718584822605 1
5.0508042914237 1
5.12791727736922 1
4.96614619947211 1
4.9938935733362 1
4.94764039530615 1
5.03219640196457 1
5.06949962738024 1
4.8595021662869 1
5.03917539249007 1
4.90692426545198 1
4.62806593498708 0
5.31072626814366 0
5.1307075930844 1
5.09181620659241 1
4.90063528815031 1
4.81248282710828 1
4.96085906098772 1
5.22640226055168 1
4.8077522175166 1
5.39071458839019 1
4.79644897312442 1
4.88841090239418 1
4.69718043161552 0
4.86015303710551 1
4.87906045384325 1
5.23432526812724 1
4.72022861748238 0
4.9758454921043 1
5.07794904958033 1
4.80367564801452 1
4.98256351240876 1
4.98493097350013 1
5.16315715686873 1
4.86978952961465 1
4.80852864677775 1
4.9840185875973 1
5.4118595018094 0
5.03517740942852 1
5.04226237179918 1
4.8008621762237 1
5.29318172251537 0
4.97775144162713 1
4.81391227866385 1
5.052110204281 1
4.75913092046727 1
4.96979234050944 1
4.88055522445996 1
5.17967900387441 1
4.89819491724433 1
5.05814438893891 1
4.78998755417965 1
4.81079816434928 1
5.09383818807956 1
5.32103317634421 1
5.26501260323017 0
5.00144348906254 1
5.05699947985654 1
5.17126226799036 1
5.32807890182219 0
4.85453514490559 1
5.08214834504665 1
5.03083700396869 1
4.63733782668645 0
4.97567538873928 1
5.00293683686808 1
4.98235088037293 1
4.5718492309449 1
5.10623385583189 1
5.17242850147762 1
4.83789434147237 1
5.29530978219799 1
4.91534037699296 1
4.92258582345553 1
4.99942569420174 1
5.03619234680782 1
4.90118485870311 1
4.83614726006863 1
5.28327963940459 1
5.25558433262963 0
5.07593047672292 1
5.0403957534531 1
4.8117204455942 1
4.96772519388745 1
5.09814534448831 1
5.00347641175204 1
4.67732418558163 1
5.13432468781317 1
5.26014890715966 0
4.9002741736829 1
4.98110338644528 1
4.87256220423374 1
4.9127737867924 1
5.07852614631186 1
5.3312846694742 0
4.94225487433479 1
4.81344994211499 1
4.83575312983564 1
5.05906530441313 1
5.03355772837905 1
5.08341956554311 1
4.98436776018369 1
4.92839377052856 1
5.25532283831974 0
5.03129466970379 1
4.55838050768323 1
4.99152137321 1
5.13563898129186 1
5.13486921599141 1
5.18575276986915 1
5.36269616741099 0
5.17737951277506 1
4.91004585217778 1
5.01519773160379 1
4.8086846020233 1
5.10589489972684 1
5.22050691109968 0
5.0567442485881 1
5.14832622061024 1
4.97857753239984 1
4.72544296446906 0
5.03438385103919 1
5.16836111944328 1
5.17342045493855 1
4.70369966494198 1
5.15125292611888 1
5.0950874344786 1
4.62807488274695 0
4.90824374214794 1
5.12059980274645 1
5.12220604502556 1
4.99098002032804 1
4.80746464404979 1
4.99712518467678 1
5.09367459509293 1
5.07673297209267 1
5.17003381132428 1
4.61221639824018 0
5.09774250812906 1
5.00054734032665 1
4.99235104713462 1
4.9735292833243 1
4.96556564725737 1
5.36901692608705 0
4.8650623587019 1
4.65626275514125 0
5.04503203335366 1
5.25712972942793 1
4.80805180101709 1
5.04590286494576 1
5.04700154535225 1
4.81710170403953 1
4.6491940793518 1
4.93714701740792 1
4.84269577668407 1
5.1384264534337 1
4.92649136999573 1
5.11501668904321 1
4.79827933076281 1
5.07215143911195 1
5.12026408193511 1
4.95917545345807 1
5.17028122024504 1
4.947746976212 1
5.07973656800351 1
5.06604034904891 1
5.04312302285983 1
5.06545492505815 1
4.90190960458381 1
5.01758800736794 1
4.96536094647692 1
5.26350702671829 1
5.01800811025648 1
5.00053104172574 1
4.7303995382291 1
5.04170803793019 1
4.98638013740209 1
4.83153929985716 1
4.99416433580674 1
5.06187232909361 1
5.10688637495346 1
5.15773762798508 1
4.88563310482012 1
4.99580089128363 1
5.24481547174733 1
5.05563494134032 1
5.05073249163233 1
5.17047174239841 1
5.21458088278351 1
4.93447193562479 1
4.91224402883055 1
5.04722023582325 1
5.18771616392297 1
4.97696758155699 1
4.91888114917591 1
4.93813945778803 1
5.20261484202573 1
5.01067758407935 1
4.90398327542047 1
4.93656819889418 1
4.97079827428595 1
4.92924366600269 1
5.07428122880598 1
4.94591041669428 1
5.00321579126353 1
5.00497995520553 1
5.19770606394535 1
5.15294544911147 1
4.78675450156053 1
5.1104068640665 1
4.9812437583744 1
5.14937362294962 1
4.46481681486893 0
5.04723956357464 1
4.74266423845448 1
4.90618745161636 1
4.90002466578911 1
4.99560028380072 1
5.0538503739161 1
5.0174101827264 1
5.22543579751271 1
5.02903514529062 1
5.1046817197205 1
4.83334240615299 1
4.65947055294575 1
4.60049287446651 0
4.98767170740676 1
4.88263960400443 1
5.5477844265937 0
5.03981762318475 1
4.95347511473471 1
4.95316277718752 1
4.86132880108256 1
5.16591303722293 1
4.7161228274421 0
4.92401357100218 1
4.90967922403477 1
4.76574913904017 1
4.96473018240929 1
4.98005910014 1
4.94491877732933 1
5.35434862381831 1
5.18082094923075 1
5.12045065665937 1
5.20427032067268 1
4.93173116168389 1
4.81274016829723 1
5.11347797715179 1
4.98363413181894 1
4.89457443868766 1
5.01724732502075 1
4.78648815536019 1
4.98732667148176 1
5.34313812576193 1
4.82879890283971 1
4.99130844935914 1
5.01986814664258 1
4.96055620928889 1
4.7620133742489 1
4.90364344353934 1
5.08869140208567 1
5.06527988849769 1
4.89638532800519 1
4.86623872283262 1
5.280897487016 1
5.09749408274417 1
4.85200934572564 1
4.90464452785029 1
5.12999086997512 1
5.01821881940532 1
5.22686157604693 1
4.97487314069352 1
5.27078743510222 0
5.26558798148357 1
5.03962056803045 1
4.8822325735286 1
5.00515480456222 1
5.02830773972872 1
4.95559087151348 1
5.16603273142207 1
5.11512479255714 1
4.88963513234497 1
5.16198561997115 1
4.97948020569818 1
5.33855063930913 0
4.85833228506002 1
5.01431818993732 1
5.0210197358679 1
5.0541416109361 1
4.83637211874457 1
4.90797343123794 1
5.05223805444801 1
5.02655356906768 1
5.22994683929897 1
5.08800836046824 1
5.00593920732903 1
5.40085326841192 0
5.26116397261884 1
5.1298583457048 1
5.04901907328236 1
5.13935308495038 1
4.88962196053295 1
5.08941068332393 1
4.91610494562032 1
5.35191126758663 0
5.13721665967581 1
5.34565271663377 1
4.8669614851013 1
5.07701234828702 1
4.84533291796506 1
4.95571558527647 1
4.89820787647867 1
4.68808709635614 0
4.73073629064688 1
5.16431087986329 1
5.00823730927471 1
5.10633065713218 1
5.153643726503 1
5.05343987134108 1
5.16020699740038 1
4.98428224585078 1
5.20227348664139 1
5.34892061545428 0
4.77698159234653 1
4.95741117723563 1
4.9942929706377 1
5.14521733897609 1
4.8433628099022 1
4.94880808532697 1
5.06299782696897 1
5.13108198498541 1
4.34074770898573 0
4.89932765025831 1
5.23012152355639 1
5.20543181844397 1
5.14866690543711 1
5.08668273018096 1
5.07714517795058 1
4.82246632076267 1
4.81335260158481 1
5.30109727760089 0
5.17691378628443 1
4.989638733316 1
5.36692389531026 0
5.00745972208707 1
5.23730218892963 1
4.81815411171865 1
5.06032104299973 1
5.26453608032958 1
5.05245191864067 1
5.21234722815574 1
5.0459573987239 1
5.01257810935418 1
4.65389370547347 1
5.01274101451833 1
4.89416171611079 1
5.27947965308468 0
4.5499531527679 0
4.96902210065444 1
5.1935364432696 1
5.16761672600213 1
5.08228000638124 1
5.07996451566594 1
5.01648764433318 1
5.21226339762003 1
5.04744109318783 1
5.07000474933153 1
4.69242156871545 1
5.11176268369775 1
5.23548463842594 1
5.22019486510565 1
5.10773325128556 1
4.87598172878682 1
4.63372359560312 1
5.37738346961712 0
4.98266843744013 1
4.93605861063655 1
5.2547669942859 0
5.15504961409687 1
4.99403111958813 1
5.01266165044768 1
4.82878313465815 1
4.95706017564028 1
5.02603839637356 1
5.18924651237545 1
4.99852553336744 1
4.96420087242116 1
4.7217402592414 1
5.08877728288377 1
4.86704573256619 1
5.12065252864601 1
4.84103136175083 1
4.75856008862953 1
5.21464325260581 0
5.14132456275509 1
4.74838814561164 1
5.22171693114251 1
5.22604691909049 1
4.96629402407342 1
4.74467518300747 1
4.82450259618288 1
5.00427052585929 1
4.89880745540088 1
4.77275524130109 1
4.8752263775431 1
5.18450646761401 1
5.26573558321583 1
4.97103079623691 1
4.92946788033365 1
4.91134073144644 1
5.01724316644187 1
4.8409239299499 1
5.20489440525886 1
5.39566463402768 0
5.01209706421808 1
5.02223293968851 1
5.31776492765312 1
4.88121502100826 1
5.27946896444559 1
4.89770260314829 1
4.97757209142182 1
4.81309592587297 1
4.62014796926721 1
4.91658240184521 1
4.96558260759246 1
5.38071950178086 1
5.24389802153243 0
5.10187943936394 1
4.84681102888535 1
4.92517830825439 1
5.02568225100046 1
5.17949798101318 1
4.96681860885835 1
4.91623228122599 1
4.98390426841284 1
5.0550090863008 1
4.95014280931862 1
4.96335872325133 1
5.09349742152808 1
5.03166326970464 1
4.70586112907127 0
5.25802215967656 1
5.23038534779008 1
4.99464525213814 1
4.97645871039401 1
5.21443576493784 1
4.7234320325674 1
5.0561643800997 1
5.19943993817663 1
5.00204812590624 1
5.17352873315467 1
5.03800435595693 1
5.40201621243852 1
5.12397664958659 1
5.09935690845681 1
4.81597570819895 1
5.09830354352783 1
5.19321206602162 1
5.09930867029986 1
5.10729116583128 1
5.10388709672366 1
4.87904048451723 1
4.85178184651135 1
4.81773247778486 1
5.0137241127145 1
4.95114593003581 1
5.01573991401491 1
5.29593181440079 0
5.05258067028364 1
5.19704066323345 1
5.05886313631934 1
4.84106317327475 1
4.82514395212042 1
5.07216139858538 1
5.12736037021976 1
4.79227459562743 1
4.90990529744334 1
5.30327587842452 1
4.86180996948001 1
5.11209279599293 1
5.04474841179194 1
5.06992528725237 1
4.77295688581883 1
4.86274889478211 1
4.98148291134123 1
5.57153082463243 0
4.80933792555757 1
4.87495687603599 1
4.94418495085439 1
4.95929746897034 1
4.84832059310276 1
5.07545386832562 1
5.29818479526862 1
5.14929353102393 1
4.91660363835636 1
5.02108301208861 1
5.29992547288528 1
5.07020369942099 1
5.02375411882479 1
4.93672600564399 1
5.46383500951247 0
4.93348118411531 1
5.14204584354293 1
4.9584934161878 1
4.65667305006317 0
4.9392987095512 1
4.97508182449017 1
5.08477842563352 1
5.10423277426531 1
5.01281113855503 1
4.82346876460638 1
5.12515692934077 1
5.09098306787164 1
4.97403461719991 1
5.00685836777759 1
5.05505272494601 1
5.24160614016254 1
4.77233321617806 1
4.92299389174872 1
4.83575049745902 1
4.72443255360518 1
4.97504520138945 1
4.98168834917284 1
4.90956545000378 1
4.70831849696011 1
5.00637043759897 1
4.92000480930735 1
5.19215514739493 1
4.98960420594033 1
4.78908398242465 1
5.16242116683386 1
5.17850970145315 0
5.1431459702176 1
4.85848197853639 1
4.68651952869474 0
4.90459177927692 1
4.99993704646552 1
5.01243285472211 1
5.12025092026947 1
4.93976274533717 1
5.04338754044392 1
5.06587131131354 1
5.36493080623101 0
5.34589005574736 1
5.15386543608804 1
4.97469305602165 1
5.24157517414948 1
5.17162876907892 1
4.68492400781408 1
4.85311266984076 1
4.87499447967583 1
5.03982456622054 1
4.74148789386125 1
4.84129655489215 1
4.49086430450439 0
5.14096694520432 1
4.92012816883812 1
5.07400710719813 1
4.73181123244832 1
5.02351501220494 1
4.7181416219601 1
5.24276628514427 1
4.94175437425819 1
5.10281074295811 1
5.00978273424056 1
4.71699371316998 0
5.02292374538105 1
4.85365634052275 1
4.8573772041085 1
5.36162255096514 1
5.10487091754011 1
5.12929743260663 1
5.34721440719072 1
4.92696860144379 1
5.32373181750589 0
4.97917128201274 1
5.32655466949076 1
5.21238641982475 1
5.47952439264141 0
5.1019389960416 1
4.98884307995664 1
5.15451132650158 1
4.9368223070921 1
4.94838948800744 1
5.12559176776578 1
5.13133694383148 1
4.95168467320113 1
4.84921781915187 1
4.95682112600816 1
5.17297369682804 1
4.69788544995072 0
4.83886691312668 1
5.09601008139811 1
4.84319568033928 1
5.00553023423812 1
4.97001876613074 1
4.75078592746415 1
4.57535362267509 0
4.95919980822548 1
4.85133204077816 1
5.05431833071751 1
4.938301633853 1
5.06669930395133 1
5.15832472234363 1
4.82029839987267 0
4.86950405793871 1
4.98069652512774 1
4.93372752469342 1
5.05938650872061 1
5.1182211485843 1
5.05761544058046 1
5.11942724573417 1
5.10996960469846 1
5.00035519351881 1
4.90832571802812 1
4.90761357009489 1
4.87563659399519 1
5.13616803019837 1
5.15061756703089 1
4.69280804145589 1
5.1537131617673 1
4.90004946852316 1
5.13356891032799 1
5.10468033562939 1
5.02903124597482 1
5.20358284328847 1
5.38950300033224 0
5.18870658702106 1
5.05342069732495 1
4.68944903322016 0
5.09541440677256 1
4.65533473207408 0
4.76198701700258 0
5.04137749328804 1
4.74916427255423 1
5.22145567268999 0
5.0734748558551 1
5.24213149606604 0
4.90656385343947 1
4.83329577398322 1
5.15315060151689 1
4.77038217508432 1
4.85757590334715 1
4.84082010377041 1
5.32461141638541 0
4.91483174135123 1
5.07878031961441 1
4.86662799302455 1
5.16521807713587 1
5.09763485841555 1
4.70332524243444 1
5.04429114443687 1
4.94411324425342 1
4.75106294122002 1
5.0793992721223 1
5.15049626313239 1
4.89738761251735 1
4.91500468716561 1
4.88038204269966 1
5.20768598419398 1
5.14262400945623 1
5.04330574590661 1
4.96591576074165 1
5.0508571522238 1
5.09117134974834 1
5.03017834507586 1
5.10659488698779 1
5.18160071097174 1
4.83526137578473 1
4.89964642276287 1
5.12092947251876 1
5.12528686948183 1
5.38186112210819 0
5.13842629715662 1
5.05185214905077 1
5.10756432511205 1
5.0536447774911 1
5.06757035538408 1
5.19652955184077 1
4.87397936288539 1
5.14361649059309 1
5.07318885751044 1
5.19746188340624 1
5.10674255930342 1
4.96825028427503 1
5.09385034862068 1
5.30291641050287 1
5.04495338580765 1
5.18991201374446 1
4.98778411745486 1
5.34585904477138 1
5.10083851578005 1
5.04709644292983 1
4.51917511721804 0
4.85683179022398 1
5.08305641040314 1
4.90202533524948 1
4.86175545460813 1
5.03338282543693 1
4.92255725748148 1
4.85735021560702 1
4.94487494984196 1
5.03652780346965 1
5.08103206806285 1
4.97098597463101 1
5.00924755164477 1
4.92179631329168 1
4.85893658391912 1
5.13126226027522 1
5.07642510162536 1
5.22074842143538 1
4.68195943064979 1
5.39132844560376 0
4.8878610320807 1
5.16347228539064 1
4.86669388947336 1
5.17949937812252 1
4.81136509040419 1
4.97124733502516 1
4.74206248767284 0
5.10440323666556 1
4.91336063866529 1
4.97674642138756 1
5.39993657915171 0
5.02725697042381 1
5.0679476119098 1
5.10403428213569 1
5.01681407779543 1
5.09156680288201 1
5.03083610362627 1
5.19752772412477 1
5.18434018364759 1
5.20188766156102 0
5.391535891322 0
4.84162852150791 1
4.58648829907306 0
5.17293108548937 1
4.96460053574518 1
4.68273048527384 1
4.84144658099316 1
5.09152659485542 1
4.85237397491951 1
4.92112169185423 1
4.82241704773031 1
4.89402647955847 1
5.03726040652429 1
5.4049264502693 0
5.03298749126448 1
5.12360399988239 1
4.80273239414603 1
5.0010754147401 1
5.24559542559546 1
5.06983061672154 1
4.87667091692445 1
5.065083396163 1
4.79624630803877 1
4.92740834975176 1
5.02197433579518 1
4.86840837952801 1
5.30567166324751 0
5.19504686913534 1
5.15343698407966 1
4.98237528250042 1
4.84712589223167 1
5.13156154801991 1
5.07215244525564 1
5.00206943443762 1
5.10306672568259 1
4.76789728310519 1
4.6121993237469 0
4.9594016894155 1
4.84964535663838 1
4.69352158018314 0
4.82124567618846 1
4.89329825486918 1
5.0152313980914 1
4.78503764218333 1
4.61790447107092 0
4.99814236929467 1
4.98258102316097 1
4.81647305924039 1
4.64312634157832 0
5.04043714656907 1
4.98922852910814 1
5.15553458736725 1
4.77281559236134 1
5.17660784726928 1
5.14401541441112 1
5.1269452574495 1
4.61925322393415 0
4.94002408887952 1
4.84167903878654 1
4.98394885390957 1
4.87942701335861 1
5.00593496181035 1
5.18207510024457 1
5.09867929019181 1
5.10870395615783 1
4.98735675878172 1
4.8820403353424 1
4.71642236123803 1
4.77202884874194 1
4.76743623646824 0
4.68479175855306 0
4.99532174466514 1
5.14677744163538 1
5.00470007204945 1
4.89835983167784 1
4.96263089853781 1
4.88895105967034 1
5.40696857871642 0
4.96014673026251 1
4.89832356652767 1
4.9970693368515 1
4.86360732501473 1
5.24280857886904 1
5.06975109993532 1
5.24256887238923 1
5.107785769879 1
5.03389949881345 1
4.92634653619176 1
4.93815019210686 1
5.00690097916958 1
5.20247565185895 1
4.96772491941586 1
5.12220637866602 1
4.70572209466739 0
5.13944676680469 1
4.9552283104275 1
5.09587606148281 1
4.80150488131617 1
4.98973443708153 1
4.87967403587539 1
4.94872738626377 1
4.86487620154104 1
4.91618738288901 1
4.87403926681342 1
4.86605859264951 1
5.12626640821174 1
5.00276411710958 1
5.37416013183144 0
5.21451390286532 1
5.08090891516901 1
4.6607412537471 0
4.8874548417334 1
5.21258099943306 1
5.07834612130276 1
5.14593434287293 1
5.02207808230999 1
4.78754856146031 1
4.76099938894692 1
4.66306272145337 0
4.58660044612226 0
5.16300558931421 1
4.74836058062763 1
5.11221446731552 1
4.95767327848589 1
5.10358357889922 1
5.06535856789601 1
4.81327938774613 1
4.8830130274759 1
5.00839802726679 1
4.75638835294573 1
5.08545584748515 1
5.06374019927165 1
5.22349941064835 1
4.81241575094616 1
5.00137900044 1
5.32809852746862 0
5.29608465099499 1
5.05419344049326 1
4.80586058005179 1
4.85739963941359 1
4.75942100625503 1
4.93914722515782 1
5.23703261198893 0
5.45757586510159 0
5.14033543983749 1
5.0251135828315 1
5.32496106438833 1
4.85971947683904 1
4.9015993469223 1
4.8014990811016 1
4.89631868515201 1
4.809537238907 1
5.31800208589934 1
5.04661182734632 1
5.05345400311029 1
4.83978529046101 1
4.94415258676536 1
5.00353882223801 1
4.90407395384505 1
5.23001918375639 1
5.25660419899538 1
5.17026912974084 1
4.8374663964421 1
5.06582453084847 1
4.92112260170825 1
4.61223550419522 0
4.59915655971143 0
4.92671366069513 1
4.99473664773442 1
4.78726404115622 1
4.34386383797693 0
5.04724373408613 1
5.23453087569041 1
4.55498605354071 1
4.97357549563375 1
4.82256228849675 1
5.11406579726824 1
4.78997717441163 1
5.10462125809356 1
5.09511472239948 1
5.0541691176794 1
4.80387058575057 1
4.76859196356893 1
5.22114780140458 1
4.52585010653654 0
5.14001684070896 1
5.00836389543876 1
4.96550505417126 1
5.10911173939922 1
4.81539059209925 1
4.82924745055432 1
4.9370414526173 1
4.8793505247608 1
5.03844792545539 1
5.21934573743731 1
4.7662325117397 1
4.87136250827331 1
4.95490491938314 1
4.88341526628897 1
5.28520004912099 0
4.9373647945274 1
5.26474323480926 0
4.72986396805575 1
4.99874615875785 1
4.96530340963655 1
4.88841753222612 1
4.97514039677636 1
5.3079075677565 1
5.16785624395639 1
4.80754751815624 1
4.91274109129962 1
4.59624551431545 0
4.93214383267944 1
4.87624813998534 1
5.09494387166406 1
4.94124852179685 1
4.89270109916432 1
4.99589773581584 1
5.25866672818274 0
5.06573900229501 1
5.05246657630827 1
5.03425545455559 1
4.85540675380449 1
4.87327666037773 1
4.78419235236764 1
4.64737795701432 0
4.84903055443194 1
5.22111524177245 1
5.09071367616196 1
4.57991835740475 0
5.11962693009286 1
5.21607412173007 1
5.07433195392225 1
4.80595228927063 1
4.88816392179048 1
5.08570215330692 1
4.84045260810716 1
4.89681304635738 1
4.96548735692934 1
5.18040572761913 1
5.04517136278734 1
4.772034768073 1
4.89631515109891 1
5.19135862026144 1
5.1552096041166 1
4.90485575446315 1
5.39830862260734 0
4.96461380510868 1
5.29496185209882 1
5.25089872957954 1
5.20351218887737 1
4.67455596547432 0
4.80524786228032 1
5.07945661565476 1
4.73696760348927 1
4.71450389137468 1
5.01054630953433 1
5.19679724943521 1
4.809367344272 1
5.26168168903767 0
4.87237392787351 1
4.99799075286468 1
5.15188567785655 1
4.72135147059965 1
4.9497454323484 1
5.17989554469086 1
4.85276601324977 1
4.88537118739668 1
5.17149114283207 1
5.17182261884823 1
5.00019087895297 1
5.0614081856027 1
4.94165376605983 1
4.94994974575702 1
4.96362891251597 1
5.3148620185958 1
4.92604453896356 1
5.13537954956958 1
4.77612972030683 1
4.92096588834349 1
5.0024602031947 1
4.60664759064407 0
5.16347706622461 1
4.9234851949956 1
4.8528789603776 1
5.22171650958796 1
4.88761745593785 1
5.05758028878966 1
4.90606930385383 1
4.91934616498779 1
5.31593953843114 0
5.06701952289603 1
4.91698382568894 1
4.9948293516417 1
4.61121921615687 0
4.95909738341234 1
4.97967981093371 1
4.75626612868323 1
4.71164087325867 1
5.09278913661548 1
4.97650213054459 1
5.16998607530272 1
5.05241944137845 1
5.02661905576215 1
4.86612873271746 1
5.10996643921206 1
4.97322676959907 1
4.8510636685522 1
4.9530286238881 1
5.17149727531138 1
4.85946316416068 1
5.27595549685953 1
4.83012656119558 1
5.16486824837753 1
5.11246275881718 1
4.81182992135041 1
5.24384594209342 1
5.20460949340326 1
5.04793775938326 1
5.2044790013736 1
4.74829064080071 1
4.76303712845924 1
4.82294737306978 0
5.09618737796293 1
5.29271950517085 0
4.86643465524371 1
5.28711514361503 1
5.00224343487287 1
5.10920100843716 1
4.92901549912789 1
5.01357014202788 1
5.07734963031654 1
5.15590025179966 1
5.03290656325984 1
5.11444298867148 1
5.14649304956201 1
5.08235546283667 1
5.05208655434385 1
4.92897854015508 1
5.05861847689865 1
5.03864510948503 1
5.02582388042117 1
5.11072796980537 1
5.01136077319679 1
5.16446323444963 1
5.30502345567083 1
4.88970053284862 1
4.62019148402841 0
4.88537814046503 1
4.85847491262088 1
5.10065040179947 1
5.00347590669711 1
4.92238555299423 1
4.91502889973941 1
5.19238452946712 0
4.99576266060078 1
5.15378015865809 1
5.0799091537583 1
5.04869601676002 1
5.18805352285536 1
5.31426483848564 1
4.884072765552 1
5.11138823747639 1
4.91004333787379 1
4.95233370958027 1
5.24365385933337 1
4.97720048733 1
4.59811988145715 0
5.04358097831298 1
4.96272486270858 1
5.0794729239416 1
4.92252538175278 1
5.01345721249033 1
5.0584073498004 1
4.88916133779486 1
4.97922694568272 1
5.07407607090311 1
4.97155263173531 1
4.63214055076105 1
5.20782791638191 1
4.98784551433108 1
5.1405843927147 1
4.9903675130711 1
4.63208297166093 0
4.90532596848055 1
4.90867202811807 1
5.11153906225823 1
4.9894511924136 1
5.15592263855749 1
4.84186828842284 1
4.93284663914167 1
4.9368058730277 1
4.80585286155611 1
5.08786065738536 1
4.92455110339854 1
5.0521475630626 1
4.89764477400171 1
5.04370882716844 1
4.80680634026969 1
4.97929220455125 1
4.97404008243482 1
4.89877938993695 1
5.00637668154321 1
5.20540886682105 1
5.05599598645373 1
4.84585132617109 1
4.95504690085393 1
5.10183300523683 1
4.83400665861051 1
5.12677643749058 1
5.44271371983975 0
5.06623018551524 1
4.79399272594115 1
4.95752924564013 1
5.06412641020271 1
5.0368609767846 1
4.89618966122429 1
5.19291055382729 1
5.02058308190624 1
5.03135624804137 1
5.00417692554924 1
5.11012408798676 1
5.084468068568 1
4.88745564069517 1
4.95237543692113 1
4.90110804834109 1
4.96883092173494 1
5.14526438091829 1
5.0662745416232 1
4.66060802822386 0
4.97473609758256 1
5.20002320568831 1
5.1184426991339 1
4.99192047431798 1
5.02628244137781 1
5.18464551723811 1
4.96407175829932 1
5.03806122288655 1
5.09800222556989 1
4.88430654964238 1
5.06317078451681 1
4.60286865219665 0
4.99361704453236 1
5.13723320528555 1
4.99777801077736 1
5.26630153813459 1
4.95105397491031 1
4.85893653076367 1
5.01349305546923 1
5.346486128823 1
4.78936496092197 1
5.08196634939187 1
4.75009439594793 1
4.9229115813865 1
5.01249706600554 1
4.65064004255658 1
5.22124524876251 0
5.06074032109286 1
4.79693041331031 1
5.2758102741172 0
4.86228781583945 1
4.82136923592443 1
4.66063484206409 1
4.77727445885149 1
4.74398506938747 1
4.86160982035581 1
5.01771891922997 1
5.01513749582462 1
5.05149795609473 1
5.18896741260214 1
5.10403126083898 1
4.95819053737106 1
5.14374208813182 1
5.05817819335394 1
4.8792242399883 1
4.64880396766696 1
5.14174851592349 1
5.2898948251857 1
5.26372047676864 1
5.04466003814963 1
5.06490125917792 1
5.05887798779055 1
4.85824996666214 0
5.15639265441052 1
4.82060474454122 1
4.83829863321215 1
5.28333705082509 0
4.89223628307825 1
4.91219214577301 1
4.94247443590665 1
5.11478596016149 1
5.09825174167334 1
4.87983793428159 1
5.10735584475028 1
4.99708427160514 1
5.20060940746272 1
5.12769230940418 1
5.08118356297426 1
5.1508394824463 1
5.13022625836374 1
4.93101374373797 1
4.71142699816453 1
4.98621170836033 1
4.88447044565298 1
5.04382156459639 1
5.43967862969386 0
4.96918895458214 1
5.09757768143448 1
5.05213556971821 1
5.19562875050187 1
4.95843572270819 1
5.03900073071761 1
4.98736397783298 1
5.10758855948927 1
5.19758569475805 1
4.83192257168965 1
4.79673958877212 1
5.15261033404598 1
4.96399287934369 1
4.79358331634291 1
4.86031919131174 1
4.8483279088724 1
4.75500384681872 1
4.83839255548497 1
5.13177319866539 1
4.82181291265674 1
4.79081861380646 1
4.92273659362076 1
5.09940491838696 1
4.89138590892266 1
5.02020079839443 1
4.86098679493447 1
5.20364531023065 1
4.74918037367193 1
4.75517138494254 1
5.0911860944313 1
5.0497421640512 1
4.8761578355215 1
5.12021051610353 1
4.67028641813226 0
4.87095023259136 1
4.90757910027528 1
4.81116413575548 1
4.9759904747333 1
5.02229926868501 1
4.91897315160455 1
4.98331437531512 1
4.72874266024493 1
5.10618948120624 1
5.30980578107872 1
4.77427959700239 1
5.30569063070607 0
5.02006750066339 1
5.02660679308119 1
4.88482151316163 1
5.11587999498171 1
4.6808290825102 1
5.05755016458214 1
5.4292410691627 0
4.85609682714676 1
4.60090130634824 0
4.85862621521915 1
4.85108225419942 1
5.46226898043747 0
5.06545254284572 1
5.03943957773899 1
4.72044844651857 0
4.98550139156839 1
5.08124106294509 1
4.93945954619541 1
5.03437309323482 1
4.81128338905254 1
4.91161191992842 1
5.05665276383168 1
4.73998028310481 1
5.28623149829294 0
4.89931171967791 1
5.25021458372013 0
5.06533401346805 1
5.00657713853001 1
4.75113050442362 1
4.97140464328511 1
5.04285640110113 1
4.91859340854399 1
4.89351313027235 1
5.146440565649 1
4.80023169888644 1
5.00302107428412 1
4.83852645559205 1
4.84363879643124 1
5.29005262086642 0
4.7586276192172 1
4.85242857747711 1
4.98443451659535 1
4.97122664740159 1
4.97385091883391 1
5.04233211123559 1
5.10407893565064 1
5.05982336235159 1
4.94540076461084 1
5.00800040667628 1
4.99993680409307 1
5.09468556245428 1
5.04500499778094 1
5.02630149149284 1
5.16330774989172 1
4.55963102021585 0
5.16727949613316 1
4.94424474693551 1
4.85790969235237 1
4.9403255401455 1
5.1480070755524 1
4.9281848586007 1
5.27518600213117 0
4.8244028258963 1
4.87675129030808 1
5.06192894309147 1
4.96784281508912 1
4.94449451670002 1
5.02657836332596 1
5.03830380921141 1
5.20587432984946 1
5.1660646306707 1
4.70798794901536 1
4.98106237940973 1
4.71117708793187 1
5.15102179009568 1
4.97922030621836 1
4.87365096400117 1
5.24113529492752 1
5.09609471025401 1
4.9757952480106 1
5.11221313418478 1
5.30390321915947 0
5.15007014011089 1
4.96810658489188 1
5.42190261944589 0
5.24629753970335 1
4.96993311411136 1
5.3462298917007 0
5.15452772739434 1
5.00972934747304 1
4.50160774356265 0
4.57363458914875 0
5.10616830073739 1
5.10252008793351 1
5.10895992211914 1
5.10322985120031 1
5.07988752439498 1
4.86650465540843 1
5.00590882443458 1
5.22514508349573 1
5.0178707349845 1
4.85159623117387 1
4.8096243709168 1
5.07719888645672 1
5.12375153450328 1
5.00028666446826 1
4.91942212964749 1
5.00219855349326 1
5.11844213394506 1
4.75682859938545 1
4.79077244433094 1
5.32580730634429 0
4.97301933866371 1
4.80395830231402 1
5.22163901993243 0
5.35966959147044 1
4.98805440336797 1
5.03232477484034 1
4.9605430826445 1
5.10698706787798 1
4.80430635770632 1
4.89599726365995 1
5.12654719971647 1
4.86222396154835 1
5.08609295001059 1
4.93845023198582 1
5.18092531290823 1
5.1068499419698 1
5.13682371533315 1
5.05011392191839 1
5.14862431079444 1
5.19965779607903 1
5.02348981970369 1
5.12360372688011 1
4.66553538094486 0
4.91295984344628 1
4.9860591610117 1
4.76313766982773 1
4.93735870671341 1
4.91847607925971 1
4.84646380379092 1
5.16402886196648 1
5.09170785193371 1
5.14712395065798 1
5.05075830256086 1
5.35152965925093 1
5.13112373431022 1
4.97730726924481 1
5.07076972786128 1
5.13270925198194 1
5.02135513973284 1
4.89019319626977 1
5.18614181875329 1
5.13150176791155 1
5.16605143348259 1
4.80957270947829 1
4.90228135568063 1
4.76570925145132 0
5.06701966805939 1
4.91184649634521 1
4.79506204148553 1
4.96012293676068 1
5.06030623544973 1
5.04926366656023 1
5.08473002511147 1
5.1910640942345 0
4.85712006675157 1
5.22789316138512 1
4.83154000194723 1
4.90954841328144 1
4.86958143031861 1
5.07776694460315 1
4.86493163101527 1
5.12237464107353 1
5.06894227554532 1
5.05156107503174 1
4.91194509365021 1
5.00530629695191 1
5.02503173513378 1
4.82143875749353 1
4.89254545239165 1
5.16553268081617 1
5.35847014356379 1
4.92325214188274 1
4.93670605112195 1
4.74637294506291 1
4.89445747252481 1
5.17346582724329 1
4.92188273725947 1
4.66548813009837 0
5.02853052075279 1
4.94885391858073 1
5.3397990248593 0
5.02967413869584 1
5.23983124131945 1
4.97674645829368 1
4.85757294490697 1
5.12926987741007 1
4.65729262008421 0
5.12797411267592 1
5.10754500993322 1
5.06721458864611 1
4.92721156804807 1
5.28372636775406 1
5.13823670048567 1
5.16602361053481 1
4.9655002883213 1
4.7538187462861 1
5.18609021382097 1
4.95519525672707 1
4.91923729411403 1
5.20964136443049 1
4.89060187900066 1
5.22081229309001 0
4.93810941628432 1
4.95050700560881 1
5.09038156315833 1
4.86150342578629 1
5.00735751005455 1
4.96038212384979 1
5.03207509598489 1
4.97835971546254 1
5.13848101775983 1
4.99193369952606 1
4.98493622340636 1
4.86687115752384 1
4.71027979603868 0
5.18258513456912 1
5.04770582677816 1
5.25801635173683 1
4.8913555725923 1
4.95219039502503 1
4.83082271958444 1
5.20436782856133 1
5.02524514510318 1
4.71342081090788 0
4.83692785368025 1
4.83846764121926 1
4.89902775678917 1
4.88556389919988 1
5.13755069524881 1
4.8829701455012 1
5.14740970718964 1
4.7822945248906 1
5.28833150504642 0
4.99123123381079 1
4.82316946703674 1
4.87432358371447 1
4.8139031676243 1
4.70107663686789 0
4.76331565793679 0
4.83775415467584 1
4.79148698284174 1
5.01863569143848 1
4.75097749208852 1
5.17110881328328 1
5.14853083013828 1
4.9499415833983 1
4.85397729139029 1
4.95061979564931 1
5.05016696720009 1
5.06683863868823 1
4.98644532641265 1
5.26314553565891 1
4.80095441866512 0
5.22176799115703 1
5.19568323937616 1
4.86557236037726 1
5.00046339072655 1
5.19548132922112 0
4.82292533461766 1
4.69576146102142 0
4.88553759975004 1
5.25211393214953 1
5.08941971134823 1
5.06580073968522 1
5.01610963926574 1
5.22260886149641 1
5.15774271207887 1
4.6476718456628 0
4.9914922033933 1
5.24808524922584 0
5.31124032636127 0
4.92656396850527 1
5.12866371943585 1
5.1835549315017 1
4.72268047625361 1
4.91733206491463 1
5.34541856721432 1
4.99945574759183 1
4.83874981212937 1
4.76956299278745 1
4.78072215948591 1
4.8882438858394 1
5.0234326064624 1
5.33983377690972 1
4.9568851089414 1
4.96379016792123 1
4.98550563816794 1
5.09127517443933 1
4.79274717928684 1
4.83846230352754 1
4.92024164316955 1
5.08764619500207 1
5.07531847906872 1
5.03020899115501 1
4.75666665474977 0
4.85197647910008 1
5.0816808476983 1
5.28049858908979 1
4.87778985915995 1
4.8247724429123 1
5.17080313272019 1
4.77791728690141 1
4.88041525297292 1
4.84758524848007 1
4.99195640667814 1
4.98789418624811 1
5.07024581409133 1
5.11384947304879 1
4.88110765535348 1
4.82208108531952 1
4.90724876795191 1
5.12220738566377 1
5.01572403139516 1
4.97764495412933 1
5.17217532737377 1
4.9986565496674 1
5.13335256090878 1
5.23721758432971 1
5.23717088476558 1
5.06711347919223 1
5.14416408809879 1
4.97453977887417 1
5.00022727985603 1
5.20340007736735 1
4.99775958690349 1
5.22466138825658 1
4.94222909233238 1
5.02524294089168 1
4.98442200532082 1
5.022049412893 1
5.06675937481928 1
4.87199124668349 1
5.14399062000001 1
5.27908685749518 1
5.00741485187342 1
4.79115598759348 1
4.95236077208626 1
5.19277516293858 1
4.87637407158661 1
4.89832795171939 1
5.15953886455727 1
5.01533408222781 1
4.77473677835529 1
4.89120792302602 1
4.68787823829611 0
5.11690316816079 1
5.07613485351016 1
4.79087707780228 1
4.80895041233372 1
4.8635329342812 1
4.93437150068349 1
4.94939616508141 1
4.9879119314256 1
5.26239716829245 1
4.96474939056355 1
4.78682968354831 1
4.59927998544927 1
5.11852599369208 1
4.96817334336623 1
5.09934183822191 1
5.11828492317305 1
4.88945538195769 1
4.89891334703224 1
4.97861111159462 1
4.8823204523947 1
5.11649413857696 1
5.07830227460703 1
5.0529245501979 1
5.32908937266261 1
5.17811670264131 1
4.97379349127359 1
4.63284190366966 0
4.83355144454736 1
4.77624444170915 1
5.15663291073389 1
5.12296856759013 1
5.14793615738164 1
5.10347474536678 1
4.88768321927947 1
4.82738110065731 1
5.14036007748471 1
5.07838334949377 1
5.07565001739898 1
4.79842574310319 1
4.77829982560108 1
5.08177895705293 1
5.06702749085804 1
5.13209926260126 1
4.82984726396921 1
5.03068993560134 1
5.01280256395441 1
4.94114461507833 1
4.89287325158231 1
4.8795554455081 1
5.26329329457538 0
5.00124901559795 1
5.26178436319135 0
4.76696908365285 1
4.49819084245186 0
5.22098731491331 1
4.93137750317149 1
5.16105702103788 1
4.99771374712169 1
5.00447378885509 1
4.99645479814142 1
5.08084742465801 1
5.45319213961944 0
4.8804485505217 1
5.05765961530958 1
4.83748662223403 1
4.85282461614499 1
4.87448734737345 1
5.02324135756835 1
5.26411458398733 1
5.01972771269037 1
4.9597218577939 1
5.42157293730936 0
5.08958818065436 1
5.04853294640003 1
5.30164929702852 1
4.88944242942202 1
5.00914098702764 1
5.06198024380049 1
5.00500508760045 1
4.65705572348788 1
5.05635658852527 1
5.21389918307985 1
5.15929225405326 1
5.3740743358738 0
5.07669391618951 1
4.67185611591978 0
5.17675199925448 1
5.26911123610568 1
5.13124007667676 1
4.95584893159035 1
5.0461853345302 1
5.00463778788033 1
4.92718597905377 1
4.93477794523229 1
5.16709955994365 1
5.14549340708587 1
5.06064888842449 1
4.8564107543694 1
5.23756629462412 0
4.97736130994796 1
5.00052234925913 1
5.27954509404973 1
5.05288003393623 1
4.85103015045317 1
5.00267224016687 1
4.90526571171509 1
5.03935390739035 1
5.035954446834 1
5.12331118567226 1
4.78663178149091 1
4.9236719989763 1
4.81116916726998 1
5.12204074239854 1
5.05889561302402 1
5.0537546883213 1
5.25908207608426 1
4.84700161450845 1
5.01405913824761 1
4.83926081193111 1
5.12509026960703 1
5.02447740405837 1
5.18215041770618 1
4.83521582047885 1
5.06688920710396 1
4.78278752513847 0
5.04840427852209 1
5.23320183008244 1
4.71744385602978 0
4.96570386282078 1
5.09767291460319 1
5.2969514293134 1
5.35251124134631 1
5.19795838357847 1
5.09107264356062 1
5.03449284139009 1
5.04846870177804 1
4.93004022772632 1
4.94423185966727 1
5.22141972926669 1
5.10196538734063 1
4.89129546010525 1
5.23019531488045 1
5.0357758701325 1
5.06632755154064 1
4.89881061582223 1
4.93455670963507 1
5.24076482374145 1
4.71300060449413 1
4.71353358496244 1
5.05922123762722 1
4.84707919588067 1
4.96461554606618 1
5.18124204626756 0
4.82621499523395 1
4.84522768556294 1
4.94946380273276 1
4.81801944710155 1
5.16667007087151 1
4.97621162134171 1
4.96038996766921 1
4.91575252299074 1
5.08147861111771 1
4.94352488119408 1
5.12171114739773 1
4.94729724256375 1
4.97663291698064 1
5.11973814477387 1
5.20948914012149 1
4.96009879490838 1
5.34516833534232 0
5.10583188502873 1
4.9155917635684 1
5.17424032726867 1
4.87351601094041 1
5.0537625939356 1
4.46388303711788 0
5.00641224568709 1
5.02524890012581 1
5.13571782610059 1
4.95511944231017 1
4.95505498971484 1
4.95186697234514 1
4.81924885442229 1
5.48126798129455 1
5.27117820969802 1
4.64827653564443 0
4.82626854241502 1
5.13845127814053 1
4.8853243097049 1
4.49593607233375 0
4.99098073065176 1
5.01171602402387 1
5.20422257079645 1
4.94898739699679 1
4.65994977874595 0
4.8038580794878 1
4.88098049972339 1
5.02578579787309 1
4.98707094446732 1
4.92868752511725 1
4.95084479020648 1
4.80589447897195 1
5.00477085692397 1
4.98899647698036 1
5.00136275129593 1
4.82927158355663 1
5.17243953603422 1
5.06129834431044 1
5.08045447104143 1
4.91624665896329 1
4.84250599992905 1
4.92254857723641 1
4.98462936000075 1
5.03726743567935 1
4.95455103846911 1
4.76512048232511 1
4.89947544572804 1
4.98701580358406 1
4.89507216134733 1
4.94959906369179 1
4.94137481272729 1
5.08823328645116 1
4.95811280041687 1
5.08957304652697 1
5.2393907777429 0
4.98898114320134 1
5.03773601860289 1
4.98938938804007 1
4.60116090665421 0
5.08655892158243 1
5.0754215157192 1
5.00031702491367 1
4.97770877199295 1
5.01346857582563 1
5.05502151383311 1
5.0314216968984 1
5.38901831686093 0
5.19706697585389 0
5.14816476756911 1
5.32167168585954 0
5.21158653253572 0
5.04645551585199 1
4.90054337437409 1
4.56710268029936 0
4.75367052468965 1
5.25310279300001 1
4.90645870836001 1
5.13053499666336 1
4.89587813840417 1
4.70690092775095 0
5.21367722439623 1
5.04906473083573 1
5.03951296573502 1
4.86074085819148 1
5.25733660813565 1
4.92192021883744 1
5.09245472567554 1
5.16183207578397 1
5.01950319079289 1
4.93667774479649 1
5.08165318838866 1
4.84208080031262 1
5.08676153619921 1
4.90159224333325 1
4.99191969784328 1
5.26024025842332 1
4.9158410284555 1
4.76035791298578 1
5.04371357365769 1
4.84455162924479 1
5.078677848317 1
5.12403383104377 1
4.93577955383906 1
5.36988213409793 1
4.57811584212665 1
4.96897646777545 1
4.71689050354314 1
4.8329022583489 1
4.70072633637496 1
4.95921670910701 1
4.95256946044335 1
4.65015705236777 0
5.09918283421985 1
5.0454061591246 1
4.93654706267227 1
4.99234219618348 1
5.33309134226368 1
4.91230322628738 1
4.92604831641206 1
5.13761972594255 1
4.69960085555324 1
5.04137817902363 1
5.16078097709999 1
4.80970706757321 1
5.00000454887861 1
4.91904007104351 1
5.00083575353386 1
4.83733350940832 1
5.14458746855271 1
5.28664738282743 1
5.20690049400788 1
5.0072147563818 1
5.08203590140941 1
5.24668522548483 1
5.43471393728893 0
5.04355176082061 1
5.19496744304951 1
5.12675408694573 1
5.39919086980898 0
4.87165747775027 1
5.00691071251607 1
4.95092516372143 1
5.09629398645145 1
4.96792877311825 1
4.85703754661199 1
5.16459934863408 1
4.87625990953119 1
5.0159302636713 1
4.77724851020219 1
5.02078961523537 1
5.13104244981549 1
5.15096405585725 1
4.88047879551181 1
4.985154074738 1
5.16365974132924 1
5.10284474064983 1
5.09400339129138 1
5.10477613675024 1
5.25365979476247 1
5.13343214421091 1
4.89348495520183 1
4.80150573481486 1
4.95741417789735 1
4.7218404903772 1
5.35308059311069 1
4.78056993222056 1
5.01518317256444 1
5.15978087339925 0
5.11529956631696 1
5.09577997602002 1
5.02274936050239 1
4.94986541256261 1
4.98405250661993 1
5.11496679237932 1
4.86148037162641 1
5.18544707054546 1
5.23182239788839 1
5.24347034707967 1
4.90512775575023 1
4.84686668122714 1
4.76003245279318 1
4.87416039697458 1
5.19169096589236 1
4.74066074387315 1
5.005143560011 1
4.87776105246376 1
5.15567657241036 1
4.99304862301688 1
5.10572075577968 1
4.94170874329873 1
4.96305788205966 1
5.32791900502415 0
5.2172184509316 1
4.87689235885299 1
4.82067225272453 1
5.11773702749822 1
4.88412803978188 1
5.08702170579936 1
4.9237012856517 1
5.04623252573631 1
5.11968579880148 1
4.79763120963827 1
4.73908789314834 1
5.085940954762 1
5.00585890436489 1
5.32364733816081 1
5.13043261840184 1
5.02972321965881 1
5.01217481126908 1
5.12806437522927 1
5.00467446258504 1
5.02455173235591 1
5.03144599074835 1
5.06276219761369 1
5.09236947086996 1
5.20265548042965 1
4.99638588373783 1
4.81876266826999 1
4.98811870884734 1
5.00470943700993 1
4.97401145926656 1
4.91058731515679 1
4.98545863232869 1
4.76617663269817 1
4.60558784920376 0
4.99059774886835 1
4.76470217383515 0
5.19048241290259 1
5.17987358049543 1
4.94307423397131 1
5.04807221701021 1
4.96275886380541 1
4.79471960240929 1
4.94285421903118 1
4.9986972302172 1
5.0804113077194 1
4.93682023308567 1
4.98653658039249 1
4.84337005489784 1
5.30297899161603 1
5.09501210304117 1
5.02259451730216 1
5.12145528154568 1
4.73788800240532 1
4.86699957569942 1
4.64384932605439 1
4.93675232479273 1
5.06038850755403 1
5.17521655627783 1
5.0046174366375 1
4.93279178486314 1
5.17706261698922 1
5.29517383001999 1
4.75787940216675 1
5.19984564389704 1
5.33683536563015 0
4.72518054228107 0
4.94542195825767 1
4.88794758395217 1
4.90947631638593 1
5.27584974042715 0
5.36300877467332 0
5.2408038574279 1
5.08649294448941 1
4.97534085663509 1
4.89046360176277 1
5.03669298318994 1
4.97083398572514 1
5.02558817058888 1
4.85451073214677 1
5.17499773660581 1
5.02492005839702 1
5.11043463613056 1
4.68516103341724 1
5.20324125838212 1
5.11959599040784 1
4.96027561452669 1
5.21223096156228 1
4.86771533700581 1
4.88582582404435 1
5.12919518270433 1
4.90067816192607 1
5.01009534022549 1
4.86257504977439 1
5.01077821171899 1
4.9303532132257 1
5.12189981545837 1
5.04670297170632 1
4.87842449606101 1
5.04072618806933 1
5.13712047388118 1
5.14067188620156 1
5.13306447195235 1
5.03082399879791 1
4.95226083202583 1
5.15152870343769 1
4.78191135723088 1
4.85466116144446 1
4.99420798197359 1
4.94162992732227 1
5.23546515519834 1
4.66859270265112 1
5.03076374970447 1
4.98089488004452 1
4.873699394049 1
5.1661552426084 1
4.83125250194568 1
5.01387180296808 1
4.96943900337435 1
4.9560409921086 1
5.0104905645724 1
5.14496679462263 1
4.93998081819641 1
4.89106504647452 1
4.98401133543418 1
5.10089108828431 1
4.87298114824422 1
4.91922002385634 1
4.85661284072549 1
4.80646295052677 1
4.98753918095285 1
4.80544992389073 1
5.23291089427603 1
4.96988414276824 1
5.19802154590162 1
5.09223065642927 1
4.94838934701331 1
4.96281436151782 1
5.15104417602318 1
4.85789152441692 1
4.98638767196757 1
4.95736406858561 1
5.04524822624021 1
5.00508645621212 1
4.83050598634205 1
5.09672332789855 1
4.65949295317433 1
5.14206339656691 1
5.25977502722558 1
4.99246414749244 1
5.16296108526375 1
5.16916491480549 1
4.9771971838789 1
4.71296047164653 1
5.10086990997727 1
5.13239733465684 1
4.9085781627908 1
4.83508968112674 1
4.88845993632713 1
5.26437522588025 0
4.73597467120751 1
4.81519873725348 1
5.00814987278163 1
4.73005455335321 1
4.85670077914275 1
4.78324822834311 1
5.14846009359482 1
4.88753519803123 1
5.07803378159959 1
4.98012514104202 1
5.23783803595007 1
4.67166650692616 0
5.15982470170978 0
5.21220333356057 0
5.00416211348175 1
4.81640869624356 1
5.30599320469541 0
5.34663231106082 0
5.10918716920206 1
4.83138516003979 1
4.64964494541994 1
4.94006587232098 1
5.15959641826564 1
5.15116461156883 1
5.26795642209701 1
5.26579718899071 1
4.94858119984794 1
4.98535562200362 1
5.04686408551461 1
5.17098709241887 1
5.04091491478692 1
5.10558094350963 1
4.94710953930247 1
4.98083129311955 1
5.11587936827125 1
5.23660564076312 1
5.15216599175958 1
5.03652083359179 1
5.2213765427481 1
4.89321341764451 1
5.23404663466666 0
5.0750984800519 1
4.903976486873 1
4.76914544377725 1
5.07661491656122 1
4.86098414659496 1
5.23775645235988 0
4.89490212027762 1
4.82119464857837 1
5.21178422469585 1
5.03025624914292 1
5.26979435757472 1
4.97502179007024 1
4.87616566190988 1
4.7248236634757 0
4.88560878717945 1
5.12841793327032 1
4.8490412966419 1
4.57021992344263 0
5.42748407675588 0
5.07367344549045 1
5.02740795692433 1
5.014400737381 1
5.09858642034407 1
4.92663274441099 1
4.98693082872156 1
5.09593565802619 1
5.18814414007485 1
5.15612274290304 1
5.28608058060801 1
5.30765257667862 0
5.19637856330032 1
5.23266598114429 1
4.92016575870277 1
5.12450971144037 1
4.78083617619582 1
5.03302846906158 1
4.68869302353059 0
5.17709803074952 1
4.83509265680739 1
4.85194727538955 1
4.84097392644067 1
4.95359215887781 1
4.83512497867231 1
4.91341138989708 1
4.93402087188349 1
5.11600850876859 1
5.14739450170732 1
5.24554549496872 1
4.84847590867634 1
5.20998427805453 0
4.83989589797943 1
4.8927747241587 1
5.07665941277521 1
4.50545942683658 0
4.80974128488924 1
5.05735531494715 1
4.94415411467411 1
4.96660414694358 1
4.88456529411329 1
4.96169644907862 1
4.80090127186337 1
5.05188984461544 1
4.8500005634223 1
4.85106495503395 1
5.12765729597993 1
4.86972573389101 1
4.91186705266096 1
4.79527660156153 1
5.10178698709074 1
4.8861890572681 1
4.95296672141599 1
4.95691472248097 1
4.90361217966571 1
4.99073597293387 1
4.93883589212147 1
5.15369048721081 1
4.9789101434496 1
5.02537779424883 1
4.91045092150925 1
4.99180008665124 1
4.97988016174915 1
4.92929918923554 1
4.75116539564542 1
4.81285834874467 1
5.19550776781528 1
4.99997523983 1
4.75718248430098 1
5.15721385590376 1
4.99421358702835 1
5.12042572744376 1
4.83224552887479 1
5.04098603979779 1
4.88235651096662 1
5.2210592149898 1
4.88683502295872 1
4.90388609022836 1
4.89762362422481 1
5.16526002770503 1
5.04685474640458 1
5.4274920487855 1
5.21942875492394 1
5.14716563074034 1
5.20953297109126 1
4.92473351822896 1
5.38324081301586 0
4.68940572967512 0
4.69744956336761 0
4.77606456336215 1
5.0210706582267 1
4.80912442855164 1
5.3168893206549 1
5.1986522289522 1
5.33043102495508 1
4.86053649339484 1
5.13513776010431 1
4.58297956925227 1
5.1013368098646 1
4.88136978250484 1
5.13056388702849 0
5.14671061253218 0
5.21892155515577 1
5.03972193426526 1
5.06381929390054 1
4.822249465416 1
4.74383752162947 1
4.70215997884968 1
4.7530473443241 1
4.95882511645021 1
5.13761787950515 1
4.72174304069415 1
4.99620762519883 1
4.56730673995259 0
4.70916466119842 0
5.09123195663533 1
4.75509331960986 1
5.12456876243964 1
4.84676527213934 1
4.93357917345025 1
5.12863211364918 1
5.00594458831347 1
4.84658339918999 1
5.06222167638428 1
5.1852461744138 1
5.1731099879517 1
5.09053126424095 1
5.00349491094909 1
5.22332781277222 1
4.70198106529787 1
5.11978867193151 1
5.14176978075395 1
4.91967779317254 1
4.88682317262736 1
4.97934459929447 1
4.88179655167958 1
4.93769917290794 1
4.68940635927549 0
5.22802834344197 0
4.85122275106828 1
5.00503672499694 1
4.90846950007958 1
5.20019823824657 1
4.99383085656282 1
4.84385818526902 1
4.95078833183737 1
4.85137089710955 1
5.00022701793438 1
5.16006006431783 1
5.22052656188474 0
5.01831258192253 1
4.80528585230371 1
5.41982283253178 0
5.00868724613792 1
4.95769452153973 1
5.06110398365116 1
4.82721685675005 1
4.8831813414494 1
5.39314828220792 1
5.00997079983155 1
5.1564530769072 1
5.18846873836654 1
4.82396031594407 1
5.23598133664235 1
4.91996111793377 1
5.09098784598365 1
5.02258219928329 1
5.13601771331501 1
4.64391663977619 0
5.0932073040492 1
5.03693700325319 1
4.71202204973184 0
4.87291688684178 1
4.73709074648717 1
4.90158107205613 1
5.24610490771848 1
4.77099317025676 1
4.91069150986863 1
4.83817121749994 1
4.93510736559027 1
4.98248659315697 1
4.97110817526377 1
5.09049407419663 1
4.97138289977915 1
4.74387137390748 0
5.08511960617726 1
5.35264785012318 1
4.8938137682229 1
5.0811928575803 1
5.09606013163806 1
4.87727754870548 1
4.65293417063769 1
4.95329034869929 1
4.92461788719043 1
5.06190804260215 1
4.72060620250584 1
5.23101695321396 1
5.05455884499169 1
4.91430675797533 1
5.21272508560031 1
5.12377814411317 1
5.24625179228032 1
4.93736142995763 1
4.95098974092394 1
4.75054031485791 1
5.08973999120256 1
4.989923102906 1
5.16589347999736 1
4.88767049796448 1
4.82942963335032 1
4.88163117621398 1
5.05588086364697 1
5.05386665309728 1
5.18161669722623 1
4.80470607320564 1
4.89983616707381 1
4.84660747785407 1
4.8051651352555 1
4.82182501632981 1
5.33255919513518 1
4.90630333053052 1
5.12570214881273 1
5.12421602745095 1
4.9749906244939 1
4.93358421091923 1
4.66059449642004 0
4.93461157910936 1
5.02671945728572 1
4.93959002571073 1
5.12902527924464 1
5.03384819766412 1
4.84972050458766 1
4.99355108879478 1
4.95186625671523 1
5.04105798578073 1
5.16597437910402 1
5.13592714143026 1
4.86544774941078 1
4.9655622661427 1
5.19597524653448 1
4.97341004373958 1
4.99058534121057 1
5.07178600235135 1
5.02437235143696 1
4.85608642271095 1
4.87910063848032 1
5.13395481329902 1
4.8048394987555 1
4.9437351802916 1
5.11244922336053 1
5.0812597337219 1
4.95778559793249 1
5.0250139873427 1
5.24819342005761 1
4.98639724430975 1
4.77923396828011 1
5.12706813880949 1
4.92023298099422 1
4.73654227484355 1
5.09848564534786 1
5.00021939464236 1
5.31393496857172 0
4.9059642911532 1
4.99041657192294 1
5.02096703228981 1
5.02071847766748 1
4.96858920719386 1
5.16386150968659 1
5.01734289997063 1
4.7466757650408 1
4.95521089334412 1
5.11336245243972 1
4.97782844334963 1
5.3052370822321 1
4.94316732311185 1
4.78146284159954 1
4.49413429084147 0
5.04062015743947 1
5.03687611909965 1
5.09215948318413 1
4.97170096520685 1
5.1772633325021 1
4.81249228392964 1
5.11488785545382 1
5.02982422192536 1
5.04734854110376 1
4.93527455428776 1
5.06919513174616 1
5.08956593447701 1
5.04827964525997 1
4.88768095101595 1
5.29119517041389 1
5.10328998662777 1
4.95259988122569 1
5.02180450572598 1
5.01145579863 1
4.85024481930169 1
4.61287243954435 0
4.81012283264904 1
4.86771491215689 1
5.15045820722761 1
4.82766564613104 1
5.1316501158642 1
5.17932555005347 1
4.98290014143316 1
5.06933531040764 1
4.9987988155186 1
5.18745801119242 1
4.84730568976193 1
4.80192217059477 1
5.30779470942571 1
5.28125341595972 1
5.23478677035927 1
5.02711622032653 1
5.01579709432336 1
4.84599343827963 1
5.14219944293061 1
5.28121170805811 1
5.1149701755867 1
4.80066042748406 1
5.14860803694019 1
5.29121118129673 0
5.38204915523845 1
5.34383070642432 0
4.92533069157671 1
5.19715528705324 1
5.12152706073621 1
5.15425285706218 1
5.02332797086191 1
5.18262084828751 1
4.88624376303059 1
4.90578027132748 1
4.94655235335962 1
4.90919441458982 1
5.13444523924217 1
4.77165096931643 1
5.06787826222752 1
4.83484714092035 1
5.05760571240441 1
4.74998499808425 1
5.09504653821038 1
4.89760495328672 1
5.30748280013823 1
4.85282749578533 1
5.1225359862748 1
4.99361950070424 1
5.10149106084987 1
4.90038880993892 1
5.03579205664695 1
4.92278522733663 1
5.13600346338582 1
5.31480015575418 0
5.26437718151117 1
5.16340164955873 1
5.0216648289266 1
5.07562679391062 1
5.12416596920063 1
5.01586168312863 1
5.01611012992027 1
4.88746561561942 1
5.08532887319955 1
4.75686706747715 1
5.11014831372889 1
5.09296565484949 1
4.96726015776431 1
4.84623725600942 1
5.22054693692243 1
4.91871701069553 1
4.91576748004995 1
4.98384204283528 1
4.77740747203186 1
5.19235793859916 1
4.98912158985773 1
4.93084769887427 1
4.99235478626557 1
4.89225445390561 1
4.98768061995572 1
5.2079903854623 1
4.7845676140475 1
5.33634943689485 0
5.08750209622289 1
5.05314937156228 1
4.81755001784262 1
4.86164912948245 1
5.32360015561776 1
5.15493872639268 1
5.04306882409892 1
4.92325753258124 1
4.98205421805006 1
5.08015387252663 1
4.92632547457006 1
4.81478323979619 1
5.23873492587654 1
5.35851292758479 0
5.02127903669747 1
5.02609871364209 1
5.24912524530469 1
4.68700323844327 0
4.83636129511416 1
4.8312053863961 1
4.68380859164522 1
5.08525975545242 1
5.14361067426251 1
4.96246769627091 1
5.27125502456625 0
5.03417890677516 1
4.79060536296179 1
4.73539916992543 1
5.0341286523587 1
5.14608655121469 1
4.82933424812949 1
4.86635245901413 1
5.16993662417241 1
5.08984129193332 1
5.03425457955595 1
5.15649656787246 1
4.77640819795333 1
5.18811259215983 1
4.85368905090232 1
5.25210682292032 0
4.99758120457443 1
5.21948475323678 1
5.17974391817172 1
4.938001755227 1
4.76261300341098 1
5.22947145208146 1
5.38901197499096 1
5.03026857767532 1
5.04814922898457 1
5.0911989299153 1
5.03222759160373 1
5.10175434447876 1
5.00052800126581 1
5.08423918341245 1
4.61882432030875 0
4.8981980520914 1
5.39778031671773 0
4.8388134832726 1
4.97951235581016 1
5.12125487885599 1
5.35881588939718 0
4.79730445554644 1
5.22302343979444 1
4.83201044835744 1
5.22062777211927 1
4.53841513584772 0
4.8262972680606 1
4.89498508201791 1
4.82659928747415 1
5.31979538971241 1
4.88398041953292 1
4.87672077148669 1
4.90643165988542 1
4.84245690878878 1
4.96993551008467 1
4.88593399173198 1
5.1656119497426 1
4.95417264349054 1
5.14082596862996 1
5.02590398967149 1
5.22719904963999 1
4.6781889315336 1
5.36294468037732 0
5.07405810636205 1
5.06551943321525 1
5.1692453209939 1
4.9871312014173 1
4.794019157176 1
4.82813227713396 1
4.84189280688278 1
4.68922656248029 1
5.04542066367869 1
5.14807333904631 1
4.91104008462333 1
4.90552357487893 1
5.15908991154214 1
5.12089329364578 1
4.84224126177927 1
4.79670054784148 1
5.18741457239562 1
5.0562293322084 1
4.97070531505547 1
5.12020933534738 1
5.10411090391915 1
4.75458342802666 1
4.91113718729922 1
4.76935914147475 1
5.47172619022773 1
5.31498502901215 1
5.04602829195885 1
4.80336594696451 1
5.12431843186172 1
4.95048867207514 1
4.88131126284451 1
4.69628353078742 1
4.92500966413561 1
5.09910595282311 1
4.93088148902764 1
4.77036032341501 1
4.94786589086899 1
5.15976641783484 1
5.23444279550226 1
4.79627131471287 1
5.09718509137385 1
4.69279577907462 1
4.96077260859748 1
5.03899408309436 1
5.12143942324058 1
4.63818149951446 0
4.89472607017561 1
5.0694910433046 1
4.92796098063585 1
5.05107395360565 1
4.9927501047711 1
4.98060574999986 1
5.11947525415955 1
4.94838866260757 1
5.04102831118134 1
4.96853433774325 1
5.06278337617617 1
5.00660890013427 1
4.97241374646289 1
5.09497136484919 1
5.03396093637702 1
4.99608194104725 1
4.80040735552365 1
4.82004807470112 1
5.09110716666051 1
5.23696054648046 1
5.09049848657969 1
4.92414830945065 1
4.60496901317703 0
4.7409059607406 1
4.99483977044393 1
4.91539878322354 1
5.0972879117053 1
5.09125480977738 1
5.15528531975995 1
5.32267825027543 1
5.31973076571091 0
5.20292451383278 1
4.86758531725242 1
4.89197341607647 1
5.1230217933212 1
4.826313162994 1
5.18200349564347 1
5.06644986727676 1
4.91677324234564 1
4.94578965659619 1
4.94025153357927 1
5.28637182977431 1
4.89588892673299 1
4.88887335466129 1
4.84855803797958 1
4.90476493537359 1
5.33293718035734 1
5.11449624928476 1
4.94006622769178 1
5.11498714742538 1
5.19453161556748 1
4.88657534596315 1
4.73396654547141 0
4.87075411414956 1
5.14457380565854 1
4.97867551869818 1
4.86139054348868 1
5.24057171431725 1
4.88956622050178 1
4.87026653112934 1
5.14079528710085 1
5.04786107085765 1
5.03215591017895 1
5.02558805496578 1
5.03030927740929 1
4.82341509675744 1
5.29152125225834 1
5.32006977307981 0
4.98280154207275 1
5.45335916369463 0
4.97409973961664 1
4.6920049009289 1
5.00576545793252 1
5.21992675047784 1
5.29455859775226 1
5.07563321907459 1
4.95418463306851 1
4.84910543307764 1
4.8507777586287 1
4.78507990818376 1
4.63560184567148 0
5.04327976452957 1
4.89243222028867 1
5.09390707328855 1
5.30942207520528 0
5.06100524760851 1
4.85016807773554 1
5.22347150594126 1
5.04975633198914 1
4.8497923672725 1
4.88039732138374 1
4.88209432584903 1
4.94532262268606 1
5.23012267695486 1
5.12730458575114 1
4.98443712441706 1
4.88387088212343 1
4.72432024269813 1
4.95629248881609 1
5.00175350150459 1
4.85199901682866 1
5.41111972819255 0
4.90030848440082 1
4.53633450341714 0
5.00129060966121 1
5.18419207813518 1
4.89682056771391 1
5.02268768907749 1
5.07654164842237 1
5.05689578380608 1
4.83351944182494 1
4.85573941927636 1
5.03330620042816 1
4.90508489309427 1
5.05076397300787 1
4.89020956811431 1
4.88677028199297 1
5.1256377838209 1
4.92571381749673 1
4.77473098025081 0
5.00196378414794 1
4.93703701836939 1
4.84189344361771 1
5.15216893903027 1
4.70916136482102 1
5.00518994678693 1
4.69923825384704 1
4.65106971250451 1
4.96397992433008 1
4.96234656471209 1
5.12291545686358 1
4.81844899602454 1
5.20265857509532 1
5.12150176273217 1
4.75714899671764 1
5.09479776507791 1
4.85136043680201 1
4.99070293092884 1
5.05264536513396 1
5.04664021761484 1
4.92428788213743 1
4.7841209812734 1
4.92980152104403 1
5.19229735486905 1
4.93850036663279 1
5.00019166544513 1
4.9431346377809 1
4.95225278886427 1
4.76256668672193 1
4.81141623629531 1
4.9291454314826 1
5.05917091063773 1
5.060857373483 1
5.05345389875314 1
4.85700363847706 1
5.21682995733597 1
4.94431494085955 1
5.0526502585964 1
4.56036402736654 0
4.73957505257075 1
4.79755284966406 1
4.95474590473913 1
4.71739327451021 1
4.79618926517203 0
4.74604030822134 1
5.02338585567397 1
5.18105008539379 1
5.18454986278258 1
5.01889099043064 1
4.82723150712445 1
5.15044039599401 1
5.10278504508687 1
5.01543843741832 1
5.09876582383961 1
5.28817356958303 1
4.83153387719101 1
4.96604310734559 1
4.96057651363579 1
5.22954425255072 1
4.97193306241345 1
4.92468360884923 1
4.73621723140337 1
5.20114854908285 1
5.04364886915475 1
5.24801668070593 1
5.33317832807089 0
4.88737442216846 1
5.17597451978583 1
5.05585773202559 1
5.18813815202519 1
4.76658912145424 0
5.17462838426714 1
4.91186274773178 1
4.93300456375717 1
4.4763506495675 0
5.04764246947317 1
4.69010981752092 0
5.32578390165406 1
4.98478461929219 1
5.13706479750781 1
4.86303217900525 1
5.11391864350507 1
4.94269969229097 1
5.14719649495831 1
5.03877586502257 1
5.08128948392197 1
4.70514078245466 1
4.94101464805944 1
4.9263706742633 1
5.1145760380272 1
5.02559088421688 1
4.9074836677404 1
4.73756043883495 1
4.90786259141936 1
4.92881642824819 1
5.04155093780457 1
4.89559039047188 1
5.24489092029008 1
4.92165335225186 1
5.05935317124818 1
4.90654604090073 1
5.0476029675815 1
4.76316090297796 0
5.14313165189064 1
4.79932842033278 1
5.1001219004637 1
5.00051733930246 1
4.78614503976398 1
4.83060418015578 1
5.00675690304575 1
5.11246833442756 1
5.0165246675612 1
4.86068837470301 1
4.98735855942835 1
5.07840421339244 1
4.90490266884333 1
4.95707599615509 1
5.18026421107839 1
5.12039174706755 1
5.01616749202688 1
4.92016569154289 1
5.15360477303752 1
5.14374875407636 1
5.43538853521762 0
5.20167285575292 1
4.74821545898613 1
4.94080381661127 1
4.99997921111093 1
4.948385976908 1
4.97483999713686 1
4.9597525303454 1
4.74444132319145 1
5.25551376186993 1
5.18396195188018 1
5.11703567505284 1
4.61158438977384 0
5.21410901154098 1
4.86676257539387 1
5.07111484586629 1
5.08109711953424 1
4.89874875882795 1
4.88668149804202 1
4.75025713452579 1
5.05782368381618 1
4.86975566515307 1
4.91052908888097 1
5.01685324116934 1
5.04927178296155 1
5.04942782682208 1
5.18682218936661 1
5.20904204047352 1
5.32047250472717 0
5.02673165304586 1
5.16332213585557 1
5.14708909292411 1
5.17173053692885 1
4.64597414248916 0
5.07663304207011 1
5.01441719464543 1
4.88256839054071 1
4.93472317467885 1
5.0056042683354 1
5.08471725605369 1
5.02688261552298 1
4.97885559168872 1
5.35032430721011 1
4.86031412184642 1
4.89918801027616 1
4.85523457741342 1
5.02921918022025 1
4.86365336190404 1
4.71609560777603 1
5.16602015219647 1
4.8645514769761 1
4.99535262465229 1
5.17402574701816 1
5.19511061546281 0
4.6811417021988 1
5.23729069832521 1
4.85178116659793 1
5.0304996815196 1
4.82318876291442 1
4.81479668620046 1
4.94120200407665 1
4.99070489724473 1
5.15931174016217 1
5.31144207352769 0
4.98657458344635 1
4.9212325378672 1
5.19816480970107 0
5.12552742162764 1
4.84178348006944 1
5.15547882877565 1
4.85728760376724 1
4.97100794277433 1
4.93412395770585 1
4.84831536646929 1
5.03665242773105 1
5.03459412024577 1
5.03016706183169 1
4.55371616172195 0
4.71812875015468 1
4.83835061566055 1
5.09694405245166 1
5.08085393474367 1
4.91740660587971 1
5.02767743475242 1
4.86458330248492 1
4.99139236451982 1
5.16156802652295 1
4.99976139826086 1
4.99998048066859 1
5.07547365853016 1
4.82892556710396 1
4.96601601878765 1
5.05812820083002 1
5.06313551881881 1
5.37161363012536 0
4.81251789224859 1
5.13352757493169 1
5.18381132034507 1
5.0607816121413 1
5.18510543326714 1
5.19369650181607 1
5.01493736541043 1
4.82124839518362 1
5.20596095614206 1
4.94669708685162 1
5.0977935751016 1
5.00991818104314 1
5.19439463722681 1
5.03849960405687 1
4.82517155539926 1
4.72104163822007 1
5.03097856285802 1
4.68059132748956 1
4.94813414443296 1
4.89395113211557 1
4.83276401889934 1
4.81906820920132 1
4.95422682703043 1
4.74348053423675 1
5.17390757413173 1
5.22762573163429 1
5.08121487580406 1
5.23115991010075 1
5.04797935457167 1
4.9768404478957 1
4.99899463577431 1
4.77325464224299 1
4.81891915465601 1
4.98659173103942 1
5.06492965032131 1
4.90776324114488 1
5.21494594207202 1
4.97419075014578 1
5.00962441204322 1
4.95168182905491 1
4.88750756778473 1
4.93032143210537 1
4.90814166469815 1
5.08157635111918 1
5.0832898825206 1
4.98746476498081 1
5.1296414734355 1
4.6627108447099 1
4.87193202230169 1
5.18111111549439 1
5.16037228510633 1
4.8359326488309 1
5.1951793668993 1
4.52110233138323 0
4.81594643745854 1
5.13148018059297 1
4.94765434567547 1
4.76727685148392 1
5.06474765878149 1
5.05639115635315 1
5.12475650525045 1
4.88786907362386 1
5.23237532501886 0
5.36631986001184 0
5.02237100131033 1
4.85113722402724 1
4.93631959110063 1
5.0610760778942 1
4.94898938218383 1
4.97141852658118 1
4.80322160285405 1
4.93222665165124 1
5.34557435621954 0
4.9144764898568 1
4.87410018802605 1
4.81922610467237 1
5.32465087134554 1
4.71745298566534 1
4.91446133686069 1
5.00638985731329 1
4.81851659573161 1
4.78751028863158 1
5.28277597350145 1
5.1042602165608 1
5.37671237264451 0
4.78708278500164 1
5.05758998706043 1
5.04031549329735 1
5.0275548982007 1
5.39792487048588 0
5.12545066872232 1
4.86649217163627 1
5.16959115919062 1
5.25214278653365 1
5.13669461174457 1
4.99893666794743 1
4.89349020946551 1
4.98801832630032 1
4.75526875201533 1
5.07624640912181 1
4.88842057955889 1
5.03243725112168 1
4.88748873535444 1
5.11926176764158 1
5.02747197809676 1
4.84057816904373 1
5.12971605073663 1
5.18282972207684 1
4.72292067046918 0
5.05504377397761 1
5.11004622762832 1
4.84197600483085 1
4.90041753095627 1
4.742112142752 1
4.95571578696665 1
5.01008462834948 1
5.16913532859537 1
4.8347307506532 1
5.21933155367004 1
4.96943498771272 1
4.83627612513287 1
4.42825069679132 0
5.0297021363991 1
4.84672298826324 1
4.68772581870682 0
4.8546825449921 1
4.92203438483649 1
5.15445775163235 1
4.70262526106046 1
4.68159041896577 1
4.89573720970608 1
5.0273584574115 1
4.96005135606227 1
5.10973072477603 1
4.94879905594887 1
5.39064422209506 1
5.27314348803477 0
4.93495623990998 1
5.09411664847481 1
4.98869000252542 1
4.80470573841364 1
5.03439367540958 1
5.15363213080993 1
5.15648054481925 1
5.27497393961203 1
5.1347319836933 1
5.1731037775333 1
5.30722510596457 0
4.96499232723709 1
4.88773359484458 1
4.73247828455958 1
5.24525673726234 1
4.97562962029804 1
5.04729256844954 1
5.24139603583832 1
5.16171319289411 1
5.03967375268575 1
4.8547632405377 1
4.84403214413476 1
5.33941656068155 1
5.08862154720556 1
4.91540033844056 1
5.06976486879618 1
5.04561363557486 1
5.13124687728593 1
4.97478832348924 1
5.14709388187181 1
5.03348817976255 1
5.26297961964666 1
4.82105712097343 1
5.05839831886609 1
5.13069905994915 1
4.91859913166385 1
4.91570847457225 1
4.9948830577616 1
5.22308902115923 1
4.90389893789265 1
4.93694593637164 1
4.90209484604183 1
5.18018366567817 1
5.28386661375956 0
5.05274567880544 1
4.73346739754773 1
5.09512219859892 1
4.78824903533715 1
4.6900400792779 1
4.86042968529866 1
5.01957647299878 1
5.29430910691464 1
4.88556094764026 1
4.90368571979857 1
5.14905603400138 1
4.94499821655263 1
4.96031533847812 1
5.00188383462107 1
4.94697727349503 1
4.66817810635256 1
4.75612920665383 1
4.82879406603841 1
4.93244102438259 1
4.99700480078937 1
4.79028945652609 0
5.23383715371729 1
4.99081724629011 1
4.86375145046325 1
5.28782283560323 0
4.70351566759947 0
5.17185880414334 1
4.94180104361188 1
4.97525326919103 1
4.67515331631133 1
4.67463693735603 0
5.33610142720489 0
4.83607111691188 1
4.94497353911303 1
4.97005142486949 1
5.08390142123996 1
4.89012125505338 1
4.97339035672575 1
4.48895160250511 0
4.86381475763719 1
4.64696885372106 0
5.06499818629624 1
5.01542722288977 1
4.90526906139098 1
4.84129428036836 1
4.90009894874361 1
5.10818291755341 1
4.98513493895298 1
5.02982262843982 1
4.82260741309326 1
5.21636851420294 0
5.14964584694144 1
5.06178480051061 1
4.90671842913667 1
4.7019844156547 0
4.95139640745307 1
4.9562077872982 1
5.01009174487222 1
5.00086610062217 1
5.07608078188347 1
4.91871402512106 1
5.22328202154091 1
5.21726732238085 1
4.73334195617527 1
4.83894934959835 1
5.04534496826128 1
4.72957002085001 1
4.85229048958163 1
5.32638890657236 0
5.03769060144361 1
4.78491090414425 1
4.82967599356284 1
5.25649894956508 1
5.20320986620317 1
5.32638054986199 0
5.0537335354442 1
5.16171569316637 1
4.68366572942753 1
5.16826726368897 1
5.20164830636201 1
5.25304772437349 1
5.11097102608207 1
5.04163604167809 1
5.09289435297927 1
5.06887760887112 1
4.70611898397773 1
4.66429429274673 1
5.24009263641262 1
4.87731549755456 1
4.77627197211612 1
5.27599024395291 0
4.98926614016533 1
5.25669663831683 1
5.09919025966391 1
5.09153852724243 1
5.18622192534986 1
5.35098490809509 0
4.88408135143301 1
4.97528407570354 1
5.10671665721156 1
5.39328740725042 0
5.1826307756481 1
5.14413700468107 1
4.77807580438478 1
4.78082009375545 0
5.17909867422281 1
5.21710057948754 1
5.08376217688419 1
4.89856603835722 1
5.07583537139826 1
4.97999336907179 1
5.09075192953686 1
4.79102161582358 1
5.24176448470349 1
4.90182775021969 1
5.00141609951245 1
5.13614478287576 1
5.19726844402097 1
5.31303238601637 0
5.2028142721778 0
5.18557996183266 0
4.84503505532756 1
4.88426301377106 1
4.84345053549472 1
5.11325218930607 1
5.04478383512442 1
4.79100918483166 1
5.09543797415236 1
5.1078279003607 1
4.79397626174382 1
5.21419425765442 1
5.07112920080429 1
4.91157193452925 1
5.06629887043308 1
5.19576194705557 1
4.83173226759253 1
4.93457365377441 1
5.12961436234526 1
5.09739013751259 1
5.01269178780141 1
4.98482104681381 1
5.18937612351631 1
4.91431244550512 1
4.99338431945643 1
4.97786721164966 1
4.8375143230193 1
5.2549619152304 0
4.92699132162271 1
4.8817732794112 1
4.84689867870181 1
4.9898350466966 1
5.36019860264091 0
5.1114711245317 1
4.58731291220391 0
4.92498014113938 1
5.23356283983036 1
5.08242196294328 1
5.36953963934397 1
5.11116102855914 1
5.04817038582035 1
4.97722575259384 1
5.08495791913731 1
5.17299148673954 1
4.82784467623935 1
4.98064848250943 1
5.12783643797618 1
5.06079903410923 1
5.11953165625295 1
4.9358850290094 1
5.18230568055022 1
5.11959931709676 1
5.17179756127493 1
4.61629519367961 1
4.71417092745596 0
4.65972085679031 1
5.06935835013978 1
4.86096730158381 1
4.85493962183157 1
4.96239597005685 1
5.36240711738709 0
5.21637447247559 1
4.87915287515802 1
5.21922855803127 0
5.17226462386898 1
5.21802705563998 1
4.98234029059881 1
4.99125687438703 1
4.9544519551421 1
4.84777960477229 1
4.72449329585572 1
5.05703202563863 1
4.77965468998645 1
4.95525946430506 1
5.13498955386296 1
4.84636922823602 1
4.99910240352296 1
4.82795261625519 1
5.12448847606128 1
4.74465746198761 1
5.11733340977584 1
4.84893855087286 1
4.74460158010356 1
4.86112402796975 1
4.95262740197811 1
4.78578147068579 1
5.03865490414367 1
5.22233715626149 1
5.07666668590128 1
4.72299876747743 1
4.79977036313805 1
5.01696238982874 1
4.80442070341581 1
5.13406962032543 1
5.03477290947234 1
4.81472628489452 1
4.94377537546815 1
5.06004211533329 1
4.91753731218225 1
4.74203214452594 1
4.79261969918893 1
4.89545357647302 1
5.21590862362933 0
4.74860375553889 1
5.19025196912881 1
5.11476504392952 1
4.76867687793391 1
4.87445485174442 1
4.9670797232405 1
5.07391129844135 1
5.13192244371583 1
4.71205695170776 1
5.39023195114418 1
4.79960579448762 1
5.05574001999291 1
5.18506511521899 1
5.30988722233542 1
4.91162950112225 1
4.94716634189401 1
4.87162195497431 1
4.99170405320901 1
5.09700838595252 1
4.72870179405006 0
4.82503965836956 1
4.71380970241169 0
4.74591249544533 0
4.82980080427484 1
4.886516370786 1
4.85884745280336 1
5.17077961050578 1
4.98638195891841 1
4.83140790339407 1
4.90385250552267 1
4.96462267160893 1
5.188899891134 1
5.01758712445593 1
4.90125986321067 1
4.8492450381824 1
5.1020875693038 1
4.94561200888311 1
5.02072526778414 1
4.94260077509573 1
4.73490599200801 1
5.17717134914641 1
4.99033150322867 1
4.86306538091713 1
5.07208282846339 1
5.06349484573145 1
4.87215733797633 1
4.87546002822849 1
4.97370302077435 1
4.92445363875336 1
4.93274934426231 1
5.07577538606129 1
4.57823345315232 0
5.04193393091131 1
5.1713664759798 1
5.09048906746159 1
5.09618519255536 1
5.38891284904578 0
5.02214736630157 1
5.06699019019231 1
4.92840680348066 1
5.01795260798848 1
5.07552861345431 1
5.19589904740423 1
4.90277777524805 1
4.87001272644429 1
4.7378211665363 1
5.15406244457131 1
4.95479283525569 1
4.94639096782735 1
5.37407848330913 0
4.87131724198451 1
5.01031396751061 1
4.81836450437126 1
5.16551963817768 1
4.73691084891479 0
4.94803349730506 1
5.15621666411955 1
4.89195618460603 1
4.937918616728 1
5.07354075238689 1
4.90229690106584 1
5.26028168930536 0
4.69442422490564 0
5.29307913737447 0
4.98836860314502 1
5.04514234165205 1
4.85190524005558 1
4.96948993468955 1
5.17198888765526 1
5.11229512201761 1
5.02437406105276 1
4.86945123385455 1
4.95034545527297 1
4.77290478449449 1
4.43644863078538 0
4.92283863357335 1
5.11650532957561 1
5.31678975640177 0
4.76819107504943 1
4.91644278905318 1
4.87802731944979 1
4.92284359111167 1
4.96546356223675 1
5.04710748888807 1
4.93434719024395 1
5.02539917282114 1
4.84037261901855 1
4.86675094386006 0
5.01412970950313 1
4.90422558866609 1
5.18329617617584 1
4.76676674840552 0
4.82891310303769 1
4.92501797517943 1
5.40558354593787 0
5.20637327438834 1
5.08444751202951 1
5.02102859499777 1
5.07341864403103 1
4.93598892570582 1
4.98891208698398 1
5.30015302443847 1
5.26632961752714 1
5.18018633050206 1
4.94148834172577 1
4.75556342298006 1
5.15792017869217 1
5.25224929491022 1
5.02678315816709 1
4.98217107226988 1
5.10922476714487 1
4.92537991581651 1
4.66711379330992 1
5.10524099202521 1
4.94472586829886 1
4.95975951485615 1
5.02085905454776 1
4.87817038447665 1
5.0172764632329 1
4.92036962073516 1
4.97937865871812 1
4.58780211644291 0
5.07043115279099 1
4.94069496981574 1
4.97989414526901 1
5.03316263100505 1
5.15630695956472 1
5.07278295094238 1
5.13116538742089 1
5.16123154860718 1
5.0463682277296 1
5.05867739812661 1
4.59830699689782 0
5.19123841470791 1
5.12062300359193 1
4.80650846818722 1
4.898330615918 1
5.20809898142361 1
5.02131308849794 1
5.04410456883185 1
5.5441445258753 0
4.95443119466103 1
5.05288256873101 1
4.78675225187416 1
5.25119475199379 1
4.84087224139363 1
4.99321732123048 1
5.04793267789336 1
4.93648210043561 1
5.19116240112186 1
5.13624058466902 1
5.09167476355272 1
4.96222921818456 1
5.03252765398062 1
4.99106661078888 1
4.91635873890297 1
4.95753038027075 1
4.83091203941198 1
5.04712456375681 1
4.92507162603319 1
4.71986163026457 0
5.10107969466738 1
5.03041970811048 1
5.27604132061169 0
5.03924039379932 1
5.02760564687485 1
4.97946577344726 1
4.91486213614325 1
5.16889295044852 1
4.88673120768528 1
5.07072578782715 1
4.86661815517931 1
5.20147374913036 1
4.94721918160098 1
4.97081135395969 1
5.05578778961453 1
5.05060584523041 1
4.91169660916343 1
5.05458203661849 1
5.0547219121382 1
4.9919420807623 1
4.62102797523859 0
5.17576758673297 0
4.91790017337821 1
5.32853848241973 0
4.80173931127048 1
4.81198801719111 1
5.20232063846491 1
5.08352785122123 1
5.16448367811961 1
5.07726626388757 1
5.06929709904369 1
5.33948619260147 0
5.10632831383868 1
5.12093081447443 1
4.86383775479335 1
5.01841355653359 1
4.93722713766707 1
5.03450021465511 1
5.19325954777883 1
4.65234947001449 0
4.84007473109261 1
4.83195820535824 1
5.02746569783445 1
4.96817576224591 1
5.08015989563983 1
4.94812766074027 1
5.03782613763634 1
4.79324271477895 1
4.67427204416053 1
4.83673786032993 1
4.76659362589393 1
4.46626340332494 0
5.05381899913952 1
5.07267784371232 1
5.01265695151091 1
4.96483605944122 1
5.07048087680749 1
5.08033174683248 1
5.3933211607108 1
5.09182271182606 1
4.80529373955215 1
5.22390666105982 1
4.78694876020245 1
5.08965818209474 1
5.16026335883797 1
4.66660619060725 1
4.89684904845459 1
5.14965658513355 1
4.94008794976254 1
5.06729126662915 1
5.02803619003129 1
4.81822400420713 1
4.79281247378527 0
5.12782844686072 1
5.0140722911795 1
4.96279125726433 1
4.79427609959759 1
5.13085101520893 1
4.89272191587955 1
4.82884720538144 1
4.76087402132645 1
5.16540266741699 1
4.90500275675687 1
4.81455042881521 1
4.76048164801278 1
4.8758835606215 0
4.86760270054406 1
5.15469201987029 1
5.15672675911809 1
4.99170476128379 1
4.73316737925857 1
4.87954142396977 1
4.8491093985157 1
5.10806940691762 1
5.01402281168314 1
5.0599451457801 1
5.00498013901743 1
4.88009986354317 1
5.02167945610123 1
5.18987825465491 1
5.04258974767837 1
5.06156337428413 1
4.92192766310183 1
4.97447018738579 1
4.93883954392924 1
4.98627701480305 1
5.18560431382074 1
5.1206434393061 1
4.77549913105216 1
4.58414553411198 0
4.96959159907637 1
5.0813383175619 1
5.09021040381172 1
4.8439325102621 1
5.14351912581312 1
5.03637999439325 1
5.12941479551732 1
4.78899785092009 1
5.13143140574864 1
5.00031483734177 1
5.21494737489139 1
4.96377962431233 1
4.73051415255776 1
5.25556756958031 1
4.93934463404584 1
4.8648381275676 1
5.01935941993512 1
5.14300017032554 1
5.15856687985017 1
5.12112987611693 1
5.11404595589245 1
5.14840103562457 1
4.97728209099539 1
4.662116492712 0
4.89200803567907 1
4.65700656386753 0
5.00469453271379 1
4.83693476687838 1
4.93839572920527 1
4.94428004498651 1
4.78253592913396 1
4.99380025016219 1
4.99315156305025 1
5.0286055048111 1
4.733297221075 1
4.8268329572548 1
5.04339280434395 1
5.42436161809724 1
5.11036351040469 1
5.11636601951701 1
5.11351696811355 1
4.90369365632218 1
5.0039928898359 1
5.10438339793737 1
5.16144214425555 1
5.26524798161554 1
4.92877482238918 1
5.25670324978081 1
5.00413147887094 1
5.04379209547396 1
5.03501311149186 1
5.04919829626747 1
4.67257385892797 1
4.79492338758652 0
5.05953451223495 1
4.82102122830086 1
5.09154837113385 1
4.74326412109526 1
5.15197132585491 1
5.32760043208324 0
5.0839146007927 1
5.13538493440042 1
4.99039366980447 1
4.94473512083582 1
5.09497690978499 1
4.97924633503894 1
4.94613297301687 1
5.14646838046687 1
4.96090934263694 1
4.91483313675539 1
4.9392070900342 1
4.93641504515851 1
5.00767267417735 1
5.26352759907333 1
5.0382420241288 1
5.15360025755043 1
5.07790051491933 1
4.81605565525949 1
5.30808554993787 1
4.85117282900186 1
5.0899122054509 1
4.94040254895402 1
4.94537182520227 1
5.18510983929312 1
5.02671223757027 1
4.94142444017804 1
4.98575459552993 1
5.14306184825074 1
5.02566576248265 1
5.09367430439631 1
4.90024627156643 1
4.86858772792802 1
4.89311181203897 1
4.98448612873834 1
5.04007517234605 1
5.11202414516142 1
5.07676653264609 1
5.34462224869367 0
4.77002017965588 1
4.89346512265842 1
5.0035053658218 1
5.09164979649825 1
4.70478229423417 1
4.62620383867281 0
4.84674814441903 1
5.22259191244482 1
4.44708072297212 0
5.1254435356632 1
5.18327662773711 1
4.92856889445301 1
4.91025253273203 1
5.05164575185726 1
5.03887035661623 1
4.83370403733892 1
4.84202531140786 1
4.86758109507023 1
5.07882177676157 1
4.89386179194745 1
4.81109197794052 1
4.69685774575198 0
4.65862144349203 1
5.22946918531652 0
5.29070615197521 1
5.10451305593158 1
4.91495574723709 1
5.02750921546469 1
5.06730068617179 1
4.66090642250982 1
4.91802509718091 1
5.29869700206196 1
4.47221797248126 0
5.22663329145187 1
5.34131554605359 1
5.22827202841647 1
5.27139382677801 1
4.83509385204346 1
4.94699266948103 1
4.7692791803021 1
5.12562546034263 1
5.16469530975633 1
4.88104804112585 1
5.05313576659759 1
4.92337495214367 1
5.07932619180583 1
4.99026792609761 1
4.92474811865357 1
5.309923092738 0
5.21407822280649 1
5.04092604393924 1
4.98504606174546 1
4.87687997762972 1
4.83682597113512 1
4.98060816629455 1
4.56707886745976 0
4.8123058957561 1
4.96518895512434 1
5.11220913635316 1
4.65107870891976 1
4.99714254849721 1
5.10003329552974 1
5.08434195317754 1
4.66207374171386 0
5.23373552994859 1
4.85523221962106 1
5.08762607538102 1
4.58548007660474 0
4.77669885663682 1
5.07870229830961 1
5.15160852486175 1
4.94056959289495 1
5.13842841629153 1
4.91852206530443 1
4.70020109993785 1
4.84636944276431 1
4.79760167058356 1
5.00489786653348 1
5.02714618839809 1
5.01195764717875 1
5.10288568831161 1
4.85032173834232 1
5.00953546149729 1
4.95578912148017 1
5.03984011559914 1
5.04304673195019 1
5.22052221496182 1
5.01661582773264 1
5.11173124198366 1
4.99605363306417 1
4.79459246724354 1
5.20119803045359 1
4.99206439357983 1
5.13043622437726 1
4.66494126503493 1
5.18989429322414 0
5.19207047696028 1
4.84895936350919 1
5.2242427547136 0
5.05769420711571 1
4.85651618215593 1
5.1762984720815 1
5.11215101590332 1
4.93081779097821 1
4.65461337499636 0
4.66163784463868 1
5.0984013515623 1
5.18038068551084 1
4.92608816378327 1
5.2953635555531 1
4.87487737857611 1
5.00357290208114 1
4.9955808417011 1
4.83860186616695 1
4.87878719851318 1
5.13211849683802 1
5.11143273880444 1
5.19395656796667 1
5.04566818823999 1
5.20948851739386 1
4.88813150224851 1
4.95548993536795 1
4.95965194397508 1
5.09698872861289 1
4.91984056828024 1
5.03685026199026 1
5.08539344444193 1
4.89062883174626 1
4.93207980570453 1
4.69279924520054 0
4.93289477231317 1
5.17179507886871 1
5.23169215622469 1
5.02887437233025 1
5.21095033324232 1
5.0978699609605 1
5.15036967218972 1
4.77107772090437 0
4.79110123398986 1
5.02295950186869 1
5.20284440512489 1
4.9814161363213 1
4.94827331489334 1
5.08485614934705 1
4.87187319714032 1
4.96042024643316 1
4.89390551189931 1
5.64822987553094 0
5.07696422477771 1
5.14673078615349 1
5.0962668090004 1
5.12543978480694 1
5.10732795171995 1
4.7950447447905 1
5.01076941751131 1
4.74363347222321 0
5.17347425338953 1
5.25669269711484 1
4.95227230671255 1
5.04121879591612 1
5.04462716577433 1
5.10689257529054 1
5.1216275787184 1
5.28748458302999 1
5.18634689335186 1
4.97894520695155 1
4.84585976518204 1
4.9660725200951 1
5.13910508897328 1
5.03757442840484 1
4.98090479323232 1
4.97674740279007 1
5.0212070866934 1
4.92641616464686 1
4.80390390818605 1
5.06447343268233 1
4.88752106273685 1
4.69907367070079 1
4.80726709542892 1
4.90541117755896 1
4.73714124777779 1
5.11178346444228 1
5.14019460419281 1
4.84917264812582 1
4.98621991787887 1
5.20870821275364 1
5.05541402610972 1
5.22729120658216 0
4.99254115396305 1
5.22895156784045 0
4.93427368517298 1
5.0048489869351 1
5.38034486358531 1
4.90289432095292 1
4.93863331799494 1
4.78829116128138 1
4.97784000541391 1
5.4304286327871 0
5.02911146624722 1
5.08521815575746 1
5.1831529523515 1
4.6902957877537 0
4.9900206084963 1
4.84892262709559 1
5.00740213554849 1
5.02004322821308 1
5.22011445880209 0
4.73440067376708 1
4.77912125493756 1
5.24515783809518 0
5.16444104741524 1
4.58107681536023 0
5.34094609604707 0
4.8367747003159 1
5.03646558269261 1
5.17813091749242 1
5.15214896949373 1
4.7233783386474 1
4.97386385734869 1
4.85458825538836 1
5.27959943199743 1
4.79517360726497 1
4.96583377616896 1
5.07187530227035 1
4.87534330110076 1
5.09045537610329 1
5.28194007064221 1
4.71282176546716 1
4.84046205603204 1
4.95644567242509 1
5.19070396063321 1
5.21940453413991 1
4.91038200575347 1
5.11270394914756 1
5.04401852172425 1
4.99046621161678 1
5.13426471895217 1
5.09614300450296 1
5.05520304641624 1
5.13582735162672 1
4.83881569878248 1
4.95427759958171 1
5.25543101626879 1
4.82754510510319 1
4.62121339007557 0
4.82510670885311 1
4.63250536803699 0
5.04612164750661 1
5.20105138469473 1
5.07130403382333 1
4.84346668797693 1
4.71387260911763 1
4.66780192757495 0
5.31161897782236 1
4.84017785024135 1
4.86725315943576 1
5.03386937994931 1
5.06128629404322 1
5.15556764336937 1
5.25829171210925 1
5.09258450549524 1
4.96990071487637 1
4.88523180151664 1
5.00814039020452 1
5.01217416844243 1
5.10485817096926 1
5.17790586309122 1
4.6945645622276 1
5.24913316364269 0
4.76364663010484 1
4.75601018971955 1
5.14461391419203 1
4.86372046027761 1
4.95089654979502 1
5.34467939957116 0
4.92974077427675 1
5.00789585301172 1
5.16955517809949 1
5.40488030152137 0
5.05344852223112 1
4.81068433499587 1
4.86482614078983 1
5.01063585054839 1
5.06691775194834 1
4.70742774780752 0
4.93347767497809 1
4.81947115352472 1
4.83653394467283 1
5.31422988299842 1
5.14226224572284 1
4.98327636363175 1
5.14505500209322 1
5.05057433794693 1
5.52705553172597 0
4.64792146515401 1
5.01843571308651 1
4.95650064736755 1
4.80308140131714 1
4.83767649723678 1
5.11069451017244 1
4.95774422631604 1
5.06464782505323 1
4.87822571899965 1
5.63085782190275 0
5.11334544857159 1
5.02531396145448 1
5.05664648038493 1
4.84577868472601 1
5.00877749014553 1
5.03618496239825 1
5.20043049420474 1
5.06600881123168 1
5.06828036205114 1
5.33887412437497 1
4.83158856459345 1
4.91569922794055 1
4.99904906890311 1
4.90392692326323 1
4.72000824726012 0
4.86848456497861 1
4.76593151536163 1
5.09465271040478 1
5.0229969497446 1
5.17095615285928 1
4.96197444572487 1
4.69525947845465 0
5.31795633075292 1
4.95264705575432 1
4.94422464128121 1
4.81795813275785 1
4.80689814191993 1
4.84849299917052 1
5.02772685905352 1
4.79681907906259 1
4.97508094471648 1
5.15043034314563 1
5.10021246398924 1
5.18192555628152 1
4.9749414440676 1
5.23230627063924 1
5.06948612921718 1
5.11516618366785 1
5.15582568901162 1
4.70940792324881 1
4.95888200027701 1
5.30466534366072 1
4.90737001175343 1
4.81053640000048 1
5.20045605734521 1
5.15389923553097 1
5.11505794174442 1
4.63391045693456 0
4.8516630801578 1
4.87548334043687 1
4.96337719041359 1
5.35258013013673 0
5.26483574067951 1
5.11377164224946 1
4.75429977730976 1
4.66449888899417 0
5.01849767647583 1
5.09229509276286 1
5.18422575283621 1
5.16144789078645 1
5.16731700510651 1
5.22241467363997 1
4.76739928036357 1
5.07586143858667 1
4.86921535099452 1
4.70415192001493 0
5.23960710751934 0
5.07664965436507 1
5.04246997920799 1
5.09289143499657 1
5.04643772980078 1
4.79893427436565 1
5.18071072420616 1
5.21676950807044 0
5.16879008920132 1
5.1007395895675 1
4.90405225554318 1
5.45302192511083 0
4.89388078096761 1
5.08648625382294 1
4.8361090175834 1
4.90357842219216 1
5.22112344355247 1
5.014651144204 1
5.08084612802567 1
4.93037367686674 1
4.93555486222231 1
5.16337161696539 1
5.01230292863186 1
5.09717457714749 1
4.75735763898405 1
5.2109148342456 1
4.86166878602833 1
5.22137908270257 1
5.13044889021002 1
5.0968907997259 1
4.94442588212223 1
5.20729074775872 1
4.82755899278542 1
5.02176994630779 1
5.23723842228731 1
5.13779399981208 1
4.95239231620382 1
5.07027938457132 1
5.29124923278447 0
4.84088502357463 1
4.82877617772568 1
5.22760278590724 0
5.30131672206018 0
5.06313429800227 1
4.77211135947679 1
5.14542428470041 1
4.59619940605931 0
5.25251934670551 1
5.04039197210288 1
4.68376701117626 0
5.08317143061712 1
4.78439466704629 1
5.06303694643635 1
4.80712911783063 1
5.18246203084724 1
5.02554377891051 1
5.13635652676529 1
5.20755295841236 1
4.90108315244702 1
4.94550275723836 1
4.98972052557452 1
4.90496904051252 1
5.35209859066718 0
5.0314134991671 1
5.19587183019318 1
5.12147589809121 1
5.23187603500564 1
4.93235633829693 1
5.1918511761213 1
4.96821678044878 1
5.20772071494788 1
4.8546349858988 1
5.29568819314973 0
4.90020234093948 1
5.15439728118953 1
4.88460130555751 1
5.35353744549306 0
5.213592626179 1
4.75923754516714 1
5.16301038105747 1
5.2144397230996 1
5.02432191511913 1
4.94671532293353 1
5.09079710813887 1
5.11620394199824 1
4.85973966677448 1
5.41101532259894 1
5.16038447025133 1
4.77262032558807 0
5.11743325081279 1
4.92928692671085 1
4.99799287905281 1
5.21593686404136 1
4.86436517703781 1
5.25473517165013 1
5.1680099407002 1
4.54157928607621 0
4.79225624744387 1
4.69792108992398 0
4.59636572098751 0
5.02996517470791 1
5.00416462970369 1
5.43734375791891 0
5.19197535612871 1
5.07216609695195 1
4.92017325630743 1
5.22154207899725 1
4.94314517242341 1
4.85615391822682 1
4.92372913060721 1
4.95494704675311 1
5.08974780153302 1
4.59556232178894 0
5.00702902511632 1
4.96663754880578 1
4.82628798978589 1
5.20369259513417 1
4.9197411954214 1
4.80826109348911 1
4.81560810230882 1
5.09430076700654 1
4.74408499474007 1
5.15111341657097 1
5.08054209760129 1
5.06349397006398 1
4.90524981244832 1
4.98757456777335 1
4.93713806649519 1
4.81207228747966 1
4.83111766942412 1
5.19773473304189 1
4.98447711261094 1
4.98053822811068 1
4.9830467355407 1
5.14660199507881 1
5.02331954470229 1
5.21708956518006 1
5.00897742760173 1
5.07629113730605 1
4.8890248517937 1
5.02477308299664 1
4.8657583178443 1
4.95135402347853 1
5.0472458601419 1
4.87674293477091 1
5.13257275450236 1
5.05973203827895 1
4.89397007203086 1
5.03219248715562 1
4.91181897364668 1
5.0156379999742 1
5.34027266175185 1
5.11325633869732 1
5.17340095029538 1
5.09775227596414 1
4.91606216826413 1
5.09146537427108 1
5.27943658380974 0
5.2182745421438 0
4.69918235584457 1
5.04090669564939 1
5.16924924230381 1
5.00555492877727 1
4.68110013405373 0
5.06426696032976 1
5.02925319713749 1
4.85269473330618 1
5.19739894920682 1
4.66448941519286 0
4.76236276258227 1
4.97380530915549 1
4.91925215693109 1
4.87358737905527 1
4.97351980689955 1
4.88379221473641 1
5.26064216871742 1
5.09585370213732 1
5.1811909647207 1
4.50313206648275 0
5.033744257364 1
5.12067290179341 1
4.87147646901229 1
5.05358925871365 1
4.97636299599907 1
4.72703509734718 0
4.95261133617027 1
5.01580818400434 1
5.31864715211414 1
5.2126354051601 1
5.16412886144605 1
4.57888688233829 0
4.97678083192143 1
4.84880647863613 1
4.89454464909544 1
5.23111982452391 1
4.98659609581324 1
5.3318160183036 0
4.66505634877858 0
5.35242643061541 0
4.87573526033889 1
4.82737843785244 1
5.12934861779167 1
5.09646398120617 1
5.13776283591875 1
4.96116929697678 1
4.87132397391053 1
4.97114030478994 1
5.07416661328758 1
4.98511238786566 1
5.00339482668762 1
5.27438514858398 1
4.88750777802671 1
5.15543763453285 1
5.23443564376646 1
5.126652286947 1
4.82884900881941 1
4.93831643609286 1
4.7783416007032 1
5.28467343369122 0
4.89941592306655 1
4.89923009725644 1
5.05727758168628 1
4.86773878370152 1
4.81642396971937 1
5.12314175613023 1
5.0722712646313 1
4.99137187114165 1
4.84412760473237 1
4.33431247574672 0
5.16077200109505 1
5.03994193032637 1
4.87690774539493 1
4.91249907669869 1
5.00400975806553 1
5.01002188270948 1
5.410520915237 1
4.80430775731607 0
5.90268201376405 0
4.89115258891113 1
5.31098064580368 0
4.88918999105344 1
4.93524113625907 1
5.08799081198118 1
4.9340313202689 1
4.89786262539317 1
4.87933216161578 1
4.69833149162477 1
5.21610736684007 0
5.13788570943762 1
5.14553375164458 1
4.87697865883541 1
4.98659742323627 1
4.84491335099042 1
4.72559274040385 0
5.13632108528755 1
4.28064710706441 0
5.15742454768208 1
5.04717733248673 1
5.10560381279296 1
5.1242710336111 1
4.77331300491963 1
5.2579757027495 1
5.06514051341103 1
4.57033143711673 1
5.32261575652955 0
4.93974072107095 1
4.99882776781867 1
5.05847529080517 1
5.00115489126072 1
5.00247842730245 1
5.38398546747911 0
4.9026400101765 1
5.00581610913165 1
5.03385820478292 1
4.77688966355064 1
5.4588838074826 0
4.85285674378141 1
4.96935920366506 1
5.18968969335722 1
5.02681513448557 1
5.12893939781553 1
4.80481944084531 1
5.30851870536549 0
4.72356346122343 0
4.65347634644057 1
5.00291077552032 1
4.95839704160453 1
5.13202989997367 1
5.01388534840623 1
5.11398494178314 1
5.19672316644378 1
5.08913297269179 1
5.02295146470934 1
5.2164723155094 1
5.01489649291934 1
4.7977037627591 1
4.9437167375071 1
5.27937017980112 0
5.0023608467974 1
4.91375019591493 1
5.28999757656803 1
4.67467899069937 0
4.89219629419728 1
4.77186691272429 0
5.13661269041903 1
4.82104537983941 1
4.99251835881659 1
5.15963894527818 1
5.41236105279638 0
5.11930749255115 1
4.99761008040897 1
4.86587219619776 1
5.34654781435457 0
5.09959814752747 1
5.11642172002292 1
4.73195210856355 1
4.63975474198721 1
4.93709976394539 1
5.06870085137085 1
5.02186101738645 1
4.81371839437925 1
5.04630868814117 1
5.04132456970904 1
5.19559014941868 1
4.94984999261279 1
4.8631695709038 1
5.07091374212118 1
5.45202567474448 0
4.71630133013581 0
5.08949225348153 1
4.78297278850811 1
5.14571606582954 1
4.8270567848168 1
5.09454027096587 1
5.09353177631349 1
4.88168397745022 1
4.8337671236975 1
5.00769238343318 1
5.00629722994599 1
4.87052205542975 1
4.90718856462718 1
5.27993154947069 1
4.98607720659949 1
5.13989710124681 1
4.85700235201286 1
5.08969752908474 1
4.79996416294411 1
4.91516600638162 1
5.1417303343099 1
4.8568255660554 1
4.93832985415474 1
5.07360501125673 1
5.17704467456937 1
4.98788138492104 1
4.99164103764756 1
4.7925250838938 1
4.66849847458274 0
4.82216063803512 1
5.03087222430267 1
5.26889794133757 1
4.97304262902731 1
5.20596395674334 1
5.04739443755635 1
4.78554124171204 1
4.61727434877907 0
4.97041328988129 1
5.03101291215075 1
4.95652466069215 1
4.97319935214297 1
4.837650032104 1
5.10972259743014 1
4.93055608468362 1
4.76732719594772 0
5.13152919125261 1
4.79298968311807 1
4.89425290126177 1
4.78494724838604 0
4.94026983514319 1
4.72885255687337 1
5.05288692093055 1
4.73439323443507 0
5.15134045145102 1
5.21064351633784 1
5.04206467766822 1
4.93326041980437 1
5.11831063945694 1
4.77963086488057 1
5.17451762060645 1
5.01446904807043 1
4.70051397806723 0
4.78917717536916 1
4.94864464456632 1
5.07954748437873 1
4.96822473146778 1
4.89807511264864 1
4.79593816332847 1
5.23139901531558 1
5.01864400936202 1
4.96331129386828 1
4.77809613456081 1
5.12300235642223 1
4.67693044445325 0
4.86592294444342 1
5.31315137287354 1
4.87129883114541 1
5.03849635517372 1
4.93800368523595 1
4.81941194577915 1
4.91161538623491 1
4.77007151208594 1
5.19658253167112 1
4.93057982220824 1
5.05571475954517 1
5.13961258065384 1
5.05185680651518 1
4.84801480546269 0
5.18554926079716 1
4.70402986711283 0
5.06146432076386 1
5.10363877776842 1
5.22976270110324 1
4.98456886362213 1
5.2605657765072 1
4.95057089216576 1
4.9638043433786 1
4.63650236967584 0
4.98828424546078 1
5.22502582398104 1
4.86852338530926 1
4.97737578614879 1
5.00365356594372 1
4.92105754497762 1
5.23848157710361 1
5.10916165065253 1
4.8732901323759 1
5.02567457212964 1
4.9998746637058 1
5.22241722580675 1
4.93072480931235 1
4.65122072967884 0
5.18197262196519 1
5.00582564673051 1
4.62820712013611 0
4.83982528208092 1
5.12842197458527 1
5.33384811825427 0
5.07328196491217 1
5.41661961477106 0
4.9189279839856 1
4.69134580420488 1
5.2163714598148 1
5.06683162659331 1
4.99997498558483 1
5.08195835491963 1
5.02398018398051 1
4.66831268435509 1
4.91303445824487 1
5.03654825029038 1
5.12415134943841 1
4.96168227495788 1
5.00591983865451 1
4.88230494275687 1
5.36626147597314 1
5.05165442788848 1
5.10915465067064 1
4.75821049693777 1
4.70629405481506 0
4.99464961776453 1
4.95973907008686 1
5.38948594986375 1
5.01856682165018 1
5.17657290720756 1
5.04961490378456 1
4.72109468540794 1
5.04110288204614 1
4.95275031911243 1
5.18716800001654 1
4.72497065058037 1
4.84701363018212 1
4.74924769537359 1
5.04372762277534 1
4.84072516385968 1
4.88108645069829 1
5.09328669331555 1
5.00247476623389 1
5.30765050557146 0
5.30181676017588 1
4.82009447139291 1
5.05527565887051 1
4.88401771493365 1
4.9506708802079 1
4.75811632289956 1
4.86614773260453 1
5.12445484351349 1
5.16248616403164 1
4.90485623033726 1
4.84011344371766 1
5.41613572483446 0
4.9608358124934 1
4.88436237417474 1
4.8128768097761 1
5.1809097066503 1
5.01281195267927 1
4.93456167424628 1
4.93028744735029 1
5.00546462598848 1
5.10748116163351 1
4.95307479495386 1
5.02844121082497 1
4.96188556046996 1
4.87915071298153 1
5.0442782499213 1
4.81957615696252 1
4.68265994083655 0
5.20670580528671 1
5.12719907138971 1
4.93553224304654 1
5.07078943065281 1
4.79895599013322 1
5.22070103132579 0
5.27871405802842 1
5.09433498393769 1
4.72890100546309 0
4.82576291265994 1
4.92971667362746 1
5.06120711016121 1
5.36922041229246 0
5.18022496019248 1
5.20345572206371 1
5.13057712844272 1
4.75961396594075 1
5.04622022495548 1
4.92519391241033 1
4.86625289855428 1
4.98735021973304 1
5.10284578620016 1
5.27942806933762 0
4.92097454244556 1
5.10481961937201 1
4.91493619939815 1
5.0858945123465 1
5.05096432035827 1
5.16833882144127 1
5.14298647508873 1
4.95267499943594 1
5.48684539701207 0
5.36162044931353 0
4.7952653144996 1
5.16957972006787 1
5.28871266782017 0
5.08193542499235 1
4.83172331513045 1
4.85559878312298 1
5.08570271419798 1
5.09668311656806 1
4.86810328822539 1
5.00201967756477 1
5.02189085402023 1
4.89920761608194 1
4.96725141864988 1
5.04245403028282 1
4.99612245257028 1
5.1529160954405 1
4.66279376890384 1
5.35063495627726 1
4.80954106047311 1
5.00932523098619 1
5.35654364422601 0
4.88789689589703 1
5.06846772062902 1
5.31448393130747 0
5.18068114780172 0
4.98527733453125 1
4.87114228719503 1
5.04440728545467 1
5.05957590768874 1
5.02251088189168 1
4.96320731873198 1
4.78194827334212 1
4.84025576224814 1
4.60574117675499 0
5.03149615037477 1
5.09117574368786 1
5.24607752002697 1
5.13377201728066 1
5.05741509424695 1
4.84950670360037 1
5.00942829161113 1
4.77119362663535 1
5.41749982816756 0
4.90111938379877 1
4.98761949941175 1
5.14466772100673 1
5.254676246937 0
5.0450024637206 1
5.01277223718579 1
5.15745700943342 1
5.06398499738642 1
5.25131259147639 1
4.99774369327197 1
4.95565034146644 1
4.86887520218728 1
5.22050245098645 1
4.94843918261622 1
4.82852667082988 1
5.01419592369389 1
5.00672653779906 1
4.84358775522224 1
4.83591322744582 1
4.89529825250025 1
5.12091527310249 1
5.41180593106756 0
4.97024930218695 1
4.93843452763496 1
5.18806674125496 1
4.8310922344302 1
5.15756890778919 1
4.76012924098589 1
4.90897438344399 1
4.83753002386604 1
4.76121917674863 1
5.06561727499094 1
4.94610579140797 1
5.01160911057207 1
4.83290389143964 1
5.11936553116968 1
5.06447949058959 1
5.03821130219351 1
4.97890480280968 1
5.10013012386895 1
5.10709199701222 1
4.74102973497129 1
5.23992585633502 1
4.96341366239166 1
5.15517698240113 1
4.6542749193442 0
5.23731939276402 1
5.07532656403248 1
5.13268116254825 1
5.05614126518337 1
4.85755333410071 1
5.0949224946469 1
4.922664657762 1
5.07431196650921 1
4.89501669579251 1
4.91885206314478 1
4.99156529879022 1
5.19090831821755 1
4.94540406138589 1
4.97550433776745 1
4.95716936763661 1
5.01238522333308 1
4.90801109184632 1
4.80518066961819 1
4.81202997669934 1
5.12397594327999 1
4.37199366973474 0
5.11421393760648 1
5.02594896082468 1
5.05565508793342 1
5.14986111018429 1
5.24740340310892 1
4.71554586821616 0
5.21461709241731 1
4.82525176159264 1
5.01006741580711 1
5.17406063553804 1
5.12751218166258 1
4.73219530687324 1
5.06962951843831 1
5.06487033465672 1
5.12884627477783 1
5.19881323627678 1
5.09207547845133 1
4.79464938908089 1
5.31952322139182 0
4.92374389328011 1
4.94276542046894 1
4.95173137016507 1
5.18833839963494 1
4.98460525091856 1
5.07248890588545 1
4.82373244076348 1
5.00907076137598 1
5.06352962081992 1
5.12667222061506 1
4.97524427701395 1
5.20640480245095 1
4.7701789924727 0
4.99043276847953 1
5.11435822354306 1
5.16116760433381 1
5.05518709069309 1
5.2205090761219 1
4.99558915409993 1
5.16250751958147 1
5.0600951047257 1
4.82380639955462 1
5.06917875603296 1
5.28273959255591 1
5.37620194206303 0
5.13268611262176 1
5.24889964808581 1
4.84220784871219 1
5.17096071358987 1
5.2497946639875 1
4.71647886781849 1
4.80363842287439 1
5.03548717775498 1
5.16916299302385 1
5.05263315246499 1
5.11131458044004 1
5.01674534840113 1
5.12318239516576 1
4.92547871222939 1
5.26971027244261 0
4.89747896634135 1
4.805750308969 1
5.02109961476047 1
5.13201767109682 1
5.0771187977478 1
4.82534544169593 1
4.78483724617909 1
5.0261229589068 1
4.96917675170615 1
5.20149955034156 1
5.00652027420014 1
4.83992941181838 1
4.75971664957564 1
5.12537211989545 1
5.10468793693943 1
5.16758927710768 1
5.33465582434305 0
4.90212137069565 1
5.10382079281992 1
4.87387612224987 1
5.03306149660401 1
5.22403028873412 1
5.3783533297092 0
5.02277861339484 1
4.75870888370954 1
4.94617138184373 1
4.70419864031881 1
4.97999016113336 1
4.83524863528876 1
4.89888747527432 1
5.07563585601971 1
4.78539426688214 1
5.14013985323065 1
4.95065839582784 1
4.8065441888697 1
4.97940746715551 1
5.06896230573342 1
5.23858494304322 1
4.81140606655836 1
4.79516281271039 0
5.06915033285932 1
5.32838226096382 0
4.89712029773814 1
4.66722287739394 0
5.0023458124369 1
5.18238212712655 1
5.30472595490191 1
4.72238516202592 1
4.82728498626542 1
5.19025882005058 1
5.13216195035182 1
4.89689515014512 1
4.86696657567864 1
4.86478372158348 1
5.00914879327668 1
5.04884312555136 1
5.13847801654749 1
5.2369840697479 1
5.16036249040369 1
5.17649465556632 1
4.93502945321138 1
4.55221737236383 0
4.91666157336981 1
4.67198585941884 0
5.18881223237273 1
4.98245142583384 1
4.83454823815906 1
5.20385648689937 1
5.08725929073174 1
4.81891990744431 1
4.90437862065604 1
4.99665412490298 1
5.06357400468443 1
4.9015375437813 1
4.79230719653542 1
4.89849490810639 1
5.22031674515062 1
4.71609715478154 1
4.87140588684989 1
4.76663746702512 1
5.05765870558743 1
4.7920527061998 1
5.31625420580615 1
5.10761426311146 1
5.05699394155655 1
4.99742780195584 1
5.03270275508377 1
5.29193394472738 1
5.00861985278987 1
5.166178350989 1
4.96883561563654 1
4.70751731873333 1
4.82515175237365 1
5.03079174178688 1
5.18766654984063 1
5.01843555867495 1
4.91584931285517 1
4.9261128742542 1
4.92452943366463 1
4.94793611827319 1
5.0030889958622 1
4.94610677971349 1
4.93900556946957 1
5.08586006576856 1
5.00568821961427 1
5.12975651381511 1
4.98881478622586 1
5.15508914029064 1
5.21414298431988 1
4.93040057266857 1
5.0035786065363 1
4.86638737109052 1
5.12406509139541 1
4.85780214824547 1
4.79035802565952 1
5.045677043871 1
5.21401517025629 1
5.25001623500725 1
5.14192192875512 1
4.84483677838959 1
4.7981138541845 1
5.07968693576457 1
5.02396790836 1
5.16325886017677 1
4.94924454385557 1
5.01948433820288 1
4.9917172531983 1
5.13147694040737 1
5.18772725256398 0
5.11935931850408 1
5.04473299637507 1
5.0502504892779 1
4.98960965532535 1
5.3800954428125 0
5.11850796650128 1
5.13000998784209 1
4.99653467229133 1
4.83530700016179 1
5.02477875535326 1
4.93765246602256 1
4.9065901269093 1
5.06426639894967 1
5.2378265214132 1
5.29331868716551 1
5.15207772660614 1
5.34740722115487 1
4.87699025290188 1
5.27109891393978 0
5.02402804246926 1
4.67762414248365 1
5.23975546493324 1
5.23498730895829 1
5.11178870776944 1
4.91749125045033 1
5.07619382734605 1
4.86385992825045 1
5.04142700050215 1
5.22300662610046 1
5.39102016321953 0
5.17807348501302 1
5.16156523642005 1
4.95286472405721 1
5.02042342243299 1
5.02985938092473 1
5.06320291643026 1
4.73103877704916 1
4.96635891134703 1
5.2542864914284 0
4.58051963898967 0
5.23827495110909 0
5.22680313010087 1
5.11795639312404 1
4.84587033408923 1
4.99032602300864 1
5.11857915891264 1
4.90330503562968 1
5.28356334613606 0
4.90760644047506 1
4.98959019889621 1
5.16646076839819 1
4.75224687108308 1
5.1230920073401 1
4.96801114080883 1
5.34632247634759 1
4.9945029020969 1
4.89277855003613 1
5.14849876390605 1
4.83967964750118 1
4.77668265030385 0
5.07243891992115 1
5.19079442716105 1
4.7735781834113 1
4.83174669989622 1
5.02521975113081 1
4.86361700699338 1
5.1733548403513 1
4.91023135773191 1
4.77219726421051 1
5.06347024676044 1
5.11310430876668 1
4.94121179782049 1
4.80409594033035 1
4.88030688400554 1
5.10929875298591 1
5.08190567303692 1
5.22110122044193 1
5.24750012393243 1
5.27528450810921 0
4.78567441165478 1
5.14103695439244 1
5.18598309681624 1
4.96582262319508 1
4.79223335766416 1
5.04399055850015 1
4.83588443934747 1
4.83498547326114 1
5.06492648269749 1
5.05598664355181 1
5.10604515519634 1
4.88436416641482 1
5.62941529604047 1
4.91141338916942 1
5.09534252528746 1
4.73855723315204 1
4.8089267789479 1
4.79593268500542 1
4.68530805204395 0
5.06907330324887 1
5.19480806907264 1
5.19783409343345 1
4.70439443002779 1
4.922776396164 1
4.83533993238006 1
5.14401276575708 1
4.96809620245146 1
5.00386232473998 1
4.89162921755799 1
4.97576337283754 1
5.14068204183176 1
4.9245302353632 1
4.98328766599703 1
5.14727618874296 1
4.85717258841046 1
5.01858542727738 1
4.89839976358108 1
4.82817507774166 1
4.66291648549706 1
4.89282650619095 1
4.87954412152035 1
5.03580820485767 1
4.70757468908581 1
4.77014080748039 1
4.84383922515468 1
4.73539548307171 1
4.81194271838147 1
5.31016610290618 0
5.01342069307181 1
4.98411356777757 1
5.11403439827199 1
5.14377019874346 1
5.0655783943638 1
5.23671447675226 1
4.96926377559213 1
4.97100141079992 1
4.86988605957792 1
5.27429284635932 0
4.72752802303129 1
4.99753615790679 1
4.81653425207059 1
5.05994046749393 1
4.71443716656669 1
5.24337044908256 1
4.89595805625192 1
5.00835091531887 1
5.12799575139064 1
4.86886882141582 1
4.82132703205842 1
5.26042414860988 1
5.31853527149037 0
4.98330882052001 1
5.21273595545481 1
4.93114783145148 1
5.14342611160586 1
4.85673284460472 1
5.15703838121246 1
5.04352916307178 1
5.02321751941337 1
5.0528121556189 1
5.11783341849486 1
4.84477944136391 1
5.00116074499655 1
4.70048995000186 1
4.87348910872022 1
4.62877707223848 0
4.8209193001918 1
4.77195059902412 1
4.94506573328812 1
5.09225006819277 1
4.76683359298629 1
4.96064121693367 1
4.89738447385538 1
5.14569835921447 1
5.25448977354753 1
4.72086387165623 1
5.04813960429571 1
5.20901466136125 1
5.14494002501937 1
4.65838000474041 1
5.06439008346202 1
5.11273061474912 1
4.73243536258762 1
5.09702016006147 1
4.82138618826909 1
5.04204573961446 1
4.55045426487732 0
4.67774704172304 1
5.12721992623918 1
4.96816267748353 1
4.75345857354847 1
5.11454063415073 1
5.0430749078486 1
5.00242164454858 1
5.29868171349669 1
4.69047833055349 1
5.06456215936678 1
4.93864426005334 1
4.83000645830512 1
5.09071298643222 1
4.7453582008703 0
4.90816494847241 1
5.08059643245975 1
4.66623842908009 1
5.45642164577405 0
4.97416863212734 1
4.79987336528724 1
4.8591592399762 1
4.66691561667656 0
5.10253357787606 1
5.13740689087116 1
5.11609095912243 1
5.42697214926757 0
5.07301554276241 1
5.25787016384175 1
4.78664333002056 1
5.23485182495997 0
5.03255780497652 1
4.74012214675567 0
5.00390452431861 1
5.09056604917081 1
4.78370137638629 1
4.75862659910705 0
4.7950321597056 1
5.17544809609941 1
4.97917980103524 1
5.15590262292147 1
4.9872589779412 1
4.94242942379342 1
5.03585365642611 1
5.32645911059154 1
4.96671269599422 1
5.10387437597558 1
4.71471265823925 1
4.6071263658585 1
4.97107305870463 1
5.35375989855729 1
4.88521341494689 1
4.97847734819268 1
4.89964046653746 1
4.79993061892659 1
5.12368268028657 1
4.71416351039266 1
4.93965445261242 1
4.5257122458144 0
4.51851703660533 0
4.82287255948479 1
5.20337349709911 1
4.94710066910134 1
5.05602494529913 1
4.95191291285159 1
5.13234791531841 1
5.2279433870487 1
5.13418618777827 1
5.11455240442619 1
5.08343334957851 1
5.00871123998284 1
5.33351550023051 0
4.84548719013407 1
5.55080037943414 0
5.33798985309272 0
4.89965726184501 1
4.94193795280357 1
5.1765817394917 1
5.21859918361838 0
5.06113329067629 1
5.02850588719099 1
4.96462962988039 1
4.97888744663726 1
4.8762035078189 1
5.03589943162908 1
5.13054676528934 1
4.73322910345878 1
4.89471499310635 1
4.9200231366964 1
4.81672481125114 1
5.25271175427168 1
4.87401167384124 1
4.99003953498429 1
5.17992731125952 1
5.16258155133936 1
5.2373302379909 0
5.02432991118408 1
5.07975249494138 1
4.89044765396882 1
5.02599579139392 1
4.92744772907473 1
5.10365859940711 1
4.65035363932997 1
4.7308907041774 1
4.84353961115267 1
4.96991882525504 1
4.68265299088075 0
5.19208348759587 1
5.08882148457019 1
5.21889079639269 1
5.13677666792191 1
5.04585614174671 1
5.05458896660488 1
5.02157029064187 1
5.42106113453706 1
4.84197156394809 1
4.74531751963577 1
5.12860009748229 1
4.84422842856644 1
5.01473441172261 1
5.46331870457329 1
5.16309797642834 1
5.22966680581241 1
5.20787317799393 1
5.01256665329401 1
4.9546090837677 1
4.94361272915225 1
5.07619094865166 1
5.22199388255875 1
4.95923757279397 1
5.01137439639856 1
4.89113736881421 1
4.93603028412165 1
4.77701106502226 0
5.07082871594992 1
5.20746701971493 0
5.09734413643582 1
4.79757528094302 1
4.87200522121108 1
5.14381539878495 1
5.01233015824532 1
4.91422063961308 1
4.95166300140681 1
5.09140907479328 1
4.92052961674215 1
4.86811921804604 1
4.93790401546334 1
4.99744254680091 1
5.26211113389356 0
4.49865641848982 0
4.87492680199886 1
4.92453123332514 1
5.06429152515515 1
5.1579903893704 1
5.11018052114744 1
4.6320687594606 0
4.91369497250095 1
4.97159032126301 1
4.85335255898053 1
4.83030215085674 1
4.97027896481263 1
4.85241092873119 1
5.05016812170098 1
5.0777011212728 1
5.17291997539271 1
4.79912771366056 1
4.80434960999491 1
4.99212870056002 1
5.02192616513495 1
5.11996294838852 1
5.09603095927108 1
5.08311478793731 1
4.93990026832471 1
5.26903564670392 1
4.79202525979043 1
4.89740431118862 1
5.14453385111753 1
4.63518469237363 0
4.79199442331165 1
5.02188107661093 1
4.83701185259091 1
4.9606918131608 1
4.91297701202698 1
4.92798595153117 1
4.9695284641817 1
4.86606661966201 1
4.54914756231069 0
5.51798466639914 0
4.76762982269853 1
5.13136113065165 1
5.06300832552282 1
5.10779441521589 1
4.57340383869459 1
5.08047832126205 1
4.95670740388386 1
5.36121395745063 1
5.11424205925398 1
5.03121581690106 1
4.93027795304026 1
4.94599960695762 1
5.05151622201679 1
5.02684552695588 1
4.8027095818368 1
5.07487758747408 1
5.05125088842393 1
5.19498749191045 1
5.0792870767629 1
5.09069432551707 1
5.11912400673386 1
5.11371865166925 1
5.44081340969137 0
5.05158838129773 1
4.91481746232547 1
4.89283132815189 1
4.98222458266012 1
4.91239116273701 1
5.11816483145695 1
5.11511209496016 1
4.59602867676117 1
4.93738518471533 1
5.15635444785471 1
5.04104858057772 1
5.10666808341018 1
5.23716067464787 1
4.87265186779474 1
4.82665167845182 1
4.91223280395205 1
5.41897293136866 0
5.0900875079696 1
4.89790793360325 1
4.66799577769318 0
4.77988304918393 1
5.22837236710788 1
5.16017525977021 1
5.03097726216946 1
4.90551245935266 1
5.03723625822339 1
4.78972514312998 1
5.08729259464598 1
4.73035579494612 1
4.97673132251562 1
5.04119514538063 1
4.74790808055719 0
4.80262736680952 1
5.02117439557146 1
5.36655621974041 1
5.24013294902992 1
5.0396171868868 1
4.95407831978295 1
4.72280353539206 0
4.96480610117577 1
4.97316981232646 1
4.79269204843934 1
5.29819247023572 0
5.134259628256 1
5.07649093971759 1
4.95451220261884 1
5.05094418034574 1
5.21764180942899 1
5.22099458449666 1
5.1939050188638 1
5.01832187095329 1
5.11627527623574 1
5.08136434669215 1
5.07746884222449 1
5.01108866807792 1
4.72703678942999 0
5.10414358603881 1
5.05759654085787 1
4.73951833532835 1
4.90808402642479 1
4.85578947969238 1
5.01915945908865 1
5.0011266424143 1
5.26288915498099 1
4.80201455136181 1
5.025488904778 1
5.00453900610485 1
4.99648825614289 1
5.07550992377485 1
4.99951705826721 1
4.86073472989629 1
5.07131250973839 1
5.08911393465036 1
5.20994930358507 1
5.34819169316662 1
4.89257881187838 1
5.19096286699499 1
4.64030394426496 0
4.97460457868441 1
5.14752240443435 1
5.17421417832177 1
4.63628486926534 1
4.90416837411058 1
4.93415145388567 1
5.05577054733083 1
4.90050174956987 1
5.17204658139678 1
5.03291625130371 1
4.97229698309352 1
4.97575193061682 1
5.00058477331263 1
5.02419859617364 1
5.10825613989125 1
5.20792210957899 1
4.98947819211019 1
5.0884672902394 1
5.16291429143567 1
5.14414379355354 1
5.11276954309123 1
4.96403205032729 1
4.69067793171274 0
5.10044056936723 1
4.7307839758147 1
4.80870074753453 1
5.15315322284828 1
4.93216147013206 1
5.02451762839325 1
4.79150218370714 1
5.07797082211727 1
4.93930631466526 1
5.1071490957882 1
5.04019043537351 1
5.31706355019995 1
5.03050165984568 1
4.96557712371276 1
5.23293666297104 1
4.77904974029587 1
5.20483956095395 1
4.98801039096636 1
4.86020339482972 1
5.09002237799746 1
4.61030536196058 0
4.87993754235971 1
5.27350140932683 1
4.83921593983174 1
5.03914052669769 1
5.05937142971219 1
5.25866966229762 1
4.91403259743153 1
4.74074610611425 1
4.97522411008666 1
5.22807279159314 1
5.1976582615842 1
4.97689777960605 1
4.92999628417693 1
5.05436077128757 1
5.06796182115812 1
4.96500518389258 1
4.70054752056765 0
5.07874012495889 1
5.1132964648167 1
4.93339766925184 1
4.97348200547426 1
4.89578341739003 1
5.17629315650714 1
5.02469512914202 1
4.98292045620446 1
5.02307337189561 1
4.99994077030997 1
5.21296413351802 1
4.92062461360707 1
5.37662599406118 0
4.85928419257814 1
5.12488256664287 1
4.95642396947055 1
5.25894837966865 1
5.0104270993426 1
5.04704232286224 1
4.72467056775609 1
5.07619951935984 1
5.00407737380288 1
5.32131746989116 1
5.07786037543112 1
5.18768779991887 1
5.09295674556825 1
4.65393594360807 1
5.15099120931944 1
4.89480343031291 1
5.14220205524344 1
4.85575517176468 1
4.97864633000521 1
4.92566423481971 1
4.94410417342804 1
4.87153117993272 1
4.99540183063515 1
4.758581882869 0
5.12065103536341 1
4.67877411836762 1
4.94962284705558 1
5.20151202915661 1
5.00591236077762 1
5.0658376366539 1
5.09177569550434 1
5.07128625512821 1
5.00360713447583 1
5.08037248798064 1
4.96313993849159 1
5.16382751661982 1
4.7446285651214 1
4.88544801799859 1
5.31254388437137 0
5.23281274785652 1
4.81654702391609 1
5.05225083716168 1
4.86669080545917 1
4.90838240489475 1
4.92948796499523 1
4.91485651912137 1
5.04021009477712 1
4.81807307599929 1
5.01706454551039 1
5.17232723856069 1
4.64678090248572 0
4.69482473696752 1
5.19517329562098 1
5.29047551492824 0
5.20181159522269 1
4.81895538531295 0
4.76432913586937 1
5.02309684146979 1
4.82379672116486 1
5.00756459440464 1
4.81773685671073 1
5.19751449696399 1
5.05412635900937 1
5.09727642780762 1
5.13447202841466 1
4.91669555444862 1
4.74492164842879 1
4.96657818933839 1
5.06038882466594 1
5.21443560410337 1
5.22103713325483 1
4.96354962766645 1
4.94877598285059 1
5.25227485629937 1
5.21040807300349 1
4.84053641483316 1
4.5805869574708 0
4.99709241617076 1
5.19593142187853 1
4.7563757236282 0
5.03435429869451 1
4.98229333586084 1
5.07487717071417 1
5.14859167328455 1
5.06488360763223 1
5.04917712070148 1
4.86928209978067 1
5.04127995713741 1
5.27723423905537 0
5.08809847246227 1
5.13466958176804 1
4.96617601125032 1
5.29331681804783 0
4.9369862002214 1
4.90588850947039 1
4.9147826885759 1
4.83910898330334 1
4.97802366113216 1
4.97829532212496 1
4.83995817930331 1
5.34040091157452 1
5.21141822279191 1
4.62028995636881 0
4.81843944795182 1
4.95837396347315 1
4.79151373772412 1
5.48721066657405 0
4.93231506169382 1
4.78493359943871 1
5.03360607801601 1
5.02255705271664 1
4.88206539273961 1
4.88037318149969 1
4.89548454569481 1
5.25579383670337 0
5.00418722889144 1
4.98051621808793 1
5.04699910216467 1
5.04699240880982 1
5.09485940640008 1
5.12925469376428 1
5.1332703825306 1
5.00119897795479 1
5.19823989812728 1
5.32255555575498 0
5.00580836053385 1
5.07902010896707 1
4.71319437712253 0
5.014561103563 1
4.91052734760845 1
4.85647501527081 1
5.14991885824403 1
4.54445973322356 0
4.7755048409615 1
4.79919846130113 1
4.898069266294 1
5.05214296611642 1
5.03168692863353 1
5.10838704828327 1
5.12751219514585 1
5.08944567153749 1
5.21846999377806 1
5.28840873265118 1
5.06025583931446 1
4.81305445784872 1
5.04617290346298 1
4.86567428950048 1
4.88880998325403 1
5.18911263634526 1
5.25259688293209 1
5.13829355352014 1
4.91252333685804 1
5.00637139890584 1
4.79867351784318 1
5.30336177651904 1
4.87158677446903 1
5.19034347648142 1
4.98902162306452 1
5.10773013193114 1
4.97451027424521 1
4.98216425474 1
5.26963478044927 1
4.73842435939765 1
5.18600628732506 1
5.21371327863618 1
5.07840990857682 1
5.1466450789889 1
4.78499009545604 1
5.08517321595429 1
4.91842482480184 1
4.70327755872582 1
5.18869987664984 1
5.00554919180293 1
4.95357699818331 1
4.93589939487189 1
5.04861304063957 1
4.83196951341873 1
4.96045268336081 1
5.15016964330826 1
4.94355818222981 1
5.06866404992658 1
4.95052879891289 1
5.17931732694788 1
4.98523934416985 1
5.49706417667615 0
4.87518034755229 1
4.66631472423145 0
4.94613237508704 1
4.85026034027311 1
4.99239588634379 1
5.1896069930279 1
4.83278239672293 1
4.79043897828667 1
5.13797539169007 1
5.14129178577199 1
5.05591224914456 1
5.28059530103915 1
4.91335914802889 1
4.96630283373954 1
4.86937730717569 1
4.83733390975055 1
5.16315412620086 1
5.147988287025 1
4.69315942596694 1
5.20805998750339 0
5.28167275653664 1
4.90014461597595 1
5.00440365909373 1
4.98097032597544 1
4.82200242715776 1
4.8520317927281 1
5.04996983690796 1
5.04123805969579 1
5.05301900398982 1
5.21107945375184 1
5.20489918244717 1
5.28418212055453 0
5.05460714223365 1
5.22946298006047 1
5.19998859848168 1
4.77718422027802 1
4.87123597529156 1
4.68707170936976 1
5.44159371792268 0
4.65195779324292 0
5.02032459085555 1
4.88884654555891 1
5.07912906545051 1
5.16371774325317 1
4.73868809995638 1
5.07112193276025 1
5.07453467098828 1
4.93927734679838 1
5.36703611653555 0
5.11458869691021 1
4.8119182852389 1
4.87277688863834 1
5.01061584951137 1
4.95815119877457 1
4.83697326319553 1
5.14337132848084 1
4.85833007934059 1
5.06525368710196 1
4.85655654769651 1
5.01803533336816 1
4.77230905526106 1
4.91102977962889 1
4.85925855523284 1
4.7464651650429 1
5.15125303816562 1
5.25665920698029 1
5.14438013477244 1
5.09107469838705 1
4.99612464278679 1
5.15915847193962 1
5.02493470834406 1
4.92779720654447 1
4.74252593961482 0
4.93750780739847 1
4.85441164016152 1
4.87620897878441 1
4.64229765026782 0
4.71248344788305 0
5.02550025295769 1
5.10440028879721 1
5.0971803658104 1
5.11878058634943 1
5.01302903718368 1
4.97583701601906 1
5.21709193858421 1
4.93881987052515 1
4.95545394021108 1
5.36527381330591 1
4.89798978141036 1
5.12438206306407 1
4.83824306142298 1
5.30492921387176 0
4.97588083001553 1
5.07251032423255 1
5.29544768022941 1
4.9687913856183 1
5.07244307884242 1
4.99020653276069 1
5.01748840706501 1
5.14245129004998 1
5.0339192746212 1
5.00019618113142 1
4.85316187263438 1
5.32013561852836 1
4.7763135936694 1
5.19533959087252 1
5.16974351720359 1
4.96412395187046 1
5.06945234279133 1
5.00931606833473 1
4.66353961819584 1
4.93378026224413 1
4.81943171806926 1
5.11870580425251 1
4.95619116105449 1
4.72757231959029 1
4.8591846242706 1
4.89214513129848 1
5.22766581141255 0
4.95763265862489 1
5.26636610618071 1
4.91583580250643 1
5.1379947101722 1
4.885642600688 1
4.60306026528285 1
4.86493152306743 1
4.82669104143603 1
4.96842632387978 1
5.10246683464447 1
5.1203080096765 1
5.23998809510122 1
5.11533002424828 1
4.80706984616427 1
5.23715576959417 1
5.01843121253445 1
4.95349826103914 1
5.01686499938677 1
4.78995745124057 1
5.21067766355292 1
4.96507061004687 1
4.48268373167518 0
4.92751858733004 1
4.77842211103077 1
5.15352189319193 1
4.67159706526657 0
4.93025290464137 1
5.01666811596998 1
4.90618200890698 1
5.16688576919322 1
4.80592894131053 1
5.038772268967 1
5.24611405953099 1
4.86514827577432 1
4.92199332117944 1
4.99073910834587 1
4.94522371631256 1
5.06369600538082 1
4.55614437560155 0
5.06416342410542 1
4.98754530450303 1
4.93941697252333 1
4.82228130843944 1
4.76574965532178 1
4.8306845856555 1
5.06776356946789 1
5.07360553108673 1
4.88926631337804 1
4.98280725929014 1
4.84773571244336 1
4.94457294729252 1
5.22587199024657 1
4.9506387286117 1
4.81430438267588 1
5.01251107240758 1
4.94183065567799 1
5.08472173554065 1
4.99626794042327 1
4.89569532104304 1
5.08244473457551 1
4.84967050491064 1
4.88030909006213 1
5.18903754631691 1
5.09495943387631 1
4.96707636244215 1
5.02438272660616 1
5.31086736040887 0
4.87813890375581 1
4.91377351287483 1
4.62975139433338 0
5.11058609370128 1
4.94317708442581 1
4.92860111943778 1
4.8024153295553 1
5.04766940984215 1
5.05827564413791 1
5.059516640005 1
5.26630844313987 1
5.24064982144154 1
5.00013817308971 1
5.40242772507372 0
4.96615174004079 1
5.11272975496733 1
5.14029700442237 1
4.86664671490709 1
4.94261705674325 1
5.11013215035079 1
4.74328821309263 1
5.05613993301221 1
4.76944688957191 1
5.03367756737534 1
4.89179874946692 1
5.24698181257286 1
4.97050947789414 1
5.06292197504452 1
4.9342351098961 1
5.08573819692489 1
4.94871559991812 1
5.1606193633455 1
5.06845976183936 1
5.10634855853169 1
5.16504779308303 1
4.88832466561369 1
5.04197884170433 1
5.03286683983597 1
5.04436156621068 1
5.1198565149153 1
5.18394923171654 1
5.02469088827249 1
4.99063892233169 1
4.7566712830637 1
4.94127428679196 1
4.89448373804756 1
5.29236465424476 0
5.03853921955739 1
5.29807210282965 1
4.69769605920875 0
4.97442531839734 1
5.16224514256418 1
4.8621517685333 1
4.91076284599498 1
5.41258319264399 0
4.8578238942963 1
5.02639772535522 1
5.24536036628894 1
5.01826651498783 1
5.13498945605915 1
4.94244594761788 1
5.08633301101101 1
5.01497182867705 1
5.37220439916232 1
5.10840984923351 1
4.96568645271394 1
5.46795208224834 0
4.74079661520448 1
5.15070665595757 1
4.85834743551813 1
5.05429358348611 1
4.97591554395404 1
5.15082610946367 1
4.9028111267234 1
4.85347484455582 1
4.96173088202317 1
4.82019375884093 1
4.70911237418219 1
5.13110276051275 1
4.90104061958963 1
5.12573128417507 1
4.70297676609618 0
5.0084029758177 1
4.95309030061216 1
5.10322537167522 1
5.00097058287343 1
4.79400731350904 1
5.38589140357605 0
5.50047317240578 0
5.09921719369189 1
5.22314626825465 0
4.71894345404218 0
5.0889698880646 1
5.26249713457731 1
4.73543489028318 1
4.99866348026834 1
5.24613308052597 1
5.02474588413782 1
4.74106801243173 1
5.12724393307488 1
4.94540720229829 1
4.96080899799724 1
5.61687180076251 0
5.09338987970784 1
4.97221299369166 1
4.90090593693014 1
4.78680687521914 0
4.76413378720118 1
4.89283452364847 1
4.79863206694717 1
5.17504556952075 1
5.03834461275261 1
5.25746972291262 1
5.07831642915972 1
5.41274298023369 0
4.96482299966316 1
4.89300620240743 1
4.86717976460663 1
5.29329161122114 1
5.25293732580228 1
5.0130131740671 1
4.95359978974266 1
5.05204604795486 1
5.36090136862669 0
4.76256954513443 1
4.84657197273183 1
4.86500360959407 1
4.95829415398443 1
4.74262607324706 1
5.0417972879759 1
4.69616071026061 1
4.80808680525805 1
4.79815878065221 1
4.9128021256807 1
5.09306038411057 1
5.01196560294651 1
4.84877328709532 1
4.90715337664711 1
5.01589366120008 1
4.97397356869539 1
4.80923020863415 1
5.12762012717343 1
5.04441908751827 1
4.86536328813494 1
5.29460935435145 1
4.82993725721632 1
4.7933207305065 0
5.2756607876159 0
5.12913840356365 1
4.65726310339565 0
5.10122475400533 1
4.83115901899302 1
5.04390478895936 1
5.01455723093934 1
4.83805170149951 1
4.89857766873559 1
4.99477430863334 1
4.83276644333327 1
5.07015330199987 1
5.02880522504284 1
4.85349397574556 1
4.8840824385236 1
5.08448315429676 1
4.99423961636855 1
4.79259780373576 1
5.05270596027254 1
5.04245784792854 1
4.78405315628547 1
5.01760195053219 1
5.09324712204 1
5.10858036253623 1
4.96278943630454 1
4.63199738278088 0
4.91727729518685 1
4.80276396345401 1
5.23557597118879 1
4.91988762387786 1
5.41627010723614 0
4.98426793810812 1
4.87079986257632 1
5.16952598783659 1
4.99077350816919 1
5.35214912338594 0
5.39463509345195 0
5.00831597218571 1
5.06365159597338 1
5.09042556660073 1
4.95841968624697 1
5.23000932429615 1
4.97135039539904 1
5.00731559861344 1
4.74305763008422 1
5.33896669040384 0
4.94543703083632 1
4.79394982201494 1
5.12028547736689 1
4.78778882275512 1
5.30013745720253 0
5.07221001283845 1
5.03866166752202 1
4.96884928951117 1
4.93917062160441 1
4.68558322730811 0
5.21498198558827 1
4.91513003897777 1
5.36088453894345 0
5.01648248104927 1
4.97362307812483 1
4.72408764849134 1
5.30272262155659 1
5.15444650548029 1
5.13295967652076 1
5.41087467144002 0
4.92643529653768 1
4.89316904039213 1
4.93735993459816 1
4.98337619765581 1
4.89272079146923 1
4.85405150978987 1
5.20350440182408 1
4.97544995425994 1
5.21654842206119 1
4.80235627451399 0
5.14062534198108 1
4.94447526420223 1
4.73590398707422 0
4.9017742643533 1
5.10361637104243 1
5.19265601215411 1
5.15759399398333 1
5.07479666284609 1
5.09528355459926 1
4.62462183371138 0
5.06552567229567 1
4.80483585587376 1
5.40359033619898 1
5.18623282942497 1
4.71951746564156 0
5.13454780099995 1
4.58117782179139 0
4.92645827416255 1
4.72912177693347 1
5.06840243060021 1
5.02372394170753 1
4.97930800669428 1
5.18095122012723 1
4.80466760749227 1
5.04260962888552 1
4.9579256357903 1
4.87714499358522 1
4.81772734796488 1
4.89096927871002 1
5.00895573657222 1
4.80244305211631 1
5.12937511801576 1
5.16481180086729 1
5.24238432032734 1
5.12440226041794 1
4.83591933327023 1
5.00326423971765 1
4.96262331524161 1
5.04776251545215 1
5.14841616456358 1
4.91405823881295 1
4.97740839743383 1
4.96463974744532 1
4.70858876772427 0
5.02050081493112 1
5.30940335232388 0
4.64387804800539 1
4.95142778258231 1
4.99233709970024 1
4.6620627030757 1
5.12596656924268 1
5.11426380674191 1
5.01820145589876 1
4.91649388381838 1
4.96829380846972 1
5.2862635351967 1
4.89868788391346 1
5.0904850310978 1
4.89960132278766 1
4.83894770768435 1
5.02970796237067 1
5.08387381888252 1
4.98694243275336 1
5.46363276456282 0
5.05471709738378 1
5.15835947330849 1
4.90362648707349 1
5.09541161569655 1
5.02283996459484 1
4.856652838848 1
4.9977703152521 1
5.0669959302567 1
5.01696238178749 1
4.91551159833338 1
5.2368844627947 1
5.03968568979124 1
4.62121591681493 1
4.88392125220627 1
5.03861674756589 1
4.88737733565128 1
4.6922616976062 0
5.09220332466933 1
5.00652591832712 1
5.16380835913107 1
4.89139908827822 1
5.05200422028773 1
5.06935606389269 1
4.64185692196119 0
4.89011275368316 1
5.18634278578295 1
5.17605956394749 1
5.05433771975533 1
4.764141512767 1
5.25661928009932 1
4.95488644754868 1
4.95286581390316 1
5.22140273652887 1
5.5315229194473 0
5.07294980129714 1
4.80161625675439 1
5.21835806451253 1
4.93672860179728 1
5.26071554928015 1
5.01491109316749 1
4.81933322097536 1
4.98395587800211 1
4.75068364392619 1
4.86176048783692 1
5.28327043802831 1
5.13503447601212 1
4.94505558343835 1
5.05411235960584 1
4.83181825388503 1
5.14178988524575 1
5.48959963711429 0
5.29543749688401 0
4.8561146609178 1
4.98427207478681 1
5.2063478991001 1
5.34792395809514 1
4.97892674804043 1
4.86942506700511 1
5.0716975373878 1
4.96569877646594 1
4.90732081262967 1
4.6712727107858 0
4.91058847017099 1
4.74805573916745 1
4.90318426515865 1
4.72283580394783 1
4.77440898602198 0
5.11992299031261 1
4.97358999697878 1
4.90479913118759 1
5.10951062974635 1
4.89116478100052 1
4.96258070159658 1
5.00737233463763 1
4.80266784418621 1
4.86960741246137 1
5.18544403234322 0
4.82615747575671 1
5.24355816932232 1
5.24351980680347 1
5.23532587863337 1
5.05085568353036 1
4.67130241778789 1
4.68461966300862 0
5.15384667570886 1
4.94376847387007 1
5.33310203038146 0
4.92001539831923 1
5.25998841471008 1
4.88854124726336 1
5.14486522831548 1
5.02373628437253 1
4.6564653155946 0
5.23839564277379 0
4.92358860188099 1
5.06546176750114 1
5.01938073508219 1
5.00239377677941 1
5.05418330338725 1
5.02297899210406 1
4.87941358504073 1
4.99287420241383 1
4.88799346733717 1
5.0841517120919 1
4.86855244631875 1
4.57690907201123 0
4.94467829612321 1
4.96800248702072 1
4.90490118019065 1
5.0045214204304 1
4.98460011572889 1
5.10302598229176 1
4.9367239424415 1
4.9223477454815 1
4.82728625276925 1
5.04969782929398 1
5.03723984570425 1
5.12444370831741 1
5.07358613445078 1
4.83127518174054 1
5.05753255280568 1
4.77388007403848 1
5.01667890852913 1
4.97910852384394 1
5.14754119799407 1
4.89610023752113 1
4.8273437778897 1
4.89376168196807 1
4.67050525511653 0
4.66908253333896 0
4.82638235736154 1
4.95161482726822 1
4.95792739604425 1
4.76109750131372 1
5.35875150313791 0
5.08232153748665 1
4.6500556614789 0
4.77217114763702 1
5.35564324593987 0
4.9939249129088 1
5.02380567909645 1
4.96304773149977 1
4.75003672153435 1
4.78406712944018 1
4.8837039489113 1
5.09946352529411 1
4.83474575022305 1
4.95141165293946 1
4.62402127164362 1
4.8601739358206 1
5.04082061096793 1
5.12045943558283 1
4.91216247200932 1
5.13793902681837 1
5.19228559870232 1
4.89839221122789 1
4.85414899563597 1
4.6848660398129 0
5.21136851998767 0
4.98172936226622 1
5.05452584719595 1
4.83866835240316 1
5.23578213484947 1
5.06098903186515 1
5.08962795373788 1
5.40542905169852 0
5.09422854219482 1
5.37260985916836 0
5.08261394139994 1
5.22995184664313 1
4.79514727368578 1
4.85498108629032 1
5.07292541197656 1
4.96055888836898 1
5.28346807818785 1
5.26091049861671 1
4.92445082719009 1
4.9103407191182 1
5.1821596332823 1
5.33178031901484 0
5.03716885094821 1
5.17383039503449 1
4.82841805230579 1
5.02880478574923 1
