# Supplementary material for: Bias caused by sampling error in meta-analysis with small sample sizes
Source: PLoS One. 2018 Sep 13;13(9):e0204056. doi: 10.1371/journal.pone.0204056 (PMC6136825; doi:10.1371/journal.pone.0204056)
Supplement: S3 File — (ZIP) [file pone.0204056.s003.zip › results N = 10 delta = 5 tau = 1 sz = 10-20.txt]

"dl.delta" "dl.cp"
4.50172408148161 1
5.02848747944193 1
4.51035517341175 1
5.25328447189455 1
4.03255206556872 0
5.60981908839657 1
4.35945579579818 1
4.46158772966406 1
4.11614608802239 1
5.39781961947233 1
5.236846494801 1
4.07797864328866 1
5.18236023182145 1
4.65877919733114 1
5.32001467156236 1
5.51565269557645 1
6.02843175156739 0
4.33251951457303 1
5.20724272519316 1
5.61329223219777 1
4.90082065598906 1
5.47903256264068 1
5.15364393405136 1
4.21913620711128 1
4.61457518050579 1
6.02821952254963 0
4.85057673417197 1
4.68373749534951 1
5.51700281077925 1
5.75309737023953 1
5.24709616130927 1
4.54171590483119 1
4.18056371832118 0
5.74308581637482 1
5.70933217620913 1
4.88960532423041 1
4.15267488853757 1
5.26655431478283 1
5.77253375690148 1
4.78842821578088 1
5.46196651766817 1
4.29877237210589 1
5.72556380631878 1
4.36742454492223 1
3.88317415500024 0
5.42620131575487 1
5.96655158806992 1
4.02959623864227 0
4.31699963793439 1
5.76394253800872 1
6.03751945677142 0
5.69785154855427 1
5.39102363444167 1
5.00642112046255 1
5.21917511714077 1
5.13147913993802 1
4.51278009227718 1
5.78054693392178 0
4.67347973152798 1
4.0443407795214 1
5.0306778035192 1
4.72945208666169 1
4.43103550471599 1
4.08483773815293 0
5.36374691842413 1
5.72168271574227 1
6.34239597286576 0
4.85826563179302 1
4.5112373815106 1
4.78139643319256 1
5.68122373430612 1
5.55452791550575 1
4.9712040453996 1
4.68205949297901 1
5.20762443236504 1
5.471659612893 1
5.38436528432493 1
5.52353004842878 1
4.55008399239762 1
4.68527152869811 1
5.04170325918087 1
4.35670720716715 1
4.55640173668591 1
5.21841891366419 1
5.15374780144803 1
4.84306720626143 1
5.27330786473066 1
4.89874782207258 1
5.52422674952518 1
5.66939734722178 1
5.81884168748524 1
4.95510761321418 1
4.37731146099573 1
6.43147592618025 0
5.29020098225219 1
4.76808414662927 1
4.69579637462143 1
5.00627885964704 1
4.41930873382327 1
5.03955127453936 1
6.66623498870953 0
4.55062790643328 1
5.39924723600572 1
4.54517008943367 1
4.59649481983033 1
5.550745201855 1
4.54459453483193 1
4.65315321994106 1
3.62757658591512 0
4.90063948210097 1
5.32465757405401 1
5.27143199929272 1
4.69078005545587 1
5.07866635851167 1
5.18852607629079 1
4.74349826084075 1
5.32774058847149 1
5.39111921258985 1
5.34462430411085 1
5.61854105085994 1
5.1589646595469 1
4.57972612396629 1
6.00357618133611 1
4.89296204085586 1
4.36469720575978 1
5.34006957984783 1
4.30314993077732 1
3.79884794846126 1
4.98279304864683 1
5.43586052708427 1
4.69210844627718 1
5.57682464522305 1
5.72634248235454 1
5.27630989688305 1
4.40976449228972 1
4.48979386371332 1
5.44975824352217 1
4.97828863420942 1
5.00559454659614 1
4.64809305203063 1
5.32023200305215 1
5.82045958550363 1
5.58724055141175 1
6.32424133177291 0
5.59252099677556 1
4.40233340819437 1
4.57946912867772 1
5.21410146910784 1
5.93285673696213 0
5.16395357096263 1
4.92058840531603 1
6.08032994217374 0
4.97453633585603 1
5.55188565918173 1
4.51578660316869 1
5.54278934978702 1
4.328100338774 1
4.02601362339219 1
4.51277424508317 1
5.52181471566303 1
6.24599527634038 1
5.68858294426552 1
5.32178783241369 1
4.00727447790937 1
4.57607256232481 1
4.7183249050074 1
6.51132925140936 1
4.61542895725127 1
4.68127781047047 1
5.49400369553203 1
5.01532643135602 1
5.05852360921433 1
5.52114140550804 1
5.61927634288517 1
4.72478966337478 1
4.89309267142754 1
4.90981457868776 1
4.59516841803511 1
5.15094164589972 1
4.27148159137812 1
5.36962984617467 1
4.67944553080373 1
5.15471245932732 1
4.7418546356478 1
4.60930573636016 1
5.34864291366371 1
5.34781697715355 1
4.82486404624867 1
5.42349533084036 1
5.10272143584668 1
4.55292165190022 1
4.72345052286253 1
4.98123625536301 1
6.25301436434828 0
5.28840075382282 1
5.3176789165664 1
4.61434395511108 1
4.93048336315623 1
5.18635099000669 1
5.54672700857126 1
4.56451153189383 1
4.64018577510112 1
5.06576737331981 1
5.24280997975908 1
6.06451686284062 0
5.00352748458444 1
4.2770492106266 0
4.87557810204031 1
4.56989675947998 1
4.83628398405737 1
4.99155943470739 1
6.00281546141882 1
4.85345361217507 1
4.50072884249019 1
5.63947463383077 1
5.7938832881583 0
4.50054822764723 1
5.14936482702476 1
4.75029844816559 1
6.18423594606883 0
4.88423380530534 1
5.05840577680857 1
4.58647193303608 1
5.03085480310558 1
5.71581459726204 1
4.77425284225027 1
4.02116071486769 1
5.36073418295549 1
4.741119892617 1
5.01678056894659 1
5.87024810129258 1
4.80665272413288 1
4.77857693389948 1
5.33728815260495 1
4.28565966685385 1
5.11117087640882 1
5.14969688831918 1
5.1863012683173 1
6.60380222262418 0
5.04240198265405 1
5.82436512883268 0
5.55713558192664 1
5.65889649197079 1
5.1931002318696 1
4.58902201539861 1
4.63642212566007 1
5.394769336506 1
4.9231228534803 1
5.35499872866039 1
4.51687176611355 1
4.75114396517207 1
4.79962806875672 1
5.45122204930932 1
5.92310269806046 1
5.51464314703081 1
5.90887449917867 1
6.0099679656577 1
5.71742966285487 1
5.59390698784067 1
5.12499855065818 1
5.08040981981075 1
5.82102712501127 1
4.38397961554354 1
6.08889479551372 1
5.55579039466514 1
5.27776727381057 1
5.13510949151616 1
4.70060541866554 1
4.95895563137468 1
4.96641237985797 1
4.57271705611741 1
5.21209236442354 1
4.89632330255278 1
4.01102023958216 1
5.36272613566925 1
5.15759517578438 1
6.26023618519351 1
4.30426230759963 1
6.07091941558217 0
4.21133020334427 1
4.82168801916797 1
4.83931394527762 1
5.17900343230504 1
5.86679453961429 1
5.3655328041736 1
4.9794418637912 1
5.19671994925265 1
4.61727221788778 1
5.03328310904768 1
5.38909411637441 1
5.33163191319933 1
4.42418892053444 1
4.02254829037372 1
6.13761267482718 0
3.74671624386013 0
3.90864384003087 0
5.46022478312367 1
4.61266855826373 1
4.89217154635305 1
5.27362431036207 1
5.7225079271965 1
4.48753326564691 1
5.49463781620778 1
4.95503477951813 1
4.33183061466961 1
5.11044819811292 1
4.70894555105302 1
5.17200519938963 1
5.14977805424009 1
5.50190399666308 1
6.14891501795476 0
4.47372804217732 1
5.82760822454739 1
5.4100103131728 1
5.45705624068493 1
4.96566336770694 1
4.68440486207933 1
5.04425622002937 1
4.4289708923981 1
4.50636759174786 1
4.69677691410799 1
5.08652491684066 1
5.57392216977678 1
6.47734993912609 0
5.3314191087224 1
5.72935758825198 1
5.08250558888126 1
5.84173340142201 1
5.77270865875162 1
3.29830801936987 0
4.36983574937263 1
5.48354593110117 1
5.23517868860233 1
5.27704068736445 1
4.63124726804415 1
5.69192088081388 1
5.28947219907341 1
4.80045349774041 1
5.85848541498639 0
5.5696205956513 1
4.98356707633895 1
4.26445025981867 1
3.83057400042623 0
5.87057644460196 0
5.50062206391677 1
5.39131527101389 1
5.27936360832984 1
4.54597246736712 1
5.01198115580501 1
6.03700260096789 1
5.49798545388744 1
4.97635188968912 1
4.76609662098113 1
5.36502420114636 1
5.20727131339569 1
5.47347303095512 1
4.56062019448989 1
4.50617755189374 1
5.11080308260312 1
4.37112373653952 1
4.85338282168855 1
6.30992386067068 0
4.68236356355672 1
4.10381260955864 1
5.57159929482728 1
4.92661158207666 1
4.83605634638342 1
4.62251155704314 1
5.74063008962105 1
4.17944623772744 1
3.84853755022007 0
5.35765173127796 1
5.5241327869009 1
5.34385605693378 1
4.63155551384536 1
5.65687164373408 1
5.7341563300655 1
5.10651779234155 1
5.30619984116352 1
4.9072968704059 1
4.27609490325107 1
4.98315683839592 1
3.97723146784775 1
4.28818992003582 1
4.34874834762704 1
6.16585524788056 1
4.99851372948798 1
5.80930286113689 1
3.81430974729419 0
5.75739875933295 1
4.97529626254166 1
4.45044714583837 1
5.00925325739199 1
4.87220545950425 1
5.01847553919067 1
5.20867887226764 1
5.15820214511221 1
4.74473690192004 1
5.64095938009804 1
4.62789035031323 1
4.78348079038086 1
4.97991213570017 1
5.87946173375317 0
5.52395154369527 1
6.00524334856528 1
5.27895681195424 1
4.79504790903441 1
5.05792923112573 1
5.3936530348576 1
4.8451845547747 1
5.13150546863475 1
5.8353791118578 1
4.80118970380359 1
4.6847316870097 1
5.13286911465118 1
5.85756573635335 1
5.64361742810885 1
4.69739411064482 1
5.19188746964516 1
4.97982008079181 1
4.83340770915557 1
5.14437421771884 1
4.63749080067694 1
4.42984076870433 1
5.78591441672797 0
4.74572260487127 1
4.42846247751342 1
4.74264159814355 1
4.8963193038488 1
5.73716628306218 1
3.80203674818734 1
4.42501784607542 1
5.89722313620248 1
4.42557230933186 1
5.98283214153132 0
5.80383877254884 1
5.06133231854371 1
5.18368467254548 1
5.09438078839686 1
4.4542402256833 1
4.65098719292328 1
5.01999517510055 1
5.19613552065546 1
5.70011229021552 0
5.59441965598551 1
5.30619540669009 1
5.52700710862884 1
4.21562223920776 0
5.01783337013076 1
4.9571836203349 1
5.58014233411758 0
5.3713690456896 1
6.10688592049356 0
4.45475112838361 1
4.58004553210295 1
5.23661688068103 1
4.47540124026466 1
5.93150543888451 1
6.00080381844087 0
4.96344127112806 1
5.91864917241516 1
5.29778003720126 1
4.26107265204903 1
5.27805270589536 1
4.08028962541652 1
6.0394518559797 0
4.27166818180627 0
5.43080485333118 1
4.39299439618646 1
4.99160498706069 1
4.8786092384228 1
5.5952109588267 1
5.80592974406104 0
4.87945482958213 1
4.50120557070936 1
5.62924116638093 1
5.23527610851648 1
5.22806896641019 1
5.73938462136698 0
4.76128133848283 1
4.96351129090441 1
5.15246187089733 1
4.63489439244703 1
3.94699033124796 1
4.58820642269742 1
4.18704516719916 1
4.80697348506193 1
5.41764417464892 1
5.2238742936247 1
4.0951881199365 0
5.20348913843414 1
5.53199007642865 1
4.60537733799078 1
3.73513460162479 0
5.75255357942423 1
5.26485266157469 1
4.55479501660991 1
5.36552963314931 1
5.17354802830453 1
5.02365210859311 1
5.06481360471852 1
4.60258736095426 1
4.8480274448324 1
4.10333106478306 0
4.77406765882201 1
4.35889572400989 1
4.99365617470458 1
4.29674039230603 1
5.25216175388337 1
4.06405990244531 0
5.76492499552663 1
5.10440132298065 1
4.09468301493307 1
4.14652946019743 1
5.17520470333362 1
4.7483157382556 1
5.74536115353988 1
4.81758793075679 1
4.20276047187518 1
6.06554301657794 0
5.62089469226725 1
5.31249051249848 1
4.93136766203102 1
5.00236306977304 1
4.64713960254861 1
5.96231049351275 1
4.40124975684025 1
4.70962577638031 1
4.77643897419832 1
5.34646266567656 1
4.79894430508158 1
4.70064186967791 1
5.45836637797243 1
5.17863395886437 1
5.15365827192251 1
3.8615517702353 0
5.88896656320802 1
4.4446756436667 1
4.691630815117 1
4.15317332002998 1
4.86433630992325 1
4.6259896228389 1
5.10170630395006 1
4.55366503141731 1
4.75712171758529 1
5.71926520220716 1
4.7393560081212 1
5.55180280355146 1
5.52252006339476 1
4.97410571200266 1
4.77032466561779 1
5.43466333898114 1
4.87274792469153 1
6.60888107444685 0
4.87738689010501 1
4.4258695142529 1
5.15606330527772 1
4.6831235841334 1
5.31066567742268 1
4.56299550462581 1
6.11674204816978 0
5.76766408406439 1
5.76163609009913 0
5.90067165479892 1
4.95715865349345 1
5.03506746597522 1
5.16719781844877 1
5.27587470856682 1
4.10330089807756 1
4.82556727919755 1
5.18538248694876 1
5.28032254285506 1
5.41138317178327 1
4.01006112444628 1
5.12597802571528 1
5.10107945127299 1
5.64832276123054 1
5.45913611308102 1
4.65495892666974 1
5.45449231450526 1
4.80582045811437 1
4.05121985126973 1
4.7978204746821 1
5.49586764118953 1
5.09931440786962 1
5.18334312604462 1
4.65193552202596 1
4.38577244131203 1
5.1573427468168 1
4.91066149121237 1
4.58961798881665 1
4.3294420234129 1
3.73399433473216 1
6.02393078190512 1
4.30884114194573 0
4.21443317064211 0
5.53128084680822 1
4.90262597305773 1
5.33923199798363 1
4.32918135333272 1
4.98037193368091 1
5.02385929487635 1
5.65293515335975 1
5.09931070670846 1
4.16094784570344 1
5.86074249081872 1
5.13853970934588 1
5.0445285343175 1
5.29578983656913 1
4.66785930271499 1
5.45530761062071 1
5.24686048372048 1
4.64771432373163 1
5.06961701890267 1
5.03519750861869 1
4.81429679370962 1
5.63856194040288 1
4.46499007747934 1
5.00908374713053 1
5.50160418033728 1
5.11975193550312 1
4.73700909055961 1
5.55209700519032 1
4.45204285597278 1
5.04471908645343 1
4.69622903794769 1
4.80637486870812 1
4.8171529269015 1
6.09840340473341 0
4.08658071468827 0
5.23171919340144 1
5.76449315981852 1
5.70814409803927 1
5.28880225370336 1
4.9648596169064 1
5.51141143380884 1
4.93190286930026 1
4.49544545851598 1
5.92670340242906 1
4.13419646560973 0
4.20563083327722 0
5.91164381571998 0
5.65581170724428 0
4.86050912663264 1
4.79284505774672 1
4.3435360845911 1
4.32743408614455 1
4.11718652570327 1
4.80981450580541 1
3.72638952589094 1
4.95767701236833 1
5.42291530747021 1
5.96153974594182 0
4.69689483761812 1
5.70414333693324 1
4.23637536358694 1
4.65329420041966 1
4.94944805068364 1
5.59181645366316 1
4.72935391801768 1
4.87938043550506 1
4.99434312299648 1
4.47393424422155 1
4.89844188626009 1
5.07827617828758 1
4.35002436717658 1
4.91319800004171 1
5.25046063204268 1
5.69211440668628 1
5.31713092828103 1
4.19872379232773 1
4.18468402213534 0
4.0189457078871 0
5.80133816893372 1
3.88714651570116 1
4.89225279766471 1
4.49115045909658 1
6.00742689265129 0
5.20029312924731 1
5.40943598314591 1
4.71098808183311 1
5.91313113597871 1
4.50802375953817 1
4.66237108860692 1
5.31268663860516 1
5.84293525330548 0
4.77051106174181 1
5.17559390993865 1
4.81702310487051 1
4.99518024429092 1
4.80742625996559 1
5.31235944524584 1
5.47606166821127 1
4.82288485097338 1
6.54291843756593 0
4.6544666438615 1
4.68883295794205 1
3.99444290318622 0
5.27037717714394 1
3.92285035692193 1
5.425410842666 1
5.2805489590909 1
5.69897142212298 0
4.85971334164605 1
4.88597140411367 1
4.92757913777164 1
5.2215910217869 1
5.90823262602026 1
4.79069310937813 1
4.58805014975754 1
5.25375771116829 1
5.45518396970753 1
4.16016731934446 0
5.28676925592398 1
4.48830237540392 1
5.09806765280218 1
4.28634560614677 1
5.53674653187522 1
3.61562237959012 1
5.05402369671225 1
5.39789146665296 1
4.01623422601519 0
4.79751382417635 1
5.1962567063558 1
5.10036687969158 1
5.78953898592126 0
4.59085903895986 1
5.06004722072679 1
5.64412449767512 1
4.37056614663638 1
5.45434266985779 1
4.93347075980639 1
5.01521946664279 1
5.46610312404836 1
5.42752936617476 1
5.17220319014163 1
5.12209522071398 1
5.43953929195371 1
5.46492377221858 1
5.20173436777637 1
5.14751678046398 1
4.75227621628054 1
5.12178273587718 1
3.79670348603804 0
4.3790884291253 1
4.94770044025832 1
5.54411929481531 1
6.3752263082353 1
4.59807056618495 1
4.93883639451291 1
5.5128191436754 1
5.10871363502079 1
4.69806026957089 1
4.57560717604098 1
5.81532876519842 1
5.50761473717519 1
5.75424575957245 0
3.89326771008627 0
4.42393331508232 1
4.01622758237859 0
5.07758774825136 1
5.12763023024862 1
4.46856486453191 1
5.05654535905798 1
5.09826422060729 1
5.35659972766203 1
4.24680615144289 1
5.20527976852552 1
4.6693587213403 1
4.07242828893702 1
4.1553287630907 1
4.12179179961134 1
4.84990466792885 1
5.6692803016476 1
4.46547324426034 1
4.51280662871855 1
5.63001610760646 1
4.61263625024698 1
4.46094313570169 1
4.63696923742344 1
5.27119858088319 1
5.26299585512249 1
5.8412455855511 0
4.39463767662405 1
4.85184562989175 1
5.46848265954073 1
4.70878406021863 1
4.73290082287136 1
4.67695265736142 1
4.54753689570226 1
5.0746261587497 1
5.95507230147017 1
4.57614222139327 1
5.2553611046798 1
5.97315699256349 1
5.96120674506658 0
4.67352159196148 1
4.81723710339949 1
4.29530942101362 1
5.1825576574589 1
4.35627309193404 1
6.21567062768421 1
4.63919303074793 1
5.0921150626507 1
4.91988514854506 1
5.63853859460029 1
4.48753407276011 1
5.35250332217211 1
5.17712797154878 1
4.94372822571148 1
4.64548421008661 1
4.91876103770325 1
5.24232542516225 1
4.77992819960064 1
4.91632153354321 1
4.29463351913132 1
4.03057519885953 0
4.36226327198459 0
4.41821531128305 1
4.59528093871411 1
4.40017495571383 1
4.56099606081297 1
5.49915559506554 1
5.30093781571844 1
4.90964536869595 1
4.16675156716273 1
4.87712146915727 1
5.58826986956746 1
5.25417218765893 1
5.09588408773907 1
5.47726702754779 1
4.97877695524623 1
4.13018176684754 0
4.21095508185425 1
5.32847759441225 1
5.90982221349529 0
6.24563117430121 1
4.63084569589459 1
4.64162783743203 1
4.39157396818546 1
4.86537312020294 1
4.83530979723752 1
5.65712939934987 1
4.36194369964946 0
5.43040731802597 1
4.1544905638501 1
4.94986669931071 1
6.05038116389115 0
5.18225842138573 1
4.84190162645277 1
4.807017312092 1
5.28124601502617 1
5.38527889314498 1
5.1185614142081 1
4.8727895382244 1
4.66350602237383 1
4.6754063537302 1
4.55388874378281 1
5.54636892732314 1
5.1524512489879 1
4.78873788895246 1
5.30681215514683 1
4.11822401259262 1
4.56770845831326 1
4.79394521097796 1
4.70523456324245 1
4.57647722384404 1
3.55295810397401 0
5.35596663574057 1
5.04241423415963 1
4.63450731764158 1
4.81210400140407 1
5.08766316427242 1
4.8985875719736 1
5.02616327142424 1
4.66262382382811 1
3.62492443792201 1
5.35755986272087 1
5.92817569943181 0
5.46622903730435 1
5.56042476282087 1
4.92233683758278 1
4.9927051284956 1
5.40702920425431 1
3.7939774345397 0
3.79220866673366 1
3.72874587649497 0
4.99866927495182 1
4.65976811095564 1
4.63708070948624 1
5.30972854692949 1
5.27802995566546 1
4.91387571558989 1
4.43827739312836 1
4.37920828167355 1
5.32950758790559 1
3.47384927566225 0
4.97904302084559 1
4.36560633908656 1
5.39369798953331 1
5.00990703505184 1
5.27617250709217 1
5.27806458530479 1
4.72357186187743 1
5.64097983803438 1
4.72860763997519 1
4.95878474754586 1
5.36202703061585 1
5.41828545319449 1
4.62876215103657 1
4.21424080346637 1
5.20379236145577 1
5.70557492244936 1
4.67716779146383 1
4.70812297728731 1
5.25544878650342 1
5.1374339297354 1
3.97402822379434 1
5.99141465185871 0
4.67452593959345 1
3.91730210678443 1
4.49576828585099 1
5.01209059018525 1
4.64347869794304 1
4.80095224873516 1
5.1908784126795 1
5.51217056142664 1
4.28538758443395 1
5.62636504760289 1
4.19938875973452 0
5.3860128097123 1
4.66134947883949 1
5.15338181144303 1
4.26342802452885 1
5.68368044132745 1
4.09729265704457 1
4.63440347267056 1
6.23749228572037 0
5.33989545968073 1
5.83828745999403 1
5.52082569111216 1
5.49972031188544 1
4.30978977206096 1
4.40650401614021 1
5.22880013163936 1
5.96886203966879 1
5.25847298300803 1
4.28469261720839 1
4.14315385415829 0
5.38218144552581 1
5.55251025114539 1
4.7452405317346 1
5.05571723618461 1
5.31548748523709 1
4.62290746968113 1
6.18504421404795 1
5.59303756237047 1
4.54091212003422 1
5.52559893444044 1
4.99504905921556 1
5.13408251319729 1
5.32854112425371 1
4.53721496845342 1
4.53888987527173 1
4.71339226185186 1
5.16552967461328 1
5.0485648145501 1
4.72114338900122 1
5.43683128308389 1
5.17539291205224 1
5.34279703073565 1
5.52851078017748 1
4.22250037657729 1
4.85518800679209 1
4.70858254100175 1
4.27929720593486 1
5.16812568726994 1
4.25304009858753 1
7.9846947447327 0
5.24193112238704 1
4.89174886420077 1
5.66932212367874 1
5.4627089268539 1
5.33420736007437 1
4.61828744067905 1
4.5835203887605 1
5.25286024876842 1
5.26733930995941 1
5.09817125543401 1
4.57435770924666 1
5.2808705652416 1
5.54069455929505 1
4.71789974786456 1
4.60148963101911 1
4.23775124225423 0
5.65950486928212 1
4.24381189500021 1
4.23331139716699 1
5.4596249311945 1
6.00918071351065 1
5.04263690813509 1
5.64274975981047 1
4.41400106128479 1
4.65633175819762 1
5.22225360852188 1
5.51775094327668 1
4.83419207931133 1
6.36518069514219 0
5.11599619414322 1
4.71682554501384 1
5.25636396888017 1
6.27385344097176 0
5.05013634544055 1
4.79636509635473 1
5.109767377353 1
5.13633932239641 1
5.0209801897425 1
6.48638163888099 0
4.45303320360292 1
4.46982044266114 1
5.62321905694406 1
4.60248000157964 1
4.91578083582002 1
5.25266396673218 1
4.30713677893896 1
4.47996087157856 1
4.3365876469493 1
5.50043317006351 1
3.78030534611606 0
5.21078166560377 1
4.19064732599149 1
5.34897941775044 1
4.97403786968941 1
5.27783089386673 1
5.07564642652414 1
5.51357023080747 1
4.76541758192704 1
4.73806513635725 1
4.42377543914252 1
4.9744833824718 1
5.30688238350791 1
5.21307997607257 1
5.16579899652889 1
4.58536469664332 1
5.70676937017391 1
4.86391548487345 1
5.33130864818821 1
4.88199174341 1
4.42711544216653 1
7.0055667799306 0
4.69422597852293 1
6.33677735383357 0
4.4943431427491 1
4.68372940838936 1
4.83112847392381 1
4.68593158280975 1
4.98052051867766 1
4.81121457164865 1
4.68800667847756 1
5.27050790167799 1
4.79033075244239 1
4.51747834346693 1
5.608753212457 1
5.32052442966344 1
4.93331969801097 1
5.63005711081461 1
5.08272931366155 1
4.73207148826957 1
4.61744472577802 1
4.95449910685816 1
5.63980162228703 1
4.92171325665298 1
5.93860151374952 1
4.64351828260126 1
4.74639278664889 1
3.98548109860752 0
4.30717600949569 1
5.09919252923577 1
5.23817057074733 1
5.44075854449971 1
4.44643433776428 1
5.4986580774175 1
5.31696437385902 1
4.99415026356163 1
5.18199957636401 1
4.50132449901636 1
4.66815406817113 1
4.55483273318855 1
4.46759714018722 1
4.64631451383602 1
6.25318619686605 0
4.95892546750469 1
5.50707711182296 1
4.7542323774382 1
4.2300006956239 1
5.74565016526154 1
5.56066518113504 1
4.82841444986962 1
4.00955827389022 0
5.08236119640502 1
5.27906307419395 1
5.14245998021342 1
5.93580735882723 1
5.64835518704815 0
5.37999682799614 1
6.08983671525349 0
4.78560662381845 1
4.80398902219209 1
4.58801333457033 1
4.68403207681642 1
5.23287706337989 1
4.73744018364019 1
4.81903329521066 1
4.74901150875952 1
4.20472112776677 0
5.66881936824367 1
4.45442556732588 1
4.91491193218581 1
4.60948683737864 1
4.80152915861685 1
4.87474817577614 1
5.25463200696783 1
5.47332158801592 1
5.45741198886701 1
4.90224741459725 1
5.90097753906925 0
4.53898798481316 1
5.86643923814132 1
4.22776640660306 1
5.46395258816765 1
4.45359497362057 1
4.78622714982442 1
5.30465201092033 1
4.48573843755509 1
4.43917334013645 1
4.98089671969831 1
3.88918130073241 0
4.73109389106634 1
5.45276858164415 1
4.92230220864874 1
4.98358708319444 1
5.75078943002469 1
4.96549030026359 1
5.56490679622892 1
4.97945846344556 1
4.8823986939257 1
5.52878314007829 1
6.34479991495142 0
4.81610742707794 1
5.24820092071347 1
5.80534039390613 0
4.91666269798008 1
5.67244136167227 1
4.62326385947185 1
5.17453910955329 1
4.87843509025013 1
4.45526695831685 1
4.41860708454579 1
4.5326542063498 1
4.74353929586263 1
6.03477641088677 1
4.67362152852016 1
4.72511229803091 1
4.45030168380839 1
4.79987525511731 1
4.74595002518362 1
4.90569569870352 1
5.19390261024134 1
4.77237815504565 1
4.88259617957521 1
4.93893501617681 1
4.65302347524238 1
5.65892512455043 1
4.01668060054498 1
4.64635722265742 1
4.12449070965759 0
4.85293560060503 1
4.53653970667233 1
4.14789941402185 1
5.80894459573491 1
4.14106703579433 0
5.38528184491159 1
4.995652558089 1
4.79182499962677 1
5.389740587093 1
4.98318946250416 1
4.26186420941774 1
5.7935911176231 0
5.87397899172196 1
5.10846410578197 1
4.85595351464607 1
4.65202234123714 1
4.67424816503726 1
5.66555199372112 1
4.75944835621085 1
4.78451242277808 1
4.79142067815282 1
5.61357464684757 1
5.26210684145194 1
5.11590952327931 1
4.93752375974901 1
4.12624958871253 0
5.45047874174039 1
4.99697203540229 1
4.48809811081654 1
4.08453976135306 1
5.57848636302638 1
4.98292759555749 1
4.59607732280502 1
5.52549725799611 1
4.35374310459891 1
5.24820615414147 1
5.06076011947104 1
4.10798418517982 1
3.92623445688635 0
4.82407196985343 1
5.61484014141324 1
3.88268040652284 0
5.14207841602951 1
5.07734712448268 1
5.67926828888606 1
5.76240979532378 1
5.62580433928216 1
4.05239275287414 1
4.8226936267139 1
6.15693206954869 0
5.00470214095481 1
5.17429724154987 1
5.5711370175513 1
5.68491909152857 1
5.64918780982134 0
5.80891884143485 1
4.69679388409836 1
5.42340172070751 1
5.35512528832771 1
5.1070093035722 1
4.38202414798295 1
5.55142004980062 1
5.90124311149523 0
4.56919601508227 1
5.4852496768059 1
5.71271230692269 1
5.52042013407864 1
4.54014660653245 1
5.60230019306214 1
5.36959103343566 1
5.07892436806249 1
5.31227543797985 1
3.98254333206237 1
4.67173041093349 1
5.20596434310179 1
4.20981949289414 1
5.47571640590065 1
5.31910338181572 1
4.37967315909622 1
5.07341779472096 1
5.47120300592666 1
6.00604122837996 1
4.72200502094675 1
4.0564196211343 1
4.71536279072814 1
5.1887862705469 1
4.69439041624667 1
4.14415199297879 1
5.93604883451895 0
5.09430548474896 1
4.42691447003628 1
5.71667334487518 1
4.77125392012537 1
4.40089923385785 1
5.16677903805427 1
5.4760972387312 1
4.65747214873527 1
5.16185414802713 1
4.51550474071374 1
5.39057215229686 1
5.73887877719125 1
5.92241606566378 0
6.15841402244371 0
4.25777851518494 1
4.6362866860146 1
4.25549932760184 1
5.23330110439552 1
5.14798926199366 1
5.66718383421359 1
5.82871081687882 1
4.97417838923754 1
5.57474549886111 1
5.0580050508454 1
5.01485275879905 1
4.6946606057995 1
4.48431406625367 1
5.01594244405198 1
4.87905426894266 1
4.60177183404253 1
5.33554153806521 1
4.99212608479227 1
4.25669042686679 1
5.6499601306876 1
5.44535323648874 1
4.75755414086308 1
6.11560453461412 1
4.93910942424676 1
3.77228877469123 0
5.37498068936797 1
5.91936798822243 1
5.26357898290407 1
5.45218926487788 1
5.59211639017573 1
5.42523331284813 1
4.57399186151455 1
5.16095120760291 1
4.98072019026554 1
4.40104825858101 1
5.51541051964205 1
4.80317543319511 1
5.67131960198815 1
3.94047812910298 1
5.72618448733508 1
4.44715555296234 1
5.16389269866033 1
6.16554556218595 1
3.61109972619711 1
5.35368615927628 1
5.24991985035886 1
5.15261056162168 1
4.36066585865217 1
5.96137038307025 1
4.84585033019909 1
4.60540871362064 1
3.93118849934598 1
5.79336051968224 1
4.6022410339434 1
5.91692567093268 1
3.19126379454715 0
4.76650181200818 1
5.05577997389606 1
4.8282970797331 1
5.4475299331019 1
4.65368389691439 1
5.0602524681257 1
5.30656467212405 1
6.02482803102128 0
4.14284447005363 1
4.82252659817309 1
5.8083827111148 1
6.00634162835971 1
5.9551689132428 0
5.28657852757824 1
4.69505172509131 1
5.48270103466203 1
5.46950693376952 1
5.47641015312815 1
3.94389825982468 1
6.02012322505873 0
5.18637632896789 1
4.97485622317761 1
3.77164779369448 1
4.37857663122362 1
4.52577493784657 1
4.44046523245101 1
5.585081139869 1
5.69177801914907 1
5.37039472498384 1
4.95667730446519 1
5.28883353453035 1
5.46161644017404 1
5.53627893554316 1
5.53963742692884 1
4.79370797238284 1
5.11003267848599 1
6.17045345215366 1
3.89547958383645 0
4.3957738026076 1
5.01220775741665 1
5.67971178967076 1
5.58260937501545 1
4.90301098280535 1
5.18413988408532 1
4.95018049937955 1
4.83763887337873 1
4.99630656481439 1
6.53218939555567 0
5.70172572577182 1
3.82440933507751 1
4.95084910313271 1
5.99999831901965 1
5.109292282521 1
4.8861281512459 1
4.86908155117587 1
5.74414756514857 0
5.73858491239139 0
5.72750426954776 0
4.89031519780861 1
3.8897214302651 0
4.1914494774695 1
5.07784993988588 1
4.80782791442705 1
5.39526244202551 1
4.94092602347689 1
4.99904833071594 1
5.15911347902065 1
5.53299697539303 1
5.34321111749576 1
4.28479531690034 1
4.93448964237115 1
4.897112429744 1
4.93557677054364 1
6.35923005059571 1
4.62434698629164 1
4.87523061226324 1
4.8338772446664 1
4.64216248500634 1
5.97391891390336 0
4.6834825588985 1
5.9453386693119 1
5.27088579755354 1
5.256208114088 1
5.41891882034239 1
4.60933724779494 1
5.22833687570441 1
4.51934150160561 1
5.35656166621588 1
4.64457089152152 1
4.4523670068556 1
5.5608829761892 1
4.92665320742579 1
4.52340256161499 1
4.93140714012104 1
5.25096691111457 1
5.56103766967363 1
4.12470873202196 0
4.31157376926717 1
5.32168100310717 1
5.46393262556902 1
4.28551976335362 1
4.37080336969964 1
5.51073877461597 1
4.8489372056331 1
5.42896899250684 1
5.10239684764381 1
5.85162918731702 1
5.2810766075552 1
4.66257779929741 1
5.57965880310231 1
4.34685155744539 1
5.03189476463654 1
5.22907681721263 1
4.46921688699183 1
4.70349065835154 1
4.94297662074813 1
4.80206373529371 1
5.05898533653885 1
6.62020745740515 0
4.58716870805372 1
4.40048225784635 1
5.5864936979873 1
5.31768611701701 1
4.39773880431429 1
4.67986321368621 1
4.8948019818333 1
5.26420303559778 1
5.32567334569531 1
5.06156152949681 1
4.16738334395058 0
4.71810849355079 1
5.89282065195597 1
5.41120646788511 1
5.98261771576564 0
4.82144048048253 1
4.48562046932592 1
5.13595393947781 1
5.02155390406409 1
5.77132255876241 1
4.75681244318236 1
4.40579032597749 1
4.48012117792595 1
5.19122465497365 1
4.09762301491139 1
5.1181188475877 1
4.86455118899592 1
4.80663352056643 1
5.6104829517341 1
4.84682611681543 1
5.38419100249821 1
5.04548832690518 1
4.89321808457063 1
5.29723406472233 1
4.23564569304021 1
5.80446135506103 1
5.40089507240346 1
5.23852294042644 1
4.836940421376 1
4.64485577902332 1
6.08917676679983 1
4.57919953305186 1
4.94832751396068 1
5.10058837408401 1
4.83569099949002 1
5.21553515292437 1
5.88878976151494 1
4.93919197823116 1
4.95744918469644 1
4.30870083901135 1
5.62323774910148 1
5.35107255952087 1
4.04929263361296 1
4.70341503659172 1
5.04121296411958 1
5.46021693456628 1
4.82596976727004 1
4.41365035449815 1
4.57079865466023 1
5.77569135892722 1
5.30121437132405 1
5.34297811988781 1
4.63860747701151 1
4.6814966637735 1
4.47176803068086 1
4.40987305286566 1
4.27924704233921 1
4.87892018758679 1
5.07797397501689 1
6.23417187938437 0
5.53270501035908 1
5.23670700801457 1
5.26893981658709 1
4.44219840403116 1
4.47489565049677 1
4.73473140991967 1
5.95850472259441 0
5.35229350631353 1
5.50516077230341 1
5.09204746356152 1
6.21822308422992 0
4.92399751846457 1
4.83630673401756 1
4.7250058621116 1
5.44875699999261 1
4.24457097218255 1
5.13048262193893 1
4.11272941904662 1
5.04737579365385 1
4.97485295570682 1
4.90855123233357 1
5.16634572962475 1
4.40083916379175 1
4.98402263399265 1
4.01344984602197 1
5.13459320606794 1
6.59816916398515 0
4.95649306242298 1
4.6232225327161 1
5.25804417474927 1
5.25774047497724 1
5.00824082578681 1
5.54779182329155 1
5.39725219738519 1
5.33459462229663 1
4.47403429918567 1
5.99877885424672 1
5.08195862591195 1
5.10582212318653 1
5.16508901764357 1
4.40597034302168 0
5.77620990425218 1
4.46156960847508 1
4.23086321118818 1
4.43522498480595 1
4.50386238320128 1
5.17436507396375 1
5.2741411813717 1
5.21972414415837 1
4.65377268699243 1
5.67871489106806 1
5.48348265520226 1
4.79698876017361 1
4.22373830489014 1
5.55356317961651 1
4.77418913169295 1
5.17316296913225 1
4.90090657735087 1
4.99557472681819 1
4.32204592920848 1
4.93171696340054 1
5.27001613537736 1
4.84844771304928 1
4.337974643716 1
5.79379354594577 1
4.99625479033174 1
4.77504471682074 1
4.91607474127346 1
5.32770709856024 1
4.46544707355002 1
4.25639798015459 1
4.27345056206011 1
5.04113367904148 1
4.81046890993859 1
4.60711311951074 1
4.35956986775201 1
5.9724021193443 1
3.85811192473002 0
5.45115595139621 1
5.99296164155353 1
4.61950461043392 1
4.70713935268361 1
4.87903836202281 1
4.8865679129425 1
5.22882306447142 1
3.83591661719471 1
5.59992862327012 1
4.78730474964017 1
6.04662380929579 0
4.75284031832785 1
5.48204362346315 1
5.43541108727614 1
5.15711790212967 1
4.89697322524249 1
5.1359313356427 1
4.56005420863878 1
5.34066478440036 1
5.25525691024599 1
5.38776035293973 1
5.63559428053746 1
4.91476710583376 1
5.76814048460514 1
4.86461702261086 1
5.92572108660642 0
5.1024639114093 1
4.76157618660759 1
4.7283538307621 1
5.39988090656423 1
5.13907045642373 1
5.77109511488978 1
5.91163336275889 0
4.62057488809106 1
5.72234943146032 1
5.59662670935002 1
4.17168644324087 1
4.38342433357192 1
5.00670938863568 1
6.02399737838237 0
5.17542110388383 1
6.76614466576831 0
5.48184306356657 1
5.36804449146427 1
5.15328914365089 1
5.0650793641978 1
4.53127129722829 1
5.53525293642062 1
5.36785095467976 1
4.80020203852826 1
4.99377729402887 1
5.4779555446897 1
4.57258012855736 1
5.70542526068835 1
5.16496057230053 1
5.87519826924337 1
4.36800760894106 1
4.55901758784079 1
4.17725283222236 1
4.48629491891416 1
4.92833018237611 1
4.73630368928344 1
5.25255942872246 1
4.85206162991688 1
4.61790892275489 1
5.25149798053967 1
4.76061693948783 1
5.30246960685761 1
5.02878928499461 1
6.10504375056271 1
4.6338339324573 1
5.30900787062589 1
5.27848658966975 1
6.07760695286837 1
4.17219433173101 0
4.89529468541826 1
5.1947881845368 1
4.11418213084949 0
5.18311487109699 1
4.75020380439102 1
6.07883741196324 0
5.71769678141077 1
5.56808375297008 1
5.75405822239943 1
5.28175301324282 1
3.63853539937158 0
4.8177549357058 1
4.98124589397733 1
5.0079123878654 1
5.46920207889083 1
4.18813645604466 1
4.32526040351079 1
5.24931128597814 1
5.41102720728381 1
5.30716999127845 1
3.99569251365644 1
4.61760089657141 1
4.88313690726466 1
5.90583490466939 1
4.64404051654287 1
5.00321194225099 1
5.63358770490304 0
4.94798287692052 1
3.85591403889504 0
5.64063997156011 0
4.39849731269053 1
4.08151718336333 0
5.30634308805742 1
4.63226009005078 1
4.6433175786278 1
4.6308866176769 1
3.79092149179841 1
4.53145882237517 1
5.36772808606386 1
4.52957975752962 1
4.1879264462586 1
5.88562115091139 1
4.87752848005346 1
5.03358695907268 1
4.71839869042402 1
5.18851373399073 1
5.34053611856002 1
4.70978317595131 1
5.14965183058577 1
4.82518313754044 1
4.72740131182179 1
5.857243354434 1
5.07303117093875 1
4.44223300897743 1
4.6178217525542 1
4.83593465377656 1
5.36507647361621 1
4.89301796283052 1
4.82781008330626 1
4.8635424913916 1
5.35558707967507 1
5.03347382437587 1
4.27326275514877 1
5.51870396497246 1
3.63783703662946 0
4.87673037397834 1
5.32665337200958 1
4.51840738051642 1
5.73909448487588 1
5.15976360385474 1
4.35720909298918 1
4.79378367815417 1
4.81776529415778 1
5.42420781846126 1
4.76635126024678 1
5.50696359965633 1
5.65859696282344 1
4.83161573332097 1
5.41295929745765 1
5.35067886907925 1
4.64573906380152 1
6.04068098492427 0
5.68869149431906 0
5.17674668152089 1
4.80247383656607 1
5.15061646652823 1
4.58600862408812 1
5.53996631903122 1
4.92176397361785 1
3.17946462185966 0
4.73273602814662 1
5.71796230381852 1
4.69486181879297 1
4.37269944052177 1
5.22743280568621 1
5.33597180188873 1
4.00127841331902 1
4.65489457594199 1
5.05622724021801 1
4.74842474063446 1
5.09662598254618 1
4.50854128928994 1
4.81021193549553 1
5.65065825398955 1
5.04396598700241 1
5.43013368089249 1
4.03293953195818 1
4.24795207062363 1
4.90398155313995 1
5.29457794905718 1
5.73329193986601 1
5.09264776910436 1
3.97520898879316 0
4.941071113118 1
5.31873831950067 1
5.04746734050452 1
4.36424921420618 1
5.16041020045894 1
4.59464947240828 1
4.36508809710281 1
5.58688170416 1
5.16335260322561 1
6.01160437204646 1
5.46373367550011 1
4.83662181199917 1
5.54889702193473 1
6.02241957181457 0
4.31778305258004 1
4.52626632084431 1
4.49141458537731 1
4.7739586434599 1
5.09392397864494 1
5.21909954639747 1
4.81441730462219 1
5.41998875167918 1
4.72555125406248 1
5.336385644854 1
5.09039681819924 1
3.49907590742988 0
4.30998978069582 1
5.67341641765372 1
5.19083377418079 1
4.69686799616346 1
4.99849145045957 1
4.39864836720358 1
5.39228437445172 1
5.41801625354507 1
5.41991253964199 1
5.04815868889981 1
3.57300006793181 1
5.530871391957 1
5.60885809333795 1
5.39237982267851 1
5.92297816975831 0
4.58809587617763 1
4.99261982330315 1
4.94540778042611 1
5.34454504145539 1
4.55348969812523 1
4.668729998591 1
5.32470450641569 1
5.08026485520374 1
5.18527520449816 1
4.23464861222853 0
4.3675581625816 1
4.07800979622418 0
5.83831023628787 1
5.31710091903116 1
4.8934382560899 1
5.20250437867597 1
5.17887032664977 1
4.62477843878063 1
4.7213155868485 1
4.89087666496998 1
5.37552057553835 1
5.16001517120771 1
5.49539224335761 1
4.71351938347299 1
5.10140182121295 1
4.55071882130715 1
5.24375485836064 1
5.23728929942916 1
4.68080306330569 1
5.33367952973456 1
5.3734507539979 1
3.36687233952944 0
4.90727381312453 1
4.60583853653869 1
4.97230089111501 1
5.03226089108055 1
4.2330350329443 1
5.20767790661799 1
6.04169994252485 0
4.82187700375542 1
6.23358732444716 0
4.35915657646642 1
5.27109474030783 1
5.88997283074537 1
4.60934665751872 1
5.16983115655622 1
4.94545466868935 1
5.21501402074449 1
4.62642564660536 1
4.7662170308522 1
6.30846270355954 0
5.02379089689783 1
4.71282996175182 1
5.09500788767859 1
4.95563359087772 1
4.58043447300284 1
5.94286463578884 0
4.99468518216861 1
5.85492621787733 1
4.61557044900897 1
4.43450060667773 1
5.51450607141661 1
5.03464556358173 1
4.87616703403417 1
5.43033407011949 1
4.69468061061775 1
4.44186528570888 1
5.70948878911248 1
4.62149545813741 1
4.97213385523388 1
5.55622925996709 1
4.52459555454228 1
5.32778817343623 1
4.97065769193845 1
5.58234970800368 1
4.21548318488706 1
5.51864352040008 1
5.46800777488453 1
4.32898281986621 1
4.6412296989197 1
5.7775612373581 1
4.87533982662812 1
4.11221438571711 1
5.0928473236681 1
5.1134405734548 1
3.78036116482773 0
4.71558992037603 1
4.89601851922037 1
4.38448988576591 1
4.85376881445581 1
5.45034363466965 1
4.43452795204425 1
4.8439855576673 1
5.30264086630677 1
4.36791108178583 1
5.12928710736257 1
5.16715084117369 1
4.02179595165946 1
4.81570140465445 1
5.32097651800308 1
4.63241137240291 1
5.46581487812591 1
4.80964222731633 1
6.19384372325168 1
4.03939069430659 1
5.21984946162406 1
4.02738700336298 0
4.64071087807835 1
4.8800256257796 1
5.11396242052235 1
4.70897276750881 1
5.03099274725769 1
4.6365271097855 1
5.69349028194205 1
4.65086933892696 1
4.52093615656975 1
4.9168945210235 1
4.64513104859765 1
4.39780676119819 1
5.43977337094395 1
5.68415375409035 1
6.01105087267342 1
5.87955628277021 0
4.16603949748023 1
5.58808363646921 1
5.26127331140429 1
5.63194349548829 1
4.34079364164525 1
4.40416281395148 1
5.13283480528517 1
5.82072478194528 1
5.10851696650682 1
4.01770258188132 0
3.78597924733762 0
4.87939155837111 1
5.50264396737753 1
4.4634226503363 1
5.15360227130446 1
4.38936891315206 1
4.81110951054857 1
6.24073329039515 0
4.31960200357078 0
5.24120849032277 1
4.76691670160137 1
4.52294450357259 1
4.90912734865475 1
4.75453033330676 1
5.19828941275382 1
5.00008606547828 1
5.43649520288407 1
4.37118599157136 1
5.33612363220323 1
4.42073470912311 1
5.95269947863263 1
5.1425096560985 1
4.60194401028377 1
4.97069357173966 1
4.99282884019946 1
5.62741489221517 1
4.94148340111193 1
4.31371567443543 1
5.08262199868565 1
5.27324497847572 1
6.32339725633918 1
4.62819323141377 1
5.32077266191604 1
5.82742271429324 1
4.82760973038121 1
4.60214631209442 1
5.68520003106773 1
4.3430724987011 1
5.05354513962025 1
5.1452132590615 1
5.64770046918294 1
4.40645188054494 1
4.66649760789903 1
5.98629320598123 1
5.13320044320944 1
5.05995099676664 1
4.9163348418463 1
4.44743963597606 1
4.74499057453936 1
4.37232358536597 1
5.08158922526946 1
4.62816760606759 1
6.07491002864602 0
5.77592393617649 1
4.72295658697695 1
5.12029012491045 1
4.655857254238 1
5.43977448159732 1
5.85493199938199 1
4.33481718683876 1
5.92174210360408 1
5.87464081690085 1
4.61095065437588 1
4.54615616700032 1
5.13713030518176 1
4.99980599827897 1
5.55998017463725 1
5.52320043621951 1
6.41885621012887 0
5.65549238126016 1
4.88090399953933 1
6.05515932401545 1
5.65760250046432 1
5.50873344581469 1
5.10096329901983 1
4.5955272978952 1
5.14945496232816 1
5.02464010036391 1
4.91605148564534 1
5.57183134406104 1
4.69247323946208 1
5.84169563061436 0
5.93855127098845 0
4.85131166595321 1
5.51317035721505 1
4.43296421545572 1
5.39255916267036 1
3.8816539548267 0
5.07427748704357 1
4.82845454788399 1
4.61050245674987 1
4.63923093274331 1
4.90643214581138 1
3.95747044517817 1
6.29621274638299 0
5.28252052471311 1
4.11723106431999 1
5.4013542862673 1
4.21454125437501 1
5.3010985039688 1
6.72182751618307 0
4.42454114783866 1
5.11517108014543 1
4.46984741460841 1
4.94315113576976 1
4.23849618333317 1
5.208018075076 1
5.13213872024197 1
5.61036645844976 1
4.92209312565504 1
4.7503425359921 1
5.28246325956755 1
3.99890290428119 1
4.86433136422033 1
4.81142540823765 1
6.00261948564651 1
4.54713430643438 1
5.2611977503858 1
4.21932037658895 1
5.11954280727812 1
5.41093393693602 1
5.35591445404103 1
4.17559199897341 1
4.99416249835746 1
6.07518941491504 0
4.87245989223253 1
5.64464903151768 1
4.5921965907062 1
4.47303238006259 1
5.48194714811179 1
5.05772939397735 1
6.74398378514253 1
3.99208047556702 0
4.76078759643107 1
4.57584463862048 1
5.00246891254037 1
4.82209082473206 1
5.08957847442245 1
5.20220467443485 1
5.06017153662496 1
4.97090346119677 1
4.43556493817984 1
5.44959747993597 1
5.12351195372703 1
5.51825895288897 1
5.23488265572197 1
4.58965972180733 1
5.05945269631023 1
5.16088979121143 1
4.81830472932683 1
4.9993130542042 1
4.73275331108914 1
4.47280809222002 1
4.78010973465263 1
4.04684995952704 0
4.65167652675922 1
4.8878505763454 1
3.76862597967797 0
5.6976596338198 1
5.51566346576883 1
3.84448383190957 0
5.12146605731885 1
4.9762244102887 1
4.24379712939883 1
5.84271671790604 1
4.16420006670442 1
4.35071052003562 1
5.90593814059608 1
4.57523193012267 1
5.28271921871682 1
4.75812163192603 1
4.65687719541426 1
4.71072737188003 1
6.08899930124344 0
5.40034718689163 1
4.02657414534104 0
4.36386488399692 1
4.92771543294245 1
5.99566106334938 0
5.66164929849805 1
4.45789876792789 1
4.85429410979788 1
5.095421049778 1
4.97941920684163 1
5.52990880876434 1
4.75824240438463 1
5.02421971946861 1
4.97765799150631 1
5.56810408131392 1
5.39196322559849 1
5.12825320289918 1
4.54926686924969 1
5.25640134410584 1
4.77893569942242 1
5.59440341276291 1
5.72943046961095 0
5.00834606625802 1
6.92530911131803 0
5.40962295370558 1
6.08363988149639 0
5.43658539292736 1
4.98263702222839 1
5.62296680671712 1
5.29961050534537 1
6.08116351696421 1
7.0686456625015 0
5.34169749341323 1
4.70341104346122 1
4.68719212191865 1
3.76469781689911 0
4.10734326589 0
5.01374634449817 1
5.47129147251174 1
4.35703881381165 1
3.90956671632648 0
5.27692319743321 1
5.28992269609929 1
4.69709308173718 1
5.599196655133 1
5.86040850698342 1
4.32011789101076 1
3.95161961257987 1
5.06997291900566 1
3.80530217641261 1
5.26305623080652 1
3.91882998237636 0
3.88408664246556 1
4.53200755899544 1
4.12775824229756 1
5.0112387346706 1
5.01584315216079 1
5.57883481750678 0
4.21484314863763 0
4.59766216772953 1
4.74571460268885 1
4.97511719987149 1
4.60769650807643 1
5.14528113674713 1
5.2338465818343 1
6.09420602494408 0
5.39216907971597 1
4.69451644758196 1
5.07268955258896 1
4.48682960144219 1
5.56719003432759 1
5.09340830579271 1
5.09701838602937 1
4.6033959543001 1
5.19577473060704 1
4.73519300335021 1
5.05352244463094 1
4.1929177705053 1
5.11843610834627 1
5.1319043641589 1
3.91518466062873 1
4.13957378775027 0
5.44284464578932 1
6.38551283756469 1
5.94572308539809 1
4.29673615439595 1
4.59037377583822 1
5.14155826286333 1
5.11435626858463 1
5.62403575178996 1
4.60683320199707 1
5.34756632241779 1
5.49508545077383 1
5.4661395250126 1
3.85260291279153 0
5.14909116651637 1
4.03023084362111 1
4.84437932132754 1
4.98640683642982 1
4.79340187344416 1
5.92123246192153 1
4.33968196112863 1
4.22367321349758 1
4.64586661808326 1
4.40778980311411 1
5.88005117811946 0
5.1559300190865 1
4.95891578589211 1
5.47866821663593 1
5.13334363843157 1
4.59762079379365 1
5.1906079046151 1
5.56547621145842 1
5.0424492195124 1
5.17783752672986 1
5.41329408592786 1
5.02130858275036 1
5.63960038855646 0
4.57412400528987 1
5.03066139118829 1
4.84704989542478 1
5.07447518257204 1
4.47703316540552 1
4.85786800725327 1
4.7523992458097 1
5.8041406787898 0
4.28577833354852 1
5.19870024650366 1
5.60119937693256 1
4.88795647441752 1
5.28159352665976 1
5.1727723216225 1
6.15107986451715 0
4.68245279019444 1
4.91647972487661 1
5.34953796431407 1
4.66798395596902 1
4.37553828622812 1
5.51721517161717 1
5.02529468657646 1
4.7954861681045 1
4.11835303505673 1
5.46241044894351 1
4.10393187558793 0
4.44020987780584 1
4.80366157341427 1
5.50934394590541 1
5.17190657902 1
5.23813537416312 1
6.12597582988928 1
4.7313477092633 1
5.50249880950543 1
5.45503543354383 1
5.10191952183186 1
5.14439662970167 1
4.64362647349327 1
5.42639621352199 1
5.05361547811448 1
4.79671606986645 1
4.43467789514899 1
4.89923490722424 1
5.32791685473503 1
4.99661194137446 1
4.50273749192882 1
4.96004880774804 1
4.97652905595415 1
4.79246223555846 1
4.91154045963135 1
5.14206184954377 1
5.27019092802999 1
4.71708970668684 1
4.97626643435184 1
4.87484715790344 1
5.13840896591485 1
6.13804890178696 0
5.52224642501669 1
5.68710270080813 1
4.55307063086539 1
4.54935933353311 1
4.60064160404651 1
5.89243080868079 0
5.36782883598925 1
5.33955455810027 1
5.67283015200696 1
5.6819653603915 1
4.87677457355778 1
5.03991089892272 1
5.8283662731974 1
5.17001587427933 1
5.09754170385818 1
4.02267355115295 1
4.96714994923469 1
5.80733762062657 1
5.16646550606753 1
4.36236095953255 1
4.84542255903401 1
5.67952933116633 1
5.3618408495593 1
3.45331893599943 0
5.49755444398499 1
4.74745610812356 1
5.10329331707044 1
3.896747903992 0
5.65879533454451 1
4.80505846388698 1
5.44138372761618 1
4.93249225764423 1
3.81357987646337 1
5.01956974730559 1
5.09038355254589 1
4.03180036367937 1
4.43729641878137 1
4.53937390291684 1
5.27323456957743 1
4.94403842804525 1
4.22822576641521 0
5.03437361575422 1
4.55929269704263 1
5.31410780153307 1
4.2019147567733 0
4.03203751896676 1
5.63633270282396 1
5.48110975329446 1
5.41224777365183 1
4.89235453030477 1
4.85427209432892 1
5.04132977757581 1
5.24623365124981 1
4.83095258947637 1
5.35000808083914 1
5.31054587736543 1
5.45967450932793 1
4.51811267020647 1
6.00183919129469 0
5.94994732593206 1
4.70899683023303 1
5.05926284326828 1
5.18518091977152 1
6.40520449034546 0
4.50005039494113 1
4.55971688275362 1
4.91983500883177 1
6.07003263695854 0
4.53904270790534 1
5.60849666477931 1
5.40437216248155 1
5.49369108593704 1
4.89769586555582 1
5.14967781886557 1
5.26169469620968 1
5.30293935765898 1
4.55736513106056 1
4.91895485275549 1
5.33322134948905 1
4.89312027523782 1
4.78230734703183 1
5.27277954975078 1
4.64294851312408 1
5.46161097572265 1
4.42373813042876 1
5.12958031029774 1
4.12964151942769 1
5.24708489450442 1
4.99301254852704 1
4.46043882323365 1
4.41547190333923 1
5.1960459874152 1
5.64819622372878 1
5.63319618537599 1
4.641005328539 1
4.86416526945573 1
4.67628406594928 1
4.15162507200499 1
5.88299274932173 0
5.38090122468106 1
4.21441599143774 1
5.48570515645283 1
4.63227109367645 1
4.74353296403803 1
4.88466005723352 1
5.2511026422577 1
5.45938240088199 1
3.45721519871028 0
5.07003278592849 1
4.61386499381028 1
5.62051035731376 1
4.80464318315467 1
4.65961800004543 1
4.75331584017374 1
4.61796829294033 1
4.54452274326458 1
4.45893720022666 1
4.6956456440191 1
5.58983981263077 1
5.46396878168437 1
4.30444009143115 1
4.47056053392101 0
5.62306913631815 1
4.28261876184175 1
5.28477507526908 1
4.99967033316973 1
4.4903469768797 1
4.56647756479696 1
5.36252093581906 1
5.39766287047048 1
4.28702683313262 1
5.9281250775445 0
4.40345574655374 1
4.79204913115769 1
5.72186250663028 1
5.18180179057003 1
6.19998850103179 0
5.24719113031169 1
5.49763531472943 1
5.10639427133505 1
4.389931463533 0
4.21191838805923 1
4.66362665091085 1
3.98175392710461 0
3.39513458951222 0
4.57781177689993 1
5.06749459413325 1
4.90586817895307 1
5.17004940778314 1
5.35184964297391 1
4.92948806892805 1
5.15004074364091 1
4.91602921781209 1
4.96968402059099 1
4.49865357637505 1
4.95166091903284 1
5.35133300243706 1
4.33444557487853 1
5.94157480156302 1
5.10001672007712 1
6.41288290439155 0
5.11124103925626 1
6.3843369934792 0
4.15646148999528 1
5.25740040405931 1
4.40892913651683 1
5.2995191629549 1
3.91678169903492 0
5.19357288257504 1
5.13657906973754 1
5.04153661070892 1
4.38316812686107 1
5.02130794922676 1
4.98685907895464 1
4.48704685516299 1
5.71166956281392 1
5.48786249342401 1
4.96065859036122 1
4.78030895409051 1
4.68830595500072 1
4.84857443282712 1
4.59641117157629 1
4.5138337242619 1
5.41259737765541 1
5.24232339202982 1
5.16068575904006 1
5.2728697075747 1
5.05070985231707 1
4.8783654244542 1
4.83618943680255 1
5.01551262923484 1
4.95205596663072 1
5.7275820904377 1
5.04346661196721 1
4.72932558640756 1
4.92974621278625 1
4.554423221371 1
4.89924153879859 1
4.9518407703017 1
5.01023881146002 1
5.52402309420014 1
4.934501222129 1
3.22528695410697 0
5.85927265414283 1
5.21812787799111 1
6.53625794668086 0
3.46627715164801 0
4.6754453003262 1
4.96903769089736 1
4.98996280375289 1
4.53537882377333 1
5.6965959896572 1
5.23073164511897 1
4.28143994329548 1
4.61481258190539 1
5.196938288102 1
5.87250948081983 0
5.12684533914279 1
4.71826950825938 1
5.32966212133385 1
5.84407296407454 1
5.30167097380983 1
4.62929587463964 1
5.03899080462984 1
4.76329992747139 1
5.1951237122915 1
5.30158050205428 1
4.9257617971287 1
6.06076361032191 1
5.21375198882972 1
5.07399033180534 1
5.01254382229589 1
5.99977086313808 0
4.99544622272489 1
4.7390914179404 1
5.63995475486398 1
5.98640228803709 1
4.86797931434374 1
4.507386048541 1
4.98277033395057 1
4.88976741289517 1
4.81427586739973 1
4.93077869547896 1
5.22692572852731 1
5.48242882181179 1
5.26386222264618 1
4.03859855867313 1
5.15390021660159 1
4.72788506549929 1
4.51247000200762 1
4.85010361625851 1
5.22719223611697 1
5.21092620413391 1
4.24776481462376 0
4.71189151403881 1
4.9934823425999 1
5.32925041730536 1
4.72522917293402 1
5.1005247027345 1
4.99038885593057 1
5.15739424986784 1
5.09140516093428 1
4.66621379845806 1
5.00495251272843 1
5.39150670888064 1
5.16397206387657 1
4.40519979742192 1
4.7383416356306 1
4.6758577063476 1
6.01423829987214 0
6.39497961879279 0
4.86589948009593 1
4.76462450515223 1
5.56795337930215 1
4.97878665645835 1
6.19556413243634 1
5.00787917823277 1
5.29821117503084 1
5.3745766587028 1
5.63436897683207 1
5.23112131989571 1
4.8995664633839 1
5.53096876010327 1
5.21145264126335 1
4.65168078353092 1
5.35390496714345 1
4.00316901946964 1
5.40986433489314 1
5.55147138612157 1
4.95903781377718 1
4.77132208801703 1
5.03118691726515 1
4.22038869311756 0
4.7219954516197 1
4.73647471484188 1
5.08604668019429 1
5.11561599257391 1
5.02859359292024 1
5.14102107034182 1
4.18613353643646 0
5.03675420694165 1
5.44397444028555 1
4.45375554485099 1
4.3988932323276 1
5.35792692848049 1
4.57863646368788 1
4.88453503762302 1
4.58016165877703 1
5.58658331536607 1
5.82876077391137 1
5.46384726965284 1
5.61053941862335 1
4.47912952549492 1
4.33256847587261 1
3.38639101050831 1
5.01932050306594 1
4.47503037205294 1
5.66150967521877 1
4.88272219977836 1
4.79135129037708 1
4.68493151776736 1
5.6869292529282 1
4.64017994774561 1
4.45274855834425 1
3.76440224808253 0
5.01485820026832 1
5.40108284335778 1
5.00985010465593 1
5.42348125780411 1
5.67493853270042 1
4.487426380027 1
6.02606675576335 1
4.38852943872478 1
5.70819240540819 1
5.69021639814916 1
4.55899140567972 1
4.52510340995321 1
5.55856298448313 1
5.33914665791222 1
4.51943523608367 1
5.60640902887174 1
4.71358302681306 1
3.92865972801889 0
4.57247474284944 1
5.14321313567235 1
4.97713215730001 1
5.46948369970112 1
4.2034265585641 1
4.93146588876605 1
3.67045712711392 0
4.51671939287454 1
6.08099658615671 1
5.23094962786394 1
4.44350187660198 1
5.13779250973555 1
6.3212985032256 0
5.34959129564753 1
5.25796026814264 1
4.79783422148051 1
5.07295603105518 1
4.46916488992724 1
4.44629528916036 1
3.85118170982853 1
4.7337973365443 1
4.19075037473863 1
5.37120206217648 1
4.13823685580303 1
5.03900388272094 1
4.60117508979626 1
5.2190295226573 1
5.83141670181401 1
4.87121109134204 1
5.17022633387011 1
5.42476477702685 1
6.0887475699134 0
4.19312545347981 1
4.35859078712376 1
5.09181426376528 1
5.72778707150061 1
6.40906723335044 0
5.72425147616355 1
4.75781114018511 1
6.14683757170866 0
5.17742972813941 1
5.47462201301076 1
5.85443985120675 1
5.94934377551116 1
5.45738370861474 1
5.724893341007 1
5.82326607146657 1
5.48074529941471 1
4.20729894336077 1
4.31265272000542 1
5.78645905119097 1
5.01137812194265 1
4.99937833855735 1
4.70409215807525 1
5.57023216732729 1
5.62022027147247 1
5.01734445749577 1
5.7192159778371 1
3.87830629369781 0
4.61590801918989 1
5.10179822782226 1
5.48598467875855 1
4.85996604335939 1
4.97765343996186 1
4.45878358970311 1
4.48990966568763 1
4.49019205160042 1
4.42579785981233 1
5.65811372032538 1
4.87993799904684 1
6.09804710005297 1
4.65749978800547 1
5.69938277833557 0
5.33925417620574 1
4.87183459512537 1
4.60525410689086 1
4.87279117636597 1
5.08731942739756 1
4.93823336012737 1
5.00742370278014 1
5.53004123026623 1
3.83458118703277 0
4.77830227055961 1
4.04153123430136 0
6.0683376334159 0
5.95180319608082 1
4.8153856565539 1
4.05891957288376 0
6.20747267152807 0
3.88818471696699 1
4.95504347906359 1
4.71320597784681 1
4.70979708433259 1
4.93653911440311 1
4.40848931600892 1
4.52999299319028 1
3.91136770670222 0
5.46488206259517 1
5.26766658542892 1
5.11439361756323 1
4.50188046798676 1
4.34472333293433 1
5.15275472210498 1
5.36326873428805 1
4.40589279707309 1
4.12641909768609 0
4.52364887580708 1
4.91115294340243 1
4.74379321272491 1
4.68002115486129 1
5.10298651334033 1
5.11251655580669 1
5.1455807255055 1
4.69454575165214 1
5.25426966410424 1
5.02728394215886 1
6.00530834121549 1
5.07567083645327 1
5.88649090608164 1
5.10137954355058 1
5.11275071877836 1
5.42014015209749 1
5.12382075348642 1
4.5106990373852 1
4.83176113246881 1
5.20604613815117 1
4.51846346239171 1
5.12240758533096 1
6.02582701848147 1
5.63885704593133 1
4.85619490416759 1
4.39385936154473 1
5.26072424808433 1
5.71515609503705 1
4.79137980561562 1
5.33474568651458 1
6.07515117887023 1
4.52590990372223 1
5.21144189685905 1
5.18654527936024 1
4.06011748114888 1
5.09242036436711 1
4.23682090044182 1
5.38125287748936 1
5.97045663060731 1
4.49816528350371 1
5.15184964944024 1
4.78571949204121 1
4.81311361570439 1
5.09180337982933 1
5.47335043863375 1
5.58835352026101 1
5.44604524662183 1
4.3999330578214 1
5.22249914184714 1
3.99527875376403 0
4.23053736594151 1
5.53059988690559 1
5.8583404454548 0
5.33217096068443 1
5.37032750387315 1
4.27175899080886 1
5.88394023842383 1
4.65971869802115 1
4.77949206959938 1
4.70390564949871 1
5.777584396597 1
4.3205094000299 1
5.75278170330397 1
5.19711164614809 1
5.2250975210256 1
4.42554008524324 1
5.17053070796307 1
4.88499549351839 1
5.47684814870728 1
4.84668264820512 1
5.34078476027228 1
4.51067911072765 1
6.03794833715271 1
5.18627213524811 1
3.7189430420752 0
4.64604139297218 1
4.97250922214403 1
5.47311422128696 1
4.0319596291792 0
5.50439889461219 1
4.9087890225388 1
5.18412720132989 1
4.24729693431828 1
4.55058059157085 1
5.4446196556962 1
4.72043106537082 1
4.97382454858865 1
5.2447061731824 1
4.71508973529556 1
4.62010397823678 1
5.17732935656164 1
4.90224038576622 1
5.42400061034592 1
4.80578720072944 1
5.55303430036035 1
5.53011972486212 1
4.97681171230142 1
4.37291657367773 1
3.97785266762891 1
4.72798371161001 1
4.80379173561294 1
5.68751900164368 1
4.51201261332535 1
6.1786374206598 0
4.26236864900127 0
5.16950837158754 1
5.11239610721847 1
5.07210712635383 1
5.04833007612915 1
5.71587446676336 1
5.3707639338688 1
4.4674361809212 1
6.01511017217767 1
5.5484668933215 1
4.55454098628729 1
5.77643344265568 1
4.49332506653694 1
5.23362965717525 1
5.58193096899212 1
4.62699261775465 1
5.86283952726446 0
6.09845991366939 0
3.72315669621272 0
4.91022169201655 1
5.04764066060467 1
5.07268093362247 1
5.4388175659421 1
4.59858389861089 1
4.24538848538601 0
6.21695934147454 1
5.4875207075878 1
5.42545460073467 1
4.01556890133377 1
3.83796859530287 0
4.87792888570083 1
4.19482970227367 1
4.44802284978328 1
5.03943656231162 1
5.54787840222553 1
4.80355197409155 1
5.3550228476922 1
5.69606568760295 1
4.3303597474416 1
5.17519992193255 1
5.00851245797549 1
4.2878881899452 1
5.09232962619168 1
4.78429580354339 1
5.68794831674633 1
5.20732812780709 1
4.68342978706767 1
4.26931240682918 1
5.11980299437709 1
5.72786589974693 1
4.78739567101595 1
5.62200662684369 0
5.25408800700067 1
5.15652380166515 1
4.42204645813532 1
5.51844918097578 1
3.82387224583855 0
3.95478340890144 0
4.56765221966423 1
5.14720137217448 1
5.78039999063574 0
5.44383636454216 1
5.45122153882092 1
5.76004273813599 1
4.98738099875054 1
5.31051352919067 1
5.15223450904328 1
4.56756032428407 1
5.20099720395663 1
4.84738660030795 1
4.6282502431084 1
5.57153048535674 1
4.98293916430433 1
4.99241867507774 1
4.27705111798414 1
5.96105401530834 1
5.08290485741812 1
4.44025028797402 1
4.42787850753888 1
4.81095807799198 1
5.06297087608147 1
4.69431635716363 1
4.99841292343883 1
5.48394652040928 1
5.37190856643724 1
4.72181227850738 1
5.25443594292786 1
4.77234555597374 1
4.94300447366334 1
6.33310971163348 0
5.19615320788297 1
6.68948932969972 0
5.60124297770574 1
4.93804953011236 1
4.93508695757919 1
6.28026023148439 0
4.5996287044587 1
5.26976905490238 1
5.21075560398112 1
5.14255241362877 1
4.71674738963837 1
4.42389563058786 1
4.65069676950792 1
5.32183367577328 1
5.24609436967506 1
5.80042920860277 1
5.09927221480059 1
5.26546851799635 1
4.9380995275776 1
5.53248917381142 1
4.59731372733026 1
5.60485954303596 1
5.94186145291285 1
4.77767895009567 1
4.73593912008539 1
4.59451855129466 1
4.96254557643316 1
3.27269334680874 0
4.91973716160031 1
5.99908067339214 1
5.71601676695279 1
4.88772617832885 1
5.54088706231732 1
4.95524755558499 1
4.7736850664812 1
5.44334625282586 1
5.06035080274759 1
4.79064705617901 1
4.13763547531502 1
4.95310901453464 1
3.71821483715927 0
5.23915179371145 1
5.668813235755 1
4.27242567953702 1
4.98492582771386 1
4.10380464260689 0
4.15316836187284 1
5.00487295211733 1
4.78503124135462 1
4.37997341628264 1
5.04982271211954 1
4.82236180595194 1
6.03863201613012 1
5.06024844469163 1
4.74839824460175 1
5.70239206953528 1
5.74495962319758 1
5.44565426806788 1
4.03255718312867 0
5.39106543824782 1
4.25682983449974 1
5.60091718019099 1
5.62742781821203 1
4.89053719491409 1
5.22564789449614 1
4.46595443263555 1
4.29604499072207 1
4.23726109589135 1
6.3566287368974 0
5.41934156774581 1
5.2695350750667 1
5.14700578646379 1
3.85384614442493 0
4.68173422927362 1
5.56348126357005 1
5.02467496560872 1
5.38248763550903 1
5.90699510128233 0
5.0719626522698 1
5.40248603682005 1
5.89128199917606 1
5.81860046923162 1
6.03158094124842 1
3.79380358532217 0
4.76827117428132 1
4.71512209985667 1
5.90837178475696 0
5.09812537734928 1
5.01646380669433 1
5.36456465375031 1
4.68321620574583 1
4.77324255680625 1
4.66846275163599 1
4.15523917132561 1
5.6239639257104 1
4.92615410146947 1
4.70391744484597 1
4.71971229908833 1
4.88181752350109 1
4.83177088629465 1
4.15478080575191 1
4.8911246709913 1
7.25726088676414 0
5.16858034006648 1
4.85360721841871 1
4.58488863242373 1
5.31317080732772 1
4.51607611281705 1
5.73073080916405 0
4.97363030521964 1
4.6650081313609 1
5.18586600530973 1
5.8982047758485 0
6.07658168819236 1
5.13148817186043 1
4.39378295068558 1
4.57196397606696 1
5.02992717621606 1
4.50715411012523 1
5.06588922475262 1
5.65410424227128 1
3.82447891758044 0
5.09108403118143 1
5.4335257363309 1
4.16065205201667 1
4.99987762760331 1
5.09989894177799 1
4.58563980493475 1
5.25612900677864 1
4.6568602773736 1
4.8225898372805 1
4.6300665177938 1
5.13315964847931 1
5.25801063277397 1
4.64768713010017 1
4.88975717388214 1
4.28822367535029 1
4.42856404988846 1
4.42622298209501 1
4.45744218208439 1
4.6320717335947 1
5.85604134496255 1
4.15391416958041 1
4.29672226773043 1
4.56875301017946 1
3.32810418129208 0
5.22805107026203 1
4.66277895371822 1
6.03119499549237 0
5.49782176717158 1
3.75192045747864 0
4.89075381544022 1
4.5023644981865 1
5.16436403330756 1
5.44000687559227 1
4.7765292906089 1
5.60144941654748 1
3.99763463544849 0
4.84912454325361 1
5.78385157267919 1
4.92683038311451 1
4.21957556162977 1
4.76282265701994 1
5.07455189174547 1
6.26329378518693 1
5.62054479574121 1
4.84314558115851 1
3.60249178336821 0
5.09630338451558 1
4.66843702699084 1
4.99686001293747 1
4.79562187893234 1
4.63734208842355 1
4.92097663717278 1
4.95558490789738 1
5.02164602349808 1
4.78581792553816 1
4.48294338646843 1
5.84592184843433 1
5.39593490505637 1
3.82140700369188 0
5.16039966694928 1
5.52572249015503 1
5.48658296985172 1
5.20910940033766 1
3.94757107817706 0
5.13730758701795 1
4.90645094877419 1
4.81563978305179 1
4.97901445009644 1
4.55364853770795 1
4.8726014220337 1
4.5823286306931 1
4.84815437175254 1
5.44903073431318 1
4.1717686987792 0
3.98855856651161 1
5.22891899448189 1
5.00594931909914 1
4.83566287500851 1
4.11683474963348 1
5.29718703602744 1
4.34235696064462 1
5.38306084281616 1
5.46486503047291 1
5.28422472411798 1
4.45943358213287 1
4.38648699838993 1
4.09012908938097 1
3.83168269719232 1
5.26693586193622 1
5.30218370461902 1
4.97635379496301 1
4.11153874737183 1
4.99269341689854 1
4.79190269585434 1
5.45492881784199 1
5.27055273450061 1
4.51404141234555 1
4.45778780812082 1
5.13428340105929 1
4.92208163453306 1
5.34376322660437 1
5.01849146943121 1
5.24208059482067 1
4.35129908937834 1
5.44623776944038 1
5.61185915673324 1
5.06646924912361 1
4.22031957114483 1
5.20741932256748 1
5.13651415204348 1
4.63558646570193 1
5.50998931009419 1
3.79430048890335 1
5.59985952904268 1
5.29011002137641 1
4.59264139921857 1
4.50466773364752 1
5.13105674732513 1
6.45962608786659 1
4.67419721003937 1
5.72864264941695 1
4.93186243559522 1
4.99460497478883 1
5.00069864261136 1
4.51594659492056 1
4.83499899614112 1
4.96796456157179 1
4.06820998423023 0
5.42798650222271 1
4.02658932152216 0
3.61013315394998 0
5.15495059022297 1
5.38048964248724 1
3.82635128598113 0
5.03585212246836 1
6.48425817598646 0
5.97330186573018 1
5.03190010551006 1
5.32286211617167 1
5.01174587926812 1
5.00148468895819 1
5.22711693774485 1
4.41854794252433 1
4.74230184293875 1
4.88877103169211 1
5.18830945368772 1
4.66218911635517 1
4.20152949014017 1
5.5224779385725 1
5.24538118504866 1
5.10932811365499 1
4.65598492924801 1
5.03262597702074 1
4.88443764583367 1
5.43987028344644 1
4.55959606335769 1
5.46127853351298 1
4.85899691463517 1
4.86688357625205 1
5.37975391422198 1
4.53687455579874 1
4.46395040121836 1
5.87802542383063 1
4.77874137081863 1
5.5273909814765 1
5.6905938744915 1
4.59846630296742 1
6.03008884736933 1
5.08120681221629 1
5.10539995557687 1
5.39203989542037 1
5.76238167476047 1
4.92359148195774 1
4.77375410369124 1
4.24485085649272 1
4.263516207038 1
4.84580243884371 1
4.60851589636603 1
5.86906460520654 0
5.09751369186657 1
5.74009915468135 1
5.63347612623954 0
5.76738335339862 1
5.95200622184915 1
4.84061734021325 1
4.97905279231916 1
5.63486131927734 1
5.14654127692607 1
4.95032239526883 1
4.53047093325255 1
4.8344839396337 1
4.6386918096303 1
4.84140532642887 1
4.35944266610672 1
4.62806145299577 1
4.61043477190766 1
4.39930885489762 1
4.896162899598 1
4.61647778126491 1
5.25113780402657 1
5.19000628570223 1
4.34366110899033 1
6.46417960344527 0
4.67760872390869 1
5.0899137441157 1
4.88034776386979 1
4.4699765041029 1
5.07991845029144 1
4.66677146359535 1
4.87732118775123 1
4.52466341118536 1
4.85691458890921 1
5.10127989372761 1
5.80571543301979 1
5.37366808917534 1
5.1496645252531 1
4.54717132752663 1
4.92648512322165 1
4.99534548061593 1
4.82093157433746 1
6.66107562986098 0
5.59149307873001 1
5.30704299191447 1
4.96236606948292 1
5.95098392032436 0
5.85923840039925 1
5.75149048493734 0
5.95692841048417 0
6.53365872730332 0
5.33747160764901 1
5.34422243246442 1
5.67452696371751 1
5.12396498545728 1
5.01984781932219 1
6.33609927334764 0
3.87832472346159 1
4.79894495321649 1
4.825120114969 1
4.36631483287788 1
4.92446269418905 1
4.48660212496681 1
4.23434745021173 1
5.83336377748045 1
5.63780860670088 1
4.51719510516072 1
4.41055662815597 1
4.96424752299116 1
5.56087498550001 1
5.46508841479125 1
5.26105695497125 1
4.8521776384597 1
4.49839599462913 1
5.4779336916715 1
3.76380756156565 0
5.098031782773 1
5.07559062748445 1
4.44210757952213 1
5.03048375497339 1
5.66404095799735 0
5.01631905981042 1
4.60844832968967 1
5.01442200824188 1
5.35715990635196 1
5.01511402824219 1
4.77151842386334 1
5.54597563479343 1
5.19046271295273 1
4.45925068495939 1
5.22314183318817 1
5.15211630929074 1
4.51847194459502 1
4.00939224414169 1
3.2611267058778 0
5.06851024178826 1
4.84663854200234 1
5.109207540717 1
5.29669045717718 1
5.27644531573872 1
5.49679014469206 1
5.4405928945846 1
5.37685669157576 1
5.40234328214489 1
4.72548655822261 1
5.00462129936596 1
4.78043428928554 1
4.66415258033598 1
4.26816568510513 0
5.11562303331301 1
5.59792157589295 1
4.68795359750782 1
4.39725827654698 1
5.54932225782407 1
5.05802099517709 1
4.88709224011316 1
4.63585454922846 1
5.5503373196647 1
4.92888534060615 1
5.22670142482786 1
4.74965781510613 1
4.8413324722653 1
5.43462880259478 1
5.22529181416579 1
5.94320685878299 1
5.75029817960844 0
6.25738974730707 0
4.44655491489718 1
6.02301064415111 1
4.66029765556299 1
5.37210135353286 1
4.1429990703861 0
5.38326975090781 1
4.09518767607074 1
5.29744467438195 1
4.30927608059622 1
5.24311173488159 1
4.53568417705202 1
4.79495619314064 1
5.24194076437927 1
4.58572151790305 1
6.03166527846832 1
5.4619376169943 1
4.8334056308002 1
4.53951881040849 1
5.60117215127659 1
4.64937837304284 1
4.46922726260308 1
4.75531457318993 1
5.56080096494782 1
5.91988712793685 0
4.18756483398451 0
4.46151206810731 1
5.07604442365743 1
5.60866124015896 1
4.57141132124187 1
4.19887967827099 1
3.85557505319517 1
6.28623562231159 0
5.0826220798165 1
4.49212399816863 1
4.94408175861146 1
5.64534285946699 1
4.4976521669911 1
4.81833687736479 1
4.51964185275163 1
5.24587956151528 1
4.33903619474773 1
5.13367327617142 1
5.05333797439305 1
4.84701879245355 1
5.05187844546034 1
5.95969115326852 0
4.38319766007554 1
4.79394725738819 1
3.95218568383086 0
4.84550351645198 1
5.41968947025916 1
4.06280766878179 1
4.47164139508028 1
5.33635258509752 1
5.87248493562414 0
4.44498024307633 1
6.06963474914452 1
4.27044916010328 1
6.00162932589684 0
4.36760883231923 1
4.94940744012851 1
5.01089716060238 1
4.77545499754403 1
5.11082180259526 1
4.81856889188312 1
4.93995905587744 1
4.34893621267044 1
5.72427070320952 1
5.33427142939314 1
6.57747238686235 0
5.71209741269435 1
5.354802206538 1
3.85465811074944 0
4.44781251651195 1
5.23371666620489 1
4.74879476682015 1
5.09563958979649 1
4.81580323425817 1
5.51098678402936 1
4.20179134987354 1
6.16941052654491 1
4.82513950092159 1
5.58962770757764 1
4.98889255996821 1
3.93629345494407 1
5.68148071143475 1
4.58789298355616 1
4.16216141024095 1
4.08780667415805 1
3.88011088419297 0
5.81901775356951 1
5.09527315808042 1
5.19392311917633 1
3.25196058982331 0
5.27531814519518 1
5.63159673212275 1
4.4065741654515 1
5.15959116446428 1
4.60577392119105 1
4.98005882620593 1
5.1729809039356 1
4.85899371502611 1
4.65799705570564 1
5.17363599507439 1
5.31021362111979 1
5.61148141834137 0
6.13626310510124 1
5.11420041723012 1
5.43375415829695 1
5.45417572766232 1
5.34268836116544 1
3.70917686928742 0
4.46616888467157 1
5.29194043671302 1
4.77120927856669 1
4.56466852489627 1
6.20928484869604 1
6.00591926929014 1
4.46261260764661 1
4.89855558319252 1
4.93389551435958 1
5.56301003196037 1
4.62899816877533 1
4.91545513705729 1
5.38364138443487 1
4.79084105572148 1
4.89484797448088 1
5.5679063846885 1
4.03699157080335 0
4.37612775522498 1
4.50349727180488 1
4.33316149842859 1
4.69345603313773 1
4.95943070549935 1
4.96521477125658 1
5.29887147241958 1
6.11763908871498 0
5.08761446864019 1
4.8557533254269 1
4.62603720563311 1
5.22693898922496 1
4.2197827586904 0
4.24571717291129 1
5.87093774546092 0
5.22790832142222 1
4.35364558725875 0
4.21695373478749 1
5.05674851245551 1
5.53005071080869 1
5.74906677747117 1
5.12668192384334 1
5.62183931542547 1
6.04568397859154 1
4.72944968579498 1
5.44147200141998 1
5.14598778022653 1
4.33491153834381 1
4.63441986833456 1
5.23178952358323 1
4.68013942900781 1
4.52910373174424 1
4.9740988341688 1
4.35666375582023 1
4.69761494078782 1
6.10286849585579 1
5.65861953057463 1
4.35322957497153 1
5.01452390487384 1
4.7283928327143 1
4.85630310620247 1
5.33681944183373 1
5.34298611438414 1
6.20624760562184 1
4.38266438037536 1
4.41653137040825 1
4.77725506944096 1
5.23170225651101 1
5.17326370364472 1
5.90676702606434 1
3.56823320271325 0
5.18181263789494 1
6.20615995912147 1
4.35683810150837 1
4.7154194622664 1
5.1398061908821 1
5.03530156206086 1
5.34972571341324 1
3.90156931822719 0
4.95236054518871 1
5.39032479571356 1
5.51221311933734 1
5.6033459787215 1
4.66061233013436 1
5.2105806966104 1
4.52663584861779 1
4.27022712979103 1
5.01129335703777 1
4.49700055173053 1
4.08647126661047 0
4.7178651404957 1
5.82919370754738 1
5.14038300172653 1
4.73221721480543 1
4.60818556935089 1
5.23650513990162 1
4.81473159745999 1
5.26369089375091 1
5.46926974164879 1
5.4436023936855 1
5.69416469374821 1
5.29284694444142 1
5.59133411029444 1
4.97905932731055 1
5.48020721369657 1
5.30910186869539 1
4.25443290988283 1
4.28076652045334 1
5.4105420807187 1
4.24580532141925 1
4.66642250950677 1
4.17235288555959 0
5.7855195576475 0
4.17741429136038 1
5.5673830238955 1
4.80598247567657 1
5.23671483501905 1
5.07822212500547 1
4.79895050078657 1
4.95756548381403 1
5.40232902309608 1
6.9479171797195 0
5.37280511607321 1
5.44101773995739 1
5.04049499956542 1
3.87847886085189 0
5.21250260289291 1
4.86017539750387 1
5.32801921224826 1
5.3048794050355 1
5.49567569738515 1
5.55528968321515 1
4.27492301108737 1
5.06308504099057 1
5.14011451299741 1
4.98715286583202 1
5.14960150583909 1
5.35246834955574 1
4.44173249370817 1
4.41610435521938 1
4.41014995337313 1
4.59471623145692 1
4.77306485549454 1
5.54190514452081 1
4.31443281431335 1
4.88350918451416 1
4.24508060098 1
5.43143224717455 1
4.36782483061249 1
4.82528991132493 1
5.39518994562034 1
6.14044999287206 0
5.60185379715143 1
5.42680984893561 1
5.22801767123208 1
4.8430094734333 1
3.70202595484553 0
4.51371715622526 1
4.79739538843901 1
5.65183107739204 1
4.827467750626 1
5.25404618636705 1
5.41132180626569 1
4.6570320290038 1
4.13801935129287 1
5.12852705319481 1
6.03994168978497 0
3.13970643038054 0
4.75186178649741 1
4.57394234694216 1
3.805762887846 0
4.93043683625402 1
5.32564610176052 1
5.94101586185669 1
5.12629198556681 1
4.03734175457971 1
5.06293211497852 1
4.95071561663662 1
5.49379583371564 1
5.62597322842229 1
5.09305735689515 1
4.8577498479812 1
4.36007430057741 1
4.5331760073347 1
4.45868892171813 1
5.15357699335576 1
5.68379600348094 1
5.15687614870423 1
4.22638488940355 1
4.85021011883722 1
5.39670334688272 1
4.67397601370446 1
5.05946240612703 1
4.68192683766896 1
4.97010122512931 1
4.06011525566813 1
4.28915328274105 1
4.88696032801612 1
6.07410239527397 1
4.43413297050097 1
5.16875266871791 1
4.69050810103752 1
4.88200810969359 1
6.18823051186689 0
4.93046078830579 1
5.4444492887064 1
4.37311939858096 1
5.98804896904072 1
5.61107772611967 0
5.69662168919287 1
5.0617906750359 1
5.81740170322415 0
4.74151970552254 1
5.36782155192711 1
5.91061017971782 1
5.04425386420022 1
5.13027516432409 1
3.56220332792815 1
5.92773006224676 1
4.94886173647302 1
4.52271672565772 1
4.87381840410161 1
5.00797175788245 1
5.00014464173749 1
5.58242257933433 1
4.5848084141443 1
4.64679222903053 1
5.92588001246623 1
3.96414188669119 0
5.53307173548839 1
4.99115742491416 1
5.48487810436899 1
4.84876040026102 1
4.6917054936352 1
4.61636459070522 1
5.0673891411052 1
5.37007125842643 1
4.7228803976834 1
4.8267879719129 1
5.46881270642178 1
5.19972148781022 1
3.89187606302546 0
4.88552262306589 1
4.52313182403783 1
4.68603602210592 1
5.43493529383249 1
5.12388112094151 1
4.93560200044978 1
5.78858087780029 0
4.50233230361938 1
4.98953760293797 1
4.57778156130381 1
5.71461637623122 1
5.08216255358449 1
5.51562330078474 1
4.85823504643445 1
5.92108582839995 0
4.09239432219029 0
4.69447848683409 1
3.87906105445856 0
4.7705715785298 1
5.45430171484881 1
5.10617035075482 1
5.18550506076847 1
5.91607425351073 1
5.5463147666591 1
4.16020262221867 1
4.61270558966569 1
3.93886730815133 1
4.05801160424008 1
5.01581927286042 1
6.08142309753109 1
4.55941529215439 1
3.93539588052978 1
4.571341426719 1
5.02907524230356 1
4.76143325156991 1
4.66758493653706 1
3.94388331520851 1
5.23921827593961 1
4.40565698630436 1
5.09225249316268 1
4.91175608173573 1
4.94891530126264 1
5.70387380717089 1
5.41636228639694 1
5.08277332974643 1
4.92197327839801 1
4.64613986943517 1
4.87297941939882 1
4.67866618554514 1
4.71485690969718 1
4.87131374350973 1
5.4926151100967 1
4.60272525811267 1
5.10459612745318 1
4.53884499623139 1
5.53718986405517 1
4.39545604786899 0
4.85777180682475 1
4.84727639320084 1
4.5341182931677 1
5.00364926182266 1
5.29114031333509 1
5.20570547581134 1
3.98078459138601 1
5.30589291230507 1
6.29459122455379 0
5.37449406493594 1
4.86790331490703 1
4.56496738702886 1
5.1535392174976 1
4.90499128342917 1
4.45672102528289 1
4.15104794749968 1
4.47632994933984 1
5.29592818372621 1
4.91650125719292 1
4.68972734176602 1
4.69066079541969 1
5.23530307066587 1
5.15903054058628 1
4.01145674932153 1
5.52100864336182 1
5.3641711041551 1
5.52122874439595 1
4.63128022030153 1
5.84990094748645 1
4.7920407881961 1
5.62420522371307 1
4.23746517675906 1
4.98971076711784 1
4.96586378611994 1
4.96165936240798 1
5.47691875700629 1
4.90343204237921 1
5.1667951011204 1
4.60466514681771 1
5.03384735487695 1
5.84132411611021 1
4.94723774833619 1
5.20174043070661 1
5.49075027225067 1
4.96169601142266 1
5.19234758800205 1
5.03690358914481 1
4.72404469536498 1
5.16019036461594 1
5.1669207812393 1
6.46497052017712 0
5.34824168666155 1
4.67929844403762 1
4.4495951467522 1
4.97719072916499 1
4.73810729918357 1
4.25388576986628 1
4.46209106343581 1
4.01127620504654 1
5.67019639446147 1
5.33954554326031 1
5.07355053027509 1
5.7276774973087 1
4.63049915387746 1
6.00511463237929 1
4.71845121142193 1
5.45224116344504 1
3.91069854717789 0
5.94511570956319 1
4.504932526176 1
5.22206353242667 1
4.86556725191173 1
4.88999083816922 1
5.28923123299874 1
4.81301102237022 1
3.66871826702806 0
5.25794132301288 1
5.58026419282331 1
5.11419044664207 1
6.28953559908393 0
5.37084282628763 1
5.138371601155 1
4.90764965325348 1
4.47105326571915 1
5.73505568182414 1
4.74272027808225 1
5.30645950598759 1
5.7473072600397 1
4.83411210140946 1
6.55169276982269 0
4.88874311443497 1
5.63627844103701 1
6.53306616512765 0
4.95507964711085 1
5.48711229835739 1
5.24866790229021 1
4.59623739813851 1
3.84100698297229 0
5.85895068568088 0
4.62703716073638 1
5.8328247657214 0
4.33716434157228 1
5.0134535161231 1
4.6705313665533 1
5.26550805982947 1
4.95479067739681 1
6.59901227833516 0
5.05595310789452 1
5.93442488891861 1
5.38477465035075 1
5.30628801637474 1
4.50483176562387 1
4.55531230840236 1
5.41347415809828 1
4.80040413058911 1
5.13268444830562 1
3.85349599280991 0
5.2363200233665 1
5.64376315307075 1
5.17118920339037 1
4.6958493627937 1
5.11134243625813 1
5.45429311173711 1
4.10836513347063 0
5.26541053701997 1
5.66613263953556 1
4.00893422532116 1
4.54499466260595 1
4.74434149095529 1
5.56482644011624 1
4.71939941101693 1
4.73921056133141 1
5.00976540060213 1
4.56634327068578 1
5.1113232316879 1
5.11163117634814 1
4.27633843517855 0
5.28964565492668 1
5.31165185605234 1
4.1914305101696 1
5.73003587178577 1
5.01211079110268 1
4.70345252962768 1
4.32549897934997 1
4.97434538917362 1
4.8190086527768 1
4.87506381055324 1
4.82366354052797 1
3.97657268510616 0
4.67593199051509 1
5.34172246622269 1
4.92990465958949 1
5.21167394268887 1
5.49541272870095 1
5.68606022657821 1
4.81110034882141 1
6.00036920007313 1
5.76154120486754 0
4.9403233337649 1
5.04206840079959 1
5.14315637608636 1
5.03323292162244 1
5.09966403874276 1
4.62731803611181 1
4.33889776021244 1
4.2844308679006 1
4.53241767217988 1
5.12055604308208 1
5.72402818853536 1
5.02423573192001 1
4.6010763507082 1
5.38456936976413 1
5.24932375906504 1
4.85596105372652 1
5.35459736120379 1
4.99134211601957 1
4.741676941218 1
5.18494225830967 1
4.8323895349248 1
4.28924036274885 1
4.73177345986775 1
4.6044878022312 1
5.45866018763397 1
5.18199666439171 1
4.73064960654441 1
5.95691873346827 0
5.2680183353348 1
4.67886861426537 1
4.89771403509401 1
4.73052605092994 1
4.45748524190763 1
5.39619643260443 1
4.98289396043692 1
4.43681642620903 1
5.89547518279853 1
4.92662275147303 1
4.73840314989872 1
4.59336971355213 1
4.98527488451832 1
4.45212058580798 1
4.76411198741705 1
5.10198188596789 1
5.49209701332921 1
4.8564330773339 1
5.06347376301221 1
5.25530181711363 1
4.63149681137309 1
5.19070068243716 1
4.83821066818587 1
4.64696869396553 1
5.36832759214722 1
5.3638816742383 1
5.50055960844255 1
5.3303280212278 1
4.69298064324896 1
4.60278873165673 1
5.33017129961382 1
5.20425610904685 1
5.7177797895309 1
5.14005437570263 1
3.98210625169095 1
5.18870145857722 1
4.77071085235971 1
5.77012621109737 1
5.47445848491942 1
5.2492707558579 1
4.87610610382549 1
4.19428688648646 0
4.58405410648018 1
6.527564227665 0
4.08364579412472 1
4.44773933062132 1
4.8703383057764 1
5.21879359171429 1
4.34297576806543 0
4.964838170129 1
5.94409665404676 1
5.0070338996305 1
5.29774024674781 1
4.93853876353205 1
5.52618968437717 1
5.06573936030258 1
5.76580153009018 1
4.50941925620189 1
5.99485855930571 0
4.55071080915954 1
4.95448101514022 1
5.64818424972471 1
4.17440493678998 0
5.08132805041824 1
5.16725772912195 1
4.61887780085884 1
4.8813170221834 1
4.31870319436068 1
3.91494972614395 0
5.6111602073964 1
5.38519189310434 1
5.40540695297122 1
4.61803721940542 1
4.64631982400882 1
5.46045584534963 1
4.52372497112902 1
4.36969759238741 1
4.30061096182706 1
4.63412030044821 1
5.06507120745785 1
4.33872295392015 1
4.90133455311216 1
3.82617278341078 1
5.68470916550037 1
5.48955485203857 1
6.55381825373675 0
4.55137089541084 1
4.51847475353809 1
5.74026139656886 1
4.56411426771461 1
5.42196048024192 1
5.39044249761531 1
4.4641732778617 1
5.24596751010988 1
5.48030993922696 1
5.41654204597461 1
5.63732397369701 1
4.20207122144875 1
4.2762188154399 1
5.07708147623663 1
6.10136409554314 1
5.31732716791846 1
5.00949956775453 1
4.68702352154956 1
5.30035550618908 1
4.97835936106241 1
4.20200777759567 1
5.42241594595686 1
4.01475904515252 1
4.62293809464577 1
4.58127360504611 1
4.48242197867647 1
4.60334374408004 1
5.80731246999798 1
4.19604282295201 1
5.23051555153395 1
4.07950907185102 1
5.46757054569621 1
5.08013773916107 1
5.97362233682477 1
4.95186774902144 1
6.25436342706085 1
5.27754935363777 1
4.34052951393942 1
4.90706511662008 1
4.77830931063054 1
5.62647759324556 1
5.30477445785804 1
4.53071057516692 1
5.59328373123714 1
5.58345736231442 1
4.01954704973805 1
6.11031308468552 0
5.1558139052099 1
4.34954905420251 1
6.07105128985142 0
5.26112940936681 1
5.07510021784471 1
4.60818219543356 1
5.29165107562566 1
5.41128245328768 1
4.70769880032381 1
5.13187853988221 1
5.207590248747 1
4.49145585205118 1
4.88237642896167 1
5.10969455425465 1
5.53429870159273 1
4.61909917420562 1
5.21541023331435 1
5.35652433822382 1
4.63261384559981 1
5.50668357775674 1
4.82623262770082 1
5.78701083618405 1
3.76699220733639 0
4.95673887447919 1
3.95628106712663 0
4.97842708655975 1
5.98708111063578 1
6.4869837019495 0
5.67403169053884 1
4.34116271142976 1
5.22526388151247 1
5.7357419483199 1
4.21544157968695 1
5.09759320500802 1
5.04906659735772 1
4.07308559581291 0
5.84727619161591 1
4.91916812229362 1
5.33220417588274 1
4.32681734539819 1
6.05709706748155 1
4.96034130479735 1
5.90323095547498 1
5.29408192418878 1
3.87280279687344 0
5.34642895525892 1
4.51609298726322 1
6.03203519592998 1
5.58154580639717 1
5.24384085199208 1
6.09005634367304 0
5.60716580523556 1
5.15959086293456 1
5.12421595563631 1
4.08804476313248 0
4.97046706202559 1
4.17756002393616 1
4.89660539962848 1
5.10564927729429 1
4.38386302160511 1
4.45843867742031 1
5.18646820152324 1
6.27106287966148 1
4.6840769871126 1
4.25549981398262 1
5.98010686611342 1
3.98578987138845 1
4.89308600734328 1
5.3505236854362 1
5.30997875966489 1
4.91970369806847 1
5.04686950895682 1
4.53743691478842 1
5.99738748672334 1
5.85649197193503 1
4.40543324285118 1
5.21841912992243 1
3.5206594094031 1
4.41663970934517 1
5.15835450274709 1
5.39287751805614 1
5.20780432197208 1
5.10594048180979 1
4.66646485108657 1
5.40075315283223 1
4.35241934362644 1
4.98167058240004 1
5.54966268218055 1
5.57394986816762 1
5.00150752585396 1
4.94026324438453 1
5.14518140916915 1
5.60436634125473 1
4.20093977605376 1
4.83096805128326 1
5.05791758947259 1
5.77919906761046 1
6.60718881372008 0
4.84130495952664 1
5.09441353326575 1
5.30560308838822 1
5.11404324349311 1
5.48021030030215 1
5.42337530154939 1
4.61292540735326 1
5.53756478161565 1
5.38273687506202 1
5.34088594174743 1
5.35386611253353 1
4.78281926393637 1
5.70282377472071 1
4.43648412164903 1
4.33481243975388 1
4.59332938878703 1
4.86704900092894 1
5.33795080992419 1
5.50520022592497 1
5.32059420365105 1
4.13647447046955 1
5.25956977722918 1
5.96091525223533 0
5.02083836132091 1
4.73905097080978 1
5.1517779590263 1
4.93316211204144 1
5.30546207086702 1
4.73051366418252 1
4.74287579528243 1
4.9336258659783 1
5.02052501352824 1
5.04418003606677 1
5.2222578971443 1
3.84811083563535 0
5.41978232205934 1
4.95270799433756 1
5.50074470383829 1
4.18026269760431 1
5.03438074316503 1
4.5121567232884 1
5.1779903406215 1
4.82081130363369 1
5.18684121290684 1
4.60960169237242 1
3.8402588355865 1
4.34385018875231 0
5.38664995394496 1
4.74283238495983 1
4.728217197027 1
5.89770998482047 1
5.06142169878254 1
6.16136117211845 1
6.0947317528182 0
4.39806762329072 1
5.37324247107111 1
5.45854183901769 1
5.82871473834949 0
5.01464960721066 1
6.3502745223743 0
5.80936804259429 1
5.04808076824276 1
4.19442281947708 1
5.25105809952885 1
4.99559514987301 1
4.87090397020899 1
4.91195786868575 1
5.25611186420633 1
4.58003566303843 1
4.98373207537291 1
4.88680899230297 1
5.05418399621318 1
5.73135123864169 1
5.10546191805256 1
5.29762920412733 1
5.30698759270519 1
5.60371079434561 1
5.02170804604433 1
6.17358253701432 0
4.87412842325566 1
4.42406246804525 1
4.50072967572636 1
5.80078116685948 1
5.17076708337221 1
5.05080256785303 1
4.20999759936297 1
5.14274924681907 1
5.21238270317733 1
4.53478429072342 1
5.15764771965933 1
4.69194817042581 1
5.7339607739097 1
5.67884739122096 1
4.74967438735635 1
5.14304031289955 1
3.95829571349054 0
4.03510143534651 1
4.40614365309551 1
4.94124503645146 1
4.21019743057593 1
4.001226882355 1
5.20584554924309 1
5.32785268646899 1
5.1050401495336 1
4.8777114393762 1
5.16762681365375 1
5.5557573869541 1
4.99903218232402 1
4.53794227891651 1
5.88281508366018 0
4.8764574885272 1
6.5269959705774 0
4.86796610689552 1
5.7571686377337 1
5.14886731052449 1
5.41610606448856 1
4.41389179464603 1
4.41474492786053 1
4.69676698420841 1
3.91326966506556 1
5.21844234182458 1
5.27734744049859 1
4.29926586554473 1
5.14231666482171 1
5.35859403484632 1
5.26139929410947 1
4.35172094843254 1
5.13165272810104 1
4.92622611298118 1
3.85147770511357 0
3.79168179357207 0
5.44582342253351 1
5.44592391415926 1
4.90861525702538 1
4.2016304373717 1
5.34170386245023 1
4.99543702045823 1
6.52839295667611 0
5.92554227749004 0
4.67823381882218 1
4.48794774144864 1
3.49672982447066 0
6.12685926745313 1
4.78040767256229 1
5.04298645200323 1
4.79894132303967 1
5.11270278771232 1
5.10531371536651 1
4.39233374539358 1
4.85565723347926 1
6.01997761108059 0
4.77870185517829 1
5.88490294855524 1
4.51402050273271 1
5.42350926584369 1
4.70698389929778 1
5.17521849598748 1
4.55557181790187 1
4.12900168118318 1
4.80342974317015 1
5.03084224987492 1
5.10277342792285 1
4.78003846083292 1
4.74998531619107 1
4.12777920102018 1
4.85314359010874 1
5.71517347721316 1
6.00674935923283 0
4.90706670832136 1
5.21098506664662 1
4.67351667140588 1
4.12617204460259 1
5.68083184826552 1
4.17060988958865 0
5.61120658962253 1
6.06569880110971 1
3.71730079369118 0
4.34950054110068 1
4.69251212046743 1
3.34987876148006 0
5.52293449565875 1
4.87117979512553 1
4.65216745439629 1
4.62579568674812 1
3.70141613837675 1
4.6835617417663 1
4.60034473356444 1
4.43022381781486 1
5.48360424199928 1
4.7416607514321 1
4.88968329119163 1
4.83126270143868 1
5.08354279974422 1
4.24133011882453 1
4.7159431871191 1
5.36615927511733 1
5.83706423786214 1
4.76739688869822 1
4.44314805594658 1
4.62039028919209 1
4.66140391551031 1
5.4419432848644 1
5.59037556951383 1
6.4521676726512 0
5.70592064208619 0
5.42411522725664 1
4.94049972209793 1
4.35027090246816 0
5.28168390842311 1
4.46635399311794 1
4.80826066435121 1
5.77959243124143 1
5.43178289885859 1
4.59321576402488 1
4.75637715088233 1
4.52395392903042 1
4.24570467767335 1
5.44076521952531 1
4.76859425791187 1
5.89011125642794 1
5.20373540693442 1
6.01675193148419 1
4.79488138498084 1
5.24078338489346 1
5.4939805188804 1
3.5532132849879 0
4.21469949840627 1
5.20593756472694 1
5.07739521698927 1
4.17597660218883 1
3.84397779348813 0
4.43823401502222 1
6.34541820774361 0
4.65932305762217 1
4.49145120002563 1
4.44063826873947 1
5.32996364826828 1
3.64468746816564 0
4.82750511786412 1
5.89720207342812 1
5.02754488334393 1
3.7693584179083 0
4.15634639928803 1
5.49171810832134 1
4.81123188316347 1
5.37965818594866 1
4.58970944719762 1
4.90238635512555 1
5.1241515293384 1
4.97433180427189 1
4.65005859049206 1
4.84458032380624 1
4.73349662860586 1
4.79996679094997 1
5.25224356875951 1
4.67483054952149 1
5.33226972913537 1
5.55866767922449 1
4.83824671319655 1
5.11885512345489 1
5.15499914320677 1
5.24813488370537 1
4.70133060421334 1
4.90778130320376 1
4.60723212568518 1
4.73394863361881 1
5.602239184042 1
5.33964043355256 1
5.3112555032646 1
4.96455860247799 1
4.70118991166549 1
4.23895559514847 1
4.80196377710536 1
5.00780247114873 1
5.99297738190426 0
4.9472459191759 1
5.0626527479239 1
5.45994139681922 1
6.46624656401693 0
4.09020741122879 1
5.04325213755921 1
4.7399341871238 1
5.0694572560165 1
5.31801710755596 1
4.94292472100618 1
4.2066911501017 0
4.34388369795266 0
4.99926128064571 1
4.59820626087663 1
5.06435296402604 1
5.09582363444118 1
4.94482094391437 1
5.90607030742796 0
4.72409666681705 1
5.2354834413868 1
5.63859082311027 1
4.36925990706223 1
5.39425707825309 1
5.12650441721926 1
5.57247624362529 1
4.04629545496253 1
4.58637260630665 1
5.19998558400218 1
5.54009172829773 1
4.95623961420691 1
5.18077653086433 1
5.53497380343687 1
4.99987915769651 1
5.34071271763926 1
5.65172641765049 1
4.91285940710751 1
3.81119389641344 0
5.03082876782193 1
5.63872537597835 1
4.53772539730607 1
4.35560325110756 1
4.39261996159263 1
4.97772610874226 1
4.19643592062674 1
5.59872324087152 1
4.44760284905769 1
4.9481235110115 1
5.68154644506093 0
4.68325476964349 1
4.00096617258491 0
4.40792802759212 1
4.39709380337491 1
4.72441870903032 1
5.23402937293263 1
5.26417478786314 1
5.06287999153632 1
5.15215391235568 1
5.6705427810224 1
4.90824761699905 1
4.80779605191307 1
5.36116334875051 1
5.10697589888926 1
5.10928910748677 1
4.39355864953551 1
5.06296838321021 1
4.95420315635635 1
4.63520597271439 1
4.81818727113116 1
5.22170728906356 1
4.65227222032949 1
5.73930592698263 1
5.11008345492355 1
4.69402980066185 1
4.95035424030431 1
5.39643139180208 1
5.61830636935833 1
5.38525973170688 1
5.03032814972542 1
5.00804646019803 1
4.23624448803317 1
4.60976631739848 1
5.46817070308433 1
5.52151465303681 1
4.6730841447121 1
5.08926237123233 1
4.35480687461056 1
4.38850170506461 1
5.10416948443798 1
4.65576585334712 1
5.02473650166786 1
5.43148020214131 1
5.01225867208407 1
4.70148739862701 1
4.53602365653291 1
4.98750305228906 1
4.94146943099989 1
5.422137596311 1
5.03624993841398 1
5.29783783666577 1
6.08318272074518 0
3.41976344816306 0
4.99608657418322 1
5.66273569947136 1
5.90260296123681 0
5.95126879874087 0
4.00090030116426 1
5.55221437333105 1
5.08612727316449 1
5.24210232235771 1
4.963155712041 1
5.24865323066409 1
6.17117436185393 0
5.24802598557446 1
5.26921895257928 1
5.34474835855127 1
4.20928783966392 1
4.86929606000248 1
6.09262261485717 0
5.56659288050429 1
4.67370798855043 1
6.40369625203279 0
4.56022726925358 1
4.59516509005603 1
4.75798984360457 1
5.17360860445961 1
4.76690755000443 1
5.045972852441 1
5.32833799192103 1
5.67930702962263 1
5.87134183090069 1
5.51350685740862 1
4.57819599353912 1
4.88486214445017 1
4.09291296635047 1
4.57099232485114 1
4.06970815612655 0
5.3325314183455 1
5.41605209816106 1
4.17549112847026 1
4.64329845266848 1
4.70894688376945 1
5.97202381514701 0
5.34195329889305 1
4.92213130342802 1
5.38352722831327 1
5.83246223435128 1
4.99495929439067 1
6.24256916679157 0
4.8663298331575 1
5.80825731638834 1
5.23670390209587 1
4.95385001479608 1
4.02303986721654 0
5.11803906090309 1
4.80787633410776 1
5.33323038749996 1
4.15610351446267 1
5.03363851240689 1
5.66033750418551 1
5.24556455352471 1
4.79952307513212 1
5.28032004993202 1
5.22609230097012 1
4.02598161009997 1
4.79810675530916 1
4.68178066003467 1
5.66627449760515 1
4.54910366696758 1
3.75284840632842 0
5.47993677500021 1
4.12530514968875 1
4.55283144132505 1
5.330731871912 1
5.50080610691927 1
4.77537482031992 1
5.00640549422336 1
5.59238340124 1
4.46346483250773 1
5.82383072243451 1
5.11627491484154 1
5.48938431014421 1
4.67618395565728 1
5.02590131829548 1
5.05198704982591 1
4.78413839954757 1
5.01219222974327 1
4.80919186345537 1
4.80683343320159 1
5.80262470700854 1
4.62877316614972 1
3.88547382867805 0
4.46969018011453 1
5.57873690287273 1
5.06686135728238 1
5.0809937012155 1
6.03432289900317 0
5.34206120033913 1
4.68328135208987 1
5.20438828787417 1
5.44567124309923 1
4.57137069942973 1
4.30157896648488 1
5.93367050812726 1
5.00242818964736 1
4.74340477314839 1
4.59573839819327 1
5.01523365642563 1
5.15322916234324 1
4.56201746880016 1
5.62734255001294 1
5.51535730912779 1
5.70734932730463 1
5.29111116411091 1
5.04802619088806 1
4.52284610980748 1
4.94785480488734 1
5.5098116238822 1
5.73064709093276 1
4.39638194679791 1
4.62275051928906 1
5.43248574385542 1
3.97639512896681 1
4.62639746737558 1
4.70629202517443 1
5.02125996734077 1
5.08732929507412 1
4.71167331092532 1
6.04935653436804 0
5.15719188447386 1
5.16193384439647 1
5.66992528422596 1
4.94646242472698 1
4.60821246765468 1
4.62243966387412 1
5.47952625523268 1
4.45110866383521 1
5.12965070738894 1
4.97570600875504 1
4.41296396772074 1
4.62454742755209 1
4.62026835969794 1
6.18969700833555 0
5.09593031102136 1
4.49666215345422 1
5.29339308096221 1
4.34143321615042 1
4.7754705487976 1
4.97315101168037 1
5.17573455673269 1
4.40632706204914 1
4.13621895522577 1
4.94059177170761 1
4.07762548804641 1
5.59618957804031 1
5.6603702520773 1
5.87504425038442 1
4.15983718154163 1
5.93684324310866 1
4.50190678116396 1
4.60828153739776 1
5.14642646567447 1
5.89885229771897 1
6.78131447811474 0
5.6238676651262 1
4.93004443432356 1
4.73267255604745 1
4.90840941789117 1
4.69549720173409 1
5.52887868657279 1
5.02981498281127 1
4.99390458085184 1
6.3195078781238 0
4.98289588969814 1
5.35392857515076 1
4.42519305702827 1
5.26561380326412 1
5.18593930970685 1
4.39423897008993 0
4.63053402349198 1
4.83979081936168 1
5.29695985833581 1
4.1269450700119 0
4.82708147746744 1
4.55841553033026 1
5.68933953704255 1
5.18697403374499 1
4.47657719973061 1
5.10581102995032 1
4.38046648780558 1
4.76761163395033 1
4.37343136841594 1
5.0701131940877 1
5.01304050786942 1
5.1053229281745 1
5.14254128336962 1
4.99311625999982 1
5.92542159137316 1
4.98612509712941 1
4.83622346933679 1
4.93754145670213 1
4.65587214757173 1
3.99218722852456 0
5.83820631229752 1
5.01620558410033 1
3.94242913793351 0
5.87190813921167 1
3.96848755001168 0
4.77435450793547 1
4.51543430981581 1
4.94887617038634 1
4.4451974978935 1
4.59725385567899 1
4.83801845306394 1
5.40232186516534 1
3.86494394764556 0
5.39589239628814 1
5.09908194542683 1
6.02159920810123 1
4.05847548615059 1
3.58705834086932 0
4.94102369680069 1
5.69020589932216 1
4.51751046957696 1
5.81566144432218 0
5.41220914487868 1
3.88940422488823 1
4.48675443743068 1
4.16157078327638 1
5.08204104773649 1
5.2858655469319 1
4.76835879056615 1
5.49735264776535 1
4.90191620146226 1
6.15047379074799 1
5.4608819729343 1
4.55552062658921 1
5.44675741266265 1
4.78939125363082 1
4.96791286703192 1
4.9335554321371 1
5.09448010127756 1
4.17940454934259 1
4.75497558673081 1
4.96374731642354 1
5.01405529795385 1
4.46856901847846 1
4.63843818093136 1
4.9938821131647 1
5.9841619241025 0
4.2849915937187 1
5.58777470132101 1
4.76606023157334 1
4.63424159593493 1
4.88427666893107 1
4.76121481380395 1
5.79954893839593 1
5.06383175020438 1
4.76611334486227 1
4.45998735109713 1
4.0328756616811 0
5.19695209771439 1
5.2801552486327 1
6.06954554540671 0
4.90741098592024 1
5.8845485539084 1
4.8896248398685 1
5.33329567117864 1
4.42466305058468 1
4.78277893248603 1
5.1124015116068 1
5.17979123345788 1
5.44435597487829 1
4.18760734796712 1
4.43423991154974 1
5.21703024222855 1
6.18655143354972 0
4.4767401789906 1
5.07378813695718 1
4.61743685525478 1
6.00662691033525 1
3.70507945708115 0
5.61718958922183 0
5.16843851880983 1
5.16206193984186 1
5.79455291874794 1
5.29993694651459 1
4.29691271684612 1
4.64169141580989 1
5.72817063141014 1
5.44494505309425 1
5.42259237301202 1
4.37430081654173 1
5.74999394131417 1
4.72288461905102 1
4.837821928416 1
5.41097139431785 1
5.0231890626086 1
4.64224424155825 1
6.07734108735634 0
4.66864121562245 1
4.83450291089249 1
5.69140195329539 0
5.18542899986889 1
5.5119620767868 1
4.3660465430856 1
5.52323514665258 1
4.6546944125062 1
5.12436846231678 1
4.58321388390955 1
5.78757807909848 1
4.77872434873071 1
5.8217010810924 1
4.37115094257111 1
5.13037525694043 1
5.89077493927477 1
4.89021242660938 1
4.62683439059777 1
5.90013508193425 0
5.64573471171924 1
5.66511932259551 1
4.64804722854861 1
5.05328354657005 1
6.27625865098952 0
4.56988709965832 1
6.3034340430889 0
4.46903596560864 1
5.34061940723437 1
4.65346260937732 1
4.33346083181237 1
4.77638441095249 1
4.84747196527848 1
5.93211010844943 0
4.44431002049496 1
5.15049377811297 1
5.3384765127564 1
4.45956850661506 1
5.83245059035493 1
5.39250464606756 1
4.9029295682463 1
5.39846234514019 1
5.59010322718488 1
5.02375237563253 1
5.51658090369975 1
4.64313752969569 1
5.08167854195106 1
5.12812554383247 1
4.22227944247986 1
5.23389411653297 1
5.87127859697818 0
4.51759284189122 1
5.65734631556342 1
5.90611082730716 0
5.89382630529703 1
5.56534961648313 1
5.29346357376663 1
5.62807290690885 1
5.28052759597967 1
3.7962755699933 0
4.5707470548171 1
5.00064930385458 1
4.83115299952232 1
5.15942996452755 1
4.39249910916001 1
5.60893270595098 1
4.79939094858243 1
4.61401991341961 1
5.08760653728238 1
4.9474916995192 1
5.55825971607446 1
5.21007559494092 1
5.3163942546641 1
3.63406061247742 0
4.36859482748787 1
5.27608387944273 1
4.25245820182989 0
5.36284668015668 1
5.26252512524071 1
4.55719456856173 1
5.33803370447615 1
5.91230097637037 1
5.34255163239735 1
4.82515651052465 1
5.6724439992301 1
5.34478127957014 1
4.52741946342761 1
5.79735354380376 1
5.72663665295064 1
4.75601377737258 1
4.86829116007402 1
5.50582923986621 1
5.3236921932627 1
5.26771393125418 1
4.72159077338478 1
5.17257383975244 1
3.96287678235018 0
4.64193300058424 1
4.95020924197078 1
4.56703166407616 1
4.45789847058011 1
5.09573402244281 1
5.48480159264595 1
4.45740753793338 1
5.07237363253945 1
4.42250522449646 1
4.80493949442493 1
5.02689183978169 1
5.26312657056389 1
5.3538406999498 1
5.23910730944433 1
4.84257263834825 1
4.70344979677968 1
5.98016962401166 0
5.1234110574961 1
4.59973634909451 1
4.32981212020178 1
5.11583569773887 1
4.39648221946101 1
5.13199172507824 1
5.05510147412386 1
6.17564034203552 0
5.01558689288875 1
5.24133045358261 1
4.95029758939521 1
4.09321992775816 1
5.00131189666068 1
5.23814884588367 1
4.62938133363001 1
5.0154637037846 1
5.01103453568021 1
5.48186086442082 1
5.51456691446096 1
3.75934275852301 1
5.00720338002681 1
3.93542899263433 0
5.31668974028008 1
4.57559422285839 1
4.48473211797593 1
5.4259049859085 1
5.19722259693159 1
5.21200727257972 1
6.20926506825533 0
4.97650341194406 1
5.16138711280581 1
4.90941512407515 1
4.30295534462844 1
5.14941315740184 1
5.20759537567773 1
4.29247498926523 1
4.97149207329522 1
4.15048608214011 0
5.23234055178257 1
4.22358496779316 1
4.23980200289754 1
5.57533593234781 1
4.68432567149459 1
5.03729354685056 1
4.95540743406141 1
4.92920872778048 1
5.78304172261152 0
5.28002238231817 1
5.91065232742405 1
4.56840259767091 1
4.58779435884529 1
4.87248394627921 1
5.70579754011085 1
6.18044761043264 0
6.02336064333039 0
4.23250388247808 1
5.324875434776 1
4.20303912975064 0
4.96545429667026 1
4.97567543622349 1
4.52514841228192 1
5.40979868999645 1
4.79729330402303 1
4.62889502745968 1
4.93589372965689 1
4.14434319121903 1
5.15087174125694 1
4.38138777806153 1
4.64992177510319 1
5.62267384974217 0
4.44488783708179 1
5.0208649282111 1
5.39589486908854 1
5.11995658481771 1
4.56069654134151 1
4.55594959396812 1
4.51710949139101 1
4.27905993773171 1
6.06358064466635 0
4.02073306071004 1
4.87502726135745 1
4.66014453592679 1
4.96728038238235 1
3.70396826737485 0
5.19204653379655 1
5.63881563663922 1
5.34577234257135 1
4.94850701425634 1
5.85932280822739 1
4.4430728177204 1
5.31036671357782 1
6.15042475286732 0
4.33856177588552 1
5.63620173032461 1
5.61797283462021 1
4.71749709628758 1
4.30457126068667 1
3.8142103685654 1
5.48866809155697 1
5.0876652131443 1
4.80913239226108 1
5.26902702302799 1
4.9413380867769 1
5.25318080553634 1
4.08333595484149 1
4.80654042411581 1
4.91802936286105 1
5.74119523648802 1
4.90809700679624 1
5.17699988516375 1
5.80552070599363 1
3.79889226484261 0
5.69022200290988 1
5.48790552903068 1
4.06274706451619 1
5.91160077307643 1
4.51406628085329 1
3.94330635444041 0
4.82801720805828 1
5.98150641290119 1
5.54511470951596 1
4.39084992956648 1
5.14189740005289 1
5.65510539678721 1
4.83358836693701 1
5.0877010371776 1
4.80121274251858 1
4.64509677812704 1
5.53616711977408 1
4.862378088542 1
4.96380265687989 1
3.9701848263028 1
5.0119835876997 1
5.2416945772045 1
5.55015371174051 1
5.00532115699543 1
4.57313190961619 1
5.04059547230723 1
5.04654041109013 1
4.91470106109142 1
3.71050007036152 0
5.51323852399836 1
5.00381676627348 1
4.8731974923541 1
5.95788442398786 0
5.16325589808708 1
4.94704995127874 1
5.2625350023085 1
5.08219133049041 1
4.51029353193538 1
5.97966851402034 1
5.58537211155166 1
6.07500858508398 1
5.47364282721563 1
4.91545771544047 1
6.14535072461808 0
4.26518595414539 1
4.89954330487212 1
4.7733742299211 1
4.82769435555105 1
5.94851125639744 1
6.31111689638905 0
4.79187482475798 1
5.0554087703538 1
5.11493482893118 1
5.00039775851183 1
4.66968316289798 1
5.52219473819809 1
5.06121943747218 1
4.87011981809907 1
6.03859418151724 1
4.96960633184792 1
4.36333068458795 1
4.7800750761497 1
5.55989832540932 1
5.53141201561846 1
4.84492232350146 1
5.06359253520061 1
4.49248779160417 1
4.18722257418563 1
3.85852923920598 1
5.18643418340271 1
4.2605318758761 1
5.16054908105328 1
4.76636005045071 1
4.39829811630663 1
4.03749519857062 1
5.0453456111069 1
4.80811945346378 1
4.51948203588929 1
4.99225124909637 1
4.99596685598718 1
5.16115435073771 1
3.79891870972297 1
5.01441482788657 1
5.27400759363472 1
4.14327541186054 1
5.79352780244834 1
5.51132336047728 1
5.09771371253901 1
5.20041801897748 1
3.98819532212143 1
6.03302947963392 0
4.90632612917291 1
5.18171332525546 1
5.56419167395314 1
5.35467772406491 1
5.43843675914269 1
4.13818356806024 0
4.63749652516191 1
3.71532622153781 0
5.50654714299521 1
5.15023474284232 1
5.2233364645932 1
4.80230213374583 1
4.96696112173558 1
4.7254624005861 1
5.72758493031914 1
5.20424047967988 1
4.78217071212568 1
4.92131555082313 1
3.64331068738914 0
5.02212255843417 1
5.64192628820305 1
4.42470348760104 1
4.11425004279076 1
4.27945072668709 1
4.40545208776871 0
4.89753294121549 1
4.22535981848065 0
5.75312621216834 1
5.12019065755581 1
5.72052719953084 1
4.92850927628747 1
4.89874141513575 1
4.38518213279285 1
6.2953729174394 0
4.43946808807246 1
5.33030443902822 1
5.38822369488039 1
4.8097346196154 1
5.17924788682853 1
5.53007781340553 1
5.92269805199727 1
5.61874335728032 1
5.11037673460376 1
4.9524293587247 1
3.67357755871639 1
5.24408109988158 1
6.05474948494128 0
4.89861640137129 1
4.93054246601024 1
4.1859511514173 0
6.15050091980326 0
4.86541490743821 1
4.98248303923827 1
5.51925806570271 1
4.3440632032203 1
4.46529056209277 1
6.27014473677881 1
5.30799300305328 1
4.3255053354545 1
5.33281385513758 1
6.21328097253685 0
5.19891027259568 1
5.53027091826958 1
5.05654112257654 1
4.98980506395878 1
5.61964279513428 1
5.65297102679177 1
5.39134192356709 1
4.82351460679125 1
5.24690946380121 1
5.57389244106013 1
4.84234038117612 1
4.75881073539557 1
4.97994475941151 1
4.69722776920191 1
5.28119904728956 1
4.96153868646158 1
4.89404026460317 1
4.77370546651331 1
4.57297612035507 1
5.98321636029232 1
4.65257649441355 1
4.73430414525736 1
5.15813865308572 1
5.00670579108455 1
5.04020855721275 1
5.24955129316103 1
5.69092500398871 0
4.5160269285213 1
5.53315671941823 1
4.25726769301551 1
4.87691480894548 1
4.22349958021639 0
5.34380910096659 1
5.59306162711166 1
4.49804258121261 1
5.26085055115793 1
4.31971535537359 1
5.1071317903471 1
4.72839068609547 1
5.8029324743883 1
4.89077161023422 1
4.9924024850474 1
4.77472568675847 1
4.89662578846372 1
5.68737087912154 1
4.59771305983141 1
4.9076981792269 1
4.86463738069531 1
5.83112245072646 1
5.8740001149475 1
5.424115983926 1
4.53515249290498 1
4.96930735254644 1
5.4174635015071 1
5.08512052694159 1
4.93381218685692 1
4.83884768122188 1
4.61680985494202 1
5.42769637262491 1
5.72290251773966 1
4.87088455784819 1
5.17572129387615 1
4.92623951383697 1
5.36400199657695 1
5.71968097579254 1
4.99177820130039 1
4.60870632282111 1
4.30543147055005 1
4.97833977377284 1
5.23990324527806 1
5.10004749357548 1
5.14407460278643 1
4.32217442410502 1
4.71893980742332 1
4.59448923613274 1
3.72868850170884 0
5.15701375547096 1
4.86570966329572 1
4.82492749815164 1
4.73905732899377 1
5.14001611171943 1
4.36941790618391 1
3.64754465322575 1
4.6590746276274 1
5.68659235537321 1
5.47016825903358 1
5.29912044696102 1
6.01557854708441 0
6.05976588880842 1
4.79436477738362 1
5.42657226318567 1
5.53886685772461 1
5.48201248028627 1
4.26423374183327 1
5.19251396973443 1
4.91241556381635 1
4.5511489405708 1
4.6559440423482 1
4.68349324059479 1
5.56364688778889 1
4.82460285030963 1
5.46903055091212 1
5.09126529662877 1
5.1953185153246 1
5.27248577538571 1
4.797456376717 1
5.88336906981262 1
4.34593729218154 1
5.76659960992595 1
5.15902645408535 1
5.27300017842757 1
4.19176783890369 1
3.35001622418736 0
4.54675658176929 1
4.45167329164505 1
5.33057504112656 1
5.33575545334557 1
4.87719625930344 1
4.43084393650929 1
4.45138198182927 1
5.00543711003648 1
5.23021173268843 1
5.14069819737888 1
4.28624688403871 0
6.25118423263201 1
5.68333451471153 1
5.13976332346011 1
4.31725644751229 1
4.46906940066748 1
4.87766060036909 1
5.09980955687773 1
4.53728616967916 1
5.19073359535195 1
5.12591324865691 1
4.12221226626961 1
4.37833786723376 1
4.85030357738538 1
4.95029732721115 1
5.15936445391785 1
5.39904248860331 1
5.08145864046528 1
5.1073515270559 1
5.03718281475138 1
4.21486921748539 1
4.84123407216692 1
4.55905813230133 1
3.65404295292839 0
5.85664416869095 1
4.66987147839233 1
4.3295747633733 1
5.01749019514376 1
4.46630886066886 1
4.97888836415009 1
5.2497995439974 1
5.74693894819037 1
5.29063322548606 1
5.27605636185189 1
5.39190950556687 1
5.46688897455859 1
5.24740423631802 1
4.79017469002498 1
3.43467040696963 0
5.0368582521816 1
4.71011730708907 1
5.63286296598914 1
6.59491860627733 0
5.40111843735989 1
5.34912801355196 1
5.80846973153881 1
5.01622706871633 1
4.74683015930115 1
4.73741515064821 1
5.65088643151923 1
4.48257219473791 1
4.96543039426964 1
5.00413085766595 1
4.21016166272702 1
5.31727836547316 1
4.93002065686619 1
5.03567595017676 1
5.09454532361185 1
5.44613571155364 1
4.89627700245135 1
5.43982087885768 1
4.95375360065127 1
4.4832092647328 1
5.28332970148237 1
4.67418335572378 1
5.15106476975316 1
5.25994595854993 1
4.43740800076463 1
4.90751672800298 1
4.13103515391718 0
4.51106872690728 1
4.74567594810563 1
6.24338409485181 0
4.73417148631155 1
4.49896225018648 1
5.79261443672348 1
4.58500815326822 1
5.15982250239745 1
4.58791503772163 1
6.04733963805274 0
4.94291601891408 1
6.09852613803715 1
5.48491079352557 1
4.91712042212075 1
5.39690923830533 1
5.04452893621585 1
4.527058728344 1
5.60171558727286 0
3.9292975163812 0
5.02596191895778 1
4.98766073519788 1
4.06690915688331 0
4.55595448530023 1
5.24211147279749 1
5.31663105157403 1
4.91364911537306 1
4.86253345875394 1
4.29865724153528 1
3.91338028872245 0
6.33740300588623 0
4.74358168053867 1
5.5350576241587 1
5.53507173168347 1
5.75957952716554 0
5.91978330092559 1
5.27379648543973 1
5.49957046800623 1
5.36569269676978 1
5.0187734388048 1
5.53676282136971 1
5.98318560299184 0
4.62183790313637 1
5.07495611158123 1
4.20334417012581 1
5.55836259851802 1
4.74193489628174 1
4.89573436711658 1
4.57375026756742 1
4.16317063471081 1
5.43319556077128 1
4.49551421118872 1
4.72107050556606 1
4.85567327367195 1
5.69125686772331 0
5.91010210314507 1
4.98771381815945 1
4.43785135418659 1
4.31425138713491 1
4.00508134843169 1
5.57746377590966 1
4.51602930761192 1
4.14627587551419 1
5.40069439217306 1
5.86161826912621 1
5.85334764836903 1
6.10167284635389 1
5.32343200736454 1
4.57733056760798 1
6.12144995970781 0
4.42177396073735 1
6.23910629479415 1
5.79888228602057 1
4.90945136193986 1
5.10202587083296 1
4.76515164730553 1
6.53369880067265 0
5.36219639604097 1
5.81479039662962 0
4.94323600521085 1
5.1259298190128 1
5.32590668254595 1
5.19090707886092 1
4.8429398801571 1
5.65913712108816 1
5.00919806799017 1
5.46948251242776 1
4.53175599147425 1
6.09672280448386 0
4.81145910433272 1
5.21698118707855 1
6.1158692517684 0
4.84621087285942 1
5.07365996750666 1
3.98056932889435 1
5.11171974924488 1
4.81381214373601 1
4.01300052270734 0
4.15982792703375 0
5.24940116578256 1
4.90862617511689 1
4.36811529963171 1
5.16411357486436 1
5.03604071432975 1
4.73273976337545 1
5.15896214949298 1
3.91936515266518 1
5.16530364195557 1
5.23618193707342 1
4.63046873291817 1
4.32947351246005 1
5.51754314339671 1
4.89043800853017 1
4.43619276227735 1
5.36193057213185 1
4.69799473862467 1
4.48137914184243 1
4.43473051212285 1
5.31145779767566 1
5.05091212930604 1
4.70470718935122 1
5.07074658788431 1
4.7094583453953 1
5.33991930890655 1
5.77708289552462 0
5.10872479357087 1
4.91917774527104 1
4.47336200939279 1
5.28137327185635 1
4.92239812129203 1
4.75445121840275 1
5.32720574550649 1
4.5491256891424 1
4.67071627729469 1
5.16845482124112 1
6.03446662340051 1
5.70526612104313 1
4.97167463259546 1
5.49058339177928 1
3.4644628082917 0
4.37587627567348 1
4.24711590305643 1
5.22942013161771 1
5.3179911495723 1
5.56736388116983 1
5.87536714258126 0
4.65004577100896 1
5.30841279437822 1
5.33743268438319 1
3.05915601592176 0
5.27630890343282 1
5.2426245478601 1
4.310933297444 1
4.53394296035279 1
4.9087711577009 1
4.47779463428909 1
4.89625949166539 1
5.21765052546439 1
4.90714154501607 1
4.76521202826233 1
4.57470010460455 1
4.46391047347929 1
5.78551760003888 1
5.08646779610791 1
4.52205308793518 1
5.33046015720521 1
5.27070481273496 1
5.48786715975661 1
4.76794896350598 1
4.7298699975612 1
5.5887983849447 1
5.61383349270294 1
4.54334720735387 1
4.41859292309553 1
5.27019253072325 1
3.92062156954889 1
5.23392547548597 1
5.49767508453134 1
4.62090328737499 1
5.88823809378688 0
4.82530471574857 1
5.58077395316493 1
5.89596741887843 0
4.65320860112276 1
4.85175352177001 1
4.24960159122928 1
5.52891898370998 1
5.28688195167235 1
4.82395160300672 1
4.78284256413639 1
5.3243340176036 1
5.33602820274665 1
4.70622836496823 1
5.17079218707931 1
4.44860893228307 0
4.48714826198323 1
5.97196411015837 0
4.83781036360161 1
5.32402411953187 1
5.12453984125254 1
4.70006569999352 1
5.17019407161704 1
4.3392544575059 1
5.20314692820928 1
5.04962922047453 1
4.54693047329852 1
4.84491585228869 1
4.74071730385524 1
4.82653392775344 1
3.97502056378376 0
4.94303640659301 1
5.26608762544285 1
4.97490666395449 1
5.5482446334022 1
5.1467570786944 1
4.85273244584793 1
5.00725408229395 1
4.65353663536713 1
5.67734052527392 1
4.47000176387333 1
5.27745693594758 1
5.21976423469054 1
5.06821368995116 1
5.00959560363271 1
5.69756718500148 1
4.26697878394178 1
5.39928998326925 1
5.54280235913997 1
4.8332607180121 1
5.41758948863908 1
5.05713478167214 1
4.81267755998916 1
4.29394173740166 1
5.51448528264126 1
5.22266742838685 1
4.51092888852696 1
5.39567153462893 1
5.5274130177508 1
4.64309776954204 1
4.27709066988645 1
4.58804868304316 1
4.57589549442857 1
4.70090594385556 1
4.20754190989831 1
4.33959795019639 1
4.99219470851733 1
4.5776092967087 1
4.86337452988969 1
4.10163700746803 0
4.67225230736262 1
5.85422978783571 1
5.23903750893625 1
5.28861224067729 1
5.25773502730543 1
5.80450569924962 1
4.87272506200565 1
5.86462133267795 1
4.08763169852198 0
5.27656084045001 1
5.34842435502308 1
4.99396430393788 1
4.61364391054032 1
5.6358994286362 1
5.45130634849425 1
5.07656792067602 1
5.10959398640484 1
4.1846117201314 1
4.85550222074783 1
5.92003471414995 0
3.692471167316 0
4.90382188095775 1
5.30869064522016 1
5.29144930683882 1
4.96680545051602 1
4.22896971196815 1
5.39704427382784 1
4.16914985204575 1
5.2844782099301 1
4.7050018672003 1
4.21764889669229 1
4.59838178350469 1
5.15417401809122 1
6.03457924108976 1
4.95025468682005 1
5.16528698357094 1
5.19510723679166 1
5.80119303217413 1
5.33081653485666 1
4.54535416215598 1
4.28210844649379 1
5.66212789205459 1
3.57733078364423 0
5.13670311821506 1
4.73793253951966 1
4.82319124486633 1
5.67012538914994 1
4.67034391287797 1
5.35598788384283 1
4.72852657972294 1
4.54641797437947 1
4.53569741495364 1
3.73124298704622 0
4.92466197375871 1
4.97589524429501 1
4.55020801270771 1
5.22619799586978 1
5.61810205350576 1
4.91961466454515 1
4.46656360379234 1
4.83871779387486 1
5.82506324576231 1
5.92143674860527 1
5.45771377088382 1
5.95649138347695 0
4.80989357041216 1
5.1459069377077 1
5.72177114846715 1
5.07922732808645 1
5.08882335363164 1
5.06866260225085 1
5.06383095928028 1
4.37987032112357 1
4.44944025147995 1
3.9312226449407 0
5.15906465717648 1
4.69677398294983 1
5.14701293678851 1
4.63351807326388 1
4.32403046222452 1
4.9428851825677 1
5.34584582200081 1
4.93848142381758 1
5.43094105547293 1
5.24378734439564 1
4.59036011959239 1
4.65049946297104 1
5.40802830663728 1
4.42488190766955 1
4.79241214671334 1
5.39962283586522 1
3.85409047737064 0
4.87180771682891 1
5.22745852719112 1
4.15865872703161 1
4.7839740889648 1
4.17951000811031 1
6.25632479761436 0
5.12538382039878 1
5.32999890194127 1
5.2482621533063 1
4.55823552163293 1
5.43259657555133 1
4.71084044532918 1
4.36755784957294 1
4.91375870483765 1
5.00677787484347 1
5.48476961546824 1
5.14808980078236 1
5.50377286380995 1
4.58460406459489 1
4.79969036046853 1
5.18921572508112 1
4.0116503523041 1
4.64500143116318 1
5.16129259811937 1
5.44718389148857 1
5.12587383419571 1
5.18914476325966 1
4.47335195879971 1
5.09800635222978 1
3.82901164393628 0
5.36561829288773 1
5.28278061399375 1
4.3960198293487 1
4.13168477444616 1
5.53004757644035 1
6.14880810916044 0
4.89096915313766 1
5.15623500168354 1
5.43599538105017 1
5.31957682578888 1
5.04752553104013 1
5.59178501904163 1
4.61419171393623 1
5.05205705197188 1
4.49517211501487 1
5.8791654551116 1
5.36045125003499 1
4.63020779480226 1
5.77575640388606 1
4.81830703066245 1
6.14710971343799 0
4.31741031511154 1
4.84440582222277 1
4.73179510302941 1
4.91833882651803 1
4.49631955459049 1
4.68144637516606 1
5.32935407130742 1
5.29466056687725 1
4.09254093022972 1
5.87960622052582 1
4.41371623570644 1
4.45337373172257 1
4.44718315312247 1
4.54182956438385 1
5.01091257191424 1
4.82243902780084 1
5.49223030303238 1
5.46082476847669 1
5.32832018864751 1
5.29780972476499 1
4.19574568734777 1
4.04317691988142 0
5.41074103664436 1
5.12960454973908 1
4.72356313732226 1
5.07252987983841 1
4.26991234092062 1
4.47797192743492 0
5.98512139065431 1
4.61292064066574 1
6.1701740948276 1
4.07980082718476 0
3.95882344697288 1
5.12111698697846 1
5.25739244318829 1
4.6764769171344 1
5.19461545349181 1
5.80796230264573 1
4.49885867389363 1
5.26485264702226 1
5.40838145358423 1
6.08546486475289 1
5.18128182295164 1
4.23407663650651 1
4.83485856780196 1
5.20361516719445 1
4.62814854159379 1
4.30065315521528 1
4.33083405858811 1
4.72907895701721 1
4.68337305732218 1
5.57547226048501 1
3.94786300345218 1
5.0570918839749 1
4.83365743807238 1
5.90520153271358 1
4.79038815222371 1
4.96074726175618 1
5.2662626016109 1
4.37211572198822 1
5.39540302752037 1
5.99422379293937 1
5.9741175976025 1
4.82340863856428 1
4.99688147896021 1
5.51228758840334 1
6.11881730130979 0
3.87272154755431 0
4.98518634622427 1
4.82779107821153 1
5.00405977002171 1
5.57588240757417 1
5.2544164574946 1
5.27704801504963 1
6.39348716217384 1
5.22184029136262 1
5.15827734301365 1
4.39733143546218 0
6.23595730871653 1
5.28474612840587 1
5.92730437665601 1
4.25243168075017 1
5.40642870371614 1
5.39440813787418 1
4.55613802668018 1
4.51847279916951 1
4.85440661031649 1
5.09360935751943 1
4.96534907705991 1
4.34522213283812 1
4.78174819394173 1
4.53966218469266 1
4.05855297393342 0
5.37372783475725 1
5.24975072518552 1
5.6134432874538 1
5.74511409614315 1
4.55793120656828 1
5.16692196292679 1
5.7107289919136 1
5.32761331890441 1
5.0588418214141 1
5.35303640820472 1
6.23851130673108 1
4.60884313985351 1
5.17108693175785 1
4.96187788131087 1
5.12878162649716 1
4.69773791356619 1
5.9243949484079 1
4.1947867911082 1
5.09386924871163 1
5.67736965077726 1
5.76133901632894 0
5.41831206280542 1
4.86990969989446 1
4.59905374313108 1
4.31965072354342 1
4.99545267500961 1
4.20234625641245 1
5.13479986712495 1
4.90184105040073 1
4.54709868946451 1
5.22086588487709 1
5.71459719158065 0
5.00400984647438 1
5.82803500402479 1
4.46608931190383 1
5.20717310621416 1
4.60449508196211 1
4.44187491587122 1
5.31725072663264 1
5.56750958164976 1
5.83198582022596 1
5.40178389581659 1
5.60818439907233 1
4.86843878557637 1
4.55127916014083 1
4.15607791820187 1
4.77656429393872 1
4.95708192576005 1
4.45444376260814 1
4.59861463143967 1
6.24512652453703 0
6.5892226024305 0
4.65455137726015 1
4.81102611496488 1
4.45978318744413 1
6.0654713348565 0
4.98432884703261 1
4.76344262813289 1
5.20737370876782 1
6.2512868835929 0
4.44412577773358 1
4.84377853413873 1
4.82633612563756 1
5.10324874628844 1
5.42521765930099 1
5.94521615368131 1
5.66247126072254 1
4.4197699098586 1
5.54346531572123 1
5.55159689257595 1
4.56832774771273 1
4.71119295492026 1
4.88416651435334 1
4.61971809729429 1
5.21738701954596 1
4.07172952240637 1
5.38762036197952 1
4.72877155916441 1
4.23821495797624 1
5.23282717283161 1
4.06795532432968 1
5.96983661470746 1
4.88161555214978 1
5.28189022635745 1
6.0548652786265 1
4.2400369128194 1
4.8531061026947 1
5.64459639640183 1
5.33787897319248 1
4.44327828498416 1
5.42034922364542 1
5.6853389524172 1
6.09675546864956 0
4.42911958855422 1
4.44572167218241 1
4.88557895860274 1
3.71854983114645 0
4.17060524999369 1
5.61883791087015 1
4.64473141975656 1
4.61120463883069 1
5.19436147850558 1
4.89028619119313 1
6.12419417356285 0
5.09889588467128 1
5.09946007202355 1
6.26322724967964 1
5.05224412597409 1
5.75589371448558 1
5.69178236753479 1
4.13382150981509 1
5.81022691014911 0
6.47517500693665 1
5.38958568668654 1
5.37570063977701 1
5.00214096399641 1
4.67474131563285 1
3.80512745008128 1
3.83519411742728 1
4.02503045620432 1
5.42424988926979 1
4.31329266630948 1
5.63841948409464 1
5.57629769536641 1
5.38940155282789 1
4.84343629216745 1
4.74138299758298 1
5.17697043446665 1
5.13258100348372 1
4.72483228982928 1
5.78673984189753 1
5.72397436038725 1
4.52164518557149 1
4.92636512254922 1
5.03761391484182 1
4.27320143517169 1
4.94461250035361 1
6.07517207807366 0
4.91329745775146 1
5.05565269010326 1
5.38898256952375 1
5.45206585455596 1
5.30813817701749 1
5.34174820968391 1
4.69402605848205 1
5.35500844972346 1
5.11482424772758 1
4.05600502941744 1
5.05588129277391 1
5.30851021159516 1
5.25618131726327 1
5.55717932413379 1
4.58149051410827 1
4.30630119015364 1
4.44852154676905 1
4.92094775124177 1
5.52982178878189 1
3.9277586532986 0
5.07678456832559 1
4.19228390818088 1
5.40481833874108 1
5.41020229495314 1
6.53159089352336 1
4.62848317918506 1
4.72898189583782 1
5.33165306340372 1
5.08429760417457 1
4.87129682799459 1
4.60605093029584 1
4.63326238253897 1
5.12916660631022 1
5.26855971853092 1
5.84589081033897 0
5.22302254187762 1
5.52886691580437 1
5.46926320712777 1
4.83957867329989 1
4.87745836186384 1
4.38954193295149 1
5.02276717805102 1
4.41429665338789 1
4.8738422847546 1
5.61203312185671 1
4.95686798690717 1
4.88458041855912 1
4.19452679538332 0
5.4595259338561 1
4.62854418320658 1
4.87058667300976 1
4.95817208729086 1
4.98631191174853 1
5.8704828331829 0
5.57842109448435 1
5.85125544824796 1
4.604008504715 1
4.31637336984755 1
5.18036378335921 1
4.84888920663731 1
4.26787173279592 1
5.26095520200014 1
5.83024421012517 1
5.02397749767179 1
4.64375662945566 1
4.32295643926623 1
6.21358545577454 0
4.83439556895039 1
5.19389538799477 1
3.51333270055776 0
4.65078164123617 1
4.58478496118965 1
5.50593048972857 1
4.96758893498596 1
6.29810698000802 0
5.7734105563117 0
4.54327233554681 1
5.64152244969287 1
4.83190136782845 1
4.34955300373073 1
4.25040865713372 1
6.14814034995036 0
4.0238223785141 0
5.04299710666059 1
4.24468060499718 1
5.33058893545672 1
5.5606240059374 1
4.81160780881779 1
4.11510144740633 1
4.0539684973892 0
4.89727698913127 1
5.19492968589263 1
4.35152323291668 1
4.73021538724163 1
5.49634911528338 1
4.7048778775121 1
4.35704526529132 1
5.44730262367628 1
4.01093181921045 1
5.23761106291513 1
4.9665159076837 1
4.67729724734614 1
4.03569929527487 0
5.47787724358375 1
5.27085824869914 1
3.80002354403702 0
5.38619267701378 1
5.82448282807382 1
5.75683891057802 1
5.63350644785617 1
5.51097555793646 1
5.83413828854685 1
4.86899067368424 1
5.88657892803539 1
5.10143971129344 1
4.90112786444774 1
4.16580167283065 0
4.41111762437905 1
5.81918248281792 1
4.12515105646297 1
5.64331462686965 1
5.30744579487241 1
5.4869542885846 1
5.82680815554273 1
4.78267414119277 1
5.0316518810822 1
4.96958660345257 1
4.14590136931136 1
4.79834788123121 1
4.49881032688692 1
5.03338920571689 1
5.73074281816053 0
5.26361136604227 1
5.00941026482145 1
4.79795254898852 1
4.86236583912624 1
4.55459035026923 1
4.57744049408132 1
4.98950554547435 1
5.43184501906718 1
5.21715256306187 1
4.99325542315083 1
5.89931811751955 1
4.14671035875504 1
5.62145529004338 1
4.61317674540782 1
5.3525642395295 1
5.12949162808941 1
4.70244023256903 1
3.85779416908294 1
5.03266327281816 1
5.31756379154632 1
4.59686944999118 1
4.76750904176031 1
5.23122367289551 1
4.65790200532021 1
4.61313169106477 1
6.03514025662152 0
4.94148472461463 1
4.59735852257135 1
4.89583462089254 1
5.739277737333 0
5.27304699500016 1
5.43590895204617 1
5.34728015035384 1
5.44715094837386 1
5.05984721736155 1
4.94273126768436 1
4.74608782075611 1
5.7160150413344 1
5.18732338994239 1
5.17439628461218 1
4.88282320834033 1
5.48203655468317 1
5.23293917039092 1
5.37780836861353 1
4.82477407040456 1
5.50964567697244 1
4.97309588667716 1
4.82456548666352 1
4.86304344519522 1
4.88342492150248 1
5.47559275780586 1
5.54023186127182 1
4.57706664469498 1
4.97909475068405 1
5.4688131930941 1
4.74151722962911 1
5.10284454181603 1
4.90666255043151 1
4.49402264125537 1
4.68863964434831 1
4.86496856123992 1
5.42056238326068 1
5.16369515505127 1
5.73136002546943 1
5.32301272974233 1
5.89438672306126 0
5.54090449042081 1
4.99632426327712 1
4.82604003959942 1
3.81981161664496 0
4.28332644087391 1
5.25846692557702 1
5.42084950099008 1
4.61557154514472 1
5.06235119708708 1
4.68870540663658 1
5.39465346835463 1
5.112511720136 1
4.98440687158151 1
5.6971838890324 1
4.16143847951284 0
5.40318217882363 1
4.36357286663505 1
4.60422734950003 1
5.36270853265829 1
5.58912316914332 1
4.86014427281819 1
5.23083678333088 1
5.88239994955563 1
5.2253736027939 1
5.47323620968963 1
4.5507927783095 1
4.58958138782749 1
5.56556811521374 1
4.36404366787916 1
5.36996150226202 1
5.32810224768675 1
4.83738681177867 1
4.48377608222338 1
5.24991358561054 1
5.77506554771861 1
3.87484609333141 1
4.81306433888545 1
4.5044033202485 1
4.65619147644332 1
6.99941331512425 0
5.11005085301219 1
4.54136638307558 1
5.0540140647488 1
4.34619502983845 1
4.80206984999352 1
4.22315154197668 0
4.80670319112391 1
5.40177836685757 1
4.31545672576408 1
4.26393725140845 1
5.19382677125746 1
5.02520492502658 1
4.28988448635626 1
5.08260422679897 1
4.31051598630491 1
4.65736607148705 1
4.84434129412649 1
5.15660672671016 1
4.93459643262689 1
5.40644569648566 1
5.74751731813761 1
5.1668674087338 1
5.65322629232565 1
4.32950248592012 1
5.15999833803211 1
4.74705428151838 1
4.9728766940424 1
5.76191169779137 1
5.21928534908216 1
4.49723859166623 1
4.76488958067766 1
5.05132155864589 1
5.33757204753531 1
3.4855470096091 0
5.958434922264 1
4.91408809659897 1
5.08752120840573 1
4.98694571036606 1
5.27277383898336 1
4.67289336755292 1
5.77034308547943 0
5.20845018593161 1
5.23107973555734 1
4.86684634213938 1
5.04791327167303 1
4.53432825379856 1
5.80693888016218 1
4.59230783484051 1
3.96379621690622 1
5.55244806158376 1
4.75918880691281 1
4.58538908661189 1
4.42869236296888 1
5.42743583899032 1
6.35340010941126 0
5.5343024597228 1
3.81193397525366 0
4.65686469533612 1
4.90258333832862 1
4.97951205070418 1
5.19770651979384 1
5.56880395170151 1
5.24259070364799 1
3.71760891485354 1
4.95538835511598 1
5.07971223635844 1
5.89566886650634 0
5.29798839511953 1
5.46464819981366 1
5.2108386673591 1
5.02025072725115 1
4.98864495258494 1
3.99694295037804 0
5.00477849555273 1
4.56080281226329 1
4.34445693095531 1
4.91865484733444 1
4.30505274424317 1
4.88474179176991 1
4.69949564201632 1
4.01004107246781 1
4.9314957023005 1
5.5818383583231 1
5.24343314370389 1
4.64928419051745 1
5.19719077246055 1
4.87207664588928 1
4.74217376142683 1
5.1247274413917 1
4.57730964008069 1
5.15656884661675 1
4.39493572264893 1
5.80652247990709 0
6.08135081986804 1
4.10088780696613 1
4.98764005586999 1
5.37547045442704 1
5.12645780617211 1
4.39471543185264 1
5.40979006444841 1
5.06050040819259 1
4.54180451216203 1
5.18412472989224 1
5.12289247330792 1
5.46570692318777 1
4.52492278375864 1
4.87791306879166 1
5.19125411811665 1
5.14511900444418 1
4.10298607371702 1
6.00102512710506 1
3.60705797281306 1
4.1638952642973 1
5.57513761703879 1
4.90866188588373 1
5.13247981899948 1
4.36336203266781 1
5.04535740969812 1
5.45172378831334 1
5.78824680275004 1
5.48507427275924 1
5.17749799593956 1
4.33903085687941 1
5.35077658428654 1
5.65776178840881 1
5.28588417250027 1
5.50753089823614 1
6.6707948811933 1
3.93952717840747 0
4.33528752385609 1
5.16246040150614 1
4.94473305315472 1
4.26724334582476 1
4.9013082057933 1
4.01078424225112 1
5.36208636343925 1
5.78814254339952 1
6.10554859381747 0
5.49903016772805 1
4.50390053622208 1
5.52042012431161 1
5.80117495405527 0
6.00474327726124 1
4.82768157733579 1
4.59186022253529 1
5.21339239116502 1
4.27606261051773 1
4.25570028100742 0
4.58265558636995 1
4.41944821253462 1
5.33177573319257 1
5.593994529672 1
5.50082224196777 1
4.29825577939081 1
4.96474604647712 1
5.47374319916908 1
5.09283868695076 1
4.60607832700658 1
5.2215646515288 1
4.61831794468853 1
5.04868361861281 1
5.20606818916037 1
5.07462013730985 1
4.5279568789201 1
4.93103843433384 1
4.60211859561421 1
4.7263022310746 1
4.9550699471935 1
3.93157288399003 1
4.85035019934979 1
5.20461696430653 1
4.84779296259579 1
5.25965681831649 1
4.47383841560051 1
5.26545826482364 1
4.14225187585123 0
4.61194960240067 1
5.40853955609273 1
4.29938071157074 0
6.2876845823882 1
4.92673541525934 1
4.14113749042855 0
5.68503057406675 1
4.99589127853809 1
4.55105782971558 1
5.19242471024917 1
5.60614648186373 1
4.7767262477589 1
4.5907171562186 1
4.55572803795519 1
5.57858985751389 1
5.47839741156024 1
5.05485758213208 1
4.26076780845555 1
5.49379859241467 1
4.70000826465662 1
5.758604911804 0
5.0818421260121 1
3.84666247435505 0
4.77944859681663 1
5.20172699367372 1
5.061571527676 1
5.58455688404979 1
5.3036553536964 1
4.63562181822915 1
5.06448642816971 1
5.24845601162566 1
4.92295917632503 1
4.45559873623808 1
4.7717662226999 1
5.81578017934504 1
6.12024702754379 0
5.51661564823535 1
4.564307380295 1
4.44579441188994 1
4.6671079999347 1
5.27553268701689 1
4.86923544231745 1
5.39838042778184 1
4.47157967194593 1
4.56661644343774 1
5.54561234401431 1
5.14347653274181 1
5.31862383153896 1
5.71433973047841 1
5.47621028202139 1
5.20167967280907 1
5.78259045903432 1
4.49342795905283 1
4.28601572557192 1
4.96144173230509 1
4.74002134096676 1
4.88338753803909 1
5.24316054999596 1
4.81375159808609 1
6.06437296029747 0
4.79038197540782 1
5.62538575326575 1
5.4827935683497 1
4.9011831881678 1
5.16727433439321 1
4.62079458525158 1
4.6226738671144 1
4.91552820411514 1
3.75687660239745 1
5.58608513441386 1
4.54134059474959 1
4.48587576721756 1
5.63219915713709 1
5.3751424396946 1
4.06413689175886 0
5.14396778952779 1
4.07725770594761 1
4.88285681672935 1
3.79020093961721 0
5.21184218521613 1
4.60292086220626 1
4.92702694069164 1
5.80515556343577 1
5.40215357026347 1
4.98540022062244 1
5.25162855334405 1
5.28845988545193 1
5.25305070572661 1
5.13589088058969 1
5.18845838279744 1
4.98020546145698 1
4.21185610603457 1
4.93716658843916 1
4.70014395909693 1
5.1678639134223 1
5.8959891387369 1
5.60919434957817 1
3.42592036523477 0
3.71082611193707 0
4.91761434738303 1
5.05134962077955 1
5.23277588131651 1
4.07993144482149 1
4.8998834647817 1
4.28157022466828 1
5.334995039296 1
5.08619130779957 1
5.34107283530757 1
5.61603842155454 1
5.40882358200655 1
4.42224807216671 1
4.91158904912885 1
4.67827087706903 1
5.48838013905871 1
5.81008933986255 1
5.00239647180192 1
5.1270840084205 1
5.06592821163416 1
4.67767218876444 1
5.3744431560901 1
5.62377400923303 1
4.42789443799422 1
5.26601562539378 1
4.64985905930574 1
4.22186471688219 1
6.08220459206266 0
6.15322843504048 1
5.4143800381201 1
4.3913228660319 1
5.75944901677027 0
4.78570077118231 1
5.15304392130563 1
4.6277675526581 1
4.63406572256978 1
5.00347549974777 1
4.91353307625244 1
4.91462687667923 1
5.15124787484316 1
4.29386797946649 1
5.10791911142403 1
5.51662193471883 1
5.42638938998459 1
5.59826479266393 1
5.43128674161068 1
5.51456843780583 1
4.79713525688532 1
5.57050218436784 1
5.44977538678574 1
4.87619160940361 1
4.74218311036371 1
5.57093055143035 1
5.38031840807968 1
3.85291648385752 1
4.93925996520264 1
5.46077404773173 1
4.67921235686382 1
4.46399033827258 1
4.22236721119704 1
5.49494818201374 1
4.34368682149023 1
5.10229923154876 1
5.11671385439684 1
4.148948561265 1
4.42501244719108 1
4.97383879217241 1
5.43345229721637 1
4.85691699337463 1
5.55822325815366 1
4.05684962028429 1
4.88304384098212 1
5.55319349237548 1
4.16266283754983 1
3.73978749174419 0
5.74214731541773 1
5.57063373571867 1
6.2071033406034 1
4.7550188464265 1
5.40622886004543 1
6.49517917653091 0
5.1163664605377 1
5.39627186114674 1
4.31393023350558 1
5.62942274484717 1
5.24037010371266 1
5.54142165728283 1
4.5321584815305 1
5.4539330839588 1
5.80176398106873 1
4.93763581098168 1
5.32696685917502 1
4.12605397228494 1
5.62333922260716 1
4.0908760858434 1
4.60732104347131 1
5.44961297419484 1
5.98383367743131 1
4.58879441039701 1
6.28221974317003 0
5.58402960009228 1
5.89816716998127 1
4.24732485450072 1
5.42851470403239 1
5.22191872755714 1
5.38305954596496 1
6.20247749616207 0
5.30197543028067 1
5.70106255609384 1
5.39264247309981 1
4.91512945899176 1
5.34384072827289 1
4.48152873144945 1
5.31811151419244 1
4.78171618537274 1
4.46035421337523 1
5.08898384678594 1
4.54261323113184 1
5.18739209641386 1
4.32589312798297 1
5.22271262580843 1
4.73962747735695 1
4.62717664849495 1
5.52669662666626 1
5.454555198142 1
3.86403277696583 0
6.27928197162248 0
5.21242875484178 1
4.72443564250854 1
4.64100004678891 1
5.67733132779603 1
4.10212644157849 1
4.71363953047922 1
5.10512832752882 1
4.95546973565748 1
5.12120995330905 1
4.96873941996421 1
4.43488732922868 1
4.0297924113369 0
5.58016660578801 1
4.98993263292951 1
4.443633313579 1
4.61613792177337 1
4.82160070223702 1
5.15346736005858 1
4.7769771677433 1
5.71151995763647 1
4.03614610709776 1
4.59521179622361 1
4.18933647769707 1
5.16961979548065 1
5.52715579390485 1
6.46070872869121 0
5.60052520809458 1
5.19788449462979 1
5.31136320464136 1
5.24720325338093 1
4.61377772768541 1
5.29289496704726 1
5.87448977509769 1
6.02136009704311 0
4.9879281038257 1
4.09602628021384 0
5.3258822517442 1
4.56556065624119 1
5.42075220842723 1
4.62488461705607 1
4.92317682793962 1
6.8187577316584 0
4.64284645041313 1
5.25057101058965 1
5.50427450228653 1
5.55447359900724 1
4.44894656762619 1
5.46209628773226 1
5.18371006621324 1
5.16585199849586 1
5.67212488019582 1
4.53049661087101 1
3.33626989069393 0
5.52037450109954 1
4.75255430495011 1
5.81705657216489 1
5.89951628321588 1
4.27553269428461 1
5.61015153900726 1
4.86438635524876 1
5.86135875970133 0
5.91577528916024 0
5.79944523079993 1
4.21492647634878 1
4.71040720695486 1
5.7160743090936 1
4.95638884741408 1
4.26541840779129 1
4.89798116717815 1
5.42380011869038 1
5.44266973462675 1
5.25377472867804 1
3.86220301198347 1
5.07610279986011 1
4.25477608114957 1
5.63495699707014 1
5.04272131677711 1
5.1506584940911 1
5.77392258111326 1
4.65007934539455 1
4.8129809723127 1
5.13250961104004 1
4.48036796737833 1
4.39219317228565 1
5.12821575221592 1
5.29909399738903 1
4.21267925205111 1
5.10896369551922 1
4.72639517167005 1
4.47171452873813 1
5.32743911189728 1
4.82501641316383 1
5.18144019265346 1
3.63326672367093 0
4.00789275101892 0
5.82100592393028 1
3.79610792684796 0
5.7753757131122 1
4.35999650483356 1
4.69206809689975 1
4.3771552445315 1
4.27807658459469 1
5.10238881072941 1
4.11721287131184 1
4.60060867306822 1
5.51649963608382 1
4.63536575945846 1
4.62295577591116 1
4.59074401545239 1
4.29768682145003 1
5.15093231337176 1
4.08790398669781 1
5.3529645502403 1
5.07591082950417 1
4.75415099213931 1
4.57862855736417 1
3.64567758613228 0
4.6817271217259 1
5.19943255855727 1
5.66286429692632 1
4.71653596402349 1
5.10629744839871 1
4.54869840132664 1
5.66973036145557 1
4.60363722150221 1
4.02685594744272 0
4.50251933448427 1
5.48803311525793 1
4.50667797920415 1
4.34881673397334 1
4.74408804836152 1
4.02624750579583 1
4.92757347954791 1
5.25928327190862 1
4.16505957493849 1
4.79380060296658 1
5.03789751431829 1
5.55497597152439 1
5.76244467688174 1
5.84605632621488 0
5.46658543990007 1
4.96115938447507 1
4.73613261665643 1
5.0549639831053 1
5.43086219367824 1
5.83110244182015 1
4.99464297185431 1
5.3956195474313 1
3.69094066212152 1
5.00569359384344 1
5.61902726972622 1
5.17389971924381 1
5.57214086583433 1
4.61041732819661 1
5.19902586669976 1
4.94735088459504 1
3.86596220198446 0
5.09885080115673 1
5.65384366631043 1
4.87160250223912 1
3.87147355381619 0
5.65813116806915 0
4.62492455945837 1
4.98126646457632 1
4.83449862967212 1
4.6332269159198 1
5.94635858334405 0
5.16066319969907 1
4.45775141477027 1
5.08219237760101 1
5.31748413181508 1
6.40239270620837 0
5.38185680062274 1
5.17474203463409 1
4.50163067262431 1
4.84559905199749 1
5.16977154705214 1
5.22754523246425 1
4.6815876993283 1
5.11791804627489 1
5.25408242633763 1
4.67627102987426 1
5.82132567628031 1
4.19919713794808 0
4.57214482505755 1
5.36039732414893 1
4.95352836259969 1
5.02568776856498 1
5.52182989570092 1
4.78925077747391 1
5.51921172835327 1
5.57780729353648 1
4.94131090567717 1
5.00380249373008 1
5.14901818679002 1
5.21733741314826 1
4.55083804280321 1
4.4789157157433 1
5.07777145025562 1
5.07390790347977 1
4.81758587998754 1
6.12630418348867 1
5.1805742974379 1
5.1191213420492 1
4.76627117840007 1
5.65199778103466 0
4.65240957457591 1
5.47987473336409 1
5.16457522975629 1
5.41688323925327 1
4.66367524817861 1
5.24731405064553 1
5.67004063829171 1
5.67511150182307 1
4.15879350852337 1
5.09085719538804 1
5.10068588448807 1
5.62236712169605 1
4.93167856502352 1
4.09091644863617 1
4.60059572580302 1
5.0420090326661 1
6.63129792289108 0
5.16133668541212 1
3.05978300366853 0
3.92986300612565 1
5.61384658694351 1
5.1689670416027 1
5.84180870508625 1
4.96657289829185 1
5.40427530588748 1
5.14555494171186 1
5.10454053850629 1
4.85841300514083 1
6.02722112942946 1
5.02467657895613 1
4.8205447098209 1
4.63562681734372 1
5.0466426348503 1
4.66818149343647 1
5.74660093406191 1
4.39834970422231 1
5.25586078993611 1
4.79768376400862 1
4.15994666512023 0
4.82344267981401 1
5.03717157453 1
4.46615937966554 1
3.90546043347003 1
4.68075619712099 1
5.55235428610995 1
5.12816170886965 1
5.33885586058863 1
5.07065755533793 1
6.49117424477926 0
5.20904793383395 1
4.68795649343029 1
4.69844172351249 1
4.67604722766303 1
4.3713486571509 1
4.56106169208337 1
4.54973606023312 1
4.69589077658482 1
4.7228975821433 1
5.90470835096157 0
5.06295459239088 1
4.93839325030396 1
5.23712219491663 1
4.84193878069203 1
4.33881515721243 0
4.83549883676228 1
3.8421300772283 1
3.99383521021315 0
4.70413198599209 1
5.24560588909716 1
5.06487644762209 1
4.57086442656593 1
5.11917750371023 1
5.39385494704321 1
4.4919860357534 1
3.96308683990266 0
4.93007643818115 1
4.97817308783448 1
5.35636688557148 1
4.90806642075057 1
4.62248321861273 1
4.76661167212317 1
4.52879464698698 1
5.05116259887457 1
4.0859764076545 0
4.53631223650229 1
5.1132390390687 1
5.12192370671339 1
3.90256283843768 1
5.24983692573086 1
4.827485028733 1
4.30422719467485 1
5.03344431860469 1
5.11699206915269 1
5.13937159976372 1
5.4522912085714 1
4.09509359891612 1
5.28836361999292 1
4.46924016914857 1
5.00734564590906 1
5.20609862597659 1
6.43118162066322 1
4.89050549543336 1
4.54134086957531 1
3.75770650696523 1
4.96724241496785 1
4.03259298000694 0
4.04406407638884 1
5.21059935256149 1
4.91037349513514 1
4.59896286918015 1
4.80863065697184 1
4.1668372500631 1
5.01152512027929 1
4.45727367389269 1
5.87039698439576 0
4.12822203535027 1
4.55085015699888 1
4.73481309369997 1
4.74089957229631 1
5.35193576688338 1
4.36969313909078 1
4.93723121634343 1
5.81227255657305 1
5.20277272526412 1
5.6193612422007 1
5.35498912826083 1
4.62806398964884 1
5.72165085494135 1
4.30811387346691 1
3.50036652356676 1
4.90301347664388 1
4.8019609125592 1
6.329601332621 1
4.71507794237479 1
4.43497999285159 1
4.8087304280262 1
3.70380922607821 0
5.35538789676241 1
3.84405706789247 0
4.76173583845504 1
4.5960778861677 1
4.77704206830073 1
4.65804537399971 1
6.0920644869592 0
4.52637263912624 1
5.59198377946805 1
4.85863926197788 1
4.68930879275921 1
5.16760730784619 1
5.58998972219971 1
4.8830057772073 1
4.99524178272504 1
4.99190692282524 1
5.38449874523824 1
5.27984244424747 1
4.2323878239145 1
5.62131583306206 1
5.31488855975149 1
4.89242443982357 1
4.51855779568716 1
5.4167187268665 1
4.01782069191141 1
4.31735507246858 1
5.36523908403463 1
5.1017152398934 1
4.26377167558852 1
4.88205311750407 1
4.78138064680865 1
5.16400642217898 1
3.90567630084824 0
5.61387655314897 1
4.41048529792035 1
4.70739143011274 1
4.54786034278201 1
5.650128451211 1
5.43203424194828 1
5.43829576252226 1
5.06405171764216 1
5.27818539413709 1
4.79934553933066 1
4.49160342445167 1
4.00056415705429 0
4.82112504440104 1
4.76374257585891 1
6.10027757218213 0
4.86336015524434 1
4.60512272217593 1
4.92794105172373 1
4.42991672475978 1
4.14939182457044 0
5.29251047822695 1
4.98736919449593 1
4.54454614028878 1
4.41610729248375 1
4.73944538180289 1
4.69475461289876 1
4.77038580118752 1
5.7830969664226 1
4.49167689262057 1
4.49187493933548 1
5.17453587406972 1
6.17987476272073 0
6.22263334939081 0
5.76452219005045 1
5.06425376851505 1
5.06139123585816 1
5.52937682177925 1
4.96947326215201 1
5.52402279720853 1
5.96534321055341 0
5.84156825643928 1
4.90812875525281 1
4.10722681506945 1
5.99280020488193 0
5.35653983729462 1
5.20045314698424 1
4.85423880954832 1
6.00488335596717 1
5.33250703453452 1
5.52495182496668 1
5.14928962362209 1
5.24017080046583 1
5.13673372347835 1
5.44170626054264 1
3.79803226323963 1
5.55063547997208 1
4.9734620720184 1
4.92101207814041 1
4.44075594389199 1
4.26716291305905 1
5.5403853340615 1
5.36816609019977 1
5.19145715757653 1
5.56320813336484 1
5.79183994497395 0
5.35147079230861 1
5.42858591067129 1
5.60932647745236 1
5.39392135732261 1
4.26125259731948 1
5.28929066388674 1
5.77510647735654 1
5.5717468219106 1
4.07471918492708 1
5.84183750970727 1
4.70782011525648 1
5.21882114252245 1
5.93356319197343 0
4.27290818603699 1
5.08572530553431 1
4.8168438769278 1
5.7260880058772 1
5.28598829378951 1
4.8425398455267 1
4.65334791971593 1
5.01978735328539 1
5.47197041931102 1
5.47950616078609 1
4.98755419628915 1
5.24134732593949 1
4.7260438045443 1
5.16847648431563 1
5.22820966790717 1
5.10943957363363 1
4.64279208439402 1
4.38118644321612 1
5.79252303559642 0
4.8821158099456 1
4.72784088498035 1
5.55265911604011 1
4.69120423557765 1
5.24403591681716 1
5.48799450233075 1
5.58859581232155 1
5.68929500113204 1
5.32295374418889 1
5.15728955074321 1
5.40142361055038 1
5.04879549378354 1
5.03931360004186 1
4.60032617721458 1
5.21968436185037 1
4.71680313334029 1
5.35217337497868 1
5.17563873579244 1
4.6905614749706 1
5.02083172667933 1
4.97719543671032 1
5.57859890064565 1
4.85295887584103 1
5.05838619508521 1
5.16569232776099 1
4.33398896930668 1
4.17669116863106 0
5.08720628165921 1
4.79321296837675 1
5.7266155430287 0
4.76463638192911 1
5.76392003723457 1
5.56400374320132 1
5.8507611918836 1
5.17763965224154 1
5.62536175810841 1
4.43056580695983 1
5.16013686438357 1
4.91686703587873 1
5.24707689117736 1
4.31456936531214 0
4.86325984606713 1
4.25105330505223 1
5.17874551229536 1
4.41850132404096 1
4.60634707975291 1
4.20404068713821 0
5.23571814447895 1
3.7358734160147 0
4.34785181428431 1
4.41789167369323 1
4.92538293102012 1
4.44151020001804 1
4.45477058071715 1
5.34381738340063 1
6.11087276232883 1
5.24204949219779 1
5.02658799955443 1
4.57953711415578 1
5.06856870130226 1
4.52161152433638 1
4.38132763162531 1
4.95413394110582 1
5.20893405144098 1
5.59432960856591 1
5.62859428223839 1
4.11134741072766 0
4.21360115173716 1
5.69636729830061 1
5.0439896544789 1
5.09226955333361 1
5.01115827061759 1
5.10621418324436 1
4.30935597516339 1
6.01984394193673 1
4.66827502643638 1
4.57073056061515 1
3.55859674115985 0
4.73693383378064 1
5.35184994315915 1
4.71310559342603 1
4.61359317619483 1
5.38032079006806 1
4.45505852723439 1
4.53171702557051 1
4.46550720134786 1
5.06807548300799 1
4.62734394340169 1
5.2879316893424 1
4.77143395249985 1
4.71912697480021 1
4.08965897698899 0
4.14979904341679 1
4.40678680796684 1
5.79605324955342 0
5.74269320487995 1
4.66914127347958 1
5.28543217550052 1
4.78871079656078 1
5.10355377534918 1
5.10523676902377 1
5.69063581545727 1
5.80702580511244 0
4.50217105623323 0
4.7423221358812 1
4.68500253827978 1
5.52096075172285 1
6.2403790628531 0
4.52053874767369 1
3.92263857335804 0
5.21740459895798 1
4.86049514927289 1
4.93130572858655 1
5.33522626810911 1
3.4616409706191 0
5.68373930892697 1
4.79483855650486 1
5.8481008969471 1
4.39483007736715 0
6.205405892806 1
4.88634213477722 1
5.26301263563092 1
6.29639950599284 0
3.94811302468618 1
5.92579044430245 0
4.51066764685857 1
3.83515135407149 1
4.97006830740502 1
5.31332202525398 1
4.68904444590636 1
5.12481131951821 1
4.73610029565295 1
5.14158664222062 1
5.72411382626404 0
4.65272766556542 1
4.87563540441847 1
4.11508210156872 1
5.1125369738129 1
5.25084846077037 1
4.78604135611345 1
4.99119910063957 1
4.69268576479346 1
5.29327611349412 1
4.31527368108395 1
5.16934728986989 1
4.92360324396479 1
5.08359955040122 1
4.62537260262288 1
6.30219280835321 1
4.82340408638282 1
4.75837690346749 1
5.27323984413155 1
4.5925634028957 1
5.05188856510767 1
5.48112604092327 1
4.66210783264318 1
5.31268805041724 1
4.26724980949718 1
5.18882370237982 1
4.91225892154796 1
4.85583695079483 1
5.29192086806316 1
5.06331406665246 1
4.2318221248389 1
4.90292974529142 1
5.95849179782526 1
4.74592088489133 1
5.42768077761323 1
4.81198860723909 1
5.21457734452617 1
6.11923936681 1
4.64384068029016 1
4.90838460590601 1
5.11029413982807 1
5.17647305267808 1
4.26765746833607 1
4.26399226290332 1
4.90787655250827 1
5.70216654799368 1
4.79941723317566 1
4.86779398833078 1
4.87244929964792 1
5.09806134681102 1
5.2344050626063 1
4.97749192260886 1
5.74027930422603 0
5.15986043432086 1
5.06998328700493 1
4.10299210662894 1
5.42190247208339 1
4.38052110918221 1
4.48832344195855 1
5.17547941603648 1
4.62726448988198 1
5.97239018901717 1
4.48102532003439 1
4.29494636425316 1
4.68640745210341 1
5.483473619434 1
4.61757998591345 1
5.66286533922562 1
4.84058175455768 1
4.38198106144793 1
5.96256247969732 1
4.74052641009183 1
4.91229215013354 1
5.34000094177975 1
5.83118083004036 1
5.20280008902808 1
5.602574762006 1
4.52933026863712 1
4.82786520476648 1
5.41216665511807 1
4.53295834969821 1
4.93558884783238 1
5.41268283624605 1
5.64878249386947 1
3.73171045213027 0
4.0674344375827 1
5.67988905978631 1
4.37289951526755 1
4.78450335291511 1
4.50849376468268 1
4.71698408779614 1
3.97590931418792 0
4.95777453685494 1
4.65304308542199 1
5.18171965100428 1
5.19943342615419 1
5.21920204702856 1
4.6216155300308 1
4.19952152582182 0
5.62886613429634 1
6.0148348419885 0
4.96662586888236 1
4.52953091417667 1
5.21650959908748 1
5.32870641170029 1
4.3736460962573 1
5.30920169110613 1
4.70687798294985 1
4.25470511502467 1
4.97179210858617 1
4.39274104653383 1
5.5192245432172 1
5.264876587566 1
4.47930391480436 1
5.1298578292117 1
4.46450340811672 1
5.16263557743447 1
5.10181099683144 1
5.45065243949817 1
4.82858970051828 1
5.30378028387939 1
4.762499989499 1
5.63583876955142 1
3.70541066011997 1
5.58752030552256 0
5.3502758740634 1
5.18393840610389 1
5.13238685647719 1
4.87013539726597 1
4.51575772152357 1
5.12430813602095 1
5.09277970608496 1
4.02674901760381 0
4.99276900496208 1
4.94563883394884 1
5.31970470180166 1
4.41813158324853 1
5.66662468186304 1
4.942038106321 1
4.17114387738999 1
5.15165680984332 1
4.28891079977174 1
5.22801096806489 1
4.38101478595733 1
5.18848223679447 1
5.25266584296885 1
5.1611343610912 1
5.13863954956049 1
5.2263506463356 1
4.51219428096655 1
4.44694436168278 1
4.6611244992959 1
4.15101149630812 1
5.25307357357816 1
6.00316174750863 1
4.98129050496791 1
5.39386587277731 1
3.63866709264061 0
4.22189398060394 1
5.1093925245661 1
5.9024353456702 0
5.64935518183523 1
6.4064932182709 0
4.7146257742832 1
5.31621014876238 1
5.40815446653404 1
3.70321392545791 0
5.20384674182616 1
4.13037939432421 1
5.76853827465752 1
2.65363207440765 0
4.68275476521317 1
5.32045053028828 1
5.67990660611934 1
4.91651721724244 1
4.90319942348365 1
5.16067301416459 1
4.28535887424423 1
5.30089786385947 1
4.98065515402494 1
4.05269831218767 1
4.65395645868235 1
5.29046882659324 1
4.82461744972225 1
4.61981593850608 1
5.91046527223421 1
4.23263455980132 1
4.63593542881658 1
4.58995668111368 1
5.11809080004392 1
5.09572128580591 1
5.60689067565897 1
5.13936044792379 1
5.28467395551727 1
4.88138999658821 1
4.71883368165665 1
4.62459827064569 1
4.48626900718981 1
4.48667191538343 1
5.58573097187667 1
4.96184425506971 1
5.31562256847459 1
4.83983266691744 1
4.72982768561497 1
4.43208017343061 1
4.58942576519969 1
4.33588349439454 1
4.8744041775105 1
6.23629979326364 0
4.88715767927551 1
4.89520644104423 1
5.62658429679213 1
5.51676339471227 1
5.18741162437004 1
5.0437015791903 1
5.16696448056189 1
6.24069640697224 0
5.28419076520293 1
4.63903813377983 1
5.13855040042019 1
5.50416577230624 1
5.66619989080294 1
3.97044395557885 0
5.57443711832004 1
5.38493693803041 1
6.74693586023416 0
4.87587459452085 1
4.79441861846425 1
4.74006247693201 1
4.01420570671981 1
4.57503370467251 1
4.52451342359326 1
5.13263325752953 1
4.59173099379376 1
5.06991063271296 1
5.38407093749499 1
5.12821189296044 1
5.07416046635948 1
5.35656987204376 1
6.75261025021254 0
4.57248433648836 1
6.25210006554398 0
3.65032188012457 0
4.96206448166593 1
5.25976104873004 1
4.94520857934911 1
5.4078709761022 1
4.46230437125153 1
5.77780689716489 1
4.44037596760112 1
4.35242163115901 1
4.89486709730251 1
5.05145639146943 1
5.03488818436701 1
4.7133823047757 1
5.05556229318365 1
3.80767477610896 0
4.51132739902737 1
6.18038075601942 1
5.07929029196423 1
4.51136863291481 1
5.38247337726019 1
4.75210617919749 1
5.16357426184569 1
5.90569761770276 1
4.91621592958733 1
5.20697319729458 1
4.06012985481817 1
5.4864536172856 1
4.68345259043513 1
4.5934826695718 1
4.27991469309349 1
4.99460302794415 1
5.67779346437245 1
4.86888066794163 1
5.27560165546754 1
4.9618854054848 1
4.35743904108965 1
5.19234188766111 1
5.37407789906529 1
5.27214858659017 1
4.74013760911768 1
5.59862727778591 1
4.68485398807633 1
4.507041042085 1
5.42358329434872 1
5.03902318669599 1
4.72352035637246 1
5.19964775019381 1
3.32582673632734 0
5.03721844338835 1
6.04657722074233 0
5.86887779336676 0
4.96846963365737 1
5.27018660985782 1
4.58658553116874 1
6.2995036984829 0
4.27998432755286 1
5.07891399190815 1
4.84643041998502 1
4.5704007172287 1
4.45773336038362 1
6.35468858583483 1
4.88233119562699 1
5.15043932075489 1
4.4608124064526 1
5.20147153765559 1
5.12950357271892 1
4.21880822680058 1
5.22368789951287 1
5.41127144376874 1
4.14465559759251 1
4.59482575597437 1
6.134420122434 0
5.42975780110968 1
5.39307445844797 1
4.52054804670509 1
5.48558859827332 1
6.01702155124556 0
3.98307766160283 1
3.88427110869169 0
4.20753927326903 1
4.71143257697966 1
4.71613319077584 1
5.02945344580572 1
5.43648076831814 1
5.16606480881311 1
4.87249936264191 1
3.90269578861564 1
4.91792037355701 1
4.19591640347147 1
4.67102630715375 1
5.19833158899309 1
5.14369923561647 1
5.09142552658374 1
5.53151420786447 1
4.49009147614723 1
3.90539417657968 1
4.86429589262547 1
4.45287828243293 1
4.84182794883255 1
5.22314868509895 1
5.07059302796443 1
4.39485256311449 1
5.03745945753792 1
4.02345177411653 1
5.03767273534225 1
4.60632057496575 1
4.79384648965123 1
4.33402999640997 1
5.09363809201359 1
5.03656629239739 1
5.0541243475356 1
5.00663520846692 1
6.28350930031856 0
4.6245055340838 1
4.6949516894712 1
5.0604829378281 1
5.52901977863299 1
5.3040071361322 1
4.37775906015779 1
5.21312268363569 1
5.51447550424184 1
4.67953100528899 1
5.39442081290455 1
5.2955340421329 1
5.41800885559719 1
5.67998608484071 1
5.13380559039001 1
6.57818150360848 0
4.69593693794428 1
5.73671609751137 1
4.99548686528585 1
4.6100068615712 1
4.99170255846541 1
5.01713663391445 1
5.69742788740612 0
5.72208650888831 1
5.40419157145301 1
6.24660848062424 0
4.69946096993202 1
4.13352394755214 1
4.19942117444608 0
5.08898220109785 1
4.99248432727613 1
4.60587456156919 1
5.24600974452792 1
4.91116831380536 1
4.54330134859312 1
6.15209197601215 1
5.01123222398648 1
4.67009357710235 1
4.43102356533191 1
5.02266861760298 1
5.34297064212706 1
4.26565292034226 1
4.6190404181607 1
5.24870599936305 1
4.81736202441424 1
5.97288811153003 1
4.56706815500498 1
4.39060344249495 1
5.91214770719029 1
5.4518555153178 1
5.04868852864631 1
5.01367968975537 1
4.73754376455603 1
5.08517949125516 1
4.48093556430478 1
5.21593069673813 1
4.69770840856838 1
4.29229251822398 1
4.70537781702327 1
4.43269436730163 1
3.68058608649748 0
6.24246888228969 1
5.91789120457372 0
4.77149252845324 1
4.88773854423539 1
5.72228305097484 0
4.7711485205991 1
5.42770332391071 1
4.29396532529229 1
4.49806110273876 1
5.26921414642989 1
5.01988606516101 1
5.4000552128408 1
3.75625904188512 0
5.22472294429127 1
4.37365356096081 1
6.11328760424344 1
5.43061692778046 1
5.48989926029908 1
5.96395546852629 1
4.10525084765627 0
4.36175220029825 0
5.67647794233454 1
4.16678666024777 1
5.55795887838103 1
5.16353802029778 1
5.00468298300354 1
5.95437699199653 1
3.75746619081839 1
5.16623705331775 1
4.7066654024497 1
4.02897865698072 0
5.62117402215997 1
5.91458784109504 1
4.64480203957691 1
4.93762991225434 1
5.41468122044394 1
4.47350159957676 1
5.81833525172841 0
6.17358241720505 0
4.97161770932242 1
4.38011519323525 1
4.46426535028503 1
4.7067817395009 1
4.69576105184389 1
4.95989637924329 1
4.95955713319475 1
5.23960790615179 1
5.09758888149922 1
5.07881104779217 1
5.35473537423136 1
4.72950529443615 1
4.16822582710554 1
4.63820336448373 1
5.13180083810906 1
4.23766058765146 1
4.55485464052519 1
5.88865442402564 0
4.61902110808001 1
5.34980923660361 1
5.62991377220728 1
5.35482900338333 1
6.13252361326539 1
5.81048968575507 0
4.56227616105283 1
4.95108601273401 1
5.66767378323612 1
6.02073461774171 1
4.41186640760302 1
5.66393391204368 1
5.57417172947107 1
3.97127641710566 1
4.12853955963194 0
5.73162618647422 1
5.75026253265252 1
5.21873670880752 1
4.73256102571263 1
5.88787488176039 1
4.4563193597303 1
6.23518135283958 0
5.20283674618133 1
3.89218860919864 0
5.26739781556525 1
4.6806581786291 1
5.41487721588803 1
4.21456517931982 1
5.18886326886874 1
4.7218357118699 1
5.40270110377002 1
4.84397173011578 1
4.94073666273755 1
5.30864598614854 1
5.11684947344108 1
5.333083112908 1
4.98812927901224 1
4.58614149096967 1
5.71582808112885 1
5.43736853311912 1
5.45036339549453 1
5.17954452646085 1
4.95800427357776 1
5.50410903745135 1
5.78700668214053 1
3.95528846472199 0
4.67213243341929 1
4.59230345465299 1
5.36367787452135 1
5.28996573611693 1
5.00772901001196 1
4.44370294639529 1
4.86867843796309 1
4.92255254029799 1
4.85531334245304 1
4.9839012081876 1
4.89483131427825 1
4.87639620891465 1
5.17822588433791 1
4.57938988672975 1
4.89453968960555 1
6.25954966253464 1
4.58430513164449 1
4.78522309900589 1
5.03759844912217 1
5.28004776435675 1
5.41646946190137 1
4.49196971009415 1
5.83060830600508 1
5.69149808806488 1
4.37211444514229 1
4.37664868849583 1
4.32346873075801 1
4.14851240900545 0
5.34155887169893 1
5.34830233151082 1
5.11485638939468 1
5.70382004535527 1
5.757176900005 0
4.85758502592725 1
5.49862620449491 1
5.14486845103391 1
4.70723522504953 1
4.21347447878557 1
5.28495012835971 1
4.78896405339171 1
5.19598633138624 1
5.75824755703434 1
4.44931049631465 1
4.67445174982383 1
5.94868919945638 1
4.36063891410909 1
5.24432190811069 1
3.81803722642879 1
5.36253986342679 1
4.61766182418507 1
4.97959017926652 1
5.33035349664622 1
4.70551691151018 1
5.37159944537839 1
5.79017795370131 1
5.36125865060162 1
5.28513459109813 1
4.81333905419991 1
5.4038862532119 1
4.85627679546656 1
5.2551971302143 1
5.90281398562044 1
4.77008828171123 1
5.50057670497225 1
5.87027900852023 1
5.3813202565076 1
5.59678959408159 1
3.89732407871976 0
5.08958384098181 1
4.45606206635274 1
4.13499076525851 0
4.71783261770401 1
4.48775295903939 1
4.65239507110853 1
4.4532602697395 1
5.35676372913197 1
5.02940298177409 1
4.42381571078144 1
5.32194981506686 1
5.21926712181172 1
6.15408768349705 1
5.2486345770309 1
4.14015195241082 0
5.30047085823068 1
4.88627268206545 1
5.55577763157291 1
5.09680975970798 1
5.04978921370197 1
5.44833357050452 1
5.69466050215847 1
5.22927794240337 1
4.35234273078043 1
5.6570621541016 1
3.67157719024692 1
5.4820338692525 1
6.15249321939856 1
4.0739003651058 1
5.30543591681018 1
4.58535233030407 1
5.05019589421933 1
4.14007259918858 1
5.05927485652207 1
5.01475089762459 1
5.91232777442881 1
4.19157991383559 1
5.41901894997268 1
3.42005712791945 0
4.73150115992058 1
5.47027860724686 1
4.99932108753074 1
5.45715453214257 1
5.23353370734899 1
4.86523849403498 1
5.34805353898728 1
4.93337671116192 1
5.33664372408698 1
5.967182309621 1
4.21985196250289 1
4.77912121666873 1
5.15089991097684 1
4.53354334498758 1
5.49969921745944 1
6.10517646729174 1
4.99974541072156 1
5.37075086439018 1
4.68871557945411 1
6.43486183038908 0
4.77772952045351 1
5.08914684293709 1
4.75754673294209 1
4.60907638553202 1
5.07372037642701 1
5.84462913573129 1
6.07003947030976 0
5.2286587697576 1
5.700842553488 0
4.86123260915799 1
5.00774090829412 1
6.03112994877992 1
4.62156088921089 1
4.84789954283197 1
4.76029242687462 1
5.49691917930025 1
5.16449564253047 1
4.64807442111149 1
5.48391998985576 1
5.67554438594953 0
5.51799486360627 1
4.78315326617043 1
3.91922890055331 0
4.28516095911249 1
4.57868456644534 1
5.04859911774691 1
4.90916496258131 1
5.3259812331897 1
4.33142902914125 1
3.06025627951108 0
4.63308971677888 1
4.70144558030812 1
4.74999093989063 1
5.08107993698581 1
4.99991251721302 1
5.09435915991656 1
4.95431366979636 1
4.89880030728572 1
6.24817688779342 1
5.43471283409766 1
5.00670641887334 1
4.58915193160413 1
4.88569750737746 1
5.80569307065439 1
5.17044355809557 1
4.81784653043316 1
5.51685816629486 1
3.85598892940897 1
5.60675479341118 1
5.382571154754 1
5.20379615107192 1
4.14401464317085 1
4.48845021002779 1
4.71863939683715 1
3.88856567279553 1
5.44277454128235 1
4.42590158909145 1
4.58022118352756 1
5.93406272059696 0
4.92379741256883 1
4.66354129778796 1
4.79662152411983 1
5.09433539434765 1
5.53596637730317 1
4.53303585102428 1
5.67213382456105 1
5.06214913619247 1
5.40581894589163 1
5.55600090930168 1
5.32977131365216 1
5.67989496828459 1
5.10360074092955 1
5.81391506102632 1
5.11732841256009 1
4.71584282126856 1
4.96416932602295 1
5.2158636935794 1
5.67222736705672 1
2.99191286385079 0
4.62191430889627 1
5.62723909732819 1
5.27183811439157 1
4.61074231519391 1
6.2982839478568 0
4.80247650176314 1
4.65023410002557 1
5.13099967445541 1
4.47973484253377 1
5.47717621863222 1
4.95735176924593 1
5.66559549597549 1
5.20957871016626 1
5.742586923397 1
5.88799837337674 1
5.31138055400218 1
4.83427556182308 1
4.21582956800633 1
4.84260206112842 1
4.46616874706844 1
5.09024080196154 1
4.16172380840555 0
5.78590812171022 1
3.82820616677066 0
3.95940885380078 1
5.02657214889368 1
4.81183543860786 1
4.5371879481744 1
5.11026219267468 1
5.52898404555251 1
6.12435799302126 1
4.96507717595576 1
4.76730575905239 1
5.05055726569735 1
4.94162902916303 1
4.03535888400669 0
4.56806440022088 1
4.5375121102297 1
3.79129732982243 0
4.42374634808908 1
5.2472212625143 1
5.21951763970081 1
4.50010938161523 1
5.51216217905318 1
5.22490808407511 1
5.70144339340963 1
4.94614570697842 1
4.70776232933208 1
5.0473394300987 1
5.42144864401132 1
5.19411109392937 1
4.86265224569704 1
5.50916156241493 1
4.9685408873394 1
4.41565374946062 1
4.76833436514918 1
5.04311270411848 1
4.28875024585918 0
5.63112696783102 1
4.89906977936091 1
4.68122773815777 1
4.82931421019402 1
4.96546096740779 1
6.02593228546678 0
4.72947645128145 1
4.83248285916581 1
4.22187835501667 1
5.30851231867113 1
4.2936221324608 1
4.56753073612889 1
6.13488538876557 1
4.38144468801921 1
4.89881878989664 1
5.17652600794571 1
5.20040992884682 1
4.92091491233749 1
4.14595906085509 1
4.48623540015461 1
4.43028343777424 1
4.79496986940989 1
5.00485697221927 1
6.29023995612022 1
4.94522535009203 1
4.68870547184375 1
4.79129737562913 1
4.98862275935493 1
4.19467420644099 1
5.02588091516782 1
4.35591296612975 1
4.83084142428441 1
4.90732103506869 1
5.44174683177466 1
5.13982164343195 1
4.6960069938854 1
4.33692558876052 1
5.14032602506491 1
4.92266053193276 1
4.62646372053324 1
4.10157944071859 1
4.1216031379625 1
4.41036326286656 1
4.56287974936786 1
4.06104553871272 1
5.52197476945516 1
5.60414140971748 1
5.30043714356949 1
4.57052899676692 1
6.09678769629114 0
4.17674769487513 0
5.83953065906103 1
5.39566661465745 1
4.92944474098026 1
4.13211098141309 0
5.56523467182837 1
5.42934828258965 1
5.21837582658723 1
4.87778115155205 1
3.95017222347321 1
5.16477234002983 1
4.33276365526909 1
5.06784668813268 1
4.90510420410807 1
5.40789978961793 1
4.37997006247909 1
4.98689165455219 1
5.21806404687246 1
3.90984457776469 0
4.76240736121084 1
4.54964694011834 1
4.15085580660569 1
5.02056295042377 1
4.10741035012892 0
5.66288261473415 1
5.1854141240682 1
5.30413201773764 1
5.56256662440416 1
5.74037708655317 1
4.70376907035691 1
4.76044971934065 1
3.56495161747577 0
4.78660784800801 1
5.00878668064665 1
5.5119375694524 1
5.57071659787561 0
5.41362105211686 1
4.59983271598094 1
4.91047838653921 1
4.37429143851353 1
5.70140231773736 1
5.57916353768024 1
4.3850269837984 1
5.13398511002534 1
4.96551874609557 1
5.10890404624314 1
5.73297403538324 1
3.15401637202541 0
3.95772692235953 0
4.6297105622404 1
4.87936985921591 1
5.41437133836343 1
4.07929595964787 1
4.47399228599748 1
6.23425606561216 0
5.41181770344551 1
4.56708316291375 1
4.82799622567295 1
5.66840119400923 1
5.27115335689278 1
5.15800763661448 1
4.91563136404945 1
5.0837571697991 1
3.8296059523508 0
6.71350078293998 0
4.72367493090889 1
5.23188199190428 1
5.40938173531511 1
4.85791920558512 1
5.1475952903397 1
4.60023813682513 1
4.54387154022802 1
5.2506518132114 1
4.05861918091778 1
5.41674044431064 1
4.38175097204185 0
6.32553402488503 0
5.29131728107877 1
5.00210672852584 1
4.71714139075331 1
4.0037010996043 0
4.79552236050483 1
4.55826501164102 1
5.10895555764516 1
4.48431283770317 1
6.19939605090231 0
5.95306564289885 1
4.07926398994996 1
4.41918997013342 1
4.75837490422537 1
5.69962351039904 1
4.77820560092517 1
4.67042019138191 1
5.15352913898084 1
5.55541689380471 1
4.67844687665486 1
4.65196328348697 1
5.30591068254226 1
5.65102562975109 1
5.95742888705699 0
4.95159949685829 1
3.7367349312945 0
5.00390765774823 1
5.62604131961067 1
4.75607499827623 1
4.35327476695289 1
4.7895942383896 1
5.67295472244449 1
5.04857770833556 1
4.96728862905921 1
4.2532626009612 1
5.32734524357951 1
4.86543456642915 1
5.04695223416507 1
4.66029127336232 1
4.82003297320021 1
4.76198885463095 1
4.86853509927565 1
4.88458524509779 1
4.44883396330217 1
5.78811152237776 1
6.19945146133165 1
4.78628389650371 1
5.02376947382955 1
4.47591824795124 1
6.11723292882714 1
5.32760726984965 1
4.23965931585393 1
5.13050738997241 1
5.28527733881956 1
4.52914863336778 1
5.12412596959583 1
4.92082665284049 1
5.85337200620981 0
6.18235783240064 0
5.786720139975 1
3.78860886783906 1
4.9884733035415 1
3.51306998395973 0
5.20886739301751 1
5.68266149311992 1
4.57635144546443 1
5.52620677941296 1
5.00294467934856 1
4.73066545578517 1
5.93595027549939 0
5.19472105203015 1
4.89737141185141 1
4.78932694595124 1
4.82631400616471 1
5.71485381944638 1
4.54539317935956 1
4.57295785354824 1
4.58392529716524 1
4.7205291325375 1
5.62278215241436 1
3.99806730099529 0
5.81519840147561 0
5.37437817017745 1
5.93620304746392 0
5.47291799390428 1
4.98467007649982 1
4.90055715947592 1
5.42994173269697 1
5.32571275243264 1
6.13493018195744 1
5.48097790599766 1
5.1124000500179 1
5.93386856136036 0
4.3783746225741 1
4.43550162193585 1
5.10915240037976 1
4.83995089612185 1
4.83212119362131 1
4.77062123015422 1
5.88880287523212 1
5.05992825981681 1
4.40577647022044 1
5.5168348273951 1
4.33162539596464 1
5.55689975191637 1
5.75761329832838 1
4.34493543999076 1
4.97351537800675 1
6.04762853636157 0
5.34363336803444 1
5.44100572346269 1
4.75345780451604 1
5.44531349809277 1
4.88492196565934 1
5.18266584105152 1
5.16039252899504 1
5.61084882152814 1
4.32048021890214 1
3.77987487339995 0
5.43140035380301 1
5.90205899676395 0
4.71389304123967 1
4.40669120867601 1
5.04889921920679 1
4.56636810432992 1
4.9563867334535 1
3.61335183474869 0
5.95135050487444 0
4.75675861860503 1
5.18840458550823 1
5.21234828636905 1
5.34806111952675 1
5.53787968698789 1
5.24671320368543 1
5.59657454706421 1
4.46864308935869 1
6.53188220855804 0
4.53893850221603 1
4.97580383892408 1
5.71122809149041 1
5.11135222314658 1
4.91622800998505 1
4.34036897652422 1
5.18373897216388 1
5.50344323958497 1
4.98813117532465 1
4.18682711039436 0
3.92243045024384 0
4.87911593802645 1
5.95147960111514 1
4.97672704349023 1
5.40892577045396 1
5.58865031198972 1
5.15544240199134 1
5.81003212428384 1
4.25283474381718 1
4.85287465945858 1
5.20370606901369 1
3.06501604241309 0
4.82832504959659 1
5.47347484979345 1
5.55138671137216 1
4.54659336003861 1
5.57095970102877 1
5.53266404939775 1
5.59170994524654 1
4.79981937925055 1
5.63950564871129 1
4.92693766453592 1
5.11545791825919 1
5.92227054774049 1
4.23544061328229 1
5.51034529190937 1
4.37868236800357 1
5.14982260138749 1
5.36371430495519 1
4.86011470395756 1
4.69545811206804 1
4.50769469598576 1
5.13619701377222 1
4.59747994764729 1
5.19709288155668 1
4.38381413776844 1
4.81429354410009 1
4.21172603841692 1
5.42748545097063 1
4.51014523566064 1
4.96984579609483 1
5.11936832964524 1
5.41065673671811 1
4.60477800377804 1
3.71050744167294 1
4.29630024063551 1
5.33908238882194 1
4.13116581748984 0
5.47779469279136 1
5.05033861915539 1
5.43951988567433 1
5.26119699691778 1
5.42763334054646 1
4.96518149697114 1
4.51793139508585 1
4.61006974751145 1
5.16836144786501 1
5.50196600842532 1
5.60043749723128 1
4.393238798709 1
5.09353664781639 1
5.52687324729845 1
4.74861857949389 1
5.22849170482178 1
5.34891601036398 1
7.02195083228835 0
5.42737657870703 1
5.44502846732384 1
6.09991434973558 0
5.1415312599365 1
5.39643016857189 1
4.97980027911271 1
4.90080995350211 1
4.72006467034376 1
4.90688750755917 1
5.37388193443438 1
4.97291757866661 1
5.4411809086678 1
4.94569429755261 1
3.82153853257888 0
4.62418174588114 1
4.84702812453514 1
5.46542367547566 1
4.83231064000806 1
5.01661497523254 1
4.09352005083654 1
4.35722711574603 0
4.76835405575201 1
4.67904989221533 1
4.91082960555309 1
5.25147727534443 1
5.5163031635521 1
5.48395367850004 1
4.79541484878389 1
5.28049286999343 1
5.64260166440826 1
5.4288677384438 1
5.36112239504329 1
5.048976145494 1
5.67685985839164 1
5.15354918634604 1
5.26616202695832 1
3.96507626062988 0
5.50884355261675 1
5.49069862146931 1
5.2057218380311 1
5.12141258909034 1
4.6139959114442 1
4.13704343728986 1
4.64440582103721 1
4.6412223851773 1
4.77879834758673 1
4.63890815548923 1
3.53434389964366 0
4.2176028404247 1
4.32959550145369 1
5.92600496638553 1
5.76142956679628 1
4.74640032871808 1
4.71176605554315 1
4.57394628302116 1
5.6633400292748 1
4.97036055072124 1
4.97101966750407 1
4.22493886678192 1
5.61676822557499 1
4.43078079670487 1
5.11344086968215 1
5.29449527670215 1
5.4710520547319 1
4.96966076323711 1
4.28783617853611 1
5.91623917567349 0
4.46387266080354 1
5.71733509603901 0
4.21999039122621 0
5.56657412472129 1
4.9284433666087 1
4.51384863892793 1
5.20743501393642 1
3.63023010923676 0
4.90310089013792 1
5.73610033557514 1
4.68565342157095 1
4.77358691297148 1
4.97153461811452 1
3.9484844759296 0
5.66705744951654 1
5.95740866502645 0
4.576799539415 1
4.07625676908096 1
5.8800280782449 1
5.37882307624912 1
5.73339614229048 1
3.98701110445275 0
5.05966386076885 1
5.59546033320236 1
5.3210562793754 1
5.36026122198273 1
4.46958322649098 1
4.42520238483795 1
5.28159325938362 1
4.01916293090108 0
5.88042833911318 0
5.2251109721532 1
4.96474525089589 1
5.83718077622748 1
6.10927813127352 1
4.65869769271026 1
5.01293581006869 1
4.17215918080902 1
5.09140987460574 1
4.28361036836254 1
4.88466911369528 1
4.70343381831533 1
4.7637125537151 1
4.92961231533439 1
4.71473983426764 1
5.40334417443597 1
5.06306560349499 1
4.60178519474413 1
4.75690435000998 1
4.75141248185221 1
5.65100645505848 1
4.43400696660649 1
3.87395559773764 0
4.51565500422867 1
5.36062412181981 1
5.33395454968492 1
5.06966972156656 1
5.17987745604318 1
5.29569303398882 1
5.91800118514881 1
4.04099246614936 1
5.44224131080049 1
5.29550048739752 1
5.65959516461988 1
5.64886593180749 1
3.95712706505995 1
3.70441000054409 0
5.57986552080507 1
6.01334182487704 1
4.69404410885105 1
5.57436551839285 1
5.15640816912547 1
5.50060790945651 1
4.44596630782673 1
3.94053663784541 0
5.11840122830358 1
3.85662676704411 1
5.71602816608568 1
5.29689324413151 1
4.71677628266741 1
5.59571198666281 1
5.00556660134678 1
5.48523795063446 1
4.84811498406041 1
5.21506778938801 1
5.30349347485064 1
5.54130433461066 1
5.33970029362056 1
4.0567773676804 1
4.68774728685903 1
5.56044559196171 1
5.69381534131497 1
5.61136786813108 1
4.98062740695326 1
4.32299938458131 1
4.59825549271456 1
4.63700986436432 1
5.06585351094838 1
4.63297630311567 1
5.99605516080525 0
5.89826457392502 1
4.1762935629514 1
5.6243525449857 0
4.62643326819214 1
4.96763600878346 1
5.34685438925483 1
5.21201692158384 1
5.44949553184847 1
5.29294506783568 1
5.54770321025602 1
4.30984799395246 1
3.96903752882705 0
5.17392636965282 1
4.21234350549633 1
4.9919475582866 1
5.43721293193319 1
5.53542220564345 1
6.73659416655175 0
5.37291454277836 1
5.81496209387457 1
4.95730538354466 1
5.79849933081994 0
4.64878353321104 1
3.74854496301325 0
5.31483481471188 1
5.29278801012954 1
4.27108601623616 1
4.59517279824388 1
5.32267482973931 1
4.94708068996653 1
4.78042365522452 1
5.14809822469887 1
5.79649371352229 1
5.25765640927691 1
5.12708887481928 1
5.19728579659398 1
4.48647661153746 1
5.64133009124642 1
4.44811352823876 1
5.60646418633289 1
4.73426056178725 1
4.31320585631636 1
4.39992786760386 1
5.28943365086361 1
4.91660185687107 1
5.68676748567923 1
5.22663362266482 1
4.69458272108063 1
5.90512434152677 1
4.13249663601561 1
5.4758168556759 1
5.31931963300252 1
5.43250883231055 1
5.29883271757364 1
3.809068676724 0
5.80687304771655 1
4.58535599128972 1
5.94894964495646 0
4.92319563542081 1
4.88245044998387 1
5.71126063338325 1
5.25568275058415 1
4.30852425240225 1
5.0987331276657 1
4.91119982210462 1
5.19997606307469 1
5.05757706800946 1
4.26670926790281 1
4.73945059031496 1
5.64505685033423 1
5.28670473155827 1
4.84905017097695 1
3.85907898875375 1
4.60172871567207 1
5.42831335865508 1
4.44638239284478 1
5.16179288908441 1
5.8385455669262 1
5.95242145728055 1
5.99178217595016 1
5.47942746261466 1
4.53508519679276 1
4.6149068362916 1
5.4187323029015 1
5.84200617638022 1
5.23480463631769 1
4.56885914887416 1
4.96938137186868 1
4.81092002858592 1
4.94251253634216 1
5.11133594273359 1
4.77556889007016 1
5.33515829297015 1
5.13987758249705 1
6.46424070940032 1
4.04588948961929 1
5.23717556542519 1
4.48113021862283 1
4.76687149454612 1
4.80968454971432 1
4.06037247311911 1
4.54708863083513 1
4.4402274555604 1
4.75170655515071 1
4.99597569224338 1
5.56463564307998 1
4.47816545101104 1
5.20564034711849 1
5.00026050429015 1
5.05785779607192 1
5.57006526804102 1
5.31091638545179 1
5.27542737781831 1
5.36054489192565 1
4.39645278075199 1
5.58597837282989 1
5.00510367567278 1
4.50257198218401 1
5.01209447456664 1
4.36565622390563 1
4.06529420461256 0
4.88961974284106 1
5.02206084579155 1
4.82986862074354 1
3.75520802173235 0
4.03538574267497 0
5.58442366840534 1
5.22111991057297 1
4.80141702502986 1
5.77785773258535 1
5.13100492402338 1
4.9567694254261 1
4.9443933539813 1
5.17975261189738 1
5.18574972417142 1
4.99370720222054 1
5.2799638686786 1
5.40629584116914 1
4.27560977171445 1
5.76132689671238 1
4.73079753004129 1
5.3103136664676 1
4.45411554605835 1
5.2044008249665 1
3.44180838072959 0
6.07360877050584 0
4.90248999962851 1
4.77617424539808 1
4.74366457941949 1
4.99757838407633 1
4.36440988859407 1
5.51607126789581 1
5.69162943732402 1
4.86863342890038 1
5.19599197508134 1
4.62964745150775 1
4.96291090081369 1
4.30848704721882 1
5.80972117611667 0
5.33841743576077 1
4.78791088186848 1
5.02589567751894 1
4.97521250835366 1
4.50597154372088 1
4.39080220412217 1
5.0204202439702 1
4.98270020207557 1
4.08687932037783 1
4.15462167907836 1
4.98747730183577 1
4.69338307268097 1
6.10434883658483 0
4.1975740570205 1
4.91080264094251 1
4.10425576322924 0
5.44583677840905 1
6.37199729676967 0
4.59738732546189 1
5.10524108306042 1
5.05327732979487 1
4.99815795018913 1
4.68971137999153 1
5.87307102182227 1
5.39442859659005 1
5.19474153864706 1
5.6482796369749 1
4.04037439671839 1
4.22807587172393 0
4.9007112660552 1
4.46198109036813 1
4.94866571565594 1
4.46100937491565 1
4.73466866106445 1
4.57850102220007 1
4.74730757080246 1
5.31533530006003 1
5.54281833151113 1
4.72960553177221 1
5.11441477018411 1
4.33395951063914 1
4.24153342481022 1
5.94903608878321 0
4.14206989697614 0
5.52473270311994 1
4.99853993415834 1
4.3697216920816 1
5.34061747892928 1
5.65193870829969 1
4.25380073501609 1
4.89494038901898 1
3.88755684793019 0
5.33843825853931 1
6.06182361066031 0
4.64724553677247 1
6.65752613787861 0
5.09809032255133 1
4.74557641959537 1
4.41398822549488 1
5.54083140731332 1
4.920342622781 1
4.60813208542329 1
4.10154558805832 0
4.95231255269796 1
5.00205486231442 1
4.57699128509768 1
4.6381777659085 1
5.28647791011541 1
4.57338228460097 1
5.00037046315058 1
5.25625299287746 1
5.95304498392688 1
4.89245270680844 1
4.97477268164622 1
4.72891891748039 1
5.6335443756772 1
3.99519764941455 1
4.33703751570967 1
5.18347417858697 1
5.95060650921368 0
4.61207753313871 1
5.81454078379563 0
5.39735417971838 1
5.0938738420805 1
4.85961713468303 1
4.67013414808559 1
4.71336499114177 1
3.04844024829578 0
4.11740395969336 0
4.31753459665446 1
5.77916149570293 1
4.77301444384882 1
5.63558872339049 1
4.91247587686311 1
4.51027552592031 1
5.47884663266638 1
5.13709542730834 1
6.22595555258869 1
5.52017252382692 1
4.65253732887713 1
5.50864905981956 1
4.11401095549952 1
6.00501779782606 0
5.01380276074331 1
5.47954361462154 1
5.33537166841329 1
4.72647650779899 1
5.16763474619953 1
5.33324019989089 1
5.12271080111341 1
5.31206886372091 1
5.32535443019864 1
5.1693898649797 1
3.97850964970778 1
4.67281061017175 1
5.92163290640324 1
4.74918435337139 1
5.06241728348472 1
4.93482696116851 1
5.15781350673155 1
3.62246000850877 0
4.68832792122299 1
5.25825387433423 1
5.35481614995765 1
5.79049485293418 1
5.06459047319779 1
4.89248388462778 1
4.13512279321546 1
4.8711611782598 1
4.41306556448969 1
4.98329522058842 1
4.33993233824203 1
4.79375388212073 1
5.39320794858185 1
4.65945095795847 1
4.46499646504226 1
5.84079808082884 1
4.72280724074233 1
4.35575825285724 1
5.03611585977992 1
4.62982079730752 1
5.60487925743402 1
5.76984443815523 1
4.92449873696973 1
5.07467062819048 1
4.55975364434299 1
5.18380582907047 1
5.01599937622113 1
4.84729704792162 1
5.91867748898331 1
5.8436546164563 1
5.4942102539786 1
4.52302061210383 1
4.84290498275362 1
5.32180921759027 1
5.6408566755767 1
5.31566943473094 1
4.99825967974442 1
4.52151940219384 1
5.17985305201915 1
4.1969799796701 1
5.21867363350165 1
4.34001978873722 0
5.05599718778871 1
4.4346383864326 1
5.79588639574311 1
5.21482289917772 1
5.2126916167336 1
4.85027742835165 1
4.98271613677971 1
5.27527735689744 1
4.32618837189066 1
6.29458629056359 1
4.96017002831772 1
4.82692768726575 1
5.44505044892096 1
4.02930164250524 1
4.96104430058538 1
4.06223276837485 1
3.7639257228227 0
4.22727921057609 1
5.24698907010978 1
6.10199405073445 0
3.92726775886143 1
4.10059766624262 1
4.48817816247336 1
5.16945482207456 1
4.77359825169796 1
5.05682098646365 1
4.82103924019268 1
4.79008264921112 1
5.80282974226791 1
5.15635253545148 1
6.62694407072264 0
3.67917390653172 0
4.73050498142252 1
4.85401032903047 1
5.19657058232185 1
5.5711684061695 1
3.63589555422795 1
5.20090701950945 1
5.53361165764994 1
5.98264864316996 1
3.41780186335739 0
5.38635321720674 1
4.58812155626956 1
3.65024322567115 0
4.26452157751962 1
5.50325783146839 1
4.40639985636962 1
5.23651815603073 1
4.59502232382463 1
5.13239047851228 1
4.95638731749518 1
4.09802401503751 1
3.94443946115757 0
6.42922563548568 0
4.51096836442128 1
5.57798676539812 1
4.05820386986363 1
4.68699834252065 1
4.51578927324962 1
5.18727636888697 1
4.43105637931007 1
5.7644286994513 1
4.69463748239162 1
5.08573637134336 1
4.16479330741122 1
4.15018940018375 1
5.60435179561346 1
4.80439923968975 1
4.65878563202653 1
6.19764177511427 1
4.42955474397585 1
5.54166670583933 1
5.16042970176057 1
5.35669558126467 1
5.47192339675723 1
5.57154629455227 1
5.74781032480804 1
4.90445780641901 1
4.59008514885401 1
4.34216068837487 1
5.18502258941502 1
5.11060119565656 1
6.15930628235448 1
5.03158853142833 1
4.6486475258787 1
4.53518138698395 1
4.39750105164725 1
5.5869296462252 1
5.16698168152205 1
6.47535428299083 0
5.18211553355265 1
5.17529143596625 1
4.87076022431407 1
6.2623000163338 0
5.45675328709221 1
4.95458352462354 1
4.57765755888199 1
3.24195927986159 0
5.38035057423041 1
5.07208899462358 1
4.89733218314931 1
5.05035496794311 1
5.05457194900809 1
4.07922235767394 1
5.58333441421543 1
3.03135464438186 0
4.34405896147075 1
5.34937314273367 1
4.55093750522809 1
3.99743812972724 0
5.10687031421329 1
5.49302073056034 1
5.7978172385805 1
5.09750297963229 1
4.99068959152901 1
3.90648042450621 0
4.61899003634421 1
5.20615628234957 1
3.96636805113564 0
6.11684153098035 0
4.86883752540121 1
5.53686562820804 1
5.21514421610278 1
5.77714556897131 1
4.53390422054819 1
4.71973775471361 1
4.80082492458394 1
5.65023921831593 1
4.81064599369055 1
5.13711801626799 1
5.27565766160847 1
4.56217057200119 1
4.1470052430129 1
5.22975600620147 1
5.61693410958253 1
4.78405332445454 1
4.38454097161303 1
4.58631284251001 1
5.29330986449154 1
3.89546825316406 1
6.38467837678702 1
4.19098948004353 1
5.03337470753564 1
4.70307153267 1
5.31855727415502 1
5.99284009141227 1
5.00052071845567 1
5.41822252383597 1
4.72941509750718 1
4.77463877470435 1
6.0089191511595 1
6.73384381470907 0
5.40930949241674 1
4.44080916048241 1
4.69792744355127 1
5.28713869326924 1
4.94336506682941 1
5.11563170453926 1
4.14135391760459 0
4.20526339278659 1
4.66196756795547 1
5.17177932586141 1
5.14335353484862 1
5.74749268756575 1
4.10668918834972 0
5.28449268750547 1
4.80160111078838 1
4.7982648787311 1
4.54074081714361 1
4.85425615825502 1
5.91312375527213 1
4.5890137706707 1
4.00118862280959 1
4.36868579863209 1
4.45273193968911 1
4.98544690771588 1
5.06432796569223 1
4.68521096202543 1
4.85141595246342 1
4.1391746087457 1
5.00787560218329 1
5.60953584204197 1
5.12491426658837 1
4.36970151598327 1
3.00917388968922 0
4.30589706442744 1
5.32711489826262 1
5.77375169537826 0
4.10646269508847 1
5.16132522536075 1
4.78160923962414 1
4.68775478255598 1
5.69112003883891 1
4.74434384081924 1
5.36764165585376 1
4.78156130359564 1
4.59213883867104 1
5.58444743320191 0
3.44851094102934 0
5.82449793411624 1
5.69324497971808 1
4.43942176607548 1
5.56303583302909 1
4.94746357809861 1
5.88190743705753 0
4.78259806502338 1
4.78897651334696 1
4.78683939278108 1
5.079670869546 1
5.13332646208782 1
5.16889741017623 1
5.51413060580465 1
4.75703797998466 1
5.13602867575997 1
5.4942590447741 1
4.33137420999855 1
5.19515112937515 1
4.97824850107632 1
5.23745635135803 1
5.14315437690141 1
5.47246651737543 1
5.49595697813874 1
5.00029832383005 1
4.13767858988012 1
4.81545606087399 1
5.5006766545756 1
6.01983109602995 1
5.10897284476537 1
5.86460805583879 1
4.88602599264759 1
6.00285419072556 0
6.34399775846056 0
5.32631813272584 1
5.61980019944407 1
5.31412869958165 1
4.06324277127335 1
5.52820049381308 1
4.34342230073373 1
5.03435424012872 1
5.60847915798075 1
5.18867505220132 1
5.51843909354431 1
5.2380280220657 1
5.64311236596441 1
4.64925608345465 1
4.94100784009559 1
5.12746889450419 1
5.86288002919799 1
4.5965865364188 1
5.25627571155472 1
4.9130397275998 1
4.09119209412516 0
4.55110705394019 1
5.20487725138777 1
3.69718668607063 0
4.50685865660999 1
5.66807730006455 1
5.13665622892379 1
5.24140137922217 1
5.06981576549481 1
4.92548859738904 1
4.96456429490097 1
5.32406233233323 1
5.08655027115081 1
4.89358618125608 1
4.43974334741274 1
4.81724205762164 1
6.0542724111732 0
5.46521884031971 1
4.90395269662213 1
5.00438144226871 1
4.35116373779959 1
4.96553499128709 1
4.96943889200753 1
4.59174266214502 1
5.72185453378763 0
4.36750898678018 1
4.26611785027354 1
5.32909799806572 1
4.46820680749206 1
4.8338970453503 1
5.80633706045262 0
5.76612161450205 1
5.38451722359988 1
4.81902335292658 1
4.70228412427218 1
4.90493173675057 1
4.30893505130341 1
5.19018912412406 1
4.06147080878352 0
4.50850852976985 1
5.61390062504427 1
4.97957962964942 1
4.8640302572482 1
4.84421093530005 1
4.1374549820917 1
4.72280844027659 1
6.17108878538182 1
5.24683469629899 1
4.80795968999308 1
5.25364938562156 1
5.18608014710744 1
4.88079785542441 1
5.26511377519163 1
4.69390152469099 1
4.93972760597762 1
5.44900827423513 1
4.90214544054603 1
4.37959796337585 1
5.23067721505058 1
5.4122416462597 1
5.22320990255068 1
4.9101286830839 1
4.41978266377962 1
5.59804558766464 1
4.91505869539669 1
5.57586133359104 1
6.32868706310826 0
4.45790033594883 1
4.16925149765806 1
4.93623513606058 1
6.10639002054395 0
5.32319396783693 1
5.4442218364795 1
4.34228095705417 1
4.9118009421626 1
4.18811501148487 1
5.03050421548772 1
4.49544843225541 1
5.59134442791238 1
4.47085977066431 1
4.61126770684884 1
4.4073976196165 1
5.02021623365873 1
5.13222273225122 1
5.48234703324416 1
5.28682789623261 1
4.19052761985861 1
5.30682760805919 1
5.77291139966474 1
4.84506848507882 1
5.13157741327545 1
5.05044627751937 1
6.1284525504811 0
5.17549899290202 1
4.34669672478529 1
5.26039297014181 1
5.80267734253996 1
5.78131650220124 0
4.56084319843712 1
5.27381302957908 1
5.35119451070615 1
5.00549162230583 1
4.83880950100261 1
4.41059098386997 1
5.26345396971054 1
3.70226984615151 0
5.77999686273478 1
4.86074180747381 1
4.96808152379731 1
5.8403495949867 1
4.1296074141653 0
4.43421392108188 0
5.32712258964819 1
4.78178101208518 1
4.8054176407623 1
4.08131419327737 1
4.62613594139249 1
5.7882879272802 0
5.17363946299281 1
5.0976070582782 1
6.0322101579578 1
4.10721070529582 1
5.40598545408067 1
5.21346566078234 1
4.61158215992529 1
5.66811399850425 1
4.45049103132617 1
5.64367723394097 1
5.86424570487196 1
5.30306193022301 1
4.96981359527302 1
3.95432025665787 0
4.47675779771309 1
4.76830697262523 1
3.98402816898282 0
4.86254505814253 1
4.02002957939205 0
4.24451490690639 1
4.55159215515963 1
5.13318427499214 1
3.8931700816453 1
5.64318002856628 1
5.56485272871481 1
6.35525663701377 0
5.0287491828196 1
4.41439293650094 1
5.41232354355726 1
5.43464978931427 1
5.00212485137022 1
5.23969094201473 1
5.21959773651411 1
4.14752513311883 1
5.19050887737457 1
5.15092567327975 1
4.96927758779113 1
4.98602318836532 1
5.91081427669562 1
4.99418408856106 1
5.33932769303674 1
4.98695344639134 1
5.52256969877162 1
4.2149562015994 1
5.25782317370828 1
3.41659905330123 0
4.51478836896324 1
4.44795634801618 1
4.2056961847574 1
4.60088558816662 1
5.27757195268816 1
4.11798687014063 1
4.41777942607068 1
5.36102211188568 1
4.38151265441183 1
5.86283884856028 1
5.57621252723232 1
5.02137286169008 1
4.67632876142861 1
4.62287551375325 1
4.76256741436202 1
6.017404047917 0
5.11430266452196 1
4.00892142586281 1
5.25600795741689 1
6.43908940403242 0
4.80630277731296 1
4.97262688015075 1
4.93357454271682 1
4.04151671845366 1
5.34295576438059 1
5.52003738367335 1
5.3539523291779 1
4.74376420508262 1
5.12432283577997 1
5.26094550686374 1
5.77760201863981 0
5.83395601446519 1
5.65777017654896 1
5.88510790372855 1
4.73954544021803 1
4.76615506810392 1
4.18337464956943 1
5.6892877431036 1
4.51084337200566 1
5.89905988529435 1
4.61542042284188 1
4.93311217508929 1
5.41863024357302 1
4.13822883341027 0
4.98087282781997 1
4.82121412983651 1
4.66906175986996 1
5.97064000580009 0
5.31856954006947 1
4.47786186759039 1
5.44540718464572 1
5.29790362730555 1
5.78617124240789 1
4.03827563526254 1
5.49846865523016 1
4.47618571245499 1
5.11044572414596 1
4.3583174262224 1
5.05232471155117 1
4.32703336371149 1
4.60876819711709 1
5.07650635959538 1
3.90776632822516 1
5.14152061556023 1
5.1938342932491 1
4.92513057898914 1
5.35195348149389 1
5.57400931120255 1
5.26037412641179 1
5.02259497639105 1
4.50606078224683 1
4.70931083482036 1
4.38396638096144 1
4.95606344283918 1
4.89697380519636 1
4.51593115600257 1
4.16806708908657 1
5.44539978260769 1
5.70851630483908 1
5.23072610735887 1
4.20530326674282 1
5.44548453314615 1
5.08606836125997 1
6.65295726410965 0
4.69547603990406 1
4.73261683438058 1
5.23979345436159 1
4.3717023212434 1
4.96609628438431 1
4.31951005932498 1
5.95708656821366 0
5.22448456321583 1
5.78444456016695 1
5.41085056574681 1
4.91811458280079 1
4.92545273924922 1
5.58925726607292 1
5.18355536348615 1
5.40549964734609 1
5.88643833195679 1
5.91934219604422 1
3.48483802096812 0
4.86313941424317 1
4.16949114094096 0
5.59495246296931 1
5.84468028703305 1
4.62506483718739 1
5.04271504608873 1
4.37976867881526 1
4.27398833161583 0
4.93419042093724 1
4.90327644201847 1
6.53384922035243 0
4.93839578870329 1
3.88420985326873 0
4.46670752241354 1
4.78484870886053 1
5.56014238190786 1
5.06718245487254 1
5.48822485761357 1
5.36189850312004 1
5.01641629657866 1
4.48913239903802 1
3.64269763602139 0
4.73142806244297 1
3.56079836693554 0
4.98841649117749 1
5.29359310474356 1
4.66227493489276 1
5.48853524646727 1
4.96531752628989 1
4.4721109615211 1
6.06281277134692 1
4.98233950424616 1
4.84988294355555 1
4.62631191137426 1
3.86748551864964 0
4.72328290201867 1
5.10084643039771 1
4.34778869188571 1
4.61837576553785 1
4.76258642606292 1
5.29137952529939 1
4.32359980777595 1
4.80415429881375 1
4.97991972273586 1
4.80073198384355 1
5.82625248618967 1
4.67918761024145 1
5.95792373125013 0
4.93517681847285 1
4.38866586060489 1
5.48743685883524 1
5.08298749979275 1
4.93342049222613 1
6.07390041780238 0
4.34594098245639 1
4.58913980830769 1
4.15496732340899 1
5.95084139246913 1
4.08810969963349 1
5.02942891224687 1
4.64744433427374 1
4.85885249285432 1
4.97337954685956 1
5.20364549051736 1
4.2151940924694 1
4.20091930431773 0
5.00158403529525 1
5.41746453067183 1
5.45480295468084 1
4.26174826001489 1
4.6406228099371 1
4.95471993382048 1
5.80874048618834 1
4.95044449657903 1
4.60672719446926 1
4.61179322580209 1
4.33525077021567 0
5.55758647332014 1
4.8498045839956 1
5.47412965277259 1
4.69310020024183 1
3.62894638314474 0
6.65062588125907 0
4.86238577477873 1
4.94250700057028 1
4.46745269717948 1
4.74811606232819 1
4.88868511816465 1
4.76715982840742 1
4.39075745456996 1
5.00619179109942 1
5.05277254365495 1
5.50087041848496 1
5.2902167047092 1
5.30780721592678 1
4.88881882481818 1
5.78311290697675 0
5.22513477021494 1
5.03473286118098 1
4.82040264536296 1
5.27882720347945 1
4.08909715308627 1
5.61345514347899 1
4.56792351113205 1
4.48058657670817 1
4.18515011799497 1
4.8541099926175 1
4.80190556141804 1
5.83257802663892 0
5.26656978724625 1
5.47969652953439 1
5.28366073690116 1
5.25434591421035 1
4.91282329721892 1
5.98271000120531 0
5.55818746969594 0
5.09637317973646 1
5.12376790902987 1
4.98428534495804 1
5.39199933616316 1
5.82764056037731 1
5.02271480062559 1
5.60131116894115 1
5.10380500553914 1
5.68258945559831 1
5.10046185869451 1
5.17195799181173 1
4.25156061080224 0
5.83646842349965 0
5.23770663062881 1
5.02475261587303 1
4.62251215525899 1
4.53388064504701 1
4.70770233797108 1
5.81987925970332 1
5.74898852660316 0
5.12198307339411 1
6.15882088808278 0
5.40236066765357 1
5.4230917301833 1
5.13577501382546 1
4.84417587264141 1
4.52923000678687 1
5.21133370107483 1
4.76490790880824 1
5.55353681685133 1
5.71945926466756 1
5.13522790305518 1
4.80776686733304 1
5.93940105372845 1
4.26071251406695 1
5.29342097860578 1
3.83275252346864 1
3.97002257089174 0
5.0717931264116 1
5.10930274636996 1
5.06610643590443 1
4.73704581159036 1
4.93675698205851 1
4.79289039086511 1
4.79422342965778 1
5.61737629293913 1
4.63444899378938 1
5.48550053006914 1
4.75805004808279 1
4.74809961605559 1
4.25958614233603 1
5.20878037942005 1
5.24725763988379 1
4.52552604896492 1
5.24059684687526 1
5.3146778371339 1
4.96719575673386 1
5.98992001088545 0
4.45916907822602 1
4.48528813604733 1
5.20365645089784 1
4.95495162450243 1
5.15916154612765 1
4.55340311149172 1
4.78823885970833 1
4.04264617962242 1
5.08174708581243 1
4.74255927198102 1
4.83429188715663 1
6.40592726930075 0
5.235366472297 1
5.45623616421084 1
5.09264226744791 1
4.86536863233969 1
4.584879193258 1
4.22439145998675 1
4.4968330007908 1
5.55084038930424 1
4.56550307571253 1
5.8248274355711 1
4.6321985775207 1
6.18310861174318 0
5.38183797684595 1
4.96346121767335 1
5.3434507243992 1
5.21094153516145 1
5.56649659321677 1
4.09909766263818 0
4.99194150451828 1
5.56741819764596 1
5.09383276300939 1
4.47755823290292 1
5.10089701595138 1
4.94661407148169 1
5.2115971877448 1
4.1509378613859 1
4.75027482596886 1
4.73279555336721 1
4.79546089127025 1
4.70916567351782 1
4.71338624981053 1
4.72444857821385 1
5.56416075722409 1
3.46942595779653 0
3.34588664942229 0
4.82236718348688 1
5.01562598332179 1
5.29653729832722 1
4.8208033310015 1
4.57839941481826 1
4.87124127880492 1
6.90548044169676 0
5.06970159794631 1
3.96196939597944 0
6.1164853265158 1
4.81595216406568 1
4.19909683520528 1
5.30491069644581 1
5.07012922010569 1
5.30671259138206 1
4.8496936420529 1
4.48830402407478 1
5.06656995958055 1
5.97890818771174 1
4.73757758217395 1
4.92814333406576 1
4.99071434406511 1
4.17795205633798 1
5.94245414033005 1
5.44711017635154 1
5.00457093372327 1
3.97569615394045 0
4.83016441587304 1
5.65998025981541 1
4.38613482012236 1
5.32786545440709 1
5.69415273378988 1
5.13893280658047 1
5.42304151548199 1
5.6755546558722 1
4.38040015553865 1
4.18925445295174 1
4.18594527595954 1
4.43251104853137 1
5.61975499050811 1
3.1578998411745 0
4.67352717317302 1
5.08970570910691 1
5.0929884107018 1
5.12247869243208 1
5.40520695837186 1
5.13073022255271 1
4.81798945998733 1
4.94288868321623 1
5.40836356488712 1
6.09316189806269 1
5.48246206192423 1
5.15382078351059 1
4.31337408590272 1
5.97287788756685 0
5.66367490420685 1
5.44007577101461 1
5.23435853537968 1
4.54505825887318 1
4.35341567791923 1
4.5739563012665 1
4.89957587074452 1
4.63886614914941 1
5.09173608092356 1
4.04865575208459 1
5.85063009027343 1
3.98549011214682 1
5.2329470806847 1
6.26719055317824 0
5.11472154695833 1
3.86148761995869 0
6.02743804879058 1
5.34546057320808 1
5.35507871115627 1
5.68042747689203 1
4.56199012315791 1
5.63913829991244 1
5.03888152958669 1
4.35727042681411 1
5.06310158680123 1
5.08811916226598 1
4.7404647024136 1
4.99765114781235 1
5.01182048573251 1
4.860373169694 1
5.16580067336251 1
4.57257172688419 1
5.11185293001685 1
4.56932702209852 1
4.70544849526503 1
5.56986334414487 1
4.9981781688276 1
4.62926731780941 1
5.54033633275665 1
4.60409042073822 1
4.20208336069071 1
4.90515530638519 1
6.10400697911857 1
5.53948209746806 1
3.86645607356677 1
5.57586768654888 1
4.14137522184442 0
4.98942338061503 1
4.66619504178207 1
5.12237521500172 1
4.45704074385719 1
4.44129950807627 1
5.30641891609582 1
5.03357177954977 1
5.16275923030077 1
4.91536863101236 1
5.0384420050196 1
4.84808058526841 1
5.05286514946349 1
4.84836990871441 1
4.6106163655425 1
5.54424128258029 1
4.99704248781847 1
5.46533448038197 1
5.78659798231527 0
3.96339310053884 0
5.38387310187478 1
4.21467579372971 1
4.73027704312248 1
5.8747005670838 1
5.16872552549899 1
3.95729557763566 1
5.14919151188332 1
4.4276039205779 1
4.55648468291365 1
6.33221885617289 0
3.95968091668369 1
5.18251065141733 1
4.72602951672236 1
4.76467676845983 1
5.33176473067346 1
5.03060983945113 1
4.58627587512098 1
4.98105992880478 1
4.848643826434 1
5.22484313486313 1
5.24071130552202 1
5.39844902263649 1
4.8706142377559 1
5.27522808118173 1
5.71530798229883 1
3.98309051840592 0
5.40774306878137 1
5.92850499218792 1
5.15664850036022 1
5.72803326391684 1
4.11181140032558 0
5.58536101927111 1
4.65524725288602 1
4.46659108156317 1
5.32639654916024 1
4.24207762718902 1
3.96268474826148 1
5.52628098462246 1
5.70346815764419 1
5.30392004840621 1
4.36650743271388 1
4.66048101877411 1
4.70958639263829 1
4.56213968742043 1
3.40828877222878 0
5.36816690424189 1
4.69615942022258 1
4.79588832419173 1
4.72952146688775 1
6.12582864620441 1
4.85635986306491 1
4.50333016248312 1
5.87556940909368 1
6.24025098100482 0
5.17621782031623 1
4.42467889418366 1
4.92633662942921 1
6.06978976607659 1
5.55136686696761 1
5.45972228503226 1
5.18880266643806 1
5.68440228309288 1
5.60112304988076 1
4.39704435327066 1
5.7317800327087 1
5.13704708687904 1
5.6816820336409 0
5.06751647232815 1
4.32618535324715 1
5.04953339845319 1
4.74220227588929 1
4.40339587513477 1
5.63123832690008 1
5.60629826280675 1
5.57365025764445 1
5.05930809999562 1
3.6049541685422 0
5.52532401030042 1
5.86864181353241 1
5.34775521686678 1
5.10415753909655 1
4.70854422390338 1
5.16230397900539 1
5.55328556964044 1
4.7338600347601 1
5.03309759141282 1
4.71249266387488 1
5.32631428922368 1
5.33091718626712 1
3.67499718330278 0
4.17887157729634 1
4.29173013468669 1
4.82060652043987 1
4.46601861868478 1
4.18189092158235 1
5.26896811187404 1
4.77270724751114 1
4.27408837903406 1
5.66096551190569 1
4.12608512166823 1
5.10455182771256 1
5.17872152183906 1
3.76498574285204 0
5.5823268700622 1
4.37877130052452 1
4.64298932676535 1
5.71885384645275 1
4.59436499066091 1
5.67044233853244 0
4.66460615704979 1
4.07913349409839 1
4.2164820448688 1
5.28819995893511 1
4.56679901490945 1
5.70798775295848 1
4.67640426740627 1
5.19141416927593 1
4.4346576789885 1
5.30122405263089 1
5.90351010462703 0
4.71352945222754 1
5.22040735583798 1
5.28682171416009 1
5.57086175757866 1
5.37965159187098 1
5.85604527094333 1
4.39403469900838 1
3.61774577379174 0
4.59507924003621 1
4.32265181257993 1
5.14386792963261 1
4.91663398765751 1
5.10539865350842 1
4.14689343876906 1
4.33600209493296 1
4.72071096752447 1
4.69753691691753 1
5.76998134738796 1
4.48785707363781 1
5.19779762532284 1
4.99336003012931 1
5.17698805839775 1
4.53579994380916 1
4.51379607498607 1
4.57272731678635 1
4.74106268153146 1
4.9527122378134 1
4.07335544378561 0
5.41921247300285 1
5.23500214361692 1
4.65986903512162 1
4.74209676737047 1
5.08767309824893 1
4.68216015680808 1
4.22651149209546 1
5.23950109517552 1
3.55259242155635 0
5.39151869462894 1
4.07809062427402 0
4.79005467612618 1
4.61726160560032 1
5.42161214628546 1
6.01407771088098 0
5.00792469432076 1
4.94422253960853 1
5.13704221738126 1
6.38233246362237 0
4.78965572557472 1
4.88104252782595 1
5.04607726401543 1
5.07795174966073 1
4.00006291477091 0
6.16968719193993 1
4.40477946128721 1
5.44685739408647 1
4.98044049757777 1
4.26235618655988 1
5.2231457956545 1
5.83757631389764 1
5.1655424107126 1
5.08417778180308 1
5.73718995357043 1
5.33750691576424 1
5.39544750286537 1
4.96511348195395 1
4.23790471317527 1
5.52514899909829 1
5.18111514136971 1
4.23720701245986 1
4.53411813228542 1
5.3117573763551 1
5.28418075745535 1
5.29438304643638 1
6.34052646064722 0
5.84515657247306 0
5.81859759432054 0
5.56000093415964 1
5.29781292112275 1
4.24995186798766 1
4.32716317178796 0
4.92978066449712 1
5.05185880433944 1
5.74610683656379 1
4.77203164156287 1
4.97358774817684 1
4.4711203139587 1
5.53761314026494 1
4.9601580253642 1
5.53641893037253 1
5.71423475945022 1
3.96110493569667 0
5.65416831998476 1
