# Supplementary material for: Bias caused by sampling error in meta-analysis with small sample sizes
Source: PLoS One. 2018 Sep 13;13(9):e0204056. doi: 10.1371/journal.pone.0204056 (PMC6136825; doi:10.1371/journal.pone.0204056)
Supplement: S3 File — (ZIP) [file pone.0204056.s003.zip › results N = 10 delta = 5 tau = 1 sz = 100-500.txt]

"dl.delta" "dl.cp"
4.73558417107973 1
4.48307415803593 1
4.96054227047344 1
4.91928161563316 1
4.95370824456835 1
5.1532056508166 1
4.68311038979529 1
4.88003785410949 1
4.47421307821869 1
5.29862733088659 1
5.11940622259208 1
5.01165675227527 1
5.32980860068911 1
4.99028914895444 1
5.57158492458148 1
4.76125615174939 1
5.26096964280463 1
4.76604294781794 1
4.91068662947157 1
4.96324311942791 1
5.26503060039591 1
5.11707444364873 1
5.18600230590878 1
4.53816636544859 1
4.73251856898731 1
5.53102789596608 0
5.76343423713705 0
4.88176345869891 1
4.99622506060523 1
4.71225671737457 1
4.88076976051844 1
4.64295110562999 1
4.87248066518451 1
4.8275545503184 1
5.55630875335757 0
4.87823967970865 1
4.88408532491558 1
4.9752971586232 1
5.53023062945877 1
4.87559377890245 1
5.17404338898197 1
4.41168699490834 1
5.13589854390979 1
4.72611655409657 1
4.51795293701535 1
4.96927695970745 1
5.58594110754165 0
4.70705379701202 1
4.78448439908475 1
5.53526201944758 1
5.43636363013829 1
4.96502773070048 1
4.83340276735432 1
5.61867055418353 0
4.9908067506956 1
5.7568998747746 0
4.78228752845317 1
5.25185952967989 1
4.95549416228624 1
4.77652941154587 1
4.73447719887624 1
4.62524410708837 1
4.80784545992597 1
5.30233394974541 1
4.50109772338325 0
5.29479323604777 1
5.3301655375229 1
4.55224002916486 1
5.25721835025854 1
4.63210716665036 1
5.34257232470174 1
4.85496234578251 1
4.94857764081056 1
4.54440670268884 1
4.4930651989667 0
4.80688682600475 1
5.17996345706565 1
5.42430969624438 0
5.17931154207417 1
4.86046590039942 1
5.03363827072127 1
4.57757006813011 1
5.25643288374602 1
4.92503899222462 1
5.39274549349085 0
4.82925286297404 1
5.01979129219567 1
5.00823402674852 1
5.37121100133723 1
5.19606602183808 1
5.08723130576257 1
5.10184981561874 1
4.99102536463818 1
5.37260012904165 1
4.45706468336712 1
4.86495711985947 1
4.76188606462016 1
5.12901911260866 1
5.08825991985151 1
4.55308435966295 1
5.59046125533881 0
5.0601764999827 1
5.29221099653328 1
4.77409943933535 1
5.18450019069138 1
5.33926541726387 1
4.58624165095209 1
4.72785343817006 1
4.11491613444435 0
4.65825156817045 1
5.48690828674808 0
5.27173772905592 1
4.44936416717741 0
5.44375146068808 1
5.66348161915909 0
5.11964057230897 1
5.30388251446772 1
5.23634163253933 1
5.13374837922094 1
4.73262138216823 1
4.75170517209492 1
4.83208818088895 1
5.26268051109143 1
5.18596488905461 1
4.32543688374891 0
5.16442717179232 1
5.18556466982109 1
4.27020513622755 0
4.81950970184579 1
4.92270074899013 1
4.84873805481032 1
5.78797247531973 0
5.41576974595752 1
4.53306612943313 1
4.66518570854257 1
4.36649167130516 0
4.66704443921861 1
5.00953117618722 1
5.24135159709722 1
4.90875130589664 1
5.31880771714428 1
5.76891808289639 0
5.46345627637064 0
5.5590007547928 0
5.46570540352896 1
4.57782560511935 1
5.15591023401806 1
5.25305032966441 1
5.00330854077094 1
4.94623655435916 1
5.22373611749956 1
4.98242627591866 1
5.06447319391058 1
4.92438827053943 1
4.60282381928735 1
4.92338901452934 1
4.78820904743751 1
5.1481026923662 1
5.25827562331304 1
5.18132500998035 1
4.95489982959241 1
4.73351248947448 1
5.03268157436721 1
4.80307759519905 1
4.71038062507073 1
4.99862765096476 1
6.01759964828676 0
4.99335551119426 1
5.04950632680473 1
5.04356594541942 1
4.95044283128399 1
4.96020388122584 1
4.87302439185621 1
5.37459524971717 1
4.98192134172355 1
5.09725015834657 1
4.70014498766021 1
4.93563636676076 1
4.63540411133765 0
4.39001245317076 0
4.79266803407386 1
4.71453321192286 1
5.36484728690028 1
4.93537356430352 1
4.90008875457577 1
5.22026841958929 1
5.31855361175057 1
4.98007431837704 1
5.38980717779998 1
5.16885473953063 1
4.69229225970629 1
4.98951319041977 1
4.96911366922283 1
5.45729290120319 1
5.3136992897762 1
5.31843982817094 1
4.97477901967608 1
4.73153625618979 1
4.87837459721103 1
5.04055244190724 1
4.73017396585849 1
4.40795432546035 0
5.19170438355992 1
5.31614035472377 1
5.02886670886272 1
5.20406621749761 1
4.93116845536111 1
5.0503230341044 1
4.7228723493876 1
4.52662816326628 0
5.55347644021264 1
5.63578891665379 1
4.49951938664171 1
4.75772365880653 1
5.21926736847404 1
5.47156380377592 1
5.39247784546582 1
5.18495640054953 1
4.57808534617587 1
5.40487124329902 1
4.76283219994482 1
4.76806046298266 1
4.75126169970685 1
4.50071848103968 1
5.10882454184089 1
5.22280595194061 1
4.88546574427833 1
4.96870869132335 1
5.27442326734192 1
5.09692988806195 1
5.33827368765974 1
5.33273467160282 1
4.67578483513846 1
4.87942176627531 1
5.14692955655852 1
5.25023943541174 1
5.19860160497683 1
4.93817477994339 1
5.58013296001876 0
5.02866385973669 1
5.17859491232718 1
5.03588432503249 1
5.25487212282926 1
4.49636395411442 0
5.30748033510951 1
5.06668291590975 1
4.97768049730953 1
5.16857915315733 1
5.49530433135967 1
4.83633896062691 1
5.03557622098977 1
4.78466541337877 1
4.81155520393936 1
5.3278028164861 1
5.38652539390681 1
5.59332648730891 1
5.35839312062207 1
4.83849076815977 1
5.24812347395593 1
4.8225037054136 1
5.24048153222329 1
5.05192088126906 1
4.61273422370342 1
5.48078964629242 1
5.18645642291831 1
5.08273454697732 1
5.08694912370324 1
5.18072179731706 1
4.86792216694321 1
4.79891316171655 1
4.80457443821542 1
5.57895617424332 1
4.80969250708535 1
4.93839564265907 1
5.26855021382028 1
5.05893994036935 1
5.06322135888353 1
4.99991404353703 1
5.76005614722075 0
4.749948316299 1
4.5090909481843 1
5.20877818239116 1
5.21961293779969 1
5.59903099985126 1
4.7527111899711 0
5.43698691788761 0
4.8931431331779 1
5.13487254882439 1
4.82836968976472 1
5.27712567274616 1
5.04839857433379 1
5.01280310293616 1
4.60609606732446 1
5.37235133757869 1
4.62401475431108 1
4.24202175753468 0
5.15656471702245 1
4.61554173681419 1
5.25876218597346 1
5.01320113586763 1
5.32959320631424 1
4.84459386030519 1
5.59340870231491 0
4.77304663268762 1
4.94250736409207 1
5.26806911122363 1
4.71195280310486 1
5.28031213434636 1
4.74875422798549 1
5.67239059654433 0
5.7465703675988 0
5.12257791087756 1
5.67865558129078 0
5.55479239405428 1
4.63170908709592 1
5.13327431974362 1
5.13934163441736 1
5.17591933344864 1
4.30072619102721 0
4.7694322026118 1
4.68562203573455 1
4.86588931957019 1
5.53840524217012 0
6.07711041511815 0
5.14222492278223 1
5.55257663417117 1
5.18312504521539 1
5.23296219014572 1
5.63064328509048 1
4.86517486101713 1
5.03550870968719 1
5.12027876831667 1
5.44784251829767 1
5.1225204499134 1
4.99476771654948 1
5.63602908862269 0
5.04725635256406 1
4.8036193907724 1
5.31724446899595 1
5.43290305096624 1
4.83496529696048 1
4.9246520831636 1
4.25293893329243 0
5.27111825769412 1
5.09072324818589 1
5.32025881099201 1
4.61983441220009 1
4.29615381233138 0
5.15970025009409 1
5.23736225689737 1
4.99117859796925 1
4.78573444920458 1
4.79513699367665 1
4.35889941673975 0
4.36344038454582 1
5.16331846535241 1
5.07943918004594 1
4.87983639714788 1
5.17836053610817 1
4.62938185180981 1
4.82562872171951 1
5.85054146071517 0
4.84130729430445 1
4.51293219293692 1
4.95997878248932 1
4.64872109455057 1
4.5794183038759 1
4.91564022638611 1
5.33017254792078 1
4.68118973703494 1
4.44836640758117 1
4.99816429102794 1
4.81983038117235 1
5.10295833170747 1
4.58772343104285 1
5.02447666262151 1
5.22672461899933 1
4.75220824892612 1
5.03894715385787 1
4.71139642637173 1
4.86090404683918 1
4.98642060505602 1
5.08431766711912 1
4.69209036251132 1
5.21944528209305 1
5.09060916309841 1
5.3292894844211 1
5.30411228426097 1
4.56800829329512 1
5.17920823782718 1
5.04968119900872 1
4.93056568311132 1
4.99856188843851 1
5.13626085716369 1
5.15591347788659 1
4.74595244604018 1
4.9656548834243 1
4.89232927529942 1
4.95175055638844 1
4.86301703942514 1
5.14082877211913 1
4.99293130681415 1
4.99415320530888 1
5.08793807279019 1
5.1259725447706 1
5.25337915368999 1
4.81290198768769 1
5.14616297024425 1
4.88928249671838 1
5.22958483605813 1
5.15368285793771 1
4.74709905734056 1
5.05204897662425 1
4.40912143476589 1
5.20598346555993 1
5.17383112363148 1
5.1859394515508 1
5.02850183954182 1
4.85178532601202 1
5.15629071414726 1
5.12585658460694 1
5.32215017418078 1
4.94881955149423 1
4.95281039679767 1
4.95464283507475 1
4.67846268609056 1
4.98149493076549 1
4.76893331336375 1
4.80024827830675 1
5.07849060027232 1
4.65896087325238 1
4.18616286339983 0
5.01068032314056 1
4.97680387855934 1
5.35412147234764 1
5.80539499521207 0
4.70182793413467 0
5.11936082278479 1
5.19639023068192 1
4.72564575785315 1
5.34757696503892 1
4.89918389137652 1
4.9497375152356 1
5.59859100420165 0
5.17893681789336 1
5.55070186115835 1
5.46281946746124 1
4.92737793305364 1
5.07102303602001 1
4.72497573180276 1
5.00391058602095 1
4.91540578600256 1
5.37216170534393 1
4.87839986896508 1
4.68599491682826 0
4.66897437632239 1
4.70461217528133 1
5.54172367434236 1
5.38641810298456 1
5.57669065554372 1
4.95613685884949 1
5.28331905312526 1
4.9633425609271 1
4.75245889510051 1
4.56049739402181 1
5.03539560726855 1
4.92325255074502 1
4.79128681091981 1
4.81961294452777 1
5.15539922666019 1
4.88556479658207 1
5.86604079154185 0
5.33533613854612 1
4.94531303220904 1
4.37189445781873 0
4.94780478886177 1
4.37514570565826 0
4.95435981310811 1
5.03804130770291 1
5.21518557024852 1
4.76806970034081 1
5.25144766603851 1
4.38385081581253 1
4.54632242682409 1
4.57024475609218 1
4.99981868725435 1
5.06246871728757 1
4.75215798219917 1
5.17054553927314 1
4.96037469524442 1
5.09675455826742 1
5.74616033901775 0
4.71924655370224 1
4.47292903068002 1
4.93107151887794 1
5.28198248750941 1
4.85091257914352 1
5.19428048687803 1
4.71511269794689 1
5.4088519730863 1
4.49211321993358 1
4.6952738342333 1
4.43539623851061 1
4.77659466156913 1
4.75604119510985 1
4.81588806333963 1
5.24057812167569 1
5.07008154841422 1
5.09412616956224 1
4.80256808103027 1
5.27929324529983 1
4.58437337013566 1
4.87056682323203 1
4.86391130867504 1
5.01017497435937 1
5.40324216918793 1
5.25317714701357 1
4.76045960768253 1
4.68188172955049 1
5.65521805125228 0
5.12781310408646 1
5.2290749405037 1
4.69984433791752 1
5.04044695319862 1
4.61124346685313 1
5.04223050588048 1
4.94608462657022 1
5.24260279767576 1
5.09620686098614 1
5.14604403173004 1
4.89008526340396 1
4.9780484568284 1
4.7342464650666 1
4.91391619718109 1
5.11869047332483 1
4.27934592361426 1
5.54048281627523 1
4.81273531014989 1
4.72917221268184 1
4.42523588166598 1
4.89146778050019 1
5.28791514671314 1
5.33512988674546 1
4.76967720393512 1
5.06005107302056 1
5.17167925152865 1
4.50043336343303 1
4.99994940045264 1
5.07711923233921 1
4.38859336426083 1
4.99818471633706 1
5.36718966348936 1
4.80892840384573 1
5.73499240497076 0
4.61596945212346 1
4.38907489219985 0
5.10484528791029 1
4.35821530005484 0
5.34250552804598 1
4.86572502051119 1
5.56917298898016 0
5.0590973966142 1
5.06118992735737 1
4.96403205294372 1
5.32409311019104 1
5.28633592912527 1
5.15683307313165 1
5.40923669898529 1
4.61246990012798 1
4.54171561479058 1
5.21942817277048 1
4.68879808977758 1
4.64225031814265 1
4.49734308634435 0
5.16365142404157 1
5.09591694402627 1
5.23008432610212 1
4.69033668669667 1
4.59857826770264 1
5.49429037926217 1
5.07419676798609 1
4.21518362915745 1
5.07678749077055 1
5.05532334185032 1
4.70973957661161 1
5.2928388003959 1
4.96188139432614 1
4.70849849039142 1
5.40360281060735 1
4.8819485541661 1
4.53156543856498 1
5.18276330008736 1
4.46056189945759 1
5.5952131104497 1
4.40718582016431 1
4.54851377247337 0
4.80330255070171 1
4.96255702620677 1
4.98527719645995 1
5.06769540429903 1
5.21607824168053 1
4.5227783077334 1
5.43360314688178 1
5.29245239594106 1
5.09645571085197 1
5.40889921021425 1
4.59466765818724 1
4.86053479372453 1
5.32787719132643 1
5.13883872818616 1
5.58463395430735 0
4.903200224647 1
5.16414583670509 1
5.05867363243148 1
4.95621516251555 1
4.99699953512751 1
4.99155338205968 1
5.14382005368186 1
5.06280762681077 1
4.86774662193978 1
5.3448602186677 1
5.12005831209185 1
5.36615180436469 1
4.90141928060543 1
5.01126569198708 1
4.79273343269168 1
4.84971220188729 1
5.08912647320706 1
5.5274168275007 0
4.95072653804549 1
5.09665197997067 1
5.41871406969562 1
5.55131500104549 1
5.04651651001032 1
5.47248730894315 1
5.10039054430619 1
4.94810729715505 1
4.88453288118354 1
5.089983417442 1
4.46596198409949 0
4.86148247646688 1
4.9802298246345 1
5.76629197390815 0
5.01653543825979 1
4.89544536958803 1
5.10521455318528 1
4.52468185202255 1
5.16790895413093 1
4.755474885215 1
4.2042260103234 1
5.13297148330667 1
5.40526983022221 1
5.28748645260995 1
5.17110325446412 1
4.97748605368564 1
5.01797610586765 1
4.7409199442956 1
4.6670091216918 1
4.80390388288584 1
5.00539929393636 1
5.30992618457724 1
4.24504868355908 1
4.71056322146828 1
5.11835250629785 1
4.92518797745716 1
4.71510358348565 1
4.85248476780985 1
5.26157619450546 1
5.16751016032789 1
5.16018580421797 1
5.16302910528228 1
4.8178632712079 1
4.08565898014751 0
5.32230909533387 1
4.35236381270146 0
5.50626859477394 1
4.52726521039608 1
4.87551402128365 1
4.94114913809543 1
5.02634378427552 1
4.58416822028346 1
4.99136163735088 1
4.97668294592582 1
4.86898818279785 1
4.75077047263453 1
5.26052128604032 1
4.77039060436827 1
4.64208081400233 1
4.84791217121666 1
4.83571859613932 1
4.6594652336411 0
5.20376880322196 1
5.38813076990808 1
4.86309800247217 1
5.50407855591601 1
4.82642421789972 1
4.68040838932989 1
4.92776508762587 1
5.21280453473557 1
4.4640044642754 0
4.96762339207346 1
5.23706041817997 1
5.16424638319727 1
4.92605759056618 1
4.92107599938181 1
5.31649593992362 1
4.98908402894201 1
5.21971428212776 1
4.89576106920658 1
4.93569713832054 1
5.03549038424609 1
5.46831631995426 1
4.18217743467237 0
5.02905415246078 1
5.30590581489243 1
4.44153117550954 1
5.03367758818803 1
5.38185333246476 1
5.16781689760934 1
5.49742500450786 1
5.18936955407119 1
4.60554516552887 1
4.77012968092972 1
4.49518978000239 1
4.7982504819826 1
5.08230988035672 1
4.98364247473453 1
4.76917840691087 1
5.25519741419506 1
4.40551675157676 0
5.28836875360404 1
4.96149553206606 1
4.7067250367328 1
4.57843892119625 1
5.56039379332616 0
5.01152363693619 1
5.11821174840436 1
5.00481576778509 1
4.80423604652075 1
4.90376302128035 1
4.83925845545761 1
4.7514963078941 1
4.61179260786973 1
4.64036399681059 1
5.13914378755782 1
5.22145306770754 1
5.06800375595569 1
6.02404855725898 0
4.76160336674746 1
5.0803569470214 1
5.46102890261777 1
5.0061749242075 1
5.30056072585649 1
5.20348657469845 1
5.29628151260258 1
4.92573991211087 1
5.46528314700105 1
4.33352156282412 1
4.59370165596567 1
4.4308078679575 0
4.86099799173519 1
5.10025365996968 1
4.78038443521956 1
4.8944445560017 1
5.48341855405573 1
4.71775923941214 1
4.72390623574788 1
5.09627010251223 1
4.67483973193342 1
4.50128864784022 1
4.63165830787089 1
5.05696514624057 1
5.39137768872732 0
5.43822191210727 0
4.53091352301403 0
4.43549902026847 1
5.62341878899353 0
5.19405537252776 1
4.98701069684205 1
5.30542118392855 1
4.84913739405079 1
4.90507451672961 1
5.26502124613532 1
5.11531426699148 1
4.90901824595304 1
4.988491650371 1
5.28993361993969 1
4.54995792783231 1
4.93146317714621 1
5.10178000974338 1
5.088457672867 1
5.4119760985844 1
4.86375558935021 1
5.54112804500629 0
5.23583868636763 1
5.02914934410328 1
5.01648099387452 1
4.78851339621881 1
4.2546391096603 0
4.85811895923407 1
4.60347040845455 1
5.18174191640964 1
4.61390490664885 1
5.16785762520332 1
4.756552334946 1
5.44791948002566 0
4.58073756083229 1
5.25235951804601 1
5.60151677357613 0
4.80562621514021 1
4.44254659257117 0
5.10087285793268 1
5.2822556946112 1
5.08233000133892 1
4.94574680970752 1
4.59692662195294 1
4.74652923499303 1
4.62029792283255 1
5.14657927757844 1
5.26297559297058 1
4.62037684660006 1
4.22680805487583 0
5.57457313720293 1
4.64175693830752 1
5.28108894290387 1
5.25314368063063 1
4.48194649189311 1
5.00908603943469 1
5.19875936440189 1
5.5098424387541 1
5.4127143386736 1
5.23243793729188 1
4.9129630122242 1
4.02290889630985 0
4.97628924205718 1
5.55144307445069 0
5.98462556434107 0
4.8896762580091 1
4.87264651536876 1
4.53673374465144 1
4.50845250487731 1
4.3090996050144 1
5.25942398344248 1
4.48175679289971 1
4.52129000681458 1
4.54550787489041 1
5.12708094598074 1
5.60900933332504 1
5.3277610841072 1
4.61138571516537 1
5.55365968141006 1
4.56965063807984 1
5.41847849893497 1
5.07499267637769 1
5.16727088649861 1
5.13740689700864 1
5.03586176079313 1
4.7503282299865 1
4.73198980040167 1
5.43084114575135 1
4.68442844899054 1
5.75286714194263 0
4.37164017067295 0
4.81073323600113 1
4.95371081700841 1
4.50907739140318 1
4.74871719148734 1
4.45023537990356 0
5.22342022006664 1
4.91570465000527 1
4.55194571627592 0
5.2457788662931 1
5.03061985276971 1
4.3697028331484 1
5.10759048267068 1
5.39504855621346 1
5.42436051591085 1
5.62040657087687 0
4.71981247902051 1
5.16430889057311 1
5.05576930091733 1
4.6367242048737 1
5.04870183338862 1
5.10455888809367 1
4.5602752742548 1
4.43785540269445 1
4.19768999114096 0
5.13773285684221 1
4.85306192265311 1
4.67570292902276 1
5.58035927948509 1
5.15212238402819 1
5.23619362212496 1
4.5758158986091 1
5.00101562878012 1
5.21065715857693 1
4.77772190895036 1
5.19334872547316 1
5.45070790424941 0
5.33813702238731 1
5.01927808775884 1
4.84193676196906 1
5.04745971359796 1
4.94297686400367 1
5.28224307112462 1
5.14367977966025 1
4.67511550051381 1
4.82726077954911 1
5.43717379516527 1
4.81382061467817 1
4.43205384882467 0
4.96275397700977 1
5.44759596692003 1
4.67499501080495 1
4.72757458194374 1
5.08066300036945 1
5.23700367290782 1
4.42045906343682 1
5.37678295039866 1
5.51124236033466 1
4.77835858243011 1
4.87472162888672 1
4.37478615871184 1
4.9035515550323 1
4.60355119596856 0
5.13939105265907 1
5.16407391511998 1
5.00805878735585 1
5.36039252602647 1
4.74523431763513 1
4.63330825669261 1
4.68404038181015 1
5.35566197010199 1
4.47413475999467 1
4.69567651942737 1
4.76737337801588 1
5.09090763567373 1
5.42322852236429 1
5.24143497754338 1
4.10548255275804 0
5.10265206643074 1
4.81605912955867 1
5.43365858425507 1
5.13594896611175 1
5.39254368127124 1
5.55458926684844 0
4.86173177705271 1
4.37883461478267 1
4.83749432898999 1
5.21522822302564 1
4.58739924432442 1
5.04841495968429 1
5.57943279750503 0
5.38867851495462 1
4.92460680156009 1
5.18268788733828 1
6.00154043148195 0
4.8371804094034 1
5.26867683415333 1
5.09857425077571 1
5.19432920338202 1
4.73916095173596 1
4.95491014002942 1
4.66218682490976 1
5.17184626964501 1
5.5804441397375 1
4.92266775851974 1
4.63115762484184 1
5.08128438595578 1
4.98101292104669 1
5.06533443520667 1
5.15120324676564 1
4.71320148755783 1
5.42783136110756 1
4.54022163260828 1
4.81284757404988 1
4.89957707221292 1
4.73190339159649 1
5.61214409944648 1
5.160278349633 1
5.21197569486402 1
5.65547861647026 1
5.30666042574924 1
5.17968263394567 1
4.47554475166591 1
5.06807164924067 1
5.06666146693474 1
4.53778981735384 1
5.50221061359056 1
4.69326744137669 1
4.80479408762834 1
4.87379415003657 1
5.00247972959572 1
4.88609126248557 1
4.55282349402934 1
5.13680161434287 1
5.03729205182118 1
4.46121991008123 1
5.27870451375458 1
5.45553541657883 1
4.8510960604635 1
5.22962320095999 1
5.19444295410673 1
4.77834451819172 1
5.47539934078879 1
5.71486648083416 1
4.49598418797687 0
5.80581410100157 1
4.6748582924171 1
5.37301099170962 1
4.95808743481956 1
5.70756248914254 0
4.01608511216932 0
4.87039225509366 1
4.8708464445175 1
5.41186844130096 0
5.21947747918302 1
5.6295042704089 1
4.41690498919164 0
4.72527172100608 1
5.22216860088275 1
4.94816064334408 1
4.78726438378926 1
4.82479851337935 1
4.58973462133083 1
5.33056164320453 1
4.71927330516649 1
5.07066389932191 1
4.33702055209144 1
4.85330545771288 1
4.63530849552497 1
5.52701960396186 1
4.8963852660231 1
5.26397250309865 1
5.40013548306208 1
5.3856178282477 1
4.96398430845905 1
4.76627281864212 1
4.6795511390366 1
5.27113849307098 1
5.31024327160849 1
4.81943928692504 1
5.4388423265535 1
4.93725030521222 1
4.89957577427908 1
5.41153542753904 1
4.72362050800273 1
4.73781238621296 1
4.65976198213753 1
5.53850472225547 1
5.22887833219967 1
5.64311046180728 0
4.55351727931299 1
4.73553593745332 1
5.23158130968132 1
5.57136609979146 1
5.48526858754165 1
4.65291200127365 1
5.21735671788612 1
5.05344499859695 1
5.07007506039701 1
5.13488619648612 1
4.87654826496607 1
4.53755046070321 0
4.80103210814653 1
5.15867775848601 1
4.96581883179646 1
4.559420357149 1
5.05321502861123 1
5.05539869625418 1
5.20858341690914 1
4.97562392437279 1
5.5416004240481 0
4.27411438030919 0
5.61277363066439 1
4.57331406936495 1
5.04784559896577 1
4.66562782732414 1
5.00301647572051 1
5.14317225276659 1
5.29990937281045 1
5.19672006378762 1
5.01506088491787 1
5.09627903872182 1
5.47383966071935 1
4.87828889736732 1
5.02106375118707 1
5.14606530892928 1
4.69342548939727 1
4.73653339944362 1
5.04586519302271 1
4.92676734862215 1
5.11969161311683 1
5.27716848981896 1
4.85272163197781 1
5.2821509453487 1
5.10268620562369 1
4.76816167340605 1
5.10213997382292 1
5.14058286214848 1
4.99452960092332 1
4.61263685736635 1
5.38422387418642 1
5.05241156329253 1
4.61386750944726 1
5.08952661029682 1
4.6746950061258 1
5.17842224347636 1
5.34184981326988 1
5.05915821057668 1
5.38194178092352 1
4.83251412248241 1
4.1873897780629 0
5.37180971023501 1
5.09716828784022 1
5.04973345288333 1
4.8223326718044 1
4.65916747066211 1
4.92033117103735 1
4.7972806138574 1
5.09028058921391 1
4.62400808880773 1
5.37134839245738 1
4.96038539480249 1
4.77454926054878 1
5.60420399267719 1
4.34598952275672 1
4.97562519386727 1
5.00943832626855 1
5.3794446185225 1
4.80976611308585 1
4.91453394306125 1
5.26025504725033 1
4.33507333133844 1
4.89410935429022 1
4.79974953994978 1
4.82100299869304 1
4.79863938013674 1
5.4601515911492 1
4.79403656176961 1
5.13936740724746 1
5.33619134259859 1
5.08302326940985 1
5.16228810495301 1
5.03391026101068 1
4.85384409598831 1
5.30900854133513 1
5.59610812493414 0
4.88707796391843 1
4.96064975974467 1
5.53227275258435 1
4.49604971304298 1
5.3532888026439 1
5.14491310477638 1
4.93286460928428 1
4.54271453066775 1
4.76254734971289 1
4.47438556558895 1
5.62304341875867 1
4.81042702642326 1
5.0866424975039 1
4.98545010014347 1
4.62814442176349 1
4.7199050228598 1
5.06864085353634 1
4.74149587677051 1
5.04988725879147 1
4.33520626012799 1
4.92820351520793 1
5.39162434039025 1
5.2238103924001 1
4.92743126988853 1
4.85768034447465 1
5.7743523015591 1
4.78746737790189 1
4.72525961017556 1
4.55988865317879 1
4.83839276791471 1
4.83264540074402 1
4.93773972020217 1
5.00411417062292 1
5.29878774782715 1
4.72406799742366 1
5.04372563073184 1
5.34829848658369 1
5.09923311915883 1
4.4286082366784 1
5.56589768542243 1
5.06564694343117 1
4.5228402992701 1
4.92187921799474 1
4.83993562760996 1
5.26402796605051 1
5.57648153677031 1
4.80351902760722 1
5.38788315538973 1
4.84651728331151 1
5.1087130036331 1
5.07530320665309 1
4.8921660912142 1
4.89887104430776 1
4.10276096812322 0
5.2630664077617 1
5.25707886583983 1
4.64030938347964 1
4.63482252891193 1
4.96818467236922 1
4.72011682455723 1
4.70641243114091 1
5.21955215978854 1
4.7140204807215 1
4.76334506029475 1
5.31857506134445 1
4.52602399570477 1
5.05670021827983 1
4.76035677917411 1
4.56768082184129 1
4.90426803220527 1
5.13185692433635 1
4.71976531467438 1
5.80318587705138 0
5.05307285488738 1
4.8283254199067 1
5.33593237044036 1
4.97260075829161 1
4.90180045651292 1
4.93268383499786 1
5.61591391531208 0
4.84396492275872 1
5.04415214705826 1
5.51780809280987 0
5.56573941045235 1
4.50311004759487 0
4.6949376945376 1
4.4991612012435 1
5.12313422471535 1
4.62967686586344 1
4.94280040703697 1
5.3617478090009 1
4.97441093549955 1
4.81708937024249 1
5.30728108067119 1
5.01548108498827 1
5.1935143930125 1
4.59358582459692 1
4.67040303434242 1
4.86033212774657 1
5.34558938092784 1
4.44760117143737 1
4.68038441415234 1
5.23562117802583 1
4.57562098169069 1
5.21109567808391 1
5.06237090528163 1
5.40866970430027 1
5.27273986140499 1
5.27368907536685 1
4.98770156269223 1
5.01830194521256 1
4.48354848056653 1
4.59601270854224 1
5.21312351942187 1
5.24536396890009 1
4.66973649476565 1
5.16962328349041 1
4.70368102273132 1
5.32173650986286 1
5.53241980400153 1
5.10592566040074 1
5.1095734861504 1
5.33606426909678 1
4.89521405932259 1
4.85010482290618 1
5.38663783180053 1
4.77029166167303 1
5.06901939903326 1
4.79324682129424 1
5.29701983557409 1
4.86047167627378 1
4.25531348617852 0
4.87878745368009 1
4.25597107705107 0
5.69282272039133 0
5.14747405756377 1
5.00218057685188 1
5.40608401441195 0
5.34418676265776 1
4.75438924307978 1
4.63587643306497 1
5.08513579990499 1
4.27807225290305 0
4.9183579100619 1
5.21751340666878 1
4.93598810788388 1
4.96025376687693 1
4.78534131853302 1
4.89227314355858 1
4.80242609857401 1
5.21896612871791 1
5.05529232801437 1
4.86073146727339 1
5.43653092124309 1
5.22294584686265 1
4.75083897074048 1
4.83364399542417 1
5.35190385967887 1
5.10358656798267 1
5.04632655466462 1
4.98061119612641 1
4.71135953950561 1
4.93191783308641 1
5.34262777420639 1
5.5032767196158 1
5.32824686393324 1
5.42687150026649 1
5.32298260287999 1
5.64964315587561 0
4.76661190487016 1
5.53149805723631 1
4.86536627673331 1
4.73294389708673 1
5.49206860818798 1
4.4133112869565 1
5.16776421623931 1
5.25840464660643 1
5.15451399800715 1
4.74763181389568 1
5.48747612434366 1
4.93070198035824 1
4.67214824991814 1
4.47908203726328 1
4.94630060671279 1
5.1762999643614 1
5.27115189411481 1
3.78581716430945 0
4.57269981507112 1
4.83058848863058 1
4.45465496394772 0
5.06869165890077 1
4.8949961421962 1
4.63861104317157 1
4.99750218202259 1
5.73163532012116 1
4.20831433952216 1
4.60620206184108 1
5.32265382780046 1
5.56952097467571 0
5.2779830538963 1
5.04476812691805 1
4.87896985605347 1
5.07813055677712 1
5.05388069398519 1
5.3054936613167 1
4.5474199306269 1
5.51425286225585 0
4.81219925287954 1
5.1308024391836 1
4.30644112888533 1
4.85307750736593 1
5.03587026239637 1
4.94885839081038 1
5.24852602343696 1
4.58680822320719 0
5.22216316078717 1
5.29343795917892 1
4.79012853472284 1
5.00032453478776 1
4.68981156120564 1
5.16722501013842 1
4.58728531594527 1
5.69032522484407 0
5.8342272401806 0
4.67291139501441 1
4.75438100571685 1
5.27998530650502 1
4.80940847708508 1
5.2550597590586 1
4.8300749516627 1
5.17201701896459 1
4.94059297828692 1
5.12391641563213 1
5.11841986462751 1
5.71351649661405 1
5.49106908364596 1
4.64146032287739 1
5.43045481236579 1
5.29554730562133 1
4.68816098901971 1
4.76849510214261 1
5.17093745666704 1
5.51737045000172 1
5.56159491344982 0
4.9252714187293 1
5.06257340242472 1
4.77196357913491 1
4.92173495670049 1
4.76177057135539 1
4.81164456924295 1
4.44540524682544 1
5.0624250240798 1
5.34188693985981 1
5.13841173436949 1
5.17124663023581 1
4.84320613901256 1
4.81742950984619 1
4.95713132162081 1
5.4195073756103 1
4.74746202935981 1
5.25091767945127 1
5.5556299801539 0
4.7156280340076 1
4.71131534602878 1
5.19471485194286 1
5.36260985096561 1
4.75418640807753 1
5.4159840178596 1
5.0398860130914 1
5.2464472934198 1
5.04912499789397 1
5.09945109755473 1
5.2389881765924 1
5.39184583596622 1
4.99158460187343 1
4.90608893982104 1
4.43338323525631 0
5.20779471660773 1
4.70829026770744 1
4.44664879465851 0
4.86824231066334 1
5.03201849124915 1
4.91595600587306 1
4.80078743224224 1
4.7998934226273 1
4.78563547617422 1
5.1037210992244 1
4.277755528341 0
4.77503873485425 1
4.96424001293059 1
5.38067323238094 1
5.3641218903424 1
4.92257688426392 1
4.81386496837712 1
5.11678570407865 1
4.66953660254934 1
4.90287605575849 1
4.65396012039658 1
4.86627732195021 1
5.43551445468833 1
5.29771921946689 1
5.11190255862774 1
4.99452376796088 1
5.41247633540375 1
4.53717766230158 0
5.91843338460815 0
4.46480814032772 1
4.77650200384194 1
5.55806553724164 1
5.60482978471104 0
5.02342803696531 1
4.63761207431588 1
5.0826407352216 1
4.91529768137314 1
5.19462672074866 1
4.9511243748376 1
4.36845628741276 0
5.28708337072651 1
5.17660115177468 1
5.03701055040403 1
5.28275621912043 1
5.47389006593496 1
4.95560441093861 1
5.06583718088993 1
4.97870112105468 1
5.16799806489918 1
4.7534448402522 1
4.23371873877931 0
4.7671294609179 1
5.30731743360817 1
4.92561433451775 1
5.22783347202667 1
5.17358261271453 1
5.41144184132238 1
5.13569011026057 1
5.25451443408572 1
5.43961444060174 1
5.0495305910671 1
4.61200065861244 1
5.28643059253868 1
4.86180209516766 1
5.35464620815215 1
5.14413581778879 1
5.1013276279311 1
4.55637464776004 1
5.00730399499425 1
5.83688419367829 0
4.96278161909042 1
4.71786484520335 1
4.63926324827839 1
4.91393567923337 1
5.16845470998075 1
5.31893896841359 1
5.29058833349274 1
4.97650860972645 1
5.33867331904173 1
4.88934120902524 1
5.23851966990265 1
4.67151301792065 1
4.92495594599994 1
4.76678629680537 1
5.34013961217012 1
4.52729294354084 1
5.01901897250092 1
5.0121598436568 1
4.89391450793018 1
5.34016888524559 1
4.89206891447698 1
5.22730144510321 1
4.79199382178578 1
4.98946947883276 1
4.66359743211282 1
4.70064184689985 1
5.10296898759359 1
5.35996780579185 1
5.4554202248194 1
5.07351690744515 1
4.31688687794079 1
5.4864655339493 1
5.26292998974027 1
4.88673979894263 1
4.78098711308261 1
5.2563643747304 1
4.93325015088155 1
5.01123047340432 1
5.16067347728409 1
5.30651685941056 1
4.85150544009284 1
4.83093071933513 1
5.34267372448768 1
5.03309303097047 1
4.66734900361634 1
4.51430281368754 1
3.78092947433914 0
4.72313927984289 1
5.36971816196106 1
4.86344484158664 1
4.7277983953971 1
4.65500799744905 1
4.93807406859168 1
4.81614751550856 1
5.13126944599015 1
6.13845205425043 0
5.40866427149735 1
4.85338473625922 1
4.9250684221069 1
5.29356163759998 1
5.11960510154947 1
5.25983234761044 1
5.05402225208304 1
5.26139414508353 1
5.03313013982466 1
4.94527064854705 1
5.14252706314829 1
4.99218805154007 1
5.11939810367088 1
4.71644793790328 1
5.0999305894644 1
4.70135805321992 1
4.92809251240257 1
4.9394458813421 1
4.76881092573011 1
4.98205525035612 1
5.01874575805936 1
5.06459434963303 1
4.84656845246303 1
5.38570081209819 1
5.45941039990138 1
4.60374131693698 1
4.7895716554784 1
4.7827040795062 1
4.65451079721947 1
5.08777213426077 1
5.77821842836329 0
4.6546077043971 1
4.60789481014944 1
4.84020542051346 1
5.12682881753476 1
5.0953872429114 1
5.01066013877615 1
5.27607340671892 1
4.85205195632506 1
4.84700235634606 1
5.05979634869842 1
5.12626582452683 1
4.9906507106899 1
4.52672343607084 1
4.57784148716104 1
5.19382703701658 1
4.85461516058853 1
4.55921673574032 1
4.94414263465717 1
5.26113551352044 1
4.67111990173651 1
5.45390574590987 0
5.69237423453749 0
4.78164055283063 1
4.56830345301436 1
4.59671695124742 1
5.76697463038173 0
5.18315747508933 1
4.93847225345605 1
5.34505022525314 1
4.87292672504479 1
4.8024061488381 1
5.29881152479144 1
4.9241521810866 1
5.18223179824759 1
5.15199969338138 1
4.23320832634899 0
4.86866137256777 1
4.33451303016146 0
5.1275540133156 1
5.03324228482782 1
4.84925028098634 1
5.56730644278976 1
5.05154520127533 1
5.06815763456568 1
4.64243736378273 1
5.45003128437989 1
4.44365158132264 1
4.97445552062281 1
4.50600449620312 1
5.43530884192985 1
4.92724215613748 1
5.15724625860762 1
5.8147599503002 0
4.48769884216414 0
5.42177091794583 1
4.48936782203186 1
5.03222859318822 1
4.3467885221461 0
5.22864794424308 1
5.01374874480446 1
5.03323685723898 1
5.38206666545288 1
5.26957921135215 1
5.06635194522311 1
5.41220151802451 0
4.98473189529029 1
5.21477236299569 1
5.29852251771346 1
5.15683256566104 1
4.725017141138 1
5.24083566183174 1
5.33764151294268 1
4.84175895895524 1
5.01057005822549 1
5.01664988135312 1
5.32557241132926 1
4.14275070346698 0
4.75610052775238 1
4.44799557833099 1
4.81118355786357 1
5.09238682446019 1
5.16559152358719 1
5.21765506580552 1
4.7709713426451 1
5.13452189314223 1
5.52581796425065 1
5.08235153256261 1
5.11079651191467 1
4.78832566433154 1
4.94738707330571 1
4.70929446712095 1
5.41929999645394 1
5.26018697555866 1
5.43728622776176 1
4.63668659030317 1
5.43043698755077 1
5.58427179533028 1
5.37968285521834 1
5.22904804245993 1
4.957245100963 1
5.37427841702804 1
5.09447856011853 1
5.51046752183384 1
4.94162075955384 1
5.64718679255034 0
4.96162612552361 1
4.62676188632325 1
4.56478759266049 1
5.24095004537384 1
5.37486130469462 1
5.04822025313055 1
4.80035482999259 1
5.34564413177555 1
4.77237602540836 1
5.25314231319894 1
5.20921523823987 1
4.79461027637586 1
4.73681557488464 1
5.43153062985831 1
5.10569066021078 1
4.7820746180822 1
4.87950069157431 1
4.45026188525515 1
4.74869118587277 1
5.48803699489688 1
4.25194764520755 0
4.85307248278223 1
5.00131975769356 1
4.47472519068845 1
5.20089232225768 1
4.9359002490912 1
4.94760105495631 1
4.39359907706648 0
5.43164470974097 1
4.7917017534621 1
4.46597731289202 0
5.08963669744994 1
4.88757402327064 1
5.2304796303066 1
4.92938451625351 1
5.54907566495899 0
4.87171055175045 1
5.2293177913066 1
5.43299803614889 1
5.20794012462988 1
4.54158601280982 1
5.60428911775629 0
5.03488203571897 1
5.2861193454062 1
4.96795465406677 1
5.38344620541058 1
5.07973482360667 1
5.1247217326336 1
4.84572990103871 1
4.8438050843873 1
5.23102237050963 1
5.45537855521759 1
5.29429372166569 1
5.5214298076262 1
4.21090288408688 0
4.61786519589972 1
5.18263175144908 1
4.56843733704297 1
5.43155057295 1
5.31795854001972 1
5.11181681258079 1
4.53572143566801 1
4.82155971611474 1
5.28694411292849 1
5.37507438137698 1
5.08773036711054 1
5.9858240130888 0
4.71256326003828 1
5.18262636749291 1
4.8867747148231 1
4.78747573329659 1
5.3103260133465 1
5.39159662340143 1
5.56725300825195 0
4.68436339307358 1
5.06431245118806 1
4.73360167711999 1
5.26909910625023 1
4.97320845259752 1
4.40818643154943 1
5.12603755450859 1
5.30767211133102 1
4.83030029301042 1
4.75607109490843 1
5.17614935099154 1
5.32511254909878 1
4.70663519398522 1
4.72698490747375 1
5.14285722389282 1
4.57421444276117 1
5.05458411529268 1
4.60815348215226 1
4.88008497075981 1
5.62847035519716 1
5.00417138207254 1
4.96233785564965 1
4.7994625307815 1
4.84295110597118 1
5.24797623081414 1
5.07351601483807 1
5.29126320643415 1
4.53915817278293 1
4.36502961186512 1
4.99770031206775 1
5.58880885347266 0
4.97315876188962 1
4.67655359911523 1
4.38720585526443 0
5.23979945276008 1
5.01022414424436 1
5.32761845712909 1
4.84740758622074 1
5.77911738326633 0
5.25535556872628 1
4.99890322500961 1
5.07417328346728 1
5.53889146751919 1
4.43495952707122 1
4.85422396419966 1
4.38216767740059 0
4.45993615347978 1
4.71358375412624 1
4.43116547276085 1
4.62861166569742 1
5.34197519142385 1
4.73143248854806 1
5.42015137876564 1
5.12496632990876 1
4.84322643295659 1
4.60600461951201 1
5.24433908525365 1
4.41702577465393 0
4.65210783681661 1
5.25433871273655 1
4.63630974211626 1
5.19340310613713 1
5.10277946368265 1
5.34034424170027 1
4.51379219237281 1
4.68302090568254 1
5.26622370302459 1
5.31997763129061 1
4.91185602568214 1
5.20615359947236 1
4.31154644131763 0
4.78603149753232 1
5.19052283144676 1
5.31957116194343 1
4.70768387492011 1
4.96530864648626 1
4.63245506656873 1
4.89359478864625 1
5.30393582827865 1
4.67162857907571 1
4.80509021547152 1
4.89847383493613 1
5.45005726627561 1
5.1140580077322 1
4.70951054854746 1
5.67752958162188 0
5.18755680219342 1
5.04214897151696 1
5.29467800063158 1
4.8760126742401 1
4.80911094535214 1
5.12907784753562 1
5.4722906093287 1
5.10142736049306 1
4.95454417591551 1
5.23599177132838 1
5.27118128486643 1
5.19963480319853 1
4.66880808534994 1
5.45804322828234 1
5.07149588068719 1
4.32605235881847 1
4.5259677910353 1
4.86948785271418 1
4.51049575692869 1
4.87336917132343 1
4.6074655033009 1
5.11554450229733 1
5.22469265549013 1
4.66968184971947 1
5.2098977057079 1
4.75159031173942 1
5.08133359839275 1
5.27944348765698 1
4.76127796746099 1
5.14260955285166 1
4.80455928294303 1
5.14503781243779 1
4.24109194589738 0
5.03654936696472 1
5.35840239274139 1
5.37474428945917 1
4.47380564895329 1
4.59698670608234 1
4.51911850903735 1
4.14737746850507 0
5.27329264120741 1
4.6336223478784 1
5.49281114290976 1
4.56458962219994 1
4.30910015645395 0
4.73566218773297 1
4.94235629691506 1
5.40558097216783 1
5.38336668809939 1
5.03033354840953 1
4.39842507654996 1
4.61645888934066 1
4.83930443498165 1
4.9068790750335 1
5.2839143714881 1
4.58331829209533 1
4.58390035550589 1
5.12560086070708 1
5.01919582611457 1
4.67845980991969 1
5.27121761502856 1
5.2058820032364 1
4.48476227461753 1
4.95137449759865 1
4.97962853892259 1
5.15016695096736 1
5.03480362215397 1
5.07219212245958 1
5.43906417464811 1
4.50973528924795 1
4.96609617388773 1
4.61919519847029 1
5.24337819695532 1
4.67152308917886 1
5.49137555888567 1
4.79846472732911 1
4.83001445133439 1
5.54916886828319 1
4.98699943666811 1
5.49683290722735 1
4.78108306585965 1
4.46149856919451 0
4.96327801740659 1
4.81222052630847 1
5.18171151496447 1
5.19621100754917 1
4.61734637161029 1
5.31184000890791 1
4.57374900273661 1
5.5522314732602 0
4.61220284068162 1
4.67256457996938 1
4.75580082316196 1
4.85591347880214 1
4.61748911337707 1
5.05059680676793 1
4.80068120553342 1
4.77183903725037 1
4.77730218641027 1
4.72785447165374 1
4.80712947860566 1
4.63750423986527 0
4.73448232205838 1
5.30777291453163 1
5.31911231715558 1
4.77351877703041 1
5.76758671503642 0
4.35115465109614 1
5.57434157379759 0
4.82758895717607 1
5.0628195325288 1
4.87467195071249 1
4.66131673240448 1
5.08755169060709 1
4.74926803160267 1
4.80105739893157 1
4.63137931697701 1
4.33892874857261 1
4.82621557699237 1
4.90779340014589 1
4.85932181885429 1
5.52103299120215 1
4.5811126999691 1
4.91322884583811 1
5.53476391024135 1
4.86933806942802 1
5.12621613420081 1
4.73132532373068 1
4.67445726071553 1
5.2046157372861 1
5.05806896755256 1
5.13282679803368 1
4.6579311382663 1
4.91434906622366 1
4.15519536926018 1
4.92103062807844 1
4.81197046535094 1
5.51002388933418 1
4.38351684067818 0
4.78858317800656 1
4.77682422101672 1
4.93524816997348 1
5.38414913754282 1
4.86815591026339 1
4.36077673542914 0
5.14571268097698 1
5.08690169035651 1
5.05990644893529 1
4.79339621474177 1
4.63869702144433 1
5.40689905212031 1
4.89573040697942 1
5.20803247304856 1
5.24627749005407 1
5.19175979087259 1
4.71260193418974 1
4.91678563437995 1
5.01726193871973 1
4.2880591719363 0
4.93134031558054 1
5.38811959529051 1
5.22499029265787 1
4.92807134216531 1
5.10446534174532 1
4.74234314045984 1
5.54078104527055 0
4.94404360954545 1
4.55800255689038 1
4.3993416583305 0
5.77506540202925 0
5.21017792034983 1
5.10425969692398 1
5.64009954745877 1
4.81032757427185 1
4.69731835032949 1
6.12347529721528 0
4.6246060375632 1
4.9423453778734 1
5.47341721647885 0
4.80421856591437 1
5.03565250484564 1
4.96861753948379 1
5.19732926873761 1
5.54157071109089 0
5.01064478336103 1
5.68767878563628 1
5.2635928714436 1
4.80920980369563 1
5.15075568884614 1
5.60444603486523 1
5.25718350082556 1
5.51927343733186 0
4.62995825763089 1
5.35739366816193 1
5.31791718694121 1
4.6059009861999 1
5.27184089509711 1
5.06617475746706 1
4.84646343691261 1
5.19261174346598 1
4.92572430907786 1
5.32626582393806 1
4.36113533995004 0
4.50673027976511 1
5.00792736603259 1
5.27588023284034 1
5.3671403095678 1
4.32737426715415 0
4.56669960724608 1
5.26169736722434 1
4.4155976170373 1
5.78617158189673 0
5.04504883990672 1
4.87523554543343 1
5.37382122753096 1
4.82994163545247 1
4.79577428340984 1
5.72251592027073 0
5.08856690688514 1
5.06602832712179 1
5.04682937748219 1
4.48935356663837 0
4.94520437173561 1
5.17011613995844 1
4.72695848428414 1
5.10466230130508 1
5.04378339368506 1
4.59056468242115 1
5.75564010717004 0
4.81736004063329 1
5.23221876032725 1
5.09861789593573 1
5.30671851907232 1
4.22618293106245 0
4.93962085809441 1
4.63931150938887 1
5.13060497951858 1
5.57673078970303 0
4.38025654456504 0
4.67253688530391 1
5.24595171369358 1
5.06807552867424 1
4.41816239196719 0
5.23108375034203 1
4.93586966963195 1
5.07826535678051 1
4.88839164011648 1
5.23305760731354 1
5.33317278551824 1
4.34514348751492 0
5.08423174390262 1
4.67507456115461 1
5.39580426660356 1
4.85799706296412 1
4.91823770920983 1
4.91432104891022 1
4.72054676710238 1
5.06064504791545 1
5.03362691453503 1
5.32834603550506 1
4.7694313185999 1
5.45932051979747 1
5.0464949737353 1
4.98483728455385 1
4.90205060352151 1
4.70845876878836 1
4.60852229609533 1
5.69551740726986 0
5.07509671686905 1
5.08782200984921 1
5.01292929603568 1
5.08554844992584 1
4.60220696445869 1
5.1538696556986 1
3.96905893464231 0
5.39078755234149 1
5.02129691479058 1
4.40235873215207 0
5.17872897884758 1
5.30085392695202 1
4.94693108940636 1
4.62688560340235 1
4.58695289477917 1
4.80695205608412 1
5.29658639062964 1
4.75392880438789 1
5.4996860251134 1
4.92801548863825 1
5.13271006957445 1
5.02899857828705 1
5.50293210469521 0
5.5722023790877 0
4.53013274187222 1
5.13052641189037 1
5.01429118679936 1
5.1840561312658 1
5.25844595775443 1
4.91643974147875 1
5.0753957161268 1
5.33512519039061 1
5.17482141884784 1
5.54241554559504 1
4.68669133079743 1
4.89904734856929 1
5.0031360170588 1
5.18574858194382 1
4.99596998932114 1
5.08738784247416 1
4.2904181056887 1
5.42206223457434 1
5.09071025813362 1
5.29947631617688 1
5.7141672910885 0
4.83567661250462 1
5.76747490990734 0
5.12944985472623 1
5.54565135277391 1
5.70270540734327 0
5.30212874230951 1
5.09026112622984 1
5.2658091197416 1
5.18203728726884 1
5.69099435602801 1
5.35289204816135 0
4.93199308104268 1
4.28236477771829 1
4.0993689297323 0
5.06220515698519 1
5.28280912845831 1
5.10378829376834 1
4.90675435393782 1
4.71558227672388 1
5.12680573014739 1
4.91991768901446 1
4.9148371707754 1
5.43151095577711 1
4.72003969926851 1
4.54977637426611 1
5.06071797810348 1
4.61885230122745 1
5.17187304248929 1
4.78670447438285 1
4.58348607286855 1
4.7242864465146 1
4.91718224868256 1
4.28074779917709 0
4.96518379123581 1
5.32896086023668 1
5.06553574047562 1
4.66660646199324 1
5.20804858639683 1
4.9391958601358 1
5.11007995608292 1
4.8145100923535 1
4.99311336583854 1
4.86264209207006 1
5.18916074618492 1
5.13390139756997 1
5.16558635196802 1
4.68224138561509 1
5.07210664563398 1
5.41044011231474 1
4.95584212591542 1
4.94189430732395 1
5.42154432073585 1
4.74054852634124 1
4.48102686378132 0
5.47431272870876 1
4.43022871451113 0
4.89715149293751 1
5.10014802663141 1
4.53459799672855 1
5.18607632187867 1
5.14645804521689 1
5.47732241323483 1
4.87015786307373 1
4.99341630411242 1
4.73682393662713 1
5.63640116461543 1
5.1002906002415 1
5.14370273712156 1
5.09995176499754 1
5.11232573332542 1
4.94946996993027 1
5.13352537690949 1
4.57445979314523 1
5.09233211669954 1
4.77555071623307 1
5.08221726994781 1
5.38383697864651 1
4.88571701778015 1
4.51036744064821 0
4.96278011129345 1
5.19112915359637 1
5.0829317139497 1
4.79031720148185 1
4.9789767216858 1
4.69132084241486 1
4.88542200660947 1
4.89310632474721 1
5.23475337664923 1
4.86930527257835 1
5.00582394673339 1
5.20033550988669 1
5.00017961934593 1
5.25165500022459 1
5.47354317198917 1
4.93459879259132 1
5.15650624193166 1
4.55206562525776 1
5.0186308476799 1
5.37773245542096 1
5.05217238907418 1
4.95420183020043 1
4.92405684384212 1
5.04417870926291 1
5.46880071963076 1
4.42201299334388 1
5.01160909892127 1
4.80232978607907 1
5.17185286236532 1
5.16018600347798 1
5.0937397976344 1
5.26831964501508 1
5.00099442448749 1
5.07265173437043 1
5.04386142988868 1
5.64101815981837 0
4.75641844383572 1
5.24347289805068 1
4.92382965105985 1
4.88858558498012 1
5.23808124340968 1
4.9724073096145 1
4.57105642305114 1
4.83204379959398 1
5.16776921943905 1
5.23045360896225 1
5.17215450690899 1
4.85148294080188 1
4.98814708225626 1
4.97023458665721 1
4.89304704047834 1
4.71891881885947 1
4.46053481578389 1
5.0072369706532 1
4.71803758033018 1
5.4996694665203 1
5.07279739172212 1
4.91821797718236 1
4.97855044939505 1
5.13848292355306 1
5.05266396947148 1
5.31400265593847 1
4.95406066099914 1
5.41233880274065 0
5.65656699187883 1
5.49867677565061 1
4.75229290399046 1
5.16534973022029 1
5.32558949893883 1
4.96065989188284 1
5.28551247565593 1
4.76887360158449 1
5.21910562572445 1
5.18925128858598 1
4.65690612392129 1
5.25944986836339 1
4.76966348102134 1
4.57818084620394 1
4.81782386332664 1
4.7239084339931 1
5.02524731375445 1
5.47803589622 1
4.89687046646593 1
5.21417480941566 1
4.47580011663118 1
4.95097508114173 1
4.93382944622094 1
4.76876225470231 1
5.30677457166197 1
4.69852387029788 1
4.87747148010073 1
5.38780939085325 1
4.74234867616645 1
4.55355372963958 1
5.12877005854416 1
4.94179635320371 1
5.16664625238816 1
4.89286532916282 1
5.10752856354058 1
4.98701811144873 1
5.38429196872438 1
4.53497644764117 1
4.93185094531113 1
4.39991458964546 1
5.55444155853251 0
5.06947860443531 1
4.30585955060423 0
5.35832853793102 1
5.06894064664065 1
4.64630179078846 1
4.59838297082054 1
4.61293496975351 1
5.03746406604092 1
4.86732527505483 1
5.01805077768671 1
5.24214073488319 1
4.92057423121899 1
5.07546743949201 1
4.6454161298251 1
4.8060316003257 1
5.44688861722525 1
5.12980957710555 1
5.46834651458344 1
5.04437185425422 1
4.91063757714258 1
5.23899727540024 1
5.17494603278482 1
4.99616157520753 1
5.36029402584129 1
5.06554810913506 1
4.94369938931614 1
4.56541077878529 1
5.25580046711885 1
4.79151808879459 1
4.7898440200839 1
4.57127436982717 1
5.2109901437386 1
5.44374603964294 1
4.9842056596263 1
4.92466059151869 1
4.52865461364738 0
5.70603235090682 0
4.73284021633212 1
5.30399633570708 1
4.86701837335708 1
4.92300465717951 1
4.71201293995183 1
5.36753591854646 1
4.62777756333365 1
5.15294304591374 1
4.74237194207109 1
5.17802260046782 1
5.16396477208233 1
4.62923357972843 1
4.92038851038003 1
4.89036300963793 1
4.97334770737642 1
5.32737141277363 1
4.37366240019468 0
5.17555516110779 1
4.97878670513549 1
4.42920578333934 1
5.14228601291635 1
5.21915530167484 1
4.70332757605633 1
4.25213975873605 0
5.37934964140494 1
5.38341999835686 1
5.15057739003648 1
4.92596468437247 1
5.04797287401189 1
5.01819313373076 1
5.35234232107473 1
4.92646727965932 1
5.27127940219629 1
5.32667200227133 1
4.92358012833221 1
5.10243171957549 1
5.03091701739956 1
5.21550736190395 1
5.20940394086456 1
4.55606561794205 1
5.11313786759253 1
4.63461026875874 1
5.28919342204274 1
5.01895045752315 1
5.07343840296564 1
4.39614719814833 0
4.84258709676481 1
4.55504382154112 1
5.10298691493283 1
4.71937906406521 1
5.45971506181989 1
4.3356861634389 0
5.00129907509311 1
4.9640151681364 1
4.89467717116945 1
4.97838647575365 1
5.02947283738546 1
4.98124421316427 1
5.24573991636441 1
5.06594961177491 1
5.22851031738962 1
5.16338683648495 1
5.00199842814418 1
5.37235120621634 1
4.56771723751532 1
4.83032000077962 1
5.46248363978933 1
5.29176182475703 1
5.87036154561293 0
5.44393394821816 1
4.97099283356792 1
5.2352894277309 1
4.83060122995726 1
5.03219398768347 1
4.65898782318148 1
4.84787682478262 1
3.87873666480783 0
5.09479860797544 1
5.24344365875577 1
4.66068999018496 0
4.96426364408414 1
5.04388748188951 1
4.49103222799195 1
5.49341080757165 1
5.20596229601762 1
4.90102102829361 1
4.73711064264135 1
5.13267529823643 1
5.40872540826272 1
4.81447292814379 1
5.66680630602024 0
4.86730266433732 1
5.60344929024462 0
4.91705126132065 1
5.80432277152592 0
4.38533798188916 1
5.54227833896617 1
4.62703877122943 1
4.94984728601208 1
4.75256322181895 1
5.31076588141037 1
5.2098511199091 1
5.26454568551711 1
4.54402571353996 1
4.96958727631843 1
4.95834045972776 1
5.23921824181551 1
4.61553220132832 1
5.35759573597008 1
5.39803610058894 0
5.10001120079288 1
4.76381024257575 1
4.99665369971659 1
5.08336851645951 1
5.63601245160724 1
5.07259302338766 1
4.83527474696489 1
4.52866018471528 0
4.88416498928902 1
5.44432298304453 1
5.18054780320982 1
5.38957438924453 1
4.31343807458148 0
4.87315605854752 1
5.35489048342544 1
5.0962825519936 1
5.25225599884165 1
4.39323463757477 0
5.04943128877727 1
4.82636675585475 1
5.02008460271663 1
5.02237040241224 1
5.50106206168804 0
4.96392919255602 1
4.42003838236996 1
5.38786619876976 1
4.81219321353419 1
5.46391838264849 1
4.45989195668489 1
4.82411888253589 1
4.66465507490653 1
4.98595549891265 1
5.38982824421069 1
5.24229301019523 1
4.95862232388615 1
4.51343783919238 1
5.29512686223948 1
4.77717640692944 1
5.35902553547818 1
5.02524315683418 1
4.99570331279142 1
4.83622135833635 1
5.56809885284754 1
4.92461361154168 1
4.77055548927199 1
5.10930426995174 1
5.06273900661617 1
4.96680200390642 1
5.19750890609416 1
4.44589260655176 0
5.02163505722743 1
4.91152901842393 1
5.20651440886927 1
4.71506200524164 1
5.074754646368 1
4.87433287748145 1
4.7527645308997 1
5.17608633634304 1
5.53875018497476 1
4.82491119519093 1
4.75350179134743 1
5.0105739815592 1
4.78926771231167 1
4.83216295048911 1
5.29955903004784 1
5.11466544916023 1
5.68506947798432 0
5.29727254846554 1
4.95487630386797 1
5.32310365363238 1
5.35844579907902 1
4.84360775889682 1
4.86236896863081 1
5.30419575833088 1
5.23360294634864 1
4.52588409662034 1
5.27889398027751 1
5.35671006635945 1
4.31893381476125 0
4.60238499777789 1
5.2729655853418 1
4.89286015687438 1
4.47909704601346 1
5.13649870852977 1
5.23075264719855 1
5.61908064151515 1
5.32335917658817 1
4.94799239812299 1
4.89990609621884 1
4.77948789125384 1
4.54913518141592 1
4.63841072885241 1
5.03931842922997 1
5.02544790399168 1
5.29109498064971 1
4.89329342436562 1
4.96437948268154 1
5.06560130100803 1
5.39333123247566 1
5.3138421141068 1
5.66517497795271 0
4.91825262801352 1
5.03219149680174 1
4.59954522741433 1
5.20090183381392 1
5.22832365272903 1
4.94297247148029 1
4.98217405262467 1
4.70750753278244 1
5.47280863421469 0
5.42414297530578 1
4.86548889029971 1
4.88482444013507 1
5.1863919103563 1
5.05752886264119 1
4.89869459990915 1
4.93988889437182 1
5.08308234535989 1
4.96205939029733 1
4.94904688253036 1
4.66028205234618 1
4.66758385621962 1
4.97439141808276 1
5.25162369381977 1
5.29666057661838 1
5.10314702109247 1
5.37209785562882 1
5.08659969664081 1
5.03112794402968 1
5.23001511620062 1
5.56554445325687 1
5.38311704919728 1
5.1463656668539 1
5.77321417017369 1
4.93505306431391 1
4.64240565146447 1
4.31152646949631 1
5.11563475665706 1
4.96532242457978 1
4.79828583560218 1
5.01638813097974 1
4.83309992401198 1
4.41441660727559 1
4.80850433069434 1
5.04018487255655 1
4.68294508471975 1
4.56055837183437 1
5.18419541861895 1
5.39732961711691 1
4.83002877071317 1
4.76450651402756 1
5.47259795434288 0
5.43680628177243 1
5.56858342672385 0
4.39407591458747 0
5.23348861315828 1
4.68309776282524 1
4.62071553211224 1
4.69042248094157 1
4.85031620507906 1
4.98094867337923 1
4.88217365047291 1
4.92725141760925 1
4.98375200278206 1
4.6257524392565 1
5.0806896265715 1
5.43500992132973 1
4.54199882894414 1
5.2489344673903 1
4.933270456643 1
4.9932158462732 1
4.83090077990318 1
4.88080948955681 1
5.38434842022709 1
4.70963071567595 1
4.72273387438644 1
5.05510417223802 1
5.8482429168063 0
5.17629131218978 1
5.31849167945663 1
4.92631841796777 1
4.99333962657011 1
4.62573345368935 1
4.8532704235612 1
4.48384450179239 0
5.26007639277115 1
4.77427352465868 1
5.20943649233744 1
4.86315363854992 1
5.24048561937281 1
4.96423868641814 1
4.89403853654571 1
5.24002976504112 1
5.06231332980574 1
4.82435775010877 1
4.96072163566899 1
5.58314116983469 0
5.07522407918687 1
4.65205620712024 1
5.65776125126395 0
5.34220108866236 1
5.26354342305316 1
5.61492038398165 1
4.78453526958265 1
5.17692696469752 1
4.71108124176932 1
5.86327193999362 0
4.76771756376712 1
5.03361506744763 1
5.13531149463042 1
4.80392712420709 1
5.30439798184676 1
5.35884956573826 1
5.13726680223478 1
4.44821707150238 0
5.28819780125603 1
5.04269831689315 1
4.7977137333654 1
4.99273531718531 1
5.60853402300393 1
5.506217629544 1
5.17692161148472 1
5.16207099237064 1
4.66633144495043 1
4.45309417736007 1
5.11872953033826 1
5.34811665654481 1
5.08232600860427 1
4.78980119041534 1
4.61694281816327 1
4.72741182508973 1
4.81016275834757 1
5.2457666667474 1
5.24842343440559 1
4.6890121909906 1
5.21269537051016 1
5.55128975493963 0
5.55144491636809 0
4.95469250471066 1
4.43570568682116 1
4.71459156515022 1
5.2779285849875 1
5.48384850798846 1
4.88776373465843 1
4.31478327000983 1
5.29853034485506 1
4.67704606954039 1
5.51300816438748 1
4.19786227401276 0
5.20590066162781 1
5.30744184936205 1
4.58991204442503 0
4.77736993218798 1
5.29052728585358 1
4.36821599200074 0
5.28727016859256 1
5.04640594296135 1
5.01036275446958 1
5.26019392907008 1
4.6161746078976 1
4.76622814309779 1
4.12516248120809 0
5.00301698220932 1
5.47931413082675 1
5.4623040565528 1
4.89600920319493 1
4.98518376981126 1
4.651129165978 1
5.00662377547471 1
4.83055411098753 1
4.84051630024926 1
4.38092904818545 1
4.45630286528194 1
5.06661796093946 1
5.30026293448848 1
4.91130034139378 1
5.2864030517289 1
4.55792512204426 1
4.85200461591128 1
4.90260377445648 1
5.24714819443949 1
5.27299889276035 1
5.26593072674663 1
5.30981471464364 1
5.51815377860101 1
4.92476658449129 1
5.35479804220463 1
5.20834112571154 1
4.97960389497643 1
4.95633445643087 1
5.45973217506074 1
4.79218707444437 1
4.7996840913954 1
5.24638360851057 1
5.46183172805689 1
5.19727298299222 1
4.33160810322016 1
5.19651517261669 1
5.32593546684354 1
5.13964697482787 1
4.94750342446782 1
5.47448038269119 1
4.75700175023423 1
4.83700784361876 1
5.20523365586686 1
4.57889784013822 1
4.97620180829929 1
4.52027105289286 1
4.99097768668436 1
5.2845434445402 1
4.42401420905244 1
4.81752568945396 1
4.92325060967552 1
4.94221763176845 1
5.13789797120357 1
5.55147835889682 1
5.45299009478994 0
5.48328578450354 1
4.71206484745593 1
4.84494134411372 1
4.7884880399454 1
5.03782115319397 1
4.73476366710439 1
5.79416348791708 0
4.87766953040253 1
5.49142894407438 0
5.00842352584958 1
5.60131333653243 0
5.07142792795636 1
5.02145433479498 1
4.46985314816475 1
5.14342651743774 1
4.60868949080086 1
5.36593713122879 1
4.7475840762922 1
5.38664505298955 1
4.41797674853109 1
4.85936325149525 1
4.98918641995626 1
5.29988756028745 1
4.95830356189676 1
4.87495428382482 1
5.20762434987702 1
5.04821095989175 1
5.06209556011288 1
4.46265357720335 1
4.73355012151043 1
5.05107084705426 1
5.21273640398248 1
5.46854236541851 1
5.33045759029886 1
4.57472229317513 1
4.80654466564696 1
5.05579013003027 1
5.03423803658182 1
5.12060241414428 1
4.58696740603489 1
4.90606580287145 1
4.90191845515076 1
5.290108739039 1
5.0444916363273 1
5.44052290979976 0
4.9419237067508 1
5.2961978733935 1
4.61873205716929 1
5.29040781918151 1
4.53634856688971 1
4.99112322327243 1
4.74722318689454 1
4.72646983422887 1
4.49657622999886 0
4.92825155892258 1
5.71296382228363 0
4.7437002716496 1
5.55305225357412 1
4.59382054562126 1
5.26776788955783 1
4.94763797736605 1
5.3841286966782 1
5.25033814611115 1
5.40952606718864 1
4.59706651748861 1
4.79548941911436 1
5.92609061769776 0
4.83423968128288 1
5.08751371737485 1
5.7120034342829 1
4.54087541347838 1
4.5653168532382 1
4.70845994548873 1
4.94688658854456 1
4.92820105593718 1
5.03392000598252 1
4.9649343461971 1
5.61965320177288 0
5.12379387031669 1
5.34900213085913 1
4.95747487836807 1
5.00552033244493 1
4.76980173741359 1
5.07280265008497 1
5.04273154534557 1
5.06332912182059 1
4.70479716945479 1
4.47921572016827 0
5.33598288157524 1
5.00850419794636 1
4.51573852872595 1
5.50692839281056 1
5.3121632634719 1
5.29297355532307 1
5.18340810126898 1
5.56660624573731 0
4.96410765570049 1
5.03388867394738 1
5.04071166534192 1
4.15662509049073 1
4.9226881091645 1
4.76552652292976 1
4.74352712014217 1
5.22408984249854 1
4.89530387302891 1
5.20336572615147 1
4.773202216775 1
5.38206830104825 1
4.67757428289852 1
5.36737474461539 1
4.72002669891715 1
4.78675068494532 1
4.62471937327305 1
4.76009717935922 1
4.33566182660436 0
4.97064740600859 1
4.89478364893623 1
5.45390618709931 0
4.6598872495686 1
4.9040056522252 1
5.68353315426945 1
5.18219474555039 1
4.95767358978389 1
5.11261543160623 1
4.93254595364771 1
4.75089468637455 1
5.29456396408884 1
4.70713442223909 1
4.75790721029428 1
5.22335495689808 1
5.28872200105969 1
5.12794550065511 1
4.6323361395904 1
5.24164542292881 1
5.12214337012608 1
4.74846424134813 1
4.87709998743466 1
4.96548395784476 1
5.664911488301 1
4.71824220807609 1
5.48590078706305 1
5.00542886136843 1
4.55470977125388 1
4.79482466471117 1
5.07006212557388 1
4.76695100632889 1
4.91986316707472 1
5.05423892863766 1
5.11751192076526 1
5.10637437922292 1
5.04240551792056 1
5.20726280844552 1
4.91709505539729 1
4.76269000604863 1
4.7344858901943 1
4.82207926998966 1
5.60205106066479 1
4.86122027320607 1
5.05160038356003 1
4.86739525833977 1
4.95148467556812 1
4.9857499773005 1
4.80948074357084 1
5.60997561842401 1
5.13248425753945 1
5.15331836036787 1
5.09659273604619 1
5.34451131483827 1
4.63365940692594 1
5.5235299264625 0
4.97851115369719 1
4.88504982849881 1
4.9740253918359 1
4.95370445631057 1
5.14725842446663 1
4.11106236286086 0
4.73635396252369 1
5.39964069267364 1
5.29050121559309 1
4.68515982941774 1
5.84574644021066 0
5.26034304026214 1
4.84288050819975 1
5.05818768242279 1
5.4435686055436 1
4.70929636404165 1
4.89063758457815 1
5.0091961058557 1
4.59134778566556 1
4.6723089514082 1
5.35258066515473 1
4.95570847957736 1
4.91994497873019 1
4.82071189084421 1
4.69806095970462 1
4.88623831918464 1
4.86384514094307 1
4.41813303087619 1
5.24002511011792 1
5.09128764872607 1
5.437191725352 1
5.05691847721141 1
4.58017584729854 1
5.24492615070805 1
5.57058883233416 0
5.06676392572985 1
4.44934308899491 0
5.36029828032019 1
4.57957840594194 1
5.13054364499872 1
5.2235108000971 1
4.66994154289073 1
5.0169528415678 1
5.21686289767732 1
5.19334049949193 1
4.42253013183925 1
5.92129937427348 0
5.24259931093128 1
5.21574225195582 1
4.84601840543656 1
4.57139371421097 1
4.95368164049327 1
5.13246302193231 1
5.35269200486959 1
4.91948987573388 1
4.81551660950713 1
4.73930943157467 1
5.24834212648754 1
5.32215007366897 1
4.95397862596109 1
5.46872257145706 1
4.26033634512621 1
4.98661217985259 1
4.69427054808141 1
5.56766823755843 1
5.23523881575793 1
5.17136712283247 1
4.59607686118734 1
4.7896934403536 1
5.12510131135122 1
4.96135095014796 1
4.79863505117605 1
5.38846130378411 1
4.80653215954518 1
4.58454164942006 1
4.60443923829099 1
4.65877733733385 1
4.95160720401767 1
4.71010890809115 1
4.74715409862987 1
5.27581759436039 1
5.273087770431 1
4.68088274278742 1
4.58640814667533 1
5.34719364198581 1
4.89804667677683 1
5.19519244633337 1
4.88541303663139 1
5.38529373919799 1
5.15202060644703 1
4.69937454403837 1
5.64056734533636 1
5.37688009825506 1
4.63465260704133 1
4.63690543172272 1
4.7564905085824 1
4.82703264523704 1
4.42412256890659 1
5.05996528056684 1
4.1193670084714 0
4.96625008397998 1
4.79957075501363 1
4.65401719579946 1
4.91029769477405 1
5.27770891765121 1
4.88532644927588 1
5.35373884750527 1
3.98017811946456 0
5.51488758659243 1
5.09696980524831 1
4.99426848735353 1
5.16505507861992 1
4.85424101730256 1
5.19793476597693 1
5.05858112602989 1
4.8750796536167 1
5.20728687297818 1
4.69538595498675 0
5.00740966239941 1
5.54764206518706 1
4.60944003915928 1
4.35068790206474 0
4.45855326252516 1
4.54956192182852 1
5.35625077734502 0
4.7400808725989 1
5.46154647774625 1
5.42465949774588 1
4.46691315580846 1
4.84594207014992 1
4.57396389261164 1
5.2689765422655 1
5.22059321900794 1
5.09408338772596 1
5.38699208904548 1
4.16850451459393 0
4.64334812627432 1
5.32089055157569 1
5.0226012997989 1
4.52470090455123 1
4.64289833304811 0
5.22809904088512 1
5.51114229566805 0
4.94033858882215 1
5.11572570840637 1
4.37801330845697 1
4.82977064257686 1
4.78824314841762 1
4.38499540099671 0
5.22929245374924 1
5.08080674660091 1
5.15266354974109 1
4.6609070139922 1
5.35936873513431 1
5.05836006098682 1
5.22107237299567 1
5.13144004863569 1
5.46736112333286 1
4.26271428534905 0
5.00580285084805 1
5.29405595961611 1
5.43296372031234 1
5.71660201395034 0
4.73400606052584 1
5.17094808526404 1
4.78350506553172 1
5.05720380157991 1
4.46613728379755 1
4.70189907562349 1
4.94114760381356 1
4.87260388671855 1
5.89745814784359 1
5.26671108391107 1
5.04639042780213 1
4.58626907456642 1
5.03069198963155 1
5.25056689217931 1
4.76998609477528 1
4.75817332399146 1
5.02131588972214 1
4.88776887255136 1
5.85490364620704 0
4.75138821723288 1
4.84582905527058 1
4.97528652849393 1
4.96659898633845 1
4.55355304577732 1
5.13137816608432 1
5.08644768323746 1
4.8400711240375 1
4.94855048862513 1
4.75605159469868 1
5.24118069853964 1
5.1511006720921 1
5.29770708823951 1
5.02608521680324 1
4.62994006153787 1
4.98645929158423 1
5.2245822554027 1
5.11117217792086 1
5.24554153568165 1
5.11839980715556 1
5.30807825454123 1
4.98717734411643 1
5.0812655520782 1
5.29171471437506 1
5.18152898360628 1
5.17500319691487 1
4.9003055759791 1
4.71888913943275 1
4.85470073388859 1
5.11870867292601 1
4.94621233665836 1
5.15421341791212 1
5.28235898857654 1
4.42271179125631 1
4.59296564527815 1
5.22226213810221 1
5.12135151991839 1
5.0761760338339 1
5.40816488078251 1
5.12668126118555 1
4.88411690810487 1
5.1217845859454 1
4.88060830148943 1
5.26632009264308 1
5.1465542458389 1
4.59200316870714 0
4.90387639670312 1
5.12574710884903 1
4.96017145835249 1
4.81603562348003 1
4.80773981720758 1
4.61213671409137 1
5.33041059738508 1
5.29832464718936 1
5.38765619898212 1
5.42789397912666 1
4.63206247805829 1
4.69253238057585 1
4.57497251255558 1
5.04913041603067 1
4.86305526586942 1
3.9151775370655 0
5.36199968636316 1
4.73312036333262 1
4.87933419731134 1
4.63049909105003 1
5.07194394696239 1
4.8754496303128 1
5.31179671436917 1
4.88307565915039 1
4.62574997361093 1
4.45921847643525 1
5.4210456843507 1
5.06155483031893 1
4.96650878094091 1
5.30403450272216 1
4.99705671407008 1
5.12731512304791 1
4.60839337161068 1
4.77531129598876 1
4.98845105748421 1
4.65767877498411 1
5.42263979200584 1
4.83256157156841 1
4.67211411001621 1
5.30450010601912 1
5.12458042807883 1
5.353802647619 1
4.99300141753671 1
5.11609101166252 1
4.942499223945 1
4.3240860204323 0
4.77057615867439 1
4.62171491949519 1
4.71827682658977 1
4.91059945327915 1
5.49610828227281 0
5.06403241430081 1
5.27245974998624 1
5.55916975850607 0
5.1500796562904 1
5.25381145066004 1
5.20384247650541 1
4.81983467845852 1
5.39864391391016 1
5.57682507965475 1
4.86330010641664 1
4.834439307823 1
4.61888319949252 1
4.92262258886903 1
5.08867146176759 1
4.7876609779247 1
4.98933322803579 1
4.71928997243693 1
5.01346972129999 1
4.68329725150123 1
5.07142426342763 1
4.93594504517628 1
4.72571376549965 1
4.86593274010302 1
5.52778506788643 1
4.91728625660533 1
4.82285153610341 1
5.16834732837788 1
4.69800815690396 1
5.66882966952661 0
4.86802065385621 1
4.78816562254355 1
4.69344084484341 1
5.02944090286659 1
5.43911215398434 0
5.17263033923092 1
5.36524374184251 1
4.7088972518357 1
4.53487016682428 1
4.93016575504408 1
4.65064067821664 1
5.25578805173641 1
5.91446464827967 1
5.25752573802326 1
5.49531346817716 1
4.87929267198096 1
5.00601766230902 1
5.40570777471511 1
5.15735703144181 1
5.44186877095208 0
5.41769103053638 1
5.54070324995656 1
5.63528616646045 0
5.54787705326309 1
4.6759519331552 1
4.76491061778142 1
5.16510233221137 1
5.17257411916274 1
5.25610966372354 1
4.92727398283042 1
4.53632498383455 1
4.99395993840846 1
4.92747663104203 1
4.90988149122506 1
5.45923713760764 1
5.04847463515621 1
4.80174660374005 1
4.4861737537092 1
5.48138448159292 1
5.64191004927783 1
5.31454202910542 1
5.35480170599645 1
5.1423642158123 1
4.92594787311688 1
5.03225179335955 1
4.17409733081291 0
5.05141515485777 1
4.53010108642274 1
4.64917134786765 1
5.67031332001071 0
5.32582366026616 1
4.95672793243281 1
4.85750758658751 1
5.34294375788952 1
5.17193279170771 1
5.49430152820678 1
5.20874212534246 1
5.11026562125059 1
4.94615879288733 1
4.48424883642414 1
4.80329045660358 1
5.28407243702547 1
5.15642121476023 1
4.33350463649658 0
5.5538625446229 1
5.060842016118 1
4.93222208253552 1
4.98615869694836 1
4.66148406176951 1
4.59917730333978 0
5.70350359903226 0
4.92555950901262 1
5.55306506980467 0
5.12226530509969 1
5.12020685471038 1
5.18068965982695 1
5.36761579540986 1
4.70432114429908 1
4.70143950491717 1
5.10802837965391 1
5.27964669857578 1
4.77723564825256 1
4.63677026981021 1
5.13535228561776 1
5.22975108149548 1
4.98686112096487 1
5.04235691244985 1
5.15305893409833 1
4.80626456195628 1
4.70634650131596 1
4.96616510126223 1
4.49995487083669 1
5.25550040881581 1
5.41484664014219 1
5.05748827936346 1
5.12269631274285 1
5.00530476602995 1
4.57164296837094 1
5.41222063280668 1
4.73165483455216 1
5.45219252537607 1
4.93741485942448 1
5.03485755562603 1
4.86497918805139 1
5.18772224064944 1
5.03848801586257 1
4.63368887828267 1
4.67741987388739 1
5.43448953485257 1
5.24520207014343 1
4.8448473474551 1
5.46418892269935 1
4.92108837762755 1
4.91142620249451 1
4.95060006203101 1
5.48488207675683 1
4.61013525240489 1
4.82843272100251 1
5.07733513092114 1
5.02385998161525 1
5.59689050267226 0
4.67530265351655 1
4.2921817591229 0
4.76650883246728 1
5.65342177129444 1
4.10117358062572 0
4.64470210649367 1
4.3355524583639 0
5.19870247046867 1
5.3292463720751 1
4.96581321102458 1
4.93020920548251 1
5.2113911921059 1
5.17155615785277 1
4.66691842123932 1
4.49768913679443 1
4.78094995068135 1
5.04267977763376 1
4.98081834511119 1
4.88293122596181 1
4.79835040783954 1
4.58994221640392 1
5.13693824197095 1
5.08773017372469 1
5.26478074923598 1
4.80513260394494 1
4.82602389223775 1
5.02330609199826 1
5.07557373205677 1
5.12675768854864 1
4.62065592098475 1
5.27591115169686 1
5.82818183468914 0
5.64693132532679 0
4.83566093127686 1
5.10122345115401 1
5.00677329223785 1
5.03395993657037 1
4.97735775257475 1
4.77568307162292 1
4.91092277213813 1
4.77491734169782 1
4.80685317434807 1
4.95519007574678 1
5.5221948228753 0
5.04341014302301 1
5.29276214358976 1
5.13348148391644 1
5.08972664056426 1
4.09095892626227 0
4.87618961965992 1
5.04913424566533 1
4.64799808824744 1
5.2558991823691 1
5.12159705473387 1
5.51648092090949 1
4.7549451131227 1
5.47066233041288 1
4.76309893240696 1
5.30070187641886 1
5.26551438705351 1
4.64475098019541 1
5.21918044518301 1
4.77915088124956 1
5.15577268732099 1
4.66424607201235 1
4.43811272480926 1
4.98780117284587 1
4.70605153354856 1
5.01667884335184 1
4.21639460297824 0
5.05716685325296 1
5.28733457276691 1
5.28870197527654 1
4.94148577028556 1
5.14070078880528 1
4.55271804244903 1
5.01486405079962 1
5.10267000465334 1
5.12876353834246 1
4.59302333231052 1
5.34859908392903 1
4.56897550648032 0
5.43457196099378 1
4.99269894754851 1
5.08837990781482 1
5.41416358932024 1
4.91262741950198 1
4.42510179256577 1
5.04896876442615 1
5.22722802172169 1
5.07692306631106 1
4.85911337206879 1
5.2738069961236 1
5.10824169172224 1
4.85626219639313 1
4.53608655520552 1
4.88214218727327 1
4.57548628720564 1
5.09948809594578 1
4.82871111365053 1
5.43352775478692 0
4.47590940734783 1
4.74795073483021 1
5.09639943729644 1
4.45516251080371 1
5.4085184262552 1
4.60296794453348 1
4.71011994677818 1
5.24314942184809 1
5.09200877627363 1
5.11794461724705 1
5.26457906726949 1
5.51924549935028 1
4.26984954802999 0
5.06387519465443 1
4.76868890028556 1
5.42618987820871 1
5.36316082040621 1
5.16667696083488 1
5.20847881404588 1
4.8456048473991 1
4.77776194837288 1
4.77671377163152 1
5.12684031183219 1
5.13296978517931 1
5.79296902259297 1
5.3703306359737 1
4.88005357983962 1
5.5549033444903 1
5.22480736053145 1
5.21150529119831 1
4.97204869166176 1
5.22687551198865 1
5.08469854335944 1
5.46389924660307 1
5.37686188814868 1
4.67658815886218 1
5.11581710800489 1
5.11179959335924 1
4.49785099184586 0
5.60482684759386 1
5.62220641341151 0
5.45403685861288 1
4.43548203537762 0
4.55860042159373 1
4.72613511238074 1
5.50096185918711 1
4.49581830080183 0
5.53355965824536 1
4.56093666821045 0
4.69082047179525 1
4.45322629982204 0
4.81502089243184 1
4.96009482531147 1
5.50658338054579 1
4.53935581902406 1
4.91166252330825 1
5.29185526849495 1
4.41545264708522 0
5.05456858601748 1
4.84230284492642 1
4.91085382749604 1
4.88560493025845 1
4.5785869555813 0
5.0733052562712 1
5.74689951146893 0
5.12318526266278 1
5.08798055099886 1
4.77123608489991 1
5.15367182190464 1
5.41567722133815 1
4.70873296722277 1
4.9411490795577 1
4.53458093143721 1
4.68908580158118 1
4.62233453647485 1
5.59791942476755 1
5.12082902771502 1
5.16824824647256 1
4.64358311605323 1
4.72768736731044 1
5.14637075396984 1
5.9861530156568 0
5.47964173657303 0
5.4806529086961 1
4.89141088590242 1
4.98351308803664 1
5.37545143247619 1
4.88565229652053 1
5.08776900744496 1
4.85939028537014 1
4.37545304321885 1
4.74727360286306 1
4.99582791195525 1
4.87202401153202 1
4.35442430346051 1
4.98344308997549 1
5.5421743663968 1
4.5590264658941 1
5.84697699844712 0
4.71202193336956 1
4.98015742993204 1
5.05394183428047 1
5.14983575141919 1
4.90859009983731 1
4.69896270511595 1
5.60856756635587 1
5.86100927763284 0
5.04987673335295 1
5.02196648081887 1
4.3786668592111 0
5.22135284285141 1
5.06268810158477 1
4.97653418334109 1
4.78134329835143 1
5.39588787338118 1
5.1945854198337 1
4.76643717790038 1
4.73883984109055 1
5.01312733039476 1
4.54887111457946 1
5.02155503522735 1
5.72941553969189 0
4.61715746922084 1
4.77492317451121 1
4.81336190349303 1
4.57248952268548 1
5.01700902578999 1
5.11387781975373 1
4.53632100915699 1
4.69979617086116 1
5.4320652728953 0
5.20055304425921 1
4.36817870608363 1
4.70814878891924 1
5.39673596499261 1
5.3131195425022 1
5.03596478532703 1
5.56524325384314 1
5.10834062131086 1
4.70511400779505 1
4.74603603274712 1
4.59674701476889 1
5.20806513962422 1
5.3897652422591 1
4.5841472812172 1
4.91478914418324 1
4.84648548077304 1
4.2241159216808 0
4.77983853644991 1
5.31759798215208 1
5.41815887182517 1
4.71654158857015 1
5.30254219089037 1
4.92020463898676 1
4.19975282634163 0
4.8783426839576 1
5.0668026931614 1
5.00264603049301 1
4.76800656310012 1
4.26356331591003 0
4.83344748330801 1
5.05017284855418 1
5.02525757010721 1
5.59016394776558 1
4.17391475372294 0
5.60510543654394 1
4.80983254373211 1
5.34189144009437 1
5.06312014716175 1
4.96556868449816 1
5.91803987587695 0
4.56838475118386 1
4.31119242650809 0
5.23061012948393 1
5.58257978854914 0
4.58648196798993 1
5.26816306851549 1
5.21041472725716 1
4.49175398008373 1
4.53451631038583 1
4.95950650114662 1
4.97818820955799 1
4.97740307926418 1
4.69604254317477 1
5.08374401519216 1
4.79920183456807 1
5.05290674309 1
5.15783128980194 1
4.85167297106301 1
5.43920221550515 1
4.78670092591907 1
5.19839016370103 1
4.98428060673175 1
5.07857977538905 1
4.86276073521362 1
5.17017480228373 1
5.13227479929599 1
5.05774854574059 1
5.61518932255818 1
5.02785055498003 1
4.80135312941891 1
4.73101629474108 1
5.42024805436041 1
4.96770201621554 1
4.64166772545013 1
5.02938025530311 1
5.20146494830298 1
5.19758829678699 1
5.37386270095884 1
4.93527314837957 1
5.05902861534742 1
5.44250945481281 1
4.99076349622344 1
5.06877269746057 1
5.0231412098366 1
5.42725317637282 0
4.95031637121259 1
4.81338659518699 1
5.13004286079967 1
5.40716183190176 1
4.80389395796236 1
4.87321188168564 1
4.72349142961689 1
5.55000781938298 1
5.06159294637145 1
4.69645657457199 1
4.80269466404064 1
5.16483070636887 1
4.88139796193051 1
5.1993221794733 1
4.96500087624071 1
5.26093751402568 1
5.28737000856198 1
5.18214504713155 1
5.34552439507465 1
4.70445702768166 1
5.31576863121957 1
5.0175553598193 1
5.1913935729451 1
4.28329509264064 1
5.39444144876683 1
4.59428501927291 1
4.76343267886173 1
4.70551910224831 1
4.98485680244688 1
4.96431562280136 1
5.14710442124999 1
5.34414069716934 1
4.90471387517756 1
5.37816662421427 1
4.79477127935659 1
4.12696849786422 1
4.1476929570408 0
4.62100729228453 1
5.00410509595142 1
5.85078325597052 1
4.87627046498637 1
5.04581431430814 1
4.7608505724932 1
5.10351241198469 1
5.01313289162582 1
4.48796707324223 1
4.68682770762007 1
4.75404127246415 1
4.45023445349297 1
5.1626561158248 1
4.97153536523089 1
4.9321145761755 1
5.43531870575551 1
5.29533962513727 1
5.0968617457232 1
5.39602344513486 1
4.48515299467269 1
4.5962217641284 1
5.27567600773339 1
4.84884150613078 1
4.96628812149944 1
4.71774044048307 1
4.60663865046616 1
4.93582493467128 1
5.81025898967706 0
4.46812145536365 1
5.06689730044815 1
4.94196083276982 1
4.77751657446899 1
4.61536350166539 1
4.87269983697165 1
5.09316477594215 1
5.39492161333163 1
4.63640748891331 1
4.66568309116723 1
5.26168284506114 1
5.35700556632118 1
4.84990886684646 1
4.78575453980493 1
5.31941684891015 1
5.11109532123586 1
5.37833190114907 1
5.11370881582415 1
5.45674531295536 0
5.58737198175327 1
5.13736165766711 1
5.04719491462723 1
4.99792940373891 1
5.08526239788576 1
5.10600332454224 1
5.42966594461657 1
5.45965548155958 1
4.83044389486165 1
5.30977350113683 1
4.86136915209809 1
5.39088184251743 0
4.69785459907349 1
5.12024693511177 1
4.87756369398768 1
5.13902526897328 1
4.87784299164336 1
4.44751984263108 1
5.28594410115199 1
5.14144167829022 1
5.3932798258826 1
5.22323083135349 1
4.90493145736442 1
5.1791166095271 1
5.12846241106523 1
5.22653923016473 1
5.03829838150568 1
5.27104220076659 1
5.13865826689067 1
5.45661939219989 1
4.70449809798225 1
6.06052892840153 0
5.32403558276469 1
5.43496135608573 1
4.45581986899876 1
5.39992109106892 1
4.77437010760568 1
4.71973401038399 1
4.83486906277712 1
4.49155599876833 1
4.36146305939578 0
5.01428572661466 1
4.70336989983219 1
4.8984782034744 1
5.31583717844302 1
5.07464146414474 1
5.06598679715592 1
4.62944793608767 1
5.56080013258611 1
5.48370290535824 0
4.39775892349526 0
4.74295238288329 1
4.76542989125541 1
5.19549641621305 1
4.87242589851955 1
4.97591828077644 1
4.93708281077261 1
5.20971164657466 1
3.79299149720616 0
4.742932000234 1
5.70628060373959 1
5.33916791441277 1
5.13732926428468 1
4.93931309683134 1
5.11221815304354 1
4.54568137136823 1
4.70798895544066 1
5.44896906581276 1
4.97344768117363 1
5.32533879747627 1
5.82088520060261 0
5.21240160592976 1
5.28038325593033 1
4.82942440455928 1
5.17283243677538 1
5.67903571314916 1
5.12526235275569 1
5.75652312659239 0
5.40306095992861 1
4.99302074242433 1
4.34776083954417 0
5.1048065791374 1
4.82077314913421 1
5.64669338823247 0
4.15501723194946 0
5.33650755980608 1
5.06245888621555 1
5.11748422624173 1
5.33564314616101 1
5.10728178359033 1
5.19095713871957 1
5.17329358834102 1
5.1309136786159 1
5.14649038260236 1
4.50801421702882 1
4.70788914210242 1
5.54838529207056 1
5.08558022991435 1
4.97718734580723 1
4.54817861063324 1
5.01751684010874 1
5.77361314149796 0
5.00210624249483 1
4.94071809707779 1
5.5977390480145 0
5.26548023961606 1
5.05030214874506 1
4.88441942616305 1
4.50618031943772 1
4.95378810331572 1
4.86348447022078 1
5.36656299732925 1
4.99506304370697 1
4.84978041553421 1
4.41804972970821 1
5.1845190275923 1
4.99524207693872 1
5.11780831957041 1
4.88518170155536 1
4.60462584513905 1
5.33012915299113 1
5.45979866973428 1
4.5004927432361 1
5.38380175415836 1
5.42891917069096 1
5.00684744299566 1
4.61125475274024 1
4.90188971463618 1
4.91086129713051 1
4.72626010204938 1
4.97843201567123 1
4.88019786224052 1
5.50320167219898 1
5.44938752037405 1
5.10643629682364 1
4.94460331597181 1
5.15137435037454 1
5.17816902218199 1
4.38533235204966 0
5.51154431584279 1
5.651124313647 0
5.21720640865902 1
5.11102927060971 1
5.60798807021492 1
5.06159846412991 1
5.36804665842571 1
4.94446373948716 1
5.18841523073553 1
4.63698449808242 1
4.6915809124475 1
4.68135235489144 1
4.81768117854965 1
5.52966940563787 1
5.31761684108601 1
5.19703520665131 1
4.62766149412537 1
5.04737138768056 1
5.2465756442889 1
5.01815162286246 1
4.94730716536728 1
4.6463142749709 1
4.86729783051971 1
4.87752205686796 1
4.90934169296128 1
4.86955186745777 1
5.30001242309957 1
4.82017683258003 1
4.24173563251673 0
5.44252522134303 1
5.47919690505444 1
5.04587488771101 1
5.22252894804183 1
5.29370772538399 1
4.55830962281264 1
5.27763104311921 1
5.39971728127104 1
5.22364007381377 1
5.11802428579857 1
4.9848176910097 1
5.24093021132124 1
5.13637419829826 1
5.1884504846206 1
4.69486059741322 1
5.07007227734911 1
5.30534825685449 1
5.14045118448438 1
4.8565169487627 1
5.15301600227177 1
4.6747449047217 1
4.80348399490758 1
4.63537269885068 1
4.77446847348988 1
4.92004699891599 1
5.12959066349018 1
5.43429489852155 1
5.10777470691683 1
5.38310578573759 1
5.35668024188228 0
4.5789993724033 1
4.67625774845586 1
5.16123582785021 1
5.22419175511737 1
4.83333782815904 1
5.1310838509155 1
5.34147149543642 1
4.80076172728407 1
4.92208495751871 1
5.13244620490345 1
4.77635773844946 0
4.524559143988 1
4.47450330162762 1
4.84531578093456 1
5.70405887668872 0
4.77219814154752 1
4.84076117126654 1
4.91061925405734 1
5.12988845644515 1
4.60904543393468 1
5.02259769934684 1
5.34076752226424 1
5.42542566744417 1
5.05269466299429 1
5.35641889370676 1
5.26972345219627 1
5.25384181229887 1
5.08932149286148 1
4.77363706002505 1
5.76171835369409 0
4.95892666470377 1
5.52493841551567 1
5.08217879560208 1
4.53199673294918 1
4.97953442242623 1
4.87827263970083 1
4.98406133550278 1
4.88006526467827 1
4.93687357609264 1
4.70610267328769 1
5.23790693500055 1
5.43790253106317 1
5.07584927726109 1
4.95607690364278 1
4.95560107693758 1
5.34502719782884 1
4.64221176156805 1
4.84992285568918 1
4.70526403906663 1
4.25428019137808 0
5.06203097538628 1
4.96657933271865 1
4.85177506524385 1
4.31465405119995 0
5.11597514315211 1
4.84569107662483 1
5.62496864611184 0
5.09188057089412 1
4.40031617131385 1
5.52407014112959 0
5.44611711244103 0
5.31578231878436 1
4.69994665510862 1
4.23154039504272 0
4.94607520589677 1
4.7502356829542 1
4.69448441959101 1
5.25395013480663 1
4.82700773827178 1
4.9595301526137 1
5.42249770293088 0
5.62163819165356 0
5.49501862373183 1
5.34021258079231 1
4.87958795624157 1
5.3456797636218 1
5.37115510265123 1
4.16089579321495 0
4.95855774975486 1
4.55233449135243 1
4.91073244904497 1
4.53944924245756 1
4.65087440375797 1
4.11465872049849 0
5.15403559718376 1
4.96444210197351 1
5.21592264699164 1
4.73899252119646 1
5.05372294004365 1
4.71905016950394 1
5.60544294776123 1
4.93550535691962 1
5.1134031598307 1
5.14960085056776 1
4.67902354508777 1
5.28228770528536 1
4.74449726235201 1
4.72539021151549 1
5.93543196102905 0
4.98823462692333 1
5.1515465914529 1
5.41246470917696 1
4.71252461017623 1
5.15891466267012 1
5.25056403674537 1
5.39770120835891 1
5.25657313163879 1
6.22015545321563 0
5.44334150606441 1
4.96324719317707 1
5.0698214791497 1
4.83628197131752 1
4.96579306691071 1
5.28673273650758 1
5.06846584904127 1
4.86554749498009 1
4.54804718316427 1
4.83857812973361 1
5.33082039740158 1
4.56304275322521 1
4.78785979854336 1
5.17262413416284 1
4.8062747300605 1
4.90380670534003 1
5.09576380387344 1
4.44411375971572 1
4.11203372642427 0
5.03949031233833 1
4.73359279763704 1
5.09913498528398 1
4.76721040017266 1
5.10863343937324 1
5.35753399693666 0
4.64462280019703 1
4.97311481900584 1
4.83517666824338 1
4.78546578731504 1
4.85010460856987 1
5.18624455726852 1
4.82599061409813 1
5.34449590445273 1
5.41958458394569 1
4.99327333545046 1
4.77213618061776 1
4.81577442855601 1
4.54985073811391 1
5.09405441067694 1
5.38644007556377 1
4.13530499413774 0
5.25889936643646 1
4.73160827127109 1
5.3629378524706 1
5.17792098218586 1
5.05429591497027 1
5.37621894684169 1
5.56337190390243 0
5.11398351435525 1
4.98791910939899 1
4.28588675508415 0
5.35987180319578 1
4.55641409927572 1
4.61933083499201 0
4.93503895436801 1
4.40396158636868 1
5.31381432653682 1
5.20563446966452 1
5.50435544100378 0
4.8979883965864 1
4.5043877575889 1
4.96544077243818 1
4.58034264044375 1
4.79018809404718 1
4.95698723780097 1
5.24322050251896 1
4.68101845965652 1
5.04518927380274 1
4.80182533731194 1
5.38062894321178 1
4.99192374078322 1
4.71356103370255 1
5.0557748096891 1
5.20780807637151 1
4.82643040315587 1
4.939035596235 1
5.00902599339055 1
4.76915928539708 1
4.89449812520682 1
4.81750521793582 1
5.44738124835843 1
5.30766941179103 1
4.70754658909173 1
4.83987672906906 1
5.48453666645209 0
5.52525367804907 1
4.97528437019306 1
5.04863139373233 1
5.29285352821573 1
4.68314030464152 1
4.63897580350578 1
4.75457835214971 1
5.03214391740705 1
5.54544577973273 1
5.27499585554217 1
5.2217013895895 1
5.35619435560683 1
5.11613835824425 1
5.03517700469952 1
5.18154710372077 1
5.05615637042483 1
5.49304073700389 1
5.14591892016128 1
5.72952670990271 0
5.32770196611029 1
4.83030407293059 1
5.45594886942791 1
5.28029101792969 1
5.09569671968646 1
5.12727012496609 1
5.33246521806987 0
5.74975542625996 1
5.18494406766117 1
4.84625930394946 1
3.94636821646156 0
4.70188749783206 1
5.53832941101924 1
4.87178584399314 1
4.72569151240912 1
4.9765088308631 1
5.22767330260024 1
4.58830350576327 1
4.72983164672511 1
4.77609156912413 1
5.26674220815171 1
5.13213387749166 1
4.86851926686565 1
5.26425300097227 1
4.54185396512634 1
5.26700458044623 1
5.37282377495778 1
5.34612709608922 1
4.06481935198016 1
5.60658191627142 1
4.70757289146626 1
5.3845400934225 1
5.07687795385596 1
5.30358055709101 1
4.6910937006218 1
4.41107291160901 1
4.57638268869764 1
5.33394515215885 1
5.12713618010711 1
5.13206029749517 1
5.92499341693588 0
5.07144462911618 1
5.23304261609219 1
5.25216282872956 1
4.9084953001539 1
5.33206844794951 1
4.979757379822 1
5.10405039796842 1
5.1698110615555 1
5.09061714321058 1
5.52859444971255 1
5.0141412994678 1
4.10664950916773 0
5.30029715805364 1
5.00197992035144 1
4.34682072933015 1
4.5265916800767 1
5.12024278284717 1
4.58728034881253 1
4.80708109542292 1
4.55902595722362 1
4.70975857206036 1
5.20833895866392 1
5.40664744279787 1
4.91621714376851 1
5.54310335510482 0
4.9552398095895 1
5.03439695236038 1
5.68579753034521 1
5.20531780189507 1
5.02125207598739 1
5.17443786571918 1
4.28964585707151 0
4.86999526851611 1
5.12218344071561 1
4.82344662385478 1
5.4521010811244 0
5.24611268532414 1
5.26995621202338 1
5.13675814500032 1
4.84702473792822 1
5.20333518910141 1
4.83890837718949 1
4.82296932084983 1
5.18606241157361 1
4.5625216877669 1
4.15152135004778 0
4.80288195959146 1
4.73755535661604 1
4.47272795519567 0
4.71485453973708 1
4.80642274331419 1
4.84268033491867 1
4.69975784127634 1
4.49750309587163 0
4.98337417542353 1
5.46263123589002 1
4.96842905781087 1
4.49136344805044 1
5.18369828766148 1
5.2139898094146 1
5.59574981213737 1
4.59404886423044 1
5.23286544416093 1
5.22653567003611 1
5.11023796838626 1
4.1567597081874 0
4.7415299294887 1
4.72136668570884 1
5.12398580039112 1
4.92587550801344 1
4.98676305447726 1
5.56091166273099 1
5.20855471611127 1
4.94730539545584 1
4.89658028910555 1
4.74920975465461 1
4.29166417213145 0
4.54818371486261 1
4.79479026726802 1
4.60416016418595 1
5.0350541119478 1
5.33645823624145 1
4.9916139217387 1
4.6917339914897 1
4.95348401285647 1
5.24643560100565 1
5.95886803153322 0
5.03560252841437 1
4.52605149112179 1
5.06693615798944 1
4.8086916803107 1
5.28366046228875 1
5.1564816036066 1
5.31402877434071 1
4.97460037379 1
4.63510031789267 1
4.77219554782367 1
5.00163755957921 1
5.27918126929718 1
5.48011071688232 1
4.91468639254545 1
5.28225795732272 1
4.57234141421794 0
5.41381850994493 1
4.99901033344425 1
5.41263898385844 1
4.86203000921862 1
5.13757184108308 1
5.00909539459716 1
4.87933507405998 1
4.76698722483951 1
4.78716082603167 1
4.85982640857461 1
4.4885539965207 1
5.29870584622851 1
5.02539694072461 1
5.42640749267092 1
5.3172247242838 1
5.15963336481024 1
4.28939153691804 0
4.79249265487437 1
5.45112426058094 1
5.23997807413728 1
5.61041386283817 0
5.3389844128837 1
4.67043309020577 1
4.42438544091796 1
4.37998091224603 1
4.61043878283878 1
5.35977952924379 1
4.65954102966538 1
5.15658614899355 1
4.94671696590324 1
5.03881103056941 1
4.75075637566942 1
4.42597273061569 1
4.83269054683755 1
4.91429515931198 1
4.7980213029473 1
4.99950321344825 1
5.19155764505899 1
5.46969841089216 1
4.72519503713384 1
5.12987461522328 1
5.63231151562511 0
5.66108809543517 1
5.33035212297517 1
4.88596888446149 1
4.85250973575652 1
4.56183651901361 1
4.9233050836713 1
5.39810126665418 0
5.67668068085001 1
5.22567112407496 1
5.11186464795709 1
5.69726297136036 0
4.31121681715137 0
4.55078905854335 1
4.82197482493498 1
4.96835695474978 1
4.59494091512745 1
5.5847736541216 1
5.51440441858415 1
5.14913911809733 1
4.56569049284658 1
4.96515682178492 1
5.45775247824194 1
4.57823347713822 1
5.27837756921794 1
5.20804869865275 1
5.11855270543851 1
4.60925891556844 1
5.06737933255912 1
4.86251435640864 1
4.182639752195 0
4.27806503669617 0
5.10392740073287 1
5.02410091544947 1
4.70417466157727 1
4.06375677816219 0
5.28840312515679 1
5.68893989851713 1
4.10427121361529 0
5.13311219354328 1
4.59924842148237 1
5.06749647056022 1
4.22194409150176 1
5.40841073593334 1
5.19912963375191 1
4.78063675520985 1
4.50508110378689 1
4.64617695181081 1
5.26565518452522 1
4.16630861056619 0
5.23538714761835 1
4.8518475230302 1
4.85757059182357 1
5.24420565505308 1
4.73861342580334 1
4.67503677177306 1
5.02580603286334 1
5.0264300153203 1
5.06580725650895 1
5.22841352351506 1
4.23510056539515 0
4.87907627491355 1
4.88608822780784 1
4.6364380878022 1
5.34454746755168 1
4.82643483936158 1
5.2170567214282 1
4.70282773952914 1
5.18733079645101 1
5.07574737358239 1
4.48727438725275 1
4.77420432865613 1
5.43837351688149 1
5.60987667582888 0
4.73118799671668 1
4.81167131066278 1
4.31607134380511 0
5.13199291055953 1
5.00044520261095 1
5.38099844176245 0
4.91619386552025 1
4.58656758093107 1
5.24207126116192 0
5.61153075976499 0
5.02255555820928 1
5.06687076686389 1
4.53747309975885 1
4.57578200596208 0
4.7939191623424 1
4.52166075210018 1
4.31247100534896 0
4.66699467212503 1
5.13265818828798 1
5.1896010338934 1
4.57865763165665 1
5.30369802788995 1
5.66859775033048 1
5.11164936367828 1
4.67162625306097 1
4.7449291695792 1
4.85528132087666 1
4.79750603837656 1
4.762210726078 1
5.08719706962051 1
5.39048670633384 1
4.9604646702084 1
4.41783330966452 1
4.53860280880781 1
5.33245794589124 1
5.43230302922791 1
4.98589323722549 1
5.71878089872632 0
4.87748392386206 1
5.63129609955569 0
4.70864030539025 1
5.33474098478483 1
4.33999214161881 0
4.88109422723698 1
5.32992513473985 1
4.28653432439983 1
4.5567813007639 1
5.03762113669646 1
5.26190205382179 1
4.6416827702971 1
5.50840950707411 1
4.71789199154259 1
5.32302297826886 1
5.24856520006402 1
4.40728474599809 1
4.58038243053011 1
5.12120404339013 1
4.79697752918817 1
4.73017886539556 1
5.07944841356668 1
5.12782193445936 1
5.10005136611295 1
5.2503012237587 1
5.05601174304536 1
4.61076588612956 1
4.79221007380296 1
5.67088366434286 0
5.00241580107539 1
5.16473412800602 1
4.35519476801004 1
4.97679158178669 1
4.89958805604001 1
4.46172010870743 1
5.00954358735095 1
4.95780557766744 1
4.44986230589179 1
5.292984709207 1
4.75503840474059 1
4.90738850400501 1
4.77430864753268 1
4.49947878960745 0
5.76196957530088 0
5.21390232203476 1
4.40887066352725 0
5.12037892624462 1
4.44585280927151 0
5.04710456854553 1
5.2317238174475 1
4.76390604474094 1
4.52398890705193 1
4.90526724427155 1
5.0658391102763 1
5.14094740981445 1
5.01799798521446 1
4.98773567219815 1
4.75483340590912 1
5.38290894159238 1
5.11356465996804 1
4.63938716213293 1
4.82093100460662 1
5.26422770597358 1
4.96374971582201 1
5.51459556102791 1
4.81841008891934 1
5.26059804368985 1
5.28002314602801 1
4.57027756226965 1
5.75403572975225 1
5.77630951970647 0
5.22690895324912 1
5.44478960843722 1
4.81750422552492 1
4.76957635456193 1
4.77020950361115 1
5.27396968082289 1
5.30526264852729 1
4.47006670465416 1
5.42578243377386 1
4.95447079274346 1
5.21115107418799 1
5.06756105804272 1
4.82915007229125 1
4.87101265865369 1
5.42807711678483 1
4.84722483072713 1
5.3000289937948 1
5.14531189476339 1
5.08117752219654 1
5.17553242080736 1
5.17186157882635 1
5.13628144763386 1
4.89486598288378 1
5.15219106793213 1
5.22906149431716 1
4.95989475224598 1
5.27266582362581 1
5.56961639598865 0
4.66667035356215 1
4.39350530522788 0
4.53184749267421 1
4.64526984829233 1
5.20141743155138 1
4.95420703041978 1
4.98368847080358 1
4.92065513660875 1
5.17163918934405 1
5.0627660643416 1
5.05072000870123 1
5.41166147397466 1
4.979426988566 1
5.26980325315486 1
5.73228280215425 1
4.95802890292819 1
4.77218768819578 1
4.96814260929804 1
5.07214353108151 1
5.50959994177256 1
4.86972058717554 1
4.30775252556029 0
5.13840048789365 1
4.79819776183144 1
5.01521932825707 1
4.66140848584593 1
4.9240436028836 1
5.08077360677807 1
4.94745487012568 1
4.8149508243695 1
4.93186480267737 1
5.08880320338337 1
4.34210889904092 1
5.27747705185926 1
5.06864860174063 1
5.15648865284997 1
5.21512745176657 1
4.2292679092529 0
4.96431601665896 1
4.88381423845608 1
5.20596364032716 1
4.98991795307974 1
5.28856304640061 1
4.78404174167211 1
4.78087256009151 1
5.23011003178559 1
4.50338562587603 1
5.17569665197462 1
4.77900804234152 1
4.97322561587378 1
5.01353001821344 1
5.19617046660592 1
4.40141787469516 0
4.83069825626884 1
5.03442535590278 1
4.77724892801126 1
5.10479005174956 1
5.35876764644016 1
4.81668035259557 1
4.6182032675244 1
4.84095177682603 1
5.30792316829976 1
4.78138907600705 1
5.06064912940695 1
5.60008200237453 1
4.88078244587463 1
4.59137888394344 1
4.67236835573183 1
5.1408211755899 1
5.01250835915719 1
4.92799348897814 1
5.59578226036971 1
4.82448908113196 1
5.15122954800816 1
4.74207889681546 1
5.16283564671006 1
5.16003409677824 1
4.66376888658823 1
5.0907251403556 1
5.09367925230884 1
4.96736633168623 1
5.12900110193238 1
5.13630209873556 1
4.28884947157383 0
4.88736549367654 1
5.62883800484731 1
5.39591720831735 1
4.85533288235237 1
4.93141668672259 1
5.23022015936592 1
4.74036751971407 1
5.18245070353351 1
4.95409898640542 1
4.81052032531684 1
5.15164009988144 1
4.31222452037282 0
5.14218649358553 1
5.11931003201608 1
5.17146534872023 1
5.52844419275136 1
4.59789511864119 1
4.94804696693338 1
5.03348078649333 1
5.71910753630551 0
4.74438000730094 1
5.00479173963535 1
4.88726188322654 1
4.84370400581887 1
4.97533018913052 1
4.41413007838551 1
5.25692222136298 1
5.17060246614116 1
4.70034079131192 1
5.5916970580758 0
4.47654589643959 0
4.63604147666041 1
4.85680124159947 1
5.01130796223975 1
4.52125134046915 1
4.66430457732432 1
4.95646628493054 1
4.65335996489251 1
5.34174065394792 1
5.36822329246946 1
5.37218501828047 1
4.780031068965 1
5.50901705096678 1
4.55968931367701 1
4.54268054834289 1
4.65194667632325 1
5.60894926035129 1
5.70003893220574 0
5.38831938575617 1
4.96313050266243 1
5.1558442996545 1
4.98192694807701 1
4.83954262384559 1
5.57995158116875 0
4.88712091338019 1
4.71658326169758 1
5.60358785034749 0
4.66396047489084 1
4.93552048600736 1
5.0787173815384 1
5.35982219003909 1
5.16348588332178 1
4.79955985103187 1
5.15669083942688 1
5.06585102043254 1
4.92156085583735 1
5.00678900278396 1
5.16848003845693 1
5.57338661285246 1
5.33630874904779 1
4.92566395954319 1
4.39220093768273 1
5.33287758312652 1
4.82844518228873 1
4.92056114280494 1
5.62460013031449 0
5.03244650603811 1
5.269558135939 1
4.78690407187791 1
5.37588832361069 0
4.84265751213744 1
5.03500987123663 1
5.07815581205774 1
4.65856111275967 1
5.41620988943084 1
4.46844422222608 1
4.70801924786926 1
5.25273399018944 1
4.79311827581929 1
4.68631430054298 1
4.73776191977919 1
4.70516177053817 1
4.35604592708026 1
4.67682570544765 1
5.44878608620841 0
4.93260337124795 1
4.80959543911884 1
4.93902246634804 1
5.11289604375719 1
4.40927220028146 1
4.70786717579782 1
4.74545732378523 1
5.60973994705072 1
4.34748379541169 0
4.22371476001229 0
4.96579683869835 1
5.06608950332396 1
4.80022629618727 1
5.03787715792045 1
4.65066721556623 1
4.67157583851954 1
4.68159160452456 1
4.74227639693803 1
4.87616953282642 1
5.15681169596342 1
4.84780596337418 1
4.90734045128415 1
4.33768614694785 0
5.19467144256654 1
5.54754603602984 1
4.43682307080738 1
5.21218467729007 1
4.9293443512844 1
4.83731828592069 1
4.81753026855457 1
5.24209108389635 1
4.66628675364574 1
5.05760393279611 1
5.6490843150105 1
4.77670363156387 1
4.45806745860953 0
4.68261279765182 1
4.73477920917694 1
5.981029648252 0
4.97205364610235 1
5.1899814685044 1
4.73512135717254 1
4.93631828139884 1
5.11507897214869 1
4.63410505454795 1
4.95545674540695 1
4.73680472020615 1
4.49669146686118 1
5.05973513282092 1
4.46244418497302 0
5.76751786593598 0
4.94630228917738 1
5.50211857296425 1
5.04824160210939 1
5.38225748857537 1
4.62872153060325 1
5.01040757900102 1
4.92310685657692 1
4.8505194222097 1
4.57277212718274 1
5.27617333836067 1
5.0701263841015 1
5.01047436568126 1
5.12228085751182 1
4.86258663120984 1
5.39276039957937 1
4.50332172596633 1
4.54531813551656 1
4.69915221464739 1
4.33386330627408 1
5.04200021848498 1
4.98482012002683 1
5.21787806534964 1
5.08389015180342 1
5.00622551708925 1
5.07028336798744 1
4.7109078024503 1
4.78161252319369 1
5.21468915730807 1
5.23422404649375 1
5.32818655577766 1
4.23799146463709 0
5.25076082720788 1
4.69753568867899 1
4.76030731338228 1
4.90106217246832 1
5.21026558586722 1
4.87611705525013 1
5.30924925261591 1
4.62088576140595 1
4.68700874582726 1
5.13540984716066 1
5.09691083759952 1
4.79438809047554 1
4.89007437541722 1
5.28627981330394 1
5.39278961960624 1
5.39236879542207 1
4.63079966771137 1
4.99615570291737 1
4.33565762162397 0
5.17081776877374 1
4.9994083831093 1
5.2835002765095 1
5.43646261460253 1
5.24815298927688 1
5.10086485428385 1
5.40604921391448 1
5.64242192411918 0
5.14721322588978 1
5.00655235075203 1
5.79431958945857 0
5.51483632055492 1
4.7615659326399 1
5.5544410913926 1
5.37032817318001 1
5.28447330330728 1
4.23862323985106 0
4.50795586407364 1
5.09697275923012 1
5.22874053100753 1
5.24638231968237 1
4.97119035998212 1
5.60143173540011 1
4.87843973085142 1
5.02287915151157 1
5.49227491963706 1
5.1261877619275 1
4.87411585177025 1
4.56821905004994 1
5.24415927390801 1
5.28241999995385 1
5.2020763694369 1
4.76792197202967 1
5.03570997581515 1
5.13892107674994 1
4.57478752745416 1
4.89876807287713 1
5.35832479712357 1
5.00142335906382 1
4.79560212672718 1
5.64644296817709 0
5.62079335910459 1
4.89547639896314 1
5.01464030025498 1
4.63967851239387 1
4.85824906722075 1
4.35541075106273 1
4.60593658604771 1
5.16592376088891 1
5.12534466457464 1
5.3885636355759 1
4.52175701767573 1
5.37602480485018 1
5.04582582178512 1
4.95000851983051 1
4.99184497043332 1
5.0627411441105 1
5.39769867331358 1
4.74535664363233 1
5.21587219958728 1
4.50162431924659 1
4.7219193955932 1
4.74347225316129 1
4.57260617790436 1
4.9683533772489 1
4.68670584976678 1
4.5907694074469 1
5.51478624115851 1
5.22739150342096 1
4.96299193122318 1
5.13378025846728 1
5.7612362091822 1
5.35978830830926 1
4.63263907722449 1
4.96860755738036 1
5.22096359756252 1
4.95352150461885 1
4.79266519615235 1
5.31278044710366 1
5.37807342315691 1
5.37153435659039 1
4.70838523298557 1
4.64361543248107 1
4.72146663771283 1
5.06743556014397 1
5.26376693355779 1
4.45990962238269 1
5.06895303710723 1
5.30560189338262 1
5.35460740268342 1
4.99419253603543 1
5.39644199027179 1
5.04774261572333 1
5.42161654658645 1
4.91111402011839 1
4.81307562910076 1
4.67451469292913 1
5.21964262831088 1
4.72241981153907 1
5.15898747814341 1
5.00767349132783 1
5.27769751658796 1
5.06489781036614 1
4.62421742245052 1
4.8191514906205 1
4.68867248481426 1
4.4154205181444 1
5.36229168453682 1
5.81586479325719 1
4.98115267271309 1
5.24178134015116 1
4.39735300909391 0
4.85924884565646 1
5.28553983289283 1
4.77676800222853 1
4.50083345908792 1
5.30590849314371 1
4.77273718031309 1
5.42731381971398 1
5.42738076819318 0
5.20319608691999 1
4.86256339338395 1
4.65791765943637 1
5.14915367094542 1
4.31735203916791 0
5.03781978982613 1
4.8410024786982 1
5.41678168957361 1
4.75413050949329 1
5.12896063113989 1
5.41368525481614 1
5.04319062153671 1
4.72580576669306 1
4.73139211902894 1
5.31760829445624 1
4.98899474834307 1
4.78775099128376 1
5.26086211845769 1
4.61562417895634 1
5.49394417034258 1
4.86354280037081 1
4.58005371598483 1
5.13166445895778 1
4.89537040361396 1
5.13448413939196 1
4.74538101134922 1
5.13440533031664 1
5.21427613551996 1
5.21573874021199 1
5.09571340902004 1
4.93301299459796 1
4.35019559116977 0
4.64348558200095 1
5.08590669866406 1
5.31853691431558 1
5.63532123158371 0
4.68938105232083 1
4.79638681941544 1
4.69861898236162 1
5.19297205525963 1
5.14959790830004 1
4.18174375513346 0
5.26305100239816 1
4.85045356433516 1
5.07787232333824 1
4.63130389239722 1
4.96789523747741 1
4.86543977964072 1
5.2054046557229 1
4.98888662092835 1
5.59687621072762 0
4.61155114364318 1
4.79473295024012 1
4.68258749124736 1
4.85038652678115 1
4.50202762197526 1
4.77106872504363 1
4.8045458970744 1
4.7687184191822 1
4.95604827581824 1
4.53545661695043 1
5.17988659108445 1
5.39759914902481 1
4.83907356390686 1
4.89234654393554 1
5.12705453176004 1
5.06279985429428 1
5.22794209489012 1
4.94656447904451 1
5.60352098660161 0
4.64471577383998 1
5.01885167439565 1
5.485438605725 0
4.58072026298555 1
5.15040076134511 1
5.40915011120277 0
4.76304364349903 1
4.77716396700391 1
4.75621485604538 1
5.59251761756408 1
5.18802562377272 1
5.3868908583469 1
4.91192550841754 1
5.54351204762425 0
5.59456251242994 1
4.50573227448437 0
5.20026452248665 1
5.40194875719904 1
5.38652289807016 1
4.98012168041838 1
5.52302213780635 1
5.10602353306591 1
4.57272720022427 1
4.69409097309817 1
5.72091475244036 1
4.62084165032975 0
4.65685383909935 1
4.34467628692475 1
4.69019956862503 1
4.992635431283 1
4.9974868900423 1
5.72522944839961 1
5.04748462601387 1
4.75961807212144 1
4.93388572873764 1
4.95578800462692 1
4.88995406727222 1
4.62698321924525 1
4.72608117138078 1
5.20623391206692 1
5.1975987616603 1
5.16454928262219 1
4.79122206313867 1
4.58576815367977 1
5.02881858734492 1
5.12040515394582 1
4.9990151776939 1
4.61904691699714 0
5.22488310206633 1
4.44328194066193 1
4.56704108324184 1
4.42872947572592 0
5.22852962612196 1
4.91206375956743 1
5.14241232720902 1
5.16708687355379 1
4.80914682386249 1
4.78148921265745 1
4.59951948962699 1
5.20316563832248 1
5.08542322477941 1
4.99569548537049 1
5.31268206789813 1
5.29969818435799 1
5.45420690844635 1
5.28295230241024 1
5.39320268476412 1
5.08828873238013 1
5.14859295263156 1
4.78127896557464 1
4.87836590268858 1
5.52108950662129 1
5.24290272780934 1
5.24828730583712 1
5.554734636225 1
5.31878218926002 1
4.98291717341564 1
4.8660856820179 1
5.02428798695924 1
4.7346542623439 1
5.29934105034539 1
5.34384381833035 1
5.07283525520711 1
4.54735216172214 1
5.22046358026657 1
5.21739680432758 1
4.86296104569434 1
4.90873100507241 1
5.09343746725088 1
5.03972286197923 1
4.54623355031208 1
5.00222998023115 1
4.61835605489588 1
4.80040852856291 1
5.07480084033343 1
4.74885032165084 1
4.66692362806037 1
4.68778443923689 1
5.0003355464181 1
4.75793898657139 1
4.90068447566498 1
5.46755699232282 1
5.09196055814383 1
4.52185592555723 1
4.28803020096658 1
5.02101900806389 1
5.12310132063498 1
4.76513506518181 1
5.1349556904578 1
4.8447034018932 1
5.07127672267152 1
5.09192488808026 1
5.06118096149605 1
5.07271599423716 1
4.94222394598377 1
5.49346503642031 1
5.33739371278682 1
5.0752963314388 1
5.04605385398022 1
4.24037453434858 0
4.85799661255801 1
4.44970207085465 1
5.13084384834632 1
5.37784067071273 1
5.34676855325773 1
5.14571983245441 1
4.89928189159631 1
4.87076969388434 1
5.22247633006469 1
5.13755167331005 1
5.14704468680343 1
4.849922636761 1
4.88062810949948 1
5.14477219594258 1
5.36157799976089 0
4.8372409047776 1
5.00366184351216 1
4.81697423848694 1
5.03050591570501 1
4.87293411244569 1
4.89328189247503 1
4.87856000383597 1
5.28492838072313 1
5.13074942966164 1
5.51004392258376 1
4.68386845169518 1
4.13878524817829 0
5.55200209557857 1
4.77901610855389 1
5.17130262338183 1
4.85266548826112 1
4.66622499971195 1
5.01804394895411 1
5.28240397997349 1
5.94675278896287 0
4.81935496563261 1
5.21692485376251 1
4.69799971548886 1
4.8322866880192 1
4.97826846159914 1
5.34931385746718 1
5.48979553360315 1
5.03598154899235 1
4.82159475000454 1
5.78865612056799 0
5.4869027075818 1
5.16990253543427 1
5.55879563309855 1
4.94073571282884 1
5.16914493007007 1
5.19971981803713 1
5.25490646456019 1
4.38329447043131 1
4.97981823172701 1
5.1932933640629 1
5.21560212578088 1
5.58396115567624 0
5.07087400455868 1
4.56689593964691 1
5.15811268062613 1
5.33681700986874 1
5.26175337904958 1
4.73858933542493 1
4.91831353017557 1
5.4702014971626 1
4.80882029145678 1
4.84643027556009 1
5.07916750450905 1
5.03692240661168 1
4.68542107882133 1
4.68077657300151 1
5.2673574261618 1
4.58425911887022 1
5.10689211903699 1
5.52094552125079 1
4.93357154338084 1
4.79295557267014 1
4.92914656290201 1
4.75079636894191 1
5.35673283723067 1
4.82113921623721 1
5.35636837423739 1
4.49756581088408 0
4.97961670049059 1
4.69086315341497 1
5.00370232474019 1
5.17244490519321 1
5.04906970283763 1
5.20054279703095 1
4.62873027322158 1
4.65979764679 1
4.79626972852087 1
5.14652331815734 1
5.13457447464696 1
5.44412365597417 1
4.31951328928966 0
5.14865465423773 1
4.51220276707017 0
4.95398726730655 1
5.33641069902424 1
4.57424708488917 0
5.1464348164873 1
5.19720171861545 1
5.34245426573079 1
5.78491348142143 1
5.18676307652471 1
5.1220078916059 1
5.26654564748333 1
4.97152694721896 1
4.72810699075012 1
5.17979284149586 1
5.18742285878041 1
5.1032517239387 1
4.79688907428009 1
5.54182441917274 1
5.01617641002171 1
5.10486453557941 1
4.82952125318142 1
4.77556026973458 1
5.20732737673542 1
4.49696822381322 1
4.48409248606976 1
5.17900034293899 1
4.4792164021103 1
4.89795343227813 1
5.24511440880579 1
4.53191868975412 1
4.84292995985775 1
4.88068110470114 1
4.64808116498925 1
5.30097570662935 1
4.74612847066704 1
5.00653441394714 1
4.7594293494193 1
5.1396515590771 1
4.91518389718903 1
5.19808872797832 1
4.74674310461856 1
5.11985072945572 1
5.18157882122131 1
5.3046029005065 1
4.74131300392213 1
5.49333339964484 1
5.3024843020982 1
4.81215326117701 1
5.3007896590795 1
4.61932392407044 1
5.29275434842837 1
4.403915704283 0
5.23102104293051 1
5.00734594600575 1
5.11502974466637 1
4.90142661189529 1
4.93499366058277 1
5.14482163493254 1
4.92017037746372 1
5.82291393902125 1
5.22802643419823 1
4.17026748342284 0
4.80027552973168 1
5.16835441455862 1
5.03630575664146 1
4.46247443596569 1
4.72531816770424 1
5.07910922665372 1
5.53150447716213 1
4.87823932282779 1
4.47908695472287 1
4.85400460821196 1
4.63674995945952 1
5.2060884177098 1
5.05292521773254 1
4.7953196217056 1
4.79620682858705 1
4.8700556578846 1
4.85441113909923 1
4.89337167812034 1
4.80655641832677 1
4.45257402819665 0
5.39717524550553 1
5.21608212168209 1
5.0752869792551 1
4.97589824657779 1
4.73479078228467 1
4.96725940176255 1
5.25914197228799 1
5.11832695757545 1
5.06320952961531 1
4.66579910146327 1
4.96167697699402 1
4.87718828495097 1
5.01111903715576 1
4.74774888359815 1
4.90649940632962 1
5.11761997692016 1
4.82299259655297 1
4.9415109044291 1
5.14697206034914 1
4.86208260513359 1
5.02051538269129 1
4.79365969139849 1
4.44280352215172 1
5.06712106863682 1
5.16925868825882 1
5.11444994211143 1
4.88958907849466 1
4.69725487349792 1
4.84922275229052 1
5.19107368971952 1
5.42792332960583 1
5.51054263960127 0
5.02994630873171 1
5.72618655563645 0
5.38445849737048 1
4.907655661694 1
5.01089430094322 1
4.30347093022096 0
5.00239505652614 1
5.42978360217518 1
4.91642334646458 1
5.34311559418759 1
4.72992580338937 1
4.93978204001258 1
5.47906677657004 1
5.05980808448973 1
4.9463655909869 1
4.76296483842686 1
5.49778515908586 1
4.56165106198532 1
5.08668177703142 1
5.17002418639238 1
4.7488540180446 1
4.60418871969764 1
5.06252223509641 1
4.81429512685774 1
5.49242646857856 1
5.16751350109124 1
5.05618577185662 1
5.46600213649147 1
5.24342038349909 1
4.21350055380838 0
5.13482379199327 1
4.81834977145407 1
5.43481619226551 1
5.18985061234267 1
5.20563639566548 1
5.79809264448998 0
4.10621959675002 0
4.33585160121295 0
4.59415217671261 1
4.97125355687962 1
4.60506310588801 1
4.96755899644141 1
5.11931477705876 1
4.64052090791413 1
5.09059683734272 1
4.97418206540299 1
5.08889666760705 1
4.97128615216926 1
5.41130686143758 1
4.92776140755293 1
4.50646554386398 0
5.05653475614255 1
4.66133429935973 1
5.11642596141898 1
5.19173708878359 1
4.93607321003237 1
4.90011021094103 1
4.99812592716452 1
4.82605183158622 1
4.69171821344061 1
5.52424419179994 1
5.6025268401979 0
5.33198228206444 1
4.93702539301279 1
4.8363081081994 1
5.37237937434926 1
5.55934018670527 1
4.82008406271151 1
5.34937792629491 1
5.05531806268005 1
5.40112087995912 1
4.81007746254315 1
4.87912892556922 1
5.13472238337012 1
5.44801113245565 1
4.6864452966239 1
4.80295365331708 1
5.44858498485018 1
4.95806486341803 1
5.02629280688591 1
4.60642179290855 1
5.19812896042057 1
4.81359212781824 1
5.2708147401917 1
4.68093351829767 1
4.81826915521249 1
5.01083191489541 1
5.14099292266044 1
4.99000074987047 1
5.06716370735704 1
5.31258562812505 1
5.04367575439446 1
4.87644557358702 1
4.63742107791322 1
5.37441445701413 1
4.42921363605909 1
5.57393487883632 1
4.63658219347707 1
5.02338995271354 1
5.24884346171106 1
5.11972800612399 1
5.44889148758948 1
5.10914831875341 1
5.04143913353537 1
4.89383577626343 1
5.41870472097021 1
4.79838115594594 1
5.48052715312827 0
5.35975943370724 1
5.59625280910623 1
4.76161188838023 1
4.92619624187499 1
4.96433426927396 1
4.67363838045139 1
5.57813451197134 1
4.68412525896714 1
4.97180001756616 1
4.84066073324362 1
5.34895524826983 0
4.97721310726944 1
5.1229924116118 1
4.68356176911663 1
4.80354124444449 1
5.16020922719261 1
5.38194749849339 1
4.95840944385236 1
4.75095944705926 1
5.62102939975109 1
4.97785605559684 1
5.58613973919862 1
4.89957910718675 1
4.91701414604032 1
5.3035498984507 1
4.53747744190682 1
4.53601517399471 1
5.32457764885344 1
4.94717668630786 1
5.81514254806878 1
5.42205005326778 1
4.89169188303413 1
5.01201786504985 1
5.31671390791332 1
4.94289570844521 1
5.04054468751599 1
4.92960882213654 1
5.08286435828722 1
4.76552225194656 1
5.61331563514858 1
5.17589617186111 1
4.3739633824544 0
5.00265775377974 1
5.13036106060426 1
4.90798513117459 1
4.93002945469535 1
5.09401954232342 1
4.56123116963826 1
4.71757259415713 1
5.19150586074877 1
4.09053774910238 0
5.52725674897293 1
5.48239938871851 1
4.72915273397135 1
4.83957869556641 1
4.82833372364293 1
4.76812338434935 1
4.62857389143947 1
4.87309926951693 1
5.24462858350432 1
4.89123012600264 1
4.86580316478538 1
4.72104050532074 1
5.85255248930995 1
4.86841243141072 1
5.13348624718272 1
5.09493102281738 1
4.4884129639584 1
4.58956940579851 1
4.28813332331768 1
5.05979791790364 1
5.08997929844147 1
5.83659208961992 0
5.4295719360748 1
5.34447005358345 1
5.29583708533022 1
5.10181567609686 1
4.2350117126827 0
5.42057372430597 1
5.45347330648987 1
4.55909658906651 0
4.69288616138317 1
4.77385623760612 1
4.97601971200672 1
5.28920179355561 1
5.54105998817195 0
5.28162670368707 1
4.86365663039502 1
4.96013772184781 1
4.74353031827137 1
4.96735152900063 1
5.05140047519626 1
4.87761964961068 1
4.7002000556581 1
5.15014869374184 1
4.93709046316054 1
5.05943218522253 1
4.40709570926308 1
5.28639514654281 1
5.09783835939878 1
4.81255799164385 1
5.22596222869052 1
4.7153162938046 1
5.01566651953217 1
5.02784282217438 1
5.13365939565744 1
4.81998200962239 1
4.73392656246564 1
5.0996158535863 1
4.93633938433555 1
4.85179203731391 1
4.981526620111 1
4.88344824886082 1
4.85036385623891 1
5.14944789746721 1
5.12582681158803 1
4.89829429280663 1
5.03656498590119 1
5.08411534529461 1
5.06783349072176 1
4.45710973218372 1
4.78683030416037 1
5.18908496070607 1
4.70345198216464 1
5.44515146057922 1
4.61898790817915 1
5.09089539116558 1
4.92967549200327 1
4.80149902661224 1
5.12760760297214 1
4.46307447468923 0
4.97097320607123 1
4.92520924379546 1
4.93985953101301 1
4.83929953615961 1
5.1875131039872 1
4.88896931560704 1
5.0240833530824 1
4.75863494804857 1
5.14416668338297 1
4.83841168114684 1
4.85829134537923 1
4.82598233363228 1
4.63353095548746 1
4.64460637112573 1
4.77864825607864 1
5.43082602758815 1
4.87632275441492 1
5.46658513891451 0
5.3215946592949 1
5.02840057435074 1
5.00015799780569 1
4.98997919405222 1
4.77520142405512 1
5.01546361067264 1
4.90313436333365 1
5.1047845934172 1
5.14720579369677 1
4.66055654653944 1
5.01204956531303 1
4.77938751964226 1
4.87756680840343 1
5.48841678795198 1
5.00938799230193 1
5.48043439812577 1
5.49796143873329 1
4.79501405695141 1
4.42717906417472 0
4.70681357916762 1
5.26459397817744 1
4.92965231009366 1
4.81496285456522 1
4.78831662677119 1
5.59087046889187 0
4.55098742558989 1
4.53475559625393 1
5.02603061709585 1
4.54610705767077 1
4.78965631912267 1
4.72197653717784 1
5.50089454563354 1
4.71910050191116 1
4.71504435394191 1
5.17931840713559 1
5.60157671299574 1
4.40347309904953 0
5.21537535413061 1
5.11147773335057 1
5.07172006652844 1
4.37920136983637 0
5.4122945863315 1
5.50213164534626 1
5.11142781944427 1
4.37620839040736 1
4.53723506443326 1
4.91382886611911 1
5.42151572244198 1
5.68171472441489 1
5.4940626136028 1
5.32164026731144 1
4.92535165073348 1
5.06605302451358 1
4.96088964974313 1
5.46990938034631 1
4.98615078085525 1
5.10036713757791 1
5.13606269515084 1
4.68566416157156 1
5.37816834106899 1
5.54541014729256 1
5.53519493229564 0
5.0884545171496 1
5.21875467778035 1
4.68833507671699 1
5.26520043669783 1
5.21986743518618 1
4.94008496549371 1
4.43711576575881 0
5.31273671739978 1
4.90835029063865 1
5.41326536051211 0
4.89312321494904 1
4.98838196570695 1
5.12491982344041 1
4.84169202626038 1
5.51407683136863 1
4.87639678849263 1
4.8269788994816 1
4.52319480899827 1
4.76640240815753 1
5.28372196366031 1
4.70869992416088 1
4.58517933841731 1
5.83364919718543 0
5.04489885826413 1
4.73895395999124 1
4.72223604601278 1
4.78376653549824 1
5.19970976427289 1
5.0480909518016 1
5.17158651980836 1
5.19038709883063 1
5.39822293154442 1
5.36532399222691 1
5.42525379183999 0
5.32298268927403 1
5.45027500988619 1
4.911918053186 1
5.10324166882141 1
4.54442872788119 1
5.01256220679405 1
4.46081528316063 0
5.17057469136026 1
4.72666579105327 1
4.79710240402877 1
4.87762893590069 1
4.82864316277839 1
4.79251591585187 1
4.99192967046491 1
4.7947046371925 1
5.01151067026287 1
5.22519904517039 1
5.87782699330187 0
4.43640546977873 1
5.48403871967629 0
4.68421727533701 1
4.92044065416771 1
5.02790090639859 1
4.17860116920311 0
4.69210494575012 1
5.17705333820426 1
4.59391858871497 1
4.78637394287541 1
4.7940838059796 1
4.91751760365264 1
4.68465094544403 1
4.83019348693532 1
4.84212836296613 1
4.44786777182875 1
5.18250981177395 1
5.04148287781202 1
4.85075058750733 1
4.78495244744685 1
5.01319921891941 1
4.78204103169616 1
4.74014724468278 1
4.88682390582869 1
4.90705368458899 1
4.90001284695446 1
4.86611022948818 1
5.34393016397468 1
5.0716428623758 1
4.96674445476392 1
4.91093501449924 1
4.94115889755661 1
4.96565348080197 1
4.95451324057594 1
4.35613617315776 1
4.65460577298461 1
5.01477505351971 1
4.89299514186026 1
4.80861361431844 1
5.19009462296932 1
5.06572949502386 1
5.39211890778972 1
4.57774289759303 1
5.35339059519498 1
4.81495728717942 1
5.37372065227192 1
4.9047986993122 1
5.00773030228615 1
4.62641307156611 1
5.14611323608792 1
4.82849016995977 1
5.7755445582363 1
5.42799306351536 1
5.2396399781105 1
5.14170668689164 1
4.82749364576912 1
5.69142907672479 0
4.74659325873039 1
4.62642274335325 1
4.57953499797679 1
4.61342797520211 1
4.79752241509227 1
5.76801649519994 0
5.27407034617657 1
5.56089685260665 1
4.86503751926272 1
4.90516792354518 1
4.70971522222931 1
4.97576617757697 1
4.75754064592832 1
5.22365134772057 0
5.26149310052434 1
5.27874953612659 1
5.10263075700429 1
5.25744468823378 1
4.88975799061472 1
4.48069123067085 1
4.79810858736151 1
4.67494422095568 1
4.83207230566276 1
4.97661779792608 1
4.47535502437197 1
5.15338691541069 1
4.43424819799712 0
4.27287435827988 0
5.10183567385142 1
4.49625588239583 1
5.14422739470953 1
4.5702405795512 1
4.85686287929291 1
5.3142320984806 1
4.80100462125935 1
4.67194381655664 1
5.09187005907566 1
5.28203065362282 1
5.38337926270221 1
4.98572581644106 1
5.07913563289177 1
5.51186119610735 1
4.84329673407902 1
5.30914605964072 1
5.03065623419221 1
4.817044933916 1
4.72351389132831 1
4.91215743854521 1
4.47996473485074 1
5.06382141782279 1
4.51335814907902 1
5.35478376018508 1
4.95258451694341 1
4.85675931540923 1
4.83226415520892 1
5.24192632117329 1
4.82105780483137 1
4.50814820217753 1
4.73586338416657 1
4.6178923241505 1
5.12177979914463 1
5.42777021544126 1
5.3533120049481 1
4.87540831948933 1
4.76683517441382 1
5.8081116367421 0
5.08201272691093 1
4.9690064458115 1
5.10868606616489 1
4.75412327096533 1
4.78848476611536 1
5.81473923758032 0
5.07457842020605 1
5.12907086388722 1
5.39399471020219 1
4.90407680610588 1
5.26390070616338 1
4.77881873138344 1
5.19424114475907 1
5.25115362949573 1
5.57029682711604 1
4.34415119157634 0
5.22193699388877 1
5.20750773921985 1
4.47283424466203 0
4.75462347164659 1
4.38309980961928 1
4.67352445869946 1
5.57017898678215 1
4.87695845993786 1
4.76524332324251 1
4.78108410330109 1
4.59155594270364 1
4.92412238670286 1
5.11504912061973 1
5.1791545894791 1
4.8765154835497 1
4.54483050207869 0
4.87864177105334 1
5.65163941858227 1
4.74725427544113 1
5.29585434556758 1
5.28784113957584 1
4.91343043477463 1
4.68888076998563 1
4.82876145884323 1
4.90538962116762 1
5.02097372082991 1
4.42060198365903 1
5.46080194758076 1
5.182749428086 1
4.86415087237259 1
5.1534967314196 1
5.18322901805646 1
4.96589365144036 1
5.06705490018301 1
4.74553873815774 1
4.91390123450712 1
5.14776728839341 1
4.9614094952793 1
5.04614477050726 1
4.81327220164396 1
4.76403951069887 1
4.95845115277519 1
5.14613340490993 1
4.93373736106287 1
5.47633145453741 1
4.81615463485179 1
5.08132440613706 1
4.59506638746947 1
4.81015909934973 1
4.62293122623718 1
5.4864992466018 1
5.11425733738022 1
5.39693001048777 1
5.08353397918031 1
4.99724795566161 1
4.89884775077709 1
3.8744984071787 0
4.64965778114203 1
5.09123341230129 1
5.04234189529021 1
5.24263091046989 1
5.35550053577636 1
4.89046700916449 1
5.0739241944942 1
4.81910271833439 1
4.90577165616164 1
5.59295229550281 1
5.27860061798095 1
4.69752635797761 1
4.73359677559794 1
5.16055140190796 1
5.21411916563508 1
5.42466241269308 1
5.27476958259817 1
4.47248333137576 1
4.83851232118213 1
4.86777477242844 1
5.11647890342149 1
4.60787837198258 1
4.79002702627834 1
5.27297539910784 1
5.00893515198407 1
5.07414948441768 1
4.93563024809706 1
5.44021725154276 1
5.01403177486114 1
4.90345277299541 1
5.17514985022949 1
4.49073073858404 1
4.42170205452494 1
5.28910011067516 1
5.20481671059759 1
5.73058466208615 1
4.76233905088396 1
5.31080533307486 1
5.23318098752397 1
4.88657517001655 1
4.99356351335134 1
5.28031972651611 1
5.30276433348706 1
4.64411643513933 1
4.86620414309192 1
5.2649065296164 1
4.9194250985151 1
5.245884802321 1
5.15786719091457 1
4.45827034566608 1
4.32385299288862 1
4.90123974633668 1
5.40130888792773 1
5.15386501800319 1
4.82671634176628 1
5.46217569936797 1
4.9113613723629 1
5.39013496543368 1
4.8241868886731 1
4.95709800001689 1
5.31773300837424 1
4.87829600501866 1
5.1618459784616 1
5.14331447996302 1
4.37295127172642 0
5.61221729892213 0
5.06934676271579 1
4.80195820674402 1
4.99751880788261 1
4.86122767698429 1
4.61046931545327 1
4.40201394676229 0
4.6272333865796 1
4.52210930337619 0
5.27938220489025 1
4.63141876629695 1
5.23418590150672 1
5.28041971195569 1
5.04128849355304 1
5.36734127201282 1
5.32519315259259 1
5.37467375080209 1
4.51429612536567 1
4.63828828079423 1
5.45373510032126 1
5.67996932891674 1
5.08525991496919 1
5.11462218554079 1
5.42130673343476 1
4.4403852824276 1
5.15032069142845 1
5.54763572498443 0
5.09471864093041 1
4.6996046139698 1
5.35749981892716 1
5.5617446952286 0
5.76835128004871 1
5.43513057357668 1
5.19884016289701 1
5.32380450909401 1
5.14605605536897 1
5.24054224124625 1
5.04817448783128 1
5.14418187602645 1
4.79611176237636 1
4.94162536940592 1
5.0245531269154 1
5.09150862996941 1
5.20215390827278 1
4.54037495290993 1
5.61085689306123 1
4.72783971002237 1
4.979036851006 1
4.42046334188012 0
5.26113947608392 1
5.04725855106732 1
5.55415257911246 0
5.0089181202222 1
5.33770239259974 1
4.94627912827088 1
5.24235377255628 1
5.17331560168416 1
4.87874301531322 1
4.53005288397685 1
5.30611593152318 1
5.50839451857407 0
5.79616186042004 0
5.34104356985138 1
5.00029741958869 1
5.22665406588534 1
5.29680583485149 1
5.11430651758268 1
4.88098770954753 1
4.53470757359336 1
5.01633647722441 1
4.78239092600965 1
5.05850780456463 1
4.93537656083822 1
5.14026671804616 1
4.35015006749699 0
5.44532102608173 0
4.85983583342123 1
4.98298586518586 1
4.92842607717227 1
4.78878941909949 1
5.42637033956705 1
5.13716540492739 1
5.06191894017512 1
4.99023275451503 1
4.82754316174191 1
5.10253364767929 1
5.01988139050331 1
4.59024730693079 1
5.2002532593196 1
5.39053426631982 1
5.00618175872792 1
4.73882621238258 1
4.55632337247529 1
5.67131780644497 1
5.1957840089719 1
5.06939029093876 1
4.53813183349886 1
4.77613347853995 1
5.01294630167569 1
4.92417286977298 1
4.65231358106853 1
5.61227797514515 1
5.41627396013091 1
5.23833037693026 1
4.95021364368737 1
5.54589852654825 1
4.26469051134964 0
4.71562591065421 1
4.72322079895179 1
4.65388670340047 1
5.20509468148103 1
5.1859577317268 1
4.97647466305584 1
5.358868760924 0
5.11773751344074 1
4.47087335368407 1
4.79801313076216 1
5.2023908983088 1
5.20198635430419 1
4.74221674929668 1
4.82545974706337 1
5.29880762831133 1
5.0875124364344 1
5.18495508538334 1
5.14785806154282 1
4.54891723108113 1
5.29389952203678 1
4.71347341898661 1
5.1370865104263 1
4.96334159085124 1
5.47805408009481 1
5.06809244006758 1
4.6902756733157 1
4.55190670888875 1
5.55786129876704 0
5.43552031073366 1
5.20673294521028 1
4.93434497061694 1
5.14048541584324 1
5.07167747477882 1
5.0901466787994 1
4.97697271855848 1
5.22480310597125 1
4.40767642572409 0
5.09079084486657 1
5.53185801827022 0
4.49450939696826 1
5.03916573879892 1
5.14656653662305 1
5.78260720746312 0
4.70078761891481 1
5.30201333840767 1
4.81934759670538 1
5.45157582781978 1
3.96589551714664 0
4.94299721762548 1
4.76128484311363 1
4.80250113628902 1
5.21242983372568 1
4.88030411150274 1
4.97027474363463 1
4.8472908502341 1
4.92869207093414 1
4.78359141218454 1
4.79726634637814 1
5.31752159302842 1
5.01697124282467 1
5.49835734693131 1
5.07190926033473 1
5.21432730007355 1
4.29777435293889 0
5.83549762254571 0
5.09438501851384 1
5.3512366060778 1
5.38469014516976 1
4.88163923294414 1
4.62762695733448 1
4.80164517277715 1
4.72137268220902 1
4.57017086343083 1
5.04083911039427 1
5.38667459955538 1
4.69586811281098 1
4.80838573383134 1
5.22171137090519 1
5.44795509266212 1
5.02426580961485 1
4.64703414483882 1
5.29658788087166 1
5.25128765301521 1
5.11079327962521 1
5.15719982813631 1
5.15830324374229 1
4.95061061034493 1
4.91581794360688 1
4.73190562341592 1
5.71726667222473 1
5.65873861924904 0
5.13524050878684 1
4.7593431610232 1
5.25443889666542 1
5.16471441517446 1
4.80743069486209 1
4.22510396068786 1
4.97761279601272 1
5.02903797145983 1
4.9053429637974 1
4.35582502637119 1
4.47115593369253 0
5.16703905472219 1
5.53029903696135 1
4.83443391907105 1
5.27905863788953 1
4.56334949000856 1
4.81130924837877 1
4.91819635625619 1
5.09649518497918 1
4.23053334883743 0
4.91567258736985 1
4.95418619944413 1
4.91115147641103 1
5.06705888829918 1
4.91661242028203 1
5.18009137077478 1
5.45238769467519 1
5.04517491615666 1
5.0249285478732 1
5.04783778772059 1
4.9243645858276 1
5.01203130427184 1
4.87036259292544 1
5.3537679503379 1
4.78068935294732 1
5.06245735257436 1
4.83988874075757 1
4.52698340410761 1
5.3133907416388 1
5.40492092554779 1
4.8284732096632 1
4.8355547137736 1
4.46135019745372 0
4.54636197207694 1
5.29672280763687 1
5.10190049775084 1
4.96813001749319 1
5.32723593351582 1
5.45551109317897 1
5.79158543433043 0
5.44270256771021 1
5.30669303408364 1
4.63521626023846 1
4.73401216428807 1
5.46381340594991 0
4.74373961661759 1
5.38115499376302 1
4.94308109832514 1
4.7857874079665 1
4.97538582112017 1
4.81766305577424 1
5.28891567507693 1
4.77311477143624 1
4.97003438526318 1
4.57310618081823 1
4.80102287674554 1
5.36030749961929 1
5.23853308350903 1
4.98671690619882 1
5.49047886357162 1
5.38394544753571 1
4.79922108589936 1
4.63879064447432 0
4.82500442304329 1
5.16966669082911 1
4.53301992509148 1
4.68407273295681 0
5.55298052947689 0
4.97189706034136 1
4.69180093608524 1
4.98940818366371 1
5.23345261379448 1
5.09236516040868 1
5.14906886404417 1
4.92548242625812 1
4.93172384100845 1
5.7214572744244 1
5.52109963682998 1
5.05464373230909 1
5.74104762820405 0
4.75459763309919 1
4.50553079948918 1
5.04846211213569 1
5.42299794227073 1
5.57785386534997 1
4.86897412647029 1
4.83756228522275 1
4.89364026688933 1
4.71048295526449 1
4.52758251928137 1
4.34565457488754 0
4.8942027529821 1
4.383193840528 1
5.15797070142515 1
5.4606134038684 1
5.2685329191652 1
4.43590767094388 0
5.41723229089401 1
5.12689792490331 1
5.03930594903382 1
4.80643844016407 1
5.0259695488292 1
4.83436304658512 1
5.31369064890893 1
5.23865097551268 1
5.57542237239894 1
5.02872085907518 1
4.75227690965766 1
4.98351085425954 1
4.89115021229293 1
4.63782604200953 0
5.6097219686488 0
5.00551520670867 1
3.9955333948758 0
4.77173482382344 1
5.34480186189409 1
4.60046503891677 1
5.21794833687073 1
5.04805906712597 1
5.02226515471275 1
4.67926207385334 1
4.83411264163666 1
5.11256181771651 1
5.30397773950674 1
5.04389130205913 1
4.80579878173625 1
4.83508988303426 1
5.28777617000161 1
4.7310924744012 1
4.51030629435212 0
5.12286680408774 1
4.87823188531631 1
4.67270468730567 1
5.01816620332916 1
4.64174257965378 1
5.01369085127213 1
4.29457666806605 0
4.15752672129547 1
4.98583670602784 1
4.39542696831541 0
5.09358786590128 1
4.53558380370223 1
5.23475938529424 1
5.15820925482032 1
4.56963517150715 1
5.10569021722114 1
4.70180960577687 1
5.10364611197893 1
5.22377243966594 1
5.0111218241876 1
4.70806603541866 1
4.60948971055669 1
4.93122460626513 1
5.21833274034401 1
4.77909572665378 1
4.95584177048737 1
4.7649634274544 1
5.19738630163151 1
4.50313471302274 0
4.61144487304878 1
4.72538284773431 1
5.01607100659751 1
4.97739899890702 1
4.84804262160883 1
4.76415290873456 1
5.51644013189634 1
4.90897582336974 1
5.12899724676109 1
4.30594046048148 0
4.66720968619482 1
4.83359767749107 1
5.26146124363441 1
4.67174972747497 1
4.76293251487881 1
4.69990754490692 1
4.86222640566767 1
5.43141267014402 1
5.29316236252043 1
4.77773634826567 1
4.46263920848643 1
5.36122482405365 1
5.12000447335887 1
5.20395483674353 1
5.16089941106363 1
5.41453128054202 1
4.90310198425375 1
4.86589567534856 1
5.17119495758599 1
5.24071890054555 1
4.67602117538476 1
4.89056564482004 1
4.53374881041018 1
5.44741367266101 1
5.25142193962833 1
5.64140144396783 0
5.6695041937708 0
4.9549892169062 1
5.27262622355204 1
5.10948635622205 1
5.4720061599375 1
4.56954755484911 0
5.24705447864393 1
4.90186232910977 1
4.7754033981633 1
4.18179766840028 0
4.76204590366881 1
4.54040325933697 0
5.57343620290004 1
4.85627154154457 1
5.37846690526416 1
4.85015774246234 1
5.19111848578055 1
5.0309623326254 1
5.25209629663634 1
4.87290039456077 1
5.31973437037666 1
4.38462919972413 1
4.76419790518167 1
4.83610456261605 1
5.10027536615531 1
4.93298049870109 1
4.943104990779 1
4.6929895081447 1
5.10158026716119 1
4.78338635220299 1
4.91872014021079 1
4.72012820491835 1
5.16929921707944 1
4.90371182979347 1
5.39558979098236 1
4.94730062230262 1
5.13881360030144 1
4.72117344289348 1
5.10232752358778 1
4.45250683230761 1
5.19914675549898 1
5.59714446745248 0
4.80666449021115 1
4.91646564040744 1
4.67172059084423 1
5.28058551482844 1
4.93646914286431 1
4.88762530323301 1
5.04891235261085 1
5.00391977225256 1
4.85547339775059 1
4.56557126059072 1
5.35734916436315 1
4.9854278279614 1
5.02984875978165 1
4.78414115420781 1
5.36375005675649 1
5.18589008356899 1
6.13075710952872 0
5.48963345987754 1
4.53296729953863 1
4.69735036263347 1
4.70109280730827 1
5.06364925787083 1
4.96684556180682 1
4.99710162438923 1
4.45429863649518 1
5.16961261039201 1
5.44880624456294 1
5.13659955732104 1
4.48123211680468 1
5.28766185090219 1
4.67418976233054 1
5.1218134806219 1
5.20512580250376 1
5.01082547110616 1
4.95015377706442 1
4.76602397577814 1
5.20185734608329 1
4.438165444836 0
4.90123360306419 1
5.1609333202953 1
4.92842238882985 1
5.35576200156637 1
5.25528237601678 1
5.42756615774452 1
5.6952800432342 0
4.70933084323329 1
5.20078999824186 1
5.42516864098986 0
5.27477522870888 1
4.12490460899469 0
5.32371120432222 1
5.20094506394775 1
4.94342144879676 1
4.81487553507865 1
5.19137112558192 1
5.14632585112385 1
5.02485524531198 1
5.20293256124795 1
5.63472306892238 1
4.67430395282296 1
5.04462128731408 1
4.61351531442226 1
4.82646612902086 1
4.7487796246275 1
5.00183594856082 1
5.50061667554621 1
4.67153441366217 1
5.03957291030327 1
5.4215532526157 1
5.27154151009624 0
4.21010762924178 0
5.22864802592303 1
4.71170854858814 1
5.12235046250933 1
4.53392663262454 1
4.9017233671309 1
4.63179323288463 1
4.97757905175693 1
5.20405553579866 1
5.47237192396908 0
4.94760525997928 1
4.93860855742092 1
5.39595525277854 0
5.15682508191763 1
4.5012526501408 1
5.09712888023198 1
4.84933918208616 1
4.96046540119073 1
4.81420218815707 1
4.73097854162896 1
5.12577000316575 1
5.22694788047225 1
4.95315811667154 1
4.3646067297008 1
4.28479077249763 0
4.71015332291162 1
5.26851431813632 1
5.45997047857406 1
4.69887428278342 1
4.80593366917708 1
4.47802128875367 1
4.79929724326528 1
5.10826885383746 1
5.23574797685242 1
5.1516621604375 1
5.21092020423364 1
4.58759258859796 1
5.27664161663271 1
5.19284087525282 1
5.12401925158099 1
5.69353244601551 0
4.4023724362284 0
5.46589018922071 1
5.21417233027035 1
5.1314250908372 1
5.43547751485101 0
5.55837719946778 1
4.69045386726735 1
4.87730861148258 1
5.62607002205526 0
4.84855747916376 1
5.19307008246107 1
4.84895238551584 1
5.51093450798109 1
4.72449288505485 1
4.79110207477715 1
4.48236878886073 1
5.17708434182702 1
4.60632455462024 1
5.04090600562133 1
4.82011894775223 1
4.8195273008113 1
5.34928611241941 1
4.77420676225652 1
4.75615039257613 1
5.19188078296244 1
5.17205519800798 1
5.05527591819101 1
5.2421752104774 1
4.8096650754331 1
5.41465342556123 1
5.02788307719408 1
4.77188195376389 1
4.72677427669321 1
4.84430552754407 1
5.1492429564297 1
4.82292977368035 1
5.33991705132558 1
4.63831799143728 1
4.90479075417039 1
4.73412132509597 1
5.02035936740167 1
4.87934638793553 1
4.84348077541221 1
4.95729561521232 1
5.07938965418811 1
4.89693897763915 1
5.4520464397257 1
4.33843655104943 1
4.73044461840244 1
5.236392947849 1
5.3640239472048 1
4.62362933426752 1
5.46852440288781 1
4.35535264111907 0
4.49662447426243 1
5.30054327307485 1
4.76307335585361 1
4.81121180535865 1
4.88916361676642 1
4.99966620885236 1
5.21407757609069 1
4.82496324739376 1
5.52883001249196 0
5.58425373763564 0
5.13045326383871 1
4.76684033389821 1
4.89628139252535 1
5.44185665466717 1
4.83372816815109 1
4.82637548934253 1
4.60333062402816 1
4.90544303610881 1
5.61598739130411 0
4.94572177422711 1
4.90883946433782 1
4.64649297778567 1
5.53096884290162 1
4.27284536270689 0
4.70772288218418 1
4.76424200247079 1
4.62247295780035 1
4.52382501650932 1
5.51787454612154 1
5.16647170118766 1
5.61189680719368 0
4.80270965559552 1
5.40075958465688 1
4.95605011002232 1
4.95637607740663 1
5.59014818503418 1
5.02049660110191 1
4.62630116958695 1
5.10651281076843 1
5.26661031167961 1
5.30697595862377 1
4.99159403124019 1
4.94077118054849 1
5.16211154664343 1
4.67183356060569 1
5.24741490559591 1
4.58431922783078 1
4.87430218533008 1
4.78617456064361 1
5.37020229928692 1
5.06553884150631 1
4.64005577223936 1
5.34715891912 1
5.34131550243632 1
4.60586850893279 1
5.51356866919097 1
5.13308663731487 1
4.73981221710907 1
4.84794282395102 1
4.77052901889899 1
4.86797959461071 1
4.90800042453126 1
5.34770003666026 1
4.57004609782553 1
5.04634693707788 1
4.96626350837421 1
4.68003457394829 1
4.20216945435828 0
5.31133085547026 1
4.86022247957061 1
4.38698839260289 0
4.68692236590025 1
5.00335094496955 1
5.12444888467437 1
4.18781671602113 0
4.53361181096276 1
4.88875709711299 1
5.1217545094394 1
4.89379805412576 1
5.0428378258066 1
4.64706550442188 1
5.64442017245879 1
5.40327835597565 1
4.74535871277816 1
5.06829362418205 1
5.34208006470936 1
4.60649315774622 1
5.18271741525354 1
5.12733210176261 1
5.57731671784134 0
5.45155083072006 1
5.20606378406054 1
5.19055485620534 1
5.29968122946538 1
4.96368960518906 1
4.59176641952369 1
4.6502407480801 1
5.59836177655114 1
5.10035046937436 1
4.93162305744606 1
5.23429988166141 1
5.23215350704643 1
5.17769126947008 1
4.62903555563289 1
4.60899003623228 1
5.39110013862527 1
5.27503844977724 1
4.98878283921448 1
5.02342533202999 1
4.97569811835356 1
4.94142161106857 1
4.94991115488035 1
4.74052109341554 1
4.77589520997461 1
5.57047732997886 1
4.44155879793326 1
4.93733291623884 1
5.06183463002002 1
5.00363052078037 1
4.70446245045619 1
5.27999017827455 1
5.51024990223173 0
4.82929262234323 1
5.08482386284547 1
4.83331210082752 1
5.62705852999542 1
5.36253482216496 1
5.04397092743397 1
4.7189267404892 1
4.99745376872355 1
4.72050698630307 1
4.07064353412214 0
4.99268674147353 1
5.00718254126431 1
5.75066148056963 0
4.78069882558662 1
4.79482782134304 1
5.22083774373026 1
5.34219400341246 1
4.76439104281808 1
4.8913733105509 1
4.96484988597006 1
4.33857710461085 0
4.45722905053167 0
5.09641328827411 1
4.87962923593598 1
4.93440328612636 1
4.60140613601741 0
5.1214850301594 1
4.71904581080081 1
4.94110804866917 1
5.49281917846571 0
4.43574685207225 0
5.42656580544842 0
4.82015083068809 1
5.00441972916581 1
4.47973520229836 1
4.47576167270327 0
5.586147348552 0
4.79427688434411 1
4.73712953606989 1
5.11668253228129 1
4.95603247888706 1
4.72724649047192 1
5.14967764786133 1
3.89481488874657 0
4.87005341036397 1
4.46709825113344 1
5.11419158173644 1
4.90951870968694 1
4.79816592321091 1
4.2093050042326 1
4.85992422590076 1
5.37719699860892 1
4.93239536048629 1
4.94088225632044 1
4.56752218424479 1
5.14411438885723 1
5.29089355782911 1
5.05432590568071 1
4.92744512652983 1
4.39350380274687 0
5.12374439046724 1
4.92385400005445 1
5.05144453343694 1
4.99811655237638 1
5.2579890438798 1
4.91988283295963 1
5.18830546724942 1
5.61935867763127 1
4.78389999974679 1
4.61024353721983 1
4.96515504291877 1
4.6860878185179 1
4.89559825900233 1
5.39880331255405 1
5.23978242171967 1
4.65644994352018 1
4.37168274043266 1
5.54362755484584 1
5.45041605040058 0
5.6918265113208 0
4.86207627671657 1
5.36297153587415 1
4.52659861106235 1
5.17487040827854 1
5.47620529251228 1
5.16049533363759 1
5.34153960616425 1
5.5726338592289 0
5.08571299779825 1
5.35032433276134 1
4.68581878793578 1
4.61987918628868 1
5.56138214155921 0
4.8037898138015 1
4.55473489631516 1
5.31954017658376 1
4.64027834863816 1
5.45646118781493 1
5.01567120807431 1
5.18186208217834 1
5.516928255376 1
5.58682156083567 0
4.84757877905593 1
4.78921384631066 1
4.43160452396852 1
5.78834749637008 0
5.39150937937058 0
5.51206135465386 0
4.74325892737762 1
4.93441293114241 1
5.03600100993661 1
5.3638838531016 1
4.81577244969918 1
4.88975886568161 1
5.0991736916944 1
4.95136121664891 1
4.95248936132365 1
4.43692243968734 0
5.53711189781046 1
4.98492177303983 1
5.04489901257663 1
5.28086708269946 1
5.78603849617924 0
5.32810472161462 1
5.41617398735454 1
5.44060633772232 0
4.87720326470223 1
4.91010065511251 1
4.93301053514971 1
4.92553025366365 1
4.94856557484897 1
4.84614985649195 1
5.39298409652617 1
5.3065828180352 1
4.74326442555927 1
5.13337976835875 1
5.03857256462435 1
4.83908655932027 1
4.98121239868579 1
5.44848585187871 1
5.02563544533457 1
4.96751159710077 1
4.98505213351334 1
5.33094288523317 1
5.00879733845867 1
5.13919074421923 1
5.44517969453461 1
5.04173705170515 1
4.9398115812057 1
4.76233203844672 1
4.81770719524047 1
5.16305009260969 1
4.90207746152308 1
4.87099190139722 1
4.53733077555863 1
5.06931438414083 1
5.43443611273916 1
5.32625767298092 1
4.25125677636516 0
4.75916169089725 1
5.28849702398057 1
5.10984607253464 1
5.37581806238148 1
5.19569681761034 1
5.31053750993723 1
5.26989558016086 1
5.16721814593687 1
5.52820009648977 0
4.69234910494037 1
5.07359655787071 1
4.87930356551297 1
5.04771299554721 1
5.071671456184 1
4.52782639123421 1
5.15518398368488 1
5.1955951877296 1
5.22069257538828 1
4.69352481749393 1
4.58998730211964 0
4.75347279847054 1
5.14216062397731 1
4.54643672718365 1
4.80850996613974 1
4.88890105086197 1
5.44850736196634 0
5.43215298924925 1
4.90697983237723 1
5.27851548987786 1
5.04797608879072 1
5.67007428547732 0
5.07043644991255 1
4.73581467254312 1
4.96005556187557 1
4.71086294956158 1
4.53442530768563 1
4.99804966001119 1
4.6925586205675 1
5.0730893695805 1
5.29814297734502 1
4.85325902059407 1
4.99706627557319 1
5.0950706105173 1
5.14267895463249 1
4.67066015030205 1
5.05737628165341 1
4.69799710755774 1
4.47743187120351 1
4.81201733723015 1
4.8846831694484 1
4.76848544594307 1
4.95085160983313 1
5.42815472220682 1
4.90939444973649 1
4.42813029493191 1
4.62843240833218 1
4.73930905239109 1
4.57729651141618 0
5.05895002238778 1
4.8744853773711 1
4.44004324064185 1
4.80345838612612 1
5.25709210520515 1
4.77160469763007 1
4.40612590349416 1
4.91201187381447 1
4.68753449717841 1
5.10041050728204 1
4.60115541677451 1
5.31189218352765 1
5.29302403683977 1
4.51861116143382 1
4.69122360156157 1
4.68589749504392 1
5.16634414776441 1
5.20033330432117 1
4.56451664456545 1
5.65135209106737 1
4.52531569256498 0
4.8891599608803 1
5.1229648356366 1
5.65286446816242 1
5.01209774038489 1
4.70391667432408 1
4.90065259174909 1
5.2034465996042 1
5.27577622845058 1
4.57093635193476 0
4.80189544196646 1
4.41310842838032 1
4.49984561125953 0
4.86790833744028 1
5.00630617161104 1
4.8071399950526 1
5.33602812203614 1
5.16928826664004 1
4.90825541795844 1
4.90224200506526 1
5.13602783171687 1
5.61374360315368 1
5.09339072848438 1
4.56408135064567 1
4.53964765097669 0
4.83175721377251 1
5.00919690971945 1
5.02839489186991 1
5.14122275923451 1
4.3958219154806 0
5.33861147287212 1
4.86338997359231 1
4.93171546152974 1
5.36382045962008 1
5.38842449454724 1
4.83364798982683 1
4.59760295469795 1
4.88721279963189 1
5.07665953053203 1
4.7488531295686 1
4.84516872371537 1
4.28161563738259 1
5.0694878816298 1
5.30220048352794 1
5.13641596792657 1
4.96221725766215 1
5.74123726263745 0
5.26531132685844 1
4.90296876880135 1
4.7614473043983 1
5.23687339019416 1
5.16391573492506 1
5.49478513235582 1
5.13728054797623 1
4.66785645294724 1
4.47208562903892 1
5.04963244762163 1
4.94700878275085 1
4.77629618414152 1
5.56423046190846 1
4.77710902571523 1
4.8202346975998 1
4.635667474421 1
5.22663721381687 1
4.38748819365302 0
4.8299229189008 1
5.02665990841016 1
4.73422895136578 1
4.79552156901355 1
5.18152398513681 1
4.84327464649376 1
5.42810167332567 0
4.27099349220018 0
5.54881702292817 1
4.88930255171203 1
5.13496981616994 1
4.60288959717003 1
4.95311429130254 1
5.35593204122408 1
5.13752003561362 1
5.26381872423102 1
4.77449840268446 1
5.03370341838848 1
4.79381834207703 1
4.55854236967028 1
4.88759406740014 1
5.11425614196462 1
5.40260880506678 1
4.68902581823932 1
4.87830587537652 1
4.72661210074081 1
4.85528064843801 1
4.68158534840985 1
5.12342837165843 1
4.89690640799404 1
5.03958685913712 1
4.74675426135378 1
4.71280256336365 0
5.14022834816444 1
4.68934284594619 1
5.33820993038806 1
4.61057581125747 1
4.86648315472308 1
4.59447213843244 1
5.69206348830586 0
5.37194076757586 0
5.20457161774644 1
5.20012940941754 1
5.11442791620457 1
4.83045963880395 1
5.01210431843975 1
5.63221404996621 1
5.64679487103269 1
5.3066299634877 1
4.81698905145498 1
4.60671217279459 1
5.40959808219428 1
5.58397616514748 1
5.11859936731815 1
5.15131956459498 1
5.48067775554511 1
5.07232410754703 1
4.7324942867135 1
5.19972063512843 1
4.98292501042847 1
4.94913540132248 1
4.84068269333509 1
5.05357185815999 1
5.09328307038347 1
4.99006329032999 1
4.37393359359067 0
4.4612576319619 0
5.13331426262931 1
5.17786009857458 1
4.80121341468358 1
5.00495826618095 1
5.18640411775309 1
5.17785371633425 1
5.14107686772093 1
5.22936852180724 1
4.83571859019071 1
4.80734344041027 1
4.27689902260337 1
5.68921131968299 0
5.37132239190877 1
4.64981707808965 1
4.62255857884395 1
5.48972093170957 1
4.99018968149085 1
5.11130151979663 1
6.07641921795291 0
4.70693193853264 1
5.19652508120899 1
4.71516987404667 1
5.3382251476988 1
4.9280636519914 1
4.97028633737634 1
5.25090749375225 1
4.88995087751998 1
5.1924775521874 1
4.9887113956126 1
5.15132989379391 1
5.11463328671028 1
4.84352046132428 1
5.12817658345239 1
5.12635492259078 1
4.91703768584384 1
4.87191388236487 1
5.09869594886601 1
4.90984753666017 1
4.57998177717374 1
5.20189400983386 1
5.17397620579542 1
5.39585981139085 1
5.04205428601778 1
5.49388322247063 0
5.07114427761821 1
5.17227016464678 1
5.205432625093 1
4.88209863489762 1
5.44753386278965 0
4.86598360488362 1
5.58801596278367 1
5.07356581908422 1
5.04394660084814 1
5.43556938780906 1
5.23611889475405 1
4.81073479365571 1
5.01169083617466 1
4.95663892951564 1
5.08569054504137 1
4.40363008680758 0
5.29749631089573 1
4.80211119735641 1
5.46262408109872 1
4.64297986493749 1
4.76280746182013 1
4.98838206184969 1
5.07945472218516 1
5.47520013507595 1
5.21059733380483 1
5.3117624674841 1
5.73167224373667 0
5.03215467305673 1
5.12068796476187 1
4.66443657297917 1
5.02503095723863 1
4.61407691438654 1
4.95574154974916 1
5.41082505285875 1
4.2312379821681 0
4.84855980583871 1
4.70763454924433 1
5.05978798395296 1
4.87397491226282 1
4.69518506922421 1
4.59528076528982 1
4.9422011881348 1
4.71027318747174 1
4.46791210151459 1
4.99190245377356 1
4.52313252767174 1
4.10893109445808 0
5.24314367171032 1
5.08230521126444 1
4.97092051676772 1
4.97132380159558 1
4.84819888866671 1
4.96886220114386 1
5.73100852766702 1
5.29427483699613 1
4.67892304374051 1
5.08069973773469 1
4.8699103104312 1
5.13696225131778 1
5.32365241737366 1
4.32505529089369 1
4.85222889290369 1
5.15458966189372 1
5.11436540899754 1
5.11291986605883 1
5.23398327109353 1
4.64442140343621 1
4.2520648244078 0
5.16179695600645 1
5.02055110526686 1
4.97512018241381 1
4.65543086158204 1
5.34413276753188 1
4.73373391029744 1
4.71135168647444 1
4.56810799423599 1
5.35236310379468 1
4.65619535477408 1
4.53271752328137 1
4.6804089729023 1
4.94968446579335 1
4.73182526528906 1
5.29231489491192 1
5.14370088523274 1
5.01510452732383 1
4.23603626025259 0
4.66409792091451 1
4.52809353055717 1
4.9481154869878 1
5.02305936332123 1
4.98188686356236 1
4.98088822353732 1
4.78426913124964 1
5.19621713720685 1
5.62955781408849 1
5.23168271664288 1
4.90260525253362 1
4.44413301528514 1
4.86216319441859 1
5.13962944381549 1
4.92736831671533 1
5.28695617750549 1
5.41807387039933 1
4.66637364877617 1
4.31309212335413 0
5.03224008021331 1
5.11684431259614 1
5.10471813420747 1
4.48216049353929 1
5.22060411747318 1
5.19888344049048 1
5.26305941571452 1
4.82287793341346 1
5.25674683362909 1
5.0708343528564 1
5.20454541415792 1
5.05645063372249 1
4.61757530696424 1
5.61344781738598 0
4.78189937196849 1
4.63119761308035 1
5.01280219272349 1
5.13560932933202 1
5.30420388738208 1
5.16126497743222 1
5.08122314194397 1
5.28510178878775 1
4.94085011018095 1
4.46492330229924 1
5.01057828013762 1
4.30076420587888 0
4.92085352255244 1
4.7324239210082 1
4.81224803247843 1
5.05935537005332 1
4.70605816183887 1
4.63249782032992 1
4.89510068535548 1
4.79272425690271 1
4.70687469560768 1
4.64725555268253 1
4.87332618167106 1
5.85146436098245 1
4.95177518595121 1
5.22325975277141 1
5.00769294505679 1
4.91615331978575 1
4.94934558214842 1
5.07520918905452 1
5.19135422694031 1
5.49133240423601 1
4.96225393536428 1
5.75935580698257 0
5.11830240668814 1
4.71471062577088 1
5.00036605954351 1
5.13993825143473 1
4.50179788548877 1
4.79205237083652 1
5.07570474990997 1
4.65187828571359 1
5.21752323379839 1
4.54947736678402 1
5.10782584240307 1
5.73707375734409 0
5.3380379735927 1
5.19543243337601 1
5.28600941049593 1
4.92254005568575 1
5.10795358516692 1
5.02223864703253 1
4.98365014370713 1
5.18857900698026 1
4.87208115028849 1
4.83091850781994 1
4.90779121463073 1
4.8230634419936 1
4.84439783477239 1
5.51023683206503 1
5.24578402265335 1
5.17534242135698 1
5.26614688737706 1
4.63036472062776 1
5.42911679658024 1
4.79552633301142 1
5.26480555427274 1
5.05141329432489 1
5.0273874334489 1
5.62999151114363 0
4.93925071027987 1
4.92170192747839 1
4.93781706290944 1
5.32641778131302 1
4.84718389714671 1
5.48258343401254 1
4.83211758845802 1
4.80371106182718 1
4.9808330520427 1
5.07490676277982 1
5.19778441907275 1
5.16154321673487 1
5.18507856249014 1
5.14155875681057 1
4.29649845333056 0
5.25567195857467 1
5.28217322590983 1
5.61428031276972 1
4.36790311346359 0
4.20221391876142 0
4.87867198465109 1
5.42567345452172 1
4.01207302867327 0
5.17881366744725 1
5.34406189718416 1
4.91916554039741 1
4.57925228927386 1
5.08236511132603 1
5.25753292049005 1
4.75642184652714 1
4.70918447516373 1
4.76431825613424 1
4.99635346370552 1
4.79573300778896 1
4.83130711082919 1
4.40038554792979 0
4.36158918588767 1
5.32468481769948 1
5.31474053524221 1
4.99824268174422 1
4.58818982879447 1
5.11419813680322 1
5.25706324705127 1
4.60829764807137 1
5.0817342608724 1
5.48781427794001 1
4.35634590113634 1
5.20732511873886 1
5.83298574079613 1
5.41222689775761 1
5.62310781155648 1
4.93960766170194 1
5.14946587097271 1
4.74734782676521 1
5.26700857090976 1
5.28386913736302 1
4.68023824368297 1
5.05244239849992 1
4.83691123086997 1
5.21306283305129 1
5.3174088017985 1
4.73502421284287 1
5.54561301583516 0
5.45821854928928 1
4.9971904155987 1
4.91866937913879 1
4.75989914101915 1
4.85964714305948 1
4.79955408080393 1
3.9115076950076 0
4.70798442000223 1
5.10504415931145 1
5.19382007859655 1
4.25884601318705 1
4.89352058574647 1
4.97250028807247 1
5.06353327398086 1
4.39724464049791 1
5.29704849564174 1
4.88335049648575 1
5.32771747392424 1
4.49216613114438 1
4.54714653061408 1
4.90479383321536 1
5.19728942063255 1
5.03052931310493 1
5.1115879327038 1
4.80373712223064 1
4.54116845378729 1
4.78019086223543 1
4.94650778212812 1
4.93294231756638 1
5.18455304428543 1
5.07479140028887 1
5.10489166924231 1
4.60624531050237 1
5.28292715337468 1
5.08795669465141 1
5.11462304997258 1
5.15441516271086 1
5.49550915557163 1
5.05824205764865 1
5.14839488295286 1
4.84435070915484 1
4.733453794959 1
5.64090227910221 0
5.11271806376615 1
5.40453113550576 1
4.08401126921915 0
5.12553150240162 1
5.66573006329118 1
4.8546410302639 1
5.10375393440244 1
4.96503741237045 1
4.74172570590409 1
5.19116385061579 1
5.02716352829004 1
4.87779708552378 1
4.40834111119705 0
4.34424922545701 0
5.24286060743273 1
5.0572442074194 1
4.35503756192845 1
5.33960941721226 1
5.09643904263418 1
4.68332735427761 1
4.59269454097879 1
4.78581343752487 1
4.68793808714123 1
5.12391204838324 1
5.48518318145371 1
5.31397879544106 1
5.28888730992612 1
4.87725535170135 1
4.82939126116586 1
4.91865360339011 1
4.81405145987496 1
5.34377159392505 1
4.85411637281596 1
5.09910325260306 1
5.25816690815859 1
4.94725102193854 1
4.97792125454063 1
4.47041620086095 1
5.33469212568192 1
5.01509179235651 1
5.50917320700338 1
5.24750992374122 1
5.50254716866684 0
5.27348968766213 1
5.2100841272338 1
4.62876632112528 0
4.82010439398606 1
4.89139276627546 1
5.43442512489924 1
4.78414087016089 1
4.9729455777947 1
5.34934048783158 1
4.95087266624391 1
4.61133605268612 1
4.57991716882357 1
6.14250181528301 0
5.12852325794253 1
5.43897844153534 0
5.19673853283527 1
5.14314400423845 1
5.01355976544282 1
4.79983932700113 1
5.24952946840952 1
4.2502265525744 0
5.04901158809437 1
5.51636612522626 1
5.06516910446264 1
5.244843384825 1
4.8696227939163 1
5.07632749594011 1
5.15862024845361 1
5.51526048486936 1
5.17764452844537 1
5.2868996478655 1
4.35110472216977 0
4.85235227260878 1
5.25854768543314 1
4.9483020209263 1
4.68967418152097 0
4.57561584069118 1
5.21767802953489 1
4.9231541003417 1
4.58885357964928 1
5.19875805465554 1
5.1046992985974 1
4.60545422053917 1
4.78288752617035 1
4.93806219902862 1
4.4909163016586 1
5.29679411824857 1
5.4729914386933 1
4.57211712057445 0
4.96724633444311 1
5.19744386537445 1
4.72899309819847 1
5.07867619662552 1
5.19112657308163 1
5.32811763780217 1
4.77411024260882 1
4.62751642970106 1
5.49983219693062 1
4.7771367252958 1
4.84798966095251 1
4.81137524480993 1
5.04267800656567 1
5.5717163760979 1
4.63201615011431 1
5.14185637414759 1
5.33820636070168 1
4.12568867562627 0
5.11383644706956 1
4.79692343895334 1
5.37424810886143 1
5.09005594010429 1
5.4379100829302 1
4.33153549645688 1
4.42092685657463 1
5.51419998551126 0
5.57913598527694 1
4.43595690512595 0
5.46400213891928 0
4.78821394864566 1
5.22781830315844 1
5.34241473011581 1
5.10058457541736 1
4.62262682815232 1
4.7531831574138 1
4.87714151842263 1
5.79530158008767 0
4.56492991987073 1
4.79334584728825 1
5.22070466685256 1
4.56959470022125 1
5.38531171285959 1
5.26404863941366 1
4.54701818769749 1
4.89544605161257 1
4.59315768576135 1
5.20027619087675 1
5.40196004574106 1
4.8934224366038 1
5.07967639116928 1
4.71625053573494 1
4.73147335786643 1
5.22717147153145 1
5.55370607945564 0
4.83695605458029 1
5.42155527069736 1
4.93377178891624 1
4.66384965975916 1
5.5335130398104 1
4.35909705965894 1
4.42128189678785 0
4.64649361621192 1
4.44491608146736 0
4.96075037544719 1
5.49749674035596 1
5.14710191004471 1
5.01704363647267 1
4.44057218117674 1
4.30193043908535 0
5.30072729862568 1
4.66432823761914 1
4.71457653367879 1
5.168853680638 1
5.42172186641716 1
5.18239474758565 1
5.36526564107644 0
5.115081050242 1
4.67217417976626 1
4.59240148713012 1
5.13980948774054 1
5.02914401762372 1
4.96644082969527 1
5.12231988845642 1
4.8873884580185 1
5.46546365258563 0
4.75563232624288 1
4.63320041594335 1
5.0790472857727 1
4.77527993163608 1
5.10502515236735 1
5.56755427363642 1
4.92384213176074 1
5.40702776970257 1
5.14185046328029 1
5.61598219714959 0
5.07750260492502 1
4.52069299701951 1
4.48574418233814 1
5.25142409394747 1
5.01403494358168 1
4.68292004090929 1
4.92717098332891 1
4.55059520880556 1
4.87682442903865 1
5.14716691657772 1
5.23344395514888 1
5.02728648909044 1
5.40594907973261 1
4.98171496536774 1
5.87062853500953 0
4.32234967946462 0
5.04843339527913 1
4.85774567848941 1
4.54883865142347 1
4.86008768457187 1
5.25064325088024 1
4.89205892613598 1
5.0486010078731 1
4.49681838703253 1
6.02439655287543 0
5.22941786971046 1
4.92317883632073 1
5.17194199752544 1
5.00756385566938 1
5.15662097521565 1
5.19606879554223 1
5.13159305837018 1
4.78605911554087 1
5.13963831339902 1
5.68021873249829 1
4.85833131579182 1
4.62451366806227 1
4.73989506530352 1
4.86885481131279 1
4.70532821690183 1
4.51551272059891 1
4.75058465998475 1
5.07884820673836 1
5.03583354947529 1
5.68204130568981 0
4.66876300099476 1
4.58773938834135 1
5.52514613469048 1
4.8511127230158 1
5.09760032917674 1
4.82788483614677 1
4.57595927414131 1
4.90200923969495 1
4.90031279400246 1
4.83294389061978 1
4.76207975052066 1
5.15355999652103 1
4.91049680198216 1
5.31884261105727 1
5.10838893149272 1
5.49538153432242 0
4.9898553842623 1
5.16389089117435 1
5.37498429939759 1
4.6801593149143 1
4.99054009887408 1
5.60602913122176 1
4.95163099689257 1
4.55680427077723 1
5.17041154331573 1
5.01581539457842 1
5.60368335113844 1
4.2570848411969 0
4.80799882260989 1
5.0285157388699 1
4.76752733306175 1
5.53910659206954 1
5.57912563469894 1
5.11132500117172 1
4.53786720055556 1
4.37815707076191 0
5.19177123328556 1
5.05365941159588 1
5.21371741506772 1
5.40971602138649 1
5.22445759305964 1
5.44714832989026 1
4.5619299588371 1
5.29132821190173 1
4.65775971744623 1
4.3373978412405 0
5.62816346825896 0
5.08143934495497 1
4.74356926168717 1
5.24785491134441 1
4.65657226164977 1
4.69144371700247 1
5.31427909797245 1
5.5022274333235 0
5.16572866276379 1
5.02491864956539 1
4.92749492751389 1
5.51583866627067 1
4.64363114253781 1
5.04966364376076 1
4.51473718126603 1
4.62673450160398 1
5.23744389976611 1
5.36780060272194 1
5.27842702173985 1
4.98808447510096 1
4.72748906285608 1
5.21730881172309 1
4.74262844497283 1
4.97175850403729 1
4.79871648660155 1
5.1045702853061 1
4.83283368380059 1
5.53299227347213 1
5.22688480238133 1
4.99225973215025 1
4.97969314655654 1
5.39028466883751 0
4.72316990026815 1
4.99647561936977 1
5.41398007895963 1
5.3928615760636 1
4.79420120657574 1
5.059556829558 1
5.56806886515201 1
4.6198622442159 1
4.4784898464207 1
5.56162672941526 0
5.65690240865532 0
5.22224500366586 1
4.52405150690304 1
5.32227104546046 1
4.47273707280974 1
5.59371433022239 1
4.97910358041182 1
4.30595275166493 0
5.33945112687413 1
4.68683849781829 1
5.16278662254651 1
4.77163163478923 1
5.10991793751838 1
5.00347343488619 1
4.99367363711246 1
5.46288865665023 1
4.735836728483 1
4.78466406778535 1
5.19486575111503 1
5.00310941643281 1
5.46185111873446 1
4.82991250621392 1
5.18665899686205 1
5.21608906546541 1
5.2046378976902 1
4.80733069297104 1
5.25375302910446 1
5.12039522785888 1
5.51306833761422 1
4.88307393915186 1
5.30620188343113 1
5.02432721850346 1
5.25417209105478 1
5.06906836612156 1
5.47269521544364 0
5.07285010816107 1
4.65888878945665 1
5.02820162250461 1
5.07583114790561 1
5.07464607829052 1
4.85074287488069 1
4.95226173587785 1
5.1778958581012 1
4.72843052968037 1
5.50011533757256 1
5.31614168790363 1
4.26212157586933 0
5.02587416218952 1
5.01049252286743 1
5.31785282196687 1
5.18590729384419 1
4.77956881300708 1
5.451231559211 1
5.52500712915907 0
4.20009095216662 0
4.73357099884237 1
4.634859821 0
4.35659295798792 0
4.99019750373303 1
5.28950239795873 1
5.92308351375914 0
5.18170830157725 1
5.29884963992045 1
4.9954673318768 1
5.31254604072382 1
4.95285183415005 1
4.75942836202735 1
5.06211609120262 1
5.04950104873864 1
5.05240954667414 1
4.36412808428756 1
5.05773908354563 1
4.78414533129453 1
4.59087072720155 1
5.23110906297898 1
4.80774407329514 1
5.00961813844936 1
4.28581437921237 0
5.17067530989733 1
4.48179680397021 0
5.31978769713047 1
5.22033403312158 1
5.05753072031261 1
4.86784218736149 1
4.91640878437733 1
5.06849415346988 1
4.92981062655745 1
4.59084048584067 1
5.37414884549199 1
4.86456808699564 1
5.10735406957461 1
5.18164709149607 1
5.19659795895868 1
5.37615581037548 1
5.6147028191315 1
5.0046451618121 1
5.15902297890673 1
4.9745247755484 1
5.29098841511482 1
4.61097594747335 1
4.68711603568934 1
4.98449462205966 1
4.73709949495209 1
5.24702223594867 1
5.13989628962421 1
4.83871214782092 1
5.00869603490539 1
4.68702088300518 1
5.29832093147248 1
5.60265784439166 1
5.28603051900674 1
5.3898301715421 1
5.16661022317602 1
5.04648839785296 1
5.27325975778942 1
5.39041082173 1
5.34217609737513 0
4.06947357751653 0
5.07768403409034 1
5.40815041483414 1
5.1329170322014 1
4.45882978118275 0
5.15525331227332 1
4.90072543537671 1
4.72057277709546 1
5.3381856844524 1
4.42290393768059 0
4.63810663303596 1
4.68243710506126 1
4.79459503112685 1
4.7577404259363 1
4.89989790078721 1
4.61940201219154 1
5.56656038214444 1
5.08902544839304 1
5.27130152637222 1
3.99422861131428 0
5.1132686131961 1
5.41794698138582 1
4.69461753376671 1
5.09464754990304 1
4.86037871321396 1
4.71899530945581 1
4.79947264607918 1
4.98783883286042 1
5.57889980172357 1
5.32873948125969 1
5.30541288792675 1
4.77203523952325 1
5.10374440720129 1
4.68701438461854 1
5.1407501778568 1
5.47598095216991 1
5.06893841684577 1
5.60630316028936 1
4.3293151156574 0
5.65229702991255 0
4.93465222300237 1
4.33159239534268 0
5.12141820572469 1
5.04202149051211 1
4.85632287884601 1
4.80590003099902 1
5.14390006219461 1
4.80404094641918 1
5.33169829429939 1
5.04254169174513 1
4.93927985499041 1
5.60992020646712 1
4.73600689841377 1
5.1715010631604 1
5.31309376089248 1
5.39540342031899 1
4.9310726928336 1
5.1672968126124 1
4.17504127721688 0
5.58881979129867 0
4.62520675311408 1
4.50650943834341 1
5.00742346429896 1
4.64318774787495 1
4.99383192577049 1
4.90078147991609 1
5.20138278264886 1
4.99399349857676 1
4.83454724729193 1
3.89740140499536 0
5.04839151573776 1
5.00295148045005 1
4.68495733397138 1
4.43959823612826 0
4.87725372940515 1
5.21665776744977 1
5.57515978592337 0
4.65019866809498 1
6.61979905289489 0
4.82841860640935 1
5.60583044441234 0
4.81334857906178 1
5.22834379119737 1
4.95785450385246 1
4.96094444735332 1
4.66308176069907 1
5.1599231391788 1
4.65457718177869 1
5.13597037945983 1
5.2721179055318 1
5.18764430761008 1
4.75005150126025 1
5.10177360898123 1
4.61336524129061 1
4.17911677997723 0
5.19238077905277 1
3.71418742531569 0
5.07454234270726 1
5.0875444290132 1
4.8812943099216 1
5.01663302164231 1
4.78402800546485 1
5.24242280798349 1
5.14831054764115 1
4.26156039065454 1
5.57943602903143 1
4.89863003983893 1
4.84912979229321 1
5.32832096897076 1
4.83225692308236 1
4.49678681946353 1
5.84595881350533 0
5.03576718507873 1
5.29572529530266 1
4.82480915352273 1
4.7170289322337 1
5.66446834991296 1
5.3183022701248 1
4.92425148116682 1
5.41371582260201 0
4.92982336985597 1
5.36013986931684 1
4.34980043460313 0
5.57353401334882 0
4.39287219985887 0
4.82517366212241 1
4.75574355265916 1
5.15633589356804 1
5.32379970825491 1
4.86532216578666 1
5.61810855469968 1
5.3941063311903 1
5.26201541791347 1
5.14320422739087 1
5.1001599528221 1
5.01890911522735 1
4.50911640570564 1
4.94597986781436 1
5.28990756101047 1
5.25997415378775 1
4.52739526268883 1
5.43489446695034 1
4.34086725908084 0
4.51618460279634 1
4.76326773825083 1
5.10363078792385 1
4.75586644462349 1
4.8515649323591 1
5.29675851380738 1
5.7340274200007 0
5.25890106037983 1
5.04181576059518 1
5.17969671757809 1
5.40772185867472 1
5.04940532497546 1
4.92446827551167 1
4.24202660571967 1
4.07000963793851 1
5.16045953807924 1
5.17054713805981 1
4.94902797016946 1
4.83928931953426 1
5.17184253378225 1
5.05865330828438 1
5.0412328911152 1
4.73753898815592 1
4.53071178542404 1
5.24447970366424 1
5.75955872796383 0
4.80420860945108 1
5.14382560527733 1
4.93597682198242 1
5.29672687077857 1
4.79858676225497 1
5.19156067892035 1
5.11662749633843 1
4.4885586405463 1
4.75511095837211 1
5.17150303606936 1
4.86689143815379 1
4.74799303423407 1
4.65530600692774 1
5.77603281011819 0
4.72095279123076 1
5.24059138322895 1
4.90466239218246 1
5.15122258597884 1
4.79253383352168 1
4.83595668478517 1
5.23060082262466 1
4.76027631738155 1
5.11796058031664 1
5.45119229762026 1
5.53653814286151 1
4.98444139575388 1
5.26005473306039 1
4.70134152681853 1
4.31210126349344 0
4.87484278768178 1
5.06083569330147 1
5.47583982448701 1
5.00956963413846 1
5.40874268919627 1
5.21565262609945 1
4.48010960254122 1
4.68726800900067 1
4.9439807087478 1
5.01440526240347 1
4.91139589941893 1
4.42133286187507 1
4.91332532821395 1
5.18802853100053 1
4.84738425811461 1
4.43191147174439 0
5.26364417040755 1
4.74321589543982 1
4.85388122862527 1
4.64293915703245 1
4.88391524570259 1
4.24656943212996 0
5.09424155457693 1
4.37578723596164 0
5.20093379721041 1
5.32747620848257 1
5.33041594166297 1
4.55966460614558 0
5.28572640833718 1
4.3219719614432 0
5.26167301872012 1
4.97974008802556 1
4.27781849379783 0
4.76260786955675 1
5.03642559169693 1
5.30682553889406 1
5.00090336303456 1
4.6632693356562 1
4.68256800984397 1
5.1689228472248 1
4.96950963065699 1
5.16125153155736 1
4.50982303822278 1
5.50348039565564 1
4.50486239994876 0
4.36367554615222 1
5.80641326733128 1
4.78614547386086 1
5.36229036794986 1
4.53005257737447 1
4.56690797662648 1
4.75660593845685 1
4.82149830651624 1
5.30846757314155 1
5.28645217651674 1
5.17363838107 1
5.26944464696351 1
5.26613441542646 1
4.63118949780957 0
5.74362443986982 0
4.37928311290268 1
4.868651496491 1
4.88283249262807 1
5.41615288449112 1
5.13607362265121 1
5.40289859776843 1
4.75614874789091 1
4.75732907861506 1
3.96047644678092 0
4.85911540193503 1
5.28986876656369 1
4.83484266723617 1
5.18322170937891 1
5.14306866163881 1
4.69138116040992 1
5.72576519482534 1
4.7586361722876 1
5.00327544542916 1
5.04120037725888 1
5.15955586022658 1
5.32866790855604 1
4.85044814066505 1
4.58976640658185 1
5.34305529526664 1
4.9745259804295 1
4.56415866979949 1
4.91516247114709 1
5.41904067973431 1
5.72719104879546 0
5.21857524988688 1
5.58627431632838 0
4.83533149397501 1
4.37347778493408 0
5.55276364090452 1
5.20125351543544 1
5.02804835086911 1
5.03052521346693 1
5.48855480217339 1
4.49053682197632 1
4.91101227907283 1
5.07516922580041 1
5.32747738429284 1
4.95503609146726 1
5.26870201547783 1
4.84660810849843 1
5.74801471903163 0
5.10335187397277 1
5.30797543098585 1
4.84565281643367 1
4.34327940240334 0
4.97257983096831 1
4.95054637228739 1
5.59247245942177 1
4.85443619507327 1
5.38147844439871 1
5.10484064852295 1
4.51147121664457 1
4.92315905059975 1
4.7969966451223 1
5.24375392105726 1
4.43231214345686 1
4.5964993607132 1
4.89222709435145 1
5.36202384703314 1
4.60849668189298 1
4.76857552527394 1
5.27817528364437 1
5.05005172688895 1
5.3411181564363 1
5.35721262618177 1
4.45900003084482 1
5.25364642035787 1
4.97467173894595 1
4.57540248231418 1
4.75850913939167 1
5.09944366573881 1
5.21247722020699 1
5.07024273986635 1
5.09007798374248 1
5.06231113072037 1
5.71349899184878 0
5.12947004653906 1
4.79714667489768 1
4.55288349184373 1
5.07970203711652 1
5.08950443957121 1
4.72778070764204 1
4.96275198392404 1
5.06847356944989 1
5.20943112641106 1
5.27503690491896 1
5.28304660763134 1
5.00912885713203 1
4.90194350993432 1
5.38293035548234 1
4.50680819563917 1
4.61329290433043 1
5.46808887604705 1
5.2175945526195 1
4.73070950118516 1
4.61344173233798 1
4.70977958743722 1
5.3183354914984 1
5.34389755240197 1
5.23586264225856 1
4.52323039871105 0
4.55214345453202 1
4.77581812005989 1
4.87675438507039 1
5.19858830419342 1
5.27347578636537 1
5.58464726849925 1
5.23913537585762 1
4.65382020538316 1
5.29063140476917 1
4.8882636257431 1
4.77661363494201 1
4.65032178342728 1
5.19854040952023 1
5.49797236354603 0
5.04440751054114 1
5.27780960062978 1
4.8785748805422 1
5.03804943915024 1
5.14647460583328 1
4.95032956195923 1
5.26679438467586 1
4.8493572171505 1
6.05709065538466 0
5.65085189265384 0
4.55380573626796 1
5.45836072434876 1
5.33120708796301 1
5.1870470873128 1
4.68703934510912 1
4.61932072215062 1
5.10608155235774 1
5.09034561657965 1
4.79794712977747 1
4.91775437487504 1
5.04771580034581 1
4.86764388341518 1
4.93046410127373 1
5.00595376892013 1
4.83671529545245 1
5.67298277240664 0
4.37263901599258 1
5.62201294483981 1
4.85107995428358 1
5.15899558816683 1
5.63279410187519 0
5.19663206056718 1
5.31505174333785 1
5.55742304844481 0
5.27936565152639 1
5.24164737445726 1
5.05398302861695 1
5.04312326626387 1
4.94773980889284 1
5.13471313583537 1
4.96997897930015 1
4.84659177107193 1
4.82019454866964 1
4.55556139303298 0
4.99594743712962 1
5.11730443338226 1
5.24889690137179 1
5.15558954832288 1
5.05693309152562 1
4.67746892175369 1
5.15715493828639 1
4.35040580636019 1
5.8381539048036 0
4.75530165445971 1
5.18018262123969 1
5.61833729285251 0
5.45023079060133 0
5.02462389066706 1
5.1521540338883 1
5.49875138332586 0
4.83048159259741 1
5.26270363848257 1
5.05809881367879 1
4.69132072159561 1
4.68592771345948 1
5.67051136638655 0
4.80568744865577 1
4.61562671589094 1
5.05789291426687 1
4.82854792542665 1
4.92504826238779 1
5.10278860159555 1
4.51761913373877 1
5.24515854935832 1
5.75864628269523 0
4.59965457261719 1
4.77188738835493 1
5.19966962327387 1
4.96200984764569 1
5.36506808336412 1
4.56534189673746 1
4.70129498280162 1
4.71930567695118 1
4.38859849855948 1
5.27343837741958 1
5.07097272068077 1
5.08632147702437 1
4.8795865891622 1
5.09207537045456 1
4.93658149520681 1
4.95632718052886 1
5.15928909814346 1
5.34399939580848 1
4.98971243261246 1
4.57558480885293 1
5.2705896294459 1
4.83128853463588 1
5.46920667255641 1
4.41386288070435 0
5.3040962378418 1
5.16881036650724 1
5.19227078862316 1
5.29132539519574 1
4.80136293845724 1
5.25719864527944 1
4.94620974637985 1
5.00682524945624 1
4.7010333498349 1
4.63728805849411 1
4.54301784487286 1
5.42510333515857 1
4.96218096183977 1
5.04872098131041 1
4.99431434858962 1
5.04510293593667 1
5.02264575591584 1
4.95567347929204 1
4.74978273009523 1
5.17496017942803 1
3.98251912576692 0
5.52236341123788 1
5.23856733304739 1
5.22094319691268 1
5.28064255336234 1
5.38453840518719 1
4.66405187870631 1
5.50299198391827 1
4.54147759947348 0
5.23558330855738 1
5.29189450770089 1
5.40648010615468 1
4.70453407836761 1
5.10503606300919 1
5.19813797804969 1
5.06198441404199 1
5.327397840742 1
5.37908927123043 0
4.81584088332367 1
5.57629475387686 0
4.73790363833152 1
4.97034233945715 1
4.83467503965061 1
5.18614406145678 1
4.96009821381939 1
4.80003234169322 1
4.77895295471406 1
5.05169811505978 1
5.40416782676631 1
5.0052514294181 1
5.12875335000515 1
5.12175098531479 1
4.40517116714647 0
4.84287714557605 1
5.26399850761675 1
5.13275274184642 1
4.7188603889627 1
5.40027622465647 0
5.28831497469047 1
5.04198544616264 1
5.15548487313923 1
4.73949373385057 1
5.28368135921495 1
5.59470894908258 0
5.73642482819241 0
5.08099679355174 1
5.52608996408907 1
4.94179320149176 1
5.29623151658274 1
5.32769536496024 1
4.58893868771147 1
5.08372721582165 1
5.0490118826006 1
5.31303560877239 1
5.17138552660217 1
4.97045680918062 1
4.94381647792688 1
5.2167171379229 1
4.87236280368795 1
5.42125901117289 0
5.00193883645314 1
4.47897638811496 1
4.80043039007348 1
5.26888287671024 1
4.98896729617756 1
4.29912636383041 1
4.53766699547203 1
4.8185284007305 1
4.659417242399 1
4.97186002454851 1
5.31324921243745 1
4.65290044347215 1
4.36734478501471 0
4.9929507026314 1
4.9325822695546 1
5.14876030310064 1
5.50194199226031 1
4.91953532244193 1
5.1961029652633 1
4.71976647860093 1
5.08802375470813 1
5.14666786289701 1
5.63370637684203 0
4.9817403220359 1
4.91318375644844 1
4.92871496065848 1
4.0629525362108 0
5.11273029592637 1
4.673268667191 1
4.93917539081617 1
5.24261702572414 1
4.71343085772908 1
5.30103470755289 1
4.74004303786644 1
4.66964144998247 1
4.88643947440214 1
5.06941824510599 1
5.50882321330424 1
4.71155932330391 1
4.40284097130166 0
5.30568924665635 1
5.3871722423795 1
4.94030386429069 1
4.56574239048576 1
5.08603315451849 1
5.42297526336715 0
5.59960056801311 1
4.52109761981846 1
4.74972015629198 1
5.44417475764641 1
5.33320455031665 1
4.88888007849377 1
4.44334776063628 1
4.63623857809225 1
5.16146481081052 1
5.02969611658561 1
5.09821527343018 1
5.55383915348893 0
5.2494672582398 1
5.25802536505249 1
5.17487630613713 1
4.16131204568384 0
4.93818790893898 1
4.38962723853462 1
5.38853281906291 1
5.07834545637221 1
4.67882740645363 1
5.25330056667184 1
4.9068866339675 1
4.75376004527413 1
4.55938665861287 1
5.35344659919618 1
5.17916524304614 1
4.87611588733231 1
4.75461298188224 1
4.563447545727 1
5.49153235979716 1
4.71294009460494 1
4.49103280035642 1
4.66052568565867 1
5.05483060733501 1
4.83857894896409 1
5.5419620113093 1
5.19874092745799 1
5.22672525037906 1
5.25815550635983 1
5.1282337265983 1
5.45028276788107 1
4.76340939504099 1
5.27849906683763 1
4.81372100051179 1
4.35852532379397 1
4.73767813868652 1
4.79815698022533 1
5.22504866323719 1
4.81328385118339 1
5.13781350027386 1
4.57828226442984 1
5.08318574331647 1
5.04567025049744 1
4.9061654309271 1
4.90795285642968 1
4.86132048521345 1
4.6804831643516 1
5.09671395361182 1
5.01063898525622 1
5.24196858594752 1
4.88795312613507 1
5.04122596459981 1
4.89613712892894 1
4.82838504663639 1
5.13259125077541 1
5.37365784993032 0
4.61007216775317 1
4.48680913085651 0
5.18671721327575 1
5.63892874881847 0
5.66079935438484 0
5.28143977447835 1
4.72699428553337 1
4.31853838974278 0
5.09660776725997 1
4.98531529553966 1
5.4167316667297 1
4.56096665186526 1
5.01842247122647 1
4.9149060199887 1
5.2285451202676 1
5.13556577107556 1
5.09732581994247 1
5.15843922752669 1
4.99536788057264 1
5.10325612832562 1
5.49443809428449 1
5.3561264354173 1
5.18080278874149 1
5.07448889954002 1
4.4861384558279 1
5.11527990380638 1
5.21161074282669 1
4.89191217839511 1
5.40805698993827 1
5.38177346520644 1
5.67450862905658 1
5.46905871815334 1
5.50383814622885 1
4.82328398806352 1
5.5171562407329 1
5.09368827310744 1
4.71104805872651 1
5.1329545700486 1
5.76965299033688 0
5.07420460351906 1
5.004313925827 1
5.25708462363982 1
4.49441708394099 0
5.10050216411598 1
5.60996102982684 1
5.78851544013702 1
5.08407107665068 1
5.10411061938404 1
4.88257214442586 1
5.09914979372339 1
4.95338182966376 1
5.10347556951522 1
4.29060079187632 1
4.88427275447597 1
5.35263814597215 1
4.26183681348807 0
5.43254242821049 0
5.24188439556059 1
5.02799998104703 1
4.9445869357914 1
5.08839234490408 1
5.04711204643 1
4.85130128841006 1
5.68797945402406 0
4.94570860459484 1
4.95901538112967 1
5.36464773028118 1
4.79303990096683 1
5.45065231417628 1
5.12032315141828 1
5.80335218732466 0
5.08699430666529 1
4.78602250277098 1
5.41827933075234 1
4.90693724239606 1
4.22146947503884 0
5.02154854704397 1
5.34355494415501 1
4.67804162904897 1
4.68124679706493 1
5.15813672557143 1
4.82423671804555 1
5.26224895557226 1
4.78780686697255 1
4.59394439083077 1
5.09756981503464 1
5.15686466749861 1
4.96250121501188 1
4.79618293572867 1
4.6539956363388 1
5.37920171776093 1
4.89417776665135 1
5.5376841849169 0
5.70177252970884 0
5.33427061431556 1
4.49367642217118 0
5.16570835230803 1
5.34339567933695 1
5.21516496780843 1
4.66546896055891 1
5.18709176907144 1
4.47964473450955 0
4.54865420095789 0
5.44645832863194 1
5.14996101289691 1
4.97591543111876 1
4.93797172536165 1
6.3829547113813 0
4.65816780757181 1
5.22214648592205 1
4.85842558416592 1
4.90051632591085 1
4.66557939797613 1
4.07361196794635 0
5.20997065776279 1
5.04210924229477 1
5.42014711667214 1
4.85219168584954 1
4.88316108937613 1
4.71750395694011 1
4.97820599243679 1
4.81891097243452 1
4.96800486134416 1
4.72915789133056 1
5.16489740243096 1
5.34465391982026 1
4.86446676399689 1
4.91730707030755 1
5.41096062661682 1
4.53272152756394 1
4.90964621932532 1
5.12606091379018 1
5.09858202701207 1
4.36951619170001 1
4.81500027529746 1
4.84655139822941 1
4.6125835057338 1
4.50827183881862 1
4.46046381266998 1
4.85007222739468 1
4.66412184174736 1
4.57289931140417 1
5.87027565144881 0
5.0921233556497 1
5.00607298670323 1
5.08333522223966 1
5.41007626008671 1
5.25948485344363 1
5.21746697121131 1
4.82760816714761 1
5.22377846112462 1
4.56542845508231 1
5.37836460671426 1
4.22685322404014 1
4.90189179393199 1
4.86209127619243 1
5.32341322280571 1
4.55513988275791 1
5.43082553786665 1
4.77471672454459 1
4.90986241658067 1
5.51750043826688 1
4.67446913448763 1
4.54528465322239 0
5.32459633647645 1
5.30769859253195 1
4.96788815197706 1
5.51974173602048 1
4.88895913983071 1
5.04079130069996 1
4.78452689453384 1
5.22880026003897 1
5.2109524378878 1
5.17628064758152 1
4.92104404834896 1
5.14926614200614 1
4.52684087509533 1
4.65237744749089 1
4.8021630165989 1
5.05061810688595 1
4.41796372774522 0
4.66505484431925 1
4.58914577098387 1
4.74587069407125 1
5.46000082542333 1
4.43293597359796 1
4.89976164456501 1
4.8308607601089 1
5.33932890792429 1
5.15948097620928 1
4.31518525914081 0
5.11175073395755 1
5.04151154665722 1
5.15982787735641 1
4.31837198172134 1
5.23749484282334 1
4.87300436764543 1
4.6888059265984 1
5.51119328658283 1
4.76011178603588 1
4.93261764928815 1
4.77475965951083 1
4.5048627182716 1
5.06450350314757 1
5.06481486417201 1
4.68133518524083 1
5.11116622915658 1
5.13142448290053 1
5.22250352388428 1
5.17507502598642 1
4.20056812587043 0
4.74944399784698 1
4.62692745800579 1
4.51825692963476 1
5.0613099458101 1
4.26761315537095 0
4.94259373509994 1
5.06929517622003 1
4.4351628338307 1
5.78889071436348 0
5.08750255643292 1
4.66261955514066 1
4.85078688400655 1
4.32117748109688 0
5.57447687249581 1
5.14456069035803 1
5.23670716377509 1
5.79962804916197 0
5.21322469476565 1
5.24637743517143 1
4.85488257307501 1
5.54465698765392 0
4.83242212049471 1
4.3235962604212 0
4.97099294447803 1
5.11962937657996 1
4.72003115903012 1
4.62916415627975 0
4.98285738778508 1
5.39971897979021 1
5.0224088179576 1
5.06200862955348 1
5.01244027643671 1
4.99468743040079 1
5.11167705269174 1
5.27898027862165 1
4.67081908872848 1
5.26367004669079 1
4.70358707344504 1
4.23872976891507 1
5.07818513521795 1
5.72577249784892 1
4.75023219042182 1
5.12209308518603 1
4.63266432933356 1
4.76359188074162 1
5.55186720865634 1
4.3411745408123 0
4.7323840250567 1
4.26442475275663 0
4.28139332365808 1
4.66959441625685 1
5.1737983550403 1
4.85593834390131 1
4.95699182119183 1
5.48361645718385 0
5.37404791597459 1
5.35884706258047 1
4.98654849098449 1
5.17470370296831 1
5.20686729027226 1
4.95546710436398 1
5.51582652433824 0
4.43947312963769 1
5.79583359359191 0
5.64620459659021 1
4.93218100976627 1
4.81720677316245 1
5.08823152117338 1
5.3000970868627 1
5.09923231437294 1
4.84431728017778 1
4.80386115664705 1
4.92673364917294 1
4.94604398350702 1
4.88167664147408 1
5.23560365910478 1
4.37590154715954 1
4.78150226596204 1
5.12936349448794 1
4.81957524177893 1
5.13746807103666 1
5.00594678420282 1
5.33561507335535 1
5.32863209602255 1
5.25916395357214 1
5.40582901174447 1
5.25368554441142 1
5.10027377364723 1
4.79324233083913 1
4.95761243847566 1
4.78239769589171 1
4.81945590537525 1
4.41020927287908 1
4.52762081153221 1
4.83413199555951 1
5.19402076976889 1
4.42152123939967 0
5.27338704865499 1
5.15872243496322 1
5.00820215700915 1
5.06459893202703 1
5.02090414915192 1
5.31444053640193 1
5.07127093699203 1
5.83461856246749 1
4.95118047484733 1
4.78228444905561 1
5.22460343253613 1
4.55628313539885 1
4.83137678928088 1
5.85538474475624 1
4.98462286594733 1
5.509501068176 1
5.03285925446903 1
5.04595669154771 1
4.96003029031784 1
4.91931413750528 1
5.06197779784314 1
5.17165062279765 1
5.0611833769085 1
4.73315802623525 1
4.62955884243012 1
4.97022596731854 1
4.62028933681082 0
4.96186812475376 1
5.24065286110424 1
5.18168491499663 1
4.65854600807939 1
4.82062198449222 1
5.43585367718457 1
5.18860657503476 1
5.07004392349522 1
5.05838627061011 1
5.32702805207785 1
4.82724457079676 1
4.83975941167119 1
4.81082207573317 1
5.02385193213279 1
5.33586247462642 1
3.97991650894173 0
4.8966363492687 1
4.64628754788368 1
5.31636507761107 1
5.45114420168502 0
5.05001113814836 1
4.17252091395572 0
4.75790021733175 1
5.048245190528 1
4.81731427417434 1
4.63458679798086 1
4.85069682763936 1
4.83562914821475 1
5.48996168580753 1
5.2624980305412 1
5.40222466063929 1
4.36559827862434 0
4.69848527663901 1
5.27641413384283 1
5.18463626318692 1
5.14476003095094 1
4.79032755328495 1
5.47756792222394 1
4.96097812918074 1
5.36930555394925 1
4.58508467907541 1
5.08861535928938 1
4.99306682848593 1
4.6553760664736 1
4.92087112926508 1
5.00305703817968 1
4.9045194785254 1
5.09435309820137 1
4.98408951591207 1
4.97164564406569 1
4.77655618692424 1
4.60443323424892 1
4.41536411068758 0
6.11230321758352 0
5.06038737804447 1
5.4343503060213 1
5.16116062118173 1
5.11251475053928 1
4.16019012336853 0
5.31326881233714 1
5.14992294465466 1
5.58233150873359 1
4.84352465857895 1
5.11897237684789 1
4.75471749035618 1
4.69477935949189 1
5.09487502184483 1
5.26561694109991 1
4.413577288575 1
5.40874620365861 1
4.92610171778463 1
5.52350707176734 0
5.15066303489869 1
5.43155111088801 1
5.24590341719429 1
4.91768043937246 1
5.99791245630411 0
4.93085913436695 1
4.70796224973166 0
5.22917153853755 1
5.30156327240669 1
4.86950233199389 1
4.76402707114235 1
5.02691286050668 1
4.3781145621659 1
4.84987581538142 1
5.43668273498594 1
4.99849026016732 1
5.18297723579799 1
5.41740363549542 1
4.91139252067846 1
4.77881619801717 1
4.80083235650706 1
5.51777122617958 1
5.26752324203352 1
5.15846936612308 1
4.46436311978037 0
4.48331266392405 0
5.17727417911033 1
5.10530027497319 1
4.80851571185287 1
4.93790152071175 1
4.8496337967679 1
4.52030047886266 1
4.94064698614252 1
4.41613587739034 0
4.83051199179418 1
5.30829327879058 1
4.62840696047025 0
4.64214922590866 1
4.929677065453 1
5.47181093225701 1
5.28205580230094 1
4.85229736971121 1
5.10097475997197 1
4.474770672929 1
4.85103762990378 1
4.75252922148053 1
4.19421688084353 1
5.5270451849082 0
5.21651101765639 1
4.96039489286944 1
4.80183677977788 1
5.189436518586 1
5.3792089049665 1
5.00950986525171 1
5.19047348522625 1
4.9609868021293 1
5.11816055389522 1
5.16324468381638 1
5.01086679186012 1
4.75561514254655 1
4.4804546834946 1
5.34225666447656 1
5.14713080722476 1
4.54515950481825 1
5.0391134221681 1
5.00664054628624 1
4.72039351159009 1
5.12320008744178 1
5.63571266442958 1
4.50469609086862 1
5.13573003533516 1
5.10118126463402 1
4.95390101520951 1
5.25626897614963 1
5.06358142500738 1
4.8010977267756 1
5.23497108328601 1
4.93421002144991 1
5.78811746465313 0
5.55657277099538 1
4.76799354244583 1
5.04961758659602 1
4.35774369697386 0
5.13817478243541 1
5.04481175262306 1
5.35610986874873 1
3.99536915163042 0
4.80301072224393 1
4.99830187983198 1
5.17697809448503 1
4.92920638797939 1
4.91428239909809 1
5.14473555507908 1
4.95899240226779 1
4.77829448972567 1
4.98681911707001 1
5.1264284262444 1
4.94410861659622 1
5.82143655697008 0
4.91899641262145 1
4.99537798985911 1
5.21967811471252 1
5.13764578865777 1
5.32067849093708 1
5.22812448416404 1
4.40089632050248 1
5.30907363603324 1
4.1122714835061 0
4.64382093056471 1
5.4921965638649 1
4.98336446911917 1
5.17219274944552 1
4.58722919857628 1
4.82621971834598 1
4.91990632710176 1
4.96489491424278 1
5.09162521153684 1
5.32472794667138 1
4.8211451041656 1
4.94707896097965 1
5.60544135699613 0
4.63988631218141 1
5.3180071682252 1
4.95555333319452 1
4.59177178622853 1
5.10893445105206 1
4.02529664227227 0
5.17687962295665 1
5.72043863326288 0
4.94684844441262 1
4.9542001970981 1
5.25159887941343 1
5.47872812115383 1
4.84082457749714 1
4.87774371578472 1
4.89141817911778 1
5.42299883477724 1
5.45362911378431 1
4.88975460495247 1
4.86650740636074 1
4.75366009103213 1
5.18597428543395 1
5.11645430375739 1
4.43772693597861 0
5.44735292378879 1
5.42132796566038 1
4.89934311531311 1
4.88624624483468 1
4.9478381056138 1
5.30153805957905 1
5.13454844456449 1
4.89975871354017 1
4.9356642834317 1
4.94997340552491 1
5.47984590330584 0
4.76367226142612 1
5.61759189900169 0
4.69579335113407 1
5.1710620152112 1
4.78073961343119 1
5.59265621206805 0
4.90634302018635 1
5.18755328984166 1
4.52818385579241 1
5.26053597515482 1
5.1450778844659 1
5.18579390938186 1
4.84647711391587 1
5.4974514524086 1
5.07299266411139 1
4.42874436021816 1
5.29281466112758 1
4.92132307958704 1
5.15733242285761 1
4.66578199099815 1
4.95605857018478 1
4.72595948651158 1
5.13558670619243 1
5.00916396330643 1
5.12364712070776 1
4.60656669057156 1
5.39174614850537 1
4.48233659376973 1
4.64578321572568 1
5.32864140440297 1
4.92832668936996 1
4.96407320681218 1
5.10984801138066 1
4.95252729563187 1
5.43429234526499 1
5.30807172459891 1
5.13890883489227 1
4.9964083082261 1
4.57530586740184 1
4.46376354677595 1
5.50659879058145 0
5.12969717663004 1
4.68809138605948 1
5.15894235658152 1
4.73348589469561 1
4.7408406249398 1
4.71262562054316 1
4.72139102639045 1
5.32922203972114 1
4.77255097235361 1
4.77338438194203 1
5.52056782311362 0
4.47926988707395 0
4.38171279780335 1
5.27250110948846 1
5.35687408572261 1
5.31609775243565 1
4.69527634070672 0
4.61514249130968 1
4.97430339840666 1
4.88055269744093 1
4.90526894558712 1
4.6497560489343 1
5.20449407640951 1
4.97154884098909 1
5.33355206190664 1
5.10279035585094 1
4.94313446839166 1
4.65599796496694 1
4.7619055913112 1
5.05792178564029 1
5.14348148679785 1
5.56540772281715 1
5.15087620715092 1
4.79551821417949 1
5.24999792024165 1
5.57431020620737 1
4.68412058035676 1
4.50691508628951 1
5.09906639420741 1
5.26193110646889 1
5.0111924093459 1
4.82924064621255 1
5.39882362521113 1
5.04886196657292 1
5.65251876281827 0
5.46508438220881 0
4.86127778309557 1
4.82918415807073 1
4.77191115574056 1
5.63624929616835 1
5.04940801393368 1
5.07143029984275 1
4.88231059670013 1
5.35413635636169 1
4.63437326169855 1
4.99263008569705 1
5.06151872810228 1
4.86562509726675 1
5.27513688081331 1
5.13302575984308 1
4.91415718611899 1
5.56592087471113 1
5.36495269307062 1
4.71506904654739 1
4.76200029186391 1
4.91214279516955 1
4.51244133744076 1
5.71101587287755 1
4.96119479311925 1
4.49161862635845 1
4.96802668337106 1
5.29134496707231 1
4.63298887954022 1
4.74222162040711 1
4.89420141080249 1
5.51153580769179 0
4.9649469888962 1
5.03342481790232 1
5.13585409218672 1
5.42974389622795 1
4.97123329964436 1
5.26893618633421 1
5.5596253142687 1
4.94719383124005 1
5.59843133786759 1
5.56474768517669 1
4.92617779769313 1
5.35850652513287 1
4.4532393050281 1
5.22564394684947 1
5.02242693993493 1
4.90469883503635 1
5.32215977711212 1
4.27218412613117 0
4.875585671179 1
4.53400535792886 1
5.10588627766575 1
4.78673782754557 1
4.68769968986928 1
5.33465341734382 1
5.64355319397756 1
5.20052471904266 1
5.40258965949926 1
5.73016637005945 0
5.17790317488077 1
4.59366499725203 1
5.11670510632406 1
4.44442159295262 0
4.7848910308377 1
5.21593422617559 1
5.55763498043685 1
5.46347505661885 1
4.73926353024355 1
5.11181247912109 1
4.73251193984283 1
5.40448106512824 1
4.70951814360034 1
5.11216108122823 1
4.47172851167036 1
5.0629687213029 1
4.82309986063886 1
4.96476704313807 1
5.55647083052754 0
4.25341100537034 0
5.15575021436285 1
5.68281111177647 1
5.31770271606473 1
5.23833820767539 1
4.73104823897565 1
5.15735943362686 1
4.81003617893998 1
4.44351879206731 1
5.21389235604103 1
5.01477019532706 1
5.20634634845476 1
4.9439849497227 1
5.15732340269544 1
4.69431665885886 1
4.9112751895102 1
5.13702516970846 1
5.20375546503896 1
5.23682987012401 1
4.86415545694084 1
5.03169213628798 1
5.15094839390561 1
5.69032785590178 0
4.55544627485875 1
4.67729219001254 1
5.11416297236087 1
4.66570668186707 1
4.89567016460575 1
5.22607159460111 1
4.70987957933813 1
4.66585936701048 1
5.16634281699064 1
5.35560126491992 1
5.38456234945975 1
5.39928964939091 1
4.37525719319436 0
4.6069741979145 1
4.74256093147305 1
4.64104662819045 1
5.10043341251747 1
5.20659528670765 1
4.3200810186662 0
5.26440062653559 1
5.48443922661599 1
4.87277045943949 1
4.96117991566839 1
5.21879727763372 1
4.46553930457582 1
4.85310949139856 1
5.00607123655489 1
5.00426125500646 1
5.1740035357483 1
5.47316261498436 1
5.52267366843085 1
5.45675966977873 0
4.70722407003629 1
5.50493021209426 1
4.96934755466778 1
4.81092393153723 1
4.75423647711861 1
4.80126271779619 1
5.8460981920207 0
4.64893201112347 1
4.92617581590053 1
4.82450941582255 1
5.13545001845413 1
5.43460279717268 1
4.78509974569469 1
4.95137327448157 1
5.03323504811847 1
5.05817392672605 1
5.35499713058018 1
5.32555038645791 1
4.49287671183902 1
4.75771894625512 1
5.12597146041616 1
5.09215071118652 1
4.82459826893825 1
5.39676953060509 0
4.65178791918208 1
4.7952959581098 1
4.61106119973284 1
5.44416785662069 1
4.65103579633522 1
4.74434409322107 1
4.98871284712802 1
4.52395545020196 1
5.34863518214069 1
5.34089604156586 1
5.30694516959962 1
4.90596282284671 1
4.76456739558582 1
5.38914060032677 0
5.18987674335077 1
4.80428088356396 1
4.6527996643243 1
4.78285738547455 1
4.83335793983055 1
4.65224551695899 1
4.18101858679513 0
4.75750045248192 1
5.11347897097016 1
5.01201628045136 1
5.16116648999377 1
4.85895636620478 1
5.18161088253459 1
4.89715509124988 1
5.33819908797062 1
4.71784427843096 1
5.04346588405011 1
5.53889373918671 0
4.89475678712061 1
5.4146082800641 0
4.69971993296723 1
5.72730081835299 0
5.03059914788708 1
5.40787672804821 0
5.36877886482755 1
4.70010326847177 1
5.32592037671412 1
4.76801551285669 1
4.97738348515131 1
5.19161097022939 1
4.97625657503105 1
5.11915322364245 1
4.45239017038697 1
5.49320109754956 1
4.66860272555535 1
5.27694064195283 1
5.2633142890673 1
4.59367850679534 1
5.06046934523125 1
5.03485123602619 1
4.2785417680345 1
4.87961193524576 1
4.79454090266872 1
5.35248818923734 1
4.80699623175402 1
4.27297107941013 1
4.70167162193674 1
4.58887849021551 1
5.33341561164911 0
5.16908085941513 1
5.55548005225473 1
4.78930479470109 1
5.10269996411738 1
4.41733664093601 0
4.13430981223065 1
4.87719260882679 1
4.57978615888034 1
5.18224986461506 1
5.32698914206566 1
5.43090796339965 1
5.25131378172622 1
4.99435960578211 1
4.56094179969901 1
5.31367047440864 1
4.80321146504786 1
4.92415287410381 1
4.77132346792541 1
4.50783373451454 1
5.41845269157883 0
5.08076058098946 1
4.29752361519193 0
5.17201185204498 1
4.18663489378114 0
5.21933842177505 1
4.51475476646061 1
4.74043305507087 1
4.89320525591484 1
4.64198404643965 1
5.30558515433273 1
4.67038491174595 1
5.32019553324745 1
5.04843009615679 1
4.6027252133786 1
4.88539338421861 1
4.9983227425401 1
5.0545960663074 1
4.98470743599027 1
4.36960141795159 1
4.57582408177961 1
4.83982242549083 1
5.21882141067632 1
4.41042670951994 1
4.5940301780042 1
4.67511085790045 1
5.07951724665028 1
5.06349107782144 1
4.92287140324204 1
5.06567571510657 1
4.61538522853201 1
4.79345105570281 1
5.63297581616566 0
5.00861033200434 1
4.41338318868841 1
5.11612126933866 1
4.85089103808275 1
5.11943380966046 1
4.89043123948489 1
4.69164284035224 1
4.82543583562273 1
4.83232832747809 1
4.87058861225576 1
5.325515850909 1
5.34138654634979 1
5.01833124378736 1
4.64311534769302 1
5.69811959555122 0
4.59243738791903 1
4.95580904584533 1
4.41293079598715 1
5.19278088395909 1
4.72138082618671 1
4.91727165605285 1
4.96188719420977 1
5.18128718638494 1
4.77436232102514 1
5.10233675271357 1
5.45686299206899 1
5.83888224828714 1
5.12237102473436 1
5.47724077579957 1
4.98444558642228 1
5.40127120896409 1
5.24382625165048 1
4.94830022574834 1
4.52930709574497 1
5.28818300681388 1
4.53066271555942 1
5.04818266386702 1
4.50195785258721 1
5.26649143009348 1
4.88052850754889 1
5.78203410940398 0
5.07484820285626 1
4.9712706288076 1
4.6735004649758 1
5.03305018650861 1
4.96633368389258 1
5.10466127096583 1
5.08514092021068 1
5.2526909472195 1
5.33099623395492 1
4.76666622850547 1
4.89697776156633 1
5.11707268688234 1
5.19900023637391 1
5.21575974563709 1
5.22907217518079 1
5.05346693905426 1
5.24427165642248 1
4.98787106969506 1
4.75810901811086 1
4.83152868248479 1
5.7297717637042 0
4.9738917080092 1
5.66009290337009 0
4.85000534156665 1
4.96409096014961 1
5.30450094408633 1
4.98046787678544 1
4.59844497011432 1
5.75732918616389 0
4.94314824131003 1
5.05557098464863 1
5.5812544713427 0
5.10917625533909 1
5.296214510204 1
5.04447180411325 1
5.19467251810019 1
5.09394249736398 1
5.82666178761772 1
5.02047637930825 1
4.86819925345277 1
5.49673171988182 1
4.29852726611183 0
5.15462596097579 1
5.10923242817709 1
5.08581403612544 1
5.18644080842698 1
5.41924131135888 1
4.68203985387064 1
4.90622038543626 1
4.99806753579726 1
4.82339064201586 1
4.50415071330475 1
5.28682287953384 1
4.76885526739479 1
5.2555116250633 1
4.31710288622097 1
5.08857049064851 1
5.04597364556034 1
5.1770117468434 1
4.9865332656373 1
4.6277612702979 1
5.3803954245356 1
5.76777626871108 0
5.16859397592577 1
5.51913481198224 1
4.48196305275385 0
5.45318220208236 1
5.45325577214903 1
4.66916966662428 1
4.93080375497944 1
5.41614384115629 1
4.96378407072125 1
4.17850317716035 0
5.20907881037818 1
5.02565537456776 1
5.34460873790537 1
5.94574538970503 0
5.21781034656532 1
5.31785716896641 1
4.82680482367437 1
4.74840741291303 1
4.6216181120948 1
4.77471533014672 1
4.78031160589844 1
5.43740096437544 1
4.70528738390199 1
5.46246050764664 1
5.22842719631612 1
5.78548905742629 0
4.91725152365817 1
4.84405588346489 1
4.90304241140684 1
5.66378169691929 0
5.39424961415203 1
5.02285146056586 1
4.67455491388907 1
5.14636613243603 1
5.71784833456529 0
4.76621990807923 1
4.80440594149111 1
4.37568061631126 1
4.89947270748818 1
4.48223430647763 1
5.18566634606838 1
4.54101652099173 1
4.71171002115313 1
4.63122417782432 1
4.9748290089826 1
5.14050735259801 1
4.80549630367109 1
4.97622768423325 1
4.75478471049528 1
4.76400234457861 1
5.03420649736717 1
4.93458466657399 1
5.17743809073851 1
5.13077739724102 1
4.88742365784686 1
5.73998615762993 0
4.5492190669159 1
4.89181558470001 1
5.50437391522708 1
5.22305092193333 1
4.50575093750377 1
4.87466503693167 1
4.64642777800469 1
5.23500596180415 1
5.08068905554076 1
4.87942517406764 1
5.08469224032726 1
5.13662159755242 1
4.77396275412294 1
5.05823988823996 1
5.07159635052245 1
4.90312221417804 1
4.61307595317834 1
5.15572623879864 1
4.85503334602655 1
4.76834177608384 1
5.14571468083204 1
5.01657542457415 1
4.91724271242444 1
5.2337215494399 1
5.05901037918897 1
5.07380128838364 1
4.92975729154434 1
4.42702252571118 1
4.73650515408547 1
4.65748524009387 1
5.47249865245773 1
4.85642520179739 1
5.48670745676399 0
4.55412453459043 1
4.75458695828107 1
5.29982018943466 1
5.05264316227289 1
5.40374572470382 1
5.33475587288518 1
5.09754021826541 1
5.00697400207541 1
5.09658079057534 1
4.75299970627386 1
5.56212478282992 1
5.13659244191646 1
4.96174357948959 1
4.82490863765899 1
5.76298320139664 0
5.0000380117907 1
4.45652283230948 1
5.15831075281085 1
4.29919767605801 0
5.24879979489858 1
4.8608241481071 1
5.15991496822277 1
5.10132283494583 1
4.93406274452048 1
4.47979607096144 1
5.39152647412683 1
4.85614157497826 1
5.53703204437476 0
5.18297266928054 1
5.00303243018059 1
4.57064304905664 1
5.45683788048096 1
5.27070799809092 1
4.983679981803 1
5.85862719910893 0
4.84657172185502 1
5.0453905022709 1
5.16135754987352 1
4.95505073070715 1
4.8883656353767 1
4.53841825580523 1
5.0191148648353 1
5.17820569865648 1
5.24878105109774 1
4.70671708726144 1
5.33405357238482 1
4.82082714679422 1
4.79269684366704 1
4.67652802206936 1
5.24796296866692 1
5.24456938137942 1
5.08313740342341 1
5.03372068337319 1
5.36711453480181 1
4.08630587280825 0
5.17176328772151 1
4.80803063322248 1
5.88182208519905 1
5.23300105490159 1
4.49813666192387 0
4.98146215759162 1
4.15555759946619 0
4.74019687235836 1
4.95069082139694 1
5.15021930587979 1
5.00114358121938 1
5.28607176730476 1
5.40315483305025 1
4.83691067664324 1
4.62405189864241 1
4.88983165852292 1
4.77024987820178 1
4.58959304576216 1
5.04713544166325 1
4.92956981343861 1
4.843825203948 1
5.51877261342393 1
5.10468553020671 1
5.26555132602786 1
4.96778820895694 1
4.59232464445456 1
4.91118335592196 1
4.72907061671889 1
4.71416248670077 1
5.41297708915976 1
5.14049373579762 1
5.03183123279586 1
5.06550655937076 1
4.464584386703 0
4.93230637444681 1
5.53882636335076 1
4.43204464231759 1
4.71111668361009 1
4.93309149777584 1
4.64619181808359 1
5.39324471129593 1
4.98937442832843 1
4.77799333439627 1
5.0381010906894 1
4.84746627427717 1
5.28492996231366 1
4.86584263162462 1
5.29203030542351 1
4.94137572321487 1
4.59644717924865 1
5.28540459167742 1
4.91568137056721 1
4.56180442493718 1
5.56570713679371 0
5.01441739026423 1
5.2901440547454 1
4.86625020372403 1
4.97765584828184 1
4.84500336605895 1
4.69745245220923 1
5.12097537384266 1
5.03326022210176 1
5.08781126211641 1
4.65792256254835 1
5.24735961423222 1
5.29098546590937 1
4.48274398910482 1
4.83039360653486 1
4.70769997292646 1
4.66203776878227 1
4.58295564609511 1
5.17574072336313 1
5.09747583551293 1
5.12381837554121 1
4.84089184536349 1
5.07432440483372 1
5.0361702840753 1
4.52688456812702 1
4.90754355256553 1
4.9381141155645 1
5.21183811995698 1
4.83522541006969 1
4.57007083252577 1
5.18685443472121 1
5.17322776848051 1
4.70785306770839 1
5.30627968736027 1
5.91029837947701 0
5.24497980551364 1
4.4907030366874 0
5.15124761191497 1
4.78454662380718 1
5.3427865493844 1
4.98430957564837 1
4.901716918597 1
5.16030977723872 1
4.45276758709669 1
4.85504178268371 1
5.65310972862521 0
5.01374067784935 1
4.86080133582625 1
4.9842072382355 1
4.58064279039847 1
5.23099857411429 1
6.08566125118239 0
5.15980496458275 1
4.532518880361 1
5.03778300289059 1
5.43391738277484 0
5.42747270548283 1
4.98795721664211 1
4.71134370512825 1
5.12306516802206 1
5.07812745168455 1
4.88210217627572 1
4.45947007180479 0
4.53685928780142 1
4.71840221994939 1
4.96438387693558 1
4.67151401162005 1
4.46229301634837 0
5.28220512708531 1
4.50766770612985 1
4.78468627343045 1
5.3097763690614 1
4.9928555128105 1
5.00121772561529 1
4.82696804394681 1
4.57216238655609 1
5.08359478014714 1
5.62485698776477 0
4.6156630744974 1
5.33440079525161 1
5.46202583846369 1
5.44851689727499 1
5.14820684818566 1
4.47897565532141 1
4.80513163596415 1
5.2344154501036 1
4.85955589597709 1
5.67623738296433 0
4.88458287220682 1
5.33423660577641 1
4.33162201235018 1
4.94539898722528 1
5.25375451364785 1
4.470031945206 0
5.39608734060875 1
5.22200138928808 1
4.94029888593809 1
5.07598193314849 1
5.17079391178467 1
5.27193162918697 1
5.08746732829552 1
4.86200011279256 1
5.00976407682179 1
4.93368888756769 1
5.40524792801556 1
4.73301274220485 1
4.11999788808812 0
5.0860732869864 1
4.90753522659537 1
4.64756754029487 0
4.96916941949714 1
5.18035774227503 1
5.23859426832701 1
5.08997574119393 1
4.96580412285051 1
4.57224797100404 1
5.01488598775933 1
4.79243018844235 1
5.24786366310827 1
5.23667402122827 1
4.7589030636501 1
5.13865035795203 1
4.68721795030304 1
4.98826075129179 1
5.28234285048459 1
5.17700872349276 1
4.83283685951921 1
4.90151784430938 1
4.77516815951132 1
4.27043754249224 0
4.4208488070658 1
4.71146989223568 1
4.53640736108215 1
4.71722690299473 1
4.64123813138863 1
5.68409253729235 0
5.12297292323743 1
4.54242206398237 1
4.33149325694794 1
5.81183062899608 0
4.84134443996541 1
4.84031275164559 1
4.96343312390233 1
4.57704804699106 1
4.61207094692486 1
5.30403552336746 1
4.97537852934253 1
5.07059955506483 1
4.910066197751 1
4.33489868188723 1
4.88477869710022 1
4.8996105203916 1
5.01145394374106 1
4.74577435284673 0
5.31298900793167 1
5.33604761127378 1
4.94013728955316 1
4.35934100929232 1
4.45184595502566 1
5.3965247426167 1
5.00696228431007 1
4.94686123414928 1
4.73013759130188 1
5.41205368045825 1
5.00900072263837 1
5.29580094295555 1
5.91722278381603 0
5.48664678529585 1
5.37676110204601 1
5.13641122922668 1
5.1291786815226 1
4.41878516305593 1
4.800184600613 1
5.08881213410906 1
4.77451573460893 1
5.55499627801645 1
5.47804129469029 0
4.97691568951899 1
4.88598611472676 1
5.39945050725409 1
5.46232564229307 1
4.93954446395345 1
5.4372899147192 1
4.62238443713684 1
5.42519215959438 1
