# Supplementary material for: Bias caused by sampling error in meta-analysis with small sample sizes
Source: PLoS One. 2018 Sep 13;13(9):e0204056. doi: 10.1371/journal.pone.0204056 (PMC6136825; doi:10.1371/journal.pone.0204056)
Supplement: S3 File — (ZIP) [file pone.0204056.s003.zip › results N = 10 delta = 5 tau = 1 sz = 20-30.txt]

"dl.delta" "dl.cp"
5.04037344794447 1
4.26246125995351 1
4.27391485873799 0
5.78931225250778 1
4.54836500477272 1
5.61431362522736 1
4.49806376304825 1
4.5136197355781 1
4.44368977494534 1
5.3750151673797 1
4.90484028666805 1
5.8396580160555 1
5.31084939770636 1
4.6664723224166 1
5.56501653565612 1
4.35754491777342 0
5.26195108297687 1
4.83007014194894 1
4.91093699567229 1
5.19424193439724 1
4.97741385946068 1
5.32721077233861 1
5.53094322277975 1
4.73313559550152 1
4.14351844667759 1
5.61124316390758 0
5.78967436715507 1
4.80842742642905 1
5.55652484433603 1
5.15188517144007 1
5.4613238118727 1
4.85053615557396 1
5.030945350022 1
4.81857526176492 1
6.05146429056261 0
5.05228679226244 1
4.79045060667451 1
4.70278722818808 1
5.39058767424858 1
5.67763689087663 1
5.02549527381725 1
4.05454264856375 0
4.7358402607036 1
4.95789336144152 1
3.95806630260032 0
5.19478691025791 1
5.71214528565548 0
3.981194697384 0
5.05681077180806 1
5.50920266714185 1
5.18409352173897 1
5.43291809637555 1
4.434860001892 1
5.06609315674921 1
4.616580675626 1
5.41064394250308 1
5.16933605912477 1
5.89335319912085 0
5.0657646753456 1
4.87133046534196 1
4.71717815195729 1
4.69958683953502 1
3.86619735577522 0
5.14460646718264 1
4.01016970345971 0
4.82983061109906 1
5.88154842333748 1
4.87627465236015 1
5.18275373251524 1
4.2037221232739 1
5.2962417937764 1
5.34351120133613 1
5.61643201180198 1
4.42562444805235 1
4.82366613061521 1
4.25865024786382 1
5.32397710950567 1
5.43337872784594 1
5.25188837112162 1
4.24607276038786 1
5.49022887737955 1
4.61463854240083 1
4.95029831557568 1
4.22748217855281 1
5.38271463611136 1
4.81862569169903 1
5.06050596236487 1
5.48689460820568 1
5.09621003056124 1
5.28509182404264 1
4.81397383772499 1
4.72813706090448 1
5.27084492824901 1
4.92301895714053 1
4.06826615914877 1
4.65578277048057 1
4.06707837254287 1
5.15352112217399 1
4.36948220360301 1
4.81668294099712 1
5.37700776701621 1
5.6199267308375 1
5.18166753366865 1
4.59567896778562 1
5.4286004238261 1
4.66041066515182 1
4.44530316657146 0
4.7861109380608 1
4.44838415420681 1
4.24636001220326 1
5.51235656003772 1
5.32234803323332 1
4.3493756296438 1
5.44997508867167 1
5.66393193786592 0
5.27759504921177 1
5.423691759661 1
5.42858746059805 1
5.21452618990905 1
4.59864194430524 1
5.14394166364428 1
4.57373606329856 1
5.20784917733407 1
4.61143791007397 1
4.52318706809286 1
5.50131229070359 1
5.28748994146332 1
3.82019408231628 0
5.11761543418706 1
5.31109930243372 1
4.77850363249358 1
6.27344954102853 0
5.72931106551308 1
4.51650680086423 1
4.80437538320518 1
4.64687537031519 1
4.66465267674637 1
5.50409693052622 1
4.6851570472736 1
5.32190501014892 1
4.85286162914568 1
5.9211889968499 0
5.36012947023481 1
5.84362779383581 0
5.02130242897613 1
5.12073013442151 1
4.9542645671525 1
5.40542309971049 1
4.78140706347163 1
4.76677116995412 1
4.98678758804466 1
4.68152789747431 1
5.0945157265833 1
5.08215064904203 1
4.24851615464166 0
5.61149134349046 1
4.5767197170668 1
4.68104399570107 1
4.95217471220357 1
4.94146412963519 1
4.14593004258599 1
4.72703247210063 1
5.18326278645349 1
4.38258576688178 1
5.05773531223091 1
4.40599985825593 0
5.9792587565644 1
5.43193516356436 1
4.99361417392224 1
4.97524163624331 1
5.07809376430061 1
4.67739006734648 1
4.78767223901393 1
5.92655519858273 0
6.15844059810127 0
5.38664446658308 1
4.7128014519573 1
5.15385192957105 1
4.65760959812604 1
3.74175448249592 0
4.54730634516865 1
4.84466638846878 1
5.20234207189643 1
4.82378057996826 1
4.96741606110155 1
5.51341281574294 1
5.41565509354233 1
5.22039647168218 1
6.00088083822858 0
5.14905801400688 1
4.51836332934785 1
4.79595380241505 1
4.91077332743535 1
5.77856996727648 0
5.10593628648776 1
5.84852286875538 0
4.21555590091412 1
4.88014741052499 1
5.05847567108909 1
5.73656205863152 1
4.62179230299327 1
4.32412197896462 1
5.36611554258542 1
5.7131085809903 0
5.44553765413442 1
5.75590551284796 0
4.6446660978055 1
5.24193876797706 1
4.49266305219652 1
4.64650666120116 1
5.40969843893418 1
5.28374311228651 1
4.97806021269271 1
4.49163502820114 1
5.77383965064245 1
5.36085162600092 1
5.84802236572171 0
4.7085942580869 1
4.88156903481169 1
5.18170009884698 1
5.29237828744882 1
4.60136647009868 1
4.55236915360282 1
4.94622561345304 1
4.7144021727354 1
5.44260444014712 1
5.33797159559945 1
5.25411661628993 1
5.56506254163018 1
5.20992588360138 1
5.62131170595828 1
5.64682416056882 1
4.24273645224215 1
5.23859663485341 1
5.06969499484152 1
6.45698256146292 0
5.20362594227843 1
5.28073504833764 1
6.20029774640806 0
4.50974554305528 1
5.37156602775749 1
5.88967595796186 0
5.06540882993516 1
3.73165714904467 0
5.94749135985259 0
4.7709701019916 1
5.32099970952587 1
5.04753924690927 1
5.75039785744661 1
4.8731445774915 1
5.52830817453999 1
4.10616771252412 0
4.76464491613365 1
5.187011184883 1
5.27874620279919 1
5.05879924478859 1
5.16524009608478 1
4.65459231892491 1
5.26787531204791 1
4.10386666840286 0
5.11734130763118 1
5.75567024166396 1
4.19732405781391 1
5.97630033893838 0
5.72062850158832 0
4.80211684551319 1
5.62261119005528 1
4.4554597278478 1
4.69985443066166 1
5.29870826358606 1
5.03207375649651 1
5.51052217736789 1
4.99541193506859 1
4.64962786201747 1
4.93507955353381 1
5.65274494593752 0
5.34081148287964 1
5.12203569784034 1
5.5936923107506 0
4.99242366771789 1
4.42428121860449 1
5.07149082697474 1
4.9339878780042 1
5.77145387439785 0
4.12994597356437 1
5.44716727188417 0
5.11446532341129 1
4.99685723678905 1
5.56988236994867 1
5.09208882178695 1
5.07810910722408 1
5.02008586947913 1
4.42217922381022 0
5.54897351032801 1
3.97251698583691 1
4.82471103075317 1
5.40882913159157 1
5.11402089012567 1
5.41409662637519 1
4.62175040350385 1
4.32208557616222 1
4.5626280092964 1
5.63998024709918 1
4.52386001470327 1
4.5739130675216 1
4.93622545706989 1
3.98112151265899 0
4.3890328976178 1
4.63421611412759 1
6.01099417727537 0
6.23315213788364 0
5.32701541983677 1
5.44710544811793 1
5.75977198087905 1
4.78869869777181 1
5.74345846233145 1
5.318446013126 1
5.10509515268009 1
4.28630070022981 0
5.08227536291456 1
4.84975258123588 1
4.99321899135636 1
5.53063950253706 1
5.9594150596869 0
4.7103097512941 1
5.14229084871904 1
4.91285987113233 1
4.94627141742391 1
5.52653929955328 1
5.2621571829779 1
4.83203557085843 1
4.86402500959933 1
5.31452464430843 1
5.62623910936107 1
4.81704690982835 1
5.37997513891106 1
4.14485346622098 1
4.97421947932365 1
5.16345558324247 1
5.15865173230379 1
5.2480894571087 1
4.79633733130599 1
4.15171437503068 1
5.39384104764597 1
4.60209083612026 1
5.73177752051377 1
4.92086518826475 1
4.65672439313568 1
5.6144394027107 1
5.1006957837733 1
5.18976393492319 1
4.7561169104105 1
4.89683626632746 1
4.57614275594317 1
4.83982744818002 1
5.47428052383188 1
5.93774936101822 0
4.70740710324714 1
5.27603248053317 1
4.76554091041374 1
4.83279460702883 1
5.99435101540701 0
4.59188447926354 1
5.13706907915813 1
4.47226241750171 1
4.25872550336172 1
4.59073302963196 1
5.05572734684059 1
5.00117962405865 1
4.62875363632027 1
4.04299539230778 1
5.06019029224402 1
4.74180873617338 1
4.62748960028335 1
4.97418142431855 1
5.46472062724767 1
5.21994774810847 1
5.06852080724887 1
5.16381932602042 1
4.59536017411441 1
5.22941631295835 1
4.55335368242041 1
4.45102067552786 1
4.72952392647159 1
5.27175427943935 1
5.53926577818404 1
4.93748808245686 1
5.07472226387934 1
3.96524105172493 0
4.98823650999198 1
4.99505257618537 1
4.94675310451816 1
5.0356202323742 1
5.62687463891073 1
5.21977391575437 1
5.30580740743243 1
4.57881238100302 1
4.82967121806467 1
4.87887177566308 1
5.39204202943314 1
4.74790908435225 1
5.11169546204636 1
5.49721602962885 1
4.60735699472389 1
5.04603164007959 1
4.93027938774603 1
4.58361237640456 1
4.88509896231953 1
5.12785538995155 1
5.13348888948748 1
5.04935079040954 1
4.68251498655297 1
4.87374436782959 1
4.49374419596748 1
5.2330604893116 1
5.39982834667651 1
4.99430221661611 1
4.94603797667747 1
4.57145312142705 1
5.29937452645916 1
5.30792313066103 1
5.87635753542011 0
4.2146033770977 1
5.2444118398509 1
4.64087173196491 1
4.48801897128427 1
4.2790180772059 1
4.14545763098468 0
5.13744107628439 1
5.10631125509772 1
5.04445636846331 1
4.28821843957413 1
5.50037941200997 1
4.79660484172627 1
4.85339933975532 1
5.59452153360644 1
4.45585735446732 0
4.82617908893205 1
5.26422521909772 1
4.19928921773467 1
5.08508146183717 1
5.25234506803137 1
4.38766834693735 1
5.42661584725657 1
4.65348197871313 1
5.14732422209011 1
5.02699194914405 1
4.98045872163179 1
4.73682608636122 1
4.99662483233936 1
5.00496438620373 1
4.80104235504874 1
5.82735407977122 0
4.88007069350766 1
4.6143591968394 1
5.30633551741016 1
4.99000450868372 1
5.54002485808916 1
5.80551338298303 1
4.83513861859983 1
4.99636875566107 1
5.5357245300291 1
4.98363944084107 1
5.50468745810528 0
4.30426537701899 1
5.02780369390401 1
4.61484412827772 1
4.88763250479695 1
4.88470318443418 1
4.92085580548347 1
4.82328406864069 1
6.11829595993488 0
5.63789368958302 1
4.83154485654354 1
4.92689781908355 1
4.41351262907845 1
4.99140924709193 1
5.44690604580556 1
5.60836098900663 1
5.22002765881029 1
4.87942500509729 1
5.39975844597389 1
5.3209519433496 1
4.66258521225054 1
4.87136994792317 1
4.54673768166138 1
5.02829675517293 1
4.98649960229078 1
4.51656262376103 1
5.04235432569578 1
4.89775927932453 1
5.06076999580068 1
5.43990402136126 1
4.26701991738545 0
4.99621946741645 1
4.62307421234243 1
4.53480745589253 1
4.98528795823318 1
4.90226980670053 1
4.84995907849041 1
3.58986080451521 0
4.77080775253805 1
5.26771444205654 1
4.42492875722346 1
4.66522636980386 1
5.25092333661528 1
5.32875797347122 1
5.27124468112204 1
5.35159420785332 1
5.34995151906732 1
5.31220283067252 1
4.49544362187755 1
4.72463884814123 1
4.70598188836581 1
5.42389798326611 1
4.38139973642412 1
4.73240358460139 1
5.04470075332468 1
4.04763052048953 1
6.40451005066716 0
5.02443194450699 1
5.38531346663561 1
5.87564765796964 1
4.86734445637002 1
4.67844872784903 1
4.77115919373785 1
4.71735586381216 1
5.57763099949391 1
4.69752803843328 1
4.75839159839667 1
5.34998189614521 1
5.20347270065001 1
4.89766183402933 1
5.13091326403119 1
4.99226849704705 1
4.23902158438827 1
6.00810207916506 1
4.27770554962652 1
4.91066901346939 1
4.02633882990749 1
5.534702689444 1
5.47992346925595 1
5.02133640952264 1
5.03952795581926 1
4.70680064472983 1
5.36350983136729 1
4.4236873214087 1
5.11919491097486 1
5.28781027013734 1
4.21664183777519 1
4.30525800006254 1
5.70354204577165 1
4.87273116281461 1
5.70606078645646 1
4.31150958376964 1
4.20750007935556 0
4.93699177693628 1
4.52210875348846 0
5.3231591809299 1
4.44224853719159 1
4.83372307604766 1
5.78013214987783 0
5.07623341410861 1
4.44418671628932 1
5.36565923066339 1
4.88832315398306 1
5.70940140945554 0
5.03317779671657 1
4.66718280750261 1
4.7822831751223 1
5.00693711067311 1
5.01362494434947 1
3.99450035388343 0
4.2868783400267 1
5.83459722863481 1
5.15578979902873 1
4.60978115486239 1
4.75431530705232 1
4.89172095284631 1
5.21136492443839 1
4.53783863269682 1
3.67061203722195 0
4.67142371026665 1
5.03086290184086 1
4.6162624699051 1
5.11292231574436 1
5.19143977116986 1
4.90084585582632 1
5.98529763625216 0
4.74296668053327 1
4.56624459040408 1
5.47090437104469 1
3.77469082182149 0
5.49524218405106 1
4.64984858257359 1
4.34522410782124 1
4.84851665704021 1
5.39774717839785 1
4.76669121234329 1
5.476052072825 1
4.36472602696324 0
4.7301899181339 1
5.64968416736218 1
5.4724052271121 0
5.1094019392248 1
5.15223320671599 1
4.16703487992322 0
4.60093656005488 1
4.87997134117401 1
5.12210111723651 1
4.90174795979992 1
4.57912068566049 1
4.913469146824 1
5.40148616813659 1
5.00055940859235 1
5.72245932794906 1
4.72778837398937 1
5.40727611809935 1
5.37075644685926 1
5.1804823725423 1
5.20779651802069 1
5.504599312728 1
5.29501437731262 1
5.75890529695372 1
4.90737986923569 1
5.60261761909405 1
4.72791118230048 1
5.50564203392431 1
5.78204156866058 0
4.63870513896159 1
5.26222331949014 1
5.76337400940671 1
5.62618287248709 1
5.69849154113593 0
5.58961259152109 0
5.15564526224175 1
5.27743416050931 1
4.41130037533909 1
4.79404399273423 1
5.11988605894778 1
4.82158015200447 1
5.24409678978883 1
5.63413416352315 1
5.0359282065572 1
5.0897153453512 1
5.43482796603868 1
3.92294960686523 0
6.01273629424876 0
4.95562871637911 1
4.59739953875692 1
5.56889929752376 1
5.08797516853556 1
5.21757531883799 1
5.36771318709547 1
4.96986458790901 1
5.21859297449651 1
4.53522722213379 1
4.56995242277717 1
4.79646563188292 1
4.61161176075434 1
5.59152744129986 1
4.328160696961 1
5.39619431365533 1
5.03616859507399 1
4.20717074984946 1
5.93580480988092 0
5.15590276589161 1
5.26914987048818 1
5.15122540992839 1
5.7291287470444 1
5.08641625106895 1
4.37150578713659 1
4.08788976649976 1
5.04683592239624 1
4.26702472874433 1
4.97603313480782 1
4.81778419094676 1
4.84978950328387 1
5.5438141778769 1
5.11024130399297 1
4.91910729798029 1
4.70477027749921 1
3.84444151835195 0
4.58192370221042 1
5.39044641513471 1
5.30241454369857 1
4.68003673396013 1
4.66256522574435 1
4.87140367075799 1
4.8369535596287 1
4.47809302697088 1
5.16815798165821 1
5.69536623082814 1
4.80420974699743 1
6.0989430970413 0
5.31897860795889 1
4.50291217982758 1
4.79744910698279 1
5.13224665974419 1
4.09426707223738 1
4.98042122181004 1
4.70633252881852 1
5.09148953715047 1
4.52648193275784 1
4.90507864464465 1
5.3838935181851 1
5.08663550114998 1
5.03284489479284 1
4.93457938344962 1
4.29828136540791 1
5.48200910966345 1
4.57815035795085 1
4.44712809300786 1
4.22630975190219 1
5.21399272704002 1
3.90312513849313 0
4.46173511443652 1
5.80282478878202 1
4.97022520538308 1
4.97941044204813 1
5.27206231297611 1
4.13127927773684 1
5.07781136429452 1
5.38897684099015 1
5.14244234863095 1
5.18620337545752 1
5.11068262969165 1
5.22107366843545 1
5.20323856009223 1
4.63221888031881 1
5.71136099421825 1
5.43558401900493 1
4.80815550880645 1
5.19736910269936 1
5.26559970651487 1
5.36298192904731 1
5.17506213136498 1
5.00187317776402 1
4.68071421514116 1
4.8482698881063 1
4.86275445863347 1
4.51566763678043 1
4.86369197042622 1
4.03316099670641 0
4.90027595920956 1
4.94374451717419 1
4.56648795440531 1
5.51568125489736 1
4.77521688877365 1
4.96144357089363 1
5.22015808241551 1
4.71526641529943 1
5.51354941678771 1
5.22833883285118 1
5.30389723954134 1
5.37600864425099 1
5.13480336060573 1
4.3506185299238 1
4.74639903440546 1
4.57346483337927 1
4.83446548316509 1
4.9950666643668 1
4.69044373387884 1
5.04557538316358 1
5.62238166229448 1
4.57369466966458 1
4.69546434311526 1
4.87335341481075 1
4.93585125837322 1
4.53043449725762 1
4.69518877230285 1
5.29774381917107 1
4.9466837187265 1
5.58327050304962 1
5.052415395361 1
4.80126393605705 1
5.46759545086014 1
5.60040903093569 1
5.55796417811114 1
5.05394005598087 1
4.70834786435704 1
5.29238742198817 1
5.499066273041 1
4.97255561857048 1
5.18968654080093 1
4.65182428985824 1
5.35477102290888 1
5.17156352440718 1
4.96823065879164 1
5.67133089854329 1
4.61960532397803 1
5.00108135406643 1
5.15394076533965 1
5.88457305439074 0
4.31854768808256 1
5.0189289379891 1
5.54862488300785 1
4.95671052940923 1
4.02177307597928 1
5.53581418490252 1
4.89865450149704 1
4.77983608520928 1
5.43647362798069 1
5.3038614995161 1
4.38675417738121 1
5.33305495291788 1
4.02550375723239 0
5.43738764174287 1
5.2922892388217 1
5.57781842124436 1
3.71794559611339 0
4.99306181144477 1
5.98744967368685 0
4.93352529767017 1
5.1666767112851 1
4.64984160243153 1
5.20628445605464 1
4.62518725215986 1
5.07630637322553 1
4.51455151340926 1
4.31335758507375 1
4.90982718919319 1
5.56714443104667 1
4.595175813576 1
4.7744035811566 1
4.69546523628025 1
4.37976405295138 1
4.57068044312444 1
5.49590860491343 1
5.5098307378221 1
5.63318919015608 1
5.15548017088958 1
4.93029171519319 1
3.34490460058036 0
5.27722188380789 1
5.50553601633082 0
6.53684195146583 0
5.06625893394094 1
5.50628447905094 1
4.32026018218579 1
5.0077517832868 1
3.51536820097661 0
5.15049683758263 1
4.22648127668466 1
4.48042323228747 0
4.4787886997872 1
5.26668516351763 1
6.34906597708194 0
5.62994551641916 0
4.59713494267248 1
5.03095243841862 1
4.93025818314186 1
5.26608590960781 1
4.91032072746279 1
4.75828581105369 1
5.48137786194842 1
5.17523356104634 1
4.94456341755693 1
4.94473453788141 1
4.98792066519815 1
4.56823413369307 1
5.3469359697349 1
5.06659113318728 1
4.51420801723186 1
4.87946238562693 1
3.96462664594325 1
4.78609223314122 1
3.9742022392092 0
5.83784126212526 0
5.35401119497661 1
4.36983831981101 0
4.77511203166275 1
5.05004137151833 1
4.51462513927277 1
5.90127817588148 1
4.6003005069086 1
5.59540613522572 1
5.63325999916491 1
4.80090646611178 1
4.39046751683699 0
5.05940078571643 1
4.54562026791318 1
5.07328978733782 1
5.59270942158968 1
4.38778510642346 1
4.65306382338867 1
4.72577751817178 1
5.58928903141803 1
5.00776557421649 1
4.66261218684618 1
4.95364994747696 1
5.27660763880666 1
5.37818920811203 1
4.76794496524472 1
4.60536415445226 1
5.32099455823058 1
4.49683140116608 1
5.37112102765853 1
4.97722371540645 1
5.10428949900052 1
4.94584058266122 1
4.67397825872154 1
4.98171020557392 1
4.9703200822778 1
5.98568605508837 0
5.26251125995758 1
4.03150940531811 0
5.27525306818703 1
5.1573733654084 1
4.35675229485886 0
4.43893618580693 1
5.2315648919972 1
5.7863157031062 1
4.45879234468956 1
5.11803913674448 1
4.80485866104499 1
5.60140765047364 0
4.29355303727905 1
5.79215358917072 0
6.5714811562185 0
4.36220776033611 1
4.9740180951889 1
3.98716652193291 0
4.42129354221391 0
5.1253717760954 1
4.58459261566498 1
4.87623595097305 1
4.99783843013911 1
5.59041019216507 1
5.05281045321072 1
4.91238028099207 1
4.75703796482711 1
4.95348042749978 1
4.33178658112036 1
5.14205571858937 1
4.75369017842472 1
4.83807797392421 1
5.07663299423782 1
5.52915975531895 1
3.84773262453202 0
5.29391164723591 1
4.77913266759412 1
5.48860389938928 1
4.97421362724647 1
5.5715496273381 1
5.66676808266716 1
4.51995060647457 1
4.50925084373687 1
5.3768981317273 1
4.70287670854253 1
4.90001370673018 1
5.30835396953449 1
5.69865559240971 0
5.2143903709426 1
5.56855313377365 1
5.38489608708627 1
6.27735358177447 0
4.76118122689956 1
5.45222444158993 1
5.06961828260827 1
5.23581029545635 1
4.69130224964681 1
4.87117319609747 1
4.68045622028416 1
5.16423211296549 1
5.6004723020031 1
4.50105776783513 1
4.92347787129303 1
4.72477168716802 1
4.65868046940537 1
4.68340632395743 1
4.78983269465571 1
4.37342094578106 1
5.49181685697506 1
4.3666330469169 1
4.82313695893763 1
4.1833899177499 1
4.83078972866502 1
6.63886057620817 0
4.91251611624794 1
5.39641883270648 1
4.68562131536654 1
5.46634785148419 1
5.37252987168524 1
4.12582769711364 1
4.98341612663472 1
5.70774012351638 1
4.07125706787624 1
4.98372959159061 1
4.72031068195506 1
4.91886547738027 1
5.31124764676122 1
5.01970853772076 1
4.43401311117532 1
4.9728680529696 1
4.95470636273812 1
4.89561819299543 1
4.33082379344769 1
5.29197011265955 1
5.02246961728651 1
4.70150111192299 1
5.33386861651022 1
4.75023419641739 1
4.75581466322469 1
5.00757514106086 1
5.68059608718842 1
4.03127008594856 0
5.73976646607064 1
4.21844890686078 0
5.97224306133084 1
5.12592923648539 1
5.51532955709326 1
5.03319487613843 1
4.96017856525814 1
5.15613195053065 1
5.49961296108815 1
5.10921068107337 1
5.8905543458926 0
4.27557303143292 1
5.26520141473798 1
5.92002780806923 0
4.46094746384921 1
5.55118098032313 1
5.27558616790623 1
4.12551904439229 0
4.91183385765104 1
4.45484203901815 1
4.31850552680113 1
4.34146711197119 1
4.32817788946847 1
4.14183196066986 1
4.91256183827308 1
4.52796078707727 1
5.24289492364207 1
5.41073250548007 1
5.65973359432626 1
5.02999415380839 1
4.53110745055843 1
5.13036616623898 1
4.68127438160111 1
5.66573266424736 1
5.53026467728725 1
5.00541909951341 1
4.47677354328251 1
4.8829275470081 1
6.54927960589447 0
4.62421048643104 1
5.06325104231214 1
4.5559731460283 1
5.8461440983666 0
5.18781473077111 1
5.63016653214183 0
4.2963278191731 1
4.72608378482141 1
4.94569591828326 1
5.45768980924679 1
4.59741092759568 1
4.82455001117492 1
6.34207780887601 0
5.605052151728 1
5.3610417808842 1
4.72394944662087 1
4.82230774601858 1
4.15330165671014 1
5.68363025872538 1
5.28338701256085 1
5.36621052719172 1
4.86203243488572 1
5.01358034756809 1
5.39234979540276 1
5.54270871950643 1
4.77923871411066 1
6.06927858775232 0
5.26830849026069 1
5.4383766130732 1
4.68189497693917 1
4.33367413116422 0
5.12536550940759 1
5.22182632590575 1
6.02036965876073 0
6.29885753396152 1
4.88395103726699 1
5.20087619039698 1
5.18919943524162 1
4.98276429005328 1
4.51906368981943 1
4.59522194377811 1
5.09329137145906 1
5.05607400230994 1
4.55117235670427 1
5.30132950148673 1
5.49773852804682 1
5.05723019036599 1
5.31541666827211 1
5.02769258970831 1
5.29958737673304 1
5.55370338516548 1
5.09989208112796 1
4.78383789192331 1
5.54317272789189 1
4.97628135977157 1
4.31376863019339 1
5.18530880607689 1
4.89380073733751 1
4.70558567731343 1
4.80465427925211 1
4.5114827649236 1
5.42674584281315 1
4.90826347778172 1
4.81845823559547 1
5.12785765772284 1
4.30670031988945 0
4.00948461779469 1
5.1279194103079 1
4.49345195671208 1
5.09165360620574 1
4.82972352012722 1
4.62707439927791 1
5.27958600591016 1
4.3050336985144 1
5.13415674660497 1
4.6561299867978 1
5.10231017379412 1
5.26345921799556 1
4.78227175656752 1
5.35888760383967 1
4.76804712620738 1
5.80557700040551 1
4.53273188438167 1
5.71360723149087 0
5.3835741378696 1
4.42871608002806 1
5.05353751572242 1
5.09381996694622 1
4.55149078441546 1
5.11911761348011 1
4.72829810951511 1
5.50499163837812 1
5.45553719500674 1
5.20715301284455 1
5.24323503286751 1
5.4027434338901 1
4.46784531590398 1
6.03361658926331 0
5.29502562994476 1
4.93197142566235 1
5.33512010860737 1
6.31048381407723 0
5.14880903421099 1
5.30922249216442 1
5.31232825912176 1
4.94593096450063 1
5.44951512608612 1
4.99379159895128 1
5.39642472818061 1
3.89521889570307 0
5.48218678751689 1
5.21432388334899 1
5.06128147760491 1
4.56534324086002 1
4.59007070085947 1
5.43498869615214 1
4.61926231186422 1
4.0838825045568 0
5.11372338310404 1
5.03725883711081 1
5.11930349138088 1
4.22474733966424 1
5.00885921344339 1
4.9136094200798 1
4.84103734856876 1
5.11186065890632 1
4.33126091578685 1
4.89941034127267 1
4.69235246729744 1
4.37462004314198 0
3.84548817702453 1
4.63355163939062 1
4.8915013959831 1
4.25368311188896 1
5.54509035040311 1
5.33874534914417 1
4.66203931496341 1
5.61574098665553 1
5.34067187200797 1
4.79774149695362 1
4.50148846881337 1
5.74506667711012 1
5.06567358904732 1
4.11456694532892 1
4.80909350063603 1
5.05153578225132 1
4.83932824817067 1
5.50189323949624 1
5.19826290144541 1
5.2753141980988 1
5.1545084360894 1
4.94843703361987 1
4.60146413272224 1
5.05172933969999 1
4.39169963439496 1
4.16440820997538 0
5.30932094827548 1
4.75585544351266 1
4.01853986144957 0
4.07688242969589 0
4.48565748810353 1
4.60807461201952 1
4.29390693485141 0
5.02592268561615 1
4.48123821138575 1
5.46392687260436 1
4.96788919572409 1
4.9965869075327 1
4.97166685444405 1
4.47358744965813 1
5.17659883426823 1
4.59013958419559 1
5.21224701591673 1
4.23411458052266 1
6.14067348435525 0
4.97258895063134 1
4.40990419189818 1
5.48955388052656 1
5.00722061069068 1
5.83260145795789 1
4.83573068121759 1
5.30681915842491 1
4.7691830789256 1
5.60704400262538 1
5.34880797482704 1
6.36391803598724 0
4.36343456961019 1
4.5215568453063 1
4.87890185687957 1
5.47712798817283 1
4.98177674432042 1
4.92264930946635 1
5.33112937143679 1
5.10213650202222 1
5.34934894766304 1
5.18033639420802 1
5.13566593502478 1
4.91301149608975 1
4.75924628559307 1
3.90678265395059 1
5.45893786381605 1
5.59561668212975 1
4.2834830300613 1
4.20826249678435 0
5.14720309908427 1
4.18258868393297 0
5.54135412780707 1
4.1436236212907 0
5.37596111882931 1
5.33460263933498 1
5.05608717883752 1
5.2641311613726 1
5.11211171727699 1
4.22695659067172 1
4.05951196856082 1
4.86324334296955 1
5.49530700969518 1
4.86513146893074 1
5.31374735944554 1
5.35629058916094 1
4.92988952293644 1
6.11457223233593 1
5.72302121310091 0
4.47337338674583 1
5.55950574629466 1
4.68904495913578 1
4.82918827141621 1
5.20941546156904 1
4.88437161665281 1
4.99449406673151 1
4.42433039698035 1
5.32766149195187 1
4.4368786939561 1
3.65678434197288 0
4.80623743337371 1
3.77319582571172 0
5.56973308690457 1
4.73401617394314 1
4.81145424013339 1
5.73294041384396 0
5.17169285760771 1
4.80641881314218 1
4.19965393535307 0
5.06177333192188 1
3.6628730508857 0
5.82925024736442 1
5.06992105956116 1
4.7806125163418 1
5.62170095908818 1
4.19631768572991 0
5.04979385128569 1
4.68831952735341 1
4.92815082430465 1
4.98487657665374 1
4.96148683245158 1
5.00757082282313 1
5.37551843240005 1
4.62841661543094 1
4.78623018393209 1
6.49154273111104 0
5.13675107047951 1
4.81138760705567 1
5.65102328722171 1
5.42250526253653 1
4.41801521572305 1
5.47996863708649 1
5.12032551068547 1
5.87501913971375 0
5.34485358897663 1
4.9639954596263 1
5.84041267154345 0
4.50680730357813 1
5.25498578657508 1
4.76296950473345 1
4.79050979836029 1
6.34156806346969 0
3.70932180746335 1
4.73741280282611 1
5.80977425231888 1
5.35543898290303 1
4.88782752641759 1
5.5107914760912 1
4.84853581034201 1
4.92575191634626 1
4.61586703822947 1
5.19203472899251 1
4.67390769922675 1
5.69082976837263 1
3.84414907120606 0
4.41468214694845 1
4.99883095351428 1
4.76352156295764 1
5.78727639154774 0
5.05421876528197 1
4.8332516113619 1
4.78613299924945 1
5.66134457473534 1
4.40024305489911 1
4.77090008130465 1
5.60581822971789 1
5.17111071970292 1
5.00037443911233 1
4.35186324063747 1
5.26645043516929 1
5.3981685314509 1
5.06939014700332 1
5.33006279570725 1
5.26687675069496 1
5.36957339272836 1
5.27479833212757 1
5.19452955780655 1
4.57103251423289 1
5.19706534186085 1
5.18827792830022 1
4.7306736332978 1
4.94207420588686 1
4.65993466484698 1
5.10831540039305 1
5.35229935946709 1
5.01163208906795 1
4.76943971605403 1
5.06812821883109 1
5.44221938900238 1
4.27702035289848 0
5.45651065385567 1
5.2856460565327 1
4.22755695582675 0
4.69550547331943 1
4.60081124830857 1
4.89927548730155 1
5.37339145748992 1
4.69764783435205 1
5.10503982596028 1
4.8297833305754 1
5.48590038786802 1
4.69244625756641 1
5.94902958467627 1
5.68242625968824 1
4.55830064963116 1
5.42996592130215 1
5.63306324621837 1
5.6011120660718 1
4.99204608783149 1
5.35573061642997 1
5.40554405802624 1
5.58897196301405 1
5.38246695264498 1
5.37392402583625 1
4.32036267589032 1
4.99645584404644 1
4.48364376730192 1
4.73182118458522 1
3.77418649195501 1
5.06020626124776 1
5.61587383388452 1
5.5312493867954 1
5.15098292377223 1
4.9713836602459 1
4.59274458773816 1
4.96372712676912 1
5.49463782532243 1
4.51527977999971 1
4.89072974086301 1
5.2866884187189 1
5.42690178575379 1
4.70127304709013 1
4.31578585659891 0
6.10950421202176 0
4.88062432376592 1
5.73281225330762 1
4.57428824915769 1
5.12533815565797 1
5.31534013271083 1
4.86366219765632 1
6.85231737287146 0
5.66885491818976 1
5.25757585906969 1
5.24968671113636 1
4.76442881641918 1
5.40093085878314 1
4.71349533671621 1
4.04420176963137 0
4.69362393396009 1
5.27179243773466 1
5.03614603288336 1
5.32706306156104 1
5.08071614827678 1
4.75764266964304 1
5.22145548516686 1
3.87493667481013 0
4.46743111569074 1
5.47298588450459 1
6.31802433519121 0
4.51293174556544 1
4.93409829527906 1
5.17971024524265 1
4.97933850642315 1
5.19268680812701 1
5.27826819740736 1
4.46862453713872 1
4.63254034474089 1
5.04347546326496 1
4.58393300585738 1
4.46047188440781 1
4.5597212615278 1
5.10731611241337 1
4.67786502321338 1
6.27984068499587 0
4.28185570821485 1
5.23938867956768 1
5.72809625057377 1
5.65502994901205 1
5.20667523849343 1
4.48845884861238 1
4.99994712094678 1
4.79913710244931 1
5.51718462397931 1
4.18934201055648 0
4.18548784369934 0
4.99551439770132 1
5.10761653149184 1
4.61143249282762 1
5.900332493549 0
5.15994678517466 1
4.62249902475427 1
5.62086966583918 1
5.31575547222176 1
4.99300012741474 1
4.47858484046647 1
4.47524472323633 1
4.59568718928508 1
4.95287333261598 1
5.17528668838959 1
5.48121923013724 1
4.76654801267201 1
5.68029858723801 1
5.40035987184362 1
5.29425133374899 1
5.1558457433249 1
5.21573681994751 1
4.83176129245667 1
5.45248936270551 1
4.55232999793892 1
5.77848849439607 1
5.31943691149819 1
4.88415437248553 1
4.83751827275948 1
5.16946757365613 1
6.56112887688753 0
5.04781204623977 1
4.90731338735079 1
4.60238008127347 1
4.69232465592561 1
4.88712643434759 1
4.50587320189199 1
5.27342030201993 1
4.9087996320975 1
4.79806140267864 1
5.5394869328105 1
5.22543584867432 1
5.37072115826408 1
4.05083614323868 1
4.12033877573922 1
5.37397673202702 1
4.40367344483655 1
4.89675909802601 1
4.67397410345262 1
5.43097598172333 1
4.67420097478767 1
5.29100648781888 1
4.53814307518124 1
4.53531095377472 1
4.92572723714785 1
4.72348700174532 1
4.60917528548985 1
4.59258498413315 1
5.5458691354658 1
5.1337666428235 1
5.0238741857641 1
4.55483208510785 1
4.68330987777979 1
5.00997234124271 1
4.19019318965303 1
4.30820536195701 1
5.25176405880492 1
5.03798097135552 1
4.91445930293994 1
5.22637660574402 1
5.75013669255932 1
4.42572451791347 1
4.43778571050151 0
5.33443336459698 1
5.25651439963724 1
4.83494425551837 1
4.7938880523241 1
4.53490667903109 1
5.05241068857567 1
5.40249280856093 1
5.46708804896794 1
5.9960062757645 1
5.10615974688579 1
4.81846679540128 1
5.21524432853475 1
5.87409880918841 1
5.99089107605547 0
5.23259980319405 1
5.20997709129765 1
4.67406382457757 1
4.96609555535419 1
4.54396519815488 1
5.01610148009572 1
4.38367793927015 1
5.43300059805439 1
4.81079291923264 1
4.96273456711332 1
5.18825908391796 1
5.2585731755717 1
4.91736675033392 1
5.0607609179361 1
5.01527636256845 1
4.43217401540265 1
4.92343497569224 1
4.63225393826625 1
4.84022797550466 1
5.46590603780932 1
4.86016669918663 1
5.03800970112578 1
5.80586480029728 1
5.75456679926138 1
4.71654719568859 1
5.08609477160971 1
4.18255720739721 1
4.42891701303787 1
4.7366818299467 1
4.81522423433419 1
6.41660379479229 0
4.64292500494922 1
5.19699380651828 1
4.77686050184669 1
5.3520156791726 1
4.83514089839487 1
4.51766980491986 1
4.70258250966549 1
4.77609873461984 1
4.79232289103337 1
5.24604938241562 1
5.74787175649733 1
5.08667466380433 1
5.05252718407891 1
4.33808717032931 1
4.88834942470147 1
5.11435512814133 1
4.67138769370295 1
4.47244590551419 1
5.2826330990907 1
4.07022164399848 0
5.60911223522219 1
5.3363559496873 1
4.35796465049781 1
4.87997706206694 1
5.11375379377515 1
5.69674498798314 0
5.63101083840404 0
5.19122689990462 1
5.85593288290103 0
5.20542105798157 1
4.62981007647995 1
5.78293192212453 1
5.62522562825649 1
5.00813492593808 1
5.33119682233694 1
4.87685259807001 1
4.58483301737177 1
4.10301315998675 1
4.99554575843752 1
4.85334168586546 1
4.76345205146581 1
5.60090992144499 1
5.17107839146356 1
5.76043293169734 1
4.23662053748986 1
6.11700144978133 0
4.605902548387 1
4.9403054872778 1
4.3868773650646 0
4.9376683368144 1
4.89468032103613 1
5.32981614240059 1
5.62342945288784 1
4.17249520982105 0
5.17304541890295 1
4.71657068900462 1
4.41646404753758 1
4.58787511170069 1
4.68664949374623 1
5.7214067769595 1
4.78992793283386 1
5.11294711059111 1
5.240733495402 1
4.36730594367351 1
5.65026729065425 0
4.9302249801745 1
5.51636761064065 1
5.7829199936354 0
4.74710650235159 1
4.32912639528012 0
4.59658707344765 1
5.81384576947068 1
4.83277745175765 1
5.2402333422009 1
4.79913815489733 1
5.01573117679005 1
5.08239239647497 1
4.70130043228889 1
4.40468154181415 1
5.40107534762379 1
5.15931297920578 1
5.49639459783104 1
5.56581481633965 1
5.08749419629001 1
5.29179768866874 1
5.4772466337137 1
5.76593067363771 1
5.64250118426601 1
4.22391849363316 1
4.79310001593987 1
4.8824640703216 1
5.24076774366006 1
5.46263785043099 1
5.41843781905726 1
4.33574838843669 1
5.58342238778752 1
5.14643413326116 1
5.68019457960543 1
5.22192146636876 1
5.24269921389925 1
5.9279487941868 0
4.54999227709712 1
5.7645955033304 0
5.57217654345534 1
5.26259973131688 1
4.56860616044058 1
4.14267781892383 1
4.71223955086036 1
5.34011202216551 1
4.99657777571723 1
5.5538642757585 1
4.18354526898408 1
4.97581231480245 1
4.56897304107831 1
5.39103527177433 1
4.3992835734421 1
5.41077883471952 1
4.61780094196128 1
5.68537429645724 1
4.83007173189237 1
5.30245640365013 1
4.72933164055623 1
4.88084036855833 1
4.77567273120964 1
5.34034923390814 1
4.82063055953691 1
4.68603954629192 1
5.49269869739859 1
4.49863128008366 1
5.00657249584522 1
5.25535763744712 1
5.25036201057459 1
4.01861291369283 0
5.7628414795643 1
4.35845217671616 1
3.95349506397318 0
5.16041631700775 1
4.73196489701511 1
4.08483428896152 0
4.73919988205133 1
5.39413068440928 1
4.87108543789395 1
4.71530626228605 1
5.29488201520804 1
5.4377754675734 1
4.33308807342309 0
5.48258488423725 1
5.19324638645615 1
5.17113729317012 1
5.20186545952581 1
5.15067541408072 1
5.13986640014154 1
5.22484136682482 1
4.64256800357388 1
5.55038277963712 1
5.39521642527307 1
5.14722867982553 1
4.76844361523255 1
5.85667308513355 1
4.38080159746909 1
4.8234858496922 1
5.02516222173789 1
4.58649330419205 1
5.04069370585564 1
5.11955694767202 1
4.94452277198666 1
5.18243346865252 1
5.27161040270934 1
5.84687352325688 0
5.49864707527379 1
5.49915659395518 1
5.98769152653154 0
5.39863960666629 1
5.03928831335708 1
4.94897439043831 1
4.94303454634536 1
5.241846942095 1
5.05838209188124 1
4.93199177966102 1
5.23256532330306 1
4.86307793965445 1
4.51120385513637 1
5.40068578166359 1
4.39441452838461 1
3.89463888293258 1
4.3755081399287 1
6.0182877436114 0
5.12525536871581 1
4.887398485475 1
4.81183167090398 1
5.47788917443467 1
4.4516005161323 1
4.33016023684456 1
5.28206496849654 1
5.0164898995213 1
5.35834414738406 1
4.81515121938134 1
4.43768515426697 1
6.15856250991574 1
4.44674577498639 0
5.31559173295255 1
4.70320143685863 1
4.8806612534774 1
5.16134829309418 1
5.25974348651233 1
5.48132658501277 1
4.48009628472371 1
4.32823287861742 1
5.21519661000379 1
5.74030055263211 0
5.58035805831046 1
5.03062653397486 1
4.62056493653902 1
5.83442020494764 1
4.94047883747893 1
5.15148444314013 1
4.65346768530465 1
5.79024032266827 0
5.5624687327419 1
5.1194530298494 1
5.22386112032613 1
5.49925454806902 1
4.42489500879296 1
4.78512185476371 1
4.42256328320332 1
4.97406078783042 1
4.28600739722877 1
4.61709659192427 1
5.03773666409908 1
5.08251082652536 1
5.20186093977038 1
5.31533460832669 1
5.10445920186603 1
4.62834885984922 1
3.82705302443952 0
5.27061731680046 1
4.77488808813672 1
4.20066792861632 0
5.25073387227234 1
4.84258714399428 1
4.7261589469435 1
5.36990218852823 1
5.7329373413896 1
5.2435333063666 1
4.68253705035402 1
4.84447458823247 1
6.12311274966374 0
5.12005959455074 1
5.29605951174732 1
5.23949164459873 1
4.94140853187318 1
5.15880926211037 1
4.62575570404452 1
5.11737256952979 1
4.73492952710858 1
4.83878778799235 1
4.60694002359276 1
4.73249432432447 1
4.90553062419641 1
4.7112375276709 1
5.10261372060564 1
5.80001040665002 0
4.72101928848329 1
5.37915251029429 1
5.21616570049551 1
5.24621827563801 1
5.40238254820954 1
5.59720265571651 0
4.82791997743907 1
4.83644280639274 1
5.48213394843663 1
5.48125089093367 1
4.87879110530378 1
4.89263415463257 1
4.91817380463424 1
5.27487806041902 1
5.12349747743589 1
4.62440462406178 1
5.61314675745098 1
4.77067906112943 1
4.87755751296495 1
4.51929691595928 1
4.95303927489569 1
4.00304592390385 0
5.45543107133622 1
4.00479644692487 1
4.81679752237458 1
5.51321273645765 1
5.16693270137143 1
5.86712949562703 1
4.83156823325437 1
4.62593607696743 1
5.06259951305917 1
4.89884396280878 1
4.91550160773838 1
5.31098141587503 1
5.26304359499342 1
3.54603756725169 0
4.3846816753766 1
5.69278020813893 1
5.57110356500433 1
4.81156437526574 1
4.37126658229432 1
5.02008777125135 1
4.23820938601028 1
5.23081740579858 1
4.7682306078965 1
4.99977381459257 1
5.08186315451834 1
4.77224177679862 1
4.20561102722603 1
4.58767012891506 1
4.89243605493468 1
5.56244048876743 1
5.05210929523872 1
4.40092480422894 1
4.37280051062218 1
4.91194553036898 1
4.38712956508757 1
4.86972377286988 1
4.88578300611711 1
4.3645667856947 1
5.3757357571996 1
5.04275690184202 1
4.27346706291627 1
4.86873532364904 1
5.06641716580215 1
4.85714532801148 1
3.8937610990733 0
4.61717264346954 1
5.55914020736469 1
4.63219508776597 1
4.90603594988318 1
5.26411194527293 1
4.74221717433722 1
4.72701175896478 1
4.77613919799094 1
5.14690543290872 1
4.80670500594149 1
5.31648240165518 1
5.65677627531049 1
5.22846607789562 1
5.02468532259458 1
5.00123702471115 1
5.19394024215884 1
4.91590171183036 1
4.53027654743552 1
4.9195103098494 1
4.31053568271011 1
5.31169040385598 1
4.95854961593318 1
5.017542996345 1
5.58055433407913 1
4.81182720449206 1
5.57500111497155 1
4.37264016893328 1
4.79219202198096 1
5.1299364511801 1
4.42605955969604 1
4.47178945593228 1
5.02812558340282 1
5.28656513154678 1
5.39727287046659 1
4.2852231251333 1
4.43465093364637 1
5.07984018469728 1
4.21578908573581 0
4.16633019668838 0
5.31200010242767 1
5.27861915758828 1
4.86109192061106 1
5.46866405207699 1
4.3845509898503 1
5.72825447878456 0
4.22725693820494 1
5.30130087130673 1
5.53055776840982 1
4.8049578688851 1
4.92733500126034 1
5.51560463744329 1
4.89983136271122 1
4.5796340448736 1
4.49587491880373 1
5.33200623273016 1
5.02853994443399 1
4.96477852440417 1
5.34321468850382 1
4.78671418446516 1
5.01599549621238 1
5.67796301834324 0
5.07539960626386 1
5.03939284641145 1
4.74674919255973 1
4.72668377495205 1
5.20685020191161 1
5.00262097225971 1
5.19319444949707 1
4.35628048408547 1
5.00708111681798 1
4.27643152030196 1
5.2967626953066 1
4.38182926974343 1
5.68010197903052 1
3.94539743325969 1
4.51554273182391 1
4.16800065612524 1
5.28744787315858 1
4.87795754330571 1
5.23937056488933 1
4.461104748699 1
4.65226207736856 1
4.96840886030639 1
4.50828672615996 1
4.89282712898646 1
4.43967077329876 1
4.17990454224216 1
5.77282244083139 0
5.48374473666882 1
5.65585070009268 1
5.69052986275564 1
4.06768191191946 1
4.7073447487272 1
4.7609847402295 1
4.22990336453008 0
5.72456899293068 1
4.89206013213165 1
4.81475661849087 1
4.65998204622257 1
4.81283733407829 1
4.40717885763382 1
5.88684218492265 0
4.89845438142673 1
4.95133055702481 1
4.51013861270779 1
5.83199702429613 0
4.73321622752616 1
4.75033386245197 1
5.2779943274235 1
4.42467938088922 0
5.37432524493949 1
5.95835068833889 0
5.00710631521665 1
5.42740557929845 1
5.20841077490621 1
4.2496738240184 0
4.82223261140399 1
4.62555205233739 1
5.21238793643077 1
5.76226558969632 1
4.85035797345823 1
5.68673152362902 1
5.36927732993675 1
4.18479991418812 1
5.45118480059912 1
5.75115427067745 1
5.18065007550133 1
5.36267887535454 1
4.17205052493284 1
5.60726063555835 1
5.03464203108233 1
4.47407114803294 1
5.69200684160195 1
5.4516299799238 1
5.12774065906041 1
5.12670735179861 1
4.54681695258868 1
5.38492837531751 1
4.50630198513173 1
4.5738329551757 1
4.97031257603199 1
5.43788043591819 1
5.19305773944748 1
4.57521791593009 1
4.84555431474007 1
4.60956235373423 1
4.373454005768 0
6.1916394119498 0
5.05860991454333 1
4.57495100136352 1
4.83503180267677 1
4.45268449490344 1
5.03302010316861 1
6.00773442182319 0
4.97301043231695 1
4.7905381023674 1
4.93984965040323 1
4.57394185049416 1
5.38515395638278 1
4.79747438500227 1
4.58900628387236 1
5.25003250691075 1
5.03239529504923 1
4.58594255360825 1
5.74188987692962 1
5.32681557773781 1
5.583909288725 1
5.32234271383088 1
5.78867556362469 1
3.97471426284151 0
5.24271306040325 1
4.87318395626965 1
5.02054702349428 1
5.9690361443715 1
4.0136327218153 0
4.84105417915539 1
5.18142909784574 1
4.92523754392269 1
4.36026716879353 1
5.7664480844733 0
4.94956530868038 1
5.13184402495924 1
5.30463905086848 1
5.1951377554669 1
5.60182770165879 1
4.13885838507663 0
5.10603977797765 1
5.27469389598975 1
5.46299583638818 1
4.78772683886746 1
5.09592046317545 1
5.27986481745885 1
4.7082264835397 1
4.63642919366618 1
4.83498355807169 1
5.22272189052818 1
4.75572998824537 1
5.86518335048414 1
5.44715748650536 1
5.0076947823604 1
4.43324234663045 1
4.76118871265371 1
4.83570397894893 1
5.68080808370086 1
4.68829566000632 1
5.2749745569006 1
5.50891450757291 1
5.27906744412333 1
5.0126379806765 1
5.18865716732434 1
4.08765636649727 1
5.03055818447568 1
5.0442991046681 1
4.75004001480088 1
5.46362503363963 1
5.30696612977833 1
4.34078865402809 1
4.78013297348014 1
4.46699178707821 1
4.60661342683039 1
5.09473019647766 1
4.6645995858873 1
5.21577009603316 1
5.20207737144217 1
5.12020800019139 1
5.27386047830465 1
5.54771386731998 1
5.21188218681443 1
4.00119737515698 0
5.43025451871329 1
4.68225571004931 1
5.32008443462855 1
4.93773025468873 1
4.76282377529145 1
5.111131827963 1
5.37595138648904 1
5.25982121601494 1
5.16026023764185 1
4.66303871603248 1
5.63064855471853 1
5.03422639749056 1
5.10230758999821 1
4.18084877865316 1
5.2974916807816 1
4.6640005505446 1
4.67007698859262 1
4.79447485515689 1
5.28789443596645 1
5.43570041099777 1
4.91343355065646 1
5.55554539809317 1
5.27830970101289 1
4.84393925710848 1
5.78046924765091 1
5.23065755437213 1
4.7841982037766 1
5.16518978865338 1
5.30246336179838 1
5.2139815720018 1
5.1577899294426 1
4.97295886822286 1
4.97239154715661 1
4.47354951959677 1
4.86775282671732 1
4.75215419449666 1
5.16968798700914 1
4.8181893648838 1
4.526072112654 1
5.5263175605411 1
5.19053086937256 1
4.3506826183119 1
5.21925344794764 1
5.61449160111558 1
4.41874941001781 1
4.99273349469409 1
4.75482969506574 1
4.43717047324656 1
4.87598107929842 1
4.65378349457795 1
4.58948523527632 1
5.26802673563854 1
4.05086201141811 1
4.81679676416505 1
4.80908245716413 1
4.95216989269712 1
4.51828039028694 0
5.21375250400292 1
4.80850825849055 1
5.05296427647909 1
4.12458406090692 0
5.11745874897152 1
4.65816587179628 1
5.24315801388681 1
4.82439326736502 1
5.02188863839238 1
4.89022784330157 1
5.29803713978435 1
6.1257329996798 0
5.70910374253188 1
4.92403135886306 1
5.42370508417947 1
4.99854546133452 1
4.81927285114949 1
4.82538780486321 1
4.94365918008651 1
4.28744026461864 1
5.57636326684892 1
4.6666432970744 1
4.90436911620719 1
5.52841529863355 1
5.75117804231649 1
5.05210031695917 1
4.36651648028306 1
5.45133643945711 1
5.92993337664223 1
5.20208466482558 1
6.10656287607455 1
5.16628145270385 1
5.16249383534646 1
5.34250283855027 1
5.32051277078082 1
4.97687515989509 1
4.86705050229143 1
4.81365429449521 1
5.23488546808199 1
5.22062881722588 1
4.62204672728217 1
4.09583684933869 0
5.07669084263808 1
4.75160350967589 1
4.40372695814984 1
5.72676653860787 1
5.16006511365551 1
4.75816757844853 1
5.19457539457284 1
5.08952418631967 1
5.01994238083488 1
4.99433249112219 1
5.21336955527045 1
5.66963525720356 1
4.92068786201164 1
5.95263412326924 0
4.9672961545939 1
5.51001860353914 1
5.28146493997243 1
4.84993373687601 1
4.70587387377615 1
5.35170915239247 1
5.142752494758 1
5.31709804613497 1
4.94731273571483 1
5.61618613982603 1
5.2945930429937 1
4.53107982823101 1
5.16075747281457 1
4.54381044946509 1
4.77796152025195 1
5.4170339619112 1
5.14610033953087 1
5.19818425354351 1
5.09584145203532 1
4.67693327550182 1
5.48279029379986 1
5.60069407826425 1
4.7846426938766 1
4.58643823241666 1
5.05421222184658 1
3.85086740002027 0
5.77855165054818 0
5.10276047619411 1
4.19269360134372 0
4.43595181719095 1
4.84575716634753 1
5.07316769131086 1
5.11727054550847 1
4.84766713100156 1
5.79116433688559 0
4.93644584626628 1
4.96899579566466 1
5.02865099479182 1
4.783727140543 1
4.93290879166268 1
5.3717688159476 1
5.42225102983719 1
5.26243962921155 1
4.85849570556016 1
4.74844779381489 1
5.3084468226904 1
5.54940038692765 1
5.16728955905709 1
4.42772896643038 0
5.26804417177378 1
5.89105043787446 0
5.60080502227584 1
4.70645636804796 1
5.35685403843327 1
4.9268465847452 1
5.30700960236875 1
5.37843111513193 1
4.49895201688805 1
5.22601296599009 1
4.88771070249156 1
4.93715878879097 1
5.09339848854284 1
4.32172035215005 0
5.23417491627223 1
3.86619258093334 0
4.81905563545711 1
5.22094893477096 1
5.01700372294244 1
5.19545945715512 1
4.86752617288911 1
4.54126689730543 1
5.59823503986376 1
4.94293359848012 1
5.09293012832806 1
5.18483709135922 1
4.63134363978569 1
4.8706844892517 1
5.04977024869494 1
4.71444474784125 1
4.82169339882403 1
4.67037755255849 1
4.81842777248675 1
5.02083969478179 1
5.20251094196101 1
5.50506659154497 1
4.83073195975052 1
5.33608266921363 1
4.51901693367669 1
4.85523842240904 1
4.07273501479605 1
5.32958069732706 1
5.36829299210515 1
4.98010340331686 1
4.75188315501876 1
5.14412708676995 1
3.89596477444015 0
4.35800622972929 1
4.52092230396786 1
5.12086542224591 1
4.54242614379755 1
5.19439796564343 1
4.57843851537255 1
4.41585431170072 1
5.09563060282936 1
4.21317582458761 0
4.72636943957687 1
5.66559906664865 1
5.76865513083027 1
5.7474698517129 1
5.10719137893877 1
5.62222761663527 1
5.36399684352837 1
4.86447384771169 1
5.15281559944248 1
6.02973569973754 1
5.39129274667676 1
4.96205668782166 1
4.81475055412275 1
5.33706046695976 1
5.62891019231223 1
4.84068871850493 1
4.97818638734953 1
5.46655538516336 1
5.46294404691495 1
4.86687122589401 1
5.16949701433985 1
4.81088897014744 1
5.37742394122489 1
5.03343221296529 1
5.35042216908623 1
5.37861038996446 1
5.24959740380786 1
4.75993202637051 1
5.5784167091913 1
4.39807804072542 0
5.00005506347856 1
3.86898279792554 0
4.92403451075929 1
4.83894301682891 1
4.92788559528243 1
4.6898375081322 1
5.53498239345804 1
5.11255012045134 1
5.68677606871695 0
3.72152682406679 0
5.28238316377673 1
5.05787557521528 1
4.70478705584154 1
5.08000030261754 1
5.06851759329016 1
4.87845082075995 1
4.73716612976234 1
5.4933672577387 1
4.89267715043555 1
5.29427005805979 1
4.90091553376561 1
5.30829922667773 1
4.64851985392643 1
5.49819066005376 1
5.63443416118957 1
5.27941730596654 1
5.49223015813605 1
4.93316086977429 1
5.23635438543971 1
5.16395829848831 1
5.75912764633262 0
5.36412177970854 1
3.87413301988239 0
5.5412173921281 1
4.23401257095414 1
5.23056144035145 1
4.56344511656027 1
4.60034909386842 1
4.06715145820108 0
5.28575054295854 1
4.30236409793576 0
5.00105555096199 1
4.74533817283233 1
5.56357287102629 1
4.74416147830296 1
5.2858927483198 1
5.09993236817413 1
4.51049224557631 1
4.95421972207216 1
4.76289600715059 1
4.57256893287317 1
5.37050844615155 1
4.57482571059623 1
5.35747023890963 1
4.9867332548082 1
4.56117617041358 1
4.8533884446112 1
5.22972080117385 1
4.94515095699831 1
5.55842911566751 1
5.01848330489419 1
5.46857831987884 1
5.73193647820163 1
5.43229886811634 1
5.38734453513093 1
4.94555682386321 1
5.24650422058559 1
5.51621960361938 1
4.68049947359883 1
3.71890059897143 0
5.326516524249 1
4.50777865194876 1
4.52066641031351 1
5.19699554181615 1
4.32081322591607 1
4.58142827165159 1
4.87030259662307 1
4.86813500439958 1
4.51853793198612 1
4.88609226719713 1
5.15683258360111 1
6.14344317160303 0
4.94634626503733 1
5.22205140294589 1
4.87199613457282 1
5.54624982793657 1
4.93932078532684 1
5.99821914250763 0
3.80906943874447 0
5.45981806097537 1
4.45354783393823 1
5.52089481426787 1
4.44225627623407 1
5.46277976473589 1
5.4480770511579 1
5.14576316597111 1
4.10259139470945 0
4.42196157741687 0
5.22040985678207 1
5.63556745127893 0
5.25386500846902 1
5.46132936026594 1
5.31478204123792 1
4.98694721009159 1
4.35600602218762 1
4.97723884774773 1
4.89480735306342 1
5.02385358237835 1
5.25861293322225 1
5.10295779107299 1
4.66802498252214 1
5.01684412921857 1
5.33790390249135 1
5.5668486328828 1
5.22873664746945 1
4.8674394112498 1
4.8865810807192 1
5.55332215428446 1
4.97478554107354 1
5.1763736952067 1
4.36068971025824 0
5.3205977246353 1
4.93710435154625 1
5.20250642080309 1
4.68555351161874 1
5.92286326036126 0
5.13198262017302 1
3.76021967006178 0
5.29294824203673 1
5.07191266659094 1
5.55855474512941 1
4.46590170105071 1
4.3196296221274 1
4.62324433451083 1
5.23176149623734 1
5.48303284289406 1
5.88931244693012 1
4.71306277811231 1
4.55350319234145 1
5.28590298963086 1
4.9195134266216 1
5.18021203203617 1
4.4635231038227 1
5.75295173035683 1
4.80662951810359 1
5.73327760960928 1
4.96447236648229 1
5.08115880561416 1
5.80875794126184 1
4.91113607332655 1
4.64670778466515 1
4.60157115936077 1
4.66473241741564 1
5.24468997049992 1
4.73765225547192 1
5.4797315710236 1
4.3091014723974 1
5.55710092531072 1
5.44954045975773 1
4.92849121826137 1
4.93694827032315 1
5.31110645203898 1
4.98841978326401 1
4.22965040597821 1
4.65373687539354 1
5.00011646075079 1
4.7052048118309 1
4.64381245266567 1
4.90321440104263 1
6.01484836511833 0
5.28917912329594 1
5.47834287621063 1
5.0914550700873 1
5.81923155171235 0
4.8445880987568 1
5.35617827995981 1
4.90188268526389 1
4.47514294145591 1
4.52641290008102 1
4.70683964169767 1
5.76016623431382 1
4.15769042930988 0
4.66497899662426 1
5.90589859801764 1
5.02689365579013 1
4.68107634475967 1
5.10584923076624 1
5.45613405867601 1
5.42888681947797 1
5.4691864864591 1
3.95788304781001 1
4.5579351374105 1
4.00972264289153 1
4.94167849553562 1
5.68268772039897 1
5.2927793638797 1
5.11460839095132 1
4.91255473361508 1
4.85086443210929 1
5.02380240076096 1
5.13593223980713 1
5.68125740631519 1
5.68446348313556 1
5.45759300401601 1
5.04863655293115 1
5.18701796969858 1
4.93803263714957 1
5.75128957932776 1
5.0832762664812 1
5.27857656547523 1
4.7982252962325 1
4.82171375919905 1
5.01513332399048 1
5.60216826499948 1
4.81062535515423 1
5.16956709815809 1
4.52485505912276 1
4.32057889632462 1
4.71942491352843 1
5.20425229999834 1
4.62369932739355 1
4.85851887852832 1
4.90855989196497 1
4.55511670374645 1
4.7247615915858 1
4.23100352995132 1
5.64753963163838 1
5.51415208123777 0
4.64273726269599 1
5.51530072918912 1
5.57321096530272 1
5.29332562005529 1
5.07806013557202 1
6.31403725986591 0
5.29822930624462 1
4.73199483844907 1
5.76716588070346 1
4.71316015714278 1
4.4579557685383 1
4.53035873984478 1
5.15503389496592 1
4.91249380083085 1
5.19880845158356 1
4.59617113870667 1
5.19030172558929 1
4.01873007027575 0
5.26867204311648 1
5.04683615394938 1
4.81846290326313 1
4.35493116640527 1
5.58288774592737 1
5.31040662044122 1
3.91346537061626 1
4.938416745275 1
5.89667594134994 1
4.81750289147841 1
5.03239869409951 1
5.09747330765304 1
5.0161197959115 1
4.39050570344612 1
4.60867986170169 1
4.56286321725801 1
5.04823814529786 1
4.97997952522045 1
4.28103481742292 1
5.53571079685543 1
4.74643848290656 1
4.37865589770077 1
5.02624611608671 1
5.28555003028243 1
4.02505748570996 1
5.19458911140664 1
5.61376022270773 1
5.2582670556432 1
4.94858187327304 1
4.68419843000094 1
5.56332772917047 1
4.53603952264486 1
4.9402509239822 1
4.90666593035463 1
6.62903613707216 0
5.28365850054569 1
5.36785967111386 1
4.72103677987352 1
4.82643350918738 1
5.02778065592209 1
4.71675674447733 1
4.13480119591853 1
5.64288154223255 1
5.1753619803367 1
5.15251820183484 1
5.06381390162421 1
5.2016729954363 1
4.36277968967858 1
5.81935469989205 1
5.05965987694258 1
5.47105876107564 1
5.12497493224067 1
5.55010341693267 1
5.79529393281833 1
5.03344524216291 1
4.63623960497284 1
5.78257332775465 1
5.34336890265736 1
5.01490231717506 1
5.32112798298202 1
4.43923051174097 1
5.00543820958862 1
4.78001067054503 1
5.66233611003458 1
5.74643192900638 1
5.26643389646844 1
4.96352682377951 1
4.73533272471127 1
5.3852227676022 1
5.0397079421898 1
4.62447347729043 1
4.94532425004161 1
5.0698438178252 1
4.96624653484798 1
4.90193543550678 1
4.82788390292501 1
6.10356200202553 0
5.60630662629513 1
5.23096384114643 1
4.8733091587353 1
4.86983716075127 1
4.26871381755861 0
5.6384298698511 0
5.64503480544981 1
5.17225157281081 1
5.19366885827279 1
4.83997132800846 1
5.14003990096529 1
4.77648219334119 1
5.72027432504445 1
5.52096657662644 1
4.70131472152918 1
5.3022286643337 1
5.64256638649128 1
5.90976536844476 0
4.94067618262215 1
4.49117897357951 1
4.84164495544047 1
4.82395137835237 1
5.52361205625416 1
4.92951086430861 1
4.3827655968203 1
4.9774805967719 1
4.80772531096075 1
5.45657569448277 1
4.11685499855149 0
5.13092000398038 1
5.2573740583879 1
4.80676768721775 1
4.59129270410948 1
5.14554502548828 1
4.65868106742977 1
5.68315401992477 1
4.00772700641624 1
6.18815813759371 0
5.40759006835819 1
5.03624363177045 1
5.31502041669923 1
4.24045972134267 1
4.76132828348932 1
5.05488212710582 1
4.90701302679736 1
5.34188721336784 1
5.21283460219819 1
4.39623895555824 1
5.50069259987622 1
4.82874147364063 1
4.5944340980814 1
4.0184185421951 1
4.54141803246163 1
5.11849168916646 1
5.63749948976524 1
4.93863193018964 1
5.85878684208022 0
4.62432441060523 1
4.7067633670917 1
4.79618080459328 1
5.22639617268311 1
5.18847620580667 1
5.37094586048009 1
5.09338655939071 1
5.23466994472278 1
4.36317655782556 1
5.26639763222168 1
5.59343170707678 1
4.922361219182 1
4.95917158332788 1
5.66858348776025 1
4.48802002782774 1
4.30920823749431 0
4.49973780785947 1
5.50089785233263 1
5.35858063405049 1
4.26021564061708 0
5.12908550553242 1
5.4191890659176 1
5.21055462616481 1
4.87568526046742 1
6.11581790446844 0
5.35671228720552 1
5.16738174289426 1
5.48002980817111 1
4.64774588775733 1
5.16433680740104 1
4.80649080794943 1
4.88082372782929 1
4.44496216992096 1
4.96485469259305 1
6.51399502417062 0
5.08205664693064 1
4.92484416269924 1
5.21727977413908 1
5.62044760537218 1
5.33313325076362 1
5.69366393416837 1
5.42786537622273 1
4.64634077826666 1
4.47350613090544 1
5.14744212755081 1
5.2911356793304 1
5.8250484699638 1
5.09406983484845 1
5.20824008581991 1
4.15401500764917 1
4.97377612472746 1
4.84824705901349 1
4.2751723942506 1
4.61877210530715 1
4.68956111929881 1
5.37393449888563 1
4.1495174537037 1
4.45432302327888 1
4.53429093620383 1
4.2717404708596 1
4.55945579966611 1
5.67976793415715 1
4.98391731320833 1
5.00612129511084 1
4.87556500432616 1
5.55991452528852 1
5.66432355923083 1
5.81698016250325 0
4.22364298843596 1
4.66165965116742 1
4.90466592933853 1
5.51043947653558 1
5.5653107009305 1
5.13898359540248 1
4.98009192465398 1
4.75144036846726 1
5.5581606425731 1
5.69364069060851 1
5.37293487787248 1
4.83158794473774 1
5.02409081897581 1
4.82482359272797 1
5.29079912018468 1
4.5711010538986 1
5.45125444387507 1
5.0440432674825 1
5.4031938463107 1
4.37342006377509 1
5.71414889529736 1
4.61033248031784 1
5.06196623674046 1
4.07346094393193 1
4.61818761574869 1
4.30606472020532 1
4.87596845273092 1
5.30459832469334 1
4.63208973686638 1
4.97465749744057 1
4.42683865066494 1
5.41777413297999 0
5.26410921996748 1
5.23422649105416 1
5.20445421332205 1
5.84576510488353 1
4.71623798344755 1
4.75263618490962 1
6.14683952017275 0
5.30631307384015 1
5.4100723246454 1
5.294312126139 1
5.3609482894764 1
5.0305438924754 1
5.0222947749876 1
4.73720797707417 1
4.84710118387256 1
5.1503371860635 1
4.57069085392105 1
5.45128316062882 1
5.28006583556032 1
5.6907075663612 1
5.1097312956718 1
4.59764210723539 1
5.18638454519468 1
5.16790919775484 1
5.22087703302887 1
5.72769512143852 1
4.50142557753489 1
4.06388351732052 0
5.92999641301229 0
5.07853272669962 1
4.01188051352892 0
5.39968848240519 1
5.23836149996726 1
5.27160071452502 1
5.07772118543017 1
5.76211195856652 0
5.36763761302275 1
4.72003771028384 1
4.53706022889149 1
5.25564217989147 1
4.87903141164388 1
4.55546176725682 1
4.87546840603627 1
5.20829702021227 1
4.77904781575517 1
4.89623053016686 1
4.35747522659997 1
5.32848220852178 1
4.94917600823646 1
5.26301974274824 1
5.09907905673734 1
4.74728384165968 1
4.92308640568193 1
5.31644189393713 1
4.12777465562945 1
4.23406558628282 1
4.47471198127714 1
4.81357519899908 1
4.07920397513974 0
4.50990081172108 1
5.8958725676359 0
5.03430063112986 1
4.57269223191209 1
5.43252872228009 1
4.9286333342907 1
4.83190742276085 1
5.01577366414013 1
4.80049495068712 1
4.9285739655533 1
5.19283358464765 1
5.78801064539087 1
4.82141317301955 1
4.61597005690386 1
5.16057416080442 1
4.95885184364027 1
5.10139144731345 1
4.27560299950935 1
5.07931779768239 1
5.80684660991659 1
4.38542361068823 1
5.6370167000525 1
5.41198932327381 1
4.58247896022037 1
4.18826683549771 1
5.6104661563961 1
4.82682730154693 1
4.21367057294139 0
4.88459588463366 1
5.41134255991526 1
5.2546095031709 1
5.17414482934412 1
5.03571923115989 1
5.06201259059928 1
5.32207627324808 1
4.2957650267472 1
4.90422840878252 1
5.22061770757514 1
5.07564977940525 1
5.54792141979351 1
4.94250044306356 1
5.12669028790904 1
5.51676508918134 1
4.88589810464283 1
5.59699260266079 0
5.48644496916431 1
5.64254589699361 1
4.55813658169932 1
5.34818859188684 1
4.5105657319155 1
4.89269996725059 1
5.7349562513102 1
4.62476240794761 1
5.02564072443407 1
4.56581762567727 1
4.88203285390308 1
3.91633623784023 1
5.13208965431907 1
5.56825973719643 1
5.05740955240063 1
4.60760161570444 1
6.10654864363883 0
5.06931492580764 1
5.3335258613201 1
4.24508393496244 0
5.6368728863094 1
4.30765441301469 1
4.30001625246198 1
4.93831727098066 1
4.35116396079116 1
4.16669788839069 1
4.76695679719296 1
5.36222237210705 1
4.57344422328504 1
5.2195391721877 1
4.96585686567584 1
4.65345507020041 1
5.41684459053792 1
4.73375186643856 1
5.12226309978335 1
4.6354289626336 1
5.81059060788738 1
5.62473138097401 1
4.87093172755076 1
5.21349824512267 1
5.66336190237382 1
4.49999648664044 1
4.60625751776601 1
5.31541101021673 1
4.43553077719196 1
5.40748011361964 1
4.81040537336084 1
4.86205744524211 1
4.79834356885956 1
5.57342652977405 1
4.66755123196579 1
4.52353211200768 1
6.40673396243171 0
5.01440933991395 1
5.37812916918299 1
4.70017270300839 1
3.99684728262384 0
4.49301952626563 1
5.06573346702754 1
5.47296977517043 1
4.94000449377459 1
4.60847328120677 1
4.42469478387787 1
4.88888042885534 1
5.36532095663136 1
5.10347433677323 1
4.70719401194004 1
4.19077203322947 1
4.73408386246367 1
5.41924675029999 1
5.41487020338962 1
5.19454916967307 1
5.40591579644374 1
4.99016639015946 1
4.64911336139047 1
4.98751405162043 1
4.97964472757866 1
4.29248496172987 1
5.66151804675025 1
4.90948425140053 1
4.7850807504176 1
4.962195401377 1
4.30890489166093 0
4.88359453745362 1
3.7900890234763 0
5.22880908000098 1
5.92200495959627 1
5.59393381466279 1
4.84818872337543 1
4.39544274966011 1
5.90700200585329 0
5.27273147733301 1
4.89241950106531 1
4.05937772501023 0
5.69672150171471 1
4.70668621951837 1
4.69897507554222 1
5.70444059974442 1
5.26440965169257 1
4.83133354930369 1
5.26457235164211 1
5.21896122903318 1
4.75550702496964 1
4.26131467095331 0
5.58503063961297 1
4.14342881985962 1
4.55841922239386 1
4.81932947875963 1
4.65235461420937 1
4.70655164288784 1
4.74785941892761 1
4.21505064736541 1
4.68398352887811 1
4.58019749167292 1
5.28577647750625 1
5.04789807686265 1
4.60317161393962 1
5.31659852986512 1
4.38662321661835 1
4.79655778419969 1
4.52028800688244 1
4.69050446475829 1
6.36358651049841 0
3.96431827130405 0
5.19116988096299 1
6.09127003776864 0
4.76074595756815 1
4.33926708948285 0
4.18639755563269 1
4.36340330961301 1
5.5832545489315 0
4.88914132124359 1
5.18300466628345 1
5.9143527069385 1
4.94882577061461 1
4.93512151279361 1
5.024986302618 1
4.8811087610662 1
5.90935946987044 1
4.98135577616882 1
5.2895919592154 1
4.20532527034118 0
4.43931691228971 1
5.22170512474832 1
4.72040043959537 1
4.60743599926526 1
5.21297050331471 1
5.3080528520942 1
5.94277693205609 1
4.68915868346444 1
4.81001456204793 1
3.76242770450154 0
4.93450508102405 1
5.11732865734584 1
4.92059715856288 1
5.17319417969594 1
5.0621582414871 1
5.23766113687254 1
4.46327253438092 1
5.20987612548883 1
4.57986846010168 1
4.68089533387475 1
6.21531098502219 0
4.95237691232378 1
4.2650842301643 1
4.78709631038721 1
5.12428033958115 1
5.87898858982323 1
5.27971231798956 1
4.83416162411986 1
4.60341320177399 1
4.81917017079935 1
5.42484180064643 1
4.58775328664238 1
4.48794830834187 1
5.066329914818 1
5.16285269207611 1
5.61286565949788 1
4.87992971688172 1
4.89072676082444 1
4.77176133140705 1
5.1167367836174 1
5.22597602221641 1
5.71285561094612 1
5.09374654748044 1
5.11699222435631 1
5.06508744746104 1
5.7461440454873 0
5.62676032498953 1
4.87850184982737 1
5.0201460637278 1
5.12156606398521 1
4.06391836696893 1
5.26966904641756 1
4.3706466359903 1
4.69374361577973 1
5.46009868435926 1
4.51412780993217 1
5.02078552389925 1
4.4240331383152 1
5.44627887030244 1
4.96193480211659 1
4.48274644012789 1
4.93197937995228 1
5.32492586697089 1
5.46511256913031 1
5.02656781316464 1
5.27706413151935 1
4.85097552989788 1
4.57011473409107 1
4.97895961177325 1
5.98385570435382 0
4.86430978143899 1
4.4286145438046 1
4.64137405292392 1
4.80606776221793 1
5.04608116936659 1
4.89588606382644 1
4.79971883819629 1
5.17678171164617 1
5.91491933094773 0
4.11253362854779 1
4.62902774122503 1
5.46604559175467 1
5.48419027673843 1
4.98597769733507 1
4.79573725980155 1
5.33279801852461 1
5.6016548243093 1
4.90010130970465 1
4.76229348030305 1
5.5156049593208 1
5.54387527968171 1
4.51888097729608 1
4.94749185763651 1
4.85152801374671 1
4.6092118786636 1
4.94413100811243 1
4.60513376337178 1
4.61795421326106 1
5.05594590935653 1
5.39550603998767 1
4.78638076579783 1
5.87489427901417 1
4.88043917371897 1
4.72060575021202 1
4.35796166688327 1
5.57930539187212 0
4.79615341355839 1
4.05446238983639 0
5.2918726386237 1
5.11536474351269 1
4.98781754001164 1
5.42514655054919 1
4.81474827323701 1
4.68051684683426 1
6.18760765186688 0
4.77460110889347 1
4.97626248622385 1
4.14514155791837 1
5.26110649964636 1
5.070407710126 1
5.24292807106014 1
4.82230075838291 1
4.79847718059983 1
5.05457447424984 1
4.7150424763969 1
4.8040271661635 1
4.91042884691021 1
4.6948572878178 1
4.91356762076627 1
4.06333373271006 1
4.80986637615498 1
5.25610573633508 1
5.20648195102127 1
5.1100199101226 1
5.8136249425411 1
5.35804470900993 1
5.73785430263388 1
3.70153474065545 0
5.33731173351141 1
4.558073259722 1
4.54396899420668 1
5.22508157710727 1
5.19329453053506 1
5.44144587088541 1
5.17956210938087 1
5.90296012563019 0
5.15668263636298 1
5.46402661536295 1
4.37559802395567 1
4.46359871257923 1
5.47494751623312 1
5.00371197817814 1
4.213484415796 0
3.91521099663589 0
5.27729809107942 1
5.60247507790503 1
5.10263955290627 1
4.67214924688451 1
5.36980889682532 1
4.3328944736613 0
5.26486413129176 1
4.55062730419383 1
5.07228589285383 1
4.67276111918254 1
5.2642084649211 1
4.75487268882088 1
5.55558595823516 1
4.94642262406677 1
4.75860716745096 1
5.09514945455674 1
5.84986067560323 1
5.01629425439196 1
4.71983104323973 1
4.15248897662847 0
4.70357743050418 1
4.824336859282 1
5.82015027482509 0
5.65459341121645 1
5.12678614339469 1
5.01161462350681 1
4.07123867420827 1
4.90708292496343 1
4.73888861080693 1
4.67244160084616 1
6.76661094531462 0
5.19090771900194 1
5.50869218222431 1
5.09136797557782 1
5.36123847233312 1
5.60442619753388 1
4.40423804400073 1
5.17339848339417 1
5.21437506842759 1
4.7240717280336 1
5.42845962065343 1
5.28053793027875 1
4.65802156195265 1
4.77649386282464 1
6.01215965717703 0
5.36355226363006 1
5.10995040654117 1
5.07682342052289 1
4.5706139375845 1
4.55760848978218 1
4.57267331933182 1
5.11378265503329 1
5.16834887063042 1
5.48275883253352 1
4.88644925845389 1
5.81571328842805 1
5.63401588141168 1
5.52128259829555 1
4.98480275928045 1
4.64268122182877 1
4.98724946655841 1
4.90596503874713 1
5.14389250425288 1
4.59841807477565 1
4.70137194431234 1
4.24524320259776 1
4.85614200344736 1
5.70497814037965 1
5.76313497878729 1
5.35604898266244 1
4.78709349869011 1
5.56050139041354 1
5.36330687471974 1
5.67745755746428 1
5.17397076533834 1
4.76866624020596 1
5.12683372576599 1
4.74134099095064 1
4.36274570981392 1
5.57702589857753 1
5.56218792135118 1
4.62923807273618 1
4.83443475521369 1
4.91337407891539 1
4.84649118948962 1
4.12633674909023 1
4.7031723036942 1
4.86506168251203 1
5.57752900068926 1
5.37692571399497 1
5.40887533589515 1
4.95016512730816 1
4.44285855914055 1
5.45438373210237 1
5.97733373889952 1
4.13861123469768 0
4.9091263809112 1
5.15501037294729 1
5.21077425953217 1
4.81326402616247 1
4.57224578678067 1
5.34739007809859 1
5.32188304697646 1
5.0785595728601 1
5.11760988192283 1
5.22284242253247 1
5.01436112108997 1
4.58931249448621 1
4.88320027300851 1
4.60358190132247 1
5.74776791983086 0
5.45198316673234 1
5.04777839985699 1
5.20261857559158 1
5.3058603991607 1
4.39091497162366 1
5.77211499263615 1
4.58381574321635 1
5.76109573955301 1
4.84128280437297 1
5.39797082980409 1
5.06462817625884 1
5.17462489660349 1
5.29337825599624 1
4.44943527820776 1
4.90728467154236 1
5.80905600508469 0
5.13982990025474 1
4.44210257903034 1
5.67031599164664 1
4.56817988367319 1
4.51768114432274 1
5.07789185594453 1
5.8546863575856 0
4.56736856472836 1
4.35308768341281 1
4.40181961749613 1
4.71328725072418 1
6.27458430856245 0
4.49384307586816 1
4.21763374494411 1
5.02657059951772 1
5.36748439206784 1
3.74071668928281 0
4.66405921329248 1
4.81065713926791 1
5.52017639120355 1
5.68842066346046 1
5.58454043799239 1
4.26584791468489 1
5.02510579173243 1
5.21999378092496 1
4.71745558209462 1
5.48348496768318 1
4.04304124401482 1
4.86836765745264 1
4.63663985381965 1
4.83165688737349 1
4.69957092093001 1
5.01162594170625 1
5.32530911432555 1
5.21045126129528 1
4.95849209070755 1
4.9269221530788 1
5.14742442915973 1
4.74218440786129 1
5.49899680113693 1
5.05227582562357 1
4.70847947243819 1
5.91179277111187 0
5.44155091845351 1
5.2404628947156 1
5.1583411456153 1
5.31413240469608 1
5.37568988911699 1
4.79909562105525 1
4.68997615757988 1
4.5465315149223 1
5.12387586817961 1
4.56779828599115 1
5.03474375145555 1
4.77702495621512 1
5.24465735047129 1
5.42108625110133 1
4.6748489081882 1
5.11307172204019 1
4.43385082842876 1
3.92300075458927 0
5.20900405276011 1
4.78106712015862 1
4.60708259550484 1
5.60323556249901 0
5.03982581295848 1
4.71954596060224 1
4.49424269994354 1
5.65405992701518 1
4.688123200438 1
5.27042514919182 1
5.16474539581534 1
5.40586274292487 1
5.51711708734063 1
4.7328462763212 1
5.38304094023451 1
4.40465586042648 1
4.56021262135545 1
4.47932164990496 1
5.45487162838563 1
5.3018646621584 1
4.29697035255281 0
4.94720655335821 1
4.77726331478366 1
4.91392039628849 1
5.70658368806304 1
5.36429086896069 1
4.43509168476061 1
4.77936642022595 1
5.16359805642591 1
5.29449105022326 1
5.00785270461144 1
5.55899847965499 1
5.29905032299869 1
5.71702401303066 1
5.36700140163514 1
5.93246448302782 1
5.4775685412328 1
4.94142081136976 1
4.33181556926245 1
5.72208883036522 1
5.47333024810401 1
5.30174929862275 1
5.00321295648271 1
5.54501716653585 1
5.42694094287084 1
5.00940276554379 1
5.31374878019145 1
4.39892781512965 1
4.98385389252426 1
4.96809921801253 1
4.62632566566838 1
5.11252125982992 1
4.77259163579288 1
4.34340119002698 1
4.49675991168357 1
4.54430769754029 1
5.46035797675748 1
4.53795314308887 1
4.69288607477206 1
5.03949284835036 1
5.06176232574547 1
5.05369573350501 1
4.95251213353956 1
5.02799516649093 1
4.49976673739518 1
4.40570363618702 1
4.94581505526751 1
5.3635171720854 1
4.57408218409772 1
5.12355965738771 1
5.44496591815311 1
4.6605800589954 1
5.28237007846935 1
4.70958695025708 1
4.48302911345954 1
5.29116018270083 1
5.0189236967075 1
5.09769704330377 1
4.44796045754735 1
5.05026910418796 1
4.59799160512576 1
5.1923117101663 1
4.3894914478181 0
4.12368610469486 1
5.16813355828371 1
5.56938082134807 1
5.68638943735796 1
4.86841141954149 1
5.36375891500646 1
5.29341619246676 1
4.40570577273531 1
5.72651303891154 1
5.54859502009133 1
6.09591731744556 0
4.42917284060726 1
4.45668029206421 1
4.42023186447903 0
5.7389024633109 0
4.16819911384183 0
5.72157739892205 1
4.57238520492503 1
4.87787955665726 1
4.37946065380657 0
4.80669910459678 1
5.22680687937804 1
5.40566673228097 1
4.37730887611302 1
4.49486302636189 1
5.30027251881251 1
4.69172308522408 1
4.96276044567353 1
4.86808525608984 1
5.67232066802478 1
5.05405694136414 1
4.7049602842453 1
5.68402701177541 1
6.03904027389474 0
4.94449320219588 1
5.01649768754408 1
4.7522738063573 1
5.80467314148552 0
5.14858076182784 1
5.10691205943176 1
5.42124450848481 1
4.76731506263379 1
5.26197931960356 1
4.21195451072872 1
5.55782730225045 1
4.77499188070308 1
5.57844782670136 1
4.7748031377089 1
5.17352217081313 1
5.75219408328329 1
5.69178727608177 1
5.84934580944803 0
4.73550904972824 1
5.34584678919857 1
5.13745062830707 1
5.33236999326013 1
4.90425960089041 1
5.35315826517899 1
5.06354965750888 1
4.39915635914865 1
4.87814410392472 1
5.15834973038187 1
5.06990859803564 1
4.56273236469834 1
4.54141759422618 1
5.66905057863952 0
4.51606243068635 1
5.91005499136454 1
4.8324435877505 1
4.74231620181309 1
4.93156280750291 1
5.12517836111936 1
5.22470074341839 1
4.73218278811885 1
5.24564698367612 1
6.94272464969755 0
4.95745906116484 1
5.30682604695278 1
4.89128283174757 1
5.22040227523837 1
5.56313792734359 1
5.13829411120608 1
5.35520918373433 1
5.46872361433536 1
5.47671711638253 1
5.09431466300856 1
4.49258558160408 1
5.19026602925593 1
4.63219021328307 1
5.04250485821925 1
5.71692420452414 1
4.26747901407062 0
4.90718254867167 1
4.04475110938209 0
4.37933199593564 1
5.2002638217651 1
5.4901591777001 1
4.93633786281764 1
4.90062366984908 1
4.29708069315546 0
5.12782977985482 1
3.63030927304986 0
4.85565107733314 1
5.0841528557876 1
4.85206957868284 1
5.55041897250523 1
5.50505661602982 1
5.47432932326114 1
4.58622633517181 1
4.05262708929382 1
4.11814989410758 1
4.07173316622479 1
5.54123975949869 1
5.02446294776152 1
4.74912838823609 1
5.10130252588835 1
4.45659171809087 1
4.53651977470096 1
5.23202824601119 1
5.45353299274258 1
4.6403748980332 1
5.52215239528145 1
4.91139348940999 1
4.60168436920524 1
4.82362499071431 1
5.22756532638193 1
4.8961232375965 1
4.87526530732069 1
4.09286904674944 0
4.71228629477133 1
5.17132618740122 1
4.98821861574451 1
5.57933839352237 1
4.22486087189393 1
5.30019468197479 1
4.89150362653752 1
5.37867351296895 1
5.16259206873768 1
4.67180052691977 1
5.79437766556449 1
4.9911036873435 1
4.2202136920964 0
5.29435213320845 1
5.24772986126026 1
4.68574722136546 1
5.4931419910429 1
4.82436115301121 1
4.78805441620345 1
4.46009134155976 1
4.45887898128237 1
4.4950336879281 1
5.28681770480847 1
5.23816123911047 1
5.27585341408353 1
4.87110896056368 1
4.35291734491942 1
5.0657540183906 1
4.78816460308406 1
5.77711557349904 0
5.19906912883452 1
5.12791892614996 1
4.57747756403389 0
4.63623926997968 1
5.55963004783957 1
5.04590762162415 1
4.55987328176083 1
5.11245742114333 1
5.18284325894375 1
5.05341377914798 1
4.80905190326617 1
4.45595467353686 1
4.73395001258128 1
4.97016184365694 1
3.7682115293667 0
4.60640141305145 1
5.38080055927239 1
5.55618114214594 1
4.93143300030215 1
4.37654402362313 1
5.3780448764541 1
5.00921004427282 1
4.55498371292164 1
4.56680525968461 1
4.80345026461554 1
5.68483473151129 0
5.27006249900168 1
4.25438954293768 1
5.39146768366443 1
4.99755969155206 1
4.09071875176013 1
5.46317884651138 1
4.86188394865743 1
5.29033150618887 1
4.70784041114763 1
4.80268019975035 1
4.61556235531312 1
5.02318492938939 1
4.44532811623847 1
5.44448041615452 1
4.74672361299475 1
5.63360014350199 0
5.2825659802428 1
4.53208671510327 1
5.4619840602457 1
4.70527452346754 1
5.29721979246352 1
5.32675512551382 1
5.71537017865547 1
4.21852412540302 0
5.32220339582458 1
4.4510659206977 1
5.00208016215581 1
4.48593446108165 1
4.87885349916617 1
4.87671261595535 1
4.82826649325266 1
4.88434617341018 1
5.2046495625669 1
4.64766263645262 1
4.65251078452188 1
3.87736176564591 0
3.65968833222896 0
4.27004746390623 1
5.33299569808007 1
5.7790847812708 1
5.19963802341461 1
4.59288553465511 1
4.66319807753555 1
4.31910650456451 1
5.1051529138082 1
4.59627212836755 1
4.76683293338506 1
4.87335499705528 1
5.00803403866268 1
5.0128491057418 1
4.9522904936819 1
4.72315240854596 1
5.61649241142855 1
5.36214122286811 1
5.10765375031129 1
5.42920044632742 1
3.82117850224411 0
5.5253483184146 1
5.90042957248503 1
4.77346746813043 1
4.86305769121886 1
5.1447903687903 1
5.08011178223749 1
4.42416226495467 1
5.93369653980182 1
4.87384701015796 1
4.99010687111446 1
5.38470159424649 1
5.26308205928855 1
4.49335546792316 1
4.74440988104538 1
5.12584164261806 1
4.79503580776393 1
4.68634106103819 1
4.11753368953477 1
5.21653266163329 1
4.75264115316153 1
5.42670978488549 1
5.29238491469704 1
5.32033574795248 1
5.5064434573075 1
4.85710046542878 1
3.98853082362398 1
5.21806264598192 1
5.61588751308563 1
4.82281974181288 1
3.86917651775133 0
5.36755559459111 1
5.31237070990109 1
5.64467775370889 1
5.5864573274134 1
5.21683885456269 1
4.8327309639234 1
4.52178335121726 1
4.95712911815178 1
5.29247386015581 1
4.53139187261477 1
4.33633236006698 1
4.19392652298944 1
4.99011597028585 1
5.00527420431956 1
4.36905389978617 1
4.7251902219002 1
5.03410433432976 1
5.39842949407008 1
5.03390294176892 1
5.19804278457776 1
4.61144636919022 1
4.90277364602294 1
5.00533962779807 1
5.04929748658779 1
5.24839103091203 1
5.7214777631397 1
5.22522640370352 1
4.3627842253981 0
6.22220780754232 0
5.4832701874843 1
6.18956347702896 1
4.56865066302533 1
5.21099290619308 1
5.16239368313366 1
4.77070796130938 1
4.34583193680482 1
4.20486510698221 0
4.49946566868449 1
5.41354154782323 1
4.73758055577439 1
5.01789396551525 1
5.52438278781231 1
5.80589147571292 0
4.94195299997923 1
5.11765723230684 1
5.63217540196382 0
5.78717459744088 1
4.13931535038381 0
4.89850330324692 1
5.09921485795133 1
5.43290450959501 1
4.20016203111367 1
4.41580996228553 1
4.84499835323411 1
5.18910954066855 1
3.98286403823475 0
4.72714062419782 1
5.72729266908071 1
4.53716164459322 1
4.35245539360782 1
5.59890413162461 1
5.78098303943204 1
4.41611547288678 1
4.19818150683256 1
5.99501863781184 1
4.85365971929582 1
5.2245879358977 1
5.56569808195456 1
5.10130641439562 1
5.95642289910941 1
5.85044726859036 1
5.1173123184291 1
5.70020091900152 1
4.80390110283188 1
5.80965786908394 1
4.79017893356715 1
4.92652012694963 1
4.86573084644187 1
5.1592314988937 1
5.06616870121837 1
5.4851596124489 1
4.31455901295986 0
5.07249424770008 1
5.00738776361014 1
5.11683270400114 1
5.58780801864399 1
4.76586940495042 1
5.24772355825927 1
5.36929652423776 1
5.02870817861886 1
5.62296200701677 1
4.91756777139428 1
4.54819956926697 1
5.27795970589756 1
4.77227703394036 1
5.08869700121764 1
4.0188220157536 1
5.58404999509914 1
5.73313148715377 1
5.32266157075436 1
5.02532892072519 1
5.38391243744295 1
5.07730653401664 1
4.92413108650388 1
5.3337428090852 1
3.66948095106125 0
4.78269128578023 1
4.66891170505196 1
5.535877319451 1
5.08994891572185 1
4.52459977067085 1
4.35113733039989 1
5.17252759138657 1
4.69073083276938 1
4.91754726870155 1
5.1531386710692 1
4.70625153758211 1
5.35545240440483 1
5.15789880911751 1
5.04839803063741 1
4.9997146309909 1
5.42716887510572 1
4.28577099513995 0
4.84368737481224 1
4.72080785763869 1
4.84064101829152 1
5.3401807081826 1
4.98557435990045 1
4.87418399621866 1
5.48712427544839 1
5.1857322049717 1
4.90887880066685 1
5.22347111434309 1
5.00177892047041 1
5.15507943500239 1
4.89069905146359 1
5.24797858172316 1
5.48770714785301 1
5.17536864125638 1
4.8229167335633 1
5.37524794138959 1
4.84072828189016 1
5.79103504091116 1
4.997730259559 1
5.27997071295178 1
4.83757537993145 1
4.68893211252434 1
3.63110721173745 0
5.335500561372 1
5.08188633064806 1
4.81265868693146 1
5.24608071843408 1
4.40490263388664 1
4.93301214931592 1
5.29591203533203 1
5.38514390900389 1
4.95198381297367 1
4.21081190198725 1
4.66677051419317 1
5.03951251767095 1
4.60612041910219 1
4.87042952068104 1
6.50404973101366 0
4.58629154408012 1
4.63420916313711 1
5.342136233871 1
5.83018220555423 1
5.15504611685548 1
5.17508627692559 1
4.94300773740663 1
4.6496114697102 1
5.39321975050992 1
5.56366129140681 1
4.42889159252772 1
4.28077747029729 1
4.48388632736062 1
4.91520118530113 1
4.82957262981383 1
4.91159909771975 1
4.91591297175682 1
4.69591299894251 1
5.49573334502071 1
4.74550380506147 1
5.14766848687443 1
5.00514566207063 1
4.52901498601219 1
5.15219741900361 1
4.35644698876632 0
4.68925115973272 1
5.51938148983672 1
4.87024553280831 1
5.12668659246521 1
4.71611494466094 1
5.30515312677019 1
6.06285954628875 0
4.9801923499898 1
5.20718492456003 1
5.33775092812638 1
5.00054427664672 1
4.92177745546793 1
4.6794321103548 1
5.25520948135591 1
5.59047138794609 1
4.87094255743606 1
4.82227806084796 1
5.02656333673967 1
5.06565169925116 1
5.33178199390043 1
5.45156172351706 1
6.25312064903262 0
5.02451506448243 1
4.49718600661126 1
4.92984677768584 1
4.77480048630662 1
4.76562546382805 1
5.18428263487515 1
5.26915248489316 1
5.35997192893286 1
5.36710937649782 1
4.81146595066664 1
4.94867711135633 1
5.3847711377739 1
4.54910045031302 1
4.59134761637401 1
5.96984308043289 0
4.75704897741939 1
5.36335063315314 1
5.16113927273239 1
4.21576502454913 0
4.81400100520258 1
5.22432947771427 1
4.66274558307993 1
4.62626950792435 1
4.79878892921904 1
4.47240212777287 1
5.89235318241632 0
5.05275074675094 1
5.19784745690776 1
5.17000502347221 1
4.94985491472871 1
5.24992636594369 1
3.87882531938671 0
4.64077174592915 1
4.75506350927778 1
4.09652451399805 1
5.57630069198669 1
4.94232158965751 1
4.8865292296632 1
3.91619432675583 1
5.75034227733087 1
5.37931336451937 1
5.65393519343535 1
5.69481991645456 1
4.58825930039755 1
5.06684117852737 1
5.59394821670698 1
5.36758524717583 1
5.01986963655626 1
4.6680017800659 1
5.65587248030975 0
5.34795159725407 1
4.9031006182477 1
5.15258266763153 1
4.85503867822554 1
4.66549970109 1
5.64494569633584 1
5.41488666779773 1
5.46505571095951 1
5.38986804158557 1
5.33429496064624 1
5.73009106402412 1
5.15177330047406 1
4.16197890024184 1
5.14570083451673 1
5.30144958552268 1
4.89054846999237 1
4.33582925811192 1
4.5336017420311 1
4.38712721002616 1
4.88812939650622 1
4.95614701336394 1
4.77254968747382 1
4.3876811712369 1
4.94545596534573 1
4.43226939041331 1
5.870144072261 0
4.72607589838558 1
4.98683920159434 1
4.95909115608721 1
4.83684934828237 1
5.21698158245084 1
5.24471589607629 1
4.92309625849148 1
5.74917047598792 1
4.85134073061629 1
4.6849010223949 1
4.87419376182038 1
4.36236340727576 1
5.76867932360953 1
5.31347388693948 1
5.47796588479871 1
5.79875647905498 0
6.14594601264113 0
5.94674141144483 0
4.55474204560019 1
4.64011746844117 1
5.02859171058713 1
4.32244870827272 0
4.8740509878715 1
5.10248627147255 1
5.05266667658401 1
4.75208057716007 1
4.50931631522972 1
5.47087830728707 1
5.10461554321582 1
4.6238377438329 1
5.40729588198719 1
4.1862967180313 1
4.9156910056788 1
4.76857535447014 1
4.59659189821725 1
4.810464816758 1
4.98722355193379 1
4.81038085778546 1
5.41566731728388 1
4.76625176028154 1
5.64774653091106 1
5.01914938313922 1
4.38621507243474 1
4.87039009994599 1
4.70913085394192 1
4.96183192772647 1
5.12189874948654 1
4.78468836512727 1
5.11415027759772 1
5.65627624003283 1
5.22307885200894 1
4.93194882685376 1
5.00874874286647 1
5.29351732194864 1
4.47129260290278 1
5.2711975155491 1
5.41445896719946 1
4.02456473290426 1
5.82896184925112 1
4.85947672310147 1
5.37003945878027 1
4.71330514200757 1
4.98406493694061 1
5.41715948312286 1
5.12718941266793 1
5.56359466511739 1
5.14870775048288 1
4.55770007431399 1
5.38794296962862 1
4.58567042032055 1
4.53210460942711 1
4.8728611421715 1
4.2026349548936 1
5.68160495495314 0
4.73801950083317 1
4.87751323802843 1
4.48390862487394 1
4.81260428595474 1
5.00307299836398 1
4.32256959352969 1
4.78987617391448 1
5.01645768790549 1
5.14632460999632 1
4.48571985877808 1
4.94459650067144 1
4.4896612025563 1
5.62278816185954 1
4.5590303363657 1
4.19205770784006 0
5.34636069589095 1
5.26479239385676 1
4.43113662351277 1
5.05634897025858 1
5.6103053339863 1
4.81957660917907 1
4.4803029891321 1
5.01429537411993 1
5.73796260549291 1
5.07196462850137 1
4.90081052593619 1
5.24628330535222 1
5.3776881099074 1
5.8175741598574 1
4.89259097550313 1
5.19172650014032 1
4.59445695992419 1
4.30405573659101 1
5.0572074828671 1
4.85697033093379 1
5.54752797848149 1
5.79133898586788 1
6.1399829501773 0
4.81545226994661 1
5.63949627161332 1
5.31258202786653 1
5.21621540232051 1
4.98657090605592 1
4.79321360082006 1
5.70781786382719 1
5.21178495461297 1
5.35265913483097 1
5.19557645836685 1
4.79782535233377 1
6.05503947686337 0
5.4524863346231 1
4.55443864800531 1
4.83032176382268 1
5.439720343743 1
5.60701847128619 1
5.03553895451106 1
4.89716631248041 1
4.4744090589938 1
5.16419652269679 1
5.6071584630602 1
4.6207957119425 1
4.97367845302708 1
5.72728843002792 1
4.88903279265906 1
4.63585285660329 1
5.01544075328516 1
5.03184657211138 1
5.38280959090214 1
4.65625910915979 1
4.48119573708883 1
4.73618100295601 1
4.47764815765041 1
4.65247392322258 1
5.5039777120052 0
5.44791064180472 1
3.98905515341356 1
5.33606918672714 1
4.55997175943666 1
5.05239558936016 1
5.40472974741279 1
5.47351452428624 1
5.13105582354713 1
4.48124049377476 1
4.16793001740855 0
5.45704918618401 1
4.44558010234789 1
5.11531260549342 1
6.66059049832692 0
5.51483855880373 1
5.15450354052351 1
4.91540649041733 1
5.28578313575379 1
5.71697393792968 0
5.29008071899588 1
5.49780087278335 1
4.30649078023861 1
5.01017354543984 1
5.19301941327335 1
4.43949956216545 1
5.0974855064266 1
5.50788097140926 1
4.07792345905234 0
4.9071703809399 1
5.01721683958859 1
4.97474549150381 1
4.63432402815075 1
5.26280045912367 1
4.61305825720221 1
4.55807878516904 1
5.306896943196 1
5.16866250835518 1
5.41708527930433 1
5.18744179994785 1
5.54496366218602 1
5.53773887811345 1
5.96811713426917 0
5.26380809361628 1
4.72432351881671 1
5.58464992708483 1
4.54077061462232 1
4.72243396224635 1
5.42604562429009 1
4.94232277153402 1
5.32308701068537 1
5.3967792921787 1
5.45915506052142 1
5.13038256301257 1
4.74412047555677 1
5.01901633266139 1
5.65727512038124 1
4.66996901390375 1
4.97517927126398 1
4.14158832888509 1
4.28304719778664 1
4.9578202794133 1
4.4402696108474 1
4.63515937565095 1
4.69239876008553 1
4.65578293874636 1
5.21031416361362 1
5.1800518123728 1
4.71779566264864 1
5.1202092464068 1
4.9743761880928 1
4.99238699538831 1
4.56944017581409 1
5.66685873190752 0
5.77546881785073 1
4.97786799774099 1
4.223379777448 0
5.12398366243421 1
5.43116262174584 1
5.84941586183051 1
4.24370072169982 0
4.72261177379766 1
4.49468702106484 1
5.15588168024175 1
4.70921055670906 1
5.04898184298285 1
5.9026363445539 1
4.45791141504466 1
5.36818297172575 1
4.74299391813495 1
4.65402087403479 1
4.42535215669977 1
3.97815389108578 0
4.67308510502389 1
4.39831074520061 1
4.95232556137679 1
5.53578834911742 1
4.5752106298077 1
4.67886475325383 1
4.98012516745196 1
4.72477318230195 1
5.29381640929261 1
5.04722253078072 1
4.58504645953104 1
5.20406443029058 1
4.37779005527931 1
5.3656284208523 1
5.21944585890769 1
5.34177004640101 1
3.93959697069104 1
4.81553865304261 1
4.77084009676185 1
4.66674482907361 1
4.7142883310264 1
5.13252768707356 1
4.33594061457712 1
5.2754103539276 1
3.94432955692039 0
5.44843502563614 1
4.36860726649373 1
5.30205883051113 1
4.89885332351386 1
4.89125117109239 1
5.3687568959389 1
4.93168855468008 1
5.18505642213665 1
4.48098069840597 1
4.71964769764185 1
4.4841646395642 1
4.8560056364263 1
5.69148626714388 1
5.68043807098639 1
5.00187998290022 1
5.22016053597633 1
3.78751989534634 0
4.84691217941067 1
6.02670442059448 0
5.05518162320729 1
4.74002485967992 1
5.35405735696063 1
4.15126697008546 0
4.69579099899431 1
5.00007873363128 1
4.05153058914488 1
5.55542175387882 1
5.00090763404265 1
5.45621691434396 1
5.24245967942302 1
4.05206502077435 1
5.32295960994435 1
4.85902246615819 1
5.96131542009998 1
4.84732739968264 1
4.50519229769373 1
4.62724574909831 1
5.19368899219901 1
5.95395997427423 0
4.98753257629066 1
4.48922783275409 1
4.56927406921369 1
5.69779990657513 0
5.23145194525717 1
4.82498976248606 1
4.80077797765273 1
4.70196358767708 1
4.72863964878093 1
5.02150142380855 1
5.10441242611924 1
5.1444597841848 1
5.17472013069624 1
5.63465333124161 1
4.67859912067205 1
4.67231498026104 1
4.10086437056263 0
4.34962677921146 1
4.47019943167108 1
5.86734752286779 0
5.45266315460296 1
5.31307895872462 1
4.90203037313517 1
5.99583099523971 0
5.23019373846874 1
4.21034059147135 0
5.41033726869913 1
5.07047988033665 1
5.34390996264448 1
4.50615617957831 1
4.93872898845373 1
5.32283617279901 1
4.06319946952708 0
3.56087640734056 0
5.1717482405594 1
4.98763940437751 1
4.67006162777735 1
3.86278289514252 0
4.70410112368252 1
5.62770450232543 1
4.51017761338183 1
5.07012051213554 1
4.24869973993289 0
4.97160866083467 1
4.57080271805816 1
5.59827269644348 1
5.50042134281702 1
4.64829177120983 1
4.61930156331398 1
4.57721292151241 1
5.6034834606771 1
3.90240955569137 0
5.78339830058122 0
5.35429038458038 1
5.14933089082502 1
5.27216729734483 1
3.67096078046978 1
4.70550160509561 1
4.70753770580446 1
5.04878905968977 1
5.25620310476647 1
5.27186436515593 1
4.3500273371748 1
4.31379219831694 1
5.03250803105259 1
5.39298833786201 1
5.80756352331998 0
5.03793809357444 1
5.5049636571325 1
4.26965319210287 0
5.00798435638143 1
4.86439714159219 1
4.77217501584453 1
4.98266986663688 1
5.59191624762653 1
5.06032057295126 1
4.86097740296591 1
5.06580498287748 1
4.4117469123877 1
5.25782233965751 1
5.78370056429431 0
5.5616390993006 1
4.61405755527486 1
4.87923764188786 1
5.30612172651294 1
4.67553974024159 1
5.20406294031754 1
4.34342906525394 1
4.48232324260642 1
4.91976430760432 1
4.69821586472933 1
4.10864541588896 1
3.50927771441942 0
4.30998879671262 1
5.3030755492597 1
4.8810738130941 1
5.03796511441659 1
5.63388703728548 1
5.90234476070384 1
5.31593199732985 1
5.20947982784365 1
4.77568110628676 1
4.86744514142312 1
5.17121423001977 1
5.24732154503751 1
5.39208168363368 1
5.70931185260937 1
4.73106865086046 1
4.85378570620589 1
4.41355337043088 1
5.35689041871384 1
5.37152388951831 1
5.33338481488905 1
5.47794504847796 1
4.74389908915809 1
5.89996563257456 1
5.53243559576093 1
5.46165595342467 1
3.99927029541263 0
4.22482581592416 1
5.65760358075926 1
4.30421416287671 1
4.79650567818647 1
5.10316845651609 1
5.4196393018855 1
4.24512102887603 1
6.09667459986867 0
4.73775575956555 1
5.86778917962243 0
5.07232001354209 1
3.94918254760747 0
4.05227073845083 0
5.81364499532034 0
4.9420458835485 1
4.89202234724338 1
4.58060888308375 1
4.57562425043247 1
4.39366175431523 1
5.25770860480861 1
5.4801123901495 1
5.07389382095992 1
4.39697274699391 1
6.20255085816669 0
5.03957105963237 1
5.78084409100118 0
4.90402760742277 1
4.5210117903942 1
5.41883054353616 1
4.78966273104995 1
5.09756738777578 1
5.37716544647568 1
4.6178806028731 1
4.93963371486013 1
5.24290005132826 1
5.24937970319818 1
5.01656153149788 1
5.12137548075248 1
5.15639185598617 1
4.9283069423326 1
4.35931690527224 1
5.12374318988796 1
4.10408667074578 1
4.62081863786097 1
5.75955740112017 1
4.62527519708608 1
4.71289603396465 1
5.73843731054236 0
4.90230890013971 1
5.01441927900049 1
5.07425991758267 1
6.01694833917741 1
4.32633989350512 1
5.69402219418529 1
5.21105441308499 1
4.12715548258658 0
4.98628258568813 1
5.62090719202293 1
4.7548893792559 1
4.98339528405658 1
4.91336299350547 1
4.87742978146766 1
5.92402620372253 0
5.53203006590858 1
5.7512311569526 1
4.99516349344719 1
4.80033170705327 1
5.46415273520773 1
4.99373842674159 1
5.11988050441815 1
4.50440369416345 1
5.35740572094397 1
5.71266089312158 1
5.02078570372278 1
5.19435956439936 1
4.32245137049524 1
5.74664448342356 1
4.77222020256429 1
4.89581058032276 1
4.48693745801228 1
5.81106815670101 0
5.22843795685793 1
5.31495679189521 1
5.58484215920898 1
5.52453581322389 1
4.48005641787225 1
4.81358470694196 1
4.939849602506 1
5.12874943341133 1
4.60514935014604 1
5.03715136232463 1
4.70604731699477 1
5.78112100671452 1
5.89504877192021 1
4.81069298742017 1
4.90203325585078 1
5.02625497160409 1
4.1834502222205 0
4.52471586072727 1
4.58291949116097 1
5.15358353629964 1
4.24149029845273 1
5.60623051673361 1
5.01983454274935 1
5.18601373417707 1
5.96795442045884 0
4.93080984797638 1
5.28945232617138 1
5.79849156724113 1
5.2155057172336 1
4.71129760566036 1
4.5733518968084 1
4.85033216881702 1
5.07955596529841 1
5.64896571290928 1
4.32889084411266 1
5.42277516308636 1
4.60793619364272 1
5.05702798320637 1
5.44486253435918 1
5.44868169472338 1
5.05755093798265 1
4.56726284584867 1
4.75224345286532 1
5.21483981606851 1
5.1142296219173 1
4.19634556454318 0
5.23778531010479 1
4.95941664622396 1
4.70977642608405 1
4.66061582303676 1
3.98597204057837 0
4.82265287479323 1
5.0599554100362 1
5.58240607423829 1
4.54758645141975 1
5.30284783553026 1
4.98189213382138 1
5.15316631537025 1
5.62918594391971 1
4.57073229547772 1
5.01888023702332 1
4.46522663139335 1
4.77435667118287 1
4.20964820514263 1
5.54225995333556 1
4.77356610731367 1
4.46434444245399 1
4.62543701591731 1
5.4403482660144 1
4.38235932801286 1
5.87384743152325 1
5.1268704654939 1
4.43961386529311 1
4.07202267149359 0
5.41554620377311 1
4.27852590416911 1
4.90585808085212 1
5.88818414633116 1
5.43619077144899 1
4.43576268996101 1
4.31932694736035 0
4.7481390170765 1
4.62018804503872 1
5.45001134460878 1
5.95020239757878 0
5.07448786673297 1
5.08751539354369 1
5.27918252922425 1
5.13178399840085 1
5.6406298867321 0
4.38009954837621 1
4.96704077644249 1
4.84924045373635 1
5.69489282197212 1
4.81220414462409 1
4.95386984774189 1
4.23335041814679 0
4.80839501520777 1
5.13748776823598 1
5.39286053744941 1
4.47317132590891 1
4.46076258901081 1
5.10453186083614 1
4.43122948001503 1
4.7035152429913 1
4.6973563654674 1
4.4219710265437 0
5.36925230704842 1
3.5177796017663 0
5.13898743534415 1
5.24053615181751 1
5.14460493087584 1
5.27501347669892 1
4.88264492106666 1
4.31867948226885 1
5.62766845555871 1
5.88398553886178 0
4.45120506584421 1
4.79597353921805 1
5.51037608687945 1
4.92746991739703 1
4.27565430746696 1
4.69153840515858 1
5.13664349479904 1
5.37465705543193 1
4.66299720997368 1
5.28186025570149 1
5.47420653793594 1
4.72038319970841 1
3.97300428724063 0
4.60246929107426 1
4.86763344950356 1
5.09918175730763 1
4.79787374709973 1
4.71851209800042 1
4.82366214045185 1
5.11129089902215 1
5.54760536601832 1
4.90210481545548 1
5.73164034863425 1
4.90374347070626 1
5.02054287316548 1
4.92394552106851 1
5.54557960633804 1
5.94315932718314 1
5.34291142790781 1
5.11456831361296 1
4.14206650266207 0
4.85805128188941 1
4.29742220211717 0
5.28042524164054 1
4.9704633154584 1
4.46059135537532 1
5.60591362081467 1
5.11444250055911 1
4.99317525422353 1
5.06650393099323 1
5.24420122940097 1
5.0535414175839 1
4.93662091042851 1
5.34468356719414 1
4.46456594959157 1
5.09337307053861 1
4.91672877300506 1
5.14789659534908 1
5.48858357783208 1
5.7090361857162 1
5.10468207529418 1
4.43189450394119 1
4.47167827134534 1
5.25802513810942 1
4.91176094924034 1
4.98474754953698 1
4.47742326717792 1
5.15641581458928 1
4.69999638353344 1
5.68836122993854 0
4.7027571627924 1
5.78311903326233 1
4.82923647670394 1
4.520070956127 1
5.48294957087641 1
4.61020459466259 1
4.82686831970475 1
5.26892831402661 1
4.61286764232247 1
4.89726295919979 1
4.43301076368028 1
4.7972129781385 1
4.05926241701321 1
4.60312488677267 1
5.67043656636211 1
4.88563168571315 1
4.54868802179004 1
4.3708375849024 1
5.2892889918388 1
4.92266380045501 1
4.82108705566769 1
4.54589918451309 1
5.60385702062985 1
3.94912115307906 1
4.53094231617741 1
4.73270472445572 1
5.70957080800583 1
4.9192358676908 1
5.19596765520347 1
4.68958952503226 1
4.43533909896323 1
4.99639493476784 1
4.43206596028404 1
4.95241782561114 1
4.62763092919287 1
4.95564678342684 1
4.35110599942734 1
4.43810041726653 1
5.04205037546652 1
5.0960536176235 1
4.13763111032626 1
6.01507347064172 0
4.85476984069117 1
4.81003036183772 1
5.05817865120903 1
5.03910216058206 1
4.47905328103504 1
5.11231692400074 1
5.40595054108211 1
4.41504454517399 1
4.55132198174789 1
4.60192086336697 1
5.72280209193311 0
6.27062418032021 0
4.22323488844666 1
5.25298306191313 1
4.7565622724421 1
4.96199174166165 1
4.97556231857819 1
5.03490059639615 1
4.5166690604488 1
4.5381741562774 1
4.69774418697507 1
4.5325832938967 1
4.11827693454241 0
5.8440344225948 0
4.72444967163838 1
5.20552668421975 1
5.41608836311485 1
5.26727445744008 1
4.53869263036138 1
5.16186558260569 1
5.87762985439528 0
4.3741131247577 1
4.74697390746943 1
4.98902390765506 1
5.14019975936 1
4.44972580774637 1
4.7353238506091 1
5.14494528275765 1
5.95132942108324 1
4.73248988364646 1
5.31826131181972 1
4.89086812851608 1
4.98545921977559 1
4.51311539439941 0
5.20850481666162 1
5.88868291199937 1
4.43549349476943 0
5.26032724372628 1
5.29078021517517 1
4.30606883962133 1
4.68556060126367 1
5.71740504024741 1
5.81469737665424 1
5.14955485832197 1
4.62242174381239 1
5.00713818894749 1
4.26026109806122 1
4.94238003244581 1
5.25016709933527 1
4.62597248231483 1
4.78641854662808 1
5.54959098256613 1
4.37225739029142 1
4.47680182547681 1
4.63608891209663 1
4.50072509275401 0
5.41775347310666 1
4.64115633024009 1
5.93518853155143 1
5.21780973828805 1
5.60991437847137 1
4.83523592411354 1
4.96166835595985 1
4.55445940241539 1
4.96543436316686 1
5.59670199927947 1
5.2296816885397 1
5.6426731691988 1
5.06946977645789 1
5.14819037954037 1
5.29374084151041 1
5.72926124565724 1
5.19490980052098 1
4.57670900467005 1
4.89022804457302 1
5.73141230928547 1
4.95042344925617 1
5.1571057338551 1
4.87960090436974 1
5.22791858077903 1
5.16091506539888 1
3.91289929558097 1
5.38330145323997 1
4.56300999499672 1
5.24792360664017 1
4.23956577151271 1
4.9160370332144 1
5.29469451132245 1
5.13283197609304 1
5.34937514482915 1
4.9522635096963 1
5.06572443048396 1
4.72742603283391 1
5.77106384315335 0
5.41007480223996 1
4.52654794196187 1
5.11144891181071 1
4.7074061576381 1
5.56238264866183 1
4.82349863636507 1
4.65123354245655 1
5.43937899223594 1
4.89744212522805 1
4.55508361537704 1
5.82025916372734 0
6.06408200781737 0
5.12499721371896 1
4.53655827402576 1
4.98652621188049 1
5.18605797554717 1
4.13733882963141 0
4.37875189799733 1
5.36391731943277 1
5.09610481312531 1
4.9026488006698 1
4.20774311185094 0
4.48954364963573 1
5.10642791759573 1
5.23701237146429 1
4.40757569479156 1
5.01539092330612 1
4.90015343462132 1
4.76017904355002 1
5.16194667289733 1
5.31647323170858 1
4.92483947966063 1
4.46853728271122 1
4.27147331883679 1
4.90020312214139 1
4.2327368890442 1
4.72347015303072 1
5.18255728679528 1
4.82475015631618 1
4.93235005615096 1
4.96214068210357 1
5.80239586482715 1
4.5741114769003 1
4.63917574494356 1
5.27596901909332 1
4.86823128512409 1
5.16565254141302 1
4.45691941800255 1
5.6647732853152 1
5.25485265613829 1
5.40730137653129 1
4.60379703298356 1
4.99431556773361 1
4.0121714793366 0
5.05905849136529 1
4.91200076206667 1
4.70396281804541 1
4.98571942969315 1
5.4213126643379 1
5.40981047393504 1
5.19723545859482 1
5.66682438683543 0
4.75038377568322 1
5.41307865687471 1
4.76272945776339 1
4.78859594404919 1
4.43329525580196 1
4.85492170404093 1
4.91410386061825 1
5.42149959767417 1
5.42796868496345 1
5.51907308267702 1
4.58493105417315 1
4.24268206362669 0
5.45199841284383 1
4.51427630263511 1
4.55084035256399 1
5.63878462713328 0
6.06431292684337 0
5.06976636648022 1
5.32840754117683 1
4.26609827557162 1
4.79577067661507 1
5.63410710521265 1
5.61387814512766 1
4.44536597412985 1
5.74857410007041 1
4.72576938867252 1
5.57961103218432 1
4.54007376451538 1
5.90580966163666 1
4.08855220994826 0
3.61117492014214 0
5.04482537280726 1
4.57906619840403 1
5.06486234998782 1
4.95136472875438 1
4.69095389620956 1
4.6385500420234 1
5.36116686008272 1
5.23283040788353 1
4.70147754753894 1
4.99891626735397 1
5.24606531165944 1
5.88541385458952 1
5.0635991650034 1
5.39961145427194 1
5.49076040239369 1
4.47280394673289 0
5.06566020758649 1
4.777993325354 1
4.3037257681857 1
5.54967698385555 1
4.71272639995596 1
5.13993412398885 1
5.14643400097641 1
4.83849448045457 1
4.79264503639689 1
5.23753323271594 1
5.72262297237536 0
4.86211248980921 1
4.27263149071068 1
3.97077610707923 0
4.97666232151532 1
4.86134774997937 1
5.70542696140984 1
4.64875912549258 1
5.06435004053118 1
4.687749112022 1
5.08697715113207 1
5.05017463634905 1
3.95338673888623 0
4.89559845087989 1
4.64763958655146 1
4.51627761726295 1
4.98213713244665 1
5.26201631295595 1
5.1649906194197 1
4.78504376603164 1
4.42610721132607 1
4.81043651699905 1
4.78115176734607 1
5.26775395974331 1
4.87860663982321 1
4.39223006340308 1
4.43782027646131 1
5.13783304452232 1
3.75752519019582 0
4.20114015754063 0
5.76670910198469 1
4.20626125536377 1
4.78964605799609 1
5.32582276200287 1
4.90436839315178 1
5.10863741717841 1
5.08088801354712 1
5.23687721168872 1
4.75626993455804 1
5.04856116513239 1
5.53714940199346 0
4.39285272282734 0
5.14521575866498 1
5.0656088451679 1
4.49201396648927 1
5.13529170635474 1
5.51330811653924 1
4.65078863719223 1
4.74954663301364 1
5.07821571740642 1
5.64307682819755 0
4.98354311185307 1
5.42881259228842 1
4.99110051386541 1
5.36291772285037 1
5.41356039694646 1
4.08880820453572 0
4.78744874588208 1
5.16239407756343 1
5.70567710967202 1
4.93006554042195 1
5.21828224922205 1
5.24332780125541 1
4.45308586553811 1
4.97400452985119 1
5.59077572369477 1
3.91126335252092 0
4.20015336028197 1
5.20964320688664 1
4.44776713229277 1
5.04667578790101 1
5.15444913333059 1
6.01694795365321 0
5.10509437765816 1
4.83078806185611 1
4.84445937192569 1
5.67170671588515 0
4.93800427580571 1
4.60446211125122 1
4.85935214214691 1
4.4790121672568 1
4.73118862693822 1
5.2091034717614 1
4.6351419761576 1
4.65181429755252 1
5.27444677057711 1
4.8714133832438 1
4.68917851122336 1
4.56762973562248 1
5.17625834515753 1
4.59983529499249 1
4.15242281506075 1
4.34931742561511 0
4.98766000093301 1
5.21927125222442 1
5.40350415974743 1
5.89039457615402 1
4.27783785560018 1
4.39618587278212 0
4.86459479582528 1
5.17482330033136 1
5.23967757995415 1
5.30735043928346 1
4.93810038297921 1
6.0495744951352 0
4.97989812984344 1
5.36496512000524 1
5.78173609412268 1
4.59424732681085 1
4.87894057370807 1
4.75973451198872 1
5.04592683446853 1
4.77678154830433 1
5.71248341025474 1
5.5629251411717 1
5.0832492920614 1
5.73397133223253 0
5.23329123487611 1
4.62430081766292 1
5.07341546387026 1
5.53157360433202 1
5.42152216383536 1
5.10742513378556 1
5.04998207275416 1
4.96427676877157 1
4.59928436787733 1
5.67670814639364 1
4.89094421554224 1
4.81638350876552 1
4.88660773828116 1
4.19448940771454 1
3.91504811143081 0
4.5345661977721 1
4.74046671783339 1
4.56509448269779 1
5.20026163424661 1
5.35826133891987 1
4.43165347982886 1
5.12380398144524 1
4.61536266361378 1
4.20808790990405 1
4.618495643669 1
6.019634623287 1
5.79783176423665 1
5.01209707703686 1
4.41622193027006 1
5.01055926388833 1
5.09490354324641 1
5.37149471955616 1
4.76196612857884 1
5.57545810948769 1
4.91928890353958 1
4.52232767571281 1
4.06778053551901 1
4.93430506547735 1
4.98262447737948 1
5.47881845558594 1
5.10680345086744 1
5.23455125579903 1
5.1463919812462 1
4.28221848043021 0
5.03243969227671 1
3.96924226064436 0
5.58396873467688 1
5.75192315585328 1
5.36888925077323 1
5.07589382774258 1
4.72380436684335 1
5.31178849119388 1
5.16965601444024 1
5.28005452663275 1
5.03089679922454 1
4.54477842966417 1
5.20554579565682 1
5.02774448884905 1
4.98646062625364 1
5.27446158905421 1
4.30096610909267 1
4.96856087846758 1
4.84562593171634 1
4.67533185732277 1
4.86670089901195 1
4.8591393915967 1
5.21936723079223 1
5.3646584853364 1
6.01363119965834 0
5.15622807276576 1
3.81807449543284 0
5.17170187147351 1
4.97178218517677 1
4.73292469848541 1
4.71392734387733 1
4.42794376434755 0
5.23583448619975 1
5.36163005418244 1
5.92167472694626 0
4.74584414167547 1
4.94609849625707 1
4.96757042366437 1
4.4159669067981 1
5.53906605824988 1
5.41243314509457 1
5.46952749235354 1
5.40315602624336 1
4.7185052940402 1
5.54352363028581 1
5.47467016935038 1
5.31196439132319 1
5.69687694878501 0
4.80224393956612 1
5.79144328442673 1
5.18677064377533 1
5.4671551969143 1
4.07477988619803 1
4.48275592160772 1
5.20914864435992 1
4.82778343281932 1
5.20903092434858 1
4.62359289472047 1
4.4101486869553 1
4.3918986173821 1
5.20362480863164 1
5.2214752354361 1
5.2944824566171 1
4.93859760209241 1
5.64778731499238 1
4.76549594425369 1
4.44140608002085 1
4.90305961458101 1
5.4484862140193 1
5.54707987135698 1
5.05647966477142 1
5.3500291790922 1
4.66542011519099 1
4.52817474533134 1
5.85409136791294 0
4.62756021435477 1
5.16634508133838 1
5.03860681678203 1
5.13646599413003 1
5.27959249178365 1
4.95312601428471 1
5.46961741659995 1
4.68856087753856 1
4.98912172877299 1
4.91658252181986 1
4.63741820571494 1
4.89246512008193 1
5.03419742565538 1
5.69353589019105 1
5.08953122677977 1
5.46572570907678 1
3.97855289904482 1
4.83272364894799 1
4.99313474476223 1
5.67920897323344 1
4.90064702952521 1
5.24484580383119 1
4.18964128465375 0
5.09207991499559 1
5.28579863441847 1
4.57490794154369 1
5.53746215424264 1
4.98329908569474 1
5.83598397381598 0
5.69274209534371 1
5.37670288628772 1
5.46315731505884 1
4.99967644846184 1
5.08134043705736 1
4.20917914961215 1
5.44125866110789 1
5.15036398199019 1
3.75254122499579 0
4.22577718008822 1
5.37553833390718 1
4.5512522112989 1
4.82043734568272 1
4.47808366720578 1
5.11009161712812 1
5.76252238154371 0
4.33684352205357 1
4.91419708905286 1
4.70253777192787 1
5.0777519870204 1
5.07920819013338 1
5.26664750148506 1
5.09079283092238 1
4.48592027358111 1
4.64834348389365 1
5.25962671841256 1
5.23223570750275 1
4.98887872168321 1
5.02290549432411 1
4.00534384777553 1
5.82474402019537 1
5.09224685055582 1
5.14495069848955 1
4.61310475636701 1
4.96871201996058 1
5.31141429878483 1
5.72642724437935 1
5.0223273619088 1
6.22420310834039 0
5.00412819361664 1
4.75601800316839 1
5.33089515070588 1
4.90265482044336 1
4.86668234258674 1
4.55960967964418 1
5.27980508763065 1
4.89710613834999 1
5.10527261671562 1
5.00113793352585 1
4.2911099538772 1
5.71745086619318 0
4.38117945841529 1
5.64845072378267 1
5.59872225859252 1
4.1075060834441 0
5.02357630705821 1
5.13141358530192 1
4.97007726843262 1
4.51051096634201 1
4.85624216420964 1
4.67579627803229 1
5.00830535076483 1
4.42655477063982 1
3.76739316747111 0
4.70362324713135 1
3.91319606758151 0
4.90513265401032 1
4.86778907533622 1
4.90954589551247 1
4.86313651345661 1
3.94329466345874 1
4.4043877457735 1
5.06441472374442 1
5.31635109207922 1
4.42283489762957 1
5.22325074164703 1
5.07372029126033 1
5.84115775481193 1
5.49436704593132 1
4.83016917182767 1
5.07588434080531 1
5.15165972808653 1
5.06648285713338 1
5.09813175253381 1
5.13081767226857 1
4.5438266554167 1
4.88946682437125 1
4.87521776683345 1
4.92602619311945 1
5.23328416673724 1
5.83832887521726 1
4.47742948215199 1
4.68272569881511 1
5.31741310984826 1
4.65907339079754 1
4.41394851823952 1
5.29398359065317 1
4.54186777347234 1
4.66474256424365 1
4.80168860279337 1
4.99100594129122 1
4.94986344336831 1
4.63326480100665 1
5.299183545715 1
4.75780659698562 1
6.3846206927396 0
5.2605403579372 1
5.36128995948596 1
5.82377046257593 0
5.74071311509523 0
5.36798766062229 1
5.02165750868799 1
3.99583281733537 0
5.07273071716191 1
5.72769704453767 0
4.79138886611614 1
5.20796032359711 1
5.42152118188888 1
4.937234333146 1
5.36957452432518 1
5.62875803816719 1
5.37845903421821 1
4.60707640404977 1
5.13600375105303 1
5.01145693215356 1
5.47559555022516 1
5.59067010252606 1
4.646421920207 1
4.58813375584802 1
5.60213139446398 0
4.78178382088086 1
5.6396102396268 1
5.87456836517827 1
5.17619732664066 1
4.93188366397004 1
5.16304151756663 1
4.12018227696132 1
5.55904323463505 0
4.68021964904551 1
5.38377382015716 1
4.89157845699697 1
5.78223680985273 0
5.2395803429533 1
4.57148164121637 1
4.92872112992599 1
5.16093852946748 1
5.10385625306135 1
4.67711046323322 1
4.51698630439229 1
5.08750266572795 1
4.8515102371121 1
4.89206122648367 1
4.8501161061624 1
5.17901427156349 1
5.68907481354735 1
5.11021023103889 1
4.50586122333238 1
4.25839448461478 1
5.96320004141052 0
5.26749760927426 1
4.88373541667242 1
5.68256289749767 0
4.17600222329893 1
4.88751550138732 1
4.68055588700951 1
4.93577873503418 1
4.44622467979094 1
5.84143175076201 0
5.62800773297362 1
5.24564587494956 1
5.4223827138528 1
5.0990596261289 1
5.6411064176509 1
5.66975200228967 1
4.78574860784759 1
5.5692757001895 1
5.62317825214491 1
5.64103592910874 0
4.80332326163949 1
5.59615335932594 1
5.16733836420666 1
5.3382830795028 1
4.91896628483362 1
4.61683171780135 1
5.98994719063087 0
4.31103318541818 1
5.48759512168931 1
4.68235194187453 1
4.78973866120777 1
4.85273414640309 1
4.96460022937593 1
5.04385027784491 1
4.53814944996324 1
5.21521709116793 1
5.19023501407889 1
5.16238218211371 1
5.40917348806463 1
5.36558541303783 1
5.61116410326025 1
4.74476506507192 1
4.87853056144376 1
5.27360055923841 1
3.89325214264073 1
5.716317550865 1
4.86359641486584 1
5.22264880862276 1
4.94801099056768 1
5.10347687127337 1
5.68463940179934 1
5.57400226332161 1
4.78563637027052 1
5.26263236901875 1
5.7897817030684 0
4.61846576007603 1
5.16323997352848 1
5.51923163021946 1
5.54523771878821 1
4.69693478159474 1
4.39896612008202 1
4.95562661920961 1
4.91436679077477 1
5.38968827051741 1
4.15853087459872 1
5.66656225388108 1
4.29025253766255 1
5.32759971952512 1
5.02491881042021 1
4.88559597575527 1
4.75810617892248 1
5.27434792739414 1
5.31014938899584 1
5.57567087957523 1
4.97901903899782 1
4.56284200946351 1
5.62988106482594 1
5.23359330955427 1
5.69318570440124 1
5.78492912164366 1
4.1718755258505 1
5.43603216608694 1
4.39871984036771 1
4.52694396282899 1
5.68008295959403 0
5.25426640852878 1
5.55333632566852 1
5.28016373070011 1
4.89717491908902 1
4.5660717307399 1
4.93122233994223 1
5.03996736240006 1
4.36435409319495 1
4.7163568900174 1
5.07985128739474 1
5.44098086535859 1
5.42186441244533 1
5.18315507368098 1
4.4862726250067 1
5.49194167049865 1
4.91711864849541 1
4.92567840663046 1
5.18101167251922 1
5.14651042909606 1
4.54266184686767 1
4.7867991253889 1
5.4390469395024 1
3.79646140461743 0
5.10400117601763 1
5.44587881277991 1
4.99229493932727 1
5.68155981174088 1
5.45404506170905 1
4.84433009572072 1
4.68569702865838 1
5.55997502198856 1
4.59702087228123 1
4.75058925422949 1
4.85988420181592 1
4.47725976614804 1
5.72762501622051 1
5.25541061155152 1
5.41181718324404 1
5.03522989173953 1
4.26718636044046 1
4.62681765601973 1
4.37494831810268 1
5.21007805321693 1
4.62998600987594 1
5.49748034584737 1
4.93542140073667 1
5.36875693521331 1
5.58992465731341 1
4.77334203041168 1
4.0937940582096 0
5.66405437930147 1
5.61700103647264 1
4.21323637011005 0
4.59025454068976 1
5.03103356632373 1
4.63157874098818 1
5.24404770519549 1
5.44204069534234 1
5.45382975398023 1
4.74488884537823 1
4.77503247898152 1
4.92459649456504 1
5.02089883257538 1
4.62181924759132 1
5.21066475189096 1
4.90851803235828 1
4.75010829245434 1
5.40386437168929 1
4.60674748535681 1
4.2538482526348 1
5.55045736164649 1
4.87869922796847 1
4.37551973565482 1
5.09654307679699 1
4.43292629961787 1
4.9754322653038 1
5.24014874454226 1
5.11843852026483 1
5.15803876117667 1
5.18192068908469 1
4.97750935220845 1
5.03531568104207 1
4.98609594456151 1
5.27457228740452 1
5.14403531977007 1
5.27476662235185 1
5.446517180499 1
5.43899402330979 1
4.1538035632432 1
5.67242934736027 1
5.00128395364329 1
5.74585856467518 1
3.88224804967852 0
4.55176565938999 1
5.20792258291345 1
4.84170673295224 1
4.92674458575476 1
4.97736663349319 1
5.66895002151408 1
5.90021721321049 0
4.72854578028832 1
5.29599778949552 1
4.3534201028523 0
5.40186786596729 1
5.40147189026019 1
5.03966962444186 1
4.17801637018984 1
4.34348142898409 0
4.5229829736727 1
5.20979003942937 1
5.66824243684028 1
5.4489106907157 1
4.57910663318244 1
4.75084479335837 1
4.47713666415514 1
3.93243035480135 1
5.21957274358748 1
4.50450137423386 1
5.91664091468268 0
5.02986037592292 1
5.01142033896618 1
5.00704353362563 1
4.81260393773868 1
4.58775270731204 1
5.21492922782816 1
4.65837879104453 1
5.08681746991886 1
5.16575606162157 1
4.78333425195437 1
4.69406082362787 1
4.40148449672068 1
5.16136961903309 1
4.47890286607997 1
4.98741105037571 1
5.37979391503688 1
5.17664241300888 1
5.03758445096773 1
5.78739821772464 0
4.81806729215584 1
4.41041824908791 1
4.48110823635961 1
5.05386244093937 1
4.90088239295468 1
4.64800122211333 1
5.10933938307842 1
5.72488205009356 1
4.19373743122494 0
4.02850342000511 0
4.7732798858636 1
4.64515539041094 1
5.08046048558481 1
4.0008323380329 0
5.12237871148174 1
5.00435272916821 1
4.69942898985273 1
4.86302287793109 1
4.96179606796644 1
4.83179120206635 1
5.12609526897381 1
5.39159469586856 1
4.64545387156233 1
4.26843616954678 1
5.34455636757232 1
5.52760462268855 1
5.44633337083573 1
4.80273117677204 1
4.46279436839254 1
4.67587525733028 1
5.65554169546075 1
4.43329433046166 1
5.90487002110735 1
5.11590705127724 1
5.05361947099666 1
4.67627255520554 1
4.96151434875759 1
5.31040859841163 1
4.50340617360638 0
5.35419238960179 1
5.12358256794614 1
4.82364254214355 1
5.06737742921672 1
5.56279416088371 1
5.90088891796377 1
5.00407121059833 1
5.28676044789132 1
4.79179569776751 1
5.73178077930926 1
5.22221574597062 1
4.57763866997566 1
4.24680824811346 0
5.67047864766676 1
5.47274531036544 1
5.4680158161222 1
5.18583673722374 1
5.1845170903437 1
4.94411159988473 1
5.2561970526209 1
5.72291670989736 1
4.80008354592507 1
4.89252613925369 1
4.33914897024284 0
4.85780224637585 1
4.80135777255835 1
4.7135297327999 1
4.55152186196342 1
5.51372931376406 1
4.73584718612783 1
4.83573633603256 1
5.59097313344504 1
4.90329585627896 1
5.52562384207863 1
4.63818916712235 1
5.38685363421688 1
5.74626973939874 1
4.66721975441712 1
4.94453775871431 1
6.59346697687608 0
6.12403009601392 1
5.17099918255099 1
4.88553892478983 1
5.38542747518551 1
4.67673857010713 1
5.38564146479131 1
4.19572269280901 0
5.38243621784968 1
4.451658470563 1
5.14397769654727 1
4.43959550666356 1
5.04612434202735 1
5.11345147831341 1
4.15063825630094 1
4.41038868681085 1
4.85639543211492 1
5.32927577328506 1
5.82968011427829 1
5.11715167698855 1
5.90791115398747 0
4.44404175167829 1
5.26195331815255 1
5.17544822428507 1
4.27108289714967 1
4.66427708893892 1
4.6068682045774 1
4.94745040978554 1
5.07575768330372 1
4.43711521662931 1
5.97459439965168 0
4.65222607622944 1
5.00480808084516 1
4.66631142518818 1
4.90517963644871 1
5.17336653951057 1
4.80114275632329 1
5.15119892840851 1
4.72701150619053 1
5.00078307922918 1
4.91657498500918 1
5.3615510354741 1
5.14114444074351 1
4.76601200098503 1
4.78292465250829 1
4.57167363150799 1
4.901884829813 1
4.81925264039548 1
4.60000719488771 1
4.47845555286466 1
4.60567903152631 1
5.18505892095406 1
4.67019754508685 1
4.74966186108633 1
4.24046308355298 1
5.16499548156592 1
4.36221195062835 1
4.62665813581133 1
5.0446080000891 1
4.78456070759448 1
5.06782008103457 1
4.17567862393333 0
5.92618493221137 0
5.37941791987186 1
5.4548708036834 1
5.34829135843063 1
5.48769624325902 1
4.4868171297279 1
5.91862453260433 1
4.66553389443889 1
6.49844389100231 0
5.1703601318778 1
5.92202459973419 0
5.01125122184968 1
5.16799926728775 1
5.96311646885001 0
4.52956552357769 1
4.32634480906179 0
4.3207408092367 1
4.77072613154139 1
4.70864386461158 1
6.011735936961 0
5.02032804682724 1
5.7114509514941 1
4.96014641913403 1
5.38024077561304 1
4.96326343946018 1
5.04661854081724 1
5.46676890614653 1
5.2456452143525 1
5.23934424104225 1
5.23170745598656 1
5.42589564498755 1
5.32747126539622 1
4.57767770780718 1
4.30711929734419 0
5.14653794475303 1
4.259384300679 1
4.45217585668058 1
5.52228666818271 1
4.15693502206293 1
4.20912209418659 0
3.94508422097358 0
4.33597467250204 1
5.73689767770475 0
4.18572145963999 1
5.34224340360028 1
4.33728270914744 1
5.05948808339548 1
5.07293504302595 1
5.03042337105942 1
4.46276832346028 1
5.14651429040223 1
5.43856169458228 1
5.58578949993244 1
5.60187859778872 1
5.60418130452831 1
4.65440802535269 1
4.94075950439213 1
4.50381556031666 1
5.01515685636711 1
4.78029359595348 1
4.37490313987363 1
4.69040221774676 1
4.53274899829419 1
4.61076124152913 1
4.71774028624431 1
4.95818805328366 1
3.51946673648692 0
3.98961376712822 1
5.08943418146178 1
4.95104492060148 1
4.97081362899961 1
5.09168831483751 1
4.93599380781413 1
4.48992464599405 1
5.38201112770985 1
4.73242615244097 1
5.72860646855124 0
4.85571676110855 1
4.71755024626487 1
5.72936060217097 1
5.3928145015754 1
4.82884343371781 1
4.68538843638967 1
4.86821721230442 1
4.84612641946966 1
5.80127851247534 1
5.31561361920794 1
5.51172747212233 1
5.84201530192941 0
5.09921235744046 1
5.33289370344962 1
4.82354341479776 1
4.51510901599243 1
5.30682592137982 1
6.1699196254327 0
3.91659515244624 0
5.11156107369418 1
4.65272749865761 1
4.93964615859003 1
4.45697345245414 1
4.5284488790074 1
4.29601638877412 0
5.9611445727871 0
4.34733868501145 1
4.63535494820096 1
4.78982080755121 1
4.63775174556561 1
4.52368109795688 1
5.35528146345147 1
5.27814875635323 1
5.15727537479138 1
4.77406230462351 1
5.06823824380943 1
5.20006672798977 1
5.34732234495542 1
4.91973265568091 1
5.69935980318537 1
4.44653336551095 1
4.59246513157269 1
4.64522155281495 1
4.62080381818439 1
5.06683083908961 1
4.91131349192316 1
5.15058597315766 1
4.55459780244928 1
4.91940535591326 1
5.72003915928077 0
5.65765656731701 1
4.31496440155278 1
4.60796906565023 1
5.2357568094703 1
4.56217825331809 1
5.42868446075052 1
4.37360473752483 1
4.90024207061758 1
4.54104400557937 1
4.87629160028676 1
4.78107900763544 1
5.48132425691694 1
5.12235527592667 1
6.31198578530707 0
4.94756129004265 1
5.13385077438869 1
3.99073958366326 1
4.80370075082555 1
5.17905181749019 1
5.38839903622772 1
5.48374667857257 1
5.18662472667849 1
4.7735386851076 1
5.46141725221334 1
5.19657461412632 1
4.64016868869656 1
4.41000263237422 1
4.40359933935024 1
4.8218628245646 1
5.1705035715906 1
5.13591931692217 1
5.02624813609488 1
4.8076082589857 1
5.42316920750071 1
4.13451762137541 1
5.98259870463244 0
4.74651933105293 1
4.66779145734876 1
4.33570117808727 1
5.25651041304699 1
5.3378455025966 1
5.05128373395702 1
5.43288430146367 1
4.72483949758493 1
4.41293807936996 1
5.0447919008921 1
5.0026133059479 1
4.22817880665843 1
5.08042804960581 1
4.83207766321223 1
5.31862813964811 1
4.84236154753414 1
5.53930336372764 1
4.80663840705081 1
4.61810202207982 1
5.25316553975558 1
4.99488282740838 1
5.04936818568155 1
4.39794526315457 1
5.40516181119292 1
4.66283196796994 1
5.70281919919962 1
4.90286772342592 1
5.52898129737262 1
5.57363897142772 1
4.31478288253898 1
4.91537906510863 1
5.53787988764665 1
4.8844613977978 1
4.54556288169016 1
4.98423425546931 1
5.41870325929154 1
5.27501154538344 1
5.83715222076938 1
4.74537603429738 1
5.10205080897912 1
4.42995624176486 1
5.73252994945728 1
5.00660283240535 1
4.79666997777424 1
4.81896521930594 1
5.11006215074216 1
4.3655352455474 1
5.29003976661182 1
4.60806855758242 1
4.80450658420073 1
5.80376424807735 1
4.73807192176544 1
5.28093143434637 1
5.40444239919055 1
4.41237058621676 1
5.53582308114034 1
4.89793328447084 1
5.54539352356979 1
5.06803095187118 1
5.92623079778178 0
5.16238152897049 1
4.29558956308226 1
4.44100547938015 1
4.01854752890414 1
5.26987305186121 1
4.63490256865574 1
5.86849515903854 0
5.14954845481109 1
5.27671488601144 1
5.66560858973567 1
5.51372019247466 1
4.97581682080437 1
5.11706413906425 1
4.18453082898849 1
5.10079374928934 1
5.56362998655159 1
5.19184551330924 1
4.797931755026 1
6.00173093620981 0
4.6097269283805 1
5.39670901081178 1
5.26866342879171 1
5.12481008294626 1
4.69516048818175 1
5.40848843098563 1
6.37787041903392 0
5.5381557601486 1
5.40876761291902 1
4.580957139424 1
5.67369024593029 1
5.01145482222648 1
5.14333661286004 1
5.09188795116611 1
4.99926070368423 1
4.65702074115505 1
5.35409894698207 1
5.20680026233934 1
4.50769730266178 1
5.29735338413695 1
3.96485156872258 1
5.47639847715902 1
4.63720907770533 1
5.2974565644266 1
4.68836582662671 1
5.21280224443869 1
5.46945679049514 1
5.67559156545115 1
5.19077692390138 1
5.17175532902914 1
4.89286989630215 1
5.54962917828411 1
4.8750211481209 1
5.47244718170367 1
4.68856924253245 1
4.92351530054472 1
5.31956849181389 1
4.83951462648664 1
5.83202282441974 0
5.18808300194251 1
5.14698326658787 1
5.18993457133564 1
4.98018178256841 1
4.0920315256346 1
4.42858721467342 1
5.20085966361051 1
4.25952408427438 1
5.24323510672549 1
4.30832156322615 1
4.81043476722588 1
4.32710893983461 1
5.03557420443054 1
4.3626530509985 1
5.11971354087368 1
4.76063621973897 1
4.98486319039064 1
5.46155276787322 1
5.21823921848321 1
4.63046372546109 1
4.66101469055822 1
4.60587083970961 1
4.74907283899753 1
4.58481896685416 1
4.08193743751853 0
5.58281863342018 1
5.24412557106764 1
4.81067588328934 1
4.34878688481048 1
5.75724706131774 1
5.50047970907575 1
4.87953794637064 1
5.46559220334875 1
3.90195218756963 0
5.30470961384077 1
4.7184239734361 1
4.53680308694651 1
5.15187104317387 1
5.1826570393129 1
4.94364038672218 1
4.75470683880554 1
4.65219071788201 1
5.00563048746066 1
4.09656586819957 0
4.73224142979198 1
4.99664405951226 1
4.72210546731286 1
5.84475805295298 0
5.53675641911288 1
5.19280940111703 1
5.21438362142727 1
5.09057976135915 1
4.74570242114028 1
4.84737605398749 1
4.67876206894959 1
5.17403464438138 1
4.63206573756261 1
4.63245283642346 1
5.21830988721858 1
4.97179145785285 1
5.935846701685 0
5.1441168364019 1
4.17561303515411 1
4.865713616866 1
4.55530365925742 1
5.47102097652319 1
4.95064391490473 1
5.28159377113364 1
4.6982951855866 1
4.95240647333317 1
4.39931089209426 1
5.68204390407214 1
6.02413282648511 1
5.09559408865236 1
5.24160292290838 1
5.42334952352492 1
5.03921617467109 1
5.16783631193246 1
4.83202812091538 1
5.62585125620767 1
4.56212226845426 1
4.91988383529125 1
5.69562783504801 1
4.87056314259449 1
4.46529444728937 1
5.28458244560857 1
5.17686430652548 1
4.92797701845141 1
5.90862629922321 1
5.05544236321318 1
5.56056539929474 1
3.21295262534813 0
5.29344291718921 1
5.38672789130126 1
4.40713643640634 1
5.57371211191797 1
4.64488611241553 1
5.41322132330342 1
4.63508496684336 1
5.24021646604057 1
5.48920130608241 1
4.58304919931492 1
5.38571535336075 1
4.86781272111448 1
5.66062110776617 0
5.45182081773289 1
5.45614021367705 1
3.60951503853069 0
5.75849902418867 0
5.06325680803657 1
4.75115910337817 1
6.00961089503445 1
3.91579956633885 0
5.11089863490743 1
3.92723819488732 0
4.76424592120861 1
4.60209213396641 1
5.51007432525776 0
4.89800717010264 1
5.13123897819437 1
5.29697938226053 1
5.09810560579281 1
5.66749068222677 1
4.75250665145953 1
4.14265743204996 1
5.10317543022975 1
4.90580641965833 1
4.81853860980954 1
5.29142972373914 1
4.82233985736721 1
4.67386427628981 1
5.74480878140151 1
4.50553872322452 1
6.23280154657336 1
5.46388912050418 1
6.54448242153811 0
4.3758894696075 0
5.8257655073609 1
5.394597908644 1
4.46029224865106 1
4.55334108735708 1
4.31994329939171 1
5.39276781286586 1
4.79549831185211 1
3.98576042428302 1
4.73036797830314 1
5.29249214095269 1
5.2506837301912 1
4.43447517120221 1
5.13347460373704 1
3.65064248787767 0
4.81947436751475 1
4.66985147527757 1
5.12606037481012 1
4.53321504489318 1
4.58073884507481 1
4.17125171579301 1
4.86005026491891 1
4.92717732985968 1
4.78093627754094 1
4.94721847909019 1
5.93050512197801 0
4.83773115748714 1
5.02685268845636 1
5.17733622354515 1
4.55417168382812 1
4.92284776257281 1
5.1211263787217 1
5.50924863908164 1
4.61503166473875 1
4.67114280150548 1
4.88484509659894 1
5.10159687382392 1
5.50961697948321 1
5.31469490710055 1
5.1789530180413 1
4.91522605252214 1
4.81209641440122 1
4.76217939321043 1
5.16543863511275 1
5.26125503709701 1
5.45215873733381 1
5.60444736781619 0
5.78409986413989 1
5.99025050142383 0
5.31035083283497 1
5.83844548369217 0
4.7751458779086 1
4.46658381791482 1
5.12178800627048 1
4.82880708333305 1
5.52095303764412 1
5.18939525708227 1
4.18705160777043 1
5.40007738068043 1
4.55156649066851 1
5.20032794383936 1
4.53636523456106 1
4.96682141210559 1
5.04230793434814 1
4.86404442299326 1
5.63378738521344 1
5.31742405290444 1
4.93003084866911 1
5.6658379410936 1
4.9641842662985 1
3.94415369038309 0
4.48087407158992 1
5.00092502425886 1
4.8513868414884 1
4.92288243406249 1
5.01444737022952 1
5.3564912911056 1
4.5226188546946 1
4.82455036278139 1
5.16749880816487 1
4.27254756952783 1
4.70835548372338 1
4.84989942224276 1
5.30058370134412 1
5.30489343896155 1
5.54780848883276 1
5.64159797285534 1
4.56381155703283 1
5.9414950680024 1
5.44002219583861 1
5.60680355451339 1
5.29322243656293 1
5.69019211474064 1
5.61779985616633 1
6.25278743796544 0
5.25679544164733 1
4.71926228887814 1
4.09181361264043 1
4.46175792962435 1
4.58369579023531 1
4.76077063755896 1
4.96258911138034 1
4.93256722153887 1
5.23312270016731 1
5.29741819672453 1
4.28363683318581 0
4.94960568365751 1
4.66872752316048 1
4.65557662856106 1
4.51656922892305 1
5.28226798781815 1
5.01372476612173 1
5.48161657571945 1
4.64468894117947 1
5.38211516642368 1
5.06823288986659 1
5.59014161083659 1
4.60921351905701 1
5.21102883402656 1
4.56455454099326 1
5.14055697155265 1
4.52105575794782 1
4.18496875755749 1
4.82221162754182 1
4.51918668678302 1
4.45565250196702 0
4.93656830190352 1
5.24287884199899 1
5.04465745120375 1
4.95883841395148 1
4.66793781464865 1
5.23509572173042 1
4.65903157355915 1
5.33288529956269 1
4.65553449178256 1
5.13797564119899 1
5.25169965442464 1
4.39036123645322 1
3.93561041211613 0
5.1147612573257 1
5.08365047366489 1
4.72181949940861 1
5.80648293394428 0
4.07669937217771 0
4.82910432197132 1
4.08262500036241 0
4.3195150309051 1
5.05767350205146 1
4.45643422713778 1
5.38225059771209 1
4.65659586941472 1
5.41942931086225 1
5.25889906524519 1
4.98144424786251 1
5.11959885178456 1
5.14349968183849 1
5.14712134685464 1
5.3960368426204 1
5.34940881111176 1
4.73285823963512 1
4.05053576794429 0
4.98902262103045 1
4.91272652401793 1
4.64507441072019 1
4.6177033091567 1
4.67702257103829 1
5.52078428930566 1
4.41059328875658 0
4.4025426850056 1
4.75594607539414 1
5.29141610304156 1
5.38527441557957 1
5.3365897085207 1
4.22293826980001 1
5.38404352626358 1
4.8293256564041 1
5.09319314951834 1
4.14416148047951 1
4.31333085422773 1
4.84423309125465 1
4.5970153123396 1
4.68514469867961 1
4.90186208841173 1
4.08842638391262 0
5.68309832775582 1
5.00626808459001 1
5.16253529266367 1
5.00546643813253 1
4.68911916820732 1
5.16085161722869 1
5.8513745865784 0
5.67476234361837 1
5.47522513931437 1
5.3374500857717 1
4.21815022619326 0
4.92739978372873 1
4.87501378061841 1
5.22896818884207 1
4.65039159782372 1
4.95151421282553 1
4.24585750282187 1
5.27389166422931 1
5.43133795014742 1
5.50752919874716 1
5.67161179058308 1
4.68564771886221 1
5.45525049762655 1
5.39944015368086 1
5.58700869561202 1
4.58615836999888 1
4.64804677047474 1
5.08853315945914 1
5.51024583381693 1
3.90866858611618 0
4.63778496042519 1
4.65182814769312 1
5.375869076437 1
5.25829992372826 1
5.48051272375524 1
4.80490165634608 1
5.34414493035961 1
4.62305598321102 1
4.88843574847215 1
5.22716650574751 1
5.05649731816922 1
4.60997716512884 1
4.66337095938238 1
5.18497981718336 1
5.31537793651834 1
4.47021707725465 1
4.78711337795066 1
5.19818156609486 1
4.90925351477158 1
4.47244397525955 1
5.30990011593575 1
4.64471886461515 1
5.35663129920433 1
5.74125681291169 0
5.49567776797849 1
4.4709806797128 1
5.27012774930162 1
4.59374638028724 1
5.20721586933455 1
3.90415204625998 1
4.9995908968003 1
4.52840014560848 1
5.3037786645875 1
5.1310903712076 1
4.52211297730444 1
5.06681761951928 1
5.27542629556651 1
4.93759552112811 1
4.96840981115189 1
5.32726454002356 1
4.38793117749428 1
4.99464051212359 1
5.72778672595191 1
4.86038669336725 1
5.50753674109723 1
4.34645604152267 1
5.59026260542611 0
5.93423569686843 1
5.96672608950335 0
5.86308582761159 1
4.19766954954173 1
4.65073600775777 1
4.96771182917007 1
4.68765190486778 1
4.76149197834004 1
5.09643040020568 1
5.01224165127218 1
5.50310625367872 1
5.84240333216107 0
5.30542734908146 1
4.41038125339188 1
5.39530544957723 1
5.41577056673772 1
4.7385809475216 1
4.94497978079224 1
5.70342102564582 1
5.16055620572289 1
4.94860674498489 1
4.80342370161623 1
4.61708834146225 1
5.43040215287527 1
4.74455955273599 1
4.91644513700607 1
6.22370310009299 0
4.93939727280936 1
5.52454718588515 1
5.49112120809542 1
4.81858248834879 1
5.14813611545033 1
5.22853741551682 1
5.30765330761333 1
4.7227573266738 1
5.298560660373 1
4.96517663975442 1
4.87695879274183 1
4.92195761210475 1
5.2984066475105 1
5.04253625397153 1
5.52047647984613 1
4.61414602959152 1
5.74720525999494 0
4.53372324930626 1
5.45118809899953 1
4.67650696463459 1
4.72395245596923 1
4.43392493261514 1
4.23962142354072 1
5.82616409069609 1
5.16709896800559 1
4.9676380931459 1
5.18447948846979 1
5.33492328858112 1
4.63440480279995 1
5.22048669849694 1
4.83890442012714 1
4.79004939531219 1
3.77204494905138 0
4.79702043983691 1
4.54393532141836 1
4.42966455213087 1
5.15789307700359 1
4.89845892297114 1
5.22233988660302 1
5.23410429151261 1
5.57316301709048 1
5.44995935376164 1
4.97368635703652 1
5.12244429627769 1
5.05447207584808 1
5.21233374415208 1
5.24498096725614 1
5.01580861446446 1
5.57918468820998 1
5.04264145330343 1
5.19007352338 1
3.9502591927311 0
4.28406955433702 1
4.76548754007332 1
5.86210925296476 1
5.15312850631295 1
4.56808165391164 1
4.79881570780709 1
5.16602163951086 1
4.92466082256907 1
5.2564918606826 1
4.48016236771892 1
5.54297158944269 1
4.99859412675067 1
4.1074290300117 0
5.27407416037197 1
5.23410717880177 1
4.7794523544176 1
5.69320483704686 1
4.34814666706646 1
5.25107657180654 1
5.29921008528599 1
4.46228852471739 1
5.36797770080128 1
5.26539508765276 1
5.32064784482122 1
4.66841667826371 1
5.55250972141163 1
5.33306968624106 1
5.34899840447568 1
5.32198122959481 1
5.24087749303916 1
4.38088120091309 1
4.77791970008593 1
4.77463568445802 1
4.83606827732915 1
4.85084351507793 1
4.43794078181055 1
3.93507581692105 0
4.60552411751754 1
4.74363944399918 1
4.66459483935577 1
4.96407686406001 1
5.31103084944769 1
4.50597429439492 1
4.65374844897688 1
5.22092109551132 1
4.49639202642821 1
4.46786003467087 1
5.14293455492421 1
4.45948565393291 1
5.03943056540955 1
5.04390866269634 1
5.38611538748493 1
4.80734694234626 1
5.35283152440825 1
4.75373706350872 1
4.45185928561483 1
4.46406400524494 1
4.71182570706136 1
5.0161235811475 1
4.88360036449623 1
5.2888968497295 1
5.44837180665445 1
5.328448760304 1
4.99000177981947 1
4.12771588496644 0
4.19898902016902 1
5.88193334020557 1
5.17766125837455 1
4.37865107204169 1
5.7886518786014 0
4.22365949569925 1
3.96330853179352 1
5.85103865120092 0
5.00661710357622 1
4.48195349936314 1
4.6975491072071 1
5.60519663597019 1
5.62461954927629 1
5.04492214735469 1
5.39875489773448 1
5.64089650522895 0
4.55685779721306 1
4.69885492030052 1
4.63952961313802 1
5.17436673031664 1
5.02521134462624 1
5.28378042199072 1
4.36538574786221 1
5.29649702943182 1
5.56455876924438 1
4.63226036080786 1
5.27284441421503 1
4.542128589492 1
5.51001344929661 1
3.90875270961263 1
5.00227940107788 1
5.53058301129838 1
3.993532907095 0
4.50320788443343 1
5.47968749811583 1
5.51521462955208 1
5.75879243421164 1
4.72912451862853 1
5.46196223294141 1
5.18185470896684 1
5.29048238140458 1
6.0033828851723 0
5.05042028274935 1
4.79218903083824 1
5.23648403626436 1
5.70199646352027 1
5.97499287206153 0
5.77439753308886 0
5.20715142082912 1
5.3213515151175 1
4.59861523511296 1
5.03365608222995 1
4.71286741277716 1
5.20042079823485 1
4.39275329259474 1
5.71801292523527 0
5.28876651240536 1
5.14478094484751 1
5.28898715933215 1
4.42647343305468 1
4.31296559858479 0
5.8478431736663 0
5.75395343126079 1
4.74750881924593 1
5.10725260600565 1
4.64040622670905 1
5.03472681291466 1
5.25826326312715 1
4.74999355326315 1
4.89440455897515 1
5.39627940164993 1
4.53824502746409 1
4.94096136609647 1
4.43410826042652 1
4.75153426177219 1
4.70004215097826 1
5.05142327468826 1
4.20301013105283 1
5.10543414542383 1
5.61537911487233 0
5.12696777972905 1
3.95376258108647 0
4.28710756969267 1
4.71615165599077 1
5.17078721215076 1
5.19402020725895 1
4.82845943198542 1
6.53118208271818 0
5.42337810460734 1
4.73785193326078 1
5.25428612507258 1
4.92518257514077 1
5.0164084601798 1
5.04427820263218 1
5.15571910965148 1
6.14801695795202 0
5.68625719029779 1
5.25397848724066 1
5.3980599398613 1
5.14430023824447 1
4.96680064186446 1
4.13611084446203 0
4.94297159876987 1
5.46466995826993 1
5.25523974576664 1
5.24042265421767 1
5.32566489748252 1
5.15925788129501 1
5.17355381403504 1
5.06894609755681 1
4.90853116019531 1
6.0691122551659 1
5.41491124534736 1
5.45232875605493 1
5.36282971038986 1
4.91799810734882 1
4.77956029685336 1
5.31689486462416 1
4.71621401433861 1
4.2628308256948 1
6.23165171749092 0
4.68973141500888 1
5.33239464578619 1
5.4845880254326 1
4.50976657364828 1
4.81823534187478 1
5.08374170875447 1
6.15017902258265 0
4.79005833381168 1
4.78581991807859 1
4.85914926700083 1
5.8058316026775 0
5.46727724806248 1
5.45088742318597 1
4.11546989132853 1
4.2189369215487 1
4.84725004187346 1
4.47694714315937 1
5.0177443174976 1
5.36188993791871 1
5.71605973265775 1
4.67010543012394 1
4.93873868290521 1
4.8874642282381 1
5.11622955886939 1
4.67153068008707 1
4.80974654925657 1
5.25439884168048 1
4.37411496509959 1
4.52050935910529 1
4.54718618834801 1
5.01501902403044 1
5.08914637855578 1
4.66069411013117 1
5.50884601379173 1
4.05691642703745 0
4.97677164248364 1
5.44882872604241 1
4.40919125849483 1
5.95955784973669 1
5.30033203398389 1
4.46652359647423 1
4.14717996312719 1
4.37729647779095 0
5.96408951948918 0
4.48117803155907 1
4.47272469773337 1
5.11417185648344 1
5.42115922666368 1
4.68561348004961 1
5.19911851612111 1
4.43720398526867 1
4.1634181684453 0
4.13560790019187 1
5.09053833222799 1
4.42813812416756 1
4.6854901396143 1
3.60347294804886 1
4.78516798849389 1
5.36009173821244 1
5.12171950972783 1
5.15259177141692 1
5.22184289166851 1
5.14190187807449 1
5.12686559252859 1
4.73543247465873 1
4.89526599379049 1
3.89288943438091 0
4.8200514978287 1
4.42639899596739 1
5.51112734662749 1
5.16224142456701 1
5.78619567746462 0
4.71386502187782 1
5.36432910972613 1
5.90115374569367 1
4.36120749238263 1
4.64541586309929 1
4.98822291530838 1
4.49184636202834 1
4.87196386830788 1
6.11545313725333 0
5.19549560800211 1
4.71838233638405 1
4.26005980803683 1
5.47644988922851 1
5.58359014997937 1
5.77974974805196 1
5.23986557620164 1
4.97459030615457 1
4.71319962305406 1
5.30466356475468 1
6.31647958285929 0
5.1932256656667 1
4.92001866957874 1
5.0863862844593 1
4.87649349309914 1
5.59182623345031 1
4.24891245629769 0
4.63098777994753 1
5.03220470264502 1
4.93282256295294 1
4.45608332728382 1
6.00211127869522 0
4.37856767238117 0
5.36302276096744 1
4.87044758587445 1
5.30086139561281 1
5.28744921377074 1
5.78031610917505 1
4.81253743167823 1
4.77316521439234 1
4.79290222606413 1
6.11833288854334 0
4.79744141018059 1
5.05017409724466 1
4.76626189476502 1
4.84938078462119 1
5.29542619827321 1
5.2526927104143 1
4.69853153358618 1
4.54724904164623 1
5.50113142659128 1
5.13038790854704 1
5.16382328534706 1
4.50032972628989 1
5.14884038705975 1
4.79606389099571 1
5.32019064178257 1
5.06758561939258 1
5.25589251027779 1
5.51548095365988 1
5.72214907896846 1
5.52378291767104 1
5.1618373892144 1
4.99418952267026 1
4.9365612509422 1
5.49747284142939 1
5.27268975946622 1
4.31336436748716 1
5.39922227730821 1
5.10201357740884 1
4.4089826660823 1
5.98558584835638 1
5.13387186085909 1
4.9693910931592 1
5.67938719833201 1
5.15489593714638 1
4.30864307592349 1
5.14064608503699 1
5.73209415593219 1
5.32112596941183 1
4.33332114975536 1
3.7728805418642 0
5.57840372285464 1
4.95906607236536 1
4.90057410040594 1
5.08023297464797 1
5.05339666122185 1
5.02248692835623 1
4.71260348370131 1
4.8364191515863 1
4.49204238497635 1
5.73327406360937 0
5.69065528091549 1
5.0253673625344 1
4.06972797216078 0
4.43241682261266 1
4.94317820998226 1
5.24568952462304 1
5.03979743631306 1
5.29725515543069 1
4.55245807314892 1
5.13732381443572 1
5.84144292815014 1
5.7241365469554 1
4.85060912328399 1
5.12674968854343 1
5.05928743998064 1
4.52625778204167 1
5.93078118625811 0
4.8970884140901 1
3.59939137081517 0
5.11653230660248 1
5.14074518961239 1
4.85155499283129 1
4.66124477780207 1
4.29559363339109 1
4.77911920770228 1
4.53072906704905 1
4.46613705032533 1
5.20782474317302 1
5.4754550875736 0
5.29268889154427 1
4.59542405902598 1
5.5678356071015 1
5.54353947514043 1
4.97705336073958 1
5.83987149975774 1
4.82190263895444 1
5.34331037101912 1
4.48327882586408 1
4.28274772136495 0
5.17955456341415 1
5.11398078942353 1
5.31400820554692 1
5.27169393401344 1
4.47606081790311 1
4.77988469642222 1
5.22769867921448 1
5.09940651072751 1
4.38967188264972 1
4.60755206484954 1
5.29100804591059 1
4.77019211966549 1
4.02307316029809 0
5.26958925583375 1
4.4437085545683 1
5.10834459406917 1
5.30926558233773 1
4.56149323758661 1
4.40394578338563 1
4.64540666580457 1
4.15234747199372 0
4.81437339925004 1
5.20939579710671 1
5.31316559323196 1
4.22230235252009 1
4.58029704390614 1
5.34563300554094 1
5.1345870927055 1
4.57357265114434 1
3.87141738179718 1
4.66694028869934 1
5.3461911221403 1
4.43025788817791 1
5.41691442043378 1
5.18971167273169 1
4.30100149995385 1
4.81965103304669 1
4.75075060932426 1
4.90032406299181 1
5.34026673976472 1
4.60264457830881 1
5.51547274917709 1
4.77135114744778 1
4.85891815523989 1
5.51345868218458 1
5.15567998465062 1
4.23097328433145 1
5.16266018149762 1
4.88845749408243 1
4.60960638778352 1
5.30963810318695 1
4.40332891462278 1
5.13244753295086 1
4.53099832194211 1
4.81377993966824 1
4.04109817419803 1
4.79384633292272 1
4.54313460844396 1
5.42751070966113 1
5.44966385443878 1
4.87784736814884 1
5.0295855918193 1
5.36998247521551 1
5.32221283327429 1
4.86162123598343 1
5.07593509237523 1
5.14791238217054 1
4.39094595982066 1
4.89736960513625 1
4.99661881857085 1
5.36642260572369 1
4.75721997841782 1
4.89926812347823 1
4.31408292087139 1
4.7323031066408 1
4.88073757585215 1
5.75768654418386 0
4.83222236295639 1
4.37938339514804 1
5.32048685894246 1
4.97617804952888 1
5.49016731951431 1
4.87852694584044 1
3.81387978055611 0
4.75775604362818 1
5.27554801813107 1
5.50337479343904 1
4.11807315665691 1
5.27501769235869 1
4.91193481699832 1
5.22311001232029 1
4.40075886346609 1
5.48276802838913 1
4.82155649870861 1
5.33942199148678 1
5.35734440380283 1
4.50791746912873 0
4.05822843358407 1
4.95053394220918 1
4.97524925758137 1
4.47430300279278 1
5.80399987793738 1
5.00658010233098 1
5.15503071096891 1
4.3117520418292 1
5.21133429637946 1
4.6106445094461 1
5.11413975202344 1
4.77308350368497 1
4.28599214191551 1
4.95399884495571 1
5.80950005610045 1
5.0189679973438 1
5.29143480733103 1
4.47916320780695 1
5.72599880060067 0
5.01385220141891 1
4.62144820731097 1
4.83492115087223 1
4.87415047222734 1
5.26722438516473 1
5.52177734283197 1
4.86756358833002 1
4.57615574959694 1
5.15870105113432 1
4.79499020909518 1
4.58570525002223 1
5.06035628088067 1
4.94801652839323 1
5.7467718688989 1
4.88435798455789 1
4.24600623640116 1
4.45708853682981 1
5.26985714682975 1
5.09018323403221 1
4.27038769865907 0
4.90371335838369 1
4.98988745972597 1
5.11415877317986 1
4.39857391457701 1
4.75562514102158 1
4.10255342843519 1
5.7569790835386 1
5.0063052504194 1
4.58562839952046 1
4.99237674228203 1
5.71301306016213 0
5.52663487480476 1
5.35688904885378 1
4.89299323267518 1
5.63847271382156 0
5.1105583393968 1
5.07355167566683 1
5.86048061342734 1
5.53926128159766 1
5.24067447107646 1
4.41761310268031 1
4.37709935117643 1
5.23881697070443 1
5.74566555844254 1
5.15690695292248 1
4.53732552057193 1
5.14732515681706 1
5.18056367894617 1
4.5387266915822 1
5.63808720733409 0
4.84004091065602 1
4.76891562249377 1
5.3778689248622 1
4.05420989245189 1
4.87041178896933 1
4.5628895888409 1
4.62424470204857 1
4.21627436527579 1
6.0904864060655 0
4.7253558111726 1
5.0493953134328 1
5.09677330921677 1
5.50219368798053 1
4.83789830914812 1
5.08659101936129 1
5.23598876186439 1
4.90845740463848 1
5.45506640735675 1
3.86029155350689 0
5.48433415251898 1
5.45134108552993 1
5.639944562033 1
4.3025373444391 1
4.61004664927266 1
4.90071324024638 1
5.13300653971015 1
5.77518331587685 1
4.52793483975641 1
4.59568398049671 1
4.42933670153783 1
5.31600039789453 1
5.33554176617212 1
5.75191541608255 1
4.27340238242844 1
4.51512760555674 1
4.96758150170485 1
5.38466733281321 1
5.3997597030139 1
5.53717053547734 1
4.67792077620041 1
5.30152743473664 1
5.02012095836151 1
5.1427018976696 1
4.9132044798367 1
5.21901516593589 1
5.26231010556734 1
4.90127393644375 1
5.09551408583184 1
4.60496464117645 1
5.15020778299792 1
5.17744104099385 1
5.59884986781221 1
4.80806725992631 1
5.19179286230703 1
5.66038520367788 0
5.23700162691962 1
5.59466555941998 1
4.88656765205837 1
5.18081422762072 1
4.9013214830732 1
5.3308261621719 1
5.46651742429671 0
4.41245957010586 1
4.84837341594811 1
5.04499227901467 1
4.70095888085398 1
4.83052680273343 1
3.72897424770446 0
4.61719553293738 1
4.56944028071223 1
5.38846734294443 1
3.98858202279927 0
4.76824787792506 1
5.25604773718781 1
5.28227344329706 1
5.11201481658588 1
5.41731856767107 1
5.22945638116212 1
5.7650497169755 1
5.16526075452809 1
4.71364447552435 1
5.37449890689877 1
4.46049983828897 1
5.04345151245754 1
5.61051139008528 0
5.33066833084997 1
4.56051034347861 1
4.19598352445884 1
4.7714038960497 1
5.29087652546929 1
4.4620389015363 1
5.19374287387442 1
4.33995548115191 1
5.14793535686449 1
4.3543865961031 1
4.27001789074759 1
4.80178683128687 1
5.24172577935604 1
4.20754864874642 0
5.30836599229705 1
5.26507008662721 1
5.78892942651938 0
5.16200948217355 1
4.93073183995243 1
5.25837389357662 1
5.52886659132047 1
5.49969124342773 1
4.74244478972044 1
4.7303250695508 1
4.95147278690809 1
5.39708583063885 1
5.1839177193825 1
4.02619574690801 0
5.66673456632259 1
5.91654560938558 0
5.20901690019907 1
5.42820338122256 1
5.2544608010084 1
4.85279783454622 1
4.88613817730631 1
5.77898547617467 1
5.44377979601446 1
4.82350150885895 1
5.20942703380709 1
4.65922079375054 1
4.78045334068685 1
4.66863877789226 1
3.91738092214409 1
6.16945526936197 0
5.62122606193594 1
4.27635871270995 0
4.39271881278329 1
4.55430078806223 1
4.94816858944421 1
4.96210462846595 1
4.93725561689231 1
4.64452705448945 1
4.29871627873168 1
4.37775092957616 1
4.20775681327147 1
5.53228736564286 1
4.92977098853758 1
4.68329605466964 1
5.23116571299231 1
4.65753974994456 1
4.89189898587232 1
5.09629952187188 1
5.29059401630706 1
5.4283923090439 1
5.22190500286778 1
4.48621539120253 0
4.70733793949942 1
4.9550837851801 1
6.0307344095668 0
5.13931991137455 1
4.50556411745393 1
4.58880407846486 1
5.40424042350465 1
5.23116385228255 1
5.20723520067043 1
4.38132640898754 1
4.8233577247241 1
5.39815822525343 1
5.8129144121457 1
4.17405733685422 0
5.04935253113754 1
4.59698279219542 1
4.86147222739104 1
5.12661292211953 1
4.70356284612214 1
4.95106600000097 1
4.41029007404291 1
5.08255923020828 1
4.63911444663685 1
4.94310610444657 1
5.08383270012904 1
4.39897975536478 1
5.02842543060472 1
5.73011219075376 1
4.75342897237575 1
4.77785760039305 1
4.55889006226601 0
4.20353984717302 1
4.68715873088754 1
5.28341412384622 1
4.11597169728067 1
4.99981409147247 1
4.88998766507853 1
5.0984635607667 1
4.52512126406047 1
5.08905242841871 1
4.92119504739564 1
4.75959265237469 1
5.12636025706016 1
5.83852820237654 1
5.15316478706497 1
5.22492931684702 1
5.47686898700208 1
5.0936486252205 1
5.12832922064965 1
5.73424081022153 1
5.19478755231775 1
5.41031523834999 1
5.32205832205348 1
5.71594274857184 1
4.92597455832525 1
4.87268631300687 1
5.30496843478188 1
4.8935811420436 1
4.64554215281229 1
5.15318167478468 1
5.49397961666011 1
4.50923441054981 1
5.50408332424117 1
4.96720573952503 1
5.68665715974904 1
5.27834089322382 1
5.28391050657495 1
5.58312317742936 1
5.11117762631862 1
4.78719874217249 1
5.44519190741471 1
5.14330328780537 1
4.58302251573693 1
5.29803681849531 1
4.94214350281863 1
4.32507884507565 1
4.41622447272259 1
5.10925590071919 1
5.21270320184481 1
5.37134257151436 1
5.11295143806832 1
5.43046379574433 1
5.08586599913264 1
4.14101587828848 0
5.66294910280395 1
4.66496993673602 1
5.02995289011587 1
5.263259073572 1
4.8202677396371 1
6.14831769670109 0
5.50823891950774 1
4.99374334153537 1
5.21005825671224 1
5.87192333569485 1
4.72485651202182 1
5.5426085142507 1
4.95901651959926 1
4.95175934617999 1
5.01866061311708 1
4.74193006432254 1
4.66160360219124 1
5.53696847748729 1
5.77653337068256 1
5.34592854751717 1
4.10269811283277 1
4.96212217605886 1
5.54586036421398 1
5.22171488218734 1
3.7042032510751 0
4.5017387232903 1
4.55266619863291 1
5.91497700119932 0
4.13679618982281 0
4.79387167235425 1
5.28779221061307 1
4.89475739248961 1
4.92622930357646 1
4.97008763959116 1
4.84498991580562 1
4.76061464324521 1
4.80988989133365 1
4.73038049906415 1
5.34823527058429 1
4.86705631429307 1
4.3372713346648 1
4.40432692573593 1
3.80714204850454 0
5.29575669100933 1
5.19264288341273 1
4.95982034283985 1
4.56259590795228 1
5.61585352300526 1
5.48255936251152 1
4.54406094641903 1
5.01652846760952 1
5.10866543288927 1
4.45855928688524 1
5.5432539046806 1
6.53306487783926 0
5.8384259050752 1
5.88061128971518 0
3.99925590015225 1
4.65816626990416 1
4.77952866379334 1
5.48391553638865 1
5.5626070155374 0
3.90285488023975 1
5.2805302327359 1
5.59618106656125 1
4.803124791514 1
5.01352673817235 1
5.39743063675926 1
5.87256312448173 0
5.47859972666358 1
4.83004176865238 1
5.18710591576892 1
4.54690085695781 1
4.73260749038552 1
4.87774458118644 1
4.45087038696812 1
4.73736374491869 1
4.2257836227511 1
5.21195464086373 1
4.13152378030992 1
5.00476305897145 1
5.73152347534417 1
4.69606984870987 1
4.34768122739706 1
5.10121208350692 1
4.8752074602589 1
4.36613094101015 1
3.93622616084868 0
4.64172009596334 1
4.46821420795666 0
4.95330928409512 1
4.86377765889617 1
5.48441817598852 1
5.13709559875386 1
4.43360849174796 1
4.59714173114607 1
4.89944416275094 1
4.95534781610064 1
5.38730916757104 1
4.15512900022626 1
4.94193847080841 1
4.69947176246057 1
4.70932502454424 1
5.22579891966447 1
4.94051563663522 1
5.58616658215259 1
5.28750959622732 1
4.79957885102043 1
5.91323764228942 1
4.69700520749596 1
4.78504761108069 1
5.23377839204327 1
4.81649792942701 1
5.87999651131067 1
4.29488142233346 1
5.82610200332144 0
5.62282377184508 1
4.10966408721094 0
5.12728874943481 1
4.41247525659416 1
5.09470024912155 1
5.56169975620733 1
4.57279489118631 1
4.72644510005346 1
4.15125315078071 1
4.67732826275599 1
5.09104578784732 1
5.40988766039198 1
5.17668944899991 1
5.91940634963003 0
5.60204159549444 1
5.19788442255833 1
4.90379989940715 1
4.60548814271583 1
5.12354903607091 1
5.67005745718381 1
5.26260225135487 1
5.28950741703295 1
5.08516401544917 1
5.694019496059 1
4.72812921810107 1
4.89240329058866 1
4.54751729844791 1
5.59412807443716 0
4.28082982687081 1
4.90307666315909 1
4.3227446285948 1
4.61528399455471 1
4.75307647845478 1
4.63582925325198 1
5.07110116818356 1
4.94614572793488 1
5.76507396608132 0
5.19456739097395 1
5.54152970312874 1
5.41558913306596 1
4.88856721996603 1
5.0281693093571 1
4.88405654806045 1
4.50689271973371 1
4.75402291440376 1
4.01913027341267 1
4.95498363600973 1
5.68618201612768 1
4.01342412082639 0
4.5392198753785 1
4.47356963000406 0
6.09813221630918 0
5.28577823730596 1
4.68437006837846 1
5.63983352966404 0
5.61406064570383 1
4.77732670375287 1
4.57801079059787 1
5.25095580952163 1
4.09747255883398 1
4.52629836863865 1
5.57417534828074 1
5.30532748331554 1
5.11154574104814 1
4.78017502731082 1
5.16060802066368 1
4.83974544748796 1
6.29268427430942 0
6.00305345985519 1
5.04424617392387 1
4.10020227795741 0
5.02531596141617 1
5.57639698404552 1
5.62366664600737 1
4.82643715945328 1
4.34294578821441 0
5.30662768993249 1
4.90854237892412 1
4.19197814779659 0
4.52662066200518 1
5.10292525238878 1
4.10480468669864 0
4.62567676658664 1
5.03785545025909 1
5.20050172720405 1
5.21810800573802 1
6.40565912390395 0
4.47189566996543 1
5.08200486831731 1
4.72550442297005 1
4.49212644317733 1
5.34674099107114 1
5.20997082057078 1
4.62410676232849 1
5.0554709074016 1
6.00874619820083 0
4.68946349668792 1
4.52208979372594 1
4.72083775167919 1
4.51851589695899 1
5.05269794842285 1
5.5423542556046 1
4.80032605908178 1
5.15979316573518 1
5.26223640914033 1
4.12241201248692 1
4.78035222617055 1
5.157843710902 1
5.6749380447115 1
5.45641159662871 1
5.19284808517347 1
4.96622916063582 1
4.55497345501644 1
5.73885807635462 1
5.78131663835644 1
4.05566504747912 1
5.47690382790784 1
4.46662914346979 1
4.96360878795115 1
5.79610810526548 1
5.58926372019681 0
4.1634380470385 1
5.12710683870191 1
4.54599484520078 1
6.0378925692235 0
4.25943093374776 1
5.76186858858727 1
5.39553069237607 1
4.78867084796122 1
5.93049321780769 1
5.33636248343951 1
4.34606336044012 1
4.38696220883765 1
4.95362482545328 1
5.00482252397658 1
5.58585106263541 0
4.5487836966044 1
4.86442740885711 1
4.97546052147427 1
5.39074660333004 1
5.2215662489817 1
4.94529812831594 1
5.32803214593617 1
5.26359924288407 1
4.32150132021434 0
5.00974564625844 1
5.78845177241169 1
4.1994948649585 1
4.69029343670722 1
4.71466143775653 1
4.64152902781151 1
4.95988908706882 1
5.35084713883226 1
5.00346457579147 1
4.61344123623489 1
4.64524267412968 1
3.90391152889673 0
5.48506312536306 1
5.07422128936824 1
4.18013571669422 1
5.50102717158768 1
4.74413436109422 1
4.78684429433617 1
5.3554061989101 1
5.82932117463854 0
4.50085369943749 1
4.68085918430052 1
4.67503383785942 1
4.7884658627983 1
5.19026136993004 1
5.28186195801857 1
4.73061724653778 1
4.83487642685667 1
4.93570966966942 1
4.17666485027563 1
5.1540097248994 1
4.53901003630599 1
5.1142000236732 1
5.32502860675487 1
5.19262162941327 1
4.61767445093729 1
4.83900607415418 1
5.99201690443173 0
5.1826277481418 1
4.75887469241003 1
4.75362374288247 1
5.84957750948962 1
5.23494050116934 1
4.369204510556 1
5.55932012823421 1
4.96139302971707 1
5.20681840440063 1
5.12507726853796 1
5.28827852917108 1
4.58435428229312 1
5.76280248232678 1
5.12823893807428 1
6.04937775973557 0
4.3994308335408 1
4.52383223473221 1
4.95043903533588 1
4.37882235447896 1
5.04275702147723 1
5.00355722179117 1
5.17260184015588 1
5.0888083109504 1
4.09949099854929 0
5.92401229124586 1
4.36675814468845 1
5.57415371052703 1
4.91101267805016 1
5.22404462095196 1
4.99547171750965 1
4.82545676659312 1
5.21708353457104 1
4.66576756792185 1
5.2998497805607 1
6.50230963028999 0
4.95598570431395 1
4.69215142948202 1
4.31606180763867 1
5.17169858405126 1
4.66289466634166 1
4.46286813308874 1
4.58875696848854 1
5.25908784680723 1
5.90684795234864 0
5.04980323335589 1
4.37604321936407 1
4.8860532082291 1
5.54914035736256 1
4.80161156702906 1
4.67912091326802 1
4.74164404863358 1
4.50607679833872 1
4.30081183254151 1
4.91072593307583 1
5.02534166035101 1
4.72424486146505 1
4.79664325238243 1
5.03884776040045 1
5.07665968478265 1
5.335471252548 1
5.14378530801111 1
5.64683496692708 1
5.06778780014682 1
4.48859789579971 1
5.06537368296312 1
4.77496481673621 1
5.71081123549017 1
5.3219120107095 1
4.46005958867481 1
5.28202389330551 1
5.44281730855824 1
5.55514638800381 1
3.83138194846847 0
4.85267297411481 1
4.46801277017528 1
4.86165957911434 1
5.46115751545459 1
5.5575961120863 1
5.21547364768176 1
5.04085692300241 1
5.12153717572458 1
5.58453171613704 1
5.65633300692496 0
4.8490525649453 1
5.25473807395997 1
5.77377302501167 1
5.66520605933938 1
3.96944628762122 0
5.21942865146018 1
4.45058083513102 1
3.85361693375653 0
5.54810957761891 0
5.10537526995492 1
4.69057947479793 1
5.00096771858726 1
5.35087897685686 1
4.4583521233529 1
5.21113978414573 1
5.12408049716473 1
5.233020902311 1
5.62640247067275 0
5.36437337720013 1
5.5995794056184 1
4.72404132956959 1
5.04024303009771 1
4.24648910791537 1
4.73288979446142 1
4.83879754197293 1
5.28057896323034 1
5.43074029793022 1
5.01102685972454 1
4.80222787559207 1
5.01133721432377 1
4.56847421185916 1
5.60153058424223 1
4.94655673200932 1
5.26199361522172 1
4.97616656902561 1
5.36032187829008 1
5.25626306827354 1
5.09124589944939 1
5.91576266877896 1
5.46266820964833 1
4.98699190156984 1
5.40534831046138 1
5.92607481186635 0
5.69432395831617 1
4.85257401710101 1
4.83013148636501 1
5.48421386547009 1
4.32298080440757 1
4.66112209194412 1
5.38417049692931 1
5.63813203356429 1
5.21584027145973 1
5.39117619769113 1
5.12892422862758 1
4.8743913250124 1
5.68139746447306 1
4.66853230547238 1
3.83694184067933 0
5.2280101748472 1
4.92479102541517 1
5.50637691504681 1
4.33270196202331 1
5.86071281306426 1
4.75724866026265 1
5.38517062542801 1
5.16738480604204 1
4.47451973524227 1
4.69759153256514 1
4.83325401110777 1
5.07927131065159 1
6.01263368048253 0
5.20199806236336 1
5.95073216978543 0
5.54905947178573 1
5.38114312314803 1
5.30090012383589 1
5.28885779021414 1
4.78074733471449 1
6.02586618016391 0
4.59035710748611 1
5.53103852462656 1
4.37190126016898 1
5.39452668750379 1
4.9195018771168 1
5.69521710141609 1
5.25184404453618 1
4.71419218001378 1
4.61647152262176 1
4.70904620517077 1
5.15891783922314 1
4.81004021503347 1
5.42875980574818 1
5.41745842232426 1
4.41709345319214 1
5.71209681635241 1
4.6904969401567 1
4.02285453485731 1
5.06429156297878 1
4.90140292382866 1
5.84433662253706 0
5.54465351374488 1
4.27082527196475 1
5.0385884477784 1
5.17339329822208 1
4.64050082068938 1
4.35827433760225 0
4.83774665660953 1
4.01041318272962 0
4.78221776664086 1
5.25165403479244 1
6.63929112958351 0
4.83105132881455 1
4.5372464465044 1
5.67282315107496 1
5.12247218111888 1
4.99397897872018 1
4.62728821240833 1
4.58265504726861 1
5.05598353127255 1
5.14912067867546 1
4.78781920940054 1
4.95397236368125 1
4.57480686055147 1
5.23026022863795 1
5.69697849417914 1
4.09867442413729 0
4.73362392321642 1
4.38741565482266 1
4.91858020628772 1
4.45901573158719 1
5.5025070978551 1
5.30244368556372 1
5.15915396734005 1
5.06109026807764 1
4.77290899257741 1
5.323779413627 1
4.83787808199441 1
4.46600190022136 1
5.39618422428508 1
4.8198236210908 1
5.23360140449954 1
4.75705240744785 1
4.41786237226568 1
4.67093073016842 1
5.82727710122859 1
5.42876548757379 1
5.29070117318249 1
4.47295006827852 1
5.17686132496402 1
4.37704337860003 1
4.70901046922547 1
4.71292531884833 1
4.98592415273355 1
4.98164735280353 1
4.79844170818898 1
4.6926353861184 1
4.7010393005133 1
4.43544436395944 0
4.78360582270442 1
5.7824058289802 1
5.0402578634959 1
4.65459218869834 1
5.16533872119526 1
5.79924056785443 1
5.26787120025114 1
6.2796048528583 0
5.09189228369082 1
4.44425588153904 1
5.16677468829642 1
5.58716484999511 1
4.94395335641336 1
4.21150842751125 0
5.20043283057711 1
4.43403275918289 1
4.90756670914378 1
5.1860865175118 1
3.95609252448021 0
5.46711550627678 1
4.94698958414604 1
5.02793448480692 1
4.35231231076779 1
4.83347015098108 1
4.7581987749731 1
5.33462180818242 1
4.87451864502 1
5.91827914750047 1
4.00389128130341 1
4.96087861012043 1
5.72333129597606 1
5.24013205158579 1
4.49022427451598 1
5.7164312308639 1
4.77786701671176 1
4.97044608192852 1
4.57394133475955 1
5.76092374018463 1
5.2205635129948 1
4.77417810558397 1
4.31314404696776 0
4.53143294650788 1
4.93780079731007 1
5.77861395469232 1
5.59032248960005 1
5.40594464007896 1
5.20803758790394 1
4.32867963686529 0
5.8232429069062 1
4.49789274190115 1
5.01120418021327 1
5.02798657421784 1
4.94167674120473 1
5.73894595767657 1
4.59718060670023 1
5.07248789574653 1
5.47779426871413 1
5.70170740807448 1
4.54509624339745 1
5.13929309280335 1
5.31437518133202 1
4.60641764278171 1
5.13986245341441 1
5.22462955501676 1
5.02325918086635 1
4.78925070721443 1
4.90450547228115 1
4.36916845229904 1
5.64466710906595 0
5.87081218139449 0
4.66637654163264 1
4.34602471902007 1
4.81695894277549 1
4.23577695565709 0
5.2245980517327 1
5.28888715870312 1
4.92581438616875 1
4.1218957777271 0
3.82372166407923 0
4.49367593774976 0
5.29653847018438 1
4.85703463607351 1
4.5690539713226 1
5.26402672561031 1
5.97825628929993 1
5.65210314621941 1
5.10187342919356 1
6.000586524995 0
4.45630981388233 1
6.21404171365673 0
4.80068140144837 1
5.219587452746 1
6.01130002014228 1
4.78828872569563 1
5.00023895559548 1
5.36122190117298 1
4.28191873679522 1
5.23491601003525 1
4.79543720489086 1
5.83279106447925 1
4.76982501501175 1
5.18815557704309 1
4.9033277927613 1
4.13857739937679 1
5.49014172117674 1
4.14813619388335 0
5.38332371475617 1
5.2393078513977 1
5.13567900379235 1
4.37349223004642 0
4.76443283585202 1
4.69795876005729 1
5.32843783477816 1
4.12595826576965 1
4.98220327370031 1
4.96673180213431 1
4.79033603819832 1
5.44758181131216 1
5.19583819221276 1
4.67778689849055 1
5.82073217230729 0
5.30597195593166 1
5.48555956870194 0
4.66943926483713 1
4.34206709460906 0
5.82442385482216 1
4.69387359050184 1
4.6576433653105 1
5.66280716179456 0
4.91668546383865 1
5.54723156411024 1
4.13600075686608 0
5.72038057553677 1
4.19763195445537 0
4.90969280829602 1
4.52426676197263 1
5.02345479273631 1
5.12381986767763 1
4.65883353115189 1
5.2144708306065 1
4.56890674921879 1
4.66544970532605 1
5.4176049484613 1
6.00201292851024 0
5.84936319359742 0
4.45319121104174 1
5.18790770775413 1
5.54569579867733 1
6.08205341149272 1
4.26333012731459 1
5.56977702717885 1
4.22828422723102 0
4.20438482091465 1
4.78795361403198 1
5.47597463929873 1
4.99889681488407 1
4.2795333732265 0
5.30790985133087 1
6.30149093716175 0
4.76382020087025 1
5.1845594804645 1
6.14627762287184 1
4.97289602764462 1
5.43334025380724 1
4.50017042953641 1
5.56870639429705 1
4.34136778834876 1
5.29718767854348 1
5.05968626479579 1
4.81967684692059 1
4.98929795391029 1
4.92051887918711 1
5.43119803727377 1
4.8834697058865 1
4.45755949212651 1
4.92687462347595 1
5.40976236744366 1
5.91028426591975 0
4.57291116480379 1
4.74956782322188 1
4.80188851125127 1
5.23891214609676 1
4.87069970899582 1
5.46624723544951 1
5.64122527711115 1
4.99283010279934 1
5.19090817911041 1
4.99112031052002 1
5.69950338788386 1
4.55779702514291 1
4.84243046045217 1
5.8302518838993 0
4.40157418175495 1
4.89613231349004 1
4.44351869588998 1
5.00996325449415 1
4.11883738611233 1
5.61254391404002 1
5.16671400648102 1
4.43714664136377 1
5.06896998902886 1
4.77578564713468 1
6.19933801384907 0
4.51894896030213 1
5.82356690852593 1
4.95098630778502 1
4.87119229374192 1
5.02913833997706 1
4.65035748534165 1
5.74379884792135 1
5.39848496605118 1
5.04421070550834 1
4.44773165720322 1
4.60765654267626 1
4.88819796343359 1
4.82630220261181 1
5.89717183590578 0
4.82595154784469 1
4.23913796456251 1
5.29257614885992 1
5.28103625484726 1
4.72099801676197 1
4.70920901717027 1
5.10540257939579 1
4.5315429911113 1
4.46285792668564 1
4.23328405546297 0
4.82175608980683 1
3.95023501048729 0
5.65043421747358 1
4.21362931171992 0
4.68186701953805 1
5.16583347042074 1
5.18133720975779 1
4.58826204506108 1
5.02590656742228 1
4.73975473955109 1
5.32371418352996 1
4.44999586163122 1
4.07583285181684 0
4.00335496955272 1
5.03022288633008 1
4.88362355751405 1
5.28785240117543 1
4.72790855860288 1
5.17985847775088 1
5.0634034608472 1
5.14401556766939 1
5.22993892252131 1
4.84389003020083 1
5.2784817605061 1
4.15049437873646 1
4.36555457816052 1
6.38042444871801 1
4.96118086328473 1
5.13670784795547 1
5.24653810362399 1
4.73277236385005 1
4.67780222672032 1
4.05121427103704 0
4.98612098801457 1
4.97636756781864 1
5.18019217851729 1
5.74812704964994 1
6.15777995750582 1
4.61636170556997 1
5.20764325612243 1
4.02259690908261 0
5.70827122840639 1
5.14053690250974 1
5.08538508334773 1
5.30037174904765 1
4.59964396574483 1
5.12440171727895 1
5.05637996826228 1
4.3659002490519 1
5.36904525312451 1
5.25886229458031 1
4.09484838374236 1
5.54764539711515 1
5.19821729793969 1
4.66004773257464 1
5.44830435347998 1
4.66577112436872 1
4.89118775235881 1
5.30808794478459 1
5.27209485763308 1
4.53007175509743 1
4.75295494234425 1
4.62557462215309 1
5.13560749375113 1
5.41779760185873 1
4.60557273651501 1
5.0874130099676 1
5.38128090361523 1
5.81526254400174 0
4.40015976621174 1
5.37723554959228 1
5.32037607871377 1
4.38339545502432 1
5.54550550045037 1
5.20345613942459 1
4.94505465424602 1
4.90435520768956 1
5.19702684955112 1
3.99413299170661 0
4.86103940826636 1
5.47733152989772 1
5.28268003392141 1
4.85036435284148 1
5.20345424280963 1
4.89203645059726 1
5.13863572448848 1
4.87298282297772 1
5.02846702607317 1
4.63961433876856 1
4.39456378038577 0
5.04478509442147 1
4.97595555097619 1
5.40092085204595 1
4.86437087414809 1
5.67168062663713 1
4.27575658349444 1
4.04055741739393 1
4.92540849105982 1
5.10394897365338 1
5.12669525381414 1
4.54080947954925 1
3.79935185506817 0
4.94115050911643 1
5.35441764048601 1
4.94060448704251 1
4.74543771998815 1
5.16622666288348 1
5.30937783047655 1
5.59591573264256 1
5.35508665668439 1
4.33339043019029 0
5.5195803725618 1
4.54324987852731 1
4.42312482650757 1
4.76976936893485 1
5.34436544355023 1
5.39706456346032 1
5.53172318288635 1
5.02979989773074 1
4.66332059666137 1
5.36171935503154 1
4.90212854665955 1
4.89325647947635 1
4.8034509767206 1
5.01215467153575 1
4.97571480546493 1
4.77411193949357 1
4.97587057495724 1
4.20174886919549 0
4.98262619322564 1
5.44282798972202 1
4.84197192683483 1
5.18913625771521 1
5.12052005675672 1
5.35614425597402 1
4.50805502471117 1
4.89276501771353 1
5.57299036099511 1
5.63663491442174 1
4.06117900623563 1
4.4546117790624 1
4.73322651438422 1
5.63822565354194 1
5.2017151256318 1
4.63866230243529 1
4.21839660724108 0
5.62307938904162 1
4.73332319851986 1
4.69234974081841 1
5.25722766606732 1
5.0728574086232 1
5.95232722068641 1
5.54703101541965 1
4.94165752533599 1
5.40084926463308 1
4.16844609028561 0
4.85282802453207 1
4.34436219869936 1
5.564156139677 1
5.32274321440009 1
5.67544252847492 1
6.03426755540222 0
4.38933267116087 1
5.14780169850294 1
4.59965657481157 1
4.72817042845798 1
5.96941374941073 0
5.34054924371303 1
6.22627957650585 0
5.73198884151165 0
4.67552280853715 1
4.63930122205197 1
5.2512942000172 1
5.34793074847047 1
5.19857895188674 1
4.81381638056997 1
5.37585037321325 1
5.1889758635015 1
5.24143934266789 1
4.93373433150374 1
5.22002343896413 1
4.77128431605795 1
5.01923005867172 1
4.35490685270402 1
5.32641813788422 1
5.52266248966582 1
5.02644357581829 1
5.87471493281071 1
4.47199690701997 1
5.43583782290504 1
5.37654335739991 1
5.02913951777398 1
4.79440226720265 1
5.40669108338149 1
4.59955360717118 1
5.52171993083568 1
4.24566144727725 0
5.18634909367386 1
5.08628803086557 1
4.52406994117345 0
5.18206162221286 1
4.84394191825633 1
5.08059548975067 1
4.77542253943837 1
4.76023218466603 1
5.25753381943689 1
5.0693081304563 1
3.88472502849032 0
5.05703478815964 1
4.58400981553239 1
4.50382026943001 1
4.05688972860957 0
6.28605834903696 0
5.10200351746743 1
4.50993841229525 1
5.78940847991407 0
5.5151902492559 1
5.24769054377514 1
5.33148432965548 1
4.9728533081651 1
4.6356750219427 1
5.00171428399997 1
4.90287869656201 1
4.7629505422318 1
4.40605016020092 1
6.06622815641034 0
4.35997699502995 1
4.32532655007964 1
5.26774087901144 1
5.47726718932331 1
4.98202178387903 1
4.54990809072808 1
4.21561968656888 1
5.13021921368419 1
5.69198270256511 1
4.85021501024027 1
4.6327095239545 1
5.06462240660446 1
4.37059764708375 1
5.29776791327799 1
4.61129735449767 1
4.56433101186659 1
4.79348732788999 1
4.42217936230865 1
5.93849151236977 1
4.30992149373934 1
5.49531895400357 1
4.86745352240034 1
4.61339695716733 1
4.87066366340082 1
5.44291462709653 1
5.63476279360733 1
4.83101447844894 1
4.936226796198 1
4.81543209725914 1
5.29213915238226 1
4.16876409199926 1
5.46616164159868 1
3.98335878388952 0
4.76501992458911 1
5.68001519452768 1
4.78788304384139 1
5.18896696759365 1
5.09242494291264 1
5.31384977523206 1
5.307180476991 1
5.0489099970217 1
5.11476799668215 1
4.72678894945143 1
4.6509065119673 1
5.12166480702895 1
4.93990398387331 1
5.07221878167864 1
4.278324506038 0
4.77341297940561 1
4.78156037144414 1
5.09675505905802 1
5.00247523406613 1
5.41306834220568 1
4.27582145433849 1
5.03038946862424 1
5.45240734201004 1
5.53113874975165 1
5.2777925821912 1
5.34633837496058 1
4.45334049597325 1
5.71940273900408 1
4.32337672264611 0
5.44136875147781 1
5.69240616108608 0
5.33415037158128 1
4.53560839293098 1
4.86459561024306 1
5.27823639460323 1
4.85517663421105 1
5.15461555575873 1
5.53065264172906 1
4.44890349405505 1
5.23474571515135 1
3.8741465532317 0
5.28330764236864 1
4.85123698048963 1
5.19244472925973 1
5.28722423903035 1
5.12572654376184 1
4.13420693939287 1
5.37874263511812 1
5.45298989493932 1
5.00590162642785 1
4.34559817624395 1
4.87996924512444 1
4.61348308410429 1
5.1834122670989 1
4.66889658709462 1
4.59242600299911 1
4.52372471649698 1
5.6327107355264 0
4.92568815289173 1
4.84295539993298 1
5.06641237335726 1
4.8748288564668 1
4.86721649385106 1
5.94564033636221 0
5.74229374590869 0
5.32480862768048 1
5.33098529084611 1
5.64719399510258 1
5.07813441614038 1
4.98281980781323 1
4.82344184408446 1
4.63438634343209 1
5.49067124978036 1
5.02497871000386 1
5.4019717806926 1
5.05199590612369 1
5.30641280585548 1
6.40949730531601 0
4.63884124461238 1
5.38493387680205 1
4.70238094649169 1
4.64351560908008 1
5.2907810782098 1
5.24208349114691 1
4.75250642251824 1
4.53319969543633 1
4.27065912856621 1
4.70673321454678 1
4.59006106064664 1
5.07831314794264 1
4.56695334147025 1
4.52044336335416 1
4.43523227164951 1
4.73334647632876 1
4.4159261214744 1
4.95806567946315 1
6.12504408626583 0
4.57689394277705 1
5.37241892982541 1
4.11514558190139 0
4.83345702842846 1
4.7573839641558 1
5.59791370125031 1
4.66522664103612 1
4.28629794125577 1
5.23031958253472 1
4.36340877601001 1
5.48732455311063 1
4.82278029358651 1
5.36297479163651 1
5.22301786964094 1
4.45043363200826 1
5.24792635804697 1
4.8662067750825 1
4.69207504797987 1
4.84793699399237 1
4.80270016157189 1
4.83984188052689 1
4.4539987511935 1
4.21132517008453 1
5.27243526413499 1
5.17371268511164 1
4.36788708169349 1
4.83074903819784 1
5.75214085074235 1
5.11835305836029 1
5.09540579115207 1
4.737244948836 1
5.91338238745904 1
5.47049114943911 1
4.9450035559363 1
4.82125825724453 1
4.0367301751899 0
5.03769578632057 1
5.34407269714606 1
4.58153416454553 1
5.39892181652332 1
6.05189120968452 0
6.1355723132099 0
5.66139107227334 1
4.07351412307237 1
4.40639671308417 1
4.9522068067507 1
4.87652998886375 1
5.44808297968239 1
5.56198268074584 1
4.67120878883935 1
5.19921308321297 1
4.96342116042741 1
4.36576661620649 1
4.89740238506402 1
5.43075388084408 1
5.18915947608433 1
4.96275892497737 1
4.19087493994661 1
4.92808799135812 1
5.60439146723399 1
4.33419016214997 1
4.60835653285264 1
4.62742369597581 1
5.14334809277763 1
4.88464549072208 1
5.4264284033657 1
5.04262906497915 1
4.85846808303895 1
5.55645103759229 1
5.03201808754021 1
5.56439971106259 1
4.81721041271476 1
5.34174357130528 1
4.99194464035863 1
4.04257385175027 1
4.94555621639113 1
5.3662762787083 1
5.5809032671137 1
5.3692043739261 1
4.77275757883739 1
4.81855087113572 1
4.87400149127309 1
4.47668578182816 1
4.83848701377979 1
4.80358575197599 1
4.10785255574527 1
4.55663201885177 1
4.68685376934496 1
5.07620509499395 1
4.79951925458979 1
4.71597500836852 1
6.22693492950913 0
5.17398564317122 1
4.50503453855498 1
4.59450224478754 1
4.58539469537854 1
5.00817463733433 1
4.76131837361878 1
4.72218522033713 1
5.85388203580538 1
5.4409645789446 1
5.17411489334497 1
4.38401275723351 0
4.04116917450676 1
4.60621011522189 1
4.68637506329458 1
5.46028267774241 1
4.12388791415297 0
4.89167320763463 1
4.42535146847815 1
4.97712678969016 1
5.21545618126386 1
4.89362719227541 1
4.96263452121469 1
5.24058177914427 1
4.86807534267365 1
6.36363493241792 0
5.03461218961935 1
4.85211752599531 1
5.24937208577039 1
4.1325103217986 1
5.14357413296214 1
4.77489786686847 1
5.02787829312135 1
5.46769854944469 1
5.75228953602617 0
6.39935088204912 0
5.15754674259054 1
6.05502880413033 0
4.37406968479313 1
5.98550799058211 0
4.85201875350947 1
4.46922502791778 1
5.79774162127923 1
5.65676738012172 1
4.94941615738315 1
5.22671977948691 1
4.36304745167083 1
4.35971113506646 1
4.68350984779481 1
5.55276559886083 1
5.89799907766752 1
5.66652452897091 1
5.30094427377385 1
5.34209688622879 1
4.75442484307763 1
5.45439398865978 1
4.67177946710739 1
4.47573718826011 1
5.0897923047857 1
5.19376743497062 1
4.63652830955118 1
5.27427613116887 1
5.01120453998903 1
5.21424172334664 1
4.89024338368177 1
5.01317171140291 1
5.44600886793968 1
4.97303882690024 1
5.26363375670206 1
5.07196518306776 1
5.13288301497738 1
5.73576073355128 0
4.50878381695913 1
5.21762127823509 1
5.09474817113313 1
6.37209527016135 0
4.29186750931076 0
4.38666007440539 1
5.5103638894119 1
5.06587673302366 1
4.29701519862459 1
4.99900388035764 1
5.3045229631835 1
5.60650947184478 1
5.12036083215041 1
4.87709824602675 1
4.82122649843221 1
5.9200619041099 1
4.13617516718236 1
4.59722816115407 1
4.53254889277187 1
5.47315092828889 1
5.14873426402272 1
5.04479416182004 1
4.77201584022701 1
5.6297827797498 1
5.00775217539601 1
5.88898727801091 1
5.85938540524134 1
5.36258479522066 1
4.75251418581871 1
5.32932110224181 1
5.28117669203696 1
5.00591035522398 1
4.71669131248622 1
4.43109056696419 1
4.6293165716935 1
4.74444292238406 1
5.21335896798757 1
4.73709839787769 1
5.1873866214312 1
4.1691067415861 0
6.1277635114935 1
4.77404016569563 1
5.56888154703577 1
5.29408020368374 1
5.01856112226054 1
4.10447514266702 1
4.10113085375003 1
4.76928277716458 1
5.5247950898504 1
5.26203716496005 1
5.01603070258235 1
4.59537817163826 1
4.72901819976253 1
4.48927238694568 1
4.71361512542659 1
5.14015014547705 1
4.96348315283186 1
4.93425691088248 1
5.43964537916009 1
4.88256585435464 1
4.28714822410965 0
5.13577174151382 1
4.64521096907863 1
4.28469994776226 1
3.88889385521705 1
4.67612825739575 1
4.28298781236617 1
4.58853169796179 1
5.05976706514512 1
4.38811607670279 1
4.23450808600595 1
4.44210285446423 1
4.7073434350705 1
5.22814936808441 1
4.88353015520372 1
5.85378585690937 1
4.88267122642234 1
5.32051228677345 1
4.70440022603194 1
4.91272600192812 1
4.24926758723468 0
4.08441301259914 0
4.94739899754807 1
5.0967189241458 1
4.21345132603042 1
5.64442321190559 0
4.60107289930908 1
5.07684979347192 1
4.72185822961635 1
5.08934282140523 1
4.67427779789584 1
5.25171830254597 1
5.21870293291423 1
4.80391263185399 1
4.64966049707766 1
4.94413770417727 1
4.71543516929273 1
5.429429942543 1
5.2155758395696 1
5.15357894699073 1
5.73182658523002 1
4.74483303192849 1
5.68955176915332 1
5.61790924195917 1
4.65487899479048 1
5.2216433826796 1
5.07784364756917 1
4.9963781533386 1
4.82192073996065 1
4.61053454512602 1
4.50749778503997 1
3.80057989819132 0
4.95726159769742 1
4.63269073834299 1
4.89734561394881 1
5.09522187671935 1
4.72906065283902 1
5.47508176963894 1
4.23057906945648 1
4.78069737955079 1
4.11976124039393 0
5.40202695559979 1
5.40090319584141 1
4.03022171765264 0
5.09158373854433 1
4.80817157505507 1
4.93566398888464 1
4.38555019650277 1
5.21659826399816 1
5.61185588254105 1
4.98369192077686 1
5.33194082570944 1
4.34198794956296 1
4.83951136448698 1
3.67265820273373 0
4.75690157820615 1
5.04864092175285 1
5.16670359196888 1
4.57320944995775 1
5.19844123223639 1
4.89532388516509 1
5.38029912548687 1
5.69671543966657 1
4.2060492674858 1
4.45720572937122 1
4.59928490847373 1
4.86505956586057 1
4.69286623433547 1
4.33726464037072 1
4.292742464057 1
5.20594778396958 1
4.80975972566765 1
6.05857046612858 0
4.9760274492545 1
4.72781010785675 1
4.64943762922092 1
3.99722385002508 0
5.83717601931928 1
6.11160866536082 0
5.19631699873279 1
5.63411805009398 1
5.02599280189 1
5.72255646698762 1
5.66112217867122 1
5.31443387998102 1
5.06077744596136 1
4.34246647210141 0
4.61806731747535 1
4.94261523741869 1
4.56239977139804 1
5.08875899216092 1
5.1174473275291 1
4.97412984503875 1
4.2227351287287 0
5.01892631576242 1
5.58340679092042 1
4.50018931803168 1
4.99108540606186 1
5.83632391820104 1
4.6047212283833 1
5.02515826950681 1
5.26600383527876 1
4.23609187340907 0
4.88643903498194 1
5.93553829214923 0
4.56071606322724 1
5.15020901158898 1
4.58061621046638 1
5.3533262979586 1
5.16342331097808 1
4.1612971978176 0
4.10543731540051 0
4.00841069302355 0
4.24681512859728 0
4.96136360727244 1
4.99218546390382 1
4.85814356962561 1
5.10113658016933 1
4.43622710036696 1
5.7352081555018 1
5.40220907587101 1
5.83189816519124 0
5.10420445391047 1
5.27340361231004 1
4.3610436701446 1
5.33304553918566 1
4.36555691413798 1
5.93697808287957 1
5.48793895027365 1
4.90308662629304 1
4.98261689412019 1
5.25959585838942 1
4.57590206088604 1
5.09397061920097 1
5.05099728159265 1
4.83754196020723 1
4.83199550152221 1
5.32495222044367 1
5.09128883402842 1
5.08584037837019 1
5.06354585911247 1
4.78185682115014 1
5.3006974063878 1
4.32239245424596 1
5.21685497824044 1
5.2050387724011 1
5.09317472458764 1
5.24140794216446 1
5.10693994439922 1
5.1614205009105 1
5.35761589188769 1
5.04209053149819 1
4.3526274278832 1
4.85100667550386 1
4.54381196169843 1
5.54138268616146 1
4.58350885342928 1
4.81662285552378 1
5.79027120907888 1
4.99331587458824 1
4.67755757516736 1
5.8005479376781 1
5.01665041647751 1
5.81324122654609 1
5.46456892821476 1
4.84630461717107 1
4.69768934603096 1
4.88211346720122 1
5.63588779829805 1
4.5662324688434 1
4.83065867643325 1
5.12706394838685 1
4.34271100907714 0
4.65245635618977 1
5.68172898103501 1
5.28324601191545 1
5.36021525543121 1
5.28928153298691 1
5.1363255531974 1
5.07472786706831 1
5.49363573239232 1
5.40468717317373 1
5.54294024522719 1
5.06078214426254 1
5.25845815637502 1
5.26314060117423 1
4.52791332434451 1
4.74907343632299 1
5.19011295526632 1
5.34708731703679 1
5.38262489860177 1
4.52535171497241 1
4.96032220196878 1
5.35041005579845 1
5.66626774351665 1
5.06195908829055 1
5.09200201953297 1
4.29853982798578 1
5.3724982615603 1
3.86162903712466 0
5.03490050017046 1
4.1494746973949 1
5.02759154729902 1
3.93264239845992 0
4.20927652389616 0
4.28210726587732 0
5.18969163559073 1
5.64681091606105 1
5.1930396107294 1
4.42835170623898 1
5.01629018297639 1
5.096606245834 1
5.25447789837467 1
4.8497758281732 1
5.45662905823233 1
4.87706407776082 1
5.5853773521459 1
5.43803562477374 1
5.85801873661966 0
4.19149311589007 0
4.00721504583709 1
5.10686298869552 1
5.21845468659919 1
5.24526982923914 1
4.12898808015517 1
4.79588589265112 1
5.02276611136321 1
5.57927435204783 1
4.75227021905746 1
5.06588554915519 1
5.36061536315564 1
3.91847217579496 1
4.96530251912714 1
5.35234875553275 1
5.13508334638869 1
4.94600031384459 1
5.53267214811866 1
5.4335691321097 1
4.76807209080588 1
4.96931314894957 1
4.17210237109609 0
6.06608639428118 0
4.69989991026072 1
5.58111435748736 1
5.06801194755741 1
5.12405631003827 1
4.76416955286455 1
4.20748046733549 1
4.73626101070967 1
6.10466981633293 0
4.7510695217489 1
4.4159289884559 1
4.8155111750561 1
4.59968002508852 1
5.44894336458888 1
5.24433189642878 1
3.66105181756531 0
5.2457594643281 1
4.84410149816558 1
5.7838946151877 0
4.84783961412198 1
5.16195199411528 1
5.51910517357003 0
5.42618101406427 1
5.90772037927859 1
5.20952857546715 1
4.31601532316044 1
4.70732300837371 1
6.11768846868617 0
4.46392735251623 1
4.80251752982651 1
4.86322753330238 1
4.45333111559599 1
4.981859118448 1
5.64969969678692 1
4.73679204739176 1
4.94058698674387 1
5.44047737346901 1
4.70837909980287 1
4.32665387381888 1
5.13477092110525 1
5.27590331401966 1
5.75823794192361 1
5.37724609086307 1
3.89692958273418 0
4.86151734208538 1
5.47500507673034 1
5.13598829415162 1
5.21295550654525 1
4.52766964519217 1
4.62131682376664 1
3.95168956967181 1
5.69010309132044 0
3.89537875855353 0
4.45578633340126 1
4.99203911290173 1
4.9032113477877 1
4.68930189611062 1
5.00383499674168 1
6.17217940067058 1
5.84422066048423 1
4.57503510255299 1
4.93658715788933 1
4.34486202372609 0
4.77617187835373 1
4.68731899507551 1
4.41648118182479 1
5.64534734141054 0
5.39183051853106 1
4.97739435786446 1
4.95784445905937 1
5.59349917531383 1
5.47836023621852 1
5.42188982244827 1
5.59898198130872 1
5.54888846541429 1
4.89045086069176 1
5.34416119351301 1
4.64024524914609 1
4.58451531040799 1
4.33766666514966 1
5.40304187946692 1
4.62136473957951 1
4.76781567229293 1
5.3311664365878 1
4.55792083522162 1
4.81697646727024 1
4.67067931154583 1
5.7768546601757 1
4.43884786819048 1
5.11892361621228 1
5.51328023003435 1
4.78277300138746 1
4.90117853438208 1
5.39462491832109 1
4.94404121730442 1
5.72601627381838 1
5.13935248142072 1
5.47768019301234 1
5.52496225363 1
5.02695560671106 1
4.91994073191641 1
3.99864655973083 0
5.49529831798522 1
4.46552098004891 0
5.57460605319644 1
3.96500821200499 0
4.45337744411627 1
4.95477761352885 1
5.027644627083 1
5.49244498301274 1
5.49048600616963 1
5.00942260648449 1
4.96927441485615 1
5.06974499051631 1
5.37246167232927 1
5.49397469278694 0
5.38569465009774 1
5.61755553589442 1
5.92930160292323 0
4.32426822273059 1
5.28609617774085 1
4.70749972838208 1
6.0829672126438 0
4.89908867390259 1
5.11464942137938 1
4.81914031121921 1
3.63828861405478 0
4.96751701182386 1
4.55970553068176 1
4.25001757804836 1
5.19770331889569 1
3.78612465309149 0
5.08665345956195 1
5.163402671342 1
5.06022356346429 1
4.31573528990429 1
5.60034345945599 1
4.23290016178778 1
5.56544308215274 1
5.80181959017491 1
4.41204346430929 1
5.66759071773329 1
4.7614168117417 1
5.02222525703236 1
5.11356317615547 1
3.72372646299177 0
5.36707557616316 1
5.37011048465317 1
4.50797057984698 1
5.15671968577399 1
5.04453799708995 1
5.49519728808478 1
5.06502941316047 1
4.76681427500177 1
4.43280540124216 1
5.07586455245887 1
5.44973815655456 1
5.70405063912606 1
4.84566653066146 1
5.20045822449758 1
5.09184749859803 1
5.4896162802605 1
4.04376271648968 0
5.89331227264852 0
5.18702312542196 1
5.20721474923972 1
5.20809656937274 1
5.47454783327813 1
5.27607637556323 1
5.36194253171936 1
4.62032849856646 1
5.43646101661069 1
5.55697250155412 1
5.45362560655887 1
5.10622147224008 1
5.62497988286855 1
5.17986793654205 1
5.4698167060215 1
4.80253191465877 1
5.73541891684645 1
4.91628799722309 1
4.74924031871378 1
4.77375986093885 1
5.21772025130702 1
5.04130566584054 1
5.40744498853021 1
6.57848609717619 0
5.32343529062656 1
5.31459755115256 1
4.65269872411227 1
5.40870019566704 1
4.62943700061444 1
5.35249813963994 1
4.72447805526906 1
5.40797842231726 1
4.6318273819026 1
4.78224075324894 1
4.83138815400484 1
4.79005471263144 1
4.20013030541427 1
4.96630415267899 1
4.29137769553182 1
4.87991726217117 1
5.65860513704643 1
5.13381921930822 1
4.46138766077412 0
4.51902398193582 1
5.39156597850839 1
5.01702360729562 1
5.56873790048761 1
5.53441528766403 1
4.86671829818507 1
4.42273313388518 1
4.85981216003493 1
4.59203946074568 1
5.92782999146232 0
4.99537177996178 1
5.65146715333984 1
5.06618461727834 1
4.87857131499624 1
4.96981427307781 1
4.28906616786062 1
5.19632389392072 1
4.62370081291781 1
4.47906476057233 1
5.51816387289394 1
4.7600072979996 1
4.56017598681176 1
5.75292024715445 0
5.48494929544578 1
5.64910327552816 0
4.89482224514001 1
4.38675265531123 1
5.11867988683557 1
5.45803883036853 1
5.00069234651242 1
3.96664241992644 0
4.85218486960417 1
5.35207721367418 1
4.90827456778838 1
4.46516615766411 1
4.77179014621192 1
4.09372048001257 0
4.2528225948103 1
5.4513483694875 1
5.30286907433061 1
6.09143373240555 0
4.13723133729602 1
5.13333683022121 1
5.39694448472126 1
5.28612646033372 1
4.51854623748062 1
4.39520378553242 1
5.17893739255332 1
5.28143911424106 1
4.72229297800206 1
5.38415875297973 1
4.64836469522138 1
4.86144120442311 1
5.90468565851918 1
4.76289948310943 1
5.19676878098928 1
4.82058276868899 1
5.19358936042549 1
5.65761598129287 1
4.95346105340027 1
5.76220462123421 1
4.83677647265614 1
5.97412472587647 0
4.64668679114787 1
4.84928506470219 1
5.07896807557306 1
5.01279302521465 1
5.76573565670711 1
4.70124790373503 1
4.63354895660847 1
5.49372919082906 1
5.39594927373087 1
4.09785415118125 0
4.45193298854512 1
5.47363039789058 1
3.93403167795263 0
5.59198249428611 1
5.28935988011929 1
4.73364831707894 1
5.51141445054658 1
5.15445141413883 1
4.88783745888329 1
4.66986770138531 1
4.68230509779565 1
5.52607563228586 1
5.41483929779268 1
5.04046472284671 1
4.48256950557178 1
4.80775066306644 1
4.54133251206085 1
5.60140605265681 0
4.63982060802014 1
4.26645747115308 1
5.69280091151048 1
5.30452676150315 1
4.53586271504094 1
5.28551782849348 1
4.08038592194829 0
4.86312802453138 1
4.26325283751319 1
5.16324837024318 1
5.79981046012898 1
4.39438053646788 0
5.15067475952575 1
4.62617331075921 1
5.06620504278068 1
4.89155566448618 1
4.92005755665294 1
5.41090680929663 1
5.38838240463007 1
5.21680101050603 1
5.72424682102618 1
5.4290832330384 1
5.16461649020293 1
5.08868597700409 1
5.20467858151854 1
4.94210237318494 1
4.82814910747546 1
4.68396871861751 1
5.72258428425319 1
5.6928283462939 1
5.05435736631008 1
5.17146083890887 1
4.55784932045479 1
6.06171733668551 1
4.92245545474912 1
4.91463525774436 1
4.60054884060789 1
4.84495501750594 1
5.44578838754641 1
5.04942090655056 1
5.31084422815693 1
4.56600216900445 1
5.71524015711524 1
6.61425048172162 0
5.52358620505366 1
5.18776117015643 1
4.97427005434058 1
4.93391269387134 1
4.31584719950282 0
4.99604409752184 1
5.2263224180258 1
4.86936769794952 1
4.70991194841467 1
5.99613008704026 1
5.07993379523632 1
4.94552647659253 1
4.95105391119496 1
5.42620540265277 1
5.52999560266453 1
4.95640714839699 1
5.12850175212865 1
4.71491161776136 1
5.03416650657259 1
5.65896942831482 1
4.68852828870728 1
4.96240835091993 1
4.94710791480788 1
4.96986250138903 1
4.40880240604366 1
4.94066287345162 1
4.50926287799325 1
4.23159125259784 1
5.08524597181904 1
5.23323959145465 1
5.21027893492425 1
5.63799009870206 1
4.16426871695881 0
3.94004453312825 0
4.74161288092422 1
4.73770073208288 1
5.36193345713224 1
5.34426378789493 1
4.2708920434417 1
5.47963644674735 1
5.04429123667732 1
4.53902402545864 1
5.0547631283886 1
4.92131121086796 1
4.65591952154529 1
4.37386154952623 1
4.93988469762088 1
5.08235404755333 1
5.06236627003732 1
5.6266589719496 1
5.08668113844428 1
5.48759603658067 1
5.49752628458069 1
5.64587396337716 1
5.89903629214541 1
5.39870242139991 1
4.43617566989883 1
4.20771697241115 1
5.95658290892691 0
3.88474143353764 0
5.3365673972921 1
4.82855098754142 1
5.03247029958089 1
5.49089221212565 1
4.66173895097123 1
4.68285027045658 1
5.09400845313225 1
4.83693903757394 1
5.9164548148969 1
5.4396840471153 1
5.17198356054845 1
4.51622198854766 1
5.05256446750323 1
5.26810131263145 1
4.91870857961518 1
4.61924141015967 1
4.46011133805858 1
5.20546597704078 1
4.87184041074586 1
4.59972994223689 1
4.81859193657182 1
4.32896319811312 0
4.8422501282155 1
4.77637508062791 1
5.23196571727393 1
5.35805476712892 1
5.81086448029428 1
5.03864085812067 1
4.44784992572251 1
5.32671618896591 1
5.18332142069836 1
4.8787553521084 1
4.51207923829274 1
5.44409634748639 1
5.30602881466894 1
4.33985775379293 0
4.67164224988968 1
4.81799183380725 1
4.86195356650341 1
4.91504003906566 1
5.83958898018385 1
5.52138891885664 1
4.70321588686072 1
4.77998700121589 1
6.31679190234184 0
4.86692691810972 1
4.92484107336622 1
5.88079362847757 1
4.47556264510624 1
5.43936891250483 1
3.98198398749789 0
5.16238509238385 1
5.50221932632064 1
5.75743355938794 1
6.04970626445339 1
4.70849805750143 1
5.02082552867827 1
4.74396719395344 1
5.32625502060358 1
4.92693000140186 1
5.29819146420272 1
5.21818933737815 1
3.866188945215 1
5.39828283975118 1
4.45858206632043 1
5.3797024588458 1
5.41672426737116 1
4.95821710234019 1
5.03522942905365 1
4.87583367800482 1
4.18417490968648 1
5.20548949846918 1
4.59202612786929 1
5.02706343858681 1
5.17317984170861 1
4.1262488502636 1
4.46413725896449 1
4.71206853131011 1
5.25734519385961 1
5.21350672953148 1
5.54853187224031 1
4.65575408261914 1
4.87383876418949 1
4.15701174644958 0
4.0975739417498 1
4.17087288747109 0
4.46868282933069 1
5.47334764928611 1
5.04919701602317 1
5.04860331713837 1
5.25617175028699 1
5.14386345784082 1
4.31820228779614 1
5.74970050367779 0
5.47527878284645 1
4.89563544722779 1
4.08586128457109 1
4.52669775769337 1
5.12656478243717 1
4.65159110042547 1
3.73709254742512 0
4.76695896556244 1
4.61437778939369 1
4.71105902646108 1
4.25066998958339 1
4.65473068985538 1
5.47648404870327 1
4.8922692426526 1
5.41390439864468 1
3.94901412730196 0
5.13520480843021 1
5.31418075276188 1
4.27727926079671 1
4.61655962380305 1
4.66600516592136 1
5.35850541458036 1
4.3752611168768 1
4.76734955617968 1
4.86105124823959 1
5.27904559518378 1
5.65718844377471 1
4.92870850534549 1
4.56894989105721 1
5.03241428050607 1
4.62084415958895 1
5.30753066968409 1
4.69226182548459 1
5.02462349131974 1
4.24937875519778 1
5.02156823093978 1
5.45153496157736 1
5.04790266243765 1
4.95437588032347 1
4.66254163636683 1
5.09451996748474 1
5.19666332379862 1
5.29956398454926 1
4.30293675563785 0
4.7644400550824 1
4.80427052737299 1
4.53052004174545 1
5.06505947921558 1
5.40136756553394 1
4.28606541163569 1
4.98629328798433 1
5.46079357742783 1
4.72819603594677 1
5.06280394280354 1
4.63469098286886 1
5.21651459867885 1
5.45681653497936 1
4.98809683204892 1
4.60508200957427 1
4.90790040467761 1
4.2165817289565 1
4.87120587024893 1
5.67259159862369 1
6.00231794395738 0
5.55065246162828 1
6.30129089000855 0
5.26468359293219 1
6.16079950199122 0
5.20163541764472 1
5.61053048790591 1
4.91374218422484 1
4.81198393324919 1
5.00177992923878 1
4.46866560797173 1
4.32593450694481 1
4.79793035583793 1
5.16669986517709 1
5.95744209519087 0
4.9317977937571 1
5.77908549029327 1
4.49490555798354 1
5.45598017133837 1
4.51457149663611 1
5.41453297694321 1
5.35364460369461 1
4.5570792757431 1
4.81060626143927 1
5.29265430492041 1
4.63808388956296 1
5.19614409593571 1
5.41034436731246 1
5.06625389197614 1
5.34002606440283 1
5.55839443948562 1
5.22970738047578 1
4.63628602716194 1
5.05666015093559 1
4.70119495917312 1
5.57691511811403 0
4.58262701656847 1
5.43126006276589 1
3.88824800814902 1
4.58250571794277 1
5.75857587133386 0
4.39957695167592 1
5.01581473786952 1
6.24220028201978 0
4.73638612408428 1
4.94788945977592 1
5.55848957148451 1
5.05811714165468 1
5.53525291580095 1
5.00147918012636 1
4.89011084705993 1
5.35267766073012 1
6.21416140616346 0
4.49821216070791 1
4.52145486305247 1
5.60938608279902 1
3.80120194303172 0
5.12742882120585 1
4.32326887867954 1
4.77206826960298 1
5.47292456031205 1
5.56893940548464 1
4.47737453451056 1
5.62790809098774 1
5.48315245334057 1
5.60647025111089 1
5.07019011325212 1
5.25689821899044 1
4.59015758436756 1
5.07268606294204 1
4.65431482491025 1
5.01457990930009 1
4.67702806378373 1
4.61028112501206 1
4.60657175338646 1
4.37692251028868 1
4.85276063025217 1
5.65798661823727 1
5.96339442300661 0
4.8191080442885 1
4.24420806944835 0
5.59560419085214 1
5.20517695552375 1
4.68024790174028 1
5.52505800060835 0
5.23330092408099 1
5.01151089178598 1
4.57523508248024 1
5.38683243012138 1
5.30095607697772 1
5.17622779288849 1
5.71657660117152 1
5.37834606374947 1
5.0904055310774 1
4.92850093214522 1
4.94340762320774 1
4.10595537390717 1
4.37753468018138 1
4.73869648556026 1
4.63713426640594 1
4.63852837854802 1
5.60260573623921 1
5.54141165481228 1
5.75385642866253 0
4.89554974986716 1
4.89736118674747 1
5.21613343018023 1
6.12285188491082 1
5.50659576925083 1
5.00725229435749 1
4.9948481497031 1
5.61772042349508 1
5.22740975218341 1
4.68234799546291 1
4.2961961968699 1
5.10038744541135 1
4.74743771684041 1
3.82365275296787 0
4.8746664814213 1
3.98758723648844 0
4.63341297131048 1
4.49061448755357 1
5.37748935443767 1
5.01906953169511 1
4.76228895932618 1
5.09278364862987 1
4.23925210341778 1
5.17343635021339 1
5.25021977206342 1
4.93831801395872 1
5.49720732195331 1
4.73157200052328 1
4.06658447446233 1
5.01663282447681 1
4.92221682049883 1
4.93552660031327 1
5.67385885317649 0
5.45376313431212 1
4.21014523472011 1
4.73475855840092 1
5.35440594233116 1
4.49698771733632 1
4.74888788673386 1
4.52303653588701 1
4.02212344165216 0
5.50430103727752 1
4.9121086956958 1
5.37956768388164 1
5.72123515966459 0
4.94580533749166 1
4.8389207689405 1
4.81752660860664 1
4.90366257267967 1
4.68125726459956 1
4.71176869493044 1
4.31049085544305 0
4.98939223052725 1
5.02850443100123 1
5.0787198853816 1
5.37680500434423 1
5.04365362871025 1
4.35186765140021 1
4.92733482500779 1
5.24304543914277 1
5.68555571273197 1
4.48152541248131 1
4.87268304558196 1
5.0806594032841 1
5.27895927793829 1
5.02087539542701 1
5.29897751657164 1
5.08206858635486 1
4.88523514975414 1
5.88374831663628 0
4.09005538369948 1
5.37886795232923 1
5.00128931663994 1
4.98835682352701 1
5.31108782182184 1
4.72348510447988 1
4.41397578502378 1
5.9122104256302 1
4.47777903009757 1
3.56509343115009 0
5.1165217991767 1
4.48664454355478 1
5.23691641473577 1
4.7889441691626 1
4.91743446636778 1
4.63087222049514 1
4.48293539754461 1
4.64132262055353 1
5.19126543757904 1
4.68596286485933 1
5.5336430460442 1
5.58623554323434 1
4.96566315406637 1
3.55133730212738 0
5.44798921334934 1
5.26770119521101 1
5.48845733810561 1
5.93083344430037 0
4.94433450502919 1
5.06677993018052 1
5.00233221029623 1
5.15540134885953 1
4.4162964841458 1
4.38172903202174 1
5.07101309751359 1
4.56365122639661 1
4.58889301660612 1
4.82597086565047 1
5.12772424307618 1
4.91065460034184 1
4.75269282435995 1
4.18999622458399 1
5.10846005513569 1
5.59715397716898 1
5.78186964596061 1
5.32001872832004 1
5.13364557559124 1
3.98221965089175 0
4.59829788069133 1
5.26483402952543 1
5.55871438692942 1
5.08211719132011 1
4.31894221472101 0
4.84918045303719 1
4.42637890059842 0
4.46677962590481 1
4.97530365550942 1
5.04393659039242 1
4.62986737651496 1
5.37997121993866 1
5.40936362634129 1
4.69242294308533 1
6.20104709860514 0
4.68579028132029 1
4.54111401829677 1
5.21918395699553 1
5.30343300130315 1
4.86822400140022 1
4.87325733770695 1
5.71255376423793 1
5.00971577098212 1
5.1620728765257 1
4.82366940052775 1
4.77719676278087 1
5.15056088781365 1
5.15812559857298 1
4.53988349378449 1
5.08620071504548 1
4.6903777395285 1
5.03443256251465 1
4.64850834011905 1
4.69224777223863 1
4.64860311881515 1
5.485451268442 1
5.30552877277884 1
5.4901309334069 1
5.31254172698718 1
4.40546517863993 1
4.88604104215904 1
4.86571664562275 1
3.65465683424595 0
5.14667915762702 1
4.85226531977788 1
4.87133524579174 1
4.69311024720699 1
5.27489741608591 1
5.23367528430287 1
4.51262070371771 1
5.4790109975071 1
5.08730734973243 1
5.22616506012034 1
5.69804524350593 1
5.43340610519974 1
5.43792103012108 1
4.60684523017064 1
4.74222966555404 1
3.89870554059592 0
4.39154271670016 1
5.16460677025379 1
4.88482972805681 1
5.19300812546203 1
4.77041163793737 1
4.72779375434887 1
4.56720717171174 1
4.9769786342562 1
4.84572020377761 1
4.55057323045719 0
4.14896128640711 0
4.09051266013351 0
5.74645834007848 1
5.20020969460412 1
5.86252357695251 1
4.59505931537333 1
4.81646072088475 1
4.55248605914811 1
4.57868824219164 1
4.49758429680817 1
4.68496738427765 1
4.82480898205311 1
4.91795007044508 1
4.66162007036329 1
5.27259882660042 1
5.35173421886655 1
4.57037863492655 1
4.76754623606836 1
5.36812694227517 1
4.82678115913135 1
4.29832437945289 0
5.24856965233436 1
4.59987973120476 1
5.52071711533881 1
4.60608762286598 1
5.12521760647511 1
6.1065622988965 1
4.5487862789167 1
4.62814513909354 1
5.86749684740861 0
5.39892835380096 1
5.10586149857759 1
5.60704136663029 1
4.57653783584154 1
5.26475261136413 1
5.5979599127785 1
5.130978517599 1
4.33275374946923 1
4.84562599169975 1
5.35322998957945 1
5.06646577361758 1
5.1976316993478 1
4.60329634928023 1
5.57023464171006 1
5.60064894939413 1
4.84437718195546 1
3.85999209055641 0
4.32893446396289 0
4.79167979720134 1
4.69612875863248 1
4.28367677602039 1
4.4670081299928 1
5.30318265100861 1
5.22890037537889 1
4.25754202444508 0
5.90322008920505 1
4.26777827978358 1
4.30880967199384 1
4.71210901336958 1
4.42203902562756 1
5.19484606541802 1
4.79778596135372 1
5.24832336213503 1
5.23874207563873 1
5.47146664085064 1
5.43256869910474 1
5.04826916186675 1
4.4878927532933 1
4.52914438808022 1
5.38419692191572 1
4.77556118018265 1
5.6047348676612 0
4.80568491557967 1
5.22116694611258 1
4.41420256749926 1
4.99924238942799 1
5.89326076112434 1
4.99123770245559 1
5.02519042418543 1
4.87584181689567 1
4.85031430123571 1
5.2823163931942 1
5.51585368159627 1
5.32935657723984 1
4.41327243014843 1
4.98032085412411 1
4.88810031176216 1
5.04833590876025 1
5.2892350760467 1
4.91558427403688 1
4.3979564529013 1
5.17810769584529 1
4.47604657220639 0
4.36265141426523 0
4.76879977931642 1
5.07972891931907 1
5.51105118055774 1
4.83821267381941 1
5.33954861708127 1
5.09869386540756 1
5.11375615313182 1
4.32473087738825 1
5.2303165439158 1
4.78634045718555 1
4.38676694575916 1
5.4476875066192 1
4.72033673956036 1
5.06469187795392 1
4.44366437775344 1
5.07323879624576 1
4.55129843455509 1
4.66710737792442 1
4.79179921742754 1
4.01104126827445 1
4.6700924453529 1
4.48740377054417 1
4.71180816849428 1
4.90701382113723 1
4.87800902943232 1
6.06652094406533 0
5.21312190665652 1
4.23671577298774 0
4.70606265491593 1
5.60778848781063 1
4.58412148219345 1
4.8492380098912 1
4.86978337004731 1
3.9788357774387 0
4.52673361620032 1
4.96235452795491 1
4.91140579306018 1
5.07257359474716 1
4.4106847428 0
4.50549011501207 1
4.57180010442799 1
5.10418327166171 1
5.23969423391797 1
4.95361430609204 1
5.11608859316874 1
5.03271707310025 1
4.77482609903185 1
4.68481315443924 1
4.90117306154316 1
5.66704405353293 0
4.95587898639704 1
4.88923302284508 1
4.58811570060514 1
5.17922645788044 1
5.83088633926392 1
5.84239696734695 0
5.25267500528322 1
6.37849626923204 0
5.10536789281015 1
5.4506710822767 1
5.58946516719509 1
3.89159868009607 0
4.51524890017297 1
5.2737363178166 1
5.06684090239659 1
5.92068326247085 1
5.41965083618905 1
5.2965201102317 1
4.70859527503738 1
5.2447704621863 1
5.12343815328163 1
4.83269247840298 1
5.70931918443592 1
4.14938396969185 1
4.92916214816627 1
